# Supplementary material for: Protocol for real-time monitoring of CD8+ T and myeloid cell behavior in human high-grade serous ovarian cancer slices
Source: STAR Protoc. 2024 Jun 2;5(2):103102. doi: 10.1016/j.xpro.2024.103102 (PMC11179100; doi:10.1016/j.xpro.2024.103102)
Supplement: Data S2. Entire R script in .R format, related to quantification and statistical analysis step 2 [file mmc2.zip]

Archive with 1 entries (1 files):
- xpro_00103102_Data S2.R
