# Supplementary material for: Protocol for real-time monitoring of CD8+ T and myeloid cell behavior in human high-grade serous ovarian cancer slices
Source: STAR Protoc. 2024 Jun 2;5(2):103102. doi: 10.1016/j.xpro.2024.103102 (PMC11179100; doi:10.1016/j.xpro.2024.103102)
Supplement: Data S2. Entire R script in .R format, related to quantification and statistical analysis step 2 [file mmc2.zip › xpro_00103102_Data S2.R]

# The aim of this script is to facilitate and automate the aggregation of movement metrics produced by Imaris.
# The script will extract the statistics of interest from each film and enable the splitting of behaviour categories
# described in Lafor?ts et al. iScience. 2023 Mar 29;26(4):106514.
# The script also produces the following outputs:
#   - files for each film containing all statistics for individual cells
#   - files for each sample (pooling two film of the same sample together) containing all statistics for individual cells
#   - A file aggregating all samples for each statistic of interest, both with individual cell value and sample mean. This is done for all cells but also for each behaviour categories
#   - A files reporting the proportions of each behaviour categories in all samples


# Install and call the required R packages.
install.packages("tidyverse")
library(tidyverse)

# Set working directory as the folder containing all the input folders. Replace with your working directory's file path
setwd("C:/") 
wdir <- "C:/" # It is useful to have the working directory path saved so it can be called


# Get all film folders
folders <- list.dirs(path = wdir)
folders <- folders[-1]
folders # Check the all input folders are loaded


# Iteration for each film folder: read the four required statistic files, merge them according to Track (cell) ID and write the output as .csv
for (folder in folders) { # iterates the script in all input folders
  ## Load .csv files containing the statistics of interest for one film, with only the track number and stat columns
  dir.name <- basename(folder) # Gets the input folder name
  filepath <- paste(wdir, dir.name, sep = "/") # Creates a generic file path for input files
  
  
  ## Calculate the maximum displacement and create a .csv file for it
  filepath.Pos <- paste(filepath, "__Position.csv", sep = "/") # Create a file path for the Position.csv file
  Positions <- read.csv(filepath.Pos, skip = 3,  fill = TRUE, header = TRUE)[,c(1,2,7,8)] # Read Position.csv including only the necessary columns
  
  IDs <- unique(Positions["TrackID"]) # Retrieves a list of all Track IDs
  
  Positions.arranged <- arrange(Positions, TrackID)
  
  # Subset the data for each track
  listx <- list()
  for (i in seq(1, nrow(IDs))) { 
    listx[[i]] <- subset(Positions.arranged, TrackID == 1000000000 + i -1)
  }
  
  # Create a list identical to listx but with only t0. This is used as the initial position for calculating the displacement at each time point
  list.t0 <- list()
  for (i in seq(1, nrow(IDs))) { 
    list.t0[[i]] <- subset(Positions.arranged, TrackID == 1000000000 + i -1)
    list.t0[[i]] <- list.t0[[i]][1,] # Retains only the time point 1 row
    list.t0[[i]] <- list.t0[[i]][rep(seq_len(nrow(list.t0[[i]])), nrow(listx[[i]])), ] # Fills the data with repetition of time point 1
  }
  
  # Calculate the displacement of each cell at each time point
  for (i in seq(1, nrow(IDs))) { 
    listx[[i]]$Dis <- sqrt((listx[[i]][1]-list.t0[[i]][1])^2 + (listx[[i]][2]-list.t0[[i]][2])^2)
  }
  
  # Creates a list with only the maximum displacement observed for each track
  list.DisMax <- list()
  for (i in seq(1, nrow(IDs))) { 
    list.DisMax[[i]] <- data.frame(max(listx[[i]][4]), max(listx[[i]][5]))
    colnames(list.DisMax[[i]]) <- c("ID", "MaxDis")
  }
  
  TMaxDis <- do.call("rbind", list.DisMax) # Binds all the maximum displacement data frame in the list into one.
  
  write.csv(TMaxDis, paste(filepath, "__Max_Displacement.csv", sep = "/"), row.names = FALSE) # write the file in the corresponding input folder
  
  ## Create filepaths for each required statistic file
  filepath.Length <- paste(filepath, "__Track_Length.csv", sep = "/")
  filepath.Speed <- paste(filepath, "__Track_Speed_Mean.csv", sep = "/")
  filepath.Straightness <- paste(filepath, "__Track_Straightness.csv", sep = "/")
  
  ## Read all required statistic files
  TLength <- read.csv(filepath.Length, skip = 3, fill = TRUE, header = TRUE)[,c(1,4)]
  TSpeed <- read.csv(filepath.Speed, skip = 3, fill = TRUE, header = TRUE)[,c(1,4)]
  TStraightness <- read.csv(filepath.Straightness, skip = 3,  fill = TRUE, header = TRUE)[,c(1,4)]
  
  ## Merge the required statistic files according to the ID columns
  Allstats <- Reduce(function(x, y) merge(x, y, by = "ID", all=TRUE), list(TLength, TSpeed, TStraightness, TMaxDis)) # The name "Allstats" refers all to the statistics of interest used to split the different behavioural categories, but it does not actually contain all the statistics produced by Imaris
  head(Allstats) # Check the Allstats output
  dim(Allstats)
  
  ## Write a .csv file containing all statistics of interest for the corresponding film
  filename1 <- paste(dir.name, "Allstats.csv", sep = "_")
  write.csv(Allstats, paste(wdir, filename1, sep = "/"), row.names = FALSE)
} 

########################## Remove non paired input folders from working directory #############################

# Get all newly created "Allstats" files and read them
files <- list.files(wdir, pattern = "*.csv", full.names = FALSE) # Get a list of all Allstats files
files
ldf <- sapply(files, read.csv, simplify = FALSE, USE.NAMES = TRUE) # Read all Allstats files and store in a list
ldf # Check list output

# Merge Allstats files from two movies of the sample: iterate every two files
for (i in seq(1,length(ldf)-1, 2)){ # Iterate every two file, stop at the next before last file
  merged <- rbind(ldf[[i]], ldf[[i+1]]) # Bind the two Allstats dataframe one on top the other
  write.csv(merged, gsub("a_Allstats.csv", "Allstats.merged.csv", names(ldf[i])), row.names = FALSE) # Write the merged output
  name <- paste(gsub(".csv", "", names(ldf[i])), "merged", sep = ".") # Name the output data frame for easier handling in R
  assign(name, merged)
}

########## place non paired input folders back in working directory (renamed with ".merged" suffix) ############


# Separate four populations: 
# - Static cells (max displacement<7um, track length<13um),
# - Wobbling cells (max displacement<7um, track length>=13um),
# - Migrating cells (7um<=max displacement<25um, track length<40um)
# - Long migrating cells (max displacement>=25um, track length>=40um)

## Get the merged Allstats files and read them
files_Allstats <- list.files(wdir, pattern = "Allstats.merged.csv", full.names = FALSE) # Get all merged Allstats.merged files
files_Allstats
ldf_Allstats <- sapply(files_Allstats, read.csv, simplify = FALSE, USE.NAMES = TRUE) # Read all merged Allstats files and keep their names in the list
ldf_Allstats # Check the output
length(ldf_Allstats)

## Subset static, wobbling, migrating and long migrating populations, and iterate this for each sample (each merged Allstats.merged file)
for (i in 1:length(ldf_Allstats)){
  st <- ldf_Allstats[[i]][(ldf_Allstats[[i]]$MaxDis<7) & (ldf_Allstats[[i]]$Track.Length<13), ] # subset static cells
  colnames(st) <- c("ID", "Track.Length", "Track.Speed.Mean", "Track.Straightness", "Max.Displacement.Length")
  wob <- ldf_Allstats[[i]][(ldf_Allstats[[i]]$MaxDis<7) & (ldf_Allstats[[i]]$Track.Length>=13),] # subset wobbling cells
  colnames(wob) <- c("ID", "Track.Length", "Track.Speed.Mean", "Track.Straightness", "Max.Displacement.Length")
  mig <- ldf_Allstats[[i]][(ldf_Allstats[[i]]$MaxDis>=7) & ((ldf_Allstats[[i]]$MaxDis<25) | (ldf_Allstats[[i]]$Track.Length<40)),] # Subset migrating cells
  colnames(mig) <- c("ID", "Track.Length", "Track.Speed.Mean", "Track.Straightness", "Max.Displacement.Length")
  mig2 <- ldf_Allstats[[i]][(ldf_Allstats[[i]]$MaxDis>=7), ] # Subset migrating + long migrating cells together
  colnames(mig) <- c("ID", "Track.Length", "Track.Speed.Mean", "Track.Straightness", "Max.Displacement.Length")
  Lmig <- ldf_Allstats[[i]][(ldf_Allstats[[i]]$MaxDis>=25) & (ldf_Allstats[[i]]$Track.Length>=40),] # Subset long migrating cells
  colnames(mig) <- c("ID", "Track.Length", "Track.Speed.Mean", "Track.Straightness", "Max.Displacement.Length")
  Prop.types <- data.frame((nrow(st)*100/nrow(ldf_Allstats[[i]])), (nrow(wob)*100/nrow(ldf_Allstats[[i]])), (nrow(mig)*100/nrow(ldf_Allstats[[i]])), (nrow(Lmig)*100/nrow(ldf_Allstats[[i]]))) # Calculate the porportion of each behaviour category
  colnames(Prop.types) <- c("St", "Wob", "Mig", "Lmig")
  
  # Set proper file names
  name.st <- gsub("_Allstats.merged.csv", "_st", names(ldf_Allstats[i]))
  name.wob <- gsub("_Allstats.merged.csv", "_wob", names(ldf_Allstats[i]))
  name.mig <- gsub("_Allstats.merged.csv", "_mig", names(ldf_Allstats[i]))
  name.mig2 <- gsub("_Allstats.merged.csv", "_mig2", names(ldf_Allstats[i]))
  name.Lmig <- gsub("_Allstats.merged.csv", "_Lmig", names(ldf_Allstats[i]))
  name.Prop.types <- gsub("_Allstats.merged.csv", "_Proportions", names(ldf_Allstats[i]))
  
  # Write .csv output for each behaviour category
  write.csv(st, paste(name.st, ".csv", sep = ""), row.names = FALSE)
  write.csv(wob, paste(name.wob, ".csv", sep = ""), row.names = FALSE)
  write.csv(mig, paste(name.mig, ".csv", sep = ""), row.names = FALSE)
  write.csv(mig2, paste(name.mig2, ".csv", sep = ""), row.names = FALSE)
  write.csv(Lmig, paste(name.Lmig, ".csv", sep = ""), row.names = FALSE)
  write.csv(Prop.types, paste(name.Prop.types, ".csv", sep = ""), row.names = FALSE)
  assign(name.st, st)
  assign(name.wob, wob)
  assign(name.mig, mig)
  assign(name.mig2, mig2)
  assign(name.Lmig, Lmig)
  assign(name.Prop.types, Prop.types)
}


# Group all samples together into one file for each statistic of interest
## Create a list of data frames containing all statistics of interest for all samples
files.all <- list.files(wdir, pattern = "*Allstats.merged.csv", full.names = FALSE) # Get all Allstats.merged files
files.all
ldf.all <- sapply(files.all, read.csv, simplify = FALSE, USE.NAMES = TRUE) # Read the files and store output in a list
ldf.all <- lapply(ldf.all, as.data.frame, col.names = c("ID", "Track.Length", "Track.Speed.Mean", "Track.Straightness", "MaxDis")) # Ensure each element of the list is a data frame and assign clear column names
ldf.all # Check output


## Create a data frame containing the Length statistic for all samples and all cells.
### As all films do not contain the same number of cells (tracks) we need to create a base data frame where the first column is very long
### We use the Length statistic of the first sample as the base
all.Length <- data.frame(ldf.all[[1]]$Track.Length)
head(all.Length)
colnames(all.Length)[1] <- gsub("_Allstats.merged.csv", "", names(ldf.all[1])) # Rename the column with just the sample's name
dim(all.Length)
head(all.Length)

### Expand the data frame (just one column for now) with NA values long enough that it can be merged with very long columns
NA.vec <- rep(NA, 10000) # Creates a vector with 10 000 "NA" values (10000 is long enough unless one or more of your analysed samples include more than 10000 track)
NA.df <- as.data.frame(NA.vec) # Transform the vector to a data frame (one column)
colnames(NA.df)[1] <- colnames(all.Length)[1] # Set the NA data frame column name
dim(NA.df)
all.Length <- bind_rows(all.Length, NA.df) # Bind the two data frames so that the NA values are now below the stat values
all.Length
dim(all.Length) # Check output

### Add a new columns for the Length statistic of each other sample. 
for (i in 2:length(ldf.all)){ # This is iterated from file [[2]] (second sample) since file [[1]] (first sample) was used to create the basis of the dataframe
  all.Length$sample.name <- c(ldf.all[[i]]$Track.Length, rep(NA, nrow(all.Length) - length(ldf.all[[i]]$Track.Length))) # The newly added column contain the stat value and a number of NA value equal tho the length of the column - the number of stat values
  colnames(all.Length)[i] <- gsub("_Allstats.merged.csv", "", names(ldf.all[i])) # Set the new  column name to the sample's name
}

head(all.Length) # Check output

## Create a data frame containing the Mean Speed statistic for all samples and all cells. 
all.Speed.Mean <- data.frame(ldf.all[[1]]$Track.Speed.Mean)
head(all.Speed.Mean)
colnames(all.Speed.Mean)[1] <- gsub("_Allstats.merged.csv", "", names(ldf.all[1]))
dim(all.Speed.Mean)
head(all.Speed.Mean)
NA.vec <- rep(NA, 10000)
NA.df <- as.data.frame(NA.vec)
colnames(NA.df)[1] <- colnames(all.Speed.Mean)[1]
dim(NA.df)
all.Speed.Mean <- bind_rows(all.Speed.Mean, NA.df)
dim(all.Speed.Mean)
head(all.Speed.Mean)

length(all.Speed.Mean$`1038 NM`)
head(all.Speed.Mean)

for (i in 2:length(ldf.all)){
  all.Speed.Mean$sample.name <- c(ldf.all[[i]]$Track.Speed.Mean, rep(NA, nrow(all.Speed.Mean) - length(ldf.all[[i]]$Track.Speed.Mean)))
  colnames(all.Speed.Mean)[i] <- gsub("_Allstats.merged.csv", "", names(ldf.all[i]))
}

head(all.Speed.Mean)

## Create a data frame containing the Straightness statistic for all samples and all cells.
all.Straightness <- data.frame(ldf.all[[1]]$Track.Straightness)
head(all.Straightness)
colnames(all.Straightness)[1] <- gsub("_Allstats.merged.csv", "", names(ldf.all[1]))
dim(all.Straightness)
head(all.Straightness)
NA.vec <- rep(NA, 10000)
NA.df <- as.data.frame(NA.vec)
colnames(NA.df)[1] <- colnames(all.Straightness)[1]
dim(NA.df)
all.Straightness <- bind_rows(all.Straightness, NA.df)
dim(all.Straightness)
head(all.Straightness)

length(all.Straightness$`1038 NM`)
head(all.Straightness)

for (i in 2:length(ldf.all)){
  all.Straightness$sample.name <- c(ldf.all[[i]]$Track.Straightness, rep(NA, nrow(all.Straightness) - length(ldf.all[[i]]$Track.Straightness)))
  colnames(all.Straightness)[i] <- gsub("_Allstats.merged.csv", "", names(ldf.all[i]))
}

head(all.Straightness)


## Create a data frame containing the Length statistic for only static cells for all samples.
files.st <- list.files(wdir, pattern = "*st.csv", full.names = FALSE)
files.st
ldf.st <- sapply(files.st, read.csv, simplify = FALSE, USE.NAMES = TRUE)
ldf.st <- lapply(ldf.st, as.data.frame, col.names = c("ID", "Track.Length", "Track.Speed.Mean", "Track.Straightness", "Track.Displacement.Length"))
ldf.st
as.list(ldf.st)

st.Length <- data.frame(ldf.st[[1]]$Track.Length)
head(st.Length)
colnames(st.Length)[1] <- gsub("_st.csv", "", names(ldf.st[1]))
dim(st.Length)
head(st.Length)
NA.vec <- rep(NA, 10000)
NA.df <- as.data.frame(NA.vec)
colnames(NA.df)[1] <- colnames(st.Length)[1]
dim(NA.df)
st.Length <- bind_rows(st.Length, NA.df)
dim(st.Length)
head(st.Length)

length(st.Length$`1038 NM`)
head(st.Length)

for (i in 2:length(ldf.st)){
  st.Length$sample.name <- c(ldf.st[[i]]$Track.Length, rep(NA, nrow(st.Length) - length(ldf.st[[i]]$Track.Length)))
  colnames(st.Length)[i] <- gsub("_st.csv", "", names(ldf.st[i]))
}

head(st.Length)

## Create a data frame containing the Mean Speed statistic for only static cells for all samples.
st.Speed.Mean <- data.frame(ldf.st[[1]]$Track.Speed.Mean)
head(st.Speed.Mean)
colnames(st.Speed.Mean)[1] <- gsub("_st.csv", "", names(ldf.st[1]))
dim(st.Speed.Mean)
head(st.Speed.Mean)
NA.vec <- rep(NA, 10000)
NA.df <- as.data.frame(NA.vec)
colnames(NA.df)[1] <- colnames(st.Speed.Mean)[1]
dim(NA.df)
st.Speed.Mean <- bind_rows(st.Speed.Mean, NA.df)
dim(st.Speed.Mean)
head(st.Speed.Mean)


for (i in 2:length(ldf.st)){
  st.Speed.Mean$sample.name <- c(ldf.st[[i]]$Track.Speed.Mean, rep(NA, nrow(st.Speed.Mean) - length(ldf.st[[i]]$Track.Speed.Mean)))
  colnames(st.Speed.Mean)[i] <- gsub("_st.csv", "", names(ldf.st[i]))
}

head(st.Speed.Mean)

## Create a data frame containing the Straightness statistic for only static cells for all samples.
st.Straightness <- data.frame(ldf.st[[1]]$Track.Straightness)
head(st.Straightness)
colnames(st.Straightness)[1] <- gsub("_st.csv", "", names(ldf.st[1]))
dim(st.Straightness)
head(st.Straightness)
NA.vec <- rep(NA, 10000)
NA.df <- as.data.frame(NA.vec)
colnames(NA.df)[1] <- colnames(st.Straightness)[1]
dim(NA.df)
st.Straightness <- bind_rows(st.Straightness, NA.df)
dim(st.Straightness)
head(st.Straightness)

length(st.Straightness$`1038 NM`)
head(st.Straightness)

for (i in 2:length(ldf.st)){
  st.Straightness$sample.name <- c(ldf.st[[i]]$Track.Straightness, rep(NA, nrow(st.Straightness) - length(ldf.st[[i]]$Track.Straightness)))
  colnames(st.Straightness)[i] <- gsub("_st.csv", "", names(ldf.st[i]))
}

head(st.Straightness)


## Create a data frame containing the Length statistic for only wobbling cells for all samples.
files.wob <- list.files(wdir, pattern = "*wob.csv", full.names = FALSE)
files.wob
ldf.wob <- sapply(files.wob, read.csv, simplify = FALSE, USE.NAMES = TRUE)
ldf.wob <- lapply(ldf.wob, as.data.frame, col.names = c("ID", "Track.Length", "Track.Speed.Mean", "Track.Straightness", "Track.Displacement.Length"))
ldf.wob
as.list(ldf.wob)

wob.Length <- data.frame(ldf.wob[[1]]$Track.Length)
head(wob.Length)
colnames(wob.Length)[1] <- gsub("_wob.csv", "", names(ldf.wob[1]))
dim(wob.Length)
head(wob.Length)
NA.vec <- rep(NA, 10000)
NA.df <- as.data.frame(NA.vec)
colnames(NA.df)[1] <- colnames(wob.Length)[1]
dim(NA.df)
wob.Length <- bind_rows(wob.Length, NA.df)
dim(wob.Length)
head(wob.Length)

length(wob.Length$`1038 NM`)
head(wob.Length)

for (i in 2:length(ldf.wob)){
  wob.Length$sample.name <- c(ldf.wob[[i]]$Track.Length, rep(NA, nrow(wob.Length) - length(ldf.wob[[i]]$Track.Length)))
  colnames(wob.Length)[i] <- gsub("_wob.csv", "", names(ldf.wob[i]))
}

head(wob.Length)

## Create a data frame containing the Mean Speed statistic for only wobbling cells for all samples.
wob.Speed.Mean <- data.frame(ldf.wob[[1]]$Track.Speed.Mean)
head(wob.Speed.Mean)
colnames(wob.Speed.Mean)[1] <- gsub("_wob.csv", "", names(ldf.wob[1]))
dim(wob.Speed.Mean)
head(wob.Speed.Mean)
NA.vec <- rep(NA, 10000)
NA.df <- as.data.frame(NA.vec)
colnames(NA.df)[1] <- colnames(wob.Speed.Mean)[1]
dim(NA.df)
wob.Speed.Mean <- bind_rows(wob.Speed.Mean, NA.df)
dim(wob.Speed.Mean)
head(wob.Speed.Mean)

length(wob.Speed.Mean$`1038 NM`)
head(wob.Speed.Mean)

for (i in 2:length(ldf.wob)){
  wob.Speed.Mean$sample.name <- c(ldf.wob[[i]]$Track.Speed.Mean, rep(NA, nrow(wob.Speed.Mean) - length(ldf.wob[[i]]$Track.Speed.Mean)))
  colnames(wob.Speed.Mean)[i] <- gsub("_wob.csv", "", names(ldf.wob[i]))
}

head(wob.Speed.Mean)

## Create a data frame containing the Straightness statistic for only wobbling cells for all samples.
wob.Straightness <- data.frame(ldf.wob[[1]]$Track.Straightness)
head(wob.Straightness)
colnames(wob.Straightness)[1] <- gsub("_wob.csv", "", names(ldf.wob[1]))
dim(wob.Straightness)
head(wob.Straightness)
NA.vec <- rep(NA, 10000)
NA.df <- as.data.frame(NA.vec)
colnames(NA.df)[1] <- colnames(wob.Straightness)[1]
dim(NA.df)
wob.Straightness <- bind_rows(wob.Straightness, NA.df)
dim(wob.Straightness)
head(wob.Straightness)

length(wob.Straightness$`1038 NM`)
head(wob.Straightness)

for (i in 2:length(ldf.wob)){
  wob.Straightness$sample.name <- c(ldf.wob[[i]]$Track.Straightness, rep(NA, nrow(wob.Straightness) - length(ldf.wob[[i]]$Track.Straightness)))
  colnames(wob.Straightness)[i] <- gsub("_wob.csv", "", names(ldf.wob[i]))
}

head(wob.Straightness)


## Create a data frame containing the Length statistic for only migrating cells for all samples.
files.mig <- list.files(wdir, pattern = "*mig.csv", full.names = FALSE)
files.mig
ldf.mig <- sapply(files.mig, read.csv, simplify = FALSE, USE.NAMES = TRUE)
ldf.mig <- lapply(ldf.mig, as.data.frame, col.names = c("ID", "Track.Length", "Track.Speed.Mean", "Track.Straightness", "Track.Displacement.Length"))
ldf.mig
as.list(ldf.mig)

mig.Length <- data.frame(ldf.mig[[1]]$Track.Length)
head(mig.Length)
colnames(mig.Length)[1] <- gsub("_mig.csv", "", names(ldf.mig[1]))
dim(mig.Length)
head(mig.Length)
NA.vec <- rep(NA, 10000)
NA.df <- as.data.frame(NA.vec)
colnames(NA.df)[1] <- colnames(mig.Length)[1]
dim(NA.df)
mig.Length <- bind_rows(mig.Length, NA.df)
dim(mig.Length)
head(mig.Length)

length(mig.Length$`1038 NM`)
head(mig.Length)

for (i in 2:length(ldf.mig)){
  mig.Length$sample.name <- c(ldf.mig[[i]]$Track.Length, rep(NA, nrow(mig.Length) - length(ldf.mig[[i]]$Track.Length)))
  colnames(mig.Length)[i] <- gsub("_mig.csv", "", names(ldf.mig[i]))
}

head(mig.Length)

## Create a data frame containing the Mean Speed statistic for only migrating cells for all samples.
mig.Speed.Mean <- data.frame(ldf.mig[[1]]$Track.Speed.Mean)
head(mig.Speed.Mean)
colnames(mig.Speed.Mean)[1] <- gsub("_mig.csv", "", names(ldf.mig[1]))
dim(mig.Speed.Mean)
head(mig.Speed.Mean)
NA.vec <- rep(NA, 10000)
NA.df <- as.data.frame(NA.vec)
colnames(NA.df)[1] <- colnames(mig.Speed.Mean)[1]
dim(NA.df)
mig.Speed.Mean <- bind_rows(mig.Speed.Mean, NA.df)
dim(mig.Speed.Mean)
head(mig.Speed.Mean)

length(mig.Speed.Mean$`1038 NM`)
head(mig.Speed.Mean)

for (i in 2:length(ldf.mig)){
  mig.Speed.Mean$sample.name <- c(ldf.mig[[i]]$Track.Speed.Mean, rep(NA, nrow(mig.Speed.Mean) - length(ldf.mig[[i]]$Track.Speed.Mean)))
  colnames(mig.Speed.Mean)[i] <- gsub("_mig.csv", "", names(ldf.mig[i]))
}

head(mig.Speed.Mean)

## Create a data frame containing the Straightness statistic for only migrating cells for all samples.
mig.Straightness <- data.frame(ldf.mig[[1]]$Track.Straightness)
head(mig.Straightness)
colnames(mig.Straightness)[1] <- gsub("_mig.csv", "", names(ldf.mig[1]))
dim(mig.Straightness)
head(mig.Straightness)
NA.vec <- rep(NA, 10000)
NA.df <- as.data.frame(NA.vec)
colnames(NA.df)[1] <- colnames(mig.Straightness)[1]
dim(NA.df)
mig.Straightness <- bind_rows(mig.Straightness, NA.df)
dim(mig.Straightness)
head(mig.Straightness)

length(mig.Straightness$`1038 NM`)
head(mig.Straightness)

for (i in 2:length(ldf.mig)){
  mig.Straightness$sample.name <- c(ldf.mig[[i]]$Track.Straightness, rep(NA, nrow(mig.Straightness) - length(ldf.mig[[i]]$Track.Straightness)))
  colnames(mig.Straightness)[i] <- gsub("_mig.csv", "", names(ldf.mig[i]))
}

head(mig.Straightness)


## Create a data frame containing the Length statistic for only migrating + Long migrating cells for all samples.
files.mig2 <- list.files(wdir, pattern = "*mig2.csv", full.names = FALSE)
files.mig2
ldf.mig2 <- sapply(files.mig2, read.csv, simplify = FALSE, USE.NAMES = TRUE)
ldf.mig2 <- lapply(ldf.mig2, as.data.frame, col.names = c("ID", "Track.Length", "Track.Speed.Mean", "Track.Straightness", "Track.Displacement.Length"))
ldf.mig2
as.list(ldf.mig2)

mig2.Length <- data.frame(ldf.mig2[[1]]$Track.Length)
head(mig2.Length)
colnames(mig2.Length)[1] <- gsub("_mig2.csv", "", names(ldf.mig2[1]))
dim(mig2.Length)
head(mig2.Length)
NA.vec <- rep(NA, 10000)
NA.df <- as.data.frame(NA.vec)
colnames(NA.df)[1] <- colnames(mig2.Length)[1]
dim(NA.df)
mig2.Length <- bind_rows(mig2.Length, NA.df)
dim(mig2.Length)
head(mig2.Length)

length(mig2.Length$`1038 NM`)
head(mig2.Length)

for (i in 2:length(ldf.mig2)){
  mig2.Length$sample.name <- c(ldf.mig2[[i]]$Track.Length, rep(NA, nrow(mig2.Length) - length(ldf.mig2[[i]]$Track.Length)))
  colnames(mig2.Length)[i] <- gsub("_mig2.csv", "", names(ldf.mig2[i]))
}

head(mig2.Length)

### Create a data frame containing the Mean Speed statistic for only migrating + Long migrating cells for all samples.
mig2.Speed.Mean <- data.frame(ldf.mig2[[1]]$Track.Speed.Mean)
head(mig2.Speed.Mean)
colnames(mig2.Speed.Mean)[1] <- gsub("_mig2.csv", "", names(ldf.mig2[1]))
dim(mig2.Speed.Mean)
head(mig2.Speed.Mean)
NA.vec <- rep(NA, 10000)
NA.df <- as.data.frame(NA.vec)
colnames(NA.df)[1] <- colnames(mig2.Speed.Mean)[1]
dim(NA.df)
mig2.Speed.Mean <- bind_rows(mig2.Speed.Mean, NA.df)
dim(mig2.Speed.Mean)
head(mig2.Speed.Mean)

length(mig2.Speed.Mean$`1038 NM`)
head(mig2.Speed.Mean)

for (i in 2:length(ldf.mig2)){
  mig2.Speed.Mean$sample.name <- c(ldf.mig2[[i]]$Track.Speed.Mean, rep(NA, nrow(mig2.Speed.Mean) - length(ldf.mig2[[i]]$Track.Speed.Mean)))
  colnames(mig2.Speed.Mean)[i] <- gsub("_mig2.csv", "", names(ldf.mig2[i]))
}

head(mig2.Speed.Mean)

## Create a data frame containing the Straightness statistic for only migrating + Long migrating cells for all samples.
mig2.Straightness <- data.frame(ldf.mig2[[1]]$Track.Straightness)
head(mig2.Straightness)
colnames(mig2.Straightness)[1] <- gsub("_mig2.csv", "", names(ldf.mig2[1]))
dim(mig2.Straightness)
head(mig2.Straightness)
NA.vec <- rep(NA, 10000)
NA.df <- as.data.frame(NA.vec)
colnames(NA.df)[1] <- colnames(mig2.Straightness)[1]
dim(NA.df)
mig2.Straightness <- bind_rows(mig2.Straightness, NA.df)
dim(mig2.Straightness)
head(mig2.Straightness)

length(mig2.Straightness$`1038 NM`)
head(mig2.Straightness)

for (i in 2:length(ldf.mig2)){
  mig2.Straightness$sample.name <- c(ldf.mig2[[i]]$Track.Straightness, rep(NA, nrow(mig2.Straightness) - length(ldf.mig2[[i]]$Track.Straightness)))
  colnames(mig2.Straightness)[i] <- gsub("_mig2.csv", "", names(ldf.mig2[i]))
}

head(mig2.Straightness)


## Create a data frame containing the Length statistic for only Long migrating cells for all samples.
files.Lmig <- list.files(wdir, pattern = "*Lmig.csv", full.names = FALSE)
files.Lmig
ldf.Lmig <- sapply(files.Lmig, read.csv, simplify = FALSE, USE.NAMES = TRUE)
ldf.Lmig <- lapply(ldf.Lmig, as.data.frame, col.names = c("ID", "Track.Length", "Track.Speed.Mean", "Track.Straightness", "Track.Displacement.Length"))
ldf.Lmig
as.list(ldf.Lmig)

Lmig.Length <- data.frame(ldf.Lmig[[1]]$Track.Length)
head(Lmig.Length)
colnames(Lmig.Length)[1] <- gsub("_Lmig.csv", "", names(ldf.Lmig[1]))
dim(Lmig.Length)
head(Lmig.Length)
NA.vec <- rep(NA, 10000)
NA.df <- as.data.frame(NA.vec)
colnames(NA.df)[1] <- colnames(Lmig.Length)[1]
dim(NA.df)
Lmig.Length <- bind_rows(Lmig.Length, NA.df)
dim(Lmig.Length)
head(Lmig.Length)

length(Lmig.Length$`1038 NM`)
head(Lmig.Length)

for (i in 2:length(ldf.Lmig)){
  Lmig.Length$sample.name <- c(ldf.Lmig[[i]]$Track.Length, rep(NA, nrow(Lmig.Length) - length(ldf.Lmig[[i]]$Track.Length)))
  colnames(Lmig.Length)[i] <- gsub("_Lmig.csv", "", names(ldf.Lmig[i]))
}

head(Lmig.Length)

## Create a data frame containing the Mean Speed statistic for only Long migrating cells for all samples.
Lmig.Speed.Mean <- data.frame(ldf.Lmig[[1]]$Track.Speed.Mean)
head(Lmig.Speed.Mean)
colnames(Lmig.Speed.Mean)[1] <- gsub("_Lmig.csv", "", names(ldf.Lmig[1]))
dim(Lmig.Speed.Mean)
head(Lmig.Speed.Mean)
NA.vec <- rep(NA, 10000)
NA.df <- as.data.frame(NA.vec)
colnames(NA.df)[1] <- colnames(Lmig.Speed.Mean)[1]
dim(NA.df)
Lmig.Speed.Mean <- bind_rows(Lmig.Speed.Mean, NA.df)
dim(Lmig.Speed.Mean)
head(Lmig.Speed.Mean)

length(Lmig.Speed.Mean$`1038 NM`)
head(Lmig.Speed.Mean)

for (i in 2:length(ldf.Lmig)){
  Lmig.Speed.Mean$sample.name <- c(ldf.Lmig[[i]]$Track.Speed.Mean, rep(NA, nrow(Lmig.Speed.Mean) - length(ldf.Lmig[[i]]$Track.Speed.Mean)))
  colnames(Lmig.Speed.Mean)[i] <- gsub("_Lmig.csv", "", names(ldf.Lmig[i]))
}

head(Lmig.Speed.Mean)

## Create a data frame containing the Straightness statistic for only Long migrating cells for all samples.
Lmig.Straightness <- data.frame(ldf.Lmig[[1]]$Track.Straightness)
head(Lmig.Straightness)
colnames(Lmig.Straightness)[1] <- gsub("_Lmig.csv", "", names(ldf.Lmig[1]))
dim(Lmig.Straightness)
head(Lmig.Straightness)
NA.vec <- rep(NA, 10000)
NA.df <- as.data.frame(NA.vec)
colnames(NA.df)[1] <- colnames(Lmig.Straightness)[1]
dim(NA.df)
Lmig.Straightness <- bind_rows(Lmig.Straightness, NA.df)
dim(Lmig.Straightness)
head(Lmig.Straightness)

length(Lmig.Straightness$`1038 NM`)
head(Lmig.Straightness)

for (i in 2:length(ldf.Lmig)){
  Lmig.Straightness$sample.name <- c(ldf.Lmig[[i]]$Track.Straightness, rep(NA, nrow(Lmig.Straightness) - length(ldf.Lmig[[i]]$Track.Straightness)))
  colnames(Lmig.Straightness)[i] <- gsub("_Lmig.csv", "", names(ldf.Lmig[i]))
}

head(Lmig.Straightness)


# Write all outputs as .csv files
write.csv(all.Length, "all.Length.csv", row.names = FALSE)
write.csv(all.Speed.Mean, "all.Speed.Mean.csv", row.names = FALSE)
write.csv(all.Straightness, "all.Straightness.csv", row.names = FALSE)
write.csv(st.Length, "st.Length.csv", row.names = FALSE)
write.csv(st.Speed.Mean, "st.Speed.Mean.csv", row.names = FALSE)
write.csv(st.Straightness, "st.Straightness.csv", row.names = FALSE)
write.csv(wob.Length, "wob.Length.csv", row.names = FALSE)
write.csv(wob.Speed.Mean, "wob.Speed.Mean.csv", row.names = FALSE)
write.csv(wob.Straightness, "wob.Straightness.csv", row.names = FALSE)
write.csv(mig.Length, "mig.Length.csv", row.names = FALSE)
write.csv(mig.Speed.Mean, "mig.Speed.Mean.csv", row.names = FALSE)
write.csv(mig.Straightness, "mig.Straightness.csv", row.names = FALSE)
write.csv(mig2.Length, "mig2.Length.csv", row.names = FALSE)
write.csv(mig2.Speed.Mean, "mig2.Speed.Mean.csv", row.names = FALSE)
write.csv(mig2.Straightness, "mig2.Straightness.csv", row.names = FALSE)
write.csv(Lmig.Length, "Lmig.Length.csv", row.names = FALSE)
write.csv(Lmig.Speed.Mean, "Lmig.Speed.Mean.csv", row.names = FALSE)
write.csv(Lmig.Straightness, "Lmig.Straightness.csv", row.names = FALSE)

# Organize data to have one data point per sample (the mean) for all cells
all.Length.mean <- as.data.frame(colMeans(all.Length, na.rm = TRUE)) # Creates a data frame with the mean value for each samples
all.Length.mean

all.Speed.Mean.mean <- as.data.frame(colMeans(all.Speed.Mean, na.rm = TRUE)) # Creates a data frame with the mean value for each samples
all.Speed.Mean.mean

all.Straightness.mean <- as.data.frame(colMeans(all.Straightness, na.rm = TRUE)) # Creates a data frame with the mean value for each samples
all.Straightness.mean

# Organize data to have one data point per sample (the mean) for static cells
st.Length.mean <- as.data.frame(colMeans(st.Length, na.rm = TRUE)) # Creates a data frame with the mean value for each samples
st.Length.mean

st.Speed.Mean.mean <- as.data.frame(colMeans(st.Speed.Mean, na.rm = TRUE)) # Creates a data frame with the mean value for each samples
st.Speed.Mean.mean

st.Straightness.mean <- as.data.frame(colMeans(st.Straightness, na.rm = TRUE)) # Creates a data frame with the mean value for each samples
st.Straightness.mean

# Organize data to have one data point per sample (the mean) for wobbling cells
wob.Length.mean <- as.data.frame(colMeans(wob.Length, na.rm = TRUE)) # Creates a data frame with the mean value for each samples
wob.Length.mean

wob.Speed.Mean.mean <- as.data.frame(colMeans(wob.Speed.Mean, na.rm = TRUE)) # Creates a data frame with the mean value for each samples
wob.Speed.Mean.mean

wob.Straightness.mean <- as.data.frame(colMeans(wob.Straightness, na.rm = TRUE)) # Creates a data frame with the mean value for each samples
wob.Straightness.mean

# Organize data to have one data point per sample (the mean) for migrating cells
mig.Length.mean <- as.data.frame(colMeans(mig.Length, na.rm = TRUE)) # Creates a data frame with the mean value for each samples
mig.Length.mean

mig.Speed.Mean.mean <- as.data.frame(colMeans(mig.Speed.Mean, na.rm = TRUE)) # Creates a data frame with the mean value for each samples
mig.Speed.Mean.mean

mig.Straightness.mean <- as.data.frame(colMeans(mig.Straightness, na.rm = TRUE)) # Creates a data frame with the mean value for each samples
mig.Straightness.mean

# Organize data to have one data point per sample (the mean) for migrating + Long migrating cells
mig2.Length.mean <- as.data.frame(colMeans(mig2.Length, na.rm = TRUE)) # Creates a data frame with the mean value for each samples
mig2.Length.mean

mig2.Speed.Mean.mean <- as.data.frame(colMeans(mig2.Speed.Mean, na.rm = TRUE)) # Creates a data frame with the mean value for each samples
mig2.Speed.Mean.mean

mig2.Straightness.mean <- as.data.frame(colMeans(mig2.Straightness, na.rm = TRUE)) # Creates a data frame with the mean value for each samples
mig2.Straightness.mean

# Organize data to have one data point per sample (the mean) for Long migrating cells
Lmig.Length.mean <- as.data.frame(colMeans(Lmig.Length, na.rm = TRUE)) # Creates a data frame with the mean value for each samples
Lmig.Length.mean

Lmig.Speed.Mean.mean <- as.data.frame(colMeans(Lmig.Speed.Mean, na.rm = TRUE)) # Creates a data frame with the mean value for each samples
Lmig.Speed.Mean.mean

Lmig.Straightness.mean <- as.data.frame(colMeans(Lmig.Straightness, na.rm = TRUE)) # Creates a data frame with the mean value for each samples
Lmig.Straightness.mean

# Write outputs as .csv files
write.csv(all.Length.mean, "all.Length.mean.csv", row.names = FALSE)
write.csv(all.Speed.Mean.mean, "all.Speed.Mean.mean.csv", row.names = FALSE)
write.csv(all.Straightness.mean, "all.Straightness.mean.csv", row.names = FALSE)
write.csv(st.Length.mean, "st.Length.mean.csv", row.names = FALSE)
write.csv(st.Speed.Mean.mean, "st.Speed.Mean.mean.csv", row.names = FALSE)
write.csv(st.Straightness.mean, "st.Straightness.mean.csv", row.names = FALSE)
write.csv(wob.Length.mean, "wob.Length.mean.csv", row.names = FALSE)
write.csv(wob.Speed.Mean.mean, "wob.Speed.Mean.mean.csv", row.names = FALSE)
write.csv(wob.Straightness.mean, "wob.Straightness.mean.csv", row.names = FALSE)
write.csv(mig.Length.mean, "mig.Length.mean.csv", row.names = FALSE)
write.csv(mig.Speed.Mean.mean, "mig.Speed.Mean.mean.csv", row.names = FALSE)
write.csv(mig.Straightness.mean, "mig.Straightness.mean.csv", row.names = FALSE)
write.csv(mig2.Length.mean, "mig2.Length.mean.csv", row.names = FALSE)
write.csv(mig2.Speed.Mean.mean, "mig2.Speed.Mean.mean.csv", row.names = FALSE)
write.csv(mig2.Straightness.mean, "mig2.Straightness.mean.csv", row.names = FALSE)
write.csv(Lmig.Length.mean, "Lmig.Length.mean.csv", row.names = FALSE)
write.csv(Lmig.Speed.Mean.mean, "Lmig.Speed.Mean.mean.csv", row.names = FALSE)
write.csv(Lmig.Straightness.mean, "Lmig.Straightness.mean.csv", row.names = FALSE)

# Combine proportions files
files.prop <- list.files(wdir, pattern = "*Proportions.csv", full.names = FALSE) # Get proportion files
files.prop
ldf.prop <- sapply(files.prop, read.csv, simplify = FALSE, USE.NAMES = TRUE) # Read proportion files
ldf.prop
Proportions <- do.call("rbind", ldf.prop) # Merge proportion files together into one data frame
Proportions # Check output

write.csv(Proportions, "Proportions.csv", row.names = FALSE) # Write output as a .csv file
