# Supplementary material for: Protocol for real-time monitoring of CD8+ T and myeloid cell behavior in human high-grade serous ovarian cancer slices
Source: STAR Protoc. 2024 Jun 2;5(2):103102. doi: 10.1016/j.xpro.2024.103102 (PMC11179100; doi:10.1016/j.xpro.2024.103102)
Supplement: Data S3. Files for testing the R script, quantification and statistical analysis step 2 [file mmc3.zip]

Archive with 563 entries (556 files):
- Test files/
- Test files/Slice1_a/
- Test files/Slice1_a/__Area.csv
- Test files/Slice1_a/__Diameter.csv
- Test files/Slice1_a/__Distance_from_Origin.csv
- Test files/Slice1_a/__Distance_to_Image_Border_XY_Img=1.csv
- Test files/Slice1_a/__Generation.csv
- Test files/Slice1_a/__Intensity_Center_Ch=1_Img=1.csv
- Test files/Slice1_a/__Intensity_Center_Ch=2_Img=1.csv
- Test files/Slice1_a/__Intensity_Center_Ch=3_Img=1.csv
- Test files/Slice1_a/__Intensity_Center_Ch=4_Img=1.csv
- Test files/Slice1_a/__Intensity_Max_Ch=1_Img=1.csv
- Test files/Slice1_a/__Intensity_Max_Ch=2_Img=1.csv
- Test files/Slice1_a/__Intensity_Max_Ch=3_Img=1.csv
- Test files/Slice1_a/__Intensity_Max_Ch=4_Img=1.csv
- Test files/Slice1_a/__Intensity_Mean_Ch=1_Img=1.csv
- Test files/Slice1_a/__Intensity_Mean_Ch=2_Img=1.csv
- Test files/Slice1_a/__Intensity_Mean_Ch=3_Img=1.csv
- Test files/Slice1_a/__Intensity_Mean_Ch=4_Img=1.csv
- Test files/Slice1_a/__Intensity_Median_Ch=1_Img=1.csv
- Test files/Slice1_a/__Intensity_Median_Ch=2_Img=1.csv
- Test files/Slice1_a/__Intensity_Median_Ch=3_Img=1.csv
- Test files/Slice1_a/__Intensity_Median_Ch=4_Img=1.csv
- Test files/Slice1_a/__Intensity_Min_Ch=1_Img=1.csv
- Test files/Slice1_a/__Intensity_Min_Ch=2_Img=1.csv
- Test files/Slice1_a/__Intensity_Min_Ch=3_Img=1.csv
- Test files/Slice1_a/__Intensity_Min_Ch=4_Img=1.csv
- Test files/Slice1_a/__Intensity_StdDev_Ch=1_Img=1.csv
- Test files/Slice1_a/__Intensity_StdDev_Ch=2_Img=1.csv
- Test files/Slice1_a/__Intensity_StdDev_Ch=3_Img=1.csv
- Test files/Slice1_a/__Intensity_StdDev_Ch=4_Img=1.csv
- Test files/Slice1_a/__Intensity_Sum_Ch=1_Img=1.csv
- Test files/Slice1_a/__Intensity_Sum_Ch=2_Img=1.csv
- Test files/Slice1_a/__Intensity_Sum_Ch=3_Img=1.csv
- Test files/Slice1_a/__Intensity_Sum_Ch=4_Img=1.csv
- Test files/Slice1_a/__Overall.csv
- Test files/Slice1_a/__Position.csv
- Test files/Slice1_a/__Speed.csv
- Test files/Slice1_a/__Time.csv
- Test files/Slice1_a/__Time_Index.csv
- Test files/Slice1_a/__Time_Since_Track_Start.csv
- Test files/Slice1_a/__Track_Ar1_Mean.csv
- Test files/Slice1_a/__Track_Area_Mean.csv
- Test files/Slice1_a/__Track_Diameter_Mean.csv
- Test files/Slice1_a/__Track_Displacement_Length.csv
- Test files/Slice1_a/__Track_Duration.csv
- Test files/Slice1_a/__Track_Intensity_Center_Mean_Ch=1_Img=1.csv
- Test files/Slice1_a/__Track_Intensity_Center_Mean_Ch=2_Img=1.csv
- Test files/Slice1_a/__Track_Intensity_Center_Mean_Ch=3_Img=1.csv
- Test files/Slice1_a/__Track_Intensity_Center_Mean_Ch=4_Img=1.csv
- Test files/Slice1_a/__Track_Intensity_Max_Ch=1_Img=1.csv
- Test files/Slice1_a/__Track_Intensity_Max_Ch=2_Img=1.csv
- Test files/Slice1_a/__Track_Intensity_Max_Ch=3_Img=1.csv
- Test files/Slice1_a/__Track_Intensity_Max_Ch=4_Img=1.csv
- Test files/Slice1_a/__Track_Intensity_Mean_Ch=1_Img=1.csv
- Test files/Slice1_a/__Track_Intensity_Mean_Ch=2_Img=1.csv
- Test files/Slice1_a/__Track_Intensity_Mean_Ch=3_Img=1.csv
- Test files/Slice1_a/__Track_Intensity_Mean_Ch=4_Img=1.csv
- Test files/Slice1_a/__Track_Intensity_Min_Ch=1_Img=1.csv
- Test files/Slice1_a/__Track_Intensity_Min_Ch=2_Img=1.csv
- Test files/Slice1_a/__Track_Intensity_Min_Ch=3_Img=1.csv
- Test files/Slice1_a/__Track_Intensity_Min_Ch=4_Img=1.csv
- Test files/Slice1_a/__Track_Intensity_StdDev_Ch=1_Img=1.csv
- Test files/Slice1_a/__Track_Intensity_StdDev_Ch=2_Img=1.csv
- Test files/Slice1_a/__Track_Intensity_StdDev_Ch=3_Img=1.csv
- Test files/Slice1_a/__Track_Intensity_StdDev_Ch=4_Img=1.csv
- Test files/Slice1_a/__Track_Intensity_Sum_Ch=1_Img=1.csv
- Test files/Slice1_a/__Track_Intensity_Sum_Ch=2_Img=1.csv
- Test files/Slice1_a/__Track_Intensity_Sum_Ch=3_Img=1.csv
- Test files/Slice1_a/__Track_Intensity_Sum_Ch=4_Img=1.csv
- Test files/Slice1_a/__Track_Length.csv
- Test files/Slice1_a/__Track_Number_of_Branches.csv
- Test files/Slice1_a/__Track_Number_of_Fusions.csv
- Test files/Slice1_a/__Track_Number_Of_Generations.csv
- Test files/Slice1_a/__Track_Number_of_Spots.csv
- Test files/Slice1_a/__Track_Position.csv
- Test files/Slice1_a/__Track_Position_Start.csv
- Test files/Slice1_a/__Track_Speed_Max.csv
- Test files/Slice1_a/__Track_Speed_Mean.csv
- Test files/Slice1_a/__Track_Speed_Min.csv
- Test files/Slice1_a/__Track_Speed_StdDev.csv
- Test files/Slice1_a/__Track_Speed_Variation.csv
- Test files/Slice1_a/__Track_Straightness.csv
- Test files/Slice1_a/__Track_Volume_Mean.csv
- Test files/Slice1_a/__Velocity_Angle.csv
- Test files/Slice1_a/__Volume.csv
- Test files/Slice1_b/
- Test files/Slice1_b/__Area.csv
- Test files/Slice1_b/__Diameter.csv
- Test files/Slice1_b/__Distance_from_Origin.csv
- Test files/Slice1_b/__Distance_to_Image_Border_XY_Img=1.csv
- Test files/Slice1_b/__Generation.csv
- Test files/Slice1_b/__Intensity_Center_Ch=1_Img=1.csv
- Test files/Slice1_b/__Intensity_Center_Ch=2_Img=1.csv
- Test files/Slice1_b/__Intensity_Center_Ch=3_Img=1.csv
- Test files/Slice1_b/__Intensity_Center_Ch=4_Img=1.csv
- Test files/Slice1_b/__Intensity_Max_Ch=1_Img=1.csv
- Test files/Slice1_b/__Intensity_Max_Ch=2_Img=1.csv
- Test files/Slice1_b/__Intensity_Max_Ch=3_Img=1.csv
- Test files/Slice1_b/__Intensity_Max_Ch=4_Img=1.csv
- Test files/Slice1_b/__Intensity_Mean_Ch=1_Img=1.csv
- Test files/Slice1_b/__Intensity_Mean_Ch=2_Img=1.csv
- Test files/Slice1_b/__Intensity_Mean_Ch=3_Img=1.csv
- Test files/Slice1_b/__Intensity_Mean_Ch=4_Img=1.csv
- Test files/Slice1_b/__Intensity_Median_Ch=1_Img=1.csv
- Test files/Slice1_b/__Intensity_Median_Ch=2_Img=1.csv
- Test files/Slice1_b/__Intensity_Median_Ch=3_Img=1.csv
- Test files/Slice1_b/__Intensity_Median_Ch=4_Img=1.csv
- Test files/Slice1_b/__Intensity_Min_Ch=1_Img=1.csv
- Test files/Slice1_b/__Intensity_Min_Ch=2_Img=1.csv
- Test files/Slice1_b/__Intensity_Min_Ch=3_Img=1.csv
- Test files/Slice1_b/__Intensity_Min_Ch=4_Img=1.csv
- Test files/Slice1_b/__Intensity_StdDev_Ch=1_Img=1.csv
- Test files/Slice1_b/__Intensity_StdDev_Ch=2_Img=1.csv
- Test files/Slice1_b/__Intensity_StdDev_Ch=3_Img=1.csv
- Test files/Slice1_b/__Intensity_StdDev_Ch=4_Img=1.csv
- Test files/Slice1_b/__Intensity_Sum_Ch=1_Img=1.csv
- Test files/Slice1_b/__Intensity_Sum_Ch=2_Img=1.csv
- Test files/Slice1_b/__Intensity_Sum_Ch=3_Img=1.csv
- Test files/Slice1_b/__Intensity_Sum_Ch=4_Img=1.csv
- Test files/Slice1_b/__Overall.csv
- Test files/Slice1_b/__Position.csv
- Test files/Slice1_b/__Speed.csv
- Test files/Slice1_b/__Time.csv
- Test files/Slice1_b/__Time_Index.csv
- Test files/Slice1_b/__Time_Since_Track_Start.csv
- Test files/Slice1_b/__Track_Ar1_Mean.csv
- Test files/Slice1_b/__Track_Area_Mean.csv
- Test files/Slice1_b/__Track_Diameter_Mean.csv
- Test files/Slice1_b/__Track_Displacement_Length.csv
- Test files/Slice1_b/__Track_Duration.csv
- Test files/Slice1_b/__Track_Intensity_Center_Mean_Ch=1_Img=1.csv
- Test files/Slice1_b/__Track_Intensity_Center_Mean_Ch=2_Img=1.csv
- Test files/Slice1_b/__Track_Intensity_Center_Mean_Ch=3_Img=1.csv
- Test files/Slice1_b/__Track_Intensity_Center_Mean_Ch=4_Img=1.csv
- Test files/Slice1_b/__Track_Intensity_Max_Ch=1_Img=1.csv
- Test files/Slice1_b/__Track_Intensity_Max_Ch=2_Img=1.csv
- Test files/Slice1_b/__Track_Intensity_Max_Ch=3_Img=1.csv
- Test files/Slice1_b/__Track_Intensity_Max_Ch=4_Img=1.csv
- Test files/Slice1_b/__Track_Intensity_Mean_Ch=1_Img=1.csv
- Test files/Slice1_b/__Track_Intensity_Mean_Ch=2_Img=1.csv
- Test files/Slice1_b/__Track_Intensity_Mean_Ch=3_Img=1.csv
- Test files/Slice1_b/__Track_Intensity_Mean_Ch=4_Img=1.csv
- Test files/Slice1_b/__Track_Intensity_Min_Ch=1_Img=1.csv
- Test files/Slice1_b/__Track_Intensity_Min_Ch=2_Img=1.csv
- Test files/Slice1_b/__Track_Intensity_Min_Ch=3_Img=1.csv
- Test files/Slice1_b/__Track_Intensity_Min_Ch=4_Img=1.csv
- Test files/Slice1_b/__Track_Intensity_StdDev_Ch=1_Img=1.csv
- Test files/Slice1_b/__Track_Intensity_StdDev_Ch=2_Img=1.csv
- Test files/Slice1_b/__Track_Intensity_StdDev_Ch=3_Img=1.csv
- Test files/Slice1_b/__Track_Intensity_StdDev_Ch=4_Img=1.csv
- Test files/Slice1_b/__Track_Intensity_Sum_Ch=1_Img=1.csv
- Test files/Slice1_b/__Track_Intensity_Sum_Ch=2_Img=1.csv
- Test files/Slice1_b/__Track_Intensity_Sum_Ch=3_Img=1.csv
- Test files/Slice1_b/__Track_Intensity_Sum_Ch=4_Img=1.csv
- Test files/Slice1_b/__Track_Length.csv
- Test files/Slice1_b/__Track_Number_of_Branches.csv
- Test files/Slice1_b/__Track_Number_of_Fusions.csv
- Test files/Slice1_b/__Track_Number_Of_Generations.csv
- Test files/Slice1_b/__Track_Number_of_Spots.csv
- Test files/Slice1_b/__Track_Position.csv
- Test files/Slice1_b/__Track_Position_Start.csv
- Test files/Slice1_b/__Track_Speed_Max.csv
- Test files/Slice1_b/__Track_Speed_Mean.csv
- Test files/Slice1_b/__Track_Speed_Min.csv
- Test files/Slice1_b/__Track_Speed_StdDev.csv
- Test files/Slice1_b/__Track_Speed_Variation.csv
- Test files/Slice1_b/__Track_Straightness.csv
- Test files/Slice1_b/__Track_Volume_Mean.csv
- Test files/Slice1_b/__Velocity_Angle.csv
- Test files/Slice1_b/__Volume.csv
- Test files/Slice2_a/
- Test files/Slice2_a/__Area.csv
- Test files/Slice2_a/__Diameter.csv
- Test files/Slice2_a/__Distance_from_Origin.csv
- Test files/Slice2_a/__Distance_to_Image_Border_XY_Img=1.csv
- Test files/Slice2_a/__Generation.csv
- Test files/Slice2_a/__Intensity_Center_Ch=1_Img=1.csv
- Test files/Slice2_a/__Intensity_Center_Ch=2_Img=1.csv
- Test files/Slice2_a/__Intensity_Center_Ch=3_Img=1.csv
- Test files/Slice2_a/__Intensity_Center_Ch=4_Img=1.csv
- Test files/Slice2_a/__Intensity_Center_Ch=5_Img=1.csv
- Test files/Slice2_a/__Intensity_Max_Ch=1_Img=1.csv
- Test files/Slice2_a/__Intensity_Max_Ch=2_Img=1.csv
- Test files/Slice2_a/__Intensity_Max_Ch=3_Img=1.csv
- Test files/Slice2_a/__Intensity_Max_Ch=4_Img=1.csv
- Test files/Slice2_a/__Intensity_Max_Ch=5_Img=1.csv
- Test files/Slice2_a/__Intensity_Mean_Ch=1_Img=1.csv
- Test files/Slice2_a/__Intensity_Mean_Ch=2_Img=1.csv
- Test files/Slice2_a/__Intensity_Mean_Ch=3_Img=1.csv
- Test files/Slice2_a/__Intensity_Mean_Ch=4_Img=1.csv
- Test files/Slice2_a/__Intensity_Mean_Ch=5_Img=1.csv
- Test files/Slice2_a/__Intensity_Median_Ch=1_Img=1.csv
- Test files/Slice2_a/__Intensity_Median_Ch=2_Img=1.csv
- Test files/Slice2_a/__Intensity_Median_Ch=3_Img=1.csv
- Test files/Slice2_a/__Intensity_Median_Ch=4_Img=1.csv
- Test files/Slice2_a/__Intensity_Median_Ch=5_Img=1.csv
- Test files/Slice2_a/__Intensity_Min_Ch=1_Img=1.csv
- Test files/Slice2_a/__Intensity_Min_Ch=2_Img=1.csv
- Test files/Slice2_a/__Intensity_Min_Ch=3_Img=1.csv
- Test files/Slice2_a/__Intensity_Min_Ch=4_Img=1.csv
- Test files/Slice2_a/__Intensity_Min_Ch=5_Img=1.csv
- Test files/Slice2_a/__Intensity_StdDev_Ch=1_Img=1.csv
- Test files/Slice2_a/__Intensity_StdDev_Ch=2_Img=1.csv
- Test files/Slice2_a/__Intensity_StdDev_Ch=3_Img=1.csv
- Test files/Slice2_a/__Intensity_StdDev_Ch=4_Img=1.csv
- Test files/Slice2_a/__Intensity_StdDev_Ch=5_Img=1.csv
- Test files/Slice2_a/__Intensity_Sum_Ch=1_Img=1.csv
- Test files/Slice2_a/__Intensity_Sum_Ch=2_Img=1.csv
- Test files/Slice2_a/__Intensity_Sum_Ch=3_Img=1.csv
- Test files/Slice2_a/__Intensity_Sum_Ch=4_Img=1.csv
- Test files/Slice2_a/__Intensity_Sum_Ch=5_Img=1.csv
- Test files/Slice2_a/__Overall.csv
- Test files/Slice2_a/__Position.csv
- Test files/Slice2_a/__Speed.csv
- Test files/Slice2_a/__Time.csv
- Test files/Slice2_a/__Time_Index.csv
- Test files/Slice2_a/__Time_Since_Track_Start.csv
- Test files/Slice2_a/__Track_Ar1_Mean.csv
- Test files/Slice2_a/__Track_Area_Mean.csv
- Test files/Slice2_a/__Track_Diameter_Mean.csv
- Test files/Slice2_a/__Track_Displacement_Length.csv
- Test files/Slice2_a/__Track_Duration.csv
- Test files/Slice2_a/__Track_Intensity_Center_Mean_Ch=1_Img=1.csv
- Test files/Slice2_a/__Track_Intensity_Center_Mean_Ch=2_Img=1.csv
- Test files/Slice2_a/__Track_Intensity_Center_Mean_Ch=3_Img=1.csv
- Test files/Slice2_a/__Track_Intensity_Center_Mean_Ch=4_Img=1.csv
- Test files/Slice2_a/__Track_Intensity_Center_Mean_Ch=5_Img=1.csv
- Test files/Slice2_a/__Track_Intensity_Max_Ch=1_Img=1.csv
- Test files/Slice2_a/__Track_Intensity_Max_Ch=2_Img=1.csv
- Test files/Slice2_a/__Track_Intensity_Max_Ch=3_Img=1.csv
- Test files/Slice2_a/__Track_Intensity_Max_Ch=4_Img=1.csv
- Test files/Slice2_a/__Track_Intensity_Max_Ch=5_Img=1.csv
- Test files/Slice2_a/__Track_Intensity_Mean_Ch=1_Img=1.csv
- Test files/Slice2_a/__Track_Intensity_Mean_Ch=2_Img=1.csv
- Test files/Slice2_a/__Track_Intensity_Mean_Ch=3_Img=1.csv
- Test files/Slice2_a/__Track_Intensity_Mean_Ch=4_Img=1.csv
- Test files/Slice2_a/__Track_Intensity_Mean_Ch=5_Img=1.csv
- Test files/Slice2_a/__Track_Intensity_Min_Ch=1_Img=1.csv
- Test files/Slice2_a/__Track_Intensity_Min_Ch=2_Img=1.csv
- Test files/Slice2_a/__Track_Intensity_Min_Ch=3_Img=1.csv
- Test files/Slice2_a/__Track_Intensity_Min_Ch=4_Img=1.csv
- Test files/Slice2_a/__Track_Intensity_Min_Ch=5_Img=1.csv
- Test files/Slice2_a/__Track_Intensity_StdDev_Ch=1_Img=1.csv
- Test files/Slice2_a/__Track_Intensity_StdDev_Ch=2_Img=1.csv
- Test files/Slice2_a/__Track_Intensity_StdDev_Ch=3_Img=1.csv
- Test files/Slice2_a/__Track_Intensity_StdDev_Ch=4_Img=1.csv
- Test files/Slice2_a/__Track_Intensity_StdDev_Ch=5_Img=1.csv
- Test files/Slice2_a/__Track_Intensity_Sum_Ch=1_Img=1.csv
- Test files/Slice2_a/__Track_Intensity_Sum_Ch=2_Img=1.csv
- Test files/Slice2_a/__Track_Intensity_Sum_Ch=3_Img=1.csv
- Test files/Slice2_a/__Track_Intensity_Sum_Ch=4_Img=1.csv
- Test files/Slice2_a/__Track_Intensity_Sum_Ch=5_Img=1.csv
- Test files/Slice2_a/__Track_Length.csv
- Test files/Slice2_a/__Track_Number_of_Branches.csv
- Test files/Slice2_a/__Track_Number_of_Fusions.csv
- Test files/Slice2_a/__Track_Number_Of_Generations.csv
- Test files/Slice2_a/__Track_Number_of_Spots.csv
- Test files/Slice2_a/__Track_Position.csv
- Test files/Slice2_a/__Track_Position_Start.csv
- Test files/Slice2_a/__Track_Speed_Max.csv
- Test files/Slice2_a/__Track_Speed_Mean.csv
- Test files/Slice2_a/__Track_Speed_Min.csv
- Test files/Slice2_a/__Track_Speed_StdDev.csv
- Test files/Slice2_a/__Track_Speed_Variation.csv
- Test files/Slice2_a/__Track_Straightness.csv
- Test files/Slice2_a/__Track_Volume_Mean.csv
- Test files/Slice2_a/__Velocity_Angle.csv
- Test files/Slice2_a/__Volume.csv
- Test files/Slice2_b/
- Test files/Slice2_b/__Area.csv
- Test files/Slice2_b/__Diameter.csv
- Test files/Slice2_b/__Distance_from_Origin.csv
- Test files/Slice2_b/__Distance_to_Image_Border_XY_Img=1.csv
- Test files/Slice2_b/__Generation.csv
- Test files/Slice2_b/__Intensity_Center_Ch=1_Img=1.csv
- Test files/Slice2_b/__Intensity_Center_Ch=2_Img=1.csv
- Test files/Slice2_b/__Intensity_Center_Ch=3_Img=1.csv
- Test files/Slice2_b/__Intensity_Center_Ch=4_Img=1.csv
- Test files/Slice2_b/__Intensity_Center_Ch=5_Img=1.csv
- Test files/Slice2_b/__Intensity_Max_Ch=1_Img=1.csv
- Test files/Slice2_b/__Intensity_Max_Ch=2_Img=1.csv
- Test files/Slice2_b/__Intensity_Max_Ch=3_Img=1.csv
- Test files/Slice2_b/__Intensity_Max_Ch=4_Img=1.csv
- Test files/Slice2_b/__Intensity_Max_Ch=5_Img=1.csv
- Test files/Slice2_b/__Intensity_Mean_Ch=1_Img=1.csv
- Test files/Slice2_b/__Intensity_Mean_Ch=2_Img=1.csv
- Test files/Slice2_b/__Intensity_Mean_Ch=3_Img=1.csv
- Test files/Slice2_b/__Intensity_Mean_Ch=4_Img=1.csv
- Test files/Slice2_b/__Intensity_Mean_Ch=5_Img=1.csv
- Test files/Slice2_b/__Intensity_Median_Ch=1_Img=1.csv
- Test files/Slice2_b/__Intensity_Median_Ch=2_Img=1.csv
- Test files/Slice2_b/__Intensity_Median_Ch=3_Img=1.csv
- Test files/Slice2_b/__Intensity_Median_Ch=4_Img=1.csv
- Test files/Slice2_b/__Intensity_Median_Ch=5_Img=1.csv
- Test files/Slice2_b/__Intensity_Min_Ch=1_Img=1.csv
- Test files/Slice2_b/__Intensity_Min_Ch=2_Img=1.csv
- Test files/Slice2_b/__Intensity_Min_Ch=3_Img=1.csv
- Test files/Slice2_b/__Intensity_Min_Ch=4_Img=1.csv
- Test files/Slice2_b/__Intensity_Min_Ch=5_Img=1.csv
[truncated: 263 more entries]
