# Supplementary material for: Protocol for real-time monitoring of CD8+ T and myeloid cell behavior in human high-grade serous ovarian cancer slices
Source: STAR Protoc. 2024 Jun 2;5(2):103102. doi: 10.1016/j.xpro.2024.103102 (PMC11179100; doi:10.1016/j.xpro.2024.103102)
Supplement: Data S3. Files for testing the R script, quantification and statistical analysis step 2 [file mmc3.zip › Test files/Slice1_a/__Area.csv]

Area
====================
Area	Unit	Category	Time	TrackID	ID
153.938	um^2	Spot	1	1000000000	0
153.938	um^2	Spot	1	1000000001	1
153.938	um^2	Spot	1	1000000002	2
153.938	um^2	Spot	1	1000000003	3
153.938	um^2	Spot	1	1000000004	4
153.938	um^2	Spot	1	1000000005	5
153.938	um^2	Spot	1	1000000006	6
153.938	um^2	Spot	1	1000000007	7
153.938	um^2	Spot	1	1000000008	8
153.938	um^2	Spot	1	1000000009	9
153.938	um^2	Spot	1	1000000010	10
153.938	um^2	Spot	1	1000000011	11
153.938	um^2	Spot	1	1000000012	12
153.938	um^2	Spot	1	1000000013	13
153.938	um^2	Spot	1	1000000014	14
153.938	um^2	Spot	1	1000000015	15
153.938	um^2	Spot	1	1000000016	16
153.938	um^2	Spot	1	1000000017	17
153.938	um^2	Spot	1	1000000018	18
153.938	um^2	Spot	1	1000000019	19
153.938	um^2	Spot	1	1000000020	20
153.938	um^2	Spot	1	1000000021	21
153.938	um^2	Spot	1	1000000022	22
153.938	um^2	Spot	1	1000000023	23
153.938	um^2	Spot	1	1000000024	24
153.938	um^2	Spot	1	1000000025	25
153.938	um^2	Spot	1	1000000026	26
153.938	um^2	Spot	1	1000000027	27
153.938	um^2	Spot	1	1000000028	28
153.938	um^2	Spot	1	1000000029	29
153.938	um^2	Spot	1	1000000030	30
153.938	um^2	Spot	1	1000000031	31
153.938	um^2	Spot	1	1000000032	32
153.938	um^2	Spot	1	1000000033	33
153.938	um^2	Spot	1	1000000034	34
153.938	um^2	Spot	1	1000000035	35
153.938	um^2	Spot	1	1000000036	36
153.938	um^2	Spot	1	1000000037	37
153.938	um^2	Spot	1	1000000038	38
153.938	um^2	Spot	1	1000000039	39
153.938	um^2	Spot	1	1000000040	40
153.938	um^2	Spot	1	1000000041	43
153.938	um^2	Spot	1	1000000042	44
153.938	um^2	Spot	1	1000000043	45
153.938	um^2	Spot	1	1000000044	46
153.938	um^2	Spot	1	1000000045	47
153.938	um^2	Spot	1	1000000046	48
153.938	um^2	Spot	1	1000000047	49
153.938	um^2	Spot	1	1000000048	50
153.938	um^2	Spot	1	1000000049	51
153.938	um^2	Spot	1	1000000050	52
153.938	um^2	Spot	1	1000000051	53
153.938	um^2	Spot	1	1000000052	54
153.938	um^2	Spot	1	1000000053	55
153.938	um^2	Spot	1	1000000054	56
153.938	um^2	Spot	1	1000000055	57
153.938	um^2	Spot	1	1000000056	58
153.938	um^2	Spot	1	1000000057	59
153.938	um^2	Spot	1	1000000058	60
153.938	um^2	Spot	1	1000000059	61
153.938	um^2	Spot	1	1000000060	62
153.938	um^2	Spot	1	1000000061	63
153.938	um^2	Spot	1	1000000062	64
153.938	um^2	Spot	1	1000000063	65
153.938	um^2	Spot	1	1000000064	66
153.938	um^2	Spot	1	1000000065	67
153.938	um^2	Spot	1	1000000066	68
153.938	um^2	Spot	1	1000000067	69
153.938	um^2	Spot	1	1000000068	70
153.938	um^2	Spot	1	1000000069	71
153.938	um^2	Spot	1	1000000070	72
153.938	um^2	Spot	1	1000000071	73
153.938	um^2	Spot	1	1000000072	74
153.938	um^2	Spot	1	1000000073	75
153.938	um^2	Spot	1	1000000074	76
153.938	um^2	Spot	1	1000000075	77
153.938	um^2	Spot	1	1000000076	78
153.938	um^2	Spot	1	1000000077	79
153.938	um^2	Spot	1	1000000078	80
153.938	um^2	Spot	1	1000000079	81
153.938	um^2	Spot	1	1000000080	82
153.938	um^2	Spot	1	1000000081	83
153.938	um^2	Spot	1	1000000082	84
153.938	um^2	Spot	1	1000000083	86
153.938	um^2	Spot	1	1000000084	87
153.938	um^2	Spot	1	1000000085	88
153.938	um^2	Spot	1	1000000086	89
153.938	um^2	Spot	1	1000000087	90
153.938	um^2	Spot	1	1000000088	91
153.938	um^2	Spot	1	1000000089	92
153.938	um^2	Spot	1	1000000090	93
153.938	um^2	Spot	1	1000000091	94
153.938	um^2	Spot	1	1000000092	95
153.938	um^2	Spot	1	1000000093	96
153.938	um^2	Spot	1	1000000094	97
153.938	um^2	Spot	1	1000000095	98
153.938	um^2	Spot	1	1000000096	99
153.938	um^2	Spot	1	1000000097	100
153.938	um^2	Spot	1	1000000098	101
153.938	um^2	Spot	1	1000000099	102
153.938	um^2	Spot	1	1000000100	103
153.938	um^2	Spot	1	1000000101	105
153.938	um^2	Spot	1	1000000102	106
153.938	um^2	Spot	1	1000000103	107
153.938	um^2	Spot	1	1000000104	108
153.938	um^2	Spot	1	1000000105	109
153.938	um^2	Spot	1	1000000106	110
153.938	um^2	Spot	1	1000000107	111
153.938	um^2	Spot	1	1000000108	112
153.938	um^2	Spot	1	1000000109	113
153.938	um^2	Spot	1	1000000110	114
153.938	um^2	Spot	1	1000000111	115
153.938	um^2	Spot	1	1000000112	116
153.938	um^2	Spot	1	1000000113	117
153.938	um^2	Spot	1	1000000114	118
153.938	um^2	Spot	1	1000000115	119
153.938	um^2	Spot	1	1000000116	120
153.938	um^2	Spot	1	1000000117	121
153.938	um^2	Spot	1	1000000118	122
153.938	um^2	Spot	1	1000000119	123
153.938	um^2	Spot	1	1000000120	124
153.938	um^2	Spot	1	1000000121	125
153.938	um^2	Spot	1	1000000122	126
153.938	um^2	Spot	1	1000000123	127
153.938	um^2	Spot	1	1000000124	128
153.938	um^2	Spot	1	1000000125	129
153.938	um^2	Spot	1	1000000126	130
153.938	um^2	Spot	1	1000000127	131
153.938	um^2	Spot	1	1000000128	132
153.938	um^2	Spot	1	1000000129	133
153.938	um^2	Spot	1	1000000130	134
153.938	um^2	Spot	1	1000000131	135
153.938	um^2	Spot	1	1000000132	136
153.938	um^2	Spot	1	1000000133	137
153.938	um^2	Spot	1	1000000134	138
153.938	um^2	Spot	1	1000000135	139
153.938	um^2	Spot	1	1000000136	140
153.938	um^2	Spot	1	1000000137	141
153.938	um^2	Spot	1	1000000138	142
153.938	um^2	Spot	1	1000000139	143
153.938	um^2	Spot	1	1000000140	144
153.938	um^2	Spot	1	1000000141	145
153.938	um^2	Spot	1	1000000142	146
153.938	um^2	Spot	1	1000000143	147
153.938	um^2	Spot	1	1000000144	148
153.938	um^2	Spot	1	1000000145	149
153.938	um^2	Spot	1	1000000146	150
153.938	um^2	Spot	1	1000000147	151
153.938	um^2	Spot	1	1000000148	152
153.938	um^2	Spot	1	1000000149	153
153.938	um^2	Spot	1	1000000150	154
153.938	um^2	Spot	1	1000000151	155
153.938	um^2	Spot	1	1000000152	156
153.938	um^2	Spot	1	1000000153	157
153.938	um^2	Spot	1	1000000154	158
153.938	um^2	Spot	1	1000000155	159
153.938	um^2	Spot	1	1000000156	160
153.938	um^2	Spot	1	1000000157	161
153.938	um^2	Spot	1	1000000158	162
153.938	um^2	Spot	1	1000000159	163
153.938	um^2	Spot	1	1000000160	164
153.938	um^2	Spot	1	1000000161	165
153.938	um^2	Spot	1	1000000162	166
153.938	um^2	Spot	1	1000000163	167
153.938	um^2	Spot	1	1000000164	168
153.938	um^2	Spot	1	1000000165	169
153.938	um^2	Spot	1	1000000166	170
153.938	um^2	Spot	1	1000000167	171
153.938	um^2	Spot	1	1000000168	172
153.938	um^2	Spot	1	1000000169	173
153.938	um^2	Spot	1	1000000170	174
153.938	um^2	Spot	1	1000000171	175
153.938	um^2	Spot	1	1000000172	176
153.938	um^2	Spot	1	1000000173	177
153.938	um^2	Spot	2	1000000000	178
153.938	um^2	Spot	2	1000000001	179
153.938	um^2	Spot	2	1000000002	180
153.938	um^2	Spot	2	1000000003	181
153.938	um^2	Spot	2	1000000004	182
153.938	um^2	Spot	2	1000000005	183
153.938	um^2	Spot	2	1000000006	184
153.938	um^2	Spot	2	1000000007	185
153.938	um^2	Spot	2	1000000008	186
153.938	um^2	Spot	2	1000000009	187
153.938	um^2	Spot	2	1000000010	188
153.938	um^2	Spot	2	1000000011	189
153.938	um^2	Spot	2	1000000012	190
153.938	um^2	Spot	2	1000000013	191
153.938	um^2	Spot	2	1000000014	192
153.938	um^2	Spot	2	1000000015	193
153.938	um^2	Spot	2	1000000016	194
153.938	um^2	Spot	2	1000000017	195
153.938	um^2	Spot	2	1000000018	196
153.938	um^2	Spot	2	1000000019	197
153.938	um^2	Spot	2	1000000020	198
153.938	um^2	Spot	2	1000000021	199
153.938	um^2	Spot	2	1000000022	200
153.938	um^2	Spot	2	1000000023	201
153.938	um^2	Spot	2	1000000024	202
153.938	um^2	Spot	2	1000000025	203
153.938	um^2	Spot	2	1000000026	204
153.938	um^2	Spot	2	1000000027	205
153.938	um^2	Spot	2	1000000028	206
153.938	um^2	Spot	2	1000000029	207
153.938	um^2	Spot	2	1000000030	208
153.938	um^2	Spot	2	1000000031	209
153.938	um^2	Spot	2	1000000032	210
153.938	um^2	Spot	2	1000000033	211
153.938	um^2	Spot	2	1000000034	212
153.938	um^2	Spot	2	1000000035	213
153.938	um^2	Spot	2	1000000036	214
153.938	um^2	Spot	2	1000000037	215
153.938	um^2	Spot	2	1000000038	216
153.938	um^2	Spot	2	1000000040	217
153.938	um^2	Spot	2	1000000039	218
153.938	um^2	Spot	2	1000000174	219
153.938	um^2	Spot	2	1000000041	222
153.938	um^2	Spot	2	1000000042	223
153.938	um^2	Spot	2	1000000044	224
153.938	um^2	Spot	2	1000000045	225
153.938	um^2	Spot	2	1000000043	226
153.938	um^2	Spot	2	1000000046	227
153.938	um^2	Spot	2	1000000047	228
153.938	um^2	Spot	2	1000000049	229
153.938	um^2	Spot	2	1000000050	230
153.938	um^2	Spot	2	1000000052	231
153.938	um^2	Spot	2	1000000053	232
153.938	um^2	Spot	2	1000000055	233
153.938	um^2	Spot	2	1000000057	234
153.938	um^2	Spot	2	1000000054	235
153.938	um^2	Spot	2	1000000056	236
153.938	um^2	Spot	2	1000000058	237
153.938	um^2	Spot	2	1000000059	238
153.938	um^2	Spot	2	1000000060	239
153.938	um^2	Spot	2	1000000061	240
153.938	um^2	Spot	2	1000000062	241
153.938	um^2	Spot	2	1000000063	242
153.938	um^2	Spot	2	1000000065	243
153.938	um^2	Spot	2	1000000064	244
153.938	um^2	Spot	2	1000000066	245
153.938	um^2	Spot	2	1000000068	246
153.938	um^2	Spot	2	1000000067	247
153.938	um^2	Spot	2	1000000069	248
153.938	um^2	Spot	2	1000000070	249
153.938	um^2	Spot	2	1000000071	250
153.938	um^2	Spot	2	1000000072	251
153.938	um^2	Spot	2	1000000073	252
153.938	um^2	Spot	2	1000000074	253
153.938	um^2	Spot	2	1000000075	254
153.938	um^2	Spot	2	1000000076	255
153.938	um^2	Spot	2	1000000077	256
153.938	um^2	Spot	2	1000000078	257
153.938	um^2	Spot	2	1000000079	258
153.938	um^2	Spot	2	1000000080	259
153.938	um^2	Spot	2	1000000081	260
153.938	um^2	Spot	2	1000000082	261
153.938	um^2	Spot	2	1000000083	263
153.938	um^2	Spot	2	1000000085	264
153.938	um^2	Spot	2	1000000086	265
153.938	um^2	Spot	2	1000000087	266
153.938	um^2	Spot	2	1000000084	267
153.938	um^2	Spot	2	1000000088	268
153.938	um^2	Spot	2	1000000089	269
153.938	um^2	Spot	2	1000000090	270
153.938	um^2	Spot	2	1000000091	271
153.938	um^2	Spot	2	1000000093	272
153.938	um^2	Spot	2	1000000092	273
153.938	um^2	Spot	2	1000000175	274
153.938	um^2	Spot	2	1000000096	275
153.938	um^2	Spot	2	1000000094	276
153.938	um^2	Spot	2	1000000095	277
153.938	um^2	Spot	2	1000000097	278
153.938	um^2	Spot	2	1000000098	279
153.938	um^2	Spot	2	1000000099	280
153.938	um^2	Spot	2	1000000100	282
153.938	um^2	Spot	2	1000000101	283
153.938	um^2	Spot	2	1000000102	284
153.938	um^2	Spot	2	1000000176	285
153.938	um^2	Spot	2	1000000103	286
153.938	um^2	Spot	2	1000000104	287
153.938	um^2	Spot	2	1000000105	288
153.938	um^2	Spot	2	1000000107	289
153.938	um^2	Spot	2	1000000108	290
153.938	um^2	Spot	2	1000000106	291
153.938	um^2	Spot	2	1000000109	292
153.938	um^2	Spot	2	1000000110	293
153.938	um^2	Spot	2	1000000111	294
153.938	um^2	Spot	2	1000000112	295
153.938	um^2	Spot	2	1000000113	296
153.938	um^2	Spot	2	1000000114	297
153.938	um^2	Spot	2	1000000115	298
153.938	um^2	Spot	2	1000000116	299
153.938	um^2	Spot	2	1000000117	300
153.938	um^2	Spot	2	1000000118	301
153.938	um^2	Spot	2	1000000120	302
153.938	um^2	Spot	2	1000000119	303
153.938	um^2	Spot	2	1000000122	304
153.938	um^2	Spot	2	1000000121	305
153.938	um^2	Spot	2	1000000123	306
153.938	um^2	Spot	2	1000000124	307
153.938	um^2	Spot	2	1000000125	308
153.938	um^2	Spot	2	1000000126	309
153.938	um^2	Spot	2	1000000127	310
153.938	um^2	Spot	2	1000000128	311
153.938	um^2	Spot	2	1000000129	312
153.938	um^2	Spot	2	1000000130	313
153.938	um^2	Spot	2	1000000131	314
153.938	um^2	Spot	2	1000000132	315
153.938	um^2	Spot	2	1000000133	316
153.938	um^2	Spot	2	1000000134	317
153.938	um^2	Spot	2	1000000135	318
153.938	um^2	Spot	2	1000000136	319
153.938	um^2	Spot	2	1000000137	320
153.938	um^2	Spot	2	1000000138	321
153.938	um^2	Spot	2	1000000139	322
153.938	um^2	Spot	2	1000000140	323
153.938	um^2	Spot	2	1000000141	324
153.938	um^2	Spot	2	1000000142	325
153.938	um^2	Spot	2	1000000144	326
153.938	um^2	Spot	2	1000000143	327
153.938	um^2	Spot	2	1000000145	328
153.938	um^2	Spot	2	1000000146	329
153.938	um^2	Spot	2	1000000147	330
153.938	um^2	Spot	2	1000000148	331
153.938	um^2	Spot	2	1000000149	332
153.938	um^2	Spot	2	1000000150	333
153.938	um^2	Spot	2	1000000151	334
153.938	um^2	Spot	2	1000000152	335
153.938	um^2	Spot	2	1000000153	336
153.938	um^2	Spot	2	1000000154	337
153.938	um^2	Spot	2	1000000155	338
153.938	um^2	Spot	2	1000000156	339
153.938	um^2	Spot	2	1000000157	340
153.938	um^2	Spot	2	1000000158	341
153.938	um^2	Spot	2	1000000159	342
153.938	um^2	Spot	2	1000000160	343
153.938	um^2	Spot	2	1000000161	344
153.938	um^2	Spot	2	1000000162	345
153.938	um^2	Spot	2	1000000163	346
153.938	um^2	Spot	2	1000000164	347
153.938	um^2	Spot	2	1000000165	348
153.938	um^2	Spot	2	1000000166	349
153.938	um^2	Spot	2	1000000167	350
153.938	um^2	Spot	2	1000000168	351
153.938	um^2	Spot	2	1000000169	352
153.938	um^2	Spot	2	1000000170	353
153.938	um^2	Spot	2	1000000171	354
153.938	um^2	Spot	2	1000000172	355
153.938	um^2	Spot	2	1000000173	356
153.938	um^2	Spot	3	1000000000	357
153.938	um^2	Spot	3	1000000001	358
153.938	um^2	Spot	3	1000000002	359
153.938	um^2	Spot	3	1000000003	360
153.938	um^2	Spot	3	1000000004	361
153.938	um^2	Spot	3	1000000005	362
153.938	um^2	Spot	3	1000000006	363
153.938	um^2	Spot	3	1000000007	364
153.938	um^2	Spot	3	1000000008	365
153.938	um^2	Spot	3	1000000009	366
153.938	um^2	Spot	3	1000000011	367
153.938	um^2	Spot	3	1000000013	368
153.938	um^2	Spot	3	1000000014	369
153.938	um^2	Spot	3	1000000012	370
153.938	um^2	Spot	3	1000000015	371
153.938	um^2	Spot	3	1000000016	372
153.938	um^2	Spot	3	1000000017	373
153.938	um^2	Spot	3	1000000018	374
153.938	um^2	Spot	3	1000000019	375
153.938	um^2	Spot	3	1000000020	376
153.938	um^2	Spot	3	1000000021	377
153.938	um^2	Spot	3	1000000022	378
153.938	um^2	Spot	3	1000000023	379
153.938	um^2	Spot	3	1000000024	380
153.938	um^2	Spot	3	1000000025	381
153.938	um^2	Spot	3	1000000026	382
153.938	um^2	Spot	3	1000000027	383
153.938	um^2	Spot	3	1000000028	384
153.938	um^2	Spot	3	1000000029	385
153.938	um^2	Spot	3	1000000030	386
153.938	um^2	Spot	3	1000000031	387
153.938	um^2	Spot	3	1000000032	388
153.938	um^2	Spot	3	1000000033	389
153.938	um^2	Spot	3	1000000034	390
153.938	um^2	Spot	3	1000000035	391
153.938	um^2	Spot	3	1000000036	392
153.938	um^2	Spot	3	1000000037	393
153.938	um^2	Spot	3	1000000038	394
153.938	um^2	Spot	3	1000000040	395
153.938	um^2	Spot	3	1000000039	396
153.938	um^2	Spot	3	1000000174	397
153.938	um^2	Spot	3	1000000041	400
153.938	um^2	Spot	3	1000000042	401
153.938	um^2	Spot	3	1000000044	402
153.938	um^2	Spot	3	1000000045	403
153.938	um^2	Spot	3	1000000043	404
153.938	um^2	Spot	3	1000000046	405
153.938	um^2	Spot	3	1000000047	406
153.938	um^2	Spot	3	1000000049	407
153.938	um^2	Spot	3	1000000177	408
153.938	um^2	Spot	3	1000000050	409
153.938	um^2	Spot	3	1000000052	410
153.938	um^2	Spot	3	1000000053	411
153.938	um^2	Spot	3	1000000054	412
153.938	um^2	Spot	3	1000000055	413
153.938	um^2	Spot	3	1000000056	414
153.938	um^2	Spot	3	1000000057	415
153.938	um^2	Spot	3	1000000058	416
153.938	um^2	Spot	3	1000000059	417
153.938	um^2	Spot	3	1000000060	418
153.938	um^2	Spot	3	1000000061	419
153.938	um^2	Spot	3	1000000062	420
153.938	um^2	Spot	3	1000000063	421
153.938	um^2	Spot	3	1000000064	422
153.938	um^2	Spot	3	1000000065	423
153.938	um^2	Spot	3	1000000066	424
153.938	um^2	Spot	3	1000000067	425
153.938	um^2	Spot	3	1000000068	426
153.938	um^2	Spot	3	1000000069	427
153.938	um^2	Spot	3	1000000070	428
153.938	um^2	Spot	3	1000000071	429
153.938	um^2	Spot	3	1000000072	430
153.938	um^2	Spot	3	1000000073	431
153.938	um^2	Spot	3	1000000074	432
153.938	um^2	Spot	3	1000000075	433
153.938	um^2	Spot	3	1000000076	434
153.938	um^2	Spot	3	1000000077	435
153.938	um^2	Spot	3	1000000080	436
153.938	um^2	Spot	3	1000000078	437
153.938	um^2	Spot	3	1000000079	438
153.938	um^2	Spot	3	1000000081	439
153.938	um^2	Spot	3	1000000082	440
153.938	um^2	Spot	3	1000000083	442
153.938	um^2	Spot	3	1000000085	443
153.938	um^2	Spot	3	1000000086	444
153.938	um^2	Spot	3	1000000087	445
153.938	um^2	Spot	3	1000000084	446
153.938	um^2	Spot	3	1000000088	447
153.938	um^2	Spot	3	1000000089	448
153.938	um^2	Spot	3	1000000090	449
153.938	um^2	Spot	3	1000000091	450
153.938	um^2	Spot	3	1000000093	451
153.938	um^2	Spot	3	1000000092	452
153.938	um^2	Spot	3	1000000175	453
153.938	um^2	Spot	3	1000000094	454
153.938	um^2	Spot	3	1000000096	455
153.938	um^2	Spot	3	1000000095	456
153.938	um^2	Spot	3	1000000097	457
153.938	um^2	Spot	3	1000000098	458
153.938	um^2	Spot	3	1000000099	459
153.938	um^2	Spot	3	1000000100	461
153.938	um^2	Spot	3	1000000101	462
153.938	um^2	Spot	3	1000000102	463
153.938	um^2	Spot	3	1000000103	464
153.938	um^2	Spot	3	1000000104	465
153.938	um^2	Spot	3	1000000105	466
153.938	um^2	Spot	3	1000000106	467
153.938	um^2	Spot	3	1000000107	468
153.938	um^2	Spot	3	1000000108	469
153.938	um^2	Spot	3	1000000109	470
153.938	um^2	Spot	3	1000000110	471
153.938	um^2	Spot	3	1000000111	472
153.938	um^2	Spot	3	1000000112	473
153.938	um^2	Spot	3	1000000113	474
153.938	um^2	Spot	3	1000000114	475
153.938	um^2	Spot	3	1000000115	476
153.938	um^2	Spot	3	1000000116	477
153.938	um^2	Spot	3	1000000117	478
153.938	um^2	Spot	3	1000000118	479
153.938	um^2	Spot	3	1000000120	480
153.938	um^2	Spot	3	1000000119	481
153.938	um^2	Spot	3	1000000121	482
153.938	um^2	Spot	3	1000000122	483
153.938	um^2	Spot	3	1000000123	484
153.938	um^2	Spot	3	1000000124	485
153.938	um^2	Spot	3	1000000125	486
153.938	um^2	Spot	3	1000000126	487
153.938	um^2	Spot	3	1000000127	488
153.938	um^2	Spot	3	1000000128	489
153.938	um^2	Spot	3	1000000129	490
153.938	um^2	Spot	3	1000000130	491
153.938	um^2	Spot	3	1000000131	492
153.938	um^2	Spot	3	1000000132	493
153.938	um^2	Spot	3	1000000133	494
153.938	um^2	Spot	3	1000000134	495
153.938	um^2	Spot	3	1000000135	496
153.938	um^2	Spot	3	1000000136	497
153.938	um^2	Spot	3	1000000137	498
153.938	um^2	Spot	3	1000000138	499
153.938	um^2	Spot	3	1000000140	500
153.938	um^2	Spot	3	1000000141	501
153.938	um^2	Spot	3	1000000142	502
153.938	um^2	Spot	3	1000000143	503
153.938	um^2	Spot	3	1000000144	504
153.938	um^2	Spot	3	1000000145	505
153.938	um^2	Spot	3	1000000146	506
153.938	um^2	Spot	3	1000000147	507
153.938	um^2	Spot	3	1000000148	508
153.938	um^2	Spot	3	1000000149	509
153.938	um^2	Spot	3	1000000150	510
153.938	um^2	Spot	3	1000000151	511
153.938	um^2	Spot	3	1000000152	512
153.938	um^2	Spot	3	1000000153	513
153.938	um^2	Spot	3	1000000154	514
153.938	um^2	Spot	3	1000000155	515
153.938	um^2	Spot	3	1000000156	516
153.938	um^2	Spot	3	1000000157	517
153.938	um^2	Spot	3	1000000158	518
153.938	um^2	Spot	3	1000000159	519
153.938	um^2	Spot	3	1000000160	520
153.938	um^2	Spot	3	1000000162	521
153.938	um^2	Spot	3	1000000161	522
153.938	um^2	Spot	3	1000000163	523
153.938	um^2	Spot	3	1000000164	524
153.938	um^2	Spot	3	1000000165	525
153.938	um^2	Spot	3	1000000166	526
153.938	um^2	Spot	3	1000000167	527
153.938	um^2	Spot	3	1000000168	528
153.938	um^2	Spot	3	1000000169	529
153.938	um^2	Spot	3	1000000170	530
153.938	um^2	Spot	3	1000000171	531
153.938	um^2	Spot	3	1000000172	532
153.938	um^2	Spot	3	1000000173	533
153.938	um^2	Spot	4	1000000000	534
153.938	um^2	Spot	4	1000000001	535
153.938	um^2	Spot	4	1000000002	536
153.938	um^2	Spot	4	1000000003	537
153.938	um^2	Spot	4	1000000004	538
153.938	um^2	Spot	4	1000000005	539
153.938	um^2	Spot	4	1000000006	540
153.938	um^2	Spot	4	1000000007	541
153.938	um^2	Spot	4	1000000008	542
153.938	um^2	Spot	4	1000000009	543
153.938	um^2	Spot	4	1000000010	544
153.938	um^2	Spot	4	1000000011	545
153.938	um^2	Spot	4	1000000013	546
153.938	um^2	Spot	4	1000000014	547
153.938	um^2	Spot	4	1000000012	548
153.938	um^2	Spot	4	1000000015	549
153.938	um^2	Spot	4	1000000016	550
153.938	um^2	Spot	4	1000000017	551
153.938	um^2	Spot	4	1000000018	552
153.938	um^2	Spot	4	1000000019	553
153.938	um^2	Spot	4	1000000020	554
153.938	um^2	Spot	4	1000000021	555
153.938	um^2	Spot	4	1000000022	556
153.938	um^2	Spot	4	1000000023	557
153.938	um^2	Spot	4	1000000024	558
153.938	um^2	Spot	4	1000000025	559
153.938	um^2	Spot	4	1000000026	560
153.938	um^2	Spot	4	1000000027	561
153.938	um^2	Spot	4	1000000028	562
153.938	um^2	Spot	4	1000000029	563
153.938	um^2	Spot	4	1000000030	564
153.938	um^2	Spot	4	1000000031	565
153.938	um^2	Spot	4	1000000032	566
153.938	um^2	Spot	4	1000000033	567
153.938	um^2	Spot	4	1000000034	568
153.938	um^2	Spot	4	1000000037	569
153.938	um^2	Spot	4	1000000035	570
153.938	um^2	Spot	4	1000000036	571
153.938	um^2	Spot	4	1000000038	572
153.938	um^2	Spot	4	1000000040	573
153.938	um^2	Spot	4	1000000039	574
153.938	um^2	Spot	4	1000000174	575
153.938	um^2	Spot	4	1000000041	578
153.938	um^2	Spot	4	1000000044	579
153.938	um^2	Spot	4	1000000042	580
153.938	um^2	Spot	4	1000000045	581
153.938	um^2	Spot	4	1000000043	582
153.938	um^2	Spot	4	1000000046	583
153.938	um^2	Spot	4	1000000047	584
153.938	um^2	Spot	4	1000000048	585
153.938	um^2	Spot	4	1000000049	586
153.938	um^2	Spot	4	1000000050	587
153.938	um^2	Spot	4	1000000052	588
153.938	um^2	Spot	4	1000000051	589
153.938	um^2	Spot	4	1000000053	590
153.938	um^2	Spot	4	1000000054	591
153.938	um^2	Spot	4	1000000055	592
153.938	um^2	Spot	4	1000000056	593
153.938	um^2	Spot	4	1000000057	594
153.938	um^2	Spot	4	1000000058	595
153.938	um^2	Spot	4	1000000059	596
153.938	um^2	Spot	4	1000000060	597
153.938	um^2	Spot	4	1000000061	598
153.938	um^2	Spot	4	1000000062	599
153.938	um^2	Spot	4	1000000063	600
153.938	um^2	Spot	4	1000000064	601
153.938	um^2	Spot	4	1000000065	602
153.938	um^2	Spot	4	1000000066	603
153.938	um^2	Spot	4	1000000067	604
153.938	um^2	Spot	4	1000000068	605
153.938	um^2	Spot	4	1000000069	606
153.938	um^2	Spot	4	1000000070	607
153.938	um^2	Spot	4	1000000071	608
153.938	um^2	Spot	4	1000000072	609
153.938	um^2	Spot	4	1000000073	610
153.938	um^2	Spot	4	1000000074	611
153.938	um^2	Spot	4	1000000076	612
153.938	um^2	Spot	4	1000000075	613
153.938	um^2	Spot	4	1000000080	614
153.938	um^2	Spot	4	1000000077	615
153.938	um^2	Spot	4	1000000078	616
153.938	um^2	Spot	4	1000000079	617
153.938	um^2	Spot	4	1000000082	618
153.938	um^2	Spot	4	1000000081	619
153.938	um^2	Spot	4	1000000083	621
153.938	um^2	Spot	4	1000000085	622
153.938	um^2	Spot	4	1000000086	623
153.938	um^2	Spot	4	1000000087	624
153.938	um^2	Spot	4	1000000084	625
153.938	um^2	Spot	4	1000000088	626
153.938	um^2	Spot	4	1000000089	627
153.938	um^2	Spot	4	1000000090	628
153.938	um^2	Spot	4	1000000091	629
153.938	um^2	Spot	4	1000000093	630
153.938	um^2	Spot	4	1000000092	631
153.938	um^2	Spot	4	1000000175	632
153.938	um^2	Spot	4	1000000096	633
153.938	um^2	Spot	4	1000000094	634
153.938	um^2	Spot	4	1000000095	635
153.938	um^2	Spot	4	1000000097	636
153.938	um^2	Spot	4	1000000098	637
153.938	um^2	Spot	4	1000000099	638
153.938	um^2	Spot	4	1000000100	640
153.938	um^2	Spot	4	1000000101	641
153.938	um^2	Spot	4	1000000102	642
153.938	um^2	Spot	4	1000000176	643
153.938	um^2	Spot	4	1000000103	644
153.938	um^2	Spot	4	1000000104	645
153.938	um^2	Spot	4	1000000105	646
153.938	um^2	Spot	4	1000000108	647
153.938	um^2	Spot	4	1000000106	648
153.938	um^2	Spot	4	1000000107	649
153.938	um^2	Spot	4	1000000109	650
153.938	um^2	Spot	4	1000000111	651
153.938	um^2	Spot	4	1000000110	652
153.938	um^2	Spot	4	1000000112	653
153.938	um^2	Spot	4	1000000113	654
153.938	um^2	Spot	4	1000000114	655
153.938	um^2	Spot	4	1000000115	656
153.938	um^2	Spot	4	1000000116	657
153.938	um^2	Spot	4	1000000117	658
153.938	um^2	Spot	4	1000000118	659
153.938	um^2	Spot	4	1000000119	660
153.938	um^2	Spot	4	1000000120	661
153.938	um^2	Spot	4	1000000121	662
153.938	um^2	Spot	4	1000000122	663
153.938	um^2	Spot	4	1000000123	664
153.938	um^2	Spot	4	1000000124	665
153.938	um^2	Spot	4	1000000125	666
153.938	um^2	Spot	4	1000000127	667
153.938	um^2	Spot	4	1000000126	668
153.938	um^2	Spot	4	1000000128	669
153.938	um^2	Spot	4	1000000129	670
153.938	um^2	Spot	4	1000000130	671
153.938	um^2	Spot	4	1000000132	672
153.938	um^2	Spot	4	1000000131	673
153.938	um^2	Spot	4	1000000133	674
153.938	um^2	Spot	4	1000000134	675
153.938	um^2	Spot	4	1000000135	676
153.938	um^2	Spot	4	1000000136	677
153.938	um^2	Spot	4	1000000137	678
153.938	um^2	Spot	4	1000000138	679
153.938	um^2	Spot	4	1000000139	680
153.938	um^2	Spot	4	1000000140	681
153.938	um^2	Spot	4	1000000143	682
153.938	um^2	Spot	4	1000000141	683
153.938	um^2	Spot	4	1000000142	684
153.938	um^2	Spot	4	1000000144	685
153.938	um^2	Spot	4	1000000145	686
153.938	um^2	Spot	4	1000000146	687
153.938	um^2	Spot	4	1000000147	688
153.938	um^2	Spot	4	1000000148	689
153.938	um^2	Spot	4	1000000149	690
153.938	um^2	Spot	4	1000000150	691
153.938	um^2	Spot	4	1000000151	692
153.938	um^2	Spot	4	1000000152	693
153.938	um^2	Spot	4	1000000153	694
153.938	um^2	Spot	4	1000000154	695
153.938	um^2	Spot	4	1000000155	696
153.938	um^2	Spot	4	1000000156	697
153.938	um^2	Spot	4	1000000157	698
153.938	um^2	Spot	4	1000000158	699
153.938	um^2	Spot	4	1000000159	700
153.938	um^2	Spot	4	1000000160	701
153.938	um^2	Spot	4	1000000162	702
153.938	um^2	Spot	4	1000000161	703
153.938	um^2	Spot	4	1000000163	704
153.938	um^2	Spot	4	1000000164	705
153.938	um^2	Spot	4	1000000165	706
153.938	um^2	Spot	4	1000000166	707
153.938	um^2	Spot	4	1000000167	708
153.938	um^2	Spot	4	1000000168	709
153.938	um^2	Spot	4	1000000169	710
153.938	um^2	Spot	4	1000000170	711
153.938	um^2	Spot	4	1000000171	712
153.938	um^2	Spot	4	1000000172	713
153.938	um^2	Spot	4	1000000173	714
153.938	um^2	Spot	5	1000000000	715
153.938	um^2	Spot	5	1000000001	716
153.938	um^2	Spot	5	1000000002	717
153.938	um^2	Spot	5	1000000004	718
153.938	um^2	Spot	5	1000000003	719
153.938	um^2	Spot	5	1000000005	720
153.938	um^2	Spot	5	1000000006	721
153.938	um^2	Spot	5	1000000007	722
153.938	um^2	Spot	5	1000000008	723
153.938	um^2	Spot	5	1000000009	724
153.938	um^2	Spot	5	1000000010	725
153.938	um^2	Spot	5	1000000011	726
153.938	um^2	Spot	5	1000000013	727
153.938	um^2	Spot	5	1000000014	728
153.938	um^2	Spot	5	1000000012	729
153.938	um^2	Spot	5	1000000015	730
153.938	um^2	Spot	5	1000000017	731
153.938	um^2	Spot	5	1000000018	732
153.938	um^2	Spot	5	1000000019	733
153.938	um^2	Spot	5	1000000020	734
153.938	um^2	Spot	5	1000000021	735
153.938	um^2	Spot	5	1000000022	736
153.938	um^2	Spot	5	1000000023	737
153.938	um^2	Spot	5	1000000024	738
153.938	um^2	Spot	5	1000000025	739
153.938	um^2	Spot	5	1000000026	740
153.938	um^2	Spot	5	1000000027	741
153.938	um^2	Spot	5	1000000028	742
153.938	um^2	Spot	5	1000000029	743
153.938	um^2	Spot	5	1000000030	744
153.938	um^2	Spot	5	1000000031	745
153.938	um^2	Spot	5	1000000032	746
153.938	um^2	Spot	5	1000000033	747
153.938	um^2	Spot	5	1000000034	748
153.938	um^2	Spot	5	1000000037	749
153.938	um^2	Spot	5	1000000035	750
153.938	um^2	Spot	5	1000000036	751
153.938	um^2	Spot	5	1000000038	752
153.938	um^2	Spot	5	1000000040	753
153.938	um^2	Spot	5	1000000039	754
153.938	um^2	Spot	5	1000000174	755
153.938	um^2	Spot	5	1000000041	758
153.938	um^2	Spot	5	1000000044	759
153.938	um^2	Spot	5	1000000042	760
153.938	um^2	Spot	5	1000000045	761
153.938	um^2	Spot	5	1000000043	762
153.938	um^2	Spot	5	1000000046	763
153.938	um^2	Spot	5	1000000047	764
153.938	um^2	Spot	5	1000000048	765
153.938	um^2	Spot	5	1000000177	766
153.938	um^2	Spot	5	1000000049	767
153.938	um^2	Spot	5	1000000050	768
153.938	um^2	Spot	5	1000000051	769
153.938	um^2	Spot	5	1000000052	770
153.938	um^2	Spot	5	1000000053	771
153.938	um^2	Spot	5	1000000054	772
153.938	um^2	Spot	5	1000000055	773
153.938	um^2	Spot	5	1000000056	774
153.938	um^2	Spot	5	1000000057	775
153.938	um^2	Spot	5	1000000058	776
153.938	um^2	Spot	5	1000000059	777
153.938	um^2	Spot	5	1000000060	778
153.938	um^2	Spot	5	1000000061	779
153.938	um^2	Spot	5	1000000062	780
153.938	um^2	Spot	5	1000000063	781
153.938	um^2	Spot	5	1000000064	782
153.938	um^2	Spot	5	1000000065	783
153.938	um^2	Spot	5	1000000066	784
153.938	um^2	Spot	5	1000000067	785
153.938	um^2	Spot	5	1000000068	786
153.938	um^2	Spot	5	1000000070	787
153.938	um^2	Spot	5	1000000069	788
153.938	um^2	Spot	5	1000000071	789
153.938	um^2	Spot	5	1000000072	790
153.938	um^2	Spot	5	1000000073	791
153.938	um^2	Spot	5	1000000074	792
153.938	um^2	Spot	5	1000000076	793
153.938	um^2	Spot	5	1000000075	794
153.938	um^2	Spot	5	1000000079	795
153.938	um^2	Spot	5	1000000077	796
153.938	um^2	Spot	5	1000000080	797
153.938	um^2	Spot	5	1000000078	798
153.938	um^2	Spot	5	1000000082	799
153.938	um^2	Spot	5	1000000081	800
153.938	um^2	Spot	5	1000000083	802
153.938	um^2	Spot	5	1000000085	803
153.938	um^2	Spot	5	1000000086	804
153.938	um^2	Spot	5	1000000087	805
153.938	um^2	Spot	5	1000000084	806
153.938	um^2	Spot	5	1000000088	807
153.938	um^2	Spot	5	1000000089	808
153.938	um^2	Spot	5	1000000090	809
153.938	um^2	Spot	5	1000000091	810
153.938	um^2	Spot	5	1000000093	811
153.938	um^2	Spot	5	1000000092	812
153.938	um^2	Spot	5	1000000175	813
153.938	um^2	Spot	5	1000000094	814
153.938	um^2	Spot	5	1000000096	815
153.938	um^2	Spot	5	1000000095	816
153.938	um^2	Spot	5	1000000097	817
153.938	um^2	Spot	5	1000000098	818
153.938	um^2	Spot	5	1000000099	819
153.938	um^2	Spot	5	1000000100	821
153.938	um^2	Spot	5	1000000101	822
153.938	um^2	Spot	5	1000000102	823
153.938	um^2	Spot	5	1000000176	824
153.938	um^2	Spot	5	1000000103	825
153.938	um^2	Spot	5	1000000104	826
153.938	um^2	Spot	5	1000000105	827
153.938	um^2	Spot	5	1000000108	828
153.938	um^2	Spot	5	1000000107	829
153.938	um^2	Spot	5	1000000106	830
153.938	um^2	Spot	5	1000000109	831
153.938	um^2	Spot	5	1000000111	832
153.938	um^2	Spot	5	1000000110	833
153.938	um^2	Spot	5	1000000112	834
153.938	um^2	Spot	5	1000000113	835
153.938	um^2	Spot	5	1000000114	836
153.938	um^2	Spot	5	1000000115	837
153.938	um^2	Spot	5	1000000116	838
153.938	um^2	Spot	5	1000000117	839
153.938	um^2	Spot	5	1000000118	840
153.938	um^2	Spot	5	1000000119	841
153.938	um^2	Spot	5	1000000120	842
153.938	um^2	Spot	5	1000000121	843
153.938	um^2	Spot	5	1000000122	844
153.938	um^2	Spot	5	1000000124	845
153.938	um^2	Spot	5	1000000123	846
153.938	um^2	Spot	5	1000000125	847
153.938	um^2	Spot	5	1000000128	848
153.938	um^2	Spot	5	1000000126	849
153.938	um^2	Spot	5	1000000127	850
153.938	um^2	Spot	5	1000000129	851
153.938	um^2	Spot	5	1000000130	852
153.938	um^2	Spot	5	1000000131	853
153.938	um^2	Spot	5	1000000132	854
153.938	um^2	Spot	5	1000000133	855
153.938	um^2	Spot	5	1000000135	856
153.938	um^2	Spot	5	1000000134	857
153.938	um^2	Spot	5	1000000136	858
153.938	um^2	Spot	5	1000000137	859
153.938	um^2	Spot	5	1000000138	860
153.938	um^2	Spot	5	1000000139	861
153.938	um^2	Spot	5	1000000140	862
153.938	um^2	Spot	5	1000000143	863
153.938	um^2	Spot	5	1000000141	864
153.938	um^2	Spot	5	1000000142	865
153.938	um^2	Spot	5	1000000144	866
153.938	um^2	Spot	5	1000000145	867
153.938	um^2	Spot	5	1000000146	868
153.938	um^2	Spot	5	1000000147	869
153.938	um^2	Spot	5	1000000148	870
153.938	um^2	Spot	5	1000000149	871
153.938	um^2	Spot	5	1000000150	872
153.938	um^2	Spot	5	1000000151	873
153.938	um^2	Spot	5	1000000152	874
153.938	um^2	Spot	5	1000000153	875
153.938	um^2	Spot	5	1000000154	876
153.938	um^2	Spot	5	1000000155	877
153.938	um^2	Spot	5	1000000156	878
153.938	um^2	Spot	5	1000000157	879
153.938	um^2	Spot	5	1000000158	880
153.938	um^2	Spot	5	1000000159	881
153.938	um^2	Spot	5	1000000160	882
153.938	um^2	Spot	5	1000000162	883
153.938	um^2	Spot	5	1000000161	884
153.938	um^2	Spot	5	1000000163	885
153.938	um^2	Spot	5	1000000164	886
153.938	um^2	Spot	5	1000000165	887
153.938	um^2	Spot	5	1000000166	888
153.938	um^2	Spot	5	1000000167	889
153.938	um^2	Spot	5	1000000168	890
153.938	um^2	Spot	5	1000000169	891
153.938	um^2	Spot	5	1000000170	892
153.938	um^2	Spot	5	1000000171	893
153.938	um^2	Spot	5	1000000172	894
153.938	um^2	Spot	5	1000000173	895
153.938	um^2	Spot	6	1000000000	896
153.938	um^2	Spot	6	1000000001	897
153.938	um^2	Spot	6	1000000005	898
153.938	um^2	Spot	6	1000000004	899
153.938	um^2	Spot	6	1000000003	900
153.938	um^2	Spot	6	1000000006	901
153.938	um^2	Spot	6	1000000007	902
153.938	um^2	Spot	6	1000000008	903
153.938	um^2	Spot	6	1000000009	904
153.938	um^2	Spot	6	1000000010	905
153.938	um^2	Spot	6	1000000011	906
153.938	um^2	Spot	6	1000000013	907
153.938	um^2	Spot	6	1000000014	908
153.938	um^2	Spot	6	1000000012	909
153.938	um^2	Spot	6	1000000015	910
153.938	um^2	Spot	6	1000000016	911
153.938	um^2	Spot	6	1000000017	912
153.938	um^2	Spot	6	1000000018	913
153.938	um^2	Spot	6	1000000019	914
153.938	um^2	Spot	6	1000000020	915
153.938	um^2	Spot	6	1000000021	916
153.938	um^2	Spot	6	1000000022	917
153.938	um^2	Spot	6	1000000023	918
153.938	um^2	Spot	6	1000000024	919
153.938	um^2	Spot	6	1000000025	920
153.938	um^2	Spot	6	1000000026	921
153.938	um^2	Spot	6	1000000027	922
153.938	um^2	Spot	6	1000000028	923
153.938	um^2	Spot	6	1000000029	924
153.938	um^2	Spot	6	1000000030	925
153.938	um^2	Spot	6	1000000031	926
153.938	um^2	Spot	6	1000000032	927
153.938	um^2	Spot	6	1000000033	928
153.938	um^2	Spot	6	1000000034	929
153.938	um^2	Spot	6	1000000037	930
153.938	um^2	Spot	6	1000000035	931
153.938	um^2	Spot	6	1000000036	932
153.938	um^2	Spot	6	1000000038	933
153.938	um^2	Spot	6	1000000040	934
153.938	um^2	Spot	6	1000000039	935
153.938	um^2	Spot	6	1000000174	936
153.938	um^2	Spot	6	1000000041	939
153.938	um^2	Spot	6	1000000042	940
153.938	um^2	Spot	6	1000000044	941
153.938	um^2	Spot	6	1000000045	942
153.938	um^2	Spot	6	1000000043	943
153.938	um^2	Spot	6	1000000046	944
153.938	um^2	Spot	6	1000000047	945
153.938	um^2	Spot	6	1000000048	946
153.938	um^2	Spot	6	1000000049	947
153.938	um^2	Spot	6	1000000050	948
153.938	um^2	Spot	6	1000000051	949
153.938	um^2	Spot	6	1000000052	950
153.938	um^2	Spot	6	1000000053	951
153.938	um^2	Spot	6	1000000054	952
153.938	um^2	Spot	6	1000000055	953
153.938	um^2	Spot	6	1000000056	954
153.938	um^2	Spot	6	1000000057	955
153.938	um^2	Spot	6	1000000058	956
153.938	um^2	Spot	6	1000000059	957
153.938	um^2	Spot	6	1000000060	958
153.938	um^2	Spot	6	1000000061	959
153.938	um^2	Spot	6	1000000062	960
153.938	um^2	Spot	6	1000000063	961
153.938	um^2	Spot	6	1000000064	962
153.938	um^2	Spot	6	1000000065	963
153.938	um^2	Spot	6	1000000066	964
153.938	um^2	Spot	6	1000000067	965
153.938	um^2	Spot	6	1000000068	966
153.938	um^2	Spot	6	1000000069	967
153.938	um^2	Spot	6	1000000070	968
153.938	um^2	Spot	6	1000000071	969
153.938	um^2	Spot	6	1000000072	970
153.938	um^2	Spot	6	1000000073	971
153.938	um^2	Spot	6	1000000074	972
153.938	um^2	Spot	6	1000000076	973
153.938	um^2	Spot	6	1000000075	974
153.938	um^2	Spot	6	1000000080	975
153.938	um^2	Spot	6	1000000078	976
153.938	um^2	Spot	6	1000000079	977
153.938	um^2	Spot	6	1000000077	978
153.938	um^2	Spot	6	1000000081	979
153.938	um^2	Spot	6	1000000082	980
153.938	um^2	Spot	6	1000000083	982
153.938	um^2	Spot	6	1000000178	983
153.938	um^2	Spot	6	1000000085	984
153.938	um^2	Spot	6	1000000086	985
153.938	um^2	Spot	6	1000000087	986
153.938	um^2	Spot	6	1000000084	987
153.938	um^2	Spot	6	1000000088	988
153.938	um^2	Spot	6	1000000089	989
153.938	um^2	Spot	6	1000000090	990
153.938	um^2	Spot	6	1000000091	991
153.938	um^2	Spot	6	1000000093	992
153.938	um^2	Spot	6	1000000092	993
153.938	um^2	Spot	6	1000000175	994
153.938	um^2	Spot	6	1000000096	995
153.938	um^2	Spot	6	1000000094	996
153.938	um^2	Spot	6	1000000095	997
153.938	um^2	Spot	6	1000000097	998
153.938	um^2	Spot	6	1000000098	999
153.938	um^2	Spot	6	1000000099	1000
153.938	um^2	Spot	6	1000000100	1001
153.938	um^2	Spot	6	1000000101	1002
153.938	um^2	Spot	6	1000000102	1003
153.938	um^2	Spot	6	1000000176	1004
153.938	um^2	Spot	6	1000000103	1005
153.938	um^2	Spot	6	1000000104	1006
153.938	um^2	Spot	6	1000000105	1007
153.938	um^2	Spot	6	1000000108	1008
153.938	um^2	Spot	6	1000000107	1009
153.938	um^2	Spot	6	1000000106	1010
153.938	um^2	Spot	6	1000000109	1011
153.938	um^2	Spot	6	1000000110	1012
153.938	um^2	Spot	6	1000000111	1013
153.938	um^2	Spot	6	1000000112	1014
153.938	um^2	Spot	6	1000000113	1015
153.938	um^2	Spot	6	1000000114	1016
153.938	um^2	Spot	6	1000000115	1017
153.938	um^2	Spot	6	1000000116	1018
153.938	um^2	Spot	6	1000000117	1019
153.938	um^2	Spot	6	1000000118	1020
153.938	um^2	Spot	6	1000000119	1021
153.938	um^2	Spot	6	1000000120	1022
153.938	um^2	Spot	6	1000000121	1023
153.938	um^2	Spot	6	1000000122	1024
153.938	um^2	Spot	6	1000000123	1025
153.938	um^2	Spot	6	1000000124	1026
153.938	um^2	Spot	6	1000000125	1027
153.938	um^2	Spot	6	1000000126	1028
153.938	um^2	Spot	6	1000000127	1029
153.938	um^2	Spot	6	1000000128	1030
153.938	um^2	Spot	6	1000000129	1031
153.938	um^2	Spot	6	1000000130	1032
153.938	um^2	Spot	6	1000000131	1033
153.938	um^2	Spot	6	1000000132	1034
153.938	um^2	Spot	6	1000000133	1035
153.938	um^2	Spot	6	1000000134	1036
153.938	um^2	Spot	6	1000000135	1037
153.938	um^2	Spot	6	1000000136	1038
153.938	um^2	Spot	6	1000000137	1039
153.938	um^2	Spot	6	1000000138	1040
153.938	um^2	Spot	6	1000000139	1041
153.938	um^2	Spot	6	1000000140	1042
153.938	um^2	Spot	6	1000000143	1043
153.938	um^2	Spot	6	1000000141	1044
153.938	um^2	Spot	6	1000000142	1045
153.938	um^2	Spot	6	1000000144	1046
153.938	um^2	Spot	6	1000000145	1047
153.938	um^2	Spot	6	1000000146	1048
153.938	um^2	Spot	6	1000000147	1049
153.938	um^2	Spot	6	1000000148	1050
153.938	um^2	Spot	6	1000000149	1051
153.938	um^2	Spot	6	1000000150	1052
153.938	um^2	Spot	6	1000000151	1053
153.938	um^2	Spot	6	1000000152	1054
153.938	um^2	Spot	6	1000000153	1055
153.938	um^2	Spot	6	1000000154	1056
153.938	um^2	Spot	6	1000000155	1057
153.938	um^2	Spot	6	1000000156	1058
153.938	um^2	Spot	6	1000000157	1059
153.938	um^2	Spot	6	1000000158	1060
153.938	um^2	Spot	6	1000000159	1061
153.938	um^2	Spot	6	1000000160	1062
153.938	um^2	Spot	6	1000000162	1063
153.938	um^2	Spot	6	1000000161	1064
153.938	um^2	Spot	6	1000000163	1065
153.938	um^2	Spot	6	1000000164	1066
153.938	um^2	Spot	6	1000000165	1067
153.938	um^2	Spot	6	1000000166	1068
153.938	um^2	Spot	6	1000000167	1069
153.938	um^2	Spot	6	1000000168	1070
153.938	um^2	Spot	6	1000000169	1071
153.938	um^2	Spot	6	1000000170	1072
153.938	um^2	Spot	6	1000000171	1073
153.938	um^2	Spot	6	1000000172	1074
153.938	um^2	Spot	6	1000000173	1075
153.938	um^2	Spot	7	1000000000	1076
153.938	um^2	Spot	7	1000000001	1077
153.938	um^2	Spot	7	1000000002	1078
153.938	um^2	Spot	7	1000000004	1079
153.938	um^2	Spot	7	1000000005	1080
153.938	um^2	Spot	7	1000000003	1081
153.938	um^2	Spot	7	1000000006	1082
153.938	um^2	Spot	7	1000000007	1083
153.938	um^2	Spot	7	1000000008	1084
153.938	um^2	Spot	7	1000000009	1085
153.938	um^2	Spot	7	1000000011	1086
153.938	um^2	Spot	7	1000000013	1087
153.938	um^2	Spot	7	1000000014	1088
153.938	um^2	Spot	7	1000000012	1089
153.938	um^2	Spot	7	1000000015	1090
153.938	um^2	Spot	7	1000000016	1091
153.938	um^2	Spot	7	1000000017	1092
153.938	um^2	Spot	7	1000000018	1093
153.938	um^2	Spot	7	1000000019	1094
153.938	um^2	Spot	7	1000000020	1095
153.938	um^2	Spot	7	1000000021	1096
153.938	um^2	Spot	7	1000000022	1097
153.938	um^2	Spot	7	1000000023	1098
153.938	um^2	Spot	7	1000000024	1099
153.938	um^2	Spot	7	1000000025	1100
153.938	um^2	Spot	7	1000000026	1101
153.938	um^2	Spot	7	1000000027	1102
153.938	um^2	Spot	7	1000000028	1103
153.938	um^2	Spot	7	1000000029	1104
153.938	um^2	Spot	7	1000000030	1105
153.938	um^2	Spot	7	1000000031	1106
153.938	um^2	Spot	7	1000000032	1107
153.938	um^2	Spot	7	1000000033	1108
153.938	um^2	Spot	7	1000000034	1109
153.938	um^2	Spot	7	1000000035	1110
153.938	um^2	Spot	7	1000000037	1111
153.938	um^2	Spot	7	1000000036	1112
153.938	um^2	Spot	7	1000000038	1113
153.938	um^2	Spot	7	1000000040	1114
153.938	um^2	Spot	7	1000000174	1115
153.938	um^2	Spot	7	1000000039	1116
153.938	um^2	Spot	7	1000000041	1119
153.938	um^2	Spot	7	1000000042	1120
153.938	um^2	Spot	7	1000000044	1121
153.938	um^2	Spot	7	1000000045	1122
153.938	um^2	Spot	7	1000000043	1123
153.938	um^2	Spot	7	1000000046	1124
153.938	um^2	Spot	7	1000000047	1125
153.938	um^2	Spot	7	1000000048	1126
153.938	um^2	Spot	7	1000000049	1127
153.938	um^2	Spot	7	1000000050	1128
153.938	um^2	Spot	7	1000000051	1129
153.938	um^2	Spot	7	1000000052	1130
153.938	um^2	Spot	7	1000000053	1131
153.938	um^2	Spot	7	1000000054	1132
153.938	um^2	Spot	7	1000000055	1133
153.938	um^2	Spot	7	1000000056	1134
153.938	um^2	Spot	7	1000000057	1135
153.938	um^2	Spot	7	1000000058	1136
153.938	um^2	Spot	7	1000000059	1137
153.938	um^2	Spot	7	1000000061	1138
153.938	um^2	Spot	7	1000000060	1139
153.938	um^2	Spot	7	1000000062	1140
153.938	um^2	Spot	7	1000000063	1141
153.938	um^2	Spot	7	1000000064	1142
153.938	um^2	Spot	7	1000000065	1143
153.938	um^2	Spot	7	1000000066	1144
153.938	um^2	Spot	7	1000000068	1145
153.938	um^2	Spot	7	1000000067	1146
153.938	um^2	Spot	7	1000000069	1147
153.938	um^2	Spot	7	1000000070	1148
153.938	um^2	Spot	7	1000000071	1149
153.938	um^2	Spot	7	1000000072	1150
153.938	um^2	Spot	7	1000000073	1151
153.938	um^2	Spot	7	1000000074	1152
153.938	um^2	Spot	7	1000000076	1153
153.938	um^2	Spot	7	1000000075	1154
153.938	um^2	Spot	7	1000000080	1155
153.938	um^2	Spot	7	1000000077	1156
153.938	um^2	Spot	7	1000000078	1157
153.938	um^2	Spot	7	1000000079	1158
153.938	um^2	Spot	7	1000000082	1159
153.938	um^2	Spot	7	1000000081	1160
153.938	um^2	Spot	7	1000000083	1162
153.938	um^2	Spot	7	1000000178	1163
153.938	um^2	Spot	7	1000000085	1164
153.938	um^2	Spot	7	1000000084	1165
153.938	um^2	Spot	7	1000000086	1166
153.938	um^2	Spot	7	1000000087	1167
153.938	um^2	Spot	7	1000000088	1168
153.938	um^2	Spot	7	1000000089	1169
153.938	um^2	Spot	7	1000000090	1170
153.938	um^2	Spot	7	1000000091	1171
153.938	um^2	Spot	7	1000000093	1172
153.938	um^2	Spot	7	1000000092	1173
153.938	um^2	Spot	7	1000000175	1174
153.938	um^2	Spot	7	1000000095	1175
153.938	um^2	Spot	7	1000000094	1176
153.938	um^2	Spot	7	1000000096	1177
153.938	um^2	Spot	7	1000000097	1178
153.938	um^2	Spot	7	1000000098	1179
153.938	um^2	Spot	7	1000000099	1180
153.938	um^2	Spot	7	1000000100	1182
153.938	um^2	Spot	7	1000000101	1183
153.938	um^2	Spot	7	1000000102	1184
153.938	um^2	Spot	7	1000000103	1185
153.938	um^2	Spot	7	1000000104	1186
153.938	um^2	Spot	7	1000000105	1187
153.938	um^2	Spot	7	1000000106	1188
153.938	um^2	Spot	7	1000000107	1189
153.938	um^2	Spot	7	1000000108	1190
153.938	um^2	Spot	7	1000000109	1191
153.938	um^2	Spot	7	1000000111	1192
153.938	um^2	Spot	7	1000000110	1193
153.938	um^2	Spot	7	1000000112	1194
153.938	um^2	Spot	7	1000000113	1195
153.938	um^2	Spot	7	1000000114	1196
153.938	um^2	Spot	7	1000000115	1197
153.938	um^2	Spot	7	1000000116	1198
153.938	um^2	Spot	7	1000000117	1199
153.938	um^2	Spot	7	1000000118	1200
153.938	um^2	Spot	7	1000000119	1201
153.938	um^2	Spot	7	1000000120	1202
153.938	um^2	Spot	7	1000000121	1203
153.938	um^2	Spot	7	1000000122	1204
153.938	um^2	Spot	7	1000000124	1205
153.938	um^2	Spot	7	1000000123	1206
153.938	um^2	Spot	7	1000000125	1207
153.938	um^2	Spot	7	1000000126	1208
153.938	um^2	Spot	7	1000000127	1209
153.938	um^2	Spot	7	1000000129	1210
153.938	um^2	Spot	7	1000000130	1211
153.938	um^2	Spot	7	1000000131	1212
153.938	um^2	Spot	7	1000000132	1213
153.938	um^2	Spot	7	1000000133	1214
153.938	um^2	Spot	7	1000000134	1215
153.938	um^2	Spot	7	1000000135	1216
153.938	um^2	Spot	7	1000000136	1217
153.938	um^2	Spot	7	1000000137	1218
153.938	um^2	Spot	7	1000000138	1219
153.938	um^2	Spot	7	1000000139	1220
153.938	um^2	Spot	7	1000000140	1221
153.938	um^2	Spot	7	1000000143	1222
153.938	um^2	Spot	7	1000000141	1223
153.938	um^2	Spot	7	1000000142	1224
153.938	um^2	Spot	7	1000000144	1225
153.938	um^2	Spot	7	1000000145	1226
153.938	um^2	Spot	7	1000000146	1227
153.938	um^2	Spot	7	1000000147	1228
153.938	um^2	Spot	7	1000000148	1229
153.938	um^2	Spot	7	1000000149	1230
153.938	um^2	Spot	7	1000000150	1231
153.938	um^2	Spot	7	1000000151	1232
153.938	um^2	Spot	7	1000000152	1233
153.938	um^2	Spot	7	1000000153	1234
153.938	um^2	Spot	7	1000000154	1235
153.938	um^2	Spot	7	1000000155	1236
153.938	um^2	Spot	7	1000000156	1237
153.938	um^2	Spot	7	1000000157	1238
153.938	um^2	Spot	7	1000000158	1239
153.938	um^2	Spot	7	1000000159	1240
153.938	um^2	Spot	7	1000000160	1241
153.938	um^2	Spot	7	1000000161	1242
153.938	um^2	Spot	7	1000000162	1243
153.938	um^2	Spot	7	1000000163	1244
153.938	um^2	Spot	7	1000000164	1245
153.938	um^2	Spot	7	1000000165	1246
153.938	um^2	Spot	7	1000000166	1247
153.938	um^2	Spot	7	1000000167	1248
153.938	um^2	Spot	7	1000000168	1249
153.938	um^2	Spot	7	1000000169	1250
153.938	um^2	Spot	7	1000000170	1251
153.938	um^2	Spot	7	1000000171	1252
153.938	um^2	Spot	7	1000000172	1253
153.938	um^2	Spot	7	1000000173	1254
153.938	um^2	Spot	8	1000000000	1255
153.938	um^2	Spot	8	1000000001	1256
153.938	um^2	Spot	8	1000000005	1257
153.938	um^2	Spot	8	1000000004	1258
153.938	um^2	Spot	8	1000000003	1259
153.938	um^2	Spot	8	1000000006	1260
153.938	um^2	Spot	8	1000000007	1261
153.938	um^2	Spot	8	1000000008	1262
153.938	um^2	Spot	8	1000000009	1263
153.938	um^2	Spot	8	1000000010	1264
153.938	um^2	Spot	8	1000000011	1265
153.938	um^2	Spot	8	1000000014	1266
153.938	um^2	Spot	8	1000000012	1267
153.938	um^2	Spot	8	1000000013	1268
153.938	um^2	Spot	8	1000000015	1269
153.938	um^2	Spot	8	1000000016	1270
153.938	um^2	Spot	8	1000000017	1271
153.938	um^2	Spot	8	1000000018	1272
153.938	um^2	Spot	8	1000000019	1273
153.938	um^2	Spot	8	1000000020	1274
153.938	um^2	Spot	8	1000000021	1275
153.938	um^2	Spot	8	1000000022	1276
153.938	um^2	Spot	8	1000000023	1277
153.938	um^2	Spot	8	1000000024	1278
153.938	um^2	Spot	8	1000000025	1279
153.938	um^2	Spot	8	1000000026	1280
153.938	um^2	Spot	8	1000000027	1281
153.938	um^2	Spot	8	1000000028	1282
153.938	um^2	Spot	8	1000000029	1283
153.938	um^2	Spot	8	1000000030	1284
153.938	um^2	Spot	8	1000000031	1285
153.938	um^2	Spot	8	1000000032	1286
153.938	um^2	Spot	8	1000000033	1287
153.938	um^2	Spot	8	1000000034	1288
153.938	um^2	Spot	8	1000000035	1289
153.938	um^2	Spot	8	1000000037	1290
153.938	um^2	Spot	8	1000000036	1291
153.938	um^2	Spot	8	1000000038	1292
153.938	um^2	Spot	8	1000000040	1293
153.938	um^2	Spot	8	1000000174	1294
153.938	um^2	Spot	8	1000000039	1295
153.938	um^2	Spot	8	1000000041	1298
153.938	um^2	Spot	8	1000000042	1299
153.938	um^2	Spot	8	1000000044	1300
153.938	um^2	Spot	8	1000000043	1301
153.938	um^2	Spot	8	1000000045	1302
153.938	um^2	Spot	8	1000000046	1303
153.938	um^2	Spot	8	1000000047	1304
153.938	um^2	Spot	8	1000000048	1305
153.938	um^2	Spot	8	1000000177	1306
153.938	um^2	Spot	8	1000000049	1307
153.938	um^2	Spot	8	1000000050	1308
153.938	um^2	Spot	8	1000000052	1309
153.938	um^2	Spot	8	1000000051	1310
153.938	um^2	Spot	8	1000000053	1311
153.938	um^2	Spot	8	1000000054	1312
153.938	um^2	Spot	8	1000000055	1313
153.938	um^2	Spot	8	1000000056	1314
153.938	um^2	Spot	8	1000000057	1315
153.938	um^2	Spot	8	1000000058	1316
153.938	um^2	Spot	8	1000000059	1317
153.938	um^2	Spot	8	1000000061	1318
153.938	um^2	Spot	8	1000000060	1319
153.938	um^2	Spot	8	1000000062	1320
153.938	um^2	Spot	8	1000000063	1321
153.938	um^2	Spot	8	1000000065	1322
153.938	um^2	Spot	8	1000000064	1323
153.938	um^2	Spot	8	1000000066	1324
153.938	um^2	Spot	8	1000000067	1325
153.938	um^2	Spot	8	1000000068	1326
153.938	um^2	Spot	8	1000000069	1327
153.938	um^2	Spot	8	1000000070	1328
153.938	um^2	Spot	8	1000000071	1329
153.938	um^2	Spot	8	1000000072	1330
153.938	um^2	Spot	8	1000000073	1331
153.938	um^2	Spot	8	1000000074	1332
153.938	um^2	Spot	8	1000000076	1333
153.938	um^2	Spot	8	1000000075	1334
153.938	um^2	Spot	8	1000000080	1335
153.938	um^2	Spot	8	1000000078	1336
153.938	um^2	Spot	8	1000000079	1337
153.938	um^2	Spot	8	1000000077	1338
153.938	um^2	Spot	8	1000000081	1339
153.938	um^2	Spot	8	1000000082	1340
153.938	um^2	Spot	8	1000000083	1342
153.938	um^2	Spot	8	1000000085	1343
153.938	um^2	Spot	8	1000000086	1344
153.938	um^2	Spot	8	1000000087	1345
153.938	um^2	Spot	8	1000000084	1346
153.938	um^2	Spot	8	1000000088	1347
153.938	um^2	Spot	8	1000000089	1348
153.938	um^2	Spot	8	1000000090	1349
153.938	um^2	Spot	8	1000000091	1350
153.938	um^2	Spot	8	1000000093	1351
153.938	um^2	Spot	8	1000000092	1352
153.938	um^2	Spot	8	1000000175	1353
153.938	um^2	Spot	8	1000000094	1354
153.938	um^2	Spot	8	1000000096	1355
153.938	um^2	Spot	8	1000000095	1356
153.938	um^2	Spot	8	1000000097	1357
153.938	um^2	Spot	8	1000000098	1358
153.938	um^2	Spot	8	1000000099	1359
153.938	um^2	Spot	8	1000000100	1361
153.938	um^2	Spot	8	1000000101	1362
153.938	um^2	Spot	8	1000000102	1363
153.938	um^2	Spot	8	1000000176	1364
153.938	um^2	Spot	8	1000000103	1365
153.938	um^2	Spot	8	1000000104	1366
153.938	um^2	Spot	8	1000000105	1367
153.938	um^2	Spot	8	1000000108	1368
153.938	um^2	Spot	8	1000000106	1369
153.938	um^2	Spot	8	1000000107	1370
153.938	um^2	Spot	8	1000000109	1371
153.938	um^2	Spot	8	1000000111	1372
153.938	um^2	Spot	8	1000000110	1373
153.938	um^2	Spot	8	1000000112	1374
153.938	um^2	Spot	8	1000000113	1375
153.938	um^2	Spot	8	1000000114	1376
153.938	um^2	Spot	8	1000000115	1377
153.938	um^2	Spot	8	1000000116	1378
153.938	um^2	Spot	8	1000000117	1379
153.938	um^2	Spot	8	1000000118	1380
153.938	um^2	Spot	8	1000000119	1381
153.938	um^2	Spot	8	1000000120	1382
153.938	um^2	Spot	8	1000000122	1383
153.938	um^2	Spot	8	1000000121	1384
153.938	um^2	Spot	8	1000000123	1385
153.938	um^2	Spot	8	1000000124	1386
153.938	um^2	Spot	8	1000000125	1387
153.938	um^2	Spot	8	1000000126	1388
153.938	um^2	Spot	8	1000000127	1389
153.938	um^2	Spot	8	1000000128	1390
153.938	um^2	Spot	8	1000000129	1391
153.938	um^2	Spot	8	1000000130	1392
153.938	um^2	Spot	8	1000000131	1393
153.938	um^2	Spot	8	1000000132	1394
153.938	um^2	Spot	8	1000000133	1395
153.938	um^2	Spot	8	1000000134	1396
153.938	um^2	Spot	8	1000000135	1397
153.938	um^2	Spot	8	1000000136	1398
153.938	um^2	Spot	8	1000000137	1399
153.938	um^2	Spot	8	1000000138	1400
153.938	um^2	Spot	8	1000000139	1401
153.938	um^2	Spot	8	1000000140	1402
153.938	um^2	Spot	8	1000000141	1403
153.938	um^2	Spot	8	1000000143	1404
153.938	um^2	Spot	8	1000000142	1405
153.938	um^2	Spot	8	1000000144	1406
153.938	um^2	Spot	8	1000000145	1407
153.938	um^2	Spot	8	1000000146	1408
153.938	um^2	Spot	8	1000000147	1409
153.938	um^2	Spot	8	1000000148	1410
153.938	um^2	Spot	8	1000000149	1411
153.938	um^2	Spot	8	1000000150	1412
153.938	um^2	Spot	8	1000000151	1413
153.938	um^2	Spot	8	1000000152	1414
153.938	um^2	Spot	8	1000000153	1415
153.938	um^2	Spot	8	1000000154	1416
153.938	um^2	Spot	8	1000000155	1417
153.938	um^2	Spot	8	1000000157	1418
153.938	um^2	Spot	8	1000000158	1419
153.938	um^2	Spot	8	1000000159	1420
153.938	um^2	Spot	8	1000000160	1421
153.938	um^2	Spot	8	1000000161	1422
153.938	um^2	Spot	8	1000000162	1423
153.938	um^2	Spot	8	1000000163	1424
153.938	um^2	Spot	8	1000000164	1425
153.938	um^2	Spot	8	1000000165	1426
153.938	um^2	Spot	8	1000000166	1427
153.938	um^2	Spot	8	1000000167	1428
153.938	um^2	Spot	8	1000000168	1429
153.938	um^2	Spot	8	1000000169	1430
153.938	um^2	Spot	8	1000000170	1431
153.938	um^2	Spot	8	1000000171	1432
153.938	um^2	Spot	8	1000000172	1433
153.938	um^2	Spot	8	1000000173	1434
153.938	um^2	Spot	9	1000000000	1435
153.938	um^2	Spot	9	1000000001	1436
153.938	um^2	Spot	9	1000000002	1437
153.938	um^2	Spot	9	1000000005	1438
153.938	um^2	Spot	9	1000000004	1439
153.938	um^2	Spot	9	1000000003	1440
153.938	um^2	Spot	9	1000000006	1441
153.938	um^2	Spot	9	1000000007	1442
153.938	um^2	Spot	9	1000000008	1443
153.938	um^2	Spot	9	1000000009	1444
153.938	um^2	Spot	9	1000000011	1445
153.938	um^2	Spot	9	1000000012	1446
153.938	um^2	Spot	9	1000000013	1447
153.938	um^2	Spot	9	1000000014	1448
153.938	um^2	Spot	9	1000000015	1449
153.938	um^2	Spot	9	1000000016	1450
153.938	um^2	Spot	9	1000000017	1451
153.938	um^2	Spot	9	1000000018	1452
153.938	um^2	Spot	9	1000000019	1453
153.938	um^2	Spot	9	1000000020	1454
153.938	um^2	Spot	9	1000000021	1455
153.938	um^2	Spot	9	1000000022	1456
153.938	um^2	Spot	9	1000000023	1457
153.938	um^2	Spot	9	1000000024	1458
153.938	um^2	Spot	9	1000000025	1459
153.938	um^2	Spot	9	1000000026	1460
153.938	um^2	Spot	9	1000000027	1461
153.938	um^2	Spot	9	1000000028	1462
153.938	um^2	Spot	9	1000000029	1463
153.938	um^2	Spot	9	1000000030	1464
153.938	um^2	Spot	9	1000000031	1465
153.938	um^2	Spot	9	1000000032	1466
153.938	um^2	Spot	9	1000000033	1467
153.938	um^2	Spot	9	1000000034	1468
153.938	um^2	Spot	9	1000000035	1469
153.938	um^2	Spot	9	1000000037	1470
153.938	um^2	Spot	9	1000000036	1471
153.938	um^2	Spot	9	1000000038	1472
153.938	um^2	Spot	9	1000000040	1473
153.938	um^2	Spot	9	1000000039	1474
153.938	um^2	Spot	9	1000000174	1475
153.938	um^2	Spot	9	1000000041	1477
153.938	um^2	Spot	9	1000000042	1478
153.938	um^2	Spot	9	1000000044	1479
153.938	um^2	Spot	9	1000000045	1480
153.938	um^2	Spot	9	1000000043	1481
153.938	um^2	Spot	9	1000000046	1482
153.938	um^2	Spot	9	1000000047	1483
153.938	um^2	Spot	9	1000000048	1484
153.938	um^2	Spot	9	1000000177	1485
153.938	um^2	Spot	9	1000000049	1486
153.938	um^2	Spot	9	1000000050	1487
153.938	um^2	Spot	9	1000000051	1488
153.938	um^2	Spot	9	1000000052	1489
153.938	um^2	Spot	9	1000000053	1490
153.938	um^2	Spot	9	1000000054	1491
153.938	um^2	Spot	9	1000000055	1492
153.938	um^2	Spot	9	1000000057	1493
153.938	um^2	Spot	9	1000000056	1494
153.938	um^2	Spot	9	1000000058	1495
153.938	um^2	Spot	9	1000000059	1496
153.938	um^2	Spot	9	1000000061	1497
153.938	um^2	Spot	9	1000000060	1498
153.938	um^2	Spot	9	1000000062	1499
153.938	um^2	Spot	9	1000000063	1500
153.938	um^2	Spot	9	1000000064	1501
153.938	um^2	Spot	9	1000000065	1502
153.938	um^2	Spot	9	1000000066	1503
153.938	um^2	Spot	9	1000000067	1504
153.938	um^2	Spot	9	1000000068	1505
153.938	um^2	Spot	9	1000000069	1506
153.938	um^2	Spot	9	1000000070	1507
153.938	um^2	Spot	9	1000000071	1508
153.938	um^2	Spot	9	1000000072	1509
153.938	um^2	Spot	9	1000000073	1510
153.938	um^2	Spot	9	1000000074	1511
153.938	um^2	Spot	9	1000000076	1512
153.938	um^2	Spot	9	1000000075	1513
153.938	um^2	Spot	9	1000000080	1514
153.938	um^2	Spot	9	1000000079	1515
153.938	um^2	Spot	9	1000000077	1516
153.938	um^2	Spot	9	1000000081	1517
153.938	um^2	Spot	9	1000000082	1518
153.938	um^2	Spot	9	1000000083	1520
153.938	um^2	Spot	9	1000000085	1521
153.938	um^2	Spot	9	1000000086	1522
153.938	um^2	Spot	9	1000000087	1523
153.938	um^2	Spot	9	1000000084	1524
153.938	um^2	Spot	9	1000000088	1525
153.938	um^2	Spot	9	1000000089	1526
153.938	um^2	Spot	9	1000000090	1527
153.938	um^2	Spot	9	1000000091	1528
153.938	um^2	Spot	9	1000000093	1529
153.938	um^2	Spot	9	1000000092	1530
153.938	um^2	Spot	9	1000000094	1531
153.938	um^2	Spot	9	1000000175	1532
153.938	um^2	Spot	9	1000000095	1533
153.938	um^2	Spot	9	1000000096	1534
153.938	um^2	Spot	9	1000000097	1535
153.938	um^2	Spot	9	1000000098	1536
153.938	um^2	Spot	9	1000000099	1537
153.938	um^2	Spot	9	1000000100	1539
153.938	um^2	Spot	9	1000000101	1540
153.938	um^2	Spot	9	1000000102	1541
153.938	um^2	Spot	9	1000000176	1542
153.938	um^2	Spot	9	1000000103	1543
153.938	um^2	Spot	9	1000000104	1544
153.938	um^2	Spot	9	1000000105	1545
153.938	um^2	Spot	9	1000000108	1546
153.938	um^2	Spot	9	1000000106	1547
153.938	um^2	Spot	9	1000000107	1548
153.938	um^2	Spot	9	1000000109	1549
153.938	um^2	Spot	9	1000000179	1550
153.938	um^2	Spot	9	1000000111	1551
153.938	um^2	Spot	9	1000000110	1552
153.938	um^2	Spot	9	1000000112	1553
153.938	um^2	Spot	9	1000000113	1554
153.938	um^2	Spot	9	1000000114	1555
153.938	um^2	Spot	9	1000000115	1556
153.938	um^2	Spot	9	1000000116	1557
153.938	um^2	Spot	9	1000000117	1558
153.938	um^2	Spot	9	1000000118	1559
153.938	um^2	Spot	9	1000000120	1560
153.938	um^2	Spot	9	1000000119	1561
153.938	um^2	Spot	9	1000000121	1562
153.938	um^2	Spot	9	1000000122	1563
153.938	um^2	Spot	9	1000000124	1564
153.938	um^2	Spot	9	1000000123	1565
153.938	um^2	Spot	9	1000000125	1566
153.938	um^2	Spot	9	1000000128	1567
153.938	um^2	Spot	9	1000000126	1568
153.938	um^2	Spot	9	1000000127	1569
153.938	um^2	Spot	9	1000000129	1570
153.938	um^2	Spot	9	1000000130	1571
153.938	um^2	Spot	9	1000000132	1572
153.938	um^2	Spot	9	1000000131	1573
153.938	um^2	Spot	9	1000000133	1574
153.938	um^2	Spot	9	1000000134	1575
153.938	um^2	Spot	9	1000000135	1576
153.938	um^2	Spot	9	1000000136	1577
153.938	um^2	Spot	9	1000000137	1578
153.938	um^2	Spot	9	1000000138	1579
153.938	um^2	Spot	9	1000000139	1580
153.938	um^2	Spot	9	1000000140	1581
153.938	um^2	Spot	9	1000000141	1582
153.938	um^2	Spot	9	1000000142	1583
153.938	um^2	Spot	9	1000000143	1584
153.938	um^2	Spot	9	1000000144	1585
153.938	um^2	Spot	9	1000000145	1586
153.938	um^2	Spot	9	1000000146	1587
153.938	um^2	Spot	9	1000000147	1588
153.938	um^2	Spot	9	1000000148	1589
153.938	um^2	Spot	9	1000000149	1590
153.938	um^2	Spot	9	1000000150	1591
153.938	um^2	Spot	9	1000000151	1592
153.938	um^2	Spot	9	1000000152	1593
153.938	um^2	Spot	9	1000000153	1594
153.938	um^2	Spot	9	1000000154	1595
153.938	um^2	Spot	9	1000000155	1596
153.938	um^2	Spot	9	1000000157	1597
153.938	um^2	Spot	9	1000000158	1598
153.938	um^2	Spot	9	1000000159	1599
153.938	um^2	Spot	9	1000000160	1600
153.938	um^2	Spot	9	1000000162	1601
153.938	um^2	Spot	9	1000000161	1602
153.938	um^2	Spot	9	1000000163	1603
153.938	um^2	Spot	9	1000000164	1604
153.938	um^2	Spot	9	1000000165	1605
153.938	um^2	Spot	9	1000000166	1606
153.938	um^2	Spot	9	1000000167	1607
153.938	um^2	Spot	9	1000000168	1608
153.938	um^2	Spot	9	1000000169	1609
153.938	um^2	Spot	9	1000000170	1610
153.938	um^2	Spot	9	1000000171	1611
153.938	um^2	Spot	9	1000000172	1612
153.938	um^2	Spot	9	1000000173	1613
153.938	um^2	Spot	10	1000000000	1614
153.938	um^2	Spot	10	1000000001	1615
153.938	um^2	Spot	10	1000000002	1616
153.938	um^2	Spot	10	1000000004	1617
153.938	um^2	Spot	10	1000000005	1618
153.938	um^2	Spot	10	1000000003	1619
153.938	um^2	Spot	10	1000000006	1620
153.938	um^2	Spot	10	1000000008	1621
153.938	um^2	Spot	10	1000000009	1622
153.938	um^2	Spot	10	1000000011	1623
153.938	um^2	Spot	10	1000000013	1624
153.938	um^2	Spot	10	1000000014	1625
153.938	um^2	Spot	10	1000000012	1626
153.938	um^2	Spot	10	1000000015	1627
153.938	um^2	Spot	10	1000000016	1628
153.938	um^2	Spot	10	1000000017	1629
153.938	um^2	Spot	10	1000000018	1630
153.938	um^2	Spot	10	1000000019	1631
153.938	um^2	Spot	10	1000000020	1632
153.938	um^2	Spot	10	1000000021	1633
153.938	um^2	Spot	10	1000000022	1634
153.938	um^2	Spot	10	1000000023	1635
153.938	um^2	Spot	10	1000000024	1636
153.938	um^2	Spot	10	1000000025	1637
153.938	um^2	Spot	10	1000000026	1638
153.938	um^2	Spot	10	1000000027	1639
153.938	um^2	Spot	10	1000000028	1640
153.938	um^2	Spot	10	1000000030	1641
153.938	um^2	Spot	10	1000000029	1642
153.938	um^2	Spot	10	1000000031	1643
153.938	um^2	Spot	10	1000000032	1644
153.938	um^2	Spot	10	1000000033	1645
153.938	um^2	Spot	10	1000000034	1646
153.938	um^2	Spot	10	1000000035	1647
153.938	um^2	Spot	10	1000000037	1648
153.938	um^2	Spot	10	1000000036	1649
153.938	um^2	Spot	10	1000000038	1650
153.938	um^2	Spot	10	1000000040	1651
153.938	um^2	Spot	10	1000000039	1652
153.938	um^2	Spot	10	1000000174	1653
153.938	um^2	Spot	10	1000000041	1655
153.938	um^2	Spot	10	1000000044	1656
153.938	um^2	Spot	10	1000000042	1657
153.938	um^2	Spot	10	1000000045	1658
153.938	um^2	Spot	10	1000000043	1659
153.938	um^2	Spot	10	1000000047	1660
153.938	um^2	Spot	10	1000000046	1661
153.938	um^2	Spot	10	1000000048	1663
153.938	um^2	Spot	10	1000000049	1664
153.938	um^2	Spot	10	1000000050	1665
153.938	um^2	Spot	10	1000000051	1666
153.938	um^2	Spot	10	1000000052	1667
153.938	um^2	Spot	10	1000000053	1668
153.938	um^2	Spot	10	1000000054	1669
153.938	um^2	Spot	10	1000000055	1670
153.938	um^2	Spot	10	1000000056	1671
153.938	um^2	Spot	10	1000000057	1672
153.938	um^2	Spot	10	1000000058	1673
153.938	um^2	Spot	10	1000000059	1674
153.938	um^2	Spot	10	1000000060	1675
153.938	um^2	Spot	10	1000000061	1676
153.938	um^2	Spot	10	1000000062	1677
153.938	um^2	Spot	10	1000000063	1678
153.938	um^2	Spot	10	1000000064	1679
153.938	um^2	Spot	10	1000000065	1680
153.938	um^2	Spot	10	1000000066	1681
153.938	um^2	Spot	10	1000000067	1682
153.938	um^2	Spot	10	1000000068	1683
153.938	um^2	Spot	10	1000000069	1684
153.938	um^2	Spot	10	1000000071	1685
153.938	um^2	Spot	10	1000000070	1686
153.938	um^2	Spot	10	1000000072	1687
153.938	um^2	Spot	10	1000000073	1688
153.938	um^2	Spot	10	1000000074	1689
153.938	um^2	Spot	10	1000000076	1690
153.938	um^2	Spot	10	1000000075	1691
153.938	um^2	Spot	10	1000000079	1692
153.938	um^2	Spot	10	1000000080	1693
153.938	um^2	Spot	10	1000000078	1694
153.938	um^2	Spot	10	1000000077	1695
153.938	um^2	Spot	10	1000000081	1696
153.938	um^2	Spot	10	1000000082	1697
153.938	um^2	Spot	10	1000000083	1699
153.938	um^2	Spot	10	1000000178	1700
153.938	um^2	Spot	10	1000000085	1701
153.938	um^2	Spot	10	1000000086	1702
153.938	um^2	Spot	10	1000000087	1703
153.938	um^2	Spot	10	1000000084	1704
153.938	um^2	Spot	10	1000000088	1705
153.938	um^2	Spot	10	1000000089	1706
153.938	um^2	Spot	10	1000000090	1707
153.938	um^2	Spot	10	1000000091	1708
153.938	um^2	Spot	10	1000000093	1709
153.938	um^2	Spot	10	1000000092	1710
153.938	um^2	Spot	10	1000000095	1711
153.938	um^2	Spot	10	1000000096	1712
153.938	um^2	Spot	10	1000000094	1713
153.938	um^2	Spot	10	1000000097	1714
153.938	um^2	Spot	10	1000000098	1715
153.938	um^2	Spot	10	1000000099	1716
153.938	um^2	Spot	10	1000000100	1718
153.938	um^2	Spot	10	1000000101	1719
153.938	um^2	Spot	10	1000000102	1720
153.938	um^2	Spot	10	1000000176	1721
153.938	um^2	Spot	10	1000000103	1722
153.938	um^2	Spot	10	1000000104	1723
153.938	um^2	Spot	10	1000000105	1724
153.938	um^2	Spot	10	1000000108	1725
153.938	um^2	Spot	10	1000000106	1726
153.938	um^2	Spot	10	1000000107	1727
153.938	um^2	Spot	10	1000000109	1728
153.938	um^2	Spot	10	1000000110	1729
153.938	um^2	Spot	10	1000000111	1730
153.938	um^2	Spot	10	1000000112	1731
153.938	um^2	Spot	10	1000000113	1732
153.938	um^2	Spot	10	1000000114	1733
153.938	um^2	Spot	10	1000000115	1734
153.938	um^2	Spot	10	1000000116	1735
153.938	um^2	Spot	10	1000000117	1736
153.938	um^2	Spot	10	1000000118	1737
153.938	um^2	Spot	10	1000000119	1738
153.938	um^2	Spot	10	1000000120	1739
153.938	um^2	Spot	10	1000000122	1740
153.938	um^2	Spot	10	1000000123	1741
153.938	um^2	Spot	10	1000000124	1742
153.938	um^2	Spot	10	1000000125	1743
153.938	um^2	Spot	10	1000000126	1744
153.938	um^2	Spot	10	1000000127	1745
153.938	um^2	Spot	10	1000000128	1746
153.938	um^2	Spot	10	1000000129	1747
153.938	um^2	Spot	10	1000000130	1748
153.938	um^2	Spot	10	1000000132	1749
153.938	um^2	Spot	10	1000000131	1750
153.938	um^2	Spot	10	1000000133	1751
153.938	um^2	Spot	10	1000000134	1752
153.938	um^2	Spot	10	1000000135	1753
153.938	um^2	Spot	10	1000000136	1754
153.938	um^2	Spot	10	1000000137	1755
153.938	um^2	Spot	10	1000000138	1756
153.938	um^2	Spot	10	1000000139	1757
153.938	um^2	Spot	10	1000000140	1758
153.938	um^2	Spot	10	1000000143	1759
153.938	um^2	Spot	10	1000000141	1760
153.938	um^2	Spot	10	1000000142	1761
153.938	um^2	Spot	10	1000000144	1762
153.938	um^2	Spot	10	1000000145	1763
153.938	um^2	Spot	10	1000000146	1764
153.938	um^2	Spot	10	1000000147	1765
153.938	um^2	Spot	10	1000000148	1767
153.938	um^2	Spot	10	1000000149	1768
153.938	um^2	Spot	10	1000000150	1769
153.938	um^2	Spot	10	1000000151	1770
153.938	um^2	Spot	10	1000000152	1771
153.938	um^2	Spot	10	1000000153	1772
153.938	um^2	Spot	10	1000000154	1773
153.938	um^2	Spot	10	1000000155	1774
153.938	um^2	Spot	10	1000000157	1775
153.938	um^2	Spot	10	1000000158	1776
153.938	um^2	Spot	10	1000000159	1777
153.938	um^2	Spot	10	1000000160	1778
153.938	um^2	Spot	10	1000000161	1779
153.938	um^2	Spot	10	1000000162	1780
153.938	um^2	Spot	10	1000000163	1781
153.938	um^2	Spot	10	1000000164	1782
153.938	um^2	Spot	10	1000000165	1783
153.938	um^2	Spot	10	1000000166	1784
153.938	um^2	Spot	10	1000000167	1785
153.938	um^2	Spot	10	1000000168	1786
153.938	um^2	Spot	10	1000000169	1787
153.938	um^2	Spot	10	1000000170	1788
153.938	um^2	Spot	10	1000000171	1789
153.938	um^2	Spot	10	1000000172	1790
153.938	um^2	Spot	10	1000000173	1791
153.938	um^2	Spot	11	1000000000	1792
153.938	um^2	Spot	11	1000000001	1793
153.938	um^2	Spot	11	1000000002	1794
153.938	um^2	Spot	11	1000000004	1795
153.938	um^2	Spot	11	1000000005	1796
153.938	um^2	Spot	11	1000000003	1797
153.938	um^2	Spot	11	1000000006	1798
153.938	um^2	Spot	11	1000000008	1799
153.938	um^2	Spot	11	1000000009	1800
153.938	um^2	Spot	11	1000000011	1801
153.938	um^2	Spot	11	1000000013	1802
153.938	um^2	Spot	11	1000000012	1803
153.938	um^2	Spot	11	1000000014	1804
153.938	um^2	Spot	11	1000000015	1805
153.938	um^2	Spot	11	1000000016	1806
153.938	um^2	Spot	11	1000000017	1807
153.938	um^2	Spot	11	1000000018	1808
153.938	um^2	Spot	11	1000000019	1809
153.938	um^2	Spot	11	1000000020	1810
153.938	um^2	Spot	11	1000000021	1811
153.938	um^2	Spot	11	1000000022	1812
153.938	um^2	Spot	11	1000000023	1813
153.938	um^2	Spot	11	1000000024	1814
153.938	um^2	Spot	11	1000000025	1815
153.938	um^2	Spot	11	1000000026	1816
153.938	um^2	Spot	11	1000000027	1817
153.938	um^2	Spot	11	1000000180	1818
153.938	um^2	Spot	11	1000000028	1819
153.938	um^2	Spot	11	1000000029	1820
153.938	um^2	Spot	11	1000000030	1821
153.938	um^2	Spot	11	1000000031	1822
153.938	um^2	Spot	11	1000000032	1823
153.938	um^2	Spot	11	1000000033	1824
153.938	um^2	Spot	11	1000000034	1825
153.938	um^2	Spot	11	1000000035	1826
153.938	um^2	Spot	11	1000000037	1827
153.938	um^2	Spot	11	1000000036	1828
153.938	um^2	Spot	11	1000000038	1829
153.938	um^2	Spot	11	1000000040	1830
153.938	um^2	Spot	11	1000000039	1831
153.938	um^2	Spot	11	1000000174	1832
153.938	um^2	Spot	11	1000000041	1834
153.938	um^2	Spot	11	1000000045	1835
153.938	um^2	Spot	11	1000000042	1836
153.938	um^2	Spot	11	1000000044	1837
153.938	um^2	Spot	11	1000000043	1838
153.938	um^2	Spot	11	1000000046	1839
153.938	um^2	Spot	11	1000000047	1840
153.938	um^2	Spot	11	1000000048	1842
153.938	um^2	Spot	11	1000000177	1843
153.938	um^2	Spot	11	1000000049	1844
153.938	um^2	Spot	11	1000000050	1845
153.938	um^2	Spot	11	1000000052	1846
153.938	um^2	Spot	11	1000000051	1847
153.938	um^2	Spot	11	1000000053	1848
153.938	um^2	Spot	11	1000000054	1849
153.938	um^2	Spot	11	1000000055	1850
153.938	um^2	Spot	11	1000000056	1851
153.938	um^2	Spot	11	1000000057	1852
153.938	um^2	Spot	11	1000000058	1853
153.938	um^2	Spot	11	1000000059	1854
153.938	um^2	Spot	11	1000000060	1855
153.938	um^2	Spot	11	1000000061	1856
153.938	um^2	Spot	11	1000000062	1857
153.938	um^2	Spot	11	1000000063	1858
153.938	um^2	Spot	11	1000000064	1859
153.938	um^2	Spot	11	1000000065	1860
153.938	um^2	Spot	11	1000000066	1861
153.938	um^2	Spot	11	1000000067	1862
153.938	um^2	Spot	11	1000000068	1863
153.938	um^2	Spot	11	1000000069	1864
153.938	um^2	Spot	11	1000000071	1865
153.938	um^2	Spot	11	1000000070	1866
153.938	um^2	Spot	11	1000000072	1867
153.938	um^2	Spot	11	1000000073	1868
153.938	um^2	Spot	11	1000000074	1869
153.938	um^2	Spot	11	1000000075	1870
153.938	um^2	Spot	11	1000000076	1871
153.938	um^2	Spot	11	1000000080	1872
153.938	um^2	Spot	11	1000000079	1873
153.938	um^2	Spot	11	1000000078	1874
153.938	um^2	Spot	11	1000000077	1875
153.938	um^2	Spot	11	1000000081	1876
153.938	um^2	Spot	11	1000000082	1877
153.938	um^2	Spot	11	1000000083	1879
153.938	um^2	Spot	11	1000000178	1880
153.938	um^2	Spot	11	1000000085	1881
153.938	um^2	Spot	11	1000000086	1882
153.938	um^2	Spot	11	1000000087	1883
153.938	um^2	Spot	11	1000000084	1884
153.938	um^2	Spot	11	1000000088	1885
153.938	um^2	Spot	11	1000000089	1886
153.938	um^2	Spot	11	1000000090	1887
153.938	um^2	Spot	11	1000000091	1888
153.938	um^2	Spot	11	1000000092	1889
153.938	um^2	Spot	11	1000000175	1890
153.938	um^2	Spot	11	1000000094	1891
153.938	um^2	Spot	11	1000000095	1892
153.938	um^2	Spot	11	1000000096	1893
153.938	um^2	Spot	11	1000000097	1894
153.938	um^2	Spot	11	1000000098	1895
153.938	um^2	Spot	11	1000000099	1896
153.938	um^2	Spot	11	1000000100	1898
153.938	um^2	Spot	11	1000000101	1899
153.938	um^2	Spot	11	1000000102	1900
153.938	um^2	Spot	11	1000000176	1901
153.938	um^2	Spot	11	1000000103	1902
153.938	um^2	Spot	11	1000000104	1903
153.938	um^2	Spot	11	1000000105	1904
153.938	um^2	Spot	11	1000000108	1905
153.938	um^2	Spot	11	1000000106	1906
153.938	um^2	Spot	11	1000000107	1907
153.938	um^2	Spot	11	1000000109	1908
153.938	um^2	Spot	11	1000000111	1909
153.938	um^2	Spot	11	1000000110	1910
153.938	um^2	Spot	11	1000000112	1911
153.938	um^2	Spot	11	1000000113	1912
153.938	um^2	Spot	11	1000000114	1913
153.938	um^2	Spot	11	1000000115	1914
153.938	um^2	Spot	11	1000000116	1915
153.938	um^2	Spot	11	1000000117	1916
153.938	um^2	Spot	11	1000000118	1917
153.938	um^2	Spot	11	1000000119	1918
153.938	um^2	Spot	11	1000000120	1919
153.938	um^2	Spot	11	1000000121	1920
153.938	um^2	Spot	11	1000000122	1921
153.938	um^2	Spot	11	1000000123	1922
153.938	um^2	Spot	11	1000000124	1923
153.938	um^2	Spot	11	1000000125	1924
153.938	um^2	Spot	11	1000000127	1925
153.938	um^2	Spot	11	1000000126	1926
153.938	um^2	Spot	11	1000000128	1927
153.938	um^2	Spot	11	1000000129	1928
153.938	um^2	Spot	11	1000000130	1929
153.938	um^2	Spot	11	1000000131	1930
153.938	um^2	Spot	11	1000000132	1931
153.938	um^2	Spot	11	1000000133	1932
153.938	um^2	Spot	11	1000000134	1933
153.938	um^2	Spot	11	1000000135	1934
153.938	um^2	Spot	11	1000000136	1935
153.938	um^2	Spot	11	1000000137	1936
153.938	um^2	Spot	11	1000000138	1937
153.938	um^2	Spot	11	1000000139	1938
153.938	um^2	Spot	11	1000000140	1939
153.938	um^2	Spot	11	1000000141	1940
153.938	um^2	Spot	11	1000000143	1941
153.938	um^2	Spot	11	1000000142	1942
153.938	um^2	Spot	11	1000000144	1943
153.938	um^2	Spot	11	1000000145	1944
153.938	um^2	Spot	11	1000000146	1945
153.938	um^2	Spot	11	1000000147	1947
153.938	um^2	Spot	11	1000000148	1948
153.938	um^2	Spot	11	1000000149	1949
153.938	um^2	Spot	11	1000000150	1950
153.938	um^2	Spot	11	1000000151	1951
153.938	um^2	Spot	11	1000000152	1952
153.938	um^2	Spot	11	1000000153	1953
153.938	um^2	Spot	11	1000000154	1954
153.938	um^2	Spot	11	1000000155	1955
153.938	um^2	Spot	11	1000000157	1956
153.938	um^2	Spot	11	1000000158	1957
153.938	um^2	Spot	11	1000000159	1958
153.938	um^2	Spot	11	1000000160	1959
153.938	um^2	Spot	11	1000000162	1960
153.938	um^2	Spot	11	1000000161	1961
153.938	um^2	Spot	11	1000000163	1962
153.938	um^2	Spot	11	1000000164	1963
153.938	um^2	Spot	11	1000000165	1964
153.938	um^2	Spot	11	1000000166	1965
153.938	um^2	Spot	11	1000000167	1966
153.938	um^2	Spot	11	1000000168	1967
153.938	um^2	Spot	11	1000000169	1968
153.938	um^2	Spot	11	1000000170	1969
153.938	um^2	Spot	11	1000000171	1970
153.938	um^2	Spot	11	1000000172	1971
153.938	um^2	Spot	11	1000000173	1972
153.938	um^2	Spot	12	1000000000	1973
153.938	um^2	Spot	12	1000000001	1974
153.938	um^2	Spot	12	1000000005	1975
153.938	um^2	Spot	12	1000000004	1976
153.938	um^2	Spot	12	1000000003	1977
153.938	um^2	Spot	12	1000000006	1978
153.938	um^2	Spot	12	1000000007	1979
153.938	um^2	Spot	12	1000000008	1980
153.938	um^2	Spot	12	1000000009	1981
153.938	um^2	Spot	12	1000000011	1982
153.938	um^2	Spot	12	1000000013	1983
153.938	um^2	Spot	12	1000000012	1984
153.938	um^2	Spot	12	1000000014	1985
153.938	um^2	Spot	12	1000000015	1986
153.938	um^2	Spot	12	1000000016	1987
153.938	um^2	Spot	12	1000000017	1988
153.938	um^2	Spot	12	1000000018	1989
153.938	um^2	Spot	12	1000000019	1990
153.938	um^2	Spot	12	1000000020	1991
153.938	um^2	Spot	12	1000000021	1992
153.938	um^2	Spot	12	1000000022	1993
153.938	um^2	Spot	12	1000000023	1994
153.938	um^2	Spot	12	1000000024	1995
153.938	um^2	Spot	12	1000000025	1996
153.938	um^2	Spot	12	1000000026	1997
153.938	um^2	Spot	12	1000000027	1998
153.938	um^2	Spot	12	1000000180	1999
153.938	um^2	Spot	12	1000000028	2000
153.938	um^2	Spot	12	1000000029	2001
153.938	um^2	Spot	12	1000000030	2002
153.938	um^2	Spot	12	1000000031	2003
153.938	um^2	Spot	12	1000000032	2004
153.938	um^2	Spot	12	1000000033	2005
153.938	um^2	Spot	12	1000000034	2006
153.938	um^2	Spot	12	1000000035	2007
153.938	um^2	Spot	12	1000000037	2008
153.938	um^2	Spot	12	1000000036	2009
153.938	um^2	Spot	12	1000000038	2010
153.938	um^2	Spot	12	1000000040	2011
153.938	um^2	Spot	12	1000000039	2012
153.938	um^2	Spot	12	1000000174	2013
153.938	um^2	Spot	12	1000000041	2015
153.938	um^2	Spot	12	1000000045	2016
153.938	um^2	Spot	12	1000000044	2017
153.938	um^2	Spot	12	1000000042	2018
153.938	um^2	Spot	12	1000000043	2019
153.938	um^2	Spot	12	1000000046	2020
153.938	um^2	Spot	12	1000000047	2021
153.938	um^2	Spot	12	1000000048	2023
153.938	um^2	Spot	12	1000000049	2024
153.938	um^2	Spot	12	1000000050	2025
153.938	um^2	Spot	12	1000000051	2026
153.938	um^2	Spot	12	1000000052	2027
153.938	um^2	Spot	12	1000000053	2028
153.938	um^2	Spot	12	1000000054	2029
153.938	um^2	Spot	12	1000000055	2030
153.938	um^2	Spot	12	1000000056	2031
153.938	um^2	Spot	12	1000000057	2032
153.938	um^2	Spot	12	1000000058	2033
153.938	um^2	Spot	12	1000000059	2034
153.938	um^2	Spot	12	1000000061	2035
153.938	um^2	Spot	12	1000000060	2036
153.938	um^2	Spot	12	1000000062	2037
153.938	um^2	Spot	12	1000000063	2038
153.938	um^2	Spot	12	1000000065	2039
153.938	um^2	Spot	12	1000000064	2040
153.938	um^2	Spot	12	1000000066	2041
153.938	um^2	Spot	12	1000000067	2042
[truncated: 8,248 more rows]
