# Supplementary material for: Protocol for real-time monitoring of CD8+ T and myeloid cell behavior in human high-grade serous ovarian cancer slices
Source: STAR Protoc. 2024 Jun 2;5(2):103102. doi: 10.1016/j.xpro.2024.103102 (PMC11179100; doi:10.1016/j.xpro.2024.103102)
Supplement: Data S3. Files for testing the R script, quantification and statistical analysis step 2 [file mmc3.zip › Test files/Slice1_a/__Diameter.csv]

Diameter
====================
Diameter X	Diameter Y	Diameter Z	Unit	Category	Collection	Time	TrackID	ID
7	7	7	um	Spot	Diameter	1	1000000000	0
7	7	7	um	Spot	Diameter	1	1000000001	1
7	7	7	um	Spot	Diameter	1	1000000002	2
7	7	7	um	Spot	Diameter	1	1000000003	3
7	7	7	um	Spot	Diameter	1	1000000004	4
7	7	7	um	Spot	Diameter	1	1000000005	5
7	7	7	um	Spot	Diameter	1	1000000006	6
7	7	7	um	Spot	Diameter	1	1000000007	7
7	7	7	um	Spot	Diameter	1	1000000008	8
7	7	7	um	Spot	Diameter	1	1000000009	9
7	7	7	um	Spot	Diameter	1	1000000010	10
7	7	7	um	Spot	Diameter	1	1000000011	11
7	7	7	um	Spot	Diameter	1	1000000012	12
7	7	7	um	Spot	Diameter	1	1000000013	13
7	7	7	um	Spot	Diameter	1	1000000014	14
7	7	7	um	Spot	Diameter	1	1000000015	15
7	7	7	um	Spot	Diameter	1	1000000016	16
7	7	7	um	Spot	Diameter	1	1000000017	17
7	7	7	um	Spot	Diameter	1	1000000018	18
7	7	7	um	Spot	Diameter	1	1000000019	19
7	7	7	um	Spot	Diameter	1	1000000020	20
7	7	7	um	Spot	Diameter	1	1000000021	21
7	7	7	um	Spot	Diameter	1	1000000022	22
7	7	7	um	Spot	Diameter	1	1000000023	23
7	7	7	um	Spot	Diameter	1	1000000024	24
7	7	7	um	Spot	Diameter	1	1000000025	25
7	7	7	um	Spot	Diameter	1	1000000026	26
7	7	7	um	Spot	Diameter	1	1000000027	27
7	7	7	um	Spot	Diameter	1	1000000028	28
7	7	7	um	Spot	Diameter	1	1000000029	29
7	7	7	um	Spot	Diameter	1	1000000030	30
7	7	7	um	Spot	Diameter	1	1000000031	31
7	7	7	um	Spot	Diameter	1	1000000032	32
7	7	7	um	Spot	Diameter	1	1000000033	33
7	7	7	um	Spot	Diameter	1	1000000034	34
7	7	7	um	Spot	Diameter	1	1000000035	35
7	7	7	um	Spot	Diameter	1	1000000036	36
7	7	7	um	Spot	Diameter	1	1000000037	37
7	7	7	um	Spot	Diameter	1	1000000038	38
7	7	7	um	Spot	Diameter	1	1000000039	39
7	7	7	um	Spot	Diameter	1	1000000040	40
7	7	7	um	Spot	Diameter	1	1000000041	43
7	7	7	um	Spot	Diameter	1	1000000042	44
7	7	7	um	Spot	Diameter	1	1000000043	45
7	7	7	um	Spot	Diameter	1	1000000044	46
7	7	7	um	Spot	Diameter	1	1000000045	47
7	7	7	um	Spot	Diameter	1	1000000046	48
7	7	7	um	Spot	Diameter	1	1000000047	49
7	7	7	um	Spot	Diameter	1	1000000048	50
7	7	7	um	Spot	Diameter	1	1000000049	51
7	7	7	um	Spot	Diameter	1	1000000050	52
7	7	7	um	Spot	Diameter	1	1000000051	53
7	7	7	um	Spot	Diameter	1	1000000052	54
7	7	7	um	Spot	Diameter	1	1000000053	55
7	7	7	um	Spot	Diameter	1	1000000054	56
7	7	7	um	Spot	Diameter	1	1000000055	57
7	7	7	um	Spot	Diameter	1	1000000056	58
7	7	7	um	Spot	Diameter	1	1000000057	59
7	7	7	um	Spot	Diameter	1	1000000058	60
7	7	7	um	Spot	Diameter	1	1000000059	61
7	7	7	um	Spot	Diameter	1	1000000060	62
7	7	7	um	Spot	Diameter	1	1000000061	63
7	7	7	um	Spot	Diameter	1	1000000062	64
7	7	7	um	Spot	Diameter	1	1000000063	65
7	7	7	um	Spot	Diameter	1	1000000064	66
7	7	7	um	Spot	Diameter	1	1000000065	67
7	7	7	um	Spot	Diameter	1	1000000066	68
7	7	7	um	Spot	Diameter	1	1000000067	69
7	7	7	um	Spot	Diameter	1	1000000068	70
7	7	7	um	Spot	Diameter	1	1000000069	71
7	7	7	um	Spot	Diameter	1	1000000070	72
7	7	7	um	Spot	Diameter	1	1000000071	73
7	7	7	um	Spot	Diameter	1	1000000072	74
7	7	7	um	Spot	Diameter	1	1000000073	75
7	7	7	um	Spot	Diameter	1	1000000074	76
7	7	7	um	Spot	Diameter	1	1000000075	77
7	7	7	um	Spot	Diameter	1	1000000076	78
7	7	7	um	Spot	Diameter	1	1000000077	79
7	7	7	um	Spot	Diameter	1	1000000078	80
7	7	7	um	Spot	Diameter	1	1000000079	81
7	7	7	um	Spot	Diameter	1	1000000080	82
7	7	7	um	Spot	Diameter	1	1000000081	83
7	7	7	um	Spot	Diameter	1	1000000082	84
7	7	7	um	Spot	Diameter	1	1000000083	86
7	7	7	um	Spot	Diameter	1	1000000084	87
7	7	7	um	Spot	Diameter	1	1000000085	88
7	7	7	um	Spot	Diameter	1	1000000086	89
7	7	7	um	Spot	Diameter	1	1000000087	90
7	7	7	um	Spot	Diameter	1	1000000088	91
7	7	7	um	Spot	Diameter	1	1000000089	92
7	7	7	um	Spot	Diameter	1	1000000090	93
7	7	7	um	Spot	Diameter	1	1000000091	94
7	7	7	um	Spot	Diameter	1	1000000092	95
7	7	7	um	Spot	Diameter	1	1000000093	96
7	7	7	um	Spot	Diameter	1	1000000094	97
7	7	7	um	Spot	Diameter	1	1000000095	98
7	7	7	um	Spot	Diameter	1	1000000096	99
7	7	7	um	Spot	Diameter	1	1000000097	100
7	7	7	um	Spot	Diameter	1	1000000098	101
7	7	7	um	Spot	Diameter	1	1000000099	102
7	7	7	um	Spot	Diameter	1	1000000100	103
7	7	7	um	Spot	Diameter	1	1000000101	105
7	7	7	um	Spot	Diameter	1	1000000102	106
7	7	7	um	Spot	Diameter	1	1000000103	107
7	7	7	um	Spot	Diameter	1	1000000104	108
7	7	7	um	Spot	Diameter	1	1000000105	109
7	7	7	um	Spot	Diameter	1	1000000106	110
7	7	7	um	Spot	Diameter	1	1000000107	111
7	7	7	um	Spot	Diameter	1	1000000108	112
7	7	7	um	Spot	Diameter	1	1000000109	113
7	7	7	um	Spot	Diameter	1	1000000110	114
7	7	7	um	Spot	Diameter	1	1000000111	115
7	7	7	um	Spot	Diameter	1	1000000112	116
7	7	7	um	Spot	Diameter	1	1000000113	117
7	7	7	um	Spot	Diameter	1	1000000114	118
7	7	7	um	Spot	Diameter	1	1000000115	119
7	7	7	um	Spot	Diameter	1	1000000116	120
7	7	7	um	Spot	Diameter	1	1000000117	121
7	7	7	um	Spot	Diameter	1	1000000118	122
7	7	7	um	Spot	Diameter	1	1000000119	123
7	7	7	um	Spot	Diameter	1	1000000120	124
7	7	7	um	Spot	Diameter	1	1000000121	125
7	7	7	um	Spot	Diameter	1	1000000122	126
7	7	7	um	Spot	Diameter	1	1000000123	127
7	7	7	um	Spot	Diameter	1	1000000124	128
7	7	7	um	Spot	Diameter	1	1000000125	129
7	7	7	um	Spot	Diameter	1	1000000126	130
7	7	7	um	Spot	Diameter	1	1000000127	131
7	7	7	um	Spot	Diameter	1	1000000128	132
7	7	7	um	Spot	Diameter	1	1000000129	133
7	7	7	um	Spot	Diameter	1	1000000130	134
7	7	7	um	Spot	Diameter	1	1000000131	135
7	7	7	um	Spot	Diameter	1	1000000132	136
7	7	7	um	Spot	Diameter	1	1000000133	137
7	7	7	um	Spot	Diameter	1	1000000134	138
7	7	7	um	Spot	Diameter	1	1000000135	139
7	7	7	um	Spot	Diameter	1	1000000136	140
7	7	7	um	Spot	Diameter	1	1000000137	141
7	7	7	um	Spot	Diameter	1	1000000138	142
7	7	7	um	Spot	Diameter	1	1000000139	143
7	7	7	um	Spot	Diameter	1	1000000140	144
7	7	7	um	Spot	Diameter	1	1000000141	145
7	7	7	um	Spot	Diameter	1	1000000142	146
7	7	7	um	Spot	Diameter	1	1000000143	147
7	7	7	um	Spot	Diameter	1	1000000144	148
7	7	7	um	Spot	Diameter	1	1000000145	149
7	7	7	um	Spot	Diameter	1	1000000146	150
7	7	7	um	Spot	Diameter	1	1000000147	151
7	7	7	um	Spot	Diameter	1	1000000148	152
7	7	7	um	Spot	Diameter	1	1000000149	153
7	7	7	um	Spot	Diameter	1	1000000150	154
7	7	7	um	Spot	Diameter	1	1000000151	155
7	7	7	um	Spot	Diameter	1	1000000152	156
7	7	7	um	Spot	Diameter	1	1000000153	157
7	7	7	um	Spot	Diameter	1	1000000154	158
7	7	7	um	Spot	Diameter	1	1000000155	159
7	7	7	um	Spot	Diameter	1	1000000156	160
7	7	7	um	Spot	Diameter	1	1000000157	161
7	7	7	um	Spot	Diameter	1	1000000158	162
7	7	7	um	Spot	Diameter	1	1000000159	163
7	7	7	um	Spot	Diameter	1	1000000160	164
7	7	7	um	Spot	Diameter	1	1000000161	165
7	7	7	um	Spot	Diameter	1	1000000162	166
7	7	7	um	Spot	Diameter	1	1000000163	167
7	7	7	um	Spot	Diameter	1	1000000164	168
7	7	7	um	Spot	Diameter	1	1000000165	169
7	7	7	um	Spot	Diameter	1	1000000166	170
7	7	7	um	Spot	Diameter	1	1000000167	171
7	7	7	um	Spot	Diameter	1	1000000168	172
7	7	7	um	Spot	Diameter	1	1000000169	173
7	7	7	um	Spot	Diameter	1	1000000170	174
7	7	7	um	Spot	Diameter	1	1000000171	175
7	7	7	um	Spot	Diameter	1	1000000172	176
7	7	7	um	Spot	Diameter	1	1000000173	177
7	7	7	um	Spot	Diameter	2	1000000000	178
7	7	7	um	Spot	Diameter	2	1000000001	179
7	7	7	um	Spot	Diameter	2	1000000002	180
7	7	7	um	Spot	Diameter	2	1000000003	181
7	7	7	um	Spot	Diameter	2	1000000004	182
7	7	7	um	Spot	Diameter	2	1000000005	183
7	7	7	um	Spot	Diameter	2	1000000006	184
7	7	7	um	Spot	Diameter	2	1000000007	185
7	7	7	um	Spot	Diameter	2	1000000008	186
7	7	7	um	Spot	Diameter	2	1000000009	187
7	7	7	um	Spot	Diameter	2	1000000010	188
7	7	7	um	Spot	Diameter	2	1000000011	189
7	7	7	um	Spot	Diameter	2	1000000012	190
7	7	7	um	Spot	Diameter	2	1000000013	191
7	7	7	um	Spot	Diameter	2	1000000014	192
7	7	7	um	Spot	Diameter	2	1000000015	193
7	7	7	um	Spot	Diameter	2	1000000016	194
7	7	7	um	Spot	Diameter	2	1000000017	195
7	7	7	um	Spot	Diameter	2	1000000018	196
7	7	7	um	Spot	Diameter	2	1000000019	197
7	7	7	um	Spot	Diameter	2	1000000020	198
7	7	7	um	Spot	Diameter	2	1000000021	199
7	7	7	um	Spot	Diameter	2	1000000022	200
7	7	7	um	Spot	Diameter	2	1000000023	201
7	7	7	um	Spot	Diameter	2	1000000024	202
7	7	7	um	Spot	Diameter	2	1000000025	203
7	7	7	um	Spot	Diameter	2	1000000026	204
7	7	7	um	Spot	Diameter	2	1000000027	205
7	7	7	um	Spot	Diameter	2	1000000028	206
7	7	7	um	Spot	Diameter	2	1000000029	207
7	7	7	um	Spot	Diameter	2	1000000030	208
7	7	7	um	Spot	Diameter	2	1000000031	209
7	7	7	um	Spot	Diameter	2	1000000032	210
7	7	7	um	Spot	Diameter	2	1000000033	211
7	7	7	um	Spot	Diameter	2	1000000034	212
7	7	7	um	Spot	Diameter	2	1000000035	213
7	7	7	um	Spot	Diameter	2	1000000036	214
7	7	7	um	Spot	Diameter	2	1000000037	215
7	7	7	um	Spot	Diameter	2	1000000038	216
7	7	7	um	Spot	Diameter	2	1000000040	217
7	7	7	um	Spot	Diameter	2	1000000039	218
7	7	7	um	Spot	Diameter	2	1000000174	219
7	7	7	um	Spot	Diameter	2	1000000041	222
7	7	7	um	Spot	Diameter	2	1000000042	223
7	7	7	um	Spot	Diameter	2	1000000044	224
7	7	7	um	Spot	Diameter	2	1000000045	225
7	7	7	um	Spot	Diameter	2	1000000043	226
7	7	7	um	Spot	Diameter	2	1000000046	227
7	7	7	um	Spot	Diameter	2	1000000047	228
7	7	7	um	Spot	Diameter	2	1000000049	229
7	7	7	um	Spot	Diameter	2	1000000050	230
7	7	7	um	Spot	Diameter	2	1000000052	231
7	7	7	um	Spot	Diameter	2	1000000053	232
7	7	7	um	Spot	Diameter	2	1000000055	233
7	7	7	um	Spot	Diameter	2	1000000057	234
7	7	7	um	Spot	Diameter	2	1000000054	235
7	7	7	um	Spot	Diameter	2	1000000056	236
7	7	7	um	Spot	Diameter	2	1000000058	237
7	7	7	um	Spot	Diameter	2	1000000059	238
7	7	7	um	Spot	Diameter	2	1000000060	239
7	7	7	um	Spot	Diameter	2	1000000061	240
7	7	7	um	Spot	Diameter	2	1000000062	241
7	7	7	um	Spot	Diameter	2	1000000063	242
7	7	7	um	Spot	Diameter	2	1000000065	243
7	7	7	um	Spot	Diameter	2	1000000064	244
7	7	7	um	Spot	Diameter	2	1000000066	245
7	7	7	um	Spot	Diameter	2	1000000068	246
7	7	7	um	Spot	Diameter	2	1000000067	247
7	7	7	um	Spot	Diameter	2	1000000069	248
7	7	7	um	Spot	Diameter	2	1000000070	249
7	7	7	um	Spot	Diameter	2	1000000071	250
7	7	7	um	Spot	Diameter	2	1000000072	251
7	7	7	um	Spot	Diameter	2	1000000073	252
7	7	7	um	Spot	Diameter	2	1000000074	253
7	7	7	um	Spot	Diameter	2	1000000075	254
7	7	7	um	Spot	Diameter	2	1000000076	255
7	7	7	um	Spot	Diameter	2	1000000077	256
7	7	7	um	Spot	Diameter	2	1000000078	257
7	7	7	um	Spot	Diameter	2	1000000079	258
7	7	7	um	Spot	Diameter	2	1000000080	259
7	7	7	um	Spot	Diameter	2	1000000081	260
7	7	7	um	Spot	Diameter	2	1000000082	261
7	7	7	um	Spot	Diameter	2	1000000083	263
7	7	7	um	Spot	Diameter	2	1000000085	264
7	7	7	um	Spot	Diameter	2	1000000086	265
7	7	7	um	Spot	Diameter	2	1000000087	266
7	7	7	um	Spot	Diameter	2	1000000084	267
7	7	7	um	Spot	Diameter	2	1000000088	268
7	7	7	um	Spot	Diameter	2	1000000089	269
7	7	7	um	Spot	Diameter	2	1000000090	270
7	7	7	um	Spot	Diameter	2	1000000091	271
7	7	7	um	Spot	Diameter	2	1000000093	272
7	7	7	um	Spot	Diameter	2	1000000092	273
7	7	7	um	Spot	Diameter	2	1000000175	274
7	7	7	um	Spot	Diameter	2	1000000096	275
7	7	7	um	Spot	Diameter	2	1000000094	276
7	7	7	um	Spot	Diameter	2	1000000095	277
7	7	7	um	Spot	Diameter	2	1000000097	278
7	7	7	um	Spot	Diameter	2	1000000098	279
7	7	7	um	Spot	Diameter	2	1000000099	280
7	7	7	um	Spot	Diameter	2	1000000100	282
7	7	7	um	Spot	Diameter	2	1000000101	283
7	7	7	um	Spot	Diameter	2	1000000102	284
7	7	7	um	Spot	Diameter	2	1000000176	285
7	7	7	um	Spot	Diameter	2	1000000103	286
7	7	7	um	Spot	Diameter	2	1000000104	287
7	7	7	um	Spot	Diameter	2	1000000105	288
7	7	7	um	Spot	Diameter	2	1000000107	289
7	7	7	um	Spot	Diameter	2	1000000108	290
7	7	7	um	Spot	Diameter	2	1000000106	291
7	7	7	um	Spot	Diameter	2	1000000109	292
7	7	7	um	Spot	Diameter	2	1000000110	293
7	7	7	um	Spot	Diameter	2	1000000111	294
7	7	7	um	Spot	Diameter	2	1000000112	295
7	7	7	um	Spot	Diameter	2	1000000113	296
7	7	7	um	Spot	Diameter	2	1000000114	297
7	7	7	um	Spot	Diameter	2	1000000115	298
7	7	7	um	Spot	Diameter	2	1000000116	299
7	7	7	um	Spot	Diameter	2	1000000117	300
7	7	7	um	Spot	Diameter	2	1000000118	301
7	7	7	um	Spot	Diameter	2	1000000120	302
7	7	7	um	Spot	Diameter	2	1000000119	303
7	7	7	um	Spot	Diameter	2	1000000122	304
7	7	7	um	Spot	Diameter	2	1000000121	305
7	7	7	um	Spot	Diameter	2	1000000123	306
7	7	7	um	Spot	Diameter	2	1000000124	307
7	7	7	um	Spot	Diameter	2	1000000125	308
7	7	7	um	Spot	Diameter	2	1000000126	309
7	7	7	um	Spot	Diameter	2	1000000127	310
7	7	7	um	Spot	Diameter	2	1000000128	311
7	7	7	um	Spot	Diameter	2	1000000129	312
7	7	7	um	Spot	Diameter	2	1000000130	313
7	7	7	um	Spot	Diameter	2	1000000131	314
7	7	7	um	Spot	Diameter	2	1000000132	315
7	7	7	um	Spot	Diameter	2	1000000133	316
7	7	7	um	Spot	Diameter	2	1000000134	317
7	7	7	um	Spot	Diameter	2	1000000135	318
7	7	7	um	Spot	Diameter	2	1000000136	319
7	7	7	um	Spot	Diameter	2	1000000137	320
7	7	7	um	Spot	Diameter	2	1000000138	321
7	7	7	um	Spot	Diameter	2	1000000139	322
7	7	7	um	Spot	Diameter	2	1000000140	323
7	7	7	um	Spot	Diameter	2	1000000141	324
7	7	7	um	Spot	Diameter	2	1000000142	325
7	7	7	um	Spot	Diameter	2	1000000144	326
7	7	7	um	Spot	Diameter	2	1000000143	327
7	7	7	um	Spot	Diameter	2	1000000145	328
7	7	7	um	Spot	Diameter	2	1000000146	329
7	7	7	um	Spot	Diameter	2	1000000147	330
7	7	7	um	Spot	Diameter	2	1000000148	331
7	7	7	um	Spot	Diameter	2	1000000149	332
7	7	7	um	Spot	Diameter	2	1000000150	333
7	7	7	um	Spot	Diameter	2	1000000151	334
7	7	7	um	Spot	Diameter	2	1000000152	335
7	7	7	um	Spot	Diameter	2	1000000153	336
7	7	7	um	Spot	Diameter	2	1000000154	337
7	7	7	um	Spot	Diameter	2	1000000155	338
7	7	7	um	Spot	Diameter	2	1000000156	339
7	7	7	um	Spot	Diameter	2	1000000157	340
7	7	7	um	Spot	Diameter	2	1000000158	341
7	7	7	um	Spot	Diameter	2	1000000159	342
7	7	7	um	Spot	Diameter	2	1000000160	343
7	7	7	um	Spot	Diameter	2	1000000161	344
7	7	7	um	Spot	Diameter	2	1000000162	345
7	7	7	um	Spot	Diameter	2	1000000163	346
7	7	7	um	Spot	Diameter	2	1000000164	347
7	7	7	um	Spot	Diameter	2	1000000165	348
7	7	7	um	Spot	Diameter	2	1000000166	349
7	7	7	um	Spot	Diameter	2	1000000167	350
7	7	7	um	Spot	Diameter	2	1000000168	351
7	7	7	um	Spot	Diameter	2	1000000169	352
7	7	7	um	Spot	Diameter	2	1000000170	353
7	7	7	um	Spot	Diameter	2	1000000171	354
7	7	7	um	Spot	Diameter	2	1000000172	355
7	7	7	um	Spot	Diameter	2	1000000173	356
7	7	7	um	Spot	Diameter	3	1000000000	357
7	7	7	um	Spot	Diameter	3	1000000001	358
7	7	7	um	Spot	Diameter	3	1000000002	359
7	7	7	um	Spot	Diameter	3	1000000003	360
7	7	7	um	Spot	Diameter	3	1000000004	361
7	7	7	um	Spot	Diameter	3	1000000005	362
7	7	7	um	Spot	Diameter	3	1000000006	363
7	7	7	um	Spot	Diameter	3	1000000007	364
7	7	7	um	Spot	Diameter	3	1000000008	365
7	7	7	um	Spot	Diameter	3	1000000009	366
7	7	7	um	Spot	Diameter	3	1000000011	367
7	7	7	um	Spot	Diameter	3	1000000013	368
7	7	7	um	Spot	Diameter	3	1000000014	369
7	7	7	um	Spot	Diameter	3	1000000012	370
7	7	7	um	Spot	Diameter	3	1000000015	371
7	7	7	um	Spot	Diameter	3	1000000016	372
7	7	7	um	Spot	Diameter	3	1000000017	373
7	7	7	um	Spot	Diameter	3	1000000018	374
7	7	7	um	Spot	Diameter	3	1000000019	375
7	7	7	um	Spot	Diameter	3	1000000020	376
7	7	7	um	Spot	Diameter	3	1000000021	377
7	7	7	um	Spot	Diameter	3	1000000022	378
7	7	7	um	Spot	Diameter	3	1000000023	379
7	7	7	um	Spot	Diameter	3	1000000024	380
7	7	7	um	Spot	Diameter	3	1000000025	381
7	7	7	um	Spot	Diameter	3	1000000026	382
7	7	7	um	Spot	Diameter	3	1000000027	383
7	7	7	um	Spot	Diameter	3	1000000028	384
7	7	7	um	Spot	Diameter	3	1000000029	385
7	7	7	um	Spot	Diameter	3	1000000030	386
7	7	7	um	Spot	Diameter	3	1000000031	387
7	7	7	um	Spot	Diameter	3	1000000032	388
7	7	7	um	Spot	Diameter	3	1000000033	389
7	7	7	um	Spot	Diameter	3	1000000034	390
7	7	7	um	Spot	Diameter	3	1000000035	391
7	7	7	um	Spot	Diameter	3	1000000036	392
7	7	7	um	Spot	Diameter	3	1000000037	393
7	7	7	um	Spot	Diameter	3	1000000038	394
7	7	7	um	Spot	Diameter	3	1000000040	395
7	7	7	um	Spot	Diameter	3	1000000039	396
7	7	7	um	Spot	Diameter	3	1000000174	397
7	7	7	um	Spot	Diameter	3	1000000041	400
7	7	7	um	Spot	Diameter	3	1000000042	401
7	7	7	um	Spot	Diameter	3	1000000044	402
7	7	7	um	Spot	Diameter	3	1000000045	403
7	7	7	um	Spot	Diameter	3	1000000043	404
7	7	7	um	Spot	Diameter	3	1000000046	405
7	7	7	um	Spot	Diameter	3	1000000047	406
7	7	7	um	Spot	Diameter	3	1000000049	407
7	7	7	um	Spot	Diameter	3	1000000177	408
7	7	7	um	Spot	Diameter	3	1000000050	409
7	7	7	um	Spot	Diameter	3	1000000052	410
7	7	7	um	Spot	Diameter	3	1000000053	411
7	7	7	um	Spot	Diameter	3	1000000054	412
7	7	7	um	Spot	Diameter	3	1000000055	413
7	7	7	um	Spot	Diameter	3	1000000056	414
7	7	7	um	Spot	Diameter	3	1000000057	415
7	7	7	um	Spot	Diameter	3	1000000058	416
7	7	7	um	Spot	Diameter	3	1000000059	417
7	7	7	um	Spot	Diameter	3	1000000060	418
7	7	7	um	Spot	Diameter	3	1000000061	419
7	7	7	um	Spot	Diameter	3	1000000062	420
7	7	7	um	Spot	Diameter	3	1000000063	421
7	7	7	um	Spot	Diameter	3	1000000064	422
7	7	7	um	Spot	Diameter	3	1000000065	423
7	7	7	um	Spot	Diameter	3	1000000066	424
7	7	7	um	Spot	Diameter	3	1000000067	425
7	7	7	um	Spot	Diameter	3	1000000068	426
7	7	7	um	Spot	Diameter	3	1000000069	427
7	7	7	um	Spot	Diameter	3	1000000070	428
7	7	7	um	Spot	Diameter	3	1000000071	429
7	7	7	um	Spot	Diameter	3	1000000072	430
7	7	7	um	Spot	Diameter	3	1000000073	431
7	7	7	um	Spot	Diameter	3	1000000074	432
7	7	7	um	Spot	Diameter	3	1000000075	433
7	7	7	um	Spot	Diameter	3	1000000076	434
7	7	7	um	Spot	Diameter	3	1000000077	435
7	7	7	um	Spot	Diameter	3	1000000080	436
7	7	7	um	Spot	Diameter	3	1000000078	437
7	7	7	um	Spot	Diameter	3	1000000079	438
7	7	7	um	Spot	Diameter	3	1000000081	439
7	7	7	um	Spot	Diameter	3	1000000082	440
7	7	7	um	Spot	Diameter	3	1000000083	442
7	7	7	um	Spot	Diameter	3	1000000085	443
7	7	7	um	Spot	Diameter	3	1000000086	444
7	7	7	um	Spot	Diameter	3	1000000087	445
7	7	7	um	Spot	Diameter	3	1000000084	446
7	7	7	um	Spot	Diameter	3	1000000088	447
7	7	7	um	Spot	Diameter	3	1000000089	448
7	7	7	um	Spot	Diameter	3	1000000090	449
7	7	7	um	Spot	Diameter	3	1000000091	450
7	7	7	um	Spot	Diameter	3	1000000093	451
7	7	7	um	Spot	Diameter	3	1000000092	452
7	7	7	um	Spot	Diameter	3	1000000175	453
7	7	7	um	Spot	Diameter	3	1000000094	454
7	7	7	um	Spot	Diameter	3	1000000096	455
7	7	7	um	Spot	Diameter	3	1000000095	456
7	7	7	um	Spot	Diameter	3	1000000097	457
7	7	7	um	Spot	Diameter	3	1000000098	458
7	7	7	um	Spot	Diameter	3	1000000099	459
7	7	7	um	Spot	Diameter	3	1000000100	461
7	7	7	um	Spot	Diameter	3	1000000101	462
7	7	7	um	Spot	Diameter	3	1000000102	463
7	7	7	um	Spot	Diameter	3	1000000103	464
7	7	7	um	Spot	Diameter	3	1000000104	465
7	7	7	um	Spot	Diameter	3	1000000105	466
7	7	7	um	Spot	Diameter	3	1000000106	467
7	7	7	um	Spot	Diameter	3	1000000107	468
7	7	7	um	Spot	Diameter	3	1000000108	469
7	7	7	um	Spot	Diameter	3	1000000109	470
7	7	7	um	Spot	Diameter	3	1000000110	471
7	7	7	um	Spot	Diameter	3	1000000111	472
7	7	7	um	Spot	Diameter	3	1000000112	473
7	7	7	um	Spot	Diameter	3	1000000113	474
7	7	7	um	Spot	Diameter	3	1000000114	475
7	7	7	um	Spot	Diameter	3	1000000115	476
7	7	7	um	Spot	Diameter	3	1000000116	477
7	7	7	um	Spot	Diameter	3	1000000117	478
7	7	7	um	Spot	Diameter	3	1000000118	479
7	7	7	um	Spot	Diameter	3	1000000120	480
7	7	7	um	Spot	Diameter	3	1000000119	481
7	7	7	um	Spot	Diameter	3	1000000121	482
7	7	7	um	Spot	Diameter	3	1000000122	483
7	7	7	um	Spot	Diameter	3	1000000123	484
7	7	7	um	Spot	Diameter	3	1000000124	485
7	7	7	um	Spot	Diameter	3	1000000125	486
7	7	7	um	Spot	Diameter	3	1000000126	487
7	7	7	um	Spot	Diameter	3	1000000127	488
7	7	7	um	Spot	Diameter	3	1000000128	489
7	7	7	um	Spot	Diameter	3	1000000129	490
7	7	7	um	Spot	Diameter	3	1000000130	491
7	7	7	um	Spot	Diameter	3	1000000131	492
7	7	7	um	Spot	Diameter	3	1000000132	493
7	7	7	um	Spot	Diameter	3	1000000133	494
7	7	7	um	Spot	Diameter	3	1000000134	495
7	7	7	um	Spot	Diameter	3	1000000135	496
7	7	7	um	Spot	Diameter	3	1000000136	497
7	7	7	um	Spot	Diameter	3	1000000137	498
7	7	7	um	Spot	Diameter	3	1000000138	499
7	7	7	um	Spot	Diameter	3	1000000140	500
7	7	7	um	Spot	Diameter	3	1000000141	501
7	7	7	um	Spot	Diameter	3	1000000142	502
7	7	7	um	Spot	Diameter	3	1000000143	503
7	7	7	um	Spot	Diameter	3	1000000144	504
7	7	7	um	Spot	Diameter	3	1000000145	505
7	7	7	um	Spot	Diameter	3	1000000146	506
7	7	7	um	Spot	Diameter	3	1000000147	507
7	7	7	um	Spot	Diameter	3	1000000148	508
7	7	7	um	Spot	Diameter	3	1000000149	509
7	7	7	um	Spot	Diameter	3	1000000150	510
7	7	7	um	Spot	Diameter	3	1000000151	511
7	7	7	um	Spot	Diameter	3	1000000152	512
7	7	7	um	Spot	Diameter	3	1000000153	513
7	7	7	um	Spot	Diameter	3	1000000154	514
7	7	7	um	Spot	Diameter	3	1000000155	515
7	7	7	um	Spot	Diameter	3	1000000156	516
7	7	7	um	Spot	Diameter	3	1000000157	517
7	7	7	um	Spot	Diameter	3	1000000158	518
7	7	7	um	Spot	Diameter	3	1000000159	519
7	7	7	um	Spot	Diameter	3	1000000160	520
7	7	7	um	Spot	Diameter	3	1000000162	521
7	7	7	um	Spot	Diameter	3	1000000161	522
7	7	7	um	Spot	Diameter	3	1000000163	523
7	7	7	um	Spot	Diameter	3	1000000164	524
7	7	7	um	Spot	Diameter	3	1000000165	525
7	7	7	um	Spot	Diameter	3	1000000166	526
7	7	7	um	Spot	Diameter	3	1000000167	527
7	7	7	um	Spot	Diameter	3	1000000168	528
7	7	7	um	Spot	Diameter	3	1000000169	529
7	7	7	um	Spot	Diameter	3	1000000170	530
7	7	7	um	Spot	Diameter	3	1000000171	531
7	7	7	um	Spot	Diameter	3	1000000172	532
7	7	7	um	Spot	Diameter	3	1000000173	533
7	7	7	um	Spot	Diameter	4	1000000000	534
7	7	7	um	Spot	Diameter	4	1000000001	535
7	7	7	um	Spot	Diameter	4	1000000002	536
7	7	7	um	Spot	Diameter	4	1000000003	537
7	7	7	um	Spot	Diameter	4	1000000004	538
7	7	7	um	Spot	Diameter	4	1000000005	539
7	7	7	um	Spot	Diameter	4	1000000006	540
7	7	7	um	Spot	Diameter	4	1000000007	541
7	7	7	um	Spot	Diameter	4	1000000008	542
7	7	7	um	Spot	Diameter	4	1000000009	543
7	7	7	um	Spot	Diameter	4	1000000010	544
7	7	7	um	Spot	Diameter	4	1000000011	545
7	7	7	um	Spot	Diameter	4	1000000013	546
7	7	7	um	Spot	Diameter	4	1000000014	547
7	7	7	um	Spot	Diameter	4	1000000012	548
7	7	7	um	Spot	Diameter	4	1000000015	549
7	7	7	um	Spot	Diameter	4	1000000016	550
7	7	7	um	Spot	Diameter	4	1000000017	551
7	7	7	um	Spot	Diameter	4	1000000018	552
7	7	7	um	Spot	Diameter	4	1000000019	553
7	7	7	um	Spot	Diameter	4	1000000020	554
7	7	7	um	Spot	Diameter	4	1000000021	555
7	7	7	um	Spot	Diameter	4	1000000022	556
7	7	7	um	Spot	Diameter	4	1000000023	557
7	7	7	um	Spot	Diameter	4	1000000024	558
7	7	7	um	Spot	Diameter	4	1000000025	559
7	7	7	um	Spot	Diameter	4	1000000026	560
7	7	7	um	Spot	Diameter	4	1000000027	561
7	7	7	um	Spot	Diameter	4	1000000028	562
7	7	7	um	Spot	Diameter	4	1000000029	563
7	7	7	um	Spot	Diameter	4	1000000030	564
7	7	7	um	Spot	Diameter	4	1000000031	565
7	7	7	um	Spot	Diameter	4	1000000032	566
7	7	7	um	Spot	Diameter	4	1000000033	567
7	7	7	um	Spot	Diameter	4	1000000034	568
7	7	7	um	Spot	Diameter	4	1000000037	569
7	7	7	um	Spot	Diameter	4	1000000035	570
7	7	7	um	Spot	Diameter	4	1000000036	571
7	7	7	um	Spot	Diameter	4	1000000038	572
7	7	7	um	Spot	Diameter	4	1000000040	573
7	7	7	um	Spot	Diameter	4	1000000039	574
7	7	7	um	Spot	Diameter	4	1000000174	575
7	7	7	um	Spot	Diameter	4	1000000041	578
7	7	7	um	Spot	Diameter	4	1000000044	579
7	7	7	um	Spot	Diameter	4	1000000042	580
7	7	7	um	Spot	Diameter	4	1000000045	581
7	7	7	um	Spot	Diameter	4	1000000043	582
7	7	7	um	Spot	Diameter	4	1000000046	583
7	7	7	um	Spot	Diameter	4	1000000047	584
7	7	7	um	Spot	Diameter	4	1000000048	585
7	7	7	um	Spot	Diameter	4	1000000049	586
7	7	7	um	Spot	Diameter	4	1000000050	587
7	7	7	um	Spot	Diameter	4	1000000052	588
7	7	7	um	Spot	Diameter	4	1000000051	589
7	7	7	um	Spot	Diameter	4	1000000053	590
7	7	7	um	Spot	Diameter	4	1000000054	591
7	7	7	um	Spot	Diameter	4	1000000055	592
7	7	7	um	Spot	Diameter	4	1000000056	593
7	7	7	um	Spot	Diameter	4	1000000057	594
7	7	7	um	Spot	Diameter	4	1000000058	595
7	7	7	um	Spot	Diameter	4	1000000059	596
7	7	7	um	Spot	Diameter	4	1000000060	597
7	7	7	um	Spot	Diameter	4	1000000061	598
7	7	7	um	Spot	Diameter	4	1000000062	599
7	7	7	um	Spot	Diameter	4	1000000063	600
7	7	7	um	Spot	Diameter	4	1000000064	601
7	7	7	um	Spot	Diameter	4	1000000065	602
7	7	7	um	Spot	Diameter	4	1000000066	603
7	7	7	um	Spot	Diameter	4	1000000067	604
7	7	7	um	Spot	Diameter	4	1000000068	605
7	7	7	um	Spot	Diameter	4	1000000069	606
7	7	7	um	Spot	Diameter	4	1000000070	607
7	7	7	um	Spot	Diameter	4	1000000071	608
7	7	7	um	Spot	Diameter	4	1000000072	609
7	7	7	um	Spot	Diameter	4	1000000073	610
7	7	7	um	Spot	Diameter	4	1000000074	611
7	7	7	um	Spot	Diameter	4	1000000076	612
7	7	7	um	Spot	Diameter	4	1000000075	613
7	7	7	um	Spot	Diameter	4	1000000080	614
7	7	7	um	Spot	Diameter	4	1000000077	615
7	7	7	um	Spot	Diameter	4	1000000078	616
7	7	7	um	Spot	Diameter	4	1000000079	617
7	7	7	um	Spot	Diameter	4	1000000082	618
7	7	7	um	Spot	Diameter	4	1000000081	619
7	7	7	um	Spot	Diameter	4	1000000083	621
7	7	7	um	Spot	Diameter	4	1000000085	622
7	7	7	um	Spot	Diameter	4	1000000086	623
7	7	7	um	Spot	Diameter	4	1000000087	624
7	7	7	um	Spot	Diameter	4	1000000084	625
7	7	7	um	Spot	Diameter	4	1000000088	626
7	7	7	um	Spot	Diameter	4	1000000089	627
7	7	7	um	Spot	Diameter	4	1000000090	628
7	7	7	um	Spot	Diameter	4	1000000091	629
7	7	7	um	Spot	Diameter	4	1000000093	630
7	7	7	um	Spot	Diameter	4	1000000092	631
7	7	7	um	Spot	Diameter	4	1000000175	632
7	7	7	um	Spot	Diameter	4	1000000096	633
7	7	7	um	Spot	Diameter	4	1000000094	634
7	7	7	um	Spot	Diameter	4	1000000095	635
7	7	7	um	Spot	Diameter	4	1000000097	636
7	7	7	um	Spot	Diameter	4	1000000098	637
7	7	7	um	Spot	Diameter	4	1000000099	638
7	7	7	um	Spot	Diameter	4	1000000100	640
7	7	7	um	Spot	Diameter	4	1000000101	641
7	7	7	um	Spot	Diameter	4	1000000102	642
7	7	7	um	Spot	Diameter	4	1000000176	643
7	7	7	um	Spot	Diameter	4	1000000103	644
7	7	7	um	Spot	Diameter	4	1000000104	645
7	7	7	um	Spot	Diameter	4	1000000105	646
7	7	7	um	Spot	Diameter	4	1000000108	647
7	7	7	um	Spot	Diameter	4	1000000106	648
7	7	7	um	Spot	Diameter	4	1000000107	649
7	7	7	um	Spot	Diameter	4	1000000109	650
7	7	7	um	Spot	Diameter	4	1000000111	651
7	7	7	um	Spot	Diameter	4	1000000110	652
7	7	7	um	Spot	Diameter	4	1000000112	653
7	7	7	um	Spot	Diameter	4	1000000113	654
7	7	7	um	Spot	Diameter	4	1000000114	655
7	7	7	um	Spot	Diameter	4	1000000115	656
7	7	7	um	Spot	Diameter	4	1000000116	657
7	7	7	um	Spot	Diameter	4	1000000117	658
7	7	7	um	Spot	Diameter	4	1000000118	659
7	7	7	um	Spot	Diameter	4	1000000119	660
7	7	7	um	Spot	Diameter	4	1000000120	661
7	7	7	um	Spot	Diameter	4	1000000121	662
7	7	7	um	Spot	Diameter	4	1000000122	663
7	7	7	um	Spot	Diameter	4	1000000123	664
7	7	7	um	Spot	Diameter	4	1000000124	665
7	7	7	um	Spot	Diameter	4	1000000125	666
7	7	7	um	Spot	Diameter	4	1000000127	667
7	7	7	um	Spot	Diameter	4	1000000126	668
7	7	7	um	Spot	Diameter	4	1000000128	669
7	7	7	um	Spot	Diameter	4	1000000129	670
7	7	7	um	Spot	Diameter	4	1000000130	671
7	7	7	um	Spot	Diameter	4	1000000132	672
7	7	7	um	Spot	Diameter	4	1000000131	673
7	7	7	um	Spot	Diameter	4	1000000133	674
7	7	7	um	Spot	Diameter	4	1000000134	675
7	7	7	um	Spot	Diameter	4	1000000135	676
7	7	7	um	Spot	Diameter	4	1000000136	677
7	7	7	um	Spot	Diameter	4	1000000137	678
7	7	7	um	Spot	Diameter	4	1000000138	679
7	7	7	um	Spot	Diameter	4	1000000139	680
7	7	7	um	Spot	Diameter	4	1000000140	681
7	7	7	um	Spot	Diameter	4	1000000143	682
7	7	7	um	Spot	Diameter	4	1000000141	683
7	7	7	um	Spot	Diameter	4	1000000142	684
7	7	7	um	Spot	Diameter	4	1000000144	685
7	7	7	um	Spot	Diameter	4	1000000145	686
7	7	7	um	Spot	Diameter	4	1000000146	687
7	7	7	um	Spot	Diameter	4	1000000147	688
7	7	7	um	Spot	Diameter	4	1000000148	689
7	7	7	um	Spot	Diameter	4	1000000149	690
7	7	7	um	Spot	Diameter	4	1000000150	691
7	7	7	um	Spot	Diameter	4	1000000151	692
7	7	7	um	Spot	Diameter	4	1000000152	693
7	7	7	um	Spot	Diameter	4	1000000153	694
7	7	7	um	Spot	Diameter	4	1000000154	695
7	7	7	um	Spot	Diameter	4	1000000155	696
7	7	7	um	Spot	Diameter	4	1000000156	697
7	7	7	um	Spot	Diameter	4	1000000157	698
7	7	7	um	Spot	Diameter	4	1000000158	699
7	7	7	um	Spot	Diameter	4	1000000159	700
7	7	7	um	Spot	Diameter	4	1000000160	701
7	7	7	um	Spot	Diameter	4	1000000162	702
7	7	7	um	Spot	Diameter	4	1000000161	703
7	7	7	um	Spot	Diameter	4	1000000163	704
7	7	7	um	Spot	Diameter	4	1000000164	705
7	7	7	um	Spot	Diameter	4	1000000165	706
7	7	7	um	Spot	Diameter	4	1000000166	707
7	7	7	um	Spot	Diameter	4	1000000167	708
7	7	7	um	Spot	Diameter	4	1000000168	709
7	7	7	um	Spot	Diameter	4	1000000169	710
7	7	7	um	Spot	Diameter	4	1000000170	711
7	7	7	um	Spot	Diameter	4	1000000171	712
7	7	7	um	Spot	Diameter	4	1000000172	713
7	7	7	um	Spot	Diameter	4	1000000173	714
7	7	7	um	Spot	Diameter	5	1000000000	715
7	7	7	um	Spot	Diameter	5	1000000001	716
7	7	7	um	Spot	Diameter	5	1000000002	717
7	7	7	um	Spot	Diameter	5	1000000004	718
7	7	7	um	Spot	Diameter	5	1000000003	719
7	7	7	um	Spot	Diameter	5	1000000005	720
7	7	7	um	Spot	Diameter	5	1000000006	721
7	7	7	um	Spot	Diameter	5	1000000007	722
7	7	7	um	Spot	Diameter	5	1000000008	723
7	7	7	um	Spot	Diameter	5	1000000009	724
7	7	7	um	Spot	Diameter	5	1000000010	725
7	7	7	um	Spot	Diameter	5	1000000011	726
7	7	7	um	Spot	Diameter	5	1000000013	727
7	7	7	um	Spot	Diameter	5	1000000014	728
7	7	7	um	Spot	Diameter	5	1000000012	729
7	7	7	um	Spot	Diameter	5	1000000015	730
7	7	7	um	Spot	Diameter	5	1000000017	731
7	7	7	um	Spot	Diameter	5	1000000018	732
7	7	7	um	Spot	Diameter	5	1000000019	733
7	7	7	um	Spot	Diameter	5	1000000020	734
7	7	7	um	Spot	Diameter	5	1000000021	735
7	7	7	um	Spot	Diameter	5	1000000022	736
7	7	7	um	Spot	Diameter	5	1000000023	737
7	7	7	um	Spot	Diameter	5	1000000024	738
7	7	7	um	Spot	Diameter	5	1000000025	739
7	7	7	um	Spot	Diameter	5	1000000026	740
7	7	7	um	Spot	Diameter	5	1000000027	741
7	7	7	um	Spot	Diameter	5	1000000028	742
7	7	7	um	Spot	Diameter	5	1000000029	743
7	7	7	um	Spot	Diameter	5	1000000030	744
7	7	7	um	Spot	Diameter	5	1000000031	745
7	7	7	um	Spot	Diameter	5	1000000032	746
7	7	7	um	Spot	Diameter	5	1000000033	747
7	7	7	um	Spot	Diameter	5	1000000034	748
7	7	7	um	Spot	Diameter	5	1000000037	749
7	7	7	um	Spot	Diameter	5	1000000035	750
7	7	7	um	Spot	Diameter	5	1000000036	751
7	7	7	um	Spot	Diameter	5	1000000038	752
7	7	7	um	Spot	Diameter	5	1000000040	753
7	7	7	um	Spot	Diameter	5	1000000039	754
7	7	7	um	Spot	Diameter	5	1000000174	755
7	7	7	um	Spot	Diameter	5	1000000041	758
7	7	7	um	Spot	Diameter	5	1000000044	759
7	7	7	um	Spot	Diameter	5	1000000042	760
7	7	7	um	Spot	Diameter	5	1000000045	761
7	7	7	um	Spot	Diameter	5	1000000043	762
7	7	7	um	Spot	Diameter	5	1000000046	763
7	7	7	um	Spot	Diameter	5	1000000047	764
7	7	7	um	Spot	Diameter	5	1000000048	765
7	7	7	um	Spot	Diameter	5	1000000177	766
7	7	7	um	Spot	Diameter	5	1000000049	767
7	7	7	um	Spot	Diameter	5	1000000050	768
7	7	7	um	Spot	Diameter	5	1000000051	769
7	7	7	um	Spot	Diameter	5	1000000052	770
7	7	7	um	Spot	Diameter	5	1000000053	771
7	7	7	um	Spot	Diameter	5	1000000054	772
7	7	7	um	Spot	Diameter	5	1000000055	773
7	7	7	um	Spot	Diameter	5	1000000056	774
7	7	7	um	Spot	Diameter	5	1000000057	775
7	7	7	um	Spot	Diameter	5	1000000058	776
7	7	7	um	Spot	Diameter	5	1000000059	777
7	7	7	um	Spot	Diameter	5	1000000060	778
7	7	7	um	Spot	Diameter	5	1000000061	779
7	7	7	um	Spot	Diameter	5	1000000062	780
7	7	7	um	Spot	Diameter	5	1000000063	781
7	7	7	um	Spot	Diameter	5	1000000064	782
7	7	7	um	Spot	Diameter	5	1000000065	783
7	7	7	um	Spot	Diameter	5	1000000066	784
7	7	7	um	Spot	Diameter	5	1000000067	785
7	7	7	um	Spot	Diameter	5	1000000068	786
7	7	7	um	Spot	Diameter	5	1000000070	787
7	7	7	um	Spot	Diameter	5	1000000069	788
7	7	7	um	Spot	Diameter	5	1000000071	789
7	7	7	um	Spot	Diameter	5	1000000072	790
7	7	7	um	Spot	Diameter	5	1000000073	791
7	7	7	um	Spot	Diameter	5	1000000074	792
7	7	7	um	Spot	Diameter	5	1000000076	793
7	7	7	um	Spot	Diameter	5	1000000075	794
7	7	7	um	Spot	Diameter	5	1000000079	795
7	7	7	um	Spot	Diameter	5	1000000077	796
7	7	7	um	Spot	Diameter	5	1000000080	797
7	7	7	um	Spot	Diameter	5	1000000078	798
7	7	7	um	Spot	Diameter	5	1000000082	799
7	7	7	um	Spot	Diameter	5	1000000081	800
7	7	7	um	Spot	Diameter	5	1000000083	802
7	7	7	um	Spot	Diameter	5	1000000085	803
7	7	7	um	Spot	Diameter	5	1000000086	804
7	7	7	um	Spot	Diameter	5	1000000087	805
7	7	7	um	Spot	Diameter	5	1000000084	806
7	7	7	um	Spot	Diameter	5	1000000088	807
7	7	7	um	Spot	Diameter	5	1000000089	808
7	7	7	um	Spot	Diameter	5	1000000090	809
7	7	7	um	Spot	Diameter	5	1000000091	810
7	7	7	um	Spot	Diameter	5	1000000093	811
7	7	7	um	Spot	Diameter	5	1000000092	812
7	7	7	um	Spot	Diameter	5	1000000175	813
7	7	7	um	Spot	Diameter	5	1000000094	814
7	7	7	um	Spot	Diameter	5	1000000096	815
7	7	7	um	Spot	Diameter	5	1000000095	816
7	7	7	um	Spot	Diameter	5	1000000097	817
7	7	7	um	Spot	Diameter	5	1000000098	818
7	7	7	um	Spot	Diameter	5	1000000099	819
7	7	7	um	Spot	Diameter	5	1000000100	821
7	7	7	um	Spot	Diameter	5	1000000101	822
7	7	7	um	Spot	Diameter	5	1000000102	823
7	7	7	um	Spot	Diameter	5	1000000176	824
7	7	7	um	Spot	Diameter	5	1000000103	825
7	7	7	um	Spot	Diameter	5	1000000104	826
7	7	7	um	Spot	Diameter	5	1000000105	827
7	7	7	um	Spot	Diameter	5	1000000108	828
7	7	7	um	Spot	Diameter	5	1000000107	829
7	7	7	um	Spot	Diameter	5	1000000106	830
7	7	7	um	Spot	Diameter	5	1000000109	831
7	7	7	um	Spot	Diameter	5	1000000111	832
7	7	7	um	Spot	Diameter	5	1000000110	833
7	7	7	um	Spot	Diameter	5	1000000112	834
7	7	7	um	Spot	Diameter	5	1000000113	835
7	7	7	um	Spot	Diameter	5	1000000114	836
7	7	7	um	Spot	Diameter	5	1000000115	837
7	7	7	um	Spot	Diameter	5	1000000116	838
7	7	7	um	Spot	Diameter	5	1000000117	839
7	7	7	um	Spot	Diameter	5	1000000118	840
7	7	7	um	Spot	Diameter	5	1000000119	841
7	7	7	um	Spot	Diameter	5	1000000120	842
7	7	7	um	Spot	Diameter	5	1000000121	843
7	7	7	um	Spot	Diameter	5	1000000122	844
7	7	7	um	Spot	Diameter	5	1000000124	845
7	7	7	um	Spot	Diameter	5	1000000123	846
7	7	7	um	Spot	Diameter	5	1000000125	847
7	7	7	um	Spot	Diameter	5	1000000128	848
7	7	7	um	Spot	Diameter	5	1000000126	849
7	7	7	um	Spot	Diameter	5	1000000127	850
7	7	7	um	Spot	Diameter	5	1000000129	851
7	7	7	um	Spot	Diameter	5	1000000130	852
7	7	7	um	Spot	Diameter	5	1000000131	853
7	7	7	um	Spot	Diameter	5	1000000132	854
7	7	7	um	Spot	Diameter	5	1000000133	855
7	7	7	um	Spot	Diameter	5	1000000135	856
7	7	7	um	Spot	Diameter	5	1000000134	857
7	7	7	um	Spot	Diameter	5	1000000136	858
7	7	7	um	Spot	Diameter	5	1000000137	859
7	7	7	um	Spot	Diameter	5	1000000138	860
7	7	7	um	Spot	Diameter	5	1000000139	861
7	7	7	um	Spot	Diameter	5	1000000140	862
7	7	7	um	Spot	Diameter	5	1000000143	863
7	7	7	um	Spot	Diameter	5	1000000141	864
7	7	7	um	Spot	Diameter	5	1000000142	865
7	7	7	um	Spot	Diameter	5	1000000144	866
7	7	7	um	Spot	Diameter	5	1000000145	867
7	7	7	um	Spot	Diameter	5	1000000146	868
7	7	7	um	Spot	Diameter	5	1000000147	869
7	7	7	um	Spot	Diameter	5	1000000148	870
7	7	7	um	Spot	Diameter	5	1000000149	871
7	7	7	um	Spot	Diameter	5	1000000150	872
7	7	7	um	Spot	Diameter	5	1000000151	873
7	7	7	um	Spot	Diameter	5	1000000152	874
7	7	7	um	Spot	Diameter	5	1000000153	875
7	7	7	um	Spot	Diameter	5	1000000154	876
7	7	7	um	Spot	Diameter	5	1000000155	877
7	7	7	um	Spot	Diameter	5	1000000156	878
7	7	7	um	Spot	Diameter	5	1000000157	879
7	7	7	um	Spot	Diameter	5	1000000158	880
7	7	7	um	Spot	Diameter	5	1000000159	881
7	7	7	um	Spot	Diameter	5	1000000160	882
7	7	7	um	Spot	Diameter	5	1000000162	883
7	7	7	um	Spot	Diameter	5	1000000161	884
7	7	7	um	Spot	Diameter	5	1000000163	885
7	7	7	um	Spot	Diameter	5	1000000164	886
7	7	7	um	Spot	Diameter	5	1000000165	887
7	7	7	um	Spot	Diameter	5	1000000166	888
7	7	7	um	Spot	Diameter	5	1000000167	889
7	7	7	um	Spot	Diameter	5	1000000168	890
7	7	7	um	Spot	Diameter	5	1000000169	891
7	7	7	um	Spot	Diameter	5	1000000170	892
7	7	7	um	Spot	Diameter	5	1000000171	893
7	7	7	um	Spot	Diameter	5	1000000172	894
7	7	7	um	Spot	Diameter	5	1000000173	895
7	7	7	um	Spot	Diameter	6	1000000000	896
7	7	7	um	Spot	Diameter	6	1000000001	897
7	7	7	um	Spot	Diameter	6	1000000005	898
7	7	7	um	Spot	Diameter	6	1000000004	899
7	7	7	um	Spot	Diameter	6	1000000003	900
7	7	7	um	Spot	Diameter	6	1000000006	901
7	7	7	um	Spot	Diameter	6	1000000007	902
7	7	7	um	Spot	Diameter	6	1000000008	903
7	7	7	um	Spot	Diameter	6	1000000009	904
7	7	7	um	Spot	Diameter	6	1000000010	905
7	7	7	um	Spot	Diameter	6	1000000011	906
7	7	7	um	Spot	Diameter	6	1000000013	907
7	7	7	um	Spot	Diameter	6	1000000014	908
7	7	7	um	Spot	Diameter	6	1000000012	909
7	7	7	um	Spot	Diameter	6	1000000015	910
7	7	7	um	Spot	Diameter	6	1000000016	911
7	7	7	um	Spot	Diameter	6	1000000017	912
7	7	7	um	Spot	Diameter	6	1000000018	913
7	7	7	um	Spot	Diameter	6	1000000019	914
7	7	7	um	Spot	Diameter	6	1000000020	915
7	7	7	um	Spot	Diameter	6	1000000021	916
7	7	7	um	Spot	Diameter	6	1000000022	917
7	7	7	um	Spot	Diameter	6	1000000023	918
7	7	7	um	Spot	Diameter	6	1000000024	919
7	7	7	um	Spot	Diameter	6	1000000025	920
7	7	7	um	Spot	Diameter	6	1000000026	921
7	7	7	um	Spot	Diameter	6	1000000027	922
7	7	7	um	Spot	Diameter	6	1000000028	923
7	7	7	um	Spot	Diameter	6	1000000029	924
7	7	7	um	Spot	Diameter	6	1000000030	925
7	7	7	um	Spot	Diameter	6	1000000031	926
7	7	7	um	Spot	Diameter	6	1000000032	927
7	7	7	um	Spot	Diameter	6	1000000033	928
7	7	7	um	Spot	Diameter	6	1000000034	929
7	7	7	um	Spot	Diameter	6	1000000037	930
7	7	7	um	Spot	Diameter	6	1000000035	931
7	7	7	um	Spot	Diameter	6	1000000036	932
7	7	7	um	Spot	Diameter	6	1000000038	933
7	7	7	um	Spot	Diameter	6	1000000040	934
7	7	7	um	Spot	Diameter	6	1000000039	935
7	7	7	um	Spot	Diameter	6	1000000174	936
7	7	7	um	Spot	Diameter	6	1000000041	939
7	7	7	um	Spot	Diameter	6	1000000042	940
7	7	7	um	Spot	Diameter	6	1000000044	941
7	7	7	um	Spot	Diameter	6	1000000045	942
7	7	7	um	Spot	Diameter	6	1000000043	943
7	7	7	um	Spot	Diameter	6	1000000046	944
7	7	7	um	Spot	Diameter	6	1000000047	945
7	7	7	um	Spot	Diameter	6	1000000048	946
7	7	7	um	Spot	Diameter	6	1000000049	947
7	7	7	um	Spot	Diameter	6	1000000050	948
7	7	7	um	Spot	Diameter	6	1000000051	949
7	7	7	um	Spot	Diameter	6	1000000052	950
7	7	7	um	Spot	Diameter	6	1000000053	951
7	7	7	um	Spot	Diameter	6	1000000054	952
7	7	7	um	Spot	Diameter	6	1000000055	953
7	7	7	um	Spot	Diameter	6	1000000056	954
7	7	7	um	Spot	Diameter	6	1000000057	955
7	7	7	um	Spot	Diameter	6	1000000058	956
7	7	7	um	Spot	Diameter	6	1000000059	957
7	7	7	um	Spot	Diameter	6	1000000060	958
7	7	7	um	Spot	Diameter	6	1000000061	959
7	7	7	um	Spot	Diameter	6	1000000062	960
7	7	7	um	Spot	Diameter	6	1000000063	961
7	7	7	um	Spot	Diameter	6	1000000064	962
7	7	7	um	Spot	Diameter	6	1000000065	963
7	7	7	um	Spot	Diameter	6	1000000066	964
7	7	7	um	Spot	Diameter	6	1000000067	965
7	7	7	um	Spot	Diameter	6	1000000068	966
7	7	7	um	Spot	Diameter	6	1000000069	967
7	7	7	um	Spot	Diameter	6	1000000070	968
7	7	7	um	Spot	Diameter	6	1000000071	969
7	7	7	um	Spot	Diameter	6	1000000072	970
7	7	7	um	Spot	Diameter	6	1000000073	971
7	7	7	um	Spot	Diameter	6	1000000074	972
7	7	7	um	Spot	Diameter	6	1000000076	973
7	7	7	um	Spot	Diameter	6	1000000075	974
7	7	7	um	Spot	Diameter	6	1000000080	975
7	7	7	um	Spot	Diameter	6	1000000078	976
7	7	7	um	Spot	Diameter	6	1000000079	977
7	7	7	um	Spot	Diameter	6	1000000077	978
7	7	7	um	Spot	Diameter	6	1000000081	979
7	7	7	um	Spot	Diameter	6	1000000082	980
7	7	7	um	Spot	Diameter	6	1000000083	982
7	7	7	um	Spot	Diameter	6	1000000178	983
7	7	7	um	Spot	Diameter	6	1000000085	984
7	7	7	um	Spot	Diameter	6	1000000086	985
7	7	7	um	Spot	Diameter	6	1000000087	986
7	7	7	um	Spot	Diameter	6	1000000084	987
7	7	7	um	Spot	Diameter	6	1000000088	988
7	7	7	um	Spot	Diameter	6	1000000089	989
7	7	7	um	Spot	Diameter	6	1000000090	990
7	7	7	um	Spot	Diameter	6	1000000091	991
7	7	7	um	Spot	Diameter	6	1000000093	992
7	7	7	um	Spot	Diameter	6	1000000092	993
7	7	7	um	Spot	Diameter	6	1000000175	994
7	7	7	um	Spot	Diameter	6	1000000096	995
7	7	7	um	Spot	Diameter	6	1000000094	996
7	7	7	um	Spot	Diameter	6	1000000095	997
7	7	7	um	Spot	Diameter	6	1000000097	998
7	7	7	um	Spot	Diameter	6	1000000098	999
7	7	7	um	Spot	Diameter	6	1000000099	1000
7	7	7	um	Spot	Diameter	6	1000000100	1001
7	7	7	um	Spot	Diameter	6	1000000101	1002
7	7	7	um	Spot	Diameter	6	1000000102	1003
7	7	7	um	Spot	Diameter	6	1000000176	1004
7	7	7	um	Spot	Diameter	6	1000000103	1005
7	7	7	um	Spot	Diameter	6	1000000104	1006
7	7	7	um	Spot	Diameter	6	1000000105	1007
7	7	7	um	Spot	Diameter	6	1000000108	1008
7	7	7	um	Spot	Diameter	6	1000000107	1009
7	7	7	um	Spot	Diameter	6	1000000106	1010
7	7	7	um	Spot	Diameter	6	1000000109	1011
7	7	7	um	Spot	Diameter	6	1000000110	1012
7	7	7	um	Spot	Diameter	6	1000000111	1013
7	7	7	um	Spot	Diameter	6	1000000112	1014
7	7	7	um	Spot	Diameter	6	1000000113	1015
7	7	7	um	Spot	Diameter	6	1000000114	1016
7	7	7	um	Spot	Diameter	6	1000000115	1017
7	7	7	um	Spot	Diameter	6	1000000116	1018
7	7	7	um	Spot	Diameter	6	1000000117	1019
7	7	7	um	Spot	Diameter	6	1000000118	1020
7	7	7	um	Spot	Diameter	6	1000000119	1021
7	7	7	um	Spot	Diameter	6	1000000120	1022
7	7	7	um	Spot	Diameter	6	1000000121	1023
7	7	7	um	Spot	Diameter	6	1000000122	1024
7	7	7	um	Spot	Diameter	6	1000000123	1025
7	7	7	um	Spot	Diameter	6	1000000124	1026
7	7	7	um	Spot	Diameter	6	1000000125	1027
7	7	7	um	Spot	Diameter	6	1000000126	1028
7	7	7	um	Spot	Diameter	6	1000000127	1029
7	7	7	um	Spot	Diameter	6	1000000128	1030
7	7	7	um	Spot	Diameter	6	1000000129	1031
7	7	7	um	Spot	Diameter	6	1000000130	1032
7	7	7	um	Spot	Diameter	6	1000000131	1033
7	7	7	um	Spot	Diameter	6	1000000132	1034
7	7	7	um	Spot	Diameter	6	1000000133	1035
7	7	7	um	Spot	Diameter	6	1000000134	1036
7	7	7	um	Spot	Diameter	6	1000000135	1037
7	7	7	um	Spot	Diameter	6	1000000136	1038
7	7	7	um	Spot	Diameter	6	1000000137	1039
7	7	7	um	Spot	Diameter	6	1000000138	1040
7	7	7	um	Spot	Diameter	6	1000000139	1041
7	7	7	um	Spot	Diameter	6	1000000140	1042
7	7	7	um	Spot	Diameter	6	1000000143	1043
7	7	7	um	Spot	Diameter	6	1000000141	1044
7	7	7	um	Spot	Diameter	6	1000000142	1045
7	7	7	um	Spot	Diameter	6	1000000144	1046
7	7	7	um	Spot	Diameter	6	1000000145	1047
7	7	7	um	Spot	Diameter	6	1000000146	1048
7	7	7	um	Spot	Diameter	6	1000000147	1049
7	7	7	um	Spot	Diameter	6	1000000148	1050
7	7	7	um	Spot	Diameter	6	1000000149	1051
7	7	7	um	Spot	Diameter	6	1000000150	1052
7	7	7	um	Spot	Diameter	6	1000000151	1053
7	7	7	um	Spot	Diameter	6	1000000152	1054
7	7	7	um	Spot	Diameter	6	1000000153	1055
7	7	7	um	Spot	Diameter	6	1000000154	1056
7	7	7	um	Spot	Diameter	6	1000000155	1057
7	7	7	um	Spot	Diameter	6	1000000156	1058
7	7	7	um	Spot	Diameter	6	1000000157	1059
7	7	7	um	Spot	Diameter	6	1000000158	1060
7	7	7	um	Spot	Diameter	6	1000000159	1061
7	7	7	um	Spot	Diameter	6	1000000160	1062
7	7	7	um	Spot	Diameter	6	1000000162	1063
7	7	7	um	Spot	Diameter	6	1000000161	1064
7	7	7	um	Spot	Diameter	6	1000000163	1065
7	7	7	um	Spot	Diameter	6	1000000164	1066
7	7	7	um	Spot	Diameter	6	1000000165	1067
7	7	7	um	Spot	Diameter	6	1000000166	1068
7	7	7	um	Spot	Diameter	6	1000000167	1069
7	7	7	um	Spot	Diameter	6	1000000168	1070
7	7	7	um	Spot	Diameter	6	1000000169	1071
7	7	7	um	Spot	Diameter	6	1000000170	1072
7	7	7	um	Spot	Diameter	6	1000000171	1073
7	7	7	um	Spot	Diameter	6	1000000172	1074
7	7	7	um	Spot	Diameter	6	1000000173	1075
7	7	7	um	Spot	Diameter	7	1000000000	1076
7	7	7	um	Spot	Diameter	7	1000000001	1077
7	7	7	um	Spot	Diameter	7	1000000002	1078
7	7	7	um	Spot	Diameter	7	1000000004	1079
7	7	7	um	Spot	Diameter	7	1000000005	1080
7	7	7	um	Spot	Diameter	7	1000000003	1081
7	7	7	um	Spot	Diameter	7	1000000006	1082
7	7	7	um	Spot	Diameter	7	1000000007	1083
7	7	7	um	Spot	Diameter	7	1000000008	1084
7	7	7	um	Spot	Diameter	7	1000000009	1085
7	7	7	um	Spot	Diameter	7	1000000011	1086
7	7	7	um	Spot	Diameter	7	1000000013	1087
7	7	7	um	Spot	Diameter	7	1000000014	1088
7	7	7	um	Spot	Diameter	7	1000000012	1089
7	7	7	um	Spot	Diameter	7	1000000015	1090
7	7	7	um	Spot	Diameter	7	1000000016	1091
7	7	7	um	Spot	Diameter	7	1000000017	1092
7	7	7	um	Spot	Diameter	7	1000000018	1093
7	7	7	um	Spot	Diameter	7	1000000019	1094
7	7	7	um	Spot	Diameter	7	1000000020	1095
7	7	7	um	Spot	Diameter	7	1000000021	1096
7	7	7	um	Spot	Diameter	7	1000000022	1097
7	7	7	um	Spot	Diameter	7	1000000023	1098
7	7	7	um	Spot	Diameter	7	1000000024	1099
7	7	7	um	Spot	Diameter	7	1000000025	1100
7	7	7	um	Spot	Diameter	7	1000000026	1101
7	7	7	um	Spot	Diameter	7	1000000027	1102
7	7	7	um	Spot	Diameter	7	1000000028	1103
7	7	7	um	Spot	Diameter	7	1000000029	1104
7	7	7	um	Spot	Diameter	7	1000000030	1105
7	7	7	um	Spot	Diameter	7	1000000031	1106
7	7	7	um	Spot	Diameter	7	1000000032	1107
7	7	7	um	Spot	Diameter	7	1000000033	1108
7	7	7	um	Spot	Diameter	7	1000000034	1109
7	7	7	um	Spot	Diameter	7	1000000035	1110
7	7	7	um	Spot	Diameter	7	1000000037	1111
7	7	7	um	Spot	Diameter	7	1000000036	1112
7	7	7	um	Spot	Diameter	7	1000000038	1113
7	7	7	um	Spot	Diameter	7	1000000040	1114
7	7	7	um	Spot	Diameter	7	1000000174	1115
7	7	7	um	Spot	Diameter	7	1000000039	1116
7	7	7	um	Spot	Diameter	7	1000000041	1119
7	7	7	um	Spot	Diameter	7	1000000042	1120
7	7	7	um	Spot	Diameter	7	1000000044	1121
7	7	7	um	Spot	Diameter	7	1000000045	1122
7	7	7	um	Spot	Diameter	7	1000000043	1123
7	7	7	um	Spot	Diameter	7	1000000046	1124
7	7	7	um	Spot	Diameter	7	1000000047	1125
7	7	7	um	Spot	Diameter	7	1000000048	1126
7	7	7	um	Spot	Diameter	7	1000000049	1127
7	7	7	um	Spot	Diameter	7	1000000050	1128
7	7	7	um	Spot	Diameter	7	1000000051	1129
7	7	7	um	Spot	Diameter	7	1000000052	1130
7	7	7	um	Spot	Diameter	7	1000000053	1131
7	7	7	um	Spot	Diameter	7	1000000054	1132
7	7	7	um	Spot	Diameter	7	1000000055	1133
7	7	7	um	Spot	Diameter	7	1000000056	1134
7	7	7	um	Spot	Diameter	7	1000000057	1135
7	7	7	um	Spot	Diameter	7	1000000058	1136
7	7	7	um	Spot	Diameter	7	1000000059	1137
7	7	7	um	Spot	Diameter	7	1000000061	1138
7	7	7	um	Spot	Diameter	7	1000000060	1139
7	7	7	um	Spot	Diameter	7	1000000062	1140
7	7	7	um	Spot	Diameter	7	1000000063	1141
7	7	7	um	Spot	Diameter	7	1000000064	1142
7	7	7	um	Spot	Diameter	7	1000000065	1143
7	7	7	um	Spot	Diameter	7	1000000066	1144
7	7	7	um	Spot	Diameter	7	1000000068	1145
7	7	7	um	Spot	Diameter	7	1000000067	1146
7	7	7	um	Spot	Diameter	7	1000000069	1147
7	7	7	um	Spot	Diameter	7	1000000070	1148
7	7	7	um	Spot	Diameter	7	1000000071	1149
7	7	7	um	Spot	Diameter	7	1000000072	1150
7	7	7	um	Spot	Diameter	7	1000000073	1151
7	7	7	um	Spot	Diameter	7	1000000074	1152
7	7	7	um	Spot	Diameter	7	1000000076	1153
7	7	7	um	Spot	Diameter	7	1000000075	1154
7	7	7	um	Spot	Diameter	7	1000000080	1155
7	7	7	um	Spot	Diameter	7	1000000077	1156
7	7	7	um	Spot	Diameter	7	1000000078	1157
7	7	7	um	Spot	Diameter	7	1000000079	1158
7	7	7	um	Spot	Diameter	7	1000000082	1159
7	7	7	um	Spot	Diameter	7	1000000081	1160
7	7	7	um	Spot	Diameter	7	1000000083	1162
7	7	7	um	Spot	Diameter	7	1000000178	1163
7	7	7	um	Spot	Diameter	7	1000000085	1164
7	7	7	um	Spot	Diameter	7	1000000084	1165
7	7	7	um	Spot	Diameter	7	1000000086	1166
7	7	7	um	Spot	Diameter	7	1000000087	1167
7	7	7	um	Spot	Diameter	7	1000000088	1168
7	7	7	um	Spot	Diameter	7	1000000089	1169
7	7	7	um	Spot	Diameter	7	1000000090	1170
7	7	7	um	Spot	Diameter	7	1000000091	1171
7	7	7	um	Spot	Diameter	7	1000000093	1172
7	7	7	um	Spot	Diameter	7	1000000092	1173
7	7	7	um	Spot	Diameter	7	1000000175	1174
7	7	7	um	Spot	Diameter	7	1000000095	1175
7	7	7	um	Spot	Diameter	7	1000000094	1176
7	7	7	um	Spot	Diameter	7	1000000096	1177
7	7	7	um	Spot	Diameter	7	1000000097	1178
7	7	7	um	Spot	Diameter	7	1000000098	1179
7	7	7	um	Spot	Diameter	7	1000000099	1180
7	7	7	um	Spot	Diameter	7	1000000100	1182
7	7	7	um	Spot	Diameter	7	1000000101	1183
7	7	7	um	Spot	Diameter	7	1000000102	1184
7	7	7	um	Spot	Diameter	7	1000000103	1185
7	7	7	um	Spot	Diameter	7	1000000104	1186
7	7	7	um	Spot	Diameter	7	1000000105	1187
7	7	7	um	Spot	Diameter	7	1000000106	1188
7	7	7	um	Spot	Diameter	7	1000000107	1189
7	7	7	um	Spot	Diameter	7	1000000108	1190
7	7	7	um	Spot	Diameter	7	1000000109	1191
7	7	7	um	Spot	Diameter	7	1000000111	1192
7	7	7	um	Spot	Diameter	7	1000000110	1193
7	7	7	um	Spot	Diameter	7	1000000112	1194
7	7	7	um	Spot	Diameter	7	1000000113	1195
7	7	7	um	Spot	Diameter	7	1000000114	1196
7	7	7	um	Spot	Diameter	7	1000000115	1197
7	7	7	um	Spot	Diameter	7	1000000116	1198
7	7	7	um	Spot	Diameter	7	1000000117	1199
7	7	7	um	Spot	Diameter	7	1000000118	1200
7	7	7	um	Spot	Diameter	7	1000000119	1201
7	7	7	um	Spot	Diameter	7	1000000120	1202
7	7	7	um	Spot	Diameter	7	1000000121	1203
7	7	7	um	Spot	Diameter	7	1000000122	1204
7	7	7	um	Spot	Diameter	7	1000000124	1205
7	7	7	um	Spot	Diameter	7	1000000123	1206
7	7	7	um	Spot	Diameter	7	1000000125	1207
7	7	7	um	Spot	Diameter	7	1000000126	1208
7	7	7	um	Spot	Diameter	7	1000000127	1209
7	7	7	um	Spot	Diameter	7	1000000129	1210
7	7	7	um	Spot	Diameter	7	1000000130	1211
7	7	7	um	Spot	Diameter	7	1000000131	1212
7	7	7	um	Spot	Diameter	7	1000000132	1213
7	7	7	um	Spot	Diameter	7	1000000133	1214
7	7	7	um	Spot	Diameter	7	1000000134	1215
7	7	7	um	Spot	Diameter	7	1000000135	1216
7	7	7	um	Spot	Diameter	7	1000000136	1217
7	7	7	um	Spot	Diameter	7	1000000137	1218
7	7	7	um	Spot	Diameter	7	1000000138	1219
7	7	7	um	Spot	Diameter	7	1000000139	1220
7	7	7	um	Spot	Diameter	7	1000000140	1221
7	7	7	um	Spot	Diameter	7	1000000143	1222
7	7	7	um	Spot	Diameter	7	1000000141	1223
7	7	7	um	Spot	Diameter	7	1000000142	1224
7	7	7	um	Spot	Diameter	7	1000000144	1225
7	7	7	um	Spot	Diameter	7	1000000145	1226
7	7	7	um	Spot	Diameter	7	1000000146	1227
7	7	7	um	Spot	Diameter	7	1000000147	1228
7	7	7	um	Spot	Diameter	7	1000000148	1229
7	7	7	um	Spot	Diameter	7	1000000149	1230
7	7	7	um	Spot	Diameter	7	1000000150	1231
7	7	7	um	Spot	Diameter	7	1000000151	1232
7	7	7	um	Spot	Diameter	7	1000000152	1233
7	7	7	um	Spot	Diameter	7	1000000153	1234
7	7	7	um	Spot	Diameter	7	1000000154	1235
7	7	7	um	Spot	Diameter	7	1000000155	1236
7	7	7	um	Spot	Diameter	7	1000000156	1237
7	7	7	um	Spot	Diameter	7	1000000157	1238
7	7	7	um	Spot	Diameter	7	1000000158	1239
7	7	7	um	Spot	Diameter	7	1000000159	1240
7	7	7	um	Spot	Diameter	7	1000000160	1241
7	7	7	um	Spot	Diameter	7	1000000161	1242
7	7	7	um	Spot	Diameter	7	1000000162	1243
7	7	7	um	Spot	Diameter	7	1000000163	1244
7	7	7	um	Spot	Diameter	7	1000000164	1245
7	7	7	um	Spot	Diameter	7	1000000165	1246
7	7	7	um	Spot	Diameter	7	1000000166	1247
7	7	7	um	Spot	Diameter	7	1000000167	1248
7	7	7	um	Spot	Diameter	7	1000000168	1249
7	7	7	um	Spot	Diameter	7	1000000169	1250
7	7	7	um	Spot	Diameter	7	1000000170	1251
7	7	7	um	Spot	Diameter	7	1000000171	1252
7	7	7	um	Spot	Diameter	7	1000000172	1253
7	7	7	um	Spot	Diameter	7	1000000173	1254
7	7	7	um	Spot	Diameter	8	1000000000	1255
7	7	7	um	Spot	Diameter	8	1000000001	1256
7	7	7	um	Spot	Diameter	8	1000000005	1257
7	7	7	um	Spot	Diameter	8	1000000004	1258
7	7	7	um	Spot	Diameter	8	1000000003	1259
7	7	7	um	Spot	Diameter	8	1000000006	1260
7	7	7	um	Spot	Diameter	8	1000000007	1261
7	7	7	um	Spot	Diameter	8	1000000008	1262
7	7	7	um	Spot	Diameter	8	1000000009	1263
7	7	7	um	Spot	Diameter	8	1000000010	1264
7	7	7	um	Spot	Diameter	8	1000000011	1265
7	7	7	um	Spot	Diameter	8	1000000014	1266
7	7	7	um	Spot	Diameter	8	1000000012	1267
7	7	7	um	Spot	Diameter	8	1000000013	1268
7	7	7	um	Spot	Diameter	8	1000000015	1269
7	7	7	um	Spot	Diameter	8	1000000016	1270
7	7	7	um	Spot	Diameter	8	1000000017	1271
7	7	7	um	Spot	Diameter	8	1000000018	1272
7	7	7	um	Spot	Diameter	8	1000000019	1273
7	7	7	um	Spot	Diameter	8	1000000020	1274
7	7	7	um	Spot	Diameter	8	1000000021	1275
7	7	7	um	Spot	Diameter	8	1000000022	1276
7	7	7	um	Spot	Diameter	8	1000000023	1277
7	7	7	um	Spot	Diameter	8	1000000024	1278
7	7	7	um	Spot	Diameter	8	1000000025	1279
7	7	7	um	Spot	Diameter	8	1000000026	1280
7	7	7	um	Spot	Diameter	8	1000000027	1281
7	7	7	um	Spot	Diameter	8	1000000028	1282
7	7	7	um	Spot	Diameter	8	1000000029	1283
7	7	7	um	Spot	Diameter	8	1000000030	1284
7	7	7	um	Spot	Diameter	8	1000000031	1285
7	7	7	um	Spot	Diameter	8	1000000032	1286
7	7	7	um	Spot	Diameter	8	1000000033	1287
7	7	7	um	Spot	Diameter	8	1000000034	1288
7	7	7	um	Spot	Diameter	8	1000000035	1289
7	7	7	um	Spot	Diameter	8	1000000037	1290
7	7	7	um	Spot	Diameter	8	1000000036	1291
7	7	7	um	Spot	Diameter	8	1000000038	1292
7	7	7	um	Spot	Diameter	8	1000000040	1293
7	7	7	um	Spot	Diameter	8	1000000174	1294
7	7	7	um	Spot	Diameter	8	1000000039	1295
7	7	7	um	Spot	Diameter	8	1000000041	1298
7	7	7	um	Spot	Diameter	8	1000000042	1299
7	7	7	um	Spot	Diameter	8	1000000044	1300
7	7	7	um	Spot	Diameter	8	1000000043	1301
7	7	7	um	Spot	Diameter	8	1000000045	1302
7	7	7	um	Spot	Diameter	8	1000000046	1303
7	7	7	um	Spot	Diameter	8	1000000047	1304
7	7	7	um	Spot	Diameter	8	1000000048	1305
7	7	7	um	Spot	Diameter	8	1000000177	1306
7	7	7	um	Spot	Diameter	8	1000000049	1307
7	7	7	um	Spot	Diameter	8	1000000050	1308
7	7	7	um	Spot	Diameter	8	1000000052	1309
7	7	7	um	Spot	Diameter	8	1000000051	1310
7	7	7	um	Spot	Diameter	8	1000000053	1311
7	7	7	um	Spot	Diameter	8	1000000054	1312
7	7	7	um	Spot	Diameter	8	1000000055	1313
7	7	7	um	Spot	Diameter	8	1000000056	1314
7	7	7	um	Spot	Diameter	8	1000000057	1315
7	7	7	um	Spot	Diameter	8	1000000058	1316
7	7	7	um	Spot	Diameter	8	1000000059	1317
7	7	7	um	Spot	Diameter	8	1000000061	1318
7	7	7	um	Spot	Diameter	8	1000000060	1319
7	7	7	um	Spot	Diameter	8	1000000062	1320
7	7	7	um	Spot	Diameter	8	1000000063	1321
7	7	7	um	Spot	Diameter	8	1000000065	1322
7	7	7	um	Spot	Diameter	8	1000000064	1323
7	7	7	um	Spot	Diameter	8	1000000066	1324
7	7	7	um	Spot	Diameter	8	1000000067	1325
7	7	7	um	Spot	Diameter	8	1000000068	1326
7	7	7	um	Spot	Diameter	8	1000000069	1327
7	7	7	um	Spot	Diameter	8	1000000070	1328
7	7	7	um	Spot	Diameter	8	1000000071	1329
7	7	7	um	Spot	Diameter	8	1000000072	1330
7	7	7	um	Spot	Diameter	8	1000000073	1331
7	7	7	um	Spot	Diameter	8	1000000074	1332
7	7	7	um	Spot	Diameter	8	1000000076	1333
7	7	7	um	Spot	Diameter	8	1000000075	1334
7	7	7	um	Spot	Diameter	8	1000000080	1335
7	7	7	um	Spot	Diameter	8	1000000078	1336
7	7	7	um	Spot	Diameter	8	1000000079	1337
7	7	7	um	Spot	Diameter	8	1000000077	1338
7	7	7	um	Spot	Diameter	8	1000000081	1339
7	7	7	um	Spot	Diameter	8	1000000082	1340
7	7	7	um	Spot	Diameter	8	1000000083	1342
7	7	7	um	Spot	Diameter	8	1000000085	1343
7	7	7	um	Spot	Diameter	8	1000000086	1344
7	7	7	um	Spot	Diameter	8	1000000087	1345
7	7	7	um	Spot	Diameter	8	1000000084	1346
7	7	7	um	Spot	Diameter	8	1000000088	1347
7	7	7	um	Spot	Diameter	8	1000000089	1348
7	7	7	um	Spot	Diameter	8	1000000090	1349
7	7	7	um	Spot	Diameter	8	1000000091	1350
7	7	7	um	Spot	Diameter	8	1000000093	1351
7	7	7	um	Spot	Diameter	8	1000000092	1352
7	7	7	um	Spot	Diameter	8	1000000175	1353
7	7	7	um	Spot	Diameter	8	1000000094	1354
7	7	7	um	Spot	Diameter	8	1000000096	1355
7	7	7	um	Spot	Diameter	8	1000000095	1356
7	7	7	um	Spot	Diameter	8	1000000097	1357
7	7	7	um	Spot	Diameter	8	1000000098	1358
7	7	7	um	Spot	Diameter	8	1000000099	1359
7	7	7	um	Spot	Diameter	8	1000000100	1361
7	7	7	um	Spot	Diameter	8	1000000101	1362
7	7	7	um	Spot	Diameter	8	1000000102	1363
7	7	7	um	Spot	Diameter	8	1000000176	1364
7	7	7	um	Spot	Diameter	8	1000000103	1365
7	7	7	um	Spot	Diameter	8	1000000104	1366
7	7	7	um	Spot	Diameter	8	1000000105	1367
7	7	7	um	Spot	Diameter	8	1000000108	1368
7	7	7	um	Spot	Diameter	8	1000000106	1369
7	7	7	um	Spot	Diameter	8	1000000107	1370
7	7	7	um	Spot	Diameter	8	1000000109	1371
7	7	7	um	Spot	Diameter	8	1000000111	1372
7	7	7	um	Spot	Diameter	8	1000000110	1373
7	7	7	um	Spot	Diameter	8	1000000112	1374
7	7	7	um	Spot	Diameter	8	1000000113	1375
7	7	7	um	Spot	Diameter	8	1000000114	1376
7	7	7	um	Spot	Diameter	8	1000000115	1377
7	7	7	um	Spot	Diameter	8	1000000116	1378
7	7	7	um	Spot	Diameter	8	1000000117	1379
7	7	7	um	Spot	Diameter	8	1000000118	1380
7	7	7	um	Spot	Diameter	8	1000000119	1381
7	7	7	um	Spot	Diameter	8	1000000120	1382
7	7	7	um	Spot	Diameter	8	1000000122	1383
7	7	7	um	Spot	Diameter	8	1000000121	1384
7	7	7	um	Spot	Diameter	8	1000000123	1385
7	7	7	um	Spot	Diameter	8	1000000124	1386
7	7	7	um	Spot	Diameter	8	1000000125	1387
7	7	7	um	Spot	Diameter	8	1000000126	1388
7	7	7	um	Spot	Diameter	8	1000000127	1389
7	7	7	um	Spot	Diameter	8	1000000128	1390
7	7	7	um	Spot	Diameter	8	1000000129	1391
7	7	7	um	Spot	Diameter	8	1000000130	1392
7	7	7	um	Spot	Diameter	8	1000000131	1393
7	7	7	um	Spot	Diameter	8	1000000132	1394
7	7	7	um	Spot	Diameter	8	1000000133	1395
7	7	7	um	Spot	Diameter	8	1000000134	1396
7	7	7	um	Spot	Diameter	8	1000000135	1397
7	7	7	um	Spot	Diameter	8	1000000136	1398
7	7	7	um	Spot	Diameter	8	1000000137	1399
7	7	7	um	Spot	Diameter	8	1000000138	1400
7	7	7	um	Spot	Diameter	8	1000000139	1401
7	7	7	um	Spot	Diameter	8	1000000140	1402
7	7	7	um	Spot	Diameter	8	1000000141	1403
7	7	7	um	Spot	Diameter	8	1000000143	1404
7	7	7	um	Spot	Diameter	8	1000000142	1405
7	7	7	um	Spot	Diameter	8	1000000144	1406
7	7	7	um	Spot	Diameter	8	1000000145	1407
7	7	7	um	Spot	Diameter	8	1000000146	1408
7	7	7	um	Spot	Diameter	8	1000000147	1409
7	7	7	um	Spot	Diameter	8	1000000148	1410
7	7	7	um	Spot	Diameter	8	1000000149	1411
7	7	7	um	Spot	Diameter	8	1000000150	1412
7	7	7	um	Spot	Diameter	8	1000000151	1413
7	7	7	um	Spot	Diameter	8	1000000152	1414
7	7	7	um	Spot	Diameter	8	1000000153	1415
7	7	7	um	Spot	Diameter	8	1000000154	1416
7	7	7	um	Spot	Diameter	8	1000000155	1417
7	7	7	um	Spot	Diameter	8	1000000157	1418
7	7	7	um	Spot	Diameter	8	1000000158	1419
7	7	7	um	Spot	Diameter	8	1000000159	1420
7	7	7	um	Spot	Diameter	8	1000000160	1421
7	7	7	um	Spot	Diameter	8	1000000161	1422
7	7	7	um	Spot	Diameter	8	1000000162	1423
7	7	7	um	Spot	Diameter	8	1000000163	1424
7	7	7	um	Spot	Diameter	8	1000000164	1425
7	7	7	um	Spot	Diameter	8	1000000165	1426
7	7	7	um	Spot	Diameter	8	1000000166	1427
7	7	7	um	Spot	Diameter	8	1000000167	1428
7	7	7	um	Spot	Diameter	8	1000000168	1429
7	7	7	um	Spot	Diameter	8	1000000169	1430
7	7	7	um	Spot	Diameter	8	1000000170	1431
7	7	7	um	Spot	Diameter	8	1000000171	1432
7	7	7	um	Spot	Diameter	8	1000000172	1433
7	7	7	um	Spot	Diameter	8	1000000173	1434
7	7	7	um	Spot	Diameter	9	1000000000	1435
7	7	7	um	Spot	Diameter	9	1000000001	1436
7	7	7	um	Spot	Diameter	9	1000000002	1437
7	7	7	um	Spot	Diameter	9	1000000005	1438
7	7	7	um	Spot	Diameter	9	1000000004	1439
7	7	7	um	Spot	Diameter	9	1000000003	1440
7	7	7	um	Spot	Diameter	9	1000000006	1441
7	7	7	um	Spot	Diameter	9	1000000007	1442
7	7	7	um	Spot	Diameter	9	1000000008	1443
7	7	7	um	Spot	Diameter	9	1000000009	1444
7	7	7	um	Spot	Diameter	9	1000000011	1445
7	7	7	um	Spot	Diameter	9	1000000012	1446
7	7	7	um	Spot	Diameter	9	1000000013	1447
7	7	7	um	Spot	Diameter	9	1000000014	1448
7	7	7	um	Spot	Diameter	9	1000000015	1449
7	7	7	um	Spot	Diameter	9	1000000016	1450
7	7	7	um	Spot	Diameter	9	1000000017	1451
7	7	7	um	Spot	Diameter	9	1000000018	1452
7	7	7	um	Spot	Diameter	9	1000000019	1453
7	7	7	um	Spot	Diameter	9	1000000020	1454
7	7	7	um	Spot	Diameter	9	1000000021	1455
7	7	7	um	Spot	Diameter	9	1000000022	1456
7	7	7	um	Spot	Diameter	9	1000000023	1457
7	7	7	um	Spot	Diameter	9	1000000024	1458
7	7	7	um	Spot	Diameter	9	1000000025	1459
7	7	7	um	Spot	Diameter	9	1000000026	1460
7	7	7	um	Spot	Diameter	9	1000000027	1461
7	7	7	um	Spot	Diameter	9	1000000028	1462
7	7	7	um	Spot	Diameter	9	1000000029	1463
7	7	7	um	Spot	Diameter	9	1000000030	1464
7	7	7	um	Spot	Diameter	9	1000000031	1465
7	7	7	um	Spot	Diameter	9	1000000032	1466
7	7	7	um	Spot	Diameter	9	1000000033	1467
7	7	7	um	Spot	Diameter	9	1000000034	1468
7	7	7	um	Spot	Diameter	9	1000000035	1469
7	7	7	um	Spot	Diameter	9	1000000037	1470
7	7	7	um	Spot	Diameter	9	1000000036	1471
7	7	7	um	Spot	Diameter	9	1000000038	1472
7	7	7	um	Spot	Diameter	9	1000000040	1473
7	7	7	um	Spot	Diameter	9	1000000039	1474
7	7	7	um	Spot	Diameter	9	1000000174	1475
7	7	7	um	Spot	Diameter	9	1000000041	1477
7	7	7	um	Spot	Diameter	9	1000000042	1478
7	7	7	um	Spot	Diameter	9	1000000044	1479
7	7	7	um	Spot	Diameter	9	1000000045	1480
7	7	7	um	Spot	Diameter	9	1000000043	1481
7	7	7	um	Spot	Diameter	9	1000000046	1482
7	7	7	um	Spot	Diameter	9	1000000047	1483
7	7	7	um	Spot	Diameter	9	1000000048	1484
7	7	7	um	Spot	Diameter	9	1000000177	1485
7	7	7	um	Spot	Diameter	9	1000000049	1486
7	7	7	um	Spot	Diameter	9	1000000050	1487
7	7	7	um	Spot	Diameter	9	1000000051	1488
7	7	7	um	Spot	Diameter	9	1000000052	1489
7	7	7	um	Spot	Diameter	9	1000000053	1490
7	7	7	um	Spot	Diameter	9	1000000054	1491
7	7	7	um	Spot	Diameter	9	1000000055	1492
7	7	7	um	Spot	Diameter	9	1000000057	1493
7	7	7	um	Spot	Diameter	9	1000000056	1494
7	7	7	um	Spot	Diameter	9	1000000058	1495
7	7	7	um	Spot	Diameter	9	1000000059	1496
7	7	7	um	Spot	Diameter	9	1000000061	1497
7	7	7	um	Spot	Diameter	9	1000000060	1498
7	7	7	um	Spot	Diameter	9	1000000062	1499
7	7	7	um	Spot	Diameter	9	1000000063	1500
7	7	7	um	Spot	Diameter	9	1000000064	1501
7	7	7	um	Spot	Diameter	9	1000000065	1502
7	7	7	um	Spot	Diameter	9	1000000066	1503
7	7	7	um	Spot	Diameter	9	1000000067	1504
7	7	7	um	Spot	Diameter	9	1000000068	1505
7	7	7	um	Spot	Diameter	9	1000000069	1506
7	7	7	um	Spot	Diameter	9	1000000070	1507
7	7	7	um	Spot	Diameter	9	1000000071	1508
7	7	7	um	Spot	Diameter	9	1000000072	1509
7	7	7	um	Spot	Diameter	9	1000000073	1510
7	7	7	um	Spot	Diameter	9	1000000074	1511
7	7	7	um	Spot	Diameter	9	1000000076	1512
7	7	7	um	Spot	Diameter	9	1000000075	1513
7	7	7	um	Spot	Diameter	9	1000000080	1514
7	7	7	um	Spot	Diameter	9	1000000079	1515
7	7	7	um	Spot	Diameter	9	1000000077	1516
7	7	7	um	Spot	Diameter	9	1000000081	1517
7	7	7	um	Spot	Diameter	9	1000000082	1518
7	7	7	um	Spot	Diameter	9	1000000083	1520
7	7	7	um	Spot	Diameter	9	1000000085	1521
7	7	7	um	Spot	Diameter	9	1000000086	1522
7	7	7	um	Spot	Diameter	9	1000000087	1523
7	7	7	um	Spot	Diameter	9	1000000084	1524
7	7	7	um	Spot	Diameter	9	1000000088	1525
7	7	7	um	Spot	Diameter	9	1000000089	1526
7	7	7	um	Spot	Diameter	9	1000000090	1527
7	7	7	um	Spot	Diameter	9	1000000091	1528
7	7	7	um	Spot	Diameter	9	1000000093	1529
7	7	7	um	Spot	Diameter	9	1000000092	1530
7	7	7	um	Spot	Diameter	9	1000000094	1531
7	7	7	um	Spot	Diameter	9	1000000175	1532
7	7	7	um	Spot	Diameter	9	1000000095	1533
7	7	7	um	Spot	Diameter	9	1000000096	1534
7	7	7	um	Spot	Diameter	9	1000000097	1535
7	7	7	um	Spot	Diameter	9	1000000098	1536
7	7	7	um	Spot	Diameter	9	1000000099	1537
7	7	7	um	Spot	Diameter	9	1000000100	1539
7	7	7	um	Spot	Diameter	9	1000000101	1540
7	7	7	um	Spot	Diameter	9	1000000102	1541
7	7	7	um	Spot	Diameter	9	1000000176	1542
7	7	7	um	Spot	Diameter	9	1000000103	1543
7	7	7	um	Spot	Diameter	9	1000000104	1544
7	7	7	um	Spot	Diameter	9	1000000105	1545
7	7	7	um	Spot	Diameter	9	1000000108	1546
7	7	7	um	Spot	Diameter	9	1000000106	1547
7	7	7	um	Spot	Diameter	9	1000000107	1548
7	7	7	um	Spot	Diameter	9	1000000109	1549
7	7	7	um	Spot	Diameter	9	1000000179	1550
7	7	7	um	Spot	Diameter	9	1000000111	1551
7	7	7	um	Spot	Diameter	9	1000000110	1552
7	7	7	um	Spot	Diameter	9	1000000112	1553
7	7	7	um	Spot	Diameter	9	1000000113	1554
7	7	7	um	Spot	Diameter	9	1000000114	1555
7	7	7	um	Spot	Diameter	9	1000000115	1556
7	7	7	um	Spot	Diameter	9	1000000116	1557
7	7	7	um	Spot	Diameter	9	1000000117	1558
7	7	7	um	Spot	Diameter	9	1000000118	1559
7	7	7	um	Spot	Diameter	9	1000000120	1560
7	7	7	um	Spot	Diameter	9	1000000119	1561
7	7	7	um	Spot	Diameter	9	1000000121	1562
7	7	7	um	Spot	Diameter	9	1000000122	1563
7	7	7	um	Spot	Diameter	9	1000000124	1564
7	7	7	um	Spot	Diameter	9	1000000123	1565
7	7	7	um	Spot	Diameter	9	1000000125	1566
7	7	7	um	Spot	Diameter	9	1000000128	1567
7	7	7	um	Spot	Diameter	9	1000000126	1568
7	7	7	um	Spot	Diameter	9	1000000127	1569
7	7	7	um	Spot	Diameter	9	1000000129	1570
7	7	7	um	Spot	Diameter	9	1000000130	1571
7	7	7	um	Spot	Diameter	9	1000000132	1572
7	7	7	um	Spot	Diameter	9	1000000131	1573
7	7	7	um	Spot	Diameter	9	1000000133	1574
7	7	7	um	Spot	Diameter	9	1000000134	1575
7	7	7	um	Spot	Diameter	9	1000000135	1576
7	7	7	um	Spot	Diameter	9	1000000136	1577
7	7	7	um	Spot	Diameter	9	1000000137	1578
7	7	7	um	Spot	Diameter	9	1000000138	1579
7	7	7	um	Spot	Diameter	9	1000000139	1580
7	7	7	um	Spot	Diameter	9	1000000140	1581
7	7	7	um	Spot	Diameter	9	1000000141	1582
7	7	7	um	Spot	Diameter	9	1000000142	1583
7	7	7	um	Spot	Diameter	9	1000000143	1584
7	7	7	um	Spot	Diameter	9	1000000144	1585
7	7	7	um	Spot	Diameter	9	1000000145	1586
7	7	7	um	Spot	Diameter	9	1000000146	1587
7	7	7	um	Spot	Diameter	9	1000000147	1588
7	7	7	um	Spot	Diameter	9	1000000148	1589
7	7	7	um	Spot	Diameter	9	1000000149	1590
7	7	7	um	Spot	Diameter	9	1000000150	1591
7	7	7	um	Spot	Diameter	9	1000000151	1592
7	7	7	um	Spot	Diameter	9	1000000152	1593
7	7	7	um	Spot	Diameter	9	1000000153	1594
7	7	7	um	Spot	Diameter	9	1000000154	1595
7	7	7	um	Spot	Diameter	9	1000000155	1596
7	7	7	um	Spot	Diameter	9	1000000157	1597
7	7	7	um	Spot	Diameter	9	1000000158	1598
7	7	7	um	Spot	Diameter	9	1000000159	1599
7	7	7	um	Spot	Diameter	9	1000000160	1600
7	7	7	um	Spot	Diameter	9	1000000162	1601
7	7	7	um	Spot	Diameter	9	1000000161	1602
7	7	7	um	Spot	Diameter	9	1000000163	1603
7	7	7	um	Spot	Diameter	9	1000000164	1604
7	7	7	um	Spot	Diameter	9	1000000165	1605
7	7	7	um	Spot	Diameter	9	1000000166	1606
7	7	7	um	Spot	Diameter	9	1000000167	1607
7	7	7	um	Spot	Diameter	9	1000000168	1608
7	7	7	um	Spot	Diameter	9	1000000169	1609
7	7	7	um	Spot	Diameter	9	1000000170	1610
7	7	7	um	Spot	Diameter	9	1000000171	1611
7	7	7	um	Spot	Diameter	9	1000000172	1612
7	7	7	um	Spot	Diameter	9	1000000173	1613
7	7	7	um	Spot	Diameter	10	1000000000	1614
7	7	7	um	Spot	Diameter	10	1000000001	1615
7	7	7	um	Spot	Diameter	10	1000000002	1616
7	7	7	um	Spot	Diameter	10	1000000004	1617
7	7	7	um	Spot	Diameter	10	1000000005	1618
7	7	7	um	Spot	Diameter	10	1000000003	1619
7	7	7	um	Spot	Diameter	10	1000000006	1620
7	7	7	um	Spot	Diameter	10	1000000008	1621
7	7	7	um	Spot	Diameter	10	1000000009	1622
7	7	7	um	Spot	Diameter	10	1000000011	1623
7	7	7	um	Spot	Diameter	10	1000000013	1624
7	7	7	um	Spot	Diameter	10	1000000014	1625
7	7	7	um	Spot	Diameter	10	1000000012	1626
7	7	7	um	Spot	Diameter	10	1000000015	1627
7	7	7	um	Spot	Diameter	10	1000000016	1628
7	7	7	um	Spot	Diameter	10	1000000017	1629
7	7	7	um	Spot	Diameter	10	1000000018	1630
7	7	7	um	Spot	Diameter	10	1000000019	1631
7	7	7	um	Spot	Diameter	10	1000000020	1632
7	7	7	um	Spot	Diameter	10	1000000021	1633
7	7	7	um	Spot	Diameter	10	1000000022	1634
7	7	7	um	Spot	Diameter	10	1000000023	1635
7	7	7	um	Spot	Diameter	10	1000000024	1636
7	7	7	um	Spot	Diameter	10	1000000025	1637
7	7	7	um	Spot	Diameter	10	1000000026	1638
7	7	7	um	Spot	Diameter	10	1000000027	1639
7	7	7	um	Spot	Diameter	10	1000000028	1640
7	7	7	um	Spot	Diameter	10	1000000030	1641
7	7	7	um	Spot	Diameter	10	1000000029	1642
7	7	7	um	Spot	Diameter	10	1000000031	1643
7	7	7	um	Spot	Diameter	10	1000000032	1644
7	7	7	um	Spot	Diameter	10	1000000033	1645
7	7	7	um	Spot	Diameter	10	1000000034	1646
7	7	7	um	Spot	Diameter	10	1000000035	1647
7	7	7	um	Spot	Diameter	10	1000000037	1648
7	7	7	um	Spot	Diameter	10	1000000036	1649
7	7	7	um	Spot	Diameter	10	1000000038	1650
7	7	7	um	Spot	Diameter	10	1000000040	1651
7	7	7	um	Spot	Diameter	10	1000000039	1652
7	7	7	um	Spot	Diameter	10	1000000174	1653
7	7	7	um	Spot	Diameter	10	1000000041	1655
7	7	7	um	Spot	Diameter	10	1000000044	1656
7	7	7	um	Spot	Diameter	10	1000000042	1657
7	7	7	um	Spot	Diameter	10	1000000045	1658
7	7	7	um	Spot	Diameter	10	1000000043	1659
7	7	7	um	Spot	Diameter	10	1000000047	1660
7	7	7	um	Spot	Diameter	10	1000000046	1661
7	7	7	um	Spot	Diameter	10	1000000048	1663
7	7	7	um	Spot	Diameter	10	1000000049	1664
7	7	7	um	Spot	Diameter	10	1000000050	1665
7	7	7	um	Spot	Diameter	10	1000000051	1666
7	7	7	um	Spot	Diameter	10	1000000052	1667
7	7	7	um	Spot	Diameter	10	1000000053	1668
7	7	7	um	Spot	Diameter	10	1000000054	1669
7	7	7	um	Spot	Diameter	10	1000000055	1670
7	7	7	um	Spot	Diameter	10	1000000056	1671
7	7	7	um	Spot	Diameter	10	1000000057	1672
7	7	7	um	Spot	Diameter	10	1000000058	1673
7	7	7	um	Spot	Diameter	10	1000000059	1674
7	7	7	um	Spot	Diameter	10	1000000060	1675
7	7	7	um	Spot	Diameter	10	1000000061	1676
7	7	7	um	Spot	Diameter	10	1000000062	1677
7	7	7	um	Spot	Diameter	10	1000000063	1678
7	7	7	um	Spot	Diameter	10	1000000064	1679
7	7	7	um	Spot	Diameter	10	1000000065	1680
7	7	7	um	Spot	Diameter	10	1000000066	1681
7	7	7	um	Spot	Diameter	10	1000000067	1682
7	7	7	um	Spot	Diameter	10	1000000068	1683
7	7	7	um	Spot	Diameter	10	1000000069	1684
7	7	7	um	Spot	Diameter	10	1000000071	1685
7	7	7	um	Spot	Diameter	10	1000000070	1686
7	7	7	um	Spot	Diameter	10	1000000072	1687
7	7	7	um	Spot	Diameter	10	1000000073	1688
7	7	7	um	Spot	Diameter	10	1000000074	1689
7	7	7	um	Spot	Diameter	10	1000000076	1690
7	7	7	um	Spot	Diameter	10	1000000075	1691
7	7	7	um	Spot	Diameter	10	1000000079	1692
7	7	7	um	Spot	Diameter	10	1000000080	1693
7	7	7	um	Spot	Diameter	10	1000000078	1694
7	7	7	um	Spot	Diameter	10	1000000077	1695
7	7	7	um	Spot	Diameter	10	1000000081	1696
7	7	7	um	Spot	Diameter	10	1000000082	1697
7	7	7	um	Spot	Diameter	10	1000000083	1699
7	7	7	um	Spot	Diameter	10	1000000178	1700
7	7	7	um	Spot	Diameter	10	1000000085	1701
7	7	7	um	Spot	Diameter	10	1000000086	1702
7	7	7	um	Spot	Diameter	10	1000000087	1703
7	7	7	um	Spot	Diameter	10	1000000084	1704
7	7	7	um	Spot	Diameter	10	1000000088	1705
7	7	7	um	Spot	Diameter	10	1000000089	1706
7	7	7	um	Spot	Diameter	10	1000000090	1707
7	7	7	um	Spot	Diameter	10	1000000091	1708
7	7	7	um	Spot	Diameter	10	1000000093	1709
7	7	7	um	Spot	Diameter	10	1000000092	1710
7	7	7	um	Spot	Diameter	10	1000000095	1711
7	7	7	um	Spot	Diameter	10	1000000096	1712
7	7	7	um	Spot	Diameter	10	1000000094	1713
7	7	7	um	Spot	Diameter	10	1000000097	1714
7	7	7	um	Spot	Diameter	10	1000000098	1715
7	7	7	um	Spot	Diameter	10	1000000099	1716
7	7	7	um	Spot	Diameter	10	1000000100	1718
7	7	7	um	Spot	Diameter	10	1000000101	1719
7	7	7	um	Spot	Diameter	10	1000000102	1720
7	7	7	um	Spot	Diameter	10	1000000176	1721
7	7	7	um	Spot	Diameter	10	1000000103	1722
7	7	7	um	Spot	Diameter	10	1000000104	1723
7	7	7	um	Spot	Diameter	10	1000000105	1724
7	7	7	um	Spot	Diameter	10	1000000108	1725
7	7	7	um	Spot	Diameter	10	1000000106	1726
7	7	7	um	Spot	Diameter	10	1000000107	1727
7	7	7	um	Spot	Diameter	10	1000000109	1728
7	7	7	um	Spot	Diameter	10	1000000110	1729
7	7	7	um	Spot	Diameter	10	1000000111	1730
7	7	7	um	Spot	Diameter	10	1000000112	1731
7	7	7	um	Spot	Diameter	10	1000000113	1732
7	7	7	um	Spot	Diameter	10	1000000114	1733
7	7	7	um	Spot	Diameter	10	1000000115	1734
7	7	7	um	Spot	Diameter	10	1000000116	1735
7	7	7	um	Spot	Diameter	10	1000000117	1736
7	7	7	um	Spot	Diameter	10	1000000118	1737
7	7	7	um	Spot	Diameter	10	1000000119	1738
7	7	7	um	Spot	Diameter	10	1000000120	1739
7	7	7	um	Spot	Diameter	10	1000000122	1740
7	7	7	um	Spot	Diameter	10	1000000123	1741
7	7	7	um	Spot	Diameter	10	1000000124	1742
7	7	7	um	Spot	Diameter	10	1000000125	1743
7	7	7	um	Spot	Diameter	10	1000000126	1744
7	7	7	um	Spot	Diameter	10	1000000127	1745
7	7	7	um	Spot	Diameter	10	1000000128	1746
7	7	7	um	Spot	Diameter	10	1000000129	1747
7	7	7	um	Spot	Diameter	10	1000000130	1748
7	7	7	um	Spot	Diameter	10	1000000132	1749
7	7	7	um	Spot	Diameter	10	1000000131	1750
7	7	7	um	Spot	Diameter	10	1000000133	1751
7	7	7	um	Spot	Diameter	10	1000000134	1752
7	7	7	um	Spot	Diameter	10	1000000135	1753
7	7	7	um	Spot	Diameter	10	1000000136	1754
7	7	7	um	Spot	Diameter	10	1000000137	1755
7	7	7	um	Spot	Diameter	10	1000000138	1756
7	7	7	um	Spot	Diameter	10	1000000139	1757
7	7	7	um	Spot	Diameter	10	1000000140	1758
7	7	7	um	Spot	Diameter	10	1000000143	1759
7	7	7	um	Spot	Diameter	10	1000000141	1760
7	7	7	um	Spot	Diameter	10	1000000142	1761
7	7	7	um	Spot	Diameter	10	1000000144	1762
7	7	7	um	Spot	Diameter	10	1000000145	1763
7	7	7	um	Spot	Diameter	10	1000000146	1764
7	7	7	um	Spot	Diameter	10	1000000147	1765
7	7	7	um	Spot	Diameter	10	1000000148	1767
7	7	7	um	Spot	Diameter	10	1000000149	1768
7	7	7	um	Spot	Diameter	10	1000000150	1769
7	7	7	um	Spot	Diameter	10	1000000151	1770
7	7	7	um	Spot	Diameter	10	1000000152	1771
7	7	7	um	Spot	Diameter	10	1000000153	1772
7	7	7	um	Spot	Diameter	10	1000000154	1773
7	7	7	um	Spot	Diameter	10	1000000155	1774
7	7	7	um	Spot	Diameter	10	1000000157	1775
7	7	7	um	Spot	Diameter	10	1000000158	1776
7	7	7	um	Spot	Diameter	10	1000000159	1777
7	7	7	um	Spot	Diameter	10	1000000160	1778
7	7	7	um	Spot	Diameter	10	1000000161	1779
7	7	7	um	Spot	Diameter	10	1000000162	1780
7	7	7	um	Spot	Diameter	10	1000000163	1781
7	7	7	um	Spot	Diameter	10	1000000164	1782
7	7	7	um	Spot	Diameter	10	1000000165	1783
7	7	7	um	Spot	Diameter	10	1000000166	1784
7	7	7	um	Spot	Diameter	10	1000000167	1785
7	7	7	um	Spot	Diameter	10	1000000168	1786
7	7	7	um	Spot	Diameter	10	1000000169	1787
7	7	7	um	Spot	Diameter	10	1000000170	1788
7	7	7	um	Spot	Diameter	10	1000000171	1789
7	7	7	um	Spot	Diameter	10	1000000172	1790
7	7	7	um	Spot	Diameter	10	1000000173	1791
7	7	7	um	Spot	Diameter	11	1000000000	1792
7	7	7	um	Spot	Diameter	11	1000000001	1793
7	7	7	um	Spot	Diameter	11	1000000002	1794
7	7	7	um	Spot	Diameter	11	1000000004	1795
7	7	7	um	Spot	Diameter	11	1000000005	1796
7	7	7	um	Spot	Diameter	11	1000000003	1797
7	7	7	um	Spot	Diameter	11	1000000006	1798
7	7	7	um	Spot	Diameter	11	1000000008	1799
7	7	7	um	Spot	Diameter	11	1000000009	1800
7	7	7	um	Spot	Diameter	11	1000000011	1801
7	7	7	um	Spot	Diameter	11	1000000013	1802
7	7	7	um	Spot	Diameter	11	1000000012	1803
7	7	7	um	Spot	Diameter	11	1000000014	1804
7	7	7	um	Spot	Diameter	11	1000000015	1805
7	7	7	um	Spot	Diameter	11	1000000016	1806
7	7	7	um	Spot	Diameter	11	1000000017	1807
7	7	7	um	Spot	Diameter	11	1000000018	1808
7	7	7	um	Spot	Diameter	11	1000000019	1809
7	7	7	um	Spot	Diameter	11	1000000020	1810
7	7	7	um	Spot	Diameter	11	1000000021	1811
7	7	7	um	Spot	Diameter	11	1000000022	1812
7	7	7	um	Spot	Diameter	11	1000000023	1813
7	7	7	um	Spot	Diameter	11	1000000024	1814
7	7	7	um	Spot	Diameter	11	1000000025	1815
7	7	7	um	Spot	Diameter	11	1000000026	1816
7	7	7	um	Spot	Diameter	11	1000000027	1817
7	7	7	um	Spot	Diameter	11	1000000180	1818
7	7	7	um	Spot	Diameter	11	1000000028	1819
7	7	7	um	Spot	Diameter	11	1000000029	1820
7	7	7	um	Spot	Diameter	11	1000000030	1821
7	7	7	um	Spot	Diameter	11	1000000031	1822
7	7	7	um	Spot	Diameter	11	1000000032	1823
7	7	7	um	Spot	Diameter	11	1000000033	1824
7	7	7	um	Spot	Diameter	11	1000000034	1825
7	7	7	um	Spot	Diameter	11	1000000035	1826
7	7	7	um	Spot	Diameter	11	1000000037	1827
7	7	7	um	Spot	Diameter	11	1000000036	1828
7	7	7	um	Spot	Diameter	11	1000000038	1829
7	7	7	um	Spot	Diameter	11	1000000040	1830
7	7	7	um	Spot	Diameter	11	1000000039	1831
7	7	7	um	Spot	Diameter	11	1000000174	1832
7	7	7	um	Spot	Diameter	11	1000000041	1834
7	7	7	um	Spot	Diameter	11	1000000045	1835
7	7	7	um	Spot	Diameter	11	1000000042	1836
7	7	7	um	Spot	Diameter	11	1000000044	1837
7	7	7	um	Spot	Diameter	11	1000000043	1838
7	7	7	um	Spot	Diameter	11	1000000046	1839
7	7	7	um	Spot	Diameter	11	1000000047	1840
7	7	7	um	Spot	Diameter	11	1000000048	1842
7	7	7	um	Spot	Diameter	11	1000000177	1843
7	7	7	um	Spot	Diameter	11	1000000049	1844
7	7	7	um	Spot	Diameter	11	1000000050	1845
7	7	7	um	Spot	Diameter	11	1000000052	1846
7	7	7	um	Spot	Diameter	11	1000000051	1847
7	7	7	um	Spot	Diameter	11	1000000053	1848
7	7	7	um	Spot	Diameter	11	1000000054	1849
7	7	7	um	Spot	Diameter	11	1000000055	1850
7	7	7	um	Spot	Diameter	11	1000000056	1851
7	7	7	um	Spot	Diameter	11	1000000057	1852
7	7	7	um	Spot	Diameter	11	1000000058	1853
7	7	7	um	Spot	Diameter	11	1000000059	1854
7	7	7	um	Spot	Diameter	11	1000000060	1855
7	7	7	um	Spot	Diameter	11	1000000061	1856
7	7	7	um	Spot	Diameter	11	1000000062	1857
7	7	7	um	Spot	Diameter	11	1000000063	1858
7	7	7	um	Spot	Diameter	11	1000000064	1859
7	7	7	um	Spot	Diameter	11	1000000065	1860
7	7	7	um	Spot	Diameter	11	1000000066	1861
7	7	7	um	Spot	Diameter	11	1000000067	1862
7	7	7	um	Spot	Diameter	11	1000000068	1863
7	7	7	um	Spot	Diameter	11	1000000069	1864
7	7	7	um	Spot	Diameter	11	1000000071	1865
7	7	7	um	Spot	Diameter	11	1000000070	1866
7	7	7	um	Spot	Diameter	11	1000000072	1867
7	7	7	um	Spot	Diameter	11	1000000073	1868
7	7	7	um	Spot	Diameter	11	1000000074	1869
7	7	7	um	Spot	Diameter	11	1000000075	1870
7	7	7	um	Spot	Diameter	11	1000000076	1871
7	7	7	um	Spot	Diameter	11	1000000080	1872
7	7	7	um	Spot	Diameter	11	1000000079	1873
7	7	7	um	Spot	Diameter	11	1000000078	1874
7	7	7	um	Spot	Diameter	11	1000000077	1875
7	7	7	um	Spot	Diameter	11	1000000081	1876
7	7	7	um	Spot	Diameter	11	1000000082	1877
7	7	7	um	Spot	Diameter	11	1000000083	1879
7	7	7	um	Spot	Diameter	11	1000000178	1880
7	7	7	um	Spot	Diameter	11	1000000085	1881
7	7	7	um	Spot	Diameter	11	1000000086	1882
7	7	7	um	Spot	Diameter	11	1000000087	1883
7	7	7	um	Spot	Diameter	11	1000000084	1884
7	7	7	um	Spot	Diameter	11	1000000088	1885
7	7	7	um	Spot	Diameter	11	1000000089	1886
7	7	7	um	Spot	Diameter	11	1000000090	1887
7	7	7	um	Spot	Diameter	11	1000000091	1888
7	7	7	um	Spot	Diameter	11	1000000092	1889
7	7	7	um	Spot	Diameter	11	1000000175	1890
7	7	7	um	Spot	Diameter	11	1000000094	1891
7	7	7	um	Spot	Diameter	11	1000000095	1892
7	7	7	um	Spot	Diameter	11	1000000096	1893
7	7	7	um	Spot	Diameter	11	1000000097	1894
7	7	7	um	Spot	Diameter	11	1000000098	1895
7	7	7	um	Spot	Diameter	11	1000000099	1896
7	7	7	um	Spot	Diameter	11	1000000100	1898
7	7	7	um	Spot	Diameter	11	1000000101	1899
7	7	7	um	Spot	Diameter	11	1000000102	1900
7	7	7	um	Spot	Diameter	11	1000000176	1901
7	7	7	um	Spot	Diameter	11	1000000103	1902
7	7	7	um	Spot	Diameter	11	1000000104	1903
7	7	7	um	Spot	Diameter	11	1000000105	1904
7	7	7	um	Spot	Diameter	11	1000000108	1905
7	7	7	um	Spot	Diameter	11	1000000106	1906
7	7	7	um	Spot	Diameter	11	1000000107	1907
7	7	7	um	Spot	Diameter	11	1000000109	1908
7	7	7	um	Spot	Diameter	11	1000000111	1909
7	7	7	um	Spot	Diameter	11	1000000110	1910
7	7	7	um	Spot	Diameter	11	1000000112	1911
7	7	7	um	Spot	Diameter	11	1000000113	1912
7	7	7	um	Spot	Diameter	11	1000000114	1913
7	7	7	um	Spot	Diameter	11	1000000115	1914
7	7	7	um	Spot	Diameter	11	1000000116	1915
7	7	7	um	Spot	Diameter	11	1000000117	1916
7	7	7	um	Spot	Diameter	11	1000000118	1917
7	7	7	um	Spot	Diameter	11	1000000119	1918
7	7	7	um	Spot	Diameter	11	1000000120	1919
7	7	7	um	Spot	Diameter	11	1000000121	1920
7	7	7	um	Spot	Diameter	11	1000000122	1921
7	7	7	um	Spot	Diameter	11	1000000123	1922
7	7	7	um	Spot	Diameter	11	1000000124	1923
7	7	7	um	Spot	Diameter	11	1000000125	1924
7	7	7	um	Spot	Diameter	11	1000000127	1925
7	7	7	um	Spot	Diameter	11	1000000126	1926
7	7	7	um	Spot	Diameter	11	1000000128	1927
7	7	7	um	Spot	Diameter	11	1000000129	1928
7	7	7	um	Spot	Diameter	11	1000000130	1929
7	7	7	um	Spot	Diameter	11	1000000131	1930
7	7	7	um	Spot	Diameter	11	1000000132	1931
7	7	7	um	Spot	Diameter	11	1000000133	1932
7	7	7	um	Spot	Diameter	11	1000000134	1933
7	7	7	um	Spot	Diameter	11	1000000135	1934
7	7	7	um	Spot	Diameter	11	1000000136	1935
7	7	7	um	Spot	Diameter	11	1000000137	1936
7	7	7	um	Spot	Diameter	11	1000000138	1937
7	7	7	um	Spot	Diameter	11	1000000139	1938
7	7	7	um	Spot	Diameter	11	1000000140	1939
7	7	7	um	Spot	Diameter	11	1000000141	1940
7	7	7	um	Spot	Diameter	11	1000000143	1941
7	7	7	um	Spot	Diameter	11	1000000142	1942
7	7	7	um	Spot	Diameter	11	1000000144	1943
7	7	7	um	Spot	Diameter	11	1000000145	1944
7	7	7	um	Spot	Diameter	11	1000000146	1945
7	7	7	um	Spot	Diameter	11	1000000147	1947
7	7	7	um	Spot	Diameter	11	1000000148	1948
7	7	7	um	Spot	Diameter	11	1000000149	1949
7	7	7	um	Spot	Diameter	11	1000000150	1950
7	7	7	um	Spot	Diameter	11	1000000151	1951
7	7	7	um	Spot	Diameter	11	1000000152	1952
7	7	7	um	Spot	Diameter	11	1000000153	1953
7	7	7	um	Spot	Diameter	11	1000000154	1954
7	7	7	um	Spot	Diameter	11	1000000155	1955
7	7	7	um	Spot	Diameter	11	1000000157	1956
7	7	7	um	Spot	Diameter	11	1000000158	1957
7	7	7	um	Spot	Diameter	11	1000000159	1958
7	7	7	um	Spot	Diameter	11	1000000160	1959
7	7	7	um	Spot	Diameter	11	1000000162	1960
7	7	7	um	Spot	Diameter	11	1000000161	1961
7	7	7	um	Spot	Diameter	11	1000000163	1962
7	7	7	um	Spot	Diameter	11	1000000164	1963
7	7	7	um	Spot	Diameter	11	1000000165	1964
7	7	7	um	Spot	Diameter	11	1000000166	1965
7	7	7	um	Spot	Diameter	11	1000000167	1966
7	7	7	um	Spot	Diameter	11	1000000168	1967
7	7	7	um	Spot	Diameter	11	1000000169	1968
7	7	7	um	Spot	Diameter	11	1000000170	1969
7	7	7	um	Spot	Diameter	11	1000000171	1970
7	7	7	um	Spot	Diameter	11	1000000172	1971
7	7	7	um	Spot	Diameter	11	1000000173	1972
7	7	7	um	Spot	Diameter	12	1000000000	1973
7	7	7	um	Spot	Diameter	12	1000000001	1974
7	7	7	um	Spot	Diameter	12	1000000005	1975
7	7	7	um	Spot	Diameter	12	1000000004	1976
7	7	7	um	Spot	Diameter	12	1000000003	1977
7	7	7	um	Spot	Diameter	12	1000000006	1978
7	7	7	um	Spot	Diameter	12	1000000007	1979
7	7	7	um	Spot	Diameter	12	1000000008	1980
7	7	7	um	Spot	Diameter	12	1000000009	1981
7	7	7	um	Spot	Diameter	12	1000000011	1982
7	7	7	um	Spot	Diameter	12	1000000013	1983
7	7	7	um	Spot	Diameter	12	1000000012	1984
7	7	7	um	Spot	Diameter	12	1000000014	1985
7	7	7	um	Spot	Diameter	12	1000000015	1986
7	7	7	um	Spot	Diameter	12	1000000016	1987
7	7	7	um	Spot	Diameter	12	1000000017	1988
7	7	7	um	Spot	Diameter	12	1000000018	1989
7	7	7	um	Spot	Diameter	12	1000000019	1990
7	7	7	um	Spot	Diameter	12	1000000020	1991
7	7	7	um	Spot	Diameter	12	1000000021	1992
7	7	7	um	Spot	Diameter	12	1000000022	1993
7	7	7	um	Spot	Diameter	12	1000000023	1994
7	7	7	um	Spot	Diameter	12	1000000024	1995
7	7	7	um	Spot	Diameter	12	1000000025	1996
7	7	7	um	Spot	Diameter	12	1000000026	1997
7	7	7	um	Spot	Diameter	12	1000000027	1998
7	7	7	um	Spot	Diameter	12	1000000180	1999
7	7	7	um	Spot	Diameter	12	1000000028	2000
7	7	7	um	Spot	Diameter	12	1000000029	2001
7	7	7	um	Spot	Diameter	12	1000000030	2002
7	7	7	um	Spot	Diameter	12	1000000031	2003
7	7	7	um	Spot	Diameter	12	1000000032	2004
7	7	7	um	Spot	Diameter	12	1000000033	2005
7	7	7	um	Spot	Diameter	12	1000000034	2006
7	7	7	um	Spot	Diameter	12	1000000035	2007
7	7	7	um	Spot	Diameter	12	1000000037	2008
7	7	7	um	Spot	Diameter	12	1000000036	2009
7	7	7	um	Spot	Diameter	12	1000000038	2010
7	7	7	um	Spot	Diameter	12	1000000040	2011
7	7	7	um	Spot	Diameter	12	1000000039	2012
7	7	7	um	Spot	Diameter	12	1000000174	2013
7	7	7	um	Spot	Diameter	12	1000000041	2015
7	7	7	um	Spot	Diameter	12	1000000045	2016
7	7	7	um	Spot	Diameter	12	1000000044	2017
7	7	7	um	Spot	Diameter	12	1000000042	2018
7	7	7	um	Spot	Diameter	12	1000000043	2019
7	7	7	um	Spot	Diameter	12	1000000046	2020
7	7	7	um	Spot	Diameter	12	1000000047	2021
7	7	7	um	Spot	Diameter	12	1000000048	2023
7	7	7	um	Spot	Diameter	12	1000000049	2024
7	7	7	um	Spot	Diameter	12	1000000050	2025
7	7	7	um	Spot	Diameter	12	1000000051	2026
7	7	7	um	Spot	Diameter	12	1000000052	2027
7	7	7	um	Spot	Diameter	12	1000000053	2028
7	7	7	um	Spot	Diameter	12	1000000054	2029
7	7	7	um	Spot	Diameter	12	1000000055	2030
7	7	7	um	Spot	Diameter	12	1000000056	2031
7	7	7	um	Spot	Diameter	12	1000000057	2032
7	7	7	um	Spot	Diameter	12	1000000058	2033
7	7	7	um	Spot	Diameter	12	1000000059	2034
7	7	7	um	Spot	Diameter	12	1000000061	2035
7	7	7	um	Spot	Diameter	12	1000000060	2036
7	7	7	um	Spot	Diameter	12	1000000062	2037
7	7	7	um	Spot	Diameter	12	1000000063	2038
7	7	7	um	Spot	Diameter	12	1000000065	2039
7	7	7	um	Spot	Diameter	12	1000000064	2040
7	7	7	um	Spot	Diameter	12	1000000066	2041
7	7	7	um	Spot	Diameter	12	1000000067	2042
[truncated: 8,248 more rows]
