# Supplementary material for: Protocol for real-time monitoring of CD8+ T and myeloid cell behavior in human high-grade serous ovarian cancer slices
Source: STAR Protoc. 2024 Jun 2;5(2):103102. doi: 10.1016/j.xpro.2024.103102 (PMC11179100; doi:10.1016/j.xpro.2024.103102)
Supplement: Data S3. Files for testing the R script, quantification and statistical analysis step 2 [file mmc3.zip › Test files/Slice1_a/__Distance_from_Origin.csv]

Distance from Origin
====================
Distance from Origin	Unit	Category	Collection	Time	TrackID	ID
41521.6	um	Spot	Distance from Origin	1	1000000000	0
41514.4	um	Spot	Distance from Origin	1	1000000001	1
41630	um	Spot	Distance from Origin	1	1000000002	2
41673.8	um	Spot	Distance from Origin	1	1000000003	3
41554.8	um	Spot	Distance from Origin	1	1000000004	4
41729.3	um	Spot	Distance from Origin	1	1000000005	5
41465.7	um	Spot	Distance from Origin	1	1000000006	6
41726.4	um	Spot	Distance from Origin	1	1000000007	7
41707.5	um	Spot	Distance from Origin	1	1000000008	8
41718.4	um	Spot	Distance from Origin	1	1000000009	9
41545.1	um	Spot	Distance from Origin	1	1000000010	10
41694.7	um	Spot	Distance from Origin	1	1000000011	11
41656.5	um	Spot	Distance from Origin	1	1000000012	12
41453.3	um	Spot	Distance from Origin	1	1000000013	13
41577	um	Spot	Distance from Origin	1	1000000014	14
41500.3	um	Spot	Distance from Origin	1	1000000015	15
41712.1	um	Spot	Distance from Origin	1	1000000016	16
41692.4	um	Spot	Distance from Origin	1	1000000017	17
41633.9	um	Spot	Distance from Origin	1	1000000018	18
41699.8	um	Spot	Distance from Origin	1	1000000019	19
41414.4	um	Spot	Distance from Origin	1	1000000020	20
41548.7	um	Spot	Distance from Origin	1	1000000021	21
41677.2	um	Spot	Distance from Origin	1	1000000022	22
41623.7	um	Spot	Distance from Origin	1	1000000023	23
41696.7	um	Spot	Distance from Origin	1	1000000024	24
41421.2	um	Spot	Distance from Origin	1	1000000025	25
41426.5	um	Spot	Distance from Origin	1	1000000026	26
41689.8	um	Spot	Distance from Origin	1	1000000027	27
41457.2	um	Spot	Distance from Origin	1	1000000028	28
41661.2	um	Spot	Distance from Origin	1	1000000029	29
41332.3	um	Spot	Distance from Origin	1	1000000030	30
41439.4	um	Spot	Distance from Origin	1	1000000031	31
41646	um	Spot	Distance from Origin	1	1000000032	32
41482.5	um	Spot	Distance from Origin	1	1000000033	33
41461	um	Spot	Distance from Origin	1	1000000034	34
41699	um	Spot	Distance from Origin	1	1000000035	35
41424.8	um	Spot	Distance from Origin	1	1000000036	36
41541.5	um	Spot	Distance from Origin	1	1000000037	37
41404.4	um	Spot	Distance from Origin	1	1000000038	38
41656.6	um	Spot	Distance from Origin	1	1000000039	39
41442	um	Spot	Distance from Origin	1	1000000040	40
41622.8	um	Spot	Distance from Origin	1	1000000041	43
41465.8	um	Spot	Distance from Origin	1	1000000042	44
41693.4	um	Spot	Distance from Origin	1	1000000043	45
41371.7	um	Spot	Distance from Origin	1	1000000044	46
41410.1	um	Spot	Distance from Origin	1	1000000045	47
41477.9	um	Spot	Distance from Origin	1	1000000046	48
41516.5	um	Spot	Distance from Origin	1	1000000047	49
41415.4	um	Spot	Distance from Origin	1	1000000048	50
41456.4	um	Spot	Distance from Origin	1	1000000049	51
41438.2	um	Spot	Distance from Origin	1	1000000050	52
41519.4	um	Spot	Distance from Origin	1	1000000051	53
41597.1	um	Spot	Distance from Origin	1	1000000052	54
41371.7	um	Spot	Distance from Origin	1	1000000053	55
41664.6	um	Spot	Distance from Origin	1	1000000054	56
41392.6	um	Spot	Distance from Origin	1	1000000055	57
41405.8	um	Spot	Distance from Origin	1	1000000056	58
41642.7	um	Spot	Distance from Origin	1	1000000057	59
41604.9	um	Spot	Distance from Origin	1	1000000058	60
41681.4	um	Spot	Distance from Origin	1	1000000059	61
41357	um	Spot	Distance from Origin	1	1000000060	62
41376.9	um	Spot	Distance from Origin	1	1000000061	63
41423.1	um	Spot	Distance from Origin	1	1000000062	64
41440.3	um	Spot	Distance from Origin	1	1000000063	65
41539.4	um	Spot	Distance from Origin	1	1000000064	66
41339.9	um	Spot	Distance from Origin	1	1000000065	67
41485.8	um	Spot	Distance from Origin	1	1000000066	68
41357.9	um	Spot	Distance from Origin	1	1000000067	69
41587	um	Spot	Distance from Origin	1	1000000068	70
41456.8	um	Spot	Distance from Origin	1	1000000069	71
41425.7	um	Spot	Distance from Origin	1	1000000070	72
41374.8	um	Spot	Distance from Origin	1	1000000071	73
41394.7	um	Spot	Distance from Origin	1	1000000072	74
41644.4	um	Spot	Distance from Origin	1	1000000073	75
41476.3	um	Spot	Distance from Origin	1	1000000074	76
41684.4	um	Spot	Distance from Origin	1	1000000075	77
41581.7	um	Spot	Distance from Origin	1	1000000076	78
41675.3	um	Spot	Distance from Origin	1	1000000077	79
41379.7	um	Spot	Distance from Origin	1	1000000078	80
41427.4	um	Spot	Distance from Origin	1	1000000079	81
41298.6	um	Spot	Distance from Origin	1	1000000080	82
41439.7	um	Spot	Distance from Origin	1	1000000081	83
41557.8	um	Spot	Distance from Origin	1	1000000082	84
41402.1	um	Spot	Distance from Origin	1	1000000083	86
41544.3	um	Spot	Distance from Origin	1	1000000084	87
41679.2	um	Spot	Distance from Origin	1	1000000085	88
41671.5	um	Spot	Distance from Origin	1	1000000086	89
41373.6	um	Spot	Distance from Origin	1	1000000087	90
41424.6	um	Spot	Distance from Origin	1	1000000088	91
41433.6	um	Spot	Distance from Origin	1	1000000089	92
41325.3	um	Spot	Distance from Origin	1	1000000090	93
41451.6	um	Spot	Distance from Origin	1	1000000091	94
41386.1	um	Spot	Distance from Origin	1	1000000092	95
41270	um	Spot	Distance from Origin	1	1000000093	96
41548.4	um	Spot	Distance from Origin	1	1000000094	97
41295.7	um	Spot	Distance from Origin	1	1000000095	98
41392.3	um	Spot	Distance from Origin	1	1000000096	99
41314.4	um	Spot	Distance from Origin	1	1000000097	100
41353.4	um	Spot	Distance from Origin	1	1000000098	101
41402.5	um	Spot	Distance from Origin	1	1000000099	102
41331.1	um	Spot	Distance from Origin	1	1000000100	103
41250.9	um	Spot	Distance from Origin	1	1000000101	105
41629.1	um	Spot	Distance from Origin	1	1000000102	106
41641.7	um	Spot	Distance from Origin	1	1000000103	107
41360.4	um	Spot	Distance from Origin	1	1000000104	108
41252.6	um	Spot	Distance from Origin	1	1000000105	109
41331.1	um	Spot	Distance from Origin	1	1000000106	110
41388.4	um	Spot	Distance from Origin	1	1000000107	111
41496.4	um	Spot	Distance from Origin	1	1000000108	112
41264	um	Spot	Distance from Origin	1	1000000109	113
41649	um	Spot	Distance from Origin	1	1000000110	114
41235.9	um	Spot	Distance from Origin	1	1000000111	115
41296.7	um	Spot	Distance from Origin	1	1000000112	116
41451.5	um	Spot	Distance from Origin	1	1000000113	117
41247.4	um	Spot	Distance from Origin	1	1000000114	118
41279.2	um	Spot	Distance from Origin	1	1000000115	119
41364.1	um	Spot	Distance from Origin	1	1000000116	120
41292.4	um	Spot	Distance from Origin	1	1000000117	121
41444.7	um	Spot	Distance from Origin	1	1000000118	122
41644.8	um	Spot	Distance from Origin	1	1000000119	123
41270.4	um	Spot	Distance from Origin	1	1000000120	124
41504.6	um	Spot	Distance from Origin	1	1000000121	125
41538.3	um	Spot	Distance from Origin	1	1000000122	126
41346.3	um	Spot	Distance from Origin	1	1000000123	127
41620.9	um	Spot	Distance from Origin	1	1000000124	128
41386.5	um	Spot	Distance from Origin	1	1000000125	129
41330.8	um	Spot	Distance from Origin	1	1000000126	130
41259.4	um	Spot	Distance from Origin	1	1000000127	131
41278.8	um	Spot	Distance from Origin	1	1000000128	132
41408.6	um	Spot	Distance from Origin	1	1000000129	133
41261.1	um	Spot	Distance from Origin	1	1000000130	134
41529.8	um	Spot	Distance from Origin	1	1000000131	135
41219.4	um	Spot	Distance from Origin	1	1000000132	136
41237.4	um	Spot	Distance from Origin	1	1000000133	137
41303.6	um	Spot	Distance from Origin	1	1000000134	138
41290	um	Spot	Distance from Origin	1	1000000135	139
41283.7	um	Spot	Distance from Origin	1	1000000136	140
41236.9	um	Spot	Distance from Origin	1	1000000137	141
41421.4	um	Spot	Distance from Origin	1	1000000138	142
41335.7	um	Spot	Distance from Origin	1	1000000139	143
41246.8	um	Spot	Distance from Origin	1	1000000140	144
41410.6	um	Spot	Distance from Origin	1	1000000141	145
41436.2	um	Spot	Distance from Origin	1	1000000142	146
41297.7	um	Spot	Distance from Origin	1	1000000143	147
41215.9	um	Spot	Distance from Origin	1	1000000144	148
41329.8	um	Spot	Distance from Origin	1	1000000145	149
41277.5	um	Spot	Distance from Origin	1	1000000146	150
41317	um	Spot	Distance from Origin	1	1000000147	151
41423.9	um	Spot	Distance from Origin	1	1000000148	152
41474.9	um	Spot	Distance from Origin	1	1000000149	153
41496.9	um	Spot	Distance from Origin	1	1000000150	154
41437.4	um	Spot	Distance from Origin	1	1000000151	155
41409.5	um	Spot	Distance from Origin	1	1000000152	156
41232.8	um	Spot	Distance from Origin	1	1000000153	157
41451.6	um	Spot	Distance from Origin	1	1000000154	158
41196.6	um	Spot	Distance from Origin	1	1000000155	159
41389.5	um	Spot	Distance from Origin	1	1000000156	160
41223	um	Spot	Distance from Origin	1	1000000157	161
41372.3	um	Spot	Distance from Origin	1	1000000158	162
41324.8	um	Spot	Distance from Origin	1	1000000159	163
41380.3	um	Spot	Distance from Origin	1	1000000160	164
41271.6	um	Spot	Distance from Origin	1	1000000161	165
41154.7	um	Spot	Distance from Origin	1	1000000162	166
41427.5	um	Spot	Distance from Origin	1	1000000163	167
41289.7	um	Spot	Distance from Origin	1	1000000164	168
41253.2	um	Spot	Distance from Origin	1	1000000165	169
41238.6	um	Spot	Distance from Origin	1	1000000166	170
41387.9	um	Spot	Distance from Origin	1	1000000167	171
41481.1	um	Spot	Distance from Origin	1	1000000168	172
41391.6	um	Spot	Distance from Origin	1	1000000169	173
41189	um	Spot	Distance from Origin	1	1000000170	174
41378.8	um	Spot	Distance from Origin	1	1000000171	175
41168.6	um	Spot	Distance from Origin	1	1000000172	176
41406.6	um	Spot	Distance from Origin	1	1000000173	177
41521.2	um	Spot	Distance from Origin	2	1000000000	178
41513.8	um	Spot	Distance from Origin	2	1000000001	179
41629.7	um	Spot	Distance from Origin	2	1000000002	180
41673.1	um	Spot	Distance from Origin	2	1000000003	181
41554.6	um	Spot	Distance from Origin	2	1000000004	182
41729.2	um	Spot	Distance from Origin	2	1000000005	183
41464.8	um	Spot	Distance from Origin	2	1000000006	184
41726.3	um	Spot	Distance from Origin	2	1000000007	185
41707.1	um	Spot	Distance from Origin	2	1000000008	186
41717.6	um	Spot	Distance from Origin	2	1000000009	187
41544.7	um	Spot	Distance from Origin	2	1000000010	188
41694.3	um	Spot	Distance from Origin	2	1000000011	189
41656	um	Spot	Distance from Origin	2	1000000012	190
41452.7	um	Spot	Distance from Origin	2	1000000013	191
41575.7	um	Spot	Distance from Origin	2	1000000014	192
41499.9	um	Spot	Distance from Origin	2	1000000015	193
41711.4	um	Spot	Distance from Origin	2	1000000016	194
41691.9	um	Spot	Distance from Origin	2	1000000017	195
41633.4	um	Spot	Distance from Origin	2	1000000018	196
41699.4	um	Spot	Distance from Origin	2	1000000019	197
41413.8	um	Spot	Distance from Origin	2	1000000020	198
41548.1	um	Spot	Distance from Origin	2	1000000021	199
41676.6	um	Spot	Distance from Origin	2	1000000022	200
41623.2	um	Spot	Distance from Origin	2	1000000023	201
41696.3	um	Spot	Distance from Origin	2	1000000024	202
41421.1	um	Spot	Distance from Origin	2	1000000025	203
41426	um	Spot	Distance from Origin	2	1000000026	204
41689.1	um	Spot	Distance from Origin	2	1000000027	205
41456.7	um	Spot	Distance from Origin	2	1000000028	206
41660.8	um	Spot	Distance from Origin	2	1000000029	207
41331.7	um	Spot	Distance from Origin	2	1000000030	208
41439	um	Spot	Distance from Origin	2	1000000031	209
41645.5	um	Spot	Distance from Origin	2	1000000032	210
41482.1	um	Spot	Distance from Origin	2	1000000033	211
41460.7	um	Spot	Distance from Origin	2	1000000034	212
41698.9	um	Spot	Distance from Origin	2	1000000035	213
41424.3	um	Spot	Distance from Origin	2	1000000036	214
41541.8	um	Spot	Distance from Origin	2	1000000037	215
41403.7	um	Spot	Distance from Origin	2	1000000038	216
41441.9	um	Spot	Distance from Origin	2	1000000040	217
41655.8	um	Spot	Distance from Origin	2	1000000039	218
41447.3	um	Spot	Distance from Origin	2	1000000174	219
41622.2	um	Spot	Distance from Origin	2	1000000041	222
41465.2	um	Spot	Distance from Origin	2	1000000042	223
41371.5	um	Spot	Distance from Origin	2	1000000044	224
41410.6	um	Spot	Distance from Origin	2	1000000045	225
41693.1	um	Spot	Distance from Origin	2	1000000043	226
41477.5	um	Spot	Distance from Origin	2	1000000046	227
41516	um	Spot	Distance from Origin	2	1000000047	228
41455.9	um	Spot	Distance from Origin	2	1000000049	229
41437.9	um	Spot	Distance from Origin	2	1000000050	230
41596.8	um	Spot	Distance from Origin	2	1000000052	231
41371.4	um	Spot	Distance from Origin	2	1000000053	232
41392.2	um	Spot	Distance from Origin	2	1000000055	233
41642.3	um	Spot	Distance from Origin	2	1000000057	234
41664.2	um	Spot	Distance from Origin	2	1000000054	235
41404.8	um	Spot	Distance from Origin	2	1000000056	236
41604.6	um	Spot	Distance from Origin	2	1000000058	237
41680.9	um	Spot	Distance from Origin	2	1000000059	238
41356.6	um	Spot	Distance from Origin	2	1000000060	239
41376.3	um	Spot	Distance from Origin	2	1000000061	240
41422.3	um	Spot	Distance from Origin	2	1000000062	241
41440.1	um	Spot	Distance from Origin	2	1000000063	242
41339.5	um	Spot	Distance from Origin	2	1000000065	243
41538.8	um	Spot	Distance from Origin	2	1000000064	244
41485.3	um	Spot	Distance from Origin	2	1000000066	245
41586.5	um	Spot	Distance from Origin	2	1000000068	246
41357.7	um	Spot	Distance from Origin	2	1000000067	247
41456.4	um	Spot	Distance from Origin	2	1000000069	248
41425.1	um	Spot	Distance from Origin	2	1000000070	249
41374.3	um	Spot	Distance from Origin	2	1000000071	250
41394.2	um	Spot	Distance from Origin	2	1000000072	251
41644.2	um	Spot	Distance from Origin	2	1000000073	252
41476	um	Spot	Distance from Origin	2	1000000074	253
41684.3	um	Spot	Distance from Origin	2	1000000075	254
41581.4	um	Spot	Distance from Origin	2	1000000076	255
41674.9	um	Spot	Distance from Origin	2	1000000077	256
41379.2	um	Spot	Distance from Origin	2	1000000078	257
41426.9	um	Spot	Distance from Origin	2	1000000079	258
41297.9	um	Spot	Distance from Origin	2	1000000080	259
41439.4	um	Spot	Distance from Origin	2	1000000081	260
41557.4	um	Spot	Distance from Origin	2	1000000082	261
41401.7	um	Spot	Distance from Origin	2	1000000083	263
41679.2	um	Spot	Distance from Origin	2	1000000085	264
41671	um	Spot	Distance from Origin	2	1000000086	265
41373.3	um	Spot	Distance from Origin	2	1000000087	266
41541.9	um	Spot	Distance from Origin	2	1000000084	267
41424.1	um	Spot	Distance from Origin	2	1000000088	268
41433.1	um	Spot	Distance from Origin	2	1000000089	269
41324.8	um	Spot	Distance from Origin	2	1000000090	270
41451.4	um	Spot	Distance from Origin	2	1000000091	271
41269.8	um	Spot	Distance from Origin	2	1000000093	272
41385.4	um	Spot	Distance from Origin	2	1000000092	273
41281.9	um	Spot	Distance from Origin	2	1000000175	274
41392.4	um	Spot	Distance from Origin	2	1000000096	275
41547.8	um	Spot	Distance from Origin	2	1000000094	276
41295.1	um	Spot	Distance from Origin	2	1000000095	277
41314.1	um	Spot	Distance from Origin	2	1000000097	278
41353.3	um	Spot	Distance from Origin	2	1000000098	279
41402.1	um	Spot	Distance from Origin	2	1000000099	280
41330.6	um	Spot	Distance from Origin	2	1000000100	282
41250.2	um	Spot	Distance from Origin	2	1000000101	283
41628.7	um	Spot	Distance from Origin	2	1000000102	284
41291	um	Spot	Distance from Origin	2	1000000176	285
41641.1	um	Spot	Distance from Origin	2	1000000103	286
41359.9	um	Spot	Distance from Origin	2	1000000104	287
41252.3	um	Spot	Distance from Origin	2	1000000105	288
41388.2	um	Spot	Distance from Origin	2	1000000107	289
41495.8	um	Spot	Distance from Origin	2	1000000108	290
41330.5	um	Spot	Distance from Origin	2	1000000106	291
41263.9	um	Spot	Distance from Origin	2	1000000109	292
41648.2	um	Spot	Distance from Origin	2	1000000110	293
41235.3	um	Spot	Distance from Origin	2	1000000111	294
41296.3	um	Spot	Distance from Origin	2	1000000112	295
41451.3	um	Spot	Distance from Origin	2	1000000113	296
41246.9	um	Spot	Distance from Origin	2	1000000114	297
41278.9	um	Spot	Distance from Origin	2	1000000115	298
41363.7	um	Spot	Distance from Origin	2	1000000116	299
41292	um	Spot	Distance from Origin	2	1000000117	300
41444.4	um	Spot	Distance from Origin	2	1000000118	301
41272	um	Spot	Distance from Origin	2	1000000120	302
41644.8	um	Spot	Distance from Origin	2	1000000119	303
41538	um	Spot	Distance from Origin	2	1000000122	304
41504.1	um	Spot	Distance from Origin	2	1000000121	305
41346	um	Spot	Distance from Origin	2	1000000123	306
41620.6	um	Spot	Distance from Origin	2	1000000124	307
41386.1	um	Spot	Distance from Origin	2	1000000125	308
41330.3	um	Spot	Distance from Origin	2	1000000126	309
41259.2	um	Spot	Distance from Origin	2	1000000127	310
41278.7	um	Spot	Distance from Origin	2	1000000128	311
41408.2	um	Spot	Distance from Origin	2	1000000129	312
41260.8	um	Spot	Distance from Origin	2	1000000130	313
41529.3	um	Spot	Distance from Origin	2	1000000131	314
41218.6	um	Spot	Distance from Origin	2	1000000132	315
41237.1	um	Spot	Distance from Origin	2	1000000133	316
41302.2	um	Spot	Distance from Origin	2	1000000134	317
41289.6	um	Spot	Distance from Origin	2	1000000135	318
41283.4	um	Spot	Distance from Origin	2	1000000136	319
41236.6	um	Spot	Distance from Origin	2	1000000137	320
41421.2	um	Spot	Distance from Origin	2	1000000138	321
41335.6	um	Spot	Distance from Origin	2	1000000139	322
41246.4	um	Spot	Distance from Origin	2	1000000140	323
41410.1	um	Spot	Distance from Origin	2	1000000141	324
41435.8	um	Spot	Distance from Origin	2	1000000142	325
41215.3	um	Spot	Distance from Origin	2	1000000144	326
41297.2	um	Spot	Distance from Origin	2	1000000143	327
41329.1	um	Spot	Distance from Origin	2	1000000145	328
41276.9	um	Spot	Distance from Origin	2	1000000146	329
41316.6	um	Spot	Distance from Origin	2	1000000147	330
41423.6	um	Spot	Distance from Origin	2	1000000148	331
41474	um	Spot	Distance from Origin	2	1000000149	332
41496.7	um	Spot	Distance from Origin	2	1000000150	333
41439.2	um	Spot	Distance from Origin	2	1000000151	334
41407.5	um	Spot	Distance from Origin	2	1000000152	335
41232	um	Spot	Distance from Origin	2	1000000153	336
41451.1	um	Spot	Distance from Origin	2	1000000154	337
41196	um	Spot	Distance from Origin	2	1000000155	338
41389.1	um	Spot	Distance from Origin	2	1000000156	339
41222.5	um	Spot	Distance from Origin	2	1000000157	340
41372.2	um	Spot	Distance from Origin	2	1000000158	341
41324.3	um	Spot	Distance from Origin	2	1000000159	342
41379.8	um	Spot	Distance from Origin	2	1000000160	343
41271.9	um	Spot	Distance from Origin	2	1000000161	344
41154.4	um	Spot	Distance from Origin	2	1000000162	345
41427.1	um	Spot	Distance from Origin	2	1000000163	346
41289.2	um	Spot	Distance from Origin	2	1000000164	347
41252.7	um	Spot	Distance from Origin	2	1000000165	348
41238	um	Spot	Distance from Origin	2	1000000166	349
41387.6	um	Spot	Distance from Origin	2	1000000167	350
41480.8	um	Spot	Distance from Origin	2	1000000168	351
41391.4	um	Spot	Distance from Origin	2	1000000169	352
41188.5	um	Spot	Distance from Origin	2	1000000170	353
41378.5	um	Spot	Distance from Origin	2	1000000171	354
41168.2	um	Spot	Distance from Origin	2	1000000172	355
41406.1	um	Spot	Distance from Origin	2	1000000173	356
41521.6	um	Spot	Distance from Origin	3	1000000000	357
41514.8	um	Spot	Distance from Origin	3	1000000001	358
41630.2	um	Spot	Distance from Origin	3	1000000002	359
41673.3	um	Spot	Distance from Origin	3	1000000003	360
41554.8	um	Spot	Distance from Origin	3	1000000004	361
41729.3	um	Spot	Distance from Origin	3	1000000005	362
41465.2	um	Spot	Distance from Origin	3	1000000006	363
41726.3	um	Spot	Distance from Origin	3	1000000007	364
41707.5	um	Spot	Distance from Origin	3	1000000008	365
41718	um	Spot	Distance from Origin	3	1000000009	366
41694.6	um	Spot	Distance from Origin	3	1000000011	367
41453.2	um	Spot	Distance from Origin	3	1000000013	368
41577	um	Spot	Distance from Origin	3	1000000014	369
41656.3	um	Spot	Distance from Origin	3	1000000012	370
41500.3	um	Spot	Distance from Origin	3	1000000015	371
41712	um	Spot	Distance from Origin	3	1000000016	372
41692.4	um	Spot	Distance from Origin	3	1000000017	373
41633.7	um	Spot	Distance from Origin	3	1000000018	374
41699.9	um	Spot	Distance from Origin	3	1000000019	375
41414.2	um	Spot	Distance from Origin	3	1000000020	376
41548.6	um	Spot	Distance from Origin	3	1000000021	377
41677	um	Spot	Distance from Origin	3	1000000022	378
41623.7	um	Spot	Distance from Origin	3	1000000023	379
41696.7	um	Spot	Distance from Origin	3	1000000024	380
41421.2	um	Spot	Distance from Origin	3	1000000025	381
41426.7	um	Spot	Distance from Origin	3	1000000026	382
41689.3	um	Spot	Distance from Origin	3	1000000027	383
41457.5	um	Spot	Distance from Origin	3	1000000028	384
41661.2	um	Spot	Distance from Origin	3	1000000029	385
41332.7	um	Spot	Distance from Origin	3	1000000030	386
41439.5	um	Spot	Distance from Origin	3	1000000031	387
41645.9	um	Spot	Distance from Origin	3	1000000032	388
41482.5	um	Spot	Distance from Origin	3	1000000033	389
41461.1	um	Spot	Distance from Origin	3	1000000034	390
41698.9	um	Spot	Distance from Origin	3	1000000035	391
41424.7	um	Spot	Distance from Origin	3	1000000036	392
41542	um	Spot	Distance from Origin	3	1000000037	393
41404.5	um	Spot	Distance from Origin	3	1000000038	394
41442.5	um	Spot	Distance from Origin	3	1000000040	395
41656.6	um	Spot	Distance from Origin	3	1000000039	396
41448.9	um	Spot	Distance from Origin	3	1000000174	397
41622.6	um	Spot	Distance from Origin	3	1000000041	400
41465.6	um	Spot	Distance from Origin	3	1000000042	401
41372.4	um	Spot	Distance from Origin	3	1000000044	402
41411.5	um	Spot	Distance from Origin	3	1000000045	403
41693.6	um	Spot	Distance from Origin	3	1000000043	404
41478	um	Spot	Distance from Origin	3	1000000046	405
41516.5	um	Spot	Distance from Origin	3	1000000047	406
41456.3	um	Spot	Distance from Origin	3	1000000049	407
41662.7	um	Spot	Distance from Origin	3	1000000177	408
41438.2	um	Spot	Distance from Origin	3	1000000050	409
41597.1	um	Spot	Distance from Origin	3	1000000052	410
41371.7	um	Spot	Distance from Origin	3	1000000053	411
41664.9	um	Spot	Distance from Origin	3	1000000054	412
41392.7	um	Spot	Distance from Origin	3	1000000055	413
41405.7	um	Spot	Distance from Origin	3	1000000056	414
41642.8	um	Spot	Distance from Origin	3	1000000057	415
41604.8	um	Spot	Distance from Origin	3	1000000058	416
41681.4	um	Spot	Distance from Origin	3	1000000059	417
41357.2	um	Spot	Distance from Origin	3	1000000060	418
41376.8	um	Spot	Distance from Origin	3	1000000061	419
41422.6	um	Spot	Distance from Origin	3	1000000062	420
41440.5	um	Spot	Distance from Origin	3	1000000063	421
41539.4	um	Spot	Distance from Origin	3	1000000064	422
41340	um	Spot	Distance from Origin	3	1000000065	423
41485.7	um	Spot	Distance from Origin	3	1000000066	424
41358.1	um	Spot	Distance from Origin	3	1000000067	425
41587.1	um	Spot	Distance from Origin	3	1000000068	426
41457.2	um	Spot	Distance from Origin	3	1000000069	427
41425.6	um	Spot	Distance from Origin	3	1000000070	428
41374.8	um	Spot	Distance from Origin	3	1000000071	429
41394.7	um	Spot	Distance from Origin	3	1000000072	430
41644.4	um	Spot	Distance from Origin	3	1000000073	431
41476.4	um	Spot	Distance from Origin	3	1000000074	432
41684.4	um	Spot	Distance from Origin	3	1000000075	433
41582.1	um	Spot	Distance from Origin	3	1000000076	434
41675.3	um	Spot	Distance from Origin	3	1000000077	435
41298.8	um	Spot	Distance from Origin	3	1000000080	436
41380.3	um	Spot	Distance from Origin	3	1000000078	437
41427.3	um	Spot	Distance from Origin	3	1000000079	438
41439.7	um	Spot	Distance from Origin	3	1000000081	439
41557.7	um	Spot	Distance from Origin	3	1000000082	440
41402	um	Spot	Distance from Origin	3	1000000083	442
41679.3	um	Spot	Distance from Origin	3	1000000085	443
41671.5	um	Spot	Distance from Origin	3	1000000086	444
41373.6	um	Spot	Distance from Origin	3	1000000087	445
41541.8	um	Spot	Distance from Origin	3	1000000084	446
41422.2	um	Spot	Distance from Origin	3	1000000088	447
41433.6	um	Spot	Distance from Origin	3	1000000089	448
41325.3	um	Spot	Distance from Origin	3	1000000090	449
41451.8	um	Spot	Distance from Origin	3	1000000091	450
41270.1	um	Spot	Distance from Origin	3	1000000093	451
41385.8	um	Spot	Distance from Origin	3	1000000092	452
41282.6	um	Spot	Distance from Origin	3	1000000175	453
41548.4	um	Spot	Distance from Origin	3	1000000094	454
41392.7	um	Spot	Distance from Origin	3	1000000096	455
41295.9	um	Spot	Distance from Origin	3	1000000095	456
41314.3	um	Spot	Distance from Origin	3	1000000097	457
41353.2	um	Spot	Distance from Origin	3	1000000098	458
41401.9	um	Spot	Distance from Origin	3	1000000099	459
41331	um	Spot	Distance from Origin	3	1000000100	461
41250.4	um	Spot	Distance from Origin	3	1000000101	462
41629.1	um	Spot	Distance from Origin	3	1000000102	463
41641.6	um	Spot	Distance from Origin	3	1000000103	464
41360.3	um	Spot	Distance from Origin	3	1000000104	465
41252.7	um	Spot	Distance from Origin	3	1000000105	466
41331	um	Spot	Distance from Origin	3	1000000106	467
41388.4	um	Spot	Distance from Origin	3	1000000107	468
41496.4	um	Spot	Distance from Origin	3	1000000108	469
41264.4	um	Spot	Distance from Origin	3	1000000109	470
41648.4	um	Spot	Distance from Origin	3	1000000110	471
41235.7	um	Spot	Distance from Origin	3	1000000111	472
41296.7	um	Spot	Distance from Origin	3	1000000112	473
41451.7	um	Spot	Distance from Origin	3	1000000113	474
41247.4	um	Spot	Distance from Origin	3	1000000114	475
41279.2	um	Spot	Distance from Origin	3	1000000115	476
41364.1	um	Spot	Distance from Origin	3	1000000116	477
41292.4	um	Spot	Distance from Origin	3	1000000117	478
41444.7	um	Spot	Distance from Origin	3	1000000118	479
41272.5	um	Spot	Distance from Origin	3	1000000120	480
41644.8	um	Spot	Distance from Origin	3	1000000119	481
41504.6	um	Spot	Distance from Origin	3	1000000121	482
41538.4	um	Spot	Distance from Origin	3	1000000122	483
41346.3	um	Spot	Distance from Origin	3	1000000123	484
41621	um	Spot	Distance from Origin	3	1000000124	485
41386.6	um	Spot	Distance from Origin	3	1000000125	486
41330.3	um	Spot	Distance from Origin	3	1000000126	487
41259.3	um	Spot	Distance from Origin	3	1000000127	488
41278.8	um	Spot	Distance from Origin	3	1000000128	489
41407.9	um	Spot	Distance from Origin	3	1000000129	490
41261.4	um	Spot	Distance from Origin	3	1000000130	491
41529.6	um	Spot	Distance from Origin	3	1000000131	492
41218.5	um	Spot	Distance from Origin	3	1000000132	493
41237.6	um	Spot	Distance from Origin	3	1000000133	494
41302.6	um	Spot	Distance from Origin	3	1000000134	495
41289.8	um	Spot	Distance from Origin	3	1000000135	496
41283.5	um	Spot	Distance from Origin	3	1000000136	497
41237	um	Spot	Distance from Origin	3	1000000137	498
41422.1	um	Spot	Distance from Origin	3	1000000138	499
41246.7	um	Spot	Distance from Origin	3	1000000140	500
41410.8	um	Spot	Distance from Origin	3	1000000141	501
41436.1	um	Spot	Distance from Origin	3	1000000142	502
41297.7	um	Spot	Distance from Origin	3	1000000143	503
41215.9	um	Spot	Distance from Origin	3	1000000144	504
41329.5	um	Spot	Distance from Origin	3	1000000145	505
41277.5	um	Spot	Distance from Origin	3	1000000146	506
41317.3	um	Spot	Distance from Origin	3	1000000147	507
41423.9	um	Spot	Distance from Origin	3	1000000148	508
41475.3	um	Spot	Distance from Origin	3	1000000149	509
41497.2	um	Spot	Distance from Origin	3	1000000150	510
41438.2	um	Spot	Distance from Origin	3	1000000151	511
41409.4	um	Spot	Distance from Origin	3	1000000152	512
41232.8	um	Spot	Distance from Origin	3	1000000153	513
41451.7	um	Spot	Distance from Origin	3	1000000154	514
41196.2	um	Spot	Distance from Origin	3	1000000155	515
41389.5	um	Spot	Distance from Origin	3	1000000156	516
41223.3	um	Spot	Distance from Origin	3	1000000157	517
41372.6	um	Spot	Distance from Origin	3	1000000158	518
41324.5	um	Spot	Distance from Origin	3	1000000159	519
41380.3	um	Spot	Distance from Origin	3	1000000160	520
41155.1	um	Spot	Distance from Origin	3	1000000162	521
41271.6	um	Spot	Distance from Origin	3	1000000161	522
41427.4	um	Spot	Distance from Origin	3	1000000163	523
41289.7	um	Spot	Distance from Origin	3	1000000164	524
41253.5	um	Spot	Distance from Origin	3	1000000165	525
41238.6	um	Spot	Distance from Origin	3	1000000166	526
41388	um	Spot	Distance from Origin	3	1000000167	527
41481.2	um	Spot	Distance from Origin	3	1000000168	528
41391.6	um	Spot	Distance from Origin	3	1000000169	529
41189.1	um	Spot	Distance from Origin	3	1000000170	530
41378.9	um	Spot	Distance from Origin	3	1000000171	531
41168.9	um	Spot	Distance from Origin	3	1000000172	532
41406.6	um	Spot	Distance from Origin	3	1000000173	533
41521.3	um	Spot	Distance from Origin	4	1000000000	534
41514	um	Spot	Distance from Origin	4	1000000001	535
41629.8	um	Spot	Distance from Origin	4	1000000002	536
41672.8	um	Spot	Distance from Origin	4	1000000003	537
41554.7	um	Spot	Distance from Origin	4	1000000004	538
41729.3	um	Spot	Distance from Origin	4	1000000005	539
41465.5	um	Spot	Distance from Origin	4	1000000006	540
41726.4	um	Spot	Distance from Origin	4	1000000007	541
41707.2	um	Spot	Distance from Origin	4	1000000008	542
41717.8	um	Spot	Distance from Origin	4	1000000009	543
41544.6	um	Spot	Distance from Origin	4	1000000010	544
41694.8	um	Spot	Distance from Origin	4	1000000011	545
41452.6	um	Spot	Distance from Origin	4	1000000013	546
41578.1	um	Spot	Distance from Origin	4	1000000014	547
41656	um	Spot	Distance from Origin	4	1000000012	548
41500	um	Spot	Distance from Origin	4	1000000015	549
41711.9	um	Spot	Distance from Origin	4	1000000016	550
41692.1	um	Spot	Distance from Origin	4	1000000017	551
41633.7	um	Spot	Distance from Origin	4	1000000018	552
41699.6	um	Spot	Distance from Origin	4	1000000019	553
41413.8	um	Spot	Distance from Origin	4	1000000020	554
41548.4	um	Spot	Distance from Origin	4	1000000021	555
41676.9	um	Spot	Distance from Origin	4	1000000022	556
41623.5	um	Spot	Distance from Origin	4	1000000023	557
41696.4	um	Spot	Distance from Origin	4	1000000024	558
41421.1	um	Spot	Distance from Origin	4	1000000025	559
41426.4	um	Spot	Distance from Origin	4	1000000026	560
41689.1	um	Spot	Distance from Origin	4	1000000027	561
41457.5	um	Spot	Distance from Origin	4	1000000028	562
41660.9	um	Spot	Distance from Origin	4	1000000029	563
41332.1	um	Spot	Distance from Origin	4	1000000030	564
41439.2	um	Spot	Distance from Origin	4	1000000031	565
41645.6	um	Spot	Distance from Origin	4	1000000032	566
41482.3	um	Spot	Distance from Origin	4	1000000033	567
41460.9	um	Spot	Distance from Origin	4	1000000034	568
41542.8	um	Spot	Distance from Origin	4	1000000037	569
41698.9	um	Spot	Distance from Origin	4	1000000035	570
41424.2	um	Spot	Distance from Origin	4	1000000036	571
41405	um	Spot	Distance from Origin	4	1000000038	572
41442.4	um	Spot	Distance from Origin	4	1000000040	573
41656.4	um	Spot	Distance from Origin	4	1000000039	574
41448.9	um	Spot	Distance from Origin	4	1000000174	575
41622.5	um	Spot	Distance from Origin	4	1000000041	578
41372.2	um	Spot	Distance from Origin	4	1000000044	579
41465.4	um	Spot	Distance from Origin	4	1000000042	580
41411.1	um	Spot	Distance from Origin	4	1000000045	581
41692.9	um	Spot	Distance from Origin	4	1000000043	582
41477.8	um	Spot	Distance from Origin	4	1000000046	583
41516.3	um	Spot	Distance from Origin	4	1000000047	584
41414.9	um	Spot	Distance from Origin	4	1000000048	585
41455.9	um	Spot	Distance from Origin	4	1000000049	586
41437.8	um	Spot	Distance from Origin	4	1000000050	587
41596.8	um	Spot	Distance from Origin	4	1000000052	588
41519.6	um	Spot	Distance from Origin	4	1000000051	589
41371.5	um	Spot	Distance from Origin	4	1000000053	590
41664.9	um	Spot	Distance from Origin	4	1000000054	591
41392.7	um	Spot	Distance from Origin	4	1000000055	592
41405.3	um	Spot	Distance from Origin	4	1000000056	593
41642.5	um	Spot	Distance from Origin	4	1000000057	594
41604.7	um	Spot	Distance from Origin	4	1000000058	595
41681	um	Spot	Distance from Origin	4	1000000059	596
41356.8	um	Spot	Distance from Origin	4	1000000060	597
41376.6	um	Spot	Distance from Origin	4	1000000061	598
41422	um	Spot	Distance from Origin	4	1000000062	599
41440.2	um	Spot	Distance from Origin	4	1000000063	600
41539	um	Spot	Distance from Origin	4	1000000064	601
41339.7	um	Spot	Distance from Origin	4	1000000065	602
41485.5	um	Spot	Distance from Origin	4	1000000066	603
41357.6	um	Spot	Distance from Origin	4	1000000067	604
41586.7	um	Spot	Distance from Origin	4	1000000068	605
41456	um	Spot	Distance from Origin	4	1000000069	606
41425.3	um	Spot	Distance from Origin	4	1000000070	607
41374.6	um	Spot	Distance from Origin	4	1000000071	608
41394.2	um	Spot	Distance from Origin	4	1000000072	609
41644.4	um	Spot	Distance from Origin	4	1000000073	610
41476.1	um	Spot	Distance from Origin	4	1000000074	611
41582.8	um	Spot	Distance from Origin	4	1000000076	612
41684.4	um	Spot	Distance from Origin	4	1000000075	613
41298.9	um	Spot	Distance from Origin	4	1000000080	614
41675.1	um	Spot	Distance from Origin	4	1000000077	615
41379.6	um	Spot	Distance from Origin	4	1000000078	616
41427.1	um	Spot	Distance from Origin	4	1000000079	617
41557.5	um	Spot	Distance from Origin	4	1000000082	618
41439.6	um	Spot	Distance from Origin	4	1000000081	619
41401.9	um	Spot	Distance from Origin	4	1000000083	621
41679.4	um	Spot	Distance from Origin	4	1000000085	622
41671.1	um	Spot	Distance from Origin	4	1000000086	623
41373.4	um	Spot	Distance from Origin	4	1000000087	624
41541.9	um	Spot	Distance from Origin	4	1000000084	625
41424.1	um	Spot	Distance from Origin	4	1000000088	626
41433.3	um	Spot	Distance from Origin	4	1000000089	627
41325	um	Spot	Distance from Origin	4	1000000090	628
41451.6	um	Spot	Distance from Origin	4	1000000091	629
41270	um	Spot	Distance from Origin	4	1000000093	630
41385.6	um	Spot	Distance from Origin	4	1000000092	631
41282.3	um	Spot	Distance from Origin	4	1000000175	632
41392.4	um	Spot	Distance from Origin	4	1000000096	633
41547.8	um	Spot	Distance from Origin	4	1000000094	634
41295.6	um	Spot	Distance from Origin	4	1000000095	635
41314	um	Spot	Distance from Origin	4	1000000097	636
41353.6	um	Spot	Distance from Origin	4	1000000098	637
41402.4	um	Spot	Distance from Origin	4	1000000099	638
41330.8	um	Spot	Distance from Origin	4	1000000100	640
41250.5	um	Spot	Distance from Origin	4	1000000101	641
41628.9	um	Spot	Distance from Origin	4	1000000102	642
41291	um	Spot	Distance from Origin	4	1000000176	643
41641.3	um	Spot	Distance from Origin	4	1000000103	644
41360.4	um	Spot	Distance from Origin	4	1000000104	645
41252.3	um	Spot	Distance from Origin	4	1000000105	646
41496.4	um	Spot	Distance from Origin	4	1000000108	647
41330.8	um	Spot	Distance from Origin	4	1000000106	648
41388.2	um	Spot	Distance from Origin	4	1000000107	649
41263.9	um	Spot	Distance from Origin	4	1000000109	650
41235.5	um	Spot	Distance from Origin	4	1000000111	651
41645.8	um	Spot	Distance from Origin	4	1000000110	652
41296.4	um	Spot	Distance from Origin	4	1000000112	653
41451.3	um	Spot	Distance from Origin	4	1000000113	654
41247.3	um	Spot	Distance from Origin	4	1000000114	655
41279	um	Spot	Distance from Origin	4	1000000115	656
41364.1	um	Spot	Distance from Origin	4	1000000116	657
41292	um	Spot	Distance from Origin	4	1000000117	658
41444.3	um	Spot	Distance from Origin	4	1000000118	659
41644.9	um	Spot	Distance from Origin	4	1000000119	660
41270	um	Spot	Distance from Origin	4	1000000120	661
41504.4	um	Spot	Distance from Origin	4	1000000121	662
41538.1	um	Spot	Distance from Origin	4	1000000122	663
41346.1	um	Spot	Distance from Origin	4	1000000123	664
41620.7	um	Spot	Distance from Origin	4	1000000124	665
41386.3	um	Spot	Distance from Origin	4	1000000125	666
41259.1	um	Spot	Distance from Origin	4	1000000127	667
41330.2	um	Spot	Distance from Origin	4	1000000126	668
41278.6	um	Spot	Distance from Origin	4	1000000128	669
41408.4	um	Spot	Distance from Origin	4	1000000129	670
41261.1	um	Spot	Distance from Origin	4	1000000130	671
41217.6	um	Spot	Distance from Origin	4	1000000132	672
41529.7	um	Spot	Distance from Origin	4	1000000131	673
41237.1	um	Spot	Distance from Origin	4	1000000133	674
41302.2	um	Spot	Distance from Origin	4	1000000134	675
41289.5	um	Spot	Distance from Origin	4	1000000135	676
41283.5	um	Spot	Distance from Origin	4	1000000136	677
41236.9	um	Spot	Distance from Origin	4	1000000137	678
41421.5	um	Spot	Distance from Origin	4	1000000138	679
41334.8	um	Spot	Distance from Origin	4	1000000139	680
41246.4	um	Spot	Distance from Origin	4	1000000140	681
41297.7	um	Spot	Distance from Origin	4	1000000143	682
41410.5	um	Spot	Distance from Origin	4	1000000141	683
41435.8	um	Spot	Distance from Origin	4	1000000142	684
41215.8	um	Spot	Distance from Origin	4	1000000144	685
41329.1	um	Spot	Distance from Origin	4	1000000145	686
41277.1	um	Spot	Distance from Origin	4	1000000146	687
41316.6	um	Spot	Distance from Origin	4	1000000147	688
41423.3	um	Spot	Distance from Origin	4	1000000148	689
41474.7	um	Spot	Distance from Origin	4	1000000149	690
41497.1	um	Spot	Distance from Origin	4	1000000150	691
41438.3	um	Spot	Distance from Origin	4	1000000151	692
41409.3	um	Spot	Distance from Origin	4	1000000152	693
41232.2	um	Spot	Distance from Origin	4	1000000153	694
41451.3	um	Spot	Distance from Origin	4	1000000154	695
41196.1	um	Spot	Distance from Origin	4	1000000155	696
41389	um	Spot	Distance from Origin	4	1000000156	697
41222.7	um	Spot	Distance from Origin	4	1000000157	698
41372.2	um	Spot	Distance from Origin	4	1000000158	699
41324.4	um	Spot	Distance from Origin	4	1000000159	700
41380.3	um	Spot	Distance from Origin	4	1000000160	701
41154.9	um	Spot	Distance from Origin	4	1000000162	702
41271.4	um	Spot	Distance from Origin	4	1000000161	703
41427.1	um	Spot	Distance from Origin	4	1000000163	704
41289.4	um	Spot	Distance from Origin	4	1000000164	705
41252.9	um	Spot	Distance from Origin	4	1000000165	706
41238.2	um	Spot	Distance from Origin	4	1000000166	707
41387.9	um	Spot	Distance from Origin	4	1000000167	708
41480.9	um	Spot	Distance from Origin	4	1000000168	709
41391.5	um	Spot	Distance from Origin	4	1000000169	710
41188.6	um	Spot	Distance from Origin	4	1000000170	711
41378.7	um	Spot	Distance from Origin	4	1000000171	712
41168.7	um	Spot	Distance from Origin	4	1000000172	713
41406.2	um	Spot	Distance from Origin	4	1000000173	714
41521.3	um	Spot	Distance from Origin	5	1000000000	715
41514.5	um	Spot	Distance from Origin	5	1000000001	716
41629.6	um	Spot	Distance from Origin	5	1000000002	717
41554.6	um	Spot	Distance from Origin	5	1000000004	718
41672.5	um	Spot	Distance from Origin	5	1000000003	719
41729.3	um	Spot	Distance from Origin	5	1000000005	720
41465.2	um	Spot	Distance from Origin	5	1000000006	721
41726.5	um	Spot	Distance from Origin	5	1000000007	722
41707.2	um	Spot	Distance from Origin	5	1000000008	723
41717.5	um	Spot	Distance from Origin	5	1000000009	724
41543.9	um	Spot	Distance from Origin	5	1000000010	725
41694.5	um	Spot	Distance from Origin	5	1000000011	726
41452.7	um	Spot	Distance from Origin	5	1000000013	727
41578.1	um	Spot	Distance from Origin	5	1000000014	728
41656.1	um	Spot	Distance from Origin	5	1000000012	729
41500	um	Spot	Distance from Origin	5	1000000015	730
41692.1	um	Spot	Distance from Origin	5	1000000017	731
41633.5	um	Spot	Distance from Origin	5	1000000018	732
41699.5	um	Spot	Distance from Origin	5	1000000019	733
41413.7	um	Spot	Distance from Origin	5	1000000020	734
41548.4	um	Spot	Distance from Origin	5	1000000021	735
41676.8	um	Spot	Distance from Origin	5	1000000022	736
41623.6	um	Spot	Distance from Origin	5	1000000023	737
41696.2	um	Spot	Distance from Origin	5	1000000024	738
41421.2	um	Spot	Distance from Origin	5	1000000025	739
41426	um	Spot	Distance from Origin	5	1000000026	740
41689.1	um	Spot	Distance from Origin	5	1000000027	741
41458.8	um	Spot	Distance from Origin	5	1000000028	742
41660.8	um	Spot	Distance from Origin	5	1000000029	743
41331.9	um	Spot	Distance from Origin	5	1000000030	744
41439.2	um	Spot	Distance from Origin	5	1000000031	745
41645.6	um	Spot	Distance from Origin	5	1000000032	746
41482.1	um	Spot	Distance from Origin	5	1000000033	747
41460.9	um	Spot	Distance from Origin	5	1000000034	748
41542.6	um	Spot	Distance from Origin	5	1000000037	749
41698.9	um	Spot	Distance from Origin	5	1000000035	750
41424.2	um	Spot	Distance from Origin	5	1000000036	751
41404.8	um	Spot	Distance from Origin	5	1000000038	752
41442.3	um	Spot	Distance from Origin	5	1000000040	753
41656	um	Spot	Distance from Origin	5	1000000039	754
41448.8	um	Spot	Distance from Origin	5	1000000174	755
41622.3	um	Spot	Distance from Origin	5	1000000041	758
41371.6	um	Spot	Distance from Origin	5	1000000044	759
41465.3	um	Spot	Distance from Origin	5	1000000042	760
41410.2	um	Spot	Distance from Origin	5	1000000045	761
41692.8	um	Spot	Distance from Origin	5	1000000043	762
41477.7	um	Spot	Distance from Origin	5	1000000046	763
41516.2	um	Spot	Distance from Origin	5	1000000047	764
41415.1	um	Spot	Distance from Origin	5	1000000048	765
41662.5	um	Spot	Distance from Origin	5	1000000177	766
41456.1	um	Spot	Distance from Origin	5	1000000049	767
41437.8	um	Spot	Distance from Origin	5	1000000050	768
41519.6	um	Spot	Distance from Origin	5	1000000051	769
41596.8	um	Spot	Distance from Origin	5	1000000052	770
41371.5	um	Spot	Distance from Origin	5	1000000053	771
41664.9	um	Spot	Distance from Origin	5	1000000054	772
41392.4	um	Spot	Distance from Origin	5	1000000055	773
41405.4	um	Spot	Distance from Origin	5	1000000056	774
41642.4	um	Spot	Distance from Origin	5	1000000057	775
41604.6	um	Spot	Distance from Origin	5	1000000058	776
41680.9	um	Spot	Distance from Origin	5	1000000059	777
41356.8	um	Spot	Distance from Origin	5	1000000060	778
41376.6	um	Spot	Distance from Origin	5	1000000061	779
41421.5	um	Spot	Distance from Origin	5	1000000062	780
41440.2	um	Spot	Distance from Origin	5	1000000063	781
41539	um	Spot	Distance from Origin	5	1000000064	782
41339.8	um	Spot	Distance from Origin	5	1000000065	783
41485.4	um	Spot	Distance from Origin	5	1000000066	784
41357.8	um	Spot	Distance from Origin	5	1000000067	785
41586.5	um	Spot	Distance from Origin	5	1000000068	786
41425.2	um	Spot	Distance from Origin	5	1000000070	787
41455.7	um	Spot	Distance from Origin	5	1000000069	788
41374.5	um	Spot	Distance from Origin	5	1000000071	789
41394.2	um	Spot	Distance from Origin	5	1000000072	790
41644.3	um	Spot	Distance from Origin	5	1000000073	791
41476.1	um	Spot	Distance from Origin	5	1000000074	792
41582.6	um	Spot	Distance from Origin	5	1000000076	793
41684.3	um	Spot	Distance from Origin	5	1000000075	794
41427.1	um	Spot	Distance from Origin	5	1000000079	795
41675.1	um	Spot	Distance from Origin	5	1000000077	796
41298.6	um	Spot	Distance from Origin	5	1000000080	797
41379.5	um	Spot	Distance from Origin	5	1000000078	798
41557.5	um	Spot	Distance from Origin	5	1000000082	799
41439.4	um	Spot	Distance from Origin	5	1000000081	800
41401.8	um	Spot	Distance from Origin	5	1000000083	802
41679.3	um	Spot	Distance from Origin	5	1000000085	803
41671.1	um	Spot	Distance from Origin	5	1000000086	804
41373.5	um	Spot	Distance from Origin	5	1000000087	805
41541.8	um	Spot	Distance from Origin	5	1000000084	806
41424.1	um	Spot	Distance from Origin	5	1000000088	807
41433.3	um	Spot	Distance from Origin	5	1000000089	808
41324.9	um	Spot	Distance from Origin	5	1000000090	809
41451.5	um	Spot	Distance from Origin	5	1000000091	810
41269.8	um	Spot	Distance from Origin	5	1000000093	811
41385.6	um	Spot	Distance from Origin	5	1000000092	812
41282.3	um	Spot	Distance from Origin	5	1000000175	813
41548.4	um	Spot	Distance from Origin	5	1000000094	814
41392.4	um	Spot	Distance from Origin	5	1000000096	815
41295.3	um	Spot	Distance from Origin	5	1000000095	816
41313.9	um	Spot	Distance from Origin	5	1000000097	817
41353.1	um	Spot	Distance from Origin	5	1000000098	818
41401.9	um	Spot	Distance from Origin	5	1000000099	819
41330.6	um	Spot	Distance from Origin	5	1000000100	821
41250.2	um	Spot	Distance from Origin	5	1000000101	822
41628.8	um	Spot	Distance from Origin	5	1000000102	823
41291.4	um	Spot	Distance from Origin	5	1000000176	824
41641.5	um	Spot	Distance from Origin	5	1000000103	825
41360.4	um	Spot	Distance from Origin	5	1000000104	826
41252.4	um	Spot	Distance from Origin	5	1000000105	827
41496.3	um	Spot	Distance from Origin	5	1000000108	828
41388	um	Spot	Distance from Origin	5	1000000107	829
41330.7	um	Spot	Distance from Origin	5	1000000106	830
41263.7	um	Spot	Distance from Origin	5	1000000109	831
41235.4	um	Spot	Distance from Origin	5	1000000111	832
41645.4	um	Spot	Distance from Origin	5	1000000110	833
41296.3	um	Spot	Distance from Origin	5	1000000112	834
41451	um	Spot	Distance from Origin	5	1000000113	835
41247.2	um	Spot	Distance from Origin	5	1000000114	836
41279	um	Spot	Distance from Origin	5	1000000115	837
41364.1	um	Spot	Distance from Origin	5	1000000116	838
41292	um	Spot	Distance from Origin	5	1000000117	839
41444.3	um	Spot	Distance from Origin	5	1000000118	840
41644.9	um	Spot	Distance from Origin	5	1000000119	841
41270	um	Spot	Distance from Origin	5	1000000120	842
41504.6	um	Spot	Distance from Origin	5	1000000121	843
41538.1	um	Spot	Distance from Origin	5	1000000122	844
41620.5	um	Spot	Distance from Origin	5	1000000124	845
41346.1	um	Spot	Distance from Origin	5	1000000123	846
41386.1	um	Spot	Distance from Origin	5	1000000125	847
41278.8	um	Spot	Distance from Origin	5	1000000128	848
41330.4	um	Spot	Distance from Origin	5	1000000126	849
41258.9	um	Spot	Distance from Origin	5	1000000127	850
41408.1	um	Spot	Distance from Origin	5	1000000129	851
41261.1	um	Spot	Distance from Origin	5	1000000130	852
41529.5	um	Spot	Distance from Origin	5	1000000131	853
41216.7	um	Spot	Distance from Origin	5	1000000132	854
41237.4	um	Spot	Distance from Origin	5	1000000133	855
41290	um	Spot	Distance from Origin	5	1000000135	856
41301.9	um	Spot	Distance from Origin	5	1000000134	857
41283.5	um	Spot	Distance from Origin	5	1000000136	858
41236.4	um	Spot	Distance from Origin	5	1000000137	859
41421.6	um	Spot	Distance from Origin	5	1000000138	860
41335.4	um	Spot	Distance from Origin	5	1000000139	861
41246.4	um	Spot	Distance from Origin	5	1000000140	862
41298.1	um	Spot	Distance from Origin	5	1000000143	863
41410.3	um	Spot	Distance from Origin	5	1000000141	864
41435.9	um	Spot	Distance from Origin	5	1000000142	865
41216	um	Spot	Distance from Origin	5	1000000144	866
41329	um	Spot	Distance from Origin	5	1000000145	867
41277.2	um	Spot	Distance from Origin	5	1000000146	868
41316.5	um	Spot	Distance from Origin	5	1000000147	869
41423.6	um	Spot	Distance from Origin	5	1000000148	870
41474	um	Spot	Distance from Origin	5	1000000149	871
41496.8	um	Spot	Distance from Origin	5	1000000150	872
41438.7	um	Spot	Distance from Origin	5	1000000151	873
41409.3	um	Spot	Distance from Origin	5	1000000152	874
41232.2	um	Spot	Distance from Origin	5	1000000153	875
41451.1	um	Spot	Distance from Origin	5	1000000154	876
41196	um	Spot	Distance from Origin	5	1000000155	877
41389	um	Spot	Distance from Origin	5	1000000156	878
41222.6	um	Spot	Distance from Origin	5	1000000157	879
41372.3	um	Spot	Distance from Origin	5	1000000158	880
41324.5	um	Spot	Distance from Origin	5	1000000159	881
41380.1	um	Spot	Distance from Origin	5	1000000160	882
41154.2	um	Spot	Distance from Origin	5	1000000162	883
41271.2	um	Spot	Distance from Origin	5	1000000161	884
41427	um	Spot	Distance from Origin	5	1000000163	885
41289.2	um	Spot	Distance from Origin	5	1000000164	886
41252.7	um	Spot	Distance from Origin	5	1000000165	887
41238.2	um	Spot	Distance from Origin	5	1000000166	888
41388.1	um	Spot	Distance from Origin	5	1000000167	889
41480.8	um	Spot	Distance from Origin	5	1000000168	890
41391.6	um	Spot	Distance from Origin	5	1000000169	891
41188.3	um	Spot	Distance from Origin	5	1000000170	892
41378.5	um	Spot	Distance from Origin	5	1000000171	893
41168.4	um	Spot	Distance from Origin	5	1000000172	894
41406.2	um	Spot	Distance from Origin	5	1000000173	895
41521.2	um	Spot	Distance from Origin	6	1000000000	896
41514.4	um	Spot	Distance from Origin	6	1000000001	897
41729.4	um	Spot	Distance from Origin	6	1000000005	898
41554.6	um	Spot	Distance from Origin	6	1000000004	899
41672	um	Spot	Distance from Origin	6	1000000003	900
41465.2	um	Spot	Distance from Origin	6	1000000006	901
41726.4	um	Spot	Distance from Origin	6	1000000007	902
41707.2	um	Spot	Distance from Origin	6	1000000008	903
41717.6	um	Spot	Distance from Origin	6	1000000009	904
41544.4	um	Spot	Distance from Origin	6	1000000010	905
41694.4	um	Spot	Distance from Origin	6	1000000011	906
41452.8	um	Spot	Distance from Origin	6	1000000013	907
41578.3	um	Spot	Distance from Origin	6	1000000014	908
41656.1	um	Spot	Distance from Origin	6	1000000012	909
41500	um	Spot	Distance from Origin	6	1000000015	910
41711.9	um	Spot	Distance from Origin	6	1000000016	911
41692.3	um	Spot	Distance from Origin	6	1000000017	912
41633.7	um	Spot	Distance from Origin	6	1000000018	913
41699.6	um	Spot	Distance from Origin	6	1000000019	914
41413.6	um	Spot	Distance from Origin	6	1000000020	915
41548.2	um	Spot	Distance from Origin	6	1000000021	916
41676.9	um	Spot	Distance from Origin	6	1000000022	917
41623.2	um	Spot	Distance from Origin	6	1000000023	918
41696.5	um	Spot	Distance from Origin	6	1000000024	919
41421.1	um	Spot	Distance from Origin	6	1000000025	920
41426.1	um	Spot	Distance from Origin	6	1000000026	921
41689.1	um	Spot	Distance from Origin	6	1000000027	922
41459.7	um	Spot	Distance from Origin	6	1000000028	923
41660.9	um	Spot	Distance from Origin	6	1000000029	924
41332.1	um	Spot	Distance from Origin	6	1000000030	925
41439.1	um	Spot	Distance from Origin	6	1000000031	926
41645.5	um	Spot	Distance from Origin	6	1000000032	927
41482	um	Spot	Distance from Origin	6	1000000033	928
41460.8	um	Spot	Distance from Origin	6	1000000034	929
41542.2	um	Spot	Distance from Origin	6	1000000037	930
41698.9	um	Spot	Distance from Origin	6	1000000035	931
41424.3	um	Spot	Distance from Origin	6	1000000036	932
41404.3	um	Spot	Distance from Origin	6	1000000038	933
41442.1	um	Spot	Distance from Origin	6	1000000040	934
41655.8	um	Spot	Distance from Origin	6	1000000039	935
41449	um	Spot	Distance from Origin	6	1000000174	936
41622.3	um	Spot	Distance from Origin	6	1000000041	939
41465.4	um	Spot	Distance from Origin	6	1000000042	940
41371	um	Spot	Distance from Origin	6	1000000044	941
41409.7	um	Spot	Distance from Origin	6	1000000045	942
41692.7	um	Spot	Distance from Origin	6	1000000043	943
41477.6	um	Spot	Distance from Origin	6	1000000046	944
41516.1	um	Spot	Distance from Origin	6	1000000047	945
41415.2	um	Spot	Distance from Origin	6	1000000048	946
41455.7	um	Spot	Distance from Origin	6	1000000049	947
41437.9	um	Spot	Distance from Origin	6	1000000050	948
41519.4	um	Spot	Distance from Origin	6	1000000051	949
41596.6	um	Spot	Distance from Origin	6	1000000052	950
41371.5	um	Spot	Distance from Origin	6	1000000053	951
41664.8	um	Spot	Distance from Origin	6	1000000054	952
41392.4	um	Spot	Distance from Origin	6	1000000055	953
41405.2	um	Spot	Distance from Origin	6	1000000056	954
41642.3	um	Spot	Distance from Origin	6	1000000057	955
41604.5	um	Spot	Distance from Origin	6	1000000058	956
41680.9	um	Spot	Distance from Origin	6	1000000059	957
41356.7	um	Spot	Distance from Origin	6	1000000060	958
41376.4	um	Spot	Distance from Origin	6	1000000061	959
41422.3	um	Spot	Distance from Origin	6	1000000062	960
41440.1	um	Spot	Distance from Origin	6	1000000063	961
41539.1	um	Spot	Distance from Origin	6	1000000064	962
41339.7	um	Spot	Distance from Origin	6	1000000065	963
41485.4	um	Spot	Distance from Origin	6	1000000066	964
41357.6	um	Spot	Distance from Origin	6	1000000067	965
41586.4	um	Spot	Distance from Origin	6	1000000068	966
41456.1	um	Spot	Distance from Origin	6	1000000069	967
41425.2	um	Spot	Distance from Origin	6	1000000070	968
41374.4	um	Spot	Distance from Origin	6	1000000071	969
41394.3	um	Spot	Distance from Origin	6	1000000072	970
41644.3	um	Spot	Distance from Origin	6	1000000073	971
41476.2	um	Spot	Distance from Origin	6	1000000074	972
41581.9	um	Spot	Distance from Origin	6	1000000076	973
41684.3	um	Spot	Distance from Origin	6	1000000075	974
41298.8	um	Spot	Distance from Origin	6	1000000080	975
41379.9	um	Spot	Distance from Origin	6	1000000078	976
41427	um	Spot	Distance from Origin	6	1000000079	977
41674.9	um	Spot	Distance from Origin	6	1000000077	978
41439.3	um	Spot	Distance from Origin	6	1000000081	979
41557.4	um	Spot	Distance from Origin	6	1000000082	980
41401.7	um	Spot	Distance from Origin	6	1000000083	982
41647.2	um	Spot	Distance from Origin	6	1000000178	983
41679.3	um	Spot	Distance from Origin	6	1000000085	984
41671.3	um	Spot	Distance from Origin	6	1000000086	985
41373.4	um	Spot	Distance from Origin	6	1000000087	986
41541.8	um	Spot	Distance from Origin	6	1000000084	987
41421.8	um	Spot	Distance from Origin	6	1000000088	988
41433.1	um	Spot	Distance from Origin	6	1000000089	989
41324.8	um	Spot	Distance from Origin	6	1000000090	990
41451.4	um	Spot	Distance from Origin	6	1000000091	991
41269.8	um	Spot	Distance from Origin	6	1000000093	992
41385.4	um	Spot	Distance from Origin	6	1000000092	993
41282.1	um	Spot	Distance from Origin	6	1000000175	994
41392.4	um	Spot	Distance from Origin	6	1000000096	995
41547.7	um	Spot	Distance from Origin	6	1000000094	996
41295.7	um	Spot	Distance from Origin	6	1000000095	997
41314	um	Spot	Distance from Origin	6	1000000097	998
41353.1	um	Spot	Distance from Origin	6	1000000098	999
41401.7	um	Spot	Distance from Origin	6	1000000099	1000
41330.5	um	Spot	Distance from Origin	6	1000000100	1001
41250.2	um	Spot	Distance from Origin	6	1000000101	1002
41628.7	um	Spot	Distance from Origin	6	1000000102	1003
41291	um	Spot	Distance from Origin	6	1000000176	1004
41641.2	um	Spot	Distance from Origin	6	1000000103	1005
41360.2	um	Spot	Distance from Origin	6	1000000104	1006
41252.3	um	Spot	Distance from Origin	6	1000000105	1007
41496	um	Spot	Distance from Origin	6	1000000108	1008
41388.2	um	Spot	Distance from Origin	6	1000000107	1009
41330.7	um	Spot	Distance from Origin	6	1000000106	1010
41263.7	um	Spot	Distance from Origin	6	1000000109	1011
41647.6	um	Spot	Distance from Origin	6	1000000110	1012
41235.4	um	Spot	Distance from Origin	6	1000000111	1013
41296.3	um	Spot	Distance from Origin	6	1000000112	1014
41451.3	um	Spot	Distance from Origin	6	1000000113	1015
41247.2	um	Spot	Distance from Origin	6	1000000114	1016
41279	um	Spot	Distance from Origin	6	1000000115	1017
41365.1	um	Spot	Distance from Origin	6	1000000116	1018
41292	um	Spot	Distance from Origin	6	1000000117	1019
41444.3	um	Spot	Distance from Origin	6	1000000118	1020
41645	um	Spot	Distance from Origin	6	1000000119	1021
41272.1	um	Spot	Distance from Origin	6	1000000120	1022
41504.4	um	Spot	Distance from Origin	6	1000000121	1023
41537.9	um	Spot	Distance from Origin	6	1000000122	1024
41345.9	um	Spot	Distance from Origin	6	1000000123	1025
41620.5	um	Spot	Distance from Origin	6	1000000124	1026
41385.8	um	Spot	Distance from Origin	6	1000000125	1027
41329.9	um	Spot	Distance from Origin	6	1000000126	1028
41258.8	um	Spot	Distance from Origin	6	1000000127	1029
41278.5	um	Spot	Distance from Origin	6	1000000128	1030
41408	um	Spot	Distance from Origin	6	1000000129	1031
41260.7	um	Spot	Distance from Origin	6	1000000130	1032
41529.5	um	Spot	Distance from Origin	6	1000000131	1033
41217.2	um	Spot	Distance from Origin	6	1000000132	1034
41237.3	um	Spot	Distance from Origin	6	1000000133	1035
41302.3	um	Spot	Distance from Origin	6	1000000134	1036
41289.8	um	Spot	Distance from Origin	6	1000000135	1037
41283.2	um	Spot	Distance from Origin	6	1000000136	1038
41236.6	um	Spot	Distance from Origin	6	1000000137	1039
41421.2	um	Spot	Distance from Origin	6	1000000138	1040
41335.1	um	Spot	Distance from Origin	6	1000000139	1041
41246.3	um	Spot	Distance from Origin	6	1000000140	1042
41298.2	um	Spot	Distance from Origin	6	1000000143	1043
41410.5	um	Spot	Distance from Origin	6	1000000141	1044
41435.6	um	Spot	Distance from Origin	6	1000000142	1045
41215.6	um	Spot	Distance from Origin	6	1000000144	1046
41329	um	Spot	Distance from Origin	6	1000000145	1047
41277.1	um	Spot	Distance from Origin	6	1000000146	1048
41316.7	um	Spot	Distance from Origin	6	1000000147	1049
41423.6	um	Spot	Distance from Origin	6	1000000148	1050
41474.4	um	Spot	Distance from Origin	6	1000000149	1051
41496.8	um	Spot	Distance from Origin	6	1000000150	1052
41438.8	um	Spot	Distance from Origin	6	1000000151	1053
41408.9	um	Spot	Distance from Origin	6	1000000152	1054
41231.9	um	Spot	Distance from Origin	6	1000000153	1055
41450.8	um	Spot	Distance from Origin	6	1000000154	1056
41195.8	um	Spot	Distance from Origin	6	1000000155	1057
41390	um	Spot	Distance from Origin	6	1000000156	1058
41223	um	Spot	Distance from Origin	6	1000000157	1059
41372.1	um	Spot	Distance from Origin	6	1000000158	1060
41324.4	um	Spot	Distance from Origin	6	1000000159	1061
41380.1	um	Spot	Distance from Origin	6	1000000160	1062
41154.5	um	Spot	Distance from Origin	6	1000000162	1063
41271.4	um	Spot	Distance from Origin	6	1000000161	1064
41427.3	um	Spot	Distance from Origin	6	1000000163	1065
41289.2	um	Spot	Distance from Origin	6	1000000164	1066
41253.1	um	Spot	Distance from Origin	6	1000000165	1067
41238.1	um	Spot	Distance from Origin	6	1000000166	1068
41388.6	um	Spot	Distance from Origin	6	1000000167	1069
41480.8	um	Spot	Distance from Origin	6	1000000168	1070
41391.6	um	Spot	Distance from Origin	6	1000000169	1071
41187.8	um	Spot	Distance from Origin	6	1000000170	1072
41378.7	um	Spot	Distance from Origin	6	1000000171	1073
41167.8	um	Spot	Distance from Origin	6	1000000172	1074
41406.1	um	Spot	Distance from Origin	6	1000000173	1075
41521.3	um	Spot	Distance from Origin	7	1000000000	1076
41514.5	um	Spot	Distance from Origin	7	1000000001	1077
41629.5	um	Spot	Distance from Origin	7	1000000002	1078
41554.6	um	Spot	Distance from Origin	7	1000000004	1079
41729.3	um	Spot	Distance from Origin	7	1000000005	1080
41671.7	um	Spot	Distance from Origin	7	1000000003	1081
41464.7	um	Spot	Distance from Origin	7	1000000006	1082
41726.3	um	Spot	Distance from Origin	7	1000000007	1083
41707.2	um	Spot	Distance from Origin	7	1000000008	1084
41717.6	um	Spot	Distance from Origin	7	1000000009	1085
41694.4	um	Spot	Distance from Origin	7	1000000011	1086
41452.6	um	Spot	Distance from Origin	7	1000000013	1087
41577.7	um	Spot	Distance from Origin	7	1000000014	1088
41655.9	um	Spot	Distance from Origin	7	1000000012	1089
41500	um	Spot	Distance from Origin	7	1000000015	1090
41711.7	um	Spot	Distance from Origin	7	1000000016	1091
41692.5	um	Spot	Distance from Origin	7	1000000017	1092
41633.4	um	Spot	Distance from Origin	7	1000000018	1093
41699.5	um	Spot	Distance from Origin	7	1000000019	1094
41413.3	um	Spot	Distance from Origin	7	1000000020	1095
41548.2	um	Spot	Distance from Origin	7	1000000021	1096
41676.9	um	Spot	Distance from Origin	7	1000000022	1097
41623.6	um	Spot	Distance from Origin	7	1000000023	1098
41696.2	um	Spot	Distance from Origin	7	1000000024	1099
41421	um	Spot	Distance from Origin	7	1000000025	1100
41426	um	Spot	Distance from Origin	7	1000000026	1101
41688.9	um	Spot	Distance from Origin	7	1000000027	1102
41459.2	um	Spot	Distance from Origin	7	1000000028	1103
41660.8	um	Spot	Distance from Origin	7	1000000029	1104
41331.9	um	Spot	Distance from Origin	7	1000000030	1105
41439.1	um	Spot	Distance from Origin	7	1000000031	1106
41645.4	um	Spot	Distance from Origin	7	1000000032	1107
41481.9	um	Spot	Distance from Origin	7	1000000033	1108
41460.8	um	Spot	Distance from Origin	7	1000000034	1109
41698.9	um	Spot	Distance from Origin	7	1000000035	1110
41542.1	um	Spot	Distance from Origin	7	1000000037	1111
41424.2	um	Spot	Distance from Origin	7	1000000036	1112
41404.2	um	Spot	Distance from Origin	7	1000000038	1113
41441.8	um	Spot	Distance from Origin	7	1000000040	1114
41449.2	um	Spot	Distance from Origin	7	1000000174	1115
41655.5	um	Spot	Distance from Origin	7	1000000039	1116
41622.2	um	Spot	Distance from Origin	7	1000000041	1119
41465.3	um	Spot	Distance from Origin	7	1000000042	1120
41370.6	um	Spot	Distance from Origin	7	1000000044	1121
41409.3	um	Spot	Distance from Origin	7	1000000045	1122
41692.7	um	Spot	Distance from Origin	7	1000000043	1123
41477.6	um	Spot	Distance from Origin	7	1000000046	1124
41516.3	um	Spot	Distance from Origin	7	1000000047	1125
41415.2	um	Spot	Distance from Origin	7	1000000048	1126
41455.7	um	Spot	Distance from Origin	7	1000000049	1127
41437.9	um	Spot	Distance from Origin	7	1000000050	1128
41519.4	um	Spot	Distance from Origin	7	1000000051	1129
41596.8	um	Spot	Distance from Origin	7	1000000052	1130
41371.5	um	Spot	Distance from Origin	7	1000000053	1131
41664.8	um	Spot	Distance from Origin	7	1000000054	1132
41392.5	um	Spot	Distance from Origin	7	1000000055	1133
41405.4	um	Spot	Distance from Origin	7	1000000056	1134
41642.3	um	Spot	Distance from Origin	7	1000000057	1135
41604.4	um	Spot	Distance from Origin	7	1000000058	1136
41681	um	Spot	Distance from Origin	7	1000000059	1137
41375.9	um	Spot	Distance from Origin	7	1000000061	1138
41356.8	um	Spot	Distance from Origin	7	1000000060	1139
41423	um	Spot	Distance from Origin	7	1000000062	1140
41440.1	um	Spot	Distance from Origin	7	1000000063	1141
41538.9	um	Spot	Distance from Origin	7	1000000064	1142
41339.6	um	Spot	Distance from Origin	7	1000000065	1143
41485.4	um	Spot	Distance from Origin	7	1000000066	1144
41586.3	um	Spot	Distance from Origin	7	1000000068	1145
41357.8	um	Spot	Distance from Origin	7	1000000067	1146
41455.8	um	Spot	Distance from Origin	7	1000000069	1147
41425.1	um	Spot	Distance from Origin	7	1000000070	1148
41374.5	um	Spot	Distance from Origin	7	1000000071	1149
41394	um	Spot	Distance from Origin	7	1000000072	1150
41644.4	um	Spot	Distance from Origin	7	1000000073	1151
41476.2	um	Spot	Distance from Origin	7	1000000074	1152
41581.8	um	Spot	Distance from Origin	7	1000000076	1153
41684.3	um	Spot	Distance from Origin	7	1000000075	1154
41298.8	um	Spot	Distance from Origin	7	1000000080	1155
41674.9	um	Spot	Distance from Origin	7	1000000077	1156
41380	um	Spot	Distance from Origin	7	1000000078	1157
41427	um	Spot	Distance from Origin	7	1000000079	1158
41557.4	um	Spot	Distance from Origin	7	1000000082	1159
41439.4	um	Spot	Distance from Origin	7	1000000081	1160
41401.7	um	Spot	Distance from Origin	7	1000000083	1162
41646.7	um	Spot	Distance from Origin	7	1000000178	1163
41679.4	um	Spot	Distance from Origin	7	1000000085	1164
41544	um	Spot	Distance from Origin	7	1000000084	1165
41671.3	um	Spot	Distance from Origin	7	1000000086	1166
41374.1	um	Spot	Distance from Origin	7	1000000087	1167
41421.7	um	Spot	Distance from Origin	7	1000000088	1168
41433.2	um	Spot	Distance from Origin	7	1000000089	1169
41324.8	um	Spot	Distance from Origin	7	1000000090	1170
41451.3	um	Spot	Distance from Origin	7	1000000091	1171
41269.9	um	Spot	Distance from Origin	7	1000000093	1172
41385.4	um	Spot	Distance from Origin	7	1000000092	1173
41282	um	Spot	Distance from Origin	7	1000000175	1174
41295.4	um	Spot	Distance from Origin	7	1000000095	1175
41547.7	um	Spot	Distance from Origin	7	1000000094	1176
41392	um	Spot	Distance from Origin	7	1000000096	1177
41313.8	um	Spot	Distance from Origin	7	1000000097	1178
41353.1	um	Spot	Distance from Origin	7	1000000098	1179
41401.7	um	Spot	Distance from Origin	7	1000000099	1180
41330.5	um	Spot	Distance from Origin	7	1000000100	1182
41250.2	um	Spot	Distance from Origin	7	1000000101	1183
41628.6	um	Spot	Distance from Origin	7	1000000102	1184
41641.3	um	Spot	Distance from Origin	7	1000000103	1185
41360.1	um	Spot	Distance from Origin	7	1000000104	1186
41252.3	um	Spot	Distance from Origin	7	1000000105	1187
41330.7	um	Spot	Distance from Origin	7	1000000106	1188
41388.1	um	Spot	Distance from Origin	7	1000000107	1189
41495.9	um	Spot	Distance from Origin	7	1000000108	1190
41263.9	um	Spot	Distance from Origin	7	1000000109	1191
41235.4	um	Spot	Distance from Origin	7	1000000111	1192
41645.2	um	Spot	Distance from Origin	7	1000000110	1193
41296.2	um	Spot	Distance from Origin	7	1000000112	1194
41451.2	um	Spot	Distance from Origin	7	1000000113	1195
41247.1	um	Spot	Distance from Origin	7	1000000114	1196
41278.9	um	Spot	Distance from Origin	7	1000000115	1197
41363.7	um	Spot	Distance from Origin	7	1000000116	1198
41292.1	um	Spot	Distance from Origin	7	1000000117	1199
41444.3	um	Spot	Distance from Origin	7	1000000118	1200
41645	um	Spot	Distance from Origin	7	1000000119	1201
41272.1	um	Spot	Distance from Origin	7	1000000120	1202
41504.5	um	Spot	Distance from Origin	7	1000000121	1203
41537.9	um	Spot	Distance from Origin	7	1000000122	1204
41620.5	um	Spot	Distance from Origin	7	1000000124	1205
41346	um	Spot	Distance from Origin	7	1000000123	1206
41385.9	um	Spot	Distance from Origin	7	1000000125	1207
41329.9	um	Spot	Distance from Origin	7	1000000126	1208
41259	um	Spot	Distance from Origin	7	1000000127	1209
41407.6	um	Spot	Distance from Origin	7	1000000129	1210
41260.9	um	Spot	Distance from Origin	7	1000000130	1211
41529.2	um	Spot	Distance from Origin	7	1000000131	1212
41216.4	um	Spot	Distance from Origin	7	1000000132	1213
41237.2	um	Spot	Distance from Origin	7	1000000133	1214
41301.9	um	Spot	Distance from Origin	7	1000000134	1215
41289.6	um	Spot	Distance from Origin	7	1000000135	1216
41283.3	um	Spot	Distance from Origin	7	1000000136	1217
41236.6	um	Spot	Distance from Origin	7	1000000137	1218
41421.7	um	Spot	Distance from Origin	7	1000000138	1219
41335.5	um	Spot	Distance from Origin	7	1000000139	1220
41246.2	um	Spot	Distance from Origin	7	1000000140	1221
41297.8	um	Spot	Distance from Origin	7	1000000143	1222
41410.4	um	Spot	Distance from Origin	7	1000000141	1223
41435.5	um	Spot	Distance from Origin	7	1000000142	1224
41215.7	um	Spot	Distance from Origin	7	1000000144	1225
41328.9	um	Spot	Distance from Origin	7	1000000145	1226
41276.9	um	Spot	Distance from Origin	7	1000000146	1227
41317.1	um	Spot	Distance from Origin	7	1000000147	1228
41423.2	um	Spot	Distance from Origin	7	1000000148	1229
41474.8	um	Spot	Distance from Origin	7	1000000149	1230
41497.1	um	Spot	Distance from Origin	7	1000000150	1231
41439.1	um	Spot	Distance from Origin	7	1000000151	1232
41407.5	um	Spot	Distance from Origin	7	1000000152	1233
41232	um	Spot	Distance from Origin	7	1000000153	1234
41450.6	um	Spot	Distance from Origin	7	1000000154	1235
41195.6	um	Spot	Distance from Origin	7	1000000155	1236
41389.2	um	Spot	Distance from Origin	7	1000000156	1237
41222.5	um	Spot	Distance from Origin	7	1000000157	1238
41371.9	um	Spot	Distance from Origin	7	1000000158	1239
41324.3	um	Spot	Distance from Origin	7	1000000159	1240
41380.2	um	Spot	Distance from Origin	7	1000000160	1241
41271.2	um	Spot	Distance from Origin	7	1000000161	1242
41154.4	um	Spot	Distance from Origin	7	1000000162	1243
41427	um	Spot	Distance from Origin	7	1000000163	1244
41289	um	Spot	Distance from Origin	7	1000000164	1245
41252.8	um	Spot	Distance from Origin	7	1000000165	1246
41238.1	um	Spot	Distance from Origin	7	1000000166	1247
41388.6	um	Spot	Distance from Origin	7	1000000167	1248
41480.9	um	Spot	Distance from Origin	7	1000000168	1249
41391.6	um	Spot	Distance from Origin	7	1000000169	1250
41188.5	um	Spot	Distance from Origin	7	1000000170	1251
41378.6	um	Spot	Distance from Origin	7	1000000171	1252
41168.1	um	Spot	Distance from Origin	7	1000000172	1253
41406	um	Spot	Distance from Origin	7	1000000173	1254
41521.1	um	Spot	Distance from Origin	8	1000000000	1255
41514.4	um	Spot	Distance from Origin	8	1000000001	1256
41729.3	um	Spot	Distance from Origin	8	1000000005	1257
41554.7	um	Spot	Distance from Origin	8	1000000004	1258
41671.6	um	Spot	Distance from Origin	8	1000000003	1259
41465.1	um	Spot	Distance from Origin	8	1000000006	1260
41726.5	um	Spot	Distance from Origin	8	1000000007	1261
41707.1	um	Spot	Distance from Origin	8	1000000008	1262
41717.7	um	Spot	Distance from Origin	8	1000000009	1263
41544.2	um	Spot	Distance from Origin	8	1000000010	1264
41694.3	um	Spot	Distance from Origin	8	1000000011	1265
41577.2	um	Spot	Distance from Origin	8	1000000014	1266
41656	um	Spot	Distance from Origin	8	1000000012	1267
41452.7	um	Spot	Distance from Origin	8	1000000013	1268
41500	um	Spot	Distance from Origin	8	1000000015	1269
41711.6	um	Spot	Distance from Origin	8	1000000016	1270
41693	um	Spot	Distance from Origin	8	1000000017	1271
41633.4	um	Spot	Distance from Origin	8	1000000018	1272
41699.5	um	Spot	Distance from Origin	8	1000000019	1273
41413.3	um	Spot	Distance from Origin	8	1000000020	1274
41548.2	um	Spot	Distance from Origin	8	1000000021	1275
41676.9	um	Spot	Distance from Origin	8	1000000022	1276
41623.3	um	Spot	Distance from Origin	8	1000000023	1277
41696	um	Spot	Distance from Origin	8	1000000024	1278
41421.3	um	Spot	Distance from Origin	8	1000000025	1279
41425.9	um	Spot	Distance from Origin	8	1000000026	1280
41688.7	um	Spot	Distance from Origin	8	1000000027	1281
41458.8	um	Spot	Distance from Origin	8	1000000028	1282
41660.9	um	Spot	Distance from Origin	8	1000000029	1283
41331.9	um	Spot	Distance from Origin	8	1000000030	1284
41439	um	Spot	Distance from Origin	8	1000000031	1285
41645.4	um	Spot	Distance from Origin	8	1000000032	1286
41482.1	um	Spot	Distance from Origin	8	1000000033	1287
41460.9	um	Spot	Distance from Origin	8	1000000034	1288
41698.9	um	Spot	Distance from Origin	8	1000000035	1289
41542.1	um	Spot	Distance from Origin	8	1000000037	1290
41424.2	um	Spot	Distance from Origin	8	1000000036	1291
41404.5	um	Spot	Distance from Origin	8	1000000038	1292
41441.9	um	Spot	Distance from Origin	8	1000000040	1293
41448.9	um	Spot	Distance from Origin	8	1000000174	1294
41655.8	um	Spot	Distance from Origin	8	1000000039	1295
41622.2	um	Spot	Distance from Origin	8	1000000041	1298
41465.2	um	Spot	Distance from Origin	8	1000000042	1299
41370.5	um	Spot	Distance from Origin	8	1000000044	1300
41692.5	um	Spot	Distance from Origin	8	1000000043	1301
41409.4	um	Spot	Distance from Origin	8	1000000045	1302
41477.6	um	Spot	Distance from Origin	8	1000000046	1303
41516.2	um	Spot	Distance from Origin	8	1000000047	1304
41414.5	um	Spot	Distance from Origin	8	1000000048	1305
41662.7	um	Spot	Distance from Origin	8	1000000177	1306
41455.3	um	Spot	Distance from Origin	8	1000000049	1307
41437.9	um	Spot	Distance from Origin	8	1000000050	1308
41596.7	um	Spot	Distance from Origin	8	1000000052	1309
41519.5	um	Spot	Distance from Origin	8	1000000051	1310
41371.5	um	Spot	Distance from Origin	8	1000000053	1311
41664.8	um	Spot	Distance from Origin	8	1000000054	1312
41392.6	um	Spot	Distance from Origin	8	1000000055	1313
41405.4	um	Spot	Distance from Origin	8	1000000056	1314
41642.3	um	Spot	Distance from Origin	8	1000000057	1315
41604.4	um	Spot	Distance from Origin	8	1000000058	1316
41681	um	Spot	Distance from Origin	8	1000000059	1317
41375.9	um	Spot	Distance from Origin	8	1000000061	1318
41356.5	um	Spot	Distance from Origin	8	1000000060	1319
41423.1	um	Spot	Distance from Origin	8	1000000062	1320
41440	um	Spot	Distance from Origin	8	1000000063	1321
41339.5	um	Spot	Distance from Origin	8	1000000065	1322
41538.6	um	Spot	Distance from Origin	8	1000000064	1323
41485.2	um	Spot	Distance from Origin	8	1000000066	1324
41357.6	um	Spot	Distance from Origin	8	1000000067	1325
41586.4	um	Spot	Distance from Origin	8	1000000068	1326
41456.2	um	Spot	Distance from Origin	8	1000000069	1327
41425.1	um	Spot	Distance from Origin	8	1000000070	1328
41374.4	um	Spot	Distance from Origin	8	1000000071	1329
41392.3	um	Spot	Distance from Origin	8	1000000072	1330
41644.1	um	Spot	Distance from Origin	8	1000000073	1331
41476.1	um	Spot	Distance from Origin	8	1000000074	1332
41581.6	um	Spot	Distance from Origin	8	1000000076	1333
41684.3	um	Spot	Distance from Origin	8	1000000075	1334
41298.9	um	Spot	Distance from Origin	8	1000000080	1335
41379.8	um	Spot	Distance from Origin	8	1000000078	1336
41426.9	um	Spot	Distance from Origin	8	1000000079	1337
41674.8	um	Spot	Distance from Origin	8	1000000077	1338
41439.2	um	Spot	Distance from Origin	8	1000000081	1339
41557.4	um	Spot	Distance from Origin	8	1000000082	1340
41401.8	um	Spot	Distance from Origin	8	1000000083	1342
41679.3	um	Spot	Distance from Origin	8	1000000085	1343
41671.3	um	Spot	Distance from Origin	8	1000000086	1344
41373.2	um	Spot	Distance from Origin	8	1000000087	1345
41541.4	um	Spot	Distance from Origin	8	1000000084	1346
41421.8	um	Spot	Distance from Origin	8	1000000088	1347
41433.2	um	Spot	Distance from Origin	8	1000000089	1348
41324.7	um	Spot	Distance from Origin	8	1000000090	1349
41450.6	um	Spot	Distance from Origin	8	1000000091	1350
41269.6	um	Spot	Distance from Origin	8	1000000093	1351
41385.4	um	Spot	Distance from Origin	8	1000000092	1352
41282.1	um	Spot	Distance from Origin	8	1000000175	1353
41547.8	um	Spot	Distance from Origin	8	1000000094	1354
41392.3	um	Spot	Distance from Origin	8	1000000096	1355
41295.6	um	Spot	Distance from Origin	8	1000000095	1356
41313.8	um	Spot	Distance from Origin	8	1000000097	1357
41352.9	um	Spot	Distance from Origin	8	1000000098	1358
41402.2	um	Spot	Distance from Origin	8	1000000099	1359
41330.6	um	Spot	Distance from Origin	8	1000000100	1361
41250.7	um	Spot	Distance from Origin	8	1000000101	1362
41628.6	um	Spot	Distance from Origin	8	1000000102	1363
41291.3	um	Spot	Distance from Origin	8	1000000176	1364
41641	um	Spot	Distance from Origin	8	1000000103	1365
41360.8	um	Spot	Distance from Origin	8	1000000104	1366
41252.2	um	Spot	Distance from Origin	8	1000000105	1367
41496.2	um	Spot	Distance from Origin	8	1000000108	1368
41330.6	um	Spot	Distance from Origin	8	1000000106	1369
41388.1	um	Spot	Distance from Origin	8	1000000107	1370
41264	um	Spot	Distance from Origin	8	1000000109	1371
41235.3	um	Spot	Distance from Origin	8	1000000111	1372
41645	um	Spot	Distance from Origin	8	1000000110	1373
41296.1	um	Spot	Distance from Origin	8	1000000112	1374
41451.3	um	Spot	Distance from Origin	8	1000000113	1375
41247.2	um	Spot	Distance from Origin	8	1000000114	1376
41278.7	um	Spot	Distance from Origin	8	1000000115	1377
41364.8	um	Spot	Distance from Origin	8	1000000116	1378
41292.2	um	Spot	Distance from Origin	8	1000000117	1379
41444.3	um	Spot	Distance from Origin	8	1000000118	1380
41645	um	Spot	Distance from Origin	8	1000000119	1381
41269.9	um	Spot	Distance from Origin	8	1000000120	1382
41537.9	um	Spot	Distance from Origin	8	1000000122	1383
41504	um	Spot	Distance from Origin	8	1000000121	1384
41346	um	Spot	Distance from Origin	8	1000000123	1385
41620.6	um	Spot	Distance from Origin	8	1000000124	1386
41385.7	um	Spot	Distance from Origin	8	1000000125	1387
41330.2	um	Spot	Distance from Origin	8	1000000126	1388
41259	um	Spot	Distance from Origin	8	1000000127	1389
41278.5	um	Spot	Distance from Origin	8	1000000128	1390
41407.7	um	Spot	Distance from Origin	8	1000000129	1391
41260.9	um	Spot	Distance from Origin	8	1000000130	1392
41529.4	um	Spot	Distance from Origin	8	1000000131	1393
41216.8	um	Spot	Distance from Origin	8	1000000132	1394
41237.3	um	Spot	Distance from Origin	8	1000000133	1395
41301.9	um	Spot	Distance from Origin	8	1000000134	1396
41289.7	um	Spot	Distance from Origin	8	1000000135	1397
41283.1	um	Spot	Distance from Origin	8	1000000136	1398
41236.5	um	Spot	Distance from Origin	8	1000000137	1399
41421.3	um	Spot	Distance from Origin	8	1000000138	1400
41335.5	um	Spot	Distance from Origin	8	1000000139	1401
41246.2	um	Spot	Distance from Origin	8	1000000140	1402
41410.5	um	Spot	Distance from Origin	8	1000000141	1403
41297.8	um	Spot	Distance from Origin	8	1000000143	1404
41435.7	um	Spot	Distance from Origin	8	1000000142	1405
41215.5	um	Spot	Distance from Origin	8	1000000144	1406
41328.9	um	Spot	Distance from Origin	8	1000000145	1407
41277.3	um	Spot	Distance from Origin	8	1000000146	1408
41316.4	um	Spot	Distance from Origin	8	1000000147	1409
41423.1	um	Spot	Distance from Origin	8	1000000148	1410
41473.1	um	Spot	Distance from Origin	8	1000000149	1411
41497	um	Spot	Distance from Origin	8	1000000150	1412
41439.4	um	Spot	Distance from Origin	8	1000000151	1413
41409	um	Spot	Distance from Origin	8	1000000152	1414
41231.9	um	Spot	Distance from Origin	8	1000000153	1415
41450.5	um	Spot	Distance from Origin	8	1000000154	1416
41195.8	um	Spot	Distance from Origin	8	1000000155	1417
41222.4	um	Spot	Distance from Origin	8	1000000157	1418
41372	um	Spot	Distance from Origin	8	1000000158	1419
41324.2	um	Spot	Distance from Origin	8	1000000159	1420
41380.2	um	Spot	Distance from Origin	8	1000000160	1421
41271.7	um	Spot	Distance from Origin	8	1000000161	1422
41154.4	um	Spot	Distance from Origin	8	1000000162	1423
41427.1	um	Spot	Distance from Origin	8	1000000163	1424
41289.1	um	Spot	Distance from Origin	8	1000000164	1425
41252.7	um	Spot	Distance from Origin	8	1000000165	1426
41238	um	Spot	Distance from Origin	8	1000000166	1427
41389.4	um	Spot	Distance from Origin	8	1000000167	1428
41480.7	um	Spot	Distance from Origin	8	1000000168	1429
41391.5	um	Spot	Distance from Origin	8	1000000169	1430
41188.4	um	Spot	Distance from Origin	8	1000000170	1431
41378.5	um	Spot	Distance from Origin	8	1000000171	1432
41168	um	Spot	Distance from Origin	8	1000000172	1433
41406.1	um	Spot	Distance from Origin	8	1000000173	1434
41521.3	um	Spot	Distance from Origin	9	1000000000	1435
41514.4	um	Spot	Distance from Origin	9	1000000001	1436
41629.8	um	Spot	Distance from Origin	9	1000000002	1437
41729.4	um	Spot	Distance from Origin	9	1000000005	1438
41554.8	um	Spot	Distance from Origin	9	1000000004	1439
41671.2	um	Spot	Distance from Origin	9	1000000003	1440
41465	um	Spot	Distance from Origin	9	1000000006	1441
41726.8	um	Spot	Distance from Origin	9	1000000007	1442
41707.2	um	Spot	Distance from Origin	9	1000000008	1443
41717.8	um	Spot	Distance from Origin	9	1000000009	1444
41694.3	um	Spot	Distance from Origin	9	1000000011	1445
41656	um	Spot	Distance from Origin	9	1000000012	1446
41452.7	um	Spot	Distance from Origin	9	1000000013	1447
41576.4	um	Spot	Distance from Origin	9	1000000014	1448
41500	um	Spot	Distance from Origin	9	1000000015	1449
41711.5	um	Spot	Distance from Origin	9	1000000016	1450
41693.3	um	Spot	Distance from Origin	9	1000000017	1451
41633.5	um	Spot	Distance from Origin	9	1000000018	1452
41699.5	um	Spot	Distance from Origin	9	1000000019	1453
41413.2	um	Spot	Distance from Origin	9	1000000020	1454
41547.7	um	Spot	Distance from Origin	9	1000000021	1455
41676.8	um	Spot	Distance from Origin	9	1000000022	1456
41623.6	um	Spot	Distance from Origin	9	1000000023	1457
41696.1	um	Spot	Distance from Origin	9	1000000024	1458
41421.4	um	Spot	Distance from Origin	9	1000000025	1459
41425.9	um	Spot	Distance from Origin	9	1000000026	1460
41688.8	um	Spot	Distance from Origin	9	1000000027	1461
41458.5	um	Spot	Distance from Origin	9	1000000028	1462
41660.7	um	Spot	Distance from Origin	9	1000000029	1463
41331.6	um	Spot	Distance from Origin	9	1000000030	1464
41439.1	um	Spot	Distance from Origin	9	1000000031	1465
41645.5	um	Spot	Distance from Origin	9	1000000032	1466
41482.2	um	Spot	Distance from Origin	9	1000000033	1467
41460.9	um	Spot	Distance from Origin	9	1000000034	1468
41699	um	Spot	Distance from Origin	9	1000000035	1469
41541.9	um	Spot	Distance from Origin	9	1000000037	1470
41423.8	um	Spot	Distance from Origin	9	1000000036	1471
41404.4	um	Spot	Distance from Origin	9	1000000038	1472
41442	um	Spot	Distance from Origin	9	1000000040	1473
41656.2	um	Spot	Distance from Origin	9	1000000039	1474
41448.7	um	Spot	Distance from Origin	9	1000000174	1475
41622.2	um	Spot	Distance from Origin	9	1000000041	1477
41465.1	um	Spot	Distance from Origin	9	1000000042	1478
41370.1	um	Spot	Distance from Origin	9	1000000044	1479
41409.7	um	Spot	Distance from Origin	9	1000000045	1480
41692.8	um	Spot	Distance from Origin	9	1000000043	1481
41477.5	um	Spot	Distance from Origin	9	1000000046	1482
41516.1	um	Spot	Distance from Origin	9	1000000047	1483
41415.1	um	Spot	Distance from Origin	9	1000000048	1484
41662.3	um	Spot	Distance from Origin	9	1000000177	1485
41455.2	um	Spot	Distance from Origin	9	1000000049	1486
41437.7	um	Spot	Distance from Origin	9	1000000050	1487
41519.3	um	Spot	Distance from Origin	9	1000000051	1488
41596.7	um	Spot	Distance from Origin	9	1000000052	1489
41371.5	um	Spot	Distance from Origin	9	1000000053	1490
41665	um	Spot	Distance from Origin	9	1000000054	1491
41392.3	um	Spot	Distance from Origin	9	1000000055	1492
41642.3	um	Spot	Distance from Origin	9	1000000057	1493
41405	um	Spot	Distance from Origin	9	1000000056	1494
41604.3	um	Spot	Distance from Origin	9	1000000058	1495
41681.2	um	Spot	Distance from Origin	9	1000000059	1496
41375.3	um	Spot	Distance from Origin	9	1000000061	1497
41356.8	um	Spot	Distance from Origin	9	1000000060	1498
41422.5	um	Spot	Distance from Origin	9	1000000062	1499
41440.1	um	Spot	Distance from Origin	9	1000000063	1500
41538.9	um	Spot	Distance from Origin	9	1000000064	1501
41339.5	um	Spot	Distance from Origin	9	1000000065	1502
41485.2	um	Spot	Distance from Origin	9	1000000066	1503
41357.5	um	Spot	Distance from Origin	9	1000000067	1504
41586.3	um	Spot	Distance from Origin	9	1000000068	1505
41456.1	um	Spot	Distance from Origin	9	1000000069	1506
41425.1	um	Spot	Distance from Origin	9	1000000070	1507
41374.3	um	Spot	Distance from Origin	9	1000000071	1508
41394.3	um	Spot	Distance from Origin	9	1000000072	1509
41644.1	um	Spot	Distance from Origin	9	1000000073	1510
41476.2	um	Spot	Distance from Origin	9	1000000074	1511
41581.6	um	Spot	Distance from Origin	9	1000000076	1512
41684.4	um	Spot	Distance from Origin	9	1000000075	1513
41298.8	um	Spot	Distance from Origin	9	1000000080	1514
41426.9	um	Spot	Distance from Origin	9	1000000079	1515
41674.7	um	Spot	Distance from Origin	9	1000000077	1516
41439.3	um	Spot	Distance from Origin	9	1000000081	1517
41557.3	um	Spot	Distance from Origin	9	1000000082	1518
41401.7	um	Spot	Distance from Origin	9	1000000083	1520
41679.3	um	Spot	Distance from Origin	9	1000000085	1521
41671.1	um	Spot	Distance from Origin	9	1000000086	1522
41373.3	um	Spot	Distance from Origin	9	1000000087	1523
41541.9	um	Spot	Distance from Origin	9	1000000084	1524
41421.7	um	Spot	Distance from Origin	9	1000000088	1525
41433.1	um	Spot	Distance from Origin	9	1000000089	1526
41324.7	um	Spot	Distance from Origin	9	1000000090	1527
41451.2	um	Spot	Distance from Origin	9	1000000091	1528
41269.6	um	Spot	Distance from Origin	9	1000000093	1529
41385.4	um	Spot	Distance from Origin	9	1000000092	1530
41549.4	um	Spot	Distance from Origin	9	1000000094	1531
41282.2	um	Spot	Distance from Origin	9	1000000175	1532
41295.3	um	Spot	Distance from Origin	9	1000000095	1533
41391.9	um	Spot	Distance from Origin	9	1000000096	1534
41313.9	um	Spot	Distance from Origin	9	1000000097	1535
41353.1	um	Spot	Distance from Origin	9	1000000098	1536
41401.6	um	Spot	Distance from Origin	9	1000000099	1537
41330.5	um	Spot	Distance from Origin	9	1000000100	1539
41250.2	um	Spot	Distance from Origin	9	1000000101	1540
41628.5	um	Spot	Distance from Origin	9	1000000102	1541
41291.2	um	Spot	Distance from Origin	9	1000000176	1542
41641	um	Spot	Distance from Origin	9	1000000103	1543
41360	um	Spot	Distance from Origin	9	1000000104	1544
41252.3	um	Spot	Distance from Origin	9	1000000105	1545
41496.3	um	Spot	Distance from Origin	9	1000000108	1546
41330.6	um	Spot	Distance from Origin	9	1000000106	1547
41388.4	um	Spot	Distance from Origin	9	1000000107	1548
41263.8	um	Spot	Distance from Origin	9	1000000109	1549
41652.8	um	Spot	Distance from Origin	9	1000000179	1550
41235.5	um	Spot	Distance from Origin	9	1000000111	1551
41644.9	um	Spot	Distance from Origin	9	1000000110	1552
41296.1	um	Spot	Distance from Origin	9	1000000112	1553
41451.3	um	Spot	Distance from Origin	9	1000000113	1554
41247.2	um	Spot	Distance from Origin	9	1000000114	1555
41278.7	um	Spot	Distance from Origin	9	1000000115	1556
41365.1	um	Spot	Distance from Origin	9	1000000116	1557
41292.1	um	Spot	Distance from Origin	9	1000000117	1558
41444.3	um	Spot	Distance from Origin	9	1000000118	1559
41272.2	um	Spot	Distance from Origin	9	1000000120	1560
41645	um	Spot	Distance from Origin	9	1000000119	1561
41504.3	um	Spot	Distance from Origin	9	1000000121	1562
41538.1	um	Spot	Distance from Origin	9	1000000122	1563
41620.3	um	Spot	Distance from Origin	9	1000000124	1564
41346	um	Spot	Distance from Origin	9	1000000123	1565
41386	um	Spot	Distance from Origin	9	1000000125	1566
41278.7	um	Spot	Distance from Origin	9	1000000128	1567
41329.9	um	Spot	Distance from Origin	9	1000000126	1568
41258.8	um	Spot	Distance from Origin	9	1000000127	1569
41408.3	um	Spot	Distance from Origin	9	1000000129	1570
41260.6	um	Spot	Distance from Origin	9	1000000130	1571
41217.6	um	Spot	Distance from Origin	9	1000000132	1572
41529.3	um	Spot	Distance from Origin	9	1000000131	1573
41237.1	um	Spot	Distance from Origin	9	1000000133	1574
41302.1	um	Spot	Distance from Origin	9	1000000134	1575
41289.5	um	Spot	Distance from Origin	9	1000000135	1576
41283.2	um	Spot	Distance from Origin	9	1000000136	1577
41236.1	um	Spot	Distance from Origin	9	1000000137	1578
41421.3	um	Spot	Distance from Origin	9	1000000138	1579
41335.8	um	Spot	Distance from Origin	9	1000000139	1580
41246.2	um	Spot	Distance from Origin	9	1000000140	1581
41410.4	um	Spot	Distance from Origin	9	1000000141	1582
41435.7	um	Spot	Distance from Origin	9	1000000142	1583
41298	um	Spot	Distance from Origin	9	1000000143	1584
41215.5	um	Spot	Distance from Origin	9	1000000144	1585
41329.3	um	Spot	Distance from Origin	9	1000000145	1586
41276.9	um	Spot	Distance from Origin	9	1000000146	1587
41317	um	Spot	Distance from Origin	9	1000000147	1588
41423.3	um	Spot	Distance from Origin	9	1000000148	1589
41474.3	um	Spot	Distance from Origin	9	1000000149	1590
41496.8	um	Spot	Distance from Origin	9	1000000150	1591
41439.4	um	Spot	Distance from Origin	9	1000000151	1592
41408.9	um	Spot	Distance from Origin	9	1000000152	1593
41231.9	um	Spot	Distance from Origin	9	1000000153	1594
41451	um	Spot	Distance from Origin	9	1000000154	1595
41195.8	um	Spot	Distance from Origin	9	1000000155	1596
41222.6	um	Spot	Distance from Origin	9	1000000157	1597
41372.1	um	Spot	Distance from Origin	9	1000000158	1598
41324.2	um	Spot	Distance from Origin	9	1000000159	1599
41380.2	um	Spot	Distance from Origin	9	1000000160	1600
41154.7	um	Spot	Distance from Origin	9	1000000162	1601
41271.3	um	Spot	Distance from Origin	9	1000000161	1602
41427.3	um	Spot	Distance from Origin	9	1000000163	1603
41289.2	um	Spot	Distance from Origin	9	1000000164	1604
41252.7	um	Spot	Distance from Origin	9	1000000165	1605
41238.1	um	Spot	Distance from Origin	9	1000000166	1606
41389.4	um	Spot	Distance from Origin	9	1000000167	1607
41480.8	um	Spot	Distance from Origin	9	1000000168	1608
41391.1	um	Spot	Distance from Origin	9	1000000169	1609
41188.6	um	Spot	Distance from Origin	9	1000000170	1610
41378.3	um	Spot	Distance from Origin	9	1000000171	1611
41167.9	um	Spot	Distance from Origin	9	1000000172	1612
41406	um	Spot	Distance from Origin	9	1000000173	1613
41521.2	um	Spot	Distance from Origin	10	1000000000	1614
41514.6	um	Spot	Distance from Origin	10	1000000001	1615
41629.9	um	Spot	Distance from Origin	10	1000000002	1616
41554.9	um	Spot	Distance from Origin	10	1000000004	1617
41729.4	um	Spot	Distance from Origin	10	1000000005	1618
41671.2	um	Spot	Distance from Origin	10	1000000003	1619
41464.9	um	Spot	Distance from Origin	10	1000000006	1620
41707.2	um	Spot	Distance from Origin	10	1000000008	1621
41717.5	um	Spot	Distance from Origin	10	1000000009	1622
41694.3	um	Spot	Distance from Origin	10	1000000011	1623
41452.5	um	Spot	Distance from Origin	10	1000000013	1624
41577.1	um	Spot	Distance from Origin	10	1000000014	1625
41656.1	um	Spot	Distance from Origin	10	1000000012	1626
41499.9	um	Spot	Distance from Origin	10	1000000015	1627
41711.4	um	Spot	Distance from Origin	10	1000000016	1628
41693.7	um	Spot	Distance from Origin	10	1000000017	1629
41633.6	um	Spot	Distance from Origin	10	1000000018	1630
41699.5	um	Spot	Distance from Origin	10	1000000019	1631
41413.3	um	Spot	Distance from Origin	10	1000000020	1632
41546.6	um	Spot	Distance from Origin	10	1000000021	1633
41676.7	um	Spot	Distance from Origin	10	1000000022	1634
41623.1	um	Spot	Distance from Origin	10	1000000023	1635
41696.4	um	Spot	Distance from Origin	10	1000000024	1636
41421.4	um	Spot	Distance from Origin	10	1000000025	1637
41425.7	um	Spot	Distance from Origin	10	1000000026	1638
41688.7	um	Spot	Distance from Origin	10	1000000027	1639
41458.2	um	Spot	Distance from Origin	10	1000000028	1640
41331.9	um	Spot	Distance from Origin	10	1000000030	1641
41660.9	um	Spot	Distance from Origin	10	1000000029	1642
41439.1	um	Spot	Distance from Origin	10	1000000031	1643
41645.5	um	Spot	Distance from Origin	10	1000000032	1644
41482.2	um	Spot	Distance from Origin	10	1000000033	1645
41460.8	um	Spot	Distance from Origin	10	1000000034	1646
41699	um	Spot	Distance from Origin	10	1000000035	1647
41542.6	um	Spot	Distance from Origin	10	1000000037	1648
41424	um	Spot	Distance from Origin	10	1000000036	1649
41404.4	um	Spot	Distance from Origin	10	1000000038	1650
41442	um	Spot	Distance from Origin	10	1000000040	1651
41656.1	um	Spot	Distance from Origin	10	1000000039	1652
41447.5	um	Spot	Distance from Origin	10	1000000174	1653
41622.1	um	Spot	Distance from Origin	10	1000000041	1655
41370.5	um	Spot	Distance from Origin	10	1000000044	1656
41465.1	um	Spot	Distance from Origin	10	1000000042	1657
41410.2	um	Spot	Distance from Origin	10	1000000045	1658
41693	um	Spot	Distance from Origin	10	1000000043	1659
41516.1	um	Spot	Distance from Origin	10	1000000047	1660
41477.5	um	Spot	Distance from Origin	10	1000000046	1661
41415.4	um	Spot	Distance from Origin	10	1000000048	1663
41455.7	um	Spot	Distance from Origin	10	1000000049	1664
41437.7	um	Spot	Distance from Origin	10	1000000050	1665
41519.2	um	Spot	Distance from Origin	10	1000000051	1666
41596.7	um	Spot	Distance from Origin	10	1000000052	1667
41371.5	um	Spot	Distance from Origin	10	1000000053	1668
41664.9	um	Spot	Distance from Origin	10	1000000054	1669
41392.6	um	Spot	Distance from Origin	10	1000000055	1670
41405.1	um	Spot	Distance from Origin	10	1000000056	1671
41642.3	um	Spot	Distance from Origin	10	1000000057	1672
41604.5	um	Spot	Distance from Origin	10	1000000058	1673
41680.9	um	Spot	Distance from Origin	10	1000000059	1674
41356.6	um	Spot	Distance from Origin	10	1000000060	1675
41375.6	um	Spot	Distance from Origin	10	1000000061	1676
41422.3	um	Spot	Distance from Origin	10	1000000062	1677
41440	um	Spot	Distance from Origin	10	1000000063	1678
41538.9	um	Spot	Distance from Origin	10	1000000064	1679
41339.5	um	Spot	Distance from Origin	10	1000000065	1680
41485.2	um	Spot	Distance from Origin	10	1000000066	1681
41357.5	um	Spot	Distance from Origin	10	1000000067	1682
41586.3	um	Spot	Distance from Origin	10	1000000068	1683
41455.9	um	Spot	Distance from Origin	10	1000000069	1684
41374.3	um	Spot	Distance from Origin	10	1000000071	1685
41425.1	um	Spot	Distance from Origin	10	1000000070	1686
41392.4	um	Spot	Distance from Origin	10	1000000072	1687
41644.1	um	Spot	Distance from Origin	10	1000000073	1688
41476.1	um	Spot	Distance from Origin	10	1000000074	1689
41581.4	um	Spot	Distance from Origin	10	1000000076	1690
41684.5	um	Spot	Distance from Origin	10	1000000075	1691
41426.9	um	Spot	Distance from Origin	10	1000000079	1692
41298.5	um	Spot	Distance from Origin	10	1000000080	1693
41378.9	um	Spot	Distance from Origin	10	1000000078	1694
41674.7	um	Spot	Distance from Origin	10	1000000077	1695
41439.2	um	Spot	Distance from Origin	10	1000000081	1696
41557.3	um	Spot	Distance from Origin	10	1000000082	1697
41401.7	um	Spot	Distance from Origin	10	1000000083	1699
41646.9	um	Spot	Distance from Origin	10	1000000178	1700
41679.1	um	Spot	Distance from Origin	10	1000000085	1701
41671.1	um	Spot	Distance from Origin	10	1000000086	1702
41373	um	Spot	Distance from Origin	10	1000000087	1703
41541.6	um	Spot	Distance from Origin	10	1000000084	1704
41424	um	Spot	Distance from Origin	10	1000000088	1705
41433.1	um	Spot	Distance from Origin	10	1000000089	1706
41324.8	um	Spot	Distance from Origin	10	1000000090	1707
41451.1	um	Spot	Distance from Origin	10	1000000091	1708
41269.7	um	Spot	Distance from Origin	10	1000000093	1709
41385.5	um	Spot	Distance from Origin	10	1000000092	1710
41295.7	um	Spot	Distance from Origin	10	1000000095	1711
41392.1	um	Spot	Distance from Origin	10	1000000096	1712
41547.7	um	Spot	Distance from Origin	10	1000000094	1713
41313.7	um	Spot	Distance from Origin	10	1000000097	1714
41352.8	um	Spot	Distance from Origin	10	1000000098	1715
41401.9	um	Spot	Distance from Origin	10	1000000099	1716
41330.6	um	Spot	Distance from Origin	10	1000000100	1718
41250.1	um	Spot	Distance from Origin	10	1000000101	1719
41628.6	um	Spot	Distance from Origin	10	1000000102	1720
41291.1	um	Spot	Distance from Origin	10	1000000176	1721
41641.4	um	Spot	Distance from Origin	10	1000000103	1722
41360.1	um	Spot	Distance from Origin	10	1000000104	1723
41252	um	Spot	Distance from Origin	10	1000000105	1724
41496.1	um	Spot	Distance from Origin	10	1000000108	1725
41330.6	um	Spot	Distance from Origin	10	1000000106	1726
41388.2	um	Spot	Distance from Origin	10	1000000107	1727
41263.9	um	Spot	Distance from Origin	10	1000000109	1728
41647.5	um	Spot	Distance from Origin	10	1000000110	1729
41235.3	um	Spot	Distance from Origin	10	1000000111	1730
41296.1	um	Spot	Distance from Origin	10	1000000112	1731
41451	um	Spot	Distance from Origin	10	1000000113	1732
41247.2	um	Spot	Distance from Origin	10	1000000114	1733
41278.7	um	Spot	Distance from Origin	10	1000000115	1734
41363.7	um	Spot	Distance from Origin	10	1000000116	1735
41292.1	um	Spot	Distance from Origin	10	1000000117	1736
41444.3	um	Spot	Distance from Origin	10	1000000118	1737
41645.1	um	Spot	Distance from Origin	10	1000000119	1738
41271.8	um	Spot	Distance from Origin	10	1000000120	1739
41537.9	um	Spot	Distance from Origin	10	1000000122	1740
41345.8	um	Spot	Distance from Origin	10	1000000123	1741
41620.4	um	Spot	Distance from Origin	10	1000000124	1742
41386	um	Spot	Distance from Origin	10	1000000125	1743
41330.2	um	Spot	Distance from Origin	10	1000000126	1744
41259.1	um	Spot	Distance from Origin	10	1000000127	1745
41278.4	um	Spot	Distance from Origin	10	1000000128	1746
41407.8	um	Spot	Distance from Origin	10	1000000129	1747
41260.6	um	Spot	Distance from Origin	10	1000000130	1748
41218	um	Spot	Distance from Origin	10	1000000132	1749
41529.5	um	Spot	Distance from Origin	10	1000000131	1750
41237.3	um	Spot	Distance from Origin	10	1000000133	1751
41302.1	um	Spot	Distance from Origin	10	1000000134	1752
41289.7	um	Spot	Distance from Origin	10	1000000135	1753
41283.1	um	Spot	Distance from Origin	10	1000000136	1754
41236.4	um	Spot	Distance from Origin	10	1000000137	1755
41421.1	um	Spot	Distance from Origin	10	1000000138	1756
41335	um	Spot	Distance from Origin	10	1000000139	1757
41246.2	um	Spot	Distance from Origin	10	1000000140	1758
41298.1	um	Spot	Distance from Origin	10	1000000143	1759
41410.3	um	Spot	Distance from Origin	10	1000000141	1760
41436	um	Spot	Distance from Origin	10	1000000142	1761
41215	um	Spot	Distance from Origin	10	1000000144	1762
41329.2	um	Spot	Distance from Origin	10	1000000145	1763
41276.9	um	Spot	Distance from Origin	10	1000000146	1764
41314.8	um	Spot	Distance from Origin	10	1000000147	1765
41423	um	Spot	Distance from Origin	10	1000000148	1767
41473.4	um	Spot	Distance from Origin	10	1000000149	1768
41496.8	um	Spot	Distance from Origin	10	1000000150	1769
41439.4	um	Spot	Distance from Origin	10	1000000151	1770
41407.3	um	Spot	Distance from Origin	10	1000000152	1771
41231.8	um	Spot	Distance from Origin	10	1000000153	1772
41450.6	um	Spot	Distance from Origin	10	1000000154	1773
41195.8	um	Spot	Distance from Origin	10	1000000155	1774
41222.4	um	Spot	Distance from Origin	10	1000000157	1775
41372	um	Spot	Distance from Origin	10	1000000158	1776
41324	um	Spot	Distance from Origin	10	1000000159	1777
41380.2	um	Spot	Distance from Origin	10	1000000160	1778
41271.3	um	Spot	Distance from Origin	10	1000000161	1779
41154.2	um	Spot	Distance from Origin	10	1000000162	1780
41426.8	um	Spot	Distance from Origin	10	1000000163	1781
41289.5	um	Spot	Distance from Origin	10	1000000164	1782
41252.8	um	Spot	Distance from Origin	10	1000000165	1783
41238.1	um	Spot	Distance from Origin	10	1000000166	1784
41388.9	um	Spot	Distance from Origin	10	1000000167	1785
41480.7	um	Spot	Distance from Origin	10	1000000168	1786
41391.4	um	Spot	Distance from Origin	10	1000000169	1787
41188.1	um	Spot	Distance from Origin	10	1000000170	1788
41378.4	um	Spot	Distance from Origin	10	1000000171	1789
41168.2	um	Spot	Distance from Origin	10	1000000172	1790
41406.1	um	Spot	Distance from Origin	10	1000000173	1791
41521.3	um	Spot	Distance from Origin	11	1000000000	1792
41514	um	Spot	Distance from Origin	11	1000000001	1793
41629.9	um	Spot	Distance from Origin	11	1000000002	1794
41554.7	um	Spot	Distance from Origin	11	1000000004	1795
41729.5	um	Spot	Distance from Origin	11	1000000005	1796
41671.3	um	Spot	Distance from Origin	11	1000000003	1797
41465.3	um	Spot	Distance from Origin	11	1000000006	1798
41707.2	um	Spot	Distance from Origin	11	1000000008	1799
41717.5	um	Spot	Distance from Origin	11	1000000009	1800
41694.2	um	Spot	Distance from Origin	11	1000000011	1801
41452.8	um	Spot	Distance from Origin	11	1000000013	1802
41656	um	Spot	Distance from Origin	11	1000000012	1803
41576.5	um	Spot	Distance from Origin	11	1000000014	1804
41499.9	um	Spot	Distance from Origin	11	1000000015	1805
41711.4	um	Spot	Distance from Origin	11	1000000016	1806
41694.4	um	Spot	Distance from Origin	11	1000000017	1807
41633.5	um	Spot	Distance from Origin	11	1000000018	1808
41699.5	um	Spot	Distance from Origin	11	1000000019	1809
41413.2	um	Spot	Distance from Origin	11	1000000020	1810
41546.6	um	Spot	Distance from Origin	11	1000000021	1811
41676.7	um	Spot	Distance from Origin	11	1000000022	1812
41623.3	um	Spot	Distance from Origin	11	1000000023	1813
41695.7	um	Spot	Distance from Origin	11	1000000024	1814
41421.4	um	Spot	Distance from Origin	11	1000000025	1815
41425.6	um	Spot	Distance from Origin	11	1000000026	1816
41688.9	um	Spot	Distance from Origin	11	1000000027	1817
41561.4	um	Spot	Distance from Origin	11	1000000180	1818
41458.3	um	Spot	Distance from Origin	11	1000000028	1819
41660.8	um	Spot	Distance from Origin	11	1000000029	1820
41331.7	um	Spot	Distance from Origin	11	1000000030	1821
41439.1	um	Spot	Distance from Origin	11	1000000031	1822
41645.5	um	Spot	Distance from Origin	11	1000000032	1823
41482.4	um	Spot	Distance from Origin	11	1000000033	1824
41460.8	um	Spot	Distance from Origin	11	1000000034	1825
41699	um	Spot	Distance from Origin	11	1000000035	1826
41542.5	um	Spot	Distance from Origin	11	1000000037	1827
41424.2	um	Spot	Distance from Origin	11	1000000036	1828
41404.4	um	Spot	Distance from Origin	11	1000000038	1829
41441.8	um	Spot	Distance from Origin	11	1000000040	1830
41655.9	um	Spot	Distance from Origin	11	1000000039	1831
41447.5	um	Spot	Distance from Origin	11	1000000174	1832
41622.1	um	Spot	Distance from Origin	11	1000000041	1834
41410.4	um	Spot	Distance from Origin	11	1000000045	1835
41465.1	um	Spot	Distance from Origin	11	1000000042	1836
41370.2	um	Spot	Distance from Origin	11	1000000044	1837
41693.2	um	Spot	Distance from Origin	11	1000000043	1838
41477.5	um	Spot	Distance from Origin	11	1000000046	1839
41516.3	um	Spot	Distance from Origin	11	1000000047	1840
41415.4	um	Spot	Distance from Origin	11	1000000048	1842
41662.4	um	Spot	Distance from Origin	11	1000000177	1843
41455.7	um	Spot	Distance from Origin	11	1000000049	1844
41437.9	um	Spot	Distance from Origin	11	1000000050	1845
41596.9	um	Spot	Distance from Origin	11	1000000052	1846
41519.5	um	Spot	Distance from Origin	11	1000000051	1847
41371.5	um	Spot	Distance from Origin	11	1000000053	1848
41664.9	um	Spot	Distance from Origin	11	1000000054	1849
41392.9	um	Spot	Distance from Origin	11	1000000055	1850
41405.2	um	Spot	Distance from Origin	11	1000000056	1851
41642.4	um	Spot	Distance from Origin	11	1000000057	1852
41604.5	um	Spot	Distance from Origin	11	1000000058	1853
41681	um	Spot	Distance from Origin	11	1000000059	1854
41356.7	um	Spot	Distance from Origin	11	1000000060	1855
41375.9	um	Spot	Distance from Origin	11	1000000061	1856
41422.6	um	Spot	Distance from Origin	11	1000000062	1857
41440	um	Spot	Distance from Origin	11	1000000063	1858
41539.1	um	Spot	Distance from Origin	11	1000000064	1859
41339.6	um	Spot	Distance from Origin	11	1000000065	1860
41485.3	um	Spot	Distance from Origin	11	1000000066	1861
41357.6	um	Spot	Distance from Origin	11	1000000067	1862
41586.4	um	Spot	Distance from Origin	11	1000000068	1863
41455.8	um	Spot	Distance from Origin	11	1000000069	1864
41374.3	um	Spot	Distance from Origin	11	1000000071	1865
41425.1	um	Spot	Distance from Origin	11	1000000070	1866
41393	um	Spot	Distance from Origin	11	1000000072	1867
41644.1	um	Spot	Distance from Origin	11	1000000073	1868
41476	um	Spot	Distance from Origin	11	1000000074	1869
41684.5	um	Spot	Distance from Origin	11	1000000075	1870
41581.1	um	Spot	Distance from Origin	11	1000000076	1871
41298.8	um	Spot	Distance from Origin	11	1000000080	1872
41427	um	Spot	Distance from Origin	11	1000000079	1873
41379.9	um	Spot	Distance from Origin	11	1000000078	1874
41674.9	um	Spot	Distance from Origin	11	1000000077	1875
41439.3	um	Spot	Distance from Origin	11	1000000081	1876
41557.4	um	Spot	Distance from Origin	11	1000000082	1877
41401.6	um	Spot	Distance from Origin	11	1000000083	1879
41646.7	um	Spot	Distance from Origin	11	1000000178	1880
41679.5	um	Spot	Distance from Origin	11	1000000085	1881
41671.1	um	Spot	Distance from Origin	11	1000000086	1882
41373.6	um	Spot	Distance from Origin	11	1000000087	1883
41541.6	um	Spot	Distance from Origin	11	1000000084	1884
41421.8	um	Spot	Distance from Origin	11	1000000088	1885
41433.1	um	Spot	Distance from Origin	11	1000000089	1886
41324.8	um	Spot	Distance from Origin	11	1000000090	1887
41450.9	um	Spot	Distance from Origin	11	1000000091	1888
41385.5	um	Spot	Distance from Origin	11	1000000092	1889
41282.2	um	Spot	Distance from Origin	11	1000000175	1890
41548.1	um	Spot	Distance from Origin	11	1000000094	1891
41295.2	um	Spot	Distance from Origin	11	1000000095	1892
41392.1	um	Spot	Distance from Origin	11	1000000096	1893
41313.7	um	Spot	Distance from Origin	11	1000000097	1894
41352.8	um	Spot	Distance from Origin	11	1000000098	1895
41401.7	um	Spot	Distance from Origin	11	1000000099	1896
41330.3	um	Spot	Distance from Origin	11	1000000100	1898
41250.2	um	Spot	Distance from Origin	11	1000000101	1899
41628.6	um	Spot	Distance from Origin	11	1000000102	1900
41291.1	um	Spot	Distance from Origin	11	1000000176	1901
41641.3	um	Spot	Distance from Origin	11	1000000103	1902
41360.7	um	Spot	Distance from Origin	11	1000000104	1903
41252.3	um	Spot	Distance from Origin	11	1000000105	1904
41496	um	Spot	Distance from Origin	11	1000000108	1905
41330.7	um	Spot	Distance from Origin	11	1000000106	1906
41388	um	Spot	Distance from Origin	11	1000000107	1907
41263.9	um	Spot	Distance from Origin	11	1000000109	1908
41235.5	um	Spot	Distance from Origin	11	1000000111	1909
41645.2	um	Spot	Distance from Origin	11	1000000110	1910
41296.1	um	Spot	Distance from Origin	11	1000000112	1911
41451.2	um	Spot	Distance from Origin	11	1000000113	1912
41247.2	um	Spot	Distance from Origin	11	1000000114	1913
41278.9	um	Spot	Distance from Origin	11	1000000115	1914
41363.8	um	Spot	Distance from Origin	11	1000000116	1915
41292.1	um	Spot	Distance from Origin	11	1000000117	1916
41444.2	um	Spot	Distance from Origin	11	1000000118	1917
41645.1	um	Spot	Distance from Origin	11	1000000119	1918
41271.8	um	Spot	Distance from Origin	11	1000000120	1919
41504.3	um	Spot	Distance from Origin	11	1000000121	1920
41537.9	um	Spot	Distance from Origin	11	1000000122	1921
41345.9	um	Spot	Distance from Origin	11	1000000123	1922
41620.6	um	Spot	Distance from Origin	11	1000000124	1923
41385.9	um	Spot	Distance from Origin	11	1000000125	1924
41259	um	Spot	Distance from Origin	11	1000000127	1925
41330.1	um	Spot	Distance from Origin	11	1000000126	1926
41278.5	um	Spot	Distance from Origin	11	1000000128	1927
41407.9	um	Spot	Distance from Origin	11	1000000129	1928
41260.9	um	Spot	Distance from Origin	11	1000000130	1929
41529.4	um	Spot	Distance from Origin	11	1000000131	1930
41217.4	um	Spot	Distance from Origin	11	1000000132	1931
41237.3	um	Spot	Distance from Origin	11	1000000133	1932
41302	um	Spot	Distance from Origin	11	1000000134	1933
41290.1	um	Spot	Distance from Origin	11	1000000135	1934
41283.2	um	Spot	Distance from Origin	11	1000000136	1935
41236.3	um	Spot	Distance from Origin	11	1000000137	1936
41421.2	um	Spot	Distance from Origin	11	1000000138	1937
41335.6	um	Spot	Distance from Origin	11	1000000139	1938
41246.2	um	Spot	Distance from Origin	11	1000000140	1939
41410.5	um	Spot	Distance from Origin	11	1000000141	1940
41298.5	um	Spot	Distance from Origin	11	1000000143	1941
41435.8	um	Spot	Distance from Origin	11	1000000142	1942
41215	um	Spot	Distance from Origin	11	1000000144	1943
41329.2	um	Spot	Distance from Origin	11	1000000145	1944
41276.9	um	Spot	Distance from Origin	11	1000000146	1945
41316.3	um	Spot	Distance from Origin	11	1000000147	1947
41423.2	um	Spot	Distance from Origin	11	1000000148	1948
41473.9	um	Spot	Distance from Origin	11	1000000149	1949
41496.7	um	Spot	Distance from Origin	11	1000000150	1950
41439.2	um	Spot	Distance from Origin	11	1000000151	1951
41407.5	um	Spot	Distance from Origin	11	1000000152	1952
41231.7	um	Spot	Distance from Origin	11	1000000153	1953
41450	um	Spot	Distance from Origin	11	1000000154	1954
41195.9	um	Spot	Distance from Origin	11	1000000155	1955
41222.5	um	Spot	Distance from Origin	11	1000000157	1956
41372	um	Spot	Distance from Origin	11	1000000158	1957
41324.4	um	Spot	Distance from Origin	11	1000000159	1958
41380.1	um	Spot	Distance from Origin	11	1000000160	1959
41154.6	um	Spot	Distance from Origin	11	1000000162	1960
41271.1	um	Spot	Distance from Origin	11	1000000161	1961
41426.9	um	Spot	Distance from Origin	11	1000000163	1962
41289.4	um	Spot	Distance from Origin	11	1000000164	1963
41252.8	um	Spot	Distance from Origin	11	1000000165	1964
41238.2	um	Spot	Distance from Origin	11	1000000166	1965
41388.8	um	Spot	Distance from Origin	11	1000000167	1966
41480.6	um	Spot	Distance from Origin	11	1000000168	1967
41391.4	um	Spot	Distance from Origin	11	1000000169	1968
41188.4	um	Spot	Distance from Origin	11	1000000170	1969
41378.5	um	Spot	Distance from Origin	11	1000000171	1970
41168.1	um	Spot	Distance from Origin	11	1000000172	1971
41406.1	um	Spot	Distance from Origin	11	1000000173	1972
41521.2	um	Spot	Distance from Origin	12	1000000000	1973
41514.4	um	Spot	Distance from Origin	12	1000000001	1974
41729.5	um	Spot	Distance from Origin	12	1000000005	1975
41554.4	um	Spot	Distance from Origin	12	1000000004	1976
41671.2	um	Spot	Distance from Origin	12	1000000003	1977
41465.1	um	Spot	Distance from Origin	12	1000000006	1978
41724.2	um	Spot	Distance from Origin	12	1000000007	1979
41707.2	um	Spot	Distance from Origin	12	1000000008	1980
41717.2	um	Spot	Distance from Origin	12	1000000009	1981
41694.1	um	Spot	Distance from Origin	12	1000000011	1982
41452.6	um	Spot	Distance from Origin	12	1000000013	1983
41655.9	um	Spot	Distance from Origin	12	1000000012	1984
41576	um	Spot	Distance from Origin	12	1000000014	1985
41499.9	um	Spot	Distance from Origin	12	1000000015	1986
41711.7	um	Spot	Distance from Origin	12	1000000016	1987
41694.9	um	Spot	Distance from Origin	12	1000000017	1988
41633.6	um	Spot	Distance from Origin	12	1000000018	1989
41699.4	um	Spot	Distance from Origin	12	1000000019	1990
41413.2	um	Spot	Distance from Origin	12	1000000020	1991
41548.1	um	Spot	Distance from Origin	12	1000000021	1992
41676.6	um	Spot	Distance from Origin	12	1000000022	1993
41623.1	um	Spot	Distance from Origin	12	1000000023	1994
41695.5	um	Spot	Distance from Origin	12	1000000024	1995
41421.2	um	Spot	Distance from Origin	12	1000000025	1996
41425.8	um	Spot	Distance from Origin	12	1000000026	1997
41688.8	um	Spot	Distance from Origin	12	1000000027	1998
41561.5	um	Spot	Distance from Origin	12	1000000180	1999
41458.1	um	Spot	Distance from Origin	12	1000000028	2000
41660.7	um	Spot	Distance from Origin	12	1000000029	2001
41331.4	um	Spot	Distance from Origin	12	1000000030	2002
41439	um	Spot	Distance from Origin	12	1000000031	2003
41645.3	um	Spot	Distance from Origin	12	1000000032	2004
41482.4	um	Spot	Distance from Origin	12	1000000033	2005
41460.9	um	Spot	Distance from Origin	12	1000000034	2006
41699	um	Spot	Distance from Origin	12	1000000035	2007
41542.4	um	Spot	Distance from Origin	12	1000000037	2008
41423.7	um	Spot	Distance from Origin	12	1000000036	2009
41404.6	um	Spot	Distance from Origin	12	1000000038	2010
41441.5	um	Spot	Distance from Origin	12	1000000040	2011
41655.7	um	Spot	Distance from Origin	12	1000000039	2012
41448.2	um	Spot	Distance from Origin	12	1000000174	2013
41622.3	um	Spot	Distance from Origin	12	1000000041	2015
41410.2	um	Spot	Distance from Origin	12	1000000045	2016
41369.9	um	Spot	Distance from Origin	12	1000000044	2017
41465.1	um	Spot	Distance from Origin	12	1000000042	2018
41693	um	Spot	Distance from Origin	12	1000000043	2019
41477.4	um	Spot	Distance from Origin	12	1000000046	2020
41516.1	um	Spot	Distance from Origin	12	1000000047	2021
41415	um	Spot	Distance from Origin	12	1000000048	2023
41454.9	um	Spot	Distance from Origin	12	1000000049	2024
41437.8	um	Spot	Distance from Origin	12	1000000050	2025
41519.3	um	Spot	Distance from Origin	12	1000000051	2026
41596.6	um	Spot	Distance from Origin	12	1000000052	2027
41371.4	um	Spot	Distance from Origin	12	1000000053	2028
41664.9	um	Spot	Distance from Origin	12	1000000054	2029
41392.9	um	Spot	Distance from Origin	12	1000000055	2030
41405.1	um	Spot	Distance from Origin	12	1000000056	2031
41642.3	um	Spot	Distance from Origin	12	1000000057	2032
41604.4	um	Spot	Distance from Origin	12	1000000058	2033
41680.7	um	Spot	Distance from Origin	12	1000000059	2034
41375.7	um	Spot	Distance from Origin	12	1000000061	2035
41356.5	um	Spot	Distance from Origin	12	1000000060	2036
41422.7	um	Spot	Distance from Origin	12	1000000062	2037
41440.1	um	Spot	Distance from Origin	12	1000000063	2038
41339.5	um	Spot	Distance from Origin	12	1000000065	2039
41538.7	um	Spot	Distance from Origin	12	1000000064	2040
41485.2	um	Spot	Distance from Origin	12	1000000066	2041
41357.4	um	Spot	Distance from Origin	12	1000000067	2042
[truncated: 8,248 more rows]
