# Supplementary material for: Protocol for real-time monitoring of CD8+ T and myeloid cell behavior in human high-grade serous ovarian cancer slices
Source: STAR Protoc. 2024 Jun 2;5(2):103102. doi: 10.1016/j.xpro.2024.103102 (PMC11179100; doi:10.1016/j.xpro.2024.103102)
Supplement: Data S3. Files for testing the R script, quantification and statistical analysis step 2 [file mmc3.zip › Test files/Slice1_a/__Distance_to_Image_Border_XY_Img=1.csv]

Distance to Image Border XY Img=1
====================
Distance to Image Border XY	Unit	Category	Image	Time	TrackID	ID
8.37305	um	Spot	Image 1	1	1000000000	0
13.7813	um	Spot	Image 1	1	1000000001	1
18.3457	um	Spot	Image 1	1	1000000002	2
18.7813	um	Spot	Image 1	1	1000000003	3
19.9883	um	Spot	Image 1	1	1000000004	4
0	um	Spot	Image 1	1	1000000005	5
23.0098	um	Spot	Image 1	1	1000000006	6
0	um	Spot	Image 1	1	1000000007	7
15.0859	um	Spot	Image 1	1	1000000008	8
0	um	Spot	Image 1	1	1000000009	9
43.3887	um	Spot	Image 1	1	1000000010	10
23.543	um	Spot	Image 1	1	1000000011	11
46.0977	um	Spot	Image 1	1	1000000012	12
46.2539	um	Spot	Image 1	1	1000000013	13
46.6934	um	Spot	Image 1	1	1000000014	14
47.7559	um	Spot	Image 1	1	1000000015	15
2.29688	um	Spot	Image 1	1	1000000016	16
21.75	um	Spot	Image 1	1	1000000017	17
54.1055	um	Spot	Image 1	1	1000000018	18
12.1406	um	Spot	Image 1	1	1000000019	19
56.9102	um	Spot	Image 1	1	1000000020	20
60.8887	um	Spot	Image 1	1	1000000021	21
35.0469	um	Spot	Image 1	1	1000000022	22
63.3301	um	Spot	Image 1	1	1000000023	23
12.2148	um	Spot	Image 1	1	1000000024	24
67.0332	um	Spot	Image 1	1	1000000025	25
67.4473	um	Spot	Image 1	1	1000000026	26
17.7813	um	Spot	Image 1	1	1000000027	27
70.1465	um	Spot	Image 1	1	1000000028	28
47.6836	um	Spot	Image 1	1	1000000029	29
72.7813	um	Spot	Image 1	1	1000000030	30
73.0293	um	Spot	Image 1	1	1000000031	31
63.8867	um	Spot	Image 1	1	1000000032	32
76.0762	um	Spot	Image 1	1	1000000033	33
79.832	um	Spot	Image 1	1	1000000034	34
0.4375	um	Spot	Image 1	1	1000000035	35
83.5215	um	Spot	Image 1	1	1000000036	36
83.5898	um	Spot	Image 1	1	1000000037	37
86.9434	um	Spot	Image 1	1	1000000038	38
45.668	um	Spot	Image 1	1	1000000039	39
87.3906	um	Spot	Image 1	1	1000000040	40
81.4492	um	Spot	Image 1	1	1000000041	43
95.834	um	Spot	Image 1	1	1000000042	44
0.179688	um	Spot	Image 1	1	1000000043	45
96.873	um	Spot	Image 1	1	1000000044	46
96.9453	um	Spot	Image 1	1	1000000045	47
97.5547	um	Spot	Image 1	1	1000000046	48
97.6035	um	Spot	Image 1	1	1000000047	49
98.7148	um	Spot	Image 1	1	1000000048	50
101.004	um	Spot	Image 1	1	1000000049	51
103.266	um	Spot	Image 1	1	1000000050	52
103.672	um	Spot	Image 1	1	1000000051	53
103.559	um	Spot	Image 1	1	1000000052	54
104.793	um	Spot	Image 1	1	1000000053	55
28.0078	um	Spot	Image 1	1	1000000054	56
106.115	um	Spot	Image 1	1	1000000055	57
106.344	um	Spot	Image 1	1	1000000056	58
51.8906	um	Spot	Image 1	1	1000000057	59
93.6328	um	Spot	Image 1	1	1000000058	60
8.74609	um	Spot	Image 1	1	1000000059	61
109.363	um	Spot	Image 1	1	1000000060	62
109.268	um	Spot	Image 1	1	1000000061	63
110.438	um	Spot	Image 1	1	1000000062	64
111.742	um	Spot	Image 1	1	1000000063	65
112.213	um	Spot	Image 1	1	1000000064	66
112.082	um	Spot	Image 1	1	1000000065	67
114.047	um	Spot	Image 1	1	1000000066	68
114.873	um	Spot	Image 1	1	1000000067	69
109.891	um	Spot	Image 1	1	1000000068	70
117.262	um	Spot	Image 1	1	1000000069	71
117.889	um	Spot	Image 1	1	1000000070	72
118.414	um	Spot	Image 1	1	1000000071	73
119.758	um	Spot	Image 1	1	1000000072	74
42.5313	um	Spot	Image 1	1	1000000073	75
123.725	um	Spot	Image 1	1	1000000074	76
0	um	Spot	Image 1	1	1000000075	77
109.953	um	Spot	Image 1	1	1000000076	78
5.9375	um	Spot	Image 1	1	1000000077	79
127.785	um	Spot	Image 1	1	1000000078	80
127.408	um	Spot	Image 1	1	1000000079	81
73.3047	um	Spot	Image 1	1	1000000080	82
129.885	um	Spot	Image 1	1	1000000081	83
129.496	um	Spot	Image 1	1	1000000082	84
133.5	um	Spot	Image 1	1	1000000083	86
139.975	um	Spot	Image 1	1	1000000084	87
0	um	Spot	Image 1	1	1000000085	88
4.20313	um	Spot	Image 1	1	1000000086	89
141.346	um	Spot	Image 1	1	1000000087	90
146.549	um	Spot	Image 1	1	1000000088	91
148.787	um	Spot	Image 1	1	1000000089	92
113.164	um	Spot	Image 1	1	1000000090	93
150.504	um	Spot	Image 1	1	1000000091	94
155.926	um	Spot	Image 1	1	1000000092	95
54.8555	um	Spot	Image 1	1	1000000093	96
130.445	um	Spot	Image 1	1	1000000094	97
86.4375	um	Spot	Image 1	1	1000000095	98
162.549	um	Spot	Image 1	1	1000000096	99
107.77	um	Spot	Image 1	1	1000000097	100
152.84	um	Spot	Image 1	1	1000000098	101
167.137	um	Spot	Image 1	1	1000000099	102
128.797	um	Spot	Image 1	1	1000000100	103
40.75	um	Spot	Image 1	1	1000000101	105
35.2109	um	Spot	Image 1	1	1000000102	106
17.8438	um	Spot	Image 1	1	1000000103	107
168.535	um	Spot	Image 1	1	1000000104	108
50.4805	um	Spot	Image 1	1	1000000105	109
139.27	um	Spot	Image 1	1	1000000106	110
163.512	um	Spot	Image 1	1	1000000107	111
163.891	um	Spot	Image 1	1	1000000108	112
67.582	um	Spot	Image 1	1	1000000109	113
0.746094	um	Spot	Image 1	1	1000000110	114
37.9727	um	Spot	Image 1	1	1000000111	115
107.125	um	Spot	Image 1	1	1000000112	116
149.936	um	Spot	Image 1	1	1000000113	117
53.7734	um	Spot	Image 1	1	1000000114	118
89.8906	um	Spot	Image 1	1	1000000115	119
138.279	um	Spot	Image 1	1	1000000116	120
107.957	um	Spot	Image 1	1	1000000117	121
137.537	um	Spot	Image 1	1	1000000118	122
0	um	Spot	Image 1	1	1000000119	123
85.4336	um	Spot	Image 1	1	1000000120	124
135.045	um	Spot	Image 1	1	1000000121	125
114.398	um	Spot	Image 1	1	1000000122	126
132.047	um	Spot	Image 1	1	1000000123	127
21.3594	um	Spot	Image 1	1	1000000124	128
130.607	um	Spot	Image 1	1	1000000125	129
125.195	um	Spot	Image 1	1	1000000126	130
77.8828	um	Spot	Image 1	1	1000000127	131
99.4844	um	Spot	Image 1	1	1000000128	132
123.408	um	Spot	Image 1	1	1000000129	133
86.7461	um	Spot	Image 1	1	1000000130	134
109.016	um	Spot	Image 1	1	1000000131	135
41.4727	um	Spot	Image 1	1	1000000132	136
62.9102	um	Spot	Image 1	1	1000000133	137
102.492	um	Spot	Image 1	1	1000000134	138
100.877	um	Spot	Image 1	1	1000000135	139
89.748	um	Spot	Image 1	1	1000000136	140
70.043	um	Spot	Image 1	1	1000000137	141
87.582	um	Spot	Image 1	1	1000000138	142
84.668	um	Spot	Image 1	1	1000000139	143
78.0723	um	Spot	Image 1	1	1000000140	144
76.9453	um	Spot	Image 1	1	1000000141	145
76.6816	um	Spot	Image 1	1	1000000142	146
76.0918	um	Spot	Image 1	1	1000000143	147
53.0313	um	Spot	Image 1	1	1000000144	148
73.2949	um	Spot	Image 1	1	1000000145	149
70.3242	um	Spot	Image 1	1	1000000146	150
69.0488	um	Spot	Image 1	1	1000000147	151
67.5469	um	Spot	Image 1	1	1000000148	152
66.9336	um	Spot	Image 1	1	1000000149	153
66.5508	um	Spot	Image 1	1	1000000150	154
63.832	um	Spot	Image 1	1	1000000151	155
61.9746	um	Spot	Image 1	1	1000000152	156
59.625	um	Spot	Image 1	1	1000000153	157
59.082	um	Spot	Image 1	1	1000000154	158
41.6602	um	Spot	Image 1	1	1000000155	159
53	um	Spot	Image 1	1	1000000156	160
48.7168	um	Spot	Image 1	1	1000000157	161
48.2578	um	Spot	Image 1	1	1000000158	162
45.6289	um	Spot	Image 1	1	1000000159	163
45.2871	um	Spot	Image 1	1	1000000160	164
42.707	um	Spot	Image 1	1	1000000161	165
0.605469	um	Spot	Image 1	1	1000000162	166
40.9219	um	Spot	Image 1	1	1000000163	167
36.5078	um	Spot	Image 1	1	1000000164	168
35.0488	um	Spot	Image 1	1	1000000165	169
27.3633	um	Spot	Image 1	1	1000000166	170
23.8848	um	Spot	Image 1	1	1000000167	171
18.1016	um	Spot	Image 1	1	1000000168	172
16.1992	um	Spot	Image 1	1	1000000169	173
14.5527	um	Spot	Image 1	1	1000000170	174
9.82813	um	Spot	Image 1	1	1000000171	175
5.23242	um	Spot	Image 1	1	1000000172	176
2.81836	um	Spot	Image 1	1	1000000173	177
8.4043	um	Spot	Image 1	2	1000000000	178
13.8652	um	Spot	Image 1	2	1000000001	179
18.2969	um	Spot	Image 1	2	1000000002	180
18.8633	um	Spot	Image 1	2	1000000003	181
19.8535	um	Spot	Image 1	2	1000000004	182
0	um	Spot	Image 1	2	1000000005	183
22.9766	um	Spot	Image 1	2	1000000006	184
0	um	Spot	Image 1	2	1000000007	185
15.6016	um	Spot	Image 1	2	1000000008	186
0	um	Spot	Image 1	2	1000000009	187
43.5703	um	Spot	Image 1	2	1000000010	188
24.043	um	Spot	Image 1	2	1000000011	189
46.0723	um	Spot	Image 1	2	1000000012	190
46.2578	um	Spot	Image 1	2	1000000013	191
47.0156	um	Spot	Image 1	2	1000000014	192
47.9453	um	Spot	Image 1	2	1000000015	193
3.07031	um	Spot	Image 1	2	1000000016	194
22.3477	um	Spot	Image 1	2	1000000017	195
54.207	um	Spot	Image 1	2	1000000018	196
12.6172	um	Spot	Image 1	2	1000000019	197
57.0391	um	Spot	Image 1	2	1000000020	198
61.0059	um	Spot	Image 1	2	1000000021	199
35.6797	um	Spot	Image 1	2	1000000022	200
63.2148	um	Spot	Image 1	2	1000000023	201
12.6133	um	Spot	Image 1	2	1000000024	202
67.332	um	Spot	Image 1	2	1000000025	203
67.748	um	Spot	Image 1	2	1000000026	204
18.4844	um	Spot	Image 1	2	1000000027	205
70.4238	um	Spot	Image 1	2	1000000028	206
48.125	um	Spot	Image 1	2	1000000029	207
72.9414	um	Spot	Image 1	2	1000000030	208
72.9863	um	Spot	Image 1	2	1000000031	209
64.3984	um	Spot	Image 1	2	1000000032	210
76.1035	um	Spot	Image 1	2	1000000033	211
79.8555	um	Spot	Image 1	2	1000000034	212
0.769531	um	Spot	Image 1	2	1000000035	213
83.8066	um	Spot	Image 1	2	1000000036	214
83.2949	um	Spot	Image 1	2	1000000037	215
87.1211	um	Spot	Image 1	2	1000000038	216
87.2363	um	Spot	Image 1	2	1000000040	217
46.3633	um	Spot	Image 1	2	1000000039	218
88.25	um	Spot	Image 1	2	1000000174	219
82.0273	um	Spot	Image 1	2	1000000041	222
96.0078	um	Spot	Image 1	2	1000000042	223
97.2773	um	Spot	Image 1	2	1000000044	224
96.959	um	Spot	Image 1	2	1000000045	225
0.449219	um	Spot	Image 1	2	1000000043	226
97.5645	um	Spot	Image 1	2	1000000046	227
97.6387	um	Spot	Image 1	2	1000000047	228
101.217	um	Spot	Image 1	2	1000000049	229
103.162	um	Spot	Image 1	2	1000000050	230
103.922	um	Spot	Image 1	2	1000000052	231
104.672	um	Spot	Image 1	2	1000000053	232
106.229	um	Spot	Image 1	2	1000000055	233
52.3828	um	Spot	Image 1	2	1000000057	234
28.2578	um	Spot	Image 1	2	1000000054	235
106.842	um	Spot	Image 1	2	1000000056	236
94.0508	um	Spot	Image 1	2	1000000058	237
9.14453	um	Spot	Image 1	2	1000000059	238
109.264	um	Spot	Image 1	2	1000000060	239
109.236	um	Spot	Image 1	2	1000000061	240
110.678	um	Spot	Image 1	2	1000000062	241
111.826	um	Spot	Image 1	2	1000000063	242
111.625	um	Spot	Image 1	2	1000000065	243
112.641	um	Spot	Image 1	2	1000000064	244
114.125	um	Spot	Image 1	2	1000000066	245
110.402	um	Spot	Image 1	2	1000000068	246
115.145	um	Spot	Image 1	2	1000000067	247
117.166	um	Spot	Image 1	2	1000000069	248
118	um	Spot	Image 1	2	1000000070	249
118.572	um	Spot	Image 1	2	1000000071	250
119.846	um	Spot	Image 1	2	1000000072	251
42.9219	um	Spot	Image 1	2	1000000073	252
123.682	um	Spot	Image 1	2	1000000074	253
0	um	Spot	Image 1	2	1000000075	254
110.309	um	Spot	Image 1	2	1000000076	255
6.32813	um	Spot	Image 1	2	1000000077	256
127.742	um	Spot	Image 1	2	1000000078	257
127.451	um	Spot	Image 1	2	1000000079	258
72.7227	um	Spot	Image 1	2	1000000080	259
129.742	um	Spot	Image 1	2	1000000081	260
129.533	um	Spot	Image 1	2	1000000082	261
133.451	um	Spot	Image 1	2	1000000083	263
0	um	Spot	Image 1	2	1000000085	264
4.65625	um	Spot	Image 1	2	1000000086	265
141.234	um	Spot	Image 1	2	1000000087	266
141.754	um	Spot	Image 1	2	1000000084	267
146.674	um	Spot	Image 1	2	1000000088	268
148.824	um	Spot	Image 1	2	1000000089	269
112.707	um	Spot	Image 1	2	1000000090	270
150.334	um	Spot	Image 1	2	1000000091	271
54.6289	um	Spot	Image 1	2	1000000093	272
156.07	um	Spot	Image 1	2	1000000092	273
70.4336	um	Spot	Image 1	2	1000000175	274
162.371	um	Spot	Image 1	2	1000000096	275
131.125	um	Spot	Image 1	2	1000000094	276
85.9922	um	Spot	Image 1	2	1000000095	277
107.523	um	Spot	Image 1	2	1000000097	278
152.781	um	Spot	Image 1	2	1000000098	279
167.219	um	Spot	Image 1	2	1000000099	280
128.328	um	Spot	Image 1	2	1000000100	282
40.2227	um	Spot	Image 1	2	1000000101	283
35.7344	um	Spot	Image 1	2	1000000102	284
88.1211	um	Spot	Image 1	2	1000000176	285
18.4883	um	Spot	Image 1	2	1000000103	286
168.012	um	Spot	Image 1	2	1000000104	287
49.9023	um	Spot	Image 1	2	1000000105	288
163.537	um	Spot	Image 1	2	1000000107	289
163.777	um	Spot	Image 1	2	1000000108	290
138.715	um	Spot	Image 1	2	1000000106	291
67.4141	um	Spot	Image 1	2	1000000109	292
1.55859	um	Spot	Image 1	2	1000000110	293
37.4258	um	Spot	Image 1	2	1000000111	294
106.688	um	Spot	Image 1	2	1000000112	295
149.861	um	Spot	Image 1	2	1000000113	296
53.2109	um	Spot	Image 1	2	1000000114	297
89.4141	um	Spot	Image 1	2	1000000115	298
138.305	um	Spot	Image 1	2	1000000116	299
107.613	um	Spot	Image 1	2	1000000117	300
137.455	um	Spot	Image 1	2	1000000118	301
86.9922	um	Spot	Image 1	2	1000000120	302
0	um	Spot	Image 1	2	1000000119	303
114.883	um	Spot	Image 1	2	1000000122	304
134.732	um	Spot	Image 1	2	1000000121	305
132.031	um	Spot	Image 1	2	1000000123	306
21.7148	um	Spot	Image 1	2	1000000124	307
130.52	um	Spot	Image 1	2	1000000125	308
125.631	um	Spot	Image 1	2	1000000126	309
77.6523	um	Spot	Image 1	2	1000000127	310
99.3242	um	Spot	Image 1	2	1000000128	311
123.152	um	Spot	Image 1	2	1000000129	312
86.4336	um	Spot	Image 1	2	1000000130	313
109.066	um	Spot	Image 1	2	1000000131	314
40.5352	um	Spot	Image 1	2	1000000132	315
62.7188	um	Spot	Image 1	2	1000000133	316
101.707	um	Spot	Image 1	2	1000000134	317
100.783	um	Spot	Image 1	2	1000000135	318
89.7559	um	Spot	Image 1	2	1000000136	319
69.668	um	Spot	Image 1	2	1000000137	320
87.7168	um	Spot	Image 1	2	1000000138	321
84.6211	um	Spot	Image 1	2	1000000139	322
78.0098	um	Spot	Image 1	2	1000000140	323
76.9766	um	Spot	Image 1	2	1000000141	324
76.5527	um	Spot	Image 1	2	1000000142	325
52.4609	um	Spot	Image 1	2	1000000144	326
75.6426	um	Spot	Image 1	2	1000000143	327
73.2715	um	Spot	Image 1	2	1000000145	328
70.123	um	Spot	Image 1	2	1000000146	329
69.1367	um	Spot	Image 1	2	1000000147	330
67.7383	um	Spot	Image 1	2	1000000148	331
66.6426	um	Spot	Image 1	2	1000000149	332
66.4707	um	Spot	Image 1	2	1000000150	333
64.4609	um	Spot	Image 1	2	1000000151	334
61.8477	um	Spot	Image 1	2	1000000152	335
59.5625	um	Spot	Image 1	2	1000000153	336
58.9648	um	Spot	Image 1	2	1000000154	337
41.0078	um	Spot	Image 1	2	1000000155	338
52.7578	um	Spot	Image 1	2	1000000156	339
48.8379	um	Spot	Image 1	2	1000000157	340
48.4375	um	Spot	Image 1	2	1000000158	341
45.5273	um	Spot	Image 1	2	1000000159	342
45.1816	um	Spot	Image 1	2	1000000160	343
42.9766	um	Spot	Image 1	2	1000000161	344
0.207031	um	Spot	Image 1	2	1000000162	345
40.8945	um	Spot	Image 1	2	1000000163	346
36.3691	um	Spot	Image 1	2	1000000164	347
35.1875	um	Spot	Image 1	2	1000000165	348
27.2031	um	Spot	Image 1	2	1000000166	349
23.8984	um	Spot	Image 1	2	1000000167	350
18.1504	um	Spot	Image 1	2	1000000168	351
16.4473	um	Spot	Image 1	2	1000000169	352
13.8945	um	Spot	Image 1	2	1000000170	353
10.1172	um	Spot	Image 1	2	1000000171	354
5.07617	um	Spot	Image 1	2	1000000172	355
2.73047	um	Spot	Image 1	2	1000000173	356
8.40234	um	Spot	Image 1	3	1000000000	357
13.4844	um	Spot	Image 1	3	1000000001	358
18.0684	um	Spot	Image 1	3	1000000002	359
19.0859	um	Spot	Image 1	3	1000000003	360
19.8184	um	Spot	Image 1	3	1000000004	361
0	um	Spot	Image 1	3	1000000005	362
22.6699	um	Spot	Image 1	3	1000000006	363
0	um	Spot	Image 1	3	1000000007	364
15.1719	um	Spot	Image 1	3	1000000008	365
0	um	Spot	Image 1	3	1000000009	366
23.5625	um	Spot	Image 1	3	1000000011	367
46.2754	um	Spot	Image 1	3	1000000013	368
46.6777	um	Spot	Image 1	3	1000000014	369
46.2051	um	Spot	Image 1	3	1000000012	370
47.9727	um	Spot	Image 1	3	1000000015	371
2.47656	um	Spot	Image 1	3	1000000016	372
21.8203	um	Spot	Image 1	3	1000000017	373
54.1992	um	Spot	Image 1	3	1000000018	374
12.2188	um	Spot	Image 1	3	1000000019	375
57.043	um	Spot	Image 1	3	1000000020	376
60.9199	um	Spot	Image 1	3	1000000021	377
35.2344	um	Spot	Image 1	3	1000000022	378
63.1074	um	Spot	Image 1	3	1000000023	379
12.2188	um	Spot	Image 1	3	1000000024	380
67.2656	um	Spot	Image 1	3	1000000025	381
67.5098	um	Spot	Image 1	3	1000000026	382
18.1797	um	Spot	Image 1	3	1000000027	383
70.7207	um	Spot	Image 1	3	1000000028	384
47.6641	um	Spot	Image 1	3	1000000029	385
72.5801	um	Spot	Image 1	3	1000000030	386
72.9707	um	Spot	Image 1	3	1000000031	387
63.9297	um	Spot	Image 1	3	1000000032	388
76.2559	um	Spot	Image 1	3	1000000033	389
79.8438	um	Spot	Image 1	3	1000000034	390
0.621094	um	Spot	Image 1	3	1000000035	391
83.6777	um	Spot	Image 1	3	1000000036	392
83.459	um	Spot	Image 1	3	1000000037	393
86.7051	um	Spot	Image 1	3	1000000038	394
87.1758	um	Spot	Image 1	3	1000000040	395
45.3594	um	Spot	Image 1	3	1000000039	396
88.1113	um	Spot	Image 1	3	1000000174	397
81.5898	um	Spot	Image 1	3	1000000041	400
95.9961	um	Spot	Image 1	3	1000000042	401
96.3066	um	Spot	Image 1	3	1000000044	402
96.3379	um	Spot	Image 1	3	1000000045	403
0	um	Spot	Image 1	3	1000000043	404
97.5605	um	Spot	Image 1	3	1000000046	405
97.6348	um	Spot	Image 1	3	1000000047	406
101.02	um	Spot	Image 1	3	1000000049	407
32.3867	um	Spot	Image 1	3	1000000177	408
103.189	um	Spot	Image 1	3	1000000050	409
103.715	um	Spot	Image 1	3	1000000052	410
104.838	um	Spot	Image 1	3	1000000053	411
27.625	um	Spot	Image 1	3	1000000054	412
106.201	um	Spot	Image 1	3	1000000055	413
106.428	um	Spot	Image 1	3	1000000056	414
51.8906	um	Spot	Image 1	3	1000000057	415
93.7422	um	Spot	Image 1	3	1000000058	416
8.72266	um	Spot	Image 1	3	1000000059	417
109.268	um	Spot	Image 1	3	1000000060	418
109.195	um	Spot	Image 1	3	1000000061	419
110.764	um	Spot	Image 1	3	1000000062	420
111.801	um	Spot	Image 1	3	1000000063	421
112.268	um	Spot	Image 1	3	1000000064	422
112.082	um	Spot	Image 1	3	1000000065	423
114.076	um	Spot	Image 1	3	1000000066	424
114.785	um	Spot	Image 1	3	1000000067	425
109.801	um	Spot	Image 1	3	1000000068	426
116.996	um	Spot	Image 1	3	1000000069	427
117.965	um	Spot	Image 1	3	1000000070	428
118.496	um	Spot	Image 1	3	1000000071	429
119.754	um	Spot	Image 1	3	1000000072	430
42.707	um	Spot	Image 1	3	1000000073	431
123.68	um	Spot	Image 1	3	1000000074	432
0	um	Spot	Image 1	3	1000000075	433
109.883	um	Spot	Image 1	3	1000000076	434
5.86719	um	Spot	Image 1	3	1000000077	435
73.4102	um	Spot	Image 1	3	1000000080	436
127.719	um	Spot	Image 1	3	1000000078	437
127.434	um	Spot	Image 1	3	1000000079	438
129.863	um	Spot	Image 1	3	1000000081	439
129.578	um	Spot	Image 1	3	1000000082	440
133.48	um	Spot	Image 1	3	1000000083	442
0	um	Spot	Image 1	3	1000000085	443
4.21094	um	Spot	Image 1	3	1000000086	444
141.27	um	Spot	Image 1	3	1000000087	445
142.316	um	Spot	Image 1	3	1000000084	446
148.533	um	Spot	Image 1	3	1000000088	447
148.781	um	Spot	Image 1	3	1000000089	448
113.152	um	Spot	Image 1	3	1000000090	449
150.396	um	Spot	Image 1	3	1000000091	450
54.9727	um	Spot	Image 1	3	1000000093	451
156.01	um	Spot	Image 1	3	1000000092	452
71.1445	um	Spot	Image 1	3	1000000175	453
130.602	um	Spot	Image 1	3	1000000094	454
162.418	um	Spot	Image 1	3	1000000096	455
86.7109	um	Spot	Image 1	3	1000000095	456
107.777	um	Spot	Image 1	3	1000000097	457
152.699	um	Spot	Image 1	3	1000000098	458
167.203	um	Spot	Image 1	3	1000000099	459
128.801	um	Spot	Image 1	3	1000000100	461
40.5625	um	Spot	Image 1	3	1000000101	462
35.2852	um	Spot	Image 1	3	1000000102	463
17.6602	um	Spot	Image 1	3	1000000103	464
168.496	um	Spot	Image 1	3	1000000104	465
50.6133	um	Spot	Image 1	3	1000000105	466
139.273	um	Spot	Image 1	3	1000000106	467
163.549	um	Spot	Image 1	3	1000000107	468
164.041	um	Spot	Image 1	3	1000000108	469
67.9414	um	Spot	Image 1	3	1000000109	470
1.29297	um	Spot	Image 1	3	1000000110	471
37.793	um	Spot	Image 1	3	1000000111	472
107.078	um	Spot	Image 1	3	1000000112	473
149.947	um	Spot	Image 1	3	1000000113	474
53.7461	um	Spot	Image 1	3	1000000114	475
89.8906	um	Spot	Image 1	3	1000000115	476
138.258	um	Spot	Image 1	3	1000000116	477
108.133	um	Spot	Image 1	3	1000000117	478
137.559	um	Spot	Image 1	3	1000000118	479
87.5313	um	Spot	Image 1	3	1000000120	480
0	um	Spot	Image 1	3	1000000119	481
134.959	um	Spot	Image 1	3	1000000121	482
114.391	um	Spot	Image 1	3	1000000122	483
132.051	um	Spot	Image 1	3	1000000123	484
21.418	um	Spot	Image 1	3	1000000124	485
130.693	um	Spot	Image 1	3	1000000125	486
125.746	um	Spot	Image 1	3	1000000126	487
77.6367	um	Spot	Image 1	3	1000000127	488
99.5586	um	Spot	Image 1	3	1000000128	489
123.131	um	Spot	Image 1	3	1000000129	490
86.9492	um	Spot	Image 1	3	1000000130	491
108.982	um	Spot	Image 1	3	1000000131	492
40.207	um	Spot	Image 1	3	1000000132	493
63.1523	um	Spot	Image 1	3	1000000133	494
101.951	um	Spot	Image 1	3	1000000134	495
100.777	um	Spot	Image 1	3	1000000135	496
89.6758	um	Spot	Image 1	3	1000000136	497
70.1016	um	Spot	Image 1	3	1000000137	498
88.0586	um	Spot	Image 1	3	1000000138	499
78.0879	um	Spot	Image 1	3	1000000140	500
76.9727	um	Spot	Image 1	3	1000000141	501
76.6211	um	Spot	Image 1	3	1000000142	502
75.8887	um	Spot	Image 1	3	1000000143	503
52.9414	um	Spot	Image 1	3	1000000144	504
73.166	um	Spot	Image 1	3	1000000145	505
70.1445	um	Spot	Image 1	3	1000000146	506
69.3789	um	Spot	Image 1	3	1000000147	507
67.4473	um	Spot	Image 1	3	1000000148	508
67.1738	um	Spot	Image 1	3	1000000149	509
66.7148	um	Spot	Image 1	3	1000000150	510
64.3555	um	Spot	Image 1	3	1000000151	511
61.9629	um	Spot	Image 1	3	1000000152	512
59.7031	um	Spot	Image 1	3	1000000153	513
58.9434	um	Spot	Image 1	3	1000000154	514
41.1289	um	Spot	Image 1	3	1000000155	515
52.9297	um	Spot	Image 1	3	1000000156	516
49.2363	um	Spot	Image 1	3	1000000157	517
48.3223	um	Spot	Image 1	3	1000000158	518
45.5723	um	Spot	Image 1	3	1000000159	519
45.1699	um	Spot	Image 1	3	1000000160	520
0.972656	um	Spot	Image 1	3	1000000162	521
42.4902	um	Spot	Image 1	3	1000000161	522
40.8027	um	Spot	Image 1	3	1000000163	523
36.6172	um	Spot	Image 1	3	1000000164	524
35.4258	um	Spot	Image 1	3	1000000165	525
27.2188	um	Spot	Image 1	3	1000000166	526
24.0059	um	Spot	Image 1	3	1000000167	527
18.2207	um	Spot	Image 1	3	1000000168	528
16.1895	um	Spot	Image 1	3	1000000169	529
13.5527	um	Spot	Image 1	3	1000000170	530
9.93555	um	Spot	Image 1	3	1000000171	531
5.49805	um	Spot	Image 1	3	1000000172	532
2.92578	um	Spot	Image 1	3	1000000173	533
8.30078	um	Spot	Image 1	4	1000000000	534
13.793	um	Spot	Image 1	4	1000000001	535
18.5566	um	Spot	Image 1	4	1000000002	536
19.3789	um	Spot	Image 1	4	1000000003	537
19.6992	um	Spot	Image 1	4	1000000004	538
0	um	Spot	Image 1	4	1000000005	539
22.9199	um	Spot	Image 1	4	1000000006	540
0	um	Spot	Image 1	4	1000000007	541
15.5508	um	Spot	Image 1	4	1000000008	542
0	um	Spot	Image 1	4	1000000009	543
44.2109	um	Spot	Image 1	4	1000000010	544
23.5625	um	Spot	Image 1	4	1000000011	545
46.1523	um	Spot	Image 1	4	1000000013	546
46.0723	um	Spot	Image 1	4	1000000014	547
46.1953	um	Spot	Image 1	4	1000000012	548
47.8633	um	Spot	Image 1	4	1000000015	549
2.78516	um	Spot	Image 1	4	1000000016	550
22.2422	um	Spot	Image 1	4	1000000017	551
54.1563	um	Spot	Image 1	4	1000000018	552
12.5078	um	Spot	Image 1	4	1000000019	553
56.7988	um	Spot	Image 1	4	1000000020	554
60.7266	um	Spot	Image 1	4	1000000021	555
35.3867	um	Spot	Image 1	4	1000000022	556
62.9258	um	Spot	Image 1	4	1000000023	557
12.4844	um	Spot	Image 1	4	1000000024	558
66.3066	um	Spot	Image 1	4	1000000025	559
67.582	um	Spot	Image 1	4	1000000026	560
18.4609	um	Spot	Image 1	4	1000000027	561
71.1777	um	Spot	Image 1	4	1000000028	562
48.0742	um	Spot	Image 1	4	1000000029	563
72.3906	um	Spot	Image 1	4	1000000030	564
72.9883	um	Spot	Image 1	4	1000000031	565
64.2578	um	Spot	Image 1	4	1000000032	566
76.3242	um	Spot	Image 1	4	1000000033	567
79.7344	um	Spot	Image 1	4	1000000034	568
82.875	um	Spot	Image 1	4	1000000037	569
0.824219	um	Spot	Image 1	4	1000000035	570
83.7168	um	Spot	Image 1	4	1000000036	571
86.1055	um	Spot	Image 1	4	1000000038	572
86.9043	um	Spot	Image 1	4	1000000040	573
45.7773	um	Spot	Image 1	4	1000000039	574
87.9336	um	Spot	Image 1	4	1000000174	575
81.9023	um	Spot	Image 1	4	1000000041	578
95.625	um	Spot	Image 1	4	1000000044	579
95.9434	um	Spot	Image 1	4	1000000042	580
96.2598	um	Spot	Image 1	4	1000000045	581
0.75	um	Spot	Image 1	4	1000000043	582
97.5254	um	Spot	Image 1	4	1000000046	583
97.6152	um	Spot	Image 1	4	1000000047	584
98.6211	um	Spot	Image 1	4	1000000048	585
101.189	um	Spot	Image 1	4	1000000049	586
103.156	um	Spot	Image 1	4	1000000050	587
103.938	um	Spot	Image 1	4	1000000052	588
104.061	um	Spot	Image 1	4	1000000051	589
104.74	um	Spot	Image 1	4	1000000053	590
27.8438	um	Spot	Image 1	4	1000000054	591
106.064	um	Spot	Image 1	4	1000000055	592
106.516	um	Spot	Image 1	4	1000000056	593
52.207	um	Spot	Image 1	4	1000000057	594
93.8945	um	Spot	Image 1	4	1000000058	595
9.10547	um	Spot	Image 1	4	1000000059	596
109.129	um	Spot	Image 1	4	1000000060	597
109.283	um	Spot	Image 1	4	1000000061	598
110.922	um	Spot	Image 1	4	1000000062	599
111.764	um	Spot	Image 1	4	1000000063	600
112.225	um	Spot	Image 1	4	1000000064	601
111.777	um	Spot	Image 1	4	1000000065	602
114.055	um	Spot	Image 1	4	1000000066	603
114.945	um	Spot	Image 1	4	1000000067	604
110.219	um	Spot	Image 1	4	1000000068	605
117.514	um	Spot	Image 1	4	1000000069	606
117.902	um	Spot	Image 1	4	1000000070	607
118.309	um	Spot	Image 1	4	1000000071	608
119.717	um	Spot	Image 1	4	1000000072	609
42.8281	um	Spot	Image 1	4	1000000073	610
123.643	um	Spot	Image 1	4	1000000074	611
109.727	um	Spot	Image 1	4	1000000076	612
0	um	Spot	Image 1	4	1000000075	613
73.2266	um	Spot	Image 1	4	1000000080	614
6.10156	um	Spot	Image 1	4	1000000077	615
127.805	um	Spot	Image 1	4	1000000078	616
127.377	um	Spot	Image 1	4	1000000079	617
129.504	um	Spot	Image 1	4	1000000082	618
130	um	Spot	Image 1	4	1000000081	619
133.404	um	Spot	Image 1	4	1000000083	621
0	um	Spot	Image 1	4	1000000085	622
4.53906	um	Spot	Image 1	4	1000000086	623
141.225	um	Spot	Image 1	4	1000000087	624
141.881	um	Spot	Image 1	4	1000000084	625
146.725	um	Spot	Image 1	4	1000000088	626
148.707	um	Spot	Image 1	4	1000000089	627
112.828	um	Spot	Image 1	4	1000000090	628
150.393	um	Spot	Image 1	4	1000000091	629
54.7578	um	Spot	Image 1	4	1000000093	630
155.951	um	Spot	Image 1	4	1000000092	631
70.7539	um	Spot	Image 1	4	1000000175	632
162.219	um	Spot	Image 1	4	1000000096	633
131.145	um	Spot	Image 1	4	1000000094	634
86.3398	um	Spot	Image 1	4	1000000095	635
107.441	um	Spot	Image 1	4	1000000097	636
152.875	um	Spot	Image 1	4	1000000098	637
167.188	um	Spot	Image 1	4	1000000099	638
128.523	um	Spot	Image 1	4	1000000100	640
40.5313	um	Spot	Image 1	4	1000000101	641
35.6406	um	Spot	Image 1	4	1000000102	642
88.0508	um	Spot	Image 1	4	1000000176	643
18.0742	um	Spot	Image 1	4	1000000103	644
168.488	um	Spot	Image 1	4	1000000104	645
49.7656	um	Spot	Image 1	4	1000000105	646
164.199	um	Spot	Image 1	4	1000000108	647
138.992	um	Spot	Image 1	4	1000000106	648
163.639	um	Spot	Image 1	4	1000000107	649
67.4609	um	Spot	Image 1	4	1000000109	650
37.5742	um	Spot	Image 1	4	1000000111	651
3.96875	um	Spot	Image 1	4	1000000110	652
106.773	um	Spot	Image 1	4	1000000112	653
149.789	um	Spot	Image 1	4	1000000113	654
53.5313	um	Spot	Image 1	4	1000000114	655
89.6328	um	Spot	Image 1	4	1000000115	656
138.43	um	Spot	Image 1	4	1000000116	657
107.629	um	Spot	Image 1	4	1000000117	658
137.604	um	Spot	Image 1	4	1000000118	659
0	um	Spot	Image 1	4	1000000119	660
84.9766	um	Spot	Image 1	4	1000000120	661
135.105	um	Spot	Image 1	4	1000000121	662
114.762	um	Spot	Image 1	4	1000000122	663
132.215	um	Spot	Image 1	4	1000000123	664
21.668	um	Spot	Image 1	4	1000000124	665
130.707	um	Spot	Image 1	4	1000000125	666
77.4375	um	Spot	Image 1	4	1000000127	667
125.443	um	Spot	Image 1	4	1000000126	668
99.3203	um	Spot	Image 1	4	1000000128	669
123.373	um	Spot	Image 1	4	1000000129	670
86.7266	um	Spot	Image 1	4	1000000130	671
39.0625	um	Spot	Image 1	4	1000000132	672
109.234	um	Spot	Image 1	4	1000000131	673
62.6602	um	Spot	Image 1	4	1000000133	674
101.85	um	Spot	Image 1	4	1000000134	675
100.902	um	Spot	Image 1	4	1000000135	676
89.873	um	Spot	Image 1	4	1000000136	677
69.8594	um	Spot	Image 1	4	1000000137	678
87.6289	um	Spot	Image 1	4	1000000138	679
84.8828	um	Spot	Image 1	4	1000000139	680
78.1484	um	Spot	Image 1	4	1000000140	681
76.5508	um	Spot	Image 1	4	1000000143	682
77.0059	um	Spot	Image 1	4	1000000141	683
76.7676	um	Spot	Image 1	4	1000000142	684
52.8984	um	Spot	Image 1	4	1000000144	685
73.2305	um	Spot	Image 1	4	1000000145	686
70.3535	um	Spot	Image 1	4	1000000146	687
69.1094	um	Spot	Image 1	4	1000000147	688
67.4043	um	Spot	Image 1	4	1000000148	689
66.7949	um	Spot	Image 1	4	1000000149	690
66.6719	um	Spot	Image 1	4	1000000150	691
64.4922	um	Spot	Image 1	4	1000000151	692
62.0859	um	Spot	Image 1	4	1000000152	693
59.627	um	Spot	Image 1	4	1000000153	694
59.0645	um	Spot	Image 1	4	1000000154	695
40.6641	um	Spot	Image 1	4	1000000155	696
52.5859	um	Spot	Image 1	4	1000000156	697
48.7188	um	Spot	Image 1	4	1000000157	698
48.3867	um	Spot	Image 1	4	1000000158	699
45.6074	um	Spot	Image 1	4	1000000159	700
45.2871	um	Spot	Image 1	4	1000000160	701
0.707031	um	Spot	Image 1	4	1000000162	702
42.5547	um	Spot	Image 1	4	1000000161	703
40.8535	um	Spot	Image 1	4	1000000163	704
36.4082	um	Spot	Image 1	4	1000000164	705
35.7813	um	Spot	Image 1	4	1000000165	706
27.3438	um	Spot	Image 1	4	1000000166	707
24.2441	um	Spot	Image 1	4	1000000167	708
18.3203	um	Spot	Image 1	4	1000000168	709
16.4141	um	Spot	Image 1	4	1000000169	710
13.877	um	Spot	Image 1	4	1000000170	711
10.1094	um	Spot	Image 1	4	1000000171	712
5.30664	um	Spot	Image 1	4	1000000172	713
2.99805	um	Spot	Image 1	4	1000000173	714
8.29883	um	Spot	Image 1	5	1000000000	715
13.6113	um	Spot	Image 1	5	1000000001	716
18.4648	um	Spot	Image 1	5	1000000002	717
19.7266	um	Spot	Image 1	5	1000000004	718
19.7813	um	Spot	Image 1	5	1000000003	719
0	um	Spot	Image 1	5	1000000005	720
22.9746	um	Spot	Image 1	5	1000000006	721
0	um	Spot	Image 1	5	1000000007	722
15.5273	um	Spot	Image 1	5	1000000008	723
0	um	Spot	Image 1	5	1000000009	724
44.2402	um	Spot	Image 1	5	1000000010	725
23.7617	um	Spot	Image 1	5	1000000011	726
46.1602	um	Spot	Image 1	5	1000000013	727
45.7656	um	Spot	Image 1	5	1000000014	728
46.0449	um	Spot	Image 1	5	1000000012	729
47.8477	um	Spot	Image 1	5	1000000015	730
22.2813	um	Spot	Image 1	5	1000000017	731
54.2031	um	Spot	Image 1	5	1000000018	732
12.5586	um	Spot	Image 1	5	1000000019	733
56.9824	um	Spot	Image 1	5	1000000020	734
60.7852	um	Spot	Image 1	5	1000000021	735
35.4805	um	Spot	Image 1	5	1000000022	736
62.6523	um	Spot	Image 1	5	1000000023	737
12.6172	um	Spot	Image 1	5	1000000024	738
65.7734	um	Spot	Image 1	5	1000000025	739
67.498	um	Spot	Image 1	5	1000000026	740
18.5234	um	Spot	Image 1	5	1000000027	741
71.7168	um	Spot	Image 1	5	1000000028	742
48.1523	um	Spot	Image 1	5	1000000029	743
72.6602	um	Spot	Image 1	5	1000000030	744
73.0391	um	Spot	Image 1	5	1000000031	745
64.2773	um	Spot	Image 1	5	1000000032	746
76.5371	um	Spot	Image 1	5	1000000033	747
79.6445	um	Spot	Image 1	5	1000000034	748
82.9355	um	Spot	Image 1	5	1000000037	749
0.675781	um	Spot	Image 1	5	1000000035	750
83.6504	um	Spot	Image 1	5	1000000036	751
86.3066	um	Spot	Image 1	5	1000000038	752
87.002	um	Spot	Image 1	5	1000000040	753
46.2031	um	Spot	Image 1	5	1000000039	754
87.9219	um	Spot	Image 1	5	1000000174	755
81.9766	um	Spot	Image 1	5	1000000041	758
96.0742	um	Spot	Image 1	5	1000000044	759
95.9141	um	Spot	Image 1	5	1000000042	760
96.25	um	Spot	Image 1	5	1000000045	761
0.855469	um	Spot	Image 1	5	1000000043	762
97.6328	um	Spot	Image 1	5	1000000046	763
97.6152	um	Spot	Image 1	5	1000000047	764
98.9766	um	Spot	Image 1	5	1000000048	765
32.7305	um	Spot	Image 1	5	1000000177	766
101.344	um	Spot	Image 1	5	1000000049	767
103.246	um	Spot	Image 1	5	1000000050	768
104.092	um	Spot	Image 1	5	1000000051	769
103.982	um	Spot	Image 1	5	1000000052	770
104.85	um	Spot	Image 1	5	1000000053	771
27.8555	um	Spot	Image 1	5	1000000054	772
106.193	um	Spot	Image 1	5	1000000055	773
106.471	um	Spot	Image 1	5	1000000056	774
52.3672	um	Spot	Image 1	5	1000000057	775
94.0664	um	Spot	Image 1	5	1000000058	776
9.23047	um	Spot	Image 1	5	1000000059	777
109.191	um	Spot	Image 1	5	1000000060	778
109.248	um	Spot	Image 1	5	1000000061	779
111.324	um	Spot	Image 1	5	1000000062	780
111.775	um	Spot	Image 1	5	1000000063	781
112.201	um	Spot	Image 1	5	1000000064	782
111.844	um	Spot	Image 1	5	1000000065	783
114.145	um	Spot	Image 1	5	1000000066	784
114.83	um	Spot	Image 1	5	1000000067	785
110.367	um	Spot	Image 1	5	1000000068	786
117.941	um	Spot	Image 1	5	1000000070	787
117.672	um	Spot	Image 1	5	1000000069	788
118.408	um	Spot	Image 1	5	1000000071	789
119.787	um	Spot	Image 1	5	1000000072	790
42.9336	um	Spot	Image 1	5	1000000073	791
123.693	um	Spot	Image 1	5	1000000074	792
109.926	um	Spot	Image 1	5	1000000076	793
0	um	Spot	Image 1	5	1000000075	794
127.348	um	Spot	Image 1	5	1000000079	795
6.13672	um	Spot	Image 1	5	1000000077	796
73.0313	um	Spot	Image 1	5	1000000080	797
127.834	um	Spot	Image 1	5	1000000078	798
129.443	um	Spot	Image 1	5	1000000082	799
130.041	um	Spot	Image 1	5	1000000081	800
133.418	um	Spot	Image 1	5	1000000083	802
0	um	Spot	Image 1	5	1000000085	803
4.69141	um	Spot	Image 1	5	1000000086	804
141.188	um	Spot	Image 1	5	1000000087	805
141.898	um	Spot	Image 1	5	1000000084	806
146.717	um	Spot	Image 1	5	1000000088	807
148.762	um	Spot	Image 1	5	1000000089	808
112.785	um	Spot	Image 1	5	1000000090	809
150.438	um	Spot	Image 1	5	1000000091	810
54.6836	um	Spot	Image 1	5	1000000093	811
155.975	um	Spot	Image 1	5	1000000092	812
70.7656	um	Spot	Image 1	5	1000000175	813
130.82	um	Spot	Image 1	5	1000000094	814
162.295	um	Spot	Image 1	5	1000000096	815
86.0508	um	Spot	Image 1	5	1000000095	816
107.379	um	Spot	Image 1	5	1000000097	817
152.531	um	Spot	Image 1	5	1000000098	818
167.264	um	Spot	Image 1	5	1000000099	819
128.406	um	Spot	Image 1	5	1000000100	821
40.3906	um	Spot	Image 1	5	1000000101	822
35.7773	um	Spot	Image 1	5	1000000102	823
88.3945	um	Spot	Image 1	5	1000000176	824
17.9609	um	Spot	Image 1	5	1000000103	825
168.523	um	Spot	Image 1	5	1000000104	826
50.3789	um	Spot	Image 1	5	1000000105	827
164.225	um	Spot	Image 1	5	1000000108	828
163.6	um	Spot	Image 1	5	1000000107	829
138.883	um	Spot	Image 1	5	1000000106	830
67.2813	um	Spot	Image 1	5	1000000109	831
37.4766	um	Spot	Image 1	5	1000000111	832
4.31641	um	Spot	Image 1	5	1000000110	833
106.68	um	Spot	Image 1	5	1000000112	834
149.633	um	Spot	Image 1	5	1000000113	835
53.4453	um	Spot	Image 1	5	1000000114	836
89.4219	um	Spot	Image 1	5	1000000115	837
138.484	um	Spot	Image 1	5	1000000116	838
107.496	um	Spot	Image 1	5	1000000117	839
137.582	um	Spot	Image 1	5	1000000118	840
0	um	Spot	Image 1	5	1000000119	841
84.9375	um	Spot	Image 1	5	1000000120	842
135.035	um	Spot	Image 1	5	1000000121	843
114.809	um	Spot	Image 1	5	1000000122	844
22.0508	um	Spot	Image 1	5	1000000124	845
132.211	um	Spot	Image 1	5	1000000123	846
130.672	um	Spot	Image 1	5	1000000125	847
99.3633	um	Spot	Image 1	5	1000000128	848
125.643	um	Spot	Image 1	5	1000000126	849
77.4414	um	Spot	Image 1	5	1000000127	850
123.189	um	Spot	Image 1	5	1000000129	851
86.6641	um	Spot	Image 1	5	1000000130	852
109.076	um	Spot	Image 1	5	1000000131	853
38.3672	um	Spot	Image 1	5	1000000132	854
62.8164	um	Spot	Image 1	5	1000000133	855
101.152	um	Spot	Image 1	5	1000000135	856
101.688	um	Spot	Image 1	5	1000000134	857
89.8828	um	Spot	Image 1	5	1000000136	858
69.4609	um	Spot	Image 1	5	1000000137	859
87.7676	um	Spot	Image 1	5	1000000138	860
84.7695	um	Spot	Image 1	5	1000000139	861
78.127	um	Spot	Image 1	5	1000000140	862
77.0859	um	Spot	Image 1	5	1000000143	863
77.0703	um	Spot	Image 1	5	1000000141	864
76.7539	um	Spot	Image 1	5	1000000142	865
53.0508	um	Spot	Image 1	5	1000000144	866
73.2383	um	Spot	Image 1	5	1000000145	867
70.2402	um	Spot	Image 1	5	1000000146	868
69.002	um	Spot	Image 1	5	1000000147	869
67.6582	um	Spot	Image 1	5	1000000148	870
66.8906	um	Spot	Image 1	5	1000000149	871
67.0234	um	Spot	Image 1	5	1000000150	872
64.4316	um	Spot	Image 1	5	1000000151	873
62.1621	um	Spot	Image 1	5	1000000152	874
59.625	um	Spot	Image 1	5	1000000153	875
59.0957	um	Spot	Image 1	5	1000000154	876
40.4688	um	Spot	Image 1	5	1000000155	877
52.9199	um	Spot	Image 1	5	1000000156	878
48.7793	um	Spot	Image 1	5	1000000157	879
48.4492	um	Spot	Image 1	5	1000000158	880
45.6934	um	Spot	Image 1	5	1000000159	881
45.0605	um	Spot	Image 1	5	1000000160	882
0.0820313	um	Spot	Image 1	5	1000000162	883
42.3281	um	Spot	Image 1	5	1000000161	884
40.875	um	Spot	Image 1	5	1000000163	885
36.5762	um	Spot	Image 1	5	1000000164	886
35.1973	um	Spot	Image 1	5	1000000165	887
27.291	um	Spot	Image 1	5	1000000166	888
24.3066	um	Spot	Image 1	5	1000000167	889
18.3184	um	Spot	Image 1	5	1000000168	890
16.3516	um	Spot	Image 1	5	1000000169	891
13.4004	um	Spot	Image 1	5	1000000170	892
10.0859	um	Spot	Image 1	5	1000000171	893
5.33398	um	Spot	Image 1	5	1000000172	894
3.12305	um	Spot	Image 1	5	1000000173	895
8.35547	um	Spot	Image 1	6	1000000000	896
13.5371	um	Spot	Image 1	6	1000000001	897
0	um	Spot	Image 1	6	1000000005	898
19.791	um	Spot	Image 1	6	1000000004	899
20.2266	um	Spot	Image 1	6	1000000003	900
22.959	um	Spot	Image 1	6	1000000006	901
0	um	Spot	Image 1	6	1000000007	902
15.5742	um	Spot	Image 1	6	1000000008	903
0	um	Spot	Image 1	6	1000000009	904
43.7637	um	Spot	Image 1	6	1000000010	905
23.8984	um	Spot	Image 1	6	1000000011	906
46.1035	um	Spot	Image 1	6	1000000013	907
45.5332	um	Spot	Image 1	6	1000000014	908
45.9512	um	Spot	Image 1	6	1000000012	909
47.8594	um	Spot	Image 1	6	1000000015	910
2.61719	um	Spot	Image 1	6	1000000016	911
22.0547	um	Spot	Image 1	6	1000000017	912
54.0898	um	Spot	Image 1	6	1000000018	913
12.5273	um	Spot	Image 1	6	1000000019	914
56.873	um	Spot	Image 1	6	1000000020	915
61.0371	um	Spot	Image 1	6	1000000021	916
35.3281	um	Spot	Image 1	6	1000000022	917
63.2461	um	Spot	Image 1	6	1000000023	918
12.4688	um	Spot	Image 1	6	1000000024	919
65.6895	um	Spot	Image 1	6	1000000025	920
67.5996	um	Spot	Image 1	6	1000000026	921
18.4844	um	Spot	Image 1	6	1000000027	922
71.1621	um	Spot	Image 1	6	1000000028	923
48.1211	um	Spot	Image 1	6	1000000029	924
72.6797	um	Spot	Image 1	6	1000000030	925
72.9355	um	Spot	Image 1	6	1000000031	926
64.2852	um	Spot	Image 1	6	1000000032	927
76.6875	um	Spot	Image 1	6	1000000033	928
79.6641	um	Spot	Image 1	6	1000000034	929
83.0938	um	Spot	Image 1	6	1000000037	930
0.730469	um	Spot	Image 1	6	1000000035	931
83.627	um	Spot	Image 1	6	1000000036	932
87.0898	um	Spot	Image 1	6	1000000038	933
87.0332	um	Spot	Image 1	6	1000000040	934
46.3008	um	Spot	Image 1	6	1000000039	935
88.082	um	Spot	Image 1	6	1000000174	936
81.875	um	Spot	Image 1	6	1000000041	939
95.8477	um	Spot	Image 1	6	1000000042	940
96.5156	um	Spot	Image 1	6	1000000044	941
96.498	um	Spot	Image 1	6	1000000045	942
1.10938	um	Spot	Image 1	6	1000000043	943
97.666	um	Spot	Image 1	6	1000000046	944
97.6191	um	Spot	Image 1	6	1000000047	945
98.9355	um	Spot	Image 1	6	1000000048	946
101.535	um	Spot	Image 1	6	1000000049	947
103.092	um	Spot	Image 1	6	1000000050	948
104.305	um	Spot	Image 1	6	1000000051	949
104.111	um	Spot	Image 1	6	1000000052	950
104.814	um	Spot	Image 1	6	1000000053	951
27.8672	um	Spot	Image 1	6	1000000054	952
106.207	um	Spot	Image 1	6	1000000055	953
106.525	um	Spot	Image 1	6	1000000056	954
52.4453	um	Spot	Image 1	6	1000000057	955
94.2109	um	Spot	Image 1	6	1000000058	956
9.27734	um	Spot	Image 1	6	1000000059	957
109.271	um	Spot	Image 1	6	1000000060	958
109.293	um	Spot	Image 1	6	1000000061	959
110.371	um	Spot	Image 1	6	1000000062	960
111.795	um	Spot	Image 1	6	1000000063	961
112.045	um	Spot	Image 1	6	1000000064	962
111.789	um	Spot	Image 1	6	1000000065	963
114.15	um	Spot	Image 1	6	1000000066	964
114.895	um	Spot	Image 1	6	1000000067	965
110.484	um	Spot	Image 1	6	1000000068	966
117.318	um	Spot	Image 1	6	1000000069	967
118.01	um	Spot	Image 1	6	1000000070	968
118.488	um	Spot	Image 1	6	1000000071	969
119.814	um	Spot	Image 1	6	1000000072	970
42.8086	um	Spot	Image 1	6	1000000073	971
123.699	um	Spot	Image 1	6	1000000074	972
110.773	um	Spot	Image 1	6	1000000076	973
0	um	Spot	Image 1	6	1000000075	974
73.0898	um	Spot	Image 1	6	1000000080	975
127.672	um	Spot	Image 1	6	1000000078	976
127.441	um	Spot	Image 1	6	1000000079	977
6.21094	um	Spot	Image 1	6	1000000077	978
129.779	um	Spot	Image 1	6	1000000081	979
129.682	um	Spot	Image 1	6	1000000082	980
133.469	um	Spot	Image 1	6	1000000083	982
32.5742	um	Spot	Image 1	6	1000000178	983
0	um	Spot	Image 1	6	1000000085	984
4.55469	um	Spot	Image 1	6	1000000086	985
141.307	um	Spot	Image 1	6	1000000087	986
141.893	um	Spot	Image 1	6	1000000084	987
148.65	um	Spot	Image 1	6	1000000088	988
148.773	um	Spot	Image 1	6	1000000089	989
112.684	um	Spot	Image 1	6	1000000090	990
150.498	um	Spot	Image 1	6	1000000091	991
54.582	um	Spot	Image 1	6	1000000093	992
156.102	um	Spot	Image 1	6	1000000092	993
70.7344	um	Spot	Image 1	6	1000000175	994
162.389	um	Spot	Image 1	6	1000000096	995
131.219	um	Spot	Image 1	6	1000000094	996
86.5156	um	Spot	Image 1	6	1000000095	997
107.348	um	Spot	Image 1	6	1000000097	998
152.531	um	Spot	Image 1	6	1000000098	999
167.262	um	Spot	Image 1	6	1000000099	1000
128.348	um	Spot	Image 1	6	1000000100	1001
40.418	um	Spot	Image 1	6	1000000101	1002
35.793	um	Spot	Image 1	6	1000000102	1003
87.9844	um	Spot	Image 1	6	1000000176	1004
18.2227	um	Spot	Image 1	6	1000000103	1005
168.242	um	Spot	Image 1	6	1000000104	1006
50.0313	um	Spot	Image 1	6	1000000105	1007
164.266	um	Spot	Image 1	6	1000000108	1008
163.582	um	Spot	Image 1	6	1000000107	1009
138.895	um	Spot	Image 1	6	1000000106	1010
67.3008	um	Spot	Image 1	6	1000000109	1011
2.19922	um	Spot	Image 1	6	1000000110	1012
37.4805	um	Spot	Image 1	6	1000000111	1013
106.637	um	Spot	Image 1	6	1000000112	1014
149.906	um	Spot	Image 1	6	1000000113	1015
53.457	um	Spot	Image 1	6	1000000114	1016
89.5625	um	Spot	Image 1	6	1000000115	1017
140.846	um	Spot	Image 1	6	1000000116	1018
107.617	um	Spot	Image 1	6	1000000117	1019
137.557	um	Spot	Image 1	6	1000000118	1020
0	um	Spot	Image 1	6	1000000119	1021
87.0977	um	Spot	Image 1	6	1000000120	1022
135.041	um	Spot	Image 1	6	1000000121	1023
114.938	um	Spot	Image 1	6	1000000122	1024
132.234	um	Spot	Image 1	6	1000000123	1025
22.1016	um	Spot	Image 1	6	1000000124	1026
130.537	um	Spot	Image 1	6	1000000125	1027
125.281	um	Spot	Image 1	6	1000000126	1028
77.3477	um	Spot	Image 1	6	1000000127	1029
99.1563	um	Spot	Image 1	6	1000000128	1030
123.219	um	Spot	Image 1	6	1000000129	1031
86.3281	um	Spot	Image 1	6	1000000130	1032
109.311	um	Spot	Image 1	6	1000000131	1033
38.9883	um	Spot	Image 1	6	1000000132	1034
62.6289	um	Spot	Image 1	6	1000000133	1035
101.984	um	Spot	Image 1	6	1000000134	1036
101.051	um	Spot	Image 1	6	1000000135	1037
89.8867	um	Spot	Image 1	6	1000000136	1038
69.6055	um	Spot	Image 1	6	1000000137	1039
87.8379	um	Spot	Image 1	6	1000000138	1040
84.6055	um	Spot	Image 1	6	1000000139	1041
78.0508	um	Spot	Image 1	6	1000000140	1042
77.0684	um	Spot	Image 1	6	1000000143	1043
77.1406	um	Spot	Image 1	6	1000000141	1044
76.5605	um	Spot	Image 1	6	1000000142	1045
52.6211	um	Spot	Image 1	6	1000000144	1046
73.3027	um	Spot	Image 1	6	1000000145	1047
70.3711	um	Spot	Image 1	6	1000000146	1048
69.123	um	Spot	Image 1	6	1000000147	1049
67.7578	um	Spot	Image 1	6	1000000148	1050
67.0313	um	Spot	Image 1	6	1000000149	1051
66.6563	um	Spot	Image 1	6	1000000150	1052
64.8086	um	Spot	Image 1	6	1000000151	1053
62.0156	um	Spot	Image 1	6	1000000152	1054
59.6387	um	Spot	Image 1	6	1000000153	1055
58.9141	um	Spot	Image 1	6	1000000154	1056
40.1797	um	Spot	Image 1	6	1000000155	1057
53.3301	um	Spot	Image 1	6	1000000156	1058
49.125	um	Spot	Image 1	6	1000000157	1059
48.4297	um	Spot	Image 1	6	1000000158	1060
45.5703	um	Spot	Image 1	6	1000000159	1061
45.0352	um	Spot	Image 1	6	1000000160	1062
0.511719	um	Spot	Image 1	6	1000000162	1063
42.4492	um	Spot	Image 1	6	1000000161	1064
41.0703	um	Spot	Image 1	6	1000000163	1065
36.7188	um	Spot	Image 1	6	1000000164	1066
35.3262	um	Spot	Image 1	6	1000000165	1067
27.377	um	Spot	Image 1	6	1000000166	1068
24.4551	um	Spot	Image 1	6	1000000167	1069
18.3379	um	Spot	Image 1	6	1000000168	1070
16.6465	um	Spot	Image 1	6	1000000169	1071
12.4688	um	Spot	Image 1	6	1000000170	1072
10.3301	um	Spot	Image 1	6	1000000171	1073
4.96875	um	Spot	Image 1	6	1000000172	1074
3.10156	um	Spot	Image 1	6	1000000173	1075
8.30273	um	Spot	Image 1	7	1000000000	1076
13.377	um	Spot	Image 1	7	1000000001	1077
18.4023	um	Spot	Image 1	7	1000000002	1078
19.8164	um	Spot	Image 1	7	1000000004	1079
0	um	Spot	Image 1	7	1000000005	1080
20.5234	um	Spot	Image 1	7	1000000003	1081
22.5508	um	Spot	Image 1	7	1000000006	1082
0	um	Spot	Image 1	7	1000000007	1083
15.5	um	Spot	Image 1	7	1000000008	1084
0	um	Spot	Image 1	7	1000000009	1085
23.7969	um	Spot	Image 1	7	1000000011	1086
46.1582	um	Spot	Image 1	7	1000000013	1087
45.6895	um	Spot	Image 1	7	1000000014	1088
46.2676	um	Spot	Image 1	7	1000000012	1089
47.6074	um	Spot	Image 1	7	1000000015	1090
2.86328	um	Spot	Image 1	7	1000000016	1091
21.7852	um	Spot	Image 1	7	1000000017	1092
54.1133	um	Spot	Image 1	7	1000000018	1093
12.625	um	Spot	Image 1	7	1000000019	1094
57.0156	um	Spot	Image 1	7	1000000020	1095
61.0723	um	Spot	Image 1	7	1000000021	1096
35.4609	um	Spot	Image 1	7	1000000022	1097
62.6426	um	Spot	Image 1	7	1000000023	1098
12.6367	um	Spot	Image 1	7	1000000024	1099
66.3652	um	Spot	Image 1	7	1000000025	1100
67.4727	um	Spot	Image 1	7	1000000026	1101
18.6563	um	Spot	Image 1	7	1000000027	1102
70.7715	um	Spot	Image 1	7	1000000028	1103
48.1953	um	Spot	Image 1	7	1000000029	1104
72.8594	um	Spot	Image 1	7	1000000030	1105
72.9883	um	Spot	Image 1	7	1000000031	1106
64.4648	um	Spot	Image 1	7	1000000032	1107
76.832	um	Spot	Image 1	7	1000000033	1108
79.5137	um	Spot	Image 1	7	1000000034	1109
0.839844	um	Spot	Image 1	7	1000000035	1110
83.1699	um	Spot	Image 1	7	1000000037	1111
83.6973	um	Spot	Image 1	7	1000000036	1112
86.5664	um	Spot	Image 1	7	1000000038	1113
87.1738	um	Spot	Image 1	7	1000000040	1114
88.1699	um	Spot	Image 1	7	1000000174	1115
46.4375	um	Spot	Image 1	7	1000000039	1116
82.0742	um	Spot	Image 1	7	1000000041	1119
95.8828	um	Spot	Image 1	7	1000000042	1120
96.3809	um	Spot	Image 1	7	1000000044	1121
96.7617	um	Spot	Image 1	7	1000000045	1122
1.03906	um	Spot	Image 1	7	1000000043	1123
97.6855	um	Spot	Image 1	7	1000000046	1124
97.6602	um	Spot	Image 1	7	1000000047	1125
99.1289	um	Spot	Image 1	7	1000000048	1126
101.572	um	Spot	Image 1	7	1000000049	1127
103.154	um	Spot	Image 1	7	1000000050	1128
104.252	um	Spot	Image 1	7	1000000051	1129
103.98	um	Spot	Image 1	7	1000000052	1130
104.973	um	Spot	Image 1	7	1000000053	1131
27.875	um	Spot	Image 1	7	1000000054	1132
106.232	um	Spot	Image 1	7	1000000055	1133
106.42	um	Spot	Image 1	7	1000000056	1134
52.4531	um	Spot	Image 1	7	1000000057	1135
94.2383	um	Spot	Image 1	7	1000000058	1136
9.29688	um	Spot	Image 1	7	1000000059	1137
109.096	um	Spot	Image 1	7	1000000061	1138
109.207	um	Spot	Image 1	7	1000000060	1139
109.779	um	Spot	Image 1	7	1000000062	1140
111.871	um	Spot	Image 1	7	1000000063	1141
112.393	um	Spot	Image 1	7	1000000064	1142
111.672	um	Spot	Image 1	7	1000000065	1143
114.133	um	Spot	Image 1	7	1000000066	1144
110.59	um	Spot	Image 1	7	1000000068	1145
115.035	um	Spot	Image 1	7	1000000067	1146
117.529	um	Spot	Image 1	7	1000000069	1147
118.002	um	Spot	Image 1	7	1000000070	1148
118.334	um	Spot	Image 1	7	1000000071	1149
119.896	um	Spot	Image 1	7	1000000072	1150
43.0078	um	Spot	Image 1	7	1000000073	1151
123.637	um	Spot	Image 1	7	1000000074	1152
110.914	um	Spot	Image 1	7	1000000076	1153
0	um	Spot	Image 1	7	1000000075	1154
73.1211	um	Spot	Image 1	7	1000000080	1155
6.39063	um	Spot	Image 1	7	1000000077	1156
127.658	um	Spot	Image 1	7	1000000078	1157
127.467	um	Spot	Image 1	7	1000000079	1158
129.426	um	Spot	Image 1	7	1000000082	1159
130.041	um	Spot	Image 1	7	1000000081	1160
133.463	um	Spot	Image 1	7	1000000083	1162
33.0742	um	Spot	Image 1	7	1000000178	1163
0	um	Spot	Image 1	7	1000000085	1164
139.604	um	Spot	Image 1	7	1000000084	1165
4.53906	um	Spot	Image 1	7	1000000086	1166
140.748	um	Spot	Image 1	7	1000000087	1167
148.619	um	Spot	Image 1	7	1000000088	1168
148.766	um	Spot	Image 1	7	1000000089	1169
112.652	um	Spot	Image 1	7	1000000090	1170
150.551	um	Spot	Image 1	7	1000000091	1171
54.6406	um	Spot	Image 1	7	1000000093	1172
156.043	um	Spot	Image 1	7	1000000092	1173
70.4961	um	Spot	Image 1	7	1000000175	1174
86.0977	um	Spot	Image 1	7	1000000095	1175
131.125	um	Spot	Image 1	7	1000000094	1176
162.523	um	Spot	Image 1	7	1000000096	1177
107.176	um	Spot	Image 1	7	1000000097	1178
152.43	um	Spot	Image 1	7	1000000098	1179
167.256	um	Spot	Image 1	7	1000000099	1180
128.266	um	Spot	Image 1	7	1000000100	1182
40.3516	um	Spot	Image 1	7	1000000101	1183
35.9336	um	Spot	Image 1	7	1000000102	1184
18.2813	um	Spot	Image 1	7	1000000103	1185
168.152	um	Spot	Image 1	7	1000000104	1186
49.9258	um	Spot	Image 1	7	1000000105	1187
138.852	um	Spot	Image 1	7	1000000106	1188
163.619	um	Spot	Image 1	7	1000000107	1189
163.934	um	Spot	Image 1	7	1000000108	1190
67.3047	um	Spot	Image 1	7	1000000109	1191
37.4023	um	Spot	Image 1	7	1000000111	1192
4.55469	um	Spot	Image 1	7	1000000110	1193
106.539	um	Spot	Image 1	7	1000000112	1194
149.908	um	Spot	Image 1	7	1000000113	1195
53.3633	um	Spot	Image 1	7	1000000114	1196
89.4766	um	Spot	Image 1	7	1000000115	1197
138.66	um	Spot	Image 1	7	1000000116	1198
107.785	um	Spot	Image 1	7	1000000117	1199
137.598	um	Spot	Image 1	7	1000000118	1200
0	um	Spot	Image 1	7	1000000119	1201
87.0156	um	Spot	Image 1	7	1000000120	1202
135.189	um	Spot	Image 1	7	1000000121	1203
114.98	um	Spot	Image 1	7	1000000122	1204
22.1211	um	Spot	Image 1	7	1000000124	1205
132.211	um	Spot	Image 1	7	1000000123	1206
130.754	um	Spot	Image 1	7	1000000125	1207
125.176	um	Spot	Image 1	7	1000000126	1208
77.5039	um	Spot	Image 1	7	1000000127	1209
122.949	um	Spot	Image 1	7	1000000129	1210
86.418	um	Spot	Image 1	7	1000000130	1211
109.18	um	Spot	Image 1	7	1000000131	1212
38.3594	um	Spot	Image 1	7	1000000132	1213
62.4922	um	Spot	Image 1	7	1000000133	1214
101.953	um	Spot	Image 1	7	1000000134	1215
101.139	um	Spot	Image 1	7	1000000135	1216
89.8887	um	Spot	Image 1	7	1000000136	1217
69.5977	um	Spot	Image 1	7	1000000137	1218
88.0488	um	Spot	Image 1	7	1000000138	1219
84.6758	um	Spot	Image 1	7	1000000139	1220
78.0586	um	Spot	Image 1	7	1000000140	1221
76.4668	um	Spot	Image 1	7	1000000143	1222
76.9688	um	Spot	Image 1	7	1000000141	1223
76.6113	um	Spot	Image 1	7	1000000142	1224
52.7656	um	Spot	Image 1	7	1000000144	1225
73.1953	um	Spot	Image 1	7	1000000145	1226
70.377	um	Spot	Image 1	7	1000000146	1227
68.75	um	Spot	Image 1	7	1000000147	1228
67.6172	um	Spot	Image 1	7	1000000148	1229
66.9941	um	Spot	Image 1	7	1000000149	1230
66.7285	um	Spot	Image 1	7	1000000150	1231
64.8633	um	Spot	Image 1	7	1000000151	1232
62.0234	um	Spot	Image 1	7	1000000152	1233
59.7383	um	Spot	Image 1	7	1000000153	1234
58.7695	um	Spot	Image 1	7	1000000154	1235
40.0156	um	Spot	Image 1	7	1000000155	1236
52.7969	um	Spot	Image 1	7	1000000156	1237
48.668	um	Spot	Image 1	7	1000000157	1238
48.4199	um	Spot	Image 1	7	1000000158	1239
45.6973	um	Spot	Image 1	7	1000000159	1240
45.1523	um	Spot	Image 1	7	1000000160	1241
42.6797	um	Spot	Image 1	7	1000000161	1242
0.402344	um	Spot	Image 1	7	1000000162	1243
41.1172	um	Spot	Image 1	7	1000000163	1244
36.5898	um	Spot	Image 1	7	1000000164	1245
35.3066	um	Spot	Image 1	7	1000000165	1246
27.4102	um	Spot	Image 1	7	1000000166	1247
24.7227	um	Spot	Image 1	7	1000000167	1248
18.5117	um	Spot	Image 1	7	1000000168	1249
16.9531	um	Spot	Image 1	7	1000000169	1250
13.8066	um	Spot	Image 1	7	1000000170	1251
10.1895	um	Spot	Image 1	7	1000000171	1252
4.97266	um	Spot	Image 1	7	1000000172	1253
3.11719	um	Spot	Image 1	7	1000000173	1254
8.37891	um	Spot	Image 1	8	1000000000	1255
13.3945	um	Spot	Image 1	8	1000000001	1256
0	um	Spot	Image 1	8	1000000005	1257
19.7031	um	Spot	Image 1	8	1000000004	1258
20.7266	um	Spot	Image 1	8	1000000003	1259
22.8887	um	Spot	Image 1	8	1000000006	1260
0	um	Spot	Image 1	8	1000000007	1261
15.5703	um	Spot	Image 1	8	1000000008	1262
0	um	Spot	Image 1	8	1000000009	1263
43.459	um	Spot	Image 1	8	1000000010	1264
23.9219	um	Spot	Image 1	8	1000000011	1265
46.1172	um	Spot	Image 1	8	1000000014	1266
46.0703	um	Spot	Image 1	8	1000000012	1267
46.1992	um	Spot	Image 1	8	1000000013	1268
47.7813	um	Spot	Image 1	8	1000000015	1269
2.89844	um	Spot	Image 1	8	1000000016	1270
21.2578	um	Spot	Image 1	8	1000000017	1271
54.0898	um	Spot	Image 1	8	1000000018	1272
12.6406	um	Spot	Image 1	8	1000000019	1273
57.0059	um	Spot	Image 1	8	1000000020	1274
61.0488	um	Spot	Image 1	8	1000000021	1275
35.3945	um	Spot	Image 1	8	1000000022	1276
63.0117	um	Spot	Image 1	8	1000000023	1277
12.707	um	Spot	Image 1	8	1000000024	1278
66.5176	um	Spot	Image 1	8	1000000025	1279
67.8926	um	Spot	Image 1	8	1000000026	1280
18.8008	um	Spot	Image 1	8	1000000027	1281
70.252	um	Spot	Image 1	8	1000000028	1282
47.9844	um	Spot	Image 1	8	1000000029	1283
72.6191	um	Spot	Image 1	8	1000000030	1284
73.0313	um	Spot	Image 1	8	1000000031	1285
64.4297	um	Spot	Image 1	8	1000000032	1286
76.8125	um	Spot	Image 1	8	1000000033	1287
79.4141	um	Spot	Image 1	8	1000000034	1288
0.855469	um	Spot	Image 1	8	1000000035	1289
83.168	um	Spot	Image 1	8	1000000037	1290
83.75	um	Spot	Image 1	8	1000000036	1291
85.9727	um	Spot	Image 1	8	1000000038	1292
87.1914	um	Spot	Image 1	8	1000000040	1293
88.1797	um	Spot	Image 1	8	1000000174	1294
46.1289	um	Spot	Image 1	8	1000000039	1295
82.0195	um	Spot	Image 1	8	1000000041	1298
95.873	um	Spot	Image 1	8	1000000042	1299
96.7813	um	Spot	Image 1	8	1000000044	1300
1.23828	um	Spot	Image 1	8	1000000043	1301
96.8965	um	Spot	Image 1	8	1000000045	1302
97.6719	um	Spot	Image 1	8	1000000046	1303
97.6543	um	Spot	Image 1	8	1000000047	1304
99.7754	um	Spot	Image 1	8	1000000048	1305
32.6797	um	Spot	Image 1	8	1000000177	1306
101.512	um	Spot	Image 1	8	1000000049	1307
103.129	um	Spot	Image 1	8	1000000050	1308
103.936	um	Spot	Image 1	8	1000000052	1309
104.328	um	Spot	Image 1	8	1000000051	1310
104.943	um	Spot	Image 1	8	1000000053	1311
27.8789	um	Spot	Image 1	8	1000000054	1312
106.111	um	Spot	Image 1	8	1000000055	1313
106.342	um	Spot	Image 1	8	1000000056	1314
52.4805	um	Spot	Image 1	8	1000000057	1315
94.2773	um	Spot	Image 1	8	1000000058	1316
9.23047	um	Spot	Image 1	8	1000000059	1317
109.129	um	Spot	Image 1	8	1000000061	1318
109.375	um	Spot	Image 1	8	1000000060	1319
109.82	um	Spot	Image 1	8	1000000062	1320
111.916	um	Spot	Image 1	8	1000000063	1321
111.629	um	Spot	Image 1	8	1000000065	1322
112.563	um	Spot	Image 1	8	1000000064	1323
114.246	um	Spot	Image 1	8	1000000066	1324
114.643	um	Spot	Image 1	8	1000000067	1325
110.57	um	Spot	Image 1	8	1000000068	1326
117.348	um	Spot	Image 1	8	1000000069	1327
117.994	um	Spot	Image 1	8	1000000070	1328
118.494	um	Spot	Image 1	8	1000000071	1329
120.471	um	Spot	Image 1	8	1000000072	1330
43.1445	um	Spot	Image 1	8	1000000073	1331
123.781	um	Spot	Image 1	8	1000000074	1332
110.965	um	Spot	Image 1	8	1000000076	1333
0	um	Spot	Image 1	8	1000000075	1334
73.125	um	Spot	Image 1	8	1000000080	1335
127.652	um	Spot	Image 1	8	1000000078	1336
127.459	um	Spot	Image 1	8	1000000079	1337
6.42188	um	Spot	Image 1	8	1000000077	1338
129.832	um	Spot	Image 1	8	1000000081	1339
129.584	um	Spot	Image 1	8	1000000082	1340
133.439	um	Spot	Image 1	8	1000000083	1342
0	um	Spot	Image 1	8	1000000085	1343
4.53125	um	Spot	Image 1	8	1000000086	1344
141.199	um	Spot	Image 1	8	1000000087	1345
142.141	um	Spot	Image 1	8	1000000084	1346
148.615	um	Spot	Image 1	8	1000000088	1347
148.738	um	Spot	Image 1	8	1000000089	1348
112.574	um	Spot	Image 1	8	1000000090	1349
150.797	um	Spot	Image 1	8	1000000091	1350
54.3672	um	Spot	Image 1	8	1000000093	1351
155.996	um	Spot	Image 1	8	1000000092	1352
70.5469	um	Spot	Image 1	8	1000000175	1353
131.262	um	Spot	Image 1	8	1000000094	1354
162.289	um	Spot	Image 1	8	1000000096	1355
86.2773	um	Spot	Image 1	8	1000000095	1356
107.199	um	Spot	Image 1	8	1000000097	1357
152.449	um	Spot	Image 1	8	1000000098	1358
167.229	um	Spot	Image 1	8	1000000099	1359
128.324	um	Spot	Image 1	8	1000000100	1361
40.3867	um	Spot	Image 1	8	1000000101	1362
35.8906	um	Spot	Image 1	8	1000000102	1363
88.3086	um	Spot	Image 1	8	1000000176	1364
18.5039	um	Spot	Image 1	8	1000000103	1365
168.672	um	Spot	Image 1	8	1000000104	1366
49.8398	um	Spot	Image 1	8	1000000105	1367
164.24	um	Spot	Image 1	8	1000000108	1368
138.746	um	Spot	Image 1	8	1000000106	1369
163.652	um	Spot	Image 1	8	1000000107	1370
67.375	um	Spot	Image 1	8	1000000109	1371
37.3828	um	Spot	Image 1	8	1000000111	1372
4.70703	um	Spot	Image 1	8	1000000110	1373
106.492	um	Spot	Image 1	8	1000000112	1374
150.094	um	Spot	Image 1	8	1000000113	1375
53.3633	um	Spot	Image 1	8	1000000114	1376
89.3008	um	Spot	Image 1	8	1000000115	1377
140.842	um	Spot	Image 1	8	1000000116	1378
107.859	um	Spot	Image 1	8	1000000117	1379
137.551	um	Spot	Image 1	8	1000000118	1380
0	um	Spot	Image 1	8	1000000119	1381
84.8984	um	Spot	Image 1	8	1000000120	1382
114.93	um	Spot	Image 1	8	1000000122	1383
134.717	um	Spot	Image 1	8	1000000121	1384
132.223	um	Spot	Image 1	8	1000000123	1385
21.8438	um	Spot	Image 1	8	1000000124	1386
130.467	um	Spot	Image 1	8	1000000125	1387
125.414	um	Spot	Image 1	8	1000000126	1388
77.543	um	Spot	Image 1	8	1000000127	1389
99.168	um	Spot	Image 1	8	1000000128	1390
123.041	um	Spot	Image 1	8	1000000129	1391
86.4258	um	Spot	Image 1	8	1000000130	1392
109.311	um	Spot	Image 1	8	1000000131	1393
38.5313	um	Spot	Image 1	8	1000000132	1394
62.668	um	Spot	Image 1	8	1000000133	1395
101.988	um	Spot	Image 1	8	1000000134	1396
101.193	um	Spot	Image 1	8	1000000135	1397
89.8027	um	Spot	Image 1	8	1000000136	1398
69.5313	um	Spot	Image 1	8	1000000137	1399
88.1484	um	Spot	Image 1	8	1000000138	1400
84.9199	um	Spot	Image 1	8	1000000139	1401
78.0859	um	Spot	Image 1	8	1000000140	1402
77.0527	um	Spot	Image 1	8	1000000141	1403
76.6973	um	Spot	Image 1	8	1000000143	1404
76.6309	um	Spot	Image 1	8	1000000142	1405
52.4844	um	Spot	Image 1	8	1000000144	1406
73.4141	um	Spot	Image 1	8	1000000145	1407
70.3613	um	Spot	Image 1	8	1000000146	1408
69.3496	um	Spot	Image 1	8	1000000147	1409
67.6211	um	Spot	Image 1	8	1000000148	1410
66.7598	um	Spot	Image 1	8	1000000149	1411
66.8672	um	Spot	Image 1	8	1000000150	1412
64.752	um	Spot	Image 1	8	1000000151	1413
62.123	um	Spot	Image 1	8	1000000152	1414
59.6973	um	Spot	Image 1	8	1000000153	1415
58.793	um	Spot	Image 1	8	1000000154	1416
40.0586	um	Spot	Image 1	8	1000000155	1417
48.6563	um	Spot	Image 1	8	1000000157	1418
48.2813	um	Spot	Image 1	8	1000000158	1419
45.6387	um	Spot	Image 1	8	1000000159	1420
45.1602	um	Spot	Image 1	8	1000000160	1421
43	um	Spot	Image 1	8	1000000161	1422
0.425781	um	Spot	Image 1	8	1000000162	1423
41.0488	um	Spot	Image 1	8	1000000163	1424
36.6758	um	Spot	Image 1	8	1000000164	1425
35.4453	um	Spot	Image 1	8	1000000165	1426
27.2012	um	Spot	Image 1	8	1000000166	1427
25.1719	um	Spot	Image 1	8	1000000167	1428
18.3457	um	Spot	Image 1	8	1000000168	1429
16.5801	um	Spot	Image 1	8	1000000169	1430
13.5449	um	Spot	Image 1	8	1000000170	1431
10.3926	um	Spot	Image 1	8	1000000171	1432
4.99609	um	Spot	Image 1	8	1000000172	1433
3.19727	um	Spot	Image 1	8	1000000173	1434
8.42578	um	Spot	Image 1	9	1000000000	1435
13.6328	um	Spot	Image 1	9	1000000001	1436
18.1953	um	Spot	Image 1	9	1000000002	1437
0	um	Spot	Image 1	9	1000000005	1438
19.5566	um	Spot	Image 1	9	1000000004	1439
21.1074	um	Spot	Image 1	9	1000000003	1440
22.9746	um	Spot	Image 1	9	1000000006	1441
0	um	Spot	Image 1	9	1000000007	1442
15.418	um	Spot	Image 1	9	1000000008	1443
0	um	Spot	Image 1	9	1000000009	1444
23.9375	um	Spot	Image 1	9	1000000011	1445
46.1699	um	Spot	Image 1	9	1000000012	1446
46.2129	um	Spot	Image 1	9	1000000013	1447
46.4355	um	Spot	Image 1	9	1000000014	1448
47.7871	um	Spot	Image 1	9	1000000015	1449
2.96875	um	Spot	Image 1	9	1000000016	1450
20.8125	um	Spot	Image 1	9	1000000017	1451
54.166	um	Spot	Image 1	9	1000000018	1452
12.5586	um	Spot	Image 1	9	1000000019	1453
56.9688	um	Spot	Image 1	9	1000000020	1454
61.2031	um	Spot	Image 1	9	1000000021	1455
35.4766	um	Spot	Image 1	9	1000000022	1456
62.6699	um	Spot	Image 1	9	1000000023	1457
12.6484	um	Spot	Image 1	9	1000000024	1458
66.3809	um	Spot	Image 1	9	1000000025	1459
67.8711	um	Spot	Image 1	9	1000000026	1460
18.6719	um	Spot	Image 1	9	1000000027	1461
70.0039	um	Spot	Image 1	9	1000000028	1462
48.168	um	Spot	Image 1	9	1000000029	1463
72.7305	um	Spot	Image 1	9	1000000030	1464
73.043	um	Spot	Image 1	9	1000000031	1465
64.4219	um	Spot	Image 1	9	1000000032	1466
76.7227	um	Spot	Image 1	9	1000000033	1467
79.4336	um	Spot	Image 1	9	1000000034	1468
0.765625	um	Spot	Image 1	9	1000000035	1469
83.2227	um	Spot	Image 1	9	1000000037	1470
84.1367	um	Spot	Image 1	9	1000000036	1471
86.3594	um	Spot	Image 1	9	1000000038	1472
87.1113	um	Spot	Image 1	9	1000000040	1473
45.8555	um	Spot	Image 1	9	1000000039	1474
88.0938	um	Spot	Image 1	9	1000000174	1475
82.043	um	Spot	Image 1	9	1000000041	1477
96.0645	um	Spot	Image 1	9	1000000042	1478
96.416	um	Spot	Image 1	9	1000000044	1479
97.0879	um	Spot	Image 1	9	1000000045	1480
0.757813	um	Spot	Image 1	9	1000000043	1481
97.7539	um	Spot	Image 1	9	1000000046	1482
97.6465	um	Spot	Image 1	9	1000000047	1483
98.8633	um	Spot	Image 1	9	1000000048	1484
32.8164	um	Spot	Image 1	9	1000000177	1485
101.592	um	Spot	Image 1	9	1000000049	1486
103.086	um	Spot	Image 1	9	1000000050	1487
104.271	um	Spot	Image 1	9	1000000051	1488
104.104	um	Spot	Image 1	9	1000000052	1489
105.039	um	Spot	Image 1	9	1000000053	1490
27.7578	um	Spot	Image 1	9	1000000054	1491
106.063	um	Spot	Image 1	9	1000000055	1492
52.375	um	Spot	Image 1	9	1000000057	1493
106.639	um	Spot	Image 1	9	1000000056	1494
94.3594	um	Spot	Image 1	9	1000000058	1495
9.01172	um	Spot	Image 1	9	1000000059	1496
109.096	um	Spot	Image 1	9	1000000061	1497
109.229	um	Spot	Image 1	9	1000000060	1498
110.252	um	Spot	Image 1	9	1000000062	1499
111.875	um	Spot	Image 1	9	1000000063	1500
112.355	um	Spot	Image 1	9	1000000064	1501
111.656	um	Spot	Image 1	9	1000000065	1502
114.273	um	Spot	Image 1	9	1000000066	1503
114.898	um	Spot	Image 1	9	1000000067	1504
110.645	um	Spot	Image 1	9	1000000068	1505
117.463	um	Spot	Image 1	9	1000000069	1506
118.037	um	Spot	Image 1	9	1000000070	1507
118.588	um	Spot	Image 1	9	1000000071	1508
119.83	um	Spot	Image 1	9	1000000072	1509
43.0078	um	Spot	Image 1	9	1000000073	1510
123.762	um	Spot	Image 1	9	1000000074	1511
110.941	um	Spot	Image 1	9	1000000076	1512
0	um	Spot	Image 1	9	1000000075	1513
73.0547	um	Spot	Image 1	9	1000000080	1514
127.496	um	Spot	Image 1	9	1000000079	1515
6.38672	um	Spot	Image 1	9	1000000077	1516
129.83	um	Spot	Image 1	9	1000000081	1517
129.613	um	Spot	Image 1	9	1000000082	1518
133.475	um	Spot	Image 1	9	1000000083	1520
0	um	Spot	Image 1	9	1000000085	1521
4.64844	um	Spot	Image 1	9	1000000086	1522
141.379	um	Spot	Image 1	9	1000000087	1523
141.775	um	Spot	Image 1	9	1000000084	1524
148.598	um	Spot	Image 1	9	1000000088	1525
148.83	um	Spot	Image 1	9	1000000089	1526
112.586	um	Spot	Image 1	9	1000000090	1527
150.656	um	Spot	Image 1	9	1000000091	1528
54.4648	um	Spot	Image 1	9	1000000093	1529
156.104	um	Spot	Image 1	9	1000000092	1530
130.438	um	Spot	Image 1	9	1000000094	1531
70.6641	um	Spot	Image 1	9	1000000175	1532
86.1289	um	Spot	Image 1	9	1000000095	1533
162.453	um	Spot	Image 1	9	1000000096	1534
107.34	um	Spot	Image 1	9	1000000097	1535
152.57	um	Spot	Image 1	9	1000000098	1536
167.383	um	Spot	Image 1	9	1000000099	1537
128.301	um	Spot	Image 1	9	1000000100	1539
40.2031	um	Spot	Image 1	9	1000000101	1540
35.8828	um	Spot	Image 1	9	1000000102	1541
88.2148	um	Spot	Image 1	9	1000000176	1542
18.5547	um	Spot	Image 1	9	1000000103	1543
168.254	um	Spot	Image 1	9	1000000104	1544
49.9727	um	Spot	Image 1	9	1000000105	1545
164.314	um	Spot	Image 1	9	1000000108	1546
138.773	um	Spot	Image 1	9	1000000106	1547
163.734	um	Spot	Image 1	9	1000000107	1548
67.4102	um	Spot	Image 1	9	1000000109	1549
0	um	Spot	Image 1	9	1000000179	1550
37.5547	um	Spot	Image 1	9	1000000111	1551
4.79297	um	Spot	Image 1	9	1000000110	1552
106.5	um	Spot	Image 1	9	1000000112	1553
150.051	um	Spot	Image 1	9	1000000113	1554
53.3398	um	Spot	Image 1	9	1000000114	1555
89.3633	um	Spot	Image 1	9	1000000115	1556
140.805	um	Spot	Image 1	9	1000000116	1557
107.902	um	Spot	Image 1	9	1000000117	1558
137.596	um	Spot	Image 1	9	1000000118	1559
87.0977	um	Spot	Image 1	9	1000000120	1560
0	um	Spot	Image 1	9	1000000119	1561
134.904	um	Spot	Image 1	9	1000000121	1562
114.809	um	Spot	Image 1	9	1000000122	1563
22.3008	um	Spot	Image 1	9	1000000124	1564
132.125	um	Spot	Image 1	9	1000000123	1565
130.584	um	Spot	Image 1	9	1000000125	1566
99.2461	um	Spot	Image 1	9	1000000128	1567
125.311	um	Spot	Image 1	9	1000000126	1568
77.25	um	Spot	Image 1	9	1000000127	1569
123.271	um	Spot	Image 1	9	1000000129	1570
86.2461	um	Spot	Image 1	9	1000000130	1571
38.9414	um	Spot	Image 1	9	1000000132	1572
109.234	um	Spot	Image 1	9	1000000131	1573
62.6797	um	Spot	Image 1	9	1000000133	1574
101.992	um	Spot	Image 1	9	1000000134	1575
100.977	um	Spot	Image 1	9	1000000135	1576
89.6992	um	Spot	Image 1	9	1000000136	1577
69.1211	um	Spot	Image 1	9	1000000137	1578
87.9453	um	Spot	Image 1	9	1000000138	1579
84.5742	um	Spot	Image 1	9	1000000139	1580
78.0449	um	Spot	Image 1	9	1000000140	1581
77.1816	um	Spot	Image 1	9	1000000141	1582
76.7324	um	Spot	Image 1	9	1000000142	1583
76.375	um	Spot	Image 1	9	1000000143	1584
52.5781	um	Spot	Image 1	9	1000000144	1585
73.5684	um	Spot	Image 1	9	1000000145	1586
70.3027	um	Spot	Image 1	9	1000000146	1587
69.0313	um	Spot	Image 1	9	1000000147	1588
67.5371	um	Spot	Image 1	9	1000000148	1589
67.1914	um	Spot	Image 1	9	1000000149	1590
66.7168	um	Spot	Image 1	9	1000000150	1591
64.8926	um	Spot	Image 1	9	1000000151	1592
62.0117	um	Spot	Image 1	9	1000000152	1593
59.6152	um	Spot	Image 1	9	1000000153	1594
59.0938	um	Spot	Image 1	9	1000000154	1595
40.2031	um	Spot	Image 1	9	1000000155	1596
49.0508	um	Spot	Image 1	9	1000000157	1597
48.3027	um	Spot	Image 1	9	1000000158	1598
45.6289	um	Spot	Image 1	9	1000000159	1599
45.1836	um	Spot	Image 1	9	1000000160	1600
0.714844	um	Spot	Image 1	9	1000000162	1601
42.5156	um	Spot	Image 1	9	1000000161	1602
41.1289	um	Spot	Image 1	9	1000000163	1603
36.5586	um	Spot	Image 1	9	1000000164	1604
35.6035	um	Spot	Image 1	9	1000000165	1605
27.2871	um	Spot	Image 1	9	1000000166	1606
25.1523	um	Spot	Image 1	9	1000000167	1607
18.4043	um	Spot	Image 1	9	1000000168	1608
16.3047	um	Spot	Image 1	9	1000000169	1609
13.75	um	Spot	Image 1	9	1000000170	1610
9.97461	um	Spot	Image 1	9	1000000171	1611
4.84961	um	Spot	Image 1	9	1000000172	1612
3.02539	um	Spot	Image 1	9	1000000173	1613
8.24414	um	Spot	Image 1	10	1000000000	1614
13.0879	um	Spot	Image 1	10	1000000001	1615
18.1719	um	Spot	Image 1	10	1000000002	1616
19.5527	um	Spot	Image 1	10	1000000004	1617
0	um	Spot	Image 1	10	1000000005	1618
21	um	Spot	Image 1	10	1000000003	1619
22.7969	um	Spot	Image 1	10	1000000006	1620
15.4336	um	Spot	Image 1	10	1000000008	1621
0	um	Spot	Image 1	10	1000000009	1622
23.8945	um	Spot	Image 1	10	1000000011	1623
46.0332	um	Spot	Image 1	10	1000000013	1624
46.123	um	Spot	Image 1	10	1000000014	1625
45.8438	um	Spot	Image 1	10	1000000012	1626
47.6816	um	Spot	Image 1	10	1000000015	1627
3.07422	um	Spot	Image 1	10	1000000016	1628
20.5313	um	Spot	Image 1	10	1000000017	1629
54.1289	um	Spot	Image 1	10	1000000018	1630
12.707	um	Spot	Image 1	10	1000000019	1631
56.6855	um	Spot	Image 1	10	1000000020	1632
61.8457	um	Spot	Image 1	10	1000000021	1633
35.6797	um	Spot	Image 1	10	1000000022	1634
63.1875	um	Spot	Image 1	10	1000000023	1635
12.582	um	Spot	Image 1	10	1000000024	1636
66.4922	um	Spot	Image 1	10	1000000025	1637
67.8359	um	Spot	Image 1	10	1000000026	1638
18.875	um	Spot	Image 1	10	1000000027	1639
69.9043	um	Spot	Image 1	10	1000000028	1640
72.125	um	Spot	Image 1	10	1000000030	1641
48.1328	um	Spot	Image 1	10	1000000029	1642
72.8203	um	Spot	Image 1	10	1000000031	1643
64.5078	um	Spot	Image 1	10	1000000032	1644
76.2188	um	Spot	Image 1	10	1000000033	1645
79.3223	um	Spot	Image 1	10	1000000034	1646
0.753906	um	Spot	Image 1	10	1000000035	1647
82.8242	um	Spot	Image 1	10	1000000037	1648
83.8027	um	Spot	Image 1	10	1000000036	1649
86.6914	um	Spot	Image 1	10	1000000038	1650
86.7773	um	Spot	Image 1	10	1000000040	1651
46.1367	um	Spot	Image 1	10	1000000039	1652
87.9668	um	Spot	Image 1	10	1000000174	1653
82.2031	um	Spot	Image 1	10	1000000041	1655
96.0332	um	Spot	Image 1	10	1000000044	1656
95.9238	um	Spot	Image 1	10	1000000042	1657
96.5137	um	Spot	Image 1	10	1000000045	1658
0.628906	um	Spot	Image 1	10	1000000043	1659
97.4746	um	Spot	Image 1	10	1000000047	1660
97.5508	um	Spot	Image 1	10	1000000046	1661
98.5938	um	Spot	Image 1	10	1000000048	1663
101.598	um	Spot	Image 1	10	1000000049	1664
102.908	um	Spot	Image 1	10	1000000050	1665
103.834	um	Spot	Image 1	10	1000000051	1666
103.961	um	Spot	Image 1	10	1000000052	1667
104.842	um	Spot	Image 1	10	1000000053	1668
27.9531	um	Spot	Image 1	10	1000000054	1669
105.639	um	Spot	Image 1	10	1000000055	1670
106.373	um	Spot	Image 1	10	1000000056	1671
52.5156	um	Spot	Image 1	10	1000000057	1672
94.2578	um	Spot	Image 1	10	1000000058	1673
9.375	um	Spot	Image 1	10	1000000059	1674
109.047	um	Spot	Image 1	10	1000000060	1675
108.971	um	Spot	Image 1	10	1000000061	1676
110.143	um	Spot	Image 1	10	1000000062	1677
111.699	um	Spot	Image 1	10	1000000063	1678
112.342	um	Spot	Image 1	10	1000000064	1679
111.535	um	Spot	Image 1	10	1000000065	1680
114.09	um	Spot	Image 1	10	1000000066	1681
114.689	um	Spot	Image 1	10	1000000067	1682
110.613	um	Spot	Image 1	10	1000000068	1683
117.314	um	Spot	Image 1	10	1000000069	1684
118.178	um	Spot	Image 1	10	1000000071	1685
117.881	um	Spot	Image 1	10	1000000070	1686
120.357	um	Spot	Image 1	10	1000000072	1687
43.0352	um	Spot	Image 1	10	1000000073	1688
123.609	um	Spot	Image 1	10	1000000074	1689
111.109	um	Spot	Image 1	10	1000000076	1690
0	um	Spot	Image 1	10	1000000075	1691
127.322	um	Spot	Image 1	10	1000000079	1692
72.8359	um	Spot	Image 1	10	1000000080	1693
127.836	um	Spot	Image 1	10	1000000078	1694
6.48047	um	Spot	Image 1	10	1000000077	1695
129.701	um	Spot	Image 1	10	1000000081	1696
129.354	um	Spot	Image 1	10	1000000082	1697
133.387	um	Spot	Image 1	10	1000000083	1699
32.9414	um	Spot	Image 1	10	1000000178	1700
0	um	Spot	Image 1	10	1000000085	1701
4.69531	um	Spot	Image 1	10	1000000086	1702
141.34	um	Spot	Image 1	10	1000000087	1703
142.072	um	Spot	Image 1	10	1000000084	1704
146.545	um	Spot	Image 1	10	1000000088	1705
148.639	um	Spot	Image 1	10	1000000089	1706
112.563	um	Spot	Image 1	10	1000000090	1707
150.391	um	Spot	Image 1	10	1000000091	1708
54.4023	um	Spot	Image 1	10	1000000093	1709
155.893	um	Spot	Image 1	10	1000000092	1710
86.3281	um	Spot	Image 1	10	1000000095	1711
162.422	um	Spot	Image 1	10	1000000096	1712
131.227	um	Spot	Image 1	10	1000000094	1713
107.012	um	Spot	Image 1	10	1000000097	1714
152.211	um	Spot	Image 1	10	1000000098	1715
167.029	um	Spot	Image 1	10	1000000099	1716
128.367	um	Spot	Image 1	10	1000000100	1718
39.9844	um	Spot	Image 1	10	1000000101	1719
35.9219	um	Spot	Image 1	10	1000000102	1720
88	um	Spot	Image 1	10	1000000176	1721
18.3945	um	Spot	Image 1	10	1000000103	1722
168.059	um	Spot	Image 1	10	1000000104	1723
49.6523	um	Spot	Image 1	10	1000000105	1724
164.299	um	Spot	Image 1	10	1000000108	1725
138.707	um	Spot	Image 1	10	1000000106	1726
163.814	um	Spot	Image 1	10	1000000107	1727
67.3555	um	Spot	Image 1	10	1000000109	1728
2.38672	um	Spot	Image 1	10	1000000110	1729
37.293	um	Spot	Image 1	10	1000000111	1730
106.391	um	Spot	Image 1	10	1000000112	1731
149.949	um	Spot	Image 1	10	1000000113	1732
53.3203	um	Spot	Image 1	10	1000000114	1733
88.9805	um	Spot	Image 1	10	1000000115	1734
138.658	um	Spot	Image 1	10	1000000116	1735
107.766	um	Spot	Image 1	10	1000000117	1736
137.715	um	Spot	Image 1	10	1000000118	1737
0	um	Spot	Image 1	10	1000000119	1738
86.7148	um	Spot	Image 1	10	1000000120	1739
115.094	um	Spot	Image 1	10	1000000122	1740
132.281	um	Spot	Image 1	10	1000000123	1741
22.1875	um	Spot	Image 1	10	1000000124	1742
130.875	um	Spot	Image 1	10	1000000125	1743
125.701	um	Spot	Image 1	10	1000000126	1744
77.5352	um	Spot	Image 1	10	1000000127	1745
99.0352	um	Spot	Image 1	10	1000000128	1746
123.436	um	Spot	Image 1	10	1000000129	1747
86.1055	um	Spot	Image 1	10	1000000130	1748
39.4336	um	Spot	Image 1	10	1000000132	1749
109.281	um	Spot	Image 1	10	1000000131	1750
62.7305	um	Spot	Image 1	10	1000000133	1751
102.291	um	Spot	Image 1	10	1000000134	1752
101.145	um	Spot	Image 1	10	1000000135	1753
90.0156	um	Spot	Image 1	10	1000000136	1754
69.25	um	Spot	Image 1	10	1000000137	1755
88.2637	um	Spot	Image 1	10	1000000138	1756
85.0137	um	Spot	Image 1	10	1000000139	1757
78.2598	um	Spot	Image 1	10	1000000140	1758
77.0625	um	Spot	Image 1	10	1000000143	1759
77.2539	um	Spot	Image 1	10	1000000141	1760
77.0527	um	Spot	Image 1	10	1000000142	1761
52.0078	um	Spot	Image 1	10	1000000144	1762
73.4648	um	Spot	Image 1	10	1000000145	1763
70.5977	um	Spot	Image 1	10	1000000146	1764
69.9727	um	Spot	Image 1	10	1000000147	1765
67.748	um	Spot	Image 1	10	1000000148	1767
66.8164	um	Spot	Image 1	10	1000000149	1768
66.9219	um	Spot	Image 1	10	1000000150	1769
64.8789	um	Spot	Image 1	10	1000000151	1770
62.3262	um	Spot	Image 1	10	1000000152	1771
59.8809	um	Spot	Image 1	10	1000000153	1772
59.0586	um	Spot	Image 1	10	1000000154	1773
40.2031	um	Spot	Image 1	10	1000000155	1774
48.7832	um	Spot	Image 1	10	1000000157	1775
48.5527	um	Spot	Image 1	10	1000000158	1776
45.7676	um	Spot	Image 1	10	1000000159	1777
45.4141	um	Spot	Image 1	10	1000000160	1778
42.748	um	Spot	Image 1	10	1000000161	1779
0.148438	um	Spot	Image 1	10	1000000162	1780
40.9121	um	Spot	Image 1	10	1000000163	1781
36.7188	um	Spot	Image 1	10	1000000164	1782
35.8301	um	Spot	Image 1	10	1000000165	1783
27.5586	um	Spot	Image 1	10	1000000166	1784
24.8828	um	Spot	Image 1	10	1000000167	1785
18.3984	um	Spot	Image 1	10	1000000168	1786
16.4531	um	Spot	Image 1	10	1000000169	1787
13.6289	um	Spot	Image 1	10	1000000170	1788
10.3359	um	Spot	Image 1	10	1000000171	1789
5.16992	um	Spot	Image 1	10	1000000172	1790
3.28906	um	Spot	Image 1	10	1000000173	1791
8.19141	um	Spot	Image 1	11	1000000000	1792
13.7285	um	Spot	Image 1	11	1000000001	1793
17.8535	um	Spot	Image 1	11	1000000002	1794
19.5254	um	Spot	Image 1	11	1000000004	1795
0	um	Spot	Image 1	11	1000000005	1796
20.9453	um	Spot	Image 1	11	1000000003	1797
22.8398	um	Spot	Image 1	11	1000000006	1798
15.418	um	Spot	Image 1	11	1000000008	1799
0	um	Spot	Image 1	11	1000000009	1800
23.9883	um	Spot	Image 1	11	1000000011	1801
46.0801	um	Spot	Image 1	11	1000000013	1802
46.1406	um	Spot	Image 1	11	1000000012	1803
46.2793	um	Spot	Image 1	11	1000000014	1804
47.6074	um	Spot	Image 1	11	1000000015	1805
3.18359	um	Spot	Image 1	11	1000000016	1806
19.9023	um	Spot	Image 1	11	1000000017	1807
53.9922	um	Spot	Image 1	11	1000000018	1808
12.6992	um	Spot	Image 1	11	1000000019	1809
56.6816	um	Spot	Image 1	11	1000000020	1810
61.9375	um	Spot	Image 1	11	1000000021	1811
35.625	um	Spot	Image 1	11	1000000022	1812
62.9238	um	Spot	Image 1	11	1000000023	1813
12.9102	um	Spot	Image 1	11	1000000024	1814
66.3945	um	Spot	Image 1	11	1000000025	1815
67.5332	um	Spot	Image 1	11	1000000026	1816
18.6992	um	Spot	Image 1	11	1000000027	1817
69.5488	um	Spot	Image 1	11	1000000180	1818
70.0703	um	Spot	Image 1	11	1000000028	1819
48.1758	um	Spot	Image 1	11	1000000029	1820
72.1621	um	Spot	Image 1	11	1000000030	1821
72.8633	um	Spot	Image 1	11	1000000031	1822
64.4766	um	Spot	Image 1	11	1000000032	1823
75.9629	um	Spot	Image 1	11	1000000033	1824
79.2656	um	Spot	Image 1	11	1000000034	1825
0.835938	um	Spot	Image 1	11	1000000035	1826
82.7363	um	Spot	Image 1	11	1000000037	1827
83.5352	um	Spot	Image 1	11	1000000036	1828
86.8945	um	Spot	Image 1	11	1000000038	1829
86.9199	um	Spot	Image 1	11	1000000040	1830
46.25	um	Spot	Image 1	11	1000000039	1831
87.918	um	Spot	Image 1	11	1000000174	1832
82.1602	um	Spot	Image 1	11	1000000041	1834
95.5469	um	Spot	Image 1	11	1000000045	1835
95.9102	um	Spot	Image 1	11	1000000042	1836
96.5059	um	Spot	Image 1	11	1000000044	1837
0.472656	um	Spot	Image 1	11	1000000043	1838
97.4844	um	Spot	Image 1	11	1000000046	1839
97.3574	um	Spot	Image 1	11	1000000047	1840
98.4375	um	Spot	Image 1	11	1000000048	1842
33.1836	um	Spot	Image 1	11	1000000177	1843
101.484	um	Spot	Image 1	11	1000000049	1844
102.729	um	Spot	Image 1	11	1000000050	1845
103.898	um	Spot	Image 1	11	1000000052	1846
104.238	um	Spot	Image 1	11	1000000051	1847
104.791	um	Spot	Image 1	11	1000000053	1848
27.8828	um	Spot	Image 1	11	1000000054	1849
105.551	um	Spot	Image 1	11	1000000055	1850
106.377	um	Spot	Image 1	11	1000000056	1851
52.4531	um	Spot	Image 1	11	1000000057	1852
94.2539	um	Spot	Image 1	11	1000000058	1853
9.33594	um	Spot	Image 1	11	1000000059	1854
109.029	um	Spot	Image 1	11	1000000060	1855
109.072	um	Spot	Image 1	11	1000000061	1856
110.051	um	Spot	Image 1	11	1000000062	1857
111.633	um	Spot	Image 1	11	1000000063	1858
111.938	um	Spot	Image 1	11	1000000064	1859
111.613	um	Spot	Image 1	11	1000000065	1860
114.121	um	Spot	Image 1	11	1000000066	1861
114.941	um	Spot	Image 1	11	1000000067	1862
110.555	um	Spot	Image 1	11	1000000068	1863
117.383	um	Spot	Image 1	11	1000000069	1864
118.225	um	Spot	Image 1	11	1000000071	1865
117.818	um	Spot	Image 1	11	1000000070	1866
119.965	um	Spot	Image 1	11	1000000072	1867
43.0859	um	Spot	Image 1	11	1000000073	1868
123.729	um	Spot	Image 1	11	1000000074	1869
0	um	Spot	Image 1	11	1000000075	1870
111.328	um	Spot	Image 1	11	1000000076	1871
73.0742	um	Spot	Image 1	11	1000000080	1872
127.309	um	Spot	Image 1	11	1000000079	1873
127.512	um	Spot	Image 1	11	1000000078	1874
6.31641	um	Spot	Image 1	11	1000000077	1875
129.74	um	Spot	Image 1	11	1000000081	1876
129.389	um	Spot	Image 1	11	1000000082	1877
133.352	um	Spot	Image 1	11	1000000083	1879
33.2266	um	Spot	Image 1	11	1000000178	1880
0	um	Spot	Image 1	11	1000000085	1881
4.73828	um	Spot	Image 1	11	1000000086	1882
140.91	um	Spot	Image 1	11	1000000087	1883
141.953	um	Spot	Image 1	11	1000000084	1884
148.473	um	Spot	Image 1	11	1000000088	1885
148.594	um	Spot	Image 1	11	1000000089	1886
112.613	um	Spot	Image 1	11	1000000090	1887
150.721	um	Spot	Image 1	11	1000000091	1888
155.826	um	Spot	Image 1	11	1000000092	1889
70.5273	um	Spot	Image 1	11	1000000175	1890
131.09	um	Spot	Image 1	11	1000000094	1891
85.75	um	Spot	Image 1	11	1000000095	1892
162.271	um	Spot	Image 1	11	1000000096	1893
107.102	um	Spot	Image 1	11	1000000097	1894
152.23	um	Spot	Image 1	11	1000000098	1895
167.027	um	Spot	Image 1	11	1000000099	1896
128.125	um	Spot	Image 1	11	1000000100	1898
40.1094	um	Spot	Image 1	11	1000000101	1899
36.0391	um	Spot	Image 1	11	1000000102	1900
88.0742	um	Spot	Image 1	11	1000000176	1901
18.6094	um	Spot	Image 1	11	1000000103	1902
168.461	um	Spot	Image 1	11	1000000104	1903
49.9023	um	Spot	Image 1	11	1000000105	1904
164.373	um	Spot	Image 1	11	1000000108	1905
138.75	um	Spot	Image 1	11	1000000106	1906
163.842	um	Spot	Image 1	11	1000000107	1907
67.2656	um	Spot	Image 1	11	1000000109	1908
37.4258	um	Spot	Image 1	11	1000000111	1909
4.60547	um	Spot	Image 1	11	1000000110	1910
106.398	um	Spot	Image 1	11	1000000112	1911
150.209	um	Spot	Image 1	11	1000000113	1912
53.2461	um	Spot	Image 1	11	1000000114	1913
89.4883	um	Spot	Image 1	11	1000000115	1914
138.813	um	Spot	Image 1	11	1000000116	1915
107.754	um	Spot	Image 1	11	1000000117	1916
137.76	um	Spot	Image 1	11	1000000118	1917
0	um	Spot	Image 1	11	1000000119	1918
86.668	um	Spot	Image 1	11	1000000120	1919
135.27	um	Spot	Image 1	11	1000000121	1920
114.984	um	Spot	Image 1	11	1000000122	1921
132.268	um	Spot	Image 1	11	1000000123	1922
22.0586	um	Spot	Image 1	11	1000000124	1923
130.623	um	Spot	Image 1	11	1000000125	1924
77.2773	um	Spot	Image 1	11	1000000127	1925
125.688	um	Spot	Image 1	11	1000000126	1926
99.082	um	Spot	Image 1	11	1000000128	1927
123.346	um	Spot	Image 1	11	1000000129	1928
86.4102	um	Spot	Image 1	11	1000000130	1929
109.367	um	Spot	Image 1	11	1000000131	1930
38.9297	um	Spot	Image 1	11	1000000132	1931
62.7383	um	Spot	Image 1	11	1000000133	1932
102.193	um	Spot	Image 1	11	1000000134	1933
101.385	um	Spot	Image 1	11	1000000135	1934
90.0547	um	Spot	Image 1	11	1000000136	1935
69.2305	um	Spot	Image 1	11	1000000137	1936
88.4863	um	Spot	Image 1	11	1000000138	1937
84.9316	um	Spot	Image 1	11	1000000139	1938
78.2617	um	Spot	Image 1	11	1000000140	1939
77.2852	um	Spot	Image 1	11	1000000141	1940
76.9902	um	Spot	Image 1	11	1000000143	1941
76.9863	um	Spot	Image 1	11	1000000142	1942
51.8438	um	Spot	Image 1	11	1000000144	1943
73.6992	um	Spot	Image 1	11	1000000145	1944
70.5859	um	Spot	Image 1	11	1000000146	1945
69.2012	um	Spot	Image 1	11	1000000147	1947
67.8789	um	Spot	Image 1	11	1000000148	1948
66.8984	um	Spot	Image 1	11	1000000149	1949
66.7695	um	Spot	Image 1	11	1000000150	1950
64.7813	um	Spot	Image 1	11	1000000151	1951
62.3203	um	Spot	Image 1	11	1000000152	1952
59.8047	um	Spot	Image 1	11	1000000153	1953
58.873	um	Spot	Image 1	11	1000000154	1954
40.1719	um	Spot	Image 1	11	1000000155	1955
48.9863	um	Spot	Image 1	11	1000000157	1956
48.7852	um	Spot	Image 1	11	1000000158	1957
45.8125	um	Spot	Image 1	11	1000000159	1958
45.3672	um	Spot	Image 1	11	1000000160	1959
0.539063	um	Spot	Image 1	11	1000000162	1960
42.5547	um	Spot	Image 1	11	1000000161	1961
41.0996	um	Spot	Image 1	11	1000000163	1962
36.7559	um	Spot	Image 1	11	1000000164	1963
35.7246	um	Spot	Image 1	11	1000000165	1964
27.5879	um	Spot	Image 1	11	1000000166	1965
25.0996	um	Spot	Image 1	11	1000000167	1966
18.5313	um	Spot	Image 1	11	1000000168	1967
16.7031	um	Spot	Image 1	11	1000000169	1968
13.5156	um	Spot	Image 1	11	1000000170	1969
10.3926	um	Spot	Image 1	11	1000000171	1970
5.24414	um	Spot	Image 1	11	1000000172	1971
3.26172	um	Spot	Image 1	11	1000000173	1972
8.36914	um	Spot	Image 1	12	1000000000	1973
13.3691	um	Spot	Image 1	12	1000000001	1974
0	um	Spot	Image 1	12	1000000005	1975
19.7207	um	Spot	Image 1	12	1000000004	1976
21.0781	um	Spot	Image 1	12	1000000003	1977
22.998	um	Spot	Image 1	12	1000000006	1978
0	um	Spot	Image 1	12	1000000007	1979
15.4102	um	Spot	Image 1	12	1000000008	1980
0	um	Spot	Image 1	12	1000000009	1981
24.0508	um	Spot	Image 1	12	1000000011	1982
46.1563	um	Spot	Image 1	12	1000000013	1983
46.1074	um	Spot	Image 1	12	1000000012	1984
46.6914	um	Spot	Image 1	12	1000000014	1985
47.8555	um	Spot	Image 1	12	1000000015	1986
2.85547	um	Spot	Image 1	12	1000000016	1987
19.3945	um	Spot	Image 1	12	1000000017	1988
53.8867	um	Spot	Image 1	12	1000000018	1989
12.7148	um	Spot	Image 1	12	1000000019	1990
56.8027	um	Spot	Image 1	12	1000000020	1991
61.0117	um	Spot	Image 1	12	1000000021	1992
35.6289	um	Spot	Image 1	12	1000000022	1993
63.2344	um	Spot	Image 1	12	1000000023	1994
12.9219	um	Spot	Image 1	12	1000000024	1995
66.5742	um	Spot	Image 1	12	1000000025	1996
67.8574	um	Spot	Image 1	12	1000000026	1997
18.7734	um	Spot	Image 1	12	1000000027	1998
69.625	um	Spot	Image 1	12	1000000180	1999
70.3008	um	Spot	Image 1	12	1000000028	2000
48.2813	um	Spot	Image 1	12	1000000029	2001
72.3672	um	Spot	Image 1	12	1000000030	2002
73.1074	um	Spot	Image 1	12	1000000031	2003
64.5469	um	Spot	Image 1	12	1000000032	2004
76.0977	um	Spot	Image 1	12	1000000033	2005
79.4063	um	Spot	Image 1	12	1000000034	2006
0.726563	um	Spot	Image 1	12	1000000035	2007
83.0234	um	Spot	Image 1	12	1000000037	2008
84.1191	um	Spot	Image 1	12	1000000036	2009
86.5586	um	Spot	Image 1	12	1000000038	2010
87.1211	um	Spot	Image 1	12	1000000040	2011
46.3789	um	Spot	Image 1	12	1000000039	2012
88.2188	um	Spot	Image 1	12	1000000174	2013
82.0469	um	Spot	Image 1	12	1000000041	2015
95.1602	um	Spot	Image 1	12	1000000045	2016
96.043	um	Spot	Image 1	12	1000000044	2017
96.0039	um	Spot	Image 1	12	1000000042	2018
0.621094	um	Spot	Image 1	12	1000000043	2019
97.6445	um	Spot	Image 1	12	1000000046	2020
97.4941	um	Spot	Image 1	12	1000000047	2021
98.6016	um	Spot	Image 1	12	1000000048	2023
101.514	um	Spot	Image 1	12	1000000049	2024
102.912	um	Spot	Image 1	12	1000000050	2025
104.117	um	Spot	Image 1	12	1000000051	2026
104.113	um	Spot	Image 1	12	1000000052	2027
104.873	um	Spot	Image 1	12	1000000053	2028
27.8711	um	Spot	Image 1	12	1000000054	2029
105.748	um	Spot	Image 1	12	1000000055	2030
106.451	um	Spot	Image 1	12	1000000056	2031
52.5117	um	Spot	Image 1	12	1000000057	2032
94.2578	um	Spot	Image 1	12	1000000058	2033
9.40234	um	Spot	Image 1	12	1000000059	2034
109.078	um	Spot	Image 1	12	1000000061	2035
109.346	um	Spot	Image 1	12	1000000060	2036
110.016	um	Spot	Image 1	12	1000000062	2037
111.752	um	Spot	Image 1	12	1000000063	2038
111.539	um	Spot	Image 1	12	1000000065	2039
112.434	um	Spot	Image 1	12	1000000064	2040
114.143	um	Spot	Image 1	12	1000000066	2041
114.893	um	Spot	Image 1	12	1000000067	2042
[truncated: 8,248 more rows]
