# Supplementary material for: Protocol for real-time monitoring of CD8+ T and myeloid cell behavior in human high-grade serous ovarian cancer slices
Source: STAR Protoc. 2024 Jun 2;5(2):103102. doi: 10.1016/j.xpro.2024.103102 (PMC11179100; doi:10.1016/j.xpro.2024.103102)
Supplement: Data S3. Files for testing the R script, quantification and statistical analysis step 2 [file mmc3.zip › Test files/Slice1_a/__Generation.csv]

Generation
====================
Generation	Unit	Category	Time	TrackID	ID
0		Spot	1	1000000000	0
0		Spot	1	1000000001	1
0		Spot	1	1000000002	2
0		Spot	1	1000000003	3
0		Spot	1	1000000004	4
0		Spot	1	1000000005	5
0		Spot	1	1000000006	6
0		Spot	1	1000000007	7
0		Spot	1	1000000008	8
0		Spot	1	1000000009	9
0		Spot	1	1000000010	10
0		Spot	1	1000000011	11
0		Spot	1	1000000012	12
0		Spot	1	1000000013	13
0		Spot	1	1000000014	14
0		Spot	1	1000000015	15
0		Spot	1	1000000016	16
0		Spot	1	1000000017	17
0		Spot	1	1000000018	18
0		Spot	1	1000000019	19
0		Spot	1	1000000020	20
0		Spot	1	1000000021	21
0		Spot	1	1000000022	22
0		Spot	1	1000000023	23
0		Spot	1	1000000024	24
0		Spot	1	1000000025	25
0		Spot	1	1000000026	26
0		Spot	1	1000000027	27
0		Spot	1	1000000028	28
0		Spot	1	1000000029	29
0		Spot	1	1000000030	30
0		Spot	1	1000000031	31
0		Spot	1	1000000032	32
0		Spot	1	1000000033	33
0		Spot	1	1000000034	34
0		Spot	1	1000000035	35
0		Spot	1	1000000036	36
0		Spot	1	1000000037	37
0		Spot	1	1000000038	38
0		Spot	1	1000000039	39
0		Spot	1	1000000040	40
0		Spot	1	1000000041	43
0		Spot	1	1000000042	44
0		Spot	1	1000000043	45
0		Spot	1	1000000044	46
0		Spot	1	1000000045	47
0		Spot	1	1000000046	48
0		Spot	1	1000000047	49
0		Spot	1	1000000048	50
0		Spot	1	1000000049	51
0		Spot	1	1000000050	52
0		Spot	1	1000000051	53
0		Spot	1	1000000052	54
0		Spot	1	1000000053	55
0		Spot	1	1000000054	56
0		Spot	1	1000000055	57
0		Spot	1	1000000056	58
0		Spot	1	1000000057	59
0		Spot	1	1000000058	60
0		Spot	1	1000000059	61
0		Spot	1	1000000060	62
0		Spot	1	1000000061	63
0		Spot	1	1000000062	64
0		Spot	1	1000000063	65
0		Spot	1	1000000064	66
0		Spot	1	1000000065	67
0		Spot	1	1000000066	68
0		Spot	1	1000000067	69
0		Spot	1	1000000068	70
0		Spot	1	1000000069	71
0		Spot	1	1000000070	72
0		Spot	1	1000000071	73
0		Spot	1	1000000072	74
0		Spot	1	1000000073	75
0		Spot	1	1000000074	76
0		Spot	1	1000000075	77
0		Spot	1	1000000076	78
0		Spot	1	1000000077	79
0		Spot	1	1000000078	80
0		Spot	1	1000000079	81
0		Spot	1	1000000080	82
0		Spot	1	1000000081	83
0		Spot	1	1000000082	84
0		Spot	1	1000000083	86
0		Spot	1	1000000084	87
0		Spot	1	1000000085	88
0		Spot	1	1000000086	89
0		Spot	1	1000000087	90
0		Spot	1	1000000088	91
0		Spot	1	1000000089	92
0		Spot	1	1000000090	93
0		Spot	1	1000000091	94
0		Spot	1	1000000092	95
0		Spot	1	1000000093	96
0		Spot	1	1000000094	97
0		Spot	1	1000000095	98
0		Spot	1	1000000096	99
0		Spot	1	1000000097	100
0		Spot	1	1000000098	101
0		Spot	1	1000000099	102
0		Spot	1	1000000100	103
0		Spot	1	1000000101	105
0		Spot	1	1000000102	106
0		Spot	1	1000000103	107
0		Spot	1	1000000104	108
0		Spot	1	1000000105	109
0		Spot	1	1000000106	110
0		Spot	1	1000000107	111
0		Spot	1	1000000108	112
0		Spot	1	1000000109	113
0		Spot	1	1000000110	114
0		Spot	1	1000000111	115
0		Spot	1	1000000112	116
0		Spot	1	1000000113	117
0		Spot	1	1000000114	118
0		Spot	1	1000000115	119
0		Spot	1	1000000116	120
0		Spot	1	1000000117	121
0		Spot	1	1000000118	122
0		Spot	1	1000000119	123
0		Spot	1	1000000120	124
0		Spot	1	1000000121	125
0		Spot	1	1000000122	126
0		Spot	1	1000000123	127
0		Spot	1	1000000124	128
0		Spot	1	1000000125	129
0		Spot	1	1000000126	130
0		Spot	1	1000000127	131
0		Spot	1	1000000128	132
0		Spot	1	1000000129	133
0		Spot	1	1000000130	134
0		Spot	1	1000000131	135
0		Spot	1	1000000132	136
0		Spot	1	1000000133	137
0		Spot	1	1000000134	138
0		Spot	1	1000000135	139
0		Spot	1	1000000136	140
0		Spot	1	1000000137	141
0		Spot	1	1000000138	142
0		Spot	1	1000000139	143
0		Spot	1	1000000140	144
0		Spot	1	1000000141	145
0		Spot	1	1000000142	146
0		Spot	1	1000000143	147
0		Spot	1	1000000144	148
0		Spot	1	1000000145	149
0		Spot	1	1000000146	150
0		Spot	1	1000000147	151
0		Spot	1	1000000148	152
0		Spot	1	1000000149	153
0		Spot	1	1000000150	154
0		Spot	1	1000000151	155
0		Spot	1	1000000152	156
0		Spot	1	1000000153	157
0		Spot	1	1000000154	158
0		Spot	1	1000000155	159
0		Spot	1	1000000156	160
0		Spot	1	1000000157	161
0		Spot	1	1000000158	162
0		Spot	1	1000000159	163
0		Spot	1	1000000160	164
0		Spot	1	1000000161	165
0		Spot	1	1000000162	166
0		Spot	1	1000000163	167
0		Spot	1	1000000164	168
0		Spot	1	1000000165	169
0		Spot	1	1000000166	170
0		Spot	1	1000000167	171
0		Spot	1	1000000168	172
0		Spot	1	1000000169	173
0		Spot	1	1000000170	174
0		Spot	1	1000000171	175
0		Spot	1	1000000172	176
0		Spot	1	1000000173	177
0		Spot	2	1000000000	178
0		Spot	2	1000000001	179
0		Spot	2	1000000002	180
0		Spot	2	1000000003	181
0		Spot	2	1000000004	182
0		Spot	2	1000000005	183
0		Spot	2	1000000006	184
0		Spot	2	1000000007	185
0		Spot	2	1000000008	186
0		Spot	2	1000000009	187
0		Spot	2	1000000010	188
0		Spot	2	1000000011	189
0		Spot	2	1000000012	190
0		Spot	2	1000000013	191
0		Spot	2	1000000014	192
0		Spot	2	1000000015	193
0		Spot	2	1000000016	194
0		Spot	2	1000000017	195
0		Spot	2	1000000018	196
0		Spot	2	1000000019	197
0		Spot	2	1000000020	198
0		Spot	2	1000000021	199
0		Spot	2	1000000022	200
0		Spot	2	1000000023	201
0		Spot	2	1000000024	202
0		Spot	2	1000000025	203
0		Spot	2	1000000026	204
0		Spot	2	1000000027	205
0		Spot	2	1000000028	206
0		Spot	2	1000000029	207
0		Spot	2	1000000030	208
0		Spot	2	1000000031	209
0		Spot	2	1000000032	210
0		Spot	2	1000000033	211
0		Spot	2	1000000034	212
0		Spot	2	1000000035	213
0		Spot	2	1000000036	214
0		Spot	2	1000000037	215
0		Spot	2	1000000038	216
0		Spot	2	1000000040	217
0		Spot	2	1000000039	218
0		Spot	2	1000000174	219
0		Spot	2	1000000041	222
0		Spot	2	1000000042	223
0		Spot	2	1000000044	224
0		Spot	2	1000000045	225
0		Spot	2	1000000043	226
0		Spot	2	1000000046	227
0		Spot	2	1000000047	228
0		Spot	2	1000000049	229
0		Spot	2	1000000050	230
0		Spot	2	1000000052	231
0		Spot	2	1000000053	232
0		Spot	2	1000000055	233
0		Spot	2	1000000057	234
0		Spot	2	1000000054	235
0		Spot	2	1000000056	236
0		Spot	2	1000000058	237
0		Spot	2	1000000059	238
0		Spot	2	1000000060	239
0		Spot	2	1000000061	240
0		Spot	2	1000000062	241
0		Spot	2	1000000063	242
0		Spot	2	1000000065	243
0		Spot	2	1000000064	244
0		Spot	2	1000000066	245
0		Spot	2	1000000068	246
0		Spot	2	1000000067	247
0		Spot	2	1000000069	248
0		Spot	2	1000000070	249
0		Spot	2	1000000071	250
0		Spot	2	1000000072	251
0		Spot	2	1000000073	252
0		Spot	2	1000000074	253
0		Spot	2	1000000075	254
0		Spot	2	1000000076	255
0		Spot	2	1000000077	256
0		Spot	2	1000000078	257
0		Spot	2	1000000079	258
0		Spot	2	1000000080	259
0		Spot	2	1000000081	260
0		Spot	2	1000000082	261
0		Spot	2	1000000083	263
0		Spot	2	1000000085	264
0		Spot	2	1000000086	265
0		Spot	2	1000000087	266
0		Spot	2	1000000084	267
0		Spot	2	1000000088	268
0		Spot	2	1000000089	269
0		Spot	2	1000000090	270
0		Spot	2	1000000091	271
0		Spot	2	1000000093	272
0		Spot	2	1000000092	273
0		Spot	2	1000000175	274
0		Spot	2	1000000096	275
0		Spot	2	1000000094	276
0		Spot	2	1000000095	277
0		Spot	2	1000000097	278
0		Spot	2	1000000098	279
0		Spot	2	1000000099	280
0		Spot	2	1000000100	282
0		Spot	2	1000000101	283
0		Spot	2	1000000102	284
0		Spot	2	1000000176	285
0		Spot	2	1000000103	286
0		Spot	2	1000000104	287
0		Spot	2	1000000105	288
0		Spot	2	1000000107	289
0		Spot	2	1000000108	290
0		Spot	2	1000000106	291
0		Spot	2	1000000109	292
0		Spot	2	1000000110	293
0		Spot	2	1000000111	294
0		Spot	2	1000000112	295
0		Spot	2	1000000113	296
0		Spot	2	1000000114	297
0		Spot	2	1000000115	298
0		Spot	2	1000000116	299
0		Spot	2	1000000117	300
0		Spot	2	1000000118	301
0		Spot	2	1000000120	302
0		Spot	2	1000000119	303
0		Spot	2	1000000122	304
0		Spot	2	1000000121	305
0		Spot	2	1000000123	306
0		Spot	2	1000000124	307
0		Spot	2	1000000125	308
0		Spot	2	1000000126	309
0		Spot	2	1000000127	310
0		Spot	2	1000000128	311
0		Spot	2	1000000129	312
0		Spot	2	1000000130	313
0		Spot	2	1000000131	314
0		Spot	2	1000000132	315
0		Spot	2	1000000133	316
0		Spot	2	1000000134	317
0		Spot	2	1000000135	318
0		Spot	2	1000000136	319
0		Spot	2	1000000137	320
0		Spot	2	1000000138	321
0		Spot	2	1000000139	322
0		Spot	2	1000000140	323
0		Spot	2	1000000141	324
0		Spot	2	1000000142	325
0		Spot	2	1000000144	326
0		Spot	2	1000000143	327
0		Spot	2	1000000145	328
0		Spot	2	1000000146	329
0		Spot	2	1000000147	330
0		Spot	2	1000000148	331
0		Spot	2	1000000149	332
0		Spot	2	1000000150	333
0		Spot	2	1000000151	334
0		Spot	2	1000000152	335
0		Spot	2	1000000153	336
0		Spot	2	1000000154	337
0		Spot	2	1000000155	338
0		Spot	2	1000000156	339
0		Spot	2	1000000157	340
0		Spot	2	1000000158	341
0		Spot	2	1000000159	342
0		Spot	2	1000000160	343
0		Spot	2	1000000161	344
0		Spot	2	1000000162	345
0		Spot	2	1000000163	346
0		Spot	2	1000000164	347
0		Spot	2	1000000165	348
0		Spot	2	1000000166	349
0		Spot	2	1000000167	350
0		Spot	2	1000000168	351
0		Spot	2	1000000169	352
0		Spot	2	1000000170	353
0		Spot	2	1000000171	354
0		Spot	2	1000000172	355
0		Spot	2	1000000173	356
0		Spot	3	1000000000	357
0		Spot	3	1000000001	358
0		Spot	3	1000000002	359
0		Spot	3	1000000003	360
0		Spot	3	1000000004	361
0		Spot	3	1000000005	362
0		Spot	3	1000000006	363
0		Spot	3	1000000007	364
0		Spot	3	1000000008	365
0		Spot	3	1000000009	366
0		Spot	3	1000000011	367
0		Spot	3	1000000013	368
0		Spot	3	1000000014	369
0		Spot	3	1000000012	370
0		Spot	3	1000000015	371
0		Spot	3	1000000016	372
0		Spot	3	1000000017	373
0		Spot	3	1000000018	374
0		Spot	3	1000000019	375
0		Spot	3	1000000020	376
0		Spot	3	1000000021	377
0		Spot	3	1000000022	378
0		Spot	3	1000000023	379
0		Spot	3	1000000024	380
0		Spot	3	1000000025	381
0		Spot	3	1000000026	382
0		Spot	3	1000000027	383
0		Spot	3	1000000028	384
0		Spot	3	1000000029	385
0		Spot	3	1000000030	386
0		Spot	3	1000000031	387
0		Spot	3	1000000032	388
0		Spot	3	1000000033	389
0		Spot	3	1000000034	390
0		Spot	3	1000000035	391
0		Spot	3	1000000036	392
0		Spot	3	1000000037	393
0		Spot	3	1000000038	394
0		Spot	3	1000000040	395
0		Spot	3	1000000039	396
0		Spot	3	1000000174	397
0		Spot	3	1000000041	400
0		Spot	3	1000000042	401
0		Spot	3	1000000044	402
0		Spot	3	1000000045	403
0		Spot	3	1000000043	404
0		Spot	3	1000000046	405
0		Spot	3	1000000047	406
0		Spot	3	1000000049	407
0		Spot	3	1000000177	408
0		Spot	3	1000000050	409
0		Spot	3	1000000052	410
0		Spot	3	1000000053	411
0		Spot	3	1000000054	412
0		Spot	3	1000000055	413
0		Spot	3	1000000056	414
0		Spot	3	1000000057	415
0		Spot	3	1000000058	416
0		Spot	3	1000000059	417
0		Spot	3	1000000060	418
0		Spot	3	1000000061	419
0		Spot	3	1000000062	420
0		Spot	3	1000000063	421
0		Spot	3	1000000064	422
0		Spot	3	1000000065	423
0		Spot	3	1000000066	424
0		Spot	3	1000000067	425
0		Spot	3	1000000068	426
0		Spot	3	1000000069	427
0		Spot	3	1000000070	428
0		Spot	3	1000000071	429
0		Spot	3	1000000072	430
0		Spot	3	1000000073	431
0		Spot	3	1000000074	432
0		Spot	3	1000000075	433
0		Spot	3	1000000076	434
0		Spot	3	1000000077	435
0		Spot	3	1000000080	436
0		Spot	3	1000000078	437
0		Spot	3	1000000079	438
0		Spot	3	1000000081	439
0		Spot	3	1000000082	440
0		Spot	3	1000000083	442
0		Spot	3	1000000085	443
0		Spot	3	1000000086	444
0		Spot	3	1000000087	445
0		Spot	3	1000000084	446
0		Spot	3	1000000088	447
0		Spot	3	1000000089	448
0		Spot	3	1000000090	449
0		Spot	3	1000000091	450
0		Spot	3	1000000093	451
0		Spot	3	1000000092	452
0		Spot	3	1000000175	453
0		Spot	3	1000000094	454
0		Spot	3	1000000096	455
0		Spot	3	1000000095	456
0		Spot	3	1000000097	457
0		Spot	3	1000000098	458
0		Spot	3	1000000099	459
0		Spot	3	1000000100	461
0		Spot	3	1000000101	462
0		Spot	3	1000000102	463
0		Spot	3	1000000103	464
0		Spot	3	1000000104	465
0		Spot	3	1000000105	466
0		Spot	3	1000000106	467
0		Spot	3	1000000107	468
0		Spot	3	1000000108	469
0		Spot	3	1000000109	470
0		Spot	3	1000000110	471
0		Spot	3	1000000111	472
0		Spot	3	1000000112	473
0		Spot	3	1000000113	474
0		Spot	3	1000000114	475
0		Spot	3	1000000115	476
0		Spot	3	1000000116	477
0		Spot	3	1000000117	478
0		Spot	3	1000000118	479
0		Spot	3	1000000120	480
0		Spot	3	1000000119	481
0		Spot	3	1000000121	482
0		Spot	3	1000000122	483
0		Spot	3	1000000123	484
0		Spot	3	1000000124	485
0		Spot	3	1000000125	486
0		Spot	3	1000000126	487
0		Spot	3	1000000127	488
0		Spot	3	1000000128	489
0		Spot	3	1000000129	490
0		Spot	3	1000000130	491
0		Spot	3	1000000131	492
0		Spot	3	1000000132	493
0		Spot	3	1000000133	494
0		Spot	3	1000000134	495
0		Spot	3	1000000135	496
0		Spot	3	1000000136	497
0		Spot	3	1000000137	498
0		Spot	3	1000000138	499
0		Spot	3	1000000140	500
0		Spot	3	1000000141	501
0		Spot	3	1000000142	502
0		Spot	3	1000000143	503
0		Spot	3	1000000144	504
0		Spot	3	1000000145	505
0		Spot	3	1000000146	506
0		Spot	3	1000000147	507
0		Spot	3	1000000148	508
0		Spot	3	1000000149	509
0		Spot	3	1000000150	510
0		Spot	3	1000000151	511
0		Spot	3	1000000152	512
0		Spot	3	1000000153	513
0		Spot	3	1000000154	514
0		Spot	3	1000000155	515
0		Spot	3	1000000156	516
0		Spot	3	1000000157	517
0		Spot	3	1000000158	518
0		Spot	3	1000000159	519
0		Spot	3	1000000160	520
0		Spot	3	1000000162	521
0		Spot	3	1000000161	522
0		Spot	3	1000000163	523
0		Spot	3	1000000164	524
0		Spot	3	1000000165	525
0		Spot	3	1000000166	526
0		Spot	3	1000000167	527
0		Spot	3	1000000168	528
0		Spot	3	1000000169	529
0		Spot	3	1000000170	530
0		Spot	3	1000000171	531
0		Spot	3	1000000172	532
0		Spot	3	1000000173	533
0		Spot	4	1000000000	534
0		Spot	4	1000000001	535
0		Spot	4	1000000002	536
0		Spot	4	1000000003	537
0		Spot	4	1000000004	538
0		Spot	4	1000000005	539
0		Spot	4	1000000006	540
0		Spot	4	1000000007	541
0		Spot	4	1000000008	542
0		Spot	4	1000000009	543
0		Spot	4	1000000010	544
0		Spot	4	1000000011	545
0		Spot	4	1000000013	546
0		Spot	4	1000000014	547
0		Spot	4	1000000012	548
0		Spot	4	1000000015	549
0		Spot	4	1000000016	550
0		Spot	4	1000000017	551
0		Spot	4	1000000018	552
0		Spot	4	1000000019	553
0		Spot	4	1000000020	554
0		Spot	4	1000000021	555
0		Spot	4	1000000022	556
0		Spot	4	1000000023	557
0		Spot	4	1000000024	558
0		Spot	4	1000000025	559
0		Spot	4	1000000026	560
0		Spot	4	1000000027	561
0		Spot	4	1000000028	562
0		Spot	4	1000000029	563
0		Spot	4	1000000030	564
0		Spot	4	1000000031	565
0		Spot	4	1000000032	566
0		Spot	4	1000000033	567
0		Spot	4	1000000034	568
0		Spot	4	1000000037	569
0		Spot	4	1000000035	570
0		Spot	4	1000000036	571
0		Spot	4	1000000038	572
0		Spot	4	1000000040	573
0		Spot	4	1000000039	574
0		Spot	4	1000000174	575
0		Spot	4	1000000041	578
0		Spot	4	1000000044	579
0		Spot	4	1000000042	580
0		Spot	4	1000000045	581
0		Spot	4	1000000043	582
0		Spot	4	1000000046	583
0		Spot	4	1000000047	584
0		Spot	4	1000000048	585
0		Spot	4	1000000049	586
0		Spot	4	1000000050	587
0		Spot	4	1000000052	588
0		Spot	4	1000000051	589
0		Spot	4	1000000053	590
0		Spot	4	1000000054	591
0		Spot	4	1000000055	592
0		Spot	4	1000000056	593
0		Spot	4	1000000057	594
0		Spot	4	1000000058	595
0		Spot	4	1000000059	596
0		Spot	4	1000000060	597
0		Spot	4	1000000061	598
0		Spot	4	1000000062	599
0		Spot	4	1000000063	600
0		Spot	4	1000000064	601
0		Spot	4	1000000065	602
0		Spot	4	1000000066	603
0		Spot	4	1000000067	604
0		Spot	4	1000000068	605
0		Spot	4	1000000069	606
0		Spot	4	1000000070	607
0		Spot	4	1000000071	608
0		Spot	4	1000000072	609
0		Spot	4	1000000073	610
0		Spot	4	1000000074	611
0		Spot	4	1000000076	612
0		Spot	4	1000000075	613
0		Spot	4	1000000080	614
0		Spot	4	1000000077	615
0		Spot	4	1000000078	616
0		Spot	4	1000000079	617
0		Spot	4	1000000082	618
0		Spot	4	1000000081	619
0		Spot	4	1000000083	621
0		Spot	4	1000000085	622
0		Spot	4	1000000086	623
0		Spot	4	1000000087	624
0		Spot	4	1000000084	625
0		Spot	4	1000000088	626
0		Spot	4	1000000089	627
0		Spot	4	1000000090	628
0		Spot	4	1000000091	629
0		Spot	4	1000000093	630
0		Spot	4	1000000092	631
0		Spot	4	1000000175	632
0		Spot	4	1000000096	633
0		Spot	4	1000000094	634
0		Spot	4	1000000095	635
0		Spot	4	1000000097	636
0		Spot	4	1000000098	637
0		Spot	4	1000000099	638
0		Spot	4	1000000100	640
0		Spot	4	1000000101	641
0		Spot	4	1000000102	642
0		Spot	4	1000000176	643
0		Spot	4	1000000103	644
0		Spot	4	1000000104	645
0		Spot	4	1000000105	646
0		Spot	4	1000000108	647
0		Spot	4	1000000106	648
0		Spot	4	1000000107	649
0		Spot	4	1000000109	650
0		Spot	4	1000000111	651
0		Spot	4	1000000110	652
0		Spot	4	1000000112	653
0		Spot	4	1000000113	654
0		Spot	4	1000000114	655
0		Spot	4	1000000115	656
0		Spot	4	1000000116	657
0		Spot	4	1000000117	658
0		Spot	4	1000000118	659
0		Spot	4	1000000119	660
0		Spot	4	1000000120	661
0		Spot	4	1000000121	662
0		Spot	4	1000000122	663
0		Spot	4	1000000123	664
0		Spot	4	1000000124	665
0		Spot	4	1000000125	666
0		Spot	4	1000000127	667
0		Spot	4	1000000126	668
0		Spot	4	1000000128	669
0		Spot	4	1000000129	670
0		Spot	4	1000000130	671
0		Spot	4	1000000132	672
0		Spot	4	1000000131	673
0		Spot	4	1000000133	674
0		Spot	4	1000000134	675
0		Spot	4	1000000135	676
0		Spot	4	1000000136	677
0		Spot	4	1000000137	678
0		Spot	4	1000000138	679
0		Spot	4	1000000139	680
0		Spot	4	1000000140	681
0		Spot	4	1000000143	682
0		Spot	4	1000000141	683
0		Spot	4	1000000142	684
0		Spot	4	1000000144	685
0		Spot	4	1000000145	686
0		Spot	4	1000000146	687
0		Spot	4	1000000147	688
0		Spot	4	1000000148	689
0		Spot	4	1000000149	690
0		Spot	4	1000000150	691
0		Spot	4	1000000151	692
0		Spot	4	1000000152	693
0		Spot	4	1000000153	694
0		Spot	4	1000000154	695
0		Spot	4	1000000155	696
0		Spot	4	1000000156	697
0		Spot	4	1000000157	698
0		Spot	4	1000000158	699
0		Spot	4	1000000159	700
0		Spot	4	1000000160	701
0		Spot	4	1000000162	702
0		Spot	4	1000000161	703
0		Spot	4	1000000163	704
0		Spot	4	1000000164	705
0		Spot	4	1000000165	706
0		Spot	4	1000000166	707
0		Spot	4	1000000167	708
0		Spot	4	1000000168	709
0		Spot	4	1000000169	710
0		Spot	4	1000000170	711
0		Spot	4	1000000171	712
0		Spot	4	1000000172	713
0		Spot	4	1000000173	714
0		Spot	5	1000000000	715
0		Spot	5	1000000001	716
0		Spot	5	1000000002	717
0		Spot	5	1000000004	718
0		Spot	5	1000000003	719
0		Spot	5	1000000005	720
0		Spot	5	1000000006	721
0		Spot	5	1000000007	722
0		Spot	5	1000000008	723
0		Spot	5	1000000009	724
0		Spot	5	1000000010	725
0		Spot	5	1000000011	726
0		Spot	5	1000000013	727
0		Spot	5	1000000014	728
0		Spot	5	1000000012	729
0		Spot	5	1000000015	730
0		Spot	5	1000000017	731
0		Spot	5	1000000018	732
0		Spot	5	1000000019	733
0		Spot	5	1000000020	734
0		Spot	5	1000000021	735
0		Spot	5	1000000022	736
0		Spot	5	1000000023	737
0		Spot	5	1000000024	738
0		Spot	5	1000000025	739
0		Spot	5	1000000026	740
0		Spot	5	1000000027	741
0		Spot	5	1000000028	742
0		Spot	5	1000000029	743
0		Spot	5	1000000030	744
0		Spot	5	1000000031	745
0		Spot	5	1000000032	746
0		Spot	5	1000000033	747
0		Spot	5	1000000034	748
0		Spot	5	1000000037	749
0		Spot	5	1000000035	750
0		Spot	5	1000000036	751
0		Spot	5	1000000038	752
0		Spot	5	1000000040	753
0		Spot	5	1000000039	754
0		Spot	5	1000000174	755
0		Spot	5	1000000041	758
0		Spot	5	1000000044	759
0		Spot	5	1000000042	760
0		Spot	5	1000000045	761
0		Spot	5	1000000043	762
0		Spot	5	1000000046	763
0		Spot	5	1000000047	764
0		Spot	5	1000000048	765
0		Spot	5	1000000177	766
0		Spot	5	1000000049	767
0		Spot	5	1000000050	768
0		Spot	5	1000000051	769
0		Spot	5	1000000052	770
0		Spot	5	1000000053	771
0		Spot	5	1000000054	772
0		Spot	5	1000000055	773
0		Spot	5	1000000056	774
0		Spot	5	1000000057	775
0		Spot	5	1000000058	776
0		Spot	5	1000000059	777
0		Spot	5	1000000060	778
0		Spot	5	1000000061	779
0		Spot	5	1000000062	780
0		Spot	5	1000000063	781
0		Spot	5	1000000064	782
0		Spot	5	1000000065	783
0		Spot	5	1000000066	784
0		Spot	5	1000000067	785
0		Spot	5	1000000068	786
0		Spot	5	1000000070	787
0		Spot	5	1000000069	788
0		Spot	5	1000000071	789
0		Spot	5	1000000072	790
0		Spot	5	1000000073	791
0		Spot	5	1000000074	792
0		Spot	5	1000000076	793
0		Spot	5	1000000075	794
0		Spot	5	1000000079	795
0		Spot	5	1000000077	796
0		Spot	5	1000000080	797
0		Spot	5	1000000078	798
0		Spot	5	1000000082	799
0		Spot	5	1000000081	800
0		Spot	5	1000000083	802
0		Spot	5	1000000085	803
0		Spot	5	1000000086	804
0		Spot	5	1000000087	805
0		Spot	5	1000000084	806
0		Spot	5	1000000088	807
0		Spot	5	1000000089	808
0		Spot	5	1000000090	809
0		Spot	5	1000000091	810
0		Spot	5	1000000093	811
0		Spot	5	1000000092	812
0		Spot	5	1000000175	813
0		Spot	5	1000000094	814
0		Spot	5	1000000096	815
0		Spot	5	1000000095	816
0		Spot	5	1000000097	817
0		Spot	5	1000000098	818
0		Spot	5	1000000099	819
0		Spot	5	1000000100	821
0		Spot	5	1000000101	822
0		Spot	5	1000000102	823
0		Spot	5	1000000176	824
0		Spot	5	1000000103	825
0		Spot	5	1000000104	826
0		Spot	5	1000000105	827
0		Spot	5	1000000108	828
0		Spot	5	1000000107	829
0		Spot	5	1000000106	830
0		Spot	5	1000000109	831
0		Spot	5	1000000111	832
0		Spot	5	1000000110	833
0		Spot	5	1000000112	834
0		Spot	5	1000000113	835
0		Spot	5	1000000114	836
0		Spot	5	1000000115	837
0		Spot	5	1000000116	838
0		Spot	5	1000000117	839
0		Spot	5	1000000118	840
0		Spot	5	1000000119	841
0		Spot	5	1000000120	842
0		Spot	5	1000000121	843
0		Spot	5	1000000122	844
0		Spot	5	1000000124	845
0		Spot	5	1000000123	846
0		Spot	5	1000000125	847
0		Spot	5	1000000128	848
0		Spot	5	1000000126	849
0		Spot	5	1000000127	850
0		Spot	5	1000000129	851
0		Spot	5	1000000130	852
0		Spot	5	1000000131	853
0		Spot	5	1000000132	854
0		Spot	5	1000000133	855
0		Spot	5	1000000135	856
0		Spot	5	1000000134	857
0		Spot	5	1000000136	858
0		Spot	5	1000000137	859
0		Spot	5	1000000138	860
0		Spot	5	1000000139	861
0		Spot	5	1000000140	862
0		Spot	5	1000000143	863
0		Spot	5	1000000141	864
0		Spot	5	1000000142	865
0		Spot	5	1000000144	866
0		Spot	5	1000000145	867
0		Spot	5	1000000146	868
0		Spot	5	1000000147	869
0		Spot	5	1000000148	870
0		Spot	5	1000000149	871
0		Spot	5	1000000150	872
0		Spot	5	1000000151	873
0		Spot	5	1000000152	874
0		Spot	5	1000000153	875
0		Spot	5	1000000154	876
0		Spot	5	1000000155	877
0		Spot	5	1000000156	878
0		Spot	5	1000000157	879
0		Spot	5	1000000158	880
0		Spot	5	1000000159	881
0		Spot	5	1000000160	882
0		Spot	5	1000000162	883
0		Spot	5	1000000161	884
0		Spot	5	1000000163	885
0		Spot	5	1000000164	886
0		Spot	5	1000000165	887
0		Spot	5	1000000166	888
0		Spot	5	1000000167	889
0		Spot	5	1000000168	890
0		Spot	5	1000000169	891
0		Spot	5	1000000170	892
0		Spot	5	1000000171	893
0		Spot	5	1000000172	894
0		Spot	5	1000000173	895
0		Spot	6	1000000000	896
0		Spot	6	1000000001	897
0		Spot	6	1000000005	898
0		Spot	6	1000000004	899
0		Spot	6	1000000003	900
0		Spot	6	1000000006	901
0		Spot	6	1000000007	902
0		Spot	6	1000000008	903
0		Spot	6	1000000009	904
0		Spot	6	1000000010	905
0		Spot	6	1000000011	906
0		Spot	6	1000000013	907
0		Spot	6	1000000014	908
0		Spot	6	1000000012	909
0		Spot	6	1000000015	910
0		Spot	6	1000000016	911
0		Spot	6	1000000017	912
0		Spot	6	1000000018	913
0		Spot	6	1000000019	914
0		Spot	6	1000000020	915
0		Spot	6	1000000021	916
0		Spot	6	1000000022	917
0		Spot	6	1000000023	918
0		Spot	6	1000000024	919
0		Spot	6	1000000025	920
0		Spot	6	1000000026	921
0		Spot	6	1000000027	922
0		Spot	6	1000000028	923
0		Spot	6	1000000029	924
0		Spot	6	1000000030	925
0		Spot	6	1000000031	926
0		Spot	6	1000000032	927
0		Spot	6	1000000033	928
0		Spot	6	1000000034	929
0		Spot	6	1000000037	930
0		Spot	6	1000000035	931
0		Spot	6	1000000036	932
0		Spot	6	1000000038	933
0		Spot	6	1000000040	934
0		Spot	6	1000000039	935
0		Spot	6	1000000174	936
0		Spot	6	1000000041	939
0		Spot	6	1000000042	940
0		Spot	6	1000000044	941
0		Spot	6	1000000045	942
0		Spot	6	1000000043	943
0		Spot	6	1000000046	944
0		Spot	6	1000000047	945
0		Spot	6	1000000048	946
0		Spot	6	1000000049	947
0		Spot	6	1000000050	948
0		Spot	6	1000000051	949
0		Spot	6	1000000052	950
0		Spot	6	1000000053	951
0		Spot	6	1000000054	952
0		Spot	6	1000000055	953
0		Spot	6	1000000056	954
0		Spot	6	1000000057	955
0		Spot	6	1000000058	956
0		Spot	6	1000000059	957
0		Spot	6	1000000060	958
0		Spot	6	1000000061	959
0		Spot	6	1000000062	960
0		Spot	6	1000000063	961
0		Spot	6	1000000064	962
0		Spot	6	1000000065	963
0		Spot	6	1000000066	964
0		Spot	6	1000000067	965
0		Spot	6	1000000068	966
0		Spot	6	1000000069	967
0		Spot	6	1000000070	968
0		Spot	6	1000000071	969
0		Spot	6	1000000072	970
0		Spot	6	1000000073	971
0		Spot	6	1000000074	972
0		Spot	6	1000000076	973
0		Spot	6	1000000075	974
0		Spot	6	1000000080	975
0		Spot	6	1000000078	976
0		Spot	6	1000000079	977
0		Spot	6	1000000077	978
0		Spot	6	1000000081	979
0		Spot	6	1000000082	980
0		Spot	6	1000000083	982
0		Spot	6	1000000178	983
0		Spot	6	1000000085	984
0		Spot	6	1000000086	985
0		Spot	6	1000000087	986
0		Spot	6	1000000084	987
0		Spot	6	1000000088	988
0		Spot	6	1000000089	989
0		Spot	6	1000000090	990
0		Spot	6	1000000091	991
0		Spot	6	1000000093	992
0		Spot	6	1000000092	993
0		Spot	6	1000000175	994
0		Spot	6	1000000096	995
0		Spot	6	1000000094	996
0		Spot	6	1000000095	997
0		Spot	6	1000000097	998
0		Spot	6	1000000098	999
0		Spot	6	1000000099	1000
0		Spot	6	1000000100	1001
0		Spot	6	1000000101	1002
0		Spot	6	1000000102	1003
0		Spot	6	1000000176	1004
0		Spot	6	1000000103	1005
0		Spot	6	1000000104	1006
0		Spot	6	1000000105	1007
0		Spot	6	1000000108	1008
0		Spot	6	1000000107	1009
0		Spot	6	1000000106	1010
0		Spot	6	1000000109	1011
0		Spot	6	1000000110	1012
0		Spot	6	1000000111	1013
0		Spot	6	1000000112	1014
0		Spot	6	1000000113	1015
0		Spot	6	1000000114	1016
0		Spot	6	1000000115	1017
0		Spot	6	1000000116	1018
0		Spot	6	1000000117	1019
0		Spot	6	1000000118	1020
0		Spot	6	1000000119	1021
0		Spot	6	1000000120	1022
0		Spot	6	1000000121	1023
0		Spot	6	1000000122	1024
0		Spot	6	1000000123	1025
0		Spot	6	1000000124	1026
0		Spot	6	1000000125	1027
0		Spot	6	1000000126	1028
0		Spot	6	1000000127	1029
0		Spot	6	1000000128	1030
0		Spot	6	1000000129	1031
0		Spot	6	1000000130	1032
0		Spot	6	1000000131	1033
0		Spot	6	1000000132	1034
0		Spot	6	1000000133	1035
0		Spot	6	1000000134	1036
0		Spot	6	1000000135	1037
0		Spot	6	1000000136	1038
0		Spot	6	1000000137	1039
0		Spot	6	1000000138	1040
0		Spot	6	1000000139	1041
0		Spot	6	1000000140	1042
0		Spot	6	1000000143	1043
0		Spot	6	1000000141	1044
0		Spot	6	1000000142	1045
0		Spot	6	1000000144	1046
0		Spot	6	1000000145	1047
0		Spot	6	1000000146	1048
0		Spot	6	1000000147	1049
0		Spot	6	1000000148	1050
0		Spot	6	1000000149	1051
0		Spot	6	1000000150	1052
0		Spot	6	1000000151	1053
0		Spot	6	1000000152	1054
0		Spot	6	1000000153	1055
0		Spot	6	1000000154	1056
0		Spot	6	1000000155	1057
0		Spot	6	1000000156	1058
0		Spot	6	1000000157	1059
0		Spot	6	1000000158	1060
0		Spot	6	1000000159	1061
0		Spot	6	1000000160	1062
0		Spot	6	1000000162	1063
0		Spot	6	1000000161	1064
0		Spot	6	1000000163	1065
0		Spot	6	1000000164	1066
0		Spot	6	1000000165	1067
0		Spot	6	1000000166	1068
0		Spot	6	1000000167	1069
0		Spot	6	1000000168	1070
0		Spot	6	1000000169	1071
0		Spot	6	1000000170	1072
0		Spot	6	1000000171	1073
0		Spot	6	1000000172	1074
0		Spot	6	1000000173	1075
0		Spot	7	1000000000	1076
0		Spot	7	1000000001	1077
0		Spot	7	1000000002	1078
0		Spot	7	1000000004	1079
0		Spot	7	1000000005	1080
0		Spot	7	1000000003	1081
0		Spot	7	1000000006	1082
0		Spot	7	1000000007	1083
0		Spot	7	1000000008	1084
0		Spot	7	1000000009	1085
0		Spot	7	1000000011	1086
0		Spot	7	1000000013	1087
0		Spot	7	1000000014	1088
0		Spot	7	1000000012	1089
0		Spot	7	1000000015	1090
0		Spot	7	1000000016	1091
0		Spot	7	1000000017	1092
0		Spot	7	1000000018	1093
0		Spot	7	1000000019	1094
0		Spot	7	1000000020	1095
0		Spot	7	1000000021	1096
0		Spot	7	1000000022	1097
0		Spot	7	1000000023	1098
0		Spot	7	1000000024	1099
0		Spot	7	1000000025	1100
0		Spot	7	1000000026	1101
0		Spot	7	1000000027	1102
0		Spot	7	1000000028	1103
0		Spot	7	1000000029	1104
0		Spot	7	1000000030	1105
0		Spot	7	1000000031	1106
0		Spot	7	1000000032	1107
0		Spot	7	1000000033	1108
0		Spot	7	1000000034	1109
0		Spot	7	1000000035	1110
0		Spot	7	1000000037	1111
0		Spot	7	1000000036	1112
0		Spot	7	1000000038	1113
0		Spot	7	1000000040	1114
0		Spot	7	1000000174	1115
0		Spot	7	1000000039	1116
0		Spot	7	1000000041	1119
0		Spot	7	1000000042	1120
0		Spot	7	1000000044	1121
0		Spot	7	1000000045	1122
0		Spot	7	1000000043	1123
0		Spot	7	1000000046	1124
0		Spot	7	1000000047	1125
0		Spot	7	1000000048	1126
0		Spot	7	1000000049	1127
0		Spot	7	1000000050	1128
0		Spot	7	1000000051	1129
0		Spot	7	1000000052	1130
0		Spot	7	1000000053	1131
0		Spot	7	1000000054	1132
0		Spot	7	1000000055	1133
0		Spot	7	1000000056	1134
0		Spot	7	1000000057	1135
0		Spot	7	1000000058	1136
0		Spot	7	1000000059	1137
0		Spot	7	1000000061	1138
0		Spot	7	1000000060	1139
0		Spot	7	1000000062	1140
0		Spot	7	1000000063	1141
0		Spot	7	1000000064	1142
0		Spot	7	1000000065	1143
0		Spot	7	1000000066	1144
0		Spot	7	1000000068	1145
0		Spot	7	1000000067	1146
0		Spot	7	1000000069	1147
0		Spot	7	1000000070	1148
0		Spot	7	1000000071	1149
0		Spot	7	1000000072	1150
0		Spot	7	1000000073	1151
0		Spot	7	1000000074	1152
0		Spot	7	1000000076	1153
0		Spot	7	1000000075	1154
0		Spot	7	1000000080	1155
0		Spot	7	1000000077	1156
0		Spot	7	1000000078	1157
0		Spot	7	1000000079	1158
0		Spot	7	1000000082	1159
0		Spot	7	1000000081	1160
0		Spot	7	1000000083	1162
0		Spot	7	1000000178	1163
0		Spot	7	1000000085	1164
0		Spot	7	1000000084	1165
0		Spot	7	1000000086	1166
0		Spot	7	1000000087	1167
0		Spot	7	1000000088	1168
0		Spot	7	1000000089	1169
0		Spot	7	1000000090	1170
0		Spot	7	1000000091	1171
0		Spot	7	1000000093	1172
0		Spot	7	1000000092	1173
0		Spot	7	1000000175	1174
0		Spot	7	1000000095	1175
0		Spot	7	1000000094	1176
0		Spot	7	1000000096	1177
0		Spot	7	1000000097	1178
0		Spot	7	1000000098	1179
0		Spot	7	1000000099	1180
0		Spot	7	1000000100	1182
0		Spot	7	1000000101	1183
0		Spot	7	1000000102	1184
0		Spot	7	1000000103	1185
0		Spot	7	1000000104	1186
0		Spot	7	1000000105	1187
0		Spot	7	1000000106	1188
0		Spot	7	1000000107	1189
0		Spot	7	1000000108	1190
0		Spot	7	1000000109	1191
0		Spot	7	1000000111	1192
0		Spot	7	1000000110	1193
0		Spot	7	1000000112	1194
0		Spot	7	1000000113	1195
0		Spot	7	1000000114	1196
0		Spot	7	1000000115	1197
0		Spot	7	1000000116	1198
0		Spot	7	1000000117	1199
0		Spot	7	1000000118	1200
0		Spot	7	1000000119	1201
0		Spot	7	1000000120	1202
0		Spot	7	1000000121	1203
0		Spot	7	1000000122	1204
0		Spot	7	1000000124	1205
0		Spot	7	1000000123	1206
0		Spot	7	1000000125	1207
0		Spot	7	1000000126	1208
0		Spot	7	1000000127	1209
0		Spot	7	1000000129	1210
0		Spot	7	1000000130	1211
0		Spot	7	1000000131	1212
0		Spot	7	1000000132	1213
0		Spot	7	1000000133	1214
0		Spot	7	1000000134	1215
0		Spot	7	1000000135	1216
0		Spot	7	1000000136	1217
0		Spot	7	1000000137	1218
0		Spot	7	1000000138	1219
0		Spot	7	1000000139	1220
0		Spot	7	1000000140	1221
0		Spot	7	1000000143	1222
0		Spot	7	1000000141	1223
0		Spot	7	1000000142	1224
0		Spot	7	1000000144	1225
0		Spot	7	1000000145	1226
0		Spot	7	1000000146	1227
0		Spot	7	1000000147	1228
0		Spot	7	1000000148	1229
0		Spot	7	1000000149	1230
0		Spot	7	1000000150	1231
0		Spot	7	1000000151	1232
0		Spot	7	1000000152	1233
0		Spot	7	1000000153	1234
0		Spot	7	1000000154	1235
0		Spot	7	1000000155	1236
0		Spot	7	1000000156	1237
0		Spot	7	1000000157	1238
0		Spot	7	1000000158	1239
0		Spot	7	1000000159	1240
0		Spot	7	1000000160	1241
0		Spot	7	1000000161	1242
0		Spot	7	1000000162	1243
0		Spot	7	1000000163	1244
0		Spot	7	1000000164	1245
0		Spot	7	1000000165	1246
0		Spot	7	1000000166	1247
0		Spot	7	1000000167	1248
0		Spot	7	1000000168	1249
0		Spot	7	1000000169	1250
0		Spot	7	1000000170	1251
0		Spot	7	1000000171	1252
0		Spot	7	1000000172	1253
0		Spot	7	1000000173	1254
0		Spot	8	1000000000	1255
0		Spot	8	1000000001	1256
0		Spot	8	1000000005	1257
0		Spot	8	1000000004	1258
0		Spot	8	1000000003	1259
0		Spot	8	1000000006	1260
0		Spot	8	1000000007	1261
0		Spot	8	1000000008	1262
0		Spot	8	1000000009	1263
0		Spot	8	1000000010	1264
0		Spot	8	1000000011	1265
0		Spot	8	1000000014	1266
0		Spot	8	1000000012	1267
0		Spot	8	1000000013	1268
0		Spot	8	1000000015	1269
0		Spot	8	1000000016	1270
0		Spot	8	1000000017	1271
0		Spot	8	1000000018	1272
0		Spot	8	1000000019	1273
0		Spot	8	1000000020	1274
0		Spot	8	1000000021	1275
0		Spot	8	1000000022	1276
0		Spot	8	1000000023	1277
0		Spot	8	1000000024	1278
0		Spot	8	1000000025	1279
0		Spot	8	1000000026	1280
0		Spot	8	1000000027	1281
0		Spot	8	1000000028	1282
0		Spot	8	1000000029	1283
0		Spot	8	1000000030	1284
0		Spot	8	1000000031	1285
0		Spot	8	1000000032	1286
0		Spot	8	1000000033	1287
0		Spot	8	1000000034	1288
0		Spot	8	1000000035	1289
0		Spot	8	1000000037	1290
0		Spot	8	1000000036	1291
0		Spot	8	1000000038	1292
0		Spot	8	1000000040	1293
0		Spot	8	1000000174	1294
0		Spot	8	1000000039	1295
0		Spot	8	1000000041	1298
0		Spot	8	1000000042	1299
0		Spot	8	1000000044	1300
0		Spot	8	1000000043	1301
0		Spot	8	1000000045	1302
0		Spot	8	1000000046	1303
0		Spot	8	1000000047	1304
0		Spot	8	1000000048	1305
0		Spot	8	1000000177	1306
0		Spot	8	1000000049	1307
0		Spot	8	1000000050	1308
0		Spot	8	1000000052	1309
0		Spot	8	1000000051	1310
0		Spot	8	1000000053	1311
0		Spot	8	1000000054	1312
0		Spot	8	1000000055	1313
0		Spot	8	1000000056	1314
0		Spot	8	1000000057	1315
0		Spot	8	1000000058	1316
0		Spot	8	1000000059	1317
0		Spot	8	1000000061	1318
0		Spot	8	1000000060	1319
0		Spot	8	1000000062	1320
0		Spot	8	1000000063	1321
0		Spot	8	1000000065	1322
0		Spot	8	1000000064	1323
0		Spot	8	1000000066	1324
0		Spot	8	1000000067	1325
0		Spot	8	1000000068	1326
0		Spot	8	1000000069	1327
0		Spot	8	1000000070	1328
0		Spot	8	1000000071	1329
0		Spot	8	1000000072	1330
0		Spot	8	1000000073	1331
0		Spot	8	1000000074	1332
0		Spot	8	1000000076	1333
0		Spot	8	1000000075	1334
0		Spot	8	1000000080	1335
0		Spot	8	1000000078	1336
0		Spot	8	1000000079	1337
0		Spot	8	1000000077	1338
0		Spot	8	1000000081	1339
0		Spot	8	1000000082	1340
0		Spot	8	1000000083	1342
0		Spot	8	1000000085	1343
0		Spot	8	1000000086	1344
0		Spot	8	1000000087	1345
0		Spot	8	1000000084	1346
0		Spot	8	1000000088	1347
0		Spot	8	1000000089	1348
0		Spot	8	1000000090	1349
0		Spot	8	1000000091	1350
0		Spot	8	1000000093	1351
0		Spot	8	1000000092	1352
0		Spot	8	1000000175	1353
0		Spot	8	1000000094	1354
0		Spot	8	1000000096	1355
0		Spot	8	1000000095	1356
0		Spot	8	1000000097	1357
0		Spot	8	1000000098	1358
0		Spot	8	1000000099	1359
0		Spot	8	1000000100	1361
0		Spot	8	1000000101	1362
0		Spot	8	1000000102	1363
0		Spot	8	1000000176	1364
0		Spot	8	1000000103	1365
0		Spot	8	1000000104	1366
0		Spot	8	1000000105	1367
0		Spot	8	1000000108	1368
0		Spot	8	1000000106	1369
0		Spot	8	1000000107	1370
0		Spot	8	1000000109	1371
0		Spot	8	1000000111	1372
0		Spot	8	1000000110	1373
0		Spot	8	1000000112	1374
0		Spot	8	1000000113	1375
0		Spot	8	1000000114	1376
0		Spot	8	1000000115	1377
0		Spot	8	1000000116	1378
0		Spot	8	1000000117	1379
0		Spot	8	1000000118	1380
0		Spot	8	1000000119	1381
0		Spot	8	1000000120	1382
0		Spot	8	1000000122	1383
0		Spot	8	1000000121	1384
0		Spot	8	1000000123	1385
0		Spot	8	1000000124	1386
0		Spot	8	1000000125	1387
0		Spot	8	1000000126	1388
0		Spot	8	1000000127	1389
0		Spot	8	1000000128	1390
0		Spot	8	1000000129	1391
0		Spot	8	1000000130	1392
0		Spot	8	1000000131	1393
0		Spot	8	1000000132	1394
0		Spot	8	1000000133	1395
0		Spot	8	1000000134	1396
0		Spot	8	1000000135	1397
0		Spot	8	1000000136	1398
0		Spot	8	1000000137	1399
0		Spot	8	1000000138	1400
0		Spot	8	1000000139	1401
0		Spot	8	1000000140	1402
0		Spot	8	1000000141	1403
0		Spot	8	1000000143	1404
0		Spot	8	1000000142	1405
0		Spot	8	1000000144	1406
0		Spot	8	1000000145	1407
0		Spot	8	1000000146	1408
0		Spot	8	1000000147	1409
0		Spot	8	1000000148	1410
0		Spot	8	1000000149	1411
0		Spot	8	1000000150	1412
0		Spot	8	1000000151	1413
0		Spot	8	1000000152	1414
0		Spot	8	1000000153	1415
0		Spot	8	1000000154	1416
0		Spot	8	1000000155	1417
0		Spot	8	1000000157	1418
0		Spot	8	1000000158	1419
0		Spot	8	1000000159	1420
0		Spot	8	1000000160	1421
0		Spot	8	1000000161	1422
0		Spot	8	1000000162	1423
0		Spot	8	1000000163	1424
0		Spot	8	1000000164	1425
0		Spot	8	1000000165	1426
0		Spot	8	1000000166	1427
0		Spot	8	1000000167	1428
0		Spot	8	1000000168	1429
0		Spot	8	1000000169	1430
0		Spot	8	1000000170	1431
0		Spot	8	1000000171	1432
0		Spot	8	1000000172	1433
0		Spot	8	1000000173	1434
0		Spot	9	1000000000	1435
0		Spot	9	1000000001	1436
0		Spot	9	1000000002	1437
0		Spot	9	1000000005	1438
0		Spot	9	1000000004	1439
0		Spot	9	1000000003	1440
0		Spot	9	1000000006	1441
0		Spot	9	1000000007	1442
0		Spot	9	1000000008	1443
0		Spot	9	1000000009	1444
0		Spot	9	1000000011	1445
0		Spot	9	1000000012	1446
0		Spot	9	1000000013	1447
0		Spot	9	1000000014	1448
0		Spot	9	1000000015	1449
0		Spot	9	1000000016	1450
0		Spot	9	1000000017	1451
0		Spot	9	1000000018	1452
0		Spot	9	1000000019	1453
0		Spot	9	1000000020	1454
0		Spot	9	1000000021	1455
0		Spot	9	1000000022	1456
0		Spot	9	1000000023	1457
0		Spot	9	1000000024	1458
0		Spot	9	1000000025	1459
0		Spot	9	1000000026	1460
0		Spot	9	1000000027	1461
0		Spot	9	1000000028	1462
0		Spot	9	1000000029	1463
0		Spot	9	1000000030	1464
0		Spot	9	1000000031	1465
0		Spot	9	1000000032	1466
0		Spot	9	1000000033	1467
0		Spot	9	1000000034	1468
0		Spot	9	1000000035	1469
0		Spot	9	1000000037	1470
0		Spot	9	1000000036	1471
0		Spot	9	1000000038	1472
0		Spot	9	1000000040	1473
0		Spot	9	1000000039	1474
0		Spot	9	1000000174	1475
0		Spot	9	1000000041	1477
0		Spot	9	1000000042	1478
0		Spot	9	1000000044	1479
0		Spot	9	1000000045	1480
0		Spot	9	1000000043	1481
0		Spot	9	1000000046	1482
0		Spot	9	1000000047	1483
0		Spot	9	1000000048	1484
0		Spot	9	1000000177	1485
0		Spot	9	1000000049	1486
0		Spot	9	1000000050	1487
0		Spot	9	1000000051	1488
0		Spot	9	1000000052	1489
0		Spot	9	1000000053	1490
0		Spot	9	1000000054	1491
0		Spot	9	1000000055	1492
0		Spot	9	1000000057	1493
0		Spot	9	1000000056	1494
0		Spot	9	1000000058	1495
0		Spot	9	1000000059	1496
0		Spot	9	1000000061	1497
0		Spot	9	1000000060	1498
0		Spot	9	1000000062	1499
0		Spot	9	1000000063	1500
0		Spot	9	1000000064	1501
0		Spot	9	1000000065	1502
0		Spot	9	1000000066	1503
0		Spot	9	1000000067	1504
0		Spot	9	1000000068	1505
0		Spot	9	1000000069	1506
0		Spot	9	1000000070	1507
0		Spot	9	1000000071	1508
0		Spot	9	1000000072	1509
0		Spot	9	1000000073	1510
0		Spot	9	1000000074	1511
0		Spot	9	1000000076	1512
0		Spot	9	1000000075	1513
0		Spot	9	1000000080	1514
0		Spot	9	1000000079	1515
0		Spot	9	1000000077	1516
0		Spot	9	1000000081	1517
0		Spot	9	1000000082	1518
0		Spot	9	1000000083	1520
0		Spot	9	1000000085	1521
0		Spot	9	1000000086	1522
0		Spot	9	1000000087	1523
0		Spot	9	1000000084	1524
0		Spot	9	1000000088	1525
0		Spot	9	1000000089	1526
0		Spot	9	1000000090	1527
0		Spot	9	1000000091	1528
0		Spot	9	1000000093	1529
0		Spot	9	1000000092	1530
0		Spot	9	1000000094	1531
0		Spot	9	1000000175	1532
0		Spot	9	1000000095	1533
0		Spot	9	1000000096	1534
0		Spot	9	1000000097	1535
0		Spot	9	1000000098	1536
0		Spot	9	1000000099	1537
0		Spot	9	1000000100	1539
0		Spot	9	1000000101	1540
0		Spot	9	1000000102	1541
0		Spot	9	1000000176	1542
0		Spot	9	1000000103	1543
0		Spot	9	1000000104	1544
0		Spot	9	1000000105	1545
0		Spot	9	1000000108	1546
0		Spot	9	1000000106	1547
0		Spot	9	1000000107	1548
0		Spot	9	1000000109	1549
0		Spot	9	1000000179	1550
0		Spot	9	1000000111	1551
0		Spot	9	1000000110	1552
0		Spot	9	1000000112	1553
0		Spot	9	1000000113	1554
0		Spot	9	1000000114	1555
0		Spot	9	1000000115	1556
0		Spot	9	1000000116	1557
0		Spot	9	1000000117	1558
0		Spot	9	1000000118	1559
0		Spot	9	1000000120	1560
0		Spot	9	1000000119	1561
0		Spot	9	1000000121	1562
0		Spot	9	1000000122	1563
0		Spot	9	1000000124	1564
0		Spot	9	1000000123	1565
0		Spot	9	1000000125	1566
0		Spot	9	1000000128	1567
0		Spot	9	1000000126	1568
0		Spot	9	1000000127	1569
0		Spot	9	1000000129	1570
0		Spot	9	1000000130	1571
0		Spot	9	1000000132	1572
0		Spot	9	1000000131	1573
0		Spot	9	1000000133	1574
0		Spot	9	1000000134	1575
0		Spot	9	1000000135	1576
0		Spot	9	1000000136	1577
0		Spot	9	1000000137	1578
0		Spot	9	1000000138	1579
0		Spot	9	1000000139	1580
0		Spot	9	1000000140	1581
0		Spot	9	1000000141	1582
0		Spot	9	1000000142	1583
0		Spot	9	1000000143	1584
0		Spot	9	1000000144	1585
0		Spot	9	1000000145	1586
0		Spot	9	1000000146	1587
0		Spot	9	1000000147	1588
0		Spot	9	1000000148	1589
0		Spot	9	1000000149	1590
0		Spot	9	1000000150	1591
0		Spot	9	1000000151	1592
0		Spot	9	1000000152	1593
0		Spot	9	1000000153	1594
0		Spot	9	1000000154	1595
0		Spot	9	1000000155	1596
0		Spot	9	1000000157	1597
0		Spot	9	1000000158	1598
0		Spot	9	1000000159	1599
0		Spot	9	1000000160	1600
0		Spot	9	1000000162	1601
0		Spot	9	1000000161	1602
0		Spot	9	1000000163	1603
0		Spot	9	1000000164	1604
0		Spot	9	1000000165	1605
0		Spot	9	1000000166	1606
0		Spot	9	1000000167	1607
0		Spot	9	1000000168	1608
0		Spot	9	1000000169	1609
0		Spot	9	1000000170	1610
0		Spot	9	1000000171	1611
0		Spot	9	1000000172	1612
0		Spot	9	1000000173	1613
0		Spot	10	1000000000	1614
0		Spot	10	1000000001	1615
0		Spot	10	1000000002	1616
0		Spot	10	1000000004	1617
0		Spot	10	1000000005	1618
0		Spot	10	1000000003	1619
0		Spot	10	1000000006	1620
0		Spot	10	1000000008	1621
0		Spot	10	1000000009	1622
0		Spot	10	1000000011	1623
0		Spot	10	1000000013	1624
0		Spot	10	1000000014	1625
0		Spot	10	1000000012	1626
0		Spot	10	1000000015	1627
0		Spot	10	1000000016	1628
0		Spot	10	1000000017	1629
0		Spot	10	1000000018	1630
0		Spot	10	1000000019	1631
0		Spot	10	1000000020	1632
0		Spot	10	1000000021	1633
0		Spot	10	1000000022	1634
0		Spot	10	1000000023	1635
0		Spot	10	1000000024	1636
0		Spot	10	1000000025	1637
0		Spot	10	1000000026	1638
0		Spot	10	1000000027	1639
0		Spot	10	1000000028	1640
0		Spot	10	1000000030	1641
0		Spot	10	1000000029	1642
0		Spot	10	1000000031	1643
0		Spot	10	1000000032	1644
0		Spot	10	1000000033	1645
0		Spot	10	1000000034	1646
0		Spot	10	1000000035	1647
0		Spot	10	1000000037	1648
0		Spot	10	1000000036	1649
0		Spot	10	1000000038	1650
0		Spot	10	1000000040	1651
0		Spot	10	1000000039	1652
0		Spot	10	1000000174	1653
0		Spot	10	1000000041	1655
0		Spot	10	1000000044	1656
0		Spot	10	1000000042	1657
0		Spot	10	1000000045	1658
0		Spot	10	1000000043	1659
0		Spot	10	1000000047	1660
0		Spot	10	1000000046	1661
0		Spot	10	1000000048	1663
0		Spot	10	1000000049	1664
0		Spot	10	1000000050	1665
0		Spot	10	1000000051	1666
0		Spot	10	1000000052	1667
0		Spot	10	1000000053	1668
0		Spot	10	1000000054	1669
0		Spot	10	1000000055	1670
0		Spot	10	1000000056	1671
0		Spot	10	1000000057	1672
0		Spot	10	1000000058	1673
0		Spot	10	1000000059	1674
0		Spot	10	1000000060	1675
0		Spot	10	1000000061	1676
0		Spot	10	1000000062	1677
0		Spot	10	1000000063	1678
0		Spot	10	1000000064	1679
0		Spot	10	1000000065	1680
0		Spot	10	1000000066	1681
0		Spot	10	1000000067	1682
0		Spot	10	1000000068	1683
0		Spot	10	1000000069	1684
0		Spot	10	1000000071	1685
0		Spot	10	1000000070	1686
0		Spot	10	1000000072	1687
0		Spot	10	1000000073	1688
0		Spot	10	1000000074	1689
0		Spot	10	1000000076	1690
0		Spot	10	1000000075	1691
0		Spot	10	1000000079	1692
0		Spot	10	1000000080	1693
0		Spot	10	1000000078	1694
0		Spot	10	1000000077	1695
0		Spot	10	1000000081	1696
0		Spot	10	1000000082	1697
0		Spot	10	1000000083	1699
0		Spot	10	1000000178	1700
0		Spot	10	1000000085	1701
0		Spot	10	1000000086	1702
0		Spot	10	1000000087	1703
0		Spot	10	1000000084	1704
0		Spot	10	1000000088	1705
0		Spot	10	1000000089	1706
0		Spot	10	1000000090	1707
0		Spot	10	1000000091	1708
0		Spot	10	1000000093	1709
0		Spot	10	1000000092	1710
0		Spot	10	1000000095	1711
0		Spot	10	1000000096	1712
0		Spot	10	1000000094	1713
0		Spot	10	1000000097	1714
0		Spot	10	1000000098	1715
0		Spot	10	1000000099	1716
0		Spot	10	1000000100	1718
0		Spot	10	1000000101	1719
0		Spot	10	1000000102	1720
0		Spot	10	1000000176	1721
0		Spot	10	1000000103	1722
0		Spot	10	1000000104	1723
0		Spot	10	1000000105	1724
0		Spot	10	1000000108	1725
0		Spot	10	1000000106	1726
0		Spot	10	1000000107	1727
0		Spot	10	1000000109	1728
0		Spot	10	1000000110	1729
0		Spot	10	1000000111	1730
0		Spot	10	1000000112	1731
0		Spot	10	1000000113	1732
0		Spot	10	1000000114	1733
0		Spot	10	1000000115	1734
0		Spot	10	1000000116	1735
0		Spot	10	1000000117	1736
0		Spot	10	1000000118	1737
0		Spot	10	1000000119	1738
0		Spot	10	1000000120	1739
0		Spot	10	1000000122	1740
0		Spot	10	1000000123	1741
0		Spot	10	1000000124	1742
0		Spot	10	1000000125	1743
0		Spot	10	1000000126	1744
0		Spot	10	1000000127	1745
0		Spot	10	1000000128	1746
0		Spot	10	1000000129	1747
0		Spot	10	1000000130	1748
0		Spot	10	1000000132	1749
0		Spot	10	1000000131	1750
0		Spot	10	1000000133	1751
0		Spot	10	1000000134	1752
0		Spot	10	1000000135	1753
0		Spot	10	1000000136	1754
0		Spot	10	1000000137	1755
0		Spot	10	1000000138	1756
0		Spot	10	1000000139	1757
0		Spot	10	1000000140	1758
0		Spot	10	1000000143	1759
0		Spot	10	1000000141	1760
0		Spot	10	1000000142	1761
0		Spot	10	1000000144	1762
0		Spot	10	1000000145	1763
0		Spot	10	1000000146	1764
0		Spot	10	1000000147	1765
0		Spot	10	1000000148	1767
0		Spot	10	1000000149	1768
0		Spot	10	1000000150	1769
0		Spot	10	1000000151	1770
0		Spot	10	1000000152	1771
0		Spot	10	1000000153	1772
0		Spot	10	1000000154	1773
0		Spot	10	1000000155	1774
0		Spot	10	1000000157	1775
0		Spot	10	1000000158	1776
0		Spot	10	1000000159	1777
0		Spot	10	1000000160	1778
0		Spot	10	1000000161	1779
0		Spot	10	1000000162	1780
0		Spot	10	1000000163	1781
0		Spot	10	1000000164	1782
0		Spot	10	1000000165	1783
0		Spot	10	1000000166	1784
0		Spot	10	1000000167	1785
0		Spot	10	1000000168	1786
0		Spot	10	1000000169	1787
0		Spot	10	1000000170	1788
0		Spot	10	1000000171	1789
0		Spot	10	1000000172	1790
0		Spot	10	1000000173	1791
0		Spot	11	1000000000	1792
0		Spot	11	1000000001	1793
0		Spot	11	1000000002	1794
0		Spot	11	1000000004	1795
0		Spot	11	1000000005	1796
0		Spot	11	1000000003	1797
0		Spot	11	1000000006	1798
0		Spot	11	1000000008	1799
0		Spot	11	1000000009	1800
0		Spot	11	1000000011	1801
0		Spot	11	1000000013	1802
0		Spot	11	1000000012	1803
0		Spot	11	1000000014	1804
0		Spot	11	1000000015	1805
0		Spot	11	1000000016	1806
0		Spot	11	1000000017	1807
0		Spot	11	1000000018	1808
0		Spot	11	1000000019	1809
0		Spot	11	1000000020	1810
0		Spot	11	1000000021	1811
0		Spot	11	1000000022	1812
0		Spot	11	1000000023	1813
0		Spot	11	1000000024	1814
0		Spot	11	1000000025	1815
0		Spot	11	1000000026	1816
0		Spot	11	1000000027	1817
0		Spot	11	1000000180	1818
0		Spot	11	1000000028	1819
0		Spot	11	1000000029	1820
0		Spot	11	1000000030	1821
0		Spot	11	1000000031	1822
0		Spot	11	1000000032	1823
0		Spot	11	1000000033	1824
0		Spot	11	1000000034	1825
0		Spot	11	1000000035	1826
0		Spot	11	1000000037	1827
0		Spot	11	1000000036	1828
0		Spot	11	1000000038	1829
0		Spot	11	1000000040	1830
0		Spot	11	1000000039	1831
0		Spot	11	1000000174	1832
0		Spot	11	1000000041	1834
0		Spot	11	1000000045	1835
0		Spot	11	1000000042	1836
0		Spot	11	1000000044	1837
0		Spot	11	1000000043	1838
0		Spot	11	1000000046	1839
0		Spot	11	1000000047	1840
0		Spot	11	1000000048	1842
0		Spot	11	1000000177	1843
0		Spot	11	1000000049	1844
0		Spot	11	1000000050	1845
0		Spot	11	1000000052	1846
0		Spot	11	1000000051	1847
0		Spot	11	1000000053	1848
0		Spot	11	1000000054	1849
0		Spot	11	1000000055	1850
0		Spot	11	1000000056	1851
0		Spot	11	1000000057	1852
0		Spot	11	1000000058	1853
0		Spot	11	1000000059	1854
0		Spot	11	1000000060	1855
0		Spot	11	1000000061	1856
0		Spot	11	1000000062	1857
0		Spot	11	1000000063	1858
0		Spot	11	1000000064	1859
0		Spot	11	1000000065	1860
0		Spot	11	1000000066	1861
0		Spot	11	1000000067	1862
0		Spot	11	1000000068	1863
0		Spot	11	1000000069	1864
0		Spot	11	1000000071	1865
0		Spot	11	1000000070	1866
0		Spot	11	1000000072	1867
0		Spot	11	1000000073	1868
0		Spot	11	1000000074	1869
0		Spot	11	1000000075	1870
0		Spot	11	1000000076	1871
0		Spot	11	1000000080	1872
0		Spot	11	1000000079	1873
0		Spot	11	1000000078	1874
0		Spot	11	1000000077	1875
0		Spot	11	1000000081	1876
0		Spot	11	1000000082	1877
0		Spot	11	1000000083	1879
0		Spot	11	1000000178	1880
0		Spot	11	1000000085	1881
0		Spot	11	1000000086	1882
0		Spot	11	1000000087	1883
0		Spot	11	1000000084	1884
0		Spot	11	1000000088	1885
0		Spot	11	1000000089	1886
0		Spot	11	1000000090	1887
0		Spot	11	1000000091	1888
0		Spot	11	1000000092	1889
0		Spot	11	1000000175	1890
0		Spot	11	1000000094	1891
0		Spot	11	1000000095	1892
0		Spot	11	1000000096	1893
0		Spot	11	1000000097	1894
0		Spot	11	1000000098	1895
0		Spot	11	1000000099	1896
0		Spot	11	1000000100	1898
0		Spot	11	1000000101	1899
0		Spot	11	1000000102	1900
0		Spot	11	1000000176	1901
0		Spot	11	1000000103	1902
0		Spot	11	1000000104	1903
0		Spot	11	1000000105	1904
0		Spot	11	1000000108	1905
0		Spot	11	1000000106	1906
0		Spot	11	1000000107	1907
0		Spot	11	1000000109	1908
0		Spot	11	1000000111	1909
0		Spot	11	1000000110	1910
0		Spot	11	1000000112	1911
0		Spot	11	1000000113	1912
0		Spot	11	1000000114	1913
0		Spot	11	1000000115	1914
0		Spot	11	1000000116	1915
0		Spot	11	1000000117	1916
0		Spot	11	1000000118	1917
0		Spot	11	1000000119	1918
0		Spot	11	1000000120	1919
0		Spot	11	1000000121	1920
0		Spot	11	1000000122	1921
0		Spot	11	1000000123	1922
0		Spot	11	1000000124	1923
0		Spot	11	1000000125	1924
0		Spot	11	1000000127	1925
0		Spot	11	1000000126	1926
0		Spot	11	1000000128	1927
0		Spot	11	1000000129	1928
0		Spot	11	1000000130	1929
0		Spot	11	1000000131	1930
0		Spot	11	1000000132	1931
0		Spot	11	1000000133	1932
0		Spot	11	1000000134	1933
0		Spot	11	1000000135	1934
0		Spot	11	1000000136	1935
0		Spot	11	1000000137	1936
0		Spot	11	1000000138	1937
0		Spot	11	1000000139	1938
0		Spot	11	1000000140	1939
0		Spot	11	1000000141	1940
0		Spot	11	1000000143	1941
0		Spot	11	1000000142	1942
0		Spot	11	1000000144	1943
0		Spot	11	1000000145	1944
0		Spot	11	1000000146	1945
0		Spot	11	1000000147	1947
0		Spot	11	1000000148	1948
0		Spot	11	1000000149	1949
0		Spot	11	1000000150	1950
0		Spot	11	1000000151	1951
0		Spot	11	1000000152	1952
0		Spot	11	1000000153	1953
0		Spot	11	1000000154	1954
0		Spot	11	1000000155	1955
0		Spot	11	1000000157	1956
0		Spot	11	1000000158	1957
0		Spot	11	1000000159	1958
0		Spot	11	1000000160	1959
0		Spot	11	1000000162	1960
0		Spot	11	1000000161	1961
0		Spot	11	1000000163	1962
0		Spot	11	1000000164	1963
0		Spot	11	1000000165	1964
0		Spot	11	1000000166	1965
0		Spot	11	1000000167	1966
0		Spot	11	1000000168	1967
0		Spot	11	1000000169	1968
0		Spot	11	1000000170	1969
0		Spot	11	1000000171	1970
0		Spot	11	1000000172	1971
0		Spot	11	1000000173	1972
0		Spot	12	1000000000	1973
0		Spot	12	1000000001	1974
0		Spot	12	1000000005	1975
0		Spot	12	1000000004	1976
0		Spot	12	1000000003	1977
0		Spot	12	1000000006	1978
0		Spot	12	1000000007	1979
0		Spot	12	1000000008	1980
0		Spot	12	1000000009	1981
0		Spot	12	1000000011	1982
0		Spot	12	1000000013	1983
0		Spot	12	1000000012	1984
0		Spot	12	1000000014	1985
0		Spot	12	1000000015	1986
0		Spot	12	1000000016	1987
0		Spot	12	1000000017	1988
0		Spot	12	1000000018	1989
0		Spot	12	1000000019	1990
0		Spot	12	1000000020	1991
0		Spot	12	1000000021	1992
0		Spot	12	1000000022	1993
0		Spot	12	1000000023	1994
0		Spot	12	1000000024	1995
0		Spot	12	1000000025	1996
0		Spot	12	1000000026	1997
0		Spot	12	1000000027	1998
0		Spot	12	1000000180	1999
0		Spot	12	1000000028	2000
0		Spot	12	1000000029	2001
0		Spot	12	1000000030	2002
0		Spot	12	1000000031	2003
0		Spot	12	1000000032	2004
0		Spot	12	1000000033	2005
0		Spot	12	1000000034	2006
0		Spot	12	1000000035	2007
0		Spot	12	1000000037	2008
0		Spot	12	1000000036	2009
0		Spot	12	1000000038	2010
0		Spot	12	1000000040	2011
0		Spot	12	1000000039	2012
0		Spot	12	1000000174	2013
0		Spot	12	1000000041	2015
0		Spot	12	1000000045	2016
0		Spot	12	1000000044	2017
0		Spot	12	1000000042	2018
0		Spot	12	1000000043	2019
0		Spot	12	1000000046	2020
0		Spot	12	1000000047	2021
0		Spot	12	1000000048	2023
0		Spot	12	1000000049	2024
0		Spot	12	1000000050	2025
0		Spot	12	1000000051	2026
0		Spot	12	1000000052	2027
0		Spot	12	1000000053	2028
0		Spot	12	1000000054	2029
0		Spot	12	1000000055	2030
0		Spot	12	1000000056	2031
0		Spot	12	1000000057	2032
0		Spot	12	1000000058	2033
0		Spot	12	1000000059	2034
0		Spot	12	1000000061	2035
0		Spot	12	1000000060	2036
0		Spot	12	1000000062	2037
0		Spot	12	1000000063	2038
0		Spot	12	1000000065	2039
0		Spot	12	1000000064	2040
0		Spot	12	1000000066	2041
0		Spot	12	1000000067	2042
[truncated: 8,248 more rows]
