# Supplementary material for: Protocol for real-time monitoring of CD8+ T and myeloid cell behavior in human high-grade serous ovarian cancer slices
Source: STAR Protoc. 2024 Jun 2;5(2):103102. doi: 10.1016/j.xpro.2024.103102 (PMC11179100; doi:10.1016/j.xpro.2024.103102)
Supplement: Data S3. Files for testing the R script, quantification and statistical analysis step 2 [file mmc3.zip › Test files/Slice1_a/__Intensity_Center_Ch=1_Img=1.csv]

Intensity Center Ch=1 Img=1
====================
Intensity Center	Unit	Category	Channel	Image	Time	TrackID	ID
163		Spot	1	Image 1	1	1000000000	0
189		Spot	1	Image 1	1	1000000001	1
157		Spot	1	Image 1	1	1000000002	2
151		Spot	1	Image 1	1	1000000003	3
166		Spot	1	Image 1	1	1000000004	4
129		Spot	1	Image 1	1	1000000005	5
175		Spot	1	Image 1	1	1000000006	6
124		Spot	1	Image 1	1	1000000007	7
116		Spot	1	Image 1	1	1000000008	8
142		Spot	1	Image 1	1	1000000009	9
134		Spot	1	Image 1	1	1000000010	10
142		Spot	1	Image 1	1	1000000011	11
153		Spot	1	Image 1	1	1000000012	12
161		Spot	1	Image 1	1	1000000013	13
301		Spot	1	Image 1	1	1000000014	14
188		Spot	1	Image 1	1	1000000015	15
133		Spot	1	Image 1	1	1000000016	16
125		Spot	1	Image 1	1	1000000017	17
163		Spot	1	Image 1	1	1000000018	18
134		Spot	1	Image 1	1	1000000019	19
164		Spot	1	Image 1	1	1000000020	20
153		Spot	1	Image 1	1	1000000021	21
126		Spot	1	Image 1	1	1000000022	22
181		Spot	1	Image 1	1	1000000023	23
115		Spot	1	Image 1	1	1000000024	24
191		Spot	1	Image 1	1	1000000025	25
227		Spot	1	Image 1	1	1000000026	26
140		Spot	1	Image 1	1	1000000027	27
170		Spot	1	Image 1	1	1000000028	28
134		Spot	1	Image 1	1	1000000029	29
147		Spot	1	Image 1	1	1000000030	30
189		Spot	1	Image 1	1	1000000031	31
140		Spot	1	Image 1	1	1000000032	32
198		Spot	1	Image 1	1	1000000033	33
136		Spot	1	Image 1	1	1000000034	34
140		Spot	1	Image 1	1	1000000035	35
183		Spot	1	Image 1	1	1000000036	36
202		Spot	1	Image 1	1	1000000037	37
242		Spot	1	Image 1	1	1000000038	38
146		Spot	1	Image 1	1	1000000039	39
165		Spot	1	Image 1	1	1000000040	40
158		Spot	1	Image 1	1	1000000041	43
160		Spot	1	Image 1	1	1000000042	44
154		Spot	1	Image 1	1	1000000043	45
166		Spot	1	Image 1	1	1000000044	46
169		Spot	1	Image 1	1	1000000045	47
154		Spot	1	Image 1	1	1000000046	48
150		Spot	1	Image 1	1	1000000047	49
170		Spot	1	Image 1	1	1000000048	50
185		Spot	1	Image 1	1	1000000049	51
155		Spot	1	Image 1	1	1000000050	52
152		Spot	1	Image 1	1	1000000051	53
165		Spot	1	Image 1	1	1000000052	54
192		Spot	1	Image 1	1	1000000053	55
142		Spot	1	Image 1	1	1000000054	56
187		Spot	1	Image 1	1	1000000055	57
179		Spot	1	Image 1	1	1000000056	58
173		Spot	1	Image 1	1	1000000057	59
193		Spot	1	Image 1	1	1000000058	60
166		Spot	1	Image 1	1	1000000059	61
195		Spot	1	Image 1	1	1000000060	62
194		Spot	1	Image 1	1	1000000061	63
175		Spot	1	Image 1	1	1000000062	64
177		Spot	1	Image 1	1	1000000063	65
307		Spot	1	Image 1	1	1000000064	66
267		Spot	1	Image 1	1	1000000065	67
211		Spot	1	Image 1	1	1000000066	68
203		Spot	1	Image 1	1	1000000067	69
175		Spot	1	Image 1	1	1000000068	70
192		Spot	1	Image 1	1	1000000069	71
189		Spot	1	Image 1	1	1000000070	72
160		Spot	1	Image 1	1	1000000071	73
209		Spot	1	Image 1	1	1000000072	74
140		Spot	1	Image 1	1	1000000073	75
194		Spot	1	Image 1	1	1000000074	76
189		Spot	1	Image 1	1	1000000075	77
168		Spot	1	Image 1	1	1000000076	78
146		Spot	1	Image 1	1	1000000077	79
188		Spot	1	Image 1	1	1000000078	80
184		Spot	1	Image 1	1	1000000079	81
235		Spot	1	Image 1	1	1000000080	82
220		Spot	1	Image 1	1	1000000081	83
190		Spot	1	Image 1	1	1000000082	84
173		Spot	1	Image 1	1	1000000083	86
278		Spot	1	Image 1	1	1000000084	87
154		Spot	1	Image 1	1	1000000085	88
148		Spot	1	Image 1	1	1000000086	89
196		Spot	1	Image 1	1	1000000087	90
286		Spot	1	Image 1	1	1000000088	91
181		Spot	1	Image 1	1	1000000089	92
247		Spot	1	Image 1	1	1000000090	93
181		Spot	1	Image 1	1	1000000091	94
182		Spot	1	Image 1	1	1000000092	95
218		Spot	1	Image 1	1	1000000093	96
206		Spot	1	Image 1	1	1000000094	97
257		Spot	1	Image 1	1	1000000095	98
205		Spot	1	Image 1	1	1000000096	99
232		Spot	1	Image 1	1	1000000097	100
204		Spot	1	Image 1	1	1000000098	101
228		Spot	1	Image 1	1	1000000099	102
269		Spot	1	Image 1	1	1000000100	103
156		Spot	1	Image 1	1	1000000101	105
196		Spot	1	Image 1	1	1000000102	106
113		Spot	1	Image 1	1	1000000103	107
243		Spot	1	Image 1	1	1000000104	108
226		Spot	1	Image 1	1	1000000105	109
209		Spot	1	Image 1	1	1000000106	110
180		Spot	1	Image 1	1	1000000107	111
209		Spot	1	Image 1	1	1000000108	112
155		Spot	1	Image 1	1	1000000109	113
133		Spot	1	Image 1	1	1000000110	114
220		Spot	1	Image 1	1	1000000111	115
218		Spot	1	Image 1	1	1000000112	116
192		Spot	1	Image 1	1	1000000113	117
260		Spot	1	Image 1	1	1000000114	118
142		Spot	1	Image 1	1	1000000115	119
152		Spot	1	Image 1	1	1000000116	120
258		Spot	1	Image 1	1	1000000117	121
177		Spot	1	Image 1	1	1000000118	122
138		Spot	1	Image 1	1	1000000119	123
199		Spot	1	Image 1	1	1000000120	124
281		Spot	1	Image 1	1	1000000121	125
281		Spot	1	Image 1	1	1000000122	126
189		Spot	1	Image 1	1	1000000123	127
168		Spot	1	Image 1	1	1000000124	128
195		Spot	1	Image 1	1	1000000125	129
261		Spot	1	Image 1	1	1000000126	130
193		Spot	1	Image 1	1	1000000127	131
306		Spot	1	Image 1	1	1000000128	132
194		Spot	1	Image 1	1	1000000129	133
205		Spot	1	Image 1	1	1000000130	134
238		Spot	1	Image 1	1	1000000131	135
310		Spot	1	Image 1	1	1000000132	136
182		Spot	1	Image 1	1	1000000133	137
262		Spot	1	Image 1	1	1000000134	138
232		Spot	1	Image 1	1	1000000135	139
215		Spot	1	Image 1	1	1000000136	140
355		Spot	1	Image 1	1	1000000137	141
222		Spot	1	Image 1	1	1000000138	142
237		Spot	1	Image 1	1	1000000139	143
260		Spot	1	Image 1	1	1000000140	144
449		Spot	1	Image 1	1	1000000141	145
231		Spot	1	Image 1	1	1000000142	146
218		Spot	1	Image 1	1	1000000143	147
151		Spot	1	Image 1	1	1000000144	148
378		Spot	1	Image 1	1	1000000145	149
354		Spot	1	Image 1	1	1000000146	150
301		Spot	1	Image 1	1	1000000147	151
221		Spot	1	Image 1	1	1000000148	152
450		Spot	1	Image 1	1	1000000149	153
456		Spot	1	Image 1	1	1000000150	154
264		Spot	1	Image 1	1	1000000151	155
253		Spot	1	Image 1	1	1000000152	156
234		Spot	1	Image 1	1	1000000153	157
240		Spot	1	Image 1	1	1000000154	158
182		Spot	1	Image 1	1	1000000155	159
310		Spot	1	Image 1	1	1000000156	160
433		Spot	1	Image 1	1	1000000157	161
354		Spot	1	Image 1	1	1000000158	162
195		Spot	1	Image 1	1	1000000159	163
263		Spot	1	Image 1	1	1000000160	164
325		Spot	1	Image 1	1	1000000161	165
270		Spot	1	Image 1	1	1000000162	166
231		Spot	1	Image 1	1	1000000163	167
240		Spot	1	Image 1	1	1000000164	168
582		Spot	1	Image 1	1	1000000165	169
285		Spot	1	Image 1	1	1000000166	170
237		Spot	1	Image 1	1	1000000167	171
211		Spot	1	Image 1	1	1000000168	172
351		Spot	1	Image 1	1	1000000169	173
428		Spot	1	Image 1	1	1000000170	174
200		Spot	1	Image 1	1	1000000171	175
199		Spot	1	Image 1	1	1000000172	176
169		Spot	1	Image 1	1	1000000173	177
180		Spot	1	Image 1	2	1000000000	178
166		Spot	1	Image 1	2	1000000001	179
159		Spot	1	Image 1	2	1000000002	180
167		Spot	1	Image 1	2	1000000003	181
151		Spot	1	Image 1	2	1000000004	182
109		Spot	1	Image 1	2	1000000005	183
165		Spot	1	Image 1	2	1000000006	184
135		Spot	1	Image 1	2	1000000007	185
121		Spot	1	Image 1	2	1000000008	186
111		Spot	1	Image 1	2	1000000009	187
178		Spot	1	Image 1	2	1000000010	188
155		Spot	1	Image 1	2	1000000011	189
140		Spot	1	Image 1	2	1000000012	190
165		Spot	1	Image 1	2	1000000013	191
330		Spot	1	Image 1	2	1000000014	192
199		Spot	1	Image 1	2	1000000015	193
134		Spot	1	Image 1	2	1000000016	194
139		Spot	1	Image 1	2	1000000017	195
152		Spot	1	Image 1	2	1000000018	196
123		Spot	1	Image 1	2	1000000019	197
162		Spot	1	Image 1	2	1000000020	198
206		Spot	1	Image 1	2	1000000021	199
148		Spot	1	Image 1	2	1000000022	200
172		Spot	1	Image 1	2	1000000023	201
129		Spot	1	Image 1	2	1000000024	202
209		Spot	1	Image 1	2	1000000025	203
221		Spot	1	Image 1	2	1000000026	204
152		Spot	1	Image 1	2	1000000027	205
163		Spot	1	Image 1	2	1000000028	206
155		Spot	1	Image 1	2	1000000029	207
131		Spot	1	Image 1	2	1000000030	208
179		Spot	1	Image 1	2	1000000031	209
160		Spot	1	Image 1	2	1000000032	210
185		Spot	1	Image 1	2	1000000033	211
153		Spot	1	Image 1	2	1000000034	212
153		Spot	1	Image 1	2	1000000035	213
156		Spot	1	Image 1	2	1000000036	214
190		Spot	1	Image 1	2	1000000037	215
209		Spot	1	Image 1	2	1000000038	216
155		Spot	1	Image 1	2	1000000040	217
154		Spot	1	Image 1	2	1000000039	218
179		Spot	1	Image 1	2	1000000174	219
150		Spot	1	Image 1	2	1000000041	222
184		Spot	1	Image 1	2	1000000042	223
208		Spot	1	Image 1	2	1000000044	224
159		Spot	1	Image 1	2	1000000045	225
111		Spot	1	Image 1	2	1000000043	226
142		Spot	1	Image 1	2	1000000046	227
160		Spot	1	Image 1	2	1000000047	228
140		Spot	1	Image 1	2	1000000049	229
143		Spot	1	Image 1	2	1000000050	230
179		Spot	1	Image 1	2	1000000052	231
184		Spot	1	Image 1	2	1000000053	232
202		Spot	1	Image 1	2	1000000055	233
172		Spot	1	Image 1	2	1000000057	234
172		Spot	1	Image 1	2	1000000054	235
151		Spot	1	Image 1	2	1000000056	236
195		Spot	1	Image 1	2	1000000058	237
143		Spot	1	Image 1	2	1000000059	238
166		Spot	1	Image 1	2	1000000060	239
200		Spot	1	Image 1	2	1000000061	240
148		Spot	1	Image 1	2	1000000062	241
195		Spot	1	Image 1	2	1000000063	242
288		Spot	1	Image 1	2	1000000065	243
303		Spot	1	Image 1	2	1000000064	244
211		Spot	1	Image 1	2	1000000066	245
170		Spot	1	Image 1	2	1000000068	246
231		Spot	1	Image 1	2	1000000067	247
193		Spot	1	Image 1	2	1000000069	248
170		Spot	1	Image 1	2	1000000070	249
210		Spot	1	Image 1	2	1000000071	250
172		Spot	1	Image 1	2	1000000072	251
139		Spot	1	Image 1	2	1000000073	252
210		Spot	1	Image 1	2	1000000074	253
159		Spot	1	Image 1	2	1000000075	254
158		Spot	1	Image 1	2	1000000076	255
155		Spot	1	Image 1	2	1000000077	256
199		Spot	1	Image 1	2	1000000078	257
176		Spot	1	Image 1	2	1000000079	258
187		Spot	1	Image 1	2	1000000080	259
205		Spot	1	Image 1	2	1000000081	260
180		Spot	1	Image 1	2	1000000082	261
160		Spot	1	Image 1	2	1000000083	263
134		Spot	1	Image 1	2	1000000085	264
125		Spot	1	Image 1	2	1000000086	265
218		Spot	1	Image 1	2	1000000087	266
223		Spot	1	Image 1	2	1000000084	267
247		Spot	1	Image 1	2	1000000088	268
207		Spot	1	Image 1	2	1000000089	269
269		Spot	1	Image 1	2	1000000090	270
171		Spot	1	Image 1	2	1000000091	271
208		Spot	1	Image 1	2	1000000093	272
196		Spot	1	Image 1	2	1000000092	273
243		Spot	1	Image 1	2	1000000175	274
261		Spot	1	Image 1	2	1000000096	275
193		Spot	1	Image 1	2	1000000094	276
241		Spot	1	Image 1	2	1000000095	277
184		Spot	1	Image 1	2	1000000097	278
209		Spot	1	Image 1	2	1000000098	279
176		Spot	1	Image 1	2	1000000099	280
191		Spot	1	Image 1	2	1000000100	282
154		Spot	1	Image 1	2	1000000101	283
183		Spot	1	Image 1	2	1000000102	284
203		Spot	1	Image 1	2	1000000176	285
123		Spot	1	Image 1	2	1000000103	286
276		Spot	1	Image 1	2	1000000104	287
215		Spot	1	Image 1	2	1000000105	288
218		Spot	1	Image 1	2	1000000107	289
214		Spot	1	Image 1	2	1000000108	290
206		Spot	1	Image 1	2	1000000106	291
146		Spot	1	Image 1	2	1000000109	292
132		Spot	1	Image 1	2	1000000110	293
214		Spot	1	Image 1	2	1000000111	294
250		Spot	1	Image 1	2	1000000112	295
198		Spot	1	Image 1	2	1000000113	296
265		Spot	1	Image 1	2	1000000114	297
137		Spot	1	Image 1	2	1000000115	298
149		Spot	1	Image 1	2	1000000116	299
262		Spot	1	Image 1	2	1000000117	300
179		Spot	1	Image 1	2	1000000118	301
172		Spot	1	Image 1	2	1000000120	302
133		Spot	1	Image 1	2	1000000119	303
284		Spot	1	Image 1	2	1000000122	304
317		Spot	1	Image 1	2	1000000121	305
170		Spot	1	Image 1	2	1000000123	306
147		Spot	1	Image 1	2	1000000124	307
171		Spot	1	Image 1	2	1000000125	308
279		Spot	1	Image 1	2	1000000126	309
185		Spot	1	Image 1	2	1000000127	310
270		Spot	1	Image 1	2	1000000128	311
157		Spot	1	Image 1	2	1000000129	312
242		Spot	1	Image 1	2	1000000130	313
202		Spot	1	Image 1	2	1000000131	314
242		Spot	1	Image 1	2	1000000132	315
211		Spot	1	Image 1	2	1000000133	316
246		Spot	1	Image 1	2	1000000134	317
198		Spot	1	Image 1	2	1000000135	318
211		Spot	1	Image 1	2	1000000136	319
347		Spot	1	Image 1	2	1000000137	320
274		Spot	1	Image 1	2	1000000138	321
235		Spot	1	Image 1	2	1000000139	322
222		Spot	1	Image 1	2	1000000140	323
484		Spot	1	Image 1	2	1000000141	324
263		Spot	1	Image 1	2	1000000142	325
136		Spot	1	Image 1	2	1000000144	326
236		Spot	1	Image 1	2	1000000143	327
454		Spot	1	Image 1	2	1000000145	328
373		Spot	1	Image 1	2	1000000146	329
349		Spot	1	Image 1	2	1000000147	330
203		Spot	1	Image 1	2	1000000148	331
550		Spot	1	Image 1	2	1000000149	332
448		Spot	1	Image 1	2	1000000150	333
228		Spot	1	Image 1	2	1000000151	334
237		Spot	1	Image 1	2	1000000152	335
224		Spot	1	Image 1	2	1000000153	336
230		Spot	1	Image 1	2	1000000154	337
206		Spot	1	Image 1	2	1000000155	338
303		Spot	1	Image 1	2	1000000156	339
465		Spot	1	Image 1	2	1000000157	340
421		Spot	1	Image 1	2	1000000158	341
180		Spot	1	Image 1	2	1000000159	342
229		Spot	1	Image 1	2	1000000160	343
302		Spot	1	Image 1	2	1000000161	344
243		Spot	1	Image 1	2	1000000162	345
274		Spot	1	Image 1	2	1000000163	346
268		Spot	1	Image 1	2	1000000164	347
433		Spot	1	Image 1	2	1000000165	348
344		Spot	1	Image 1	2	1000000166	349
233		Spot	1	Image 1	2	1000000167	350
188		Spot	1	Image 1	2	1000000168	351
323		Spot	1	Image 1	2	1000000169	352
373		Spot	1	Image 1	2	1000000170	353
205		Spot	1	Image 1	2	1000000171	354
169		Spot	1	Image 1	2	1000000172	355
210		Spot	1	Image 1	2	1000000173	356
167		Spot	1	Image 1	3	1000000000	357
162		Spot	1	Image 1	3	1000000001	358
172		Spot	1	Image 1	3	1000000002	359
156		Spot	1	Image 1	3	1000000003	360
130		Spot	1	Image 1	3	1000000004	361
134		Spot	1	Image 1	3	1000000005	362
152		Spot	1	Image 1	3	1000000006	363
116		Spot	1	Image 1	3	1000000007	364
129		Spot	1	Image 1	3	1000000008	365
130		Spot	1	Image 1	3	1000000009	366
151		Spot	1	Image 1	3	1000000011	367
138		Spot	1	Image 1	3	1000000013	368
297		Spot	1	Image 1	3	1000000014	369
150		Spot	1	Image 1	3	1000000012	370
178		Spot	1	Image 1	3	1000000015	371
145		Spot	1	Image 1	3	1000000016	372
130		Spot	1	Image 1	3	1000000017	373
136		Spot	1	Image 1	3	1000000018	374
140		Spot	1	Image 1	3	1000000019	375
168		Spot	1	Image 1	3	1000000020	376
159		Spot	1	Image 1	3	1000000021	377
138		Spot	1	Image 1	3	1000000022	378
189		Spot	1	Image 1	3	1000000023	379
108		Spot	1	Image 1	3	1000000024	380
193		Spot	1	Image 1	3	1000000025	381
250		Spot	1	Image 1	3	1000000026	382
141		Spot	1	Image 1	3	1000000027	383
149		Spot	1	Image 1	3	1000000028	384
136		Spot	1	Image 1	3	1000000029	385
150		Spot	1	Image 1	3	1000000030	386
153		Spot	1	Image 1	3	1000000031	387
182		Spot	1	Image 1	3	1000000032	388
194		Spot	1	Image 1	3	1000000033	389
135		Spot	1	Image 1	3	1000000034	390
129		Spot	1	Image 1	3	1000000035	391
150		Spot	1	Image 1	3	1000000036	392
175		Spot	1	Image 1	3	1000000037	393
272		Spot	1	Image 1	3	1000000038	394
169		Spot	1	Image 1	3	1000000040	395
151		Spot	1	Image 1	3	1000000039	396
126		Spot	1	Image 1	3	1000000174	397
163		Spot	1	Image 1	3	1000000041	400
183		Spot	1	Image 1	3	1000000042	401
156		Spot	1	Image 1	3	1000000044	402
140		Spot	1	Image 1	3	1000000045	403
147		Spot	1	Image 1	3	1000000043	404
156		Spot	1	Image 1	3	1000000046	405
163		Spot	1	Image 1	3	1000000047	406
177		Spot	1	Image 1	3	1000000049	407
238		Spot	1	Image 1	3	1000000177	408
187		Spot	1	Image 1	3	1000000050	409
160		Spot	1	Image 1	3	1000000052	410
202		Spot	1	Image 1	3	1000000053	411
157		Spot	1	Image 1	3	1000000054	412
202		Spot	1	Image 1	3	1000000055	413
170		Spot	1	Image 1	3	1000000056	414
164		Spot	1	Image 1	3	1000000057	415
175		Spot	1	Image 1	3	1000000058	416
152		Spot	1	Image 1	3	1000000059	417
152		Spot	1	Image 1	3	1000000060	418
139		Spot	1	Image 1	3	1000000061	419
169		Spot	1	Image 1	3	1000000062	420
165		Spot	1	Image 1	3	1000000063	421
328		Spot	1	Image 1	3	1000000064	422
222		Spot	1	Image 1	3	1000000065	423
204		Spot	1	Image 1	3	1000000066	424
193		Spot	1	Image 1	3	1000000067	425
162		Spot	1	Image 1	3	1000000068	426
163		Spot	1	Image 1	3	1000000069	427
176		Spot	1	Image 1	3	1000000070	428
224		Spot	1	Image 1	3	1000000071	429
200		Spot	1	Image 1	3	1000000072	430
175		Spot	1	Image 1	3	1000000073	431
178		Spot	1	Image 1	3	1000000074	432
136		Spot	1	Image 1	3	1000000075	433
155		Spot	1	Image 1	3	1000000076	434
143		Spot	1	Image 1	3	1000000077	435
218		Spot	1	Image 1	3	1000000080	436
178		Spot	1	Image 1	3	1000000078	437
171		Spot	1	Image 1	3	1000000079	438
233		Spot	1	Image 1	3	1000000081	439
174		Spot	1	Image 1	3	1000000082	440
169		Spot	1	Image 1	3	1000000083	442
132		Spot	1	Image 1	3	1000000085	443
136		Spot	1	Image 1	3	1000000086	444
219		Spot	1	Image 1	3	1000000087	445
254		Spot	1	Image 1	3	1000000084	446
211		Spot	1	Image 1	3	1000000088	447
189		Spot	1	Image 1	3	1000000089	448
282		Spot	1	Image 1	3	1000000090	449
203		Spot	1	Image 1	3	1000000091	450
203		Spot	1	Image 1	3	1000000093	451
174		Spot	1	Image 1	3	1000000092	452
266		Spot	1	Image 1	3	1000000175	453
181		Spot	1	Image 1	3	1000000094	454
217		Spot	1	Image 1	3	1000000096	455
229		Spot	1	Image 1	3	1000000095	456
193		Spot	1	Image 1	3	1000000097	457
164		Spot	1	Image 1	3	1000000098	458
199		Spot	1	Image 1	3	1000000099	459
263		Spot	1	Image 1	3	1000000100	461
125		Spot	1	Image 1	3	1000000101	462
183		Spot	1	Image 1	3	1000000102	463
142		Spot	1	Image 1	3	1000000103	464
237		Spot	1	Image 1	3	1000000104	465
171		Spot	1	Image 1	3	1000000105	466
191		Spot	1	Image 1	3	1000000106	467
228		Spot	1	Image 1	3	1000000107	468
247		Spot	1	Image 1	3	1000000108	469
122		Spot	1	Image 1	3	1000000109	470
125		Spot	1	Image 1	3	1000000110	471
218		Spot	1	Image 1	3	1000000111	472
198		Spot	1	Image 1	3	1000000112	473
175		Spot	1	Image 1	3	1000000113	474
248		Spot	1	Image 1	3	1000000114	475
157		Spot	1	Image 1	3	1000000115	476
182		Spot	1	Image 1	3	1000000116	477
254		Spot	1	Image 1	3	1000000117	478
203		Spot	1	Image 1	3	1000000118	479
151		Spot	1	Image 1	3	1000000120	480
140		Spot	1	Image 1	3	1000000119	481
264		Spot	1	Image 1	3	1000000121	482
237		Spot	1	Image 1	3	1000000122	483
175		Spot	1	Image 1	3	1000000123	484
155		Spot	1	Image 1	3	1000000124	485
180		Spot	1	Image 1	3	1000000125	486
226		Spot	1	Image 1	3	1000000126	487
183		Spot	1	Image 1	3	1000000127	488
308		Spot	1	Image 1	3	1000000128	489
149		Spot	1	Image 1	3	1000000129	490
191		Spot	1	Image 1	3	1000000130	491
138		Spot	1	Image 1	3	1000000131	492
195		Spot	1	Image 1	3	1000000132	493
214		Spot	1	Image 1	3	1000000133	494
235		Spot	1	Image 1	3	1000000134	495
225		Spot	1	Image 1	3	1000000135	496
219		Spot	1	Image 1	3	1000000136	497
277		Spot	1	Image 1	3	1000000137	498
225		Spot	1	Image 1	3	1000000138	499
239		Spot	1	Image 1	3	1000000140	500
449		Spot	1	Image 1	3	1000000141	501
209		Spot	1	Image 1	3	1000000142	502
237		Spot	1	Image 1	3	1000000143	503
137		Spot	1	Image 1	3	1000000144	504
392		Spot	1	Image 1	3	1000000145	505
382		Spot	1	Image 1	3	1000000146	506
343		Spot	1	Image 1	3	1000000147	507
220		Spot	1	Image 1	3	1000000148	508
432		Spot	1	Image 1	3	1000000149	509
399		Spot	1	Image 1	3	1000000150	510
261		Spot	1	Image 1	3	1000000151	511
209		Spot	1	Image 1	3	1000000152	512
213		Spot	1	Image 1	3	1000000153	513
245		Spot	1	Image 1	3	1000000154	514
197		Spot	1	Image 1	3	1000000155	515
343		Spot	1	Image 1	3	1000000156	516
376		Spot	1	Image 1	3	1000000157	517
351		Spot	1	Image 1	3	1000000158	518
224		Spot	1	Image 1	3	1000000159	519
245		Spot	1	Image 1	3	1000000160	520
237		Spot	1	Image 1	3	1000000162	521
368		Spot	1	Image 1	3	1000000161	522
319		Spot	1	Image 1	3	1000000163	523
229		Spot	1	Image 1	3	1000000164	524
528		Spot	1	Image 1	3	1000000165	525
338		Spot	1	Image 1	3	1000000166	526
242		Spot	1	Image 1	3	1000000167	527
225		Spot	1	Image 1	3	1000000168	528
330		Spot	1	Image 1	3	1000000169	529
390		Spot	1	Image 1	3	1000000170	530
175		Spot	1	Image 1	3	1000000171	531
203		Spot	1	Image 1	3	1000000172	532
197		Spot	1	Image 1	3	1000000173	533
201		Spot	1	Image 1	4	1000000000	534
186		Spot	1	Image 1	4	1000000001	535
159		Spot	1	Image 1	4	1000000002	536
139		Spot	1	Image 1	4	1000000003	537
142		Spot	1	Image 1	4	1000000004	538
124		Spot	1	Image 1	4	1000000005	539
163		Spot	1	Image 1	4	1000000006	540
140		Spot	1	Image 1	4	1000000007	541
116		Spot	1	Image 1	4	1000000008	542
115		Spot	1	Image 1	4	1000000009	543
156		Spot	1	Image 1	4	1000000010	544
150		Spot	1	Image 1	4	1000000011	545
142		Spot	1	Image 1	4	1000000013	546
245		Spot	1	Image 1	4	1000000014	547
169		Spot	1	Image 1	4	1000000012	548
214		Spot	1	Image 1	4	1000000015	549
127		Spot	1	Image 1	4	1000000016	550
114		Spot	1	Image 1	4	1000000017	551
152		Spot	1	Image 1	4	1000000018	552
122		Spot	1	Image 1	4	1000000019	553
135		Spot	1	Image 1	4	1000000020	554
178		Spot	1	Image 1	4	1000000021	555
147		Spot	1	Image 1	4	1000000022	556
189		Spot	1	Image 1	4	1000000023	557
121		Spot	1	Image 1	4	1000000024	558
209		Spot	1	Image 1	4	1000000025	559
182		Spot	1	Image 1	4	1000000026	560
184		Spot	1	Image 1	4	1000000027	561
148		Spot	1	Image 1	4	1000000028	562
147		Spot	1	Image 1	4	1000000029	563
163		Spot	1	Image 1	4	1000000030	564
175		Spot	1	Image 1	4	1000000031	565
146		Spot	1	Image 1	4	1000000032	566
155		Spot	1	Image 1	4	1000000033	567
179		Spot	1	Image 1	4	1000000034	568
175		Spot	1	Image 1	4	1000000037	569
142		Spot	1	Image 1	4	1000000035	570
171		Spot	1	Image 1	4	1000000036	571
208		Spot	1	Image 1	4	1000000038	572
167		Spot	1	Image 1	4	1000000040	573
176		Spot	1	Image 1	4	1000000039	574
151		Spot	1	Image 1	4	1000000174	575
143		Spot	1	Image 1	4	1000000041	578
158		Spot	1	Image 1	4	1000000044	579
168		Spot	1	Image 1	4	1000000042	580
162		Spot	1	Image 1	4	1000000045	581
165		Spot	1	Image 1	4	1000000043	582
121		Spot	1	Image 1	4	1000000046	583
174		Spot	1	Image 1	4	1000000047	584
162		Spot	1	Image 1	4	1000000048	585
145		Spot	1	Image 1	4	1000000049	586
171		Spot	1	Image 1	4	1000000050	587
167		Spot	1	Image 1	4	1000000052	588
155		Spot	1	Image 1	4	1000000051	589
206		Spot	1	Image 1	4	1000000053	590
176		Spot	1	Image 1	4	1000000054	591
197		Spot	1	Image 1	4	1000000055	592
167		Spot	1	Image 1	4	1000000056	593
163		Spot	1	Image 1	4	1000000057	594
189		Spot	1	Image 1	4	1000000058	595
138		Spot	1	Image 1	4	1000000059	596
207		Spot	1	Image 1	4	1000000060	597
184		Spot	1	Image 1	4	1000000061	598
167		Spot	1	Image 1	4	1000000062	599
188		Spot	1	Image 1	4	1000000063	600
246		Spot	1	Image 1	4	1000000064	601
274		Spot	1	Image 1	4	1000000065	602
178		Spot	1	Image 1	4	1000000066	603
194		Spot	1	Image 1	4	1000000067	604
162		Spot	1	Image 1	4	1000000068	605
192		Spot	1	Image 1	4	1000000069	606
167		Spot	1	Image 1	4	1000000070	607
247		Spot	1	Image 1	4	1000000071	608
215		Spot	1	Image 1	4	1000000072	609
141		Spot	1	Image 1	4	1000000073	610
208		Spot	1	Image 1	4	1000000074	611
161		Spot	1	Image 1	4	1000000076	612
151		Spot	1	Image 1	4	1000000075	613
231		Spot	1	Image 1	4	1000000080	614
156		Spot	1	Image 1	4	1000000077	615
213		Spot	1	Image 1	4	1000000078	616
172		Spot	1	Image 1	4	1000000079	617
160		Spot	1	Image 1	4	1000000082	618
191		Spot	1	Image 1	4	1000000081	619
179		Spot	1	Image 1	4	1000000083	621
127		Spot	1	Image 1	4	1000000085	622
132		Spot	1	Image 1	4	1000000086	623
194		Spot	1	Image 1	4	1000000087	624
243		Spot	1	Image 1	4	1000000084	625
215		Spot	1	Image 1	4	1000000088	626
173		Spot	1	Image 1	4	1000000089	627
306		Spot	1	Image 1	4	1000000090	628
168		Spot	1	Image 1	4	1000000091	629
189		Spot	1	Image 1	4	1000000093	630
220		Spot	1	Image 1	4	1000000092	631
225		Spot	1	Image 1	4	1000000175	632
254		Spot	1	Image 1	4	1000000096	633
209		Spot	1	Image 1	4	1000000094	634
261		Spot	1	Image 1	4	1000000095	635
167		Spot	1	Image 1	4	1000000097	636
211		Spot	1	Image 1	4	1000000098	637
164		Spot	1	Image 1	4	1000000099	638
229		Spot	1	Image 1	4	1000000100	640
127		Spot	1	Image 1	4	1000000101	641
151		Spot	1	Image 1	4	1000000102	642
256		Spot	1	Image 1	4	1000000176	643
134		Spot	1	Image 1	4	1000000103	644
226		Spot	1	Image 1	4	1000000104	645
161		Spot	1	Image 1	4	1000000105	646
210		Spot	1	Image 1	4	1000000108	647
205		Spot	1	Image 1	4	1000000106	648
187		Spot	1	Image 1	4	1000000107	649
137		Spot	1	Image 1	4	1000000109	650
190		Spot	1	Image 1	4	1000000111	651
142		Spot	1	Image 1	4	1000000110	652
268		Spot	1	Image 1	4	1000000112	653
205		Spot	1	Image 1	4	1000000113	654
234		Spot	1	Image 1	4	1000000114	655
171		Spot	1	Image 1	4	1000000115	656
165		Spot	1	Image 1	4	1000000116	657
222		Spot	1	Image 1	4	1000000117	658
225		Spot	1	Image 1	4	1000000118	659
154		Spot	1	Image 1	4	1000000119	660
199		Spot	1	Image 1	4	1000000120	661
253		Spot	1	Image 1	4	1000000121	662
247		Spot	1	Image 1	4	1000000122	663
168		Spot	1	Image 1	4	1000000123	664
162		Spot	1	Image 1	4	1000000124	665
160		Spot	1	Image 1	4	1000000125	666
221		Spot	1	Image 1	4	1000000127	667
182		Spot	1	Image 1	4	1000000126	668
354		Spot	1	Image 1	4	1000000128	669
179		Spot	1	Image 1	4	1000000129	670
223		Spot	1	Image 1	4	1000000130	671
191		Spot	1	Image 1	4	1000000132	672
163		Spot	1	Image 1	4	1000000131	673
205		Spot	1	Image 1	4	1000000133	674
218		Spot	1	Image 1	4	1000000134	675
196		Spot	1	Image 1	4	1000000135	676
170		Spot	1	Image 1	4	1000000136	677
365		Spot	1	Image 1	4	1000000137	678
229		Spot	1	Image 1	4	1000000138	679
203		Spot	1	Image 1	4	1000000139	680
258		Spot	1	Image 1	4	1000000140	681
234		Spot	1	Image 1	4	1000000143	682
423		Spot	1	Image 1	4	1000000141	683
221		Spot	1	Image 1	4	1000000142	684
144		Spot	1	Image 1	4	1000000144	685
392		Spot	1	Image 1	4	1000000145	686
356		Spot	1	Image 1	4	1000000146	687
389		Spot	1	Image 1	4	1000000147	688
224		Spot	1	Image 1	4	1000000148	689
521		Spot	1	Image 1	4	1000000149	690
480		Spot	1	Image 1	4	1000000150	691
206		Spot	1	Image 1	4	1000000151	692
257		Spot	1	Image 1	4	1000000152	693
175		Spot	1	Image 1	4	1000000153	694
203		Spot	1	Image 1	4	1000000154	695
204		Spot	1	Image 1	4	1000000155	696
377		Spot	1	Image 1	4	1000000156	697
486		Spot	1	Image 1	4	1000000157	698
366		Spot	1	Image 1	4	1000000158	699
204		Spot	1	Image 1	4	1000000159	700
259		Spot	1	Image 1	4	1000000160	701
261		Spot	1	Image 1	4	1000000162	702
368		Spot	1	Image 1	4	1000000161	703
274		Spot	1	Image 1	4	1000000163	704
266		Spot	1	Image 1	4	1000000164	705
454		Spot	1	Image 1	4	1000000165	706
409		Spot	1	Image 1	4	1000000166	707
217		Spot	1	Image 1	4	1000000167	708
216		Spot	1	Image 1	4	1000000168	709
316		Spot	1	Image 1	4	1000000169	710
391		Spot	1	Image 1	4	1000000170	711
212		Spot	1	Image 1	4	1000000171	712
187		Spot	1	Image 1	4	1000000172	713
180		Spot	1	Image 1	4	1000000173	714
181		Spot	1	Image 1	5	1000000000	715
171		Spot	1	Image 1	5	1000000001	716
147		Spot	1	Image 1	5	1000000002	717
153		Spot	1	Image 1	5	1000000004	718
149		Spot	1	Image 1	5	1000000003	719
126		Spot	1	Image 1	5	1000000005	720
159		Spot	1	Image 1	5	1000000006	721
129		Spot	1	Image 1	5	1000000007	722
126		Spot	1	Image 1	5	1000000008	723
118		Spot	1	Image 1	5	1000000009	724
181		Spot	1	Image 1	5	1000000010	725
143		Spot	1	Image 1	5	1000000011	726
159		Spot	1	Image 1	5	1000000013	727
280		Spot	1	Image 1	5	1000000014	728
158		Spot	1	Image 1	5	1000000012	729
189		Spot	1	Image 1	5	1000000015	730
122		Spot	1	Image 1	5	1000000017	731
176		Spot	1	Image 1	5	1000000018	732
108		Spot	1	Image 1	5	1000000019	733
166		Spot	1	Image 1	5	1000000020	734
184		Spot	1	Image 1	5	1000000021	735
168		Spot	1	Image 1	5	1000000022	736
181		Spot	1	Image 1	5	1000000023	737
153		Spot	1	Image 1	5	1000000024	738
197		Spot	1	Image 1	5	1000000025	739
178		Spot	1	Image 1	5	1000000026	740
146		Spot	1	Image 1	5	1000000027	741
158		Spot	1	Image 1	5	1000000028	742
124		Spot	1	Image 1	5	1000000029	743
155		Spot	1	Image 1	5	1000000030	744
190		Spot	1	Image 1	5	1000000031	745
151		Spot	1	Image 1	5	1000000032	746
180		Spot	1	Image 1	5	1000000033	747
147		Spot	1	Image 1	5	1000000034	748
205		Spot	1	Image 1	5	1000000037	749
136		Spot	1	Image 1	5	1000000035	750
191		Spot	1	Image 1	5	1000000036	751
248		Spot	1	Image 1	5	1000000038	752
147		Spot	1	Image 1	5	1000000040	753
118		Spot	1	Image 1	5	1000000039	754
144		Spot	1	Image 1	5	1000000174	755
169		Spot	1	Image 1	5	1000000041	758
134		Spot	1	Image 1	5	1000000044	759
206		Spot	1	Image 1	5	1000000042	760
175		Spot	1	Image 1	5	1000000045	761
128		Spot	1	Image 1	5	1000000043	762
174		Spot	1	Image 1	5	1000000046	763
171		Spot	1	Image 1	5	1000000047	764
144		Spot	1	Image 1	5	1000000048	765
160		Spot	1	Image 1	5	1000000177	766
166		Spot	1	Image 1	5	1000000049	767
172		Spot	1	Image 1	5	1000000050	768
148		Spot	1	Image 1	5	1000000051	769
147		Spot	1	Image 1	5	1000000052	770
198		Spot	1	Image 1	5	1000000053	771
181		Spot	1	Image 1	5	1000000054	772
219		Spot	1	Image 1	5	1000000055	773
169		Spot	1	Image 1	5	1000000056	774
200		Spot	1	Image 1	5	1000000057	775
177		Spot	1	Image 1	5	1000000058	776
167		Spot	1	Image 1	5	1000000059	777
151		Spot	1	Image 1	5	1000000060	778
226		Spot	1	Image 1	5	1000000061	779
175		Spot	1	Image 1	5	1000000062	780
164		Spot	1	Image 1	5	1000000063	781
296		Spot	1	Image 1	5	1000000064	782
222		Spot	1	Image 1	5	1000000065	783
171		Spot	1	Image 1	5	1000000066	784
204		Spot	1	Image 1	5	1000000067	785
179		Spot	1	Image 1	5	1000000068	786
180		Spot	1	Image 1	5	1000000070	787
173		Spot	1	Image 1	5	1000000069	788
251		Spot	1	Image 1	5	1000000071	789
212		Spot	1	Image 1	5	1000000072	790
171		Spot	1	Image 1	5	1000000073	791
193		Spot	1	Image 1	5	1000000074	792
178		Spot	1	Image 1	5	1000000076	793
145		Spot	1	Image 1	5	1000000075	794
187		Spot	1	Image 1	5	1000000079	795
142		Spot	1	Image 1	5	1000000077	796
216		Spot	1	Image 1	5	1000000080	797
191		Spot	1	Image 1	5	1000000078	798
184		Spot	1	Image 1	5	1000000082	799
228		Spot	1	Image 1	5	1000000081	800
175		Spot	1	Image 1	5	1000000083	802
119		Spot	1	Image 1	5	1000000085	803
151		Spot	1	Image 1	5	1000000086	804
194		Spot	1	Image 1	5	1000000087	805
208		Spot	1	Image 1	5	1000000084	806
227		Spot	1	Image 1	5	1000000088	807
197		Spot	1	Image 1	5	1000000089	808
305		Spot	1	Image 1	5	1000000090	809
165		Spot	1	Image 1	5	1000000091	810
229		Spot	1	Image 1	5	1000000093	811
220		Spot	1	Image 1	5	1000000092	812
245		Spot	1	Image 1	5	1000000175	813
184		Spot	1	Image 1	5	1000000094	814
193		Spot	1	Image 1	5	1000000096	815
194		Spot	1	Image 1	5	1000000095	816
202		Spot	1	Image 1	5	1000000097	817
182		Spot	1	Image 1	5	1000000098	818
184		Spot	1	Image 1	5	1000000099	819
199		Spot	1	Image 1	5	1000000100	821
135		Spot	1	Image 1	5	1000000101	822
194		Spot	1	Image 1	5	1000000102	823
233		Spot	1	Image 1	5	1000000176	824
143		Spot	1	Image 1	5	1000000103	825
245		Spot	1	Image 1	5	1000000104	826
205		Spot	1	Image 1	5	1000000105	827
269		Spot	1	Image 1	5	1000000108	828
176		Spot	1	Image 1	5	1000000107	829
194		Spot	1	Image 1	5	1000000106	830
141		Spot	1	Image 1	5	1000000109	831
251		Spot	1	Image 1	5	1000000111	832
115		Spot	1	Image 1	5	1000000110	833
228		Spot	1	Image 1	5	1000000112	834
181		Spot	1	Image 1	5	1000000113	835
256		Spot	1	Image 1	5	1000000114	836
163		Spot	1	Image 1	5	1000000115	837
129		Spot	1	Image 1	5	1000000116	838
215		Spot	1	Image 1	5	1000000117	839
193		Spot	1	Image 1	5	1000000118	840
125		Spot	1	Image 1	5	1000000119	841
163		Spot	1	Image 1	5	1000000120	842
309		Spot	1	Image 1	5	1000000121	843
243		Spot	1	Image 1	5	1000000122	844
136		Spot	1	Image 1	5	1000000124	845
193		Spot	1	Image 1	5	1000000123	846
176		Spot	1	Image 1	5	1000000125	847
345		Spot	1	Image 1	5	1000000128	848
167		Spot	1	Image 1	5	1000000126	849
195		Spot	1	Image 1	5	1000000127	850
179		Spot	1	Image 1	5	1000000129	851
191		Spot	1	Image 1	5	1000000130	852
184		Spot	1	Image 1	5	1000000131	853
221		Spot	1	Image 1	5	1000000132	854
203		Spot	1	Image 1	5	1000000133	855
241		Spot	1	Image 1	5	1000000135	856
263		Spot	1	Image 1	5	1000000134	857
238		Spot	1	Image 1	5	1000000136	858
276		Spot	1	Image 1	5	1000000137	859
219		Spot	1	Image 1	5	1000000138	860
205		Spot	1	Image 1	5	1000000139	861
228		Spot	1	Image 1	5	1000000140	862
168		Spot	1	Image 1	5	1000000143	863
492		Spot	1	Image 1	5	1000000141	864
201		Spot	1	Image 1	5	1000000142	865
161		Spot	1	Image 1	5	1000000144	866
439		Spot	1	Image 1	5	1000000145	867
308		Spot	1	Image 1	5	1000000146	868
349		Spot	1	Image 1	5	1000000147	869
205		Spot	1	Image 1	5	1000000148	870
488		Spot	1	Image 1	5	1000000149	871
411		Spot	1	Image 1	5	1000000150	872
219		Spot	1	Image 1	5	1000000151	873
228		Spot	1	Image 1	5	1000000152	874
228		Spot	1	Image 1	5	1000000153	875
199		Spot	1	Image 1	5	1000000154	876
244		Spot	1	Image 1	5	1000000155	877
336		Spot	1	Image 1	5	1000000156	878
416		Spot	1	Image 1	5	1000000157	879
344		Spot	1	Image 1	5	1000000158	880
180		Spot	1	Image 1	5	1000000159	881
272		Spot	1	Image 1	5	1000000160	882
250		Spot	1	Image 1	5	1000000162	883
338		Spot	1	Image 1	5	1000000161	884
272		Spot	1	Image 1	5	1000000163	885
201		Spot	1	Image 1	5	1000000164	886
519		Spot	1	Image 1	5	1000000165	887
319		Spot	1	Image 1	5	1000000166	888
209		Spot	1	Image 1	5	1000000167	889
199		Spot	1	Image 1	5	1000000168	890
349		Spot	1	Image 1	5	1000000169	891
362		Spot	1	Image 1	5	1000000170	892
208		Spot	1	Image 1	5	1000000171	893
186		Spot	1	Image 1	5	1000000172	894
220		Spot	1	Image 1	5	1000000173	895
186		Spot	1	Image 1	6	1000000000	896
173		Spot	1	Image 1	6	1000000001	897
135		Spot	1	Image 1	6	1000000005	898
155		Spot	1	Image 1	6	1000000004	899
175		Spot	1	Image 1	6	1000000003	900
170		Spot	1	Image 1	6	1000000006	901
160		Spot	1	Image 1	6	1000000007	902
151		Spot	1	Image 1	6	1000000008	903
148		Spot	1	Image 1	6	1000000009	904
170		Spot	1	Image 1	6	1000000010	905
149		Spot	1	Image 1	6	1000000011	906
193		Spot	1	Image 1	6	1000000013	907
302		Spot	1	Image 1	6	1000000014	908
157		Spot	1	Image 1	6	1000000012	909
182		Spot	1	Image 1	6	1000000015	910
106		Spot	1	Image 1	6	1000000016	911
129		Spot	1	Image 1	6	1000000017	912
159		Spot	1	Image 1	6	1000000018	913
137		Spot	1	Image 1	6	1000000019	914
148		Spot	1	Image 1	6	1000000020	915
205		Spot	1	Image 1	6	1000000021	916
138		Spot	1	Image 1	6	1000000022	917
192		Spot	1	Image 1	6	1000000023	918
160		Spot	1	Image 1	6	1000000024	919
166		Spot	1	Image 1	6	1000000025	920
190		Spot	1	Image 1	6	1000000026	921
153		Spot	1	Image 1	6	1000000027	922
156		Spot	1	Image 1	6	1000000028	923
171		Spot	1	Image 1	6	1000000029	924
158		Spot	1	Image 1	6	1000000030	925
168		Spot	1	Image 1	6	1000000031	926
180		Spot	1	Image 1	6	1000000032	927
183		Spot	1	Image 1	6	1000000033	928
146		Spot	1	Image 1	6	1000000034	929
165		Spot	1	Image 1	6	1000000037	930
135		Spot	1	Image 1	6	1000000035	931
158		Spot	1	Image 1	6	1000000036	932
244		Spot	1	Image 1	6	1000000038	933
158		Spot	1	Image 1	6	1000000040	934
134		Spot	1	Image 1	6	1000000039	935
153		Spot	1	Image 1	6	1000000174	936
148		Spot	1	Image 1	6	1000000041	939
184		Spot	1	Image 1	6	1000000042	940
150		Spot	1	Image 1	6	1000000044	941
137		Spot	1	Image 1	6	1000000045	942
132		Spot	1	Image 1	6	1000000043	943
155		Spot	1	Image 1	6	1000000046	944
146		Spot	1	Image 1	6	1000000047	945
157		Spot	1	Image 1	6	1000000048	946
215		Spot	1	Image 1	6	1000000049	947
166		Spot	1	Image 1	6	1000000050	948
138		Spot	1	Image 1	6	1000000051	949
203		Spot	1	Image 1	6	1000000052	950
183		Spot	1	Image 1	6	1000000053	951
147		Spot	1	Image 1	6	1000000054	952
216		Spot	1	Image 1	6	1000000055	953
176		Spot	1	Image 1	6	1000000056	954
175		Spot	1	Image 1	6	1000000057	955
201		Spot	1	Image 1	6	1000000058	956
105		Spot	1	Image 1	6	1000000059	957
176		Spot	1	Image 1	6	1000000060	958
182		Spot	1	Image 1	6	1000000061	959
145		Spot	1	Image 1	6	1000000062	960
170		Spot	1	Image 1	6	1000000063	961
275		Spot	1	Image 1	6	1000000064	962
241		Spot	1	Image 1	6	1000000065	963
212		Spot	1	Image 1	6	1000000066	964
215		Spot	1	Image 1	6	1000000067	965
155		Spot	1	Image 1	6	1000000068	966
168		Spot	1	Image 1	6	1000000069	967
149		Spot	1	Image 1	6	1000000070	968
235		Spot	1	Image 1	6	1000000071	969
186		Spot	1	Image 1	6	1000000072	970
139		Spot	1	Image 1	6	1000000073	971
183		Spot	1	Image 1	6	1000000074	972
177		Spot	1	Image 1	6	1000000076	973
164		Spot	1	Image 1	6	1000000075	974
210		Spot	1	Image 1	6	1000000080	975
202		Spot	1	Image 1	6	1000000078	976
148		Spot	1	Image 1	6	1000000079	977
166		Spot	1	Image 1	6	1000000077	978
203		Spot	1	Image 1	6	1000000081	979
199		Spot	1	Image 1	6	1000000082	980
168		Spot	1	Image 1	6	1000000083	982
150		Spot	1	Image 1	6	1000000178	983
151		Spot	1	Image 1	6	1000000085	984
135		Spot	1	Image 1	6	1000000086	985
254		Spot	1	Image 1	6	1000000087	986
201		Spot	1	Image 1	6	1000000084	987
220		Spot	1	Image 1	6	1000000088	988
206		Spot	1	Image 1	6	1000000089	989
273		Spot	1	Image 1	6	1000000090	990
175		Spot	1	Image 1	6	1000000091	991
179		Spot	1	Image 1	6	1000000093	992
226		Spot	1	Image 1	6	1000000092	993
238		Spot	1	Image 1	6	1000000175	994
178		Spot	1	Image 1	6	1000000096	995
177		Spot	1	Image 1	6	1000000094	996
203		Spot	1	Image 1	6	1000000095	997
255		Spot	1	Image 1	6	1000000097	998
209		Spot	1	Image 1	6	1000000098	999
173		Spot	1	Image 1	6	1000000099	1000
184		Spot	1	Image 1	6	1000000100	1001
141		Spot	1	Image 1	6	1000000101	1002
168		Spot	1	Image 1	6	1000000102	1003
215		Spot	1	Image 1	6	1000000176	1004
151		Spot	1	Image 1	6	1000000103	1005
210		Spot	1	Image 1	6	1000000104	1006
222		Spot	1	Image 1	6	1000000105	1007
213		Spot	1	Image 1	6	1000000108	1008
197		Spot	1	Image 1	6	1000000107	1009
188		Spot	1	Image 1	6	1000000106	1010
126		Spot	1	Image 1	6	1000000109	1011
178		Spot	1	Image 1	6	1000000110	1012
222		Spot	1	Image 1	6	1000000111	1013
213		Spot	1	Image 1	6	1000000112	1014
171		Spot	1	Image 1	6	1000000113	1015
237		Spot	1	Image 1	6	1000000114	1016
144		Spot	1	Image 1	6	1000000115	1017
195		Spot	1	Image 1	6	1000000116	1018
275		Spot	1	Image 1	6	1000000117	1019
197		Spot	1	Image 1	6	1000000118	1020
161		Spot	1	Image 1	6	1000000119	1021
181		Spot	1	Image 1	6	1000000120	1022
272		Spot	1	Image 1	6	1000000121	1023
242		Spot	1	Image 1	6	1000000122	1024
169		Spot	1	Image 1	6	1000000123	1025
142		Spot	1	Image 1	6	1000000124	1026
177		Spot	1	Image 1	6	1000000125	1027
194		Spot	1	Image 1	6	1000000126	1028
188		Spot	1	Image 1	6	1000000127	1029
281		Spot	1	Image 1	6	1000000128	1030
195		Spot	1	Image 1	6	1000000129	1031
250		Spot	1	Image 1	6	1000000130	1032
186		Spot	1	Image 1	6	1000000131	1033
229		Spot	1	Image 1	6	1000000132	1034
199		Spot	1	Image 1	6	1000000133	1035
236		Spot	1	Image 1	6	1000000134	1036
224		Spot	1	Image 1	6	1000000135	1037
200		Spot	1	Image 1	6	1000000136	1038
318		Spot	1	Image 1	6	1000000137	1039
194		Spot	1	Image 1	6	1000000138	1040
228		Spot	1	Image 1	6	1000000139	1041
234		Spot	1	Image 1	6	1000000140	1042
217		Spot	1	Image 1	6	1000000143	1043
393		Spot	1	Image 1	6	1000000141	1044
191		Spot	1	Image 1	6	1000000142	1045
177		Spot	1	Image 1	6	1000000144	1046
364		Spot	1	Image 1	6	1000000145	1047
333		Spot	1	Image 1	6	1000000146	1048
341		Spot	1	Image 1	6	1000000147	1049
176		Spot	1	Image 1	6	1000000148	1050
456		Spot	1	Image 1	6	1000000149	1051
412		Spot	1	Image 1	6	1000000150	1052
207		Spot	1	Image 1	6	1000000151	1053
191		Spot	1	Image 1	6	1000000152	1054
227		Spot	1	Image 1	6	1000000153	1055
223		Spot	1	Image 1	6	1000000154	1056
228		Spot	1	Image 1	6	1000000155	1057
253		Spot	1	Image 1	6	1000000156	1058
478		Spot	1	Image 1	6	1000000157	1059
357		Spot	1	Image 1	6	1000000158	1060
196		Spot	1	Image 1	6	1000000159	1061
240		Spot	1	Image 1	6	1000000160	1062
254		Spot	1	Image 1	6	1000000162	1063
346		Spot	1	Image 1	6	1000000161	1064
329		Spot	1	Image 1	6	1000000163	1065
185		Spot	1	Image 1	6	1000000164	1066
474		Spot	1	Image 1	6	1000000165	1067
353		Spot	1	Image 1	6	1000000166	1068
197		Spot	1	Image 1	6	1000000167	1069
170		Spot	1	Image 1	6	1000000168	1070
300		Spot	1	Image 1	6	1000000169	1071
294		Spot	1	Image 1	6	1000000170	1072
188		Spot	1	Image 1	6	1000000171	1073
216		Spot	1	Image 1	6	1000000172	1074
198		Spot	1	Image 1	6	1000000173	1075
168		Spot	1	Image 1	7	1000000000	1076
162		Spot	1	Image 1	7	1000000001	1077
148		Spot	1	Image 1	7	1000000002	1078
145		Spot	1	Image 1	7	1000000004	1079
128		Spot	1	Image 1	7	1000000005	1080
164		Spot	1	Image 1	7	1000000003	1081
186		Spot	1	Image 1	7	1000000006	1082
127		Spot	1	Image 1	7	1000000007	1083
123		Spot	1	Image 1	7	1000000008	1084
131		Spot	1	Image 1	7	1000000009	1085
137		Spot	1	Image 1	7	1000000011	1086
167		Spot	1	Image 1	7	1000000013	1087
304		Spot	1	Image 1	7	1000000014	1088
160		Spot	1	Image 1	7	1000000012	1089
189		Spot	1	Image 1	7	1000000015	1090
147		Spot	1	Image 1	7	1000000016	1091
147		Spot	1	Image 1	7	1000000017	1092
184		Spot	1	Image 1	7	1000000018	1093
132		Spot	1	Image 1	7	1000000019	1094
181		Spot	1	Image 1	7	1000000020	1095
180		Spot	1	Image 1	7	1000000021	1096
147		Spot	1	Image 1	7	1000000022	1097
217		Spot	1	Image 1	7	1000000023	1098
124		Spot	1	Image 1	7	1000000024	1099
175		Spot	1	Image 1	7	1000000025	1100
238		Spot	1	Image 1	7	1000000026	1101
131		Spot	1	Image 1	7	1000000027	1102
158		Spot	1	Image 1	7	1000000028	1103
121		Spot	1	Image 1	7	1000000029	1104
147		Spot	1	Image 1	7	1000000030	1105
219		Spot	1	Image 1	7	1000000031	1106
172		Spot	1	Image 1	7	1000000032	1107
187		Spot	1	Image 1	7	1000000033	1108
157		Spot	1	Image 1	7	1000000034	1109
142		Spot	1	Image 1	7	1000000035	1110
179		Spot	1	Image 1	7	1000000037	1111
166		Spot	1	Image 1	7	1000000036	1112
223		Spot	1	Image 1	7	1000000038	1113
159		Spot	1	Image 1	7	1000000040	1114
165		Spot	1	Image 1	7	1000000174	1115
165		Spot	1	Image 1	7	1000000039	1116
168		Spot	1	Image 1	7	1000000041	1119
189		Spot	1	Image 1	7	1000000042	1120
178		Spot	1	Image 1	7	1000000044	1121
171		Spot	1	Image 1	7	1000000045	1122
143		Spot	1	Image 1	7	1000000043	1123
172		Spot	1	Image 1	7	1000000046	1124
214		Spot	1	Image 1	7	1000000047	1125
152		Spot	1	Image 1	7	1000000048	1126
163		Spot	1	Image 1	7	1000000049	1127
150		Spot	1	Image 1	7	1000000050	1128
184		Spot	1	Image 1	7	1000000051	1129
143		Spot	1	Image 1	7	1000000052	1130
173		Spot	1	Image 1	7	1000000053	1131
173		Spot	1	Image 1	7	1000000054	1132
201		Spot	1	Image 1	7	1000000055	1133
173		Spot	1	Image 1	7	1000000056	1134
180		Spot	1	Image 1	7	1000000057	1135
168		Spot	1	Image 1	7	1000000058	1136
101		Spot	1	Image 1	7	1000000059	1137
191		Spot	1	Image 1	7	1000000061	1138
221		Spot	1	Image 1	7	1000000060	1139
162		Spot	1	Image 1	7	1000000062	1140
164		Spot	1	Image 1	7	1000000063	1141
275		Spot	1	Image 1	7	1000000064	1142
259		Spot	1	Image 1	7	1000000065	1143
212		Spot	1	Image 1	7	1000000066	1144
189		Spot	1	Image 1	7	1000000068	1145
201		Spot	1	Image 1	7	1000000067	1146
186		Spot	1	Image 1	7	1000000069	1147
180		Spot	1	Image 1	7	1000000070	1148
266		Spot	1	Image 1	7	1000000071	1149
157		Spot	1	Image 1	7	1000000072	1150
155		Spot	1	Image 1	7	1000000073	1151
189		Spot	1	Image 1	7	1000000074	1152
151		Spot	1	Image 1	7	1000000076	1153
141		Spot	1	Image 1	7	1000000075	1154
191		Spot	1	Image 1	7	1000000080	1155
150		Spot	1	Image 1	7	1000000077	1156
191		Spot	1	Image 1	7	1000000078	1157
169		Spot	1	Image 1	7	1000000079	1158
163		Spot	1	Image 1	7	1000000082	1159
202		Spot	1	Image 1	7	1000000081	1160
152		Spot	1	Image 1	7	1000000083	1162
152		Spot	1	Image 1	7	1000000178	1163
146		Spot	1	Image 1	7	1000000085	1164
284		Spot	1	Image 1	7	1000000084	1165
126		Spot	1	Image 1	7	1000000086	1166
205		Spot	1	Image 1	7	1000000087	1167
232		Spot	1	Image 1	7	1000000088	1168
178		Spot	1	Image 1	7	1000000089	1169
271		Spot	1	Image 1	7	1000000090	1170
175		Spot	1	Image 1	7	1000000091	1171
192		Spot	1	Image 1	7	1000000093	1172
183		Spot	1	Image 1	7	1000000092	1173
257		Spot	1	Image 1	7	1000000175	1174
196		Spot	1	Image 1	7	1000000095	1175
214		Spot	1	Image 1	7	1000000094	1176
209		Spot	1	Image 1	7	1000000096	1177
182		Spot	1	Image 1	7	1000000097	1178
219		Spot	1	Image 1	7	1000000098	1179
198		Spot	1	Image 1	7	1000000099	1180
223		Spot	1	Image 1	7	1000000100	1182
126		Spot	1	Image 1	7	1000000101	1183
196		Spot	1	Image 1	7	1000000102	1184
126		Spot	1	Image 1	7	1000000103	1185
215		Spot	1	Image 1	7	1000000104	1186
191		Spot	1	Image 1	7	1000000105	1187
179		Spot	1	Image 1	7	1000000106	1188
197		Spot	1	Image 1	7	1000000107	1189
265		Spot	1	Image 1	7	1000000108	1190
159		Spot	1	Image 1	7	1000000109	1191
213		Spot	1	Image 1	7	1000000111	1192
135		Spot	1	Image 1	7	1000000110	1193
254		Spot	1	Image 1	7	1000000112	1194
205		Spot	1	Image 1	7	1000000113	1195
242		Spot	1	Image 1	7	1000000114	1196
153		Spot	1	Image 1	7	1000000115	1197
195		Spot	1	Image 1	7	1000000116	1198
241		Spot	1	Image 1	7	1000000117	1199
217		Spot	1	Image 1	7	1000000118	1200
129		Spot	1	Image 1	7	1000000119	1201
153		Spot	1	Image 1	7	1000000120	1202
272		Spot	1	Image 1	7	1000000121	1203
276		Spot	1	Image 1	7	1000000122	1204
162		Spot	1	Image 1	7	1000000124	1205
194		Spot	1	Image 1	7	1000000123	1206
185		Spot	1	Image 1	7	1000000125	1207
197		Spot	1	Image 1	7	1000000126	1208
166		Spot	1	Image 1	7	1000000127	1209
173		Spot	1	Image 1	7	1000000129	1210
224		Spot	1	Image 1	7	1000000130	1211
204		Spot	1	Image 1	7	1000000131	1212
204		Spot	1	Image 1	7	1000000132	1213
202		Spot	1	Image 1	7	1000000133	1214
217		Spot	1	Image 1	7	1000000134	1215
234		Spot	1	Image 1	7	1000000135	1216
219		Spot	1	Image 1	7	1000000136	1217
301		Spot	1	Image 1	7	1000000137	1218
189		Spot	1	Image 1	7	1000000138	1219
232		Spot	1	Image 1	7	1000000139	1220
251		Spot	1	Image 1	7	1000000140	1221
218		Spot	1	Image 1	7	1000000143	1222
473		Spot	1	Image 1	7	1000000141	1223
180		Spot	1	Image 1	7	1000000142	1224
140		Spot	1	Image 1	7	1000000144	1225
392		Spot	1	Image 1	7	1000000145	1226
293		Spot	1	Image 1	7	1000000146	1227
292		Spot	1	Image 1	7	1000000147	1228
179		Spot	1	Image 1	7	1000000148	1229
459		Spot	1	Image 1	7	1000000149	1230
371		Spot	1	Image 1	7	1000000150	1231
207		Spot	1	Image 1	7	1000000151	1232
214		Spot	1	Image 1	7	1000000152	1233
222		Spot	1	Image 1	7	1000000153	1234
197		Spot	1	Image 1	7	1000000154	1235
213		Spot	1	Image 1	7	1000000155	1236
274		Spot	1	Image 1	7	1000000156	1237
510		Spot	1	Image 1	7	1000000157	1238
336		Spot	1	Image 1	7	1000000158	1239
182		Spot	1	Image 1	7	1000000159	1240
246		Spot	1	Image 1	7	1000000160	1241
353		Spot	1	Image 1	7	1000000161	1242
259		Spot	1	Image 1	7	1000000162	1243
249		Spot	1	Image 1	7	1000000163	1244
216		Spot	1	Image 1	7	1000000164	1245
524		Spot	1	Image 1	7	1000000165	1246
337		Spot	1	Image 1	7	1000000166	1247
227		Spot	1	Image 1	7	1000000167	1248
224		Spot	1	Image 1	7	1000000168	1249
304		Spot	1	Image 1	7	1000000169	1250
356		Spot	1	Image 1	7	1000000170	1251
187		Spot	1	Image 1	7	1000000171	1252
188		Spot	1	Image 1	7	1000000172	1253
202		Spot	1	Image 1	7	1000000173	1254
153		Spot	1	Image 1	8	1000000000	1255
165		Spot	1	Image 1	8	1000000001	1256
130		Spot	1	Image 1	8	1000000005	1257
171		Spot	1	Image 1	8	1000000004	1258
156		Spot	1	Image 1	8	1000000003	1259
175		Spot	1	Image 1	8	1000000006	1260
130		Spot	1	Image 1	8	1000000007	1261
116		Spot	1	Image 1	8	1000000008	1262
153		Spot	1	Image 1	8	1000000009	1263
167		Spot	1	Image 1	8	1000000010	1264
154		Spot	1	Image 1	8	1000000011	1265
265		Spot	1	Image 1	8	1000000014	1266
168		Spot	1	Image 1	8	1000000012	1267
168		Spot	1	Image 1	8	1000000013	1268
211		Spot	1	Image 1	8	1000000015	1269
147		Spot	1	Image 1	8	1000000016	1270
137		Spot	1	Image 1	8	1000000017	1271
173		Spot	1	Image 1	8	1000000018	1272
142		Spot	1	Image 1	8	1000000019	1273
173		Spot	1	Image 1	8	1000000020	1274
193		Spot	1	Image 1	8	1000000021	1275
147		Spot	1	Image 1	8	1000000022	1276
166		Spot	1	Image 1	8	1000000023	1277
145		Spot	1	Image 1	8	1000000024	1278
191		Spot	1	Image 1	8	1000000025	1279
237		Spot	1	Image 1	8	1000000026	1280
147		Spot	1	Image 1	8	1000000027	1281
169		Spot	1	Image 1	8	1000000028	1282
170		Spot	1	Image 1	8	1000000029	1283
133		Spot	1	Image 1	8	1000000030	1284
176		Spot	1	Image 1	8	1000000031	1285
157		Spot	1	Image 1	8	1000000032	1286
161		Spot	1	Image 1	8	1000000033	1287
127		Spot	1	Image 1	8	1000000034	1288
150		Spot	1	Image 1	8	1000000035	1289
170		Spot	1	Image 1	8	1000000037	1290
157		Spot	1	Image 1	8	1000000036	1291
250		Spot	1	Image 1	8	1000000038	1292
127		Spot	1	Image 1	8	1000000040	1293
160		Spot	1	Image 1	8	1000000174	1294
139		Spot	1	Image 1	8	1000000039	1295
155		Spot	1	Image 1	8	1000000041	1298
218		Spot	1	Image 1	8	1000000042	1299
222		Spot	1	Image 1	8	1000000044	1300
138		Spot	1	Image 1	8	1000000043	1301
149		Spot	1	Image 1	8	1000000045	1302
162		Spot	1	Image 1	8	1000000046	1303
176		Spot	1	Image 1	8	1000000047	1304
157		Spot	1	Image 1	8	1000000048	1305
177		Spot	1	Image 1	8	1000000177	1306
160		Spot	1	Image 1	8	1000000049	1307
166		Spot	1	Image 1	8	1000000050	1308
200		Spot	1	Image 1	8	1000000052	1309
149		Spot	1	Image 1	8	1000000051	1310
203		Spot	1	Image 1	8	1000000053	1311
199		Spot	1	Image 1	8	1000000054	1312
213		Spot	1	Image 1	8	1000000055	1313
157		Spot	1	Image 1	8	1000000056	1314
173		Spot	1	Image 1	8	1000000057	1315
162		Spot	1	Image 1	8	1000000058	1316
173		Spot	1	Image 1	8	1000000059	1317
182		Spot	1	Image 1	8	1000000061	1318
182		Spot	1	Image 1	8	1000000060	1319
156		Spot	1	Image 1	8	1000000062	1320
201		Spot	1	Image 1	8	1000000063	1321
219		Spot	1	Image 1	8	1000000065	1322
292		Spot	1	Image 1	8	1000000064	1323
174		Spot	1	Image 1	8	1000000066	1324
175		Spot	1	Image 1	8	1000000067	1325
192		Spot	1	Image 1	8	1000000068	1326
175		Spot	1	Image 1	8	1000000069	1327
149		Spot	1	Image 1	8	1000000070	1328
225		Spot	1	Image 1	8	1000000071	1329
215		Spot	1	Image 1	8	1000000072	1330
146		Spot	1	Image 1	8	1000000073	1331
202		Spot	1	Image 1	8	1000000074	1332
145		Spot	1	Image 1	8	1000000076	1333
162		Spot	1	Image 1	8	1000000075	1334
213		Spot	1	Image 1	8	1000000080	1335
203		Spot	1	Image 1	8	1000000078	1336
177		Spot	1	Image 1	8	1000000079	1337
161		Spot	1	Image 1	8	1000000077	1338
228		Spot	1	Image 1	8	1000000081	1339
211		Spot	1	Image 1	8	1000000082	1340
185		Spot	1	Image 1	8	1000000083	1342
154		Spot	1	Image 1	8	1000000085	1343
151		Spot	1	Image 1	8	1000000086	1344
191		Spot	1	Image 1	8	1000000087	1345
259		Spot	1	Image 1	8	1000000084	1346
222		Spot	1	Image 1	8	1000000088	1347
211		Spot	1	Image 1	8	1000000089	1348
255		Spot	1	Image 1	8	1000000090	1349
162		Spot	1	Image 1	8	1000000091	1350
209		Spot	1	Image 1	8	1000000093	1351
195		Spot	1	Image 1	8	1000000092	1352
216		Spot	1	Image 1	8	1000000175	1353
164		Spot	1	Image 1	8	1000000094	1354
229		Spot	1	Image 1	8	1000000096	1355
245		Spot	1	Image 1	8	1000000095	1356
237		Spot	1	Image 1	8	1000000097	1357
219		Spot	1	Image 1	8	1000000098	1358
213		Spot	1	Image 1	8	1000000099	1359
269		Spot	1	Image 1	8	1000000100	1361
147		Spot	1	Image 1	8	1000000101	1362
207		Spot	1	Image 1	8	1000000102	1363
226		Spot	1	Image 1	8	1000000176	1364
148		Spot	1	Image 1	8	1000000103	1365
234		Spot	1	Image 1	8	1000000104	1366
210		Spot	1	Image 1	8	1000000105	1367
177		Spot	1	Image 1	8	1000000108	1368
189		Spot	1	Image 1	8	1000000106	1369
195		Spot	1	Image 1	8	1000000107	1370
135		Spot	1	Image 1	8	1000000109	1371
199		Spot	1	Image 1	8	1000000111	1372
146		Spot	1	Image 1	8	1000000110	1373
222		Spot	1	Image 1	8	1000000112	1374
228		Spot	1	Image 1	8	1000000113	1375
245		Spot	1	Image 1	8	1000000114	1376
133		Spot	1	Image 1	8	1000000115	1377
162		Spot	1	Image 1	8	1000000116	1378
269		Spot	1	Image 1	8	1000000117	1379
223		Spot	1	Image 1	8	1000000118	1380
140		Spot	1	Image 1	8	1000000119	1381
165		Spot	1	Image 1	8	1000000120	1382
236		Spot	1	Image 1	8	1000000122	1383
344		Spot	1	Image 1	8	1000000121	1384
175		Spot	1	Image 1	8	1000000123	1385
218		Spot	1	Image 1	8	1000000124	1386
172		Spot	1	Image 1	8	1000000125	1387
205		Spot	1	Image 1	8	1000000126	1388
150		Spot	1	Image 1	8	1000000127	1389
344		Spot	1	Image 1	8	1000000128	1390
176		Spot	1	Image 1	8	1000000129	1391
234		Spot	1	Image 1	8	1000000130	1392
217		Spot	1	Image 1	8	1000000131	1393
197		Spot	1	Image 1	8	1000000132	1394
220		Spot	1	Image 1	8	1000000133	1395
253		Spot	1	Image 1	8	1000000134	1396
247		Spot	1	Image 1	8	1000000135	1397
220		Spot	1	Image 1	8	1000000136	1398
345		Spot	1	Image 1	8	1000000137	1399
185		Spot	1	Image 1	8	1000000138	1400
224		Spot	1	Image 1	8	1000000139	1401
234		Spot	1	Image 1	8	1000000140	1402
475		Spot	1	Image 1	8	1000000141	1403
170		Spot	1	Image 1	8	1000000143	1404
169		Spot	1	Image 1	8	1000000142	1405
184		Spot	1	Image 1	8	1000000144	1406
375		Spot	1	Image 1	8	1000000145	1407
348		Spot	1	Image 1	8	1000000146	1408
292		Spot	1	Image 1	8	1000000147	1409
167		Spot	1	Image 1	8	1000000148	1410
401		Spot	1	Image 1	8	1000000149	1411
378		Spot	1	Image 1	8	1000000150	1412
227		Spot	1	Image 1	8	1000000151	1413
211		Spot	1	Image 1	8	1000000152	1414
248		Spot	1	Image 1	8	1000000153	1415
182		Spot	1	Image 1	8	1000000154	1416
183		Spot	1	Image 1	8	1000000155	1417
387		Spot	1	Image 1	8	1000000157	1418
362		Spot	1	Image 1	8	1000000158	1419
195		Spot	1	Image 1	8	1000000159	1420
278		Spot	1	Image 1	8	1000000160	1421
335		Spot	1	Image 1	8	1000000161	1422
231		Spot	1	Image 1	8	1000000162	1423
210		Spot	1	Image 1	8	1000000163	1424
207		Spot	1	Image 1	8	1000000164	1425
470		Spot	1	Image 1	8	1000000165	1426
397		Spot	1	Image 1	8	1000000166	1427
219		Spot	1	Image 1	8	1000000167	1428
220		Spot	1	Image 1	8	1000000168	1429
276		Spot	1	Image 1	8	1000000169	1430
328		Spot	1	Image 1	8	1000000170	1431
211		Spot	1	Image 1	8	1000000171	1432
184		Spot	1	Image 1	8	1000000172	1433
190		Spot	1	Image 1	8	1000000173	1434
174		Spot	1	Image 1	9	1000000000	1435
178		Spot	1	Image 1	9	1000000001	1436
162		Spot	1	Image 1	9	1000000002	1437
133		Spot	1	Image 1	9	1000000005	1438
157		Spot	1	Image 1	9	1000000004	1439
179		Spot	1	Image 1	9	1000000003	1440
188		Spot	1	Image 1	9	1000000006	1441
130		Spot	1	Image 1	9	1000000007	1442
126		Spot	1	Image 1	9	1000000008	1443
113		Spot	1	Image 1	9	1000000009	1444
126		Spot	1	Image 1	9	1000000011	1445
149		Spot	1	Image 1	9	1000000012	1446
182		Spot	1	Image 1	9	1000000013	1447
294		Spot	1	Image 1	9	1000000014	1448
190		Spot	1	Image 1	9	1000000015	1449
136		Spot	1	Image 1	9	1000000016	1450
138		Spot	1	Image 1	9	1000000017	1451
164		Spot	1	Image 1	9	1000000018	1452
158		Spot	1	Image 1	9	1000000019	1453
167		Spot	1	Image 1	9	1000000020	1454
228		Spot	1	Image 1	9	1000000021	1455
125		Spot	1	Image 1	9	1000000022	1456
158		Spot	1	Image 1	9	1000000023	1457
111		Spot	1	Image 1	9	1000000024	1458
166		Spot	1	Image 1	9	1000000025	1459
220		Spot	1	Image 1	9	1000000026	1460
146		Spot	1	Image 1	9	1000000027	1461
193		Spot	1	Image 1	9	1000000028	1462
137		Spot	1	Image 1	9	1000000029	1463
171		Spot	1	Image 1	9	1000000030	1464
195		Spot	1	Image 1	9	1000000031	1465
165		Spot	1	Image 1	9	1000000032	1466
173		Spot	1	Image 1	9	1000000033	1467
159		Spot	1	Image 1	9	1000000034	1468
169		Spot	1	Image 1	9	1000000035	1469
206		Spot	1	Image 1	9	1000000037	1470
180		Spot	1	Image 1	9	1000000036	1471
233		Spot	1	Image 1	9	1000000038	1472
164		Spot	1	Image 1	9	1000000040	1473
164		Spot	1	Image 1	9	1000000039	1474
146		Spot	1	Image 1	9	1000000174	1475
149		Spot	1	Image 1	9	1000000041	1477
139		Spot	1	Image 1	9	1000000042	1478
178		Spot	1	Image 1	9	1000000044	1479
156		Spot	1	Image 1	9	1000000045	1480
132		Spot	1	Image 1	9	1000000043	1481
122		Spot	1	Image 1	9	1000000046	1482
188		Spot	1	Image 1	9	1000000047	1483
155		Spot	1	Image 1	9	1000000048	1484
169		Spot	1	Image 1	9	1000000177	1485
144		Spot	1	Image 1	9	1000000049	1486
166		Spot	1	Image 1	9	1000000050	1487
165		Spot	1	Image 1	9	1000000051	1488
191		Spot	1	Image 1	9	1000000052	1489
220		Spot	1	Image 1	9	1000000053	1490
169		Spot	1	Image 1	9	1000000054	1491
228		Spot	1	Image 1	9	1000000055	1492
152		Spot	1	Image 1	9	1000000057	1493
136		Spot	1	Image 1	9	1000000056	1494
201		Spot	1	Image 1	9	1000000058	1495
138		Spot	1	Image 1	9	1000000059	1496
167		Spot	1	Image 1	9	1000000061	1497
187		Spot	1	Image 1	9	1000000060	1498
165		Spot	1	Image 1	9	1000000062	1499
168		Spot	1	Image 1	9	1000000063	1500
257		Spot	1	Image 1	9	1000000064	1501
295		Spot	1	Image 1	9	1000000065	1502
179		Spot	1	Image 1	9	1000000066	1503
175		Spot	1	Image 1	9	1000000067	1504
162		Spot	1	Image 1	9	1000000068	1505
201		Spot	1	Image 1	9	1000000069	1506
157		Spot	1	Image 1	9	1000000070	1507
222		Spot	1	Image 1	9	1000000071	1508
161		Spot	1	Image 1	9	1000000072	1509
133		Spot	1	Image 1	9	1000000073	1510
182		Spot	1	Image 1	9	1000000074	1511
167		Spot	1	Image 1	9	1000000076	1512
157		Spot	1	Image 1	9	1000000075	1513
240		Spot	1	Image 1	9	1000000080	1514
178		Spot	1	Image 1	9	1000000079	1515
145		Spot	1	Image 1	9	1000000077	1516
194		Spot	1	Image 1	9	1000000081	1517
220		Spot	1	Image 1	9	1000000082	1518
169		Spot	1	Image 1	9	1000000083	1520
134		Spot	1	Image 1	9	1000000085	1521
150		Spot	1	Image 1	9	1000000086	1522
209		Spot	1	Image 1	9	1000000087	1523
228		Spot	1	Image 1	9	1000000084	1524
170		Spot	1	Image 1	9	1000000088	1525
192		Spot	1	Image 1	9	1000000089	1526
269		Spot	1	Image 1	9	1000000090	1527
164		Spot	1	Image 1	9	1000000091	1528
205		Spot	1	Image 1	9	1000000093	1529
184		Spot	1	Image 1	9	1000000092	1530
160		Spot	1	Image 1	9	1000000094	1531
257		Spot	1	Image 1	9	1000000175	1532
218		Spot	1	Image 1	9	1000000095	1533
210		Spot	1	Image 1	9	1000000096	1534
187		Spot	1	Image 1	9	1000000097	1535
184		Spot	1	Image 1	9	1000000098	1536
169		Spot	1	Image 1	9	1000000099	1537
221		Spot	1	Image 1	9	1000000100	1539
144		Spot	1	Image 1	9	1000000101	1540
159		Spot	1	Image 1	9	1000000102	1541
211		Spot	1	Image 1	9	1000000176	1542
126		Spot	1	Image 1	9	1000000103	1543
248		Spot	1	Image 1	9	1000000104	1544
188		Spot	1	Image 1	9	1000000105	1545
197		Spot	1	Image 1	9	1000000108	1546
177		Spot	1	Image 1	9	1000000106	1547
216		Spot	1	Image 1	9	1000000107	1548
157		Spot	1	Image 1	9	1000000109	1549
135		Spot	1	Image 1	9	1000000179	1550
216		Spot	1	Image 1	9	1000000111	1551
137		Spot	1	Image 1	9	1000000110	1552
245		Spot	1	Image 1	9	1000000112	1553
184		Spot	1	Image 1	9	1000000113	1554
193		Spot	1	Image 1	9	1000000114	1555
133		Spot	1	Image 1	9	1000000115	1556
190		Spot	1	Image 1	9	1000000116	1557
279		Spot	1	Image 1	9	1000000117	1558
193		Spot	1	Image 1	9	1000000118	1559
156		Spot	1	Image 1	9	1000000120	1560
129		Spot	1	Image 1	9	1000000119	1561
268		Spot	1	Image 1	9	1000000121	1562
229		Spot	1	Image 1	9	1000000122	1563
169		Spot	1	Image 1	9	1000000124	1564
177		Spot	1	Image 1	9	1000000123	1565
190		Spot	1	Image 1	9	1000000125	1566
302		Spot	1	Image 1	9	1000000128	1567
215		Spot	1	Image 1	9	1000000126	1568
161		Spot	1	Image 1	9	1000000127	1569
196		Spot	1	Image 1	9	1000000129	1570
277		Spot	1	Image 1	9	1000000130	1571
211		Spot	1	Image 1	9	1000000132	1572
180		Spot	1	Image 1	9	1000000131	1573
186		Spot	1	Image 1	9	1000000133	1574
249		Spot	1	Image 1	9	1000000134	1575
216		Spot	1	Image 1	9	1000000135	1576
170		Spot	1	Image 1	9	1000000136	1577
285		Spot	1	Image 1	9	1000000137	1578
207		Spot	1	Image 1	9	1000000138	1579
177		Spot	1	Image 1	9	1000000139	1580
239		Spot	1	Image 1	9	1000000140	1581
354		Spot	1	Image 1	9	1000000141	1582
193		Spot	1	Image 1	9	1000000142	1583
213		Spot	1	Image 1	9	1000000143	1584
163		Spot	1	Image 1	9	1000000144	1585
373		Spot	1	Image 1	9	1000000145	1586
339		Spot	1	Image 1	9	1000000146	1587
329		Spot	1	Image 1	9	1000000147	1588
219		Spot	1	Image 1	9	1000000148	1589
455		Spot	1	Image 1	9	1000000149	1590
439		Spot	1	Image 1	9	1000000150	1591
229		Spot	1	Image 1	9	1000000151	1592
225		Spot	1	Image 1	9	1000000152	1593
190		Spot	1	Image 1	9	1000000153	1594
202		Spot	1	Image 1	9	1000000154	1595
167		Spot	1	Image 1	9	1000000155	1596
463		Spot	1	Image 1	9	1000000157	1597
348		Spot	1	Image 1	9	1000000158	1598
169		Spot	1	Image 1	9	1000000159	1599
230		Spot	1	Image 1	9	1000000160	1600
287		Spot	1	Image 1	9	1000000162	1601
320		Spot	1	Image 1	9	1000000161	1602
271		Spot	1	Image 1	9	1000000163	1603
215		Spot	1	Image 1	9	1000000164	1604
440		Spot	1	Image 1	9	1000000165	1605
335		Spot	1	Image 1	9	1000000166	1606
192		Spot	1	Image 1	9	1000000167	1607
181		Spot	1	Image 1	9	1000000168	1608
380		Spot	1	Image 1	9	1000000169	1609
406		Spot	1	Image 1	9	1000000170	1610
190		Spot	1	Image 1	9	1000000171	1611
153		Spot	1	Image 1	9	1000000172	1612
187		Spot	1	Image 1	9	1000000173	1613
183		Spot	1	Image 1	10	1000000000	1614
157		Spot	1	Image 1	10	1000000001	1615
165		Spot	1	Image 1	10	1000000002	1616
146		Spot	1	Image 1	10	1000000004	1617
140		Spot	1	Image 1	10	1000000005	1618
152		Spot	1	Image 1	10	1000000003	1619
216		Spot	1	Image 1	10	1000000006	1620
119		Spot	1	Image 1	10	1000000008	1621
129		Spot	1	Image 1	10	1000000009	1622
153		Spot	1	Image 1	10	1000000011	1623
161		Spot	1	Image 1	10	1000000013	1624
255		Spot	1	Image 1	10	1000000014	1625
180		Spot	1	Image 1	10	1000000012	1626
212		Spot	1	Image 1	10	1000000015	1627
141		Spot	1	Image 1	10	1000000016	1628
119		Spot	1	Image 1	10	1000000017	1629
141		Spot	1	Image 1	10	1000000018	1630
157		Spot	1	Image 1	10	1000000019	1631
158		Spot	1	Image 1	10	1000000020	1632
182		Spot	1	Image 1	10	1000000021	1633
121		Spot	1	Image 1	10	1000000022	1634
212		Spot	1	Image 1	10	1000000023	1635
130		Spot	1	Image 1	10	1000000024	1636
156		Spot	1	Image 1	10	1000000025	1637
258		Spot	1	Image 1	10	1000000026	1638
141		Spot	1	Image 1	10	1000000027	1639
164		Spot	1	Image 1	10	1000000028	1640
161		Spot	1	Image 1	10	1000000030	1641
148		Spot	1	Image 1	10	1000000029	1642
145		Spot	1	Image 1	10	1000000031	1643
166		Spot	1	Image 1	10	1000000032	1644
168		Spot	1	Image 1	10	1000000033	1645
147		Spot	1	Image 1	10	1000000034	1646
136		Spot	1	Image 1	10	1000000035	1647
207		Spot	1	Image 1	10	1000000037	1648
167		Spot	1	Image 1	10	1000000036	1649
228		Spot	1	Image 1	10	1000000038	1650
163		Spot	1	Image 1	10	1000000040	1651
175		Spot	1	Image 1	10	1000000039	1652
170		Spot	1	Image 1	10	1000000174	1653
145		Spot	1	Image 1	10	1000000041	1655
177		Spot	1	Image 1	10	1000000044	1656
181		Spot	1	Image 1	10	1000000042	1657
163		Spot	1	Image 1	10	1000000045	1658
122		Spot	1	Image 1	10	1000000043	1659
168		Spot	1	Image 1	10	1000000047	1660
174		Spot	1	Image 1	10	1000000046	1661
170		Spot	1	Image 1	10	1000000048	1663
163		Spot	1	Image 1	10	1000000049	1664
132		Spot	1	Image 1	10	1000000050	1665
157		Spot	1	Image 1	10	1000000051	1666
154		Spot	1	Image 1	10	1000000052	1667
176		Spot	1	Image 1	10	1000000053	1668
166		Spot	1	Image 1	10	1000000054	1669
230		Spot	1	Image 1	10	1000000055	1670
162		Spot	1	Image 1	10	1000000056	1671
184		Spot	1	Image 1	10	1000000057	1672
195		Spot	1	Image 1	10	1000000058	1673
155		Spot	1	Image 1	10	1000000059	1674
192		Spot	1	Image 1	10	1000000060	1675
224		Spot	1	Image 1	10	1000000061	1676
157		Spot	1	Image 1	10	1000000062	1677
170		Spot	1	Image 1	10	1000000063	1678
323		Spot	1	Image 1	10	1000000064	1679
252		Spot	1	Image 1	10	1000000065	1680
198		Spot	1	Image 1	10	1000000066	1681
181		Spot	1	Image 1	10	1000000067	1682
184		Spot	1	Image 1	10	1000000068	1683
195		Spot	1	Image 1	10	1000000069	1684
252		Spot	1	Image 1	10	1000000071	1685
171		Spot	1	Image 1	10	1000000070	1686
178		Spot	1	Image 1	10	1000000072	1687
139		Spot	1	Image 1	10	1000000073	1688
216		Spot	1	Image 1	10	1000000074	1689
199		Spot	1	Image 1	10	1000000076	1690
148		Spot	1	Image 1	10	1000000075	1691
166		Spot	1	Image 1	10	1000000079	1692
226		Spot	1	Image 1	10	1000000080	1693
181		Spot	1	Image 1	10	1000000078	1694
161		Spot	1	Image 1	10	1000000077	1695
205		Spot	1	Image 1	10	1000000081	1696
181		Spot	1	Image 1	10	1000000082	1697
185		Spot	1	Image 1	10	1000000083	1699
141		Spot	1	Image 1	10	1000000178	1700
139		Spot	1	Image 1	10	1000000085	1701
143		Spot	1	Image 1	10	1000000086	1702
189		Spot	1	Image 1	10	1000000087	1703
200		Spot	1	Image 1	10	1000000084	1704
259		Spot	1	Image 1	10	1000000088	1705
190		Spot	1	Image 1	10	1000000089	1706
290		Spot	1	Image 1	10	1000000090	1707
169		Spot	1	Image 1	10	1000000091	1708
219		Spot	1	Image 1	10	1000000093	1709
217		Spot	1	Image 1	10	1000000092	1710
217		Spot	1	Image 1	10	1000000095	1711
190		Spot	1	Image 1	10	1000000096	1712
234		Spot	1	Image 1	10	1000000094	1713
154		Spot	1	Image 1	10	1000000097	1714
204		Spot	1	Image 1	10	1000000098	1715
207		Spot	1	Image 1	10	1000000099	1716
189		Spot	1	Image 1	10	1000000100	1718
149		Spot	1	Image 1	10	1000000101	1719
183		Spot	1	Image 1	10	1000000102	1720
205		Spot	1	Image 1	10	1000000176	1721
134		Spot	1	Image 1	10	1000000103	1722
229		Spot	1	Image 1	10	1000000104	1723
183		Spot	1	Image 1	10	1000000105	1724
204		Spot	1	Image 1	10	1000000108	1725
210		Spot	1	Image 1	10	1000000106	1726
216		Spot	1	Image 1	10	1000000107	1727
132		Spot	1	Image 1	10	1000000109	1728
147		Spot	1	Image 1	10	1000000110	1729
207		Spot	1	Image 1	10	1000000111	1730
219		Spot	1	Image 1	10	1000000112	1731
188		Spot	1	Image 1	10	1000000113	1732
215		Spot	1	Image 1	10	1000000114	1733
145		Spot	1	Image 1	10	1000000115	1734
170		Spot	1	Image 1	10	1000000116	1735
230		Spot	1	Image 1	10	1000000117	1736
172		Spot	1	Image 1	10	1000000118	1737
144		Spot	1	Image 1	10	1000000119	1738
148		Spot	1	Image 1	10	1000000120	1739
287		Spot	1	Image 1	10	1000000122	1740
188		Spot	1	Image 1	10	1000000123	1741
168		Spot	1	Image 1	10	1000000124	1742
171		Spot	1	Image 1	10	1000000125	1743
209		Spot	1	Image 1	10	1000000126	1744
181		Spot	1	Image 1	10	1000000127	1745
283		Spot	1	Image 1	10	1000000128	1746
168		Spot	1	Image 1	10	1000000129	1747
193		Spot	1	Image 1	10	1000000130	1748
255		Spot	1	Image 1	10	1000000132	1749
190		Spot	1	Image 1	10	1000000131	1750
160		Spot	1	Image 1	10	1000000133	1751
229		Spot	1	Image 1	10	1000000134	1752
219		Spot	1	Image 1	10	1000000135	1753
176		Spot	1	Image 1	10	1000000136	1754
331		Spot	1	Image 1	10	1000000137	1755
218		Spot	1	Image 1	10	1000000138	1756
224		Spot	1	Image 1	10	1000000139	1757
231		Spot	1	Image 1	10	1000000140	1758
229		Spot	1	Image 1	10	1000000143	1759
379		Spot	1	Image 1	10	1000000141	1760
173		Spot	1	Image 1	10	1000000142	1761
131		Spot	1	Image 1	10	1000000144	1762
306		Spot	1	Image 1	10	1000000145	1763
295		Spot	1	Image 1	10	1000000146	1764
297		Spot	1	Image 1	10	1000000147	1765
201		Spot	1	Image 1	10	1000000148	1767
488		Spot	1	Image 1	10	1000000149	1768
400		Spot	1	Image 1	10	1000000150	1769
219		Spot	1	Image 1	10	1000000151	1770
205		Spot	1	Image 1	10	1000000152	1771
265		Spot	1	Image 1	10	1000000153	1772
192		Spot	1	Image 1	10	1000000154	1773
192		Spot	1	Image 1	10	1000000155	1774
426		Spot	1	Image 1	10	1000000157	1775
329		Spot	1	Image 1	10	1000000158	1776
139		Spot	1	Image 1	10	1000000159	1777
213		Spot	1	Image 1	10	1000000160	1778
312		Spot	1	Image 1	10	1000000161	1779
226		Spot	1	Image 1	10	1000000162	1780
186		Spot	1	Image 1	10	1000000163	1781
248		Spot	1	Image 1	10	1000000164	1782
423		Spot	1	Image 1	10	1000000165	1783
353		Spot	1	Image 1	10	1000000166	1784
221		Spot	1	Image 1	10	1000000167	1785
209		Spot	1	Image 1	10	1000000168	1786
313		Spot	1	Image 1	10	1000000169	1787
317		Spot	1	Image 1	10	1000000170	1788
162		Spot	1	Image 1	10	1000000171	1789
184		Spot	1	Image 1	10	1000000172	1790
197		Spot	1	Image 1	10	1000000173	1791
167		Spot	1	Image 1	11	1000000000	1792
165		Spot	1	Image 1	11	1000000001	1793
166		Spot	1	Image 1	11	1000000002	1794
166		Spot	1	Image 1	11	1000000004	1795
149		Spot	1	Image 1	11	1000000005	1796
133		Spot	1	Image 1	11	1000000003	1797
146		Spot	1	Image 1	11	1000000006	1798
157		Spot	1	Image 1	11	1000000008	1799
137		Spot	1	Image 1	11	1000000009	1800
149		Spot	1	Image 1	11	1000000011	1801
162		Spot	1	Image 1	11	1000000013	1802
161		Spot	1	Image 1	11	1000000012	1803
335		Spot	1	Image 1	11	1000000014	1804
192		Spot	1	Image 1	11	1000000015	1805
139		Spot	1	Image 1	11	1000000016	1806
142		Spot	1	Image 1	11	1000000017	1807
163		Spot	1	Image 1	11	1000000018	1808
124		Spot	1	Image 1	11	1000000019	1809
152		Spot	1	Image 1	11	1000000020	1810
214		Spot	1	Image 1	11	1000000021	1811
141		Spot	1	Image 1	11	1000000022	1812
174		Spot	1	Image 1	11	1000000023	1813
129		Spot	1	Image 1	11	1000000024	1814
149		Spot	1	Image 1	11	1000000025	1815
202		Spot	1	Image 1	11	1000000026	1816
134		Spot	1	Image 1	11	1000000027	1817
193		Spot	1	Image 1	11	1000000180	1818
180		Spot	1	Image 1	11	1000000028	1819
177		Spot	1	Image 1	11	1000000029	1820
153		Spot	1	Image 1	11	1000000030	1821
190		Spot	1	Image 1	11	1000000031	1822
161		Spot	1	Image 1	11	1000000032	1823
149		Spot	1	Image 1	11	1000000033	1824
143		Spot	1	Image 1	11	1000000034	1825
125		Spot	1	Image 1	11	1000000035	1826
168		Spot	1	Image 1	11	1000000037	1827
169		Spot	1	Image 1	11	1000000036	1828
221		Spot	1	Image 1	11	1000000038	1829
180		Spot	1	Image 1	11	1000000040	1830
163		Spot	1	Image 1	11	1000000039	1831
145		Spot	1	Image 1	11	1000000174	1832
163		Spot	1	Image 1	11	1000000041	1834
148		Spot	1	Image 1	11	1000000045	1835
156		Spot	1	Image 1	11	1000000042	1836
206		Spot	1	Image 1	11	1000000044	1837
156		Spot	1	Image 1	11	1000000043	1838
151		Spot	1	Image 1	11	1000000046	1839
170		Spot	1	Image 1	11	1000000047	1840
141		Spot	1	Image 1	11	1000000048	1842
161		Spot	1	Image 1	11	1000000177	1843
183		Spot	1	Image 1	11	1000000049	1844
155		Spot	1	Image 1	11	1000000050	1845
216		Spot	1	Image 1	11	1000000052	1846
143		Spot	1	Image 1	11	1000000051	1847
185		Spot	1	Image 1	11	1000000053	1848
172		Spot	1	Image 1	11	1000000054	1849
254		Spot	1	Image 1	11	1000000055	1850
145		Spot	1	Image 1	11	1000000056	1851
161		Spot	1	Image 1	11	1000000057	1852
177		Spot	1	Image 1	11	1000000058	1853
160		Spot	1	Image 1	11	1000000059	1854
145		Spot	1	Image 1	11	1000000060	1855
184		Spot	1	Image 1	11	1000000061	1856
164		Spot	1	Image 1	11	1000000062	1857
178		Spot	1	Image 1	11	1000000063	1858
269		Spot	1	Image 1	11	1000000064	1859
244		Spot	1	Image 1	11	1000000065	1860
219		Spot	1	Image 1	11	1000000066	1861
202		Spot	1	Image 1	11	1000000067	1862
182		Spot	1	Image 1	11	1000000068	1863
154		Spot	1	Image 1	11	1000000069	1864
243		Spot	1	Image 1	11	1000000071	1865
173		Spot	1	Image 1	11	1000000070	1866
206		Spot	1	Image 1	11	1000000072	1867
119		Spot	1	Image 1	11	1000000073	1868
197		Spot	1	Image 1	11	1000000074	1869
158		Spot	1	Image 1	11	1000000075	1870
194		Spot	1	Image 1	11	1000000076	1871
239		Spot	1	Image 1	11	1000000080	1872
163		Spot	1	Image 1	11	1000000079	1873
201		Spot	1	Image 1	11	1000000078	1874
168		Spot	1	Image 1	11	1000000077	1875
208		Spot	1	Image 1	11	1000000081	1876
184		Spot	1	Image 1	11	1000000082	1877
177		Spot	1	Image 1	11	1000000083	1879
160		Spot	1	Image 1	11	1000000178	1880
153		Spot	1	Image 1	11	1000000085	1881
140		Spot	1	Image 1	11	1000000086	1882
184		Spot	1	Image 1	11	1000000087	1883
215		Spot	1	Image 1	11	1000000084	1884
177		Spot	1	Image 1	11	1000000088	1885
187		Spot	1	Image 1	11	1000000089	1886
277		Spot	1	Image 1	11	1000000090	1887
158		Spot	1	Image 1	11	1000000091	1888
177		Spot	1	Image 1	11	1000000092	1889
204		Spot	1	Image 1	11	1000000175	1890
200		Spot	1	Image 1	11	1000000094	1891
195		Spot	1	Image 1	11	1000000095	1892
197		Spot	1	Image 1	11	1000000096	1893
180		Spot	1	Image 1	11	1000000097	1894
202		Spot	1	Image 1	11	1000000098	1895
173		Spot	1	Image 1	11	1000000099	1896
298		Spot	1	Image 1	11	1000000100	1898
125		Spot	1	Image 1	11	1000000101	1899
175		Spot	1	Image 1	11	1000000102	1900
236		Spot	1	Image 1	11	1000000176	1901
133		Spot	1	Image 1	11	1000000103	1902
226		Spot	1	Image 1	11	1000000104	1903
203		Spot	1	Image 1	11	1000000105	1904
175		Spot	1	Image 1	11	1000000108	1905
176		Spot	1	Image 1	11	1000000106	1906
175		Spot	1	Image 1	11	1000000107	1907
135		Spot	1	Image 1	11	1000000109	1908
226		Spot	1	Image 1	11	1000000111	1909
140		Spot	1	Image 1	11	1000000110	1910
208		Spot	1	Image 1	11	1000000112	1911
196		Spot	1	Image 1	11	1000000113	1912
240		Spot	1	Image 1	11	1000000114	1913
137		Spot	1	Image 1	11	1000000115	1914
177		Spot	1	Image 1	11	1000000116	1915
197		Spot	1	Image 1	11	1000000117	1916
196		Spot	1	Image 1	11	1000000118	1917
139		Spot	1	Image 1	11	1000000119	1918
171		Spot	1	Image 1	11	1000000120	1919
275		Spot	1	Image 1	11	1000000121	1920
269		Spot	1	Image 1	11	1000000122	1921
206		Spot	1	Image 1	11	1000000123	1922
137		Spot	1	Image 1	11	1000000124	1923
192		Spot	1	Image 1	11	1000000125	1924
172		Spot	1	Image 1	11	1000000127	1925
212		Spot	1	Image 1	11	1000000126	1926
261		Spot	1	Image 1	11	1000000128	1927
216		Spot	1	Image 1	11	1000000129	1928
227		Spot	1	Image 1	11	1000000130	1929
182		Spot	1	Image 1	11	1000000131	1930
179		Spot	1	Image 1	11	1000000132	1931
168		Spot	1	Image 1	11	1000000133	1932
233		Spot	1	Image 1	11	1000000134	1933
196		Spot	1	Image 1	11	1000000135	1934
219		Spot	1	Image 1	11	1000000136	1935
365		Spot	1	Image 1	11	1000000137	1936
207		Spot	1	Image 1	11	1000000138	1937
220		Spot	1	Image 1	11	1000000139	1938
233		Spot	1	Image 1	11	1000000140	1939
419		Spot	1	Image 1	11	1000000141	1940
211		Spot	1	Image 1	11	1000000143	1941
258		Spot	1	Image 1	11	1000000142	1942
129		Spot	1	Image 1	11	1000000144	1943
328		Spot	1	Image 1	11	1000000145	1944
332		Spot	1	Image 1	11	1000000146	1945
314		Spot	1	Image 1	11	1000000147	1947
210		Spot	1	Image 1	11	1000000148	1948
473		Spot	1	Image 1	11	1000000149	1949
393		Spot	1	Image 1	11	1000000150	1950
221		Spot	1	Image 1	11	1000000151	1951
218		Spot	1	Image 1	11	1000000152	1952
279		Spot	1	Image 1	11	1000000153	1953
194		Spot	1	Image 1	11	1000000154	1954
232		Spot	1	Image 1	11	1000000155	1955
416		Spot	1	Image 1	11	1000000157	1956
425		Spot	1	Image 1	11	1000000158	1957
188		Spot	1	Image 1	11	1000000159	1958
289		Spot	1	Image 1	11	1000000160	1959
220		Spot	1	Image 1	11	1000000162	1960
352		Spot	1	Image 1	11	1000000161	1961
249		Spot	1	Image 1	11	1000000163	1962
258		Spot	1	Image 1	11	1000000164	1963
461		Spot	1	Image 1	11	1000000165	1964
364		Spot	1	Image 1	11	1000000166	1965
206		Spot	1	Image 1	11	1000000167	1966
209		Spot	1	Image 1	11	1000000168	1967
362		Spot	1	Image 1	11	1000000169	1968
321		Spot	1	Image 1	11	1000000170	1969
176		Spot	1	Image 1	11	1000000171	1970
202		Spot	1	Image 1	11	1000000172	1971
166		Spot	1	Image 1	11	1000000173	1972
148		Spot	1	Image 1	12	1000000000	1973
183		Spot	1	Image 1	12	1000000001	1974
133		Spot	1	Image 1	12	1000000005	1975
152		Spot	1	Image 1	12	1000000004	1976
148		Spot	1	Image 1	12	1000000003	1977
189		Spot	1	Image 1	12	1000000006	1978
143		Spot	1	Image 1	12	1000000007	1979
122		Spot	1	Image 1	12	1000000008	1980
131		Spot	1	Image 1	12	1000000009	1981
152		Spot	1	Image 1	12	1000000011	1982
162		Spot	1	Image 1	12	1000000013	1983
173		Spot	1	Image 1	12	1000000012	1984
331		Spot	1	Image 1	12	1000000014	1985
180		Spot	1	Image 1	12	1000000015	1986
118		Spot	1	Image 1	12	1000000016	1987
135		Spot	1	Image 1	12	1000000017	1988
163		Spot	1	Image 1	12	1000000018	1989
134		Spot	1	Image 1	12	1000000019	1990
158		Spot	1	Image 1	12	1000000020	1991
204		Spot	1	Image 1	12	1000000021	1992
128		Spot	1	Image 1	12	1000000022	1993
175		Spot	1	Image 1	12	1000000023	1994
141		Spot	1	Image 1	12	1000000024	1995
206		Spot	1	Image 1	12	1000000025	1996
222		Spot	1	Image 1	12	1000000026	1997
153		Spot	1	Image 1	12	1000000027	1998
168		Spot	1	Image 1	12	1000000180	1999
142		Spot	1	Image 1	12	1000000028	2000
117		Spot	1	Image 1	12	1000000029	2001
154		Spot	1	Image 1	12	1000000030	2002
195		Spot	1	Image 1	12	1000000031	2003
165		Spot	1	Image 1	12	1000000032	2004
170		Spot	1	Image 1	12	1000000033	2005
137		Spot	1	Image 1	12	1000000034	2006
123		Spot	1	Image 1	12	1000000035	2007
199		Spot	1	Image 1	12	1000000037	2008
153		Spot	1	Image 1	12	1000000036	2009
250		Spot	1	Image 1	12	1000000038	2010
161		Spot	1	Image 1	12	1000000040	2011
164		Spot	1	Image 1	12	1000000039	2012
199		Spot	1	Image 1	12	1000000174	2013
158		Spot	1	Image 1	12	1000000041	2015
205		Spot	1	Image 1	12	1000000045	2016
147		Spot	1	Image 1	12	1000000044	2017
141		Spot	1	Image 1	12	1000000042	2018
130		Spot	1	Image 1	12	1000000043	2019
157		Spot	1	Image 1	12	1000000046	2020
161		Spot	1	Image 1	12	1000000047	2021
170		Spot	1	Image 1	12	1000000048	2023
125		Spot	1	Image 1	12	1000000049	2024
145		Spot	1	Image 1	12	1000000050	2025
165		Spot	1	Image 1	12	1000000051	2026
154		Spot	1	Image 1	12	1000000052	2027
182		Spot	1	Image 1	12	1000000053	2028
178		Spot	1	Image 1	12	1000000054	2029
245		Spot	1	Image 1	12	1000000055	2030
150		Spot	1	Image 1	12	1000000056	2031
168		Spot	1	Image 1	12	1000000057	2032
169		Spot	1	Image 1	12	1000000058	2033
155		Spot	1	Image 1	12	1000000059	2034
172		Spot	1	Image 1	12	1000000061	2035
137		Spot	1	Image 1	12	1000000060	2036
188		Spot	1	Image 1	12	1000000062	2037
165		Spot	1	Image 1	12	1000000063	2038
231		Spot	1	Image 1	12	1000000065	2039
276		Spot	1	Image 1	12	1000000064	2040
187		Spot	1	Image 1	12	1000000066	2041
187		Spot	1	Image 1	12	1000000067	2042
[truncated: 8,248 more rows]
