# Supplementary material for: Protocol for real-time monitoring of CD8+ T and myeloid cell behavior in human high-grade serous ovarian cancer slices
Source: STAR Protoc. 2024 Jun 2;5(2):103102. doi: 10.1016/j.xpro.2024.103102 (PMC11179100; doi:10.1016/j.xpro.2024.103102)
Supplement: Data S3. Files for testing the R script, quantification and statistical analysis step 2 [file mmc3.zip › Test files/Slice1_a/__Intensity_Center_Ch=2_Img=1.csv]

Intensity Center Ch=2 Img=1
====================
Intensity Center	Unit	Category	Channel	Image	Time	TrackID	ID
118		Spot	2	Image 1	1	1000000000	0
129		Spot	2	Image 1	1	1000000001	1
118		Spot	2	Image 1	1	1000000002	2
112		Spot	2	Image 1	1	1000000003	3
176		Spot	2	Image 1	1	1000000004	4
194		Spot	2	Image 1	1	1000000005	5
133		Spot	2	Image 1	1	1000000006	6
153		Spot	2	Image 1	1	1000000007	7
154		Spot	2	Image 1	1	1000000008	8
135		Spot	2	Image 1	1	1000000009	9
130		Spot	2	Image 1	1	1000000010	10
179		Spot	2	Image 1	1	1000000011	11
134		Spot	2	Image 1	1	1000000012	12
125		Spot	2	Image 1	1	1000000013	13
189		Spot	2	Image 1	1	1000000014	14
179		Spot	2	Image 1	1	1000000015	15
147		Spot	2	Image 1	1	1000000016	16
159		Spot	2	Image 1	1	1000000017	17
142		Spot	2	Image 1	1	1000000018	18
163		Spot	2	Image 1	1	1000000019	19
150		Spot	2	Image 1	1	1000000020	20
124		Spot	2	Image 1	1	1000000021	21
233		Spot	2	Image 1	1	1000000022	22
130		Spot	2	Image 1	1	1000000023	23
185		Spot	2	Image 1	1	1000000024	24
125		Spot	2	Image 1	1	1000000025	25
118		Spot	2	Image 1	1	1000000026	26
157		Spot	2	Image 1	1	1000000027	27
152		Spot	2	Image 1	1	1000000028	28
129		Spot	2	Image 1	1	1000000029	29
122		Spot	2	Image 1	1	1000000030	30
121		Spot	2	Image 1	1	1000000031	31
170		Spot	2	Image 1	1	1000000032	32
163		Spot	2	Image 1	1	1000000033	33
117		Spot	2	Image 1	1	1000000034	34
154		Spot	2	Image 1	1	1000000035	35
142		Spot	2	Image 1	1	1000000036	36
128		Spot	2	Image 1	1	1000000037	37
145		Spot	2	Image 1	1	1000000038	38
108		Spot	2	Image 1	1	1000000039	39
128		Spot	2	Image 1	1	1000000040	40
139		Spot	2	Image 1	1	1000000041	43
144		Spot	2	Image 1	1	1000000042	44
151		Spot	2	Image 1	1	1000000043	45
122		Spot	2	Image 1	1	1000000044	46
154		Spot	2	Image 1	1	1000000045	47
147		Spot	2	Image 1	1	1000000046	48
118		Spot	2	Image 1	1	1000000047	49
133		Spot	2	Image 1	1	1000000048	50
143		Spot	2	Image 1	1	1000000049	51
136		Spot	2	Image 1	1	1000000050	52
139		Spot	2	Image 1	1	1000000051	53
148		Spot	2	Image 1	1	1000000052	54
139		Spot	2	Image 1	1	1000000053	55
120		Spot	2	Image 1	1	1000000054	56
141		Spot	2	Image 1	1	1000000055	57
154		Spot	2	Image 1	1	1000000056	58
125		Spot	2	Image 1	1	1000000057	59
139		Spot	2	Image 1	1	1000000058	60
131		Spot	2	Image 1	1	1000000059	61
118		Spot	2	Image 1	1	1000000060	62
116		Spot	2	Image 1	1	1000000061	63
183		Spot	2	Image 1	1	1000000062	64
118		Spot	2	Image 1	1	1000000063	65
124		Spot	2	Image 1	1	1000000064	66
114		Spot	2	Image 1	1	1000000065	67
139		Spot	2	Image 1	1	1000000066	68
126		Spot	2	Image 1	1	1000000067	69
118		Spot	2	Image 1	1	1000000068	70
120		Spot	2	Image 1	1	1000000069	71
142		Spot	2	Image 1	1	1000000070	72
114		Spot	2	Image 1	1	1000000071	73
161		Spot	2	Image 1	1	1000000072	74
127		Spot	2	Image 1	1	1000000073	75
161		Spot	2	Image 1	1	1000000074	76
167		Spot	2	Image 1	1	1000000075	77
134		Spot	2	Image 1	1	1000000076	78
174		Spot	2	Image 1	1	1000000077	79
122		Spot	2	Image 1	1	1000000078	80
143		Spot	2	Image 1	1	1000000079	81
133		Spot	2	Image 1	1	1000000080	82
150		Spot	2	Image 1	1	1000000081	83
130		Spot	2	Image 1	1	1000000082	84
130		Spot	2	Image 1	1	1000000083	86
121		Spot	2	Image 1	1	1000000084	87
207		Spot	2	Image 1	1	1000000085	88
155		Spot	2	Image 1	1	1000000086	89
119		Spot	2	Image 1	1	1000000087	90
151		Spot	2	Image 1	1	1000000088	91
131		Spot	2	Image 1	1	1000000089	92
136		Spot	2	Image 1	1	1000000090	93
164		Spot	2	Image 1	1	1000000091	94
120		Spot	2	Image 1	1	1000000092	95
126		Spot	2	Image 1	1	1000000093	96
129		Spot	2	Image 1	1	1000000094	97
130		Spot	2	Image 1	1	1000000095	98
124		Spot	2	Image 1	1	1000000096	99
114		Spot	2	Image 1	1	1000000097	100
149		Spot	2	Image 1	1	1000000098	101
108		Spot	2	Image 1	1	1000000099	102
122		Spot	2	Image 1	1	1000000100	103
152		Spot	2	Image 1	1	1000000101	105
202		Spot	2	Image 1	1	1000000102	106
118		Spot	2	Image 1	1	1000000103	107
116		Spot	2	Image 1	1	1000000104	108
122		Spot	2	Image 1	1	1000000105	109
140		Spot	2	Image 1	1	1000000106	110
133		Spot	2	Image 1	1	1000000107	111
147		Spot	2	Image 1	1	1000000108	112
148		Spot	2	Image 1	1	1000000109	113
127		Spot	2	Image 1	1	1000000110	114
122		Spot	2	Image 1	1	1000000111	115
127		Spot	2	Image 1	1	1000000112	116
122		Spot	2	Image 1	1	1000000113	117
127		Spot	2	Image 1	1	1000000114	118
149		Spot	2	Image 1	1	1000000115	119
115		Spot	2	Image 1	1	1000000116	120
122		Spot	2	Image 1	1	1000000117	121
111		Spot	2	Image 1	1	1000000118	122
133		Spot	2	Image 1	1	1000000119	123
123		Spot	2	Image 1	1	1000000120	124
126		Spot	2	Image 1	1	1000000121	125
107		Spot	2	Image 1	1	1000000122	126
124		Spot	2	Image 1	1	1000000123	127
175		Spot	2	Image 1	1	1000000124	128
129		Spot	2	Image 1	1	1000000125	129
126		Spot	2	Image 1	1	1000000126	130
142		Spot	2	Image 1	1	1000000127	131
162		Spot	2	Image 1	1	1000000128	132
125		Spot	2	Image 1	1	1000000129	133
155		Spot	2	Image 1	1	1000000130	134
135		Spot	2	Image 1	1	1000000131	135
135		Spot	2	Image 1	1	1000000132	136
144		Spot	2	Image 1	1	1000000133	137
124		Spot	2	Image 1	1	1000000134	138
118		Spot	2	Image 1	1	1000000135	139
111		Spot	2	Image 1	1	1000000136	140
193		Spot	2	Image 1	1	1000000137	141
138		Spot	2	Image 1	1	1000000138	142
120		Spot	2	Image 1	1	1000000139	143
128		Spot	2	Image 1	1	1000000140	144
259		Spot	2	Image 1	1	1000000141	145
143		Spot	2	Image 1	1	1000000142	146
143		Spot	2	Image 1	1	1000000143	147
150		Spot	2	Image 1	1	1000000144	148
186		Spot	2	Image 1	1	1000000145	149
164		Spot	2	Image 1	1	1000000146	150
241		Spot	2	Image 1	1	1000000147	151
145		Spot	2	Image 1	1	1000000148	152
277		Spot	2	Image 1	1	1000000149	153
298		Spot	2	Image 1	1	1000000150	154
164		Spot	2	Image 1	1	1000000151	155
141		Spot	2	Image 1	1	1000000152	156
150		Spot	2	Image 1	1	1000000153	157
159		Spot	2	Image 1	1	1000000154	158
129		Spot	2	Image 1	1	1000000155	159
195		Spot	2	Image 1	1	1000000156	160
258		Spot	2	Image 1	1	1000000157	161
342		Spot	2	Image 1	1	1000000158	162
116		Spot	2	Image 1	1	1000000159	163
151		Spot	2	Image 1	1	1000000160	164
224		Spot	2	Image 1	1	1000000161	165
137		Spot	2	Image 1	1	1000000162	166
207		Spot	2	Image 1	1	1000000163	167
132		Spot	2	Image 1	1	1000000164	168
251		Spot	2	Image 1	1	1000000165	169
204		Spot	2	Image 1	1	1000000166	170
149		Spot	2	Image 1	1	1000000167	171
121		Spot	2	Image 1	1	1000000168	172
262		Spot	2	Image 1	1	1000000169	173
211		Spot	2	Image 1	1	1000000170	174
140		Spot	2	Image 1	1	1000000171	175
146		Spot	2	Image 1	1	1000000172	176
127		Spot	2	Image 1	1	1000000173	177
126		Spot	2	Image 1	2	1000000000	178
109		Spot	2	Image 1	2	1000000001	179
160		Spot	2	Image 1	2	1000000002	180
118		Spot	2	Image 1	2	1000000003	181
169		Spot	2	Image 1	2	1000000004	182
178		Spot	2	Image 1	2	1000000005	183
128		Spot	2	Image 1	2	1000000006	184
147		Spot	2	Image 1	2	1000000007	185
140		Spot	2	Image 1	2	1000000008	186
123		Spot	2	Image 1	2	1000000009	187
129		Spot	2	Image 1	2	1000000010	188
168		Spot	2	Image 1	2	1000000011	189
122		Spot	2	Image 1	2	1000000012	190
159		Spot	2	Image 1	2	1000000013	191
219		Spot	2	Image 1	2	1000000014	192
170		Spot	2	Image 1	2	1000000015	193
144		Spot	2	Image 1	2	1000000016	194
142		Spot	2	Image 1	2	1000000017	195
144		Spot	2	Image 1	2	1000000018	196
130		Spot	2	Image 1	2	1000000019	197
113		Spot	2	Image 1	2	1000000020	198
156		Spot	2	Image 1	2	1000000021	199
203		Spot	2	Image 1	2	1000000022	200
128		Spot	2	Image 1	2	1000000023	201
166		Spot	2	Image 1	2	1000000024	202
126		Spot	2	Image 1	2	1000000025	203
133		Spot	2	Image 1	2	1000000026	204
174		Spot	2	Image 1	2	1000000027	205
129		Spot	2	Image 1	2	1000000028	206
131		Spot	2	Image 1	2	1000000029	207
135		Spot	2	Image 1	2	1000000030	208
141		Spot	2	Image 1	2	1000000031	209
157		Spot	2	Image 1	2	1000000032	210
182		Spot	2	Image 1	2	1000000033	211
113		Spot	2	Image 1	2	1000000034	212
167		Spot	2	Image 1	2	1000000035	213
162		Spot	2	Image 1	2	1000000036	214
128		Spot	2	Image 1	2	1000000037	215
116		Spot	2	Image 1	2	1000000038	216
132		Spot	2	Image 1	2	1000000040	217
112		Spot	2	Image 1	2	1000000039	218
140		Spot	2	Image 1	2	1000000174	219
116		Spot	2	Image 1	2	1000000041	222
144		Spot	2	Image 1	2	1000000042	223
120		Spot	2	Image 1	2	1000000044	224
152		Spot	2	Image 1	2	1000000045	225
162		Spot	2	Image 1	2	1000000043	226
124		Spot	2	Image 1	2	1000000046	227
124		Spot	2	Image 1	2	1000000047	228
152		Spot	2	Image 1	2	1000000049	229
141		Spot	2	Image 1	2	1000000050	230
134		Spot	2	Image 1	2	1000000052	231
170		Spot	2	Image 1	2	1000000053	232
164		Spot	2	Image 1	2	1000000055	233
140		Spot	2	Image 1	2	1000000057	234
137		Spot	2	Image 1	2	1000000054	235
142		Spot	2	Image 1	2	1000000056	236
151		Spot	2	Image 1	2	1000000058	237
136		Spot	2	Image 1	2	1000000059	238
111		Spot	2	Image 1	2	1000000060	239
121		Spot	2	Image 1	2	1000000061	240
180		Spot	2	Image 1	2	1000000062	241
115		Spot	2	Image 1	2	1000000063	242
129		Spot	2	Image 1	2	1000000065	243
144		Spot	2	Image 1	2	1000000064	244
110		Spot	2	Image 1	2	1000000066	245
143		Spot	2	Image 1	2	1000000068	246
115		Spot	2	Image 1	2	1000000067	247
128		Spot	2	Image 1	2	1000000069	248
133		Spot	2	Image 1	2	1000000070	249
118		Spot	2	Image 1	2	1000000071	250
136		Spot	2	Image 1	2	1000000072	251
120		Spot	2	Image 1	2	1000000073	252
150		Spot	2	Image 1	2	1000000074	253
174		Spot	2	Image 1	2	1000000075	254
124		Spot	2	Image 1	2	1000000076	255
201		Spot	2	Image 1	2	1000000077	256
122		Spot	2	Image 1	2	1000000078	257
146		Spot	2	Image 1	2	1000000079	258
112		Spot	2	Image 1	2	1000000080	259
124		Spot	2	Image 1	2	1000000081	260
111		Spot	2	Image 1	2	1000000082	261
160		Spot	2	Image 1	2	1000000083	263
156		Spot	2	Image 1	2	1000000085	264
148		Spot	2	Image 1	2	1000000086	265
137		Spot	2	Image 1	2	1000000087	266
142		Spot	2	Image 1	2	1000000084	267
131		Spot	2	Image 1	2	1000000088	268
156		Spot	2	Image 1	2	1000000089	269
127		Spot	2	Image 1	2	1000000090	270
171		Spot	2	Image 1	2	1000000091	271
141		Spot	2	Image 1	2	1000000093	272
127		Spot	2	Image 1	2	1000000092	273
142		Spot	2	Image 1	2	1000000175	274
128		Spot	2	Image 1	2	1000000096	275
130		Spot	2	Image 1	2	1000000094	276
129		Spot	2	Image 1	2	1000000095	277
129		Spot	2	Image 1	2	1000000097	278
144		Spot	2	Image 1	2	1000000098	279
120		Spot	2	Image 1	2	1000000099	280
114		Spot	2	Image 1	2	1000000100	282
130		Spot	2	Image 1	2	1000000101	283
207		Spot	2	Image 1	2	1000000102	284
133		Spot	2	Image 1	2	1000000176	285
135		Spot	2	Image 1	2	1000000103	286
139		Spot	2	Image 1	2	1000000104	287
144		Spot	2	Image 1	2	1000000105	288
130		Spot	2	Image 1	2	1000000107	289
140		Spot	2	Image 1	2	1000000108	290
121		Spot	2	Image 1	2	1000000106	291
139		Spot	2	Image 1	2	1000000109	292
148		Spot	2	Image 1	2	1000000110	293
153		Spot	2	Image 1	2	1000000111	294
139		Spot	2	Image 1	2	1000000112	295
126		Spot	2	Image 1	2	1000000113	296
134		Spot	2	Image 1	2	1000000114	297
131		Spot	2	Image 1	2	1000000115	298
123		Spot	2	Image 1	2	1000000116	299
130		Spot	2	Image 1	2	1000000117	300
125		Spot	2	Image 1	2	1000000118	301
129		Spot	2	Image 1	2	1000000120	302
137		Spot	2	Image 1	2	1000000119	303
119		Spot	2	Image 1	2	1000000122	304
119		Spot	2	Image 1	2	1000000121	305
136		Spot	2	Image 1	2	1000000123	306
149		Spot	2	Image 1	2	1000000124	307
125		Spot	2	Image 1	2	1000000125	308
123		Spot	2	Image 1	2	1000000126	309
138		Spot	2	Image 1	2	1000000127	310
161		Spot	2	Image 1	2	1000000128	311
130		Spot	2	Image 1	2	1000000129	312
166		Spot	2	Image 1	2	1000000130	313
110		Spot	2	Image 1	2	1000000131	314
122		Spot	2	Image 1	2	1000000132	315
145		Spot	2	Image 1	2	1000000133	316
115		Spot	2	Image 1	2	1000000134	317
129		Spot	2	Image 1	2	1000000135	318
112		Spot	2	Image 1	2	1000000136	319
183		Spot	2	Image 1	2	1000000137	320
134		Spot	2	Image 1	2	1000000138	321
144		Spot	2	Image 1	2	1000000139	322
128		Spot	2	Image 1	2	1000000140	323
241		Spot	2	Image 1	2	1000000141	324
128		Spot	2	Image 1	2	1000000142	325
121		Spot	2	Image 1	2	1000000144	326
108		Spot	2	Image 1	2	1000000143	327
224		Spot	2	Image 1	2	1000000145	328
186		Spot	2	Image 1	2	1000000146	329
227		Spot	2	Image 1	2	1000000147	330
117		Spot	2	Image 1	2	1000000148	331
295		Spot	2	Image 1	2	1000000149	332
275		Spot	2	Image 1	2	1000000150	333
161		Spot	2	Image 1	2	1000000151	334
127		Spot	2	Image 1	2	1000000152	335
161		Spot	2	Image 1	2	1000000153	336
162		Spot	2	Image 1	2	1000000154	337
129		Spot	2	Image 1	2	1000000155	338
169		Spot	2	Image 1	2	1000000156	339
257		Spot	2	Image 1	2	1000000157	340
368		Spot	2	Image 1	2	1000000158	341
131		Spot	2	Image 1	2	1000000159	342
145		Spot	2	Image 1	2	1000000160	343
206		Spot	2	Image 1	2	1000000161	344
161		Spot	2	Image 1	2	1000000162	345
226		Spot	2	Image 1	2	1000000163	346
147		Spot	2	Image 1	2	1000000164	347
201		Spot	2	Image 1	2	1000000165	348
167		Spot	2	Image 1	2	1000000166	349
158		Spot	2	Image 1	2	1000000167	350
130		Spot	2	Image 1	2	1000000168	351
262		Spot	2	Image 1	2	1000000169	352
217		Spot	2	Image 1	2	1000000170	353
132		Spot	2	Image 1	2	1000000171	354
144		Spot	2	Image 1	2	1000000172	355
143		Spot	2	Image 1	2	1000000173	356
113		Spot	2	Image 1	3	1000000000	357
119		Spot	2	Image 1	3	1000000001	358
120		Spot	2	Image 1	3	1000000002	359
128		Spot	2	Image 1	3	1000000003	360
163		Spot	2	Image 1	3	1000000004	361
166		Spot	2	Image 1	3	1000000005	362
136		Spot	2	Image 1	3	1000000006	363
126		Spot	2	Image 1	3	1000000007	364
148		Spot	2	Image 1	3	1000000008	365
122		Spot	2	Image 1	3	1000000009	366
165		Spot	2	Image 1	3	1000000011	367
155		Spot	2	Image 1	3	1000000013	368
248		Spot	2	Image 1	3	1000000014	369
103		Spot	2	Image 1	3	1000000012	370
187		Spot	2	Image 1	3	1000000015	371
163		Spot	2	Image 1	3	1000000016	372
153		Spot	2	Image 1	3	1000000017	373
123		Spot	2	Image 1	3	1000000018	374
149		Spot	2	Image 1	3	1000000019	375
126		Spot	2	Image 1	3	1000000020	376
118		Spot	2	Image 1	3	1000000021	377
204		Spot	2	Image 1	3	1000000022	378
138		Spot	2	Image 1	3	1000000023	379
146		Spot	2	Image 1	3	1000000024	380
127		Spot	2	Image 1	3	1000000025	381
127		Spot	2	Image 1	3	1000000026	382
160		Spot	2	Image 1	3	1000000027	383
117		Spot	2	Image 1	3	1000000028	384
134		Spot	2	Image 1	3	1000000029	385
141		Spot	2	Image 1	3	1000000030	386
132		Spot	2	Image 1	3	1000000031	387
207		Spot	2	Image 1	3	1000000032	388
160		Spot	2	Image 1	3	1000000033	389
148		Spot	2	Image 1	3	1000000034	390
146		Spot	2	Image 1	3	1000000035	391
156		Spot	2	Image 1	3	1000000036	392
145		Spot	2	Image 1	3	1000000037	393
134		Spot	2	Image 1	3	1000000038	394
140		Spot	2	Image 1	3	1000000040	395
134		Spot	2	Image 1	3	1000000039	396
126		Spot	2	Image 1	3	1000000174	397
134		Spot	2	Image 1	3	1000000041	400
140		Spot	2	Image 1	3	1000000042	401
124		Spot	2	Image 1	3	1000000044	402
136		Spot	2	Image 1	3	1000000045	403
162		Spot	2	Image 1	3	1000000043	404
140		Spot	2	Image 1	3	1000000046	405
126		Spot	2	Image 1	3	1000000047	406
157		Spot	2	Image 1	3	1000000049	407
127		Spot	2	Image 1	3	1000000177	408
134		Spot	2	Image 1	3	1000000050	409
128		Spot	2	Image 1	3	1000000052	410
121		Spot	2	Image 1	3	1000000053	411
126		Spot	2	Image 1	3	1000000054	412
164		Spot	2	Image 1	3	1000000055	413
181		Spot	2	Image 1	3	1000000056	414
132		Spot	2	Image 1	3	1000000057	415
139		Spot	2	Image 1	3	1000000058	416
130		Spot	2	Image 1	3	1000000059	417
113		Spot	2	Image 1	3	1000000060	418
128		Spot	2	Image 1	3	1000000061	419
162		Spot	2	Image 1	3	1000000062	420
157		Spot	2	Image 1	3	1000000063	421
118		Spot	2	Image 1	3	1000000064	422
124		Spot	2	Image 1	3	1000000065	423
162		Spot	2	Image 1	3	1000000066	424
128		Spot	2	Image 1	3	1000000067	425
117		Spot	2	Image 1	3	1000000068	426
147		Spot	2	Image 1	3	1000000069	427
144		Spot	2	Image 1	3	1000000070	428
131		Spot	2	Image 1	3	1000000071	429
110		Spot	2	Image 1	3	1000000072	430
131		Spot	2	Image 1	3	1000000073	431
148		Spot	2	Image 1	3	1000000074	432
164		Spot	2	Image 1	3	1000000075	433
106		Spot	2	Image 1	3	1000000076	434
162		Spot	2	Image 1	3	1000000077	435
134		Spot	2	Image 1	3	1000000080	436
136		Spot	2	Image 1	3	1000000078	437
145		Spot	2	Image 1	3	1000000079	438
145		Spot	2	Image 1	3	1000000081	439
112		Spot	2	Image 1	3	1000000082	440
161		Spot	2	Image 1	3	1000000083	442
154		Spot	2	Image 1	3	1000000085	443
152		Spot	2	Image 1	3	1000000086	444
142		Spot	2	Image 1	3	1000000087	445
135		Spot	2	Image 1	3	1000000084	446
126		Spot	2	Image 1	3	1000000088	447
152		Spot	2	Image 1	3	1000000089	448
117		Spot	2	Image 1	3	1000000090	449
137		Spot	2	Image 1	3	1000000091	450
157		Spot	2	Image 1	3	1000000093	451
111		Spot	2	Image 1	3	1000000092	452
154		Spot	2	Image 1	3	1000000175	453
134		Spot	2	Image 1	3	1000000094	454
117		Spot	2	Image 1	3	1000000096	455
119		Spot	2	Image 1	3	1000000095	456
128		Spot	2	Image 1	3	1000000097	457
149		Spot	2	Image 1	3	1000000098	458
137		Spot	2	Image 1	3	1000000099	459
129		Spot	2	Image 1	3	1000000100	461
154		Spot	2	Image 1	3	1000000101	462
165		Spot	2	Image 1	3	1000000102	463
128		Spot	2	Image 1	3	1000000103	464
128		Spot	2	Image 1	3	1000000104	465
138		Spot	2	Image 1	3	1000000105	466
131		Spot	2	Image 1	3	1000000106	467
124		Spot	2	Image 1	3	1000000107	468
164		Spot	2	Image 1	3	1000000108	469
153		Spot	2	Image 1	3	1000000109	470
137		Spot	2	Image 1	3	1000000110	471
118		Spot	2	Image 1	3	1000000111	472
132		Spot	2	Image 1	3	1000000112	473
112		Spot	2	Image 1	3	1000000113	474
132		Spot	2	Image 1	3	1000000114	475
155		Spot	2	Image 1	3	1000000115	476
117		Spot	2	Image 1	3	1000000116	477
118		Spot	2	Image 1	3	1000000117	478
121		Spot	2	Image 1	3	1000000118	479
141		Spot	2	Image 1	3	1000000120	480
121		Spot	2	Image 1	3	1000000119	481
122		Spot	2	Image 1	3	1000000121	482
129		Spot	2	Image 1	3	1000000122	483
148		Spot	2	Image 1	3	1000000123	484
174		Spot	2	Image 1	3	1000000124	485
113		Spot	2	Image 1	3	1000000125	486
130		Spot	2	Image 1	3	1000000126	487
138		Spot	2	Image 1	3	1000000127	488
167		Spot	2	Image 1	3	1000000128	489
140		Spot	2	Image 1	3	1000000129	490
148		Spot	2	Image 1	3	1000000130	491
126		Spot	2	Image 1	3	1000000131	492
123		Spot	2	Image 1	3	1000000132	493
156		Spot	2	Image 1	3	1000000133	494
127		Spot	2	Image 1	3	1000000134	495
123		Spot	2	Image 1	3	1000000135	496
128		Spot	2	Image 1	3	1000000136	497
202		Spot	2	Image 1	3	1000000137	498
121		Spot	2	Image 1	3	1000000138	499
127		Spot	2	Image 1	3	1000000140	500
258		Spot	2	Image 1	3	1000000141	501
141		Spot	2	Image 1	3	1000000142	502
141		Spot	2	Image 1	3	1000000143	503
122		Spot	2	Image 1	3	1000000144	504
215		Spot	2	Image 1	3	1000000145	505
167		Spot	2	Image 1	3	1000000146	506
249		Spot	2	Image 1	3	1000000147	507
122		Spot	2	Image 1	3	1000000148	508
243		Spot	2	Image 1	3	1000000149	509
242		Spot	2	Image 1	3	1000000150	510
128		Spot	2	Image 1	3	1000000151	511
114		Spot	2	Image 1	3	1000000152	512
141		Spot	2	Image 1	3	1000000153	513
167		Spot	2	Image 1	3	1000000154	514
143		Spot	2	Image 1	3	1000000155	515
209		Spot	2	Image 1	3	1000000156	516
236		Spot	2	Image 1	3	1000000157	517
350		Spot	2	Image 1	3	1000000158	518
120		Spot	2	Image 1	3	1000000159	519
195		Spot	2	Image 1	3	1000000160	520
120		Spot	2	Image 1	3	1000000162	521
211		Spot	2	Image 1	3	1000000161	522
207		Spot	2	Image 1	3	1000000163	523
144		Spot	2	Image 1	3	1000000164	524
228		Spot	2	Image 1	3	1000000165	525
169		Spot	2	Image 1	3	1000000166	526
150		Spot	2	Image 1	3	1000000167	527
134		Spot	2	Image 1	3	1000000168	528
246		Spot	2	Image 1	3	1000000169	529
188		Spot	2	Image 1	3	1000000170	530
127		Spot	2	Image 1	3	1000000171	531
164		Spot	2	Image 1	3	1000000172	532
139		Spot	2	Image 1	3	1000000173	533
121		Spot	2	Image 1	4	1000000000	534
119		Spot	2	Image 1	4	1000000001	535
107		Spot	2	Image 1	4	1000000002	536
153		Spot	2	Image 1	4	1000000003	537
185		Spot	2	Image 1	4	1000000004	538
211		Spot	2	Image 1	4	1000000005	539
114		Spot	2	Image 1	4	1000000006	540
141		Spot	2	Image 1	4	1000000007	541
157		Spot	2	Image 1	4	1000000008	542
139		Spot	2	Image 1	4	1000000009	543
125		Spot	2	Image 1	4	1000000010	544
156		Spot	2	Image 1	4	1000000011	545
133		Spot	2	Image 1	4	1000000013	546
230		Spot	2	Image 1	4	1000000014	547
141		Spot	2	Image 1	4	1000000012	548
195		Spot	2	Image 1	4	1000000015	549
181		Spot	2	Image 1	4	1000000016	550
165		Spot	2	Image 1	4	1000000017	551
122		Spot	2	Image 1	4	1000000018	552
157		Spot	2	Image 1	4	1000000019	553
112		Spot	2	Image 1	4	1000000020	554
135		Spot	2	Image 1	4	1000000021	555
215		Spot	2	Image 1	4	1000000022	556
149		Spot	2	Image 1	4	1000000023	557
180		Spot	2	Image 1	4	1000000024	558
132		Spot	2	Image 1	4	1000000025	559
149		Spot	2	Image 1	4	1000000026	560
191		Spot	2	Image 1	4	1000000027	561
113		Spot	2	Image 1	4	1000000028	562
149		Spot	2	Image 1	4	1000000029	563
141		Spot	2	Image 1	4	1000000030	564
146		Spot	2	Image 1	4	1000000031	565
174		Spot	2	Image 1	4	1000000032	566
151		Spot	2	Image 1	4	1000000033	567
136		Spot	2	Image 1	4	1000000034	568
139		Spot	2	Image 1	4	1000000037	569
183		Spot	2	Image 1	4	1000000035	570
140		Spot	2	Image 1	4	1000000036	571
129		Spot	2	Image 1	4	1000000038	572
137		Spot	2	Image 1	4	1000000040	573
141		Spot	2	Image 1	4	1000000039	574
155		Spot	2	Image 1	4	1000000174	575
153		Spot	2	Image 1	4	1000000041	578
124		Spot	2	Image 1	4	1000000044	579
147		Spot	2	Image 1	4	1000000042	580
150		Spot	2	Image 1	4	1000000045	581
174		Spot	2	Image 1	4	1000000043	582
124		Spot	2	Image 1	4	1000000046	583
150		Spot	2	Image 1	4	1000000047	584
148		Spot	2	Image 1	4	1000000048	585
141		Spot	2	Image 1	4	1000000049	586
135		Spot	2	Image 1	4	1000000050	587
121		Spot	2	Image 1	4	1000000052	588
126		Spot	2	Image 1	4	1000000051	589
122		Spot	2	Image 1	4	1000000053	590
147		Spot	2	Image 1	4	1000000054	591
169		Spot	2	Image 1	4	1000000055	592
157		Spot	2	Image 1	4	1000000056	593
114		Spot	2	Image 1	4	1000000057	594
148		Spot	2	Image 1	4	1000000058	595
122		Spot	2	Image 1	4	1000000059	596
133		Spot	2	Image 1	4	1000000060	597
123		Spot	2	Image 1	4	1000000061	598
155		Spot	2	Image 1	4	1000000062	599
128		Spot	2	Image 1	4	1000000063	600
135		Spot	2	Image 1	4	1000000064	601
115		Spot	2	Image 1	4	1000000065	602
138		Spot	2	Image 1	4	1000000066	603
116		Spot	2	Image 1	4	1000000067	604
104		Spot	2	Image 1	4	1000000068	605
117		Spot	2	Image 1	4	1000000069	606
137		Spot	2	Image 1	4	1000000070	607
137		Spot	2	Image 1	4	1000000071	608
127		Spot	2	Image 1	4	1000000072	609
129		Spot	2	Image 1	4	1000000073	610
139		Spot	2	Image 1	4	1000000074	611
121		Spot	2	Image 1	4	1000000076	612
167		Spot	2	Image 1	4	1000000075	613
127		Spot	2	Image 1	4	1000000080	614
192		Spot	2	Image 1	4	1000000077	615
125		Spot	2	Image 1	4	1000000078	616
128		Spot	2	Image 1	4	1000000079	617
113		Spot	2	Image 1	4	1000000082	618
165		Spot	2	Image 1	4	1000000081	619
128		Spot	2	Image 1	4	1000000083	621
186		Spot	2	Image 1	4	1000000085	622
164		Spot	2	Image 1	4	1000000086	623
131		Spot	2	Image 1	4	1000000087	624
119		Spot	2	Image 1	4	1000000084	625
138		Spot	2	Image 1	4	1000000088	626
135		Spot	2	Image 1	4	1000000089	627
128		Spot	2	Image 1	4	1000000090	628
176		Spot	2	Image 1	4	1000000091	629
99		Spot	2	Image 1	4	1000000093	630
127		Spot	2	Image 1	4	1000000092	631
141		Spot	2	Image 1	4	1000000175	632
135		Spot	2	Image 1	4	1000000096	633
122		Spot	2	Image 1	4	1000000094	634
148		Spot	2	Image 1	4	1000000095	635
129		Spot	2	Image 1	4	1000000097	636
122		Spot	2	Image 1	4	1000000098	637
152		Spot	2	Image 1	4	1000000099	638
130		Spot	2	Image 1	4	1000000100	640
154		Spot	2	Image 1	4	1000000101	641
187		Spot	2	Image 1	4	1000000102	642
133		Spot	2	Image 1	4	1000000176	643
113		Spot	2	Image 1	4	1000000103	644
114		Spot	2	Image 1	4	1000000104	645
119		Spot	2	Image 1	4	1000000105	646
136		Spot	2	Image 1	4	1000000108	647
149		Spot	2	Image 1	4	1000000106	648
137		Spot	2	Image 1	4	1000000107	649
161		Spot	2	Image 1	4	1000000109	650
150		Spot	2	Image 1	4	1000000111	651
172		Spot	2	Image 1	4	1000000110	652
128		Spot	2	Image 1	4	1000000112	653
122		Spot	2	Image 1	4	1000000113	654
122		Spot	2	Image 1	4	1000000114	655
132		Spot	2	Image 1	4	1000000115	656
116		Spot	2	Image 1	4	1000000116	657
141		Spot	2	Image 1	4	1000000117	658
115		Spot	2	Image 1	4	1000000118	659
135		Spot	2	Image 1	4	1000000119	660
141		Spot	2	Image 1	4	1000000120	661
127		Spot	2	Image 1	4	1000000121	662
111		Spot	2	Image 1	4	1000000122	663
134		Spot	2	Image 1	4	1000000123	664
145		Spot	2	Image 1	4	1000000124	665
122		Spot	2	Image 1	4	1000000125	666
133		Spot	2	Image 1	4	1000000127	667
129		Spot	2	Image 1	4	1000000126	668
149		Spot	2	Image 1	4	1000000128	669
111		Spot	2	Image 1	4	1000000129	670
150		Spot	2	Image 1	4	1000000130	671
144		Spot	2	Image 1	4	1000000132	672
125		Spot	2	Image 1	4	1000000131	673
147		Spot	2	Image 1	4	1000000133	674
119		Spot	2	Image 1	4	1000000134	675
122		Spot	2	Image 1	4	1000000135	676
132		Spot	2	Image 1	4	1000000136	677
195		Spot	2	Image 1	4	1000000137	678
134		Spot	2	Image 1	4	1000000138	679
129		Spot	2	Image 1	4	1000000139	680
142		Spot	2	Image 1	4	1000000140	681
141		Spot	2	Image 1	4	1000000143	682
229		Spot	2	Image 1	4	1000000141	683
108		Spot	2	Image 1	4	1000000142	684
155		Spot	2	Image 1	4	1000000144	685
201		Spot	2	Image 1	4	1000000145	686
158		Spot	2	Image 1	4	1000000146	687
203		Spot	2	Image 1	4	1000000147	688
126		Spot	2	Image 1	4	1000000148	689
261		Spot	2	Image 1	4	1000000149	690
252		Spot	2	Image 1	4	1000000150	691
150		Spot	2	Image 1	4	1000000151	692
136		Spot	2	Image 1	4	1000000152	693
139		Spot	2	Image 1	4	1000000153	694
153		Spot	2	Image 1	4	1000000154	695
130		Spot	2	Image 1	4	1000000155	696
229		Spot	2	Image 1	4	1000000156	697
266		Spot	2	Image 1	4	1000000157	698
367		Spot	2	Image 1	4	1000000158	699
128		Spot	2	Image 1	4	1000000159	700
138		Spot	2	Image 1	4	1000000160	701
140		Spot	2	Image 1	4	1000000162	702
189		Spot	2	Image 1	4	1000000161	703
212		Spot	2	Image 1	4	1000000163	704
163		Spot	2	Image 1	4	1000000164	705
199		Spot	2	Image 1	4	1000000165	706
195		Spot	2	Image 1	4	1000000166	707
152		Spot	2	Image 1	4	1000000167	708
128		Spot	2	Image 1	4	1000000168	709
243		Spot	2	Image 1	4	1000000169	710
193		Spot	2	Image 1	4	1000000170	711
120		Spot	2	Image 1	4	1000000171	712
160		Spot	2	Image 1	4	1000000172	713
132		Spot	2	Image 1	4	1000000173	714
117		Spot	2	Image 1	5	1000000000	715
117		Spot	2	Image 1	5	1000000001	716
114		Spot	2	Image 1	5	1000000002	717
189		Spot	2	Image 1	5	1000000004	718
124		Spot	2	Image 1	5	1000000003	719
211		Spot	2	Image 1	5	1000000005	720
118		Spot	2	Image 1	5	1000000006	721
127		Spot	2	Image 1	5	1000000007	722
151		Spot	2	Image 1	5	1000000008	723
142		Spot	2	Image 1	5	1000000009	724
122		Spot	2	Image 1	5	1000000010	725
165		Spot	2	Image 1	5	1000000011	726
124		Spot	2	Image 1	5	1000000013	727
249		Spot	2	Image 1	5	1000000014	728
131		Spot	2	Image 1	5	1000000012	729
217		Spot	2	Image 1	5	1000000015	730
157		Spot	2	Image 1	5	1000000017	731
119		Spot	2	Image 1	5	1000000018	732
161		Spot	2	Image 1	5	1000000019	733
137		Spot	2	Image 1	5	1000000020	734
140		Spot	2	Image 1	5	1000000021	735
199		Spot	2	Image 1	5	1000000022	736
135		Spot	2	Image 1	5	1000000023	737
196		Spot	2	Image 1	5	1000000024	738
129		Spot	2	Image 1	5	1000000025	739
128		Spot	2	Image 1	5	1000000026	740
146		Spot	2	Image 1	5	1000000027	741
144		Spot	2	Image 1	5	1000000028	742
132		Spot	2	Image 1	5	1000000029	743
112		Spot	2	Image 1	5	1000000030	744
144		Spot	2	Image 1	5	1000000031	745
145		Spot	2	Image 1	5	1000000032	746
154		Spot	2	Image 1	5	1000000033	747
144		Spot	2	Image 1	5	1000000034	748
121		Spot	2	Image 1	5	1000000037	749
150		Spot	2	Image 1	5	1000000035	750
118		Spot	2	Image 1	5	1000000036	751
130		Spot	2	Image 1	5	1000000038	752
135		Spot	2	Image 1	5	1000000040	753
138		Spot	2	Image 1	5	1000000039	754
137		Spot	2	Image 1	5	1000000174	755
152		Spot	2	Image 1	5	1000000041	758
117		Spot	2	Image 1	5	1000000044	759
163		Spot	2	Image 1	5	1000000042	760
152		Spot	2	Image 1	5	1000000045	761
176		Spot	2	Image 1	5	1000000043	762
127		Spot	2	Image 1	5	1000000046	763
114		Spot	2	Image 1	5	1000000047	764
158		Spot	2	Image 1	5	1000000048	765
137		Spot	2	Image 1	5	1000000177	766
187		Spot	2	Image 1	5	1000000049	767
145		Spot	2	Image 1	5	1000000050	768
157		Spot	2	Image 1	5	1000000051	769
111		Spot	2	Image 1	5	1000000052	770
125		Spot	2	Image 1	5	1000000053	771
136		Spot	2	Image 1	5	1000000054	772
176		Spot	2	Image 1	5	1000000055	773
153		Spot	2	Image 1	5	1000000056	774
128		Spot	2	Image 1	5	1000000057	775
125		Spot	2	Image 1	5	1000000058	776
134		Spot	2	Image 1	5	1000000059	777
128		Spot	2	Image 1	5	1000000060	778
132		Spot	2	Image 1	5	1000000061	779
164		Spot	2	Image 1	5	1000000062	780
129		Spot	2	Image 1	5	1000000063	781
112		Spot	2	Image 1	5	1000000064	782
109		Spot	2	Image 1	5	1000000065	783
122		Spot	2	Image 1	5	1000000066	784
129		Spot	2	Image 1	5	1000000067	785
131		Spot	2	Image 1	5	1000000068	786
131		Spot	2	Image 1	5	1000000070	787
143		Spot	2	Image 1	5	1000000069	788
123		Spot	2	Image 1	5	1000000071	789
155		Spot	2	Image 1	5	1000000072	790
117		Spot	2	Image 1	5	1000000073	791
134		Spot	2	Image 1	5	1000000074	792
123		Spot	2	Image 1	5	1000000076	793
175		Spot	2	Image 1	5	1000000075	794
150		Spot	2	Image 1	5	1000000079	795
195		Spot	2	Image 1	5	1000000077	796
123		Spot	2	Image 1	5	1000000080	797
158		Spot	2	Image 1	5	1000000078	798
122		Spot	2	Image 1	5	1000000082	799
121		Spot	2	Image 1	5	1000000081	800
134		Spot	2	Image 1	5	1000000083	802
179		Spot	2	Image 1	5	1000000085	803
177		Spot	2	Image 1	5	1000000086	804
143		Spot	2	Image 1	5	1000000087	805
115		Spot	2	Image 1	5	1000000084	806
152		Spot	2	Image 1	5	1000000088	807
150		Spot	2	Image 1	5	1000000089	808
114		Spot	2	Image 1	5	1000000090	809
153		Spot	2	Image 1	5	1000000091	810
105		Spot	2	Image 1	5	1000000093	811
130		Spot	2	Image 1	5	1000000092	812
139		Spot	2	Image 1	5	1000000175	813
114		Spot	2	Image 1	5	1000000094	814
125		Spot	2	Image 1	5	1000000096	815
116		Spot	2	Image 1	5	1000000095	816
139		Spot	2	Image 1	5	1000000097	817
146		Spot	2	Image 1	5	1000000098	818
136		Spot	2	Image 1	5	1000000099	819
116		Spot	2	Image 1	5	1000000100	821
126		Spot	2	Image 1	5	1000000101	822
189		Spot	2	Image 1	5	1000000102	823
146		Spot	2	Image 1	5	1000000176	824
129		Spot	2	Image 1	5	1000000103	825
139		Spot	2	Image 1	5	1000000104	826
138		Spot	2	Image 1	5	1000000105	827
148		Spot	2	Image 1	5	1000000108	828
128		Spot	2	Image 1	5	1000000107	829
124		Spot	2	Image 1	5	1000000106	830
128		Spot	2	Image 1	5	1000000109	831
141		Spot	2	Image 1	5	1000000111	832
181		Spot	2	Image 1	5	1000000110	833
123		Spot	2	Image 1	5	1000000112	834
140		Spot	2	Image 1	5	1000000113	835
128		Spot	2	Image 1	5	1000000114	836
149		Spot	2	Image 1	5	1000000115	837
118		Spot	2	Image 1	5	1000000116	838
138		Spot	2	Image 1	5	1000000117	839
117		Spot	2	Image 1	5	1000000118	840
128		Spot	2	Image 1	5	1000000119	841
156		Spot	2	Image 1	5	1000000120	842
122		Spot	2	Image 1	5	1000000121	843
153		Spot	2	Image 1	5	1000000122	844
142		Spot	2	Image 1	5	1000000124	845
128		Spot	2	Image 1	5	1000000123	846
117		Spot	2	Image 1	5	1000000125	847
167		Spot	2	Image 1	5	1000000128	848
131		Spot	2	Image 1	5	1000000126	849
165		Spot	2	Image 1	5	1000000127	850
126		Spot	2	Image 1	5	1000000129	851
137		Spot	2	Image 1	5	1000000130	852
116		Spot	2	Image 1	5	1000000131	853
130		Spot	2	Image 1	5	1000000132	854
165		Spot	2	Image 1	5	1000000133	855
131		Spot	2	Image 1	5	1000000135	856
134		Spot	2	Image 1	5	1000000134	857
137		Spot	2	Image 1	5	1000000136	858
249		Spot	2	Image 1	5	1000000137	859
124		Spot	2	Image 1	5	1000000138	860
132		Spot	2	Image 1	5	1000000139	861
129		Spot	2	Image 1	5	1000000140	862
130		Spot	2	Image 1	5	1000000143	863
256		Spot	2	Image 1	5	1000000141	864
115		Spot	2	Image 1	5	1000000142	865
122		Spot	2	Image 1	5	1000000144	866
225		Spot	2	Image 1	5	1000000145	867
162		Spot	2	Image 1	5	1000000146	868
269		Spot	2	Image 1	5	1000000147	869
121		Spot	2	Image 1	5	1000000148	870
279		Spot	2	Image 1	5	1000000149	871
225		Spot	2	Image 1	5	1000000150	872
138		Spot	2	Image 1	5	1000000151	873
121		Spot	2	Image 1	5	1000000152	874
136		Spot	2	Image 1	5	1000000153	875
147		Spot	2	Image 1	5	1000000154	876
141		Spot	2	Image 1	5	1000000155	877
190		Spot	2	Image 1	5	1000000156	878
268		Spot	2	Image 1	5	1000000157	879
387		Spot	2	Image 1	5	1000000158	880
105		Spot	2	Image 1	5	1000000159	881
178		Spot	2	Image 1	5	1000000160	882
127		Spot	2	Image 1	5	1000000162	883
168		Spot	2	Image 1	5	1000000161	884
175		Spot	2	Image 1	5	1000000163	885
124		Spot	2	Image 1	5	1000000164	886
237		Spot	2	Image 1	5	1000000165	887
174		Spot	2	Image 1	5	1000000166	888
131		Spot	2	Image 1	5	1000000167	889
136		Spot	2	Image 1	5	1000000168	890
211		Spot	2	Image 1	5	1000000169	891
194		Spot	2	Image 1	5	1000000170	892
128		Spot	2	Image 1	5	1000000171	893
143		Spot	2	Image 1	5	1000000172	894
126		Spot	2	Image 1	5	1000000173	895
122		Spot	2	Image 1	6	1000000000	896
125		Spot	2	Image 1	6	1000000001	897
168		Spot	2	Image 1	6	1000000005	898
181		Spot	2	Image 1	6	1000000004	899
144		Spot	2	Image 1	6	1000000003	900
128		Spot	2	Image 1	6	1000000006	901
130		Spot	2	Image 1	6	1000000007	902
158		Spot	2	Image 1	6	1000000008	903
137		Spot	2	Image 1	6	1000000009	904
140		Spot	2	Image 1	6	1000000010	905
177		Spot	2	Image 1	6	1000000011	906
121		Spot	2	Image 1	6	1000000013	907
236		Spot	2	Image 1	6	1000000014	908
119		Spot	2	Image 1	6	1000000012	909
193		Spot	2	Image 1	6	1000000015	910
163		Spot	2	Image 1	6	1000000016	911
121		Spot	2	Image 1	6	1000000017	912
125		Spot	2	Image 1	6	1000000018	913
170		Spot	2	Image 1	6	1000000019	914
112		Spot	2	Image 1	6	1000000020	915
121		Spot	2	Image 1	6	1000000021	916
141		Spot	2	Image 1	6	1000000022	917
143		Spot	2	Image 1	6	1000000023	918
161		Spot	2	Image 1	6	1000000024	919
124		Spot	2	Image 1	6	1000000025	920
121		Spot	2	Image 1	6	1000000026	921
157		Spot	2	Image 1	6	1000000027	922
139		Spot	2	Image 1	6	1000000028	923
133		Spot	2	Image 1	6	1000000029	924
134		Spot	2	Image 1	6	1000000030	925
166		Spot	2	Image 1	6	1000000031	926
163		Spot	2	Image 1	6	1000000032	927
193		Spot	2	Image 1	6	1000000033	928
121		Spot	2	Image 1	6	1000000034	929
114		Spot	2	Image 1	6	1000000037	930
154		Spot	2	Image 1	6	1000000035	931
129		Spot	2	Image 1	6	1000000036	932
157		Spot	2	Image 1	6	1000000038	933
149		Spot	2	Image 1	6	1000000040	934
124		Spot	2	Image 1	6	1000000039	935
118		Spot	2	Image 1	6	1000000174	936
140		Spot	2	Image 1	6	1000000041	939
157		Spot	2	Image 1	6	1000000042	940
131		Spot	2	Image 1	6	1000000044	941
153		Spot	2	Image 1	6	1000000045	942
165		Spot	2	Image 1	6	1000000043	943
128		Spot	2	Image 1	6	1000000046	944
130		Spot	2	Image 1	6	1000000047	945
150		Spot	2	Image 1	6	1000000048	946
156		Spot	2	Image 1	6	1000000049	947
131		Spot	2	Image 1	6	1000000050	948
110		Spot	2	Image 1	6	1000000051	949
106		Spot	2	Image 1	6	1000000052	950
120		Spot	2	Image 1	6	1000000053	951
125		Spot	2	Image 1	6	1000000054	952
151		Spot	2	Image 1	6	1000000055	953
143		Spot	2	Image 1	6	1000000056	954
129		Spot	2	Image 1	6	1000000057	955
115		Spot	2	Image 1	6	1000000058	956
101		Spot	2	Image 1	6	1000000059	957
138		Spot	2	Image 1	6	1000000060	958
126		Spot	2	Image 1	6	1000000061	959
169		Spot	2	Image 1	6	1000000062	960
134		Spot	2	Image 1	6	1000000063	961
119		Spot	2	Image 1	6	1000000064	962
113		Spot	2	Image 1	6	1000000065	963
129		Spot	2	Image 1	6	1000000066	964
131		Spot	2	Image 1	6	1000000067	965
132		Spot	2	Image 1	6	1000000068	966
154		Spot	2	Image 1	6	1000000069	967
120		Spot	2	Image 1	6	1000000070	968
119		Spot	2	Image 1	6	1000000071	969
145		Spot	2	Image 1	6	1000000072	970
118		Spot	2	Image 1	6	1000000073	971
160		Spot	2	Image 1	6	1000000074	972
126		Spot	2	Image 1	6	1000000076	973
164		Spot	2	Image 1	6	1000000075	974
103		Spot	2	Image 1	6	1000000080	975
123		Spot	2	Image 1	6	1000000078	976
142		Spot	2	Image 1	6	1000000079	977
208		Spot	2	Image 1	6	1000000077	978
130		Spot	2	Image 1	6	1000000081	979
127		Spot	2	Image 1	6	1000000082	980
109		Spot	2	Image 1	6	1000000083	982
235		Spot	2	Image 1	6	1000000178	983
168		Spot	2	Image 1	6	1000000085	984
141		Spot	2	Image 1	6	1000000086	985
139		Spot	2	Image 1	6	1000000087	986
123		Spot	2	Image 1	6	1000000084	987
127		Spot	2	Image 1	6	1000000088	988
165		Spot	2	Image 1	6	1000000089	989
126		Spot	2	Image 1	6	1000000090	990
142		Spot	2	Image 1	6	1000000091	991
142		Spot	2	Image 1	6	1000000093	992
127		Spot	2	Image 1	6	1000000092	993
143		Spot	2	Image 1	6	1000000175	994
126		Spot	2	Image 1	6	1000000096	995
132		Spot	2	Image 1	6	1000000094	996
135		Spot	2	Image 1	6	1000000095	997
121		Spot	2	Image 1	6	1000000097	998
123		Spot	2	Image 1	6	1000000098	999
116		Spot	2	Image 1	6	1000000099	1000
128		Spot	2	Image 1	6	1000000100	1001
142		Spot	2	Image 1	6	1000000101	1002
179		Spot	2	Image 1	6	1000000102	1003
152		Spot	2	Image 1	6	1000000176	1004
142		Spot	2	Image 1	6	1000000103	1005
112		Spot	2	Image 1	6	1000000104	1006
144		Spot	2	Image 1	6	1000000105	1007
147		Spot	2	Image 1	6	1000000108	1008
122		Spot	2	Image 1	6	1000000107	1009
126		Spot	2	Image 1	6	1000000106	1010
145		Spot	2	Image 1	6	1000000109	1011
164		Spot	2	Image 1	6	1000000110	1012
145		Spot	2	Image 1	6	1000000111	1013
111		Spot	2	Image 1	6	1000000112	1014
132		Spot	2	Image 1	6	1000000113	1015
136		Spot	2	Image 1	6	1000000114	1016
155		Spot	2	Image 1	6	1000000115	1017
109		Spot	2	Image 1	6	1000000116	1018
135		Spot	2	Image 1	6	1000000117	1019
111		Spot	2	Image 1	6	1000000118	1020
144		Spot	2	Image 1	6	1000000119	1021
155		Spot	2	Image 1	6	1000000120	1022
114		Spot	2	Image 1	6	1000000121	1023
119		Spot	2	Image 1	6	1000000122	1024
131		Spot	2	Image 1	6	1000000123	1025
147		Spot	2	Image 1	6	1000000124	1026
124		Spot	2	Image 1	6	1000000125	1027
128		Spot	2	Image 1	6	1000000126	1028
117		Spot	2	Image 1	6	1000000127	1029
174		Spot	2	Image 1	6	1000000128	1030
112		Spot	2	Image 1	6	1000000129	1031
161		Spot	2	Image 1	6	1000000130	1032
137		Spot	2	Image 1	6	1000000131	1033
137		Spot	2	Image 1	6	1000000132	1034
155		Spot	2	Image 1	6	1000000133	1035
142		Spot	2	Image 1	6	1000000134	1036
123		Spot	2	Image 1	6	1000000135	1037
135		Spot	2	Image 1	6	1000000136	1038
199		Spot	2	Image 1	6	1000000137	1039
121		Spot	2	Image 1	6	1000000138	1040
125		Spot	2	Image 1	6	1000000139	1041
157		Spot	2	Image 1	6	1000000140	1042
141		Spot	2	Image 1	6	1000000143	1043
267		Spot	2	Image 1	6	1000000141	1044
145		Spot	2	Image 1	6	1000000142	1045
152		Spot	2	Image 1	6	1000000144	1046
204		Spot	2	Image 1	6	1000000145	1047
148		Spot	2	Image 1	6	1000000146	1048
219		Spot	2	Image 1	6	1000000147	1049
135		Spot	2	Image 1	6	1000000148	1050
230		Spot	2	Image 1	6	1000000149	1051
257		Spot	2	Image 1	6	1000000150	1052
133		Spot	2	Image 1	6	1000000151	1053
122		Spot	2	Image 1	6	1000000152	1054
141		Spot	2	Image 1	6	1000000153	1055
157		Spot	2	Image 1	6	1000000154	1056
134		Spot	2	Image 1	6	1000000155	1057
133		Spot	2	Image 1	6	1000000156	1058
285		Spot	2	Image 1	6	1000000157	1059
369		Spot	2	Image 1	6	1000000158	1060
123		Spot	2	Image 1	6	1000000159	1061
146		Spot	2	Image 1	6	1000000160	1062
134		Spot	2	Image 1	6	1000000162	1063
224		Spot	2	Image 1	6	1000000161	1064
190		Spot	2	Image 1	6	1000000163	1065
134		Spot	2	Image 1	6	1000000164	1066
262		Spot	2	Image 1	6	1000000165	1067
184		Spot	2	Image 1	6	1000000166	1068
145		Spot	2	Image 1	6	1000000167	1069
129		Spot	2	Image 1	6	1000000168	1070
230		Spot	2	Image 1	6	1000000169	1071
192		Spot	2	Image 1	6	1000000170	1072
130		Spot	2	Image 1	6	1000000171	1073
139		Spot	2	Image 1	6	1000000172	1074
146		Spot	2	Image 1	6	1000000173	1075
112		Spot	2	Image 1	7	1000000000	1076
115		Spot	2	Image 1	7	1000000001	1077
126		Spot	2	Image 1	7	1000000002	1078
174		Spot	2	Image 1	7	1000000004	1079
197		Spot	2	Image 1	7	1000000005	1080
132		Spot	2	Image 1	7	1000000003	1081
118		Spot	2	Image 1	7	1000000006	1082
119		Spot	2	Image 1	7	1000000007	1083
156		Spot	2	Image 1	7	1000000008	1084
129		Spot	2	Image 1	7	1000000009	1085
176		Spot	2	Image 1	7	1000000011	1086
134		Spot	2	Image 1	7	1000000013	1087
258		Spot	2	Image 1	7	1000000014	1088
160		Spot	2	Image 1	7	1000000012	1089
210		Spot	2	Image 1	7	1000000015	1090
158		Spot	2	Image 1	7	1000000016	1091
147		Spot	2	Image 1	7	1000000017	1092
139		Spot	2	Image 1	7	1000000018	1093
161		Spot	2	Image 1	7	1000000019	1094
117		Spot	2	Image 1	7	1000000020	1095
154		Spot	2	Image 1	7	1000000021	1096
236		Spot	2	Image 1	7	1000000022	1097
136		Spot	2	Image 1	7	1000000023	1098
160		Spot	2	Image 1	7	1000000024	1099
118		Spot	2	Image 1	7	1000000025	1100
139		Spot	2	Image 1	7	1000000026	1101
181		Spot	2	Image 1	7	1000000027	1102
141		Spot	2	Image 1	7	1000000028	1103
142		Spot	2	Image 1	7	1000000029	1104
134		Spot	2	Image 1	7	1000000030	1105
130		Spot	2	Image 1	7	1000000031	1106
177		Spot	2	Image 1	7	1000000032	1107
137		Spot	2	Image 1	7	1000000033	1108
126		Spot	2	Image 1	7	1000000034	1109
174		Spot	2	Image 1	7	1000000035	1110
164		Spot	2	Image 1	7	1000000037	1111
139		Spot	2	Image 1	7	1000000036	1112
120		Spot	2	Image 1	7	1000000038	1113
143		Spot	2	Image 1	7	1000000040	1114
138		Spot	2	Image 1	7	1000000174	1115
106		Spot	2	Image 1	7	1000000039	1116
120		Spot	2	Image 1	7	1000000041	1119
152		Spot	2	Image 1	7	1000000042	1120
130		Spot	2	Image 1	7	1000000044	1121
158		Spot	2	Image 1	7	1000000045	1122
132		Spot	2	Image 1	7	1000000043	1123
129		Spot	2	Image 1	7	1000000046	1124
155		Spot	2	Image 1	7	1000000047	1125
151		Spot	2	Image 1	7	1000000048	1126
179		Spot	2	Image 1	7	1000000049	1127
149		Spot	2	Image 1	7	1000000050	1128
122		Spot	2	Image 1	7	1000000051	1129
125		Spot	2	Image 1	7	1000000052	1130
112		Spot	2	Image 1	7	1000000053	1131
127		Spot	2	Image 1	7	1000000054	1132
163		Spot	2	Image 1	7	1000000055	1133
130		Spot	2	Image 1	7	1000000056	1134
127		Spot	2	Image 1	7	1000000057	1135
136		Spot	2	Image 1	7	1000000058	1136
104		Spot	2	Image 1	7	1000000059	1137
116		Spot	2	Image 1	7	1000000061	1138
154		Spot	2	Image 1	7	1000000060	1139
157		Spot	2	Image 1	7	1000000062	1140
137		Spot	2	Image 1	7	1000000063	1141
134		Spot	2	Image 1	7	1000000064	1142
138		Spot	2	Image 1	7	1000000065	1143
143		Spot	2	Image 1	7	1000000066	1144
111		Spot	2	Image 1	7	1000000068	1145
116		Spot	2	Image 1	7	1000000067	1146
142		Spot	2	Image 1	7	1000000069	1147
145		Spot	2	Image 1	7	1000000070	1148
141		Spot	2	Image 1	7	1000000071	1149
119		Spot	2	Image 1	7	1000000072	1150
117		Spot	2	Image 1	7	1000000073	1151
149		Spot	2	Image 1	7	1000000074	1152
128		Spot	2	Image 1	7	1000000076	1153
176		Spot	2	Image 1	7	1000000075	1154
117		Spot	2	Image 1	7	1000000080	1155
200		Spot	2	Image 1	7	1000000077	1156
128		Spot	2	Image 1	7	1000000078	1157
146		Spot	2	Image 1	7	1000000079	1158
131		Spot	2	Image 1	7	1000000082	1159
134		Spot	2	Image 1	7	1000000081	1160
128		Spot	2	Image 1	7	1000000083	1162
177		Spot	2	Image 1	7	1000000178	1163
176		Spot	2	Image 1	7	1000000085	1164
123		Spot	2	Image 1	7	1000000084	1165
184		Spot	2	Image 1	7	1000000086	1166
139		Spot	2	Image 1	7	1000000087	1167
130		Spot	2	Image 1	7	1000000088	1168
138		Spot	2	Image 1	7	1000000089	1169
132		Spot	2	Image 1	7	1000000090	1170
130		Spot	2	Image 1	7	1000000091	1171
116		Spot	2	Image 1	7	1000000093	1172
124		Spot	2	Image 1	7	1000000092	1173
158		Spot	2	Image 1	7	1000000175	1174
122		Spot	2	Image 1	7	1000000095	1175
121		Spot	2	Image 1	7	1000000094	1176
107		Spot	2	Image 1	7	1000000096	1177
145		Spot	2	Image 1	7	1000000097	1178
138		Spot	2	Image 1	7	1000000098	1179
124		Spot	2	Image 1	7	1000000099	1180
125		Spot	2	Image 1	7	1000000100	1182
139		Spot	2	Image 1	7	1000000101	1183
205		Spot	2	Image 1	7	1000000102	1184
136		Spot	2	Image 1	7	1000000103	1185
114		Spot	2	Image 1	7	1000000104	1186
133		Spot	2	Image 1	7	1000000105	1187
112		Spot	2	Image 1	7	1000000106	1188
125		Spot	2	Image 1	7	1000000107	1189
148		Spot	2	Image 1	7	1000000108	1190
166		Spot	2	Image 1	7	1000000109	1191
136		Spot	2	Image 1	7	1000000111	1192
191		Spot	2	Image 1	7	1000000110	1193
139		Spot	2	Image 1	7	1000000112	1194
115		Spot	2	Image 1	7	1000000113	1195
118		Spot	2	Image 1	7	1000000114	1196
142		Spot	2	Image 1	7	1000000115	1197
116		Spot	2	Image 1	7	1000000116	1198
130		Spot	2	Image 1	7	1000000117	1199
127		Spot	2	Image 1	7	1000000118	1200
121		Spot	2	Image 1	7	1000000119	1201
141		Spot	2	Image 1	7	1000000120	1202
126		Spot	2	Image 1	7	1000000121	1203
127		Spot	2	Image 1	7	1000000122	1204
164		Spot	2	Image 1	7	1000000124	1205
118		Spot	2	Image 1	7	1000000123	1206
127		Spot	2	Image 1	7	1000000125	1207
131		Spot	2	Image 1	7	1000000126	1208
134		Spot	2	Image 1	7	1000000127	1209
134		Spot	2	Image 1	7	1000000129	1210
142		Spot	2	Image 1	7	1000000130	1211
129		Spot	2	Image 1	7	1000000131	1212
111		Spot	2	Image 1	7	1000000132	1213
150		Spot	2	Image 1	7	1000000133	1214
115		Spot	2	Image 1	7	1000000134	1215
119		Spot	2	Image 1	7	1000000135	1216
129		Spot	2	Image 1	7	1000000136	1217
171		Spot	2	Image 1	7	1000000137	1218
109		Spot	2	Image 1	7	1000000138	1219
144		Spot	2	Image 1	7	1000000139	1220
136		Spot	2	Image 1	7	1000000140	1221
126		Spot	2	Image 1	7	1000000143	1222
218		Spot	2	Image 1	7	1000000141	1223
132		Spot	2	Image 1	7	1000000142	1224
109		Spot	2	Image 1	7	1000000144	1225
216		Spot	2	Image 1	7	1000000145	1226
188		Spot	2	Image 1	7	1000000146	1227
225		Spot	2	Image 1	7	1000000147	1228
128		Spot	2	Image 1	7	1000000148	1229
302		Spot	2	Image 1	7	1000000149	1230
196		Spot	2	Image 1	7	1000000150	1231
153		Spot	2	Image 1	7	1000000151	1232
109		Spot	2	Image 1	7	1000000152	1233
133		Spot	2	Image 1	7	1000000153	1234
134		Spot	2	Image 1	7	1000000154	1235
146		Spot	2	Image 1	7	1000000155	1236
202		Spot	2	Image 1	7	1000000156	1237
204		Spot	2	Image 1	7	1000000157	1238
328		Spot	2	Image 1	7	1000000158	1239
122		Spot	2	Image 1	7	1000000159	1240
164		Spot	2	Image 1	7	1000000160	1241
165		Spot	2	Image 1	7	1000000161	1242
141		Spot	2	Image 1	7	1000000162	1243
181		Spot	2	Image 1	7	1000000163	1244
111		Spot	2	Image 1	7	1000000164	1245
215		Spot	2	Image 1	7	1000000165	1246
190		Spot	2	Image 1	7	1000000166	1247
146		Spot	2	Image 1	7	1000000167	1248
135		Spot	2	Image 1	7	1000000168	1249
233		Spot	2	Image 1	7	1000000169	1250
241		Spot	2	Image 1	7	1000000170	1251
121		Spot	2	Image 1	7	1000000171	1252
161		Spot	2	Image 1	7	1000000172	1253
133		Spot	2	Image 1	7	1000000173	1254
119		Spot	2	Image 1	8	1000000000	1255
120		Spot	2	Image 1	8	1000000001	1256
191		Spot	2	Image 1	8	1000000005	1257
155		Spot	2	Image 1	8	1000000004	1258
111		Spot	2	Image 1	8	1000000003	1259
126		Spot	2	Image 1	8	1000000006	1260
145		Spot	2	Image 1	8	1000000007	1261
156		Spot	2	Image 1	8	1000000008	1262
156		Spot	2	Image 1	8	1000000009	1263
113		Spot	2	Image 1	8	1000000010	1264
146		Spot	2	Image 1	8	1000000011	1265
239		Spot	2	Image 1	8	1000000014	1266
145		Spot	2	Image 1	8	1000000012	1267
123		Spot	2	Image 1	8	1000000013	1268
199		Spot	2	Image 1	8	1000000015	1269
152		Spot	2	Image 1	8	1000000016	1270
134		Spot	2	Image 1	8	1000000017	1271
121		Spot	2	Image 1	8	1000000018	1272
138		Spot	2	Image 1	8	1000000019	1273
122		Spot	2	Image 1	8	1000000020	1274
137		Spot	2	Image 1	8	1000000021	1275
252		Spot	2	Image 1	8	1000000022	1276
133		Spot	2	Image 1	8	1000000023	1277
170		Spot	2	Image 1	8	1000000024	1278
124		Spot	2	Image 1	8	1000000025	1279
126		Spot	2	Image 1	8	1000000026	1280
174		Spot	2	Image 1	8	1000000027	1281
120		Spot	2	Image 1	8	1000000028	1282
133		Spot	2	Image 1	8	1000000029	1283
111		Spot	2	Image 1	8	1000000030	1284
138		Spot	2	Image 1	8	1000000031	1285
178		Spot	2	Image 1	8	1000000032	1286
190		Spot	2	Image 1	8	1000000033	1287
122		Spot	2	Image 1	8	1000000034	1288
172		Spot	2	Image 1	8	1000000035	1289
134		Spot	2	Image 1	8	1000000037	1290
152		Spot	2	Image 1	8	1000000036	1291
137		Spot	2	Image 1	8	1000000038	1292
144		Spot	2	Image 1	8	1000000040	1293
145		Spot	2	Image 1	8	1000000174	1294
131		Spot	2	Image 1	8	1000000039	1295
120		Spot	2	Image 1	8	1000000041	1298
155		Spot	2	Image 1	8	1000000042	1299
123		Spot	2	Image 1	8	1000000044	1300
177		Spot	2	Image 1	8	1000000043	1301
153		Spot	2	Image 1	8	1000000045	1302
133		Spot	2	Image 1	8	1000000046	1303
141		Spot	2	Image 1	8	1000000047	1304
148		Spot	2	Image 1	8	1000000048	1305
125		Spot	2	Image 1	8	1000000177	1306
138		Spot	2	Image 1	8	1000000049	1307
134		Spot	2	Image 1	8	1000000050	1308
106		Spot	2	Image 1	8	1000000052	1309
137		Spot	2	Image 1	8	1000000051	1310
121		Spot	2	Image 1	8	1000000053	1311
141		Spot	2	Image 1	8	1000000054	1312
147		Spot	2	Image 1	8	1000000055	1313
150		Spot	2	Image 1	8	1000000056	1314
118		Spot	2	Image 1	8	1000000057	1315
122		Spot	2	Image 1	8	1000000058	1316
105		Spot	2	Image 1	8	1000000059	1317
123		Spot	2	Image 1	8	1000000061	1318
126		Spot	2	Image 1	8	1000000060	1319
155		Spot	2	Image 1	8	1000000062	1320
168		Spot	2	Image 1	8	1000000063	1321
119		Spot	2	Image 1	8	1000000065	1322
139		Spot	2	Image 1	8	1000000064	1323
133		Spot	2	Image 1	8	1000000066	1324
132		Spot	2	Image 1	8	1000000067	1325
132		Spot	2	Image 1	8	1000000068	1326
141		Spot	2	Image 1	8	1000000069	1327
125		Spot	2	Image 1	8	1000000070	1328
115		Spot	2	Image 1	8	1000000071	1329
128		Spot	2	Image 1	8	1000000072	1330
120		Spot	2	Image 1	8	1000000073	1331
138		Spot	2	Image 1	8	1000000074	1332
134		Spot	2	Image 1	8	1000000076	1333
162		Spot	2	Image 1	8	1000000075	1334
136		Spot	2	Image 1	8	1000000080	1335
130		Spot	2	Image 1	8	1000000078	1336
146		Spot	2	Image 1	8	1000000079	1337
191		Spot	2	Image 1	8	1000000077	1338
118		Spot	2	Image 1	8	1000000081	1339
127		Spot	2	Image 1	8	1000000082	1340
153		Spot	2	Image 1	8	1000000083	1342
148		Spot	2	Image 1	8	1000000085	1343
156		Spot	2	Image 1	8	1000000086	1344
131		Spot	2	Image 1	8	1000000087	1345
115		Spot	2	Image 1	8	1000000084	1346
129		Spot	2	Image 1	8	1000000088	1347
159		Spot	2	Image 1	8	1000000089	1348
114		Spot	2	Image 1	8	1000000090	1349
171		Spot	2	Image 1	8	1000000091	1350
112		Spot	2	Image 1	8	1000000093	1351
130		Spot	2	Image 1	8	1000000092	1352
158		Spot	2	Image 1	8	1000000175	1353
130		Spot	2	Image 1	8	1000000094	1354
128		Spot	2	Image 1	8	1000000096	1355
131		Spot	2	Image 1	8	1000000095	1356
130		Spot	2	Image 1	8	1000000097	1357
140		Spot	2	Image 1	8	1000000098	1358
106		Spot	2	Image 1	8	1000000099	1359
108		Spot	2	Image 1	8	1000000100	1361
127		Spot	2	Image 1	8	1000000101	1362
217		Spot	2	Image 1	8	1000000102	1363
128		Spot	2	Image 1	8	1000000176	1364
146		Spot	2	Image 1	8	1000000103	1365
119		Spot	2	Image 1	8	1000000104	1366
140		Spot	2	Image 1	8	1000000105	1367
141		Spot	2	Image 1	8	1000000108	1368
129		Spot	2	Image 1	8	1000000106	1369
122		Spot	2	Image 1	8	1000000107	1370
144		Spot	2	Image 1	8	1000000109	1371
157		Spot	2	Image 1	8	1000000111	1372
189		Spot	2	Image 1	8	1000000110	1373
121		Spot	2	Image 1	8	1000000112	1374
120		Spot	2	Image 1	8	1000000113	1375
127		Spot	2	Image 1	8	1000000114	1376
144		Spot	2	Image 1	8	1000000115	1377
123		Spot	2	Image 1	8	1000000116	1378
136		Spot	2	Image 1	8	1000000117	1379
115		Spot	2	Image 1	8	1000000118	1380
121		Spot	2	Image 1	8	1000000119	1381
128		Spot	2	Image 1	8	1000000120	1382
140		Spot	2	Image 1	8	1000000122	1383
135		Spot	2	Image 1	8	1000000121	1384
129		Spot	2	Image 1	8	1000000123	1385
145		Spot	2	Image 1	8	1000000124	1386
134		Spot	2	Image 1	8	1000000125	1387
120		Spot	2	Image 1	8	1000000126	1388
159		Spot	2	Image 1	8	1000000127	1389
137		Spot	2	Image 1	8	1000000128	1390
121		Spot	2	Image 1	8	1000000129	1391
157		Spot	2	Image 1	8	1000000130	1392
127		Spot	2	Image 1	8	1000000131	1393
135		Spot	2	Image 1	8	1000000132	1394
132		Spot	2	Image 1	8	1000000133	1395
129		Spot	2	Image 1	8	1000000134	1396
131		Spot	2	Image 1	8	1000000135	1397
131		Spot	2	Image 1	8	1000000136	1398
183		Spot	2	Image 1	8	1000000137	1399
114		Spot	2	Image 1	8	1000000138	1400
139		Spot	2	Image 1	8	1000000139	1401
126		Spot	2	Image 1	8	1000000140	1402
259		Spot	2	Image 1	8	1000000141	1403
120		Spot	2	Image 1	8	1000000143	1404
136		Spot	2	Image 1	8	1000000142	1405
163		Spot	2	Image 1	8	1000000144	1406
186		Spot	2	Image 1	8	1000000145	1407
177		Spot	2	Image 1	8	1000000146	1408
257		Spot	2	Image 1	8	1000000147	1409
115		Spot	2	Image 1	8	1000000148	1410
282		Spot	2	Image 1	8	1000000149	1411
226		Spot	2	Image 1	8	1000000150	1412
154		Spot	2	Image 1	8	1000000151	1413
107		Spot	2	Image 1	8	1000000152	1414
134		Spot	2	Image 1	8	1000000153	1415
168		Spot	2	Image 1	8	1000000154	1416
148		Spot	2	Image 1	8	1000000155	1417
194		Spot	2	Image 1	8	1000000157	1418
296		Spot	2	Image 1	8	1000000158	1419
125		Spot	2	Image 1	8	1000000159	1420
198		Spot	2	Image 1	8	1000000160	1421
195		Spot	2	Image 1	8	1000000161	1422
126		Spot	2	Image 1	8	1000000162	1423
191		Spot	2	Image 1	8	1000000163	1424
120		Spot	2	Image 1	8	1000000164	1425
229		Spot	2	Image 1	8	1000000165	1426
193		Spot	2	Image 1	8	1000000166	1427
177		Spot	2	Image 1	8	1000000167	1428
122		Spot	2	Image 1	8	1000000168	1429
221		Spot	2	Image 1	8	1000000169	1430
190		Spot	2	Image 1	8	1000000170	1431
149		Spot	2	Image 1	8	1000000171	1432
145		Spot	2	Image 1	8	1000000172	1433
159		Spot	2	Image 1	8	1000000173	1434
115		Spot	2	Image 1	9	1000000000	1435
113		Spot	2	Image 1	9	1000000001	1436
116		Spot	2	Image 1	9	1000000002	1437
184		Spot	2	Image 1	9	1000000005	1438
163		Spot	2	Image 1	9	1000000004	1439
125		Spot	2	Image 1	9	1000000003	1440
109		Spot	2	Image 1	9	1000000006	1441
137		Spot	2	Image 1	9	1000000007	1442
162		Spot	2	Image 1	9	1000000008	1443
126		Spot	2	Image 1	9	1000000009	1444
173		Spot	2	Image 1	9	1000000011	1445
134		Spot	2	Image 1	9	1000000012	1446
119		Spot	2	Image 1	9	1000000013	1447
173		Spot	2	Image 1	9	1000000014	1448
165		Spot	2	Image 1	9	1000000015	1449
161		Spot	2	Image 1	9	1000000016	1450
144		Spot	2	Image 1	9	1000000017	1451
140		Spot	2	Image 1	9	1000000018	1452
161		Spot	2	Image 1	9	1000000019	1453
112		Spot	2	Image 1	9	1000000020	1454
115		Spot	2	Image 1	9	1000000021	1455
239		Spot	2	Image 1	9	1000000022	1456
127		Spot	2	Image 1	9	1000000023	1457
179		Spot	2	Image 1	9	1000000024	1458
129		Spot	2	Image 1	9	1000000025	1459
130		Spot	2	Image 1	9	1000000026	1460
136		Spot	2	Image 1	9	1000000027	1461
148		Spot	2	Image 1	9	1000000028	1462
139		Spot	2	Image 1	9	1000000029	1463
132		Spot	2	Image 1	9	1000000030	1464
127		Spot	2	Image 1	9	1000000031	1465
154		Spot	2	Image 1	9	1000000032	1466
166		Spot	2	Image 1	9	1000000033	1467
127		Spot	2	Image 1	9	1000000034	1468
188		Spot	2	Image 1	9	1000000035	1469
130		Spot	2	Image 1	9	1000000037	1470
126		Spot	2	Image 1	9	1000000036	1471
126		Spot	2	Image 1	9	1000000038	1472
173		Spot	2	Image 1	9	1000000040	1473
124		Spot	2	Image 1	9	1000000039	1474
109		Spot	2	Image 1	9	1000000174	1475
126		Spot	2	Image 1	9	1000000041	1477
142		Spot	2	Image 1	9	1000000042	1478
114		Spot	2	Image 1	9	1000000044	1479
154		Spot	2	Image 1	9	1000000045	1480
154		Spot	2	Image 1	9	1000000043	1481
149		Spot	2	Image 1	9	1000000046	1482
138		Spot	2	Image 1	9	1000000047	1483
144		Spot	2	Image 1	9	1000000048	1484
132		Spot	2	Image 1	9	1000000177	1485
144		Spot	2	Image 1	9	1000000049	1486
120		Spot	2	Image 1	9	1000000050	1487
112		Spot	2	Image 1	9	1000000051	1488
128		Spot	2	Image 1	9	1000000052	1489
126		Spot	2	Image 1	9	1000000053	1490
150		Spot	2	Image 1	9	1000000054	1491
144		Spot	2	Image 1	9	1000000055	1492
118		Spot	2	Image 1	9	1000000057	1493
160		Spot	2	Image 1	9	1000000056	1494
134		Spot	2	Image 1	9	1000000058	1495
126		Spot	2	Image 1	9	1000000059	1496
130		Spot	2	Image 1	9	1000000061	1497
140		Spot	2	Image 1	9	1000000060	1498
185		Spot	2	Image 1	9	1000000062	1499
135		Spot	2	Image 1	9	1000000063	1500
116		Spot	2	Image 1	9	1000000064	1501
123		Spot	2	Image 1	9	1000000065	1502
143		Spot	2	Image 1	9	1000000066	1503
124		Spot	2	Image 1	9	1000000067	1504
112		Spot	2	Image 1	9	1000000068	1505
133		Spot	2	Image 1	9	1000000069	1506
133		Spot	2	Image 1	9	1000000070	1507
124		Spot	2	Image 1	9	1000000071	1508
133		Spot	2	Image 1	9	1000000072	1509
90		Spot	2	Image 1	9	1000000073	1510
153		Spot	2	Image 1	9	1000000074	1511
116		Spot	2	Image 1	9	1000000076	1512
191		Spot	2	Image 1	9	1000000075	1513
131		Spot	2	Image 1	9	1000000080	1514
143		Spot	2	Image 1	9	1000000079	1515
202		Spot	2	Image 1	9	1000000077	1516
124		Spot	2	Image 1	9	1000000081	1517
132		Spot	2	Image 1	9	1000000082	1518
125		Spot	2	Image 1	9	1000000083	1520
153		Spot	2	Image 1	9	1000000085	1521
198		Spot	2	Image 1	9	1000000086	1522
126		Spot	2	Image 1	9	1000000087	1523
126		Spot	2	Image 1	9	1000000084	1524
131		Spot	2	Image 1	9	1000000088	1525
159		Spot	2	Image 1	9	1000000089	1526
132		Spot	2	Image 1	9	1000000090	1527
156		Spot	2	Image 1	9	1000000091	1528
132		Spot	2	Image 1	9	1000000093	1529
111		Spot	2	Image 1	9	1000000092	1530
123		Spot	2	Image 1	9	1000000094	1531
154		Spot	2	Image 1	9	1000000175	1532
125		Spot	2	Image 1	9	1000000095	1533
144		Spot	2	Image 1	9	1000000096	1534
118		Spot	2	Image 1	9	1000000097	1535
139		Spot	2	Image 1	9	1000000098	1536
132		Spot	2	Image 1	9	1000000099	1537
117		Spot	2	Image 1	9	1000000100	1539
143		Spot	2	Image 1	9	1000000101	1540
208		Spot	2	Image 1	9	1000000102	1541
142		Spot	2	Image 1	9	1000000176	1542
126		Spot	2	Image 1	9	1000000103	1543
121		Spot	2	Image 1	9	1000000104	1544
154		Spot	2	Image 1	9	1000000105	1545
134		Spot	2	Image 1	9	1000000108	1546
138		Spot	2	Image 1	9	1000000106	1547
132		Spot	2	Image 1	9	1000000107	1548
133		Spot	2	Image 1	9	1000000109	1549
142		Spot	2	Image 1	9	1000000179	1550
133		Spot	2	Image 1	9	1000000111	1551
175		Spot	2	Image 1	9	1000000110	1552
139		Spot	2	Image 1	9	1000000112	1553
120		Spot	2	Image 1	9	1000000113	1554
125		Spot	2	Image 1	9	1000000114	1555
164		Spot	2	Image 1	9	1000000115	1556
120		Spot	2	Image 1	9	1000000116	1557
130		Spot	2	Image 1	9	1000000117	1558
102		Spot	2	Image 1	9	1000000118	1559
147		Spot	2	Image 1	9	1000000120	1560
126		Spot	2	Image 1	9	1000000119	1561
124		Spot	2	Image 1	9	1000000121	1562
128		Spot	2	Image 1	9	1000000122	1563
164		Spot	2	Image 1	9	1000000124	1564
125		Spot	2	Image 1	9	1000000123	1565
118		Spot	2	Image 1	9	1000000125	1566
151		Spot	2	Image 1	9	1000000128	1567
129		Spot	2	Image 1	9	1000000126	1568
129		Spot	2	Image 1	9	1000000127	1569
123		Spot	2	Image 1	9	1000000129	1570
153		Spot	2	Image 1	9	1000000130	1571
126		Spot	2	Image 1	9	1000000132	1572
117		Spot	2	Image 1	9	1000000131	1573
141		Spot	2	Image 1	9	1000000133	1574
148		Spot	2	Image 1	9	1000000134	1575
140		Spot	2	Image 1	9	1000000135	1576
121		Spot	2	Image 1	9	1000000136	1577
250		Spot	2	Image 1	9	1000000137	1578
106		Spot	2	Image 1	9	1000000138	1579
145		Spot	2	Image 1	9	1000000139	1580
131		Spot	2	Image 1	9	1000000140	1581
254		Spot	2	Image 1	9	1000000141	1582
113		Spot	2	Image 1	9	1000000142	1583
135		Spot	2	Image 1	9	1000000143	1584
140		Spot	2	Image 1	9	1000000144	1585
194		Spot	2	Image 1	9	1000000145	1586
185		Spot	2	Image 1	9	1000000146	1587
209		Spot	2	Image 1	9	1000000147	1588
124		Spot	2	Image 1	9	1000000148	1589
291		Spot	2	Image 1	9	1000000149	1590
307		Spot	2	Image 1	9	1000000150	1591
136		Spot	2	Image 1	9	1000000151	1592
87		Spot	2	Image 1	9	1000000152	1593
136		Spot	2	Image 1	9	1000000153	1594
166		Spot	2	Image 1	9	1000000154	1595
136		Spot	2	Image 1	9	1000000155	1596
241		Spot	2	Image 1	9	1000000157	1597
304		Spot	2	Image 1	9	1000000158	1598
125		Spot	2	Image 1	9	1000000159	1599
169		Spot	2	Image 1	9	1000000160	1600
126		Spot	2	Image 1	9	1000000162	1601
218		Spot	2	Image 1	9	1000000161	1602
188		Spot	2	Image 1	9	1000000163	1603
144		Spot	2	Image 1	9	1000000164	1604
203		Spot	2	Image 1	9	1000000165	1605
191		Spot	2	Image 1	9	1000000166	1606
175		Spot	2	Image 1	9	1000000167	1607
135		Spot	2	Image 1	9	1000000168	1608
248		Spot	2	Image 1	9	1000000169	1609
240		Spot	2	Image 1	9	1000000170	1610
137		Spot	2	Image 1	9	1000000171	1611
132		Spot	2	Image 1	9	1000000172	1612
141		Spot	2	Image 1	9	1000000173	1613
122		Spot	2	Image 1	10	1000000000	1614
133		Spot	2	Image 1	10	1000000001	1615
116		Spot	2	Image 1	10	1000000002	1616
183		Spot	2	Image 1	10	1000000004	1617
169		Spot	2	Image 1	10	1000000005	1618
119		Spot	2	Image 1	10	1000000003	1619
113		Spot	2	Image 1	10	1000000006	1620
183		Spot	2	Image 1	10	1000000008	1621
148		Spot	2	Image 1	10	1000000009	1622
189		Spot	2	Image 1	10	1000000011	1623
124		Spot	2	Image 1	10	1000000013	1624
233		Spot	2	Image 1	10	1000000014	1625
135		Spot	2	Image 1	10	1000000012	1626
174		Spot	2	Image 1	10	1000000015	1627
147		Spot	2	Image 1	10	1000000016	1628
133		Spot	2	Image 1	10	1000000017	1629
123		Spot	2	Image 1	10	1000000018	1630
134		Spot	2	Image 1	10	1000000019	1631
115		Spot	2	Image 1	10	1000000020	1632
118		Spot	2	Image 1	10	1000000021	1633
202		Spot	2	Image 1	10	1000000022	1634
145		Spot	2	Image 1	10	1000000023	1635
173		Spot	2	Image 1	10	1000000024	1636
122		Spot	2	Image 1	10	1000000025	1637
127		Spot	2	Image 1	10	1000000026	1638
149		Spot	2	Image 1	10	1000000027	1639
139		Spot	2	Image 1	10	1000000028	1640
122		Spot	2	Image 1	10	1000000030	1641
133		Spot	2	Image 1	10	1000000029	1642
135		Spot	2	Image 1	10	1000000031	1643
167		Spot	2	Image 1	10	1000000032	1644
163		Spot	2	Image 1	10	1000000033	1645
142		Spot	2	Image 1	10	1000000034	1646
161		Spot	2	Image 1	10	1000000035	1647
124		Spot	2	Image 1	10	1000000037	1648
135		Spot	2	Image 1	10	1000000036	1649
127		Spot	2	Image 1	10	1000000038	1650
116		Spot	2	Image 1	10	1000000040	1651
121		Spot	2	Image 1	10	1000000039	1652
161		Spot	2	Image 1	10	1000000174	1653
137		Spot	2	Image 1	10	1000000041	1655
135		Spot	2	Image 1	10	1000000044	1656
164		Spot	2	Image 1	10	1000000042	1657
124		Spot	2	Image 1	10	1000000045	1658
177		Spot	2	Image 1	10	1000000043	1659
135		Spot	2	Image 1	10	1000000047	1660
115		Spot	2	Image 1	10	1000000046	1661
136		Spot	2	Image 1	10	1000000048	1663
155		Spot	2	Image 1	10	1000000049	1664
131		Spot	2	Image 1	10	1000000050	1665
138		Spot	2	Image 1	10	1000000051	1666
134		Spot	2	Image 1	10	1000000052	1667
136		Spot	2	Image 1	10	1000000053	1668
130		Spot	2	Image 1	10	1000000054	1669
136		Spot	2	Image 1	10	1000000055	1670
158		Spot	2	Image 1	10	1000000056	1671
126		Spot	2	Image 1	10	1000000057	1672
128		Spot	2	Image 1	10	1000000058	1673
124		Spot	2	Image 1	10	1000000059	1674
124		Spot	2	Image 1	10	1000000060	1675
130		Spot	2	Image 1	10	1000000061	1676
166		Spot	2	Image 1	10	1000000062	1677
125		Spot	2	Image 1	10	1000000063	1678
129		Spot	2	Image 1	10	1000000064	1679
125		Spot	2	Image 1	10	1000000065	1680
135		Spot	2	Image 1	10	1000000066	1681
139		Spot	2	Image 1	10	1000000067	1682
129		Spot	2	Image 1	10	1000000068	1683
153		Spot	2	Image 1	10	1000000069	1684
132		Spot	2	Image 1	10	1000000071	1685
137		Spot	2	Image 1	10	1000000070	1686
149		Spot	2	Image 1	10	1000000072	1687
124		Spot	2	Image 1	10	1000000073	1688
128		Spot	2	Image 1	10	1000000074	1689
139		Spot	2	Image 1	10	1000000076	1690
165		Spot	2	Image 1	10	1000000075	1691
137		Spot	2	Image 1	10	1000000079	1692
132		Spot	2	Image 1	10	1000000080	1693
119		Spot	2	Image 1	10	1000000078	1694
251		Spot	2	Image 1	10	1000000077	1695
148		Spot	2	Image 1	10	1000000081	1696
124		Spot	2	Image 1	10	1000000082	1697
113		Spot	2	Image 1	10	1000000083	1699
195		Spot	2	Image 1	10	1000000178	1700
172		Spot	2	Image 1	10	1000000085	1701
176		Spot	2	Image 1	10	1000000086	1702
118		Spot	2	Image 1	10	1000000087	1703
132		Spot	2	Image 1	10	1000000084	1704
131		Spot	2	Image 1	10	1000000088	1705
164		Spot	2	Image 1	10	1000000089	1706
141		Spot	2	Image 1	10	1000000090	1707
147		Spot	2	Image 1	10	1000000091	1708
148		Spot	2	Image 1	10	1000000093	1709
146		Spot	2	Image 1	10	1000000092	1710
143		Spot	2	Image 1	10	1000000095	1711
134		Spot	2	Image 1	10	1000000096	1712
130		Spot	2	Image 1	10	1000000094	1713
142		Spot	2	Image 1	10	1000000097	1714
128		Spot	2	Image 1	10	1000000098	1715
129		Spot	2	Image 1	10	1000000099	1716
122		Spot	2	Image 1	10	1000000100	1718
147		Spot	2	Image 1	10	1000000101	1719
178		Spot	2	Image 1	10	1000000102	1720
160		Spot	2	Image 1	10	1000000176	1721
152		Spot	2	Image 1	10	1000000103	1722
117		Spot	2	Image 1	10	1000000104	1723
129		Spot	2	Image 1	10	1000000105	1724
171		Spot	2	Image 1	10	1000000108	1725
118		Spot	2	Image 1	10	1000000106	1726
115		Spot	2	Image 1	10	1000000107	1727
153		Spot	2	Image 1	10	1000000109	1728
177		Spot	2	Image 1	10	1000000110	1729
136		Spot	2	Image 1	10	1000000111	1730
125		Spot	2	Image 1	10	1000000112	1731
123		Spot	2	Image 1	10	1000000113	1732
142		Spot	2	Image 1	10	1000000114	1733
151		Spot	2	Image 1	10	1000000115	1734
122		Spot	2	Image 1	10	1000000116	1735
140		Spot	2	Image 1	10	1000000117	1736
112		Spot	2	Image 1	10	1000000118	1737
124		Spot	2	Image 1	10	1000000119	1738
120		Spot	2	Image 1	10	1000000120	1739
139		Spot	2	Image 1	10	1000000122	1740
131		Spot	2	Image 1	10	1000000123	1741
164		Spot	2	Image 1	10	1000000124	1742
128		Spot	2	Image 1	10	1000000125	1743
140		Spot	2	Image 1	10	1000000126	1744
133		Spot	2	Image 1	10	1000000127	1745
166		Spot	2	Image 1	10	1000000128	1746
126		Spot	2	Image 1	10	1000000129	1747
146		Spot	2	Image 1	10	1000000130	1748
118		Spot	2	Image 1	10	1000000132	1749
134		Spot	2	Image 1	10	1000000131	1750
157		Spot	2	Image 1	10	1000000133	1751
120		Spot	2	Image 1	10	1000000134	1752
130		Spot	2	Image 1	10	1000000135	1753
112		Spot	2	Image 1	10	1000000136	1754
225		Spot	2	Image 1	10	1000000137	1755
123		Spot	2	Image 1	10	1000000138	1756
131		Spot	2	Image 1	10	1000000139	1757
158		Spot	2	Image 1	10	1000000140	1758
133		Spot	2	Image 1	10	1000000143	1759
227		Spot	2	Image 1	10	1000000141	1760
133		Spot	2	Image 1	10	1000000142	1761
150		Spot	2	Image 1	10	1000000144	1762
173		Spot	2	Image 1	10	1000000145	1763
178		Spot	2	Image 1	10	1000000146	1764
189		Spot	2	Image 1	10	1000000147	1765
155		Spot	2	Image 1	10	1000000148	1767
273		Spot	2	Image 1	10	1000000149	1768
324		Spot	2	Image 1	10	1000000150	1769
153		Spot	2	Image 1	10	1000000151	1770
130		Spot	2	Image 1	10	1000000152	1771
147		Spot	2	Image 1	10	1000000153	1772
150		Spot	2	Image 1	10	1000000154	1773
123		Spot	2	Image 1	10	1000000155	1774
262		Spot	2	Image 1	10	1000000157	1775
321		Spot	2	Image 1	10	1000000158	1776
111		Spot	2	Image 1	10	1000000159	1777
167		Spot	2	Image 1	10	1000000160	1778
219		Spot	2	Image 1	10	1000000161	1779
153		Spot	2	Image 1	10	1000000162	1780
171		Spot	2	Image 1	10	1000000163	1781
151		Spot	2	Image 1	10	1000000164	1782
207		Spot	2	Image 1	10	1000000165	1783
161		Spot	2	Image 1	10	1000000166	1784
143		Spot	2	Image 1	10	1000000167	1785
129		Spot	2	Image 1	10	1000000168	1786
203		Spot	2	Image 1	10	1000000169	1787
195		Spot	2	Image 1	10	1000000170	1788
173		Spot	2	Image 1	10	1000000171	1789
134		Spot	2	Image 1	10	1000000172	1790
140		Spot	2	Image 1	10	1000000173	1791
130		Spot	2	Image 1	11	1000000000	1792
124		Spot	2	Image 1	11	1000000001	1793
131		Spot	2	Image 1	11	1000000002	1794
163		Spot	2	Image 1	11	1000000004	1795
187		Spot	2	Image 1	11	1000000005	1796
115		Spot	2	Image 1	11	1000000003	1797
123		Spot	2	Image 1	11	1000000006	1798
193		Spot	2	Image 1	11	1000000008	1799
137		Spot	2	Image 1	11	1000000009	1800
189		Spot	2	Image 1	11	1000000011	1801
122		Spot	2	Image 1	11	1000000013	1802
134		Spot	2	Image 1	11	1000000012	1803
192		Spot	2	Image 1	11	1000000014	1804
193		Spot	2	Image 1	11	1000000015	1805
159		Spot	2	Image 1	11	1000000016	1806
148		Spot	2	Image 1	11	1000000017	1807
125		Spot	2	Image 1	11	1000000018	1808
169		Spot	2	Image 1	11	1000000019	1809
112		Spot	2	Image 1	11	1000000020	1810
140		Spot	2	Image 1	11	1000000021	1811
208		Spot	2	Image 1	11	1000000022	1812
157		Spot	2	Image 1	11	1000000023	1813
190		Spot	2	Image 1	11	1000000024	1814
132		Spot	2	Image 1	11	1000000025	1815
115		Spot	2	Image 1	11	1000000026	1816
153		Spot	2	Image 1	11	1000000027	1817
128		Spot	2	Image 1	11	1000000180	1818
112		Spot	2	Image 1	11	1000000028	1819
166		Spot	2	Image 1	11	1000000029	1820
130		Spot	2	Image 1	11	1000000030	1821
121		Spot	2	Image 1	11	1000000031	1822
177		Spot	2	Image 1	11	1000000032	1823
124		Spot	2	Image 1	11	1000000033	1824
115		Spot	2	Image 1	11	1000000034	1825
159		Spot	2	Image 1	11	1000000035	1826
125		Spot	2	Image 1	11	1000000037	1827
145		Spot	2	Image 1	11	1000000036	1828
119		Spot	2	Image 1	11	1000000038	1829
142		Spot	2	Image 1	11	1000000040	1830
126		Spot	2	Image 1	11	1000000039	1831
145		Spot	2	Image 1	11	1000000174	1832
121		Spot	2	Image 1	11	1000000041	1834
143		Spot	2	Image 1	11	1000000045	1835
159		Spot	2	Image 1	11	1000000042	1836
115		Spot	2	Image 1	11	1000000044	1837
152		Spot	2	Image 1	11	1000000043	1838
134		Spot	2	Image 1	11	1000000046	1839
123		Spot	2	Image 1	11	1000000047	1840
138		Spot	2	Image 1	11	1000000048	1842
110		Spot	2	Image 1	11	1000000177	1843
170		Spot	2	Image 1	11	1000000049	1844
137		Spot	2	Image 1	11	1000000050	1845
126		Spot	2	Image 1	11	1000000052	1846
132		Spot	2	Image 1	11	1000000051	1847
127		Spot	2	Image 1	11	1000000053	1848
126		Spot	2	Image 1	11	1000000054	1849
170		Spot	2	Image 1	11	1000000055	1850
131		Spot	2	Image 1	11	1000000056	1851
129		Spot	2	Image 1	11	1000000057	1852
119		Spot	2	Image 1	11	1000000058	1853
113		Spot	2	Image 1	11	1000000059	1854
129		Spot	2	Image 1	11	1000000060	1855
143		Spot	2	Image 1	11	1000000061	1856
165		Spot	2	Image 1	11	1000000062	1857
123		Spot	2	Image 1	11	1000000063	1858
128		Spot	2	Image 1	11	1000000064	1859
123		Spot	2	Image 1	11	1000000065	1860
135		Spot	2	Image 1	11	1000000066	1861
115		Spot	2	Image 1	11	1000000067	1862
141		Spot	2	Image 1	11	1000000068	1863
140		Spot	2	Image 1	11	1000000069	1864
131		Spot	2	Image 1	11	1000000071	1865
147		Spot	2	Image 1	11	1000000070	1866
145		Spot	2	Image 1	11	1000000072	1867
128		Spot	2	Image 1	11	1000000073	1868
137		Spot	2	Image 1	11	1000000074	1869
183		Spot	2	Image 1	11	1000000075	1870
127		Spot	2	Image 1	11	1000000076	1871
128		Spot	2	Image 1	11	1000000080	1872
121		Spot	2	Image 1	11	1000000079	1873
117		Spot	2	Image 1	11	1000000078	1874
194		Spot	2	Image 1	11	1000000077	1875
147		Spot	2	Image 1	11	1000000081	1876
135		Spot	2	Image 1	11	1000000082	1877
171		Spot	2	Image 1	11	1000000083	1879
225		Spot	2	Image 1	11	1000000178	1880
184		Spot	2	Image 1	11	1000000085	1881
165		Spot	2	Image 1	11	1000000086	1882
124		Spot	2	Image 1	11	1000000087	1883
144		Spot	2	Image 1	11	1000000084	1884
141		Spot	2	Image 1	11	1000000088	1885
141		Spot	2	Image 1	11	1000000089	1886
140		Spot	2	Image 1	11	1000000090	1887
171		Spot	2	Image 1	11	1000000091	1888
121		Spot	2	Image 1	11	1000000092	1889
143		Spot	2	Image 1	11	1000000175	1890
127		Spot	2	Image 1	11	1000000094	1891
139		Spot	2	Image 1	11	1000000095	1892
111		Spot	2	Image 1	11	1000000096	1893
115		Spot	2	Image 1	11	1000000097	1894
150		Spot	2	Image 1	11	1000000098	1895
125		Spot	2	Image 1	11	1000000099	1896
121		Spot	2	Image 1	11	1000000100	1898
150		Spot	2	Image 1	11	1000000101	1899
225		Spot	2	Image 1	11	1000000102	1900
131		Spot	2	Image 1	11	1000000176	1901
134		Spot	2	Image 1	11	1000000103	1902
123		Spot	2	Image 1	11	1000000104	1903
122		Spot	2	Image 1	11	1000000105	1904
171		Spot	2	Image 1	11	1000000108	1905
134		Spot	2	Image 1	11	1000000106	1906
126		Spot	2	Image 1	11	1000000107	1907
157		Spot	2	Image 1	11	1000000109	1908
143		Spot	2	Image 1	11	1000000111	1909
190		Spot	2	Image 1	11	1000000110	1910
125		Spot	2	Image 1	11	1000000112	1911
121		Spot	2	Image 1	11	1000000113	1912
130		Spot	2	Image 1	11	1000000114	1913
137		Spot	2	Image 1	11	1000000115	1914
128		Spot	2	Image 1	11	1000000116	1915
122		Spot	2	Image 1	11	1000000117	1916
112		Spot	2	Image 1	11	1000000118	1917
127		Spot	2	Image 1	11	1000000119	1918
138		Spot	2	Image 1	11	1000000120	1919
111		Spot	2	Image 1	11	1000000121	1920
106		Spot	2	Image 1	11	1000000122	1921
144		Spot	2	Image 1	11	1000000123	1922
142		Spot	2	Image 1	11	1000000124	1923
119		Spot	2	Image 1	11	1000000125	1924
123		Spot	2	Image 1	11	1000000127	1925
104		Spot	2	Image 1	11	1000000126	1926
166		Spot	2	Image 1	11	1000000128	1927
87		Spot	2	Image 1	11	1000000129	1928
164		Spot	2	Image 1	11	1000000130	1929
111		Spot	2	Image 1	11	1000000131	1930
126		Spot	2	Image 1	11	1000000132	1931
158		Spot	2	Image 1	11	1000000133	1932
124		Spot	2	Image 1	11	1000000134	1933
111		Spot	2	Image 1	11	1000000135	1934
118		Spot	2	Image 1	11	1000000136	1935
233		Spot	2	Image 1	11	1000000137	1936
121		Spot	2	Image 1	11	1000000138	1937
144		Spot	2	Image 1	11	1000000139	1938
119		Spot	2	Image 1	11	1000000140	1939
256		Spot	2	Image 1	11	1000000141	1940
121		Spot	2	Image 1	11	1000000143	1941
128		Spot	2	Image 1	11	1000000142	1942
136		Spot	2	Image 1	11	1000000144	1943
181		Spot	2	Image 1	11	1000000145	1944
173		Spot	2	Image 1	11	1000000146	1945
253		Spot	2	Image 1	11	1000000147	1947
132		Spot	2	Image 1	11	1000000148	1948
287		Spot	2	Image 1	11	1000000149	1949
226		Spot	2	Image 1	11	1000000150	1950
137		Spot	2	Image 1	11	1000000151	1951
117		Spot	2	Image 1	11	1000000152	1952
127		Spot	2	Image 1	11	1000000153	1953
155		Spot	2	Image 1	11	1000000154	1954
132		Spot	2	Image 1	11	1000000155	1955
255		Spot	2	Image 1	11	1000000157	1956
361		Spot	2	Image 1	11	1000000158	1957
117		Spot	2	Image 1	11	1000000159	1958
174		Spot	2	Image 1	11	1000000160	1959
158		Spot	2	Image 1	11	1000000162	1960
248		Spot	2	Image 1	11	1000000161	1961
198		Spot	2	Image 1	11	1000000163	1962
148		Spot	2	Image 1	11	1000000164	1963
201		Spot	2	Image 1	11	1000000165	1964
207		Spot	2	Image 1	11	1000000166	1965
144		Spot	2	Image 1	11	1000000167	1966
123		Spot	2	Image 1	11	1000000168	1967
285		Spot	2	Image 1	11	1000000169	1968
190		Spot	2	Image 1	11	1000000170	1969
138		Spot	2	Image 1	11	1000000171	1970
135		Spot	2	Image 1	11	1000000172	1971
134		Spot	2	Image 1	11	1000000173	1972
127		Spot	2	Image 1	12	1000000000	1973
119		Spot	2	Image 1	12	1000000001	1974
164		Spot	2	Image 1	12	1000000005	1975
159		Spot	2	Image 1	12	1000000004	1976
107		Spot	2	Image 1	12	1000000003	1977
130		Spot	2	Image 1	12	1000000006	1978
154		Spot	2	Image 1	12	1000000007	1979
148		Spot	2	Image 1	12	1000000008	1980
128		Spot	2	Image 1	12	1000000009	1981
170		Spot	2	Image 1	12	1000000011	1982
140		Spot	2	Image 1	12	1000000013	1983
128		Spot	2	Image 1	12	1000000012	1984
225		Spot	2	Image 1	12	1000000014	1985
165		Spot	2	Image 1	12	1000000015	1986
126		Spot	2	Image 1	12	1000000016	1987
139		Spot	2	Image 1	12	1000000017	1988
136		Spot	2	Image 1	12	1000000018	1989
142		Spot	2	Image 1	12	1000000019	1990
94		Spot	2	Image 1	12	1000000020	1991
131		Spot	2	Image 1	12	1000000021	1992
214		Spot	2	Image 1	12	1000000022	1993
127		Spot	2	Image 1	12	1000000023	1994
193		Spot	2	Image 1	12	1000000024	1995
118		Spot	2	Image 1	12	1000000025	1996
138		Spot	2	Image 1	12	1000000026	1997
170		Spot	2	Image 1	12	1000000027	1998
143		Spot	2	Image 1	12	1000000180	1999
143		Spot	2	Image 1	12	1000000028	2000
114		Spot	2	Image 1	12	1000000029	2001
141		Spot	2	Image 1	12	1000000030	2002
119		Spot	2	Image 1	12	1000000031	2003
195		Spot	2	Image 1	12	1000000032	2004
151		Spot	2	Image 1	12	1000000033	2005
117		Spot	2	Image 1	12	1000000034	2006
154		Spot	2	Image 1	12	1000000035	2007
117		Spot	2	Image 1	12	1000000037	2008
130		Spot	2	Image 1	12	1000000036	2009
132		Spot	2	Image 1	12	1000000038	2010
152		Spot	2	Image 1	12	1000000040	2011
114		Spot	2	Image 1	12	1000000039	2012
160		Spot	2	Image 1	12	1000000174	2013
123		Spot	2	Image 1	12	1000000041	2015
147		Spot	2	Image 1	12	1000000045	2016
111		Spot	2	Image 1	12	1000000044	2017
148		Spot	2	Image 1	12	1000000042	2018
145		Spot	2	Image 1	12	1000000043	2019
145		Spot	2	Image 1	12	1000000046	2020
132		Spot	2	Image 1	12	1000000047	2021
149		Spot	2	Image 1	12	1000000048	2023
146		Spot	2	Image 1	12	1000000049	2024
147		Spot	2	Image 1	12	1000000050	2025
111		Spot	2	Image 1	12	1000000051	2026
119		Spot	2	Image 1	12	1000000052	2027
125		Spot	2	Image 1	12	1000000053	2028
135		Spot	2	Image 1	12	1000000054	2029
148		Spot	2	Image 1	12	1000000055	2030
119		Spot	2	Image 1	12	1000000056	2031
134		Spot	2	Image 1	12	1000000057	2032
123		Spot	2	Image 1	12	1000000058	2033
120		Spot	2	Image 1	12	1000000059	2034
126		Spot	2	Image 1	12	1000000061	2035
120		Spot	2	Image 1	12	1000000060	2036
180		Spot	2	Image 1	12	1000000062	2037
133		Spot	2	Image 1	12	1000000063	2038
122		Spot	2	Image 1	12	1000000065	2039
132		Spot	2	Image 1	12	1000000064	2040
148		Spot	2	Image 1	12	1000000066	2041
119		Spot	2	Image 1	12	1000000067	2042
[truncated: 8,248 more rows]
