# Supplementary material for: Protocol for real-time monitoring of CD8+ T and myeloid cell behavior in human high-grade serous ovarian cancer slices
Source: STAR Protoc. 2024 Jun 2;5(2):103102. doi: 10.1016/j.xpro.2024.103102 (PMC11179100; doi:10.1016/j.xpro.2024.103102)
Supplement: Data S3. Files for testing the R script, quantification and statistical analysis step 2 [file mmc3.zip › Test files/Slice1_a/__Intensity_Center_Ch=3_Img=1.csv]

Intensity Center Ch=3 Img=1
====================
Intensity Center	Unit	Category	Channel	Image	Time	TrackID	ID
158		Spot	3	Image 1	1	1000000000	0
172		Spot	3	Image 1	1	1000000001	1
174		Spot	3	Image 1	1	1000000002	2
146		Spot	3	Image 1	1	1000000003	3
230		Spot	3	Image 1	1	1000000004	4
236		Spot	3	Image 1	1	1000000005	5
155		Spot	3	Image 1	1	1000000006	6
235		Spot	3	Image 1	1	1000000007	7
179		Spot	3	Image 1	1	1000000008	8
220		Spot	3	Image 1	1	1000000009	9
139		Spot	3	Image 1	1	1000000010	10
207		Spot	3	Image 1	1	1000000011	11
177		Spot	3	Image 1	1	1000000012	12
170		Spot	3	Image 1	1	1000000013	13
287		Spot	3	Image 1	1	1000000014	14
330		Spot	3	Image 1	1	1000000015	15
203		Spot	3	Image 1	1	1000000016	16
169		Spot	3	Image 1	1	1000000017	17
198		Spot	3	Image 1	1	1000000018	18
213		Spot	3	Image 1	1	1000000019	19
195		Spot	3	Image 1	1	1000000020	20
175		Spot	3	Image 1	1	1000000021	21
322		Spot	3	Image 1	1	1000000022	22
191		Spot	3	Image 1	1	1000000023	23
177		Spot	3	Image 1	1	1000000024	24
234		Spot	3	Image 1	1	1000000025	25
238		Spot	3	Image 1	1	1000000026	26
213		Spot	3	Image 1	1	1000000027	27
235		Spot	3	Image 1	1	1000000028	28
200		Spot	3	Image 1	1	1000000029	29
196		Spot	3	Image 1	1	1000000030	30
212		Spot	3	Image 1	1	1000000031	31
239		Spot	3	Image 1	1	1000000032	32
352		Spot	3	Image 1	1	1000000033	33
250		Spot	3	Image 1	1	1000000034	34
203		Spot	3	Image 1	1	1000000035	35
215		Spot	3	Image 1	1	1000000036	36
184		Spot	3	Image 1	1	1000000037	37
240		Spot	3	Image 1	1	1000000038	38
151		Spot	3	Image 1	1	1000000039	39
301		Spot	3	Image 1	1	1000000040	40
145		Spot	3	Image 1	1	1000000041	43
274		Spot	3	Image 1	1	1000000042	44
186		Spot	3	Image 1	1	1000000043	45
189		Spot	3	Image 1	1	1000000044	46
261		Spot	3	Image 1	1	1000000045	47
191		Spot	3	Image 1	1	1000000046	48
174		Spot	3	Image 1	1	1000000047	49
194		Spot	3	Image 1	1	1000000048	50
223		Spot	3	Image 1	1	1000000049	51
233		Spot	3	Image 1	1	1000000050	52
151		Spot	3	Image 1	1	1000000051	53
195		Spot	3	Image 1	1	1000000052	54
351		Spot	3	Image 1	1	1000000053	55
185		Spot	3	Image 1	1	1000000054	56
245		Spot	3	Image 1	1	1000000055	57
245		Spot	3	Image 1	1	1000000056	58
183		Spot	3	Image 1	1	1000000057	59
208		Spot	3	Image 1	1	1000000058	60
186		Spot	3	Image 1	1	1000000059	61
210		Spot	3	Image 1	1	1000000060	62
194		Spot	3	Image 1	1	1000000061	63
240		Spot	3	Image 1	1	1000000062	64
239		Spot	3	Image 1	1	1000000063	65
176		Spot	3	Image 1	1	1000000064	66
185		Spot	3	Image 1	1	1000000065	67
160		Spot	3	Image 1	1	1000000066	68
209		Spot	3	Image 1	1	1000000067	69
187		Spot	3	Image 1	1	1000000068	70
191		Spot	3	Image 1	1	1000000069	71
237		Spot	3	Image 1	1	1000000070	72
201		Spot	3	Image 1	1	1000000071	73
250		Spot	3	Image 1	1	1000000072	74
162		Spot	3	Image 1	1	1000000073	75
347		Spot	3	Image 1	1	1000000074	76
213		Spot	3	Image 1	1	1000000075	77
184		Spot	3	Image 1	1	1000000076	78
339		Spot	3	Image 1	1	1000000077	79
238		Spot	3	Image 1	1	1000000078	80
213		Spot	3	Image 1	1	1000000079	81
194		Spot	3	Image 1	1	1000000080	82
279		Spot	3	Image 1	1	1000000081	83
172		Spot	3	Image 1	1	1000000082	84
177		Spot	3	Image 1	1	1000000083	86
179		Spot	3	Image 1	1	1000000084	87
253		Spot	3	Image 1	1	1000000085	88
229		Spot	3	Image 1	1	1000000086	89
189		Spot	3	Image 1	1	1000000087	90
168		Spot	3	Image 1	1	1000000088	91
226		Spot	3	Image 1	1	1000000089	92
286		Spot	3	Image 1	1	1000000090	93
283		Spot	3	Image 1	1	1000000091	94
228		Spot	3	Image 1	1	1000000092	95
200		Spot	3	Image 1	1	1000000093	96
167		Spot	3	Image 1	1	1000000094	97
197		Spot	3	Image 1	1	1000000095	98
223		Spot	3	Image 1	1	1000000096	99
170		Spot	3	Image 1	1	1000000097	100
240		Spot	3	Image 1	1	1000000098	101
224		Spot	3	Image 1	1	1000000099	102
275		Spot	3	Image 1	1	1000000100	103
285		Spot	3	Image 1	1	1000000101	105
223		Spot	3	Image 1	1	1000000102	106
148		Spot	3	Image 1	1	1000000103	107
230		Spot	3	Image 1	1	1000000104	108
222		Spot	3	Image 1	1	1000000105	109
254		Spot	3	Image 1	1	1000000106	110
206		Spot	3	Image 1	1	1000000107	111
205		Spot	3	Image 1	1	1000000108	112
320		Spot	3	Image 1	1	1000000109	113
204		Spot	3	Image 1	1	1000000110	114
266		Spot	3	Image 1	1	1000000111	115
271		Spot	3	Image 1	1	1000000112	116
203		Spot	3	Image 1	1	1000000113	117
194		Spot	3	Image 1	1	1000000114	118
285		Spot	3	Image 1	1	1000000115	119
218		Spot	3	Image 1	1	1000000116	120
249		Spot	3	Image 1	1	1000000117	121
209		Spot	3	Image 1	1	1000000118	122
140		Spot	3	Image 1	1	1000000119	123
308		Spot	3	Image 1	1	1000000120	124
202		Spot	3	Image 1	1	1000000121	125
226		Spot	3	Image 1	1	1000000122	126
208		Spot	3	Image 1	1	1000000123	127
188		Spot	3	Image 1	1	1000000124	128
213		Spot	3	Image 1	1	1000000125	129
265		Spot	3	Image 1	1	1000000126	130
264		Spot	3	Image 1	1	1000000127	131
316		Spot	3	Image 1	1	1000000128	132
225		Spot	3	Image 1	1	1000000129	133
218		Spot	3	Image 1	1	1000000130	134
200		Spot	3	Image 1	1	1000000131	135
181		Spot	3	Image 1	1	1000000132	136
279		Spot	3	Image 1	1	1000000133	137
191		Spot	3	Image 1	1	1000000134	138
228		Spot	3	Image 1	1	1000000135	139
210		Spot	3	Image 1	1	1000000136	140
361		Spot	3	Image 1	1	1000000137	141
248		Spot	3	Image 1	1	1000000138	142
246		Spot	3	Image 1	1	1000000139	143
242		Spot	3	Image 1	1	1000000140	144
319		Spot	3	Image 1	1	1000000141	145
341		Spot	3	Image 1	1	1000000142	146
201		Spot	3	Image 1	1	1000000143	147
280		Spot	3	Image 1	1	1000000144	148
305		Spot	3	Image 1	1	1000000145	149
291		Spot	3	Image 1	1	1000000146	150
329		Spot	3	Image 1	1	1000000147	151
246		Spot	3	Image 1	1	1000000148	152
343		Spot	3	Image 1	1	1000000149	153
391		Spot	3	Image 1	1	1000000150	154
256		Spot	3	Image 1	1	1000000151	155
178		Spot	3	Image 1	1	1000000152	156
252		Spot	3	Image 1	1	1000000153	157
285		Spot	3	Image 1	1	1000000154	158
239		Spot	3	Image 1	1	1000000155	159
370		Spot	3	Image 1	1	1000000156	160
373		Spot	3	Image 1	1	1000000157	161
393		Spot	3	Image 1	1	1000000158	162
213		Spot	3	Image 1	1	1000000159	163
306		Spot	3	Image 1	1	1000000160	164
335		Spot	3	Image 1	1	1000000161	165
177		Spot	3	Image 1	1	1000000162	166
357		Spot	3	Image 1	1	1000000163	167
303		Spot	3	Image 1	1	1000000164	168
340		Spot	3	Image 1	1	1000000165	169
393		Spot	3	Image 1	1	1000000166	170
370		Spot	3	Image 1	1	1000000167	171
224		Spot	3	Image 1	1	1000000168	172
370		Spot	3	Image 1	1	1000000169	173
372		Spot	3	Image 1	1	1000000170	174
264		Spot	3	Image 1	1	1000000171	175
263		Spot	3	Image 1	1	1000000172	176
274		Spot	3	Image 1	1	1000000173	177
151		Spot	3	Image 1	2	1000000000	178
183		Spot	3	Image 1	2	1000000001	179
171		Spot	3	Image 1	2	1000000002	180
189		Spot	3	Image 1	2	1000000003	181
216		Spot	3	Image 1	2	1000000004	182
212		Spot	3	Image 1	2	1000000005	183
183		Spot	3	Image 1	2	1000000006	184
312		Spot	3	Image 1	2	1000000007	185
164		Spot	3	Image 1	2	1000000008	186
220		Spot	3	Image 1	2	1000000009	187
144		Spot	3	Image 1	2	1000000010	188
198		Spot	3	Image 1	2	1000000011	189
184		Spot	3	Image 1	2	1000000012	190
239		Spot	3	Image 1	2	1000000013	191
239		Spot	3	Image 1	2	1000000014	192
368		Spot	3	Image 1	2	1000000015	193
196		Spot	3	Image 1	2	1000000016	194
165		Spot	3	Image 1	2	1000000017	195
176		Spot	3	Image 1	2	1000000018	196
138		Spot	3	Image 1	2	1000000019	197
177		Spot	3	Image 1	2	1000000020	198
200		Spot	3	Image 1	2	1000000021	199
251		Spot	3	Image 1	2	1000000022	200
184		Spot	3	Image 1	2	1000000023	201
183		Spot	3	Image 1	2	1000000024	202
241		Spot	3	Image 1	2	1000000025	203
260		Spot	3	Image 1	2	1000000026	204
228		Spot	3	Image 1	2	1000000027	205
267		Spot	3	Image 1	2	1000000028	206
159		Spot	3	Image 1	2	1000000029	207
173		Spot	3	Image 1	2	1000000030	208
225		Spot	3	Image 1	2	1000000031	209
211		Spot	3	Image 1	2	1000000032	210
321		Spot	3	Image 1	2	1000000033	211
219		Spot	3	Image 1	2	1000000034	212
238		Spot	3	Image 1	2	1000000035	213
152		Spot	3	Image 1	2	1000000036	214
172		Spot	3	Image 1	2	1000000037	215
199		Spot	3	Image 1	2	1000000038	216
278		Spot	3	Image 1	2	1000000040	217
179		Spot	3	Image 1	2	1000000039	218
291		Spot	3	Image 1	2	1000000174	219
163		Spot	3	Image 1	2	1000000041	222
273		Spot	3	Image 1	2	1000000042	223
212		Spot	3	Image 1	2	1000000044	224
292		Spot	3	Image 1	2	1000000045	225
165		Spot	3	Image 1	2	1000000043	226
201		Spot	3	Image 1	2	1000000046	227
193		Spot	3	Image 1	2	1000000047	228
206		Spot	3	Image 1	2	1000000049	229
236		Spot	3	Image 1	2	1000000050	230
216		Spot	3	Image 1	2	1000000052	231
344		Spot	3	Image 1	2	1000000053	232
220		Spot	3	Image 1	2	1000000055	233
168		Spot	3	Image 1	2	1000000057	234
178		Spot	3	Image 1	2	1000000054	235
201		Spot	3	Image 1	2	1000000056	236
184		Spot	3	Image 1	2	1000000058	237
241		Spot	3	Image 1	2	1000000059	238
206		Spot	3	Image 1	2	1000000060	239
286		Spot	3	Image 1	2	1000000061	240
249		Spot	3	Image 1	2	1000000062	241
239		Spot	3	Image 1	2	1000000063	242
219		Spot	3	Image 1	2	1000000065	243
195		Spot	3	Image 1	2	1000000064	244
185		Spot	3	Image 1	2	1000000066	245
218		Spot	3	Image 1	2	1000000068	246
201		Spot	3	Image 1	2	1000000067	247
164		Spot	3	Image 1	2	1000000069	248
165		Spot	3	Image 1	2	1000000070	249
222		Spot	3	Image 1	2	1000000071	250
290		Spot	3	Image 1	2	1000000072	251
155		Spot	3	Image 1	2	1000000073	252
281		Spot	3	Image 1	2	1000000074	253
181		Spot	3	Image 1	2	1000000075	254
173		Spot	3	Image 1	2	1000000076	255
426		Spot	3	Image 1	2	1000000077	256
236		Spot	3	Image 1	2	1000000078	257
222		Spot	3	Image 1	2	1000000079	258
201		Spot	3	Image 1	2	1000000080	259
188		Spot	3	Image 1	2	1000000081	260
175		Spot	3	Image 1	2	1000000082	261
199		Spot	3	Image 1	2	1000000083	263
263		Spot	3	Image 1	2	1000000085	264
224		Spot	3	Image 1	2	1000000086	265
199		Spot	3	Image 1	2	1000000087	266
190		Spot	3	Image 1	2	1000000084	267
235		Spot	3	Image 1	2	1000000088	268
206		Spot	3	Image 1	2	1000000089	269
288		Spot	3	Image 1	2	1000000090	270
248		Spot	3	Image 1	2	1000000091	271
223		Spot	3	Image 1	2	1000000093	272
197		Spot	3	Image 1	2	1000000092	273
273		Spot	3	Image 1	2	1000000175	274
165		Spot	3	Image 1	2	1000000096	275
192		Spot	3	Image 1	2	1000000094	276
227		Spot	3	Image 1	2	1000000095	277
171		Spot	3	Image 1	2	1000000097	278
217		Spot	3	Image 1	2	1000000098	279
239		Spot	3	Image 1	2	1000000099	280
235		Spot	3	Image 1	2	1000000100	282
309		Spot	3	Image 1	2	1000000101	283
263		Spot	3	Image 1	2	1000000102	284
219		Spot	3	Image 1	2	1000000176	285
203		Spot	3	Image 1	2	1000000103	286
241		Spot	3	Image 1	2	1000000104	287
227		Spot	3	Image 1	2	1000000105	288
210		Spot	3	Image 1	2	1000000107	289
328		Spot	3	Image 1	2	1000000108	290
189		Spot	3	Image 1	2	1000000106	291
266		Spot	3	Image 1	2	1000000109	292
224		Spot	3	Image 1	2	1000000110	293
220		Spot	3	Image 1	2	1000000111	294
306		Spot	3	Image 1	2	1000000112	295
199		Spot	3	Image 1	2	1000000113	296
230		Spot	3	Image 1	2	1000000114	297
322		Spot	3	Image 1	2	1000000115	298
223		Spot	3	Image 1	2	1000000116	299
247		Spot	3	Image 1	2	1000000117	300
205		Spot	3	Image 1	2	1000000118	301
306		Spot	3	Image 1	2	1000000120	302
163		Spot	3	Image 1	2	1000000119	303
228		Spot	3	Image 1	2	1000000122	304
212		Spot	3	Image 1	2	1000000121	305
275		Spot	3	Image 1	2	1000000123	306
164		Spot	3	Image 1	2	1000000124	307
189		Spot	3	Image 1	2	1000000125	308
258		Spot	3	Image 1	2	1000000126	309
282		Spot	3	Image 1	2	1000000127	310
311		Spot	3	Image 1	2	1000000128	311
205		Spot	3	Image 1	2	1000000129	312
283		Spot	3	Image 1	2	1000000130	313
182		Spot	3	Image 1	2	1000000131	314
192		Spot	3	Image 1	2	1000000132	315
285		Spot	3	Image 1	2	1000000133	316
236		Spot	3	Image 1	2	1000000134	317
216		Spot	3	Image 1	2	1000000135	318
200		Spot	3	Image 1	2	1000000136	319
316		Spot	3	Image 1	2	1000000137	320
197		Spot	3	Image 1	2	1000000138	321
270		Spot	3	Image 1	2	1000000139	322
243		Spot	3	Image 1	2	1000000140	323
394		Spot	3	Image 1	2	1000000141	324
352		Spot	3	Image 1	2	1000000142	325
280		Spot	3	Image 1	2	1000000144	326
204		Spot	3	Image 1	2	1000000143	327
315		Spot	3	Image 1	2	1000000145	328
297		Spot	3	Image 1	2	1000000146	329
371		Spot	3	Image 1	2	1000000147	330
255		Spot	3	Image 1	2	1000000148	331
359		Spot	3	Image 1	2	1000000149	332
354		Spot	3	Image 1	2	1000000150	333
317		Spot	3	Image 1	2	1000000151	334
203		Spot	3	Image 1	2	1000000152	335
272		Spot	3	Image 1	2	1000000153	336
280		Spot	3	Image 1	2	1000000154	337
194		Spot	3	Image 1	2	1000000155	338
395		Spot	3	Image 1	2	1000000156	339
349		Spot	3	Image 1	2	1000000157	340
439		Spot	3	Image 1	2	1000000158	341
226		Spot	3	Image 1	2	1000000159	342
297		Spot	3	Image 1	2	1000000160	343
236		Spot	3	Image 1	2	1000000161	344
184		Spot	3	Image 1	2	1000000162	345
380		Spot	3	Image 1	2	1000000163	346
226		Spot	3	Image 1	2	1000000164	347
318		Spot	3	Image 1	2	1000000165	348
401		Spot	3	Image 1	2	1000000166	349
429		Spot	3	Image 1	2	1000000167	350
244		Spot	3	Image 1	2	1000000168	351
356		Spot	3	Image 1	2	1000000169	352
400		Spot	3	Image 1	2	1000000170	353
249		Spot	3	Image 1	2	1000000171	354
290		Spot	3	Image 1	2	1000000172	355
257		Spot	3	Image 1	2	1000000173	356
184		Spot	3	Image 1	3	1000000000	357
175		Spot	3	Image 1	3	1000000001	358
152		Spot	3	Image 1	3	1000000002	359
185		Spot	3	Image 1	3	1000000003	360
210		Spot	3	Image 1	3	1000000004	361
253		Spot	3	Image 1	3	1000000005	362
163		Spot	3	Image 1	3	1000000006	363
257		Spot	3	Image 1	3	1000000007	364
163		Spot	3	Image 1	3	1000000008	365
207		Spot	3	Image 1	3	1000000009	366
176		Spot	3	Image 1	3	1000000011	367
184		Spot	3	Image 1	3	1000000013	368
270		Spot	3	Image 1	3	1000000014	369
196		Spot	3	Image 1	3	1000000012	370
319		Spot	3	Image 1	3	1000000015	371
189		Spot	3	Image 1	3	1000000016	372
162		Spot	3	Image 1	3	1000000017	373
136		Spot	3	Image 1	3	1000000018	374
188		Spot	3	Image 1	3	1000000019	375
170		Spot	3	Image 1	3	1000000020	376
194		Spot	3	Image 1	3	1000000021	377
253		Spot	3	Image 1	3	1000000022	378
179		Spot	3	Image 1	3	1000000023	379
185		Spot	3	Image 1	3	1000000024	380
233		Spot	3	Image 1	3	1000000025	381
276		Spot	3	Image 1	3	1000000026	382
222		Spot	3	Image 1	3	1000000027	383
256		Spot	3	Image 1	3	1000000028	384
172		Spot	3	Image 1	3	1000000029	385
156		Spot	3	Image 1	3	1000000030	386
228		Spot	3	Image 1	3	1000000031	387
253		Spot	3	Image 1	3	1000000032	388
343		Spot	3	Image 1	3	1000000033	389
252		Spot	3	Image 1	3	1000000034	390
240		Spot	3	Image 1	3	1000000035	391
209		Spot	3	Image 1	3	1000000036	392
209		Spot	3	Image 1	3	1000000037	393
216		Spot	3	Image 1	3	1000000038	394
336		Spot	3	Image 1	3	1000000040	395
182		Spot	3	Image 1	3	1000000039	396
191		Spot	3	Image 1	3	1000000174	397
155		Spot	3	Image 1	3	1000000041	400
320		Spot	3	Image 1	3	1000000042	401
182		Spot	3	Image 1	3	1000000044	402
257		Spot	3	Image 1	3	1000000045	403
179		Spot	3	Image 1	3	1000000043	404
216		Spot	3	Image 1	3	1000000046	405
167		Spot	3	Image 1	3	1000000047	406
216		Spot	3	Image 1	3	1000000049	407
173		Spot	3	Image 1	3	1000000177	408
256		Spot	3	Image 1	3	1000000050	409
179		Spot	3	Image 1	3	1000000052	410
333		Spot	3	Image 1	3	1000000053	411
193		Spot	3	Image 1	3	1000000054	412
248		Spot	3	Image 1	3	1000000055	413
200		Spot	3	Image 1	3	1000000056	414
157		Spot	3	Image 1	3	1000000057	415
184		Spot	3	Image 1	3	1000000058	416
196		Spot	3	Image 1	3	1000000059	417
226		Spot	3	Image 1	3	1000000060	418
219		Spot	3	Image 1	3	1000000061	419
218		Spot	3	Image 1	3	1000000062	420
208		Spot	3	Image 1	3	1000000063	421
187		Spot	3	Image 1	3	1000000064	422
193		Spot	3	Image 1	3	1000000065	423
147		Spot	3	Image 1	3	1000000066	424
220		Spot	3	Image 1	3	1000000067	425
210		Spot	3	Image 1	3	1000000068	426
191		Spot	3	Image 1	3	1000000069	427
214		Spot	3	Image 1	3	1000000070	428
234		Spot	3	Image 1	3	1000000071	429
231		Spot	3	Image 1	3	1000000072	430
170		Spot	3	Image 1	3	1000000073	431
322		Spot	3	Image 1	3	1000000074	432
237		Spot	3	Image 1	3	1000000075	433
161		Spot	3	Image 1	3	1000000076	434
426		Spot	3	Image 1	3	1000000077	435
181		Spot	3	Image 1	3	1000000080	436
211		Spot	3	Image 1	3	1000000078	437
234		Spot	3	Image 1	3	1000000079	438
236		Spot	3	Image 1	3	1000000081	439
190		Spot	3	Image 1	3	1000000082	440
191		Spot	3	Image 1	3	1000000083	442
241		Spot	3	Image 1	3	1000000085	443
228		Spot	3	Image 1	3	1000000086	444
188		Spot	3	Image 1	3	1000000087	445
179		Spot	3	Image 1	3	1000000084	446
166		Spot	3	Image 1	3	1000000088	447
235		Spot	3	Image 1	3	1000000089	448
271		Spot	3	Image 1	3	1000000090	449
242		Spot	3	Image 1	3	1000000091	450
220		Spot	3	Image 1	3	1000000093	451
214		Spot	3	Image 1	3	1000000092	452
227		Spot	3	Image 1	3	1000000175	453
193		Spot	3	Image 1	3	1000000094	454
236		Spot	3	Image 1	3	1000000096	455
215		Spot	3	Image 1	3	1000000095	456
198		Spot	3	Image 1	3	1000000097	457
255		Spot	3	Image 1	3	1000000098	458
229		Spot	3	Image 1	3	1000000099	459
216		Spot	3	Image 1	3	1000000100	461
265		Spot	3	Image 1	3	1000000101	462
307		Spot	3	Image 1	3	1000000102	463
166		Spot	3	Image 1	3	1000000103	464
242		Spot	3	Image 1	3	1000000104	465
275		Spot	3	Image 1	3	1000000105	466
199		Spot	3	Image 1	3	1000000106	467
198		Spot	3	Image 1	3	1000000107	468
279		Spot	3	Image 1	3	1000000108	469
254		Spot	3	Image 1	3	1000000109	470
179		Spot	3	Image 1	3	1000000110	471
229		Spot	3	Image 1	3	1000000111	472
242		Spot	3	Image 1	3	1000000112	473
226		Spot	3	Image 1	3	1000000113	474
203		Spot	3	Image 1	3	1000000114	475
304		Spot	3	Image 1	3	1000000115	476
234		Spot	3	Image 1	3	1000000116	477
312		Spot	3	Image 1	3	1000000117	478
177		Spot	3	Image 1	3	1000000118	479
275		Spot	3	Image 1	3	1000000120	480
170		Spot	3	Image 1	3	1000000119	481
229		Spot	3	Image 1	3	1000000121	482
195		Spot	3	Image 1	3	1000000122	483
249		Spot	3	Image 1	3	1000000123	484
192		Spot	3	Image 1	3	1000000124	485
216		Spot	3	Image 1	3	1000000125	486
287		Spot	3	Image 1	3	1000000126	487
243		Spot	3	Image 1	3	1000000127	488
301		Spot	3	Image 1	3	1000000128	489
184		Spot	3	Image 1	3	1000000129	490
305		Spot	3	Image 1	3	1000000130	491
221		Spot	3	Image 1	3	1000000131	492
202		Spot	3	Image 1	3	1000000132	493
293		Spot	3	Image 1	3	1000000133	494
207		Spot	3	Image 1	3	1000000134	495
190		Spot	3	Image 1	3	1000000135	496
238		Spot	3	Image 1	3	1000000136	497
298		Spot	3	Image 1	3	1000000137	498
202		Spot	3	Image 1	3	1000000138	499
230		Spot	3	Image 1	3	1000000140	500
420		Spot	3	Image 1	3	1000000141	501
359		Spot	3	Image 1	3	1000000142	502
231		Spot	3	Image 1	3	1000000143	503
279		Spot	3	Image 1	3	1000000144	504
349		Spot	3	Image 1	3	1000000145	505
335		Spot	3	Image 1	3	1000000146	506
317		Spot	3	Image 1	3	1000000147	507
212		Spot	3	Image 1	3	1000000148	508
299		Spot	3	Image 1	3	1000000149	509
366		Spot	3	Image 1	3	1000000150	510
328		Spot	3	Image 1	3	1000000151	511
176		Spot	3	Image 1	3	1000000152	512
286		Spot	3	Image 1	3	1000000153	513
239		Spot	3	Image 1	3	1000000154	514
227		Spot	3	Image 1	3	1000000155	515
376		Spot	3	Image 1	3	1000000156	516
382		Spot	3	Image 1	3	1000000157	517
411		Spot	3	Image 1	3	1000000158	518
186		Spot	3	Image 1	3	1000000159	519
354		Spot	3	Image 1	3	1000000160	520
190		Spot	3	Image 1	3	1000000162	521
262		Spot	3	Image 1	3	1000000161	522
329		Spot	3	Image 1	3	1000000163	523
295		Spot	3	Image 1	3	1000000164	524
317		Spot	3	Image 1	3	1000000165	525
367		Spot	3	Image 1	3	1000000166	526
382		Spot	3	Image 1	3	1000000167	527
293		Spot	3	Image 1	3	1000000168	528
333		Spot	3	Image 1	3	1000000169	529
381		Spot	3	Image 1	3	1000000170	530
246		Spot	3	Image 1	3	1000000171	531
258		Spot	3	Image 1	3	1000000172	532
282		Spot	3	Image 1	3	1000000173	533
174		Spot	3	Image 1	4	1000000000	534
157		Spot	3	Image 1	4	1000000001	535
172		Spot	3	Image 1	4	1000000002	536
190		Spot	3	Image 1	4	1000000003	537
222		Spot	3	Image 1	4	1000000004	538
256		Spot	3	Image 1	4	1000000005	539
197		Spot	3	Image 1	4	1000000006	540
180		Spot	3	Image 1	4	1000000007	541
194		Spot	3	Image 1	4	1000000008	542
184		Spot	3	Image 1	4	1000000009	543
172		Spot	3	Image 1	4	1000000010	544
187		Spot	3	Image 1	4	1000000011	545
203		Spot	3	Image 1	4	1000000013	546
240		Spot	3	Image 1	4	1000000014	547
178		Spot	3	Image 1	4	1000000012	548
357		Spot	3	Image 1	4	1000000015	549
194		Spot	3	Image 1	4	1000000016	550
143		Spot	3	Image 1	4	1000000017	551
152		Spot	3	Image 1	4	1000000018	552
155		Spot	3	Image 1	4	1000000019	553
145		Spot	3	Image 1	4	1000000020	554
176		Spot	3	Image 1	4	1000000021	555
301		Spot	3	Image 1	4	1000000022	556
169		Spot	3	Image 1	4	1000000023	557
205		Spot	3	Image 1	4	1000000024	558
258		Spot	3	Image 1	4	1000000025	559
251		Spot	3	Image 1	4	1000000026	560
188		Spot	3	Image 1	4	1000000027	561
243		Spot	3	Image 1	4	1000000028	562
193		Spot	3	Image 1	4	1000000029	563
177		Spot	3	Image 1	4	1000000030	564
195		Spot	3	Image 1	4	1000000031	565
227		Spot	3	Image 1	4	1000000032	566
372		Spot	3	Image 1	4	1000000033	567
219		Spot	3	Image 1	4	1000000034	568
212		Spot	3	Image 1	4	1000000037	569
226		Spot	3	Image 1	4	1000000035	570
202		Spot	3	Image 1	4	1000000036	571
180		Spot	3	Image 1	4	1000000038	572
305		Spot	3	Image 1	4	1000000040	573
157		Spot	3	Image 1	4	1000000039	574
218		Spot	3	Image 1	4	1000000174	575
174		Spot	3	Image 1	4	1000000041	578
183		Spot	3	Image 1	4	1000000044	579
288		Spot	3	Image 1	4	1000000042	580
275		Spot	3	Image 1	4	1000000045	581
187		Spot	3	Image 1	4	1000000043	582
211		Spot	3	Image 1	4	1000000046	583
206		Spot	3	Image 1	4	1000000047	584
194		Spot	3	Image 1	4	1000000048	585
163		Spot	3	Image 1	4	1000000049	586
242		Spot	3	Image 1	4	1000000050	587
201		Spot	3	Image 1	4	1000000052	588
180		Spot	3	Image 1	4	1000000051	589
302		Spot	3	Image 1	4	1000000053	590
208		Spot	3	Image 1	4	1000000054	591
291		Spot	3	Image 1	4	1000000055	592
214		Spot	3	Image 1	4	1000000056	593
168		Spot	3	Image 1	4	1000000057	594
175		Spot	3	Image 1	4	1000000058	595
230		Spot	3	Image 1	4	1000000059	596
261		Spot	3	Image 1	4	1000000060	597
246		Spot	3	Image 1	4	1000000061	598
264		Spot	3	Image 1	4	1000000062	599
248		Spot	3	Image 1	4	1000000063	600
180		Spot	3	Image 1	4	1000000064	601
202		Spot	3	Image 1	4	1000000065	602
145		Spot	3	Image 1	4	1000000066	603
215		Spot	3	Image 1	4	1000000067	604
160		Spot	3	Image 1	4	1000000068	605
220		Spot	3	Image 1	4	1000000069	606
225		Spot	3	Image 1	4	1000000070	607
252		Spot	3	Image 1	4	1000000071	608
224		Spot	3	Image 1	4	1000000072	609
165		Spot	3	Image 1	4	1000000073	610
288		Spot	3	Image 1	4	1000000074	611
144		Spot	3	Image 1	4	1000000076	612
219		Spot	3	Image 1	4	1000000075	613
194		Spot	3	Image 1	4	1000000080	614
409		Spot	3	Image 1	4	1000000077	615
196		Spot	3	Image 1	4	1000000078	616
240		Spot	3	Image 1	4	1000000079	617
207		Spot	3	Image 1	4	1000000082	618
210		Spot	3	Image 1	4	1000000081	619
191		Spot	3	Image 1	4	1000000083	621
248		Spot	3	Image 1	4	1000000085	622
242		Spot	3	Image 1	4	1000000086	623
211		Spot	3	Image 1	4	1000000087	624
232		Spot	3	Image 1	4	1000000084	625
194		Spot	3	Image 1	4	1000000088	626
198		Spot	3	Image 1	4	1000000089	627
282		Spot	3	Image 1	4	1000000090	628
232		Spot	3	Image 1	4	1000000091	629
225		Spot	3	Image 1	4	1000000093	630
239		Spot	3	Image 1	4	1000000092	631
307		Spot	3	Image 1	4	1000000175	632
206		Spot	3	Image 1	4	1000000096	633
216		Spot	3	Image 1	4	1000000094	634
207		Spot	3	Image 1	4	1000000095	635
184		Spot	3	Image 1	4	1000000097	636
207		Spot	3	Image 1	4	1000000098	637
229		Spot	3	Image 1	4	1000000099	638
225		Spot	3	Image 1	4	1000000100	640
272		Spot	3	Image 1	4	1000000101	641
283		Spot	3	Image 1	4	1000000102	642
223		Spot	3	Image 1	4	1000000176	643
164		Spot	3	Image 1	4	1000000103	644
237		Spot	3	Image 1	4	1000000104	645
251		Spot	3	Image 1	4	1000000105	646
300		Spot	3	Image 1	4	1000000108	647
249		Spot	3	Image 1	4	1000000106	648
191		Spot	3	Image 1	4	1000000107	649
281		Spot	3	Image 1	4	1000000109	650
221		Spot	3	Image 1	4	1000000111	651
351		Spot	3	Image 1	4	1000000110	652
287		Spot	3	Image 1	4	1000000112	653
168		Spot	3	Image 1	4	1000000113	654
217		Spot	3	Image 1	4	1000000114	655
315		Spot	3	Image 1	4	1000000115	656
209		Spot	3	Image 1	4	1000000116	657
322		Spot	3	Image 1	4	1000000117	658
237		Spot	3	Image 1	4	1000000118	659
158		Spot	3	Image 1	4	1000000119	660
271		Spot	3	Image 1	4	1000000120	661
199		Spot	3	Image 1	4	1000000121	662
218		Spot	3	Image 1	4	1000000122	663
256		Spot	3	Image 1	4	1000000123	664
175		Spot	3	Image 1	4	1000000124	665
229		Spot	3	Image 1	4	1000000125	666
237		Spot	3	Image 1	4	1000000127	667
265		Spot	3	Image 1	4	1000000126	668
284		Spot	3	Image 1	4	1000000128	669
205		Spot	3	Image 1	4	1000000129	670
303		Spot	3	Image 1	4	1000000130	671
230		Spot	3	Image 1	4	1000000132	672
204		Spot	3	Image 1	4	1000000131	673
226		Spot	3	Image 1	4	1000000133	674
217		Spot	3	Image 1	4	1000000134	675
230		Spot	3	Image 1	4	1000000135	676
253		Spot	3	Image 1	4	1000000136	677
406		Spot	3	Image 1	4	1000000137	678
195		Spot	3	Image 1	4	1000000138	679
274		Spot	3	Image 1	4	1000000139	680
246		Spot	3	Image 1	4	1000000140	681
220		Spot	3	Image 1	4	1000000143	682
344		Spot	3	Image 1	4	1000000141	683
326		Spot	3	Image 1	4	1000000142	684
264		Spot	3	Image 1	4	1000000144	685
387		Spot	3	Image 1	4	1000000145	686
358		Spot	3	Image 1	4	1000000146	687
343		Spot	3	Image 1	4	1000000147	688
224		Spot	3	Image 1	4	1000000148	689
363		Spot	3	Image 1	4	1000000149	690
360		Spot	3	Image 1	4	1000000150	691
352		Spot	3	Image 1	4	1000000151	692
201		Spot	3	Image 1	4	1000000152	693
263		Spot	3	Image 1	4	1000000153	694
266		Spot	3	Image 1	4	1000000154	695
230		Spot	3	Image 1	4	1000000155	696
367		Spot	3	Image 1	4	1000000156	697
409		Spot	3	Image 1	4	1000000157	698
431		Spot	3	Image 1	4	1000000158	699
226		Spot	3	Image 1	4	1000000159	700
318		Spot	3	Image 1	4	1000000160	701
169		Spot	3	Image 1	4	1000000162	702
294		Spot	3	Image 1	4	1000000161	703
347		Spot	3	Image 1	4	1000000163	704
304		Spot	3	Image 1	4	1000000164	705
362		Spot	3	Image 1	4	1000000165	706
407		Spot	3	Image 1	4	1000000166	707
347		Spot	3	Image 1	4	1000000167	708
225		Spot	3	Image 1	4	1000000168	709
335		Spot	3	Image 1	4	1000000169	710
363		Spot	3	Image 1	4	1000000170	711
259		Spot	3	Image 1	4	1000000171	712
249		Spot	3	Image 1	4	1000000172	713
264		Spot	3	Image 1	4	1000000173	714
171		Spot	3	Image 1	5	1000000000	715
174		Spot	3	Image 1	5	1000000001	716
168		Spot	3	Image 1	5	1000000002	717
213		Spot	3	Image 1	5	1000000004	718
167		Spot	3	Image 1	5	1000000003	719
217		Spot	3	Image 1	5	1000000005	720
166		Spot	3	Image 1	5	1000000006	721
273		Spot	3	Image 1	5	1000000007	722
180		Spot	3	Image 1	5	1000000008	723
187		Spot	3	Image 1	5	1000000009	724
180		Spot	3	Image 1	5	1000000010	725
199		Spot	3	Image 1	5	1000000011	726
199		Spot	3	Image 1	5	1000000013	727
257		Spot	3	Image 1	5	1000000014	728
175		Spot	3	Image 1	5	1000000012	729
338		Spot	3	Image 1	5	1000000015	730
181		Spot	3	Image 1	5	1000000017	731
174		Spot	3	Image 1	5	1000000018	732
185		Spot	3	Image 1	5	1000000019	733
196		Spot	3	Image 1	5	1000000020	734
180		Spot	3	Image 1	5	1000000021	735
280		Spot	3	Image 1	5	1000000022	736
188		Spot	3	Image 1	5	1000000023	737
188		Spot	3	Image 1	5	1000000024	738
252		Spot	3	Image 1	5	1000000025	739
210		Spot	3	Image 1	5	1000000026	740
222		Spot	3	Image 1	5	1000000027	741
193		Spot	3	Image 1	5	1000000028	742
182		Spot	3	Image 1	5	1000000029	743
210		Spot	3	Image 1	5	1000000030	744
189		Spot	3	Image 1	5	1000000031	745
208		Spot	3	Image 1	5	1000000032	746
325		Spot	3	Image 1	5	1000000033	747
208		Spot	3	Image 1	5	1000000034	748
189		Spot	3	Image 1	5	1000000037	749
244		Spot	3	Image 1	5	1000000035	750
203		Spot	3	Image 1	5	1000000036	751
202		Spot	3	Image 1	5	1000000038	752
291		Spot	3	Image 1	5	1000000040	753
170		Spot	3	Image 1	5	1000000039	754
247		Spot	3	Image 1	5	1000000174	755
185		Spot	3	Image 1	5	1000000041	758
179		Spot	3	Image 1	5	1000000044	759
272		Spot	3	Image 1	5	1000000042	760
238		Spot	3	Image 1	5	1000000045	761
196		Spot	3	Image 1	5	1000000043	762
244		Spot	3	Image 1	5	1000000046	763
167		Spot	3	Image 1	5	1000000047	764
190		Spot	3	Image 1	5	1000000048	765
180		Spot	3	Image 1	5	1000000177	766
218		Spot	3	Image 1	5	1000000049	767
232		Spot	3	Image 1	5	1000000050	768
180		Spot	3	Image 1	5	1000000051	769
188		Spot	3	Image 1	5	1000000052	770
284		Spot	3	Image 1	5	1000000053	771
225		Spot	3	Image 1	5	1000000054	772
222		Spot	3	Image 1	5	1000000055	773
209		Spot	3	Image 1	5	1000000056	774
200		Spot	3	Image 1	5	1000000057	775
152		Spot	3	Image 1	5	1000000058	776
188		Spot	3	Image 1	5	1000000059	777
215		Spot	3	Image 1	5	1000000060	778
219		Spot	3	Image 1	5	1000000061	779
256		Spot	3	Image 1	5	1000000062	780
219		Spot	3	Image 1	5	1000000063	781
177		Spot	3	Image 1	5	1000000064	782
191		Spot	3	Image 1	5	1000000065	783
130		Spot	3	Image 1	5	1000000066	784
195		Spot	3	Image 1	5	1000000067	785
163		Spot	3	Image 1	5	1000000068	786
184		Spot	3	Image 1	5	1000000070	787
204		Spot	3	Image 1	5	1000000069	788
210		Spot	3	Image 1	5	1000000071	789
236		Spot	3	Image 1	5	1000000072	790
180		Spot	3	Image 1	5	1000000073	791
328		Spot	3	Image 1	5	1000000074	792
174		Spot	3	Image 1	5	1000000076	793
253		Spot	3	Image 1	5	1000000075	794
209		Spot	3	Image 1	5	1000000079	795
427		Spot	3	Image 1	5	1000000077	796
216		Spot	3	Image 1	5	1000000080	797
245		Spot	3	Image 1	5	1000000078	798
175		Spot	3	Image 1	5	1000000082	799
202		Spot	3	Image 1	5	1000000081	800
189		Spot	3	Image 1	5	1000000083	802
263		Spot	3	Image 1	5	1000000085	803
238		Spot	3	Image 1	5	1000000086	804
209		Spot	3	Image 1	5	1000000087	805
182		Spot	3	Image 1	5	1000000084	806
190		Spot	3	Image 1	5	1000000088	807
180		Spot	3	Image 1	5	1000000089	808
306		Spot	3	Image 1	5	1000000090	809
241		Spot	3	Image 1	5	1000000091	810
174		Spot	3	Image 1	5	1000000093	811
223		Spot	3	Image 1	5	1000000092	812
350		Spot	3	Image 1	5	1000000175	813
189		Spot	3	Image 1	5	1000000094	814
204		Spot	3	Image 1	5	1000000096	815
187		Spot	3	Image 1	5	1000000095	816
186		Spot	3	Image 1	5	1000000097	817
247		Spot	3	Image 1	5	1000000098	818
221		Spot	3	Image 1	5	1000000099	819
238		Spot	3	Image 1	5	1000000100	821
231		Spot	3	Image 1	5	1000000101	822
231		Spot	3	Image 1	5	1000000102	823
221		Spot	3	Image 1	5	1000000176	824
178		Spot	3	Image 1	5	1000000103	825
233		Spot	3	Image 1	5	1000000104	826
250		Spot	3	Image 1	5	1000000105	827
289		Spot	3	Image 1	5	1000000108	828
231		Spot	3	Image 1	5	1000000107	829
179		Spot	3	Image 1	5	1000000106	830
250		Spot	3	Image 1	5	1000000109	831
279		Spot	3	Image 1	5	1000000111	832
324		Spot	3	Image 1	5	1000000110	833
283		Spot	3	Image 1	5	1000000112	834
155		Spot	3	Image 1	5	1000000113	835
207		Spot	3	Image 1	5	1000000114	836
230		Spot	3	Image 1	5	1000000115	837
248		Spot	3	Image 1	5	1000000116	838
302		Spot	3	Image 1	5	1000000117	839
208		Spot	3	Image 1	5	1000000118	840
174		Spot	3	Image 1	5	1000000119	841
269		Spot	3	Image 1	5	1000000120	842
233		Spot	3	Image 1	5	1000000121	843
231		Spot	3	Image 1	5	1000000122	844
169		Spot	3	Image 1	5	1000000124	845
278		Spot	3	Image 1	5	1000000123	846
197		Spot	3	Image 1	5	1000000125	847
283		Spot	3	Image 1	5	1000000128	848
301		Spot	3	Image 1	5	1000000126	849
241		Spot	3	Image 1	5	1000000127	850
236		Spot	3	Image 1	5	1000000129	851
265		Spot	3	Image 1	5	1000000130	852
245		Spot	3	Image 1	5	1000000131	853
218		Spot	3	Image 1	5	1000000132	854
320		Spot	3	Image 1	5	1000000133	855
236		Spot	3	Image 1	5	1000000135	856
237		Spot	3	Image 1	5	1000000134	857
228		Spot	3	Image 1	5	1000000136	858
351		Spot	3	Image 1	5	1000000137	859
216		Spot	3	Image 1	5	1000000138	860
249		Spot	3	Image 1	5	1000000139	861
272		Spot	3	Image 1	5	1000000140	862
268		Spot	3	Image 1	5	1000000143	863
358		Spot	3	Image 1	5	1000000141	864
383		Spot	3	Image 1	5	1000000142	865
247		Spot	3	Image 1	5	1000000144	866
340		Spot	3	Image 1	5	1000000145	867
315		Spot	3	Image 1	5	1000000146	868
337		Spot	3	Image 1	5	1000000147	869
192		Spot	3	Image 1	5	1000000148	870
317		Spot	3	Image 1	5	1000000149	871
331		Spot	3	Image 1	5	1000000150	872
301		Spot	3	Image 1	5	1000000151	873
209		Spot	3	Image 1	5	1000000152	874
313		Spot	3	Image 1	5	1000000153	875
266		Spot	3	Image 1	5	1000000154	876
244		Spot	3	Image 1	5	1000000155	877
392		Spot	3	Image 1	5	1000000156	878
376		Spot	3	Image 1	5	1000000157	879
437		Spot	3	Image 1	5	1000000158	880
191		Spot	3	Image 1	5	1000000159	881
308		Spot	3	Image 1	5	1000000160	882
208		Spot	3	Image 1	5	1000000162	883
355		Spot	3	Image 1	5	1000000161	884
322		Spot	3	Image 1	5	1000000163	885
235		Spot	3	Image 1	5	1000000164	886
284		Spot	3	Image 1	5	1000000165	887
386		Spot	3	Image 1	5	1000000166	888
465		Spot	3	Image 1	5	1000000167	889
246		Spot	3	Image 1	5	1000000168	890
361		Spot	3	Image 1	5	1000000169	891
362		Spot	3	Image 1	5	1000000170	892
294		Spot	3	Image 1	5	1000000171	893
261		Spot	3	Image 1	5	1000000172	894
255		Spot	3	Image 1	5	1000000173	895
146		Spot	3	Image 1	6	1000000000	896
163		Spot	3	Image 1	6	1000000001	897
240		Spot	3	Image 1	6	1000000005	898
248		Spot	3	Image 1	6	1000000004	899
165		Spot	3	Image 1	6	1000000003	900
164		Spot	3	Image 1	6	1000000006	901
249		Spot	3	Image 1	6	1000000007	902
166		Spot	3	Image 1	6	1000000008	903
247		Spot	3	Image 1	6	1000000009	904
181		Spot	3	Image 1	6	1000000010	905
218		Spot	3	Image 1	6	1000000011	906
198		Spot	3	Image 1	6	1000000013	907
286		Spot	3	Image 1	6	1000000014	908
170		Spot	3	Image 1	6	1000000012	909
376		Spot	3	Image 1	6	1000000015	910
238		Spot	3	Image 1	6	1000000016	911
160		Spot	3	Image 1	6	1000000017	912
171		Spot	3	Image 1	6	1000000018	913
136		Spot	3	Image 1	6	1000000019	914
163		Spot	3	Image 1	6	1000000020	915
197		Spot	3	Image 1	6	1000000021	916
295		Spot	3	Image 1	6	1000000022	917
179		Spot	3	Image 1	6	1000000023	918
208		Spot	3	Image 1	6	1000000024	919
300		Spot	3	Image 1	6	1000000025	920
201		Spot	3	Image 1	6	1000000026	921
221		Spot	3	Image 1	6	1000000027	922
236		Spot	3	Image 1	6	1000000028	923
169		Spot	3	Image 1	6	1000000029	924
152		Spot	3	Image 1	6	1000000030	925
197		Spot	3	Image 1	6	1000000031	926
184		Spot	3	Image 1	6	1000000032	927
325		Spot	3	Image 1	6	1000000033	928
178		Spot	3	Image 1	6	1000000034	929
160		Spot	3	Image 1	6	1000000037	930
242		Spot	3	Image 1	6	1000000035	931
229		Spot	3	Image 1	6	1000000036	932
241		Spot	3	Image 1	6	1000000038	933
275		Spot	3	Image 1	6	1000000040	934
155		Spot	3	Image 1	6	1000000039	935
203		Spot	3	Image 1	6	1000000174	936
185		Spot	3	Image 1	6	1000000041	939
291		Spot	3	Image 1	6	1000000042	940
213		Spot	3	Image 1	6	1000000044	941
245		Spot	3	Image 1	6	1000000045	942
146		Spot	3	Image 1	6	1000000043	943
206		Spot	3	Image 1	6	1000000046	944
183		Spot	3	Image 1	6	1000000047	945
213		Spot	3	Image 1	6	1000000048	946
252		Spot	3	Image 1	6	1000000049	947
302		Spot	3	Image 1	6	1000000050	948
177		Spot	3	Image 1	6	1000000051	949
175		Spot	3	Image 1	6	1000000052	950
335		Spot	3	Image 1	6	1000000053	951
197		Spot	3	Image 1	6	1000000054	952
262		Spot	3	Image 1	6	1000000055	953
213		Spot	3	Image 1	6	1000000056	954
166		Spot	3	Image 1	6	1000000057	955
193		Spot	3	Image 1	6	1000000058	956
173		Spot	3	Image 1	6	1000000059	957
189		Spot	3	Image 1	6	1000000060	958
223		Spot	3	Image 1	6	1000000061	959
240		Spot	3	Image 1	6	1000000062	960
239		Spot	3	Image 1	6	1000000063	961
188		Spot	3	Image 1	6	1000000064	962
172		Spot	3	Image 1	6	1000000065	963
164		Spot	3	Image 1	6	1000000066	964
242		Spot	3	Image 1	6	1000000067	965
172		Spot	3	Image 1	6	1000000068	966
190		Spot	3	Image 1	6	1000000069	967
183		Spot	3	Image 1	6	1000000070	968
253		Spot	3	Image 1	6	1000000071	969
233		Spot	3	Image 1	6	1000000072	970
174		Spot	3	Image 1	6	1000000073	971
285		Spot	3	Image 1	6	1000000074	972
149		Spot	3	Image 1	6	1000000076	973
197		Spot	3	Image 1	6	1000000075	974
182		Spot	3	Image 1	6	1000000080	975
205		Spot	3	Image 1	6	1000000078	976
245		Spot	3	Image 1	6	1000000079	977
445		Spot	3	Image 1	6	1000000077	978
250		Spot	3	Image 1	6	1000000081	979
183		Spot	3	Image 1	6	1000000082	980
213		Spot	3	Image 1	6	1000000083	982
270		Spot	3	Image 1	6	1000000178	983
227		Spot	3	Image 1	6	1000000085	984
218		Spot	3	Image 1	6	1000000086	985
205		Spot	3	Image 1	6	1000000087	986
201		Spot	3	Image 1	6	1000000084	987
172		Spot	3	Image 1	6	1000000088	988
216		Spot	3	Image 1	6	1000000089	989
265		Spot	3	Image 1	6	1000000090	990
245		Spot	3	Image 1	6	1000000091	991
260		Spot	3	Image 1	6	1000000093	992
228		Spot	3	Image 1	6	1000000092	993
316		Spot	3	Image 1	6	1000000175	994
167		Spot	3	Image 1	6	1000000096	995
192		Spot	3	Image 1	6	1000000094	996
225		Spot	3	Image 1	6	1000000095	997
199		Spot	3	Image 1	6	1000000097	998
291		Spot	3	Image 1	6	1000000098	999
242		Spot	3	Image 1	6	1000000099	1000
234		Spot	3	Image 1	6	1000000100	1001
265		Spot	3	Image 1	6	1000000101	1002
248		Spot	3	Image 1	6	1000000102	1003
215		Spot	3	Image 1	6	1000000176	1004
175		Spot	3	Image 1	6	1000000103	1005
219		Spot	3	Image 1	6	1000000104	1006
310		Spot	3	Image 1	6	1000000105	1007
272		Spot	3	Image 1	6	1000000108	1008
228		Spot	3	Image 1	6	1000000107	1009
239		Spot	3	Image 1	6	1000000106	1010
249		Spot	3	Image 1	6	1000000109	1011
319		Spot	3	Image 1	6	1000000110	1012
223		Spot	3	Image 1	6	1000000111	1013
310		Spot	3	Image 1	6	1000000112	1014
200		Spot	3	Image 1	6	1000000113	1015
204		Spot	3	Image 1	6	1000000114	1016
311		Spot	3	Image 1	6	1000000115	1017
204		Spot	3	Image 1	6	1000000116	1018
323		Spot	3	Image 1	6	1000000117	1019
207		Spot	3	Image 1	6	1000000118	1020
136		Spot	3	Image 1	6	1000000119	1021
279		Spot	3	Image 1	6	1000000120	1022
196		Spot	3	Image 1	6	1000000121	1023
222		Spot	3	Image 1	6	1000000122	1024
214		Spot	3	Image 1	6	1000000123	1025
164		Spot	3	Image 1	6	1000000124	1026
252		Spot	3	Image 1	6	1000000125	1027
271		Spot	3	Image 1	6	1000000126	1028
237		Spot	3	Image 1	6	1000000127	1029
308		Spot	3	Image 1	6	1000000128	1030
213		Spot	3	Image 1	6	1000000129	1031
284		Spot	3	Image 1	6	1000000130	1032
206		Spot	3	Image 1	6	1000000131	1033
207		Spot	3	Image 1	6	1000000132	1034
239		Spot	3	Image 1	6	1000000133	1035
246		Spot	3	Image 1	6	1000000134	1036
158		Spot	3	Image 1	6	1000000135	1037
202		Spot	3	Image 1	6	1000000136	1038
340		Spot	3	Image 1	6	1000000137	1039
218		Spot	3	Image 1	6	1000000138	1040
280		Spot	3	Image 1	6	1000000139	1041
267		Spot	3	Image 1	6	1000000140	1042
257		Spot	3	Image 1	6	1000000143	1043
351		Spot	3	Image 1	6	1000000141	1044
356		Spot	3	Image 1	6	1000000142	1045
279		Spot	3	Image 1	6	1000000144	1046
305		Spot	3	Image 1	6	1000000145	1047
322		Spot	3	Image 1	6	1000000146	1048
338		Spot	3	Image 1	6	1000000147	1049
215		Spot	3	Image 1	6	1000000148	1050
389		Spot	3	Image 1	6	1000000149	1051
319		Spot	3	Image 1	6	1000000150	1052
302		Spot	3	Image 1	6	1000000151	1053
216		Spot	3	Image 1	6	1000000152	1054
316		Spot	3	Image 1	6	1000000153	1055
222		Spot	3	Image 1	6	1000000154	1056
273		Spot	3	Image 1	6	1000000155	1057
371		Spot	3	Image 1	6	1000000156	1058
393		Spot	3	Image 1	6	1000000157	1059
432		Spot	3	Image 1	6	1000000158	1060
214		Spot	3	Image 1	6	1000000159	1061
327		Spot	3	Image 1	6	1000000160	1062
186		Spot	3	Image 1	6	1000000162	1063
315		Spot	3	Image 1	6	1000000161	1064
386		Spot	3	Image 1	6	1000000163	1065
255		Spot	3	Image 1	6	1000000164	1066
349		Spot	3	Image 1	6	1000000165	1067
393		Spot	3	Image 1	6	1000000166	1068
334		Spot	3	Image 1	6	1000000167	1069
250		Spot	3	Image 1	6	1000000168	1070
336		Spot	3	Image 1	6	1000000169	1071
278		Spot	3	Image 1	6	1000000170	1072
269		Spot	3	Image 1	6	1000000171	1073
243		Spot	3	Image 1	6	1000000172	1074
280		Spot	3	Image 1	6	1000000173	1075
149		Spot	3	Image 1	7	1000000000	1076
149		Spot	3	Image 1	7	1000000001	1077
172		Spot	3	Image 1	7	1000000002	1078
227		Spot	3	Image 1	7	1000000004	1079
298		Spot	3	Image 1	7	1000000005	1080
181		Spot	3	Image 1	7	1000000003	1081
127		Spot	3	Image 1	7	1000000006	1082
234		Spot	3	Image 1	7	1000000007	1083
146		Spot	3	Image 1	7	1000000008	1084
184		Spot	3	Image 1	7	1000000009	1085
178		Spot	3	Image 1	7	1000000011	1086
231		Spot	3	Image 1	7	1000000013	1087
250		Spot	3	Image 1	7	1000000014	1088
140		Spot	3	Image 1	7	1000000012	1089
350		Spot	3	Image 1	7	1000000015	1090
185		Spot	3	Image 1	7	1000000016	1091
176		Spot	3	Image 1	7	1000000017	1092
180		Spot	3	Image 1	7	1000000018	1093
164		Spot	3	Image 1	7	1000000019	1094
207		Spot	3	Image 1	7	1000000020	1095
190		Spot	3	Image 1	7	1000000021	1096
305		Spot	3	Image 1	7	1000000022	1097
153		Spot	3	Image 1	7	1000000023	1098
202		Spot	3	Image 1	7	1000000024	1099
301		Spot	3	Image 1	7	1000000025	1100
258		Spot	3	Image 1	7	1000000026	1101
180		Spot	3	Image 1	7	1000000027	1102
218		Spot	3	Image 1	7	1000000028	1103
167		Spot	3	Image 1	7	1000000029	1104
181		Spot	3	Image 1	7	1000000030	1105
175		Spot	3	Image 1	7	1000000031	1106
241		Spot	3	Image 1	7	1000000032	1107
341		Spot	3	Image 1	7	1000000033	1108
191		Spot	3	Image 1	7	1000000034	1109
207		Spot	3	Image 1	7	1000000035	1110
198		Spot	3	Image 1	7	1000000037	1111
221		Spot	3	Image 1	7	1000000036	1112
206		Spot	3	Image 1	7	1000000038	1113
270		Spot	3	Image 1	7	1000000040	1114
205		Spot	3	Image 1	7	1000000174	1115
168		Spot	3	Image 1	7	1000000039	1116
150		Spot	3	Image 1	7	1000000041	1119
330		Spot	3	Image 1	7	1000000042	1120
190		Spot	3	Image 1	7	1000000044	1121
280		Spot	3	Image 1	7	1000000045	1122
197		Spot	3	Image 1	7	1000000043	1123
197		Spot	3	Image 1	7	1000000046	1124
181		Spot	3	Image 1	7	1000000047	1125
233		Spot	3	Image 1	7	1000000048	1126
231		Spot	3	Image 1	7	1000000049	1127
265		Spot	3	Image 1	7	1000000050	1128
164		Spot	3	Image 1	7	1000000051	1129
166		Spot	3	Image 1	7	1000000052	1130
305		Spot	3	Image 1	7	1000000053	1131
194		Spot	3	Image 1	7	1000000054	1132
204		Spot	3	Image 1	7	1000000055	1133
187		Spot	3	Image 1	7	1000000056	1134
151		Spot	3	Image 1	7	1000000057	1135
192		Spot	3	Image 1	7	1000000058	1136
149		Spot	3	Image 1	7	1000000059	1137
214		Spot	3	Image 1	7	1000000061	1138
224		Spot	3	Image 1	7	1000000060	1139
238		Spot	3	Image 1	7	1000000062	1140
214		Spot	3	Image 1	7	1000000063	1141
157		Spot	3	Image 1	7	1000000064	1142
211		Spot	3	Image 1	7	1000000065	1143
175		Spot	3	Image 1	7	1000000066	1144
185		Spot	3	Image 1	7	1000000068	1145
220		Spot	3	Image 1	7	1000000067	1146
223		Spot	3	Image 1	7	1000000069	1147
244		Spot	3	Image 1	7	1000000070	1148
243		Spot	3	Image 1	7	1000000071	1149
193		Spot	3	Image 1	7	1000000072	1150
186		Spot	3	Image 1	7	1000000073	1151
344		Spot	3	Image 1	7	1000000074	1152
198		Spot	3	Image 1	7	1000000076	1153
256		Spot	3	Image 1	7	1000000075	1154
190		Spot	3	Image 1	7	1000000080	1155
509		Spot	3	Image 1	7	1000000077	1156
240		Spot	3	Image 1	7	1000000078	1157
234		Spot	3	Image 1	7	1000000079	1158
172		Spot	3	Image 1	7	1000000082	1159
247		Spot	3	Image 1	7	1000000081	1160
223		Spot	3	Image 1	7	1000000083	1162
269		Spot	3	Image 1	7	1000000178	1163
232		Spot	3	Image 1	7	1000000085	1164
184		Spot	3	Image 1	7	1000000084	1165
182		Spot	3	Image 1	7	1000000086	1166
186		Spot	3	Image 1	7	1000000087	1167
203		Spot	3	Image 1	7	1000000088	1168
266		Spot	3	Image 1	7	1000000089	1169
291		Spot	3	Image 1	7	1000000090	1170
255		Spot	3	Image 1	7	1000000091	1171
199		Spot	3	Image 1	7	1000000093	1172
193		Spot	3	Image 1	7	1000000092	1173
292		Spot	3	Image 1	7	1000000175	1174
208		Spot	3	Image 1	7	1000000095	1175
217		Spot	3	Image 1	7	1000000094	1176
189		Spot	3	Image 1	7	1000000096	1177
210		Spot	3	Image 1	7	1000000097	1178
241		Spot	3	Image 1	7	1000000098	1179
177		Spot	3	Image 1	7	1000000099	1180
231		Spot	3	Image 1	7	1000000100	1182
281		Spot	3	Image 1	7	1000000101	1183
265		Spot	3	Image 1	7	1000000102	1184
186		Spot	3	Image 1	7	1000000103	1185
216		Spot	3	Image 1	7	1000000104	1186
242		Spot	3	Image 1	7	1000000105	1187
225		Spot	3	Image 1	7	1000000106	1188
208		Spot	3	Image 1	7	1000000107	1189
350		Spot	3	Image 1	7	1000000108	1190
290		Spot	3	Image 1	7	1000000109	1191
249		Spot	3	Image 1	7	1000000111	1192
372		Spot	3	Image 1	7	1000000110	1193
331		Spot	3	Image 1	7	1000000112	1194
205		Spot	3	Image 1	7	1000000113	1195
193		Spot	3	Image 1	7	1000000114	1196
318		Spot	3	Image 1	7	1000000115	1197
232		Spot	3	Image 1	7	1000000116	1198
350		Spot	3	Image 1	7	1000000117	1199
232		Spot	3	Image 1	7	1000000118	1200
162		Spot	3	Image 1	7	1000000119	1201
266		Spot	3	Image 1	7	1000000120	1202
190		Spot	3	Image 1	7	1000000121	1203
235		Spot	3	Image 1	7	1000000122	1204
162		Spot	3	Image 1	7	1000000124	1205
232		Spot	3	Image 1	7	1000000123	1206
228		Spot	3	Image 1	7	1000000125	1207
205		Spot	3	Image 1	7	1000000126	1208
261		Spot	3	Image 1	7	1000000127	1209
218		Spot	3	Image 1	7	1000000129	1210
350		Spot	3	Image 1	7	1000000130	1211
218		Spot	3	Image 1	7	1000000131	1212
216		Spot	3	Image 1	7	1000000132	1213
305		Spot	3	Image 1	7	1000000133	1214
223		Spot	3	Image 1	7	1000000134	1215
201		Spot	3	Image 1	7	1000000135	1216
204		Spot	3	Image 1	7	1000000136	1217
287		Spot	3	Image 1	7	1000000137	1218
173		Spot	3	Image 1	7	1000000138	1219
240		Spot	3	Image 1	7	1000000139	1220
250		Spot	3	Image 1	7	1000000140	1221
298		Spot	3	Image 1	7	1000000143	1222
416		Spot	3	Image 1	7	1000000141	1223
359		Spot	3	Image 1	7	1000000142	1224
237		Spot	3	Image 1	7	1000000144	1225
334		Spot	3	Image 1	7	1000000145	1226
381		Spot	3	Image 1	7	1000000146	1227
335		Spot	3	Image 1	7	1000000147	1228
199		Spot	3	Image 1	7	1000000148	1229
377		Spot	3	Image 1	7	1000000149	1230
314		Spot	3	Image 1	7	1000000150	1231
305		Spot	3	Image 1	7	1000000151	1232
202		Spot	3	Image 1	7	1000000152	1233
332		Spot	3	Image 1	7	1000000153	1234
272		Spot	3	Image 1	7	1000000154	1235
301		Spot	3	Image 1	7	1000000155	1236
388		Spot	3	Image 1	7	1000000156	1237
427		Spot	3	Image 1	7	1000000157	1238
424		Spot	3	Image 1	7	1000000158	1239
216		Spot	3	Image 1	7	1000000159	1240
328		Spot	3	Image 1	7	1000000160	1241
253		Spot	3	Image 1	7	1000000161	1242
203		Spot	3	Image 1	7	1000000162	1243
304		Spot	3	Image 1	7	1000000163	1244
233		Spot	3	Image 1	7	1000000164	1245
326		Spot	3	Image 1	7	1000000165	1246
433		Spot	3	Image 1	7	1000000166	1247
335		Spot	3	Image 1	7	1000000167	1248
223		Spot	3	Image 1	7	1000000168	1249
354		Spot	3	Image 1	7	1000000169	1250
361		Spot	3	Image 1	7	1000000170	1251
255		Spot	3	Image 1	7	1000000171	1252
200		Spot	3	Image 1	7	1000000172	1253
251		Spot	3	Image 1	7	1000000173	1254
160		Spot	3	Image 1	8	1000000000	1255
142		Spot	3	Image 1	8	1000000001	1256
258		Spot	3	Image 1	8	1000000005	1257
246		Spot	3	Image 1	8	1000000004	1258
189		Spot	3	Image 1	8	1000000003	1259
208		Spot	3	Image 1	8	1000000006	1260
206		Spot	3	Image 1	8	1000000007	1261
185		Spot	3	Image 1	8	1000000008	1262
206		Spot	3	Image 1	8	1000000009	1263
162		Spot	3	Image 1	8	1000000010	1264
164		Spot	3	Image 1	8	1000000011	1265
287		Spot	3	Image 1	8	1000000014	1266
174		Spot	3	Image 1	8	1000000012	1267
203		Spot	3	Image 1	8	1000000013	1268
477		Spot	3	Image 1	8	1000000015	1269
222		Spot	3	Image 1	8	1000000016	1270
192		Spot	3	Image 1	8	1000000017	1271
188		Spot	3	Image 1	8	1000000018	1272
187		Spot	3	Image 1	8	1000000019	1273
174		Spot	3	Image 1	8	1000000020	1274
191		Spot	3	Image 1	8	1000000021	1275
279		Spot	3	Image 1	8	1000000022	1276
180		Spot	3	Image 1	8	1000000023	1277
166		Spot	3	Image 1	8	1000000024	1278
250		Spot	3	Image 1	8	1000000025	1279
220		Spot	3	Image 1	8	1000000026	1280
195		Spot	3	Image 1	8	1000000027	1281
189		Spot	3	Image 1	8	1000000028	1282
199		Spot	3	Image 1	8	1000000029	1283
231		Spot	3	Image 1	8	1000000030	1284
199		Spot	3	Image 1	8	1000000031	1285
211		Spot	3	Image 1	8	1000000032	1286
313		Spot	3	Image 1	8	1000000033	1287
196		Spot	3	Image 1	8	1000000034	1288
213		Spot	3	Image 1	8	1000000035	1289
175		Spot	3	Image 1	8	1000000037	1290
214		Spot	3	Image 1	8	1000000036	1291
232		Spot	3	Image 1	8	1000000038	1292
311		Spot	3	Image 1	8	1000000040	1293
226		Spot	3	Image 1	8	1000000174	1294
178		Spot	3	Image 1	8	1000000039	1295
179		Spot	3	Image 1	8	1000000041	1298
282		Spot	3	Image 1	8	1000000042	1299
161		Spot	3	Image 1	8	1000000044	1300
194		Spot	3	Image 1	8	1000000043	1301
223		Spot	3	Image 1	8	1000000045	1302
203		Spot	3	Image 1	8	1000000046	1303
166		Spot	3	Image 1	8	1000000047	1304
201		Spot	3	Image 1	8	1000000048	1305
159		Spot	3	Image 1	8	1000000177	1306
230		Spot	3	Image 1	8	1000000049	1307
267		Spot	3	Image 1	8	1000000050	1308
201		Spot	3	Image 1	8	1000000052	1309
197		Spot	3	Image 1	8	1000000051	1310
318		Spot	3	Image 1	8	1000000053	1311
224		Spot	3	Image 1	8	1000000054	1312
251		Spot	3	Image 1	8	1000000055	1313
190		Spot	3	Image 1	8	1000000056	1314
170		Spot	3	Image 1	8	1000000057	1315
193		Spot	3	Image 1	8	1000000058	1316
158		Spot	3	Image 1	8	1000000059	1317
229		Spot	3	Image 1	8	1000000061	1318
215		Spot	3	Image 1	8	1000000060	1319
284		Spot	3	Image 1	8	1000000062	1320
214		Spot	3	Image 1	8	1000000063	1321
238		Spot	3	Image 1	8	1000000065	1322
180		Spot	3	Image 1	8	1000000064	1323
166		Spot	3	Image 1	8	1000000066	1324
169		Spot	3	Image 1	8	1000000067	1325
191		Spot	3	Image 1	8	1000000068	1326
207		Spot	3	Image 1	8	1000000069	1327
228		Spot	3	Image 1	8	1000000070	1328
240		Spot	3	Image 1	8	1000000071	1329
253		Spot	3	Image 1	8	1000000072	1330
180		Spot	3	Image 1	8	1000000073	1331
292		Spot	3	Image 1	8	1000000074	1332
193		Spot	3	Image 1	8	1000000076	1333
234		Spot	3	Image 1	8	1000000075	1334
189		Spot	3	Image 1	8	1000000080	1335
197		Spot	3	Image 1	8	1000000078	1336
239		Spot	3	Image 1	8	1000000079	1337
471		Spot	3	Image 1	8	1000000077	1338
243		Spot	3	Image 1	8	1000000081	1339
194		Spot	3	Image 1	8	1000000082	1340
185		Spot	3	Image 1	8	1000000083	1342
226		Spot	3	Image 1	8	1000000085	1343
254		Spot	3	Image 1	8	1000000086	1344
203		Spot	3	Image 1	8	1000000087	1345
202		Spot	3	Image 1	8	1000000084	1346
207		Spot	3	Image 1	8	1000000088	1347
250		Spot	3	Image 1	8	1000000089	1348
301		Spot	3	Image 1	8	1000000090	1349
228		Spot	3	Image 1	8	1000000091	1350
214		Spot	3	Image 1	8	1000000093	1351
210		Spot	3	Image 1	8	1000000092	1352
293		Spot	3	Image 1	8	1000000175	1353
198		Spot	3	Image 1	8	1000000094	1354
217		Spot	3	Image 1	8	1000000096	1355
228		Spot	3	Image 1	8	1000000095	1356
200		Spot	3	Image 1	8	1000000097	1357
217		Spot	3	Image 1	8	1000000098	1358
188		Spot	3	Image 1	8	1000000099	1359
245		Spot	3	Image 1	8	1000000100	1361
328		Spot	3	Image 1	8	1000000101	1362
249		Spot	3	Image 1	8	1000000102	1363
231		Spot	3	Image 1	8	1000000176	1364
169		Spot	3	Image 1	8	1000000103	1365
238		Spot	3	Image 1	8	1000000104	1366
289		Spot	3	Image 1	8	1000000105	1367
282		Spot	3	Image 1	8	1000000108	1368
222		Spot	3	Image 1	8	1000000106	1369
177		Spot	3	Image 1	8	1000000107	1370
277		Spot	3	Image 1	8	1000000109	1371
245		Spot	3	Image 1	8	1000000111	1372
396		Spot	3	Image 1	8	1000000110	1373
254		Spot	3	Image 1	8	1000000112	1374
202		Spot	3	Image 1	8	1000000113	1375
191		Spot	3	Image 1	8	1000000114	1376
338		Spot	3	Image 1	8	1000000115	1377
201		Spot	3	Image 1	8	1000000116	1378
338		Spot	3	Image 1	8	1000000117	1379
182		Spot	3	Image 1	8	1000000118	1380
167		Spot	3	Image 1	8	1000000119	1381
339		Spot	3	Image 1	8	1000000120	1382
227		Spot	3	Image 1	8	1000000122	1383
225		Spot	3	Image 1	8	1000000121	1384
250		Spot	3	Image 1	8	1000000123	1385
133		Spot	3	Image 1	8	1000000124	1386
185		Spot	3	Image 1	8	1000000125	1387
258		Spot	3	Image 1	8	1000000126	1388
244		Spot	3	Image 1	8	1000000127	1389
343		Spot	3	Image 1	8	1000000128	1390
191		Spot	3	Image 1	8	1000000129	1391
290		Spot	3	Image 1	8	1000000130	1392
193		Spot	3	Image 1	8	1000000131	1393
223		Spot	3	Image 1	8	1000000132	1394
315		Spot	3	Image 1	8	1000000133	1395
226		Spot	3	Image 1	8	1000000134	1396
231		Spot	3	Image 1	8	1000000135	1397
221		Spot	3	Image 1	8	1000000136	1398
320		Spot	3	Image 1	8	1000000137	1399
214		Spot	3	Image 1	8	1000000138	1400
217		Spot	3	Image 1	8	1000000139	1401
235		Spot	3	Image 1	8	1000000140	1402
353		Spot	3	Image 1	8	1000000141	1403
261		Spot	3	Image 1	8	1000000143	1404
346		Spot	3	Image 1	8	1000000142	1405
300		Spot	3	Image 1	8	1000000144	1406
321		Spot	3	Image 1	8	1000000145	1407
346		Spot	3	Image 1	8	1000000146	1408
282		Spot	3	Image 1	8	1000000147	1409
204		Spot	3	Image 1	8	1000000148	1410
305		Spot	3	Image 1	8	1000000149	1411
346		Spot	3	Image 1	8	1000000150	1412
306		Spot	3	Image 1	8	1000000151	1413
246		Spot	3	Image 1	8	1000000152	1414
326		Spot	3	Image 1	8	1000000153	1415
250		Spot	3	Image 1	8	1000000154	1416
247		Spot	3	Image 1	8	1000000155	1417
355		Spot	3	Image 1	8	1000000157	1418
407		Spot	3	Image 1	8	1000000158	1419
185		Spot	3	Image 1	8	1000000159	1420
280		Spot	3	Image 1	8	1000000160	1421
272		Spot	3	Image 1	8	1000000161	1422
196		Spot	3	Image 1	8	1000000162	1423
327		Spot	3	Image 1	8	1000000163	1424
219		Spot	3	Image 1	8	1000000164	1425
351		Spot	3	Image 1	8	1000000165	1426
421		Spot	3	Image 1	8	1000000166	1427
321		Spot	3	Image 1	8	1000000167	1428
234		Spot	3	Image 1	8	1000000168	1429
370		Spot	3	Image 1	8	1000000169	1430
347		Spot	3	Image 1	8	1000000170	1431
276		Spot	3	Image 1	8	1000000171	1432
259		Spot	3	Image 1	8	1000000172	1433
248		Spot	3	Image 1	8	1000000173	1434
172		Spot	3	Image 1	9	1000000000	1435
158		Spot	3	Image 1	9	1000000001	1436
173		Spot	3	Image 1	9	1000000002	1437
245		Spot	3	Image 1	9	1000000005	1438
253		Spot	3	Image 1	9	1000000004	1439
156		Spot	3	Image 1	9	1000000003	1440
174		Spot	3	Image 1	9	1000000006	1441
201		Spot	3	Image 1	9	1000000007	1442
202		Spot	3	Image 1	9	1000000008	1443
219		Spot	3	Image 1	9	1000000009	1444
189		Spot	3	Image 1	9	1000000011	1445
170		Spot	3	Image 1	9	1000000012	1446
221		Spot	3	Image 1	9	1000000013	1447
255		Spot	3	Image 1	9	1000000014	1448
377		Spot	3	Image 1	9	1000000015	1449
228		Spot	3	Image 1	9	1000000016	1450
205		Spot	3	Image 1	9	1000000017	1451
168		Spot	3	Image 1	9	1000000018	1452
167		Spot	3	Image 1	9	1000000019	1453
168		Spot	3	Image 1	9	1000000020	1454
136		Spot	3	Image 1	9	1000000021	1455
331		Spot	3	Image 1	9	1000000022	1456
184		Spot	3	Image 1	9	1000000023	1457
176		Spot	3	Image 1	9	1000000024	1458
275		Spot	3	Image 1	9	1000000025	1459
281		Spot	3	Image 1	9	1000000026	1460
201		Spot	3	Image 1	9	1000000027	1461
208		Spot	3	Image 1	9	1000000028	1462
173		Spot	3	Image 1	9	1000000029	1463
166		Spot	3	Image 1	9	1000000030	1464
210		Spot	3	Image 1	9	1000000031	1465
205		Spot	3	Image 1	9	1000000032	1466
327		Spot	3	Image 1	9	1000000033	1467
226		Spot	3	Image 1	9	1000000034	1468
237		Spot	3	Image 1	9	1000000035	1469
185		Spot	3	Image 1	9	1000000037	1470
189		Spot	3	Image 1	9	1000000036	1471
262		Spot	3	Image 1	9	1000000038	1472
297		Spot	3	Image 1	9	1000000040	1473
167		Spot	3	Image 1	9	1000000039	1474
208		Spot	3	Image 1	9	1000000174	1475
173		Spot	3	Image 1	9	1000000041	1477
294		Spot	3	Image 1	9	1000000042	1478
182		Spot	3	Image 1	9	1000000044	1479
280		Spot	3	Image 1	9	1000000045	1480
203		Spot	3	Image 1	9	1000000043	1481
205		Spot	3	Image 1	9	1000000046	1482
184		Spot	3	Image 1	9	1000000047	1483
223		Spot	3	Image 1	9	1000000048	1484
159		Spot	3	Image 1	9	1000000177	1485
207		Spot	3	Image 1	9	1000000049	1486
257		Spot	3	Image 1	9	1000000050	1487
207		Spot	3	Image 1	9	1000000051	1488
200		Spot	3	Image 1	9	1000000052	1489
299		Spot	3	Image 1	9	1000000053	1490
232		Spot	3	Image 1	9	1000000054	1491
195		Spot	3	Image 1	9	1000000055	1492
173		Spot	3	Image 1	9	1000000057	1493
265		Spot	3	Image 1	9	1000000056	1494
160		Spot	3	Image 1	9	1000000058	1495
208		Spot	3	Image 1	9	1000000059	1496
215		Spot	3	Image 1	9	1000000061	1497
183		Spot	3	Image 1	9	1000000060	1498
207		Spot	3	Image 1	9	1000000062	1499
193		Spot	3	Image 1	9	1000000063	1500
202		Spot	3	Image 1	9	1000000064	1501
172		Spot	3	Image 1	9	1000000065	1502
197		Spot	3	Image 1	9	1000000066	1503
188		Spot	3	Image 1	9	1000000067	1504
141		Spot	3	Image 1	9	1000000068	1505
207		Spot	3	Image 1	9	1000000069	1506
205		Spot	3	Image 1	9	1000000070	1507
263		Spot	3	Image 1	9	1000000071	1508
249		Spot	3	Image 1	9	1000000072	1509
122		Spot	3	Image 1	9	1000000073	1510
267		Spot	3	Image 1	9	1000000074	1511
187		Spot	3	Image 1	9	1000000076	1512
194		Spot	3	Image 1	9	1000000075	1513
203		Spot	3	Image 1	9	1000000080	1514
219		Spot	3	Image 1	9	1000000079	1515
477		Spot	3	Image 1	9	1000000077	1516
195		Spot	3	Image 1	9	1000000081	1517
163		Spot	3	Image 1	9	1000000082	1518
233		Spot	3	Image 1	9	1000000083	1520
207		Spot	3	Image 1	9	1000000085	1521
278		Spot	3	Image 1	9	1000000086	1522
228		Spot	3	Image 1	9	1000000087	1523
200		Spot	3	Image 1	9	1000000084	1524
210		Spot	3	Image 1	9	1000000088	1525
201		Spot	3	Image 1	9	1000000089	1526
281		Spot	3	Image 1	9	1000000090	1527
227		Spot	3	Image 1	9	1000000091	1528
175		Spot	3	Image 1	9	1000000093	1529
197		Spot	3	Image 1	9	1000000092	1530
207		Spot	3	Image 1	9	1000000094	1531
285		Spot	3	Image 1	9	1000000175	1532
217		Spot	3	Image 1	9	1000000095	1533
226		Spot	3	Image 1	9	1000000096	1534
221		Spot	3	Image 1	9	1000000097	1535
276		Spot	3	Image 1	9	1000000098	1536
196		Spot	3	Image 1	9	1000000099	1537
217		Spot	3	Image 1	9	1000000100	1539
240		Spot	3	Image 1	9	1000000101	1540
255		Spot	3	Image 1	9	1000000102	1541
229		Spot	3	Image 1	9	1000000176	1542
173		Spot	3	Image 1	9	1000000103	1543
250		Spot	3	Image 1	9	1000000104	1544
233		Spot	3	Image 1	9	1000000105	1545
268		Spot	3	Image 1	9	1000000108	1546
198		Spot	3	Image 1	9	1000000106	1547
196		Spot	3	Image 1	9	1000000107	1548
300		Spot	3	Image 1	9	1000000109	1549
175		Spot	3	Image 1	9	1000000179	1550
230		Spot	3	Image 1	9	1000000111	1551
305		Spot	3	Image 1	9	1000000110	1552
246		Spot	3	Image 1	9	1000000112	1553
239		Spot	3	Image 1	9	1000000113	1554
228		Spot	3	Image 1	9	1000000114	1555
282		Spot	3	Image 1	9	1000000115	1556
212		Spot	3	Image 1	9	1000000116	1557
366		Spot	3	Image 1	9	1000000117	1558
181		Spot	3	Image 1	9	1000000118	1559
309		Spot	3	Image 1	9	1000000120	1560
197		Spot	3	Image 1	9	1000000119	1561
214		Spot	3	Image 1	9	1000000121	1562
214		Spot	3	Image 1	9	1000000122	1563
166		Spot	3	Image 1	9	1000000124	1564
253		Spot	3	Image 1	9	1000000123	1565
256		Spot	3	Image 1	9	1000000125	1566
305		Spot	3	Image 1	9	1000000128	1567
267		Spot	3	Image 1	9	1000000126	1568
236		Spot	3	Image 1	9	1000000127	1569
214		Spot	3	Image 1	9	1000000129	1570
338		Spot	3	Image 1	9	1000000130	1571
204		Spot	3	Image 1	9	1000000132	1572
226		Spot	3	Image 1	9	1000000131	1573
259		Spot	3	Image 1	9	1000000133	1574
236		Spot	3	Image 1	9	1000000134	1575
233		Spot	3	Image 1	9	1000000135	1576
158		Spot	3	Image 1	9	1000000136	1577
328		Spot	3	Image 1	9	1000000137	1578
214		Spot	3	Image 1	9	1000000138	1579
252		Spot	3	Image 1	9	1000000139	1580
260		Spot	3	Image 1	9	1000000140	1581
363		Spot	3	Image 1	9	1000000141	1582
350		Spot	3	Image 1	9	1000000142	1583
266		Spot	3	Image 1	9	1000000143	1584
326		Spot	3	Image 1	9	1000000144	1585
291		Spot	3	Image 1	9	1000000145	1586
382		Spot	3	Image 1	9	1000000146	1587
330		Spot	3	Image 1	9	1000000147	1588
188		Spot	3	Image 1	9	1000000148	1589
323		Spot	3	Image 1	9	1000000149	1590
350		Spot	3	Image 1	9	1000000150	1591
297		Spot	3	Image 1	9	1000000151	1592
182		Spot	3	Image 1	9	1000000152	1593
322		Spot	3	Image 1	9	1000000153	1594
271		Spot	3	Image 1	9	1000000154	1595
241		Spot	3	Image 1	9	1000000155	1596
395		Spot	3	Image 1	9	1000000157	1597
418		Spot	3	Image 1	9	1000000158	1598
189		Spot	3	Image 1	9	1000000159	1599
263		Spot	3	Image 1	9	1000000160	1600
184		Spot	3	Image 1	9	1000000162	1601
324		Spot	3	Image 1	9	1000000161	1602
346		Spot	3	Image 1	9	1000000163	1603
209		Spot	3	Image 1	9	1000000164	1604
316		Spot	3	Image 1	9	1000000165	1605
393		Spot	3	Image 1	9	1000000166	1606
355		Spot	3	Image 1	9	1000000167	1607
260		Spot	3	Image 1	9	1000000168	1608
412		Spot	3	Image 1	9	1000000169	1609
372		Spot	3	Image 1	9	1000000170	1610
232		Spot	3	Image 1	9	1000000171	1611
225		Spot	3	Image 1	9	1000000172	1612
296		Spot	3	Image 1	9	1000000173	1613
168		Spot	3	Image 1	10	1000000000	1614
184		Spot	3	Image 1	10	1000000001	1615
155		Spot	3	Image 1	10	1000000002	1616
235		Spot	3	Image 1	10	1000000004	1617
205		Spot	3	Image 1	10	1000000005	1618
172		Spot	3	Image 1	10	1000000003	1619
175		Spot	3	Image 1	10	1000000006	1620
183		Spot	3	Image 1	10	1000000008	1621
193		Spot	3	Image 1	10	1000000009	1622
201		Spot	3	Image 1	10	1000000011	1623
198		Spot	3	Image 1	10	1000000013	1624
273		Spot	3	Image 1	10	1000000014	1625
145		Spot	3	Image 1	10	1000000012	1626
398		Spot	3	Image 1	10	1000000015	1627
203		Spot	3	Image 1	10	1000000016	1628
178		Spot	3	Image 1	10	1000000017	1629
171		Spot	3	Image 1	10	1000000018	1630
180		Spot	3	Image 1	10	1000000019	1631
160		Spot	3	Image 1	10	1000000020	1632
192		Spot	3	Image 1	10	1000000021	1633
290		Spot	3	Image 1	10	1000000022	1634
209		Spot	3	Image 1	10	1000000023	1635
213		Spot	3	Image 1	10	1000000024	1636
327		Spot	3	Image 1	10	1000000025	1637
246		Spot	3	Image 1	10	1000000026	1638
197		Spot	3	Image 1	10	1000000027	1639
231		Spot	3	Image 1	10	1000000028	1640
205		Spot	3	Image 1	10	1000000030	1641
155		Spot	3	Image 1	10	1000000029	1642
200		Spot	3	Image 1	10	1000000031	1643
217		Spot	3	Image 1	10	1000000032	1644
252		Spot	3	Image 1	10	1000000033	1645
209		Spot	3	Image 1	10	1000000034	1646
295		Spot	3	Image 1	10	1000000035	1647
177		Spot	3	Image 1	10	1000000037	1648
238		Spot	3	Image 1	10	1000000036	1649
213		Spot	3	Image 1	10	1000000038	1650
219		Spot	3	Image 1	10	1000000040	1651
157		Spot	3	Image 1	10	1000000039	1652
216		Spot	3	Image 1	10	1000000174	1653
157		Spot	3	Image 1	10	1000000041	1655
197		Spot	3	Image 1	10	1000000044	1656
259		Spot	3	Image 1	10	1000000042	1657
301		Spot	3	Image 1	10	1000000045	1658
169		Spot	3	Image 1	10	1000000043	1659
172		Spot	3	Image 1	10	1000000047	1660
211		Spot	3	Image 1	10	1000000046	1661
193		Spot	3	Image 1	10	1000000048	1663
220		Spot	3	Image 1	10	1000000049	1664
232		Spot	3	Image 1	10	1000000050	1665
166		Spot	3	Image 1	10	1000000051	1666
183		Spot	3	Image 1	10	1000000052	1667
341		Spot	3	Image 1	10	1000000053	1668
225		Spot	3	Image 1	10	1000000054	1669
241		Spot	3	Image 1	10	1000000055	1670
262		Spot	3	Image 1	10	1000000056	1671
160		Spot	3	Image 1	10	1000000057	1672
204		Spot	3	Image 1	10	1000000058	1673
204		Spot	3	Image 1	10	1000000059	1674
211		Spot	3	Image 1	10	1000000060	1675
245		Spot	3	Image 1	10	1000000061	1676
217		Spot	3	Image 1	10	1000000062	1677
222		Spot	3	Image 1	10	1000000063	1678
203		Spot	3	Image 1	10	1000000064	1679
229		Spot	3	Image 1	10	1000000065	1680
169		Spot	3	Image 1	10	1000000066	1681
213		Spot	3	Image 1	10	1000000067	1682
201		Spot	3	Image 1	10	1000000068	1683
206		Spot	3	Image 1	10	1000000069	1684
250		Spot	3	Image 1	10	1000000071	1685
225		Spot	3	Image 1	10	1000000070	1686
230		Spot	3	Image 1	10	1000000072	1687
145		Spot	3	Image 1	10	1000000073	1688
247		Spot	3	Image 1	10	1000000074	1689
195		Spot	3	Image 1	10	1000000076	1690
220		Spot	3	Image 1	10	1000000075	1691
199		Spot	3	Image 1	10	1000000079	1692
193		Spot	3	Image 1	10	1000000080	1693
217		Spot	3	Image 1	10	1000000078	1694
555		Spot	3	Image 1	10	1000000077	1695
250		Spot	3	Image 1	10	1000000081	1696
160		Spot	3	Image 1	10	1000000082	1697
256		Spot	3	Image 1	10	1000000083	1699
293		Spot	3	Image 1	10	1000000178	1700
238		Spot	3	Image 1	10	1000000085	1701
273		Spot	3	Image 1	10	1000000086	1702
200		Spot	3	Image 1	10	1000000087	1703
189		Spot	3	Image 1	10	1000000084	1704
199		Spot	3	Image 1	10	1000000088	1705
208		Spot	3	Image 1	10	1000000089	1706
307		Spot	3	Image 1	10	1000000090	1707
219		Spot	3	Image 1	10	1000000091	1708
203		Spot	3	Image 1	10	1000000093	1709
204		Spot	3	Image 1	10	1000000092	1710
224		Spot	3	Image 1	10	1000000095	1711
174		Spot	3	Image 1	10	1000000096	1712
238		Spot	3	Image 1	10	1000000094	1713
160		Spot	3	Image 1	10	1000000097	1714
262		Spot	3	Image 1	10	1000000098	1715
199		Spot	3	Image 1	10	1000000099	1716
243		Spot	3	Image 1	10	1000000100	1718
263		Spot	3	Image 1	10	1000000101	1719
233		Spot	3	Image 1	10	1000000102	1720
258		Spot	3	Image 1	10	1000000176	1721
163		Spot	3	Image 1	10	1000000103	1722
250		Spot	3	Image 1	10	1000000104	1723
284		Spot	3	Image 1	10	1000000105	1724
258		Spot	3	Image 1	10	1000000108	1725
222		Spot	3	Image 1	10	1000000106	1726
274		Spot	3	Image 1	10	1000000107	1727
302		Spot	3	Image 1	10	1000000109	1728
253		Spot	3	Image 1	10	1000000110	1729
206		Spot	3	Image 1	10	1000000111	1730
289		Spot	3	Image 1	10	1000000112	1731
238		Spot	3	Image 1	10	1000000113	1732
248		Spot	3	Image 1	10	1000000114	1733
279		Spot	3	Image 1	10	1000000115	1734
223		Spot	3	Image 1	10	1000000116	1735
371		Spot	3	Image 1	10	1000000117	1736
168		Spot	3	Image 1	10	1000000118	1737
158		Spot	3	Image 1	10	1000000119	1738
270		Spot	3	Image 1	10	1000000120	1739
236		Spot	3	Image 1	10	1000000122	1740
208		Spot	3	Image 1	10	1000000123	1741
185		Spot	3	Image 1	10	1000000124	1742
161		Spot	3	Image 1	10	1000000125	1743
265		Spot	3	Image 1	10	1000000126	1744
297		Spot	3	Image 1	10	1000000127	1745
321		Spot	3	Image 1	10	1000000128	1746
203		Spot	3	Image 1	10	1000000129	1747
315		Spot	3	Image 1	10	1000000130	1748
198		Spot	3	Image 1	10	1000000132	1749
196		Spot	3	Image 1	10	1000000131	1750
282		Spot	3	Image 1	10	1000000133	1751
226		Spot	3	Image 1	10	1000000134	1752
183		Spot	3	Image 1	10	1000000135	1753
220		Spot	3	Image 1	10	1000000136	1754
303		Spot	3	Image 1	10	1000000137	1755
235		Spot	3	Image 1	10	1000000138	1756
234		Spot	3	Image 1	10	1000000139	1757
257		Spot	3	Image 1	10	1000000140	1758
189		Spot	3	Image 1	10	1000000143	1759
332		Spot	3	Image 1	10	1000000141	1760
377		Spot	3	Image 1	10	1000000142	1761
339		Spot	3	Image 1	10	1000000144	1762
407		Spot	3	Image 1	10	1000000145	1763
363		Spot	3	Image 1	10	1000000146	1764
296		Spot	3	Image 1	10	1000000147	1765
228		Spot	3	Image 1	10	1000000148	1767
351		Spot	3	Image 1	10	1000000149	1768
393		Spot	3	Image 1	10	1000000150	1769
306		Spot	3	Image 1	10	1000000151	1770
178		Spot	3	Image 1	10	1000000152	1771
296		Spot	3	Image 1	10	1000000153	1772
261		Spot	3	Image 1	10	1000000154	1773
271		Spot	3	Image 1	10	1000000155	1774
398		Spot	3	Image 1	10	1000000157	1775
455		Spot	3	Image 1	10	1000000158	1776
209		Spot	3	Image 1	10	1000000159	1777
319		Spot	3	Image 1	10	1000000160	1778
269		Spot	3	Image 1	10	1000000161	1779
216		Spot	3	Image 1	10	1000000162	1780
387		Spot	3	Image 1	10	1000000163	1781
276		Spot	3	Image 1	10	1000000164	1782
356		Spot	3	Image 1	10	1000000165	1783
414		Spot	3	Image 1	10	1000000166	1784
309		Spot	3	Image 1	10	1000000167	1785
203		Spot	3	Image 1	10	1000000168	1786
374		Spot	3	Image 1	10	1000000169	1787
377		Spot	3	Image 1	10	1000000170	1788
263		Spot	3	Image 1	10	1000000171	1789
233		Spot	3	Image 1	10	1000000172	1790
267		Spot	3	Image 1	10	1000000173	1791
155		Spot	3	Image 1	11	1000000000	1792
163		Spot	3	Image 1	11	1000000001	1793
159		Spot	3	Image 1	11	1000000002	1794
238		Spot	3	Image 1	11	1000000004	1795
218		Spot	3	Image 1	11	1000000005	1796
176		Spot	3	Image 1	11	1000000003	1797
153		Spot	3	Image 1	11	1000000006	1798
202		Spot	3	Image 1	11	1000000008	1799
192		Spot	3	Image 1	11	1000000009	1800
193		Spot	3	Image 1	11	1000000011	1801
230		Spot	3	Image 1	11	1000000013	1802
179		Spot	3	Image 1	11	1000000012	1803
315		Spot	3	Image 1	11	1000000014	1804
363		Spot	3	Image 1	11	1000000015	1805
203		Spot	3	Image 1	11	1000000016	1806
178		Spot	3	Image 1	11	1000000017	1807
179		Spot	3	Image 1	11	1000000018	1808
175		Spot	3	Image 1	11	1000000019	1809
171		Spot	3	Image 1	11	1000000020	1810
174		Spot	3	Image 1	11	1000000021	1811
303		Spot	3	Image 1	11	1000000022	1812
197		Spot	3	Image 1	11	1000000023	1813
184		Spot	3	Image 1	11	1000000024	1814
295		Spot	3	Image 1	11	1000000025	1815
235		Spot	3	Image 1	11	1000000026	1816
208		Spot	3	Image 1	11	1000000027	1817
194		Spot	3	Image 1	11	1000000180	1818
190		Spot	3	Image 1	11	1000000028	1819
178		Spot	3	Image 1	11	1000000029	1820
209		Spot	3	Image 1	11	1000000030	1821
218		Spot	3	Image 1	11	1000000031	1822
208		Spot	3	Image 1	11	1000000032	1823
283		Spot	3	Image 1	11	1000000033	1824
209		Spot	3	Image 1	11	1000000034	1825
243		Spot	3	Image 1	11	1000000035	1826
176		Spot	3	Image 1	11	1000000037	1827
188		Spot	3	Image 1	11	1000000036	1828
204		Spot	3	Image 1	11	1000000038	1829
304		Spot	3	Image 1	11	1000000040	1830
146		Spot	3	Image 1	11	1000000039	1831
274		Spot	3	Image 1	11	1000000174	1832
176		Spot	3	Image 1	11	1000000041	1834
245		Spot	3	Image 1	11	1000000045	1835
298		Spot	3	Image 1	11	1000000042	1836
190		Spot	3	Image 1	11	1000000044	1837
202		Spot	3	Image 1	11	1000000043	1838
192		Spot	3	Image 1	11	1000000046	1839
205		Spot	3	Image 1	11	1000000047	1840
187		Spot	3	Image 1	11	1000000048	1842
168		Spot	3	Image 1	11	1000000177	1843
236		Spot	3	Image 1	11	1000000049	1844
276		Spot	3	Image 1	11	1000000050	1845
197		Spot	3	Image 1	11	1000000052	1846
170		Spot	3	Image 1	11	1000000051	1847
329		Spot	3	Image 1	11	1000000053	1848
209		Spot	3	Image 1	11	1000000054	1849
207		Spot	3	Image 1	11	1000000055	1850
186		Spot	3	Image 1	11	1000000056	1851
165		Spot	3	Image 1	11	1000000057	1852
184		Spot	3	Image 1	11	1000000058	1853
200		Spot	3	Image 1	11	1000000059	1854
246		Spot	3	Image 1	11	1000000060	1855
208		Spot	3	Image 1	11	1000000061	1856
248		Spot	3	Image 1	11	1000000062	1857
207		Spot	3	Image 1	11	1000000063	1858
218		Spot	3	Image 1	11	1000000064	1859
220		Spot	3	Image 1	11	1000000065	1860
240		Spot	3	Image 1	11	1000000066	1861
237		Spot	3	Image 1	11	1000000067	1862
183		Spot	3	Image 1	11	1000000068	1863
245		Spot	3	Image 1	11	1000000069	1864
239		Spot	3	Image 1	11	1000000071	1865
202		Spot	3	Image 1	11	1000000070	1866
228		Spot	3	Image 1	11	1000000072	1867
155		Spot	3	Image 1	11	1000000073	1868
320		Spot	3	Image 1	11	1000000074	1869
209		Spot	3	Image 1	11	1000000075	1870
181		Spot	3	Image 1	11	1000000076	1871
180		Spot	3	Image 1	11	1000000080	1872
206		Spot	3	Image 1	11	1000000079	1873
245		Spot	3	Image 1	11	1000000078	1874
588		Spot	3	Image 1	11	1000000077	1875
187		Spot	3	Image 1	11	1000000081	1876
171		Spot	3	Image 1	11	1000000082	1877
210		Spot	3	Image 1	11	1000000083	1879
312		Spot	3	Image 1	11	1000000178	1880
270		Spot	3	Image 1	11	1000000085	1881
257		Spot	3	Image 1	11	1000000086	1882
231		Spot	3	Image 1	11	1000000087	1883
160		Spot	3	Image 1	11	1000000084	1884
145		Spot	3	Image 1	11	1000000088	1885
226		Spot	3	Image 1	11	1000000089	1886
290		Spot	3	Image 1	11	1000000090	1887
234		Spot	3	Image 1	11	1000000091	1888
208		Spot	3	Image 1	11	1000000092	1889
346		Spot	3	Image 1	11	1000000175	1890
197		Spot	3	Image 1	11	1000000094	1891
180		Spot	3	Image 1	11	1000000095	1892
182		Spot	3	Image 1	11	1000000096	1893
216		Spot	3	Image 1	11	1000000097	1894
263		Spot	3	Image 1	11	1000000098	1895
184		Spot	3	Image 1	11	1000000099	1896
209		Spot	3	Image 1	11	1000000100	1898
208		Spot	3	Image 1	11	1000000101	1899
238		Spot	3	Image 1	11	1000000102	1900
221		Spot	3	Image 1	11	1000000176	1901
195		Spot	3	Image 1	11	1000000103	1902
217		Spot	3	Image 1	11	1000000104	1903
232		Spot	3	Image 1	11	1000000105	1904
254		Spot	3	Image 1	11	1000000108	1905
208		Spot	3	Image 1	11	1000000106	1906
214		Spot	3	Image 1	11	1000000107	1907
301		Spot	3	Image 1	11	1000000109	1908
197		Spot	3	Image 1	11	1000000111	1909
380		Spot	3	Image 1	11	1000000110	1910
289		Spot	3	Image 1	11	1000000112	1911
203		Spot	3	Image 1	11	1000000113	1912
257		Spot	3	Image 1	11	1000000114	1913
235		Spot	3	Image 1	11	1000000115	1914
209		Spot	3	Image 1	11	1000000116	1915
381		Spot	3	Image 1	11	1000000117	1916
180		Spot	3	Image 1	11	1000000118	1917
170		Spot	3	Image 1	11	1000000119	1918
275		Spot	3	Image 1	11	1000000120	1919
179		Spot	3	Image 1	11	1000000121	1920
286		Spot	3	Image 1	11	1000000122	1921
238		Spot	3	Image 1	11	1000000123	1922
150		Spot	3	Image 1	11	1000000124	1923
227		Spot	3	Image 1	11	1000000125	1924
233		Spot	3	Image 1	11	1000000127	1925
263		Spot	3	Image 1	11	1000000126	1926
278		Spot	3	Image 1	11	1000000128	1927
281		Spot	3	Image 1	11	1000000129	1928
275		Spot	3	Image 1	11	1000000130	1929
206		Spot	3	Image 1	11	1000000131	1930
189		Spot	3	Image 1	11	1000000132	1931
244		Spot	3	Image 1	11	1000000133	1932
224		Spot	3	Image 1	11	1000000134	1933
218		Spot	3	Image 1	11	1000000135	1934
239		Spot	3	Image 1	11	1000000136	1935
397		Spot	3	Image 1	11	1000000137	1936
202		Spot	3	Image 1	11	1000000138	1937
243		Spot	3	Image 1	11	1000000139	1938
280		Spot	3	Image 1	11	1000000140	1939
401		Spot	3	Image 1	11	1000000141	1940
251		Spot	3	Image 1	11	1000000143	1941
365		Spot	3	Image 1	11	1000000142	1942
315		Spot	3	Image 1	11	1000000144	1943
341		Spot	3	Image 1	11	1000000145	1944
341		Spot	3	Image 1	11	1000000146	1945
316		Spot	3	Image 1	11	1000000147	1947
189		Spot	3	Image 1	11	1000000148	1948
341		Spot	3	Image 1	11	1000000149	1949
402		Spot	3	Image 1	11	1000000150	1950
301		Spot	3	Image 1	11	1000000151	1951
193		Spot	3	Image 1	11	1000000152	1952
279		Spot	3	Image 1	11	1000000153	1953
241		Spot	3	Image 1	11	1000000154	1954
266		Spot	3	Image 1	11	1000000155	1955
358		Spot	3	Image 1	11	1000000157	1956
438		Spot	3	Image 1	11	1000000158	1957
193		Spot	3	Image 1	11	1000000159	1958
334		Spot	3	Image 1	11	1000000160	1959
162		Spot	3	Image 1	11	1000000162	1960
285		Spot	3	Image 1	11	1000000161	1961
363		Spot	3	Image 1	11	1000000163	1962
300		Spot	3	Image 1	11	1000000164	1963
319		Spot	3	Image 1	11	1000000165	1964
393		Spot	3	Image 1	11	1000000166	1965
407		Spot	3	Image 1	11	1000000167	1966
222		Spot	3	Image 1	11	1000000168	1967
325		Spot	3	Image 1	11	1000000169	1968
341		Spot	3	Image 1	11	1000000170	1969
296		Spot	3	Image 1	11	1000000171	1970
326		Spot	3	Image 1	11	1000000172	1971
262		Spot	3	Image 1	11	1000000173	1972
143		Spot	3	Image 1	12	1000000000	1973
165		Spot	3	Image 1	12	1000000001	1974
248		Spot	3	Image 1	12	1000000005	1975
232		Spot	3	Image 1	12	1000000004	1976
156		Spot	3	Image 1	12	1000000003	1977
213		Spot	3	Image 1	12	1000000006	1978
282		Spot	3	Image 1	12	1000000007	1979
162		Spot	3	Image 1	12	1000000008	1980
228		Spot	3	Image 1	12	1000000009	1981
206		Spot	3	Image 1	12	1000000011	1982
198		Spot	3	Image 1	12	1000000013	1983
179		Spot	3	Image 1	12	1000000012	1984
315		Spot	3	Image 1	12	1000000014	1985
380		Spot	3	Image 1	12	1000000015	1986
177		Spot	3	Image 1	12	1000000016	1987
162		Spot	3	Image 1	12	1000000017	1988
165		Spot	3	Image 1	12	1000000018	1989
178		Spot	3	Image 1	12	1000000019	1990
181		Spot	3	Image 1	12	1000000020	1991
156		Spot	3	Image 1	12	1000000021	1992
313		Spot	3	Image 1	12	1000000022	1993
157		Spot	3	Image 1	12	1000000023	1994
209		Spot	3	Image 1	12	1000000024	1995
287		Spot	3	Image 1	12	1000000025	1996
231		Spot	3	Image 1	12	1000000026	1997
227		Spot	3	Image 1	12	1000000027	1998
161		Spot	3	Image 1	12	1000000180	1999
240		Spot	3	Image 1	12	1000000028	2000
172		Spot	3	Image 1	12	1000000029	2001
170		Spot	3	Image 1	12	1000000030	2002
210		Spot	3	Image 1	12	1000000031	2003
226		Spot	3	Image 1	12	1000000032	2004
280		Spot	3	Image 1	12	1000000033	2005
202		Spot	3	Image 1	12	1000000034	2006
246		Spot	3	Image 1	12	1000000035	2007
190		Spot	3	Image 1	12	1000000037	2008
215		Spot	3	Image 1	12	1000000036	2009
243		Spot	3	Image 1	12	1000000038	2010
252		Spot	3	Image 1	12	1000000040	2011
166		Spot	3	Image 1	12	1000000039	2012
254		Spot	3	Image 1	12	1000000174	2013
165		Spot	3	Image 1	12	1000000041	2015
278		Spot	3	Image 1	12	1000000045	2016
215		Spot	3	Image 1	12	1000000044	2017
288		Spot	3	Image 1	12	1000000042	2018
160		Spot	3	Image 1	12	1000000043	2019
196		Spot	3	Image 1	12	1000000046	2020
134		Spot	3	Image 1	12	1000000047	2021
218		Spot	3	Image 1	12	1000000048	2023
206		Spot	3	Image 1	12	1000000049	2024
230		Spot	3	Image 1	12	1000000050	2025
171		Spot	3	Image 1	12	1000000051	2026
161		Spot	3	Image 1	12	1000000052	2027
307		Spot	3	Image 1	12	1000000053	2028
177		Spot	3	Image 1	12	1000000054	2029
206		Spot	3	Image 1	12	1000000055	2030
193		Spot	3	Image 1	12	1000000056	2031
196		Spot	3	Image 1	12	1000000057	2032
154		Spot	3	Image 1	12	1000000058	2033
206		Spot	3	Image 1	12	1000000059	2034
217		Spot	3	Image 1	12	1000000061	2035
207		Spot	3	Image 1	12	1000000060	2036
220		Spot	3	Image 1	12	1000000062	2037
215		Spot	3	Image 1	12	1000000063	2038
212		Spot	3	Image 1	12	1000000065	2039
193		Spot	3	Image 1	12	1000000064	2040
164		Spot	3	Image 1	12	1000000066	2041
212		Spot	3	Image 1	12	1000000067	2042
[truncated: 8,248 more rows]
