# Supplementary material for: Protocol for real-time monitoring of CD8+ T and myeloid cell behavior in human high-grade serous ovarian cancer slices
Source: STAR Protoc. 2024 Jun 2;5(2):103102. doi: 10.1016/j.xpro.2024.103102 (PMC11179100; doi:10.1016/j.xpro.2024.103102)
Supplement: Data S3. Files for testing the R script, quantification and statistical analysis step 2 [file mmc3.zip › Test files/Slice1_a/__Intensity_Center_Ch=4_Img=1.csv]

Intensity Center Ch=4 Img=1
====================
Intensity Center	Unit	Category	Channel	Image	Time	TrackID	ID
409		Spot	4	Image 1	1	1000000000	0
211		Spot	4	Image 1	1	1000000001	1
186		Spot	4	Image 1	1	1000000002	2
440		Spot	4	Image 1	1	1000000003	3
265		Spot	4	Image 1	1	1000000004	4
246		Spot	4	Image 1	1	1000000005	5
181		Spot	4	Image 1	1	1000000006	6
234		Spot	4	Image 1	1	1000000007	7
500		Spot	4	Image 1	1	1000000008	8
277		Spot	4	Image 1	1	1000000009	9
185		Spot	4	Image 1	1	1000000010	10
239		Spot	4	Image 1	1	1000000011	11
292		Spot	4	Image 1	1	1000000012	12
316		Spot	4	Image 1	1	1000000013	13
186		Spot	4	Image 1	1	1000000014	14
2050		Spot	4	Image 1	1	1000000015	15
228		Spot	4	Image 1	1	1000000016	16
339		Spot	4	Image 1	1	1000000017	17
253		Spot	4	Image 1	1	1000000018	18
686		Spot	4	Image 1	1	1000000019	19
386		Spot	4	Image 1	1	1000000020	20
286		Spot	4	Image 1	1	1000000021	21
293		Spot	4	Image 1	1	1000000022	22
201		Spot	4	Image 1	1	1000000023	23
233		Spot	4	Image 1	1	1000000024	24
326		Spot	4	Image 1	1	1000000025	25
325		Spot	4	Image 1	1	1000000026	26
302		Spot	4	Image 1	1	1000000027	27
334		Spot	4	Image 1	1	1000000028	28
239		Spot	4	Image 1	1	1000000029	29
253		Spot	4	Image 1	1	1000000030	30
302		Spot	4	Image 1	1	1000000031	31
356		Spot	4	Image 1	1	1000000032	32
1026		Spot	4	Image 1	1	1000000033	33
1124		Spot	4	Image 1	1	1000000034	34
217		Spot	4	Image 1	1	1000000035	35
382		Spot	4	Image 1	1	1000000036	36
235		Spot	4	Image 1	1	1000000037	37
266		Spot	4	Image 1	1	1000000038	38
180		Spot	4	Image 1	1	1000000039	39
325		Spot	4	Image 1	1	1000000040	40
252		Spot	4	Image 1	1	1000000041	43
592		Spot	4	Image 1	1	1000000042	44
278		Spot	4	Image 1	1	1000000043	45
311		Spot	4	Image 1	1	1000000044	46
550		Spot	4	Image 1	1	1000000045	47
748		Spot	4	Image 1	1	1000000046	48
311		Spot	4	Image 1	1	1000000047	49
711		Spot	4	Image 1	1	1000000048	50
411		Spot	4	Image 1	1	1000000049	51
320		Spot	4	Image 1	1	1000000050	52
235		Spot	4	Image 1	1	1000000051	53
314		Spot	4	Image 1	1	1000000052	54
528		Spot	4	Image 1	1	1000000053	55
205		Spot	4	Image 1	1	1000000054	56
328		Spot	4	Image 1	1	1000000055	57
377		Spot	4	Image 1	1	1000000056	58
364		Spot	4	Image 1	1	1000000057	59
399		Spot	4	Image 1	1	1000000058	60
276		Spot	4	Image 1	1	1000000059	61
318		Spot	4	Image 1	1	1000000060	62
262		Spot	4	Image 1	1	1000000061	63
472		Spot	4	Image 1	1	1000000062	64
388		Spot	4	Image 1	1	1000000063	65
276		Spot	4	Image 1	1	1000000064	66
297		Spot	4	Image 1	1	1000000065	67
561		Spot	4	Image 1	1	1000000066	68
270		Spot	4	Image 1	1	1000000067	69
322		Spot	4	Image 1	1	1000000068	70
221		Spot	4	Image 1	1	1000000069	71
456		Spot	4	Image 1	1	1000000070	72
326		Spot	4	Image 1	1	1000000071	73
331		Spot	4	Image 1	1	1000000072	74
189		Spot	4	Image 1	1	1000000073	75
2518		Spot	4	Image 1	1	1000000074	76
309		Spot	4	Image 1	1	1000000075	77
362		Spot	4	Image 1	1	1000000076	78
378		Spot	4	Image 1	1	1000000077	79
272		Spot	4	Image 1	1	1000000078	80
486		Spot	4	Image 1	1	1000000079	81
253		Spot	4	Image 1	1	1000000080	82
242		Spot	4	Image 1	1	1000000081	83
285		Spot	4	Image 1	1	1000000082	84
439		Spot	4	Image 1	1	1000000083	86
181		Spot	4	Image 1	1	1000000084	87
330		Spot	4	Image 1	1	1000000085	88
242		Spot	4	Image 1	1	1000000086	89
284		Spot	4	Image 1	1	1000000087	90
269		Spot	4	Image 1	1	1000000088	91
573		Spot	4	Image 1	1	1000000089	92
624		Spot	4	Image 1	1	1000000090	93
243		Spot	4	Image 1	1	1000000091	94
359		Spot	4	Image 1	1	1000000092	95
229		Spot	4	Image 1	1	1000000093	96
233		Spot	4	Image 1	1	1000000094	97
233		Spot	4	Image 1	1	1000000095	98
295		Spot	4	Image 1	1	1000000096	99
275		Spot	4	Image 1	1	1000000097	100
238		Spot	4	Image 1	1	1000000098	101
290		Spot	4	Image 1	1	1000000099	102
312		Spot	4	Image 1	1	1000000100	103
235		Spot	4	Image 1	1	1000000101	105
285		Spot	4	Image 1	1	1000000102	106
201		Spot	4	Image 1	1	1000000103	107
246		Spot	4	Image 1	1	1000000104	108
249		Spot	4	Image 1	1	1000000105	109
515		Spot	4	Image 1	1	1000000106	110
345		Spot	4	Image 1	1	1000000107	111
251		Spot	4	Image 1	1	1000000108	112
204		Spot	4	Image 1	1	1000000109	113
175		Spot	4	Image 1	1	1000000110	114
361		Spot	4	Image 1	1	1000000111	115
613		Spot	4	Image 1	1	1000000112	116
235		Spot	4	Image 1	1	1000000113	117
334		Spot	4	Image 1	1	1000000114	118
301		Spot	4	Image 1	1	1000000115	119
221		Spot	4	Image 1	1	1000000116	120
332		Spot	4	Image 1	1	1000000117	121
253		Spot	4	Image 1	1	1000000118	122
229		Spot	4	Image 1	1	1000000119	123
313		Spot	4	Image 1	1	1000000120	124
251		Spot	4	Image 1	1	1000000121	125
256		Spot	4	Image 1	1	1000000122	126
396		Spot	4	Image 1	1	1000000123	127
166		Spot	4	Image 1	1	1000000124	128
192		Spot	4	Image 1	1	1000000125	129
270		Spot	4	Image 1	1	1000000126	130
256		Spot	4	Image 1	1	1000000127	131
294		Spot	4	Image 1	1	1000000128	132
225		Spot	4	Image 1	1	1000000129	133
180		Spot	4	Image 1	1	1000000130	134
202		Spot	4	Image 1	1	1000000131	135
500		Spot	4	Image 1	1	1000000132	136
243		Spot	4	Image 1	1	1000000133	137
161		Spot	4	Image 1	1	1000000134	138
237		Spot	4	Image 1	1	1000000135	139
309		Spot	4	Image 1	1	1000000136	140
235		Spot	4	Image 1	1	1000000137	141
211		Spot	4	Image 1	1	1000000138	142
245		Spot	4	Image 1	1	1000000139	143
382		Spot	4	Image 1	1	1000000140	144
242		Spot	4	Image 1	1	1000000141	145
267		Spot	4	Image 1	1	1000000142	146
235		Spot	4	Image 1	1	1000000143	147
266		Spot	4	Image 1	1	1000000144	148
281		Spot	4	Image 1	1	1000000145	149
252		Spot	4	Image 1	1	1000000146	150
241		Spot	4	Image 1	1	1000000147	151
231		Spot	4	Image 1	1	1000000148	152
210		Spot	4	Image 1	1	1000000149	153
192		Spot	4	Image 1	1	1000000150	154
249		Spot	4	Image 1	1	1000000151	155
235		Spot	4	Image 1	1	1000000152	156
294		Spot	4	Image 1	1	1000000153	157
211		Spot	4	Image 1	1	1000000154	158
309		Spot	4	Image 1	1	1000000155	159
197		Spot	4	Image 1	1	1000000156	160
247		Spot	4	Image 1	1	1000000157	161
220		Spot	4	Image 1	1	1000000158	162
237		Spot	4	Image 1	1	1000000159	163
293		Spot	4	Image 1	1	1000000160	164
217		Spot	4	Image 1	1	1000000161	165
220		Spot	4	Image 1	1	1000000162	166
225		Spot	4	Image 1	1	1000000163	167
231		Spot	4	Image 1	1	1000000164	168
254		Spot	4	Image 1	1	1000000165	169
242		Spot	4	Image 1	1	1000000166	170
223		Spot	4	Image 1	1	1000000167	171
212		Spot	4	Image 1	1	1000000168	172
193		Spot	4	Image 1	1	1000000169	173
275		Spot	4	Image 1	1	1000000170	174
191		Spot	4	Image 1	1	1000000171	175
215		Spot	4	Image 1	1	1000000172	176
388		Spot	4	Image 1	1	1000000173	177
414		Spot	4	Image 1	2	1000000000	178
237		Spot	4	Image 1	2	1000000001	179
197		Spot	4	Image 1	2	1000000002	180
369		Spot	4	Image 1	2	1000000003	181
237		Spot	4	Image 1	2	1000000004	182
213		Spot	4	Image 1	2	1000000005	183
194		Spot	4	Image 1	2	1000000006	184
249		Spot	4	Image 1	2	1000000007	185
396		Spot	4	Image 1	2	1000000008	186
272		Spot	4	Image 1	2	1000000009	187
218		Spot	4	Image 1	2	1000000010	188
253		Spot	4	Image 1	2	1000000011	189
316		Spot	4	Image 1	2	1000000012	190
364		Spot	4	Image 1	2	1000000013	191
186		Spot	4	Image 1	2	1000000014	192
1889		Spot	4	Image 1	2	1000000015	193
211		Spot	4	Image 1	2	1000000016	194
275		Spot	4	Image 1	2	1000000017	195
217		Spot	4	Image 1	2	1000000018	196
660		Spot	4	Image 1	2	1000000019	197
360		Spot	4	Image 1	2	1000000020	198
276		Spot	4	Image 1	2	1000000021	199
299		Spot	4	Image 1	2	1000000022	200
186		Spot	4	Image 1	2	1000000023	201
255		Spot	4	Image 1	2	1000000024	202
317		Spot	4	Image 1	2	1000000025	203
356		Spot	4	Image 1	2	1000000026	204
361		Spot	4	Image 1	2	1000000027	205
250		Spot	4	Image 1	2	1000000028	206
245		Spot	4	Image 1	2	1000000029	207
200		Spot	4	Image 1	2	1000000030	208
312		Spot	4	Image 1	2	1000000031	209
358		Spot	4	Image 1	2	1000000032	210
985		Spot	4	Image 1	2	1000000033	211
1145		Spot	4	Image 1	2	1000000034	212
239		Spot	4	Image 1	2	1000000035	213
433		Spot	4	Image 1	2	1000000036	214
259		Spot	4	Image 1	2	1000000037	215
299		Spot	4	Image 1	2	1000000038	216
431		Spot	4	Image 1	2	1000000040	217
177		Spot	4	Image 1	2	1000000039	218
339		Spot	4	Image 1	2	1000000174	219
284		Spot	4	Image 1	2	1000000041	222
568		Spot	4	Image 1	2	1000000042	223
250		Spot	4	Image 1	2	1000000044	224
547		Spot	4	Image 1	2	1000000045	225
238		Spot	4	Image 1	2	1000000043	226
737		Spot	4	Image 1	2	1000000046	227
268		Spot	4	Image 1	2	1000000047	228
350		Spot	4	Image 1	2	1000000049	229
263		Spot	4	Image 1	2	1000000050	230
338		Spot	4	Image 1	2	1000000052	231
540		Spot	4	Image 1	2	1000000053	232
306		Spot	4	Image 1	2	1000000055	233
349		Spot	4	Image 1	2	1000000057	234
221		Spot	4	Image 1	2	1000000054	235
434		Spot	4	Image 1	2	1000000056	236
386		Spot	4	Image 1	2	1000000058	237
260		Spot	4	Image 1	2	1000000059	238
329		Spot	4	Image 1	2	1000000060	239
302		Spot	4	Image 1	2	1000000061	240
531		Spot	4	Image 1	2	1000000062	241
381		Spot	4	Image 1	2	1000000063	242
262		Spot	4	Image 1	2	1000000065	243
252		Spot	4	Image 1	2	1000000064	244
514		Spot	4	Image 1	2	1000000066	245
354		Spot	4	Image 1	2	1000000068	246
310		Spot	4	Image 1	2	1000000067	247
282		Spot	4	Image 1	2	1000000069	248
495		Spot	4	Image 1	2	1000000070	249
385		Spot	4	Image 1	2	1000000071	250
349		Spot	4	Image 1	2	1000000072	251
176		Spot	4	Image 1	2	1000000073	252
2617		Spot	4	Image 1	2	1000000074	253
338		Spot	4	Image 1	2	1000000075	254
312		Spot	4	Image 1	2	1000000076	255
395		Spot	4	Image 1	2	1000000077	256
248		Spot	4	Image 1	2	1000000078	257
404		Spot	4	Image 1	2	1000000079	258
248		Spot	4	Image 1	2	1000000080	259
300		Spot	4	Image 1	2	1000000081	260
327		Spot	4	Image 1	2	1000000082	261
500		Spot	4	Image 1	2	1000000083	263
303		Spot	4	Image 1	2	1000000085	264
287		Spot	4	Image 1	2	1000000086	265
355		Spot	4	Image 1	2	1000000087	266
279		Spot	4	Image 1	2	1000000084	267
263		Spot	4	Image 1	2	1000000088	268
582		Spot	4	Image 1	2	1000000089	269
627		Spot	4	Image 1	2	1000000090	270
258		Spot	4	Image 1	2	1000000091	271
254		Spot	4	Image 1	2	1000000093	272
383		Spot	4	Image 1	2	1000000092	273
240		Spot	4	Image 1	2	1000000175	274
313		Spot	4	Image 1	2	1000000096	275
188		Spot	4	Image 1	2	1000000094	276
262		Spot	4	Image 1	2	1000000095	277
262		Spot	4	Image 1	2	1000000097	278
238		Spot	4	Image 1	2	1000000098	279
241		Spot	4	Image 1	2	1000000099	280
283		Spot	4	Image 1	2	1000000100	282
317		Spot	4	Image 1	2	1000000101	283
314		Spot	4	Image 1	2	1000000102	284
305		Spot	4	Image 1	2	1000000176	285
227		Spot	4	Image 1	2	1000000103	286
240		Spot	4	Image 1	2	1000000104	287
232		Spot	4	Image 1	2	1000000105	288
357		Spot	4	Image 1	2	1000000107	289
263		Spot	4	Image 1	2	1000000108	290
414		Spot	4	Image 1	2	1000000106	291
266		Spot	4	Image 1	2	1000000109	292
194		Spot	4	Image 1	2	1000000110	293
352		Spot	4	Image 1	2	1000000111	294
619		Spot	4	Image 1	2	1000000112	295
206		Spot	4	Image 1	2	1000000113	296
321		Spot	4	Image 1	2	1000000114	297
290		Spot	4	Image 1	2	1000000115	298
202		Spot	4	Image 1	2	1000000116	299
372		Spot	4	Image 1	2	1000000117	300
363		Spot	4	Image 1	2	1000000118	301
266		Spot	4	Image 1	2	1000000120	302
200		Spot	4	Image 1	2	1000000119	303
240		Spot	4	Image 1	2	1000000122	304
177		Spot	4	Image 1	2	1000000121	305
388		Spot	4	Image 1	2	1000000123	306
191		Spot	4	Image 1	2	1000000124	307
235		Spot	4	Image 1	2	1000000125	308
263		Spot	4	Image 1	2	1000000126	309
243		Spot	4	Image 1	2	1000000127	310
273		Spot	4	Image 1	2	1000000128	311
245		Spot	4	Image 1	2	1000000129	312
263		Spot	4	Image 1	2	1000000130	313
233		Spot	4	Image 1	2	1000000131	314
460		Spot	4	Image 1	2	1000000132	315
219		Spot	4	Image 1	2	1000000133	316
227		Spot	4	Image 1	2	1000000134	317
238		Spot	4	Image 1	2	1000000135	318
278		Spot	4	Image 1	2	1000000136	319
305		Spot	4	Image 1	2	1000000137	320
209		Spot	4	Image 1	2	1000000138	321
217		Spot	4	Image 1	2	1000000139	322
392		Spot	4	Image 1	2	1000000140	323
235		Spot	4	Image 1	2	1000000141	324
277		Spot	4	Image 1	2	1000000142	325
277		Spot	4	Image 1	2	1000000144	326
287		Spot	4	Image 1	2	1000000143	327
264		Spot	4	Image 1	2	1000000145	328
257		Spot	4	Image 1	2	1000000146	329
217		Spot	4	Image 1	2	1000000147	330
238		Spot	4	Image 1	2	1000000148	331
200		Spot	4	Image 1	2	1000000149	332
226		Spot	4	Image 1	2	1000000150	333
212		Spot	4	Image 1	2	1000000151	334
203		Spot	4	Image 1	2	1000000152	335
377		Spot	4	Image 1	2	1000000153	336
298		Spot	4	Image 1	2	1000000154	337
311		Spot	4	Image 1	2	1000000155	338
235		Spot	4	Image 1	2	1000000156	339
302		Spot	4	Image 1	2	1000000157	340
218		Spot	4	Image 1	2	1000000158	341
231		Spot	4	Image 1	2	1000000159	342
253		Spot	4	Image 1	2	1000000160	343
239		Spot	4	Image 1	2	1000000161	344
198		Spot	4	Image 1	2	1000000162	345
211		Spot	4	Image 1	2	1000000163	346
285		Spot	4	Image 1	2	1000000164	347
229		Spot	4	Image 1	2	1000000165	348
233		Spot	4	Image 1	2	1000000166	349
275		Spot	4	Image 1	2	1000000167	350
214		Spot	4	Image 1	2	1000000168	351
216		Spot	4	Image 1	2	1000000169	352
196		Spot	4	Image 1	2	1000000170	353
216		Spot	4	Image 1	2	1000000171	354
238		Spot	4	Image 1	2	1000000172	355
413		Spot	4	Image 1	2	1000000173	356
413		Spot	4	Image 1	3	1000000000	357
204		Spot	4	Image 1	3	1000000001	358
202		Spot	4	Image 1	3	1000000002	359
436		Spot	4	Image 1	3	1000000003	360
214		Spot	4	Image 1	3	1000000004	361
287		Spot	4	Image 1	3	1000000005	362
245		Spot	4	Image 1	3	1000000006	363
271		Spot	4	Image 1	3	1000000007	364
446		Spot	4	Image 1	3	1000000008	365
231		Spot	4	Image 1	3	1000000009	366
307		Spot	4	Image 1	3	1000000011	367
322		Spot	4	Image 1	3	1000000013	368
197		Spot	4	Image 1	3	1000000014	369
307		Spot	4	Image 1	3	1000000012	370
1668		Spot	4	Image 1	3	1000000015	371
293		Spot	4	Image 1	3	1000000016	372
309		Spot	4	Image 1	3	1000000017	373
263		Spot	4	Image 1	3	1000000018	374
710		Spot	4	Image 1	3	1000000019	375
361		Spot	4	Image 1	3	1000000020	376
257		Spot	4	Image 1	3	1000000021	377
283		Spot	4	Image 1	3	1000000022	378
203		Spot	4	Image 1	3	1000000023	379
208		Spot	4	Image 1	3	1000000024	380
272		Spot	4	Image 1	3	1000000025	381
388		Spot	4	Image 1	3	1000000026	382
339		Spot	4	Image 1	3	1000000027	383
329		Spot	4	Image 1	3	1000000028	384
217		Spot	4	Image 1	3	1000000029	385
268		Spot	4	Image 1	3	1000000030	386
316		Spot	4	Image 1	3	1000000031	387
328		Spot	4	Image 1	3	1000000032	388
996		Spot	4	Image 1	3	1000000033	389
1093		Spot	4	Image 1	3	1000000034	390
242		Spot	4	Image 1	3	1000000035	391
415		Spot	4	Image 1	3	1000000036	392
211		Spot	4	Image 1	3	1000000037	393
238		Spot	4	Image 1	3	1000000038	394
441		Spot	4	Image 1	3	1000000040	395
162		Spot	4	Image 1	3	1000000039	396
232		Spot	4	Image 1	3	1000000174	397
301		Spot	4	Image 1	3	1000000041	400
612		Spot	4	Image 1	3	1000000042	401
263		Spot	4	Image 1	3	1000000044	402
613		Spot	4	Image 1	3	1000000045	403
252		Spot	4	Image 1	3	1000000043	404
628		Spot	4	Image 1	3	1000000046	405
270		Spot	4	Image 1	3	1000000047	406
425		Spot	4	Image 1	3	1000000049	407
184		Spot	4	Image 1	3	1000000177	408
302		Spot	4	Image 1	3	1000000050	409
288		Spot	4	Image 1	3	1000000052	410
545		Spot	4	Image 1	3	1000000053	411
271		Spot	4	Image 1	3	1000000054	412
306		Spot	4	Image 1	3	1000000055	413
378		Spot	4	Image 1	3	1000000056	414
313		Spot	4	Image 1	3	1000000057	415
361		Spot	4	Image 1	3	1000000058	416
203		Spot	4	Image 1	3	1000000059	417
318		Spot	4	Image 1	3	1000000060	418
325		Spot	4	Image 1	3	1000000061	419
446		Spot	4	Image 1	3	1000000062	420
382		Spot	4	Image 1	3	1000000063	421
221		Spot	4	Image 1	3	1000000064	422
282		Spot	4	Image 1	3	1000000065	423
478		Spot	4	Image 1	3	1000000066	424
256		Spot	4	Image 1	3	1000000067	425
306		Spot	4	Image 1	3	1000000068	426
217		Spot	4	Image 1	3	1000000069	427
600		Spot	4	Image 1	3	1000000070	428
410		Spot	4	Image 1	3	1000000071	429
350		Spot	4	Image 1	3	1000000072	430
194		Spot	4	Image 1	3	1000000073	431
2253		Spot	4	Image 1	3	1000000074	432
330		Spot	4	Image 1	3	1000000075	433
353		Spot	4	Image 1	3	1000000076	434
402		Spot	4	Image 1	3	1000000077	435
211		Spot	4	Image 1	3	1000000080	436
220		Spot	4	Image 1	3	1000000078	437
414		Spot	4	Image 1	3	1000000079	438
273		Spot	4	Image 1	3	1000000081	439
285		Spot	4	Image 1	3	1000000082	440
405		Spot	4	Image 1	3	1000000083	442
324		Spot	4	Image 1	3	1000000085	443
295		Spot	4	Image 1	3	1000000086	444
244		Spot	4	Image 1	3	1000000087	445
208		Spot	4	Image 1	3	1000000084	446
403		Spot	4	Image 1	3	1000000088	447
518		Spot	4	Image 1	3	1000000089	448
630		Spot	4	Image 1	3	1000000090	449
227		Spot	4	Image 1	3	1000000091	450
207		Spot	4	Image 1	3	1000000093	451
355		Spot	4	Image 1	3	1000000092	452
250		Spot	4	Image 1	3	1000000175	453
243		Spot	4	Image 1	3	1000000094	454
293		Spot	4	Image 1	3	1000000096	455
221		Spot	4	Image 1	3	1000000095	456
283		Spot	4	Image 1	3	1000000097	457
247		Spot	4	Image 1	3	1000000098	458
206		Spot	4	Image 1	3	1000000099	459
342		Spot	4	Image 1	3	1000000100	461
247		Spot	4	Image 1	3	1000000101	462
323		Spot	4	Image 1	3	1000000102	463
196		Spot	4	Image 1	3	1000000103	464
263		Spot	4	Image 1	3	1000000104	465
236		Spot	4	Image 1	3	1000000105	466
455		Spot	4	Image 1	3	1000000106	467
358		Spot	4	Image 1	3	1000000107	468
252		Spot	4	Image 1	3	1000000108	469
222		Spot	4	Image 1	3	1000000109	470
147		Spot	4	Image 1	3	1000000110	471
323		Spot	4	Image 1	3	1000000111	472
568		Spot	4	Image 1	3	1000000112	473
218		Spot	4	Image 1	3	1000000113	474
306		Spot	4	Image 1	3	1000000114	475
295		Spot	4	Image 1	3	1000000115	476
220		Spot	4	Image 1	3	1000000116	477
344		Spot	4	Image 1	3	1000000117	478
331		Spot	4	Image 1	3	1000000118	479
257		Spot	4	Image 1	3	1000000120	480
230		Spot	4	Image 1	3	1000000119	481
208		Spot	4	Image 1	3	1000000121	482
233		Spot	4	Image 1	3	1000000122	483
374		Spot	4	Image 1	3	1000000123	484
213		Spot	4	Image 1	3	1000000124	485
216		Spot	4	Image 1	3	1000000125	486
224		Spot	4	Image 1	3	1000000126	487
238		Spot	4	Image 1	3	1000000127	488
284		Spot	4	Image 1	3	1000000128	489
211		Spot	4	Image 1	3	1000000129	490
262		Spot	4	Image 1	3	1000000130	491
235		Spot	4	Image 1	3	1000000131	492
340		Spot	4	Image 1	3	1000000132	493
267		Spot	4	Image 1	3	1000000133	494
241		Spot	4	Image 1	3	1000000134	495
227		Spot	4	Image 1	3	1000000135	496
290		Spot	4	Image 1	3	1000000136	497
234		Spot	4	Image 1	3	1000000137	498
179		Spot	4	Image 1	3	1000000138	499
359		Spot	4	Image 1	3	1000000140	500
186		Spot	4	Image 1	3	1000000141	501
254		Spot	4	Image 1	3	1000000142	502
253		Spot	4	Image 1	3	1000000143	503
254		Spot	4	Image 1	3	1000000144	504
291		Spot	4	Image 1	3	1000000145	505
285		Spot	4	Image 1	3	1000000146	506
199		Spot	4	Image 1	3	1000000147	507
231		Spot	4	Image 1	3	1000000148	508
198		Spot	4	Image 1	3	1000000149	509
202		Spot	4	Image 1	3	1000000150	510
210		Spot	4	Image 1	3	1000000151	511
226		Spot	4	Image 1	3	1000000152	512
310		Spot	4	Image 1	3	1000000153	513
231		Spot	4	Image 1	3	1000000154	514
285		Spot	4	Image 1	3	1000000155	515
185		Spot	4	Image 1	3	1000000156	516
212		Spot	4	Image 1	3	1000000157	517
221		Spot	4	Image 1	3	1000000158	518
196		Spot	4	Image 1	3	1000000159	519
300		Spot	4	Image 1	3	1000000160	520
198		Spot	4	Image 1	3	1000000162	521
276		Spot	4	Image 1	3	1000000161	522
265		Spot	4	Image 1	3	1000000163	523
275		Spot	4	Image 1	3	1000000164	524
201		Spot	4	Image 1	3	1000000165	525
239		Spot	4	Image 1	3	1000000166	526
230		Spot	4	Image 1	3	1000000167	527
201		Spot	4	Image 1	3	1000000168	528
219		Spot	4	Image 1	3	1000000169	529
248		Spot	4	Image 1	3	1000000170	530
277		Spot	4	Image 1	3	1000000171	531
204		Spot	4	Image 1	3	1000000172	532
338		Spot	4	Image 1	3	1000000173	533
377		Spot	4	Image 1	4	1000000000	534
250		Spot	4	Image 1	4	1000000001	535
181		Spot	4	Image 1	4	1000000002	536
528		Spot	4	Image 1	4	1000000003	537
250		Spot	4	Image 1	4	1000000004	538
218		Spot	4	Image 1	4	1000000005	539
189		Spot	4	Image 1	4	1000000006	540
274		Spot	4	Image 1	4	1000000007	541
405		Spot	4	Image 1	4	1000000008	542
308		Spot	4	Image 1	4	1000000009	543
191		Spot	4	Image 1	4	1000000010	544
330		Spot	4	Image 1	4	1000000011	545
319		Spot	4	Image 1	4	1000000013	546
202		Spot	4	Image 1	4	1000000014	547
290		Spot	4	Image 1	4	1000000012	548
1949		Spot	4	Image 1	4	1000000015	549
182		Spot	4	Image 1	4	1000000016	550
329		Spot	4	Image 1	4	1000000017	551
252		Spot	4	Image 1	4	1000000018	552
635		Spot	4	Image 1	4	1000000019	553
325		Spot	4	Image 1	4	1000000020	554
285		Spot	4	Image 1	4	1000000021	555
337		Spot	4	Image 1	4	1000000022	556
218		Spot	4	Image 1	4	1000000023	557
227		Spot	4	Image 1	4	1000000024	558
278		Spot	4	Image 1	4	1000000025	559
380		Spot	4	Image 1	4	1000000026	560
332		Spot	4	Image 1	4	1000000027	561
352		Spot	4	Image 1	4	1000000028	562
227		Spot	4	Image 1	4	1000000029	563
254		Spot	4	Image 1	4	1000000030	564
314		Spot	4	Image 1	4	1000000031	565
356		Spot	4	Image 1	4	1000000032	566
1022		Spot	4	Image 1	4	1000000033	567
1252		Spot	4	Image 1	4	1000000034	568
274		Spot	4	Image 1	4	1000000037	569
209		Spot	4	Image 1	4	1000000035	570
358		Spot	4	Image 1	4	1000000036	571
240		Spot	4	Image 1	4	1000000038	572
431		Spot	4	Image 1	4	1000000040	573
212		Spot	4	Image 1	4	1000000039	574
246		Spot	4	Image 1	4	1000000174	575
295		Spot	4	Image 1	4	1000000041	578
245		Spot	4	Image 1	4	1000000044	579
629		Spot	4	Image 1	4	1000000042	580
644		Spot	4	Image 1	4	1000000045	581
280		Spot	4	Image 1	4	1000000043	582
654		Spot	4	Image 1	4	1000000046	583
271		Spot	4	Image 1	4	1000000047	584
392		Spot	4	Image 1	4	1000000048	585
346		Spot	4	Image 1	4	1000000049	586
262		Spot	4	Image 1	4	1000000050	587
252		Spot	4	Image 1	4	1000000052	588
247		Spot	4	Image 1	4	1000000051	589
455		Spot	4	Image 1	4	1000000053	590
271		Spot	4	Image 1	4	1000000054	591
285		Spot	4	Image 1	4	1000000055	592
423		Spot	4	Image 1	4	1000000056	593
270		Spot	4	Image 1	4	1000000057	594
442		Spot	4	Image 1	4	1000000058	595
256		Spot	4	Image 1	4	1000000059	596
302		Spot	4	Image 1	4	1000000060	597
243		Spot	4	Image 1	4	1000000061	598
447		Spot	4	Image 1	4	1000000062	599
393		Spot	4	Image 1	4	1000000063	600
233		Spot	4	Image 1	4	1000000064	601
271		Spot	4	Image 1	4	1000000065	602
501		Spot	4	Image 1	4	1000000066	603
262		Spot	4	Image 1	4	1000000067	604
276		Spot	4	Image 1	4	1000000068	605
260		Spot	4	Image 1	4	1000000069	606
552		Spot	4	Image 1	4	1000000070	607
426		Spot	4	Image 1	4	1000000071	608
324		Spot	4	Image 1	4	1000000072	609
190		Spot	4	Image 1	4	1000000073	610
2310		Spot	4	Image 1	4	1000000074	611
350		Spot	4	Image 1	4	1000000076	612
311		Spot	4	Image 1	4	1000000075	613
275		Spot	4	Image 1	4	1000000080	614
483		Spot	4	Image 1	4	1000000077	615
268		Spot	4	Image 1	4	1000000078	616
450		Spot	4	Image 1	4	1000000079	617
272		Spot	4	Image 1	4	1000000082	618
303		Spot	4	Image 1	4	1000000081	619
419		Spot	4	Image 1	4	1000000083	621
324		Spot	4	Image 1	4	1000000085	622
266		Spot	4	Image 1	4	1000000086	623
337		Spot	4	Image 1	4	1000000087	624
208		Spot	4	Image 1	4	1000000084	625
275		Spot	4	Image 1	4	1000000088	626
600		Spot	4	Image 1	4	1000000089	627
618		Spot	4	Image 1	4	1000000090	628
250		Spot	4	Image 1	4	1000000091	629
270		Spot	4	Image 1	4	1000000093	630
343		Spot	4	Image 1	4	1000000092	631
274		Spot	4	Image 1	4	1000000175	632
285		Spot	4	Image 1	4	1000000096	633
218		Spot	4	Image 1	4	1000000094	634
230		Spot	4	Image 1	4	1000000095	635
228		Spot	4	Image 1	4	1000000097	636
254		Spot	4	Image 1	4	1000000098	637
219		Spot	4	Image 1	4	1000000099	638
292		Spot	4	Image 1	4	1000000100	640
235		Spot	4	Image 1	4	1000000101	641
262		Spot	4	Image 1	4	1000000102	642
300		Spot	4	Image 1	4	1000000176	643
175		Spot	4	Image 1	4	1000000103	644
212		Spot	4	Image 1	4	1000000104	645
210		Spot	4	Image 1	4	1000000105	646
226		Spot	4	Image 1	4	1000000108	647
408		Spot	4	Image 1	4	1000000106	648
382		Spot	4	Image 1	4	1000000107	649
280		Spot	4	Image 1	4	1000000109	650
308		Spot	4	Image 1	4	1000000111	651
205		Spot	4	Image 1	4	1000000110	652
561		Spot	4	Image 1	4	1000000112	653
239		Spot	4	Image 1	4	1000000113	654
311		Spot	4	Image 1	4	1000000114	655
317		Spot	4	Image 1	4	1000000115	656
180		Spot	4	Image 1	4	1000000116	657
352		Spot	4	Image 1	4	1000000117	658
322		Spot	4	Image 1	4	1000000118	659
175		Spot	4	Image 1	4	1000000119	660
348		Spot	4	Image 1	4	1000000120	661
221		Spot	4	Image 1	4	1000000121	662
216		Spot	4	Image 1	4	1000000122	663
351		Spot	4	Image 1	4	1000000123	664
177		Spot	4	Image 1	4	1000000124	665
247		Spot	4	Image 1	4	1000000125	666
222		Spot	4	Image 1	4	1000000127	667
224		Spot	4	Image 1	4	1000000126	668
301		Spot	4	Image 1	4	1000000128	669
191		Spot	4	Image 1	4	1000000129	670
258		Spot	4	Image 1	4	1000000130	671
279		Spot	4	Image 1	4	1000000132	672
186		Spot	4	Image 1	4	1000000131	673
238		Spot	4	Image 1	4	1000000133	674
286		Spot	4	Image 1	4	1000000134	675
255		Spot	4	Image 1	4	1000000135	676
328		Spot	4	Image 1	4	1000000136	677
212		Spot	4	Image 1	4	1000000137	678
205		Spot	4	Image 1	4	1000000138	679
238		Spot	4	Image 1	4	1000000139	680
434		Spot	4	Image 1	4	1000000140	681
260		Spot	4	Image 1	4	1000000143	682
209		Spot	4	Image 1	4	1000000141	683
276		Spot	4	Image 1	4	1000000142	684
309		Spot	4	Image 1	4	1000000144	685
283		Spot	4	Image 1	4	1000000145	686
295		Spot	4	Image 1	4	1000000146	687
220		Spot	4	Image 1	4	1000000147	688
228		Spot	4	Image 1	4	1000000148	689
200		Spot	4	Image 1	4	1000000149	690
199		Spot	4	Image 1	4	1000000150	691
216		Spot	4	Image 1	4	1000000151	692
211		Spot	4	Image 1	4	1000000152	693
309		Spot	4	Image 1	4	1000000153	694
257		Spot	4	Image 1	4	1000000154	695
357		Spot	4	Image 1	4	1000000155	696
196		Spot	4	Image 1	4	1000000156	697
251		Spot	4	Image 1	4	1000000157	698
216		Spot	4	Image 1	4	1000000158	699
255		Spot	4	Image 1	4	1000000159	700
243		Spot	4	Image 1	4	1000000160	701
179		Spot	4	Image 1	4	1000000162	702
199		Spot	4	Image 1	4	1000000161	703
219		Spot	4	Image 1	4	1000000163	704
292		Spot	4	Image 1	4	1000000164	705
306		Spot	4	Image 1	4	1000000165	706
257		Spot	4	Image 1	4	1000000166	707
247		Spot	4	Image 1	4	1000000167	708
230		Spot	4	Image 1	4	1000000168	709
184		Spot	4	Image 1	4	1000000169	710
240		Spot	4	Image 1	4	1000000170	711
209		Spot	4	Image 1	4	1000000171	712
214		Spot	4	Image 1	4	1000000172	713
412		Spot	4	Image 1	4	1000000173	714
421		Spot	4	Image 1	5	1000000000	715
218		Spot	4	Image 1	5	1000000001	716
230		Spot	4	Image 1	5	1000000002	717
256		Spot	4	Image 1	5	1000000004	718
583		Spot	4	Image 1	5	1000000003	719
213		Spot	4	Image 1	5	1000000005	720
192		Spot	4	Image 1	5	1000000006	721
239		Spot	4	Image 1	5	1000000007	722
379		Spot	4	Image 1	5	1000000008	723
325		Spot	4	Image 1	5	1000000009	724
187		Spot	4	Image 1	5	1000000010	725
294		Spot	4	Image 1	5	1000000011	726
310		Spot	4	Image 1	5	1000000013	727
209		Spot	4	Image 1	5	1000000014	728
270		Spot	4	Image 1	5	1000000012	729
2200		Spot	4	Image 1	5	1000000015	730
294		Spot	4	Image 1	5	1000000017	731
270		Spot	4	Image 1	5	1000000018	732
670		Spot	4	Image 1	5	1000000019	733
363		Spot	4	Image 1	5	1000000020	734
275		Spot	4	Image 1	5	1000000021	735
321		Spot	4	Image 1	5	1000000022	736
254		Spot	4	Image 1	5	1000000023	737
230		Spot	4	Image 1	5	1000000024	738
252		Spot	4	Image 1	5	1000000025	739
404		Spot	4	Image 1	5	1000000026	740
333		Spot	4	Image 1	5	1000000027	741
352		Spot	4	Image 1	5	1000000028	742
264		Spot	4	Image 1	5	1000000029	743
238		Spot	4	Image 1	5	1000000030	744
305		Spot	4	Image 1	5	1000000031	745
326		Spot	4	Image 1	5	1000000032	746
1087		Spot	4	Image 1	5	1000000033	747
1042		Spot	4	Image 1	5	1000000034	748
256		Spot	4	Image 1	5	1000000037	749
315		Spot	4	Image 1	5	1000000035	750
475		Spot	4	Image 1	5	1000000036	751
241		Spot	4	Image 1	5	1000000038	752
547		Spot	4	Image 1	5	1000000040	753
178		Spot	4	Image 1	5	1000000039	754
276		Spot	4	Image 1	5	1000000174	755
244		Spot	4	Image 1	5	1000000041	758
246		Spot	4	Image 1	5	1000000044	759
667		Spot	4	Image 1	5	1000000042	760
519		Spot	4	Image 1	5	1000000045	761
245		Spot	4	Image 1	5	1000000043	762
635		Spot	4	Image 1	5	1000000046	763
258		Spot	4	Image 1	5	1000000047	764
386		Spot	4	Image 1	5	1000000048	765
221		Spot	4	Image 1	5	1000000177	766
372		Spot	4	Image 1	5	1000000049	767
355		Spot	4	Image 1	5	1000000050	768
248		Spot	4	Image 1	5	1000000051	769
268		Spot	4	Image 1	5	1000000052	770
526		Spot	4	Image 1	5	1000000053	771
282		Spot	4	Image 1	5	1000000054	772
253		Spot	4	Image 1	5	1000000055	773
408		Spot	4	Image 1	5	1000000056	774
332		Spot	4	Image 1	5	1000000057	775
382		Spot	4	Image 1	5	1000000058	776
208		Spot	4	Image 1	5	1000000059	777
282		Spot	4	Image 1	5	1000000060	778
356		Spot	4	Image 1	5	1000000061	779
420		Spot	4	Image 1	5	1000000062	780
382		Spot	4	Image 1	5	1000000063	781
260		Spot	4	Image 1	5	1000000064	782
323		Spot	4	Image 1	5	1000000065	783
482		Spot	4	Image 1	5	1000000066	784
275		Spot	4	Image 1	5	1000000067	785
307		Spot	4	Image 1	5	1000000068	786
626		Spot	4	Image 1	5	1000000070	787
269		Spot	4	Image 1	5	1000000069	788
374		Spot	4	Image 1	5	1000000071	789
323		Spot	4	Image 1	5	1000000072	790
182		Spot	4	Image 1	5	1000000073	791
2348		Spot	4	Image 1	5	1000000074	792
344		Spot	4	Image 1	5	1000000076	793
332		Spot	4	Image 1	5	1000000075	794
341		Spot	4	Image 1	5	1000000079	795
401		Spot	4	Image 1	5	1000000077	796
279		Spot	4	Image 1	5	1000000080	797
247		Spot	4	Image 1	5	1000000078	798
295		Spot	4	Image 1	5	1000000082	799
269		Spot	4	Image 1	5	1000000081	800
419		Spot	4	Image 1	5	1000000083	802
388		Spot	4	Image 1	5	1000000085	803
306		Spot	4	Image 1	5	1000000086	804
289		Spot	4	Image 1	5	1000000087	805
190		Spot	4	Image 1	5	1000000084	806
227		Spot	4	Image 1	5	1000000088	807
623		Spot	4	Image 1	5	1000000089	808
571		Spot	4	Image 1	5	1000000090	809
273		Spot	4	Image 1	5	1000000091	810
256		Spot	4	Image 1	5	1000000093	811
427		Spot	4	Image 1	5	1000000092	812
292		Spot	4	Image 1	5	1000000175	813
230		Spot	4	Image 1	5	1000000094	814
288		Spot	4	Image 1	5	1000000096	815
249		Spot	4	Image 1	5	1000000095	816
249		Spot	4	Image 1	5	1000000097	817
283		Spot	4	Image 1	5	1000000098	818
252		Spot	4	Image 1	5	1000000099	819
290		Spot	4	Image 1	5	1000000100	821
239		Spot	4	Image 1	5	1000000101	822
269		Spot	4	Image 1	5	1000000102	823
325		Spot	4	Image 1	5	1000000176	824
219		Spot	4	Image 1	5	1000000103	825
222		Spot	4	Image 1	5	1000000104	826
227		Spot	4	Image 1	5	1000000105	827
222		Spot	4	Image 1	5	1000000108	828
424		Spot	4	Image 1	5	1000000107	829
429		Spot	4	Image 1	5	1000000106	830
234		Spot	4	Image 1	5	1000000109	831
332		Spot	4	Image 1	5	1000000111	832
190		Spot	4	Image 1	5	1000000110	833
642		Spot	4	Image 1	5	1000000112	834
255		Spot	4	Image 1	5	1000000113	835
302		Spot	4	Image 1	5	1000000114	836
290		Spot	4	Image 1	5	1000000115	837
167		Spot	4	Image 1	5	1000000116	838
568		Spot	4	Image 1	5	1000000117	839
331		Spot	4	Image 1	5	1000000118	840
208		Spot	4	Image 1	5	1000000119	841
349		Spot	4	Image 1	5	1000000120	842
174		Spot	4	Image 1	5	1000000121	843
278		Spot	4	Image 1	5	1000000122	844
207		Spot	4	Image 1	5	1000000124	845
374		Spot	4	Image 1	5	1000000123	846
189		Spot	4	Image 1	5	1000000125	847
312		Spot	4	Image 1	5	1000000128	848
223		Spot	4	Image 1	5	1000000126	849
246		Spot	4	Image 1	5	1000000127	850
185		Spot	4	Image 1	5	1000000129	851
183		Spot	4	Image 1	5	1000000130	852
210		Spot	4	Image 1	5	1000000131	853
248		Spot	4	Image 1	5	1000000132	854
263		Spot	4	Image 1	5	1000000133	855
226		Spot	4	Image 1	5	1000000135	856
261		Spot	4	Image 1	5	1000000134	857
301		Spot	4	Image 1	5	1000000136	858
276		Spot	4	Image 1	5	1000000137	859
194		Spot	4	Image 1	5	1000000138	860
234		Spot	4	Image 1	5	1000000139	861
396		Spot	4	Image 1	5	1000000140	862
262		Spot	4	Image 1	5	1000000143	863
259		Spot	4	Image 1	5	1000000141	864
246		Spot	4	Image 1	5	1000000142	865
282		Spot	4	Image 1	5	1000000144	866
299		Spot	4	Image 1	5	1000000145	867
270		Spot	4	Image 1	5	1000000146	868
216		Spot	4	Image 1	5	1000000147	869
246		Spot	4	Image 1	5	1000000148	870
205		Spot	4	Image 1	5	1000000149	871
233		Spot	4	Image 1	5	1000000150	872
209		Spot	4	Image 1	5	1000000151	873
236		Spot	4	Image 1	5	1000000152	874
377		Spot	4	Image 1	5	1000000153	875
254		Spot	4	Image 1	5	1000000154	876
289		Spot	4	Image 1	5	1000000155	877
223		Spot	4	Image 1	5	1000000156	878
264		Spot	4	Image 1	5	1000000157	879
242		Spot	4	Image 1	5	1000000158	880
252		Spot	4	Image 1	5	1000000159	881
265		Spot	4	Image 1	5	1000000160	882
207		Spot	4	Image 1	5	1000000162	883
195		Spot	4	Image 1	5	1000000161	884
181		Spot	4	Image 1	5	1000000163	885
251		Spot	4	Image 1	5	1000000164	886
237		Spot	4	Image 1	5	1000000165	887
256		Spot	4	Image 1	5	1000000166	888
206		Spot	4	Image 1	5	1000000167	889
234		Spot	4	Image 1	5	1000000168	890
196		Spot	4	Image 1	5	1000000169	891
226		Spot	4	Image 1	5	1000000170	892
258		Spot	4	Image 1	5	1000000171	893
196		Spot	4	Image 1	5	1000000172	894
395		Spot	4	Image 1	5	1000000173	895
411		Spot	4	Image 1	6	1000000000	896
192		Spot	4	Image 1	6	1000000001	897
226		Spot	4	Image 1	6	1000000005	898
263		Spot	4	Image 1	6	1000000004	899
672		Spot	4	Image 1	6	1000000003	900
181		Spot	4	Image 1	6	1000000006	901
215		Spot	4	Image 1	6	1000000007	902
392		Spot	4	Image 1	6	1000000008	903
306		Spot	4	Image 1	6	1000000009	904
236		Spot	4	Image 1	6	1000000010	905
320		Spot	4	Image 1	6	1000000011	906
328		Spot	4	Image 1	6	1000000013	907
201		Spot	4	Image 1	6	1000000014	908
288		Spot	4	Image 1	6	1000000012	909
2215		Spot	4	Image 1	6	1000000015	910
206		Spot	4	Image 1	6	1000000016	911
269		Spot	4	Image 1	6	1000000017	912
226		Spot	4	Image 1	6	1000000018	913
710		Spot	4	Image 1	6	1000000019	914
392		Spot	4	Image 1	6	1000000020	915
297		Spot	4	Image 1	6	1000000021	916
272		Spot	4	Image 1	6	1000000022	917
185		Spot	4	Image 1	6	1000000023	918
227		Spot	4	Image 1	6	1000000024	919
303		Spot	4	Image 1	6	1000000025	920
341		Spot	4	Image 1	6	1000000026	921
333		Spot	4	Image 1	6	1000000027	922
313		Spot	4	Image 1	6	1000000028	923
255		Spot	4	Image 1	6	1000000029	924
289		Spot	4	Image 1	6	1000000030	925
324		Spot	4	Image 1	6	1000000031	926
296		Spot	4	Image 1	6	1000000032	927
816		Spot	4	Image 1	6	1000000033	928
906		Spot	4	Image 1	6	1000000034	929
256		Spot	4	Image 1	6	1000000037	930
267		Spot	4	Image 1	6	1000000035	931
401		Spot	4	Image 1	6	1000000036	932
266		Spot	4	Image 1	6	1000000038	933
544		Spot	4	Image 1	6	1000000040	934
181		Spot	4	Image 1	6	1000000039	935
281		Spot	4	Image 1	6	1000000174	936
279		Spot	4	Image 1	6	1000000041	939
653		Spot	4	Image 1	6	1000000042	940
239		Spot	4	Image 1	6	1000000044	941
514		Spot	4	Image 1	6	1000000045	942
225		Spot	4	Image 1	6	1000000043	943
583		Spot	4	Image 1	6	1000000046	944
308		Spot	4	Image 1	6	1000000047	945
432		Spot	4	Image 1	6	1000000048	946
361		Spot	4	Image 1	6	1000000049	947
302		Spot	4	Image 1	6	1000000050	948
207		Spot	4	Image 1	6	1000000051	949
269		Spot	4	Image 1	6	1000000052	950
368		Spot	4	Image 1	6	1000000053	951
295		Spot	4	Image 1	6	1000000054	952
339		Spot	4	Image 1	6	1000000055	953
394		Spot	4	Image 1	6	1000000056	954
273		Spot	4	Image 1	6	1000000057	955
422		Spot	4	Image 1	6	1000000058	956
191		Spot	4	Image 1	6	1000000059	957
328		Spot	4	Image 1	6	1000000060	958
299		Spot	4	Image 1	6	1000000061	959
422		Spot	4	Image 1	6	1000000062	960
438		Spot	4	Image 1	6	1000000063	961
230		Spot	4	Image 1	6	1000000064	962
312		Spot	4	Image 1	6	1000000065	963
512		Spot	4	Image 1	6	1000000066	964
281		Spot	4	Image 1	6	1000000067	965
301		Spot	4	Image 1	6	1000000068	966
241		Spot	4	Image 1	6	1000000069	967
482		Spot	4	Image 1	6	1000000070	968
353		Spot	4	Image 1	6	1000000071	969
430		Spot	4	Image 1	6	1000000072	970
153		Spot	4	Image 1	6	1000000073	971
2501		Spot	4	Image 1	6	1000000074	972
340		Spot	4	Image 1	6	1000000076	973
355		Spot	4	Image 1	6	1000000075	974
253		Spot	4	Image 1	6	1000000080	975
279		Spot	4	Image 1	6	1000000078	976
362		Spot	4	Image 1	6	1000000079	977
461		Spot	4	Image 1	6	1000000077	978
272		Spot	4	Image 1	6	1000000081	979
309		Spot	4	Image 1	6	1000000082	980
425		Spot	4	Image 1	6	1000000083	982
175		Spot	4	Image 1	6	1000000178	983
336		Spot	4	Image 1	6	1000000085	984
300		Spot	4	Image 1	6	1000000086	985
261		Spot	4	Image 1	6	1000000087	986
223		Spot	4	Image 1	6	1000000084	987
364		Spot	4	Image 1	6	1000000088	988
602		Spot	4	Image 1	6	1000000089	989
591		Spot	4	Image 1	6	1000000090	990
246		Spot	4	Image 1	6	1000000091	991
261		Spot	4	Image 1	6	1000000093	992
356		Spot	4	Image 1	6	1000000092	993
269		Spot	4	Image 1	6	1000000175	994
254		Spot	4	Image 1	6	1000000096	995
194		Spot	4	Image 1	6	1000000094	996
239		Spot	4	Image 1	6	1000000095	997
261		Spot	4	Image 1	6	1000000097	998
258		Spot	4	Image 1	6	1000000098	999
309		Spot	4	Image 1	6	1000000099	1000
285		Spot	4	Image 1	6	1000000100	1001
231		Spot	4	Image 1	6	1000000101	1002
253		Spot	4	Image 1	6	1000000102	1003
317		Spot	4	Image 1	6	1000000176	1004
199		Spot	4	Image 1	6	1000000103	1005
227		Spot	4	Image 1	6	1000000104	1006
220		Spot	4	Image 1	6	1000000105	1007
247		Spot	4	Image 1	6	1000000108	1008
392		Spot	4	Image 1	6	1000000107	1009
374		Spot	4	Image 1	6	1000000106	1010
215		Spot	4	Image 1	6	1000000109	1011
227		Spot	4	Image 1	6	1000000110	1012
286		Spot	4	Image 1	6	1000000111	1013
635		Spot	4	Image 1	6	1000000112	1014
259		Spot	4	Image 1	6	1000000113	1015
287		Spot	4	Image 1	6	1000000114	1016
328		Spot	4	Image 1	6	1000000115	1017
310		Spot	4	Image 1	6	1000000116	1018
471		Spot	4	Image 1	6	1000000117	1019
317		Spot	4	Image 1	6	1000000118	1020
214		Spot	4	Image 1	6	1000000119	1021
265		Spot	4	Image 1	6	1000000120	1022
191		Spot	4	Image 1	6	1000000121	1023
316		Spot	4	Image 1	6	1000000122	1024
364		Spot	4	Image 1	6	1000000123	1025
185		Spot	4	Image 1	6	1000000124	1026
208		Spot	4	Image 1	6	1000000125	1027
243		Spot	4	Image 1	6	1000000126	1028
247		Spot	4	Image 1	6	1000000127	1029
265		Spot	4	Image 1	6	1000000128	1030
201		Spot	4	Image 1	6	1000000129	1031
249		Spot	4	Image 1	6	1000000130	1032
245		Spot	4	Image 1	6	1000000131	1033
298		Spot	4	Image 1	6	1000000132	1034
282		Spot	4	Image 1	6	1000000133	1035
236		Spot	4	Image 1	6	1000000134	1036
258		Spot	4	Image 1	6	1000000135	1037
311		Spot	4	Image 1	6	1000000136	1038
221		Spot	4	Image 1	6	1000000137	1039
196		Spot	4	Image 1	6	1000000138	1040
234		Spot	4	Image 1	6	1000000139	1041
385		Spot	4	Image 1	6	1000000140	1042
294		Spot	4	Image 1	6	1000000143	1043
192		Spot	4	Image 1	6	1000000141	1044
217		Spot	4	Image 1	6	1000000142	1045
310		Spot	4	Image 1	6	1000000144	1046
299		Spot	4	Image 1	6	1000000145	1047
277		Spot	4	Image 1	6	1000000146	1048
239		Spot	4	Image 1	6	1000000147	1049
227		Spot	4	Image 1	6	1000000148	1050
187		Spot	4	Image 1	6	1000000149	1051
206		Spot	4	Image 1	6	1000000150	1052
199		Spot	4	Image 1	6	1000000151	1053
252		Spot	4	Image 1	6	1000000152	1054
309		Spot	4	Image 1	6	1000000153	1055
246		Spot	4	Image 1	6	1000000154	1056
356		Spot	4	Image 1	6	1000000155	1057
225		Spot	4	Image 1	6	1000000156	1058
256		Spot	4	Image 1	6	1000000157	1059
216		Spot	4	Image 1	6	1000000158	1060
239		Spot	4	Image 1	6	1000000159	1061
260		Spot	4	Image 1	6	1000000160	1062
192		Spot	4	Image 1	6	1000000162	1063
290		Spot	4	Image 1	6	1000000161	1064
229		Spot	4	Image 1	6	1000000163	1065
245		Spot	4	Image 1	6	1000000164	1066
210		Spot	4	Image 1	6	1000000165	1067
270		Spot	4	Image 1	6	1000000166	1068
224		Spot	4	Image 1	6	1000000167	1069
222		Spot	4	Image 1	6	1000000168	1070
210		Spot	4	Image 1	6	1000000169	1071
231		Spot	4	Image 1	6	1000000170	1072
241		Spot	4	Image 1	6	1000000171	1073
205		Spot	4	Image 1	6	1000000172	1074
420		Spot	4	Image 1	6	1000000173	1075
331		Spot	4	Image 1	7	1000000000	1076
193		Spot	4	Image 1	7	1000000001	1077
198		Spot	4	Image 1	7	1000000002	1078
223		Spot	4	Image 1	7	1000000004	1079
207		Spot	4	Image 1	7	1000000005	1080
533		Spot	4	Image 1	7	1000000003	1081
213		Spot	4	Image 1	7	1000000006	1082
229		Spot	4	Image 1	7	1000000007	1083
520		Spot	4	Image 1	7	1000000008	1084
305		Spot	4	Image 1	7	1000000009	1085
331		Spot	4	Image 1	7	1000000011	1086
314		Spot	4	Image 1	7	1000000013	1087
212		Spot	4	Image 1	7	1000000014	1088
313		Spot	4	Image 1	7	1000000012	1089
2125		Spot	4	Image 1	7	1000000015	1090
201		Spot	4	Image 1	7	1000000016	1091
282		Spot	4	Image 1	7	1000000017	1092
300		Spot	4	Image 1	7	1000000018	1093
642		Spot	4	Image 1	7	1000000019	1094
351		Spot	4	Image 1	7	1000000020	1095
283		Spot	4	Image 1	7	1000000021	1096
298		Spot	4	Image 1	7	1000000022	1097
205		Spot	4	Image 1	7	1000000023	1098
195		Spot	4	Image 1	7	1000000024	1099
360		Spot	4	Image 1	7	1000000025	1100
314		Spot	4	Image 1	7	1000000026	1101
299		Spot	4	Image 1	7	1000000027	1102
293		Spot	4	Image 1	7	1000000028	1103
182		Spot	4	Image 1	7	1000000029	1104
231		Spot	4	Image 1	7	1000000030	1105
329		Spot	4	Image 1	7	1000000031	1106
312		Spot	4	Image 1	7	1000000032	1107
754		Spot	4	Image 1	7	1000000033	1108
900		Spot	4	Image 1	7	1000000034	1109
282		Spot	4	Image 1	7	1000000035	1110
248		Spot	4	Image 1	7	1000000037	1111
440		Spot	4	Image 1	7	1000000036	1112
274		Spot	4	Image 1	7	1000000038	1113
451		Spot	4	Image 1	7	1000000040	1114
317		Spot	4	Image 1	7	1000000174	1115
161		Spot	4	Image 1	7	1000000039	1116
235		Spot	4	Image 1	7	1000000041	1119
727		Spot	4	Image 1	7	1000000042	1120
275		Spot	4	Image 1	7	1000000044	1121
627		Spot	4	Image 1	7	1000000045	1122
258		Spot	4	Image 1	7	1000000043	1123
589		Spot	4	Image 1	7	1000000046	1124
304		Spot	4	Image 1	7	1000000047	1125
483		Spot	4	Image 1	7	1000000048	1126
380		Spot	4	Image 1	7	1000000049	1127
331		Spot	4	Image 1	7	1000000050	1128
227		Spot	4	Image 1	7	1000000051	1129
345		Spot	4	Image 1	7	1000000052	1130
464		Spot	4	Image 1	7	1000000053	1131
313		Spot	4	Image 1	7	1000000054	1132
269		Spot	4	Image 1	7	1000000055	1133
380		Spot	4	Image 1	7	1000000056	1134
278		Spot	4	Image 1	7	1000000057	1135
441		Spot	4	Image 1	7	1000000058	1136
295		Spot	4	Image 1	7	1000000059	1137
314		Spot	4	Image 1	7	1000000061	1138
296		Spot	4	Image 1	7	1000000060	1139
450		Spot	4	Image 1	7	1000000062	1140
400		Spot	4	Image 1	7	1000000063	1141
253		Spot	4	Image 1	7	1000000064	1142
326		Spot	4	Image 1	7	1000000065	1143
572		Spot	4	Image 1	7	1000000066	1144
314		Spot	4	Image 1	7	1000000068	1145
270		Spot	4	Image 1	7	1000000067	1146
251		Spot	4	Image 1	7	1000000069	1147
475		Spot	4	Image 1	7	1000000070	1148
416		Spot	4	Image 1	7	1000000071	1149
366		Spot	4	Image 1	7	1000000072	1150
176		Spot	4	Image 1	7	1000000073	1151
2306		Spot	4	Image 1	7	1000000074	1152
440		Spot	4	Image 1	7	1000000076	1153
373		Spot	4	Image 1	7	1000000075	1154
249		Spot	4	Image 1	7	1000000080	1155
472		Spot	4	Image 1	7	1000000077	1156
241		Spot	4	Image 1	7	1000000078	1157
377		Spot	4	Image 1	7	1000000079	1158
277		Spot	4	Image 1	7	1000000082	1159
271		Spot	4	Image 1	7	1000000081	1160
476		Spot	4	Image 1	7	1000000083	1162
220		Spot	4	Image 1	7	1000000178	1163
282		Spot	4	Image 1	7	1000000085	1164
163		Spot	4	Image 1	7	1000000084	1165
376		Spot	4	Image 1	7	1000000086	1166
307		Spot	4	Image 1	7	1000000087	1167
338		Spot	4	Image 1	7	1000000088	1168
557		Spot	4	Image 1	7	1000000089	1169
632		Spot	4	Image 1	7	1000000090	1170
244		Spot	4	Image 1	7	1000000091	1171
243		Spot	4	Image 1	7	1000000093	1172
350		Spot	4	Image 1	7	1000000092	1173
283		Spot	4	Image 1	7	1000000175	1174
251		Spot	4	Image 1	7	1000000095	1175
236		Spot	4	Image 1	7	1000000094	1176
273		Spot	4	Image 1	7	1000000096	1177
284		Spot	4	Image 1	7	1000000097	1178
284		Spot	4	Image 1	7	1000000098	1179
214		Spot	4	Image 1	7	1000000099	1180
284		Spot	4	Image 1	7	1000000100	1182
255		Spot	4	Image 1	7	1000000101	1183
260		Spot	4	Image 1	7	1000000102	1184
215		Spot	4	Image 1	7	1000000103	1185
228		Spot	4	Image 1	7	1000000104	1186
221		Spot	4	Image 1	7	1000000105	1187
461		Spot	4	Image 1	7	1000000106	1188
351		Spot	4	Image 1	7	1000000107	1189
250		Spot	4	Image 1	7	1000000108	1190
260		Spot	4	Image 1	7	1000000109	1191
367		Spot	4	Image 1	7	1000000111	1192
177		Spot	4	Image 1	7	1000000110	1193
625		Spot	4	Image 1	7	1000000112	1194
209		Spot	4	Image 1	7	1000000113	1195
299		Spot	4	Image 1	7	1000000114	1196
313		Spot	4	Image 1	7	1000000115	1197
211		Spot	4	Image 1	7	1000000116	1198
409		Spot	4	Image 1	7	1000000117	1199
321		Spot	4	Image 1	7	1000000118	1200
223		Spot	4	Image 1	7	1000000119	1201
330		Spot	4	Image 1	7	1000000120	1202
189		Spot	4	Image 1	7	1000000121	1203
225		Spot	4	Image 1	7	1000000122	1204
186		Spot	4	Image 1	7	1000000124	1205
356		Spot	4	Image 1	7	1000000123	1206
259		Spot	4	Image 1	7	1000000125	1207
257		Spot	4	Image 1	7	1000000126	1208
240		Spot	4	Image 1	7	1000000127	1209
197		Spot	4	Image 1	7	1000000129	1210
223		Spot	4	Image 1	7	1000000130	1211
280		Spot	4	Image 1	7	1000000131	1212
255		Spot	4	Image 1	7	1000000132	1213
253		Spot	4	Image 1	7	1000000133	1214
275		Spot	4	Image 1	7	1000000134	1215
269		Spot	4	Image 1	7	1000000135	1216
315		Spot	4	Image 1	7	1000000136	1217
225		Spot	4	Image 1	7	1000000137	1218
189		Spot	4	Image 1	7	1000000138	1219
226		Spot	4	Image 1	7	1000000139	1220
398		Spot	4	Image 1	7	1000000140	1221
255		Spot	4	Image 1	7	1000000143	1222
189		Spot	4	Image 1	7	1000000141	1223
257		Spot	4	Image 1	7	1000000142	1224
249		Spot	4	Image 1	7	1000000144	1225
259		Spot	4	Image 1	7	1000000145	1226
272		Spot	4	Image 1	7	1000000146	1227
218		Spot	4	Image 1	7	1000000147	1228
210		Spot	4	Image 1	7	1000000148	1229
208		Spot	4	Image 1	7	1000000149	1230
195		Spot	4	Image 1	7	1000000150	1231
215		Spot	4	Image 1	7	1000000151	1232
200		Spot	4	Image 1	7	1000000152	1233
296		Spot	4	Image 1	7	1000000153	1234
258		Spot	4	Image 1	7	1000000154	1235
394		Spot	4	Image 1	7	1000000155	1236
204		Spot	4	Image 1	7	1000000156	1237
315		Spot	4	Image 1	7	1000000157	1238
234		Spot	4	Image 1	7	1000000158	1239
187		Spot	4	Image 1	7	1000000159	1240
221		Spot	4	Image 1	7	1000000160	1241
212		Spot	4	Image 1	7	1000000161	1242
231		Spot	4	Image 1	7	1000000162	1243
185		Spot	4	Image 1	7	1000000163	1244
241		Spot	4	Image 1	7	1000000164	1245
230		Spot	4	Image 1	7	1000000165	1246
239		Spot	4	Image 1	7	1000000166	1247
206		Spot	4	Image 1	7	1000000167	1248
195		Spot	4	Image 1	7	1000000168	1249
202		Spot	4	Image 1	7	1000000169	1250
242		Spot	4	Image 1	7	1000000170	1251
252		Spot	4	Image 1	7	1000000171	1252
226		Spot	4	Image 1	7	1000000172	1253
447		Spot	4	Image 1	7	1000000173	1254
425		Spot	4	Image 1	8	1000000000	1255
205		Spot	4	Image 1	8	1000000001	1256
237		Spot	4	Image 1	8	1000000005	1257
254		Spot	4	Image 1	8	1000000004	1258
499		Spot	4	Image 1	8	1000000003	1259
222		Spot	4	Image 1	8	1000000006	1260
215		Spot	4	Image 1	8	1000000007	1261
440		Spot	4	Image 1	8	1000000008	1262
320		Spot	4	Image 1	8	1000000009	1263
215		Spot	4	Image 1	8	1000000010	1264
282		Spot	4	Image 1	8	1000000011	1265
216		Spot	4	Image 1	8	1000000014	1266
276		Spot	4	Image 1	8	1000000012	1267
316		Spot	4	Image 1	8	1000000013	1268
2402		Spot	4	Image 1	8	1000000015	1269
225		Spot	4	Image 1	8	1000000016	1270
303		Spot	4	Image 1	8	1000000017	1271
288		Spot	4	Image 1	8	1000000018	1272
769		Spot	4	Image 1	8	1000000019	1273
427		Spot	4	Image 1	8	1000000020	1274
317		Spot	4	Image 1	8	1000000021	1275
349		Spot	4	Image 1	8	1000000022	1276
206		Spot	4	Image 1	8	1000000023	1277
190		Spot	4	Image 1	8	1000000024	1278
322		Spot	4	Image 1	8	1000000025	1279
395		Spot	4	Image 1	8	1000000026	1280
304		Spot	4	Image 1	8	1000000027	1281
317		Spot	4	Image 1	8	1000000028	1282
208		Spot	4	Image 1	8	1000000029	1283
213		Spot	4	Image 1	8	1000000030	1284
335		Spot	4	Image 1	8	1000000031	1285
313		Spot	4	Image 1	8	1000000032	1286
876		Spot	4	Image 1	8	1000000033	1287
944		Spot	4	Image 1	8	1000000034	1288
276		Spot	4	Image 1	8	1000000035	1289
259		Spot	4	Image 1	8	1000000037	1290
396		Spot	4	Image 1	8	1000000036	1291
240		Spot	4	Image 1	8	1000000038	1292
455		Spot	4	Image 1	8	1000000040	1293
285		Spot	4	Image 1	8	1000000174	1294
182		Spot	4	Image 1	8	1000000039	1295
280		Spot	4	Image 1	8	1000000041	1298
590		Spot	4	Image 1	8	1000000042	1299
295		Spot	4	Image 1	8	1000000044	1300
262		Spot	4	Image 1	8	1000000043	1301
608		Spot	4	Image 1	8	1000000045	1302
706		Spot	4	Image 1	8	1000000046	1303
305		Spot	4	Image 1	8	1000000047	1304
320		Spot	4	Image 1	8	1000000048	1305
195		Spot	4	Image 1	8	1000000177	1306
397		Spot	4	Image 1	8	1000000049	1307
383		Spot	4	Image 1	8	1000000050	1308
287		Spot	4	Image 1	8	1000000052	1309
270		Spot	4	Image 1	8	1000000051	1310
489		Spot	4	Image 1	8	1000000053	1311
249		Spot	4	Image 1	8	1000000054	1312
325		Spot	4	Image 1	8	1000000055	1313
415		Spot	4	Image 1	8	1000000056	1314
298		Spot	4	Image 1	8	1000000057	1315
371		Spot	4	Image 1	8	1000000058	1316
248		Spot	4	Image 1	8	1000000059	1317
287		Spot	4	Image 1	8	1000000061	1318
271		Spot	4	Image 1	8	1000000060	1319
454		Spot	4	Image 1	8	1000000062	1320
421		Spot	4	Image 1	8	1000000063	1321
328		Spot	4	Image 1	8	1000000065	1322
234		Spot	4	Image 1	8	1000000064	1323
577		Spot	4	Image 1	8	1000000066	1324
259		Spot	4	Image 1	8	1000000067	1325
308		Spot	4	Image 1	8	1000000068	1326
244		Spot	4	Image 1	8	1000000069	1327
517		Spot	4	Image 1	8	1000000070	1328
394		Spot	4	Image 1	8	1000000071	1329
449		Spot	4	Image 1	8	1000000072	1330
193		Spot	4	Image 1	8	1000000073	1331
2156		Spot	4	Image 1	8	1000000074	1332
363		Spot	4	Image 1	8	1000000076	1333
274		Spot	4	Image 1	8	1000000075	1334
241		Spot	4	Image 1	8	1000000080	1335
241		Spot	4	Image 1	8	1000000078	1336
436		Spot	4	Image 1	8	1000000079	1337
541		Spot	4	Image 1	8	1000000077	1338
253		Spot	4	Image 1	8	1000000081	1339
302		Spot	4	Image 1	8	1000000082	1340
393		Spot	4	Image 1	8	1000000083	1342
295		Spot	4	Image 1	8	1000000085	1343
360		Spot	4	Image 1	8	1000000086	1344
249		Spot	4	Image 1	8	1000000087	1345
188		Spot	4	Image 1	8	1000000084	1346
358		Spot	4	Image 1	8	1000000088	1347
623		Spot	4	Image 1	8	1000000089	1348
558		Spot	4	Image 1	8	1000000090	1349
259		Spot	4	Image 1	8	1000000091	1350
241		Spot	4	Image 1	8	1000000093	1351
361		Spot	4	Image 1	8	1000000092	1352
212		Spot	4	Image 1	8	1000000175	1353
202		Spot	4	Image 1	8	1000000094	1354
295		Spot	4	Image 1	8	1000000096	1355
176		Spot	4	Image 1	8	1000000095	1356
339		Spot	4	Image 1	8	1000000097	1357
220		Spot	4	Image 1	8	1000000098	1358
224		Spot	4	Image 1	8	1000000099	1359
305		Spot	4	Image 1	8	1000000100	1361
241		Spot	4	Image 1	8	1000000101	1362
250		Spot	4	Image 1	8	1000000102	1363
300		Spot	4	Image 1	8	1000000176	1364
208		Spot	4	Image 1	8	1000000103	1365
239		Spot	4	Image 1	8	1000000104	1366
230		Spot	4	Image 1	8	1000000105	1367
233		Spot	4	Image 1	8	1000000108	1368
504		Spot	4	Image 1	8	1000000106	1369
346		Spot	4	Image 1	8	1000000107	1370
262		Spot	4	Image 1	8	1000000109	1371
322		Spot	4	Image 1	8	1000000111	1372
207		Spot	4	Image 1	8	1000000110	1373
653		Spot	4	Image 1	8	1000000112	1374
241		Spot	4	Image 1	8	1000000113	1375
313		Spot	4	Image 1	8	1000000114	1376
340		Spot	4	Image 1	8	1000000115	1377
321		Spot	4	Image 1	8	1000000116	1378
402		Spot	4	Image 1	8	1000000117	1379
306		Spot	4	Image 1	8	1000000118	1380
256		Spot	4	Image 1	8	1000000119	1381
339		Spot	4	Image 1	8	1000000120	1382
247		Spot	4	Image 1	8	1000000122	1383
259		Spot	4	Image 1	8	1000000121	1384
343		Spot	4	Image 1	8	1000000123	1385
191		Spot	4	Image 1	8	1000000124	1386
255		Spot	4	Image 1	8	1000000125	1387
223		Spot	4	Image 1	8	1000000126	1388
212		Spot	4	Image 1	8	1000000127	1389
275		Spot	4	Image 1	8	1000000128	1390
192		Spot	4	Image 1	8	1000000129	1391
276		Spot	4	Image 1	8	1000000130	1392
214		Spot	4	Image 1	8	1000000131	1393
269		Spot	4	Image 1	8	1000000132	1394
295		Spot	4	Image 1	8	1000000133	1395
294		Spot	4	Image 1	8	1000000134	1396
251		Spot	4	Image 1	8	1000000135	1397
351		Spot	4	Image 1	8	1000000136	1398
227		Spot	4	Image 1	8	1000000137	1399
189		Spot	4	Image 1	8	1000000138	1400
207		Spot	4	Image 1	8	1000000139	1401
398		Spot	4	Image 1	8	1000000140	1402
213		Spot	4	Image 1	8	1000000141	1403
235		Spot	4	Image 1	8	1000000143	1404
264		Spot	4	Image 1	8	1000000142	1405
319		Spot	4	Image 1	8	1000000144	1406
268		Spot	4	Image 1	8	1000000145	1407
266		Spot	4	Image 1	8	1000000146	1408
215		Spot	4	Image 1	8	1000000147	1409
249		Spot	4	Image 1	8	1000000148	1410
187		Spot	4	Image 1	8	1000000149	1411
163		Spot	4	Image 1	8	1000000150	1412
208		Spot	4	Image 1	8	1000000151	1413
264		Spot	4	Image 1	8	1000000152	1414
321		Spot	4	Image 1	8	1000000153	1415
229		Spot	4	Image 1	8	1000000154	1416
357		Spot	4	Image 1	8	1000000155	1417
235		Spot	4	Image 1	8	1000000157	1418
209		Spot	4	Image 1	8	1000000158	1419
214		Spot	4	Image 1	8	1000000159	1420
249		Spot	4	Image 1	8	1000000160	1421
201		Spot	4	Image 1	8	1000000161	1422
225		Spot	4	Image 1	8	1000000162	1423
253		Spot	4	Image 1	8	1000000163	1424
265		Spot	4	Image 1	8	1000000164	1425
236		Spot	4	Image 1	8	1000000165	1426
244		Spot	4	Image 1	8	1000000166	1427
225		Spot	4	Image 1	8	1000000167	1428
215		Spot	4	Image 1	8	1000000168	1429
190		Spot	4	Image 1	8	1000000169	1430
219		Spot	4	Image 1	8	1000000170	1431
279		Spot	4	Image 1	8	1000000171	1432
226		Spot	4	Image 1	8	1000000172	1433
401		Spot	4	Image 1	8	1000000173	1434
349		Spot	4	Image 1	9	1000000000	1435
171		Spot	4	Image 1	9	1000000001	1436
210		Spot	4	Image 1	9	1000000002	1437
230		Spot	4	Image 1	9	1000000005	1438
224		Spot	4	Image 1	9	1000000004	1439
513		Spot	4	Image 1	9	1000000003	1440
176		Spot	4	Image 1	9	1000000006	1441
249		Spot	4	Image 1	9	1000000007	1442
461		Spot	4	Image 1	9	1000000008	1443
275		Spot	4	Image 1	9	1000000009	1444
327		Spot	4	Image 1	9	1000000011	1445
244		Spot	4	Image 1	9	1000000012	1446
242		Spot	4	Image 1	9	1000000013	1447
209		Spot	4	Image 1	9	1000000014	1448
2011		Spot	4	Image 1	9	1000000015	1449
203		Spot	4	Image 1	9	1000000016	1450
294		Spot	4	Image 1	9	1000000017	1451
301		Spot	4	Image 1	9	1000000018	1452
852		Spot	4	Image 1	9	1000000019	1453
338		Spot	4	Image 1	9	1000000020	1454
287		Spot	4	Image 1	9	1000000021	1455
321		Spot	4	Image 1	9	1000000022	1456
213		Spot	4	Image 1	9	1000000023	1457
220		Spot	4	Image 1	9	1000000024	1458
312		Spot	4	Image 1	9	1000000025	1459
336		Spot	4	Image 1	9	1000000026	1460
356		Spot	4	Image 1	9	1000000027	1461
315		Spot	4	Image 1	9	1000000028	1462
224		Spot	4	Image 1	9	1000000029	1463
230		Spot	4	Image 1	9	1000000030	1464
327		Spot	4	Image 1	9	1000000031	1465
279		Spot	4	Image 1	9	1000000032	1466
787		Spot	4	Image 1	9	1000000033	1467
1199		Spot	4	Image 1	9	1000000034	1468
296		Spot	4	Image 1	9	1000000035	1469
255		Spot	4	Image 1	9	1000000037	1470
393		Spot	4	Image 1	9	1000000036	1471
287		Spot	4	Image 1	9	1000000038	1472
492		Spot	4	Image 1	9	1000000040	1473
219		Spot	4	Image 1	9	1000000039	1474
288		Spot	4	Image 1	9	1000000174	1475
270		Spot	4	Image 1	9	1000000041	1477
566		Spot	4	Image 1	9	1000000042	1478
254		Spot	4	Image 1	9	1000000044	1479
631		Spot	4	Image 1	9	1000000045	1480
255		Spot	4	Image 1	9	1000000043	1481
610		Spot	4	Image 1	9	1000000046	1482
274		Spot	4	Image 1	9	1000000047	1483
465		Spot	4	Image 1	9	1000000048	1484
193		Spot	4	Image 1	9	1000000177	1485
394		Spot	4	Image 1	9	1000000049	1486
275		Spot	4	Image 1	9	1000000050	1487
230		Spot	4	Image 1	9	1000000051	1488
255		Spot	4	Image 1	9	1000000052	1489
509		Spot	4	Image 1	9	1000000053	1490
304		Spot	4	Image 1	9	1000000054	1491
357		Spot	4	Image 1	9	1000000055	1492
375		Spot	4	Image 1	9	1000000057	1493
412		Spot	4	Image 1	9	1000000056	1494
352		Spot	4	Image 1	9	1000000058	1495
292		Spot	4	Image 1	9	1000000059	1496
283		Spot	4	Image 1	9	1000000061	1497
339		Spot	4	Image 1	9	1000000060	1498
460		Spot	4	Image 1	9	1000000062	1499
451		Spot	4	Image 1	9	1000000063	1500
217		Spot	4	Image 1	9	1000000064	1501
281		Spot	4	Image 1	9	1000000065	1502
518		Spot	4	Image 1	9	1000000066	1503
285		Spot	4	Image 1	9	1000000067	1504
311		Spot	4	Image 1	9	1000000068	1505
235		Spot	4	Image 1	9	1000000069	1506
493		Spot	4	Image 1	9	1000000070	1507
417		Spot	4	Image 1	9	1000000071	1508
295		Spot	4	Image 1	9	1000000072	1509
144		Spot	4	Image 1	9	1000000073	1510
2268		Spot	4	Image 1	9	1000000074	1511
389		Spot	4	Image 1	9	1000000076	1512
344		Spot	4	Image 1	9	1000000075	1513
263		Spot	4	Image 1	9	1000000080	1514
386		Spot	4	Image 1	9	1000000079	1515
428		Spot	4	Image 1	9	1000000077	1516
304		Spot	4	Image 1	9	1000000081	1517
262		Spot	4	Image 1	9	1000000082	1518
451		Spot	4	Image 1	9	1000000083	1520
302		Spot	4	Image 1	9	1000000085	1521
364		Spot	4	Image 1	9	1000000086	1522
290		Spot	4	Image 1	9	1000000087	1523
232		Spot	4	Image 1	9	1000000084	1524
330		Spot	4	Image 1	9	1000000088	1525
592		Spot	4	Image 1	9	1000000089	1526
589		Spot	4	Image 1	9	1000000090	1527
206		Spot	4	Image 1	9	1000000091	1528
232		Spot	4	Image 1	9	1000000093	1529
367		Spot	4	Image 1	9	1000000092	1530
205		Spot	4	Image 1	9	1000000094	1531
257		Spot	4	Image 1	9	1000000175	1532
209		Spot	4	Image 1	9	1000000095	1533
296		Spot	4	Image 1	9	1000000096	1534
242		Spot	4	Image 1	9	1000000097	1535
270		Spot	4	Image 1	9	1000000098	1536
248		Spot	4	Image 1	9	1000000099	1537
278		Spot	4	Image 1	9	1000000100	1539
256		Spot	4	Image 1	9	1000000101	1540
231		Spot	4	Image 1	9	1000000102	1541
306		Spot	4	Image 1	9	1000000176	1542
263		Spot	4	Image 1	9	1000000103	1543
265		Spot	4	Image 1	9	1000000104	1544
224		Spot	4	Image 1	9	1000000105	1545
231		Spot	4	Image 1	9	1000000108	1546
403		Spot	4	Image 1	9	1000000106	1547
397		Spot	4	Image 1	9	1000000107	1548
227		Spot	4	Image 1	9	1000000109	1549
203		Spot	4	Image 1	9	1000000179	1550
294		Spot	4	Image 1	9	1000000111	1551
180		Spot	4	Image 1	9	1000000110	1552
627		Spot	4	Image 1	9	1000000112	1553
226		Spot	4	Image 1	9	1000000113	1554
311		Spot	4	Image 1	9	1000000114	1555
315		Spot	4	Image 1	9	1000000115	1556
305		Spot	4	Image 1	9	1000000116	1557
497		Spot	4	Image 1	9	1000000117	1558
327		Spot	4	Image 1	9	1000000118	1559
281		Spot	4	Image 1	9	1000000120	1560
220		Spot	4	Image 1	9	1000000119	1561
200		Spot	4	Image 1	9	1000000121	1562
257		Spot	4	Image 1	9	1000000122	1563
174		Spot	4	Image 1	9	1000000124	1564
397		Spot	4	Image 1	9	1000000123	1565
220		Spot	4	Image 1	9	1000000125	1566
232		Spot	4	Image 1	9	1000000128	1567
213		Spot	4	Image 1	9	1000000126	1568
243		Spot	4	Image 1	9	1000000127	1569
209		Spot	4	Image 1	9	1000000129	1570
249		Spot	4	Image 1	9	1000000130	1571
317		Spot	4	Image 1	9	1000000132	1572
231		Spot	4	Image 1	9	1000000131	1573
208		Spot	4	Image 1	9	1000000133	1574
257		Spot	4	Image 1	9	1000000134	1575
256		Spot	4	Image 1	9	1000000135	1576
230		Spot	4	Image 1	9	1000000136	1577
239		Spot	4	Image 1	9	1000000137	1578
206		Spot	4	Image 1	9	1000000138	1579
252		Spot	4	Image 1	9	1000000139	1580
331		Spot	4	Image 1	9	1000000140	1581
214		Spot	4	Image 1	9	1000000141	1582
330		Spot	4	Image 1	9	1000000142	1583
253		Spot	4	Image 1	9	1000000143	1584
324		Spot	4	Image 1	9	1000000144	1585
246		Spot	4	Image 1	9	1000000145	1586
302		Spot	4	Image 1	9	1000000146	1587
225		Spot	4	Image 1	9	1000000147	1588
217		Spot	4	Image 1	9	1000000148	1589
188		Spot	4	Image 1	9	1000000149	1590
194		Spot	4	Image 1	9	1000000150	1591
258		Spot	4	Image 1	9	1000000151	1592
240		Spot	4	Image 1	9	1000000152	1593
341		Spot	4	Image 1	9	1000000153	1594
264		Spot	4	Image 1	9	1000000154	1595
335		Spot	4	Image 1	9	1000000155	1596
280		Spot	4	Image 1	9	1000000157	1597
222		Spot	4	Image 1	9	1000000158	1598
206		Spot	4	Image 1	9	1000000159	1599
237		Spot	4	Image 1	9	1000000160	1600
191		Spot	4	Image 1	9	1000000162	1601
237		Spot	4	Image 1	9	1000000161	1602
207		Spot	4	Image 1	9	1000000163	1603
220		Spot	4	Image 1	9	1000000164	1604
270		Spot	4	Image 1	9	1000000165	1605
239		Spot	4	Image 1	9	1000000166	1606
231		Spot	4	Image 1	9	1000000167	1607
213		Spot	4	Image 1	9	1000000168	1608
204		Spot	4	Image 1	9	1000000169	1609
267		Spot	4	Image 1	9	1000000170	1610
244		Spot	4	Image 1	9	1000000171	1611
195		Spot	4	Image 1	9	1000000172	1612
387		Spot	4	Image 1	9	1000000173	1613
342		Spot	4	Image 1	10	1000000000	1614
197		Spot	4	Image 1	10	1000000001	1615
179		Spot	4	Image 1	10	1000000002	1616
229		Spot	4	Image 1	10	1000000004	1617
240		Spot	4	Image 1	10	1000000005	1618
549		Spot	4	Image 1	10	1000000003	1619
194		Spot	4	Image 1	10	1000000006	1620
389		Spot	4	Image 1	10	1000000008	1621
257		Spot	4	Image 1	10	1000000009	1622
295		Spot	4	Image 1	10	1000000011	1623
250		Spot	4	Image 1	10	1000000013	1624
190		Spot	4	Image 1	10	1000000014	1625
257		Spot	4	Image 1	10	1000000012	1626
1820		Spot	4	Image 1	10	1000000015	1627
215		Spot	4	Image 1	10	1000000016	1628
301		Spot	4	Image 1	10	1000000017	1629
247		Spot	4	Image 1	10	1000000018	1630
665		Spot	4	Image 1	10	1000000019	1631
296		Spot	4	Image 1	10	1000000020	1632
217		Spot	4	Image 1	10	1000000021	1633
287		Spot	4	Image 1	10	1000000022	1634
184		Spot	4	Image 1	10	1000000023	1635
186		Spot	4	Image 1	10	1000000024	1636
376		Spot	4	Image 1	10	1000000025	1637
353		Spot	4	Image 1	10	1000000026	1638
285		Spot	4	Image 1	10	1000000027	1639
226		Spot	4	Image 1	10	1000000028	1640
268		Spot	4	Image 1	10	1000000030	1641
237		Spot	4	Image 1	10	1000000029	1642
313		Spot	4	Image 1	10	1000000031	1643
359		Spot	4	Image 1	10	1000000032	1644
820		Spot	4	Image 1	10	1000000033	1645
1161		Spot	4	Image 1	10	1000000034	1646
235		Spot	4	Image 1	10	1000000035	1647
248		Spot	4	Image 1	10	1000000037	1648
360		Spot	4	Image 1	10	1000000036	1649
256		Spot	4	Image 1	10	1000000038	1650
479		Spot	4	Image 1	10	1000000040	1651
216		Spot	4	Image 1	10	1000000039	1652
270		Spot	4	Image 1	10	1000000174	1653
277		Spot	4	Image 1	10	1000000041	1655
268		Spot	4	Image 1	10	1000000044	1656
631		Spot	4	Image 1	10	1000000042	1657
576		Spot	4	Image 1	10	1000000045	1658
294		Spot	4	Image 1	10	1000000043	1659
313		Spot	4	Image 1	10	1000000047	1660
675		Spot	4	Image 1	10	1000000046	1661
453		Spot	4	Image 1	10	1000000048	1663
444		Spot	4	Image 1	10	1000000049	1664
318		Spot	4	Image 1	10	1000000050	1665
213		Spot	4	Image 1	10	1000000051	1666
307		Spot	4	Image 1	10	1000000052	1667
410		Spot	4	Image 1	10	1000000053	1668
318		Spot	4	Image 1	10	1000000054	1669
333		Spot	4	Image 1	10	1000000055	1670
434		Spot	4	Image 1	10	1000000056	1671
303		Spot	4	Image 1	10	1000000057	1672
414		Spot	4	Image 1	10	1000000058	1673
200		Spot	4	Image 1	10	1000000059	1674
287		Spot	4	Image 1	10	1000000060	1675
263		Spot	4	Image 1	10	1000000061	1676
493		Spot	4	Image 1	10	1000000062	1677
380		Spot	4	Image 1	10	1000000063	1678
238		Spot	4	Image 1	10	1000000064	1679
327		Spot	4	Image 1	10	1000000065	1680
526		Spot	4	Image 1	10	1000000066	1681
257		Spot	4	Image 1	10	1000000067	1682
334		Spot	4	Image 1	10	1000000068	1683
211		Spot	4	Image 1	10	1000000069	1684
451		Spot	4	Image 1	10	1000000071	1685
472		Spot	4	Image 1	10	1000000070	1686
445		Spot	4	Image 1	10	1000000072	1687
187		Spot	4	Image 1	10	1000000073	1688
2021		Spot	4	Image 1	10	1000000074	1689
443		Spot	4	Image 1	10	1000000076	1690
341		Spot	4	Image 1	10	1000000075	1691
387		Spot	4	Image 1	10	1000000079	1692
279		Spot	4	Image 1	10	1000000080	1693
244		Spot	4	Image 1	10	1000000078	1694
491		Spot	4	Image 1	10	1000000077	1695
259		Spot	4	Image 1	10	1000000081	1696
281		Spot	4	Image 1	10	1000000082	1697
380		Spot	4	Image 1	10	1000000083	1699
200		Spot	4	Image 1	10	1000000178	1700
368		Spot	4	Image 1	10	1000000085	1701
313		Spot	4	Image 1	10	1000000086	1702
382		Spot	4	Image 1	10	1000000087	1703
262		Spot	4	Image 1	10	1000000084	1704
227		Spot	4	Image 1	10	1000000088	1705
538		Spot	4	Image 1	10	1000000089	1706
606		Spot	4	Image 1	10	1000000090	1707
219		Spot	4	Image 1	10	1000000091	1708
237		Spot	4	Image 1	10	1000000093	1709
366		Spot	4	Image 1	10	1000000092	1710
254		Spot	4	Image 1	10	1000000095	1711
269		Spot	4	Image 1	10	1000000096	1712
207		Spot	4	Image 1	10	1000000094	1713
301		Spot	4	Image 1	10	1000000097	1714
248		Spot	4	Image 1	10	1000000098	1715
279		Spot	4	Image 1	10	1000000099	1716
287		Spot	4	Image 1	10	1000000100	1718
259		Spot	4	Image 1	10	1000000101	1719
319		Spot	4	Image 1	10	1000000102	1720
274		Spot	4	Image 1	10	1000000176	1721
236		Spot	4	Image 1	10	1000000103	1722
237		Spot	4	Image 1	10	1000000104	1723
249		Spot	4	Image 1	10	1000000105	1724
232		Spot	4	Image 1	10	1000000108	1725
450		Spot	4	Image 1	10	1000000106	1726
382		Spot	4	Image 1	10	1000000107	1727
283		Spot	4	Image 1	10	1000000109	1728
175		Spot	4	Image 1	10	1000000110	1729
323		Spot	4	Image 1	10	1000000111	1730
648		Spot	4	Image 1	10	1000000112	1731
212		Spot	4	Image 1	10	1000000113	1732
247		Spot	4	Image 1	10	1000000114	1733
294		Spot	4	Image 1	10	1000000115	1734
202		Spot	4	Image 1	10	1000000116	1735
399		Spot	4	Image 1	10	1000000117	1736
296		Spot	4	Image 1	10	1000000118	1737
200		Spot	4	Image 1	10	1000000119	1738
270		Spot	4	Image 1	10	1000000120	1739
272		Spot	4	Image 1	10	1000000122	1740
395		Spot	4	Image 1	10	1000000123	1741
175		Spot	4	Image 1	10	1000000124	1742
232		Spot	4	Image 1	10	1000000125	1743
208		Spot	4	Image 1	10	1000000126	1744
206		Spot	4	Image 1	10	1000000127	1745
286		Spot	4	Image 1	10	1000000128	1746
220		Spot	4	Image 1	10	1000000129	1747
262		Spot	4	Image 1	10	1000000130	1748
220		Spot	4	Image 1	10	1000000132	1749
221		Spot	4	Image 1	10	1000000131	1750
244		Spot	4	Image 1	10	1000000133	1751
214		Spot	4	Image 1	10	1000000134	1752
229		Spot	4	Image 1	10	1000000135	1753
299		Spot	4	Image 1	10	1000000136	1754
191		Spot	4	Image 1	10	1000000137	1755
168		Spot	4	Image 1	10	1000000138	1756
217		Spot	4	Image 1	10	1000000139	1757
336		Spot	4	Image 1	10	1000000140	1758
241		Spot	4	Image 1	10	1000000143	1759
209		Spot	4	Image 1	10	1000000141	1760
252		Spot	4	Image 1	10	1000000142	1761
260		Spot	4	Image 1	10	1000000144	1762
249		Spot	4	Image 1	10	1000000145	1763
276		Spot	4	Image 1	10	1000000146	1764
203		Spot	4	Image 1	10	1000000147	1765
259		Spot	4	Image 1	10	1000000148	1767
211		Spot	4	Image 1	10	1000000149	1768
224		Spot	4	Image 1	10	1000000150	1769
235		Spot	4	Image 1	10	1000000151	1770
239		Spot	4	Image 1	10	1000000152	1771
340		Spot	4	Image 1	10	1000000153	1772
241		Spot	4	Image 1	10	1000000154	1773
334		Spot	4	Image 1	10	1000000155	1774
244		Spot	4	Image 1	10	1000000157	1775
202		Spot	4	Image 1	10	1000000158	1776
253		Spot	4	Image 1	10	1000000159	1777
230		Spot	4	Image 1	10	1000000160	1778
222		Spot	4	Image 1	10	1000000161	1779
202		Spot	4	Image 1	10	1000000162	1780
204		Spot	4	Image 1	10	1000000163	1781
273		Spot	4	Image 1	10	1000000164	1782
208		Spot	4	Image 1	10	1000000165	1783
228		Spot	4	Image 1	10	1000000166	1784
205		Spot	4	Image 1	10	1000000167	1785
185		Spot	4	Image 1	10	1000000168	1786
229		Spot	4	Image 1	10	1000000169	1787
221		Spot	4	Image 1	10	1000000170	1788
305		Spot	4	Image 1	10	1000000171	1789
211		Spot	4	Image 1	10	1000000172	1790
327		Spot	4	Image 1	10	1000000173	1791
455		Spot	4	Image 1	11	1000000000	1792
253		Spot	4	Image 1	11	1000000001	1793
220		Spot	4	Image 1	11	1000000002	1794
245		Spot	4	Image 1	11	1000000004	1795
238		Spot	4	Image 1	11	1000000005	1796
474		Spot	4	Image 1	11	1000000003	1797
222		Spot	4	Image 1	11	1000000006	1798
474		Spot	4	Image 1	11	1000000008	1799
263		Spot	4	Image 1	11	1000000009	1800
296		Spot	4	Image 1	11	1000000011	1801
244		Spot	4	Image 1	11	1000000013	1802
313		Spot	4	Image 1	11	1000000012	1803
206		Spot	4	Image 1	11	1000000014	1804
1702		Spot	4	Image 1	11	1000000015	1805
248		Spot	4	Image 1	11	1000000016	1806
342		Spot	4	Image 1	11	1000000017	1807
248		Spot	4	Image 1	11	1000000018	1808
735		Spot	4	Image 1	11	1000000019	1809
398		Spot	4	Image 1	11	1000000020	1810
238		Spot	4	Image 1	11	1000000021	1811
311		Spot	4	Image 1	11	1000000022	1812
229		Spot	4	Image 1	11	1000000023	1813
190		Spot	4	Image 1	11	1000000024	1814
370		Spot	4	Image 1	11	1000000025	1815
309		Spot	4	Image 1	11	1000000026	1816
347		Spot	4	Image 1	11	1000000027	1817
237		Spot	4	Image 1	11	1000000180	1818
288		Spot	4	Image 1	11	1000000028	1819
268		Spot	4	Image 1	11	1000000029	1820
274		Spot	4	Image 1	11	1000000030	1821
313		Spot	4	Image 1	11	1000000031	1822
402		Spot	4	Image 1	11	1000000032	1823
838		Spot	4	Image 1	11	1000000033	1824
1163		Spot	4	Image 1	11	1000000034	1825
230		Spot	4	Image 1	11	1000000035	1826
266		Spot	4	Image 1	11	1000000037	1827
432		Spot	4	Image 1	11	1000000036	1828
249		Spot	4	Image 1	11	1000000038	1829
422		Spot	4	Image 1	11	1000000040	1830
169		Spot	4	Image 1	11	1000000039	1831
248		Spot	4	Image 1	11	1000000174	1832
250		Spot	4	Image 1	11	1000000041	1834
566		Spot	4	Image 1	11	1000000045	1835
587		Spot	4	Image 1	11	1000000042	1836
275		Spot	4	Image 1	11	1000000044	1837
240		Spot	4	Image 1	11	1000000043	1838
611		Spot	4	Image 1	11	1000000046	1839
306		Spot	4	Image 1	11	1000000047	1840
438		Spot	4	Image 1	11	1000000048	1842
216		Spot	4	Image 1	11	1000000177	1843
402		Spot	4	Image 1	11	1000000049	1844
303		Spot	4	Image 1	11	1000000050	1845
262		Spot	4	Image 1	11	1000000052	1846
252		Spot	4	Image 1	11	1000000051	1847
467		Spot	4	Image 1	11	1000000053	1848
298		Spot	4	Image 1	11	1000000054	1849
346		Spot	4	Image 1	11	1000000055	1850
406		Spot	4	Image 1	11	1000000056	1851
300		Spot	4	Image 1	11	1000000057	1852
377		Spot	4	Image 1	11	1000000058	1853
247		Spot	4	Image 1	11	1000000059	1854
276		Spot	4	Image 1	11	1000000060	1855
296		Spot	4	Image 1	11	1000000061	1856
491		Spot	4	Image 1	11	1000000062	1857
382		Spot	4	Image 1	11	1000000063	1858
215		Spot	4	Image 1	11	1000000064	1859
283		Spot	4	Image 1	11	1000000065	1860
522		Spot	4	Image 1	11	1000000066	1861
300		Spot	4	Image 1	11	1000000067	1862
320		Spot	4	Image 1	11	1000000068	1863
184		Spot	4	Image 1	11	1000000069	1864
384		Spot	4	Image 1	11	1000000071	1865
521		Spot	4	Image 1	11	1000000070	1866
372		Spot	4	Image 1	11	1000000072	1867
200		Spot	4	Image 1	11	1000000073	1868
2391		Spot	4	Image 1	11	1000000074	1869
308		Spot	4	Image 1	11	1000000075	1870
375		Spot	4	Image 1	11	1000000076	1871
283		Spot	4	Image 1	11	1000000080	1872
432		Spot	4	Image 1	11	1000000079	1873
221		Spot	4	Image 1	11	1000000078	1874
508		Spot	4	Image 1	11	1000000077	1875
260		Spot	4	Image 1	11	1000000081	1876
267		Spot	4	Image 1	11	1000000082	1877
412		Spot	4	Image 1	11	1000000083	1879
162		Spot	4	Image 1	11	1000000178	1880
285		Spot	4	Image 1	11	1000000085	1881
307		Spot	4	Image 1	11	1000000086	1882
292		Spot	4	Image 1	11	1000000087	1883
255		Spot	4	Image 1	11	1000000084	1884
352		Spot	4	Image 1	11	1000000088	1885
602		Spot	4	Image 1	11	1000000089	1886
634		Spot	4	Image 1	11	1000000090	1887
193		Spot	4	Image 1	11	1000000091	1888
324		Spot	4	Image 1	11	1000000092	1889
287		Spot	4	Image 1	11	1000000175	1890
224		Spot	4	Image 1	11	1000000094	1891
230		Spot	4	Image 1	11	1000000095	1892
276		Spot	4	Image 1	11	1000000096	1893
264		Spot	4	Image 1	11	1000000097	1894
243		Spot	4	Image 1	11	1000000098	1895
275		Spot	4	Image 1	11	1000000099	1896
288		Spot	4	Image 1	11	1000000100	1898
241		Spot	4	Image 1	11	1000000101	1899
247		Spot	4	Image 1	11	1000000102	1900
301		Spot	4	Image 1	11	1000000176	1901
205		Spot	4	Image 1	11	1000000103	1902
260		Spot	4	Image 1	11	1000000104	1903
182		Spot	4	Image 1	11	1000000105	1904
245		Spot	4	Image 1	11	1000000108	1905
470		Spot	4	Image 1	11	1000000106	1906
341		Spot	4	Image 1	11	1000000107	1907
285		Spot	4	Image 1	11	1000000109	1908
289		Spot	4	Image 1	11	1000000111	1909
181		Spot	4	Image 1	11	1000000110	1910
663		Spot	4	Image 1	11	1000000112	1911
235		Spot	4	Image 1	11	1000000113	1912
261		Spot	4	Image 1	11	1000000114	1913
330		Spot	4	Image 1	11	1000000115	1914
223		Spot	4	Image 1	11	1000000116	1915
430		Spot	4	Image 1	11	1000000117	1916
325		Spot	4	Image 1	11	1000000118	1917
197		Spot	4	Image 1	11	1000000119	1918
289		Spot	4	Image 1	11	1000000120	1919
194		Spot	4	Image 1	11	1000000121	1920
262		Spot	4	Image 1	11	1000000122	1921
393		Spot	4	Image 1	11	1000000123	1922
162		Spot	4	Image 1	11	1000000124	1923
257		Spot	4	Image 1	11	1000000125	1924
291		Spot	4	Image 1	11	1000000127	1925
265		Spot	4	Image 1	11	1000000126	1926
232		Spot	4	Image 1	11	1000000128	1927
185		Spot	4	Image 1	11	1000000129	1928
274		Spot	4	Image 1	11	1000000130	1929
212		Spot	4	Image 1	11	1000000131	1930
229		Spot	4	Image 1	11	1000000132	1931
198		Spot	4	Image 1	11	1000000133	1932
281		Spot	4	Image 1	11	1000000134	1933
224		Spot	4	Image 1	11	1000000135	1934
296		Spot	4	Image 1	11	1000000136	1935
228		Spot	4	Image 1	11	1000000137	1936
171		Spot	4	Image 1	11	1000000138	1937
279		Spot	4	Image 1	11	1000000139	1938
341		Spot	4	Image 1	11	1000000140	1939
202		Spot	4	Image 1	11	1000000141	1940
229		Spot	4	Image 1	11	1000000143	1941
277		Spot	4	Image 1	11	1000000142	1942
312		Spot	4	Image 1	11	1000000144	1943
228		Spot	4	Image 1	11	1000000145	1944
255		Spot	4	Image 1	11	1000000146	1945
217		Spot	4	Image 1	11	1000000147	1947
231		Spot	4	Image 1	11	1000000148	1948
195		Spot	4	Image 1	11	1000000149	1949
175		Spot	4	Image 1	11	1000000150	1950
275		Spot	4	Image 1	11	1000000151	1951
204		Spot	4	Image 1	11	1000000152	1952
332		Spot	4	Image 1	11	1000000153	1953
228		Spot	4	Image 1	11	1000000154	1954
324		Spot	4	Image 1	11	1000000155	1955
243		Spot	4	Image 1	11	1000000157	1956
212		Spot	4	Image 1	11	1000000158	1957
203		Spot	4	Image 1	11	1000000159	1958
265		Spot	4	Image 1	11	1000000160	1959
228		Spot	4	Image 1	11	1000000162	1960
195		Spot	4	Image 1	11	1000000161	1961
205		Spot	4	Image 1	11	1000000163	1962
313		Spot	4	Image 1	11	1000000164	1963
269		Spot	4	Image 1	11	1000000165	1964
268		Spot	4	Image 1	11	1000000166	1965
254		Spot	4	Image 1	11	1000000167	1966
227		Spot	4	Image 1	11	1000000168	1967
232		Spot	4	Image 1	11	1000000169	1968
224		Spot	4	Image 1	11	1000000170	1969
249		Spot	4	Image 1	11	1000000171	1970
215		Spot	4	Image 1	11	1000000172	1971
410		Spot	4	Image 1	11	1000000173	1972
364		Spot	4	Image 1	12	1000000000	1973
201		Spot	4	Image 1	12	1000000001	1974
222		Spot	4	Image 1	12	1000000005	1975
194		Spot	4	Image 1	12	1000000004	1976
530		Spot	4	Image 1	12	1000000003	1977
233		Spot	4	Image 1	12	1000000006	1978
199		Spot	4	Image 1	12	1000000007	1979
517		Spot	4	Image 1	12	1000000008	1980
308		Spot	4	Image 1	12	1000000009	1981
241		Spot	4	Image 1	12	1000000011	1982
307		Spot	4	Image 1	12	1000000013	1983
294		Spot	4	Image 1	12	1000000012	1984
219		Spot	4	Image 1	12	1000000014	1985
1820		Spot	4	Image 1	12	1000000015	1986
251		Spot	4	Image 1	12	1000000016	1987
317		Spot	4	Image 1	12	1000000017	1988
246		Spot	4	Image 1	12	1000000018	1989
789		Spot	4	Image 1	12	1000000019	1990
351		Spot	4	Image 1	12	1000000020	1991
280		Spot	4	Image 1	12	1000000021	1992
345		Spot	4	Image 1	12	1000000022	1993
214		Spot	4	Image 1	12	1000000023	1994
287		Spot	4	Image 1	12	1000000024	1995
392		Spot	4	Image 1	12	1000000025	1996
293		Spot	4	Image 1	12	1000000026	1997
333		Spot	4	Image 1	12	1000000027	1998
183		Spot	4	Image 1	12	1000000180	1999
318		Spot	4	Image 1	12	1000000028	2000
202		Spot	4	Image 1	12	1000000029	2001
259		Spot	4	Image 1	12	1000000030	2002
305		Spot	4	Image 1	12	1000000031	2003
417		Spot	4	Image 1	12	1000000032	2004
762		Spot	4	Image 1	12	1000000033	2005
925		Spot	4	Image 1	12	1000000034	2006
293		Spot	4	Image 1	12	1000000035	2007
206		Spot	4	Image 1	12	1000000037	2008
390		Spot	4	Image 1	12	1000000036	2009
233		Spot	4	Image 1	12	1000000038	2010
473		Spot	4	Image 1	12	1000000040	2011
201		Spot	4	Image 1	12	1000000039	2012
308		Spot	4	Image 1	12	1000000174	2013
253		Spot	4	Image 1	12	1000000041	2015
587		Spot	4	Image 1	12	1000000045	2016
285		Spot	4	Image 1	12	1000000044	2017
544		Spot	4	Image 1	12	1000000042	2018
255		Spot	4	Image 1	12	1000000043	2019
614		Spot	4	Image 1	12	1000000046	2020
293		Spot	4	Image 1	12	1000000047	2021
357		Spot	4	Image 1	12	1000000048	2023
408		Spot	4	Image 1	12	1000000049	2024
308		Spot	4	Image 1	12	1000000050	2025
218		Spot	4	Image 1	12	1000000051	2026
311		Spot	4	Image 1	12	1000000052	2027
434		Spot	4	Image 1	12	1000000053	2028
332		Spot	4	Image 1	12	1000000054	2029
334		Spot	4	Image 1	12	1000000055	2030
369		Spot	4	Image 1	12	1000000056	2031
275		Spot	4	Image 1	12	1000000057	2032
361		Spot	4	Image 1	12	1000000058	2033
218		Spot	4	Image 1	12	1000000059	2034
290		Spot	4	Image 1	12	1000000061	2035
343		Spot	4	Image 1	12	1000000060	2036
437		Spot	4	Image 1	12	1000000062	2037
382		Spot	4	Image 1	12	1000000063	2038
307		Spot	4	Image 1	12	1000000065	2039
244		Spot	4	Image 1	12	1000000064	2040
509		Spot	4	Image 1	12	1000000066	2041
250		Spot	4	Image 1	12	1000000067	2042
[truncated: 8,248 more rows]
