# Supplementary material for: Protocol for real-time monitoring of CD8+ T and myeloid cell behavior in human high-grade serous ovarian cancer slices
Source: STAR Protoc. 2024 Jun 2;5(2):103102. doi: 10.1016/j.xpro.2024.103102 (PMC11179100; doi:10.1016/j.xpro.2024.103102)
Supplement: Data S3. Files for testing the R script, quantification and statistical analysis step 2 [file mmc3.zip › Test files/Slice1_a/__Intensity_Max_Ch=1_Img=1.csv]

Intensity Max Ch=1 Img=1
====================
Intensity Max	Unit	Category	Channel	Image	Time	TrackID	ID
357		Spot	1	Image 1	1	1000000000	0
257		Spot	1	Image 1	1	1000000001	1
307		Spot	1	Image 1	1	1000000002	2
205		Spot	1	Image 1	1	1000000003	3
265		Spot	1	Image 1	1	1000000004	4
161		Spot	1	Image 1	1	1000000005	5
252		Spot	1	Image 1	1	1000000006	6
181		Spot	1	Image 1	1	1000000007	7
169		Spot	1	Image 1	1	1000000008	8
162		Spot	1	Image 1	1	1000000009	9
207		Spot	1	Image 1	1	1000000010	10
193		Spot	1	Image 1	1	1000000011	11
204		Spot	1	Image 1	1	1000000012	12
276		Spot	1	Image 1	1	1000000013	13
459		Spot	1	Image 1	1	1000000014	14
271		Spot	1	Image 1	1	1000000015	15
175		Spot	1	Image 1	1	1000000016	16
187		Spot	1	Image 1	1	1000000017	17
232		Spot	1	Image 1	1	1000000018	18
177		Spot	1	Image 1	1	1000000019	19
237		Spot	1	Image 1	1	1000000020	20
248		Spot	1	Image 1	1	1000000021	21
184		Spot	1	Image 1	1	1000000022	22
263		Spot	1	Image 1	1	1000000023	23
186		Spot	1	Image 1	1	1000000024	24
316		Spot	1	Image 1	1	1000000025	25
329		Spot	1	Image 1	1	1000000026	26
186		Spot	1	Image 1	1	1000000027	27
247		Spot	1	Image 1	1	1000000028	28
211		Spot	1	Image 1	1	1000000029	29
213		Spot	1	Image 1	1	1000000030	30
261		Spot	1	Image 1	1	1000000031	31
236		Spot	1	Image 1	1	1000000032	32
240		Spot	1	Image 1	1	1000000033	33
211		Spot	1	Image 1	1	1000000034	34
215		Spot	1	Image 1	1	1000000035	35
237		Spot	1	Image 1	1	1000000036	36
257		Spot	1	Image 1	1	1000000037	37
320		Spot	1	Image 1	1	1000000038	38
207		Spot	1	Image 1	1	1000000039	39
223		Spot	1	Image 1	1	1000000040	40
225		Spot	1	Image 1	1	1000000041	43
207		Spot	1	Image 1	1	1000000042	44
171		Spot	1	Image 1	1	1000000043	45
230		Spot	1	Image 1	1	1000000044	46
226		Spot	1	Image 1	1	1000000045	47
201		Spot	1	Image 1	1	1000000046	48
239		Spot	1	Image 1	1	1000000047	49
202		Spot	1	Image 1	1	1000000048	50
213		Spot	1	Image 1	1	1000000049	51
269		Spot	1	Image 1	1	1000000050	52
238		Spot	1	Image 1	1	1000000051	53
248		Spot	1	Image 1	1	1000000052	54
251		Spot	1	Image 1	1	1000000053	55
228		Spot	1	Image 1	1	1000000054	56
376		Spot	1	Image 1	1	1000000055	57
294		Spot	1	Image 1	1	1000000056	58
262		Spot	1	Image 1	1	1000000057	59
241		Spot	1	Image 1	1	1000000058	60
195		Spot	1	Image 1	1	1000000059	61
305		Spot	1	Image 1	1	1000000060	62
466		Spot	1	Image 1	1	1000000061	63
247		Spot	1	Image 1	1	1000000062	64
266		Spot	1	Image 1	1	1000000063	65
382		Spot	1	Image 1	1	1000000064	66
472		Spot	1	Image 1	1	1000000065	67
326		Spot	1	Image 1	1	1000000066	68
327		Spot	1	Image 1	1	1000000067	69
247		Spot	1	Image 1	1	1000000068	70
247		Spot	1	Image 1	1	1000000069	71
318		Spot	1	Image 1	1	1000000070	72
379		Spot	1	Image 1	1	1000000071	73
259		Spot	1	Image 1	1	1000000072	74
221		Spot	1	Image 1	1	1000000073	75
323		Spot	1	Image 1	1	1000000074	76
189		Spot	1	Image 1	1	1000000075	77
242		Spot	1	Image 1	1	1000000076	78
217		Spot	1	Image 1	1	1000000077	79
318		Spot	1	Image 1	1	1000000078	80
269		Spot	1	Image 1	1	1000000079	81
343		Spot	1	Image 1	1	1000000080	82
316		Spot	1	Image 1	1	1000000081	83
256		Spot	1	Image 1	1	1000000082	84
241		Spot	1	Image 1	1	1000000083	86
345		Spot	1	Image 1	1	1000000084	87
182		Spot	1	Image 1	1	1000000085	88
193		Spot	1	Image 1	1	1000000086	89
323		Spot	1	Image 1	1	1000000087	90
286		Spot	1	Image 1	1	1000000088	91
250		Spot	1	Image 1	1	1000000089	92
394		Spot	1	Image 1	1	1000000090	93
278		Spot	1	Image 1	1	1000000091	94
330		Spot	1	Image 1	1	1000000092	95
296		Spot	1	Image 1	1	1000000093	96
261		Spot	1	Image 1	1	1000000094	97
309		Spot	1	Image 1	1	1000000095	98
289		Spot	1	Image 1	1	1000000096	99
320		Spot	1	Image 1	1	1000000097	100
288		Spot	1	Image 1	1	1000000098	101
283		Spot	1	Image 1	1	1000000099	102
325		Spot	1	Image 1	1	1000000100	103
223		Spot	1	Image 1	1	1000000101	105
240		Spot	1	Image 1	1	1000000102	106
166		Spot	1	Image 1	1	1000000103	107
315		Spot	1	Image 1	1	1000000104	108
301		Spot	1	Image 1	1	1000000105	109
269		Spot	1	Image 1	1	1000000106	110
280		Spot	1	Image 1	1	1000000107	111
293		Spot	1	Image 1	1	1000000108	112
214		Spot	1	Image 1	1	1000000109	113
169		Spot	1	Image 1	1	1000000110	114
307		Spot	1	Image 1	1	1000000111	115
317		Spot	1	Image 1	1	1000000112	116
263		Spot	1	Image 1	1	1000000113	117
300		Spot	1	Image 1	1	1000000114	118
215		Spot	1	Image 1	1	1000000115	119
273		Spot	1	Image 1	1	1000000116	120
312		Spot	1	Image 1	1	1000000117	121
243		Spot	1	Image 1	1	1000000118	122
163		Spot	1	Image 1	1	1000000119	123
217		Spot	1	Image 1	1	1000000120	124
367		Spot	1	Image 1	1	1000000121	125
356		Spot	1	Image 1	1	1000000122	126
266		Spot	1	Image 1	1	1000000123	127
212		Spot	1	Image 1	1	1000000124	128
246		Spot	1	Image 1	1	1000000125	129
274		Spot	1	Image 1	1	1000000126	130
227		Spot	1	Image 1	1	1000000127	131
456		Spot	1	Image 1	1	1000000128	132
248		Spot	1	Image 1	1	1000000129	133
295		Spot	1	Image 1	1	1000000130	134
265		Spot	1	Image 1	1	1000000131	135
335		Spot	1	Image 1	1	1000000132	136
297		Spot	1	Image 1	1	1000000133	137
319		Spot	1	Image 1	1	1000000134	138
356		Spot	1	Image 1	1	1000000135	139
317		Spot	1	Image 1	1	1000000136	140
470		Spot	1	Image 1	1	1000000137	141
332		Spot	1	Image 1	1	1000000138	142
324		Spot	1	Image 1	1	1000000139	143
431		Spot	1	Image 1	1	1000000140	144
560		Spot	1	Image 1	1	1000000141	145
310		Spot	1	Image 1	1	1000000142	146
296		Spot	1	Image 1	1	1000000143	147
186		Spot	1	Image 1	1	1000000144	148
527		Spot	1	Image 1	1	1000000145	149
554		Spot	1	Image 1	1	1000000146	150
420		Spot	1	Image 1	1	1000000147	151
290		Spot	1	Image 1	1	1000000148	152
650		Spot	1	Image 1	1	1000000149	153
536		Spot	1	Image 1	1	1000000150	154
315		Spot	1	Image 1	1	1000000151	155
307		Spot	1	Image 1	1	1000000152	156
410		Spot	1	Image 1	1	1000000153	157
311		Spot	1	Image 1	1	1000000154	158
316		Spot	1	Image 1	1	1000000155	159
411		Spot	1	Image 1	1	1000000156	160
575		Spot	1	Image 1	1	1000000157	161
431		Spot	1	Image 1	1	1000000158	162
274		Spot	1	Image 1	1	1000000159	163
367		Spot	1	Image 1	1	1000000160	164
462		Spot	1	Image 1	1	1000000161	165
337		Spot	1	Image 1	1	1000000162	166
350		Spot	1	Image 1	1	1000000163	167
326		Spot	1	Image 1	1	1000000164	168
761		Spot	1	Image 1	1	1000000165	169
448		Spot	1	Image 1	1	1000000166	170
306		Spot	1	Image 1	1	1000000167	171
281		Spot	1	Image 1	1	1000000168	172
457		Spot	1	Image 1	1	1000000169	173
444		Spot	1	Image 1	1	1000000170	174
273		Spot	1	Image 1	1	1000000171	175
475		Spot	1	Image 1	1	1000000172	176
266		Spot	1	Image 1	1	1000000173	177
296		Spot	1	Image 1	2	1000000000	178
256		Spot	1	Image 1	2	1000000001	179
321		Spot	1	Image 1	2	1000000002	180
205		Spot	1	Image 1	2	1000000003	181
284		Spot	1	Image 1	2	1000000004	182
163		Spot	1	Image 1	2	1000000005	183
253		Spot	1	Image 1	2	1000000006	184
150		Spot	1	Image 1	2	1000000007	185
179		Spot	1	Image 1	2	1000000008	186
188		Spot	1	Image 1	2	1000000009	187
207		Spot	1	Image 1	2	1000000010	188
189		Spot	1	Image 1	2	1000000011	189
218		Spot	1	Image 1	2	1000000012	190
256		Spot	1	Image 1	2	1000000013	191
453		Spot	1	Image 1	2	1000000014	192
265		Spot	1	Image 1	2	1000000015	193
172		Spot	1	Image 1	2	1000000016	194
177		Spot	1	Image 1	2	1000000017	195
218		Spot	1	Image 1	2	1000000018	196
174		Spot	1	Image 1	2	1000000019	197
221		Spot	1	Image 1	2	1000000020	198
253		Spot	1	Image 1	2	1000000021	199
203		Spot	1	Image 1	2	1000000022	200
272		Spot	1	Image 1	2	1000000023	201
172		Spot	1	Image 1	2	1000000024	202
276		Spot	1	Image 1	2	1000000025	203
387		Spot	1	Image 1	2	1000000026	204
188		Spot	1	Image 1	2	1000000027	205
231		Spot	1	Image 1	2	1000000028	206
190		Spot	1	Image 1	2	1000000029	207
205		Spot	1	Image 1	2	1000000030	208
263		Spot	1	Image 1	2	1000000031	209
227		Spot	1	Image 1	2	1000000032	210
255		Spot	1	Image 1	2	1000000033	211
211		Spot	1	Image 1	2	1000000034	212
206		Spot	1	Image 1	2	1000000035	213
239		Spot	1	Image 1	2	1000000036	214
300		Spot	1	Image 1	2	1000000037	215
322		Spot	1	Image 1	2	1000000038	216
238		Spot	1	Image 1	2	1000000040	217
199		Spot	1	Image 1	2	1000000039	218
212		Spot	1	Image 1	2	1000000174	219
216		Spot	1	Image 1	2	1000000041	222
214		Spot	1	Image 1	2	1000000042	223
247		Spot	1	Image 1	2	1000000044	224
211		Spot	1	Image 1	2	1000000045	225
181		Spot	1	Image 1	2	1000000043	226
209		Spot	1	Image 1	2	1000000046	227
249		Spot	1	Image 1	2	1000000047	228
219		Spot	1	Image 1	2	1000000049	229
274		Spot	1	Image 1	2	1000000050	230
236		Spot	1	Image 1	2	1000000052	231
267		Spot	1	Image 1	2	1000000053	232
378		Spot	1	Image 1	2	1000000055	233
256		Spot	1	Image 1	2	1000000057	234
212		Spot	1	Image 1	2	1000000054	235
292		Spot	1	Image 1	2	1000000056	236
240		Spot	1	Image 1	2	1000000058	237
215		Spot	1	Image 1	2	1000000059	238
282		Spot	1	Image 1	2	1000000060	239
456		Spot	1	Image 1	2	1000000061	240
289		Spot	1	Image 1	2	1000000062	241
283		Spot	1	Image 1	2	1000000063	242
462		Spot	1	Image 1	2	1000000065	243
344		Spot	1	Image 1	2	1000000064	244
299		Spot	1	Image 1	2	1000000066	245
235		Spot	1	Image 1	2	1000000068	246
326		Spot	1	Image 1	2	1000000067	247
280		Spot	1	Image 1	2	1000000069	248
308		Spot	1	Image 1	2	1000000070	249
377		Spot	1	Image 1	2	1000000071	250
232		Spot	1	Image 1	2	1000000072	251
214		Spot	1	Image 1	2	1000000073	252
317		Spot	1	Image 1	2	1000000074	253
182		Spot	1	Image 1	2	1000000075	254
247		Spot	1	Image 1	2	1000000076	255
191		Spot	1	Image 1	2	1000000077	256
337		Spot	1	Image 1	2	1000000078	257
273		Spot	1	Image 1	2	1000000079	258
356		Spot	1	Image 1	2	1000000080	259
314		Spot	1	Image 1	2	1000000081	260
273		Spot	1	Image 1	2	1000000082	261
253		Spot	1	Image 1	2	1000000083	263
185		Spot	1	Image 1	2	1000000085	264
213		Spot	1	Image 1	2	1000000086	265
303		Spot	1	Image 1	2	1000000087	266
333		Spot	1	Image 1	2	1000000084	267
277		Spot	1	Image 1	2	1000000088	268
259		Spot	1	Image 1	2	1000000089	269
420		Spot	1	Image 1	2	1000000090	270
280		Spot	1	Image 1	2	1000000091	271
289		Spot	1	Image 1	2	1000000093	272
333		Spot	1	Image 1	2	1000000092	273
310		Spot	1	Image 1	2	1000000175	274
292		Spot	1	Image 1	2	1000000096	275
259		Spot	1	Image 1	2	1000000094	276
290		Spot	1	Image 1	2	1000000095	277
305		Spot	1	Image 1	2	1000000097	278
288		Spot	1	Image 1	2	1000000098	279
265		Spot	1	Image 1	2	1000000099	280
312		Spot	1	Image 1	2	1000000100	282
220		Spot	1	Image 1	2	1000000101	283
235		Spot	1	Image 1	2	1000000102	284
301		Spot	1	Image 1	2	1000000176	285
180		Spot	1	Image 1	2	1000000103	286
327		Spot	1	Image 1	2	1000000104	287
272		Spot	1	Image 1	2	1000000105	288
270		Spot	1	Image 1	2	1000000107	289
295		Spot	1	Image 1	2	1000000108	290
303		Spot	1	Image 1	2	1000000106	291
208		Spot	1	Image 1	2	1000000109	292
173		Spot	1	Image 1	2	1000000110	293
298		Spot	1	Image 1	2	1000000111	294
304		Spot	1	Image 1	2	1000000112	295
260		Spot	1	Image 1	2	1000000113	296
312		Spot	1	Image 1	2	1000000114	297
200		Spot	1	Image 1	2	1000000115	298
262		Spot	1	Image 1	2	1000000116	299
331		Spot	1	Image 1	2	1000000117	300
250		Spot	1	Image 1	2	1000000118	301
205		Spot	1	Image 1	2	1000000120	302
188		Spot	1	Image 1	2	1000000119	303
367		Spot	1	Image 1	2	1000000122	304
372		Spot	1	Image 1	2	1000000121	305
249		Spot	1	Image 1	2	1000000123	306
213		Spot	1	Image 1	2	1000000124	307
264		Spot	1	Image 1	2	1000000125	308
284		Spot	1	Image 1	2	1000000126	309
235		Spot	1	Image 1	2	1000000127	310
477		Spot	1	Image 1	2	1000000128	311
240		Spot	1	Image 1	2	1000000129	312
293		Spot	1	Image 1	2	1000000130	313
252		Spot	1	Image 1	2	1000000131	314
307		Spot	1	Image 1	2	1000000132	315
269		Spot	1	Image 1	2	1000000133	316
316		Spot	1	Image 1	2	1000000134	317
367		Spot	1	Image 1	2	1000000135	318
293		Spot	1	Image 1	2	1000000136	319
457		Spot	1	Image 1	2	1000000137	320
320		Spot	1	Image 1	2	1000000138	321
285		Spot	1	Image 1	2	1000000139	322
505		Spot	1	Image 1	2	1000000140	323
497		Spot	1	Image 1	2	1000000141	324
314		Spot	1	Image 1	2	1000000142	325
188		Spot	1	Image 1	2	1000000144	326
324		Spot	1	Image 1	2	1000000143	327
484		Spot	1	Image 1	2	1000000145	328
563		Spot	1	Image 1	2	1000000146	329
400		Spot	1	Image 1	2	1000000147	330
294		Spot	1	Image 1	2	1000000148	331
641		Spot	1	Image 1	2	1000000149	332
503		Spot	1	Image 1	2	1000000150	333
289		Spot	1	Image 1	2	1000000151	334
289		Spot	1	Image 1	2	1000000152	335
377		Spot	1	Image 1	2	1000000153	336
282		Spot	1	Image 1	2	1000000154	337
309		Spot	1	Image 1	2	1000000155	338
444		Spot	1	Image 1	2	1000000156	339
530		Spot	1	Image 1	2	1000000157	340
462		Spot	1	Image 1	2	1000000158	341
255		Spot	1	Image 1	2	1000000159	342
413		Spot	1	Image 1	2	1000000160	343
462		Spot	1	Image 1	2	1000000161	344
326		Spot	1	Image 1	2	1000000162	345
365		Spot	1	Image 1	2	1000000163	346
325		Spot	1	Image 1	2	1000000164	347
724		Spot	1	Image 1	2	1000000165	348
425		Spot	1	Image 1	2	1000000166	349
326		Spot	1	Image 1	2	1000000167	350
299		Spot	1	Image 1	2	1000000168	351
424		Spot	1	Image 1	2	1000000169	352
442		Spot	1	Image 1	2	1000000170	353
297		Spot	1	Image 1	2	1000000171	354
471		Spot	1	Image 1	2	1000000172	355
277		Spot	1	Image 1	2	1000000173	356
304		Spot	1	Image 1	3	1000000000	357
248		Spot	1	Image 1	3	1000000001	358
290		Spot	1	Image 1	3	1000000002	359
225		Spot	1	Image 1	3	1000000003	360
269		Spot	1	Image 1	3	1000000004	361
181		Spot	1	Image 1	3	1000000005	362
269		Spot	1	Image 1	3	1000000006	363
155		Spot	1	Image 1	3	1000000007	364
177		Spot	1	Image 1	3	1000000008	365
165		Spot	1	Image 1	3	1000000009	366
189		Spot	1	Image 1	3	1000000011	367
265		Spot	1	Image 1	3	1000000013	368
470		Spot	1	Image 1	3	1000000014	369
210		Spot	1	Image 1	3	1000000012	370
266		Spot	1	Image 1	3	1000000015	371
179		Spot	1	Image 1	3	1000000016	372
182		Spot	1	Image 1	3	1000000017	373
230		Spot	1	Image 1	3	1000000018	374
175		Spot	1	Image 1	3	1000000019	375
230		Spot	1	Image 1	3	1000000020	376
279		Spot	1	Image 1	3	1000000021	377
182		Spot	1	Image 1	3	1000000022	378
257		Spot	1	Image 1	3	1000000023	379
170		Spot	1	Image 1	3	1000000024	380
303		Spot	1	Image 1	3	1000000025	381
377		Spot	1	Image 1	3	1000000026	382
213		Spot	1	Image 1	3	1000000027	383
258		Spot	1	Image 1	3	1000000028	384
195		Spot	1	Image 1	3	1000000029	385
284		Spot	1	Image 1	3	1000000030	386
255		Spot	1	Image 1	3	1000000031	387
216		Spot	1	Image 1	3	1000000032	388
244		Spot	1	Image 1	3	1000000033	389
194		Spot	1	Image 1	3	1000000034	390
183		Spot	1	Image 1	3	1000000035	391
227		Spot	1	Image 1	3	1000000036	392
274		Spot	1	Image 1	3	1000000037	393
340		Spot	1	Image 1	3	1000000038	394
216		Spot	1	Image 1	3	1000000040	395
206		Spot	1	Image 1	3	1000000039	396
215		Spot	1	Image 1	3	1000000174	397
208		Spot	1	Image 1	3	1000000041	400
248		Spot	1	Image 1	3	1000000042	401
217		Spot	1	Image 1	3	1000000044	402
210		Spot	1	Image 1	3	1000000045	403
176		Spot	1	Image 1	3	1000000043	404
210		Spot	1	Image 1	3	1000000046	405
230		Spot	1	Image 1	3	1000000047	406
212		Spot	1	Image 1	3	1000000049	407
238		Spot	1	Image 1	3	1000000177	408
265		Spot	1	Image 1	3	1000000050	409
227		Spot	1	Image 1	3	1000000052	410
245		Spot	1	Image 1	3	1000000053	411
238		Spot	1	Image 1	3	1000000054	412
405		Spot	1	Image 1	3	1000000055	413
298		Spot	1	Image 1	3	1000000056	414
256		Spot	1	Image 1	3	1000000057	415
236		Spot	1	Image 1	3	1000000058	416
195		Spot	1	Image 1	3	1000000059	417
264		Spot	1	Image 1	3	1000000060	418
437		Spot	1	Image 1	3	1000000061	419
253		Spot	1	Image 1	3	1000000062	420
251		Spot	1	Image 1	3	1000000063	421
377		Spot	1	Image 1	3	1000000064	422
444		Spot	1	Image 1	3	1000000065	423
293		Spot	1	Image 1	3	1000000066	424
313		Spot	1	Image 1	3	1000000067	425
265		Spot	1	Image 1	3	1000000068	426
262		Spot	1	Image 1	3	1000000069	427
312		Spot	1	Image 1	3	1000000070	428
426		Spot	1	Image 1	3	1000000071	429
265		Spot	1	Image 1	3	1000000072	430
216		Spot	1	Image 1	3	1000000073	431
344		Spot	1	Image 1	3	1000000074	432
184		Spot	1	Image 1	3	1000000075	433
254		Spot	1	Image 1	3	1000000076	434
201		Spot	1	Image 1	3	1000000077	435
354		Spot	1	Image 1	3	1000000080	436
316		Spot	1	Image 1	3	1000000078	437
259		Spot	1	Image 1	3	1000000079	438
305		Spot	1	Image 1	3	1000000081	439
261		Spot	1	Image 1	3	1000000082	440
242		Spot	1	Image 1	3	1000000083	442
175		Spot	1	Image 1	3	1000000085	443
193		Spot	1	Image 1	3	1000000086	444
294		Spot	1	Image 1	3	1000000087	445
316		Spot	1	Image 1	3	1000000084	446
289		Spot	1	Image 1	3	1000000088	447
254		Spot	1	Image 1	3	1000000089	448
385		Spot	1	Image 1	3	1000000090	449
259		Spot	1	Image 1	3	1000000091	450
287		Spot	1	Image 1	3	1000000093	451
332		Spot	1	Image 1	3	1000000092	452
323		Spot	1	Image 1	3	1000000175	453
253		Spot	1	Image 1	3	1000000094	454
297		Spot	1	Image 1	3	1000000096	455
296		Spot	1	Image 1	3	1000000095	456
289		Spot	1	Image 1	3	1000000097	457
297		Spot	1	Image 1	3	1000000098	458
268		Spot	1	Image 1	3	1000000099	459
295		Spot	1	Image 1	3	1000000100	461
214		Spot	1	Image 1	3	1000000101	462
238		Spot	1	Image 1	3	1000000102	463
181		Spot	1	Image 1	3	1000000103	464
299		Spot	1	Image 1	3	1000000104	465
278		Spot	1	Image 1	3	1000000105	466
293		Spot	1	Image 1	3	1000000106	467
285		Spot	1	Image 1	3	1000000107	468
289		Spot	1	Image 1	3	1000000108	469
221		Spot	1	Image 1	3	1000000109	470
175		Spot	1	Image 1	3	1000000110	471
309		Spot	1	Image 1	3	1000000111	472
315		Spot	1	Image 1	3	1000000112	473
248		Spot	1	Image 1	3	1000000113	474
319		Spot	1	Image 1	3	1000000114	475
205		Spot	1	Image 1	3	1000000115	476
234		Spot	1	Image 1	3	1000000116	477
360		Spot	1	Image 1	3	1000000117	478
241		Spot	1	Image 1	3	1000000118	479
209		Spot	1	Image 1	3	1000000120	480
166		Spot	1	Image 1	3	1000000119	481
369		Spot	1	Image 1	3	1000000121	482
352		Spot	1	Image 1	3	1000000122	483
255		Spot	1	Image 1	3	1000000123	484
212		Spot	1	Image 1	3	1000000124	485
239		Spot	1	Image 1	3	1000000125	486
257		Spot	1	Image 1	3	1000000126	487
236		Spot	1	Image 1	3	1000000127	488
489		Spot	1	Image 1	3	1000000128	489
251		Spot	1	Image 1	3	1000000129	490
284		Spot	1	Image 1	3	1000000130	491
294		Spot	1	Image 1	3	1000000131	492
305		Spot	1	Image 1	3	1000000132	493
273		Spot	1	Image 1	3	1000000133	494
307		Spot	1	Image 1	3	1000000134	495
329		Spot	1	Image 1	3	1000000135	496
314		Spot	1	Image 1	3	1000000136	497
460		Spot	1	Image 1	3	1000000137	498
344		Spot	1	Image 1	3	1000000138	499
496		Spot	1	Image 1	3	1000000140	500
500		Spot	1	Image 1	3	1000000141	501
306		Spot	1	Image 1	3	1000000142	502
314		Spot	1	Image 1	3	1000000143	503
188		Spot	1	Image 1	3	1000000144	504
512		Spot	1	Image 1	3	1000000145	505
550		Spot	1	Image 1	3	1000000146	506
391		Spot	1	Image 1	3	1000000147	507
273		Spot	1	Image 1	3	1000000148	508
647		Spot	1	Image 1	3	1000000149	509
551		Spot	1	Image 1	3	1000000150	510
281		Spot	1	Image 1	3	1000000151	511
320		Spot	1	Image 1	3	1000000152	512
414		Spot	1	Image 1	3	1000000153	513
312		Spot	1	Image 1	3	1000000154	514
283		Spot	1	Image 1	3	1000000155	515
467		Spot	1	Image 1	3	1000000156	516
544		Spot	1	Image 1	3	1000000157	517
425		Spot	1	Image 1	3	1000000158	518
264		Spot	1	Image 1	3	1000000159	519
384		Spot	1	Image 1	3	1000000160	520
333		Spot	1	Image 1	3	1000000162	521
472		Spot	1	Image 1	3	1000000161	522
340		Spot	1	Image 1	3	1000000163	523
320		Spot	1	Image 1	3	1000000164	524
697		Spot	1	Image 1	3	1000000165	525
410		Spot	1	Image 1	3	1000000166	526
316		Spot	1	Image 1	3	1000000167	527
270		Spot	1	Image 1	3	1000000168	528
416		Spot	1	Image 1	3	1000000169	529
441		Spot	1	Image 1	3	1000000170	530
276		Spot	1	Image 1	3	1000000171	531
454		Spot	1	Image 1	3	1000000172	532
272		Spot	1	Image 1	3	1000000173	533
282		Spot	1	Image 1	4	1000000000	534
259		Spot	1	Image 1	4	1000000001	535
308		Spot	1	Image 1	4	1000000002	536
210		Spot	1	Image 1	4	1000000003	537
236		Spot	1	Image 1	4	1000000004	538
161		Spot	1	Image 1	4	1000000005	539
268		Spot	1	Image 1	4	1000000006	540
161		Spot	1	Image 1	4	1000000007	541
181		Spot	1	Image 1	4	1000000008	542
169		Spot	1	Image 1	4	1000000009	543
225		Spot	1	Image 1	4	1000000010	544
200		Spot	1	Image 1	4	1000000011	545
241		Spot	1	Image 1	4	1000000013	546
405		Spot	1	Image 1	4	1000000014	547
208		Spot	1	Image 1	4	1000000012	548
252		Spot	1	Image 1	4	1000000015	549
189		Spot	1	Image 1	4	1000000016	550
195		Spot	1	Image 1	4	1000000017	551
229		Spot	1	Image 1	4	1000000018	552
165		Spot	1	Image 1	4	1000000019	553
239		Spot	1	Image 1	4	1000000020	554
267		Spot	1	Image 1	4	1000000021	555
181		Spot	1	Image 1	4	1000000022	556
269		Spot	1	Image 1	4	1000000023	557
200		Spot	1	Image 1	4	1000000024	558
311		Spot	1	Image 1	4	1000000025	559
363		Spot	1	Image 1	4	1000000026	560
195		Spot	1	Image 1	4	1000000027	561
241		Spot	1	Image 1	4	1000000028	562
215		Spot	1	Image 1	4	1000000029	563
276		Spot	1	Image 1	4	1000000030	564
265		Spot	1	Image 1	4	1000000031	565
208		Spot	1	Image 1	4	1000000032	566
224		Spot	1	Image 1	4	1000000033	567
199		Spot	1	Image 1	4	1000000034	568
318		Spot	1	Image 1	4	1000000037	569
220		Spot	1	Image 1	4	1000000035	570
237		Spot	1	Image 1	4	1000000036	571
330		Spot	1	Image 1	4	1000000038	572
214		Spot	1	Image 1	4	1000000040	573
219		Spot	1	Image 1	4	1000000039	574
233		Spot	1	Image 1	4	1000000174	575
203		Spot	1	Image 1	4	1000000041	578
252		Spot	1	Image 1	4	1000000044	579
229		Spot	1	Image 1	4	1000000042	580
211		Spot	1	Image 1	4	1000000045	581
170		Spot	1	Image 1	4	1000000043	582
221		Spot	1	Image 1	4	1000000046	583
217		Spot	1	Image 1	4	1000000047	584
218		Spot	1	Image 1	4	1000000048	585
211		Spot	1	Image 1	4	1000000049	586
249		Spot	1	Image 1	4	1000000050	587
238		Spot	1	Image 1	4	1000000052	588
248		Spot	1	Image 1	4	1000000051	589
248		Spot	1	Image 1	4	1000000053	590
223		Spot	1	Image 1	4	1000000054	591
386		Spot	1	Image 1	4	1000000055	592
300		Spot	1	Image 1	4	1000000056	593
251		Spot	1	Image 1	4	1000000057	594
286		Spot	1	Image 1	4	1000000058	595
179		Spot	1	Image 1	4	1000000059	596
263		Spot	1	Image 1	4	1000000060	597
551		Spot	1	Image 1	4	1000000061	598
257		Spot	1	Image 1	4	1000000062	599
264		Spot	1	Image 1	4	1000000063	600
350		Spot	1	Image 1	4	1000000064	601
467		Spot	1	Image 1	4	1000000065	602
305		Spot	1	Image 1	4	1000000066	603
314		Spot	1	Image 1	4	1000000067	604
241		Spot	1	Image 1	4	1000000068	605
282		Spot	1	Image 1	4	1000000069	606
279		Spot	1	Image 1	4	1000000070	607
362		Spot	1	Image 1	4	1000000071	608
257		Spot	1	Image 1	4	1000000072	609
221		Spot	1	Image 1	4	1000000073	610
341		Spot	1	Image 1	4	1000000074	611
250		Spot	1	Image 1	4	1000000076	612
173		Spot	1	Image 1	4	1000000075	613
355		Spot	1	Image 1	4	1000000080	614
203		Spot	1	Image 1	4	1000000077	615
279		Spot	1	Image 1	4	1000000078	616
244		Spot	1	Image 1	4	1000000079	617
275		Spot	1	Image 1	4	1000000082	618
296		Spot	1	Image 1	4	1000000081	619
252		Spot	1	Image 1	4	1000000083	621
177		Spot	1	Image 1	4	1000000085	622
183		Spot	1	Image 1	4	1000000086	623
303		Spot	1	Image 1	4	1000000087	624
350		Spot	1	Image 1	4	1000000084	625
285		Spot	1	Image 1	4	1000000088	626
267		Spot	1	Image 1	4	1000000089	627
395		Spot	1	Image 1	4	1000000090	628
258		Spot	1	Image 1	4	1000000091	629
280		Spot	1	Image 1	4	1000000093	630
322		Spot	1	Image 1	4	1000000092	631
327		Spot	1	Image 1	4	1000000175	632
301		Spot	1	Image 1	4	1000000096	633
248		Spot	1	Image 1	4	1000000094	634
285		Spot	1	Image 1	4	1000000095	635
311		Spot	1	Image 1	4	1000000097	636
285		Spot	1	Image 1	4	1000000098	637
273		Spot	1	Image 1	4	1000000099	638
338		Spot	1	Image 1	4	1000000100	640
192		Spot	1	Image 1	4	1000000101	641
232		Spot	1	Image 1	4	1000000102	642
312		Spot	1	Image 1	4	1000000176	643
210		Spot	1	Image 1	4	1000000103	644
310		Spot	1	Image 1	4	1000000104	645
272		Spot	1	Image 1	4	1000000105	646
288		Spot	1	Image 1	4	1000000108	647
263		Spot	1	Image 1	4	1000000106	648
271		Spot	1	Image 1	4	1000000107	649
212		Spot	1	Image 1	4	1000000109	650
299		Spot	1	Image 1	4	1000000111	651
172		Spot	1	Image 1	4	1000000110	652
337		Spot	1	Image 1	4	1000000112	653
251		Spot	1	Image 1	4	1000000113	654
346		Spot	1	Image 1	4	1000000114	655
194		Spot	1	Image 1	4	1000000115	656
264		Spot	1	Image 1	4	1000000116	657
323		Spot	1	Image 1	4	1000000117	658
266		Spot	1	Image 1	4	1000000118	659
173		Spot	1	Image 1	4	1000000119	660
212		Spot	1	Image 1	4	1000000120	661
377		Spot	1	Image 1	4	1000000121	662
365		Spot	1	Image 1	4	1000000122	663
264		Spot	1	Image 1	4	1000000123	664
205		Spot	1	Image 1	4	1000000124	665
235		Spot	1	Image 1	4	1000000125	666
244		Spot	1	Image 1	4	1000000127	667
267		Spot	1	Image 1	4	1000000126	668
445		Spot	1	Image 1	4	1000000128	669
250		Spot	1	Image 1	4	1000000129	670
272		Spot	1	Image 1	4	1000000130	671
306		Spot	1	Image 1	4	1000000132	672
274		Spot	1	Image 1	4	1000000131	673
275		Spot	1	Image 1	4	1000000133	674
305		Spot	1	Image 1	4	1000000134	675
356		Spot	1	Image 1	4	1000000135	676
298		Spot	1	Image 1	4	1000000136	677
435		Spot	1	Image 1	4	1000000137	678
327		Spot	1	Image 1	4	1000000138	679
325		Spot	1	Image 1	4	1000000139	680
449		Spot	1	Image 1	4	1000000140	681
351		Spot	1	Image 1	4	1000000143	682
501		Spot	1	Image 1	4	1000000141	683
289		Spot	1	Image 1	4	1000000142	684
190		Spot	1	Image 1	4	1000000144	685
493		Spot	1	Image 1	4	1000000145	686
525		Spot	1	Image 1	4	1000000146	687
400		Spot	1	Image 1	4	1000000147	688
275		Spot	1	Image 1	4	1000000148	689
637		Spot	1	Image 1	4	1000000149	690
521		Spot	1	Image 1	4	1000000150	691
297		Spot	1	Image 1	4	1000000151	692
308		Spot	1	Image 1	4	1000000152	693
414		Spot	1	Image 1	4	1000000153	694
281		Spot	1	Image 1	4	1000000154	695
315		Spot	1	Image 1	4	1000000155	696
405		Spot	1	Image 1	4	1000000156	697
535		Spot	1	Image 1	4	1000000157	698
442		Spot	1	Image 1	4	1000000158	699
266		Spot	1	Image 1	4	1000000159	700
429		Spot	1	Image 1	4	1000000160	701
323		Spot	1	Image 1	4	1000000162	702
440		Spot	1	Image 1	4	1000000161	703
340		Spot	1	Image 1	4	1000000163	704
345		Spot	1	Image 1	4	1000000164	705
713		Spot	1	Image 1	4	1000000165	706
409		Spot	1	Image 1	4	1000000166	707
302		Spot	1	Image 1	4	1000000167	708
277		Spot	1	Image 1	4	1000000168	709
403		Spot	1	Image 1	4	1000000169	710
454		Spot	1	Image 1	4	1000000170	711
273		Spot	1	Image 1	4	1000000171	712
499		Spot	1	Image 1	4	1000000172	713
270		Spot	1	Image 1	4	1000000173	714
267		Spot	1	Image 1	5	1000000000	715
249		Spot	1	Image 1	5	1000000001	716
268		Spot	1	Image 1	5	1000000002	717
243		Spot	1	Image 1	5	1000000004	718
209		Spot	1	Image 1	5	1000000003	719
152		Spot	1	Image 1	5	1000000005	720
251		Spot	1	Image 1	5	1000000006	721
163		Spot	1	Image 1	5	1000000007	722
177		Spot	1	Image 1	5	1000000008	723
172		Spot	1	Image 1	5	1000000009	724
250		Spot	1	Image 1	5	1000000010	725
188		Spot	1	Image 1	5	1000000011	726
230		Spot	1	Image 1	5	1000000013	727
391		Spot	1	Image 1	5	1000000014	728
212		Spot	1	Image 1	5	1000000012	729
265		Spot	1	Image 1	5	1000000015	730
178		Spot	1	Image 1	5	1000000017	731
227		Spot	1	Image 1	5	1000000018	732
179		Spot	1	Image 1	5	1000000019	733
233		Spot	1	Image 1	5	1000000020	734
255		Spot	1	Image 1	5	1000000021	735
204		Spot	1	Image 1	5	1000000022	736
246		Spot	1	Image 1	5	1000000023	737
179		Spot	1	Image 1	5	1000000024	738
273		Spot	1	Image 1	5	1000000025	739
376		Spot	1	Image 1	5	1000000026	740
196		Spot	1	Image 1	5	1000000027	741
250		Spot	1	Image 1	5	1000000028	742
190		Spot	1	Image 1	5	1000000029	743
237		Spot	1	Image 1	5	1000000030	744
272		Spot	1	Image 1	5	1000000031	745
205		Spot	1	Image 1	5	1000000032	746
257		Spot	1	Image 1	5	1000000033	747
210		Spot	1	Image 1	5	1000000034	748
327		Spot	1	Image 1	5	1000000037	749
178		Spot	1	Image 1	5	1000000035	750
245		Spot	1	Image 1	5	1000000036	751
319		Spot	1	Image 1	5	1000000038	752
231		Spot	1	Image 1	5	1000000040	753
201		Spot	1	Image 1	5	1000000039	754
202		Spot	1	Image 1	5	1000000174	755
211		Spot	1	Image 1	5	1000000041	758
241		Spot	1	Image 1	5	1000000044	759
234		Spot	1	Image 1	5	1000000042	760
212		Spot	1	Image 1	5	1000000045	761
173		Spot	1	Image 1	5	1000000043	762
214		Spot	1	Image 1	5	1000000046	763
221		Spot	1	Image 1	5	1000000047	764
235		Spot	1	Image 1	5	1000000048	765
259		Spot	1	Image 1	5	1000000177	766
213		Spot	1	Image 1	5	1000000049	767
255		Spot	1	Image 1	5	1000000050	768
231		Spot	1	Image 1	5	1000000051	769
240		Spot	1	Image 1	5	1000000052	770
247		Spot	1	Image 1	5	1000000053	771
207		Spot	1	Image 1	5	1000000054	772
413		Spot	1	Image 1	5	1000000055	773
317		Spot	1	Image 1	5	1000000056	774
248		Spot	1	Image 1	5	1000000057	775
265		Spot	1	Image 1	5	1000000058	776
199		Spot	1	Image 1	5	1000000059	777
282		Spot	1	Image 1	5	1000000060	778
493		Spot	1	Image 1	5	1000000061	779
249		Spot	1	Image 1	5	1000000062	780
247		Spot	1	Image 1	5	1000000063	781
398		Spot	1	Image 1	5	1000000064	782
449		Spot	1	Image 1	5	1000000065	783
309		Spot	1	Image 1	5	1000000066	784
320		Spot	1	Image 1	5	1000000067	785
266		Spot	1	Image 1	5	1000000068	786
356		Spot	1	Image 1	5	1000000070	787
234		Spot	1	Image 1	5	1000000069	788
382		Spot	1	Image 1	5	1000000071	789
242		Spot	1	Image 1	5	1000000072	790
224		Spot	1	Image 1	5	1000000073	791
316		Spot	1	Image 1	5	1000000074	792
242		Spot	1	Image 1	5	1000000076	793
188		Spot	1	Image 1	5	1000000075	794
271		Spot	1	Image 1	5	1000000079	795
206		Spot	1	Image 1	5	1000000077	796
363		Spot	1	Image 1	5	1000000080	797
278		Spot	1	Image 1	5	1000000078	798
243		Spot	1	Image 1	5	1000000082	799
310		Spot	1	Image 1	5	1000000081	800
240		Spot	1	Image 1	5	1000000083	802
202		Spot	1	Image 1	5	1000000085	803
181		Spot	1	Image 1	5	1000000086	804
324		Spot	1	Image 1	5	1000000087	805
350		Spot	1	Image 1	5	1000000084	806
278		Spot	1	Image 1	5	1000000088	807
249		Spot	1	Image 1	5	1000000089	808
405		Spot	1	Image 1	5	1000000090	809
263		Spot	1	Image 1	5	1000000091	810
275		Spot	1	Image 1	5	1000000093	811
315		Spot	1	Image 1	5	1000000092	812
316		Spot	1	Image 1	5	1000000175	813
260		Spot	1	Image 1	5	1000000094	814
299		Spot	1	Image 1	5	1000000096	815
311		Spot	1	Image 1	5	1000000095	816
292		Spot	1	Image 1	5	1000000097	817
290		Spot	1	Image 1	5	1000000098	818
270		Spot	1	Image 1	5	1000000099	819
324		Spot	1	Image 1	5	1000000100	821
205		Spot	1	Image 1	5	1000000101	822
226		Spot	1	Image 1	5	1000000102	823
291		Spot	1	Image 1	5	1000000176	824
226		Spot	1	Image 1	5	1000000103	825
306		Spot	1	Image 1	5	1000000104	826
292		Spot	1	Image 1	5	1000000105	827
284		Spot	1	Image 1	5	1000000108	828
280		Spot	1	Image 1	5	1000000107	829
287		Spot	1	Image 1	5	1000000106	830
241		Spot	1	Image 1	5	1000000109	831
317		Spot	1	Image 1	5	1000000111	832
173		Spot	1	Image 1	5	1000000110	833
312		Spot	1	Image 1	5	1000000112	834
248		Spot	1	Image 1	5	1000000113	835
295		Spot	1	Image 1	5	1000000114	836
218		Spot	1	Image 1	5	1000000115	837
232		Spot	1	Image 1	5	1000000116	838
321		Spot	1	Image 1	5	1000000117	839
262		Spot	1	Image 1	5	1000000118	840
176		Spot	1	Image 1	5	1000000119	841
204		Spot	1	Image 1	5	1000000120	842
417		Spot	1	Image 1	5	1000000121	843
333		Spot	1	Image 1	5	1000000122	844
211		Spot	1	Image 1	5	1000000124	845
253		Spot	1	Image 1	5	1000000123	846
234		Spot	1	Image 1	5	1000000125	847
434		Spot	1	Image 1	5	1000000128	848
259		Spot	1	Image 1	5	1000000126	849
232		Spot	1	Image 1	5	1000000127	850
249		Spot	1	Image 1	5	1000000129	851
306		Spot	1	Image 1	5	1000000130	852
263		Spot	1	Image 1	5	1000000131	853
300		Spot	1	Image 1	5	1000000132	854
261		Spot	1	Image 1	5	1000000133	855
356		Spot	1	Image 1	5	1000000135	856
304		Spot	1	Image 1	5	1000000134	857
308		Spot	1	Image 1	5	1000000136	858
418		Spot	1	Image 1	5	1000000137	859
313		Spot	1	Image 1	5	1000000138	860
306		Spot	1	Image 1	5	1000000139	861
464		Spot	1	Image 1	5	1000000140	862
300		Spot	1	Image 1	5	1000000143	863
492		Spot	1	Image 1	5	1000000141	864
298		Spot	1	Image 1	5	1000000142	865
186		Spot	1	Image 1	5	1000000144	866
471		Spot	1	Image 1	5	1000000145	867
559		Spot	1	Image 1	5	1000000146	868
393		Spot	1	Image 1	5	1000000147	869
265		Spot	1	Image 1	5	1000000148	870
590		Spot	1	Image 1	5	1000000149	871
540		Spot	1	Image 1	5	1000000150	872
291		Spot	1	Image 1	5	1000000151	873
317		Spot	1	Image 1	5	1000000152	874
421		Spot	1	Image 1	5	1000000153	875
294		Spot	1	Image 1	5	1000000154	876
285		Spot	1	Image 1	5	1000000155	877
396		Spot	1	Image 1	5	1000000156	878
527		Spot	1	Image 1	5	1000000157	879
412		Spot	1	Image 1	5	1000000158	880
287		Spot	1	Image 1	5	1000000159	881
346		Spot	1	Image 1	5	1000000160	882
335		Spot	1	Image 1	5	1000000162	883
426		Spot	1	Image 1	5	1000000161	884
356		Spot	1	Image 1	5	1000000163	885
326		Spot	1	Image 1	5	1000000164	886
731		Spot	1	Image 1	5	1000000165	887
402		Spot	1	Image 1	5	1000000166	888
337		Spot	1	Image 1	5	1000000167	889
283		Spot	1	Image 1	5	1000000168	890
407		Spot	1	Image 1	5	1000000169	891
411		Spot	1	Image 1	5	1000000170	892
271		Spot	1	Image 1	5	1000000171	893
450		Spot	1	Image 1	5	1000000172	894
280		Spot	1	Image 1	5	1000000173	895
308		Spot	1	Image 1	6	1000000000	896
250		Spot	1	Image 1	6	1000000001	897
153		Spot	1	Image 1	6	1000000005	898
294		Spot	1	Image 1	6	1000000004	899
206		Spot	1	Image 1	6	1000000003	900
266		Spot	1	Image 1	6	1000000006	901
173		Spot	1	Image 1	6	1000000007	902
168		Spot	1	Image 1	6	1000000008	903
163		Spot	1	Image 1	6	1000000009	904
217		Spot	1	Image 1	6	1000000010	905
195		Spot	1	Image 1	6	1000000011	906
259		Spot	1	Image 1	6	1000000013	907
459		Spot	1	Image 1	6	1000000014	908
204		Spot	1	Image 1	6	1000000012	909
260		Spot	1	Image 1	6	1000000015	910
180		Spot	1	Image 1	6	1000000016	911
192		Spot	1	Image 1	6	1000000017	912
225		Spot	1	Image 1	6	1000000018	913
174		Spot	1	Image 1	6	1000000019	914
239		Spot	1	Image 1	6	1000000020	915
252		Spot	1	Image 1	6	1000000021	916
184		Spot	1	Image 1	6	1000000022	917
284		Spot	1	Image 1	6	1000000023	918
168		Spot	1	Image 1	6	1000000024	919
271		Spot	1	Image 1	6	1000000025	920
402		Spot	1	Image 1	6	1000000026	921
184		Spot	1	Image 1	6	1000000027	922
283		Spot	1	Image 1	6	1000000028	923
206		Spot	1	Image 1	6	1000000029	924
245		Spot	1	Image 1	6	1000000030	925
241		Spot	1	Image 1	6	1000000031	926
201		Spot	1	Image 1	6	1000000032	927
247		Spot	1	Image 1	6	1000000033	928
202		Spot	1	Image 1	6	1000000034	929
297		Spot	1	Image 1	6	1000000037	930
171		Spot	1	Image 1	6	1000000035	931
239		Spot	1	Image 1	6	1000000036	932
315		Spot	1	Image 1	6	1000000038	933
246		Spot	1	Image 1	6	1000000040	934
209		Spot	1	Image 1	6	1000000039	935
210		Spot	1	Image 1	6	1000000174	936
241		Spot	1	Image 1	6	1000000041	939
223		Spot	1	Image 1	6	1000000042	940
268		Spot	1	Image 1	6	1000000044	941
221		Spot	1	Image 1	6	1000000045	942
193		Spot	1	Image 1	6	1000000043	943
210		Spot	1	Image 1	6	1000000046	944
261		Spot	1	Image 1	6	1000000047	945
221		Spot	1	Image 1	6	1000000048	946
228		Spot	1	Image 1	6	1000000049	947
252		Spot	1	Image 1	6	1000000050	948
281		Spot	1	Image 1	6	1000000051	949
263		Spot	1	Image 1	6	1000000052	950
265		Spot	1	Image 1	6	1000000053	951
217		Spot	1	Image 1	6	1000000054	952
415		Spot	1	Image 1	6	1000000055	953
289		Spot	1	Image 1	6	1000000056	954
246		Spot	1	Image 1	6	1000000057	955
281		Spot	1	Image 1	6	1000000058	956
204		Spot	1	Image 1	6	1000000059	957
280		Spot	1	Image 1	6	1000000060	958
450		Spot	1	Image 1	6	1000000061	959
227		Spot	1	Image 1	6	1000000062	960
282		Spot	1	Image 1	6	1000000063	961
373		Spot	1	Image 1	6	1000000064	962
479		Spot	1	Image 1	6	1000000065	963
302		Spot	1	Image 1	6	1000000066	964
327		Spot	1	Image 1	6	1000000067	965
255		Spot	1	Image 1	6	1000000068	966
253		Spot	1	Image 1	6	1000000069	967
314		Spot	1	Image 1	6	1000000070	968
380		Spot	1	Image 1	6	1000000071	969
244		Spot	1	Image 1	6	1000000072	970
216		Spot	1	Image 1	6	1000000073	971
334		Spot	1	Image 1	6	1000000074	972
263		Spot	1	Image 1	6	1000000076	973
191		Spot	1	Image 1	6	1000000075	974
330		Spot	1	Image 1	6	1000000080	975
315		Spot	1	Image 1	6	1000000078	976
256		Spot	1	Image 1	6	1000000079	977
218		Spot	1	Image 1	6	1000000077	978
314		Spot	1	Image 1	6	1000000081	979
257		Spot	1	Image 1	6	1000000082	980
251		Spot	1	Image 1	6	1000000083	982
193		Spot	1	Image 1	6	1000000178	983
181		Spot	1	Image 1	6	1000000085	984
192		Spot	1	Image 1	6	1000000086	985
289		Spot	1	Image 1	6	1000000087	986
349		Spot	1	Image 1	6	1000000084	987
284		Spot	1	Image 1	6	1000000088	988
240		Spot	1	Image 1	6	1000000089	989
408		Spot	1	Image 1	6	1000000090	990
261		Spot	1	Image 1	6	1000000091	991
273		Spot	1	Image 1	6	1000000093	992
338		Spot	1	Image 1	6	1000000092	993
336		Spot	1	Image 1	6	1000000175	994
310		Spot	1	Image 1	6	1000000096	995
258		Spot	1	Image 1	6	1000000094	996
293		Spot	1	Image 1	6	1000000095	997
295		Spot	1	Image 1	6	1000000097	998
285		Spot	1	Image 1	6	1000000098	999
266		Spot	1	Image 1	6	1000000099	1000
324		Spot	1	Image 1	6	1000000100	1001
204		Spot	1	Image 1	6	1000000101	1002
253		Spot	1	Image 1	6	1000000102	1003
293		Spot	1	Image 1	6	1000000176	1004
178		Spot	1	Image 1	6	1000000103	1005
299		Spot	1	Image 1	6	1000000104	1006
257		Spot	1	Image 1	6	1000000105	1007
296		Spot	1	Image 1	6	1000000108	1008
269		Spot	1	Image 1	6	1000000107	1009
286		Spot	1	Image 1	6	1000000106	1010
210		Spot	1	Image 1	6	1000000109	1011
189		Spot	1	Image 1	6	1000000110	1012
309		Spot	1	Image 1	6	1000000111	1013
309		Spot	1	Image 1	6	1000000112	1014
236		Spot	1	Image 1	6	1000000113	1015
304		Spot	1	Image 1	6	1000000114	1016
204		Spot	1	Image 1	6	1000000115	1017
242		Spot	1	Image 1	6	1000000116	1018
347		Spot	1	Image 1	6	1000000117	1019
250		Spot	1	Image 1	6	1000000118	1020
171		Spot	1	Image 1	6	1000000119	1021
208		Spot	1	Image 1	6	1000000120	1022
360		Spot	1	Image 1	6	1000000121	1023
353		Spot	1	Image 1	6	1000000122	1024
260		Spot	1	Image 1	6	1000000123	1025
200		Spot	1	Image 1	6	1000000124	1026
245		Spot	1	Image 1	6	1000000125	1027
254		Spot	1	Image 1	6	1000000126	1028
228		Spot	1	Image 1	6	1000000127	1029
439		Spot	1	Image 1	6	1000000128	1030
246		Spot	1	Image 1	6	1000000129	1031
271		Spot	1	Image 1	6	1000000130	1032
272		Spot	1	Image 1	6	1000000131	1033
285		Spot	1	Image 1	6	1000000132	1034
266		Spot	1	Image 1	6	1000000133	1035
329		Spot	1	Image 1	6	1000000134	1036
335		Spot	1	Image 1	6	1000000135	1037
317		Spot	1	Image 1	6	1000000136	1038
437		Spot	1	Image 1	6	1000000137	1039
320		Spot	1	Image 1	6	1000000138	1040
332		Spot	1	Image 1	6	1000000139	1041
489		Spot	1	Image 1	6	1000000140	1042
304		Spot	1	Image 1	6	1000000143	1043
495		Spot	1	Image 1	6	1000000141	1044
317		Spot	1	Image 1	6	1000000142	1045
190		Spot	1	Image 1	6	1000000144	1046
524		Spot	1	Image 1	6	1000000145	1047
588		Spot	1	Image 1	6	1000000146	1048
410		Spot	1	Image 1	6	1000000147	1049
273		Spot	1	Image 1	6	1000000148	1050
583		Spot	1	Image 1	6	1000000149	1051
522		Spot	1	Image 1	6	1000000150	1052
292		Spot	1	Image 1	6	1000000151	1053
294		Spot	1	Image 1	6	1000000152	1054
416		Spot	1	Image 1	6	1000000153	1055
294		Spot	1	Image 1	6	1000000154	1056
284		Spot	1	Image 1	6	1000000155	1057
399		Spot	1	Image 1	6	1000000156	1058
514		Spot	1	Image 1	6	1000000157	1059
413		Spot	1	Image 1	6	1000000158	1060
250		Spot	1	Image 1	6	1000000159	1061
341		Spot	1	Image 1	6	1000000160	1062
326		Spot	1	Image 1	6	1000000162	1063
444		Spot	1	Image 1	6	1000000161	1064
347		Spot	1	Image 1	6	1000000163	1065
353		Spot	1	Image 1	6	1000000164	1066
680		Spot	1	Image 1	6	1000000165	1067
418		Spot	1	Image 1	6	1000000166	1068
303		Spot	1	Image 1	6	1000000167	1069
259		Spot	1	Image 1	6	1000000168	1070
410		Spot	1	Image 1	6	1000000169	1071
436		Spot	1	Image 1	6	1000000170	1072
260		Spot	1	Image 1	6	1000000171	1073
459		Spot	1	Image 1	6	1000000172	1074
267		Spot	1	Image 1	6	1000000173	1075
291		Spot	1	Image 1	7	1000000000	1076
263		Spot	1	Image 1	7	1000000001	1077
273		Spot	1	Image 1	7	1000000002	1078
294		Spot	1	Image 1	7	1000000004	1079
154		Spot	1	Image 1	7	1000000005	1080
207		Spot	1	Image 1	7	1000000003	1081
254		Spot	1	Image 1	7	1000000006	1082
167		Spot	1	Image 1	7	1000000007	1083
191		Spot	1	Image 1	7	1000000008	1084
176		Spot	1	Image 1	7	1000000009	1085
188		Spot	1	Image 1	7	1000000011	1086
241		Spot	1	Image 1	7	1000000013	1087
421		Spot	1	Image 1	7	1000000014	1088
197		Spot	1	Image 1	7	1000000012	1089
271		Spot	1	Image 1	7	1000000015	1090
172		Spot	1	Image 1	7	1000000016	1091
192		Spot	1	Image 1	7	1000000017	1092
223		Spot	1	Image 1	7	1000000018	1093
181		Spot	1	Image 1	7	1000000019	1094
275		Spot	1	Image 1	7	1000000020	1095
264		Spot	1	Image 1	7	1000000021	1096
186		Spot	1	Image 1	7	1000000022	1097
250		Spot	1	Image 1	7	1000000023	1098
177		Spot	1	Image 1	7	1000000024	1099
315		Spot	1	Image 1	7	1000000025	1100
406		Spot	1	Image 1	7	1000000026	1101
203		Spot	1	Image 1	7	1000000027	1102
316		Spot	1	Image 1	7	1000000028	1103
195		Spot	1	Image 1	7	1000000029	1104
232		Spot	1	Image 1	7	1000000030	1105
250		Spot	1	Image 1	7	1000000031	1106
213		Spot	1	Image 1	7	1000000032	1107
241		Spot	1	Image 1	7	1000000033	1108
209		Spot	1	Image 1	7	1000000034	1109
170		Spot	1	Image 1	7	1000000035	1110
302		Spot	1	Image 1	7	1000000037	1111
244		Spot	1	Image 1	7	1000000036	1112
315		Spot	1	Image 1	7	1000000038	1113
233		Spot	1	Image 1	7	1000000040	1114
208		Spot	1	Image 1	7	1000000174	1115
208		Spot	1	Image 1	7	1000000039	1116
216		Spot	1	Image 1	7	1000000041	1119
219		Spot	1	Image 1	7	1000000042	1120
278		Spot	1	Image 1	7	1000000044	1121
232		Spot	1	Image 1	7	1000000045	1122
189		Spot	1	Image 1	7	1000000043	1123
204		Spot	1	Image 1	7	1000000046	1124
225		Spot	1	Image 1	7	1000000047	1125
213		Spot	1	Image 1	7	1000000048	1126
209		Spot	1	Image 1	7	1000000049	1127
261		Spot	1	Image 1	7	1000000050	1128
276		Spot	1	Image 1	7	1000000051	1129
240		Spot	1	Image 1	7	1000000052	1130
257		Spot	1	Image 1	7	1000000053	1131
207		Spot	1	Image 1	7	1000000054	1132
384		Spot	1	Image 1	7	1000000055	1133
328		Spot	1	Image 1	7	1000000056	1134
245		Spot	1	Image 1	7	1000000057	1135
225		Spot	1	Image 1	7	1000000058	1136
189		Spot	1	Image 1	7	1000000059	1137
462		Spot	1	Image 1	7	1000000061	1138
278		Spot	1	Image 1	7	1000000060	1139
246		Spot	1	Image 1	7	1000000062	1140
265		Spot	1	Image 1	7	1000000063	1141
381		Spot	1	Image 1	7	1000000064	1142
451		Spot	1	Image 1	7	1000000065	1143
333		Spot	1	Image 1	7	1000000066	1144
229		Spot	1	Image 1	7	1000000068	1145
306		Spot	1	Image 1	7	1000000067	1146
236		Spot	1	Image 1	7	1000000069	1147
304		Spot	1	Image 1	7	1000000070	1148
381		Spot	1	Image 1	7	1000000071	1149
242		Spot	1	Image 1	7	1000000072	1150
227		Spot	1	Image 1	7	1000000073	1151
317		Spot	1	Image 1	7	1000000074	1152
256		Spot	1	Image 1	7	1000000076	1153
188		Spot	1	Image 1	7	1000000075	1154
359		Spot	1	Image 1	7	1000000080	1155
202		Spot	1	Image 1	7	1000000077	1156
342		Spot	1	Image 1	7	1000000078	1157
259		Spot	1	Image 1	7	1000000079	1158
247		Spot	1	Image 1	7	1000000082	1159
304		Spot	1	Image 1	7	1000000081	1160
240		Spot	1	Image 1	7	1000000083	1162
185		Spot	1	Image 1	7	1000000178	1163
176		Spot	1	Image 1	7	1000000085	1164
343		Spot	1	Image 1	7	1000000084	1165
177		Spot	1	Image 1	7	1000000086	1166
291		Spot	1	Image 1	7	1000000087	1167
275		Spot	1	Image 1	7	1000000088	1168
258		Spot	1	Image 1	7	1000000089	1169
392		Spot	1	Image 1	7	1000000090	1170
260		Spot	1	Image 1	7	1000000091	1171
294		Spot	1	Image 1	7	1000000093	1172
326		Spot	1	Image 1	7	1000000092	1173
324		Spot	1	Image 1	7	1000000175	1174
300		Spot	1	Image 1	7	1000000095	1175
252		Spot	1	Image 1	7	1000000094	1176
289		Spot	1	Image 1	7	1000000096	1177
285		Spot	1	Image 1	7	1000000097	1178
286		Spot	1	Image 1	7	1000000098	1179
259		Spot	1	Image 1	7	1000000099	1180
315		Spot	1	Image 1	7	1000000100	1182
196		Spot	1	Image 1	7	1000000101	1183
229		Spot	1	Image 1	7	1000000102	1184
177		Spot	1	Image 1	7	1000000103	1185
295		Spot	1	Image 1	7	1000000104	1186
286		Spot	1	Image 1	7	1000000105	1187
257		Spot	1	Image 1	7	1000000106	1188
264		Spot	1	Image 1	7	1000000107	1189
288		Spot	1	Image 1	7	1000000108	1190
214		Spot	1	Image 1	7	1000000109	1191
285		Spot	1	Image 1	7	1000000111	1192
180		Spot	1	Image 1	7	1000000110	1193
300		Spot	1	Image 1	7	1000000112	1194
239		Spot	1	Image 1	7	1000000113	1195
285		Spot	1	Image 1	7	1000000114	1196
222		Spot	1	Image 1	7	1000000115	1197
260		Spot	1	Image 1	7	1000000116	1198
312		Spot	1	Image 1	7	1000000117	1199
254		Spot	1	Image 1	7	1000000118	1200
165		Spot	1	Image 1	7	1000000119	1201
211		Spot	1	Image 1	7	1000000120	1202
357		Spot	1	Image 1	7	1000000121	1203
377		Spot	1	Image 1	7	1000000122	1204
217		Spot	1	Image 1	7	1000000124	1205
254		Spot	1	Image 1	7	1000000123	1206
263		Spot	1	Image 1	7	1000000125	1207
292		Spot	1	Image 1	7	1000000126	1208
245		Spot	1	Image 1	7	1000000127	1209
224		Spot	1	Image 1	7	1000000129	1210
273		Spot	1	Image 1	7	1000000130	1211
257		Spot	1	Image 1	7	1000000131	1212
303		Spot	1	Image 1	7	1000000132	1213
286		Spot	1	Image 1	7	1000000133	1214
306		Spot	1	Image 1	7	1000000134	1215
354		Spot	1	Image 1	7	1000000135	1216
298		Spot	1	Image 1	7	1000000136	1217
422		Spot	1	Image 1	7	1000000137	1218
325		Spot	1	Image 1	7	1000000138	1219
305		Spot	1	Image 1	7	1000000139	1220
447		Spot	1	Image 1	7	1000000140	1221
296		Spot	1	Image 1	7	1000000143	1222
491		Spot	1	Image 1	7	1000000141	1223
328		Spot	1	Image 1	7	1000000142	1224
195		Spot	1	Image 1	7	1000000144	1225
464		Spot	1	Image 1	7	1000000145	1226
551		Spot	1	Image 1	7	1000000146	1227
394		Spot	1	Image 1	7	1000000147	1228
287		Spot	1	Image 1	7	1000000148	1229
575		Spot	1	Image 1	7	1000000149	1230
527		Spot	1	Image 1	7	1000000150	1231
283		Spot	1	Image 1	7	1000000151	1232
305		Spot	1	Image 1	7	1000000152	1233
401		Spot	1	Image 1	7	1000000153	1234
284		Spot	1	Image 1	7	1000000154	1235
285		Spot	1	Image 1	7	1000000155	1236
404		Spot	1	Image 1	7	1000000156	1237
563		Spot	1	Image 1	7	1000000157	1238
407		Spot	1	Image 1	7	1000000158	1239
260		Spot	1	Image 1	7	1000000159	1240
351		Spot	1	Image 1	7	1000000160	1241
464		Spot	1	Image 1	7	1000000161	1242
337		Spot	1	Image 1	7	1000000162	1243
320		Spot	1	Image 1	7	1000000163	1244
327		Spot	1	Image 1	7	1000000164	1245
687		Spot	1	Image 1	7	1000000165	1246
439		Spot	1	Image 1	7	1000000166	1247
328		Spot	1	Image 1	7	1000000167	1248
279		Spot	1	Image 1	7	1000000168	1249
424		Spot	1	Image 1	7	1000000169	1250
433		Spot	1	Image 1	7	1000000170	1251
275		Spot	1	Image 1	7	1000000171	1252
483		Spot	1	Image 1	7	1000000172	1253
265		Spot	1	Image 1	7	1000000173	1254
286		Spot	1	Image 1	8	1000000000	1255
258		Spot	1	Image 1	8	1000000001	1256
182		Spot	1	Image 1	8	1000000005	1257
273		Spot	1	Image 1	8	1000000004	1258
214		Spot	1	Image 1	8	1000000003	1259
238		Spot	1	Image 1	8	1000000006	1260
161		Spot	1	Image 1	8	1000000007	1261
185		Spot	1	Image 1	8	1000000008	1262
181		Spot	1	Image 1	8	1000000009	1263
203		Spot	1	Image 1	8	1000000010	1264
187		Spot	1	Image 1	8	1000000011	1265
414		Spot	1	Image 1	8	1000000014	1266
210		Spot	1	Image 1	8	1000000012	1267
249		Spot	1	Image 1	8	1000000013	1268
292		Spot	1	Image 1	8	1000000015	1269
178		Spot	1	Image 1	8	1000000016	1270
171		Spot	1	Image 1	8	1000000017	1271
220		Spot	1	Image 1	8	1000000018	1272
166		Spot	1	Image 1	8	1000000019	1273
248		Spot	1	Image 1	8	1000000020	1274
265		Spot	1	Image 1	8	1000000021	1275
184		Spot	1	Image 1	8	1000000022	1276
264		Spot	1	Image 1	8	1000000023	1277
179		Spot	1	Image 1	8	1000000024	1278
377		Spot	1	Image 1	8	1000000025	1279
379		Spot	1	Image 1	8	1000000026	1280
195		Spot	1	Image 1	8	1000000027	1281
298		Spot	1	Image 1	8	1000000028	1282
194		Spot	1	Image 1	8	1000000029	1283
222		Spot	1	Image 1	8	1000000030	1284
280		Spot	1	Image 1	8	1000000031	1285
210		Spot	1	Image 1	8	1000000032	1286
236		Spot	1	Image 1	8	1000000033	1287
213		Spot	1	Image 1	8	1000000034	1288
179		Spot	1	Image 1	8	1000000035	1289
312		Spot	1	Image 1	8	1000000037	1290
246		Spot	1	Image 1	8	1000000036	1291
334		Spot	1	Image 1	8	1000000038	1292
225		Spot	1	Image 1	8	1000000040	1293
235		Spot	1	Image 1	8	1000000174	1294
196		Spot	1	Image 1	8	1000000039	1295
233		Spot	1	Image 1	8	1000000041	1298
235		Spot	1	Image 1	8	1000000042	1299
228		Spot	1	Image 1	8	1000000044	1300
177		Spot	1	Image 1	8	1000000043	1301
214		Spot	1	Image 1	8	1000000045	1302
199		Spot	1	Image 1	8	1000000046	1303
221		Spot	1	Image 1	8	1000000047	1304
227		Spot	1	Image 1	8	1000000048	1305
243		Spot	1	Image 1	8	1000000177	1306
224		Spot	1	Image 1	8	1000000049	1307
293		Spot	1	Image 1	8	1000000050	1308
224		Spot	1	Image 1	8	1000000052	1309
284		Spot	1	Image 1	8	1000000051	1310
228		Spot	1	Image 1	8	1000000053	1311
210		Spot	1	Image 1	8	1000000054	1312
381		Spot	1	Image 1	8	1000000055	1313
290		Spot	1	Image 1	8	1000000056	1314
264		Spot	1	Image 1	8	1000000057	1315
248		Spot	1	Image 1	8	1000000058	1316
180		Spot	1	Image 1	8	1000000059	1317
419		Spot	1	Image 1	8	1000000061	1318
272		Spot	1	Image 1	8	1000000060	1319
288		Spot	1	Image 1	8	1000000062	1320
264		Spot	1	Image 1	8	1000000063	1321
422		Spot	1	Image 1	8	1000000065	1322
382		Spot	1	Image 1	8	1000000064	1323
305		Spot	1	Image 1	8	1000000066	1324
367		Spot	1	Image 1	8	1000000067	1325
239		Spot	1	Image 1	8	1000000068	1326
261		Spot	1	Image 1	8	1000000069	1327
312		Spot	1	Image 1	8	1000000070	1328
350		Spot	1	Image 1	8	1000000071	1329
238		Spot	1	Image 1	8	1000000072	1330
226		Spot	1	Image 1	8	1000000073	1331
345		Spot	1	Image 1	8	1000000074	1332
246		Spot	1	Image 1	8	1000000076	1333
195		Spot	1	Image 1	8	1000000075	1334
351		Spot	1	Image 1	8	1000000080	1335
315		Spot	1	Image 1	8	1000000078	1336
257		Spot	1	Image 1	8	1000000079	1337
237		Spot	1	Image 1	8	1000000077	1338
304		Spot	1	Image 1	8	1000000081	1339
278		Spot	1	Image 1	8	1000000082	1340
241		Spot	1	Image 1	8	1000000083	1342
177		Spot	1	Image 1	8	1000000085	1343
185		Spot	1	Image 1	8	1000000086	1344
291		Spot	1	Image 1	8	1000000087	1345
333		Spot	1	Image 1	8	1000000084	1346
279		Spot	1	Image 1	8	1000000088	1347
236		Spot	1	Image 1	8	1000000089	1348
403		Spot	1	Image 1	8	1000000090	1349
246		Spot	1	Image 1	8	1000000091	1350
277		Spot	1	Image 1	8	1000000093	1351
303		Spot	1	Image 1	8	1000000092	1352
301		Spot	1	Image 1	8	1000000175	1353
253		Spot	1	Image 1	8	1000000094	1354
295		Spot	1	Image 1	8	1000000096	1355
305		Spot	1	Image 1	8	1000000095	1356
330		Spot	1	Image 1	8	1000000097	1357
291		Spot	1	Image 1	8	1000000098	1358
275		Spot	1	Image 1	8	1000000099	1359
310		Spot	1	Image 1	8	1000000100	1361
201		Spot	1	Image 1	8	1000000101	1362
223		Spot	1	Image 1	8	1000000102	1363
294		Spot	1	Image 1	8	1000000176	1364
201		Spot	1	Image 1	8	1000000103	1365
295		Spot	1	Image 1	8	1000000104	1366
259		Spot	1	Image 1	8	1000000105	1367
288		Spot	1	Image 1	8	1000000108	1368
282		Spot	1	Image 1	8	1000000106	1369
291		Spot	1	Image 1	8	1000000107	1370
239		Spot	1	Image 1	8	1000000109	1371
294		Spot	1	Image 1	8	1000000111	1372
178		Spot	1	Image 1	8	1000000110	1373
308		Spot	1	Image 1	8	1000000112	1374
247		Spot	1	Image 1	8	1000000113	1375
319		Spot	1	Image 1	8	1000000114	1376
199		Spot	1	Image 1	8	1000000115	1377
247		Spot	1	Image 1	8	1000000116	1378
334		Spot	1	Image 1	8	1000000117	1379
240		Spot	1	Image 1	8	1000000118	1380
163		Spot	1	Image 1	8	1000000119	1381
208		Spot	1	Image 1	8	1000000120	1382
349		Spot	1	Image 1	8	1000000122	1383
353		Spot	1	Image 1	8	1000000121	1384
269		Spot	1	Image 1	8	1000000123	1385
218		Spot	1	Image 1	8	1000000124	1386
234		Spot	1	Image 1	8	1000000125	1387
325		Spot	1	Image 1	8	1000000126	1388
225		Spot	1	Image 1	8	1000000127	1389
451		Spot	1	Image 1	8	1000000128	1390
242		Spot	1	Image 1	8	1000000129	1391
286		Spot	1	Image 1	8	1000000130	1392
266		Spot	1	Image 1	8	1000000131	1393
315		Spot	1	Image 1	8	1000000132	1394
292		Spot	1	Image 1	8	1000000133	1395
296		Spot	1	Image 1	8	1000000134	1396
344		Spot	1	Image 1	8	1000000135	1397
309		Spot	1	Image 1	8	1000000136	1398
458		Spot	1	Image 1	8	1000000137	1399
327		Spot	1	Image 1	8	1000000138	1400
302		Spot	1	Image 1	8	1000000139	1401
510		Spot	1	Image 1	8	1000000140	1402
493		Spot	1	Image 1	8	1000000141	1403
299		Spot	1	Image 1	8	1000000143	1404
286		Spot	1	Image 1	8	1000000142	1405
190		Spot	1	Image 1	8	1000000144	1406
458		Spot	1	Image 1	8	1000000145	1407
559		Spot	1	Image 1	8	1000000146	1408
376		Spot	1	Image 1	8	1000000147	1409
285		Spot	1	Image 1	8	1000000148	1410
582		Spot	1	Image 1	8	1000000149	1411
506		Spot	1	Image 1	8	1000000150	1412
329		Spot	1	Image 1	8	1000000151	1413
307		Spot	1	Image 1	8	1000000152	1414
377		Spot	1	Image 1	8	1000000153	1415
291		Spot	1	Image 1	8	1000000154	1416
293		Spot	1	Image 1	8	1000000155	1417
529		Spot	1	Image 1	8	1000000157	1418
399		Spot	1	Image 1	8	1000000158	1419
272		Spot	1	Image 1	8	1000000159	1420
358		Spot	1	Image 1	8	1000000160	1421
420		Spot	1	Image 1	8	1000000161	1422
341		Spot	1	Image 1	8	1000000162	1423
328		Spot	1	Image 1	8	1000000163	1424
344		Spot	1	Image 1	8	1000000164	1425
662		Spot	1	Image 1	8	1000000165	1426
423		Spot	1	Image 1	8	1000000166	1427
292		Spot	1	Image 1	8	1000000167	1428
271		Spot	1	Image 1	8	1000000168	1429
422		Spot	1	Image 1	8	1000000169	1430
398		Spot	1	Image 1	8	1000000170	1431
273		Spot	1	Image 1	8	1000000171	1432
439		Spot	1	Image 1	8	1000000172	1433
264		Spot	1	Image 1	8	1000000173	1434
285		Spot	1	Image 1	9	1000000000	1435
248		Spot	1	Image 1	9	1000000001	1436
284		Spot	1	Image 1	9	1000000002	1437
165		Spot	1	Image 1	9	1000000005	1438
255		Spot	1	Image 1	9	1000000004	1439
214		Spot	1	Image 1	9	1000000003	1440
262		Spot	1	Image 1	9	1000000006	1441
177		Spot	1	Image 1	9	1000000007	1442
177		Spot	1	Image 1	9	1000000008	1443
190		Spot	1	Image 1	9	1000000009	1444
194		Spot	1	Image 1	9	1000000011	1445
207		Spot	1	Image 1	9	1000000012	1446
238		Spot	1	Image 1	9	1000000013	1447
422		Spot	1	Image 1	9	1000000014	1448
277		Spot	1	Image 1	9	1000000015	1449
186		Spot	1	Image 1	9	1000000016	1450
171		Spot	1	Image 1	9	1000000017	1451
217		Spot	1	Image 1	9	1000000018	1452
169		Spot	1	Image 1	9	1000000019	1453
232		Spot	1	Image 1	9	1000000020	1454
238		Spot	1	Image 1	9	1000000021	1455
191		Spot	1	Image 1	9	1000000022	1456
243		Spot	1	Image 1	9	1000000023	1457
177		Spot	1	Image 1	9	1000000024	1458
340		Spot	1	Image 1	9	1000000025	1459
375		Spot	1	Image 1	9	1000000026	1460
186		Spot	1	Image 1	9	1000000027	1461
299		Spot	1	Image 1	9	1000000028	1462
188		Spot	1	Image 1	9	1000000029	1463
208		Spot	1	Image 1	9	1000000030	1464
284		Spot	1	Image 1	9	1000000031	1465
218		Spot	1	Image 1	9	1000000032	1466
239		Spot	1	Image 1	9	1000000033	1467
202		Spot	1	Image 1	9	1000000034	1468
182		Spot	1	Image 1	9	1000000035	1469
290		Spot	1	Image 1	9	1000000037	1470
226		Spot	1	Image 1	9	1000000036	1471
329		Spot	1	Image 1	9	1000000038	1472
211		Spot	1	Image 1	9	1000000040	1473
214		Spot	1	Image 1	9	1000000039	1474
206		Spot	1	Image 1	9	1000000174	1475
223		Spot	1	Image 1	9	1000000041	1477
213		Spot	1	Image 1	9	1000000042	1478
235		Spot	1	Image 1	9	1000000044	1479
227		Spot	1	Image 1	9	1000000045	1480
169		Spot	1	Image 1	9	1000000043	1481
225		Spot	1	Image 1	9	1000000046	1482
261		Spot	1	Image 1	9	1000000047	1483
211		Spot	1	Image 1	9	1000000048	1484
219		Spot	1	Image 1	9	1000000177	1485
209		Spot	1	Image 1	9	1000000049	1486
266		Spot	1	Image 1	9	1000000050	1487
227		Spot	1	Image 1	9	1000000051	1488
239		Spot	1	Image 1	9	1000000052	1489
260		Spot	1	Image 1	9	1000000053	1490
215		Spot	1	Image 1	9	1000000054	1491
373		Spot	1	Image 1	9	1000000055	1492
242		Spot	1	Image 1	9	1000000057	1493
306		Spot	1	Image 1	9	1000000056	1494
229		Spot	1	Image 1	9	1000000058	1495
217		Spot	1	Image 1	9	1000000059	1496
346		Spot	1	Image 1	9	1000000061	1497
277		Spot	1	Image 1	9	1000000060	1498
242		Spot	1	Image 1	9	1000000062	1499
257		Spot	1	Image 1	9	1000000063	1500
354		Spot	1	Image 1	9	1000000064	1501
452		Spot	1	Image 1	9	1000000065	1502
280		Spot	1	Image 1	9	1000000066	1503
327		Spot	1	Image 1	9	1000000067	1504
235		Spot	1	Image 1	9	1000000068	1505
263		Spot	1	Image 1	9	1000000069	1506
308		Spot	1	Image 1	9	1000000070	1507
348		Spot	1	Image 1	9	1000000071	1508
249		Spot	1	Image 1	9	1000000072	1509
213		Spot	1	Image 1	9	1000000073	1510
307		Spot	1	Image 1	9	1000000074	1511
248		Spot	1	Image 1	9	1000000076	1512
188		Spot	1	Image 1	9	1000000075	1513
319		Spot	1	Image 1	9	1000000080	1514
273		Spot	1	Image 1	9	1000000079	1515
211		Spot	1	Image 1	9	1000000077	1516
308		Spot	1	Image 1	9	1000000081	1517
264		Spot	1	Image 1	9	1000000082	1518
244		Spot	1	Image 1	9	1000000083	1520
176		Spot	1	Image 1	9	1000000085	1521
182		Spot	1	Image 1	9	1000000086	1522
282		Spot	1	Image 1	9	1000000087	1523
341		Spot	1	Image 1	9	1000000084	1524
293		Spot	1	Image 1	9	1000000088	1525
232		Spot	1	Image 1	9	1000000089	1526
384		Spot	1	Image 1	9	1000000090	1527
254		Spot	1	Image 1	9	1000000091	1528
292		Spot	1	Image 1	9	1000000093	1529
319		Spot	1	Image 1	9	1000000092	1530
243		Spot	1	Image 1	9	1000000094	1531
337		Spot	1	Image 1	9	1000000175	1532
282		Spot	1	Image 1	9	1000000095	1533
282		Spot	1	Image 1	9	1000000096	1534
291		Spot	1	Image 1	9	1000000097	1535
288		Spot	1	Image 1	9	1000000098	1536
257		Spot	1	Image 1	9	1000000099	1537
339		Spot	1	Image 1	9	1000000100	1539
197		Spot	1	Image 1	9	1000000101	1540
263		Spot	1	Image 1	9	1000000102	1541
299		Spot	1	Image 1	9	1000000176	1542
168		Spot	1	Image 1	9	1000000103	1543
312		Spot	1	Image 1	9	1000000104	1544
261		Spot	1	Image 1	9	1000000105	1545
294		Spot	1	Image 1	9	1000000108	1546
270		Spot	1	Image 1	9	1000000106	1547
278		Spot	1	Image 1	9	1000000107	1548
215		Spot	1	Image 1	9	1000000109	1549
196		Spot	1	Image 1	9	1000000179	1550
302		Spot	1	Image 1	9	1000000111	1551
178		Spot	1	Image 1	9	1000000110	1552
325		Spot	1	Image 1	9	1000000112	1553
281		Spot	1	Image 1	9	1000000113	1554
290		Spot	1	Image 1	9	1000000114	1555
195		Spot	1	Image 1	9	1000000115	1556
233		Spot	1	Image 1	9	1000000116	1557
308		Spot	1	Image 1	9	1000000117	1558
245		Spot	1	Image 1	9	1000000118	1559
209		Spot	1	Image 1	9	1000000120	1560
178		Spot	1	Image 1	9	1000000119	1561
346		Spot	1	Image 1	9	1000000121	1562
375		Spot	1	Image 1	9	1000000122	1563
212		Spot	1	Image 1	9	1000000124	1564
264		Spot	1	Image 1	9	1000000123	1565
236		Spot	1	Image 1	9	1000000125	1566
415		Spot	1	Image 1	9	1000000128	1567
279		Spot	1	Image 1	9	1000000126	1568
229		Spot	1	Image 1	9	1000000127	1569
251		Spot	1	Image 1	9	1000000129	1570
277		Spot	1	Image 1	9	1000000130	1571
318		Spot	1	Image 1	9	1000000132	1572
257		Spot	1	Image 1	9	1000000131	1573
271		Spot	1	Image 1	9	1000000133	1574
307		Spot	1	Image 1	9	1000000134	1575
345		Spot	1	Image 1	9	1000000135	1576
312		Spot	1	Image 1	9	1000000136	1577
419		Spot	1	Image 1	9	1000000137	1578
318		Spot	1	Image 1	9	1000000138	1579
324		Spot	1	Image 1	9	1000000139	1580
435		Spot	1	Image 1	9	1000000140	1581
501		Spot	1	Image 1	9	1000000141	1582
295		Spot	1	Image 1	9	1000000142	1583
309		Spot	1	Image 1	9	1000000143	1584
197		Spot	1	Image 1	9	1000000144	1585
480		Spot	1	Image 1	9	1000000145	1586
541		Spot	1	Image 1	9	1000000146	1587
399		Spot	1	Image 1	9	1000000147	1588
254		Spot	1	Image 1	9	1000000148	1589
594		Spot	1	Image 1	9	1000000149	1590
503		Spot	1	Image 1	9	1000000150	1591
282		Spot	1	Image 1	9	1000000151	1592
298		Spot	1	Image 1	9	1000000152	1593
391		Spot	1	Image 1	9	1000000153	1594
277		Spot	1	Image 1	9	1000000154	1595
293		Spot	1	Image 1	9	1000000155	1596
511		Spot	1	Image 1	9	1000000157	1597
407		Spot	1	Image 1	9	1000000158	1598
262		Spot	1	Image 1	9	1000000159	1599
346		Spot	1	Image 1	9	1000000160	1600
314		Spot	1	Image 1	9	1000000162	1601
438		Spot	1	Image 1	9	1000000161	1602
344		Spot	1	Image 1	9	1000000163	1603
337		Spot	1	Image 1	9	1000000164	1604
604		Spot	1	Image 1	9	1000000165	1605
418		Spot	1	Image 1	9	1000000166	1606
277		Spot	1	Image 1	9	1000000167	1607
269		Spot	1	Image 1	9	1000000168	1608
404		Spot	1	Image 1	9	1000000169	1609
443		Spot	1	Image 1	9	1000000170	1610
267		Spot	1	Image 1	9	1000000171	1611
427		Spot	1	Image 1	9	1000000172	1612
252		Spot	1	Image 1	9	1000000173	1613
289		Spot	1	Image 1	10	1000000000	1614
251		Spot	1	Image 1	10	1000000001	1615
301		Spot	1	Image 1	10	1000000002	1616
277		Spot	1	Image 1	10	1000000004	1617
155		Spot	1	Image 1	10	1000000005	1618
206		Spot	1	Image 1	10	1000000003	1619
271		Spot	1	Image 1	10	1000000006	1620
174		Spot	1	Image 1	10	1000000008	1621
196		Spot	1	Image 1	10	1000000009	1622
201		Spot	1	Image 1	10	1000000011	1623
255		Spot	1	Image 1	10	1000000013	1624
384		Spot	1	Image 1	10	1000000014	1625
200		Spot	1	Image 1	10	1000000012	1626
277		Spot	1	Image 1	10	1000000015	1627
169		Spot	1	Image 1	10	1000000016	1628
168		Spot	1	Image 1	10	1000000017	1629
214		Spot	1	Image 1	10	1000000018	1630
173		Spot	1	Image 1	10	1000000019	1631
246		Spot	1	Image 1	10	1000000020	1632
272		Spot	1	Image 1	10	1000000021	1633
211		Spot	1	Image 1	10	1000000022	1634
305		Spot	1	Image 1	10	1000000023	1635
166		Spot	1	Image 1	10	1000000024	1636
357		Spot	1	Image 1	10	1000000025	1637
414		Spot	1	Image 1	10	1000000026	1638
187		Spot	1	Image 1	10	1000000027	1639
278		Spot	1	Image 1	10	1000000028	1640
250		Spot	1	Image 1	10	1000000030	1641
209		Spot	1	Image 1	10	1000000029	1642
259		Spot	1	Image 1	10	1000000031	1643
212		Spot	1	Image 1	10	1000000032	1644
227		Spot	1	Image 1	10	1000000033	1645
206		Spot	1	Image 1	10	1000000034	1646
191		Spot	1	Image 1	10	1000000035	1647
328		Spot	1	Image 1	10	1000000037	1648
252		Spot	1	Image 1	10	1000000036	1649
329		Spot	1	Image 1	10	1000000038	1650
246		Spot	1	Image 1	10	1000000040	1651
201		Spot	1	Image 1	10	1000000039	1652
214		Spot	1	Image 1	10	1000000174	1653
214		Spot	1	Image 1	10	1000000041	1655
228		Spot	1	Image 1	10	1000000044	1656
213		Spot	1	Image 1	10	1000000042	1657
217		Spot	1	Image 1	10	1000000045	1658
180		Spot	1	Image 1	10	1000000043	1659
234		Spot	1	Image 1	10	1000000047	1660
211		Spot	1	Image 1	10	1000000046	1661
215		Spot	1	Image 1	10	1000000048	1663
241		Spot	1	Image 1	10	1000000049	1664
242		Spot	1	Image 1	10	1000000050	1665
282		Spot	1	Image 1	10	1000000051	1666
248		Spot	1	Image 1	10	1000000052	1667
254		Spot	1	Image 1	10	1000000053	1668
219		Spot	1	Image 1	10	1000000054	1669
372		Spot	1	Image 1	10	1000000055	1670
298		Spot	1	Image 1	10	1000000056	1671
255		Spot	1	Image 1	10	1000000057	1672
227		Spot	1	Image 1	10	1000000058	1673
195		Spot	1	Image 1	10	1000000059	1674
266		Spot	1	Image 1	10	1000000060	1675
416		Spot	1	Image 1	10	1000000061	1676
260		Spot	1	Image 1	10	1000000062	1677
294		Spot	1	Image 1	10	1000000063	1678
345		Spot	1	Image 1	10	1000000064	1679
463		Spot	1	Image 1	10	1000000065	1680
291		Spot	1	Image 1	10	1000000066	1681
324		Spot	1	Image 1	10	1000000067	1682
246		Spot	1	Image 1	10	1000000068	1683
244		Spot	1	Image 1	10	1000000069	1684
372		Spot	1	Image 1	10	1000000071	1685
288		Spot	1	Image 1	10	1000000070	1686
241		Spot	1	Image 1	10	1000000072	1687
227		Spot	1	Image 1	10	1000000073	1688
318		Spot	1	Image 1	10	1000000074	1689
238		Spot	1	Image 1	10	1000000076	1690
181		Spot	1	Image 1	10	1000000075	1691
239		Spot	1	Image 1	10	1000000079	1692
341		Spot	1	Image 1	10	1000000080	1693
305		Spot	1	Image 1	10	1000000078	1694
202		Spot	1	Image 1	10	1000000077	1695
303		Spot	1	Image 1	10	1000000081	1696
271		Spot	1	Image 1	10	1000000082	1697
252		Spot	1	Image 1	10	1000000083	1699
184		Spot	1	Image 1	10	1000000178	1700
180		Spot	1	Image 1	10	1000000085	1701
196		Spot	1	Image 1	10	1000000086	1702
303		Spot	1	Image 1	10	1000000087	1703
315		Spot	1	Image 1	10	1000000084	1704
279		Spot	1	Image 1	10	1000000088	1705
240		Spot	1	Image 1	10	1000000089	1706
362		Spot	1	Image 1	10	1000000090	1707
264		Spot	1	Image 1	10	1000000091	1708
261		Spot	1	Image 1	10	1000000093	1709
351		Spot	1	Image 1	10	1000000092	1710
297		Spot	1	Image 1	10	1000000095	1711
280		Spot	1	Image 1	10	1000000096	1712
238		Spot	1	Image 1	10	1000000094	1713
304		Spot	1	Image 1	10	1000000097	1714
295		Spot	1	Image 1	10	1000000098	1715
253		Spot	1	Image 1	10	1000000099	1716
313		Spot	1	Image 1	10	1000000100	1718
192		Spot	1	Image 1	10	1000000101	1719
226		Spot	1	Image 1	10	1000000102	1720
279		Spot	1	Image 1	10	1000000176	1721
175		Spot	1	Image 1	10	1000000103	1722
303		Spot	1	Image 1	10	1000000104	1723
282		Spot	1	Image 1	10	1000000105	1724
287		Spot	1	Image 1	10	1000000108	1725
280		Spot	1	Image 1	10	1000000106	1726
277		Spot	1	Image 1	10	1000000107	1727
211		Spot	1	Image 1	10	1000000109	1728
174		Spot	1	Image 1	10	1000000110	1729
297		Spot	1	Image 1	10	1000000111	1730
330		Spot	1	Image 1	10	1000000112	1731
247		Spot	1	Image 1	10	1000000113	1732
306		Spot	1	Image 1	10	1000000114	1733
196		Spot	1	Image 1	10	1000000115	1734
240		Spot	1	Image 1	10	1000000116	1735
327		Spot	1	Image 1	10	1000000117	1736
231		Spot	1	Image 1	10	1000000118	1737
172		Spot	1	Image 1	10	1000000119	1738
218		Spot	1	Image 1	10	1000000120	1739
355		Spot	1	Image 1	10	1000000122	1740
261		Spot	1	Image 1	10	1000000123	1741
203		Spot	1	Image 1	10	1000000124	1742
242		Spot	1	Image 1	10	1000000125	1743
282		Spot	1	Image 1	10	1000000126	1744
250		Spot	1	Image 1	10	1000000127	1745
394		Spot	1	Image 1	10	1000000128	1746
244		Spot	1	Image 1	10	1000000129	1747
273		Spot	1	Image 1	10	1000000130	1748
292		Spot	1	Image 1	10	1000000132	1749
264		Spot	1	Image 1	10	1000000131	1750
267		Spot	1	Image 1	10	1000000133	1751
317		Spot	1	Image 1	10	1000000134	1752
361		Spot	1	Image 1	10	1000000135	1753
308		Spot	1	Image 1	10	1000000136	1754
437		Spot	1	Image 1	10	1000000137	1755
306		Spot	1	Image 1	10	1000000138	1756
298		Spot	1	Image 1	10	1000000139	1757
433		Spot	1	Image 1	10	1000000140	1758
315		Spot	1	Image 1	10	1000000143	1759
473		Spot	1	Image 1	10	1000000141	1760
297		Spot	1	Image 1	10	1000000142	1761
190		Spot	1	Image 1	10	1000000144	1762
440		Spot	1	Image 1	10	1000000145	1763
537		Spot	1	Image 1	10	1000000146	1764
380		Spot	1	Image 1	10	1000000147	1765
278		Spot	1	Image 1	10	1000000148	1767
593		Spot	1	Image 1	10	1000000149	1768
510		Spot	1	Image 1	10	1000000150	1769
270		Spot	1	Image 1	10	1000000151	1770
311		Spot	1	Image 1	10	1000000152	1771
352		Spot	1	Image 1	10	1000000153	1772
277		Spot	1	Image 1	10	1000000154	1773
276		Spot	1	Image 1	10	1000000155	1774
492		Spot	1	Image 1	10	1000000157	1775
391		Spot	1	Image 1	10	1000000158	1776
258		Spot	1	Image 1	10	1000000159	1777
371		Spot	1	Image 1	10	1000000160	1778
430		Spot	1	Image 1	10	1000000161	1779
338		Spot	1	Image 1	10	1000000162	1780
324		Spot	1	Image 1	10	1000000163	1781
351		Spot	1	Image 1	10	1000000164	1782
635		Spot	1	Image 1	10	1000000165	1783
405		Spot	1	Image 1	10	1000000166	1784
279		Spot	1	Image 1	10	1000000167	1785
267		Spot	1	Image 1	10	1000000168	1786
408		Spot	1	Image 1	10	1000000169	1787
412		Spot	1	Image 1	10	1000000170	1788
266		Spot	1	Image 1	10	1000000171	1789
452		Spot	1	Image 1	10	1000000172	1790
251		Spot	1	Image 1	10	1000000173	1791
309		Spot	1	Image 1	11	1000000000	1792
241		Spot	1	Image 1	11	1000000001	1793
273		Spot	1	Image 1	11	1000000002	1794
282		Spot	1	Image 1	11	1000000004	1795
156		Spot	1	Image 1	11	1000000005	1796
212		Spot	1	Image 1	11	1000000003	1797
261		Spot	1	Image 1	11	1000000006	1798
167		Spot	1	Image 1	11	1000000008	1799
167		Spot	1	Image 1	11	1000000009	1800
184		Spot	1	Image 1	11	1000000011	1801
255		Spot	1	Image 1	11	1000000013	1802
203		Spot	1	Image 1	11	1000000012	1803
431		Spot	1	Image 1	11	1000000014	1804
260		Spot	1	Image 1	11	1000000015	1805
184		Spot	1	Image 1	11	1000000016	1806
178		Spot	1	Image 1	11	1000000017	1807
237		Spot	1	Image 1	11	1000000018	1808
178		Spot	1	Image 1	11	1000000019	1809
246		Spot	1	Image 1	11	1000000020	1810
262		Spot	1	Image 1	11	1000000021	1811
189		Spot	1	Image 1	11	1000000022	1812
270		Spot	1	Image 1	11	1000000023	1813
167		Spot	1	Image 1	11	1000000024	1814
333		Spot	1	Image 1	11	1000000025	1815
393		Spot	1	Image 1	11	1000000026	1816
196		Spot	1	Image 1	11	1000000027	1817
283		Spot	1	Image 1	11	1000000180	1818
282		Spot	1	Image 1	11	1000000028	1819
206		Spot	1	Image 1	11	1000000029	1820
215		Spot	1	Image 1	11	1000000030	1821
272		Spot	1	Image 1	11	1000000031	1822
220		Spot	1	Image 1	11	1000000032	1823
240		Spot	1	Image 1	11	1000000033	1824
198		Spot	1	Image 1	11	1000000034	1825
175		Spot	1	Image 1	11	1000000035	1826
328		Spot	1	Image 1	11	1000000037	1827
236		Spot	1	Image 1	11	1000000036	1828
387		Spot	1	Image 1	11	1000000038	1829
227		Spot	1	Image 1	11	1000000040	1830
203		Spot	1	Image 1	11	1000000039	1831
237		Spot	1	Image 1	11	1000000174	1832
223		Spot	1	Image 1	11	1000000041	1834
323		Spot	1	Image 1	11	1000000045	1835
215		Spot	1	Image 1	11	1000000042	1836
228		Spot	1	Image 1	11	1000000044	1837
168		Spot	1	Image 1	11	1000000043	1838
230		Spot	1	Image 1	11	1000000046	1839
243		Spot	1	Image 1	11	1000000047	1840
229		Spot	1	Image 1	11	1000000048	1842
258		Spot	1	Image 1	11	1000000177	1843
218		Spot	1	Image 1	11	1000000049	1844
257		Spot	1	Image 1	11	1000000050	1845
289		Spot	1	Image 1	11	1000000052	1846
258		Spot	1	Image 1	11	1000000051	1847
247		Spot	1	Image 1	11	1000000053	1848
206		Spot	1	Image 1	11	1000000054	1849
388		Spot	1	Image 1	11	1000000055	1850
302		Spot	1	Image 1	11	1000000056	1851
244		Spot	1	Image 1	11	1000000057	1852
245		Spot	1	Image 1	11	1000000058	1853
223		Spot	1	Image 1	11	1000000059	1854
263		Spot	1	Image 1	11	1000000060	1855
456		Spot	1	Image 1	11	1000000061	1856
262		Spot	1	Image 1	11	1000000062	1857
256		Spot	1	Image 1	11	1000000063	1858
385		Spot	1	Image 1	11	1000000064	1859
457		Spot	1	Image 1	11	1000000065	1860
309		Spot	1	Image 1	11	1000000066	1861
335		Spot	1	Image 1	11	1000000067	1862
252		Spot	1	Image 1	11	1000000068	1863
243		Spot	1	Image 1	11	1000000069	1864
394		Spot	1	Image 1	11	1000000071	1865
303		Spot	1	Image 1	11	1000000070	1866
235		Spot	1	Image 1	11	1000000072	1867
230		Spot	1	Image 1	11	1000000073	1868
342		Spot	1	Image 1	11	1000000074	1869
180		Spot	1	Image 1	11	1000000075	1870
248		Spot	1	Image 1	11	1000000076	1871
345		Spot	1	Image 1	11	1000000080	1872
258		Spot	1	Image 1	11	1000000079	1873
269		Spot	1	Image 1	11	1000000078	1874
211		Spot	1	Image 1	11	1000000077	1875
294		Spot	1	Image 1	11	1000000081	1876
251		Spot	1	Image 1	11	1000000082	1877
227		Spot	1	Image 1	11	1000000083	1879
184		Spot	1	Image 1	11	1000000178	1880
177		Spot	1	Image 1	11	1000000085	1881
201		Spot	1	Image 1	11	1000000086	1882
305		Spot	1	Image 1	11	1000000087	1883
345		Spot	1	Image 1	11	1000000084	1884
297		Spot	1	Image 1	11	1000000088	1885
244		Spot	1	Image 1	11	1000000089	1886
361		Spot	1	Image 1	11	1000000090	1887
260		Spot	1	Image 1	11	1000000091	1888
314		Spot	1	Image 1	11	1000000092	1889
313		Spot	1	Image 1	11	1000000175	1890
244		Spot	1	Image 1	11	1000000094	1891
293		Spot	1	Image 1	11	1000000095	1892
289		Spot	1	Image 1	11	1000000096	1893
291		Spot	1	Image 1	11	1000000097	1894
275		Spot	1	Image 1	11	1000000098	1895
249		Spot	1	Image 1	11	1000000099	1896
322		Spot	1	Image 1	11	1000000100	1898
186		Spot	1	Image 1	11	1000000101	1899
227		Spot	1	Image 1	11	1000000102	1900
306		Spot	1	Image 1	11	1000000176	1901
178		Spot	1	Image 1	11	1000000103	1902
295		Spot	1	Image 1	11	1000000104	1903
258		Spot	1	Image 1	11	1000000105	1904
293		Spot	1	Image 1	11	1000000108	1905
293		Spot	1	Image 1	11	1000000106	1906
276		Spot	1	Image 1	11	1000000107	1907
211		Spot	1	Image 1	11	1000000109	1908
287		Spot	1	Image 1	11	1000000111	1909
181		Spot	1	Image 1	11	1000000110	1910
307		Spot	1	Image 1	11	1000000112	1911
247		Spot	1	Image 1	11	1000000113	1912
291		Spot	1	Image 1	11	1000000114	1913
201		Spot	1	Image 1	11	1000000115	1914
221		Spot	1	Image 1	11	1000000116	1915
318		Spot	1	Image 1	11	1000000117	1916
232		Spot	1	Image 1	11	1000000118	1917
162		Spot	1	Image 1	11	1000000119	1918
210		Spot	1	Image 1	11	1000000120	1919
335		Spot	1	Image 1	11	1000000121	1920
339		Spot	1	Image 1	11	1000000122	1921
255		Spot	1	Image 1	11	1000000123	1922
216		Spot	1	Image 1	11	1000000124	1923
259		Spot	1	Image 1	11	1000000125	1924
230		Spot	1	Image 1	11	1000000127	1925
293		Spot	1	Image 1	11	1000000126	1926
412		Spot	1	Image 1	11	1000000128	1927
235		Spot	1	Image 1	11	1000000129	1928
286		Spot	1	Image 1	11	1000000130	1929
261		Spot	1	Image 1	11	1000000131	1930
314		Spot	1	Image 1	11	1000000132	1931
277		Spot	1	Image 1	11	1000000133	1932
329		Spot	1	Image 1	11	1000000134	1933
328		Spot	1	Image 1	11	1000000135	1934
310		Spot	1	Image 1	11	1000000136	1935
417		Spot	1	Image 1	11	1000000137	1936
309		Spot	1	Image 1	11	1000000138	1937
288		Spot	1	Image 1	11	1000000139	1938
425		Spot	1	Image 1	11	1000000140	1939
467		Spot	1	Image 1	11	1000000141	1940
278		Spot	1	Image 1	11	1000000143	1941
301		Spot	1	Image 1	11	1000000142	1942
200		Spot	1	Image 1	11	1000000144	1943
466		Spot	1	Image 1	11	1000000145	1944
545		Spot	1	Image 1	11	1000000146	1945
373		Spot	1	Image 1	11	1000000147	1947
268		Spot	1	Image 1	11	1000000148	1948
566		Spot	1	Image 1	11	1000000149	1949
515		Spot	1	Image 1	11	1000000150	1950
311		Spot	1	Image 1	11	1000000151	1951
286		Spot	1	Image 1	11	1000000152	1952
368		Spot	1	Image 1	11	1000000153	1953
277		Spot	1	Image 1	11	1000000154	1954
293		Spot	1	Image 1	11	1000000155	1955
508		Spot	1	Image 1	11	1000000157	1956
425		Spot	1	Image 1	11	1000000158	1957
260		Spot	1	Image 1	11	1000000159	1958
340		Spot	1	Image 1	11	1000000160	1959
328		Spot	1	Image 1	11	1000000162	1960
416		Spot	1	Image 1	11	1000000161	1961
323		Spot	1	Image 1	11	1000000163	1962
328		Spot	1	Image 1	11	1000000164	1963
621		Spot	1	Image 1	11	1000000165	1964
404		Spot	1	Image 1	11	1000000166	1965
281		Spot	1	Image 1	11	1000000167	1966
280		Spot	1	Image 1	11	1000000168	1967
431		Spot	1	Image 1	11	1000000169	1968
442		Spot	1	Image 1	11	1000000170	1969
265		Spot	1	Image 1	11	1000000171	1970
406		Spot	1	Image 1	11	1000000172	1971
250		Spot	1	Image 1	11	1000000173	1972
273		Spot	1	Image 1	12	1000000000	1973
247		Spot	1	Image 1	12	1000000001	1974
173		Spot	1	Image 1	12	1000000005	1975
276		Spot	1	Image 1	12	1000000004	1976
216		Spot	1	Image 1	12	1000000003	1977
252		Spot	1	Image 1	12	1000000006	1978
163		Spot	1	Image 1	12	1000000007	1979
162		Spot	1	Image 1	12	1000000008	1980
190		Spot	1	Image 1	12	1000000009	1981
187		Spot	1	Image 1	12	1000000011	1982
238		Spot	1	Image 1	12	1000000013	1983
198		Spot	1	Image 1	12	1000000012	1984
439		Spot	1	Image 1	12	1000000014	1985
264		Spot	1	Image 1	12	1000000015	1986
201		Spot	1	Image 1	12	1000000016	1987
171		Spot	1	Image 1	12	1000000017	1988
242		Spot	1	Image 1	12	1000000018	1989
168		Spot	1	Image 1	12	1000000019	1990
249		Spot	1	Image 1	12	1000000020	1991
240		Spot	1	Image 1	12	1000000021	1992
189		Spot	1	Image 1	12	1000000022	1993
262		Spot	1	Image 1	12	1000000023	1994
203		Spot	1	Image 1	12	1000000024	1995
299		Spot	1	Image 1	12	1000000025	1996
431		Spot	1	Image 1	12	1000000026	1997
188		Spot	1	Image 1	12	1000000027	1998
263		Spot	1	Image 1	12	1000000180	1999
290		Spot	1	Image 1	12	1000000028	2000
193		Spot	1	Image 1	12	1000000029	2001
199		Spot	1	Image 1	12	1000000030	2002
262		Spot	1	Image 1	12	1000000031	2003
227		Spot	1	Image 1	12	1000000032	2004
221		Spot	1	Image 1	12	1000000033	2005
224		Spot	1	Image 1	12	1000000034	2006
179		Spot	1	Image 1	12	1000000035	2007
322		Spot	1	Image 1	12	1000000037	2008
243		Spot	1	Image 1	12	1000000036	2009
353		Spot	1	Image 1	12	1000000038	2010
218		Spot	1	Image 1	12	1000000040	2011
200		Spot	1	Image 1	12	1000000039	2012
205		Spot	1	Image 1	12	1000000174	2013
228		Spot	1	Image 1	12	1000000041	2015
233		Spot	1	Image 1	12	1000000045	2016
250		Spot	1	Image 1	12	1000000044	2017
235		Spot	1	Image 1	12	1000000042	2018
194		Spot	1	Image 1	12	1000000043	2019
204		Spot	1	Image 1	12	1000000046	2020
231		Spot	1	Image 1	12	1000000047	2021
227		Spot	1	Image 1	12	1000000048	2023
257		Spot	1	Image 1	12	1000000049	2024
270		Spot	1	Image 1	12	1000000050	2025
236		Spot	1	Image 1	12	1000000051	2026
244		Spot	1	Image 1	12	1000000052	2027
239		Spot	1	Image 1	12	1000000053	2028
222		Spot	1	Image 1	12	1000000054	2029
378		Spot	1	Image 1	12	1000000055	2030
299		Spot	1	Image 1	12	1000000056	2031
263		Spot	1	Image 1	12	1000000057	2032
230		Spot	1	Image 1	12	1000000058	2033
188		Spot	1	Image 1	12	1000000059	2034
479		Spot	1	Image 1	12	1000000061	2035
254		Spot	1	Image 1	12	1000000060	2036
272		Spot	1	Image 1	12	1000000062	2037
273		Spot	1	Image 1	12	1000000063	2038
440		Spot	1	Image 1	12	1000000065	2039
377		Spot	1	Image 1	12	1000000064	2040
306		Spot	1	Image 1	12	1000000066	2041
331		Spot	1	Image 1	12	1000000067	2042
[truncated: 8,248 more rows]
