# Supplementary material for: Protocol for real-time monitoring of CD8+ T and myeloid cell behavior in human high-grade serous ovarian cancer slices
Source: STAR Protoc. 2024 Jun 2;5(2):103102. doi: 10.1016/j.xpro.2024.103102 (PMC11179100; doi:10.1016/j.xpro.2024.103102)
Supplement: Data S3. Files for testing the R script, quantification and statistical analysis step 2 [file mmc3.zip › Test files/Slice1_a/__Intensity_Max_Ch=2_Img=1.csv]

Intensity Max Ch=2 Img=1
====================
Intensity Max	Unit	Category	Channel	Image	Time	TrackID	ID
155		Spot	2	Image 1	1	1000000000	0
173		Spot	2	Image 1	1	1000000001	1
173		Spot	2	Image 1	1	1000000002	2
159		Spot	2	Image 1	1	1000000003	3
211		Spot	2	Image 1	1	1000000004	4
239		Spot	2	Image 1	1	1000000005	5
160		Spot	2	Image 1	1	1000000006	6
178		Spot	2	Image 1	1	1000000007	7
211		Spot	2	Image 1	1	1000000008	8
190		Spot	2	Image 1	1	1000000009	9
177		Spot	2	Image 1	1	1000000010	10
231		Spot	2	Image 1	1	1000000011	11
180		Spot	2	Image 1	1	1000000012	12
229		Spot	2	Image 1	1	1000000013	13
282		Spot	2	Image 1	1	1000000014	14
234		Spot	2	Image 1	1	1000000015	15
208		Spot	2	Image 1	1	1000000016	16
214		Spot	2	Image 1	1	1000000017	17
171		Spot	2	Image 1	1	1000000018	18
243		Spot	2	Image 1	1	1000000019	19
165		Spot	2	Image 1	1	1000000020	20
166		Spot	2	Image 1	1	1000000021	21
238		Spot	2	Image 1	1	1000000022	22
178		Spot	2	Image 1	1	1000000023	23
267		Spot	2	Image 1	1	1000000024	24
165		Spot	2	Image 1	1	1000000025	25
165		Spot	2	Image 1	1	1000000026	26
221		Spot	2	Image 1	1	1000000027	27
179		Spot	2	Image 1	1	1000000028	28
179		Spot	2	Image 1	1	1000000029	29
174		Spot	2	Image 1	1	1000000030	30
189		Spot	2	Image 1	1	1000000031	31
213		Spot	2	Image 1	1	1000000032	32
247		Spot	2	Image 1	1	1000000033	33
164		Spot	2	Image 1	1	1000000034	34
196		Spot	2	Image 1	1	1000000035	35
180		Spot	2	Image 1	1	1000000036	36
188		Spot	2	Image 1	1	1000000037	37
172		Spot	2	Image 1	1	1000000038	38
183		Spot	2	Image 1	1	1000000039	39
172		Spot	2	Image 1	1	1000000040	40
190		Spot	2	Image 1	1	1000000041	43
202		Spot	2	Image 1	1	1000000042	44
218		Spot	2	Image 1	1	1000000043	45
159		Spot	2	Image 1	1	1000000044	46
185		Spot	2	Image 1	1	1000000045	47
162		Spot	2	Image 1	1	1000000046	48
178		Spot	2	Image 1	1	1000000047	49
187		Spot	2	Image 1	1	1000000048	50
191		Spot	2	Image 1	1	1000000049	51
188		Spot	2	Image 1	1	1000000050	52
212		Spot	2	Image 1	1	1000000051	53
159		Spot	2	Image 1	1	1000000052	54
160		Spot	2	Image 1	1	1000000053	55
160		Spot	2	Image 1	1	1000000054	56
215		Spot	2	Image 1	1	1000000055	57
214		Spot	2	Image 1	1	1000000056	58
152		Spot	2	Image 1	1	1000000057	59
172		Spot	2	Image 1	1	1000000058	60
185		Spot	2	Image 1	1	1000000059	61
173		Spot	2	Image 1	1	1000000060	62
179		Spot	2	Image 1	1	1000000061	63
223		Spot	2	Image 1	1	1000000062	64
179		Spot	2	Image 1	1	1000000063	65
173		Spot	2	Image 1	1	1000000064	66
173		Spot	2	Image 1	1	1000000065	67
180		Spot	2	Image 1	1	1000000066	68
164		Spot	2	Image 1	1	1000000067	69
184		Spot	2	Image 1	1	1000000068	70
197		Spot	2	Image 1	1	1000000069	71
182		Spot	2	Image 1	1	1000000070	72
168		Spot	2	Image 1	1	1000000071	73
179		Spot	2	Image 1	1	1000000072	74
165		Spot	2	Image 1	1	1000000073	75
178		Spot	2	Image 1	1	1000000074	76
210		Spot	2	Image 1	1	1000000075	77
168		Spot	2	Image 1	1	1000000076	78
248		Spot	2	Image 1	1	1000000077	79
186		Spot	2	Image 1	1	1000000078	80
175		Spot	2	Image 1	1	1000000079	81
167		Spot	2	Image 1	1	1000000080	82
189		Spot	2	Image 1	1	1000000081	83
193		Spot	2	Image 1	1	1000000082	84
178		Spot	2	Image 1	1	1000000083	86
162		Spot	2	Image 1	1	1000000084	87
224		Spot	2	Image 1	1	1000000085	88
215		Spot	2	Image 1	1	1000000086	89
166		Spot	2	Image 1	1	1000000087	90
177		Spot	2	Image 1	1	1000000088	91
196		Spot	2	Image 1	1	1000000089	92
175		Spot	2	Image 1	1	1000000090	93
202		Spot	2	Image 1	1	1000000091	94
154		Spot	2	Image 1	1	1000000092	95
169		Spot	2	Image 1	1	1000000093	96
160		Spot	2	Image 1	1	1000000094	97
168		Spot	2	Image 1	1	1000000095	98
163		Spot	2	Image 1	1	1000000096	99
187		Spot	2	Image 1	1	1000000097	100
167		Spot	2	Image 1	1	1000000098	101
160		Spot	2	Image 1	1	1000000099	102
170		Spot	2	Image 1	1	1000000100	103
196		Spot	2	Image 1	1	1000000101	105
297		Spot	2	Image 1	1	1000000102	106
181		Spot	2	Image 1	1	1000000103	107
164		Spot	2	Image 1	1	1000000104	108
186		Spot	2	Image 1	1	1000000105	109
171		Spot	2	Image 1	1	1000000106	110
154		Spot	2	Image 1	1	1000000107	111
171		Spot	2	Image 1	1	1000000108	112
195		Spot	2	Image 1	1	1000000109	113
240		Spot	2	Image 1	1	1000000110	114
185		Spot	2	Image 1	1	1000000111	115
158		Spot	2	Image 1	1	1000000112	116
166		Spot	2	Image 1	1	1000000113	117
167		Spot	2	Image 1	1	1000000114	118
178		Spot	2	Image 1	1	1000000115	119
161		Spot	2	Image 1	1	1000000116	120
168		Spot	2	Image 1	1	1000000117	121
158		Spot	2	Image 1	1	1000000118	122
155		Spot	2	Image 1	1	1000000119	123
186		Spot	2	Image 1	1	1000000120	124
151		Spot	2	Image 1	1	1000000121	125
149		Spot	2	Image 1	1	1000000122	126
185		Spot	2	Image 1	1	1000000123	127
216		Spot	2	Image 1	1	1000000124	128
173		Spot	2	Image 1	1	1000000125	129
157		Spot	2	Image 1	1	1000000126	130
172		Spot	2	Image 1	1	1000000127	131
196		Spot	2	Image 1	1	1000000128	132
163		Spot	2	Image 1	1	1000000129	133
185		Spot	2	Image 1	1	1000000130	134
190		Spot	2	Image 1	1	1000000131	135
160		Spot	2	Image 1	1	1000000132	136
190		Spot	2	Image 1	1	1000000133	137
169		Spot	2	Image 1	1	1000000134	138
195		Spot	2	Image 1	1	1000000135	139
164		Spot	2	Image 1	1	1000000136	140
310		Spot	2	Image 1	1	1000000137	141
155		Spot	2	Image 1	1	1000000138	142
181		Spot	2	Image 1	1	1000000139	143
185		Spot	2	Image 1	1	1000000140	144
317		Spot	2	Image 1	1	1000000141	145
164		Spot	2	Image 1	1	1000000142	146
205		Spot	2	Image 1	1	1000000143	147
178		Spot	2	Image 1	1	1000000144	148
253		Spot	2	Image 1	1	1000000145	149
196		Spot	2	Image 1	1	1000000146	150
308		Spot	2	Image 1	1	1000000147	151
160		Spot	2	Image 1	1	1000000148	152
334		Spot	2	Image 1	1	1000000149	153
333		Spot	2	Image 1	1	1000000150	154
196		Spot	2	Image 1	1	1000000151	155
161		Spot	2	Image 1	1	1000000152	156
209		Spot	2	Image 1	1	1000000153	157
201		Spot	2	Image 1	1	1000000154	158
162		Spot	2	Image 1	1	1000000155	159
239		Spot	2	Image 1	1	1000000156	160
324		Spot	2	Image 1	1	1000000157	161
384		Spot	2	Image 1	1	1000000158	162
176		Spot	2	Image 1	1	1000000159	163
244		Spot	2	Image 1	1	1000000160	164
242		Spot	2	Image 1	1	1000000161	165
181		Spot	2	Image 1	1	1000000162	166
241		Spot	2	Image 1	1	1000000163	167
217		Spot	2	Image 1	1	1000000164	168
291		Spot	2	Image 1	1	1000000165	169
237		Spot	2	Image 1	1	1000000166	170
197		Spot	2	Image 1	1	1000000167	171
164		Spot	2	Image 1	1	1000000168	172
341		Spot	2	Image 1	1	1000000169	173
282		Spot	2	Image 1	1	1000000170	174
188		Spot	2	Image 1	1	1000000171	175
195		Spot	2	Image 1	1	1000000172	176
163		Spot	2	Image 1	1	1000000173	177
150		Spot	2	Image 1	2	1000000000	178
188		Spot	2	Image 1	2	1000000001	179
184		Spot	2	Image 1	2	1000000002	180
165		Spot	2	Image 1	2	1000000003	181
216		Spot	2	Image 1	2	1000000004	182
214		Spot	2	Image 1	2	1000000005	183
144		Spot	2	Image 1	2	1000000006	184
174		Spot	2	Image 1	2	1000000007	185
219		Spot	2	Image 1	2	1000000008	186
204		Spot	2	Image 1	2	1000000009	187
166		Spot	2	Image 1	2	1000000010	188
240		Spot	2	Image 1	2	1000000011	189
167		Spot	2	Image 1	2	1000000012	190
200		Spot	2	Image 1	2	1000000013	191
302		Spot	2	Image 1	2	1000000014	192
244		Spot	2	Image 1	2	1000000015	193
212		Spot	2	Image 1	2	1000000016	194
243		Spot	2	Image 1	2	1000000017	195
186		Spot	2	Image 1	2	1000000018	196
229		Spot	2	Image 1	2	1000000019	197
156		Spot	2	Image 1	2	1000000020	198
157		Spot	2	Image 1	2	1000000021	199
242		Spot	2	Image 1	2	1000000022	200
173		Spot	2	Image 1	2	1000000023	201
258		Spot	2	Image 1	2	1000000024	202
163		Spot	2	Image 1	2	1000000025	203
159		Spot	2	Image 1	2	1000000026	204
224		Spot	2	Image 1	2	1000000027	205
167		Spot	2	Image 1	2	1000000028	206
179		Spot	2	Image 1	2	1000000029	207
169		Spot	2	Image 1	2	1000000030	208
184		Spot	2	Image 1	2	1000000031	209
207		Spot	2	Image 1	2	1000000032	210
231		Spot	2	Image 1	2	1000000033	211
200		Spot	2	Image 1	2	1000000034	212
204		Spot	2	Image 1	2	1000000035	213
192		Spot	2	Image 1	2	1000000036	214
169		Spot	2	Image 1	2	1000000037	215
174		Spot	2	Image 1	2	1000000038	216
181		Spot	2	Image 1	2	1000000040	217
169		Spot	2	Image 1	2	1000000039	218
192		Spot	2	Image 1	2	1000000174	219
163		Spot	2	Image 1	2	1000000041	222
200		Spot	2	Image 1	2	1000000042	223
155		Spot	2	Image 1	2	1000000044	224
218		Spot	2	Image 1	2	1000000045	225
238		Spot	2	Image 1	2	1000000043	226
177		Spot	2	Image 1	2	1000000046	227
189		Spot	2	Image 1	2	1000000047	228
192		Spot	2	Image 1	2	1000000049	229
187		Spot	2	Image 1	2	1000000050	230
162		Spot	2	Image 1	2	1000000052	231
174		Spot	2	Image 1	2	1000000053	232
215		Spot	2	Image 1	2	1000000055	233
156		Spot	2	Image 1	2	1000000057	234
168		Spot	2	Image 1	2	1000000054	235
220		Spot	2	Image 1	2	1000000056	236
181		Spot	2	Image 1	2	1000000058	237
157		Spot	2	Image 1	2	1000000059	238
152		Spot	2	Image 1	2	1000000060	239
175		Spot	2	Image 1	2	1000000061	240
245		Spot	2	Image 1	2	1000000062	241
189		Spot	2	Image 1	2	1000000063	242
223		Spot	2	Image 1	2	1000000065	243
174		Spot	2	Image 1	2	1000000064	244
171		Spot	2	Image 1	2	1000000066	245
177		Spot	2	Image 1	2	1000000068	246
170		Spot	2	Image 1	2	1000000067	247
187		Spot	2	Image 1	2	1000000069	248
184		Spot	2	Image 1	2	1000000070	249
164		Spot	2	Image 1	2	1000000071	250
175		Spot	2	Image 1	2	1000000072	251
165		Spot	2	Image 1	2	1000000073	252
177		Spot	2	Image 1	2	1000000074	253
203		Spot	2	Image 1	2	1000000075	254
176		Spot	2	Image 1	2	1000000076	255
264		Spot	2	Image 1	2	1000000077	256
168		Spot	2	Image 1	2	1000000078	257
167		Spot	2	Image 1	2	1000000079	258
167		Spot	2	Image 1	2	1000000080	259
187		Spot	2	Image 1	2	1000000081	260
166		Spot	2	Image 1	2	1000000082	261
179		Spot	2	Image 1	2	1000000083	263
224		Spot	2	Image 1	2	1000000085	264
209		Spot	2	Image 1	2	1000000086	265
196		Spot	2	Image 1	2	1000000087	266
177		Spot	2	Image 1	2	1000000084	267
202		Spot	2	Image 1	2	1000000088	268
197		Spot	2	Image 1	2	1000000089	269
178		Spot	2	Image 1	2	1000000090	270
206		Spot	2	Image 1	2	1000000091	271
173		Spot	2	Image 1	2	1000000093	272
166		Spot	2	Image 1	2	1000000092	273
195		Spot	2	Image 1	2	1000000175	274
174		Spot	2	Image 1	2	1000000096	275
165		Spot	2	Image 1	2	1000000094	276
163		Spot	2	Image 1	2	1000000095	277
207		Spot	2	Image 1	2	1000000097	278
168		Spot	2	Image 1	2	1000000098	279
166		Spot	2	Image 1	2	1000000099	280
171		Spot	2	Image 1	2	1000000100	282
186		Spot	2	Image 1	2	1000000101	283
314		Spot	2	Image 1	2	1000000102	284
172		Spot	2	Image 1	2	1000000176	285
179		Spot	2	Image 1	2	1000000103	286
174		Spot	2	Image 1	2	1000000104	287
171		Spot	2	Image 1	2	1000000105	288
168		Spot	2	Image 1	2	1000000107	289
194		Spot	2	Image 1	2	1000000108	290
161		Spot	2	Image 1	2	1000000106	291
186		Spot	2	Image 1	2	1000000109	292
224		Spot	2	Image 1	2	1000000110	293
178		Spot	2	Image 1	2	1000000111	294
171		Spot	2	Image 1	2	1000000112	295
156		Spot	2	Image 1	2	1000000113	296
165		Spot	2	Image 1	2	1000000114	297
180		Spot	2	Image 1	2	1000000115	298
184		Spot	2	Image 1	2	1000000116	299
205		Spot	2	Image 1	2	1000000117	300
165		Spot	2	Image 1	2	1000000118	301
184		Spot	2	Image 1	2	1000000120	302
147		Spot	2	Image 1	2	1000000119	303
154		Spot	2	Image 1	2	1000000122	304
164		Spot	2	Image 1	2	1000000121	305
164		Spot	2	Image 1	2	1000000123	306
218		Spot	2	Image 1	2	1000000124	307
198		Spot	2	Image 1	2	1000000125	308
186		Spot	2	Image 1	2	1000000126	309
197		Spot	2	Image 1	2	1000000127	310
228		Spot	2	Image 1	2	1000000128	311
160		Spot	2	Image 1	2	1000000129	312
194		Spot	2	Image 1	2	1000000130	313
153		Spot	2	Image 1	2	1000000131	314
180		Spot	2	Image 1	2	1000000132	315
194		Spot	2	Image 1	2	1000000133	316
176		Spot	2	Image 1	2	1000000134	317
186		Spot	2	Image 1	2	1000000135	318
167		Spot	2	Image 1	2	1000000136	319
328		Spot	2	Image 1	2	1000000137	320
174		Spot	2	Image 1	2	1000000138	321
176		Spot	2	Image 1	2	1000000139	322
171		Spot	2	Image 1	2	1000000140	323
296		Spot	2	Image 1	2	1000000141	324
165		Spot	2	Image 1	2	1000000142	325
175		Spot	2	Image 1	2	1000000144	326
182		Spot	2	Image 1	2	1000000143	327
286		Spot	2	Image 1	2	1000000145	328
205		Spot	2	Image 1	2	1000000146	329
337		Spot	2	Image 1	2	1000000147	330
184		Spot	2	Image 1	2	1000000148	331
331		Spot	2	Image 1	2	1000000149	332
380		Spot	2	Image 1	2	1000000150	333
212		Spot	2	Image 1	2	1000000151	334
163		Spot	2	Image 1	2	1000000152	335
213		Spot	2	Image 1	2	1000000153	336
193		Spot	2	Image 1	2	1000000154	337
177		Spot	2	Image 1	2	1000000155	338
250		Spot	2	Image 1	2	1000000156	339
291		Spot	2	Image 1	2	1000000157	340
384		Spot	2	Image 1	2	1000000158	341
167		Spot	2	Image 1	2	1000000159	342
251		Spot	2	Image 1	2	1000000160	343
256		Spot	2	Image 1	2	1000000161	344
178		Spot	2	Image 1	2	1000000162	345
233		Spot	2	Image 1	2	1000000163	346
207		Spot	2	Image 1	2	1000000164	347
305		Spot	2	Image 1	2	1000000165	348
215		Spot	2	Image 1	2	1000000166	349
222		Spot	2	Image 1	2	1000000167	350
165		Spot	2	Image 1	2	1000000168	351
324		Spot	2	Image 1	2	1000000169	352
271		Spot	2	Image 1	2	1000000170	353
169		Spot	2	Image 1	2	1000000171	354
200		Spot	2	Image 1	2	1000000172	355
208		Spot	2	Image 1	2	1000000173	356
176		Spot	2	Image 1	3	1000000000	357
167		Spot	2	Image 1	3	1000000001	358
168		Spot	2	Image 1	3	1000000002	359
158		Spot	2	Image 1	3	1000000003	360
199		Spot	2	Image 1	3	1000000004	361
204		Spot	2	Image 1	3	1000000005	362
151		Spot	2	Image 1	3	1000000006	363
161		Spot	2	Image 1	3	1000000007	364
232		Spot	2	Image 1	3	1000000008	365
189		Spot	2	Image 1	3	1000000009	366
211		Spot	2	Image 1	3	1000000011	367
220		Spot	2	Image 1	3	1000000013	368
313		Spot	2	Image 1	3	1000000014	369
181		Spot	2	Image 1	3	1000000012	370
277		Spot	2	Image 1	3	1000000015	371
203		Spot	2	Image 1	3	1000000016	372
220		Spot	2	Image 1	3	1000000017	373
188		Spot	2	Image 1	3	1000000018	374
233		Spot	2	Image 1	3	1000000019	375
149		Spot	2	Image 1	3	1000000020	376
169		Spot	2	Image 1	3	1000000021	377
281		Spot	2	Image 1	3	1000000022	378
167		Spot	2	Image 1	3	1000000023	379
247		Spot	2	Image 1	3	1000000024	380
168		Spot	2	Image 1	3	1000000025	381
168		Spot	2	Image 1	3	1000000026	382
214		Spot	2	Image 1	3	1000000027	383
173		Spot	2	Image 1	3	1000000028	384
223		Spot	2	Image 1	3	1000000029	385
177		Spot	2	Image 1	3	1000000030	386
205		Spot	2	Image 1	3	1000000031	387
216		Spot	2	Image 1	3	1000000032	388
222		Spot	2	Image 1	3	1000000033	389
172		Spot	2	Image 1	3	1000000034	390
220		Spot	2	Image 1	3	1000000035	391
203		Spot	2	Image 1	3	1000000036	392
171		Spot	2	Image 1	3	1000000037	393
175		Spot	2	Image 1	3	1000000038	394
196		Spot	2	Image 1	3	1000000040	395
168		Spot	2	Image 1	3	1000000039	396
169		Spot	2	Image 1	3	1000000174	397
197		Spot	2	Image 1	3	1000000041	400
202		Spot	2	Image 1	3	1000000042	401
180		Spot	2	Image 1	3	1000000044	402
202		Spot	2	Image 1	3	1000000045	403
215		Spot	2	Image 1	3	1000000043	404
160		Spot	2	Image 1	3	1000000046	405
182		Spot	2	Image 1	3	1000000047	406
192		Spot	2	Image 1	3	1000000049	407
172		Spot	2	Image 1	3	1000000177	408
204		Spot	2	Image 1	3	1000000050	409
161		Spot	2	Image 1	3	1000000052	410
165		Spot	2	Image 1	3	1000000053	411
168		Spot	2	Image 1	3	1000000054	412
224		Spot	2	Image 1	3	1000000055	413
192		Spot	2	Image 1	3	1000000056	414
153		Spot	2	Image 1	3	1000000057	415
153		Spot	2	Image 1	3	1000000058	416
193		Spot	2	Image 1	3	1000000059	417
173		Spot	2	Image 1	3	1000000060	418
171		Spot	2	Image 1	3	1000000061	419
231		Spot	2	Image 1	3	1000000062	420
178		Spot	2	Image 1	3	1000000063	421
162		Spot	2	Image 1	3	1000000064	422
184		Spot	2	Image 1	3	1000000065	423
173		Spot	2	Image 1	3	1000000066	424
165		Spot	2	Image 1	3	1000000067	425
171		Spot	2	Image 1	3	1000000068	426
185		Spot	2	Image 1	3	1000000069	427
178		Spot	2	Image 1	3	1000000070	428
172		Spot	2	Image 1	3	1000000071	429
175		Spot	2	Image 1	3	1000000072	430
157		Spot	2	Image 1	3	1000000073	431
183		Spot	2	Image 1	3	1000000074	432
197		Spot	2	Image 1	3	1000000075	433
173		Spot	2	Image 1	3	1000000076	434
291		Spot	2	Image 1	3	1000000077	435
167		Spot	2	Image 1	3	1000000080	436
190		Spot	2	Image 1	3	1000000078	437
177		Spot	2	Image 1	3	1000000079	438
179		Spot	2	Image 1	3	1000000081	439
165		Spot	2	Image 1	3	1000000082	440
184		Spot	2	Image 1	3	1000000083	442
213		Spot	2	Image 1	3	1000000085	443
227		Spot	2	Image 1	3	1000000086	444
167		Spot	2	Image 1	3	1000000087	445
159		Spot	2	Image 1	3	1000000084	446
189		Spot	2	Image 1	3	1000000088	447
200		Spot	2	Image 1	3	1000000089	448
162		Spot	2	Image 1	3	1000000090	449
216		Spot	2	Image 1	3	1000000091	450
186		Spot	2	Image 1	3	1000000093	451
167		Spot	2	Image 1	3	1000000092	452
188		Spot	2	Image 1	3	1000000175	453
165		Spot	2	Image 1	3	1000000094	454
156		Spot	2	Image 1	3	1000000096	455
170		Spot	2	Image 1	3	1000000095	456
184		Spot	2	Image 1	3	1000000097	457
168		Spot	2	Image 1	3	1000000098	458
165		Spot	2	Image 1	3	1000000099	459
178		Spot	2	Image 1	3	1000000100	461
202		Spot	2	Image 1	3	1000000101	462
300		Spot	2	Image 1	3	1000000102	463
182		Spot	2	Image 1	3	1000000103	464
196		Spot	2	Image 1	3	1000000104	465
185		Spot	2	Image 1	3	1000000105	466
172		Spot	2	Image 1	3	1000000106	467
174		Spot	2	Image 1	3	1000000107	468
200		Spot	2	Image 1	3	1000000108	469
191		Spot	2	Image 1	3	1000000109	470
274		Spot	2	Image 1	3	1000000110	471
180		Spot	2	Image 1	3	1000000111	472
163		Spot	2	Image 1	3	1000000112	473
155		Spot	2	Image 1	3	1000000113	474
165		Spot	2	Image 1	3	1000000114	475
172		Spot	2	Image 1	3	1000000115	476
163		Spot	2	Image 1	3	1000000116	477
181		Spot	2	Image 1	3	1000000117	478
170		Spot	2	Image 1	3	1000000118	479
194		Spot	2	Image 1	3	1000000120	480
155		Spot	2	Image 1	3	1000000119	481
155		Spot	2	Image 1	3	1000000121	482
188		Spot	2	Image 1	3	1000000122	483
169		Spot	2	Image 1	3	1000000123	484
216		Spot	2	Image 1	3	1000000124	485
183		Spot	2	Image 1	3	1000000125	486
158		Spot	2	Image 1	3	1000000126	487
194		Spot	2	Image 1	3	1000000127	488
219		Spot	2	Image 1	3	1000000128	489
164		Spot	2	Image 1	3	1000000129	490
174		Spot	2	Image 1	3	1000000130	491
168		Spot	2	Image 1	3	1000000131	492
162		Spot	2	Image 1	3	1000000132	493
209		Spot	2	Image 1	3	1000000133	494
181		Spot	2	Image 1	3	1000000134	495
180		Spot	2	Image 1	3	1000000135	496
161		Spot	2	Image 1	3	1000000136	497
332		Spot	2	Image 1	3	1000000137	498
158		Spot	2	Image 1	3	1000000138	499
174		Spot	2	Image 1	3	1000000140	500
302		Spot	2	Image 1	3	1000000141	501
168		Spot	2	Image 1	3	1000000142	502
177		Spot	2	Image 1	3	1000000143	503
169		Spot	2	Image 1	3	1000000144	504
245		Spot	2	Image 1	3	1000000145	505
197		Spot	2	Image 1	3	1000000146	506
296		Spot	2	Image 1	3	1000000147	507
154		Spot	2	Image 1	3	1000000148	508
371		Spot	2	Image 1	3	1000000149	509
359		Spot	2	Image 1	3	1000000150	510
199		Spot	2	Image 1	3	1000000151	511
160		Spot	2	Image 1	3	1000000152	512
223		Spot	2	Image 1	3	1000000153	513
209		Spot	2	Image 1	3	1000000154	514
181		Spot	2	Image 1	3	1000000155	515
258		Spot	2	Image 1	3	1000000156	516
311		Spot	2	Image 1	3	1000000157	517
366		Spot	2	Image 1	3	1000000158	518
187		Spot	2	Image 1	3	1000000159	519
268		Spot	2	Image 1	3	1000000160	520
176		Spot	2	Image 1	3	1000000162	521
264		Spot	2	Image 1	3	1000000161	522
233		Spot	2	Image 1	3	1000000163	523
227		Spot	2	Image 1	3	1000000164	524
308		Spot	2	Image 1	3	1000000165	525
224		Spot	2	Image 1	3	1000000166	526
214		Spot	2	Image 1	3	1000000167	527
176		Spot	2	Image 1	3	1000000168	528
318		Spot	2	Image 1	3	1000000169	529
292		Spot	2	Image 1	3	1000000170	530
176		Spot	2	Image 1	3	1000000171	531
223		Spot	2	Image 1	3	1000000172	532
192		Spot	2	Image 1	3	1000000173	533
157		Spot	2	Image 1	4	1000000000	534
154		Spot	2	Image 1	4	1000000001	535
174		Spot	2	Image 1	4	1000000002	536
170		Spot	2	Image 1	4	1000000003	537
225		Spot	2	Image 1	4	1000000004	538
236		Spot	2	Image 1	4	1000000005	539
148		Spot	2	Image 1	4	1000000006	540
199		Spot	2	Image 1	4	1000000007	541
227		Spot	2	Image 1	4	1000000008	542
226		Spot	2	Image 1	4	1000000009	543
164		Spot	2	Image 1	4	1000000010	544
232		Spot	2	Image 1	4	1000000011	545
248		Spot	2	Image 1	4	1000000013	546
284		Spot	2	Image 1	4	1000000014	547
172		Spot	2	Image 1	4	1000000012	548
249		Spot	2	Image 1	4	1000000015	549
216		Spot	2	Image 1	4	1000000016	550
201		Spot	2	Image 1	4	1000000017	551
162		Spot	2	Image 1	4	1000000018	552
211		Spot	2	Image 1	4	1000000019	553
167		Spot	2	Image 1	4	1000000020	554
169		Spot	2	Image 1	4	1000000021	555
277		Spot	2	Image 1	4	1000000022	556
177		Spot	2	Image 1	4	1000000023	557
234		Spot	2	Image 1	4	1000000024	558
166		Spot	2	Image 1	4	1000000025	559
167		Spot	2	Image 1	4	1000000026	560
228		Spot	2	Image 1	4	1000000027	561
174		Spot	2	Image 1	4	1000000028	562
191		Spot	2	Image 1	4	1000000029	563
173		Spot	2	Image 1	4	1000000030	564
184		Spot	2	Image 1	4	1000000031	565
209		Spot	2	Image 1	4	1000000032	566
229		Spot	2	Image 1	4	1000000033	567
162		Spot	2	Image 1	4	1000000034	568
159		Spot	2	Image 1	4	1000000037	569
208		Spot	2	Image 1	4	1000000035	570
185		Spot	2	Image 1	4	1000000036	571
177		Spot	2	Image 1	4	1000000038	572
181		Spot	2	Image 1	4	1000000040	573
168		Spot	2	Image 1	4	1000000039	574
174		Spot	2	Image 1	4	1000000174	575
168		Spot	2	Image 1	4	1000000041	578
165		Spot	2	Image 1	4	1000000044	579
202		Spot	2	Image 1	4	1000000042	580
197		Spot	2	Image 1	4	1000000045	581
225		Spot	2	Image 1	4	1000000043	582
173		Spot	2	Image 1	4	1000000046	583
171		Spot	2	Image 1	4	1000000047	584
191		Spot	2	Image 1	4	1000000048	585
183		Spot	2	Image 1	4	1000000049	586
187		Spot	2	Image 1	4	1000000050	587
174		Spot	2	Image 1	4	1000000052	588
169		Spot	2	Image 1	4	1000000051	589
172		Spot	2	Image 1	4	1000000053	590
158		Spot	2	Image 1	4	1000000054	591
205		Spot	2	Image 1	4	1000000055	592
193		Spot	2	Image 1	4	1000000056	593
165		Spot	2	Image 1	4	1000000057	594
159		Spot	2	Image 1	4	1000000058	595
160		Spot	2	Image 1	4	1000000059	596
166		Spot	2	Image 1	4	1000000060	597
161		Spot	2	Image 1	4	1000000061	598
219		Spot	2	Image 1	4	1000000062	599
180		Spot	2	Image 1	4	1000000063	600
160		Spot	2	Image 1	4	1000000064	601
165		Spot	2	Image 1	4	1000000065	602
171		Spot	2	Image 1	4	1000000066	603
158		Spot	2	Image 1	4	1000000067	604
165		Spot	2	Image 1	4	1000000068	605
199		Spot	2	Image 1	4	1000000069	606
186		Spot	2	Image 1	4	1000000070	607
196		Spot	2	Image 1	4	1000000071	608
200		Spot	2	Image 1	4	1000000072	609
170		Spot	2	Image 1	4	1000000073	610
173		Spot	2	Image 1	4	1000000074	611
161		Spot	2	Image 1	4	1000000076	612
215		Spot	2	Image 1	4	1000000075	613
159		Spot	2	Image 1	4	1000000080	614
259		Spot	2	Image 1	4	1000000077	615
201		Spot	2	Image 1	4	1000000078	616
168		Spot	2	Image 1	4	1000000079	617
166		Spot	2	Image 1	4	1000000082	618
198		Spot	2	Image 1	4	1000000081	619
188		Spot	2	Image 1	4	1000000083	621
209		Spot	2	Image 1	4	1000000085	622
218		Spot	2	Image 1	4	1000000086	623
171		Spot	2	Image 1	4	1000000087	624
170		Spot	2	Image 1	4	1000000084	625
179		Spot	2	Image 1	4	1000000088	626
201		Spot	2	Image 1	4	1000000089	627
179		Spot	2	Image 1	4	1000000090	628
195		Spot	2	Image 1	4	1000000091	629
176		Spot	2	Image 1	4	1000000093	630
161		Spot	2	Image 1	4	1000000092	631
183		Spot	2	Image 1	4	1000000175	632
167		Spot	2	Image 1	4	1000000096	633
173		Spot	2	Image 1	4	1000000094	634
168		Spot	2	Image 1	4	1000000095	635
176		Spot	2	Image 1	4	1000000097	636
174		Spot	2	Image 1	4	1000000098	637
177		Spot	2	Image 1	4	1000000099	638
167		Spot	2	Image 1	4	1000000100	640
188		Spot	2	Image 1	4	1000000101	641
293		Spot	2	Image 1	4	1000000102	642
187		Spot	2	Image 1	4	1000000176	643
183		Spot	2	Image 1	4	1000000103	644
167		Spot	2	Image 1	4	1000000104	645
181		Spot	2	Image 1	4	1000000105	646
181		Spot	2	Image 1	4	1000000108	647
160		Spot	2	Image 1	4	1000000106	648
181		Spot	2	Image 1	4	1000000107	649
185		Spot	2	Image 1	4	1000000109	650
193		Spot	2	Image 1	4	1000000111	651
225		Spot	2	Image 1	4	1000000110	652
162		Spot	2	Image 1	4	1000000112	653
185		Spot	2	Image 1	4	1000000113	654
192		Spot	2	Image 1	4	1000000114	655
181		Spot	2	Image 1	4	1000000115	656
194		Spot	2	Image 1	4	1000000116	657
172		Spot	2	Image 1	4	1000000117	658
145		Spot	2	Image 1	4	1000000118	659
145		Spot	2	Image 1	4	1000000119	660
175		Spot	2	Image 1	4	1000000120	661
170		Spot	2	Image 1	4	1000000121	662
154		Spot	2	Image 1	4	1000000122	663
179		Spot	2	Image 1	4	1000000123	664
208		Spot	2	Image 1	4	1000000124	665
174		Spot	2	Image 1	4	1000000125	666
182		Spot	2	Image 1	4	1000000127	667
184		Spot	2	Image 1	4	1000000126	668
213		Spot	2	Image 1	4	1000000128	669
175		Spot	2	Image 1	4	1000000129	670
183		Spot	2	Image 1	4	1000000130	671
194		Spot	2	Image 1	4	1000000132	672
166		Spot	2	Image 1	4	1000000131	673
202		Spot	2	Image 1	4	1000000133	674
169		Spot	2	Image 1	4	1000000134	675
181		Spot	2	Image 1	4	1000000135	676
173		Spot	2	Image 1	4	1000000136	677
344		Spot	2	Image 1	4	1000000137	678
158		Spot	2	Image 1	4	1000000138	679
182		Spot	2	Image 1	4	1000000139	680
182		Spot	2	Image 1	4	1000000140	681
180		Spot	2	Image 1	4	1000000143	682
319		Spot	2	Image 1	4	1000000141	683
177		Spot	2	Image 1	4	1000000142	684
183		Spot	2	Image 1	4	1000000144	685
249		Spot	2	Image 1	4	1000000145	686
218		Spot	2	Image 1	4	1000000146	687
305		Spot	2	Image 1	4	1000000147	688
175		Spot	2	Image 1	4	1000000148	689
349		Spot	2	Image 1	4	1000000149	690
323		Spot	2	Image 1	4	1000000150	691
192		Spot	2	Image 1	4	1000000151	692
170		Spot	2	Image 1	4	1000000152	693
214		Spot	2	Image 1	4	1000000153	694
226		Spot	2	Image 1	4	1000000154	695
204		Spot	2	Image 1	4	1000000155	696
242		Spot	2	Image 1	4	1000000156	697
293		Spot	2	Image 1	4	1000000157	698
368		Spot	2	Image 1	4	1000000158	699
164		Spot	2	Image 1	4	1000000159	700
214		Spot	2	Image 1	4	1000000160	701
186		Spot	2	Image 1	4	1000000162	702
275		Spot	2	Image 1	4	1000000161	703
226		Spot	2	Image 1	4	1000000163	704
223		Spot	2	Image 1	4	1000000164	705
290		Spot	2	Image 1	4	1000000165	706
226		Spot	2	Image 1	4	1000000166	707
202		Spot	2	Image 1	4	1000000167	708
164		Spot	2	Image 1	4	1000000168	709
319		Spot	2	Image 1	4	1000000169	710
310		Spot	2	Image 1	4	1000000170	711
192		Spot	2	Image 1	4	1000000171	712
211		Spot	2	Image 1	4	1000000172	713
189		Spot	2	Image 1	4	1000000173	714
151		Spot	2	Image 1	5	1000000000	715
179		Spot	2	Image 1	5	1000000001	716
149		Spot	2	Image 1	5	1000000002	717
202		Spot	2	Image 1	5	1000000004	718
168		Spot	2	Image 1	5	1000000003	719
215		Spot	2	Image 1	5	1000000005	720
178		Spot	2	Image 1	5	1000000006	721
160		Spot	2	Image 1	5	1000000007	722
236		Spot	2	Image 1	5	1000000008	723
186		Spot	2	Image 1	5	1000000009	724
161		Spot	2	Image 1	5	1000000010	725
238		Spot	2	Image 1	5	1000000011	726
223		Spot	2	Image 1	5	1000000013	727
286		Spot	2	Image 1	5	1000000014	728
167		Spot	2	Image 1	5	1000000012	729
235		Spot	2	Image 1	5	1000000015	730
238		Spot	2	Image 1	5	1000000017	731
169		Spot	2	Image 1	5	1000000018	732
219		Spot	2	Image 1	5	1000000019	733
180		Spot	2	Image 1	5	1000000020	734
171		Spot	2	Image 1	5	1000000021	735
249		Spot	2	Image 1	5	1000000022	736
178		Spot	2	Image 1	5	1000000023	737
242		Spot	2	Image 1	5	1000000024	738
160		Spot	2	Image 1	5	1000000025	739
163		Spot	2	Image 1	5	1000000026	740
222		Spot	2	Image 1	5	1000000027	741
173		Spot	2	Image 1	5	1000000028	742
200		Spot	2	Image 1	5	1000000029	743
185		Spot	2	Image 1	5	1000000030	744
177		Spot	2	Image 1	5	1000000031	745
217		Spot	2	Image 1	5	1000000032	746
224		Spot	2	Image 1	5	1000000033	747
176		Spot	2	Image 1	5	1000000034	748
173		Spot	2	Image 1	5	1000000037	749
229		Spot	2	Image 1	5	1000000035	750
204		Spot	2	Image 1	5	1000000036	751
187		Spot	2	Image 1	5	1000000038	752
189		Spot	2	Image 1	5	1000000040	753
164		Spot	2	Image 1	5	1000000039	754
187		Spot	2	Image 1	5	1000000174	755
162		Spot	2	Image 1	5	1000000041	758
171		Spot	2	Image 1	5	1000000044	759
194		Spot	2	Image 1	5	1000000042	760
192		Spot	2	Image 1	5	1000000045	761
219		Spot	2	Image 1	5	1000000043	762
173		Spot	2	Image 1	5	1000000046	763
185		Spot	2	Image 1	5	1000000047	764
184		Spot	2	Image 1	5	1000000048	765
154		Spot	2	Image 1	5	1000000177	766
196		Spot	2	Image 1	5	1000000049	767
197		Spot	2	Image 1	5	1000000050	768
190		Spot	2	Image 1	5	1000000051	769
171		Spot	2	Image 1	5	1000000052	770
160		Spot	2	Image 1	5	1000000053	771
206		Spot	2	Image 1	5	1000000054	772
236		Spot	2	Image 1	5	1000000055	773
196		Spot	2	Image 1	5	1000000056	774
177		Spot	2	Image 1	5	1000000057	775
166		Spot	2	Image 1	5	1000000058	776
175		Spot	2	Image 1	5	1000000059	777
172		Spot	2	Image 1	5	1000000060	778
164		Spot	2	Image 1	5	1000000061	779
214		Spot	2	Image 1	5	1000000062	780
186		Spot	2	Image 1	5	1000000063	781
171		Spot	2	Image 1	5	1000000064	782
180		Spot	2	Image 1	5	1000000065	783
188		Spot	2	Image 1	5	1000000066	784
172		Spot	2	Image 1	5	1000000067	785
180		Spot	2	Image 1	5	1000000068	786
178		Spot	2	Image 1	5	1000000070	787
188		Spot	2	Image 1	5	1000000069	788
172		Spot	2	Image 1	5	1000000071	789
170		Spot	2	Image 1	5	1000000072	790
154		Spot	2	Image 1	5	1000000073	791
177		Spot	2	Image 1	5	1000000074	792
164		Spot	2	Image 1	5	1000000076	793
224		Spot	2	Image 1	5	1000000075	794
174		Spot	2	Image 1	5	1000000079	795
274		Spot	2	Image 1	5	1000000077	796
166		Spot	2	Image 1	5	1000000080	797
158		Spot	2	Image 1	5	1000000078	798
178		Spot	2	Image 1	5	1000000082	799
199		Spot	2	Image 1	5	1000000081	800
189		Spot	2	Image 1	5	1000000083	802
211		Spot	2	Image 1	5	1000000085	803
202		Spot	2	Image 1	5	1000000086	804
179		Spot	2	Image 1	5	1000000087	805
165		Spot	2	Image 1	5	1000000084	806
181		Spot	2	Image 1	5	1000000088	807
227		Spot	2	Image 1	5	1000000089	808
165		Spot	2	Image 1	5	1000000090	809
197		Spot	2	Image 1	5	1000000091	810
188		Spot	2	Image 1	5	1000000093	811
166		Spot	2	Image 1	5	1000000092	812
178		Spot	2	Image 1	5	1000000175	813
149		Spot	2	Image 1	5	1000000094	814
156		Spot	2	Image 1	5	1000000096	815
206		Spot	2	Image 1	5	1000000095	816
175		Spot	2	Image 1	5	1000000097	817
178		Spot	2	Image 1	5	1000000098	818
171		Spot	2	Image 1	5	1000000099	819
171		Spot	2	Image 1	5	1000000100	821
222		Spot	2	Image 1	5	1000000101	822
337		Spot	2	Image 1	5	1000000102	823
170		Spot	2	Image 1	5	1000000176	824
174		Spot	2	Image 1	5	1000000103	825
167		Spot	2	Image 1	5	1000000104	826
181		Spot	2	Image 1	5	1000000105	827
167		Spot	2	Image 1	5	1000000108	828
191		Spot	2	Image 1	5	1000000107	829
164		Spot	2	Image 1	5	1000000106	830
183		Spot	2	Image 1	5	1000000109	831
179		Spot	2	Image 1	5	1000000111	832
227		Spot	2	Image 1	5	1000000110	833
170		Spot	2	Image 1	5	1000000112	834
162		Spot	2	Image 1	5	1000000113	835
197		Spot	2	Image 1	5	1000000114	836
183		Spot	2	Image 1	5	1000000115	837
178		Spot	2	Image 1	5	1000000116	838
166		Spot	2	Image 1	5	1000000117	839
152		Spot	2	Image 1	5	1000000118	840
155		Spot	2	Image 1	5	1000000119	841
186		Spot	2	Image 1	5	1000000120	842
185		Spot	2	Image 1	5	1000000121	843
159		Spot	2	Image 1	5	1000000122	844
223		Spot	2	Image 1	5	1000000124	845
161		Spot	2	Image 1	5	1000000123	846
198		Spot	2	Image 1	5	1000000125	847
212		Spot	2	Image 1	5	1000000128	848
170		Spot	2	Image 1	5	1000000126	849
181		Spot	2	Image 1	5	1000000127	850
165		Spot	2	Image 1	5	1000000129	851
188		Spot	2	Image 1	5	1000000130	852
156		Spot	2	Image 1	5	1000000131	853
187		Spot	2	Image 1	5	1000000132	854
196		Spot	2	Image 1	5	1000000133	855
185		Spot	2	Image 1	5	1000000135	856
161		Spot	2	Image 1	5	1000000134	857
167		Spot	2	Image 1	5	1000000136	858
333		Spot	2	Image 1	5	1000000137	859
181		Spot	2	Image 1	5	1000000138	860
189		Spot	2	Image 1	5	1000000139	861
168		Spot	2	Image 1	5	1000000140	862
186		Spot	2	Image 1	5	1000000143	863
321		Spot	2	Image 1	5	1000000141	864
169		Spot	2	Image 1	5	1000000142	865
183		Spot	2	Image 1	5	1000000144	866
269		Spot	2	Image 1	5	1000000145	867
195		Spot	2	Image 1	5	1000000146	868
314		Spot	2	Image 1	5	1000000147	869
160		Spot	2	Image 1	5	1000000148	870
335		Spot	2	Image 1	5	1000000149	871
332		Spot	2	Image 1	5	1000000150	872
193		Spot	2	Image 1	5	1000000151	873
156		Spot	2	Image 1	5	1000000152	874
202		Spot	2	Image 1	5	1000000153	875
199		Spot	2	Image 1	5	1000000154	876
168		Spot	2	Image 1	5	1000000155	877
252		Spot	2	Image 1	5	1000000156	878
296		Spot	2	Image 1	5	1000000157	879
396		Spot	2	Image 1	5	1000000158	880
171		Spot	2	Image 1	5	1000000159	881
216		Spot	2	Image 1	5	1000000160	882
168		Spot	2	Image 1	5	1000000162	883
272		Spot	2	Image 1	5	1000000161	884
223		Spot	2	Image 1	5	1000000163	885
212		Spot	2	Image 1	5	1000000164	886
287		Spot	2	Image 1	5	1000000165	887
234		Spot	2	Image 1	5	1000000166	888
212		Spot	2	Image 1	5	1000000167	889
182		Spot	2	Image 1	5	1000000168	890
325		Spot	2	Image 1	5	1000000169	891
276		Spot	2	Image 1	5	1000000170	892
173		Spot	2	Image 1	5	1000000171	893
214		Spot	2	Image 1	5	1000000172	894
177		Spot	2	Image 1	5	1000000173	895
157		Spot	2	Image 1	6	1000000000	896
164		Spot	2	Image 1	6	1000000001	897
233		Spot	2	Image 1	6	1000000005	898
214		Spot	2	Image 1	6	1000000004	899
164		Spot	2	Image 1	6	1000000003	900
161		Spot	2	Image 1	6	1000000006	901
165		Spot	2	Image 1	6	1000000007	902
226		Spot	2	Image 1	6	1000000008	903
180		Spot	2	Image 1	6	1000000009	904
168		Spot	2	Image 1	6	1000000010	905
232		Spot	2	Image 1	6	1000000011	906
210		Spot	2	Image 1	6	1000000013	907
275		Spot	2	Image 1	6	1000000014	908
174		Spot	2	Image 1	6	1000000012	909
253		Spot	2	Image 1	6	1000000015	910
206		Spot	2	Image 1	6	1000000016	911
215		Spot	2	Image 1	6	1000000017	912
177		Spot	2	Image 1	6	1000000018	913
217		Spot	2	Image 1	6	1000000019	914
159		Spot	2	Image 1	6	1000000020	915
173		Spot	2	Image 1	6	1000000021	916
280		Spot	2	Image 1	6	1000000022	917
167		Spot	2	Image 1	6	1000000023	918
254		Spot	2	Image 1	6	1000000024	919
163		Spot	2	Image 1	6	1000000025	920
159		Spot	2	Image 1	6	1000000026	921
214		Spot	2	Image 1	6	1000000027	922
196		Spot	2	Image 1	6	1000000028	923
186		Spot	2	Image 1	6	1000000029	924
189		Spot	2	Image 1	6	1000000030	925
180		Spot	2	Image 1	6	1000000031	926
220		Spot	2	Image 1	6	1000000032	927
224		Spot	2	Image 1	6	1000000033	928
174		Spot	2	Image 1	6	1000000034	929
169		Spot	2	Image 1	6	1000000037	930
220		Spot	2	Image 1	6	1000000035	931
201		Spot	2	Image 1	6	1000000036	932
172		Spot	2	Image 1	6	1000000038	933
171		Spot	2	Image 1	6	1000000040	934
166		Spot	2	Image 1	6	1000000039	935
183		Spot	2	Image 1	6	1000000174	936
185		Spot	2	Image 1	6	1000000041	939
193		Spot	2	Image 1	6	1000000042	940
167		Spot	2	Image 1	6	1000000044	941
193		Spot	2	Image 1	6	1000000045	942
213		Spot	2	Image 1	6	1000000043	943
165		Spot	2	Image 1	6	1000000046	944
168		Spot	2	Image 1	6	1000000047	945
203		Spot	2	Image 1	6	1000000048	946
194		Spot	2	Image 1	6	1000000049	947
178		Spot	2	Image 1	6	1000000050	948
175		Spot	2	Image 1	6	1000000051	949
160		Spot	2	Image 1	6	1000000052	950
159		Spot	2	Image 1	6	1000000053	951
173		Spot	2	Image 1	6	1000000054	952
200		Spot	2	Image 1	6	1000000055	953
193		Spot	2	Image 1	6	1000000056	954
197		Spot	2	Image 1	6	1000000057	955
159		Spot	2	Image 1	6	1000000058	956
190		Spot	2	Image 1	6	1000000059	957
166		Spot	2	Image 1	6	1000000060	958
163		Spot	2	Image 1	6	1000000061	959
212		Spot	2	Image 1	6	1000000062	960
187		Spot	2	Image 1	6	1000000063	961
175		Spot	2	Image 1	6	1000000064	962
169		Spot	2	Image 1	6	1000000065	963
182		Spot	2	Image 1	6	1000000066	964
183		Spot	2	Image 1	6	1000000067	965
160		Spot	2	Image 1	6	1000000068	966
208		Spot	2	Image 1	6	1000000069	967
180		Spot	2	Image 1	6	1000000070	968
167		Spot	2	Image 1	6	1000000071	969
192		Spot	2	Image 1	6	1000000072	970
170		Spot	2	Image 1	6	1000000073	971
180		Spot	2	Image 1	6	1000000074	972
173		Spot	2	Image 1	6	1000000076	973
202		Spot	2	Image 1	6	1000000075	974
171		Spot	2	Image 1	6	1000000080	975
179		Spot	2	Image 1	6	1000000078	976
189		Spot	2	Image 1	6	1000000079	977
239		Spot	2	Image 1	6	1000000077	978
184		Spot	2	Image 1	6	1000000081	979
184		Spot	2	Image 1	6	1000000082	980
181		Spot	2	Image 1	6	1000000083	982
355		Spot	2	Image 1	6	1000000178	983
221		Spot	2	Image 1	6	1000000085	984
223		Spot	2	Image 1	6	1000000086	985
180		Spot	2	Image 1	6	1000000087	986
185		Spot	2	Image 1	6	1000000084	987
178		Spot	2	Image 1	6	1000000088	988
197		Spot	2	Image 1	6	1000000089	989
190		Spot	2	Image 1	6	1000000090	990
211		Spot	2	Image 1	6	1000000091	991
171		Spot	2	Image 1	6	1000000093	992
174		Spot	2	Image 1	6	1000000092	993
199		Spot	2	Image 1	6	1000000175	994
168		Spot	2	Image 1	6	1000000096	995
178		Spot	2	Image 1	6	1000000094	996
187		Spot	2	Image 1	6	1000000095	997
178		Spot	2	Image 1	6	1000000097	998
183		Spot	2	Image 1	6	1000000098	999
190		Spot	2	Image 1	6	1000000099	1000
169		Spot	2	Image 1	6	1000000100	1001
184		Spot	2	Image 1	6	1000000101	1002
297		Spot	2	Image 1	6	1000000102	1003
173		Spot	2	Image 1	6	1000000176	1004
185		Spot	2	Image 1	6	1000000103	1005
174		Spot	2	Image 1	6	1000000104	1006
179		Spot	2	Image 1	6	1000000105	1007
183		Spot	2	Image 1	6	1000000108	1008
203		Spot	2	Image 1	6	1000000107	1009
173		Spot	2	Image 1	6	1000000106	1010
195		Spot	2	Image 1	6	1000000109	1011
256		Spot	2	Image 1	6	1000000110	1012
180		Spot	2	Image 1	6	1000000111	1013
160		Spot	2	Image 1	6	1000000112	1014
147		Spot	2	Image 1	6	1000000113	1015
172		Spot	2	Image 1	6	1000000114	1016
185		Spot	2	Image 1	6	1000000115	1017
193		Spot	2	Image 1	6	1000000116	1018
174		Spot	2	Image 1	6	1000000117	1019
150		Spot	2	Image 1	6	1000000118	1020
147		Spot	2	Image 1	6	1000000119	1021
191		Spot	2	Image 1	6	1000000120	1022
170		Spot	2	Image 1	6	1000000121	1023
166		Spot	2	Image 1	6	1000000122	1024
161		Spot	2	Image 1	6	1000000123	1025
219		Spot	2	Image 1	6	1000000124	1026
165		Spot	2	Image 1	6	1000000125	1027
179		Spot	2	Image 1	6	1000000126	1028
209		Spot	2	Image 1	6	1000000127	1029
211		Spot	2	Image 1	6	1000000128	1030
156		Spot	2	Image 1	6	1000000129	1031
184		Spot	2	Image 1	6	1000000130	1032
161		Spot	2	Image 1	6	1000000131	1033
197		Spot	2	Image 1	6	1000000132	1034
189		Spot	2	Image 1	6	1000000133	1035
172		Spot	2	Image 1	6	1000000134	1036
207		Spot	2	Image 1	6	1000000135	1037
157		Spot	2	Image 1	6	1000000136	1038
344		Spot	2	Image 1	6	1000000137	1039
177		Spot	2	Image 1	6	1000000138	1040
175		Spot	2	Image 1	6	1000000139	1041
180		Spot	2	Image 1	6	1000000140	1042
171		Spot	2	Image 1	6	1000000143	1043
290		Spot	2	Image 1	6	1000000141	1044
175		Spot	2	Image 1	6	1000000142	1045
188		Spot	2	Image 1	6	1000000144	1046
254		Spot	2	Image 1	6	1000000145	1047
203		Spot	2	Image 1	6	1000000146	1048
287		Spot	2	Image 1	6	1000000147	1049
159		Spot	2	Image 1	6	1000000148	1050
347		Spot	2	Image 1	6	1000000149	1051
352		Spot	2	Image 1	6	1000000150	1052
200		Spot	2	Image 1	6	1000000151	1053
156		Spot	2	Image 1	6	1000000152	1054
205		Spot	2	Image 1	6	1000000153	1055
193		Spot	2	Image 1	6	1000000154	1056
175		Spot	2	Image 1	6	1000000155	1057
234		Spot	2	Image 1	6	1000000156	1058
310		Spot	2	Image 1	6	1000000157	1059
394		Spot	2	Image 1	6	1000000158	1060
181		Spot	2	Image 1	6	1000000159	1061
226		Spot	2	Image 1	6	1000000160	1062
203		Spot	2	Image 1	6	1000000162	1063
266		Spot	2	Image 1	6	1000000161	1064
229		Spot	2	Image 1	6	1000000163	1065
213		Spot	2	Image 1	6	1000000164	1066
326		Spot	2	Image 1	6	1000000165	1067
227		Spot	2	Image 1	6	1000000166	1068
231		Spot	2	Image 1	6	1000000167	1069
166		Spot	2	Image 1	6	1000000168	1070
338		Spot	2	Image 1	6	1000000169	1071
285		Spot	2	Image 1	6	1000000170	1072
192		Spot	2	Image 1	6	1000000171	1073
231		Spot	2	Image 1	6	1000000172	1074
190		Spot	2	Image 1	6	1000000173	1075
175		Spot	2	Image 1	7	1000000000	1076
152		Spot	2	Image 1	7	1000000001	1077
166		Spot	2	Image 1	7	1000000002	1078
201		Spot	2	Image 1	7	1000000004	1079
218		Spot	2	Image 1	7	1000000005	1080
176		Spot	2	Image 1	7	1000000003	1081
158		Spot	2	Image 1	7	1000000006	1082
180		Spot	2	Image 1	7	1000000007	1083
224		Spot	2	Image 1	7	1000000008	1084
199		Spot	2	Image 1	7	1000000009	1085
233		Spot	2	Image 1	7	1000000011	1086
214		Spot	2	Image 1	7	1000000013	1087
277		Spot	2	Image 1	7	1000000014	1088
169		Spot	2	Image 1	7	1000000012	1089
263		Spot	2	Image 1	7	1000000015	1090
221		Spot	2	Image 1	7	1000000016	1091
214		Spot	2	Image 1	7	1000000017	1092
188		Spot	2	Image 1	7	1000000018	1093
214		Spot	2	Image 1	7	1000000019	1094
163		Spot	2	Image 1	7	1000000020	1095
175		Spot	2	Image 1	7	1000000021	1096
275		Spot	2	Image 1	7	1000000022	1097
182		Spot	2	Image 1	7	1000000023	1098
249		Spot	2	Image 1	7	1000000024	1099
190		Spot	2	Image 1	7	1000000025	1100
164		Spot	2	Image 1	7	1000000026	1101
227		Spot	2	Image 1	7	1000000027	1102
182		Spot	2	Image 1	7	1000000028	1103
184		Spot	2	Image 1	7	1000000029	1104
174		Spot	2	Image 1	7	1000000030	1105
178		Spot	2	Image 1	7	1000000031	1106
201		Spot	2	Image 1	7	1000000032	1107
233		Spot	2	Image 1	7	1000000033	1108
169		Spot	2	Image 1	7	1000000034	1109
203		Spot	2	Image 1	7	1000000035	1110
172		Spot	2	Image 1	7	1000000037	1111
202		Spot	2	Image 1	7	1000000036	1112
168		Spot	2	Image 1	7	1000000038	1113
177		Spot	2	Image 1	7	1000000040	1114
185		Spot	2	Image 1	7	1000000174	1115
170		Spot	2	Image 1	7	1000000039	1116
173		Spot	2	Image 1	7	1000000041	1119
194		Spot	2	Image 1	7	1000000042	1120
159		Spot	2	Image 1	7	1000000044	1121
193		Spot	2	Image 1	7	1000000045	1122
210		Spot	2	Image 1	7	1000000043	1123
163		Spot	2	Image 1	7	1000000046	1124
170		Spot	2	Image 1	7	1000000047	1125
230		Spot	2	Image 1	7	1000000048	1126
190		Spot	2	Image 1	7	1000000049	1127
202		Spot	2	Image 1	7	1000000050	1128
169		Spot	2	Image 1	7	1000000051	1129
177		Spot	2	Image 1	7	1000000052	1130
160		Spot	2	Image 1	7	1000000053	1131
161		Spot	2	Image 1	7	1000000054	1132
199		Spot	2	Image 1	7	1000000055	1133
189		Spot	2	Image 1	7	1000000056	1134
158		Spot	2	Image 1	7	1000000057	1135
166		Spot	2	Image 1	7	1000000058	1136
158		Spot	2	Image 1	7	1000000059	1137
177		Spot	2	Image 1	7	1000000061	1138
168		Spot	2	Image 1	7	1000000060	1139
220		Spot	2	Image 1	7	1000000062	1140
175		Spot	2	Image 1	7	1000000063	1141
170		Spot	2	Image 1	7	1000000064	1142
168		Spot	2	Image 1	7	1000000065	1143
169		Spot	2	Image 1	7	1000000066	1144
176		Spot	2	Image 1	7	1000000068	1145
193		Spot	2	Image 1	7	1000000067	1146
197		Spot	2	Image 1	7	1000000069	1147
168		Spot	2	Image 1	7	1000000070	1148
183		Spot	2	Image 1	7	1000000071	1149
174		Spot	2	Image 1	7	1000000072	1150
150		Spot	2	Image 1	7	1000000073	1151
196		Spot	2	Image 1	7	1000000074	1152
174		Spot	2	Image 1	7	1000000076	1153
214		Spot	2	Image 1	7	1000000075	1154
183		Spot	2	Image 1	7	1000000080	1155
249		Spot	2	Image 1	7	1000000077	1156
172		Spot	2	Image 1	7	1000000078	1157
190		Spot	2	Image 1	7	1000000079	1158
157		Spot	2	Image 1	7	1000000082	1159
188		Spot	2	Image 1	7	1000000081	1160
175		Spot	2	Image 1	7	1000000083	1162
357		Spot	2	Image 1	7	1000000178	1163
207		Spot	2	Image 1	7	1000000085	1164
163		Spot	2	Image 1	7	1000000084	1165
217		Spot	2	Image 1	7	1000000086	1166
177		Spot	2	Image 1	7	1000000087	1167
184		Spot	2	Image 1	7	1000000088	1168
193		Spot	2	Image 1	7	1000000089	1169
213		Spot	2	Image 1	7	1000000090	1170
201		Spot	2	Image 1	7	1000000091	1171
170		Spot	2	Image 1	7	1000000093	1172
163		Spot	2	Image 1	7	1000000092	1173
192		Spot	2	Image 1	7	1000000175	1174
176		Spot	2	Image 1	7	1000000095	1175
186		Spot	2	Image 1	7	1000000094	1176
166		Spot	2	Image 1	7	1000000096	1177
170		Spot	2	Image 1	7	1000000097	1178
250		Spot	2	Image 1	7	1000000098	1179
157		Spot	2	Image 1	7	1000000099	1180
168		Spot	2	Image 1	7	1000000100	1182
203		Spot	2	Image 1	7	1000000101	1183
265		Spot	2	Image 1	7	1000000102	1184
179		Spot	2	Image 1	7	1000000103	1185
178		Spot	2	Image 1	7	1000000104	1186
173		Spot	2	Image 1	7	1000000105	1187
171		Spot	2	Image 1	7	1000000106	1188
158		Spot	2	Image 1	7	1000000107	1189
173		Spot	2	Image 1	7	1000000108	1190
187		Spot	2	Image 1	7	1000000109	1191
180		Spot	2	Image 1	7	1000000111	1192
231		Spot	2	Image 1	7	1000000110	1193
166		Spot	2	Image 1	7	1000000112	1194
181		Spot	2	Image 1	7	1000000113	1195
163		Spot	2	Image 1	7	1000000114	1196
199		Spot	2	Image 1	7	1000000115	1197
186		Spot	2	Image 1	7	1000000116	1198
169		Spot	2	Image 1	7	1000000117	1199
171		Spot	2	Image 1	7	1000000118	1200
152		Spot	2	Image 1	7	1000000119	1201
170		Spot	2	Image 1	7	1000000120	1202
162		Spot	2	Image 1	7	1000000121	1203
175		Spot	2	Image 1	7	1000000122	1204
223		Spot	2	Image 1	7	1000000124	1205
156		Spot	2	Image 1	7	1000000123	1206
174		Spot	2	Image 1	7	1000000125	1207
181		Spot	2	Image 1	7	1000000126	1208
188		Spot	2	Image 1	7	1000000127	1209
158		Spot	2	Image 1	7	1000000129	1210
190		Spot	2	Image 1	7	1000000130	1211
161		Spot	2	Image 1	7	1000000131	1212
189		Spot	2	Image 1	7	1000000132	1213
216		Spot	2	Image 1	7	1000000133	1214
189		Spot	2	Image 1	7	1000000134	1215
182		Spot	2	Image 1	7	1000000135	1216
178		Spot	2	Image 1	7	1000000136	1217
352		Spot	2	Image 1	7	1000000137	1218
167		Spot	2	Image 1	7	1000000138	1219
180		Spot	2	Image 1	7	1000000139	1220
176		Spot	2	Image 1	7	1000000140	1221
163		Spot	2	Image 1	7	1000000143	1222
299		Spot	2	Image 1	7	1000000141	1223
170		Spot	2	Image 1	7	1000000142	1224
174		Spot	2	Image 1	7	1000000144	1225
243		Spot	2	Image 1	7	1000000145	1226
203		Spot	2	Image 1	7	1000000146	1227
291		Spot	2	Image 1	7	1000000147	1228
177		Spot	2	Image 1	7	1000000148	1229
332		Spot	2	Image 1	7	1000000149	1230
329		Spot	2	Image 1	7	1000000150	1231
190		Spot	2	Image 1	7	1000000151	1232
181		Spot	2	Image 1	7	1000000152	1233
210		Spot	2	Image 1	7	1000000153	1234
189		Spot	2	Image 1	7	1000000154	1235
173		Spot	2	Image 1	7	1000000155	1236
242		Spot	2	Image 1	7	1000000156	1237
312		Spot	2	Image 1	7	1000000157	1238
381		Spot	2	Image 1	7	1000000158	1239
171		Spot	2	Image 1	7	1000000159	1240
219		Spot	2	Image 1	7	1000000160	1241
266		Spot	2	Image 1	7	1000000161	1242
169		Spot	2	Image 1	7	1000000162	1243
259		Spot	2	Image 1	7	1000000163	1244
213		Spot	2	Image 1	7	1000000164	1245
288		Spot	2	Image 1	7	1000000165	1246
229		Spot	2	Image 1	7	1000000166	1247
200		Spot	2	Image 1	7	1000000167	1248
167		Spot	2	Image 1	7	1000000168	1249
335		Spot	2	Image 1	7	1000000169	1250
276		Spot	2	Image 1	7	1000000170	1251
187		Spot	2	Image 1	7	1000000171	1252
199		Spot	2	Image 1	7	1000000172	1253
163		Spot	2	Image 1	7	1000000173	1254
154		Spot	2	Image 1	8	1000000000	1255
181		Spot	2	Image 1	8	1000000001	1256
215		Spot	2	Image 1	8	1000000005	1257
211		Spot	2	Image 1	8	1000000004	1258
166		Spot	2	Image 1	8	1000000003	1259
175		Spot	2	Image 1	8	1000000006	1260
156		Spot	2	Image 1	8	1000000007	1261
222		Spot	2	Image 1	8	1000000008	1262
193		Spot	2	Image 1	8	1000000009	1263
156		Spot	2	Image 1	8	1000000010	1264
232		Spot	2	Image 1	8	1000000011	1265
318		Spot	2	Image 1	8	1000000014	1266
171		Spot	2	Image 1	8	1000000012	1267
220		Spot	2	Image 1	8	1000000013	1268
242		Spot	2	Image 1	8	1000000015	1269
212		Spot	2	Image 1	8	1000000016	1270
209		Spot	2	Image 1	8	1000000017	1271
163		Spot	2	Image 1	8	1000000018	1272
203		Spot	2	Image 1	8	1000000019	1273
161		Spot	2	Image 1	8	1000000020	1274
192		Spot	2	Image 1	8	1000000021	1275
252		Spot	2	Image 1	8	1000000022	1276
192		Spot	2	Image 1	8	1000000023	1277
277		Spot	2	Image 1	8	1000000024	1278
164		Spot	2	Image 1	8	1000000025	1279
173		Spot	2	Image 1	8	1000000026	1280
245		Spot	2	Image 1	8	1000000027	1281
188		Spot	2	Image 1	8	1000000028	1282
207		Spot	2	Image 1	8	1000000029	1283
175		Spot	2	Image 1	8	1000000030	1284
180		Spot	2	Image 1	8	1000000031	1285
207		Spot	2	Image 1	8	1000000032	1286
211		Spot	2	Image 1	8	1000000033	1287
183		Spot	2	Image 1	8	1000000034	1288
196		Spot	2	Image 1	8	1000000035	1289
174		Spot	2	Image 1	8	1000000037	1290
206		Spot	2	Image 1	8	1000000036	1291
172		Spot	2	Image 1	8	1000000038	1292
175		Spot	2	Image 1	8	1000000040	1293
182		Spot	2	Image 1	8	1000000174	1294
183		Spot	2	Image 1	8	1000000039	1295
164		Spot	2	Image 1	8	1000000041	1298
202		Spot	2	Image 1	8	1000000042	1299
154		Spot	2	Image 1	8	1000000044	1300
235		Spot	2	Image 1	8	1000000043	1301
190		Spot	2	Image 1	8	1000000045	1302
158		Spot	2	Image 1	8	1000000046	1303
177		Spot	2	Image 1	8	1000000047	1304
254		Spot	2	Image 1	8	1000000048	1305
165		Spot	2	Image 1	8	1000000177	1306
197		Spot	2	Image 1	8	1000000049	1307
174		Spot	2	Image 1	8	1000000050	1308
162		Spot	2	Image 1	8	1000000052	1309
189		Spot	2	Image 1	8	1000000051	1310
183		Spot	2	Image 1	8	1000000053	1311
174		Spot	2	Image 1	8	1000000054	1312
221		Spot	2	Image 1	8	1000000055	1313
189		Spot	2	Image 1	8	1000000056	1314
152		Spot	2	Image 1	8	1000000057	1315
172		Spot	2	Image 1	8	1000000058	1316
172		Spot	2	Image 1	8	1000000059	1317
169		Spot	2	Image 1	8	1000000061	1318
177		Spot	2	Image 1	8	1000000060	1319
229		Spot	2	Image 1	8	1000000062	1320
182		Spot	2	Image 1	8	1000000063	1321
157		Spot	2	Image 1	8	1000000065	1322
161		Spot	2	Image 1	8	1000000064	1323
167		Spot	2	Image 1	8	1000000066	1324
177		Spot	2	Image 1	8	1000000067	1325
170		Spot	2	Image 1	8	1000000068	1326
205		Spot	2	Image 1	8	1000000069	1327
185		Spot	2	Image 1	8	1000000070	1328
176		Spot	2	Image 1	8	1000000071	1329
187		Spot	2	Image 1	8	1000000072	1330
163		Spot	2	Image 1	8	1000000073	1331
166		Spot	2	Image 1	8	1000000074	1332
159		Spot	2	Image 1	8	1000000076	1333
211		Spot	2	Image 1	8	1000000075	1334
168		Spot	2	Image 1	8	1000000080	1335
165		Spot	2	Image 1	8	1000000078	1336
169		Spot	2	Image 1	8	1000000079	1337
258		Spot	2	Image 1	8	1000000077	1338
190		Spot	2	Image 1	8	1000000081	1339
156		Spot	2	Image 1	8	1000000082	1340
170		Spot	2	Image 1	8	1000000083	1342
206		Spot	2	Image 1	8	1000000085	1343
202		Spot	2	Image 1	8	1000000086	1344
189		Spot	2	Image 1	8	1000000087	1345
172		Spot	2	Image 1	8	1000000084	1346
176		Spot	2	Image 1	8	1000000088	1347
194		Spot	2	Image 1	8	1000000089	1348
177		Spot	2	Image 1	8	1000000090	1349
218		Spot	2	Image 1	8	1000000091	1350
167		Spot	2	Image 1	8	1000000093	1351
161		Spot	2	Image 1	8	1000000092	1352
179		Spot	2	Image 1	8	1000000175	1353
161		Spot	2	Image 1	8	1000000094	1354
178		Spot	2	Image 1	8	1000000096	1355
161		Spot	2	Image 1	8	1000000095	1356
175		Spot	2	Image 1	8	1000000097	1357
190		Spot	2	Image 1	8	1000000098	1358
159		Spot	2	Image 1	8	1000000099	1359
161		Spot	2	Image 1	8	1000000100	1361
192		Spot	2	Image 1	8	1000000101	1362
287		Spot	2	Image 1	8	1000000102	1363
167		Spot	2	Image 1	8	1000000176	1364
188		Spot	2	Image 1	8	1000000103	1365
169		Spot	2	Image 1	8	1000000104	1366
214		Spot	2	Image 1	8	1000000105	1367
199		Spot	2	Image 1	8	1000000108	1368
172		Spot	2	Image 1	8	1000000106	1369
181		Spot	2	Image 1	8	1000000107	1370
188		Spot	2	Image 1	8	1000000109	1371
187		Spot	2	Image 1	8	1000000111	1372
247		Spot	2	Image 1	8	1000000110	1373
184		Spot	2	Image 1	8	1000000112	1374
155		Spot	2	Image 1	8	1000000113	1375
180		Spot	2	Image 1	8	1000000114	1376
182		Spot	2	Image 1	8	1000000115	1377
158		Spot	2	Image 1	8	1000000116	1378
166		Spot	2	Image 1	8	1000000117	1379
171		Spot	2	Image 1	8	1000000118	1380
147		Spot	2	Image 1	8	1000000119	1381
180		Spot	2	Image 1	8	1000000120	1382
182		Spot	2	Image 1	8	1000000122	1383
153		Spot	2	Image 1	8	1000000121	1384
173		Spot	2	Image 1	8	1000000123	1385
216		Spot	2	Image 1	8	1000000124	1386
193		Spot	2	Image 1	8	1000000125	1387
168		Spot	2	Image 1	8	1000000126	1388
179		Spot	2	Image 1	8	1000000127	1389
230		Spot	2	Image 1	8	1000000128	1390
163		Spot	2	Image 1	8	1000000129	1391
174		Spot	2	Image 1	8	1000000130	1392
159		Spot	2	Image 1	8	1000000131	1393
169		Spot	2	Image 1	8	1000000132	1394
194		Spot	2	Image 1	8	1000000133	1395
205		Spot	2	Image 1	8	1000000134	1396
190		Spot	2	Image 1	8	1000000135	1397
150		Spot	2	Image 1	8	1000000136	1398
315		Spot	2	Image 1	8	1000000137	1399
162		Spot	2	Image 1	8	1000000138	1400
181		Spot	2	Image 1	8	1000000139	1401
194		Spot	2	Image 1	8	1000000140	1402
295		Spot	2	Image 1	8	1000000141	1403
198		Spot	2	Image 1	8	1000000143	1404
191		Spot	2	Image 1	8	1000000142	1405
185		Spot	2	Image 1	8	1000000144	1406
247		Spot	2	Image 1	8	1000000145	1407
206		Spot	2	Image 1	8	1000000146	1408
314		Spot	2	Image 1	8	1000000147	1409
156		Spot	2	Image 1	8	1000000148	1410
345		Spot	2	Image 1	8	1000000149	1411
331		Spot	2	Image 1	8	1000000150	1412
193		Spot	2	Image 1	8	1000000151	1413
169		Spot	2	Image 1	8	1000000152	1414
194		Spot	2	Image 1	8	1000000153	1415
185		Spot	2	Image 1	8	1000000154	1416
176		Spot	2	Image 1	8	1000000155	1417
297		Spot	2	Image 1	8	1000000157	1418
418		Spot	2	Image 1	8	1000000158	1419
218		Spot	2	Image 1	8	1000000159	1420
243		Spot	2	Image 1	8	1000000160	1421
285		Spot	2	Image 1	8	1000000161	1422
201		Spot	2	Image 1	8	1000000162	1423
265		Spot	2	Image 1	8	1000000163	1424
209		Spot	2	Image 1	8	1000000164	1425
298		Spot	2	Image 1	8	1000000165	1426
209		Spot	2	Image 1	8	1000000166	1427
218		Spot	2	Image 1	8	1000000167	1428
162		Spot	2	Image 1	8	1000000168	1429
319		Spot	2	Image 1	8	1000000169	1430
276		Spot	2	Image 1	8	1000000170	1431
180		Spot	2	Image 1	8	1000000171	1432
198		Spot	2	Image 1	8	1000000172	1433
170		Spot	2	Image 1	8	1000000173	1434
174		Spot	2	Image 1	9	1000000000	1435
178		Spot	2	Image 1	9	1000000001	1436
161		Spot	2	Image 1	9	1000000002	1437
224		Spot	2	Image 1	9	1000000005	1438
233		Spot	2	Image 1	9	1000000004	1439
170		Spot	2	Image 1	9	1000000003	1440
151		Spot	2	Image 1	9	1000000006	1441
185		Spot	2	Image 1	9	1000000007	1442
223		Spot	2	Image 1	9	1000000008	1443
219		Spot	2	Image 1	9	1000000009	1444
234		Spot	2	Image 1	9	1000000011	1445
163		Spot	2	Image 1	9	1000000012	1446
196		Spot	2	Image 1	9	1000000013	1447
279		Spot	2	Image 1	9	1000000014	1448
235		Spot	2	Image 1	9	1000000015	1449
215		Spot	2	Image 1	9	1000000016	1450
213		Spot	2	Image 1	9	1000000017	1451
178		Spot	2	Image 1	9	1000000018	1452
205		Spot	2	Image 1	9	1000000019	1453
174		Spot	2	Image 1	9	1000000020	1454
175		Spot	2	Image 1	9	1000000021	1455
248		Spot	2	Image 1	9	1000000022	1456
167		Spot	2	Image 1	9	1000000023	1457
258		Spot	2	Image 1	9	1000000024	1458
166		Spot	2	Image 1	9	1000000025	1459
161		Spot	2	Image 1	9	1000000026	1460
216		Spot	2	Image 1	9	1000000027	1461
173		Spot	2	Image 1	9	1000000028	1462
186		Spot	2	Image 1	9	1000000029	1463
172		Spot	2	Image 1	9	1000000030	1464
186		Spot	2	Image 1	9	1000000031	1465
202		Spot	2	Image 1	9	1000000032	1466
210		Spot	2	Image 1	9	1000000033	1467
175		Spot	2	Image 1	9	1000000034	1468
270		Spot	2	Image 1	9	1000000035	1469
166		Spot	2	Image 1	9	1000000037	1470
205		Spot	2	Image 1	9	1000000036	1471
213		Spot	2	Image 1	9	1000000038	1472
184		Spot	2	Image 1	9	1000000040	1473
167		Spot	2	Image 1	9	1000000039	1474
190		Spot	2	Image 1	9	1000000174	1475
169		Spot	2	Image 1	9	1000000041	1477
216		Spot	2	Image 1	9	1000000042	1478
161		Spot	2	Image 1	9	1000000044	1479
197		Spot	2	Image 1	9	1000000045	1480
212		Spot	2	Image 1	9	1000000043	1481
162		Spot	2	Image 1	9	1000000046	1482
196		Spot	2	Image 1	9	1000000047	1483
211		Spot	2	Image 1	9	1000000048	1484
155		Spot	2	Image 1	9	1000000177	1485
185		Spot	2	Image 1	9	1000000049	1486
172		Spot	2	Image 1	9	1000000050	1487
182		Spot	2	Image 1	9	1000000051	1488
166		Spot	2	Image 1	9	1000000052	1489
201		Spot	2	Image 1	9	1000000053	1490
177		Spot	2	Image 1	9	1000000054	1491
211		Spot	2	Image 1	9	1000000055	1492
162		Spot	2	Image 1	9	1000000057	1493
218		Spot	2	Image 1	9	1000000056	1494
174		Spot	2	Image 1	9	1000000058	1495
183		Spot	2	Image 1	9	1000000059	1496
170		Spot	2	Image 1	9	1000000061	1497
165		Spot	2	Image 1	9	1000000060	1498
255		Spot	2	Image 1	9	1000000062	1499
190		Spot	2	Image 1	9	1000000063	1500
176		Spot	2	Image 1	9	1000000064	1501
172		Spot	2	Image 1	9	1000000065	1502
197		Spot	2	Image 1	9	1000000066	1503
174		Spot	2	Image 1	9	1000000067	1504
169		Spot	2	Image 1	9	1000000068	1505
203		Spot	2	Image 1	9	1000000069	1506
188		Spot	2	Image 1	9	1000000070	1507
174		Spot	2	Image 1	9	1000000071	1508
183		Spot	2	Image 1	9	1000000072	1509
154		Spot	2	Image 1	9	1000000073	1510
176		Spot	2	Image 1	9	1000000074	1511
154		Spot	2	Image 1	9	1000000076	1512
203		Spot	2	Image 1	9	1000000075	1513
191		Spot	2	Image 1	9	1000000080	1514
180		Spot	2	Image 1	9	1000000079	1515
282		Spot	2	Image 1	9	1000000077	1516
184		Spot	2	Image 1	9	1000000081	1517
156		Spot	2	Image 1	9	1000000082	1518
177		Spot	2	Image 1	9	1000000083	1520
228		Spot	2	Image 1	9	1000000085	1521
207		Spot	2	Image 1	9	1000000086	1522
168		Spot	2	Image 1	9	1000000087	1523
166		Spot	2	Image 1	9	1000000084	1524
178		Spot	2	Image 1	9	1000000088	1525
205		Spot	2	Image 1	9	1000000089	1526
158		Spot	2	Image 1	9	1000000090	1527
215		Spot	2	Image 1	9	1000000091	1528
173		Spot	2	Image 1	9	1000000093	1529
167		Spot	2	Image 1	9	1000000092	1530
160		Spot	2	Image 1	9	1000000094	1531
189		Spot	2	Image 1	9	1000000175	1532
161		Spot	2	Image 1	9	1000000095	1533
160		Spot	2	Image 1	9	1000000096	1534
199		Spot	2	Image 1	9	1000000097	1535
189		Spot	2	Image 1	9	1000000098	1536
161		Spot	2	Image 1	9	1000000099	1537
192		Spot	2	Image 1	9	1000000100	1539
193		Spot	2	Image 1	9	1000000101	1540
293		Spot	2	Image 1	9	1000000102	1541
169		Spot	2	Image 1	9	1000000176	1542
183		Spot	2	Image 1	9	1000000103	1543
167		Spot	2	Image 1	9	1000000104	1544
165		Spot	2	Image 1	9	1000000105	1545
174		Spot	2	Image 1	9	1000000108	1546
171		Spot	2	Image 1	9	1000000106	1547
165		Spot	2	Image 1	9	1000000107	1548
186		Spot	2	Image 1	9	1000000109	1549
178		Spot	2	Image 1	9	1000000179	1550
195		Spot	2	Image 1	9	1000000111	1551
228		Spot	2	Image 1	9	1000000110	1552
165		Spot	2	Image 1	9	1000000112	1553
167		Spot	2	Image 1	9	1000000113	1554
162		Spot	2	Image 1	9	1000000114	1555
187		Spot	2	Image 1	9	1000000115	1556
160		Spot	2	Image 1	9	1000000116	1557
174		Spot	2	Image 1	9	1000000117	1558
149		Spot	2	Image 1	9	1000000118	1559
186		Spot	2	Image 1	9	1000000120	1560
159		Spot	2	Image 1	9	1000000119	1561
157		Spot	2	Image 1	9	1000000121	1562
157		Spot	2	Image 1	9	1000000122	1563
230		Spot	2	Image 1	9	1000000124	1564
183		Spot	2	Image 1	9	1000000123	1565
158		Spot	2	Image 1	9	1000000125	1566
220		Spot	2	Image 1	9	1000000128	1567
189		Spot	2	Image 1	9	1000000126	1568
178		Spot	2	Image 1	9	1000000127	1569
163		Spot	2	Image 1	9	1000000129	1570
192		Spot	2	Image 1	9	1000000130	1571
170		Spot	2	Image 1	9	1000000132	1572
162		Spot	2	Image 1	9	1000000131	1573
199		Spot	2	Image 1	9	1000000133	1574
168		Spot	2	Image 1	9	1000000134	1575
185		Spot	2	Image 1	9	1000000135	1576
156		Spot	2	Image 1	9	1000000136	1577
338		Spot	2	Image 1	9	1000000137	1578
158		Spot	2	Image 1	9	1000000138	1579
181		Spot	2	Image 1	9	1000000139	1580
180		Spot	2	Image 1	9	1000000140	1581
292		Spot	2	Image 1	9	1000000141	1582
180		Spot	2	Image 1	9	1000000142	1583
189		Spot	2	Image 1	9	1000000143	1584
178		Spot	2	Image 1	9	1000000144	1585
254		Spot	2	Image 1	9	1000000145	1586
202		Spot	2	Image 1	9	1000000146	1587
307		Spot	2	Image 1	9	1000000147	1588
156		Spot	2	Image 1	9	1000000148	1589
331		Spot	2	Image 1	9	1000000149	1590
360		Spot	2	Image 1	9	1000000150	1591
214		Spot	2	Image 1	9	1000000151	1592
155		Spot	2	Image 1	9	1000000152	1593
215		Spot	2	Image 1	9	1000000153	1594
192		Spot	2	Image 1	9	1000000154	1595
184		Spot	2	Image 1	9	1000000155	1596
311		Spot	2	Image 1	9	1000000157	1597
393		Spot	2	Image 1	9	1000000158	1598
181		Spot	2	Image 1	9	1000000159	1599
222		Spot	2	Image 1	9	1000000160	1600
177		Spot	2	Image 1	9	1000000162	1601
261		Spot	2	Image 1	9	1000000161	1602
229		Spot	2	Image 1	9	1000000163	1603
213		Spot	2	Image 1	9	1000000164	1604
317		Spot	2	Image 1	9	1000000165	1605
228		Spot	2	Image 1	9	1000000166	1606
210		Spot	2	Image 1	9	1000000167	1607
186		Spot	2	Image 1	9	1000000168	1608
316		Spot	2	Image 1	9	1000000169	1609
269		Spot	2	Image 1	9	1000000170	1610
193		Spot	2	Image 1	9	1000000171	1611
203		Spot	2	Image 1	9	1000000172	1612
188		Spot	2	Image 1	9	1000000173	1613
168		Spot	2	Image 1	10	1000000000	1614
163		Spot	2	Image 1	10	1000000001	1615
158		Spot	2	Image 1	10	1000000002	1616
200		Spot	2	Image 1	10	1000000004	1617
189		Spot	2	Image 1	10	1000000005	1618
161		Spot	2	Image 1	10	1000000003	1619
170		Spot	2	Image 1	10	1000000006	1620
211		Spot	2	Image 1	10	1000000008	1621
188		Spot	2	Image 1	10	1000000009	1622
232		Spot	2	Image 1	10	1000000011	1623
230		Spot	2	Image 1	10	1000000013	1624
273		Spot	2	Image 1	10	1000000014	1625
171		Spot	2	Image 1	10	1000000012	1626
225		Spot	2	Image 1	10	1000000015	1627
241		Spot	2	Image 1	10	1000000016	1628
218		Spot	2	Image 1	10	1000000017	1629
172		Spot	2	Image 1	10	1000000018	1630
224		Spot	2	Image 1	10	1000000019	1631
158		Spot	2	Image 1	10	1000000020	1632
171		Spot	2	Image 1	10	1000000021	1633
252		Spot	2	Image 1	10	1000000022	1634
182		Spot	2	Image 1	10	1000000023	1635
275		Spot	2	Image 1	10	1000000024	1636
163		Spot	2	Image 1	10	1000000025	1637
172		Spot	2	Image 1	10	1000000026	1638
218		Spot	2	Image 1	10	1000000027	1639
168		Spot	2	Image 1	10	1000000028	1640
180		Spot	2	Image 1	10	1000000030	1641
193		Spot	2	Image 1	10	1000000029	1642
176		Spot	2	Image 1	10	1000000031	1643
216		Spot	2	Image 1	10	1000000032	1644
256		Spot	2	Image 1	10	1000000033	1645
190		Spot	2	Image 1	10	1000000034	1646
206		Spot	2	Image 1	10	1000000035	1647
174		Spot	2	Image 1	10	1000000037	1648
209		Spot	2	Image 1	10	1000000036	1649
185		Spot	2	Image 1	10	1000000038	1650
200		Spot	2	Image 1	10	1000000040	1651
174		Spot	2	Image 1	10	1000000039	1652
202		Spot	2	Image 1	10	1000000174	1653
168		Spot	2	Image 1	10	1000000041	1655
154		Spot	2	Image 1	10	1000000044	1656
197		Spot	2	Image 1	10	1000000042	1657
196		Spot	2	Image 1	10	1000000045	1658
222		Spot	2	Image 1	10	1000000043	1659
173		Spot	2	Image 1	10	1000000047	1660
175		Spot	2	Image 1	10	1000000046	1661
187		Spot	2	Image 1	10	1000000048	1663
194		Spot	2	Image 1	10	1000000049	1664
167		Spot	2	Image 1	10	1000000050	1665
199		Spot	2	Image 1	10	1000000051	1666
177		Spot	2	Image 1	10	1000000052	1667
165		Spot	2	Image 1	10	1000000053	1668
170		Spot	2	Image 1	10	1000000054	1669
202		Spot	2	Image 1	10	1000000055	1670
189		Spot	2	Image 1	10	1000000056	1671
156		Spot	2	Image 1	10	1000000057	1672
168		Spot	2	Image 1	10	1000000058	1673
171		Spot	2	Image 1	10	1000000059	1674
162		Spot	2	Image 1	10	1000000060	1675
179		Spot	2	Image 1	10	1000000061	1676
244		Spot	2	Image 1	10	1000000062	1677
184		Spot	2	Image 1	10	1000000063	1678
184		Spot	2	Image 1	10	1000000064	1679
154		Spot	2	Image 1	10	1000000065	1680
178		Spot	2	Image 1	10	1000000066	1681
167		Spot	2	Image 1	10	1000000067	1682
190		Spot	2	Image 1	10	1000000068	1683
191		Spot	2	Image 1	10	1000000069	1684
172		Spot	2	Image 1	10	1000000071	1685
170		Spot	2	Image 1	10	1000000070	1686
167		Spot	2	Image 1	10	1000000072	1687
150		Spot	2	Image 1	10	1000000073	1688
173		Spot	2	Image 1	10	1000000074	1689
165		Spot	2	Image 1	10	1000000076	1690
208		Spot	2	Image 1	10	1000000075	1691
187		Spot	2	Image 1	10	1000000079	1692
180		Spot	2	Image 1	10	1000000080	1693
200		Spot	2	Image 1	10	1000000078	1694
278		Spot	2	Image 1	10	1000000077	1695
192		Spot	2	Image 1	10	1000000081	1696
165		Spot	2	Image 1	10	1000000082	1697
176		Spot	2	Image 1	10	1000000083	1699
343		Spot	2	Image 1	10	1000000178	1700
227		Spot	2	Image 1	10	1000000085	1701
223		Spot	2	Image 1	10	1000000086	1702
174		Spot	2	Image 1	10	1000000087	1703
189		Spot	2	Image 1	10	1000000084	1704
185		Spot	2	Image 1	10	1000000088	1705
195		Spot	2	Image 1	10	1000000089	1706
167		Spot	2	Image 1	10	1000000090	1707
201		Spot	2	Image 1	10	1000000091	1708
164		Spot	2	Image 1	10	1000000093	1709
165		Spot	2	Image 1	10	1000000092	1710
168		Spot	2	Image 1	10	1000000095	1711
162		Spot	2	Image 1	10	1000000096	1712
150		Spot	2	Image 1	10	1000000094	1713
168		Spot	2	Image 1	10	1000000097	1714
170		Spot	2	Image 1	10	1000000098	1715
163		Spot	2	Image 1	10	1000000099	1716
191		Spot	2	Image 1	10	1000000100	1718
188		Spot	2	Image 1	10	1000000101	1719
300		Spot	2	Image 1	10	1000000102	1720
171		Spot	2	Image 1	10	1000000176	1721
178		Spot	2	Image 1	10	1000000103	1722
167		Spot	2	Image 1	10	1000000104	1723
170		Spot	2	Image 1	10	1000000105	1724
188		Spot	2	Image 1	10	1000000108	1725
164		Spot	2	Image 1	10	1000000106	1726
165		Spot	2	Image 1	10	1000000107	1727
191		Spot	2	Image 1	10	1000000109	1728
247		Spot	2	Image 1	10	1000000110	1729
189		Spot	2	Image 1	10	1000000111	1730
163		Spot	2	Image 1	10	1000000112	1731
150		Spot	2	Image 1	10	1000000113	1732
156		Spot	2	Image 1	10	1000000114	1733
181		Spot	2	Image 1	10	1000000115	1734
190		Spot	2	Image 1	10	1000000116	1735
161		Spot	2	Image 1	10	1000000117	1736
166		Spot	2	Image 1	10	1000000118	1737
157		Spot	2	Image 1	10	1000000119	1738
184		Spot	2	Image 1	10	1000000120	1739
150		Spot	2	Image 1	10	1000000122	1740
156		Spot	2	Image 1	10	1000000123	1741
208		Spot	2	Image 1	10	1000000124	1742
169		Spot	2	Image 1	10	1000000125	1743
167		Spot	2	Image 1	10	1000000126	1744
177		Spot	2	Image 1	10	1000000127	1745
231		Spot	2	Image 1	10	1000000128	1746
157		Spot	2	Image 1	10	1000000129	1747
183		Spot	2	Image 1	10	1000000130	1748
179		Spot	2	Image 1	10	1000000132	1749
171		Spot	2	Image 1	10	1000000131	1750
193		Spot	2	Image 1	10	1000000133	1751
170		Spot	2	Image 1	10	1000000134	1752
181		Spot	2	Image 1	10	1000000135	1753
167		Spot	2	Image 1	10	1000000136	1754
332		Spot	2	Image 1	10	1000000137	1755
166		Spot	2	Image 1	10	1000000138	1756
208		Spot	2	Image 1	10	1000000139	1757
182		Spot	2	Image 1	10	1000000140	1758
176		Spot	2	Image 1	10	1000000143	1759
318		Spot	2	Image 1	10	1000000141	1760
167		Spot	2	Image 1	10	1000000142	1761
182		Spot	2	Image 1	10	1000000144	1762
268		Spot	2	Image 1	10	1000000145	1763
208		Spot	2	Image 1	10	1000000146	1764
316		Spot	2	Image 1	10	1000000147	1765
171		Spot	2	Image 1	10	1000000148	1767
315		Spot	2	Image 1	10	1000000149	1768
324		Spot	2	Image 1	10	1000000150	1769
198		Spot	2	Image 1	10	1000000151	1770
168		Spot	2	Image 1	10	1000000152	1771
211		Spot	2	Image 1	10	1000000153	1772
203		Spot	2	Image 1	10	1000000154	1773
166		Spot	2	Image 1	10	1000000155	1774
286		Spot	2	Image 1	10	1000000157	1775
371		Spot	2	Image 1	10	1000000158	1776
169		Spot	2	Image 1	10	1000000159	1777
226		Spot	2	Image 1	10	1000000160	1778
266		Spot	2	Image 1	10	1000000161	1779
178		Spot	2	Image 1	10	1000000162	1780
267		Spot	2	Image 1	10	1000000163	1781
208		Spot	2	Image 1	10	1000000164	1782
287		Spot	2	Image 1	10	1000000165	1783
236		Spot	2	Image 1	10	1000000166	1784
216		Spot	2	Image 1	10	1000000167	1785
178		Spot	2	Image 1	10	1000000168	1786
300		Spot	2	Image 1	10	1000000169	1787
291		Spot	2	Image 1	10	1000000170	1788
183		Spot	2	Image 1	10	1000000171	1789
205		Spot	2	Image 1	10	1000000172	1790
194		Spot	2	Image 1	10	1000000173	1791
154		Spot	2	Image 1	11	1000000000	1792
165		Spot	2	Image 1	11	1000000001	1793
164		Spot	2	Image 1	11	1000000002	1794
202		Spot	2	Image 1	11	1000000004	1795
203		Spot	2	Image 1	11	1000000005	1796
160		Spot	2	Image 1	11	1000000003	1797
163		Spot	2	Image 1	11	1000000006	1798
215		Spot	2	Image 1	11	1000000008	1799
183		Spot	2	Image 1	11	1000000009	1800
226		Spot	2	Image 1	11	1000000011	1801
224		Spot	2	Image 1	11	1000000013	1802
184		Spot	2	Image 1	11	1000000012	1803
283		Spot	2	Image 1	11	1000000014	1804
230		Spot	2	Image 1	11	1000000015	1805
216		Spot	2	Image 1	11	1000000016	1806
204		Spot	2	Image 1	11	1000000017	1807
167		Spot	2	Image 1	11	1000000018	1808
216		Spot	2	Image 1	11	1000000019	1809
158		Spot	2	Image 1	11	1000000020	1810
208		Spot	2	Image 1	11	1000000021	1811
270		Spot	2	Image 1	11	1000000022	1812
172		Spot	2	Image 1	11	1000000023	1813
274		Spot	2	Image 1	11	1000000024	1814
165		Spot	2	Image 1	11	1000000025	1815
180		Spot	2	Image 1	11	1000000026	1816
212		Spot	2	Image 1	11	1000000027	1817
212		Spot	2	Image 1	11	1000000180	1818
178		Spot	2	Image 1	11	1000000028	1819
183		Spot	2	Image 1	11	1000000029	1820
185		Spot	2	Image 1	11	1000000030	1821
182		Spot	2	Image 1	11	1000000031	1822
202		Spot	2	Image 1	11	1000000032	1823
229		Spot	2	Image 1	11	1000000033	1824
179		Spot	2	Image 1	11	1000000034	1825
213		Spot	2	Image 1	11	1000000035	1826
182		Spot	2	Image 1	11	1000000037	1827
190		Spot	2	Image 1	11	1000000036	1828
181		Spot	2	Image 1	11	1000000038	1829
177		Spot	2	Image 1	11	1000000040	1830
174		Spot	2	Image 1	11	1000000039	1831
168		Spot	2	Image 1	11	1000000174	1832
176		Spot	2	Image 1	11	1000000041	1834
186		Spot	2	Image 1	11	1000000045	1835
198		Spot	2	Image 1	11	1000000042	1836
171		Spot	2	Image 1	11	1000000044	1837
244		Spot	2	Image 1	11	1000000043	1838
166		Spot	2	Image 1	11	1000000046	1839
185		Spot	2	Image 1	11	1000000047	1840
185		Spot	2	Image 1	11	1000000048	1842
173		Spot	2	Image 1	11	1000000177	1843
214		Spot	2	Image 1	11	1000000049	1844
183		Spot	2	Image 1	11	1000000050	1845
172		Spot	2	Image 1	11	1000000052	1846
172		Spot	2	Image 1	11	1000000051	1847
163		Spot	2	Image 1	11	1000000053	1848
171		Spot	2	Image 1	11	1000000054	1849
204		Spot	2	Image 1	11	1000000055	1850
201		Spot	2	Image 1	11	1000000056	1851
169		Spot	2	Image 1	11	1000000057	1852
180		Spot	2	Image 1	11	1000000058	1853
163		Spot	2	Image 1	11	1000000059	1854
152		Spot	2	Image 1	11	1000000060	1855
181		Spot	2	Image 1	11	1000000061	1856
217		Spot	2	Image 1	11	1000000062	1857
184		Spot	2	Image 1	11	1000000063	1858
173		Spot	2	Image 1	11	1000000064	1859
167		Spot	2	Image 1	11	1000000065	1860
182		Spot	2	Image 1	11	1000000066	1861
166		Spot	2	Image 1	11	1000000067	1862
166		Spot	2	Image 1	11	1000000068	1863
189		Spot	2	Image 1	11	1000000069	1864
168		Spot	2	Image 1	11	1000000071	1865
170		Spot	2	Image 1	11	1000000070	1866
177		Spot	2	Image 1	11	1000000072	1867
173		Spot	2	Image 1	11	1000000073	1868
192		Spot	2	Image 1	11	1000000074	1869
220		Spot	2	Image 1	11	1000000075	1870
173		Spot	2	Image 1	11	1000000076	1871
163		Spot	2	Image 1	11	1000000080	1872
182		Spot	2	Image 1	11	1000000079	1873
208		Spot	2	Image 1	11	1000000078	1874
256		Spot	2	Image 1	11	1000000077	1875
269		Spot	2	Image 1	11	1000000081	1876
155		Spot	2	Image 1	11	1000000082	1877
172		Spot	2	Image 1	11	1000000083	1879
337		Spot	2	Image 1	11	1000000178	1880
219		Spot	2	Image 1	11	1000000085	1881
217		Spot	2	Image 1	11	1000000086	1882
187		Spot	2	Image 1	11	1000000087	1883
159		Spot	2	Image 1	11	1000000084	1884
206		Spot	2	Image 1	11	1000000088	1885
189		Spot	2	Image 1	11	1000000089	1886
165		Spot	2	Image 1	11	1000000090	1887
200		Spot	2	Image 1	11	1000000091	1888
165		Spot	2	Image 1	11	1000000092	1889
178		Spot	2	Image 1	11	1000000175	1890
169		Spot	2	Image 1	11	1000000094	1891
174		Spot	2	Image 1	11	1000000095	1892
163		Spot	2	Image 1	11	1000000096	1893
176		Spot	2	Image 1	11	1000000097	1894
183		Spot	2	Image 1	11	1000000098	1895
162		Spot	2	Image 1	11	1000000099	1896
157		Spot	2	Image 1	11	1000000100	1898
193		Spot	2	Image 1	11	1000000101	1899
301		Spot	2	Image 1	11	1000000102	1900
178		Spot	2	Image 1	11	1000000176	1901
213		Spot	2	Image 1	11	1000000103	1902
177		Spot	2	Image 1	11	1000000104	1903
179		Spot	2	Image 1	11	1000000105	1904
177		Spot	2	Image 1	11	1000000108	1905
170		Spot	2	Image 1	11	1000000106	1906
194		Spot	2	Image 1	11	1000000107	1907
202		Spot	2	Image 1	11	1000000109	1908
181		Spot	2	Image 1	11	1000000111	1909
243		Spot	2	Image 1	11	1000000110	1910
195		Spot	2	Image 1	11	1000000112	1911
149		Spot	2	Image 1	11	1000000113	1912
176		Spot	2	Image 1	11	1000000114	1913
186		Spot	2	Image 1	11	1000000115	1914
157		Spot	2	Image 1	11	1000000116	1915
173		Spot	2	Image 1	11	1000000117	1916
150		Spot	2	Image 1	11	1000000118	1917
155		Spot	2	Image 1	11	1000000119	1918
178		Spot	2	Image 1	11	1000000120	1919
155		Spot	2	Image 1	11	1000000121	1920
169		Spot	2	Image 1	11	1000000122	1921
161		Spot	2	Image 1	11	1000000123	1922
215		Spot	2	Image 1	11	1000000124	1923
164		Spot	2	Image 1	11	1000000125	1924
181		Spot	2	Image 1	11	1000000127	1925
168		Spot	2	Image 1	11	1000000126	1926
207		Spot	2	Image 1	11	1000000128	1927
169		Spot	2	Image 1	11	1000000129	1928
170		Spot	2	Image 1	11	1000000130	1929
193		Spot	2	Image 1	11	1000000131	1930
163		Spot	2	Image 1	11	1000000132	1931
201		Spot	2	Image 1	11	1000000133	1932
167		Spot	2	Image 1	11	1000000134	1933
188		Spot	2	Image 1	11	1000000135	1934
157		Spot	2	Image 1	11	1000000136	1935
354		Spot	2	Image 1	11	1000000137	1936
188		Spot	2	Image 1	11	1000000138	1937
179		Spot	2	Image 1	11	1000000139	1938
179		Spot	2	Image 1	11	1000000140	1939
296		Spot	2	Image 1	11	1000000141	1940
200		Spot	2	Image 1	11	1000000143	1941
163		Spot	2	Image 1	11	1000000142	1942
177		Spot	2	Image 1	11	1000000144	1943
256		Spot	2	Image 1	11	1000000145	1944
214		Spot	2	Image 1	11	1000000146	1945
283		Spot	2	Image 1	11	1000000147	1947
150		Spot	2	Image 1	11	1000000148	1948
357		Spot	2	Image 1	11	1000000149	1949
330		Spot	2	Image 1	11	1000000150	1950
185		Spot	2	Image 1	11	1000000151	1951
161		Spot	2	Image 1	11	1000000152	1952
211		Spot	2	Image 1	11	1000000153	1953
196		Spot	2	Image 1	11	1000000154	1954
187		Spot	2	Image 1	11	1000000155	1955
320		Spot	2	Image 1	11	1000000157	1956
398		Spot	2	Image 1	11	1000000158	1957
172		Spot	2	Image 1	11	1000000159	1958
232		Spot	2	Image 1	11	1000000160	1959
179		Spot	2	Image 1	11	1000000162	1960
262		Spot	2	Image 1	11	1000000161	1961
236		Spot	2	Image 1	11	1000000163	1962
211		Spot	2	Image 1	11	1000000164	1963
307		Spot	2	Image 1	11	1000000165	1964
223		Spot	2	Image 1	11	1000000166	1965
204		Spot	2	Image 1	11	1000000167	1966
168		Spot	2	Image 1	11	1000000168	1967
318		Spot	2	Image 1	11	1000000169	1968
289		Spot	2	Image 1	11	1000000170	1969
176		Spot	2	Image 1	11	1000000171	1970
203		Spot	2	Image 1	11	1000000172	1971
184		Spot	2	Image 1	11	1000000173	1972
165		Spot	2	Image 1	12	1000000000	1973
171		Spot	2	Image 1	12	1000000001	1974
209		Spot	2	Image 1	12	1000000005	1975
218		Spot	2	Image 1	12	1000000004	1976
168		Spot	2	Image 1	12	1000000003	1977
170		Spot	2	Image 1	12	1000000006	1978
172		Spot	2	Image 1	12	1000000007	1979
211		Spot	2	Image 1	12	1000000008	1980
191		Spot	2	Image 1	12	1000000009	1981
223		Spot	2	Image 1	12	1000000011	1982
210		Spot	2	Image 1	12	1000000013	1983
180		Spot	2	Image 1	12	1000000012	1984
291		Spot	2	Image 1	12	1000000014	1985
247		Spot	2	Image 1	12	1000000015	1986
224		Spot	2	Image 1	12	1000000016	1987
225		Spot	2	Image 1	12	1000000017	1988
163		Spot	2	Image 1	12	1000000018	1989
211		Spot	2	Image 1	12	1000000019	1990
180		Spot	2	Image 1	12	1000000020	1991
171		Spot	2	Image 1	12	1000000021	1992
241		Spot	2	Image 1	12	1000000022	1993
171		Spot	2	Image 1	12	1000000023	1994
283		Spot	2	Image 1	12	1000000024	1995
153		Spot	2	Image 1	12	1000000025	1996
162		Spot	2	Image 1	12	1000000026	1997
253		Spot	2	Image 1	12	1000000027	1998
243		Spot	2	Image 1	12	1000000180	1999
179		Spot	2	Image 1	12	1000000028	2000
175		Spot	2	Image 1	12	1000000029	2001
177		Spot	2	Image 1	12	1000000030	2002
176		Spot	2	Image 1	12	1000000031	2003
211		Spot	2	Image 1	12	1000000032	2004
207		Spot	2	Image 1	12	1000000033	2005
173		Spot	2	Image 1	12	1000000034	2006
218		Spot	2	Image 1	12	1000000035	2007
193		Spot	2	Image 1	12	1000000037	2008
186		Spot	2	Image 1	12	1000000036	2009
166		Spot	2	Image 1	12	1000000038	2010
176		Spot	2	Image 1	12	1000000040	2011
171		Spot	2	Image 1	12	1000000039	2012
187		Spot	2	Image 1	12	1000000174	2013
179		Spot	2	Image 1	12	1000000041	2015
192		Spot	2	Image 1	12	1000000045	2016
174		Spot	2	Image 1	12	1000000044	2017
196		Spot	2	Image 1	12	1000000042	2018
229		Spot	2	Image 1	12	1000000043	2019
178		Spot	2	Image 1	12	1000000046	2020
178		Spot	2	Image 1	12	1000000047	2021
196		Spot	2	Image 1	12	1000000048	2023
216		Spot	2	Image 1	12	1000000049	2024
183		Spot	2	Image 1	12	1000000050	2025
167		Spot	2	Image 1	12	1000000051	2026
171		Spot	2	Image 1	12	1000000052	2027
157		Spot	2	Image 1	12	1000000053	2028
185		Spot	2	Image 1	12	1000000054	2029
217		Spot	2	Image 1	12	1000000055	2030
191		Spot	2	Image 1	12	1000000056	2031
163		Spot	2	Image 1	12	1000000057	2032
166		Spot	2	Image 1	12	1000000058	2033
174		Spot	2	Image 1	12	1000000059	2034
162		Spot	2	Image 1	12	1000000061	2035
152		Spot	2	Image 1	12	1000000060	2036
229		Spot	2	Image 1	12	1000000062	2037
229		Spot	2	Image 1	12	1000000063	2038
162		Spot	2	Image 1	12	1000000065	2039
167		Spot	2	Image 1	12	1000000064	2040
190		Spot	2	Image 1	12	1000000066	2041
169		Spot	2	Image 1	12	1000000067	2042
[truncated: 8,248 more rows]
