# Supplementary material for: Protocol for real-time monitoring of CD8+ T and myeloid cell behavior in human high-grade serous ovarian cancer slices
Source: STAR Protoc. 2024 Jun 2;5(2):103102. doi: 10.1016/j.xpro.2024.103102 (PMC11179100; doi:10.1016/j.xpro.2024.103102)
Supplement: Data S3. Files for testing the R script, quantification and statistical analysis step 2 [file mmc3.zip › Test files/Slice1_a/__Intensity_Max_Ch=3_Img=1.csv]

Intensity Max Ch=3 Img=1
====================
Intensity Max	Unit	Category	Channel	Image	Time	TrackID	ID
212		Spot	3	Image 1	1	1000000000	0
251		Spot	3	Image 1	1	1000000001	1
242		Spot	3	Image 1	1	1000000002	2
210		Spot	3	Image 1	1	1000000003	3
303		Spot	3	Image 1	1	1000000004	4
278		Spot	3	Image 1	1	1000000005	5
246		Spot	3	Image 1	1	1000000006	6
320		Spot	3	Image 1	1	1000000007	7
272		Spot	3	Image 1	1	1000000008	8
257		Spot	3	Image 1	1	1000000009	9
228		Spot	3	Image 1	1	1000000010	10
291		Spot	3	Image 1	1	1000000011	11
226		Spot	3	Image 1	1	1000000012	12
270		Spot	3	Image 1	1	1000000013	13
338		Spot	3	Image 1	1	1000000014	14
444		Spot	3	Image 1	1	1000000015	15
259		Spot	3	Image 1	1	1000000016	16
202		Spot	3	Image 1	1	1000000017	17
228		Spot	3	Image 1	1	1000000018	18
221		Spot	3	Image 1	1	1000000019	19
274		Spot	3	Image 1	1	1000000020	20
235		Spot	3	Image 1	1	1000000021	21
354		Spot	3	Image 1	1	1000000022	22
270		Spot	3	Image 1	1	1000000023	23
260		Spot	3	Image 1	1	1000000024	24
321		Spot	3	Image 1	1	1000000025	25
289		Spot	3	Image 1	1	1000000026	26
287		Spot	3	Image 1	1	1000000027	27
343		Spot	3	Image 1	1	1000000028	28
230		Spot	3	Image 1	1	1000000029	29
239		Spot	3	Image 1	1	1000000030	30
297		Spot	3	Image 1	1	1000000031	31
275		Spot	3	Image 1	1	1000000032	32
435		Spot	3	Image 1	1	1000000033	33
263		Spot	3	Image 1	1	1000000034	34
305		Spot	3	Image 1	1	1000000035	35
285		Spot	3	Image 1	1	1000000036	36
243		Spot	3	Image 1	1	1000000037	37
301		Spot	3	Image 1	1	1000000038	38
209		Spot	3	Image 1	1	1000000039	39
328		Spot	3	Image 1	1	1000000040	40
274		Spot	3	Image 1	1	1000000041	43
334		Spot	3	Image 1	1	1000000042	44
253		Spot	3	Image 1	1	1000000043	45
296		Spot	3	Image 1	1	1000000044	46
315		Spot	3	Image 1	1	1000000045	47
227		Spot	3	Image 1	1	1000000046	48
227		Spot	3	Image 1	1	1000000047	49
272		Spot	3	Image 1	1	1000000048	50
288		Spot	3	Image 1	1	1000000049	51
389		Spot	3	Image 1	1	1000000050	52
239		Spot	3	Image 1	1	1000000051	53
253		Spot	3	Image 1	1	1000000052	54
381		Spot	3	Image 1	1	1000000053	55
247		Spot	3	Image 1	1	1000000054	56
312		Spot	3	Image 1	1	1000000055	57
269		Spot	3	Image 1	1	1000000056	58
237		Spot	3	Image 1	1	1000000057	59
244		Spot	3	Image 1	1	1000000058	60
247		Spot	3	Image 1	1	1000000059	61
272		Spot	3	Image 1	1	1000000060	62
303		Spot	3	Image 1	1	1000000061	63
333		Spot	3	Image 1	1	1000000062	64
283		Spot	3	Image 1	1	1000000063	65
243		Spot	3	Image 1	1	1000000064	66
284		Spot	3	Image 1	1	1000000065	67
260		Spot	3	Image 1	1	1000000066	68
290		Spot	3	Image 1	1	1000000067	69
245		Spot	3	Image 1	1	1000000068	70
265		Spot	3	Image 1	1	1000000069	71
271		Spot	3	Image 1	1	1000000070	72
351		Spot	3	Image 1	1	1000000071	73
291		Spot	3	Image 1	1	1000000072	74
234		Spot	3	Image 1	1	1000000073	75
371		Spot	3	Image 1	1	1000000074	76
255		Spot	3	Image 1	1	1000000075	77
227		Spot	3	Image 1	1	1000000076	78
523		Spot	3	Image 1	1	1000000077	79
300		Spot	3	Image 1	1	1000000078	80
286		Spot	3	Image 1	1	1000000079	81
248		Spot	3	Image 1	1	1000000080	82
279		Spot	3	Image 1	1	1000000081	83
235		Spot	3	Image 1	1	1000000082	84
265		Spot	3	Image 1	1	1000000083	86
251		Spot	3	Image 1	1	1000000084	87
305		Spot	3	Image 1	1	1000000085	88
294		Spot	3	Image 1	1	1000000086	89
312		Spot	3	Image 1	1	1000000087	90
259		Spot	3	Image 1	1	1000000088	91
290		Spot	3	Image 1	1	1000000089	92
388		Spot	3	Image 1	1	1000000090	93
290		Spot	3	Image 1	1	1000000091	94
300		Spot	3	Image 1	1	1000000092	95
255		Spot	3	Image 1	1	1000000093	96
276		Spot	3	Image 1	1	1000000094	97
268		Spot	3	Image 1	1	1000000095	98
279		Spot	3	Image 1	1	1000000096	99
279		Spot	3	Image 1	1	1000000097	100
308		Spot	3	Image 1	1	1000000098	101
314		Spot	3	Image 1	1	1000000099	102
311		Spot	3	Image 1	1	1000000100	103
338		Spot	3	Image 1	1	1000000101	105
319		Spot	3	Image 1	1	1000000102	106
453		Spot	3	Image 1	1	1000000103	107
297		Spot	3	Image 1	1	1000000104	108
332		Spot	3	Image 1	1	1000000105	109
336		Spot	3	Image 1	1	1000000106	110
256		Spot	3	Image 1	1	1000000107	111
322		Spot	3	Image 1	1	1000000108	112
352		Spot	3	Image 1	1	1000000109	113
411		Spot	3	Image 1	1	1000000110	114
299		Spot	3	Image 1	1	1000000111	115
346		Spot	3	Image 1	1	1000000112	116
258		Spot	3	Image 1	1	1000000113	117
263		Spot	3	Image 1	1	1000000114	118
386		Spot	3	Image 1	1	1000000115	119
307		Spot	3	Image 1	1	1000000116	120
352		Spot	3	Image 1	1	1000000117	121
265		Spot	3	Image 1	1	1000000118	122
216		Spot	3	Image 1	1	1000000119	123
378		Spot	3	Image 1	1	1000000120	124
266		Spot	3	Image 1	1	1000000121	125
281		Spot	3	Image 1	1	1000000122	126
305		Spot	3	Image 1	1	1000000123	127
219		Spot	3	Image 1	1	1000000124	128
284		Spot	3	Image 1	1	1000000125	129
343		Spot	3	Image 1	1	1000000126	130
365		Spot	3	Image 1	1	1000000127	131
382		Spot	3	Image 1	1	1000000128	132
266		Spot	3	Image 1	1	1000000129	133
325		Spot	3	Image 1	1	1000000130	134
291		Spot	3	Image 1	1	1000000131	135
307		Spot	3	Image 1	1	1000000132	136
335		Spot	3	Image 1	1	1000000133	137
299		Spot	3	Image 1	1	1000000134	138
299		Spot	3	Image 1	1	1000000135	139
282		Spot	3	Image 1	1	1000000136	140
440		Spot	3	Image 1	1	1000000137	141
281		Spot	3	Image 1	1	1000000138	142
339		Spot	3	Image 1	1	1000000139	143
325		Spot	3	Image 1	1	1000000140	144
414		Spot	3	Image 1	1	1000000141	145
435		Spot	3	Image 1	1	1000000142	146
308		Spot	3	Image 1	1	1000000143	147
358		Spot	3	Image 1	1	1000000144	148
410		Spot	3	Image 1	1	1000000145	149
413		Spot	3	Image 1	1	1000000146	150
389		Spot	3	Image 1	1	1000000147	151
304		Spot	3	Image 1	1	1000000148	152
424		Spot	3	Image 1	1	1000000149	153
444		Spot	3	Image 1	1	1000000150	154
379		Spot	3	Image 1	1	1000000151	155
272		Spot	3	Image 1	1	1000000152	156
362		Spot	3	Image 1	1	1000000153	157
362		Spot	3	Image 1	1	1000000154	158
366		Spot	3	Image 1	1	1000000155	159
464		Spot	3	Image 1	1	1000000156	160
432		Spot	3	Image 1	1	1000000157	161
459		Spot	3	Image 1	1	1000000158	162
272		Spot	3	Image 1	1	1000000159	163
398		Spot	3	Image 1	1	1000000160	164
392		Spot	3	Image 1	1	1000000161	165
240		Spot	3	Image 1	1	1000000162	166
431		Spot	3	Image 1	1	1000000163	167
364		Spot	3	Image 1	1	1000000164	168
423		Spot	3	Image 1	1	1000000165	169
536		Spot	3	Image 1	1	1000000166	170
478		Spot	3	Image 1	1	1000000167	171
311		Spot	3	Image 1	1	1000000168	172
430		Spot	3	Image 1	1	1000000169	173
412		Spot	3	Image 1	1	1000000170	174
336		Spot	3	Image 1	1	1000000171	175
307		Spot	3	Image 1	1	1000000172	176
349		Spot	3	Image 1	1	1000000173	177
225		Spot	3	Image 1	2	1000000000	178
215		Spot	3	Image 1	2	1000000001	179
222		Spot	3	Image 1	2	1000000002	180
219		Spot	3	Image 1	2	1000000003	181
308		Spot	3	Image 1	2	1000000004	182
292		Spot	3	Image 1	2	1000000005	183
230		Spot	3	Image 1	2	1000000006	184
312		Spot	3	Image 1	2	1000000007	185
256		Spot	3	Image 1	2	1000000008	186
273		Spot	3	Image 1	2	1000000009	187
235		Spot	3	Image 1	2	1000000010	188
264		Spot	3	Image 1	2	1000000011	189
224		Spot	3	Image 1	2	1000000012	190
294		Spot	3	Image 1	2	1000000013	191
345		Spot	3	Image 1	2	1000000014	192
412		Spot	3	Image 1	2	1000000015	193
270		Spot	3	Image 1	2	1000000016	194
228		Spot	3	Image 1	2	1000000017	195
245		Spot	3	Image 1	2	1000000018	196
255		Spot	3	Image 1	2	1000000019	197
235		Spot	3	Image 1	2	1000000020	198
227		Spot	3	Image 1	2	1000000021	199
363		Spot	3	Image 1	2	1000000022	200
240		Spot	3	Image 1	2	1000000023	201
251		Spot	3	Image 1	2	1000000024	202
320		Spot	3	Image 1	2	1000000025	203
289		Spot	3	Image 1	2	1000000026	204
307		Spot	3	Image 1	2	1000000027	205
340		Spot	3	Image 1	2	1000000028	206
219		Spot	3	Image 1	2	1000000029	207
245		Spot	3	Image 1	2	1000000030	208
269		Spot	3	Image 1	2	1000000031	209
271		Spot	3	Image 1	2	1000000032	210
396		Spot	3	Image 1	2	1000000033	211
273		Spot	3	Image 1	2	1000000034	212
285		Spot	3	Image 1	2	1000000035	213
306		Spot	3	Image 1	2	1000000036	214
233		Spot	3	Image 1	2	1000000037	215
301		Spot	3	Image 1	2	1000000038	216
367		Spot	3	Image 1	2	1000000040	217
222		Spot	3	Image 1	2	1000000039	218
291		Spot	3	Image 1	2	1000000174	219
236		Spot	3	Image 1	2	1000000041	222
341		Spot	3	Image 1	2	1000000042	223
266		Spot	3	Image 1	2	1000000044	224
313		Spot	3	Image 1	2	1000000045	225
250		Spot	3	Image 1	2	1000000043	226
251		Spot	3	Image 1	2	1000000046	227
248		Spot	3	Image 1	2	1000000047	228
283		Spot	3	Image 1	2	1000000049	229
351		Spot	3	Image 1	2	1000000050	230
261		Spot	3	Image 1	2	1000000052	231
379		Spot	3	Image 1	2	1000000053	232
312		Spot	3	Image 1	2	1000000055	233
225		Spot	3	Image 1	2	1000000057	234
250		Spot	3	Image 1	2	1000000054	235
259		Spot	3	Image 1	2	1000000056	236
235		Spot	3	Image 1	2	1000000058	237
273		Spot	3	Image 1	2	1000000059	238
275		Spot	3	Image 1	2	1000000060	239
324		Spot	3	Image 1	2	1000000061	240
327		Spot	3	Image 1	2	1000000062	241
310		Spot	3	Image 1	2	1000000063	242
259		Spot	3	Image 1	2	1000000065	243
242		Spot	3	Image 1	2	1000000064	244
219		Spot	3	Image 1	2	1000000066	245
236		Spot	3	Image 1	2	1000000068	246
270		Spot	3	Image 1	2	1000000067	247
269		Spot	3	Image 1	2	1000000069	248
284		Spot	3	Image 1	2	1000000070	249
351		Spot	3	Image 1	2	1000000071	250
290		Spot	3	Image 1	2	1000000072	251
221		Spot	3	Image 1	2	1000000073	252
360		Spot	3	Image 1	2	1000000074	253
257		Spot	3	Image 1	2	1000000075	254
286		Spot	3	Image 1	2	1000000076	255
574		Spot	3	Image 1	2	1000000077	256
304		Spot	3	Image 1	2	1000000078	257
285		Spot	3	Image 1	2	1000000079	258
262		Spot	3	Image 1	2	1000000080	259
282		Spot	3	Image 1	2	1000000081	260
278		Spot	3	Image 1	2	1000000082	261
275		Spot	3	Image 1	2	1000000083	263
291		Spot	3	Image 1	2	1000000085	264
302		Spot	3	Image 1	2	1000000086	265
308		Spot	3	Image 1	2	1000000087	266
247		Spot	3	Image 1	2	1000000084	267
273		Spot	3	Image 1	2	1000000088	268
267		Spot	3	Image 1	2	1000000089	269
377		Spot	3	Image 1	2	1000000090	270
298		Spot	3	Image 1	2	1000000091	271
274		Spot	3	Image 1	2	1000000093	272
306		Spot	3	Image 1	2	1000000092	273
324		Spot	3	Image 1	2	1000000175	274
271		Spot	3	Image 1	2	1000000096	275
255		Spot	3	Image 1	2	1000000094	276
286		Spot	3	Image 1	2	1000000095	277
284		Spot	3	Image 1	2	1000000097	278
314		Spot	3	Image 1	2	1000000098	279
264		Spot	3	Image 1	2	1000000099	280
317		Spot	3	Image 1	2	1000000100	282
337		Spot	3	Image 1	2	1000000101	283
339		Spot	3	Image 1	2	1000000102	284
288		Spot	3	Image 1	2	1000000176	285
410		Spot	3	Image 1	2	1000000103	286
294		Spot	3	Image 1	2	1000000104	287
307		Spot	3	Image 1	2	1000000105	288
265		Spot	3	Image 1	2	1000000107	289
328		Spot	3	Image 1	2	1000000108	290
306		Spot	3	Image 1	2	1000000106	291
349		Spot	3	Image 1	2	1000000109	292
421		Spot	3	Image 1	2	1000000110	293
286		Spot	3	Image 1	2	1000000111	294
359		Spot	3	Image 1	2	1000000112	295
267		Spot	3	Image 1	2	1000000113	296
289		Spot	3	Image 1	2	1000000114	297
395		Spot	3	Image 1	2	1000000115	298
314		Spot	3	Image 1	2	1000000116	299
329		Spot	3	Image 1	2	1000000117	300
272		Spot	3	Image 1	2	1000000118	301
379		Spot	3	Image 1	2	1000000120	302
207		Spot	3	Image 1	2	1000000119	303
286		Spot	3	Image 1	2	1000000122	304
261		Spot	3	Image 1	2	1000000121	305
306		Spot	3	Image 1	2	1000000123	306
222		Spot	3	Image 1	2	1000000124	307
308		Spot	3	Image 1	2	1000000125	308
343		Spot	3	Image 1	2	1000000126	309
327		Spot	3	Image 1	2	1000000127	310
361		Spot	3	Image 1	2	1000000128	311
268		Spot	3	Image 1	2	1000000129	312
345		Spot	3	Image 1	2	1000000130	313
273		Spot	3	Image 1	2	1000000131	314
293		Spot	3	Image 1	2	1000000132	315
343		Spot	3	Image 1	2	1000000133	316
355		Spot	3	Image 1	2	1000000134	317
296		Spot	3	Image 1	2	1000000135	318
303		Spot	3	Image 1	2	1000000136	319
443		Spot	3	Image 1	2	1000000137	320
284		Spot	3	Image 1	2	1000000138	321
326		Spot	3	Image 1	2	1000000139	322
345		Spot	3	Image 1	2	1000000140	323
416		Spot	3	Image 1	2	1000000141	324
446		Spot	3	Image 1	2	1000000142	325
355		Spot	3	Image 1	2	1000000144	326
312		Spot	3	Image 1	2	1000000143	327
415		Spot	3	Image 1	2	1000000145	328
402		Spot	3	Image 1	2	1000000146	329
407		Spot	3	Image 1	2	1000000147	330
286		Spot	3	Image 1	2	1000000148	331
403		Spot	3	Image 1	2	1000000149	332
440		Spot	3	Image 1	2	1000000150	333
374		Spot	3	Image 1	2	1000000151	334
267		Spot	3	Image 1	2	1000000152	335
371		Spot	3	Image 1	2	1000000153	336
343		Spot	3	Image 1	2	1000000154	337
327		Spot	3	Image 1	2	1000000155	338
450		Spot	3	Image 1	2	1000000156	339
432		Spot	3	Image 1	2	1000000157	340
467		Spot	3	Image 1	2	1000000158	341
283		Spot	3	Image 1	2	1000000159	342
367		Spot	3	Image 1	2	1000000160	343
395		Spot	3	Image 1	2	1000000161	344
252		Spot	3	Image 1	2	1000000162	345
433		Spot	3	Image 1	2	1000000163	346
362		Spot	3	Image 1	2	1000000164	347
422		Spot	3	Image 1	2	1000000165	348
526		Spot	3	Image 1	2	1000000166	349
482		Spot	3	Image 1	2	1000000167	350
293		Spot	3	Image 1	2	1000000168	351
426		Spot	3	Image 1	2	1000000169	352
461		Spot	3	Image 1	2	1000000170	353
348		Spot	3	Image 1	2	1000000171	354
331		Spot	3	Image 1	2	1000000172	355
348		Spot	3	Image 1	2	1000000173	356
231		Spot	3	Image 1	3	1000000000	357
247		Spot	3	Image 1	3	1000000001	358
226		Spot	3	Image 1	3	1000000002	359
224		Spot	3	Image 1	3	1000000003	360
273		Spot	3	Image 1	3	1000000004	361
286		Spot	3	Image 1	3	1000000005	362
239		Spot	3	Image 1	3	1000000006	363
325		Spot	3	Image 1	3	1000000007	364
248		Spot	3	Image 1	3	1000000008	365
256		Spot	3	Image 1	3	1000000009	366
260		Spot	3	Image 1	3	1000000011	367
282		Spot	3	Image 1	3	1000000013	368
339		Spot	3	Image 1	3	1000000014	369
240		Spot	3	Image 1	3	1000000012	370
439		Spot	3	Image 1	3	1000000015	371
245		Spot	3	Image 1	3	1000000016	372
211		Spot	3	Image 1	3	1000000017	373
215		Spot	3	Image 1	3	1000000018	374
212		Spot	3	Image 1	3	1000000019	375
238		Spot	3	Image 1	3	1000000020	376
236		Spot	3	Image 1	3	1000000021	377
366		Spot	3	Image 1	3	1000000022	378
245		Spot	3	Image 1	3	1000000023	379
249		Spot	3	Image 1	3	1000000024	380
307		Spot	3	Image 1	3	1000000025	381
288		Spot	3	Image 1	3	1000000026	382
308		Spot	3	Image 1	3	1000000027	383
351		Spot	3	Image 1	3	1000000028	384
244		Spot	3	Image 1	3	1000000029	385
269		Spot	3	Image 1	3	1000000030	386
256		Spot	3	Image 1	3	1000000031	387
273		Spot	3	Image 1	3	1000000032	388
415		Spot	3	Image 1	3	1000000033	389
274		Spot	3	Image 1	3	1000000034	390
290		Spot	3	Image 1	3	1000000035	391
288		Spot	3	Image 1	3	1000000036	392
246		Spot	3	Image 1	3	1000000037	393
327		Spot	3	Image 1	3	1000000038	394
350		Spot	3	Image 1	3	1000000040	395
221		Spot	3	Image 1	3	1000000039	396
295		Spot	3	Image 1	3	1000000174	397
245		Spot	3	Image 1	3	1000000041	400
337		Spot	3	Image 1	3	1000000042	401
271		Spot	3	Image 1	3	1000000044	402
317		Spot	3	Image 1	3	1000000045	403
245		Spot	3	Image 1	3	1000000043	404
239		Spot	3	Image 1	3	1000000046	405
237		Spot	3	Image 1	3	1000000047	406
305		Spot	3	Image 1	3	1000000049	407
234		Spot	3	Image 1	3	1000000177	408
338		Spot	3	Image 1	3	1000000050	409
253		Spot	3	Image 1	3	1000000052	410
393		Spot	3	Image 1	3	1000000053	411
259		Spot	3	Image 1	3	1000000054	412
329		Spot	3	Image 1	3	1000000055	413
271		Spot	3	Image 1	3	1000000056	414
218		Spot	3	Image 1	3	1000000057	415
236		Spot	3	Image 1	3	1000000058	416
249		Spot	3	Image 1	3	1000000059	417
296		Spot	3	Image 1	3	1000000060	418
314		Spot	3	Image 1	3	1000000061	419
335		Spot	3	Image 1	3	1000000062	420
316		Spot	3	Image 1	3	1000000063	421
239		Spot	3	Image 1	3	1000000064	422
256		Spot	3	Image 1	3	1000000065	423
222		Spot	3	Image 1	3	1000000066	424
274		Spot	3	Image 1	3	1000000067	425
232		Spot	3	Image 1	3	1000000068	426
275		Spot	3	Image 1	3	1000000069	427
286		Spot	3	Image 1	3	1000000070	428
380		Spot	3	Image 1	3	1000000071	429
283		Spot	3	Image 1	3	1000000072	430
230		Spot	3	Image 1	3	1000000073	431
353		Spot	3	Image 1	3	1000000074	432
256		Spot	3	Image 1	3	1000000075	433
230		Spot	3	Image 1	3	1000000076	434
582		Spot	3	Image 1	3	1000000077	435
265		Spot	3	Image 1	3	1000000080	436
309		Spot	3	Image 1	3	1000000078	437
272		Spot	3	Image 1	3	1000000079	438
294		Spot	3	Image 1	3	1000000081	439
244		Spot	3	Image 1	3	1000000082	440
278		Spot	3	Image 1	3	1000000083	442
298		Spot	3	Image 1	3	1000000085	443
296		Spot	3	Image 1	3	1000000086	444
284		Spot	3	Image 1	3	1000000087	445
248		Spot	3	Image 1	3	1000000084	446
311		Spot	3	Image 1	3	1000000088	447
291		Spot	3	Image 1	3	1000000089	448
403		Spot	3	Image 1	3	1000000090	449
286		Spot	3	Image 1	3	1000000091	450
263		Spot	3	Image 1	3	1000000093	451
289		Spot	3	Image 1	3	1000000092	452
352		Spot	3	Image 1	3	1000000175	453
279		Spot	3	Image 1	3	1000000094	454
262		Spot	3	Image 1	3	1000000096	455
292		Spot	3	Image 1	3	1000000095	456
285		Spot	3	Image 1	3	1000000097	457
316		Spot	3	Image 1	3	1000000098	458
271		Spot	3	Image 1	3	1000000099	459
300		Spot	3	Image 1	3	1000000100	461
343		Spot	3	Image 1	3	1000000101	462
341		Spot	3	Image 1	3	1000000102	463
388		Spot	3	Image 1	3	1000000103	464
302		Spot	3	Image 1	3	1000000104	465
334		Spot	3	Image 1	3	1000000105	466
303		Spot	3	Image 1	3	1000000106	467
287		Spot	3	Image 1	3	1000000107	468
346		Spot	3	Image 1	3	1000000108	469
357		Spot	3	Image 1	3	1000000109	470
408		Spot	3	Image 1	3	1000000110	471
285		Spot	3	Image 1	3	1000000111	472
350		Spot	3	Image 1	3	1000000112	473
273		Spot	3	Image 1	3	1000000113	474
269		Spot	3	Image 1	3	1000000114	475
389		Spot	3	Image 1	3	1000000115	476
307		Spot	3	Image 1	3	1000000116	477
345		Spot	3	Image 1	3	1000000117	478
269		Spot	3	Image 1	3	1000000118	479
373		Spot	3	Image 1	3	1000000120	480
214		Spot	3	Image 1	3	1000000119	481
255		Spot	3	Image 1	3	1000000121	482
289		Spot	3	Image 1	3	1000000122	483
321		Spot	3	Image 1	3	1000000123	484
231		Spot	3	Image 1	3	1000000124	485
303		Spot	3	Image 1	3	1000000125	486
336		Spot	3	Image 1	3	1000000126	487
318		Spot	3	Image 1	3	1000000127	488
374		Spot	3	Image 1	3	1000000128	489
300		Spot	3	Image 1	3	1000000129	490
355		Spot	3	Image 1	3	1000000130	491
279		Spot	3	Image 1	3	1000000131	492
298		Spot	3	Image 1	3	1000000132	493
336		Spot	3	Image 1	3	1000000133	494
292		Spot	3	Image 1	3	1000000134	495
292		Spot	3	Image 1	3	1000000135	496
292		Spot	3	Image 1	3	1000000136	497
470		Spot	3	Image 1	3	1000000137	498
264		Spot	3	Image 1	3	1000000138	499
344		Spot	3	Image 1	3	1000000140	500
420		Spot	3	Image 1	3	1000000141	501
414		Spot	3	Image 1	3	1000000142	502
317		Spot	3	Image 1	3	1000000143	503
365		Spot	3	Image 1	3	1000000144	504
409		Spot	3	Image 1	3	1000000145	505
421		Spot	3	Image 1	3	1000000146	506
380		Spot	3	Image 1	3	1000000147	507
305		Spot	3	Image 1	3	1000000148	508
453		Spot	3	Image 1	3	1000000149	509
428		Spot	3	Image 1	3	1000000150	510
388		Spot	3	Image 1	3	1000000151	511
265		Spot	3	Image 1	3	1000000152	512
361		Spot	3	Image 1	3	1000000153	513
381		Spot	3	Image 1	3	1000000154	514
348		Spot	3	Image 1	3	1000000155	515
443		Spot	3	Image 1	3	1000000156	516
451		Spot	3	Image 1	3	1000000157	517
452		Spot	3	Image 1	3	1000000158	518
287		Spot	3	Image 1	3	1000000159	519
382		Spot	3	Image 1	3	1000000160	520
251		Spot	3	Image 1	3	1000000162	521
393		Spot	3	Image 1	3	1000000161	522
440		Spot	3	Image 1	3	1000000163	523
364		Spot	3	Image 1	3	1000000164	524
401		Spot	3	Image 1	3	1000000165	525
543		Spot	3	Image 1	3	1000000166	526
488		Spot	3	Image 1	3	1000000167	527
313		Spot	3	Image 1	3	1000000168	528
456		Spot	3	Image 1	3	1000000169	529
429		Spot	3	Image 1	3	1000000170	530
336		Spot	3	Image 1	3	1000000171	531
320		Spot	3	Image 1	3	1000000172	532
345		Spot	3	Image 1	3	1000000173	533
212		Spot	3	Image 1	4	1000000000	534
233		Spot	3	Image 1	4	1000000001	535
229		Spot	3	Image 1	4	1000000002	536
224		Spot	3	Image 1	4	1000000003	537
310		Spot	3	Image 1	4	1000000004	538
299		Spot	3	Image 1	4	1000000005	539
231		Spot	3	Image 1	4	1000000006	540
309		Spot	3	Image 1	4	1000000007	541
254		Spot	3	Image 1	4	1000000008	542
275		Spot	3	Image 1	4	1000000009	543
238		Spot	3	Image 1	4	1000000010	544
251		Spot	3	Image 1	4	1000000011	545
278		Spot	3	Image 1	4	1000000013	546
359		Spot	3	Image 1	4	1000000014	547
218		Spot	3	Image 1	4	1000000012	548
442		Spot	3	Image 1	4	1000000015	549
236		Spot	3	Image 1	4	1000000016	550
212		Spot	3	Image 1	4	1000000017	551
225		Spot	3	Image 1	4	1000000018	552
225		Spot	3	Image 1	4	1000000019	553
257		Spot	3	Image 1	4	1000000020	554
216		Spot	3	Image 1	4	1000000021	555
344		Spot	3	Image 1	4	1000000022	556
242		Spot	3	Image 1	4	1000000023	557
262		Spot	3	Image 1	4	1000000024	558
303		Spot	3	Image 1	4	1000000025	559
278		Spot	3	Image 1	4	1000000026	560
297		Spot	3	Image 1	4	1000000027	561
341		Spot	3	Image 1	4	1000000028	562
218		Spot	3	Image 1	4	1000000029	563
227		Spot	3	Image 1	4	1000000030	564
273		Spot	3	Image 1	4	1000000031	565
280		Spot	3	Image 1	4	1000000032	566
423		Spot	3	Image 1	4	1000000033	567
267		Spot	3	Image 1	4	1000000034	568
245		Spot	3	Image 1	4	1000000037	569
312		Spot	3	Image 1	4	1000000035	570
301		Spot	3	Image 1	4	1000000036	571
302		Spot	3	Image 1	4	1000000038	572
382		Spot	3	Image 1	4	1000000040	573
214		Spot	3	Image 1	4	1000000039	574
287		Spot	3	Image 1	4	1000000174	575
247		Spot	3	Image 1	4	1000000041	578
261		Spot	3	Image 1	4	1000000044	579
334		Spot	3	Image 1	4	1000000042	580
330		Spot	3	Image 1	4	1000000045	581
246		Spot	3	Image 1	4	1000000043	582
251		Spot	3	Image 1	4	1000000046	583
234		Spot	3	Image 1	4	1000000047	584
252		Spot	3	Image 1	4	1000000048	585
301		Spot	3	Image 1	4	1000000049	586
364		Spot	3	Image 1	4	1000000050	587
250		Spot	3	Image 1	4	1000000052	588
235		Spot	3	Image 1	4	1000000051	589
382		Spot	3	Image 1	4	1000000053	590
253		Spot	3	Image 1	4	1000000054	591
291		Spot	3	Image 1	4	1000000055	592
275		Spot	3	Image 1	4	1000000056	593
228		Spot	3	Image 1	4	1000000057	594
235		Spot	3	Image 1	4	1000000058	595
252		Spot	3	Image 1	4	1000000059	596
284		Spot	3	Image 1	4	1000000060	597
294		Spot	3	Image 1	4	1000000061	598
360		Spot	3	Image 1	4	1000000062	599
293		Spot	3	Image 1	4	1000000063	600
244		Spot	3	Image 1	4	1000000064	601
270		Spot	3	Image 1	4	1000000065	602
227		Spot	3	Image 1	4	1000000066	603
282		Spot	3	Image 1	4	1000000067	604
243		Spot	3	Image 1	4	1000000068	605
247		Spot	3	Image 1	4	1000000069	606
279		Spot	3	Image 1	4	1000000070	607
373		Spot	3	Image 1	4	1000000071	608
282		Spot	3	Image 1	4	1000000072	609
220		Spot	3	Image 1	4	1000000073	610
342		Spot	3	Image 1	4	1000000074	611
252		Spot	3	Image 1	4	1000000076	612
258		Spot	3	Image 1	4	1000000075	613
257		Spot	3	Image 1	4	1000000080	614
588		Spot	3	Image 1	4	1000000077	615
325		Spot	3	Image 1	4	1000000078	616
290		Spot	3	Image 1	4	1000000079	617
228		Spot	3	Image 1	4	1000000082	618
265		Spot	3	Image 1	4	1000000081	619
280		Spot	3	Image 1	4	1000000083	621
282		Spot	3	Image 1	4	1000000085	622
274		Spot	3	Image 1	4	1000000086	623
285		Spot	3	Image 1	4	1000000087	624
247		Spot	3	Image 1	4	1000000084	625
265		Spot	3	Image 1	4	1000000088	626
276		Spot	3	Image 1	4	1000000089	627
388		Spot	3	Image 1	4	1000000090	628
285		Spot	3	Image 1	4	1000000091	629
257		Spot	3	Image 1	4	1000000093	630
310		Spot	3	Image 1	4	1000000092	631
328		Spot	3	Image 1	4	1000000175	632
306		Spot	3	Image 1	4	1000000096	633
267		Spot	3	Image 1	4	1000000094	634
280		Spot	3	Image 1	4	1000000095	635
271		Spot	3	Image 1	4	1000000097	636
326		Spot	3	Image 1	4	1000000098	637
269		Spot	3	Image 1	4	1000000099	638
326		Spot	3	Image 1	4	1000000100	640
363		Spot	3	Image 1	4	1000000101	641
334		Spot	3	Image 1	4	1000000102	642
293		Spot	3	Image 1	4	1000000176	643
378		Spot	3	Image 1	4	1000000103	644
308		Spot	3	Image 1	4	1000000104	645
310		Spot	3	Image 1	4	1000000105	646
315		Spot	3	Image 1	4	1000000108	647
314		Spot	3	Image 1	4	1000000106	648
278		Spot	3	Image 1	4	1000000107	649
370		Spot	3	Image 1	4	1000000109	650
311		Spot	3	Image 1	4	1000000111	651
404		Spot	3	Image 1	4	1000000110	652
331		Spot	3	Image 1	4	1000000112	653
270		Spot	3	Image 1	4	1000000113	654
291		Spot	3	Image 1	4	1000000114	655
393		Spot	3	Image 1	4	1000000115	656
311		Spot	3	Image 1	4	1000000116	657
389		Spot	3	Image 1	4	1000000117	658
281		Spot	3	Image 1	4	1000000118	659
201		Spot	3	Image 1	4	1000000119	660
373		Spot	3	Image 1	4	1000000120	661
269		Spot	3	Image 1	4	1000000121	662
288		Spot	3	Image 1	4	1000000122	663
295		Spot	3	Image 1	4	1000000123	664
218		Spot	3	Image 1	4	1000000124	665
276		Spot	3	Image 1	4	1000000125	666
337		Spot	3	Image 1	4	1000000127	667
329		Spot	3	Image 1	4	1000000126	668
366		Spot	3	Image 1	4	1000000128	669
283		Spot	3	Image 1	4	1000000129	670
350		Spot	3	Image 1	4	1000000130	671
288		Spot	3	Image 1	4	1000000132	672
300		Spot	3	Image 1	4	1000000131	673
348		Spot	3	Image 1	4	1000000133	674
292		Spot	3	Image 1	4	1000000134	675
291		Spot	3	Image 1	4	1000000135	676
305		Spot	3	Image 1	4	1000000136	677
453		Spot	3	Image 1	4	1000000137	678
271		Spot	3	Image 1	4	1000000138	679
335		Spot	3	Image 1	4	1000000139	680
313		Spot	3	Image 1	4	1000000140	681
306		Spot	3	Image 1	4	1000000143	682
448		Spot	3	Image 1	4	1000000141	683
402		Spot	3	Image 1	4	1000000142	684
366		Spot	3	Image 1	4	1000000144	685
427		Spot	3	Image 1	4	1000000145	686
410		Spot	3	Image 1	4	1000000146	687
421		Spot	3	Image 1	4	1000000147	688
310		Spot	3	Image 1	4	1000000148	689
411		Spot	3	Image 1	4	1000000149	690
432		Spot	3	Image 1	4	1000000150	691
389		Spot	3	Image 1	4	1000000151	692
276		Spot	3	Image 1	4	1000000152	693
373		Spot	3	Image 1	4	1000000153	694
384		Spot	3	Image 1	4	1000000154	695
351		Spot	3	Image 1	4	1000000155	696
437		Spot	3	Image 1	4	1000000156	697
442		Spot	3	Image 1	4	1000000157	698
475		Spot	3	Image 1	4	1000000158	699
310		Spot	3	Image 1	4	1000000159	700
388		Spot	3	Image 1	4	1000000160	701
261		Spot	3	Image 1	4	1000000162	702
400		Spot	3	Image 1	4	1000000161	703
448		Spot	3	Image 1	4	1000000163	704
384		Spot	3	Image 1	4	1000000164	705
414		Spot	3	Image 1	4	1000000165	706
521		Spot	3	Image 1	4	1000000166	707
503		Spot	3	Image 1	4	1000000167	708
303		Spot	3	Image 1	4	1000000168	709
444		Spot	3	Image 1	4	1000000169	710
422		Spot	3	Image 1	4	1000000170	711
344		Spot	3	Image 1	4	1000000171	712
333		Spot	3	Image 1	4	1000000172	713
355		Spot	3	Image 1	4	1000000173	714
212		Spot	3	Image 1	5	1000000000	715
225		Spot	3	Image 1	5	1000000001	716
231		Spot	3	Image 1	5	1000000002	717
291		Spot	3	Image 1	5	1000000004	718
219		Spot	3	Image 1	5	1000000003	719
299		Spot	3	Image 1	5	1000000005	720
221		Spot	3	Image 1	5	1000000006	721
303		Spot	3	Image 1	5	1000000007	722
225		Spot	3	Image 1	5	1000000008	723
286		Spot	3	Image 1	5	1000000009	724
271		Spot	3	Image 1	5	1000000010	725
260		Spot	3	Image 1	5	1000000011	726
264		Spot	3	Image 1	5	1000000013	727
365		Spot	3	Image 1	5	1000000014	728
222		Spot	3	Image 1	5	1000000012	729
462		Spot	3	Image 1	5	1000000015	730
217		Spot	3	Image 1	5	1000000017	731
219		Spot	3	Image 1	5	1000000018	732
219		Spot	3	Image 1	5	1000000019	733
247		Spot	3	Image 1	5	1000000020	734
246		Spot	3	Image 1	5	1000000021	735
339		Spot	3	Image 1	5	1000000022	736
242		Spot	3	Image 1	5	1000000023	737
266		Spot	3	Image 1	5	1000000024	738
311		Spot	3	Image 1	5	1000000025	739
322		Spot	3	Image 1	5	1000000026	740
280		Spot	3	Image 1	5	1000000027	741
307		Spot	3	Image 1	5	1000000028	742
222		Spot	3	Image 1	5	1000000029	743
235		Spot	3	Image 1	5	1000000030	744
264		Spot	3	Image 1	5	1000000031	745
276		Spot	3	Image 1	5	1000000032	746
429		Spot	3	Image 1	5	1000000033	747
270		Spot	3	Image 1	5	1000000034	748
233		Spot	3	Image 1	5	1000000037	749
323		Spot	3	Image 1	5	1000000035	750
295		Spot	3	Image 1	5	1000000036	751
289		Spot	3	Image 1	5	1000000038	752
357		Spot	3	Image 1	5	1000000040	753
211		Spot	3	Image 1	5	1000000039	754
294		Spot	3	Image 1	5	1000000174	755
254		Spot	3	Image 1	5	1000000041	758
272		Spot	3	Image 1	5	1000000044	759
341		Spot	3	Image 1	5	1000000042	760
307		Spot	3	Image 1	5	1000000045	761
246		Spot	3	Image 1	5	1000000043	762
244		Spot	3	Image 1	5	1000000046	763
227		Spot	3	Image 1	5	1000000047	764
247		Spot	3	Image 1	5	1000000048	765
229		Spot	3	Image 1	5	1000000177	766
309		Spot	3	Image 1	5	1000000049	767
356		Spot	3	Image 1	5	1000000050	768
238		Spot	3	Image 1	5	1000000051	769
254		Spot	3	Image 1	5	1000000052	770
382		Spot	3	Image 1	5	1000000053	771
245		Spot	3	Image 1	5	1000000054	772
355		Spot	3	Image 1	5	1000000055	773
269		Spot	3	Image 1	5	1000000056	774
260		Spot	3	Image 1	5	1000000057	775
233		Spot	3	Image 1	5	1000000058	776
250		Spot	3	Image 1	5	1000000059	777
294		Spot	3	Image 1	5	1000000060	778
316		Spot	3	Image 1	5	1000000061	779
321		Spot	3	Image 1	5	1000000062	780
327		Spot	3	Image 1	5	1000000063	781
255		Spot	3	Image 1	5	1000000064	782
264		Spot	3	Image 1	5	1000000065	783
239		Spot	3	Image 1	5	1000000066	784
302		Spot	3	Image 1	5	1000000067	785
238		Spot	3	Image 1	5	1000000068	786
306		Spot	3	Image 1	5	1000000070	787
264		Spot	3	Image 1	5	1000000069	788
377		Spot	3	Image 1	5	1000000071	789
288		Spot	3	Image 1	5	1000000072	790
227		Spot	3	Image 1	5	1000000073	791
346		Spot	3	Image 1	5	1000000074	792
253		Spot	3	Image 1	5	1000000076	793
257		Spot	3	Image 1	5	1000000075	794
276		Spot	3	Image 1	5	1000000079	795
526		Spot	3	Image 1	5	1000000077	796
263		Spot	3	Image 1	5	1000000080	797
299		Spot	3	Image 1	5	1000000078	798
238		Spot	3	Image 1	5	1000000082	799
270		Spot	3	Image 1	5	1000000081	800
277		Spot	3	Image 1	5	1000000083	802
302		Spot	3	Image 1	5	1000000085	803
272		Spot	3	Image 1	5	1000000086	804
293		Spot	3	Image 1	5	1000000087	805
258		Spot	3	Image 1	5	1000000084	806
264		Spot	3	Image 1	5	1000000088	807
276		Spot	3	Image 1	5	1000000089	808
415		Spot	3	Image 1	5	1000000090	809
272		Spot	3	Image 1	5	1000000091	810
282		Spot	3	Image 1	5	1000000093	811
283		Spot	3	Image 1	5	1000000092	812
350		Spot	3	Image 1	5	1000000175	813
268		Spot	3	Image 1	5	1000000094	814
279		Spot	3	Image 1	5	1000000096	815
306		Spot	3	Image 1	5	1000000095	816
283		Spot	3	Image 1	5	1000000097	817
317		Spot	3	Image 1	5	1000000098	818
269		Spot	3	Image 1	5	1000000099	819
297		Spot	3	Image 1	5	1000000100	821
359		Spot	3	Image 1	5	1000000101	822
327		Spot	3	Image 1	5	1000000102	823
299		Spot	3	Image 1	5	1000000176	824
374		Spot	3	Image 1	5	1000000103	825
297		Spot	3	Image 1	5	1000000104	826
310		Spot	3	Image 1	5	1000000105	827
319		Spot	3	Image 1	5	1000000108	828
268		Spot	3	Image 1	5	1000000107	829
303		Spot	3	Image 1	5	1000000106	830
348		Spot	3	Image 1	5	1000000109	831
286		Spot	3	Image 1	5	1000000111	832
436		Spot	3	Image 1	5	1000000110	833
365		Spot	3	Image 1	5	1000000112	834
280		Spot	3	Image 1	5	1000000113	835
311		Spot	3	Image 1	5	1000000114	836
396		Spot	3	Image 1	5	1000000115	837
296		Spot	3	Image 1	5	1000000116	838
347		Spot	3	Image 1	5	1000000117	839
265		Spot	3	Image 1	5	1000000118	840
218		Spot	3	Image 1	5	1000000119	841
375		Spot	3	Image 1	5	1000000120	842
274		Spot	3	Image 1	5	1000000121	843
282		Spot	3	Image 1	5	1000000122	844
229		Spot	3	Image 1	5	1000000124	845
327		Spot	3	Image 1	5	1000000123	846
258		Spot	3	Image 1	5	1000000125	847
391		Spot	3	Image 1	5	1000000128	848
335		Spot	3	Image 1	5	1000000126	849
362		Spot	3	Image 1	5	1000000127	850
262		Spot	3	Image 1	5	1000000129	851
352		Spot	3	Image 1	5	1000000130	852
279		Spot	3	Image 1	5	1000000131	853
272		Spot	3	Image 1	5	1000000132	854
337		Spot	3	Image 1	5	1000000133	855
291		Spot	3	Image 1	5	1000000135	856
303		Spot	3	Image 1	5	1000000134	857
318		Spot	3	Image 1	5	1000000136	858
447		Spot	3	Image 1	5	1000000137	859
291		Spot	3	Image 1	5	1000000138	860
327		Spot	3	Image 1	5	1000000139	861
326		Spot	3	Image 1	5	1000000140	862
330		Spot	3	Image 1	5	1000000143	863
425		Spot	3	Image 1	5	1000000141	864
391		Spot	3	Image 1	5	1000000142	865
361		Spot	3	Image 1	5	1000000144	866
416		Spot	3	Image 1	5	1000000145	867
411		Spot	3	Image 1	5	1000000146	868
411		Spot	3	Image 1	5	1000000147	869
300		Spot	3	Image 1	5	1000000148	870
416		Spot	3	Image 1	5	1000000149	871
442		Spot	3	Image 1	5	1000000150	872
362		Spot	3	Image 1	5	1000000151	873
270		Spot	3	Image 1	5	1000000152	874
378		Spot	3	Image 1	5	1000000153	875
378		Spot	3	Image 1	5	1000000154	876
368		Spot	3	Image 1	5	1000000155	877
421		Spot	3	Image 1	5	1000000156	878
442		Spot	3	Image 1	5	1000000157	879
489		Spot	3	Image 1	5	1000000158	880
276		Spot	3	Image 1	5	1000000159	881
380		Spot	3	Image 1	5	1000000160	882
260		Spot	3	Image 1	5	1000000162	883
391		Spot	3	Image 1	5	1000000161	884
436		Spot	3	Image 1	5	1000000163	885
361		Spot	3	Image 1	5	1000000164	886
436		Spot	3	Image 1	5	1000000165	887
502		Spot	3	Image 1	5	1000000166	888
465		Spot	3	Image 1	5	1000000167	889
303		Spot	3	Image 1	5	1000000168	890
428		Spot	3	Image 1	5	1000000169	891
422		Spot	3	Image 1	5	1000000170	892
328		Spot	3	Image 1	5	1000000171	893
335		Spot	3	Image 1	5	1000000172	894
335		Spot	3	Image 1	5	1000000173	895
216		Spot	3	Image 1	6	1000000000	896
243		Spot	3	Image 1	6	1000000001	897
317		Spot	3	Image 1	6	1000000005	898
276		Spot	3	Image 1	6	1000000004	899
218		Spot	3	Image 1	6	1000000003	900
240		Spot	3	Image 1	6	1000000006	901
369		Spot	3	Image 1	6	1000000007	902
255		Spot	3	Image 1	6	1000000008	903
270		Spot	3	Image 1	6	1000000009	904
224		Spot	3	Image 1	6	1000000010	905
265		Spot	3	Image 1	6	1000000011	906
291		Spot	3	Image 1	6	1000000013	907
341		Spot	3	Image 1	6	1000000014	908
223		Spot	3	Image 1	6	1000000012	909
436		Spot	3	Image 1	6	1000000015	910
246		Spot	3	Image 1	6	1000000016	911
225		Spot	3	Image 1	6	1000000017	912
222		Spot	3	Image 1	6	1000000018	913
219		Spot	3	Image 1	6	1000000019	914
249		Spot	3	Image 1	6	1000000020	915
238		Spot	3	Image 1	6	1000000021	916
378		Spot	3	Image 1	6	1000000022	917
270		Spot	3	Image 1	6	1000000023	918
263		Spot	3	Image 1	6	1000000024	919
364		Spot	3	Image 1	6	1000000025	920
303		Spot	3	Image 1	6	1000000026	921
284		Spot	3	Image 1	6	1000000027	922
289		Spot	3	Image 1	6	1000000028	923
234		Spot	3	Image 1	6	1000000029	924
240		Spot	3	Image 1	6	1000000030	925
257		Spot	3	Image 1	6	1000000031	926
282		Spot	3	Image 1	6	1000000032	927
388		Spot	3	Image 1	6	1000000033	928
259		Spot	3	Image 1	6	1000000034	929
251		Spot	3	Image 1	6	1000000037	930
319		Spot	3	Image 1	6	1000000035	931
288		Spot	3	Image 1	6	1000000036	932
318		Spot	3	Image 1	6	1000000038	933
390		Spot	3	Image 1	6	1000000040	934
222		Spot	3	Image 1	6	1000000039	935
309		Spot	3	Image 1	6	1000000174	936
244		Spot	3	Image 1	6	1000000041	939
365		Spot	3	Image 1	6	1000000042	940
255		Spot	3	Image 1	6	1000000044	941
310		Spot	3	Image 1	6	1000000045	942
250		Spot	3	Image 1	6	1000000043	943
238		Spot	3	Image 1	6	1000000046	944
232		Spot	3	Image 1	6	1000000047	945
273		Spot	3	Image 1	6	1000000048	946
316		Spot	3	Image 1	6	1000000049	947
385		Spot	3	Image 1	6	1000000050	948
233		Spot	3	Image 1	6	1000000051	949
249		Spot	3	Image 1	6	1000000052	950
361		Spot	3	Image 1	6	1000000053	951
249		Spot	3	Image 1	6	1000000054	952
307		Spot	3	Image 1	6	1000000055	953
270		Spot	3	Image 1	6	1000000056	954
226		Spot	3	Image 1	6	1000000057	955
218		Spot	3	Image 1	6	1000000058	956
265		Spot	3	Image 1	6	1000000059	957
280		Spot	3	Image 1	6	1000000060	958
301		Spot	3	Image 1	6	1000000061	959
339		Spot	3	Image 1	6	1000000062	960
299		Spot	3	Image 1	6	1000000063	961
234		Spot	3	Image 1	6	1000000064	962
279		Spot	3	Image 1	6	1000000065	963
245		Spot	3	Image 1	6	1000000066	964
285		Spot	3	Image 1	6	1000000067	965
261		Spot	3	Image 1	6	1000000068	966
272		Spot	3	Image 1	6	1000000069	967
293		Spot	3	Image 1	6	1000000070	968
345		Spot	3	Image 1	6	1000000071	969
290		Spot	3	Image 1	6	1000000072	970
216		Spot	3	Image 1	6	1000000073	971
350		Spot	3	Image 1	6	1000000074	972
236		Spot	3	Image 1	6	1000000076	973
268		Spot	3	Image 1	6	1000000075	974
270		Spot	3	Image 1	6	1000000080	975
314		Spot	3	Image 1	6	1000000078	976
290		Spot	3	Image 1	6	1000000079	977
514		Spot	3	Image 1	6	1000000077	978
293		Spot	3	Image 1	6	1000000081	979
235		Spot	3	Image 1	6	1000000082	980
272		Spot	3	Image 1	6	1000000083	982
322		Spot	3	Image 1	6	1000000178	983
296		Spot	3	Image 1	6	1000000085	984
296		Spot	3	Image 1	6	1000000086	985
341		Spot	3	Image 1	6	1000000087	986
259		Spot	3	Image 1	6	1000000084	987
300		Spot	3	Image 1	6	1000000088	988
269		Spot	3	Image 1	6	1000000089	989
374		Spot	3	Image 1	6	1000000090	990
301		Spot	3	Image 1	6	1000000091	991
271		Spot	3	Image 1	6	1000000093	992
348		Spot	3	Image 1	6	1000000092	993
354		Spot	3	Image 1	6	1000000175	994
272		Spot	3	Image 1	6	1000000096	995
276		Spot	3	Image 1	6	1000000094	996
304		Spot	3	Image 1	6	1000000095	997
273		Spot	3	Image 1	6	1000000097	998
325		Spot	3	Image 1	6	1000000098	999
263		Spot	3	Image 1	6	1000000099	1000
302		Spot	3	Image 1	6	1000000100	1001
342		Spot	3	Image 1	6	1000000101	1002
329		Spot	3	Image 1	6	1000000102	1003
300		Spot	3	Image 1	6	1000000176	1004
425		Spot	3	Image 1	6	1000000103	1005
305		Spot	3	Image 1	6	1000000104	1006
310		Spot	3	Image 1	6	1000000105	1007
340		Spot	3	Image 1	6	1000000108	1008
275		Spot	3	Image 1	6	1000000107	1009
325		Spot	3	Image 1	6	1000000106	1010
336		Spot	3	Image 1	6	1000000109	1011
424		Spot	3	Image 1	6	1000000110	1012
304		Spot	3	Image 1	6	1000000111	1013
342		Spot	3	Image 1	6	1000000112	1014
258		Spot	3	Image 1	6	1000000113	1015
275		Spot	3	Image 1	6	1000000114	1016
387		Spot	3	Image 1	6	1000000115	1017
272		Spot	3	Image 1	6	1000000116	1018
376		Spot	3	Image 1	6	1000000117	1019
263		Spot	3	Image 1	6	1000000118	1020
196		Spot	3	Image 1	6	1000000119	1021
371		Spot	3	Image 1	6	1000000120	1022
259		Spot	3	Image 1	6	1000000121	1023
295		Spot	3	Image 1	6	1000000122	1024
312		Spot	3	Image 1	6	1000000123	1025
221		Spot	3	Image 1	6	1000000124	1026
268		Spot	3	Image 1	6	1000000125	1027
343		Spot	3	Image 1	6	1000000126	1028
321		Spot	3	Image 1	6	1000000127	1029
365		Spot	3	Image 1	6	1000000128	1030
278		Spot	3	Image 1	6	1000000129	1031
361		Spot	3	Image 1	6	1000000130	1032
283		Spot	3	Image 1	6	1000000131	1033
268		Spot	3	Image 1	6	1000000132	1034
344		Spot	3	Image 1	6	1000000133	1035
286		Spot	3	Image 1	6	1000000134	1036
293		Spot	3	Image 1	6	1000000135	1037
314		Spot	3	Image 1	6	1000000136	1038
453		Spot	3	Image 1	6	1000000137	1039
270		Spot	3	Image 1	6	1000000138	1040
324		Spot	3	Image 1	6	1000000139	1041
338		Spot	3	Image 1	6	1000000140	1042
324		Spot	3	Image 1	6	1000000143	1043
420		Spot	3	Image 1	6	1000000141	1044
403		Spot	3	Image 1	6	1000000142	1045
397		Spot	3	Image 1	6	1000000144	1046
437		Spot	3	Image 1	6	1000000145	1047
423		Spot	3	Image 1	6	1000000146	1048
404		Spot	3	Image 1	6	1000000147	1049
288		Spot	3	Image 1	6	1000000148	1050
427		Spot	3	Image 1	6	1000000149	1051
421		Spot	3	Image 1	6	1000000150	1052
381		Spot	3	Image 1	6	1000000151	1053
290		Spot	3	Image 1	6	1000000152	1054
387		Spot	3	Image 1	6	1000000153	1055
349		Spot	3	Image 1	6	1000000154	1056
350		Spot	3	Image 1	6	1000000155	1057
451		Spot	3	Image 1	6	1000000156	1058
446		Spot	3	Image 1	6	1000000157	1059
433		Spot	3	Image 1	6	1000000158	1060
273		Spot	3	Image 1	6	1000000159	1061
399		Spot	3	Image 1	6	1000000160	1062
244		Spot	3	Image 1	6	1000000162	1063
374		Spot	3	Image 1	6	1000000161	1064
440		Spot	3	Image 1	6	1000000163	1065
393		Spot	3	Image 1	6	1000000164	1066
421		Spot	3	Image 1	6	1000000165	1067
542		Spot	3	Image 1	6	1000000166	1068
457		Spot	3	Image 1	6	1000000167	1069
304		Spot	3	Image 1	6	1000000168	1070
452		Spot	3	Image 1	6	1000000169	1071
439		Spot	3	Image 1	6	1000000170	1072
333		Spot	3	Image 1	6	1000000171	1073
335		Spot	3	Image 1	6	1000000172	1074
333		Spot	3	Image 1	6	1000000173	1075
241		Spot	3	Image 1	7	1000000000	1076
234		Spot	3	Image 1	7	1000000001	1077
218		Spot	3	Image 1	7	1000000002	1078
294		Spot	3	Image 1	7	1000000004	1079
312		Spot	3	Image 1	7	1000000005	1080
221		Spot	3	Image 1	7	1000000003	1081
245		Spot	3	Image 1	7	1000000006	1082
308		Spot	3	Image 1	7	1000000007	1083
225		Spot	3	Image 1	7	1000000008	1084
280		Spot	3	Image 1	7	1000000009	1085
266		Spot	3	Image 1	7	1000000011	1086
254		Spot	3	Image 1	7	1000000013	1087
327		Spot	3	Image 1	7	1000000014	1088
213		Spot	3	Image 1	7	1000000012	1089
436		Spot	3	Image 1	7	1000000015	1090
254		Spot	3	Image 1	7	1000000016	1091
232		Spot	3	Image 1	7	1000000017	1092
237		Spot	3	Image 1	7	1000000018	1093
231		Spot	3	Image 1	7	1000000019	1094
237		Spot	3	Image 1	7	1000000020	1095
254		Spot	3	Image 1	7	1000000021	1096
354		Spot	3	Image 1	7	1000000022	1097
239		Spot	3	Image 1	7	1000000023	1098
257		Spot	3	Image 1	7	1000000024	1099
337		Spot	3	Image 1	7	1000000025	1100
301		Spot	3	Image 1	7	1000000026	1101
307		Spot	3	Image 1	7	1000000027	1102
364		Spot	3	Image 1	7	1000000028	1103
220		Spot	3	Image 1	7	1000000029	1104
236		Spot	3	Image 1	7	1000000030	1105
268		Spot	3	Image 1	7	1000000031	1106
273		Spot	3	Image 1	7	1000000032	1107
396		Spot	3	Image 1	7	1000000033	1108
273		Spot	3	Image 1	7	1000000034	1109
322		Spot	3	Image 1	7	1000000035	1110
244		Spot	3	Image 1	7	1000000037	1111
306		Spot	3	Image 1	7	1000000036	1112
277		Spot	3	Image 1	7	1000000038	1113
355		Spot	3	Image 1	7	1000000040	1114
352		Spot	3	Image 1	7	1000000174	1115
217		Spot	3	Image 1	7	1000000039	1116
239		Spot	3	Image 1	7	1000000041	1119
335		Spot	3	Image 1	7	1000000042	1120
262		Spot	3	Image 1	7	1000000044	1121
313		Spot	3	Image 1	7	1000000045	1122
235		Spot	3	Image 1	7	1000000043	1123
261		Spot	3	Image 1	7	1000000046	1124
238		Spot	3	Image 1	7	1000000047	1125
267		Spot	3	Image 1	7	1000000048	1126
285		Spot	3	Image 1	7	1000000049	1127
382		Spot	3	Image 1	7	1000000050	1128
231		Spot	3	Image 1	7	1000000051	1129
260		Spot	3	Image 1	7	1000000052	1130
376		Spot	3	Image 1	7	1000000053	1131
253		Spot	3	Image 1	7	1000000054	1132
326		Spot	3	Image 1	7	1000000055	1133
276		Spot	3	Image 1	7	1000000056	1134
231		Spot	3	Image 1	7	1000000057	1135
222		Spot	3	Image 1	7	1000000058	1136
252		Spot	3	Image 1	7	1000000059	1137
301		Spot	3	Image 1	7	1000000061	1138
283		Spot	3	Image 1	7	1000000060	1139
344		Spot	3	Image 1	7	1000000062	1140
328		Spot	3	Image 1	7	1000000063	1141
233		Spot	3	Image 1	7	1000000064	1142
259		Spot	3	Image 1	7	1000000065	1143
213		Spot	3	Image 1	7	1000000066	1144
259		Spot	3	Image 1	7	1000000068	1145
308		Spot	3	Image 1	7	1000000067	1146
261		Spot	3	Image 1	7	1000000069	1147
283		Spot	3	Image 1	7	1000000070	1148
381		Spot	3	Image 1	7	1000000071	1149
294		Spot	3	Image 1	7	1000000072	1150
223		Spot	3	Image 1	7	1000000073	1151
353		Spot	3	Image 1	7	1000000074	1152
232		Spot	3	Image 1	7	1000000076	1153
273		Spot	3	Image 1	7	1000000075	1154
260		Spot	3	Image 1	7	1000000080	1155
584		Spot	3	Image 1	7	1000000077	1156
295		Spot	3	Image 1	7	1000000078	1157
282		Spot	3	Image 1	7	1000000079	1158
245		Spot	3	Image 1	7	1000000082	1159
287		Spot	3	Image 1	7	1000000081	1160
266		Spot	3	Image 1	7	1000000083	1162
338		Spot	3	Image 1	7	1000000178	1163
280		Spot	3	Image 1	7	1000000085	1164
258		Spot	3	Image 1	7	1000000084	1165
325		Spot	3	Image 1	7	1000000086	1166
282		Spot	3	Image 1	7	1000000087	1167
294		Spot	3	Image 1	7	1000000088	1168
319		Spot	3	Image 1	7	1000000089	1169
384		Spot	3	Image 1	7	1000000090	1170
295		Spot	3	Image 1	7	1000000091	1171
265		Spot	3	Image 1	7	1000000093	1172
282		Spot	3	Image 1	7	1000000092	1173
338		Spot	3	Image 1	7	1000000175	1174
271		Spot	3	Image 1	7	1000000095	1175
266		Spot	3	Image 1	7	1000000094	1176
264		Spot	3	Image 1	7	1000000096	1177
290		Spot	3	Image 1	7	1000000097	1178
312		Spot	3	Image 1	7	1000000098	1179
286		Spot	3	Image 1	7	1000000099	1180
306		Spot	3	Image 1	7	1000000100	1182
351		Spot	3	Image 1	7	1000000101	1183
358		Spot	3	Image 1	7	1000000102	1184
399		Spot	3	Image 1	7	1000000103	1185
306		Spot	3	Image 1	7	1000000104	1186
308		Spot	3	Image 1	7	1000000105	1187
330		Spot	3	Image 1	7	1000000106	1188
301		Spot	3	Image 1	7	1000000107	1189
350		Spot	3	Image 1	7	1000000108	1190
338		Spot	3	Image 1	7	1000000109	1191
287		Spot	3	Image 1	7	1000000111	1192
463		Spot	3	Image 1	7	1000000110	1193
338		Spot	3	Image 1	7	1000000112	1194
280		Spot	3	Image 1	7	1000000113	1195
288		Spot	3	Image 1	7	1000000114	1196
393		Spot	3	Image 1	7	1000000115	1197
290		Spot	3	Image 1	7	1000000116	1198
352		Spot	3	Image 1	7	1000000117	1199
260		Spot	3	Image 1	7	1000000118	1200
199		Spot	3	Image 1	7	1000000119	1201
369		Spot	3	Image 1	7	1000000120	1202
268		Spot	3	Image 1	7	1000000121	1203
293		Spot	3	Image 1	7	1000000122	1204
217		Spot	3	Image 1	7	1000000124	1205
312		Spot	3	Image 1	7	1000000123	1206
282		Spot	3	Image 1	7	1000000125	1207
337		Spot	3	Image 1	7	1000000126	1208
320		Spot	3	Image 1	7	1000000127	1209
284		Spot	3	Image 1	7	1000000129	1210
350		Spot	3	Image 1	7	1000000130	1211
306		Spot	3	Image 1	7	1000000131	1212
276		Spot	3	Image 1	7	1000000132	1213
330		Spot	3	Image 1	7	1000000133	1214
295		Spot	3	Image 1	7	1000000134	1215
313		Spot	3	Image 1	7	1000000135	1216
294		Spot	3	Image 1	7	1000000136	1217
435		Spot	3	Image 1	7	1000000137	1218
268		Spot	3	Image 1	7	1000000138	1219
312		Spot	3	Image 1	7	1000000139	1220
328		Spot	3	Image 1	7	1000000140	1221
301		Spot	3	Image 1	7	1000000143	1222
429		Spot	3	Image 1	7	1000000141	1223
416		Spot	3	Image 1	7	1000000142	1224
353		Spot	3	Image 1	7	1000000144	1225
422		Spot	3	Image 1	7	1000000145	1226
422		Spot	3	Image 1	7	1000000146	1227
442		Spot	3	Image 1	7	1000000147	1228
300		Spot	3	Image 1	7	1000000148	1229
409		Spot	3	Image 1	7	1000000149	1230
478		Spot	3	Image 1	7	1000000150	1231
383		Spot	3	Image 1	7	1000000151	1232
280		Spot	3	Image 1	7	1000000152	1233
381		Spot	3	Image 1	7	1000000153	1234
358		Spot	3	Image 1	7	1000000154	1235
369		Spot	3	Image 1	7	1000000155	1236
439		Spot	3	Image 1	7	1000000156	1237
438		Spot	3	Image 1	7	1000000157	1238
507		Spot	3	Image 1	7	1000000158	1239
304		Spot	3	Image 1	7	1000000159	1240
372		Spot	3	Image 1	7	1000000160	1241
395		Spot	3	Image 1	7	1000000161	1242
242		Spot	3	Image 1	7	1000000162	1243
444		Spot	3	Image 1	7	1000000163	1244
395		Spot	3	Image 1	7	1000000164	1245
414		Spot	3	Image 1	7	1000000165	1246
486		Spot	3	Image 1	7	1000000166	1247
464		Spot	3	Image 1	7	1000000167	1248
306		Spot	3	Image 1	7	1000000168	1249
428		Spot	3	Image 1	7	1000000169	1250
479		Spot	3	Image 1	7	1000000170	1251
320		Spot	3	Image 1	7	1000000171	1252
328		Spot	3	Image 1	7	1000000172	1253
341		Spot	3	Image 1	7	1000000173	1254
237		Spot	3	Image 1	8	1000000000	1255
258		Spot	3	Image 1	8	1000000001	1256
296		Spot	3	Image 1	8	1000000005	1257
320		Spot	3	Image 1	8	1000000004	1258
224		Spot	3	Image 1	8	1000000003	1259
251		Spot	3	Image 1	8	1000000006	1260
287		Spot	3	Image 1	8	1000000007	1261
234		Spot	3	Image 1	8	1000000008	1262
261		Spot	3	Image 1	8	1000000009	1263
230		Spot	3	Image 1	8	1000000010	1264
274		Spot	3	Image 1	8	1000000011	1265
365		Spot	3	Image 1	8	1000000014	1266
232		Spot	3	Image 1	8	1000000012	1267
283		Spot	3	Image 1	8	1000000013	1268
482		Spot	3	Image 1	8	1000000015	1269
260		Spot	3	Image 1	8	1000000016	1270
203		Spot	3	Image 1	8	1000000017	1271
230		Spot	3	Image 1	8	1000000018	1272
219		Spot	3	Image 1	8	1000000019	1273
238		Spot	3	Image 1	8	1000000020	1274
257		Spot	3	Image 1	8	1000000021	1275
349		Spot	3	Image 1	8	1000000022	1276
248		Spot	3	Image 1	8	1000000023	1277
265		Spot	3	Image 1	8	1000000024	1278
346		Spot	3	Image 1	8	1000000025	1279
319		Spot	3	Image 1	8	1000000026	1280
282		Spot	3	Image 1	8	1000000027	1281
410		Spot	3	Image 1	8	1000000028	1282
230		Spot	3	Image 1	8	1000000029	1283
238		Spot	3	Image 1	8	1000000030	1284
279		Spot	3	Image 1	8	1000000031	1285
261		Spot	3	Image 1	8	1000000032	1286
379		Spot	3	Image 1	8	1000000033	1287
268		Spot	3	Image 1	8	1000000034	1288
297		Spot	3	Image 1	8	1000000035	1289
247		Spot	3	Image 1	8	1000000037	1290
324		Spot	3	Image 1	8	1000000036	1291
291		Spot	3	Image 1	8	1000000038	1292
396		Spot	3	Image 1	8	1000000040	1293
311		Spot	3	Image 1	8	1000000174	1294
219		Spot	3	Image 1	8	1000000039	1295
245		Spot	3	Image 1	8	1000000041	1298
340		Spot	3	Image 1	8	1000000042	1299
282		Spot	3	Image 1	8	1000000044	1300
237		Spot	3	Image 1	8	1000000043	1301
323		Spot	3	Image 1	8	1000000045	1302
245		Spot	3	Image 1	8	1000000046	1303
228		Spot	3	Image 1	8	1000000047	1304
261		Spot	3	Image 1	8	1000000048	1305
248		Spot	3	Image 1	8	1000000177	1306
292		Spot	3	Image 1	8	1000000049	1307
404		Spot	3	Image 1	8	1000000050	1308
256		Spot	3	Image 1	8	1000000052	1309
244		Spot	3	Image 1	8	1000000051	1310
383		Spot	3	Image 1	8	1000000053	1311
249		Spot	3	Image 1	8	1000000054	1312
297		Spot	3	Image 1	8	1000000055	1313
274		Spot	3	Image 1	8	1000000056	1314
237		Spot	3	Image 1	8	1000000057	1315
229		Spot	3	Image 1	8	1000000058	1316
280		Spot	3	Image 1	8	1000000059	1317
303		Spot	3	Image 1	8	1000000061	1318
275		Spot	3	Image 1	8	1000000060	1319
335		Spot	3	Image 1	8	1000000062	1320
298		Spot	3	Image 1	8	1000000063	1321
269		Spot	3	Image 1	8	1000000065	1322
248		Spot	3	Image 1	8	1000000064	1323
235		Spot	3	Image 1	8	1000000066	1324
280		Spot	3	Image 1	8	1000000067	1325
247		Spot	3	Image 1	8	1000000068	1326
261		Spot	3	Image 1	8	1000000069	1327
291		Spot	3	Image 1	8	1000000070	1328
376		Spot	3	Image 1	8	1000000071	1329
325		Spot	3	Image 1	8	1000000072	1330
214		Spot	3	Image 1	8	1000000073	1331
348		Spot	3	Image 1	8	1000000074	1332
240		Spot	3	Image 1	8	1000000076	1333
273		Spot	3	Image 1	8	1000000075	1334
261		Spot	3	Image 1	8	1000000080	1335
301		Spot	3	Image 1	8	1000000078	1336
273		Spot	3	Image 1	8	1000000079	1337
569		Spot	3	Image 1	8	1000000077	1338
262		Spot	3	Image 1	8	1000000081	1339
235		Spot	3	Image 1	8	1000000082	1340
279		Spot	3	Image 1	8	1000000083	1342
284		Spot	3	Image 1	8	1000000085	1343
304		Spot	3	Image 1	8	1000000086	1344
292		Spot	3	Image 1	8	1000000087	1345
259		Spot	3	Image 1	8	1000000084	1346
304		Spot	3	Image 1	8	1000000088	1347
278		Spot	3	Image 1	8	1000000089	1348
389		Spot	3	Image 1	8	1000000090	1349
286		Spot	3	Image 1	8	1000000091	1350
259		Spot	3	Image 1	8	1000000093	1351
301		Spot	3	Image 1	8	1000000092	1352
330		Spot	3	Image 1	8	1000000175	1353
279		Spot	3	Image 1	8	1000000094	1354
279		Spot	3	Image 1	8	1000000096	1355
282		Spot	3	Image 1	8	1000000095	1356
285		Spot	3	Image 1	8	1000000097	1357
342		Spot	3	Image 1	8	1000000098	1358
290		Spot	3	Image 1	8	1000000099	1359
316		Spot	3	Image 1	8	1000000100	1361
363		Spot	3	Image 1	8	1000000101	1362
317		Spot	3	Image 1	8	1000000102	1363
306		Spot	3	Image 1	8	1000000176	1364
390		Spot	3	Image 1	8	1000000103	1365
292		Spot	3	Image 1	8	1000000104	1366
309		Spot	3	Image 1	8	1000000105	1367
351		Spot	3	Image 1	8	1000000108	1368
320		Spot	3	Image 1	8	1000000106	1369
287		Spot	3	Image 1	8	1000000107	1370
356		Spot	3	Image 1	8	1000000109	1371
291		Spot	3	Image 1	8	1000000111	1372
402		Spot	3	Image 1	8	1000000110	1373
363		Spot	3	Image 1	8	1000000112	1374
281		Spot	3	Image 1	8	1000000113	1375
298		Spot	3	Image 1	8	1000000114	1376
390		Spot	3	Image 1	8	1000000115	1377
290		Spot	3	Image 1	8	1000000116	1378
410		Spot	3	Image 1	8	1000000117	1379
283		Spot	3	Image 1	8	1000000118	1380
204		Spot	3	Image 1	8	1000000119	1381
391		Spot	3	Image 1	8	1000000120	1382
290		Spot	3	Image 1	8	1000000122	1383
271		Spot	3	Image 1	8	1000000121	1384
305		Spot	3	Image 1	8	1000000123	1385
224		Spot	3	Image 1	8	1000000124	1386
294		Spot	3	Image 1	8	1000000125	1387
337		Spot	3	Image 1	8	1000000126	1388
323		Spot	3	Image 1	8	1000000127	1389
377		Spot	3	Image 1	8	1000000128	1390
290		Spot	3	Image 1	8	1000000129	1391
347		Spot	3	Image 1	8	1000000130	1392
300		Spot	3	Image 1	8	1000000131	1393
281		Spot	3	Image 1	8	1000000132	1394
353		Spot	3	Image 1	8	1000000133	1395
322		Spot	3	Image 1	8	1000000134	1396
302		Spot	3	Image 1	8	1000000135	1397
304		Spot	3	Image 1	8	1000000136	1398
450		Spot	3	Image 1	8	1000000137	1399
283		Spot	3	Image 1	8	1000000138	1400
353		Spot	3	Image 1	8	1000000139	1401
331		Spot	3	Image 1	8	1000000140	1402
417		Spot	3	Image 1	8	1000000141	1403
304		Spot	3	Image 1	8	1000000143	1404
383		Spot	3	Image 1	8	1000000142	1405
357		Spot	3	Image 1	8	1000000144	1406
414		Spot	3	Image 1	8	1000000145	1407
412		Spot	3	Image 1	8	1000000146	1408
400		Spot	3	Image 1	8	1000000147	1409
310		Spot	3	Image 1	8	1000000148	1410
432		Spot	3	Image 1	8	1000000149	1411
420		Spot	3	Image 1	8	1000000150	1412
385		Spot	3	Image 1	8	1000000151	1413
282		Spot	3	Image 1	8	1000000152	1414
363		Spot	3	Image 1	8	1000000153	1415
357		Spot	3	Image 1	8	1000000154	1416
359		Spot	3	Image 1	8	1000000155	1417
429		Spot	3	Image 1	8	1000000157	1418
557		Spot	3	Image 1	8	1000000158	1419
272		Spot	3	Image 1	8	1000000159	1420
394		Spot	3	Image 1	8	1000000160	1421
405		Spot	3	Image 1	8	1000000161	1422
240		Spot	3	Image 1	8	1000000162	1423
420		Spot	3	Image 1	8	1000000163	1424
376		Spot	3	Image 1	8	1000000164	1425
404		Spot	3	Image 1	8	1000000165	1426
550		Spot	3	Image 1	8	1000000166	1427
454		Spot	3	Image 1	8	1000000167	1428
309		Spot	3	Image 1	8	1000000168	1429
431		Spot	3	Image 1	8	1000000169	1430
441		Spot	3	Image 1	8	1000000170	1431
345		Spot	3	Image 1	8	1000000171	1432
338		Spot	3	Image 1	8	1000000172	1433
386		Spot	3	Image 1	8	1000000173	1434
209		Spot	3	Image 1	9	1000000000	1435
233		Spot	3	Image 1	9	1000000001	1436
218		Spot	3	Image 1	9	1000000002	1437
300		Spot	3	Image 1	9	1000000005	1438
298		Spot	3	Image 1	9	1000000004	1439
224		Spot	3	Image 1	9	1000000003	1440
229		Spot	3	Image 1	9	1000000006	1441
254		Spot	3	Image 1	9	1000000007	1442
231		Spot	3	Image 1	9	1000000008	1443
272		Spot	3	Image 1	9	1000000009	1444
277		Spot	3	Image 1	9	1000000011	1445
222		Spot	3	Image 1	9	1000000012	1446
281		Spot	3	Image 1	9	1000000013	1447
340		Spot	3	Image 1	9	1000000014	1448
443		Spot	3	Image 1	9	1000000015	1449
245		Spot	3	Image 1	9	1000000016	1450
215		Spot	3	Image 1	9	1000000017	1451
237		Spot	3	Image 1	9	1000000018	1452
216		Spot	3	Image 1	9	1000000019	1453
238		Spot	3	Image 1	9	1000000020	1454
231		Spot	3	Image 1	9	1000000021	1455
360		Spot	3	Image 1	9	1000000022	1456
234		Spot	3	Image 1	9	1000000023	1457
268		Spot	3	Image 1	9	1000000024	1458
343		Spot	3	Image 1	9	1000000025	1459
325		Spot	3	Image 1	9	1000000026	1460
299		Spot	3	Image 1	9	1000000027	1461
358		Spot	3	Image 1	9	1000000028	1462
222		Spot	3	Image 1	9	1000000029	1463
231		Spot	3	Image 1	9	1000000030	1464
292		Spot	3	Image 1	9	1000000031	1465
258		Spot	3	Image 1	9	1000000032	1466
383		Spot	3	Image 1	9	1000000033	1467
283		Spot	3	Image 1	9	1000000034	1468
319		Spot	3	Image 1	9	1000000035	1469
244		Spot	3	Image 1	9	1000000037	1470
305		Spot	3	Image 1	9	1000000036	1471
286		Spot	3	Image 1	9	1000000038	1472
402		Spot	3	Image 1	9	1000000040	1473
216		Spot	3	Image 1	9	1000000039	1474
294		Spot	3	Image 1	9	1000000174	1475
249		Spot	3	Image 1	9	1000000041	1477
343		Spot	3	Image 1	9	1000000042	1478
281		Spot	3	Image 1	9	1000000044	1479
306		Spot	3	Image 1	9	1000000045	1480
239		Spot	3	Image 1	9	1000000043	1481
233		Spot	3	Image 1	9	1000000046	1482
230		Spot	3	Image 1	9	1000000047	1483
255		Spot	3	Image 1	9	1000000048	1484
215		Spot	3	Image 1	9	1000000177	1485
290		Spot	3	Image 1	9	1000000049	1486
371		Spot	3	Image 1	9	1000000050	1487
228		Spot	3	Image 1	9	1000000051	1488
254		Spot	3	Image 1	9	1000000052	1489
369		Spot	3	Image 1	9	1000000053	1490
262		Spot	3	Image 1	9	1000000054	1491
299		Spot	3	Image 1	9	1000000055	1492
225		Spot	3	Image 1	9	1000000057	1493
309		Spot	3	Image 1	9	1000000056	1494
244		Spot	3	Image 1	9	1000000058	1495
274		Spot	3	Image 1	9	1000000059	1496
300		Spot	3	Image 1	9	1000000061	1497
314		Spot	3	Image 1	9	1000000060	1498
324		Spot	3	Image 1	9	1000000062	1499
303		Spot	3	Image 1	9	1000000063	1500
239		Spot	3	Image 1	9	1000000064	1501
276		Spot	3	Image 1	9	1000000065	1502
251		Spot	3	Image 1	9	1000000066	1503
276		Spot	3	Image 1	9	1000000067	1504
258		Spot	3	Image 1	9	1000000068	1505
273		Spot	3	Image 1	9	1000000069	1506
277		Spot	3	Image 1	9	1000000070	1507
373		Spot	3	Image 1	9	1000000071	1508
283		Spot	3	Image 1	9	1000000072	1509
218		Spot	3	Image 1	9	1000000073	1510
345		Spot	3	Image 1	9	1000000074	1511
237		Spot	3	Image 1	9	1000000076	1512
276		Spot	3	Image 1	9	1000000075	1513
269		Spot	3	Image 1	9	1000000080	1514
278		Spot	3	Image 1	9	1000000079	1515
579		Spot	3	Image 1	9	1000000077	1516
285		Spot	3	Image 1	9	1000000081	1517
243		Spot	3	Image 1	9	1000000082	1518
281		Spot	3	Image 1	9	1000000083	1520
271		Spot	3	Image 1	9	1000000085	1521
296		Spot	3	Image 1	9	1000000086	1522
281		Spot	3	Image 1	9	1000000087	1523
265		Spot	3	Image 1	9	1000000084	1524
322		Spot	3	Image 1	9	1000000088	1525
272		Spot	3	Image 1	9	1000000089	1526
362		Spot	3	Image 1	9	1000000090	1527
283		Spot	3	Image 1	9	1000000091	1528
267		Spot	3	Image 1	9	1000000093	1529
298		Spot	3	Image 1	9	1000000092	1530
285		Spot	3	Image 1	9	1000000094	1531
317		Spot	3	Image 1	9	1000000175	1532
321		Spot	3	Image 1	9	1000000095	1533
277		Spot	3	Image 1	9	1000000096	1534
277		Spot	3	Image 1	9	1000000097	1535
327		Spot	3	Image 1	9	1000000098	1536
275		Spot	3	Image 1	9	1000000099	1537
320		Spot	3	Image 1	9	1000000100	1539
348		Spot	3	Image 1	9	1000000101	1540
321		Spot	3	Image 1	9	1000000102	1541
291		Spot	3	Image 1	9	1000000176	1542
438		Spot	3	Image 1	9	1000000103	1543
301		Spot	3	Image 1	9	1000000104	1544
315		Spot	3	Image 1	9	1000000105	1545
343		Spot	3	Image 1	9	1000000108	1546
357		Spot	3	Image 1	9	1000000106	1547
269		Spot	3	Image 1	9	1000000107	1548
346		Spot	3	Image 1	9	1000000109	1549
236		Spot	3	Image 1	9	1000000179	1550
281		Spot	3	Image 1	9	1000000111	1551
416		Spot	3	Image 1	9	1000000110	1552
354		Spot	3	Image 1	9	1000000112	1553
265		Spot	3	Image 1	9	1000000113	1554
275		Spot	3	Image 1	9	1000000114	1555
414		Spot	3	Image 1	9	1000000115	1556
276		Spot	3	Image 1	9	1000000116	1557
403		Spot	3	Image 1	9	1000000117	1558
255		Spot	3	Image 1	9	1000000118	1559
382		Spot	3	Image 1	9	1000000120	1560
202		Spot	3	Image 1	9	1000000119	1561
269		Spot	3	Image 1	9	1000000121	1562
311		Spot	3	Image 1	9	1000000122	1563
216		Spot	3	Image 1	9	1000000124	1564
324		Spot	3	Image 1	9	1000000123	1565
281		Spot	3	Image 1	9	1000000125	1566
373		Spot	3	Image 1	9	1000000128	1567
342		Spot	3	Image 1	9	1000000126	1568
321		Spot	3	Image 1	9	1000000127	1569
289		Spot	3	Image 1	9	1000000129	1570
338		Spot	3	Image 1	9	1000000130	1571
306		Spot	3	Image 1	9	1000000132	1572
277		Spot	3	Image 1	9	1000000131	1573
347		Spot	3	Image 1	9	1000000133	1574
295		Spot	3	Image 1	9	1000000134	1575
297		Spot	3	Image 1	9	1000000135	1576
304		Spot	3	Image 1	9	1000000136	1577
463		Spot	3	Image 1	9	1000000137	1578
276		Spot	3	Image 1	9	1000000138	1579
331		Spot	3	Image 1	9	1000000139	1580
323		Spot	3	Image 1	9	1000000140	1581
420		Spot	3	Image 1	9	1000000141	1582
411		Spot	3	Image 1	9	1000000142	1583
318		Spot	3	Image 1	9	1000000143	1584
343		Spot	3	Image 1	9	1000000144	1585
428		Spot	3	Image 1	9	1000000145	1586
430		Spot	3	Image 1	9	1000000146	1587
410		Spot	3	Image 1	9	1000000147	1588
301		Spot	3	Image 1	9	1000000148	1589
417		Spot	3	Image 1	9	1000000149	1590
438		Spot	3	Image 1	9	1000000150	1591
385		Spot	3	Image 1	9	1000000151	1592
314		Spot	3	Image 1	9	1000000152	1593
361		Spot	3	Image 1	9	1000000153	1594
353		Spot	3	Image 1	9	1000000154	1595
338		Spot	3	Image 1	9	1000000155	1596
493		Spot	3	Image 1	9	1000000157	1597
453		Spot	3	Image 1	9	1000000158	1598
272		Spot	3	Image 1	9	1000000159	1599
402		Spot	3	Image 1	9	1000000160	1600
257		Spot	3	Image 1	9	1000000162	1601
394		Spot	3	Image 1	9	1000000161	1602
433		Spot	3	Image 1	9	1000000163	1603
386		Spot	3	Image 1	9	1000000164	1604
446		Spot	3	Image 1	9	1000000165	1605
483		Spot	3	Image 1	9	1000000166	1606
449		Spot	3	Image 1	9	1000000167	1607
312		Spot	3	Image 1	9	1000000168	1608
433		Spot	3	Image 1	9	1000000169	1609
403		Spot	3	Image 1	9	1000000170	1610
348		Spot	3	Image 1	9	1000000171	1611
347		Spot	3	Image 1	9	1000000172	1612
330		Spot	3	Image 1	9	1000000173	1613
226		Spot	3	Image 1	10	1000000000	1614
226		Spot	3	Image 1	10	1000000001	1615
249		Spot	3	Image 1	10	1000000002	1616
298		Spot	3	Image 1	10	1000000004	1617
298		Spot	3	Image 1	10	1000000005	1618
222		Spot	3	Image 1	10	1000000003	1619
230		Spot	3	Image 1	10	1000000006	1620
227		Spot	3	Image 1	10	1000000008	1621
292		Spot	3	Image 1	10	1000000009	1622
299		Spot	3	Image 1	10	1000000011	1623
284		Spot	3	Image 1	10	1000000013	1624
340		Spot	3	Image 1	10	1000000014	1625
228		Spot	3	Image 1	10	1000000012	1626
431		Spot	3	Image 1	10	1000000015	1627
256		Spot	3	Image 1	10	1000000016	1628
217		Spot	3	Image 1	10	1000000017	1629
226		Spot	3	Image 1	10	1000000018	1630
246		Spot	3	Image 1	10	1000000019	1631
227		Spot	3	Image 1	10	1000000020	1632
230		Spot	3	Image 1	10	1000000021	1633
377		Spot	3	Image 1	10	1000000022	1634
238		Spot	3	Image 1	10	1000000023	1635
266		Spot	3	Image 1	10	1000000024	1636
327		Spot	3	Image 1	10	1000000025	1637
327		Spot	3	Image 1	10	1000000026	1638
290		Spot	3	Image 1	10	1000000027	1639
357		Spot	3	Image 1	10	1000000028	1640
240		Spot	3	Image 1	10	1000000030	1641
219		Spot	3	Image 1	10	1000000029	1642
298		Spot	3	Image 1	10	1000000031	1643
263		Spot	3	Image 1	10	1000000032	1644
413		Spot	3	Image 1	10	1000000033	1645
281		Spot	3	Image 1	10	1000000034	1646
313		Spot	3	Image 1	10	1000000035	1647
262		Spot	3	Image 1	10	1000000037	1648
328		Spot	3	Image 1	10	1000000036	1649
305		Spot	3	Image 1	10	1000000038	1650
381		Spot	3	Image 1	10	1000000040	1651
227		Spot	3	Image 1	10	1000000039	1652
289		Spot	3	Image 1	10	1000000174	1653
246		Spot	3	Image 1	10	1000000041	1655
266		Spot	3	Image 1	10	1000000044	1656
324		Spot	3	Image 1	10	1000000042	1657
301		Spot	3	Image 1	10	1000000045	1658
253		Spot	3	Image 1	10	1000000043	1659
243		Spot	3	Image 1	10	1000000047	1660
234		Spot	3	Image 1	10	1000000046	1661
255		Spot	3	Image 1	10	1000000048	1663
321		Spot	3	Image 1	10	1000000049	1664
397		Spot	3	Image 1	10	1000000050	1665
227		Spot	3	Image 1	10	1000000051	1666
278		Spot	3	Image 1	10	1000000052	1667
401		Spot	3	Image 1	10	1000000053	1668
281		Spot	3	Image 1	10	1000000054	1669
297		Spot	3	Image 1	10	1000000055	1670
274		Spot	3	Image 1	10	1000000056	1671
226		Spot	3	Image 1	10	1000000057	1672
235		Spot	3	Image 1	10	1000000058	1673
242		Spot	3	Image 1	10	1000000059	1674
283		Spot	3	Image 1	10	1000000060	1675
293		Spot	3	Image 1	10	1000000061	1676
341		Spot	3	Image 1	10	1000000062	1677
302		Spot	3	Image 1	10	1000000063	1678
238		Spot	3	Image 1	10	1000000064	1679
254		Spot	3	Image 1	10	1000000065	1680
248		Spot	3	Image 1	10	1000000066	1681
293		Spot	3	Image 1	10	1000000067	1682
259		Spot	3	Image 1	10	1000000068	1683
270		Spot	3	Image 1	10	1000000069	1684
340		Spot	3	Image 1	10	1000000071	1685
273		Spot	3	Image 1	10	1000000070	1686
303		Spot	3	Image 1	10	1000000072	1687
213		Spot	3	Image 1	10	1000000073	1688
352		Spot	3	Image 1	10	1000000074	1689
229		Spot	3	Image 1	10	1000000076	1690
259		Spot	3	Image 1	10	1000000075	1691
270		Spot	3	Image 1	10	1000000079	1692
260		Spot	3	Image 1	10	1000000080	1693
320		Spot	3	Image 1	10	1000000078	1694
599		Spot	3	Image 1	10	1000000077	1695
285		Spot	3	Image 1	10	1000000081	1696
236		Spot	3	Image 1	10	1000000082	1697
264		Spot	3	Image 1	10	1000000083	1699
343		Spot	3	Image 1	10	1000000178	1700
317		Spot	3	Image 1	10	1000000085	1701
289		Spot	3	Image 1	10	1000000086	1702
271		Spot	3	Image 1	10	1000000087	1703
256		Spot	3	Image 1	10	1000000084	1704
310		Spot	3	Image 1	10	1000000088	1705
281		Spot	3	Image 1	10	1000000089	1706
438		Spot	3	Image 1	10	1000000090	1707
283		Spot	3	Image 1	10	1000000091	1708
261		Spot	3	Image 1	10	1000000093	1709
282		Spot	3	Image 1	10	1000000092	1710
282		Spot	3	Image 1	10	1000000095	1711
290		Spot	3	Image 1	10	1000000096	1712
265		Spot	3	Image 1	10	1000000094	1713
294		Spot	3	Image 1	10	1000000097	1714
324		Spot	3	Image 1	10	1000000098	1715
285		Spot	3	Image 1	10	1000000099	1716
311		Spot	3	Image 1	10	1000000100	1718
337		Spot	3	Image 1	10	1000000101	1719
337		Spot	3	Image 1	10	1000000102	1720
285		Spot	3	Image 1	10	1000000176	1721
348		Spot	3	Image 1	10	1000000103	1722
296		Spot	3	Image 1	10	1000000104	1723
314		Spot	3	Image 1	10	1000000105	1724
332		Spot	3	Image 1	10	1000000108	1725
321		Spot	3	Image 1	10	1000000106	1726
286		Spot	3	Image 1	10	1000000107	1727
358		Spot	3	Image 1	10	1000000109	1728
407		Spot	3	Image 1	10	1000000110	1729
307		Spot	3	Image 1	10	1000000111	1730
353		Spot	3	Image 1	10	1000000112	1731
286		Spot	3	Image 1	10	1000000113	1732
285		Spot	3	Image 1	10	1000000114	1733
432		Spot	3	Image 1	10	1000000115	1734
305		Spot	3	Image 1	10	1000000116	1735
391		Spot	3	Image 1	10	1000000117	1736
271		Spot	3	Image 1	10	1000000118	1737
204		Spot	3	Image 1	10	1000000119	1738
379		Spot	3	Image 1	10	1000000120	1739
287		Spot	3	Image 1	10	1000000122	1740
329		Spot	3	Image 1	10	1000000123	1741
219		Spot	3	Image 1	10	1000000124	1742
268		Spot	3	Image 1	10	1000000125	1743
365		Spot	3	Image 1	10	1000000126	1744
347		Spot	3	Image 1	10	1000000127	1745
356		Spot	3	Image 1	10	1000000128	1746
272		Spot	3	Image 1	10	1000000129	1747
371		Spot	3	Image 1	10	1000000130	1748
280		Spot	3	Image 1	10	1000000132	1749
274		Spot	3	Image 1	10	1000000131	1750
349		Spot	3	Image 1	10	1000000133	1751
377		Spot	3	Image 1	10	1000000134	1752
285		Spot	3	Image 1	10	1000000135	1753
302		Spot	3	Image 1	10	1000000136	1754
456		Spot	3	Image 1	10	1000000137	1755
272		Spot	3	Image 1	10	1000000138	1756
317		Spot	3	Image 1	10	1000000139	1757
329		Spot	3	Image 1	10	1000000140	1758
308		Spot	3	Image 1	10	1000000143	1759
420		Spot	3	Image 1	10	1000000141	1760
470		Spot	3	Image 1	10	1000000142	1761
364		Spot	3	Image 1	10	1000000144	1762
421		Spot	3	Image 1	10	1000000145	1763
401		Spot	3	Image 1	10	1000000146	1764
407		Spot	3	Image 1	10	1000000147	1765
346		Spot	3	Image 1	10	1000000148	1767
424		Spot	3	Image 1	10	1000000149	1768
427		Spot	3	Image 1	10	1000000150	1769
389		Spot	3	Image 1	10	1000000151	1770
278		Spot	3	Image 1	10	1000000152	1771
395		Spot	3	Image 1	10	1000000153	1772
354		Spot	3	Image 1	10	1000000154	1773
359		Spot	3	Image 1	10	1000000155	1774
433		Spot	3	Image 1	10	1000000157	1775
471		Spot	3	Image 1	10	1000000158	1776
286		Spot	3	Image 1	10	1000000159	1777
403		Spot	3	Image 1	10	1000000160	1778
386		Spot	3	Image 1	10	1000000161	1779
243		Spot	3	Image 1	10	1000000162	1780
429		Spot	3	Image 1	10	1000000163	1781
380		Spot	3	Image 1	10	1000000164	1782
419		Spot	3	Image 1	10	1000000165	1783
519		Spot	3	Image 1	10	1000000166	1784
461		Spot	3	Image 1	10	1000000167	1785
296		Spot	3	Image 1	10	1000000168	1786
455		Spot	3	Image 1	10	1000000169	1787
430		Spot	3	Image 1	10	1000000170	1788
332		Spot	3	Image 1	10	1000000171	1789
338		Spot	3	Image 1	10	1000000172	1790
352		Spot	3	Image 1	10	1000000173	1791
221		Spot	3	Image 1	11	1000000000	1792
258		Spot	3	Image 1	11	1000000001	1793
229		Spot	3	Image 1	11	1000000002	1794
298		Spot	3	Image 1	11	1000000004	1795
274		Spot	3	Image 1	11	1000000005	1796
231		Spot	3	Image 1	11	1000000003	1797
242		Spot	3	Image 1	11	1000000006	1798
241		Spot	3	Image 1	11	1000000008	1799
256		Spot	3	Image 1	11	1000000009	1800
263		Spot	3	Image 1	11	1000000011	1801
281		Spot	3	Image 1	11	1000000013	1802
214		Spot	3	Image 1	11	1000000012	1803
324		Spot	3	Image 1	11	1000000014	1804
439		Spot	3	Image 1	11	1000000015	1805
247		Spot	3	Image 1	11	1000000016	1806
225		Spot	3	Image 1	11	1000000017	1807
223		Spot	3	Image 1	11	1000000018	1808
216		Spot	3	Image 1	11	1000000019	1809
232		Spot	3	Image 1	11	1000000020	1810
228		Spot	3	Image 1	11	1000000021	1811
379		Spot	3	Image 1	11	1000000022	1812
251		Spot	3	Image 1	11	1000000023	1813
250		Spot	3	Image 1	11	1000000024	1814
332		Spot	3	Image 1	11	1000000025	1815
308		Spot	3	Image 1	11	1000000026	1816
302		Spot	3	Image 1	11	1000000027	1817
258		Spot	3	Image 1	11	1000000180	1818
370		Spot	3	Image 1	11	1000000028	1819
226		Spot	3	Image 1	11	1000000029	1820
251		Spot	3	Image 1	11	1000000030	1821
277		Spot	3	Image 1	11	1000000031	1822
268		Spot	3	Image 1	11	1000000032	1823
426		Spot	3	Image 1	11	1000000033	1824
285		Spot	3	Image 1	11	1000000034	1825
309		Spot	3	Image 1	11	1000000035	1826
243		Spot	3	Image 1	11	1000000037	1827
320		Spot	3	Image 1	11	1000000036	1828
305		Spot	3	Image 1	11	1000000038	1829
402		Spot	3	Image 1	11	1000000040	1830
229		Spot	3	Image 1	11	1000000039	1831
304		Spot	3	Image 1	11	1000000174	1832
271		Spot	3	Image 1	11	1000000041	1834
304		Spot	3	Image 1	11	1000000045	1835
327		Spot	3	Image 1	11	1000000042	1836
259		Spot	3	Image 1	11	1000000044	1837
232		Spot	3	Image 1	11	1000000043	1838
236		Spot	3	Image 1	11	1000000046	1839
250		Spot	3	Image 1	11	1000000047	1840
244		Spot	3	Image 1	11	1000000048	1842
212		Spot	3	Image 1	11	1000000177	1843
302		Spot	3	Image 1	11	1000000049	1844
367		Spot	3	Image 1	11	1000000050	1845
264		Spot	3	Image 1	11	1000000052	1846
247		Spot	3	Image 1	11	1000000051	1847
385		Spot	3	Image 1	11	1000000053	1848
237		Spot	3	Image 1	11	1000000054	1849
311		Spot	3	Image 1	11	1000000055	1850
269		Spot	3	Image 1	11	1000000056	1851
245		Spot	3	Image 1	11	1000000057	1852
242		Spot	3	Image 1	11	1000000058	1853
248		Spot	3	Image 1	11	1000000059	1854
297		Spot	3	Image 1	11	1000000060	1855
305		Spot	3	Image 1	11	1000000061	1856
361		Spot	3	Image 1	11	1000000062	1857
295		Spot	3	Image 1	11	1000000063	1858
234		Spot	3	Image 1	11	1000000064	1859
276		Spot	3	Image 1	11	1000000065	1860
240		Spot	3	Image 1	11	1000000066	1861
290		Spot	3	Image 1	11	1000000067	1862
243		Spot	3	Image 1	11	1000000068	1863
267		Spot	3	Image 1	11	1000000069	1864
379		Spot	3	Image 1	11	1000000071	1865
266		Spot	3	Image 1	11	1000000070	1866
294		Spot	3	Image 1	11	1000000072	1867
223		Spot	3	Image 1	11	1000000073	1868
346		Spot	3	Image 1	11	1000000074	1869
272		Spot	3	Image 1	11	1000000075	1870
239		Spot	3	Image 1	11	1000000076	1871
265		Spot	3	Image 1	11	1000000080	1872
302		Spot	3	Image 1	11	1000000079	1873
319		Spot	3	Image 1	11	1000000078	1874
626		Spot	3	Image 1	11	1000000077	1875
282		Spot	3	Image 1	11	1000000081	1876
238		Spot	3	Image 1	11	1000000082	1877
273		Spot	3	Image 1	11	1000000083	1879
345		Spot	3	Image 1	11	1000000178	1880
302		Spot	3	Image 1	11	1000000085	1881
306		Spot	3	Image 1	11	1000000086	1882
304		Spot	3	Image 1	11	1000000087	1883
273		Spot	3	Image 1	11	1000000084	1884
288		Spot	3	Image 1	11	1000000088	1885
270		Spot	3	Image 1	11	1000000089	1886
359		Spot	3	Image 1	11	1000000090	1887
299		Spot	3	Image 1	11	1000000091	1888
273		Spot	3	Image 1	11	1000000092	1889
346		Spot	3	Image 1	11	1000000175	1890
276		Spot	3	Image 1	11	1000000094	1891
286		Spot	3	Image 1	11	1000000095	1892
273		Spot	3	Image 1	11	1000000096	1893
273		Spot	3	Image 1	11	1000000097	1894
321		Spot	3	Image 1	11	1000000098	1895
266		Spot	3	Image 1	11	1000000099	1896
315		Spot	3	Image 1	11	1000000100	1898
338		Spot	3	Image 1	11	1000000101	1899
328		Spot	3	Image 1	11	1000000102	1900
291		Spot	3	Image 1	11	1000000176	1901
414		Spot	3	Image 1	11	1000000103	1902
305		Spot	3	Image 1	11	1000000104	1903
315		Spot	3	Image 1	11	1000000105	1904
329		Spot	3	Image 1	11	1000000108	1905
325		Spot	3	Image 1	11	1000000106	1906
280		Spot	3	Image 1	11	1000000107	1907
346		Spot	3	Image 1	11	1000000109	1908
305		Spot	3	Image 1	11	1000000111	1909
408		Spot	3	Image 1	11	1000000110	1910
373		Spot	3	Image 1	11	1000000112	1911
272		Spot	3	Image 1	11	1000000113	1912
265		Spot	3	Image 1	11	1000000114	1913
409		Spot	3	Image 1	11	1000000115	1914
305		Spot	3	Image 1	11	1000000116	1915
381		Spot	3	Image 1	11	1000000117	1916
298		Spot	3	Image 1	11	1000000118	1917
213		Spot	3	Image 1	11	1000000119	1918
410		Spot	3	Image 1	11	1000000120	1919
264		Spot	3	Image 1	11	1000000121	1920
306		Spot	3	Image 1	11	1000000122	1921
312		Spot	3	Image 1	11	1000000123	1922
234		Spot	3	Image 1	11	1000000124	1923
274		Spot	3	Image 1	11	1000000125	1924
343		Spot	3	Image 1	11	1000000127	1925
335		Spot	3	Image 1	11	1000000126	1926
366		Spot	3	Image 1	11	1000000128	1927
294		Spot	3	Image 1	11	1000000129	1928
345		Spot	3	Image 1	11	1000000130	1929
277		Spot	3	Image 1	11	1000000131	1930
274		Spot	3	Image 1	11	1000000132	1931
342		Spot	3	Image 1	11	1000000133	1932
320		Spot	3	Image 1	11	1000000134	1933
314		Spot	3	Image 1	11	1000000135	1934
291		Spot	3	Image 1	11	1000000136	1935
445		Spot	3	Image 1	11	1000000137	1936
268		Spot	3	Image 1	11	1000000138	1937
316		Spot	3	Image 1	11	1000000139	1938
315		Spot	3	Image 1	11	1000000140	1939
411		Spot	3	Image 1	11	1000000141	1940
312		Spot	3	Image 1	11	1000000143	1941
461		Spot	3	Image 1	11	1000000142	1942
362		Spot	3	Image 1	11	1000000144	1943
412		Spot	3	Image 1	11	1000000145	1944
415		Spot	3	Image 1	11	1000000146	1945
400		Spot	3	Image 1	11	1000000147	1947
291		Spot	3	Image 1	11	1000000148	1948
408		Spot	3	Image 1	11	1000000149	1949
460		Spot	3	Image 1	11	1000000150	1950
359		Spot	3	Image 1	11	1000000151	1951
287		Spot	3	Image 1	11	1000000152	1952
358		Spot	3	Image 1	11	1000000153	1953
363		Spot	3	Image 1	11	1000000154	1954
360		Spot	3	Image 1	11	1000000155	1955
466		Spot	3	Image 1	11	1000000157	1956
473		Spot	3	Image 1	11	1000000158	1957
262		Spot	3	Image 1	11	1000000159	1958
365		Spot	3	Image 1	11	1000000160	1959
255		Spot	3	Image 1	11	1000000162	1960
402		Spot	3	Image 1	11	1000000161	1961
468		Spot	3	Image 1	11	1000000163	1962
364		Spot	3	Image 1	11	1000000164	1963
421		Spot	3	Image 1	11	1000000165	1964
486		Spot	3	Image 1	11	1000000166	1965
473		Spot	3	Image 1	11	1000000167	1966
309		Spot	3	Image 1	11	1000000168	1967
439		Spot	3	Image 1	11	1000000169	1968
448		Spot	3	Image 1	11	1000000170	1969
339		Spot	3	Image 1	11	1000000171	1970
326		Spot	3	Image 1	11	1000000172	1971
334		Spot	3	Image 1	11	1000000173	1972
224		Spot	3	Image 1	12	1000000000	1973
226		Spot	3	Image 1	12	1000000001	1974
292		Spot	3	Image 1	12	1000000005	1975
286		Spot	3	Image 1	12	1000000004	1976
237		Spot	3	Image 1	12	1000000003	1977
234		Spot	3	Image 1	12	1000000006	1978
354		Spot	3	Image 1	12	1000000007	1979
261		Spot	3	Image 1	12	1000000008	1980
287		Spot	3	Image 1	12	1000000009	1981
256		Spot	3	Image 1	12	1000000011	1982
276		Spot	3	Image 1	12	1000000013	1983
225		Spot	3	Image 1	12	1000000012	1984
344		Spot	3	Image 1	12	1000000014	1985
416		Spot	3	Image 1	12	1000000015	1986
271		Spot	3	Image 1	12	1000000016	1987
228		Spot	3	Image 1	12	1000000017	1988
252		Spot	3	Image 1	12	1000000018	1989
220		Spot	3	Image 1	12	1000000019	1990
237		Spot	3	Image 1	12	1000000020	1991
221		Spot	3	Image 1	12	1000000021	1992
357		Spot	3	Image 1	12	1000000022	1993
240		Spot	3	Image 1	12	1000000023	1994
248		Spot	3	Image 1	12	1000000024	1995
336		Spot	3	Image 1	12	1000000025	1996
312		Spot	3	Image 1	12	1000000026	1997
285		Spot	3	Image 1	12	1000000027	1998
264		Spot	3	Image 1	12	1000000180	1999
356		Spot	3	Image 1	12	1000000028	2000
224		Spot	3	Image 1	12	1000000029	2001
250		Spot	3	Image 1	12	1000000030	2002
269		Spot	3	Image 1	12	1000000031	2003
264		Spot	3	Image 1	12	1000000032	2004
396		Spot	3	Image 1	12	1000000033	2005
276		Spot	3	Image 1	12	1000000034	2006
322		Spot	3	Image 1	12	1000000035	2007
235		Spot	3	Image 1	12	1000000037	2008
312		Spot	3	Image 1	12	1000000036	2009
296		Spot	3	Image 1	12	1000000038	2010
361		Spot	3	Image 1	12	1000000040	2011
222		Spot	3	Image 1	12	1000000039	2012
294		Spot	3	Image 1	12	1000000174	2013
243		Spot	3	Image 1	12	1000000041	2015
318		Spot	3	Image 1	12	1000000045	2016
271		Spot	3	Image 1	12	1000000044	2017
326		Spot	3	Image 1	12	1000000042	2018
250		Spot	3	Image 1	12	1000000043	2019
251		Spot	3	Image 1	12	1000000046	2020
233		Spot	3	Image 1	12	1000000047	2021
275		Spot	3	Image 1	12	1000000048	2023
315		Spot	3	Image 1	12	1000000049	2024
400		Spot	3	Image 1	12	1000000050	2025
236		Spot	3	Image 1	12	1000000051	2026
268		Spot	3	Image 1	12	1000000052	2027
379		Spot	3	Image 1	12	1000000053	2028
267		Spot	3	Image 1	12	1000000054	2029
304		Spot	3	Image 1	12	1000000055	2030
279		Spot	3	Image 1	12	1000000056	2031
231		Spot	3	Image 1	12	1000000057	2032
227		Spot	3	Image 1	12	1000000058	2033
263		Spot	3	Image 1	12	1000000059	2034
298		Spot	3	Image 1	12	1000000061	2035
287		Spot	3	Image 1	12	1000000060	2036
341		Spot	3	Image 1	12	1000000062	2037
314		Spot	3	Image 1	12	1000000063	2038
273		Spot	3	Image 1	12	1000000065	2039
254		Spot	3	Image 1	12	1000000064	2040
245		Spot	3	Image 1	12	1000000066	2041
294		Spot	3	Image 1	12	1000000067	2042
[truncated: 8,248 more rows]
