# Supplementary material for: Protocol for real-time monitoring of CD8+ T and myeloid cell behavior in human high-grade serous ovarian cancer slices
Source: STAR Protoc. 2024 Jun 2;5(2):103102. doi: 10.1016/j.xpro.2024.103102 (PMC11179100; doi:10.1016/j.xpro.2024.103102)
Supplement: Data S3. Files for testing the R script, quantification and statistical analysis step 2 [file mmc3.zip › Test files/Slice1_a/__Intensity_Max_Ch=4_Img=1.csv]

Intensity Max Ch=4 Img=1
====================
Intensity Max	Unit	Category	Channel	Image	Time	TrackID	ID
469		Spot	4	Image 1	1	1000000000	0
290		Spot	4	Image 1	1	1000000001	1
250		Spot	4	Image 1	1	1000000002	2
564		Spot	4	Image 1	1	1000000003	3
330		Spot	4	Image 1	1	1000000004	4
246		Spot	4	Image 1	1	1000000005	5
303		Spot	4	Image 1	1	1000000006	6
242		Spot	4	Image 1	1	1000000007	7
531		Spot	4	Image 1	1	1000000008	8
332		Spot	4	Image 1	1	1000000009	9
254		Spot	4	Image 1	1	1000000010	10
372		Spot	4	Image 1	1	1000000011	11
386		Spot	4	Image 1	1	1000000012	12
336		Spot	4	Image 1	1	1000000013	13
249		Spot	4	Image 1	1	1000000014	14
2146		Spot	4	Image 1	1	1000000015	15
267		Spot	4	Image 1	1	1000000016	16
346		Spot	4	Image 1	1	1000000017	17
335		Spot	4	Image 1	1	1000000018	18
840		Spot	4	Image 1	1	1000000019	19
487		Spot	4	Image 1	1	1000000020	20
351		Spot	4	Image 1	1	1000000021	21
360		Spot	4	Image 1	1	1000000022	22
267		Spot	4	Image 1	1	1000000023	23
349		Spot	4	Image 1	1	1000000024	24
411		Spot	4	Image 1	1	1000000025	25
528		Spot	4	Image 1	1	1000000026	26
406		Spot	4	Image 1	1	1000000027	27
371		Spot	4	Image 1	1	1000000028	28
286		Spot	4	Image 1	1	1000000029	29
288		Spot	4	Image 1	1	1000000030	30
405		Spot	4	Image 1	1	1000000031	31
362		Spot	4	Image 1	1	1000000032	32
1352		Spot	4	Image 1	1	1000000033	33
1191		Spot	4	Image 1	1	1000000034	34
346		Spot	4	Image 1	1	1000000035	35
500		Spot	4	Image 1	1	1000000036	36
336		Spot	4	Image 1	1	1000000037	37
441		Spot	4	Image 1	1	1000000038	38
268		Spot	4	Image 1	1	1000000039	39
439		Spot	4	Image 1	1	1000000040	40
328		Spot	4	Image 1	1	1000000041	43
656		Spot	4	Image 1	1	1000000042	44
300		Spot	4	Image 1	1	1000000043	45
350		Spot	4	Image 1	1	1000000044	46
638		Spot	4	Image 1	1	1000000045	47
785		Spot	4	Image 1	1	1000000046	48
346		Spot	4	Image 1	1	1000000047	49
711		Spot	4	Image 1	1	1000000048	50
518		Spot	4	Image 1	1	1000000049	51
331		Spot	4	Image 1	1	1000000050	52
290		Spot	4	Image 1	1	1000000051	53
356		Spot	4	Image 1	1	1000000052	54
551		Spot	4	Image 1	1	1000000053	55
334		Spot	4	Image 1	1	1000000054	56
378		Spot	4	Image 1	1	1000000055	57
487		Spot	4	Image 1	1	1000000056	58
463		Spot	4	Image 1	1	1000000057	59
458		Spot	4	Image 1	1	1000000058	60
326		Spot	4	Image 1	1	1000000059	61
348		Spot	4	Image 1	1	1000000060	62
425		Spot	4	Image 1	1	1000000061	63
570		Spot	4	Image 1	1	1000000062	64
497		Spot	4	Image 1	1	1000000063	65
313		Spot	4	Image 1	1	1000000064	66
362		Spot	4	Image 1	1	1000000065	67
579		Spot	4	Image 1	1	1000000066	68
325		Spot	4	Image 1	1	1000000067	69
397		Spot	4	Image 1	1	1000000068	70
307		Spot	4	Image 1	1	1000000069	71
603		Spot	4	Image 1	1	1000000070	72
474		Spot	4	Image 1	1	1000000071	73
473		Spot	4	Image 1	1	1000000072	74
235		Spot	4	Image 1	1	1000000073	75
2739		Spot	4	Image 1	1	1000000074	76
378		Spot	4	Image 1	1	1000000075	77
405		Spot	4	Image 1	1	1000000076	78
499		Spot	4	Image 1	1	1000000077	79
338		Spot	4	Image 1	1	1000000078	80
486		Spot	4	Image 1	1	1000000079	81
302		Spot	4	Image 1	1	1000000080	82
341		Spot	4	Image 1	1	1000000081	83
317		Spot	4	Image 1	1	1000000082	84
482		Spot	4	Image 1	1	1000000083	86
274		Spot	4	Image 1	1	1000000084	87
458		Spot	4	Image 1	1	1000000085	88
401		Spot	4	Image 1	1	1000000086	89
435		Spot	4	Image 1	1	1000000087	90
437		Spot	4	Image 1	1	1000000088	91
696		Spot	4	Image 1	1	1000000089	92
633		Spot	4	Image 1	1	1000000090	93
311		Spot	4	Image 1	1	1000000091	94
451		Spot	4	Image 1	1	1000000092	95
306		Spot	4	Image 1	1	1000000093	96
269		Spot	4	Image 1	1	1000000094	97
310		Spot	4	Image 1	1	1000000095	98
351		Spot	4	Image 1	1	1000000096	99
331		Spot	4	Image 1	1	1000000097	100
304		Spot	4	Image 1	1	1000000098	101
325		Spot	4	Image 1	1	1000000099	102
377		Spot	4	Image 1	1	1000000100	103
313		Spot	4	Image 1	1	1000000101	105
385		Spot	4	Image 1	1	1000000102	106
268		Spot	4	Image 1	1	1000000103	107
291		Spot	4	Image 1	1	1000000104	108
277		Spot	4	Image 1	1	1000000105	109
518		Spot	4	Image 1	1	1000000106	110
469		Spot	4	Image 1	1	1000000107	111
285		Spot	4	Image 1	1	1000000108	112
341		Spot	4	Image 1	1	1000000109	113
258		Spot	4	Image 1	1	1000000110	114
507		Spot	4	Image 1	1	1000000111	115
791		Spot	4	Image 1	1	1000000112	116
279		Spot	4	Image 1	1	1000000113	117
427		Spot	4	Image 1	1	1000000114	118
389		Spot	4	Image 1	1	1000000115	119
342		Spot	4	Image 1	1	1000000116	120
425		Spot	4	Image 1	1	1000000117	121
385		Spot	4	Image 1	1	1000000118	122
245		Spot	4	Image 1	1	1000000119	123
393		Spot	4	Image 1	1	1000000120	124
251		Spot	4	Image 1	1	1000000121	125
290		Spot	4	Image 1	1	1000000122	126
427		Spot	4	Image 1	1	1000000123	127
232		Spot	4	Image 1	1	1000000124	128
285		Spot	4	Image 1	1	1000000125	129
294		Spot	4	Image 1	1	1000000126	130
300		Spot	4	Image 1	1	1000000127	131
330		Spot	4	Image 1	1	1000000128	132
265		Spot	4	Image 1	1	1000000129	133
306		Spot	4	Image 1	1	1000000130	134
273		Spot	4	Image 1	1	1000000131	135
541		Spot	4	Image 1	1	1000000132	136
302		Spot	4	Image 1	1	1000000133	137
354		Spot	4	Image 1	1	1000000134	138
366		Spot	4	Image 1	1	1000000135	139
399		Spot	4	Image 1	1	1000000136	140
320		Spot	4	Image 1	1	1000000137	141
257		Spot	4	Image 1	1	1000000138	142
303		Spot	4	Image 1	1	1000000139	143
430		Spot	4	Image 1	1	1000000140	144
266		Spot	4	Image 1	1	1000000141	145
390		Spot	4	Image 1	1	1000000142	146
366		Spot	4	Image 1	1	1000000143	147
327		Spot	4	Image 1	1	1000000144	148
312		Spot	4	Image 1	1	1000000145	149
328		Spot	4	Image 1	1	1000000146	150
285		Spot	4	Image 1	1	1000000147	151
295		Spot	4	Image 1	1	1000000148	152
248		Spot	4	Image 1	1	1000000149	153
265		Spot	4	Image 1	1	1000000150	154
287		Spot	4	Image 1	1	1000000151	155
304		Spot	4	Image 1	1	1000000152	156
373		Spot	4	Image 1	1	1000000153	157
322		Spot	4	Image 1	1	1000000154	158
601		Spot	4	Image 1	1	1000000155	159
251		Spot	4	Image 1	1	1000000156	160
306		Spot	4	Image 1	1	1000000157	161
274		Spot	4	Image 1	1	1000000158	162
284		Spot	4	Image 1	1	1000000159	163
299		Spot	4	Image 1	1	1000000160	164
279		Spot	4	Image 1	1	1000000161	165
277		Spot	4	Image 1	1	1000000162	166
273		Spot	4	Image 1	1	1000000163	167
337		Spot	4	Image 1	1	1000000164	168
279		Spot	4	Image 1	1	1000000165	169
309		Spot	4	Image 1	1	1000000166	170
297		Spot	4	Image 1	1	1000000167	171
259		Spot	4	Image 1	1	1000000168	172
290		Spot	4	Image 1	1	1000000169	173
284		Spot	4	Image 1	1	1000000170	174
250		Spot	4	Image 1	1	1000000171	175
249		Spot	4	Image 1	1	1000000172	176
468		Spot	4	Image 1	1	1000000173	177
442		Spot	4	Image 1	2	1000000000	178
313		Spot	4	Image 1	2	1000000001	179
260		Spot	4	Image 1	2	1000000002	180
643		Spot	4	Image 1	2	1000000003	181
320		Spot	4	Image 1	2	1000000004	182
275		Spot	4	Image 1	2	1000000005	183
304		Spot	4	Image 1	2	1000000006	184
316		Spot	4	Image 1	2	1000000007	185
533		Spot	4	Image 1	2	1000000008	186
345		Spot	4	Image 1	2	1000000009	187
285		Spot	4	Image 1	2	1000000010	188
355		Spot	4	Image 1	2	1000000011	189
375		Spot	4	Image 1	2	1000000012	190
364		Spot	4	Image 1	2	1000000013	191
235		Spot	4	Image 1	2	1000000014	192
2012		Spot	4	Image 1	2	1000000015	193
281		Spot	4	Image 1	2	1000000016	194
338		Spot	4	Image 1	2	1000000017	195
342		Spot	4	Image 1	2	1000000018	196
761		Spot	4	Image 1	2	1000000019	197
414		Spot	4	Image 1	2	1000000020	198
365		Spot	4	Image 1	2	1000000021	199
353		Spot	4	Image 1	2	1000000022	200
260		Spot	4	Image 1	2	1000000023	201
352		Spot	4	Image 1	2	1000000024	202
344		Spot	4	Image 1	2	1000000025	203
509		Spot	4	Image 1	2	1000000026	204
373		Spot	4	Image 1	2	1000000027	205
355		Spot	4	Image 1	2	1000000028	206
274		Spot	4	Image 1	2	1000000029	207
307		Spot	4	Image 1	2	1000000030	208
432		Spot	4	Image 1	2	1000000031	209
365		Spot	4	Image 1	2	1000000032	210
1201		Spot	4	Image 1	2	1000000033	211
1453		Spot	4	Image 1	2	1000000034	212
342		Spot	4	Image 1	2	1000000035	213
452		Spot	4	Image 1	2	1000000036	214
318		Spot	4	Image 1	2	1000000037	215
449		Spot	4	Image 1	2	1000000038	216
503		Spot	4	Image 1	2	1000000040	217
257		Spot	4	Image 1	2	1000000039	218
419		Spot	4	Image 1	2	1000000174	219
286		Spot	4	Image 1	2	1000000041	222
634		Spot	4	Image 1	2	1000000042	223
330		Spot	4	Image 1	2	1000000044	224
788		Spot	4	Image 1	2	1000000045	225
322		Spot	4	Image 1	2	1000000043	226
798		Spot	4	Image 1	2	1000000046	227
320		Spot	4	Image 1	2	1000000047	228
553		Spot	4	Image 1	2	1000000049	229
333		Spot	4	Image 1	2	1000000050	230
338		Spot	4	Image 1	2	1000000052	231
540		Spot	4	Image 1	2	1000000053	232
377		Spot	4	Image 1	2	1000000055	233
424		Spot	4	Image 1	2	1000000057	234
336		Spot	4	Image 1	2	1000000054	235
493		Spot	4	Image 1	2	1000000056	236
467		Spot	4	Image 1	2	1000000058	237
316		Spot	4	Image 1	2	1000000059	238
359		Spot	4	Image 1	2	1000000060	239
434		Spot	4	Image 1	2	1000000061	240
604		Spot	4	Image 1	2	1000000062	241
482		Spot	4	Image 1	2	1000000063	242
374		Spot	4	Image 1	2	1000000065	243
318		Spot	4	Image 1	2	1000000064	244
535		Spot	4	Image 1	2	1000000066	245
415		Spot	4	Image 1	2	1000000068	246
317		Spot	4	Image 1	2	1000000067	247
316		Spot	4	Image 1	2	1000000069	248
561		Spot	4	Image 1	2	1000000070	249
495		Spot	4	Image 1	2	1000000071	250
485		Spot	4	Image 1	2	1000000072	251
236		Spot	4	Image 1	2	1000000073	252
2692		Spot	4	Image 1	2	1000000074	253
368		Spot	4	Image 1	2	1000000075	254
413		Spot	4	Image 1	2	1000000076	255
491		Spot	4	Image 1	2	1000000077	256
345		Spot	4	Image 1	2	1000000078	257
488		Spot	4	Image 1	2	1000000079	258
307		Spot	4	Image 1	2	1000000080	259
323		Spot	4	Image 1	2	1000000081	260
327		Spot	4	Image 1	2	1000000082	261
500		Spot	4	Image 1	2	1000000083	263
402		Spot	4	Image 1	2	1000000085	264
373		Spot	4	Image 1	2	1000000086	265
413		Spot	4	Image 1	2	1000000087	266
279		Spot	4	Image 1	2	1000000084	267
382		Spot	4	Image 1	2	1000000088	268
659		Spot	4	Image 1	2	1000000089	269
631		Spot	4	Image 1	2	1000000090	270
294		Spot	4	Image 1	2	1000000091	271
297		Spot	4	Image 1	2	1000000093	272
423		Spot	4	Image 1	2	1000000092	273
293		Spot	4	Image 1	2	1000000175	274
329		Spot	4	Image 1	2	1000000096	275
272		Spot	4	Image 1	2	1000000094	276
295		Spot	4	Image 1	2	1000000095	277
343		Spot	4	Image 1	2	1000000097	278
307		Spot	4	Image 1	2	1000000098	279
311		Spot	4	Image 1	2	1000000099	280
364		Spot	4	Image 1	2	1000000100	282
329		Spot	4	Image 1	2	1000000101	283
370		Spot	4	Image 1	2	1000000102	284
325		Spot	4	Image 1	2	1000000176	285
243		Spot	4	Image 1	2	1000000103	286
296		Spot	4	Image 1	2	1000000104	287
294		Spot	4	Image 1	2	1000000105	288
429		Spot	4	Image 1	2	1000000107	289
279		Spot	4	Image 1	2	1000000108	290
528		Spot	4	Image 1	2	1000000106	291
315		Spot	4	Image 1	2	1000000109	292
277		Spot	4	Image 1	2	1000000110	293
443		Spot	4	Image 1	2	1000000111	294
730		Spot	4	Image 1	2	1000000112	295
286		Spot	4	Image 1	2	1000000113	296
414		Spot	4	Image 1	2	1000000114	297
394		Spot	4	Image 1	2	1000000115	298
350		Spot	4	Image 1	2	1000000116	299
435		Spot	4	Image 1	2	1000000117	300
363		Spot	4	Image 1	2	1000000118	301
364		Spot	4	Image 1	2	1000000120	302
244		Spot	4	Image 1	2	1000000119	303
296		Spot	4	Image 1	2	1000000122	304
259		Spot	4	Image 1	2	1000000121	305
442		Spot	4	Image 1	2	1000000123	306
226		Spot	4	Image 1	2	1000000124	307
293		Spot	4	Image 1	2	1000000125	308
288		Spot	4	Image 1	2	1000000126	309
311		Spot	4	Image 1	2	1000000127	310
305		Spot	4	Image 1	2	1000000128	311
266		Spot	4	Image 1	2	1000000129	312
305		Spot	4	Image 1	2	1000000130	313
263		Spot	4	Image 1	2	1000000131	314
507		Spot	4	Image 1	2	1000000132	315
293		Spot	4	Image 1	2	1000000133	316
353		Spot	4	Image 1	2	1000000134	317
368		Spot	4	Image 1	2	1000000135	318
384		Spot	4	Image 1	2	1000000136	319
305		Spot	4	Image 1	2	1000000137	320
256		Spot	4	Image 1	2	1000000138	321
290		Spot	4	Image 1	2	1000000139	322
420		Spot	4	Image 1	2	1000000140	323
265		Spot	4	Image 1	2	1000000141	324
320		Spot	4	Image 1	2	1000000142	325
359		Spot	4	Image 1	2	1000000144	326
350		Spot	4	Image 1	2	1000000143	327
330		Spot	4	Image 1	2	1000000145	328
326		Spot	4	Image 1	2	1000000146	329
285		Spot	4	Image 1	2	1000000147	330
272		Spot	4	Image 1	2	1000000148	331
250		Spot	4	Image 1	2	1000000149	332
236		Spot	4	Image 1	2	1000000150	333
271		Spot	4	Image 1	2	1000000151	334
295		Spot	4	Image 1	2	1000000152	335
388		Spot	4	Image 1	2	1000000153	336
332		Spot	4	Image 1	2	1000000154	337
632		Spot	4	Image 1	2	1000000155	338
243		Spot	4	Image 1	2	1000000156	339
302		Spot	4	Image 1	2	1000000157	340
278		Spot	4	Image 1	2	1000000158	341
286		Spot	4	Image 1	2	1000000159	342
302		Spot	4	Image 1	2	1000000160	343
281		Spot	4	Image 1	2	1000000161	344
280		Spot	4	Image 1	2	1000000162	345
282		Spot	4	Image 1	2	1000000163	346
347		Spot	4	Image 1	2	1000000164	347
297		Spot	4	Image 1	2	1000000165	348
321		Spot	4	Image 1	2	1000000166	349
291		Spot	4	Image 1	2	1000000167	350
240		Spot	4	Image 1	2	1000000168	351
271		Spot	4	Image 1	2	1000000169	352
281		Spot	4	Image 1	2	1000000170	353
290		Spot	4	Image 1	2	1000000171	354
270		Spot	4	Image 1	2	1000000172	355
472		Spot	4	Image 1	2	1000000173	356
514		Spot	4	Image 1	3	1000000000	357
282		Spot	4	Image 1	3	1000000001	358
245		Spot	4	Image 1	3	1000000002	359
661		Spot	4	Image 1	3	1000000003	360
280		Spot	4	Image 1	3	1000000004	361
287		Spot	4	Image 1	3	1000000005	362
316		Spot	4	Image 1	3	1000000006	363
283		Spot	4	Image 1	3	1000000007	364
538		Spot	4	Image 1	3	1000000008	365
322		Spot	4	Image 1	3	1000000009	366
359		Spot	4	Image 1	3	1000000011	367
339		Spot	4	Image 1	3	1000000013	368
243		Spot	4	Image 1	3	1000000014	369
396		Spot	4	Image 1	3	1000000012	370
2083		Spot	4	Image 1	3	1000000015	371
293		Spot	4	Image 1	3	1000000016	372
340		Spot	4	Image 1	3	1000000017	373
358		Spot	4	Image 1	3	1000000018	374
717		Spot	4	Image 1	3	1000000019	375
419		Spot	4	Image 1	3	1000000020	376
335		Spot	4	Image 1	3	1000000021	377
359		Spot	4	Image 1	3	1000000022	378
263		Spot	4	Image 1	3	1000000023	379
371		Spot	4	Image 1	3	1000000024	380
368		Spot	4	Image 1	3	1000000025	381
482		Spot	4	Image 1	3	1000000026	382
387		Spot	4	Image 1	3	1000000027	383
357		Spot	4	Image 1	3	1000000028	384
271		Spot	4	Image 1	3	1000000029	385
319		Spot	4	Image 1	3	1000000030	386
425		Spot	4	Image 1	3	1000000031	387
376		Spot	4	Image 1	3	1000000032	388
1193		Spot	4	Image 1	3	1000000033	389
1236		Spot	4	Image 1	3	1000000034	390
316		Spot	4	Image 1	3	1000000035	391
493		Spot	4	Image 1	3	1000000036	392
316		Spot	4	Image 1	3	1000000037	393
452		Spot	4	Image 1	3	1000000038	394
596		Spot	4	Image 1	3	1000000040	395
266		Spot	4	Image 1	3	1000000039	396
373		Spot	4	Image 1	3	1000000174	397
318		Spot	4	Image 1	3	1000000041	400
665		Spot	4	Image 1	3	1000000042	401
331		Spot	4	Image 1	3	1000000044	402
732		Spot	4	Image 1	3	1000000045	403
327		Spot	4	Image 1	3	1000000043	404
745		Spot	4	Image 1	3	1000000046	405
315		Spot	4	Image 1	3	1000000047	406
532		Spot	4	Image 1	3	1000000049	407
246		Spot	4	Image 1	3	1000000177	408
370		Spot	4	Image 1	3	1000000050	409
308		Spot	4	Image 1	3	1000000052	410
545		Spot	4	Image 1	3	1000000053	411
361		Spot	4	Image 1	3	1000000054	412
395		Spot	4	Image 1	3	1000000055	413
488		Spot	4	Image 1	3	1000000056	414
397		Spot	4	Image 1	3	1000000057	415
539		Spot	4	Image 1	3	1000000058	416
320		Spot	4	Image 1	3	1000000059	417
340		Spot	4	Image 1	3	1000000060	418
401		Spot	4	Image 1	3	1000000061	419
619		Spot	4	Image 1	3	1000000062	420
470		Spot	4	Image 1	3	1000000063	421
306		Spot	4	Image 1	3	1000000064	422
337		Spot	4	Image 1	3	1000000065	423
548		Spot	4	Image 1	3	1000000066	424
320		Spot	4	Image 1	3	1000000067	425
402		Spot	4	Image 1	3	1000000068	426
292		Spot	4	Image 1	3	1000000069	427
600		Spot	4	Image 1	3	1000000070	428
490		Spot	4	Image 1	3	1000000071	429
517		Spot	4	Image 1	3	1000000072	430
253		Spot	4	Image 1	3	1000000073	431
2965		Spot	4	Image 1	3	1000000074	432
359		Spot	4	Image 1	3	1000000075	433
407		Spot	4	Image 1	3	1000000076	434
546		Spot	4	Image 1	3	1000000077	435
313		Spot	4	Image 1	3	1000000080	436
338		Spot	4	Image 1	3	1000000078	437
434		Spot	4	Image 1	3	1000000079	438
357		Spot	4	Image 1	3	1000000081	439
322		Spot	4	Image 1	3	1000000082	440
485		Spot	4	Image 1	3	1000000083	442
419		Spot	4	Image 1	3	1000000085	443
417		Spot	4	Image 1	3	1000000086	444
401		Spot	4	Image 1	3	1000000087	445
263		Spot	4	Image 1	3	1000000084	446
403		Spot	4	Image 1	3	1000000088	447
678		Spot	4	Image 1	3	1000000089	448
630		Spot	4	Image 1	3	1000000090	449
291		Spot	4	Image 1	3	1000000091	450
310		Spot	4	Image 1	3	1000000093	451
453		Spot	4	Image 1	3	1000000092	452
291		Spot	4	Image 1	3	1000000175	453
270		Spot	4	Image 1	3	1000000094	454
341		Spot	4	Image 1	3	1000000096	455
290		Spot	4	Image 1	3	1000000095	456
339		Spot	4	Image 1	3	1000000097	457
303		Spot	4	Image 1	3	1000000098	458
323		Spot	4	Image 1	3	1000000099	459
387		Spot	4	Image 1	3	1000000100	461
320		Spot	4	Image 1	3	1000000101	462
338		Spot	4	Image 1	3	1000000102	463
242		Spot	4	Image 1	3	1000000103	464
303		Spot	4	Image 1	3	1000000104	465
309		Spot	4	Image 1	3	1000000105	466
546		Spot	4	Image 1	3	1000000106	467
450		Spot	4	Image 1	3	1000000107	468
277		Spot	4	Image 1	3	1000000108	469
322		Spot	4	Image 1	3	1000000109	470
241		Spot	4	Image 1	3	1000000110	471
487		Spot	4	Image 1	3	1000000111	472
728		Spot	4	Image 1	3	1000000112	473
290		Spot	4	Image 1	3	1000000113	474
431		Spot	4	Image 1	3	1000000114	475
382		Spot	4	Image 1	3	1000000115	476
317		Spot	4	Image 1	3	1000000116	477
455		Spot	4	Image 1	3	1000000117	478
388		Spot	4	Image 1	3	1000000118	479
390		Spot	4	Image 1	3	1000000120	480
230		Spot	4	Image 1	3	1000000119	481
257		Spot	4	Image 1	3	1000000121	482
295		Spot	4	Image 1	3	1000000122	483
459		Spot	4	Image 1	3	1000000123	484
231		Spot	4	Image 1	3	1000000124	485
305		Spot	4	Image 1	3	1000000125	486
310		Spot	4	Image 1	3	1000000126	487
293		Spot	4	Image 1	3	1000000127	488
330		Spot	4	Image 1	3	1000000128	489
255		Spot	4	Image 1	3	1000000129	490
308		Spot	4	Image 1	3	1000000130	491
275		Spot	4	Image 1	3	1000000131	492
458		Spot	4	Image 1	3	1000000132	493
293		Spot	4	Image 1	3	1000000133	494
368		Spot	4	Image 1	3	1000000134	495
369		Spot	4	Image 1	3	1000000135	496
402		Spot	4	Image 1	3	1000000136	497
305		Spot	4	Image 1	3	1000000137	498
245		Spot	4	Image 1	3	1000000138	499
409		Spot	4	Image 1	3	1000000140	500
263		Spot	4	Image 1	3	1000000141	501
346		Spot	4	Image 1	3	1000000142	502
391		Spot	4	Image 1	3	1000000143	503
378		Spot	4	Image 1	3	1000000144	504
310		Spot	4	Image 1	3	1000000145	505
314		Spot	4	Image 1	3	1000000146	506
284		Spot	4	Image 1	3	1000000147	507
304		Spot	4	Image 1	3	1000000148	508
278		Spot	4	Image 1	3	1000000149	509
251		Spot	4	Image 1	3	1000000150	510
277		Spot	4	Image 1	3	1000000151	511
303		Spot	4	Image 1	3	1000000152	512
399		Spot	4	Image 1	3	1000000153	513
337		Spot	4	Image 1	3	1000000154	514
608		Spot	4	Image 1	3	1000000155	515
263		Spot	4	Image 1	3	1000000156	516
340		Spot	4	Image 1	3	1000000157	517
274		Spot	4	Image 1	3	1000000158	518
285		Spot	4	Image 1	3	1000000159	519
300		Spot	4	Image 1	3	1000000160	520
273		Spot	4	Image 1	3	1000000162	521
308		Spot	4	Image 1	3	1000000161	522
276		Spot	4	Image 1	3	1000000163	523
353		Spot	4	Image 1	3	1000000164	524
296		Spot	4	Image 1	3	1000000165	525
270		Spot	4	Image 1	3	1000000166	526
282		Spot	4	Image 1	3	1000000167	527
278		Spot	4	Image 1	3	1000000168	528
285		Spot	4	Image 1	3	1000000169	529
284		Spot	4	Image 1	3	1000000170	530
277		Spot	4	Image 1	3	1000000171	531
258		Spot	4	Image 1	3	1000000172	532
455		Spot	4	Image 1	3	1000000173	533
461		Spot	4	Image 1	4	1000000000	534
282		Spot	4	Image 1	4	1000000001	535
247		Spot	4	Image 1	4	1000000002	536
641		Spot	4	Image 1	4	1000000003	537
306		Spot	4	Image 1	4	1000000004	538
248		Spot	4	Image 1	4	1000000005	539
320		Spot	4	Image 1	4	1000000006	540
274		Spot	4	Image 1	4	1000000007	541
523		Spot	4	Image 1	4	1000000008	542
421		Spot	4	Image 1	4	1000000009	543
248		Spot	4	Image 1	4	1000000010	544
388		Spot	4	Image 1	4	1000000011	545
364		Spot	4	Image 1	4	1000000013	546
252		Spot	4	Image 1	4	1000000014	547
394		Spot	4	Image 1	4	1000000012	548
2501		Spot	4	Image 1	4	1000000015	549
269		Spot	4	Image 1	4	1000000016	550
387		Spot	4	Image 1	4	1000000017	551
346		Spot	4	Image 1	4	1000000018	552
679		Spot	4	Image 1	4	1000000019	553
439		Spot	4	Image 1	4	1000000020	554
354		Spot	4	Image 1	4	1000000021	555
376		Spot	4	Image 1	4	1000000022	556
272		Spot	4	Image 1	4	1000000023	557
367		Spot	4	Image 1	4	1000000024	558
355		Spot	4	Image 1	4	1000000025	559
533		Spot	4	Image 1	4	1000000026	560
401		Spot	4	Image 1	4	1000000027	561
411		Spot	4	Image 1	4	1000000028	562
276		Spot	4	Image 1	4	1000000029	563
307		Spot	4	Image 1	4	1000000030	564
414		Spot	4	Image 1	4	1000000031	565
369		Spot	4	Image 1	4	1000000032	566
1118		Spot	4	Image 1	4	1000000033	567
1440		Spot	4	Image 1	4	1000000034	568
330		Spot	4	Image 1	4	1000000037	569
361		Spot	4	Image 1	4	1000000035	570
465		Spot	4	Image 1	4	1000000036	571
438		Spot	4	Image 1	4	1000000038	572
616		Spot	4	Image 1	4	1000000040	573
261		Spot	4	Image 1	4	1000000039	574
374		Spot	4	Image 1	4	1000000174	575
295		Spot	4	Image 1	4	1000000041	578
340		Spot	4	Image 1	4	1000000044	579
683		Spot	4	Image 1	4	1000000042	580
686		Spot	4	Image 1	4	1000000045	581
306		Spot	4	Image 1	4	1000000043	582
790		Spot	4	Image 1	4	1000000046	583
336		Spot	4	Image 1	4	1000000047	584
506		Spot	4	Image 1	4	1000000048	585
579		Spot	4	Image 1	4	1000000049	586
364		Spot	4	Image 1	4	1000000050	587
303		Spot	4	Image 1	4	1000000052	588
279		Spot	4	Image 1	4	1000000051	589
548		Spot	4	Image 1	4	1000000053	590
385		Spot	4	Image 1	4	1000000054	591
386		Spot	4	Image 1	4	1000000055	592
539		Spot	4	Image 1	4	1000000056	593
443		Spot	4	Image 1	4	1000000057	594
497		Spot	4	Image 1	4	1000000058	595
296		Spot	4	Image 1	4	1000000059	596
349		Spot	4	Image 1	4	1000000060	597
439		Spot	4	Image 1	4	1000000061	598
617		Spot	4	Image 1	4	1000000062	599
487		Spot	4	Image 1	4	1000000063	600
290		Spot	4	Image 1	4	1000000064	601
361		Spot	4	Image 1	4	1000000065	602
543		Spot	4	Image 1	4	1000000066	603
322		Spot	4	Image 1	4	1000000067	604
417		Spot	4	Image 1	4	1000000068	605
313		Spot	4	Image 1	4	1000000069	606
552		Spot	4	Image 1	4	1000000070	607
500		Spot	4	Image 1	4	1000000071	608
466		Spot	4	Image 1	4	1000000072	609
242		Spot	4	Image 1	4	1000000073	610
2990		Spot	4	Image 1	4	1000000074	611
393		Spot	4	Image 1	4	1000000076	612
370		Spot	4	Image 1	4	1000000075	613
318		Spot	4	Image 1	4	1000000080	614
533		Spot	4	Image 1	4	1000000077	615
355		Spot	4	Image 1	4	1000000078	616
452		Spot	4	Image 1	4	1000000079	617
309		Spot	4	Image 1	4	1000000082	618
389		Spot	4	Image 1	4	1000000081	619
490		Spot	4	Image 1	4	1000000083	621
415		Spot	4	Image 1	4	1000000085	622
344		Spot	4	Image 1	4	1000000086	623
418		Spot	4	Image 1	4	1000000087	624
290		Spot	4	Image 1	4	1000000084	625
430		Spot	4	Image 1	4	1000000088	626
636		Spot	4	Image 1	4	1000000089	627
688		Spot	4	Image 1	4	1000000090	628
298		Spot	4	Image 1	4	1000000091	629
281		Spot	4	Image 1	4	1000000093	630
425		Spot	4	Image 1	4	1000000092	631
303		Spot	4	Image 1	4	1000000175	632
335		Spot	4	Image 1	4	1000000096	633
292		Spot	4	Image 1	4	1000000094	634
306		Spot	4	Image 1	4	1000000095	635
330		Spot	4	Image 1	4	1000000097	636
303		Spot	4	Image 1	4	1000000098	637
317		Spot	4	Image 1	4	1000000099	638
393		Spot	4	Image 1	4	1000000100	640
331		Spot	4	Image 1	4	1000000101	641
343		Spot	4	Image 1	4	1000000102	642
320		Spot	4	Image 1	4	1000000176	643
241		Spot	4	Image 1	4	1000000103	644
305		Spot	4	Image 1	4	1000000104	645
286		Spot	4	Image 1	4	1000000105	646
283		Spot	4	Image 1	4	1000000108	647
535		Spot	4	Image 1	4	1000000106	648
446		Spot	4	Image 1	4	1000000107	649
324		Spot	4	Image 1	4	1000000109	650
439		Spot	4	Image 1	4	1000000111	651
241		Spot	4	Image 1	4	1000000110	652
757		Spot	4	Image 1	4	1000000112	653
280		Spot	4	Image 1	4	1000000113	654
459		Spot	4	Image 1	4	1000000114	655
385		Spot	4	Image 1	4	1000000115	656
346		Spot	4	Image 1	4	1000000116	657
463		Spot	4	Image 1	4	1000000117	658
386		Spot	4	Image 1	4	1000000118	659
251		Spot	4	Image 1	4	1000000119	660
364		Spot	4	Image 1	4	1000000120	661
261		Spot	4	Image 1	4	1000000121	662
300		Spot	4	Image 1	4	1000000122	663
451		Spot	4	Image 1	4	1000000123	664
260		Spot	4	Image 1	4	1000000124	665
292		Spot	4	Image 1	4	1000000125	666
312		Spot	4	Image 1	4	1000000127	667
290		Spot	4	Image 1	4	1000000126	668
311		Spot	4	Image 1	4	1000000128	669
259		Spot	4	Image 1	4	1000000129	670
313		Spot	4	Image 1	4	1000000130	671
371		Spot	4	Image 1	4	1000000132	672
279		Spot	4	Image 1	4	1000000131	673
296		Spot	4	Image 1	4	1000000133	674
338		Spot	4	Image 1	4	1000000134	675
375		Spot	4	Image 1	4	1000000135	676
359		Spot	4	Image 1	4	1000000136	677
314		Spot	4	Image 1	4	1000000137	678
256		Spot	4	Image 1	4	1000000138	679
299		Spot	4	Image 1	4	1000000139	680
435		Spot	4	Image 1	4	1000000140	681
354		Spot	4	Image 1	4	1000000143	682
256		Spot	4	Image 1	4	1000000141	683
342		Spot	4	Image 1	4	1000000142	684
357		Spot	4	Image 1	4	1000000144	685
311		Spot	4	Image 1	4	1000000145	686
323		Spot	4	Image 1	4	1000000146	687
279		Spot	4	Image 1	4	1000000147	688
289		Spot	4	Image 1	4	1000000148	689
262		Spot	4	Image 1	4	1000000149	690
249		Spot	4	Image 1	4	1000000150	691
285		Spot	4	Image 1	4	1000000151	692
303		Spot	4	Image 1	4	1000000152	693
367		Spot	4	Image 1	4	1000000153	694
318		Spot	4	Image 1	4	1000000154	695
591		Spot	4	Image 1	4	1000000155	696
265		Spot	4	Image 1	4	1000000156	697
316		Spot	4	Image 1	4	1000000157	698
269		Spot	4	Image 1	4	1000000158	699
290		Spot	4	Image 1	4	1000000159	700
293		Spot	4	Image 1	4	1000000160	701
294		Spot	4	Image 1	4	1000000162	702
317		Spot	4	Image 1	4	1000000161	703
286		Spot	4	Image 1	4	1000000163	704
329		Spot	4	Image 1	4	1000000164	705
306		Spot	4	Image 1	4	1000000165	706
294		Spot	4	Image 1	4	1000000166	707
318		Spot	4	Image 1	4	1000000167	708
262		Spot	4	Image 1	4	1000000168	709
276		Spot	4	Image 1	4	1000000169	710
315		Spot	4	Image 1	4	1000000170	711
280		Spot	4	Image 1	4	1000000171	712
266		Spot	4	Image 1	4	1000000172	713
477		Spot	4	Image 1	4	1000000173	714
490		Spot	4	Image 1	5	1000000000	715
295		Spot	4	Image 1	5	1000000001	716
268		Spot	4	Image 1	5	1000000002	717
267		Spot	4	Image 1	5	1000000004	718
705		Spot	4	Image 1	5	1000000003	719
270		Spot	4	Image 1	5	1000000005	720
311		Spot	4	Image 1	5	1000000006	721
269		Spot	4	Image 1	5	1000000007	722
494		Spot	4	Image 1	5	1000000008	723
358		Spot	4	Image 1	5	1000000009	724
275		Spot	4	Image 1	5	1000000010	725
356		Spot	4	Image 1	5	1000000011	726
373		Spot	4	Image 1	5	1000000013	727
253		Spot	4	Image 1	5	1000000014	728
392		Spot	4	Image 1	5	1000000012	729
2500		Spot	4	Image 1	5	1000000015	730
355		Spot	4	Image 1	5	1000000017	731
330		Spot	4	Image 1	5	1000000018	732
771		Spot	4	Image 1	5	1000000019	733
447		Spot	4	Image 1	5	1000000020	734
353		Spot	4	Image 1	5	1000000021	735
366		Spot	4	Image 1	5	1000000022	736
254		Spot	4	Image 1	5	1000000023	737
424		Spot	4	Image 1	5	1000000024	738
351		Spot	4	Image 1	5	1000000025	739
511		Spot	4	Image 1	5	1000000026	740
385		Spot	4	Image 1	5	1000000027	741
400		Spot	4	Image 1	5	1000000028	742
264		Spot	4	Image 1	5	1000000029	743
316		Spot	4	Image 1	5	1000000030	744
418		Spot	4	Image 1	5	1000000031	745
394		Spot	4	Image 1	5	1000000032	746
1176		Spot	4	Image 1	5	1000000033	747
1137		Spot	4	Image 1	5	1000000034	748
316		Spot	4	Image 1	5	1000000037	749
381		Spot	4	Image 1	5	1000000035	750
482		Spot	4	Image 1	5	1000000036	751
441		Spot	4	Image 1	5	1000000038	752
547		Spot	4	Image 1	5	1000000040	753
237		Spot	4	Image 1	5	1000000039	754
383		Spot	4	Image 1	5	1000000174	755
290		Spot	4	Image 1	5	1000000041	758
315		Spot	4	Image 1	5	1000000044	759
705		Spot	4	Image 1	5	1000000042	760
696		Spot	4	Image 1	5	1000000045	761
329		Spot	4	Image 1	5	1000000043	762
828		Spot	4	Image 1	5	1000000046	763
380		Spot	4	Image 1	5	1000000047	764
514		Spot	4	Image 1	5	1000000048	765
278		Spot	4	Image 1	5	1000000177	766
594		Spot	4	Image 1	5	1000000049	767
355		Spot	4	Image 1	5	1000000050	768
270		Spot	4	Image 1	5	1000000051	769
349		Spot	4	Image 1	5	1000000052	770
556		Spot	4	Image 1	5	1000000053	771
382		Spot	4	Image 1	5	1000000054	772
389		Spot	4	Image 1	5	1000000055	773
501		Spot	4	Image 1	5	1000000056	774
412		Spot	4	Image 1	5	1000000057	775
477		Spot	4	Image 1	5	1000000058	776
308		Spot	4	Image 1	5	1000000059	777
371		Spot	4	Image 1	5	1000000060	778
413		Spot	4	Image 1	5	1000000061	779
520		Spot	4	Image 1	5	1000000062	780
481		Spot	4	Image 1	5	1000000063	781
312		Spot	4	Image 1	5	1000000064	782
335		Spot	4	Image 1	5	1000000065	783
580		Spot	4	Image 1	5	1000000066	784
324		Spot	4	Image 1	5	1000000067	785
450		Spot	4	Image 1	5	1000000068	786
626		Spot	4	Image 1	5	1000000070	787
286		Spot	4	Image 1	5	1000000069	788
435		Spot	4	Image 1	5	1000000071	789
454		Spot	4	Image 1	5	1000000072	790
238		Spot	4	Image 1	5	1000000073	791
2972		Spot	4	Image 1	5	1000000074	792
394		Spot	4	Image 1	5	1000000076	793
398		Spot	4	Image 1	5	1000000075	794
447		Spot	4	Image 1	5	1000000079	795
489		Spot	4	Image 1	5	1000000077	796
311		Spot	4	Image 1	5	1000000080	797
332		Spot	4	Image 1	5	1000000078	798
337		Spot	4	Image 1	5	1000000082	799
329		Spot	4	Image 1	5	1000000081	800
507		Spot	4	Image 1	5	1000000083	802
420		Spot	4	Image 1	5	1000000085	803
358		Spot	4	Image 1	5	1000000086	804
403		Spot	4	Image 1	5	1000000087	805
264		Spot	4	Image 1	5	1000000084	806
380		Spot	4	Image 1	5	1000000088	807
652		Spot	4	Image 1	5	1000000089	808
645		Spot	4	Image 1	5	1000000090	809
282		Spot	4	Image 1	5	1000000091	810
297		Spot	4	Image 1	5	1000000093	811
432		Spot	4	Image 1	5	1000000092	812
296		Spot	4	Image 1	5	1000000175	813
302		Spot	4	Image 1	5	1000000094	814
346		Spot	4	Image 1	5	1000000096	815
286		Spot	4	Image 1	5	1000000095	816
341		Spot	4	Image 1	5	1000000097	817
318		Spot	4	Image 1	5	1000000098	818
317		Spot	4	Image 1	5	1000000099	819
395		Spot	4	Image 1	5	1000000100	821
308		Spot	4	Image 1	5	1000000101	822
392		Spot	4	Image 1	5	1000000102	823
354		Spot	4	Image 1	5	1000000176	824
234		Spot	4	Image 1	5	1000000103	825
288		Spot	4	Image 1	5	1000000104	826
299		Spot	4	Image 1	5	1000000105	827
264		Spot	4	Image 1	5	1000000108	828
429		Spot	4	Image 1	5	1000000107	829
514		Spot	4	Image 1	5	1000000106	830
330		Spot	4	Image 1	5	1000000109	831
425		Spot	4	Image 1	5	1000000111	832
244		Spot	4	Image 1	5	1000000110	833
753		Spot	4	Image 1	5	1000000112	834
293		Spot	4	Image 1	5	1000000113	835
424		Spot	4	Image 1	5	1000000114	836
375		Spot	4	Image 1	5	1000000115	837
319		Spot	4	Image 1	5	1000000116	838
723		Spot	4	Image 1	5	1000000117	839
369		Spot	4	Image 1	5	1000000118	840
231		Spot	4	Image 1	5	1000000119	841
375		Spot	4	Image 1	5	1000000120	842
238		Spot	4	Image 1	5	1000000121	843
316		Spot	4	Image 1	5	1000000122	844
260		Spot	4	Image 1	5	1000000124	845
469		Spot	4	Image 1	5	1000000123	846
287		Spot	4	Image 1	5	1000000125	847
336		Spot	4	Image 1	5	1000000128	848
285		Spot	4	Image 1	5	1000000126	849
290		Spot	4	Image 1	5	1000000127	850
283		Spot	4	Image 1	5	1000000129	851
306		Spot	4	Image 1	5	1000000130	852
272		Spot	4	Image 1	5	1000000131	853
369		Spot	4	Image 1	5	1000000132	854
304		Spot	4	Image 1	5	1000000133	855
347		Spot	4	Image 1	5	1000000135	856
329		Spot	4	Image 1	5	1000000134	857
386		Spot	4	Image 1	5	1000000136	858
298		Spot	4	Image 1	5	1000000137	859
256		Spot	4	Image 1	5	1000000138	860
295		Spot	4	Image 1	5	1000000139	861
400		Spot	4	Image 1	5	1000000140	862
402		Spot	4	Image 1	5	1000000143	863
266		Spot	4	Image 1	5	1000000141	864
344		Spot	4	Image 1	5	1000000142	865
338		Spot	4	Image 1	5	1000000144	866
299		Spot	4	Image 1	5	1000000145	867
405		Spot	4	Image 1	5	1000000146	868
285		Spot	4	Image 1	5	1000000147	869
291		Spot	4	Image 1	5	1000000148	870
256		Spot	4	Image 1	5	1000000149	871
244		Spot	4	Image 1	5	1000000150	872
275		Spot	4	Image 1	5	1000000151	873
313		Spot	4	Image 1	5	1000000152	874
389		Spot	4	Image 1	5	1000000153	875
343		Spot	4	Image 1	5	1000000154	876
573		Spot	4	Image 1	5	1000000155	877
250		Spot	4	Image 1	5	1000000156	878
316		Spot	4	Image 1	5	1000000157	879
305		Spot	4	Image 1	5	1000000158	880
293		Spot	4	Image 1	5	1000000159	881
291		Spot	4	Image 1	5	1000000160	882
298		Spot	4	Image 1	5	1000000162	883
281		Spot	4	Image 1	5	1000000161	884
282		Spot	4	Image 1	5	1000000163	885
338		Spot	4	Image 1	5	1000000164	886
304		Spot	4	Image 1	5	1000000165	887
279		Spot	4	Image 1	5	1000000166	888
291		Spot	4	Image 1	5	1000000167	889
261		Spot	4	Image 1	5	1000000168	890
259		Spot	4	Image 1	5	1000000169	891
293		Spot	4	Image 1	5	1000000170	892
258		Spot	4	Image 1	5	1000000171	893
265		Spot	4	Image 1	5	1000000172	894
526		Spot	4	Image 1	5	1000000173	895
414		Spot	4	Image 1	6	1000000000	896
274		Spot	4	Image 1	6	1000000001	897
309		Spot	4	Image 1	6	1000000005	898
275		Spot	4	Image 1	6	1000000004	899
719		Spot	4	Image 1	6	1000000003	900
331		Spot	4	Image 1	6	1000000006	901
230		Spot	4	Image 1	6	1000000007	902
511		Spot	4	Image 1	6	1000000008	903
345		Spot	4	Image 1	6	1000000009	904
237		Spot	4	Image 1	6	1000000010	905
362		Spot	4	Image 1	6	1000000011	906
346		Spot	4	Image 1	6	1000000013	907
254		Spot	4	Image 1	6	1000000014	908
387		Spot	4	Image 1	6	1000000012	909
2362		Spot	4	Image 1	6	1000000015	910
263		Spot	4	Image 1	6	1000000016	911
327		Spot	4	Image 1	6	1000000017	912
350		Spot	4	Image 1	6	1000000018	913
710		Spot	4	Image 1	6	1000000019	914
433		Spot	4	Image 1	6	1000000020	915
335		Spot	4	Image 1	6	1000000021	916
362		Spot	4	Image 1	6	1000000022	917
280		Spot	4	Image 1	6	1000000023	918
352		Spot	4	Image 1	6	1000000024	919
403		Spot	4	Image 1	6	1000000025	920
458		Spot	4	Image 1	6	1000000026	921
408		Spot	4	Image 1	6	1000000027	922
386		Spot	4	Image 1	6	1000000028	923
255		Spot	4	Image 1	6	1000000029	924
302		Spot	4	Image 1	6	1000000030	925
437		Spot	4	Image 1	6	1000000031	926
359		Spot	4	Image 1	6	1000000032	927
1148		Spot	4	Image 1	6	1000000033	928
1061		Spot	4	Image 1	6	1000000034	929
296		Spot	4	Image 1	6	1000000037	930
333		Spot	4	Image 1	6	1000000035	931
513		Spot	4	Image 1	6	1000000036	932
404		Spot	4	Image 1	6	1000000038	933
544		Spot	4	Image 1	6	1000000040	934
243		Spot	4	Image 1	6	1000000039	935
372		Spot	4	Image 1	6	1000000174	936
303		Spot	4	Image 1	6	1000000041	939
682		Spot	4	Image 1	6	1000000042	940
317		Spot	4	Image 1	6	1000000044	941
629		Spot	4	Image 1	6	1000000045	942
334		Spot	4	Image 1	6	1000000043	943
770		Spot	4	Image 1	6	1000000046	944
325		Spot	4	Image 1	6	1000000047	945
563		Spot	4	Image 1	6	1000000048	946
617		Spot	4	Image 1	6	1000000049	947
341		Spot	4	Image 1	6	1000000050	948
296		Spot	4	Image 1	6	1000000051	949
311		Spot	4	Image 1	6	1000000052	950
562		Spot	4	Image 1	6	1000000053	951
373		Spot	4	Image 1	6	1000000054	952
416		Spot	4	Image 1	6	1000000055	953
499		Spot	4	Image 1	6	1000000056	954
438		Spot	4	Image 1	6	1000000057	955
535		Spot	4	Image 1	6	1000000058	956
294		Spot	4	Image 1	6	1000000059	957
352		Spot	4	Image 1	6	1000000060	958
440		Spot	4	Image 1	6	1000000061	959
643		Spot	4	Image 1	6	1000000062	960
516		Spot	4	Image 1	6	1000000063	961
285		Spot	4	Image 1	6	1000000064	962
344		Spot	4	Image 1	6	1000000065	963
546		Spot	4	Image 1	6	1000000066	964
314		Spot	4	Image 1	6	1000000067	965
404		Spot	4	Image 1	6	1000000068	966
306		Spot	4	Image 1	6	1000000069	967
542		Spot	4	Image 1	6	1000000070	968
450		Spot	4	Image 1	6	1000000071	969
509		Spot	4	Image 1	6	1000000072	970
238		Spot	4	Image 1	6	1000000073	971
2879		Spot	4	Image 1	6	1000000074	972
425		Spot	4	Image 1	6	1000000076	973
370		Spot	4	Image 1	6	1000000075	974
302		Spot	4	Image 1	6	1000000080	975
342		Spot	4	Image 1	6	1000000078	976
448		Spot	4	Image 1	6	1000000079	977
490		Spot	4	Image 1	6	1000000077	978
353		Spot	4	Image 1	6	1000000081	979
309		Spot	4	Image 1	6	1000000082	980
475		Spot	4	Image 1	6	1000000083	982
225		Spot	4	Image 1	6	1000000178	983
393		Spot	4	Image 1	6	1000000085	984
380		Spot	4	Image 1	6	1000000086	985
402		Spot	4	Image 1	6	1000000087	986
273		Spot	4	Image 1	6	1000000084	987
381		Spot	4	Image 1	6	1000000088	988
653		Spot	4	Image 1	6	1000000089	989
593		Spot	4	Image 1	6	1000000090	990
306		Spot	4	Image 1	6	1000000091	991
297		Spot	4	Image 1	6	1000000093	992
493		Spot	4	Image 1	6	1000000092	993
291		Spot	4	Image 1	6	1000000175	994
340		Spot	4	Image 1	6	1000000096	995
287		Spot	4	Image 1	6	1000000094	996
287		Spot	4	Image 1	6	1000000095	997
340		Spot	4	Image 1	6	1000000097	998
313		Spot	4	Image 1	6	1000000098	999
325		Spot	4	Image 1	6	1000000099	1000
386		Spot	4	Image 1	6	1000000100	1001
310		Spot	4	Image 1	6	1000000101	1002
337		Spot	4	Image 1	6	1000000102	1003
334		Spot	4	Image 1	6	1000000176	1004
237		Spot	4	Image 1	6	1000000103	1005
297		Spot	4	Image 1	6	1000000104	1006
286		Spot	4	Image 1	6	1000000105	1007
282		Spot	4	Image 1	6	1000000108	1008
458		Spot	4	Image 1	6	1000000107	1009
515		Spot	4	Image 1	6	1000000106	1010
319		Spot	4	Image 1	6	1000000109	1011
253		Spot	4	Image 1	6	1000000110	1012
432		Spot	4	Image 1	6	1000000111	1013
735		Spot	4	Image 1	6	1000000112	1014
306		Spot	4	Image 1	6	1000000113	1015
425		Spot	4	Image 1	6	1000000114	1016
379		Spot	4	Image 1	6	1000000115	1017
341		Spot	4	Image 1	6	1000000116	1018
567		Spot	4	Image 1	6	1000000117	1019
380		Spot	4	Image 1	6	1000000118	1020
242		Spot	4	Image 1	6	1000000119	1021
376		Spot	4	Image 1	6	1000000120	1022
261		Spot	4	Image 1	6	1000000121	1023
316		Spot	4	Image 1	6	1000000122	1024
438		Spot	4	Image 1	6	1000000123	1025
244		Spot	4	Image 1	6	1000000124	1026
288		Spot	4	Image 1	6	1000000125	1027
297		Spot	4	Image 1	6	1000000126	1028
314		Spot	4	Image 1	6	1000000127	1029
317		Spot	4	Image 1	6	1000000128	1030
290		Spot	4	Image 1	6	1000000129	1031
297		Spot	4	Image 1	6	1000000130	1032
264		Spot	4	Image 1	6	1000000131	1033
345		Spot	4	Image 1	6	1000000132	1034
323		Spot	4	Image 1	6	1000000133	1035
339		Spot	4	Image 1	6	1000000134	1036
356		Spot	4	Image 1	6	1000000135	1037
405		Spot	4	Image 1	6	1000000136	1038
293		Spot	4	Image 1	6	1000000137	1039
253		Spot	4	Image 1	6	1000000138	1040
310		Spot	4	Image 1	6	1000000139	1041
462		Spot	4	Image 1	6	1000000140	1042
370		Spot	4	Image 1	6	1000000143	1043
278		Spot	4	Image 1	6	1000000141	1044
338		Spot	4	Image 1	6	1000000142	1045
342		Spot	4	Image 1	6	1000000144	1046
319		Spot	4	Image 1	6	1000000145	1047
335		Spot	4	Image 1	6	1000000146	1048
280		Spot	4	Image 1	6	1000000147	1049
274		Spot	4	Image 1	6	1000000148	1050
251		Spot	4	Image 1	6	1000000149	1051
248		Spot	4	Image 1	6	1000000150	1052
283		Spot	4	Image 1	6	1000000151	1053
304		Spot	4	Image 1	6	1000000152	1054
412		Spot	4	Image 1	6	1000000153	1055
327		Spot	4	Image 1	6	1000000154	1056
597		Spot	4	Image 1	6	1000000155	1057
254		Spot	4	Image 1	6	1000000156	1058
302		Spot	4	Image 1	6	1000000157	1059
272		Spot	4	Image 1	6	1000000158	1060
303		Spot	4	Image 1	6	1000000159	1061
296		Spot	4	Image 1	6	1000000160	1062
272		Spot	4	Image 1	6	1000000162	1063
290		Spot	4	Image 1	6	1000000161	1064
272		Spot	4	Image 1	6	1000000163	1065
338		Spot	4	Image 1	6	1000000164	1066
295		Spot	4	Image 1	6	1000000165	1067
279		Spot	4	Image 1	6	1000000166	1068
295		Spot	4	Image 1	6	1000000167	1069
249		Spot	4	Image 1	6	1000000168	1070
266		Spot	4	Image 1	6	1000000169	1071
298		Spot	4	Image 1	6	1000000170	1072
274		Spot	4	Image 1	6	1000000171	1073
277		Spot	4	Image 1	6	1000000172	1074
465		Spot	4	Image 1	6	1000000173	1075
515		Spot	4	Image 1	7	1000000000	1076
281		Spot	4	Image 1	7	1000000001	1077
243		Spot	4	Image 1	7	1000000002	1078
274		Spot	4	Image 1	7	1000000004	1079
270		Spot	4	Image 1	7	1000000005	1080
744		Spot	4	Image 1	7	1000000003	1081
330		Spot	4	Image 1	7	1000000006	1082
238		Spot	4	Image 1	7	1000000007	1083
542		Spot	4	Image 1	7	1000000008	1084
355		Spot	4	Image 1	7	1000000009	1085
414		Spot	4	Image 1	7	1000000011	1086
363		Spot	4	Image 1	7	1000000013	1087
246		Spot	4	Image 1	7	1000000014	1088
359		Spot	4	Image 1	7	1000000012	1089
2309		Spot	4	Image 1	7	1000000015	1090
247		Spot	4	Image 1	7	1000000016	1091
316		Spot	4	Image 1	7	1000000017	1092
341		Spot	4	Image 1	7	1000000018	1093
816		Spot	4	Image 1	7	1000000019	1094
453		Spot	4	Image 1	7	1000000020	1095
355		Spot	4	Image 1	7	1000000021	1096
363		Spot	4	Image 1	7	1000000022	1097
256		Spot	4	Image 1	7	1000000023	1098
342		Spot	4	Image 1	7	1000000024	1099
414		Spot	4	Image 1	7	1000000025	1100
423		Spot	4	Image 1	7	1000000026	1101
401		Spot	4	Image 1	7	1000000027	1102
370		Spot	4	Image 1	7	1000000028	1103
258		Spot	4	Image 1	7	1000000029	1104
334		Spot	4	Image 1	7	1000000030	1105
413		Spot	4	Image 1	7	1000000031	1106
356		Spot	4	Image 1	7	1000000032	1107
997		Spot	4	Image 1	7	1000000033	1108
1128		Spot	4	Image 1	7	1000000034	1109
329		Spot	4	Image 1	7	1000000035	1110
321		Spot	4	Image 1	7	1000000037	1111
473		Spot	4	Image 1	7	1000000036	1112
418		Spot	4	Image 1	7	1000000038	1113
540		Spot	4	Image 1	7	1000000040	1114
394		Spot	4	Image 1	7	1000000174	1115
242		Spot	4	Image 1	7	1000000039	1116
304		Spot	4	Image 1	7	1000000041	1119
764		Spot	4	Image 1	7	1000000042	1120
326		Spot	4	Image 1	7	1000000044	1121
647		Spot	4	Image 1	7	1000000045	1122
301		Spot	4	Image 1	7	1000000043	1123
792		Spot	4	Image 1	7	1000000046	1124
349		Spot	4	Image 1	7	1000000047	1125
533		Spot	4	Image 1	7	1000000048	1126
650		Spot	4	Image 1	7	1000000049	1127
333		Spot	4	Image 1	7	1000000050	1128
295		Spot	4	Image 1	7	1000000051	1129
370		Spot	4	Image 1	7	1000000052	1130
599		Spot	4	Image 1	7	1000000053	1131
364		Spot	4	Image 1	7	1000000054	1132
368		Spot	4	Image 1	7	1000000055	1133
467		Spot	4	Image 1	7	1000000056	1134
428		Spot	4	Image 1	7	1000000057	1135
481		Spot	4	Image 1	7	1000000058	1136
301		Spot	4	Image 1	7	1000000059	1137
401		Spot	4	Image 1	7	1000000061	1138
333		Spot	4	Image 1	7	1000000060	1139
589		Spot	4	Image 1	7	1000000062	1140
557		Spot	4	Image 1	7	1000000063	1141
312		Spot	4	Image 1	7	1000000064	1142
360		Spot	4	Image 1	7	1000000065	1143
592		Spot	4	Image 1	7	1000000066	1144
428		Spot	4	Image 1	7	1000000068	1145
327		Spot	4	Image 1	7	1000000067	1146
289		Spot	4	Image 1	7	1000000069	1147
560		Spot	4	Image 1	7	1000000070	1148
454		Spot	4	Image 1	7	1000000071	1149
510		Spot	4	Image 1	7	1000000072	1150
240		Spot	4	Image 1	7	1000000073	1151
2898		Spot	4	Image 1	7	1000000074	1152
462		Spot	4	Image 1	7	1000000076	1153
373		Spot	4	Image 1	7	1000000075	1154
299		Spot	4	Image 1	7	1000000080	1155
509		Spot	4	Image 1	7	1000000077	1156
326		Spot	4	Image 1	7	1000000078	1157
425		Spot	4	Image 1	7	1000000079	1158
288		Spot	4	Image 1	7	1000000082	1159
352		Spot	4	Image 1	7	1000000081	1160
479		Spot	4	Image 1	7	1000000083	1162
221		Spot	4	Image 1	7	1000000178	1163
417		Spot	4	Image 1	7	1000000085	1164
278		Spot	4	Image 1	7	1000000084	1165
385		Spot	4	Image 1	7	1000000086	1166
388		Spot	4	Image 1	7	1000000087	1167
392		Spot	4	Image 1	7	1000000088	1168
660		Spot	4	Image 1	7	1000000089	1169
633		Spot	4	Image 1	7	1000000090	1170
288		Spot	4	Image 1	7	1000000091	1171
307		Spot	4	Image 1	7	1000000093	1172
415		Spot	4	Image 1	7	1000000092	1173
288		Spot	4	Image 1	7	1000000175	1174
283		Spot	4	Image 1	7	1000000095	1175
291		Spot	4	Image 1	7	1000000094	1176
348		Spot	4	Image 1	7	1000000096	1177
336		Spot	4	Image 1	7	1000000097	1178
323		Spot	4	Image 1	7	1000000098	1179
326		Spot	4	Image 1	7	1000000099	1180
377		Spot	4	Image 1	7	1000000100	1182
345		Spot	4	Image 1	7	1000000101	1183
370		Spot	4	Image 1	7	1000000102	1184
248		Spot	4	Image 1	7	1000000103	1185
298		Spot	4	Image 1	7	1000000104	1186
279		Spot	4	Image 1	7	1000000105	1187
530		Spot	4	Image 1	7	1000000106	1188
411		Spot	4	Image 1	7	1000000107	1189
320		Spot	4	Image 1	7	1000000108	1190
323		Spot	4	Image 1	7	1000000109	1191
447		Spot	4	Image 1	7	1000000111	1192
245		Spot	4	Image 1	7	1000000110	1193
777		Spot	4	Image 1	7	1000000112	1194
280		Spot	4	Image 1	7	1000000113	1195
396		Spot	4	Image 1	7	1000000114	1196
399		Spot	4	Image 1	7	1000000115	1197
331		Spot	4	Image 1	7	1000000116	1198
493		Spot	4	Image 1	7	1000000117	1199
353		Spot	4	Image 1	7	1000000118	1200
242		Spot	4	Image 1	7	1000000119	1201
390		Spot	4	Image 1	7	1000000120	1202
255		Spot	4	Image 1	7	1000000121	1203
276		Spot	4	Image 1	7	1000000122	1204
231		Spot	4	Image 1	7	1000000124	1205
454		Spot	4	Image 1	7	1000000123	1206
303		Spot	4	Image 1	7	1000000125	1207
307		Spot	4	Image 1	7	1000000126	1208
302		Spot	4	Image 1	7	1000000127	1209
264		Spot	4	Image 1	7	1000000129	1210
303		Spot	4	Image 1	7	1000000130	1211
280		Spot	4	Image 1	7	1000000131	1212
391		Spot	4	Image 1	7	1000000132	1213
285		Spot	4	Image 1	7	1000000133	1214
333		Spot	4	Image 1	7	1000000134	1215
355		Spot	4	Image 1	7	1000000135	1216
368		Spot	4	Image 1	7	1000000136	1217
295		Spot	4	Image 1	7	1000000137	1218
257		Spot	4	Image 1	7	1000000138	1219
291		Spot	4	Image 1	7	1000000139	1220
405		Spot	4	Image 1	7	1000000140	1221
334		Spot	4	Image 1	7	1000000143	1222
284		Spot	4	Image 1	7	1000000141	1223
387		Spot	4	Image 1	7	1000000142	1224
350		Spot	4	Image 1	7	1000000144	1225
297		Spot	4	Image 1	7	1000000145	1226
342		Spot	4	Image 1	7	1000000146	1227
290		Spot	4	Image 1	7	1000000147	1228
266		Spot	4	Image 1	7	1000000148	1229
253		Spot	4	Image 1	7	1000000149	1230
261		Spot	4	Image 1	7	1000000150	1231
283		Spot	4	Image 1	7	1000000151	1232
317		Spot	4	Image 1	7	1000000152	1233
380		Spot	4	Image 1	7	1000000153	1234
320		Spot	4	Image 1	7	1000000154	1235
629		Spot	4	Image 1	7	1000000155	1236
261		Spot	4	Image 1	7	1000000156	1237
315		Spot	4	Image 1	7	1000000157	1238
270		Spot	4	Image 1	7	1000000158	1239
288		Spot	4	Image 1	7	1000000159	1240
291		Spot	4	Image 1	7	1000000160	1241
313		Spot	4	Image 1	7	1000000161	1242
300		Spot	4	Image 1	7	1000000162	1243
277		Spot	4	Image 1	7	1000000163	1244
352		Spot	4	Image 1	7	1000000164	1245
296		Spot	4	Image 1	7	1000000165	1246
307		Spot	4	Image 1	7	1000000166	1247
302		Spot	4	Image 1	7	1000000167	1248
250		Spot	4	Image 1	7	1000000168	1249
268		Spot	4	Image 1	7	1000000169	1250
274		Spot	4	Image 1	7	1000000170	1251
278		Spot	4	Image 1	7	1000000171	1252
295		Spot	4	Image 1	7	1000000172	1253
464		Spot	4	Image 1	7	1000000173	1254
457		Spot	4	Image 1	8	1000000000	1255
262		Spot	4	Image 1	8	1000000001	1256
291		Spot	4	Image 1	8	1000000005	1257
285		Spot	4	Image 1	8	1000000004	1258
668		Spot	4	Image 1	8	1000000003	1259
309		Spot	4	Image 1	8	1000000006	1260
251		Spot	4	Image 1	8	1000000007	1261
548		Spot	4	Image 1	8	1000000008	1262
401		Spot	4	Image 1	8	1000000009	1263
261		Spot	4	Image 1	8	1000000010	1264
408		Spot	4	Image 1	8	1000000011	1265
270		Spot	4	Image 1	8	1000000014	1266
396		Spot	4	Image 1	8	1000000012	1267
369		Spot	4	Image 1	8	1000000013	1268
2425		Spot	4	Image 1	8	1000000015	1269
266		Spot	4	Image 1	8	1000000016	1270
338		Spot	4	Image 1	8	1000000017	1271
376		Spot	4	Image 1	8	1000000018	1272
801		Spot	4	Image 1	8	1000000019	1273
450		Spot	4	Image 1	8	1000000020	1274
345		Spot	4	Image 1	8	1000000021	1275
390		Spot	4	Image 1	8	1000000022	1276
271		Spot	4	Image 1	8	1000000023	1277
366		Spot	4	Image 1	8	1000000024	1278
378		Spot	4	Image 1	8	1000000025	1279
507		Spot	4	Image 1	8	1000000026	1280
392		Spot	4	Image 1	8	1000000027	1281
330		Spot	4	Image 1	8	1000000028	1282
247		Spot	4	Image 1	8	1000000029	1283
279		Spot	4	Image 1	8	1000000030	1284
390		Spot	4	Image 1	8	1000000031	1285
387		Spot	4	Image 1	8	1000000032	1286
987		Spot	4	Image 1	8	1000000033	1287
1193		Spot	4	Image 1	8	1000000034	1288
368		Spot	4	Image 1	8	1000000035	1289
340		Spot	4	Image 1	8	1000000037	1290
467		Spot	4	Image 1	8	1000000036	1291
455		Spot	4	Image 1	8	1000000038	1292
560		Spot	4	Image 1	8	1000000040	1293
377		Spot	4	Image 1	8	1000000174	1294
253		Spot	4	Image 1	8	1000000039	1295
287		Spot	4	Image 1	8	1000000041	1298
736		Spot	4	Image 1	8	1000000042	1299
327		Spot	4	Image 1	8	1000000044	1300
306		Spot	4	Image 1	8	1000000043	1301
659		Spot	4	Image 1	8	1000000045	1302
785		Spot	4	Image 1	8	1000000046	1303
349		Spot	4	Image 1	8	1000000047	1304
402		Spot	4	Image 1	8	1000000048	1305
239		Spot	4	Image 1	8	1000000177	1306
581		Spot	4	Image 1	8	1000000049	1307
383		Spot	4	Image 1	8	1000000050	1308
384		Spot	4	Image 1	8	1000000052	1309
274		Spot	4	Image 1	8	1000000051	1310
542		Spot	4	Image 1	8	1000000053	1311
379		Spot	4	Image 1	8	1000000054	1312
351		Spot	4	Image 1	8	1000000055	1313
454		Spot	4	Image 1	8	1000000056	1314
458		Spot	4	Image 1	8	1000000057	1315
455		Spot	4	Image 1	8	1000000058	1316
313		Spot	4	Image 1	8	1000000059	1317
397		Spot	4	Image 1	8	1000000061	1318
377		Spot	4	Image 1	8	1000000060	1319
565		Spot	4	Image 1	8	1000000062	1320
523		Spot	4	Image 1	8	1000000063	1321
335		Spot	4	Image 1	8	1000000065	1322
315		Spot	4	Image 1	8	1000000064	1323
577		Spot	4	Image 1	8	1000000066	1324
339		Spot	4	Image 1	8	1000000067	1325
392		Spot	4	Image 1	8	1000000068	1326
293		Spot	4	Image 1	8	1000000069	1327
573		Spot	4	Image 1	8	1000000070	1328
466		Spot	4	Image 1	8	1000000071	1329
490		Spot	4	Image 1	8	1000000072	1330
230		Spot	4	Image 1	8	1000000073	1331
2638		Spot	4	Image 1	8	1000000074	1332
577		Spot	4	Image 1	8	1000000076	1333
365		Spot	4	Image 1	8	1000000075	1334
326		Spot	4	Image 1	8	1000000080	1335
343		Spot	4	Image 1	8	1000000078	1336
438		Spot	4	Image 1	8	1000000079	1337
571		Spot	4	Image 1	8	1000000077	1338
330		Spot	4	Image 1	8	1000000081	1339
320		Spot	4	Image 1	8	1000000082	1340
465		Spot	4	Image 1	8	1000000083	1342
388		Spot	4	Image 1	8	1000000085	1343
399		Spot	4	Image 1	8	1000000086	1344
407		Spot	4	Image 1	8	1000000087	1345
256		Spot	4	Image 1	8	1000000084	1346
393		Spot	4	Image 1	8	1000000088	1347
637		Spot	4	Image 1	8	1000000089	1348
668		Spot	4	Image 1	8	1000000090	1349
302		Spot	4	Image 1	8	1000000091	1350
312		Spot	4	Image 1	8	1000000093	1351
432		Spot	4	Image 1	8	1000000092	1352
292		Spot	4	Image 1	8	1000000175	1353
267		Spot	4	Image 1	8	1000000094	1354
366		Spot	4	Image 1	8	1000000096	1355
286		Spot	4	Image 1	8	1000000095	1356
343		Spot	4	Image 1	8	1000000097	1357
324		Spot	4	Image 1	8	1000000098	1358
327		Spot	4	Image 1	8	1000000099	1359
375		Spot	4	Image 1	8	1000000100	1361
343		Spot	4	Image 1	8	1000000101	1362
335		Spot	4	Image 1	8	1000000102	1363
323		Spot	4	Image 1	8	1000000176	1364
252		Spot	4	Image 1	8	1000000103	1365
316		Spot	4	Image 1	8	1000000104	1366
278		Spot	4	Image 1	8	1000000105	1367
264		Spot	4	Image 1	8	1000000108	1368
511		Spot	4	Image 1	8	1000000106	1369
422		Spot	4	Image 1	8	1000000107	1370
312		Spot	4	Image 1	8	1000000109	1371
440		Spot	4	Image 1	8	1000000111	1372
254		Spot	4	Image 1	8	1000000110	1373
767		Spot	4	Image 1	8	1000000112	1374
289		Spot	4	Image 1	8	1000000113	1375
429		Spot	4	Image 1	8	1000000114	1376
387		Spot	4	Image 1	8	1000000115	1377
335		Spot	4	Image 1	8	1000000116	1378
497		Spot	4	Image 1	8	1000000117	1379
381		Spot	4	Image 1	8	1000000118	1380
256		Spot	4	Image 1	8	1000000119	1381
382		Spot	4	Image 1	8	1000000120	1382
289		Spot	4	Image 1	8	1000000122	1383
259		Spot	4	Image 1	8	1000000121	1384
472		Spot	4	Image 1	8	1000000123	1385
226		Spot	4	Image 1	8	1000000124	1386
266		Spot	4	Image 1	8	1000000125	1387
293		Spot	4	Image 1	8	1000000126	1388
289		Spot	4	Image 1	8	1000000127	1389
330		Spot	4	Image 1	8	1000000128	1390
251		Spot	4	Image 1	8	1000000129	1391
303		Spot	4	Image 1	8	1000000130	1392
296		Spot	4	Image 1	8	1000000131	1393
366		Spot	4	Image 1	8	1000000132	1394
295		Spot	4	Image 1	8	1000000133	1395
343		Spot	4	Image 1	8	1000000134	1396
337		Spot	4	Image 1	8	1000000135	1397
399		Spot	4	Image 1	8	1000000136	1398
311		Spot	4	Image 1	8	1000000137	1399
270		Spot	4	Image 1	8	1000000138	1400
283		Spot	4	Image 1	8	1000000139	1401
414		Spot	4	Image 1	8	1000000140	1402
258		Spot	4	Image 1	8	1000000141	1403
347		Spot	4	Image 1	8	1000000143	1404
365		Spot	4	Image 1	8	1000000142	1405
352		Spot	4	Image 1	8	1000000144	1406
322		Spot	4	Image 1	8	1000000145	1407
314		Spot	4	Image 1	8	1000000146	1408
292		Spot	4	Image 1	8	1000000147	1409
278		Spot	4	Image 1	8	1000000148	1410
254		Spot	4	Image 1	8	1000000149	1411
258		Spot	4	Image 1	8	1000000150	1412
298		Spot	4	Image 1	8	1000000151	1413
289		Spot	4	Image 1	8	1000000152	1414
419		Spot	4	Image 1	8	1000000153	1415
356		Spot	4	Image 1	8	1000000154	1416
612		Spot	4	Image 1	8	1000000155	1417
293		Spot	4	Image 1	8	1000000157	1418
264		Spot	4	Image 1	8	1000000158	1419
275		Spot	4	Image 1	8	1000000159	1420
313		Spot	4	Image 1	8	1000000160	1421
309		Spot	4	Image 1	8	1000000161	1422
272		Spot	4	Image 1	8	1000000162	1423
296		Spot	4	Image 1	8	1000000163	1424
324		Spot	4	Image 1	8	1000000164	1425
287		Spot	4	Image 1	8	1000000165	1426
285		Spot	4	Image 1	8	1000000166	1427
282		Spot	4	Image 1	8	1000000167	1428
246		Spot	4	Image 1	8	1000000168	1429
278		Spot	4	Image 1	8	1000000169	1430
285		Spot	4	Image 1	8	1000000170	1431
279		Spot	4	Image 1	8	1000000171	1432
274		Spot	4	Image 1	8	1000000172	1433
463		Spot	4	Image 1	8	1000000173	1434
460		Spot	4	Image 1	9	1000000000	1435
284		Spot	4	Image 1	9	1000000001	1436
236		Spot	4	Image 1	9	1000000002	1437
266		Spot	4	Image 1	9	1000000005	1438
273		Spot	4	Image 1	9	1000000004	1439
669		Spot	4	Image 1	9	1000000003	1440
318		Spot	4	Image 1	9	1000000006	1441
255		Spot	4	Image 1	9	1000000007	1442
521		Spot	4	Image 1	9	1000000008	1443
360		Spot	4	Image 1	9	1000000009	1444
401		Spot	4	Image 1	9	1000000011	1445
368		Spot	4	Image 1	9	1000000012	1446
351		Spot	4	Image 1	9	1000000013	1447
254		Spot	4	Image 1	9	1000000014	1448
2395		Spot	4	Image 1	9	1000000015	1449
263		Spot	4	Image 1	9	1000000016	1450
346		Spot	4	Image 1	9	1000000017	1451
351		Spot	4	Image 1	9	1000000018	1452
852		Spot	4	Image 1	9	1000000019	1453
448		Spot	4	Image 1	9	1000000020	1454
345		Spot	4	Image 1	9	1000000021	1455
369		Spot	4	Image 1	9	1000000022	1456
256		Spot	4	Image 1	9	1000000023	1457
366		Spot	4	Image 1	9	1000000024	1458
426		Spot	4	Image 1	9	1000000025	1459
431		Spot	4	Image 1	9	1000000026	1460
402		Spot	4	Image 1	9	1000000027	1461
359		Spot	4	Image 1	9	1000000028	1462
254		Spot	4	Image 1	9	1000000029	1463
292		Spot	4	Image 1	9	1000000030	1464
475		Spot	4	Image 1	9	1000000031	1465
369		Spot	4	Image 1	9	1000000032	1466
941		Spot	4	Image 1	9	1000000033	1467
1380		Spot	4	Image 1	9	1000000034	1468
351		Spot	4	Image 1	9	1000000035	1469
320		Spot	4	Image 1	9	1000000037	1470
455		Spot	4	Image 1	9	1000000036	1471
435		Spot	4	Image 1	9	1000000038	1472
554		Spot	4	Image 1	9	1000000040	1473
263		Spot	4	Image 1	9	1000000039	1474
407		Spot	4	Image 1	9	1000000174	1475
348		Spot	4	Image 1	9	1000000041	1477
689		Spot	4	Image 1	9	1000000042	1478
310		Spot	4	Image 1	9	1000000044	1479
640		Spot	4	Image 1	9	1000000045	1480
298		Spot	4	Image 1	9	1000000043	1481
738		Spot	4	Image 1	9	1000000046	1482
358		Spot	4	Image 1	9	1000000047	1483
514		Spot	4	Image 1	9	1000000048	1484
232		Spot	4	Image 1	9	1000000177	1485
605		Spot	4	Image 1	9	1000000049	1486
341		Spot	4	Image 1	9	1000000050	1487
289		Spot	4	Image 1	9	1000000051	1488
352		Spot	4	Image 1	9	1000000052	1489
553		Spot	4	Image 1	9	1000000053	1490
404		Spot	4	Image 1	9	1000000054	1491
372		Spot	4	Image 1	9	1000000055	1492
452		Spot	4	Image 1	9	1000000057	1493
480		Spot	4	Image 1	9	1000000056	1494
434		Spot	4	Image 1	9	1000000058	1495
307		Spot	4	Image 1	9	1000000059	1496
431		Spot	4	Image 1	9	1000000061	1497
376		Spot	4	Image 1	9	1000000060	1498
538		Spot	4	Image 1	9	1000000062	1499
551		Spot	4	Image 1	9	1000000063	1500
301		Spot	4	Image 1	9	1000000064	1501
347		Spot	4	Image 1	9	1000000065	1502
565		Spot	4	Image 1	9	1000000066	1503
311		Spot	4	Image 1	9	1000000067	1504
405		Spot	4	Image 1	9	1000000068	1505
295		Spot	4	Image 1	9	1000000069	1506
523		Spot	4	Image 1	9	1000000070	1507
489		Spot	4	Image 1	9	1000000071	1508
470		Spot	4	Image 1	9	1000000072	1509
255		Spot	4	Image 1	9	1000000073	1510
2685		Spot	4	Image 1	9	1000000074	1511
493		Spot	4	Image 1	9	1000000076	1512
383		Spot	4	Image 1	9	1000000075	1513
314		Spot	4	Image 1	9	1000000080	1514
432		Spot	4	Image 1	9	1000000079	1515
534		Spot	4	Image 1	9	1000000077	1516
341		Spot	4	Image 1	9	1000000081	1517
324		Spot	4	Image 1	9	1000000082	1518
457		Spot	4	Image 1	9	1000000083	1520
371		Spot	4	Image 1	9	1000000085	1521
364		Spot	4	Image 1	9	1000000086	1522
413		Spot	4	Image 1	9	1000000087	1523
263		Spot	4	Image 1	9	1000000084	1524
402		Spot	4	Image 1	9	1000000088	1525
622		Spot	4	Image 1	9	1000000089	1526
673		Spot	4	Image 1	9	1000000090	1527
296		Spot	4	Image 1	9	1000000091	1528
290		Spot	4	Image 1	9	1000000093	1529
416		Spot	4	Image 1	9	1000000092	1530
279		Spot	4	Image 1	9	1000000094	1531
298		Spot	4	Image 1	9	1000000175	1532
289		Spot	4	Image 1	9	1000000095	1533
337		Spot	4	Image 1	9	1000000096	1534
350		Spot	4	Image 1	9	1000000097	1535
303		Spot	4	Image 1	9	1000000098	1536
320		Spot	4	Image 1	9	1000000099	1537
394		Spot	4	Image 1	9	1000000100	1539
321		Spot	4	Image 1	9	1000000101	1540
388		Spot	4	Image 1	9	1000000102	1541
314		Spot	4	Image 1	9	1000000176	1542
265		Spot	4	Image 1	9	1000000103	1543
308		Spot	4	Image 1	9	1000000104	1544
278		Spot	4	Image 1	9	1000000105	1545
295		Spot	4	Image 1	9	1000000108	1546
509		Spot	4	Image 1	9	1000000106	1547
426		Spot	4	Image 1	9	1000000107	1548
316		Spot	4	Image 1	9	1000000109	1549
245		Spot	4	Image 1	9	1000000179	1550
416		Spot	4	Image 1	9	1000000111	1551
236		Spot	4	Image 1	9	1000000110	1552
766		Spot	4	Image 1	9	1000000112	1553
287		Spot	4	Image 1	9	1000000113	1554
408		Spot	4	Image 1	9	1000000114	1555
401		Spot	4	Image 1	9	1000000115	1556
337		Spot	4	Image 1	9	1000000116	1557
522		Spot	4	Image 1	9	1000000117	1558
379		Spot	4	Image 1	9	1000000118	1559
355		Spot	4	Image 1	9	1000000120	1560
263		Spot	4	Image 1	9	1000000119	1561
251		Spot	4	Image 1	9	1000000121	1562
291		Spot	4	Image 1	9	1000000122	1563
248		Spot	4	Image 1	9	1000000124	1564
444		Spot	4	Image 1	9	1000000123	1565
279		Spot	4	Image 1	9	1000000125	1566
327		Spot	4	Image 1	9	1000000128	1567
287		Spot	4	Image 1	9	1000000126	1568
294		Spot	4	Image 1	9	1000000127	1569
264		Spot	4	Image 1	9	1000000129	1570
292		Spot	4	Image 1	9	1000000130	1571
405		Spot	4	Image 1	9	1000000132	1572
275		Spot	4	Image 1	9	1000000131	1573
308		Spot	4	Image 1	9	1000000133	1574
370		Spot	4	Image 1	9	1000000134	1575
340		Spot	4	Image 1	9	1000000135	1576
356		Spot	4	Image 1	9	1000000136	1577
305		Spot	4	Image 1	9	1000000137	1578
240		Spot	4	Image 1	9	1000000138	1579
291		Spot	4	Image 1	9	1000000139	1580
420		Spot	4	Image 1	9	1000000140	1581
266		Spot	4	Image 1	9	1000000141	1582
390		Spot	4	Image 1	9	1000000142	1583
342		Spot	4	Image 1	9	1000000143	1584
366		Spot	4	Image 1	9	1000000144	1585
333		Spot	4	Image 1	9	1000000145	1586
319		Spot	4	Image 1	9	1000000146	1587
285		Spot	4	Image 1	9	1000000147	1588
278		Spot	4	Image 1	9	1000000148	1589
274		Spot	4	Image 1	9	1000000149	1590
245		Spot	4	Image 1	9	1000000150	1591
289		Spot	4	Image 1	9	1000000151	1592
292		Spot	4	Image 1	9	1000000152	1593
392		Spot	4	Image 1	9	1000000153	1594
323		Spot	4	Image 1	9	1000000154	1595
626		Spot	4	Image 1	9	1000000155	1596
303		Spot	4	Image 1	9	1000000157	1597
299		Spot	4	Image 1	9	1000000158	1598
278		Spot	4	Image 1	9	1000000159	1599
310		Spot	4	Image 1	9	1000000160	1600
258		Spot	4	Image 1	9	1000000162	1601
284		Spot	4	Image 1	9	1000000161	1602
282		Spot	4	Image 1	9	1000000163	1603
355		Spot	4	Image 1	9	1000000164	1604
286		Spot	4	Image 1	9	1000000165	1605
292		Spot	4	Image 1	9	1000000166	1606
305		Spot	4	Image 1	9	1000000167	1607
265		Spot	4	Image 1	9	1000000168	1608
280		Spot	4	Image 1	9	1000000169	1609
288		Spot	4	Image 1	9	1000000170	1610
264		Spot	4	Image 1	9	1000000171	1611
244		Spot	4	Image 1	9	1000000172	1612
422		Spot	4	Image 1	9	1000000173	1613
447		Spot	4	Image 1	10	1000000000	1614
282		Spot	4	Image 1	10	1000000001	1615
301		Spot	4	Image 1	10	1000000002	1616
287		Spot	4	Image 1	10	1000000004	1617
252		Spot	4	Image 1	10	1000000005	1618
692		Spot	4	Image 1	10	1000000003	1619
336		Spot	4	Image 1	10	1000000006	1620
510		Spot	4	Image 1	10	1000000008	1621
354		Spot	4	Image 1	10	1000000009	1622
402		Spot	4	Image 1	10	1000000011	1623
347		Spot	4	Image 1	10	1000000013	1624
265		Spot	4	Image 1	10	1000000014	1625
406		Spot	4	Image 1	10	1000000012	1626
2240		Spot	4	Image 1	10	1000000015	1627
284		Spot	4	Image 1	10	1000000016	1628
366		Spot	4	Image 1	10	1000000017	1629
326		Spot	4	Image 1	10	1000000018	1630
820		Spot	4	Image 1	10	1000000019	1631
442		Spot	4	Image 1	10	1000000020	1632
400		Spot	4	Image 1	10	1000000021	1633
379		Spot	4	Image 1	10	1000000022	1634
254		Spot	4	Image 1	10	1000000023	1635
387		Spot	4	Image 1	10	1000000024	1636
440		Spot	4	Image 1	10	1000000025	1637
462		Spot	4	Image 1	10	1000000026	1638
415		Spot	4	Image 1	10	1000000027	1639
335		Spot	4	Image 1	10	1000000028	1640
279		Spot	4	Image 1	10	1000000030	1641
264		Spot	4	Image 1	10	1000000029	1642
396		Spot	4	Image 1	10	1000000031	1643
359		Spot	4	Image 1	10	1000000032	1644
1072		Spot	4	Image 1	10	1000000033	1645
1264		Spot	4	Image 1	10	1000000034	1646
350		Spot	4	Image 1	10	1000000035	1647
325		Spot	4	Image 1	10	1000000037	1648
460		Spot	4	Image 1	10	1000000036	1649
416		Spot	4	Image 1	10	1000000038	1650
531		Spot	4	Image 1	10	1000000040	1651
267		Spot	4	Image 1	10	1000000039	1652
381		Spot	4	Image 1	10	1000000174	1653
302		Spot	4	Image 1	10	1000000041	1655
315		Spot	4	Image 1	10	1000000044	1656
657		Spot	4	Image 1	10	1000000042	1657
681		Spot	4	Image 1	10	1000000045	1658
294		Spot	4	Image 1	10	1000000043	1659
374		Spot	4	Image 1	10	1000000047	1660
737		Spot	4	Image 1	10	1000000046	1661
511		Spot	4	Image 1	10	1000000048	1663
740		Spot	4	Image 1	10	1000000049	1664
353		Spot	4	Image 1	10	1000000050	1665
282		Spot	4	Image 1	10	1000000051	1666
349		Spot	4	Image 1	10	1000000052	1667
546		Spot	4	Image 1	10	1000000053	1668
373		Spot	4	Image 1	10	1000000054	1669
388		Spot	4	Image 1	10	1000000055	1670
465		Spot	4	Image 1	10	1000000056	1671
430		Spot	4	Image 1	10	1000000057	1672
437		Spot	4	Image 1	10	1000000058	1673
300		Spot	4	Image 1	10	1000000059	1674
356		Spot	4	Image 1	10	1000000060	1675
420		Spot	4	Image 1	10	1000000061	1676
561		Spot	4	Image 1	10	1000000062	1677
496		Spot	4	Image 1	10	1000000063	1678
309		Spot	4	Image 1	10	1000000064	1679
365		Spot	4	Image 1	10	1000000065	1680
620		Spot	4	Image 1	10	1000000066	1681
321		Spot	4	Image 1	10	1000000067	1682
403		Spot	4	Image 1	10	1000000068	1683
311		Spot	4	Image 1	10	1000000069	1684
471		Spot	4	Image 1	10	1000000071	1685
582		Spot	4	Image 1	10	1000000070	1686
481		Spot	4	Image 1	10	1000000072	1687
226		Spot	4	Image 1	10	1000000073	1688
2853		Spot	4	Image 1	10	1000000074	1689
474		Spot	4	Image 1	10	1000000076	1690
384		Spot	4	Image 1	10	1000000075	1691
437		Spot	4	Image 1	10	1000000079	1692
293		Spot	4	Image 1	10	1000000080	1693
349		Spot	4	Image 1	10	1000000078	1694
590		Spot	4	Image 1	10	1000000077	1695
347		Spot	4	Image 1	10	1000000081	1696
327		Spot	4	Image 1	10	1000000082	1697
521		Spot	4	Image 1	10	1000000083	1699
220		Spot	4	Image 1	10	1000000178	1700
394		Spot	4	Image 1	10	1000000085	1701
368		Spot	4	Image 1	10	1000000086	1702
390		Spot	4	Image 1	10	1000000087	1703
262		Spot	4	Image 1	10	1000000084	1704
398		Spot	4	Image 1	10	1000000088	1705
654		Spot	4	Image 1	10	1000000089	1706
647		Spot	4	Image 1	10	1000000090	1707
285		Spot	4	Image 1	10	1000000091	1708
322		Spot	4	Image 1	10	1000000093	1709
426		Spot	4	Image 1	10	1000000092	1710
285		Spot	4	Image 1	10	1000000095	1711
336		Spot	4	Image 1	10	1000000096	1712
271		Spot	4	Image 1	10	1000000094	1713
340		Spot	4	Image 1	10	1000000097	1714
308		Spot	4	Image 1	10	1000000098	1715
314		Spot	4	Image 1	10	1000000099	1716
380		Spot	4	Image 1	10	1000000100	1718
307		Spot	4	Image 1	10	1000000101	1719
354		Spot	4	Image 1	10	1000000102	1720
335		Spot	4	Image 1	10	1000000176	1721
259		Spot	4	Image 1	10	1000000103	1722
292		Spot	4	Image 1	10	1000000104	1723
287		Spot	4	Image 1	10	1000000105	1724
307		Spot	4	Image 1	10	1000000108	1725
518		Spot	4	Image 1	10	1000000106	1726
425		Spot	4	Image 1	10	1000000107	1727
304		Spot	4	Image 1	10	1000000109	1728
254		Spot	4	Image 1	10	1000000110	1729
440		Spot	4	Image 1	10	1000000111	1730
763		Spot	4	Image 1	10	1000000112	1731
273		Spot	4	Image 1	10	1000000113	1732
424		Spot	4	Image 1	10	1000000114	1733
410		Spot	4	Image 1	10	1000000115	1734
315		Spot	4	Image 1	10	1000000116	1735
465		Spot	4	Image 1	10	1000000117	1736
362		Spot	4	Image 1	10	1000000118	1737
260		Spot	4	Image 1	10	1000000119	1738
396		Spot	4	Image 1	10	1000000120	1739
282		Spot	4	Image 1	10	1000000122	1740
440		Spot	4	Image 1	10	1000000123	1741
238		Spot	4	Image 1	10	1000000124	1742
291		Spot	4	Image 1	10	1000000125	1743
321		Spot	4	Image 1	10	1000000126	1744
305		Spot	4	Image 1	10	1000000127	1745
326		Spot	4	Image 1	10	1000000128	1746
266		Spot	4	Image 1	10	1000000129	1747
312		Spot	4	Image 1	10	1000000130	1748
404		Spot	4	Image 1	10	1000000132	1749
274		Spot	4	Image 1	10	1000000131	1750
284		Spot	4	Image 1	10	1000000133	1751
339		Spot	4	Image 1	10	1000000134	1752
358		Spot	4	Image 1	10	1000000135	1753
360		Spot	4	Image 1	10	1000000136	1754
290		Spot	4	Image 1	10	1000000137	1755
249		Spot	4	Image 1	10	1000000138	1756
300		Spot	4	Image 1	10	1000000139	1757
409		Spot	4	Image 1	10	1000000140	1758
375		Spot	4	Image 1	10	1000000143	1759
284		Spot	4	Image 1	10	1000000141	1760
370		Spot	4	Image 1	10	1000000142	1761
369		Spot	4	Image 1	10	1000000144	1762
308		Spot	4	Image 1	10	1000000145	1763
309		Spot	4	Image 1	10	1000000146	1764
280		Spot	4	Image 1	10	1000000147	1765
276		Spot	4	Image 1	10	1000000148	1767
256		Spot	4	Image 1	10	1000000149	1768
271		Spot	4	Image 1	10	1000000150	1769
283		Spot	4	Image 1	10	1000000151	1770
292		Spot	4	Image 1	10	1000000152	1771
382		Spot	4	Image 1	10	1000000153	1772
330		Spot	4	Image 1	10	1000000154	1773
624		Spot	4	Image 1	10	1000000155	1774
304		Spot	4	Image 1	10	1000000157	1775
263		Spot	4	Image 1	10	1000000158	1776
301		Spot	4	Image 1	10	1000000159	1777
291		Spot	4	Image 1	10	1000000160	1778
287		Spot	4	Image 1	10	1000000161	1779
289		Spot	4	Image 1	10	1000000162	1780
275		Spot	4	Image 1	10	1000000163	1781
315		Spot	4	Image 1	10	1000000164	1782
298		Spot	4	Image 1	10	1000000165	1783
283		Spot	4	Image 1	10	1000000166	1784
288		Spot	4	Image 1	10	1000000167	1785
262		Spot	4	Image 1	10	1000000168	1786
285		Spot	4	Image 1	10	1000000169	1787
276		Spot	4	Image 1	10	1000000170	1788
305		Spot	4	Image 1	10	1000000171	1789
267		Spot	4	Image 1	10	1000000172	1790
446		Spot	4	Image 1	10	1000000173	1791
455		Spot	4	Image 1	11	1000000000	1792
289		Spot	4	Image 1	11	1000000001	1793
241		Spot	4	Image 1	11	1000000002	1794
292		Spot	4	Image 1	11	1000000004	1795
249		Spot	4	Image 1	11	1000000005	1796
656		Spot	4	Image 1	11	1000000003	1797
322		Spot	4	Image 1	11	1000000006	1798
576		Spot	4	Image 1	11	1000000008	1799
348		Spot	4	Image 1	11	1000000009	1800
432		Spot	4	Image 1	11	1000000011	1801
341		Spot	4	Image 1	11	1000000013	1802
399		Spot	4	Image 1	11	1000000012	1803
255		Spot	4	Image 1	11	1000000014	1804
1990		Spot	4	Image 1	11	1000000015	1805
270		Spot	4	Image 1	11	1000000016	1806
377		Spot	4	Image 1	11	1000000017	1807
347		Spot	4	Image 1	11	1000000018	1808
869		Spot	4	Image 1	11	1000000019	1809
453		Spot	4	Image 1	11	1000000020	1810
354		Spot	4	Image 1	11	1000000021	1811
365		Spot	4	Image 1	11	1000000022	1812
258		Spot	4	Image 1	11	1000000023	1813
407		Spot	4	Image 1	11	1000000024	1814
468		Spot	4	Image 1	11	1000000025	1815
468		Spot	4	Image 1	11	1000000026	1816
429		Spot	4	Image 1	11	1000000027	1817
249		Spot	4	Image 1	11	1000000180	1818
327		Spot	4	Image 1	11	1000000028	1819
268		Spot	4	Image 1	11	1000000029	1820
294		Spot	4	Image 1	11	1000000030	1821
435		Spot	4	Image 1	11	1000000031	1822
411		Spot	4	Image 1	11	1000000032	1823
1038		Spot	4	Image 1	11	1000000033	1824
1167		Spot	4	Image 1	11	1000000034	1825
365		Spot	4	Image 1	11	1000000035	1826
330		Spot	4	Image 1	11	1000000037	1827
481		Spot	4	Image 1	11	1000000036	1828
412		Spot	4	Image 1	11	1000000038	1829
537		Spot	4	Image 1	11	1000000040	1830
266		Spot	4	Image 1	11	1000000039	1831
543		Spot	4	Image 1	11	1000000174	1832
301		Spot	4	Image 1	11	1000000041	1834
611		Spot	4	Image 1	11	1000000045	1835
664		Spot	4	Image 1	11	1000000042	1836
316		Spot	4	Image 1	11	1000000044	1837
349		Spot	4	Image 1	11	1000000043	1838
680		Spot	4	Image 1	11	1000000046	1839
326		Spot	4	Image 1	11	1000000047	1840
489		Spot	4	Image 1	11	1000000048	1842
248		Spot	4	Image 1	11	1000000177	1843
692		Spot	4	Image 1	11	1000000049	1844
344		Spot	4	Image 1	11	1000000050	1845
347		Spot	4	Image 1	11	1000000052	1846
292		Spot	4	Image 1	11	1000000051	1847
553		Spot	4	Image 1	11	1000000053	1848
353		Spot	4	Image 1	11	1000000054	1849
390		Spot	4	Image 1	11	1000000055	1850
472		Spot	4	Image 1	11	1000000056	1851
415		Spot	4	Image 1	11	1000000057	1852
464		Spot	4	Image 1	11	1000000058	1853
312		Spot	4	Image 1	11	1000000059	1854
378		Spot	4	Image 1	11	1000000060	1855
418		Spot	4	Image 1	11	1000000061	1856
533		Spot	4	Image 1	11	1000000062	1857
505		Spot	4	Image 1	11	1000000063	1858
282		Spot	4	Image 1	11	1000000064	1859
344		Spot	4	Image 1	11	1000000065	1860
565		Spot	4	Image 1	11	1000000066	1861
327		Spot	4	Image 1	11	1000000067	1862
398		Spot	4	Image 1	11	1000000068	1863
293		Spot	4	Image 1	11	1000000069	1864
528		Spot	4	Image 1	11	1000000071	1865
569		Spot	4	Image 1	11	1000000070	1866
464		Spot	4	Image 1	11	1000000072	1867
240		Spot	4	Image 1	11	1000000073	1868
2807		Spot	4	Image 1	11	1000000074	1869
367		Spot	4	Image 1	11	1000000075	1870
454		Spot	4	Image 1	11	1000000076	1871
292		Spot	4	Image 1	11	1000000080	1872
490		Spot	4	Image 1	11	1000000079	1873
329		Spot	4	Image 1	11	1000000078	1874
576		Spot	4	Image 1	11	1000000077	1875
332		Spot	4	Image 1	11	1000000081	1876
350		Spot	4	Image 1	11	1000000082	1877
461		Spot	4	Image 1	11	1000000083	1879
234		Spot	4	Image 1	11	1000000178	1880
381		Spot	4	Image 1	11	1000000085	1881
401		Spot	4	Image 1	11	1000000086	1882
396		Spot	4	Image 1	11	1000000087	1883
260		Spot	4	Image 1	11	1000000084	1884
395		Spot	4	Image 1	11	1000000088	1885
656		Spot	4	Image 1	11	1000000089	1886
692		Spot	4	Image 1	11	1000000090	1887
339		Spot	4	Image 1	11	1000000091	1888
441		Spot	4	Image 1	11	1000000092	1889
297		Spot	4	Image 1	11	1000000175	1890
288		Spot	4	Image 1	11	1000000094	1891
292		Spot	4	Image 1	11	1000000095	1892
352		Spot	4	Image 1	11	1000000096	1893
348		Spot	4	Image 1	11	1000000097	1894
322		Spot	4	Image 1	11	1000000098	1895
312		Spot	4	Image 1	11	1000000099	1896
383		Spot	4	Image 1	11	1000000100	1898
306		Spot	4	Image 1	11	1000000101	1899
356		Spot	4	Image 1	11	1000000102	1900
322		Spot	4	Image 1	11	1000000176	1901
242		Spot	4	Image 1	11	1000000103	1902
299		Spot	4	Image 1	11	1000000104	1903
272		Spot	4	Image 1	11	1000000105	1904
278		Spot	4	Image 1	11	1000000108	1905
521		Spot	4	Image 1	11	1000000106	1906
438		Spot	4	Image 1	11	1000000107	1907
298		Spot	4	Image 1	11	1000000109	1908
471		Spot	4	Image 1	11	1000000111	1909
248		Spot	4	Image 1	11	1000000110	1910
718		Spot	4	Image 1	11	1000000112	1911
286		Spot	4	Image 1	11	1000000113	1912
447		Spot	4	Image 1	11	1000000114	1913
409		Spot	4	Image 1	11	1000000115	1914
307		Spot	4	Image 1	11	1000000116	1915
453		Spot	4	Image 1	11	1000000117	1916
368		Spot	4	Image 1	11	1000000118	1917
242		Spot	4	Image 1	11	1000000119	1918
374		Spot	4	Image 1	11	1000000120	1919
242		Spot	4	Image 1	11	1000000121	1920
293		Spot	4	Image 1	11	1000000122	1921
431		Spot	4	Image 1	11	1000000123	1922
237		Spot	4	Image 1	11	1000000124	1923
284		Spot	4	Image 1	11	1000000125	1924
317		Spot	4	Image 1	11	1000000127	1925
303		Spot	4	Image 1	11	1000000126	1926
336		Spot	4	Image 1	11	1000000128	1927
276		Spot	4	Image 1	11	1000000129	1928
289		Spot	4	Image 1	11	1000000130	1929
304		Spot	4	Image 1	11	1000000131	1930
358		Spot	4	Image 1	11	1000000132	1931
284		Spot	4	Image 1	11	1000000133	1932
338		Spot	4	Image 1	11	1000000134	1933
334		Spot	4	Image 1	11	1000000135	1934
393		Spot	4	Image 1	11	1000000136	1935
295		Spot	4	Image 1	11	1000000137	1936
242		Spot	4	Image 1	11	1000000138	1937
285		Spot	4	Image 1	11	1000000139	1938
425		Spot	4	Image 1	11	1000000140	1939
259		Spot	4	Image 1	11	1000000141	1940
314		Spot	4	Image 1	11	1000000143	1941
364		Spot	4	Image 1	11	1000000142	1942
357		Spot	4	Image 1	11	1000000144	1943
296		Spot	4	Image 1	11	1000000145	1944
323		Spot	4	Image 1	11	1000000146	1945
290		Spot	4	Image 1	11	1000000147	1947
274		Spot	4	Image 1	11	1000000148	1948
254		Spot	4	Image 1	11	1000000149	1949
267		Spot	4	Image 1	11	1000000150	1950
275		Spot	4	Image 1	11	1000000151	1951
281		Spot	4	Image 1	11	1000000152	1952
404		Spot	4	Image 1	11	1000000153	1953
312		Spot	4	Image 1	11	1000000154	1954
601		Spot	4	Image 1	11	1000000155	1955
318		Spot	4	Image 1	11	1000000157	1956
271		Spot	4	Image 1	11	1000000158	1957
279		Spot	4	Image 1	11	1000000159	1958
317		Spot	4	Image 1	11	1000000160	1959
269		Spot	4	Image 1	11	1000000162	1960
278		Spot	4	Image 1	11	1000000161	1961
267		Spot	4	Image 1	11	1000000163	1962
336		Spot	4	Image 1	11	1000000164	1963
292		Spot	4	Image 1	11	1000000165	1964
274		Spot	4	Image 1	11	1000000166	1965
287		Spot	4	Image 1	11	1000000167	1966
270		Spot	4	Image 1	11	1000000168	1967
271		Spot	4	Image 1	11	1000000169	1968
286		Spot	4	Image 1	11	1000000170	1969
265		Spot	4	Image 1	11	1000000171	1970
257		Spot	4	Image 1	11	1000000172	1971
432		Spot	4	Image 1	11	1000000173	1972
438		Spot	4	Image 1	12	1000000000	1973
274		Spot	4	Image 1	12	1000000001	1974
254		Spot	4	Image 1	12	1000000005	1975
279		Spot	4	Image 1	12	1000000004	1976
668		Spot	4	Image 1	12	1000000003	1977
314		Spot	4	Image 1	12	1000000006	1978
242		Spot	4	Image 1	12	1000000007	1979
562		Spot	4	Image 1	12	1000000008	1980
362		Spot	4	Image 1	12	1000000009	1981
371		Spot	4	Image 1	12	1000000011	1982
342		Spot	4	Image 1	12	1000000013	1983
396		Spot	4	Image 1	12	1000000012	1984
273		Spot	4	Image 1	12	1000000014	1985
2011		Spot	4	Image 1	12	1000000015	1986
276		Spot	4	Image 1	12	1000000016	1987
356		Spot	4	Image 1	12	1000000017	1988
349		Spot	4	Image 1	12	1000000018	1989
887		Spot	4	Image 1	12	1000000019	1990
426		Spot	4	Image 1	12	1000000020	1991
348		Spot	4	Image 1	12	1000000021	1992
366		Spot	4	Image 1	12	1000000022	1993
263		Spot	4	Image 1	12	1000000023	1994
456		Spot	4	Image 1	12	1000000024	1995
454		Spot	4	Image 1	12	1000000025	1996
467		Spot	4	Image 1	12	1000000026	1997
396		Spot	4	Image 1	12	1000000027	1998
254		Spot	4	Image 1	12	1000000180	1999
369		Spot	4	Image 1	12	1000000028	2000
256		Spot	4	Image 1	12	1000000029	2001
294		Spot	4	Image 1	12	1000000030	2002
430		Spot	4	Image 1	12	1000000031	2003
417		Spot	4	Image 1	12	1000000032	2004
992		Spot	4	Image 1	12	1000000033	2005
1146		Spot	4	Image 1	12	1000000034	2006
364		Spot	4	Image 1	12	1000000035	2007
316		Spot	4	Image 1	12	1000000037	2008
464		Spot	4	Image 1	12	1000000036	2009
450		Spot	4	Image 1	12	1000000038	2010
508		Spot	4	Image 1	12	1000000040	2011
248		Spot	4	Image 1	12	1000000039	2012
408		Spot	4	Image 1	12	1000000174	2013
285		Spot	4	Image 1	12	1000000041	2015
623		Spot	4	Image 1	12	1000000045	2016
306		Spot	4	Image 1	12	1000000044	2017
638		Spot	4	Image 1	12	1000000042	2018
343		Spot	4	Image 1	12	1000000043	2019
718		Spot	4	Image 1	12	1000000046	2020
343		Spot	4	Image 1	12	1000000047	2021
437		Spot	4	Image 1	12	1000000048	2023
528		Spot	4	Image 1	12	1000000049	2024
345		Spot	4	Image 1	12	1000000050	2025
273		Spot	4	Image 1	12	1000000051	2026
331		Spot	4	Image 1	12	1000000052	2027
579		Spot	4	Image 1	12	1000000053	2028
349		Spot	4	Image 1	12	1000000054	2029
397		Spot	4	Image 1	12	1000000055	2030
466		Spot	4	Image 1	12	1000000056	2031
453		Spot	4	Image 1	12	1000000057	2032
425		Spot	4	Image 1	12	1000000058	2033
331		Spot	4	Image 1	12	1000000059	2034
434		Spot	4	Image 1	12	1000000061	2035
349		Spot	4	Image 1	12	1000000060	2036
563		Spot	4	Image 1	12	1000000062	2037
565		Spot	4	Image 1	12	1000000063	2038
348		Spot	4	Image 1	12	1000000065	2039
291		Spot	4	Image 1	12	1000000064	2040
555		Spot	4	Image 1	12	1000000066	2041
329		Spot	4	Image 1	12	1000000067	2042
[truncated: 8,248 more rows]
