# Supplementary material for: Protocol for real-time monitoring of CD8+ T and myeloid cell behavior in human high-grade serous ovarian cancer slices
Source: STAR Protoc. 2024 Jun 2;5(2):103102. doi: 10.1016/j.xpro.2024.103102 (PMC11179100; doi:10.1016/j.xpro.2024.103102)
Supplement: Data S3. Files for testing the R script, quantification and statistical analysis step 2 [file mmc3.zip › Test files/Slice1_a/__Intensity_Mean_Ch=1_Img=1.csv]

Intensity Mean Ch=1 Img=1
====================
Intensity Mean	Unit	Category	Channel	Image	Time	TrackID	ID
190.879		Spot	1	Image 1	1	1000000000	0
172.905		Spot	1	Image 1	1	1000000001	1
172.997		Spot	1	Image 1	1	1000000002	2
154.649		Spot	1	Image 1	1	1000000003	3
165.331		Spot	1	Image 1	1	1000000004	4
125.728		Spot	1	Image 1	1	1000000005	5
176.512		Spot	1	Image 1	1	1000000006	6
128.291		Spot	1	Image 1	1	1000000007	7
132.732		Spot	1	Image 1	1	1000000008	8
131.717		Spot	1	Image 1	1	1000000009	9
153.412		Spot	1	Image 1	1	1000000010	10
144.546		Spot	1	Image 1	1	1000000011	11
151.961		Spot	1	Image 1	1	1000000012	12
175.307		Spot	1	Image 1	1	1000000013	13
305.091		Spot	1	Image 1	1	1000000014	14
175.27		Spot	1	Image 1	1	1000000015	15
136.819		Spot	1	Image 1	1	1000000016	16
137.701		Spot	1	Image 1	1	1000000017	17
165.841		Spot	1	Image 1	1	1000000018	18
130.894		Spot	1	Image 1	1	1000000019	19
172.569		Spot	1	Image 1	1	1000000020	20
174.796		Spot	1	Image 1	1	1000000021	21
141.074		Spot	1	Image 1	1	1000000022	22
190.122		Spot	1	Image 1	1	1000000023	23
135.466		Spot	1	Image 1	1	1000000024	24
194.403		Spot	1	Image 1	1	1000000025	25
198.192		Spot	1	Image 1	1	1000000026	26
144.041		Spot	1	Image 1	1	1000000027	27
161.696		Spot	1	Image 1	1	1000000028	28
146.961		Spot	1	Image 1	1	1000000029	29
158.486		Spot	1	Image 1	1	1000000030	30
184.35		Spot	1	Image 1	1	1000000031	31
158.245		Spot	1	Image 1	1	1000000032	32
176.336		Spot	1	Image 1	1	1000000033	33
155.038		Spot	1	Image 1	1	1000000034	34
137.099		Spot	1	Image 1	1	1000000035	35
172.003		Spot	1	Image 1	1	1000000036	36
173.319		Spot	1	Image 1	1	1000000037	37
191.676		Spot	1	Image 1	1	1000000038	38
154.532		Spot	1	Image 1	1	1000000039	39
159.876		Spot	1	Image 1	1	1000000040	40
163.08		Spot	1	Image 1	1	1000000041	43
162.31		Spot	1	Image 1	1	1000000042	44
134.251		Spot	1	Image 1	1	1000000043	45
169.929		Spot	1	Image 1	1	1000000044	46
162.058		Spot	1	Image 1	1	1000000045	47
157.027		Spot	1	Image 1	1	1000000046	48
165.457		Spot	1	Image 1	1	1000000047	49
156.235		Spot	1	Image 1	1	1000000048	50
162.19		Spot	1	Image 1	1	1000000049	51
174.199		Spot	1	Image 1	1	1000000050	52
166.444		Spot	1	Image 1	1	1000000051	53
175.231		Spot	1	Image 1	1	1000000052	54
179.951		Spot	1	Image 1	1	1000000053	55
164.327		Spot	1	Image 1	1	1000000054	56
211.334		Spot	1	Image 1	1	1000000055	57
183.047		Spot	1	Image 1	1	1000000056	58
181.774		Spot	1	Image 1	1	1000000057	59
174.022		Spot	1	Image 1	1	1000000058	60
144.285		Spot	1	Image 1	1	1000000059	61
186.928		Spot	1	Image 1	1	1000000060	62
221.8		Spot	1	Image 1	1	1000000061	63
175.047		Spot	1	Image 1	1	1000000062	64
181.238		Spot	1	Image 1	1	1000000063	65
227.42		Spot	1	Image 1	1	1000000064	66
275.083		Spot	1	Image 1	1	1000000065	67
204.201		Spot	1	Image 1	1	1000000066	68
204.188		Spot	1	Image 1	1	1000000067	69
178.218		Spot	1	Image 1	1	1000000068	70
185.714		Spot	1	Image 1	1	1000000069	71
181.282		Spot	1	Image 1	1	1000000070	72
233.174		Spot	1	Image 1	1	1000000071	73
180.226		Spot	1	Image 1	1	1000000072	74
161.354		Spot	1	Image 1	1	1000000073	75
218.409		Spot	1	Image 1	1	1000000074	76
145.608		Spot	1	Image 1	1	1000000075	77
177.479		Spot	1	Image 1	1	1000000076	78
154.728		Spot	1	Image 1	1	1000000077	79
206.939		Spot	1	Image 1	1	1000000078	80
184.937		Spot	1	Image 1	1	1000000079	81
217.008		Spot	1	Image 1	1	1000000080	82
207.398		Spot	1	Image 1	1	1000000081	83
188.248		Spot	1	Image 1	1	1000000082	84
183.255		Spot	1	Image 1	1	1000000083	86
224.492		Spot	1	Image 1	1	1000000084	87
139.353		Spot	1	Image 1	1	1000000085	88
139.948		Spot	1	Image 1	1	1000000086	89
210.213		Spot	1	Image 1	1	1000000087	90
217.218		Spot	1	Image 1	1	1000000088	91
185.741		Spot	1	Image 1	1	1000000089	92
262.769		Spot	1	Image 1	1	1000000090	93
177.54		Spot	1	Image 1	1	1000000091	94
220.22		Spot	1	Image 1	1	1000000092	95
206.948		Spot	1	Image 1	1	1000000093	96
190.681		Spot	1	Image 1	1	1000000094	97
227.867		Spot	1	Image 1	1	1000000095	98
217.076		Spot	1	Image 1	1	1000000096	99
219.756		Spot	1	Image 1	1	1000000097	100
210.283		Spot	1	Image 1	1	1000000098	101
195.187		Spot	1	Image 1	1	1000000099	102
236.714		Spot	1	Image 1	1	1000000100	103
149.425		Spot	1	Image 1	1	1000000101	105
173.954		Spot	1	Image 1	1	1000000102	106
136.816		Spot	1	Image 1	1	1000000103	107
231.451		Spot	1	Image 1	1	1000000104	108
198.306		Spot	1	Image 1	1	1000000105	109
203.129		Spot	1	Image 1	1	1000000106	110
203.989		Spot	1	Image 1	1	1000000107	111
209.025		Spot	1	Image 1	1	1000000108	112
157.852		Spot	1	Image 1	1	1000000109	113
136.611		Spot	1	Image 1	1	1000000110	114
232.381		Spot	1	Image 1	1	1000000111	115
234.324		Spot	1	Image 1	1	1000000112	116
189.659		Spot	1	Image 1	1	1000000113	117
229.079		Spot	1	Image 1	1	1000000114	118
147.584		Spot	1	Image 1	1	1000000115	119
181.735		Spot	1	Image 1	1	1000000116	120
233.805		Spot	1	Image 1	1	1000000117	121
186.058		Spot	1	Image 1	1	1000000118	122
132.918		Spot	1	Image 1	1	1000000119	123
160.599		Spot	1	Image 1	1	1000000120	124
253.496		Spot	1	Image 1	1	1000000121	125
237.656		Spot	1	Image 1	1	1000000122	126
194.11		Spot	1	Image 1	1	1000000123	127
153.28		Spot	1	Image 1	1	1000000124	128
180.56		Spot	1	Image 1	1	1000000125	129
204.511		Spot	1	Image 1	1	1000000126	130
178.871		Spot	1	Image 1	1	1000000127	131
281.946		Spot	1	Image 1	1	1000000128	132
185.953		Spot	1	Image 1	1	1000000129	133
205.091		Spot	1	Image 1	1	1000000130	134
195.863		Spot	1	Image 1	1	1000000131	135
229.94		Spot	1	Image 1	1	1000000132	136
197.115		Spot	1	Image 1	1	1000000133	137
235.845		Spot	1	Image 1	1	1000000134	138
232.656		Spot	1	Image 1	1	1000000135	139
219.828		Spot	1	Image 1	1	1000000136	140
320.846		Spot	1	Image 1	1	1000000137	141
222.066		Spot	1	Image 1	1	1000000138	142
224.044		Spot	1	Image 1	1	1000000139	143
269.055		Spot	1	Image 1	1	1000000140	144
319.072		Spot	1	Image 1	1	1000000141	145
210.227		Spot	1	Image 1	1	1000000142	146
225.798		Spot	1	Image 1	1	1000000143	147
147.657		Spot	1	Image 1	1	1000000144	148
372.648		Spot	1	Image 1	1	1000000145	149
328.544		Spot	1	Image 1	1	1000000146	150
307.776		Spot	1	Image 1	1	1000000147	151
207.972		Spot	1	Image 1	1	1000000148	152
408.652		Spot	1	Image 1	1	1000000149	153
338.322		Spot	1	Image 1	1	1000000150	154
221.893		Spot	1	Image 1	1	1000000151	155
231.022		Spot	1	Image 1	1	1000000152	156
272.956		Spot	1	Image 1	1	1000000153	157
221.555		Spot	1	Image 1	1	1000000154	158
216.209		Spot	1	Image 1	1	1000000155	159
255.3		Spot	1	Image 1	1	1000000156	160
360.047		Spot	1	Image 1	1	1000000157	161
270.342		Spot	1	Image 1	1	1000000158	162
199.497		Spot	1	Image 1	1	1000000159	163
243.959		Spot	1	Image 1	1	1000000160	164
321.768		Spot	1	Image 1	1	1000000161	165
249.246		Spot	1	Image 1	1	1000000162	166
239.83		Spot	1	Image 1	1	1000000163	167
254.406		Spot	1	Image 1	1	1000000164	168
453.763		Spot	1	Image 1	1	1000000165	169
285.519		Spot	1	Image 1	1	1000000166	170
232.201		Spot	1	Image 1	1	1000000167	171
201.793		Spot	1	Image 1	1	1000000168	172
328.496		Spot	1	Image 1	1	1000000169	173
291.57		Spot	1	Image 1	1	1000000170	174
204.577		Spot	1	Image 1	1	1000000171	175
244.651		Spot	1	Image 1	1	1000000172	176
199.304		Spot	1	Image 1	1	1000000173	177
189.701		Spot	1	Image 1	2	1000000000	178
173.656		Spot	1	Image 1	2	1000000001	179
173.091		Spot	1	Image 1	2	1000000002	180
155.888		Spot	1	Image 1	2	1000000003	181
164.686		Spot	1	Image 1	2	1000000004	182
125.841		Spot	1	Image 1	2	1000000005	183
174.008		Spot	1	Image 1	2	1000000006	184
127.143		Spot	1	Image 1	2	1000000007	185
134.041		Spot	1	Image 1	2	1000000008	186
132.027		Spot	1	Image 1	2	1000000009	187
153.008		Spot	1	Image 1	2	1000000010	188
145.304		Spot	1	Image 1	2	1000000011	189
152.471		Spot	1	Image 1	2	1000000012	190
174.336		Spot	1	Image 1	2	1000000013	191
311.489		Spot	1	Image 1	2	1000000014	192
176.207		Spot	1	Image 1	2	1000000015	193
136.463		Spot	1	Image 1	2	1000000016	194
137.608		Spot	1	Image 1	2	1000000017	195
164.826		Spot	1	Image 1	2	1000000018	196
131.438		Spot	1	Image 1	2	1000000019	197
171.207		Spot	1	Image 1	2	1000000020	198
173.758		Spot	1	Image 1	2	1000000021	199
140.34		Spot	1	Image 1	2	1000000022	200
190.005		Spot	1	Image 1	2	1000000023	201
134.865		Spot	1	Image 1	2	1000000024	202
193.945		Spot	1	Image 1	2	1000000025	203
199.437		Spot	1	Image 1	2	1000000026	204
144.664		Spot	1	Image 1	2	1000000027	205
161.32		Spot	1	Image 1	2	1000000028	206
147.357		Spot	1	Image 1	2	1000000029	207
158.813		Spot	1	Image 1	2	1000000030	208
182.728		Spot	1	Image 1	2	1000000031	209
159.178		Spot	1	Image 1	2	1000000032	210
177.059		Spot	1	Image 1	2	1000000033	211
155.638		Spot	1	Image 1	2	1000000034	212
135.372		Spot	1	Image 1	2	1000000035	213
169.42		Spot	1	Image 1	2	1000000036	214
178.324		Spot	1	Image 1	2	1000000037	215
191.765		Spot	1	Image 1	2	1000000038	216
158.378		Spot	1	Image 1	2	1000000040	217
153.309		Spot	1	Image 1	2	1000000039	218
153.597		Spot	1	Image 1	2	1000000174	219
163.562		Spot	1	Image 1	2	1000000041	222
163.805		Spot	1	Image 1	2	1000000042	223
168.785		Spot	1	Image 1	2	1000000044	224
160.197		Spot	1	Image 1	2	1000000045	225
134.638		Spot	1	Image 1	2	1000000043	226
158.146		Spot	1	Image 1	2	1000000046	227
165.159		Spot	1	Image 1	2	1000000047	228
163.815		Spot	1	Image 1	2	1000000049	229
173.107		Spot	1	Image 1	2	1000000050	230
175.273		Spot	1	Image 1	2	1000000052	231
180.795		Spot	1	Image 1	2	1000000053	232
209.873		Spot	1	Image 1	2	1000000055	233
180.847		Spot	1	Image 1	2	1000000057	234
164.008		Spot	1	Image 1	2	1000000054	235
189.271		Spot	1	Image 1	2	1000000056	236
174.78		Spot	1	Image 1	2	1000000058	237
144.387		Spot	1	Image 1	2	1000000059	238
183.905		Spot	1	Image 1	2	1000000060	239
216.121		Spot	1	Image 1	2	1000000061	240
176.978		Spot	1	Image 1	2	1000000062	241
180.584		Spot	1	Image 1	2	1000000063	242
277.428		Spot	1	Image 1	2	1000000065	243
228.055		Spot	1	Image 1	2	1000000064	244
206.72		Spot	1	Image 1	2	1000000066	245
177.225		Spot	1	Image 1	2	1000000068	246
203.066		Spot	1	Image 1	2	1000000067	247
186.497		Spot	1	Image 1	2	1000000069	248
177.663		Spot	1	Image 1	2	1000000070	249
235.651		Spot	1	Image 1	2	1000000071	250
182.889		Spot	1	Image 1	2	1000000072	251
159.766		Spot	1	Image 1	2	1000000073	252
217.154		Spot	1	Image 1	2	1000000074	253
145.761		Spot	1	Image 1	2	1000000075	254
175.291		Spot	1	Image 1	2	1000000076	255
152.743		Spot	1	Image 1	2	1000000077	256
205.833		Spot	1	Image 1	2	1000000078	257
183.168		Spot	1	Image 1	2	1000000079	258
213.651		Spot	1	Image 1	2	1000000080	259
205.258		Spot	1	Image 1	2	1000000081	260
188.46		Spot	1	Image 1	2	1000000082	261
182.939		Spot	1	Image 1	2	1000000083	263
141.834		Spot	1	Image 1	2	1000000085	264
139.352		Spot	1	Image 1	2	1000000086	265
208.088		Spot	1	Image 1	2	1000000087	266
217.294		Spot	1	Image 1	2	1000000084	267
216.784		Spot	1	Image 1	2	1000000088	268
186.801		Spot	1	Image 1	2	1000000089	269
261.605		Spot	1	Image 1	2	1000000090	270
177.907		Spot	1	Image 1	2	1000000091	271
204.874		Spot	1	Image 1	2	1000000093	272
218.896		Spot	1	Image 1	2	1000000092	273
231.381		Spot	1	Image 1	2	1000000175	274
217.824		Spot	1	Image 1	2	1000000096	275
190.49		Spot	1	Image 1	2	1000000094	276
226.811		Spot	1	Image 1	2	1000000095	277
216.635		Spot	1	Image 1	2	1000000097	278
213.959		Spot	1	Image 1	2	1000000098	279
196.65		Spot	1	Image 1	2	1000000099	280
234.305		Spot	1	Image 1	2	1000000100	282
148.088		Spot	1	Image 1	2	1000000101	283
174.942		Spot	1	Image 1	2	1000000102	284
224.765		Spot	1	Image 1	2	1000000176	285
138.077		Spot	1	Image 1	2	1000000103	286
230.439		Spot	1	Image 1	2	1000000104	287
196.257		Spot	1	Image 1	2	1000000105	288
204.224		Spot	1	Image 1	2	1000000107	289
209.074		Spot	1	Image 1	2	1000000108	290
200.915		Spot	1	Image 1	2	1000000106	291
156.802		Spot	1	Image 1	2	1000000109	292
135.773		Spot	1	Image 1	2	1000000110	293
230.518		Spot	1	Image 1	2	1000000111	294
233.407		Spot	1	Image 1	2	1000000112	295
190.631		Spot	1	Image 1	2	1000000113	296
228.852		Spot	1	Image 1	2	1000000114	297
147.113		Spot	1	Image 1	2	1000000115	298
182.901		Spot	1	Image 1	2	1000000116	299
234.461		Spot	1	Image 1	2	1000000117	300
186.584		Spot	1	Image 1	2	1000000118	301
161.782		Spot	1	Image 1	2	1000000120	302
136.214		Spot	1	Image 1	2	1000000119	303
239.493		Spot	1	Image 1	2	1000000122	304
256.644		Spot	1	Image 1	2	1000000121	305
195.124		Spot	1	Image 1	2	1000000123	306
153.011		Spot	1	Image 1	2	1000000124	307
179.207		Spot	1	Image 1	2	1000000125	308
205.196		Spot	1	Image 1	2	1000000126	309
178.693		Spot	1	Image 1	2	1000000127	310
278.576		Spot	1	Image 1	2	1000000128	311
185.367		Spot	1	Image 1	2	1000000129	312
204.646		Spot	1	Image 1	2	1000000130	313
195.586		Spot	1	Image 1	2	1000000131	314
228.975		Spot	1	Image 1	2	1000000132	315
194.126		Spot	1	Image 1	2	1000000133	316
227.168		Spot	1	Image 1	2	1000000134	317
230.932		Spot	1	Image 1	2	1000000135	318
219.386		Spot	1	Image 1	2	1000000136	319
317.055		Spot	1	Image 1	2	1000000137	320
223.967		Spot	1	Image 1	2	1000000138	321
221.65		Spot	1	Image 1	2	1000000139	322
269.72		Spot	1	Image 1	2	1000000140	323
314.146		Spot	1	Image 1	2	1000000141	324
209.343		Spot	1	Image 1	2	1000000142	325
146.392		Spot	1	Image 1	2	1000000144	326
228.377		Spot	1	Image 1	2	1000000143	327
362.225		Spot	1	Image 1	2	1000000145	328
324.011		Spot	1	Image 1	2	1000000146	329
306.528		Spot	1	Image 1	2	1000000147	330
207.253		Spot	1	Image 1	2	1000000148	331
401.51		Spot	1	Image 1	2	1000000149	332
336.302		Spot	1	Image 1	2	1000000150	333
216.851		Spot	1	Image 1	2	1000000151	334
227.384		Spot	1	Image 1	2	1000000152	335
267.307		Spot	1	Image 1	2	1000000153	336
219.137		Spot	1	Image 1	2	1000000154	337
211.927		Spot	1	Image 1	2	1000000155	338
253.358		Spot	1	Image 1	2	1000000156	339
352.924		Spot	1	Image 1	2	1000000157	340
268.689		Spot	1	Image 1	2	1000000158	341
196.948		Spot	1	Image 1	2	1000000159	342
239.181		Spot	1	Image 1	2	1000000160	343
318.699		Spot	1	Image 1	2	1000000161	344
246.609		Spot	1	Image 1	2	1000000162	345
240.438		Spot	1	Image 1	2	1000000163	346
253.11		Spot	1	Image 1	2	1000000164	347
438.282		Spot	1	Image 1	2	1000000165	348
286.025		Spot	1	Image 1	2	1000000166	349
231.039		Spot	1	Image 1	2	1000000167	350
202.028		Spot	1	Image 1	2	1000000168	351
322.548		Spot	1	Image 1	2	1000000169	352
284.252		Spot	1	Image 1	2	1000000170	353
201.986		Spot	1	Image 1	2	1000000171	354
245.939		Spot	1	Image 1	2	1000000172	355
197.948		Spot	1	Image 1	2	1000000173	356
190.159		Spot	1	Image 1	3	1000000000	357
173.545		Spot	1	Image 1	3	1000000001	358
171.374		Spot	1	Image 1	3	1000000002	359
154.441		Spot	1	Image 1	3	1000000003	360
165.383		Spot	1	Image 1	3	1000000004	361
126.304		Spot	1	Image 1	3	1000000005	362
173.003		Spot	1	Image 1	3	1000000006	363
127.305		Spot	1	Image 1	3	1000000007	364
134.242		Spot	1	Image 1	3	1000000008	365
131.149		Spot	1	Image 1	3	1000000009	366
144.762		Spot	1	Image 1	3	1000000011	367
174.402		Spot	1	Image 1	3	1000000013	368
295.448		Spot	1	Image 1	3	1000000014	369
152.486		Spot	1	Image 1	3	1000000012	370
175.923		Spot	1	Image 1	3	1000000015	371
136.654		Spot	1	Image 1	3	1000000016	372
138.049		Spot	1	Image 1	3	1000000017	373
164.187		Spot	1	Image 1	3	1000000018	374
129.978		Spot	1	Image 1	3	1000000019	375
173.041		Spot	1	Image 1	3	1000000020	376
172.948		Spot	1	Image 1	3	1000000021	377
139.723		Spot	1	Image 1	3	1000000022	378
188.005		Spot	1	Image 1	3	1000000023	379
135.425		Spot	1	Image 1	3	1000000024	380
197.203		Spot	1	Image 1	3	1000000025	381
197.481		Spot	1	Image 1	3	1000000026	382
145.481		Spot	1	Image 1	3	1000000027	383
159.503		Spot	1	Image 1	3	1000000028	384
147.347		Spot	1	Image 1	3	1000000029	385
160.68		Spot	1	Image 1	3	1000000030	386
180.81		Spot	1	Image 1	3	1000000031	387
158.459		Spot	1	Image 1	3	1000000032	388
176.978		Spot	1	Image 1	3	1000000033	389
154.793		Spot	1	Image 1	3	1000000034	390
136.63		Spot	1	Image 1	3	1000000035	391
170.762		Spot	1	Image 1	3	1000000036	392
179.345		Spot	1	Image 1	3	1000000037	393
190.644		Spot	1	Image 1	3	1000000038	394
158.243		Spot	1	Image 1	3	1000000040	395
150.914		Spot	1	Image 1	3	1000000039	396
154.795		Spot	1	Image 1	3	1000000174	397
163.92		Spot	1	Image 1	3	1000000041	400
161.872		Spot	1	Image 1	3	1000000042	401
168.837		Spot	1	Image 1	3	1000000044	402
159.253		Spot	1	Image 1	3	1000000045	403
134.237		Spot	1	Image 1	3	1000000043	404
156.088		Spot	1	Image 1	3	1000000046	405
164.03		Spot	1	Image 1	3	1000000047	406
162.612		Spot	1	Image 1	3	1000000049	407
166.821		Spot	1	Image 1	3	1000000177	408
172.723		Spot	1	Image 1	3	1000000050	409
177.073		Spot	1	Image 1	3	1000000052	410
179.195		Spot	1	Image 1	3	1000000053	411
162.016		Spot	1	Image 1	3	1000000054	412
211.033		Spot	1	Image 1	3	1000000055	413
184.107		Spot	1	Image 1	3	1000000056	414
180.893		Spot	1	Image 1	3	1000000057	415
174.359		Spot	1	Image 1	3	1000000058	416
145.273		Spot	1	Image 1	3	1000000059	417
183.353		Spot	1	Image 1	3	1000000060	418
218.333		Spot	1	Image 1	3	1000000061	419
177.214		Spot	1	Image 1	3	1000000062	420
181.292		Spot	1	Image 1	3	1000000063	421
226.759		Spot	1	Image 1	3	1000000064	422
273.945		Spot	1	Image 1	3	1000000065	423
206.088		Spot	1	Image 1	3	1000000066	424
205.189		Spot	1	Image 1	3	1000000067	425
177.162		Spot	1	Image 1	3	1000000068	426
188.633		Spot	1	Image 1	3	1000000069	427
179.282		Spot	1	Image 1	3	1000000070	428
234		Spot	1	Image 1	3	1000000071	429
183.074		Spot	1	Image 1	3	1000000072	430
160.084		Spot	1	Image 1	3	1000000073	431
218.228		Spot	1	Image 1	3	1000000074	432
144.82		Spot	1	Image 1	3	1000000075	433
175.271		Spot	1	Image 1	3	1000000076	434
153.497		Spot	1	Image 1	3	1000000077	435
217.041		Spot	1	Image 1	3	1000000080	436
205.394		Spot	1	Image 1	3	1000000078	437
185.319		Spot	1	Image 1	3	1000000079	438
205.503		Spot	1	Image 1	3	1000000081	439
186.558		Spot	1	Image 1	3	1000000082	440
182.351		Spot	1	Image 1	3	1000000083	442
142.093		Spot	1	Image 1	3	1000000085	443
141.166		Spot	1	Image 1	3	1000000086	444
209.782		Spot	1	Image 1	3	1000000087	445
213.719		Spot	1	Image 1	3	1000000084	446
217.063		Spot	1	Image 1	3	1000000088	447
184.876		Spot	1	Image 1	3	1000000089	448
260.515		Spot	1	Image 1	3	1000000090	449
176.561		Spot	1	Image 1	3	1000000091	450
203.068		Spot	1	Image 1	3	1000000093	451
216.11		Spot	1	Image 1	3	1000000092	452
230.05		Spot	1	Image 1	3	1000000175	453
190.143		Spot	1	Image 1	3	1000000094	454
217.843		Spot	1	Image 1	3	1000000096	455
225.243		Spot	1	Image 1	3	1000000095	456
218.414		Spot	1	Image 1	3	1000000097	457
212.288		Spot	1	Image 1	3	1000000098	458
193.247		Spot	1	Image 1	3	1000000099	459
233.095		Spot	1	Image 1	3	1000000100	461
148.457		Spot	1	Image 1	3	1000000101	462
174.516		Spot	1	Image 1	3	1000000102	463
136.889		Spot	1	Image 1	3	1000000103	464
228.655		Spot	1	Image 1	3	1000000104	465
194.92		Spot	1	Image 1	3	1000000105	466
201.942		Spot	1	Image 1	3	1000000106	467
203.11		Spot	1	Image 1	3	1000000107	468
209.5		Spot	1	Image 1	3	1000000108	469
156.277		Spot	1	Image 1	3	1000000109	470
135.479		Spot	1	Image 1	3	1000000110	471
227.699		Spot	1	Image 1	3	1000000111	472
233.259		Spot	1	Image 1	3	1000000112	473
187.651		Spot	1	Image 1	3	1000000113	474
226.616		Spot	1	Image 1	3	1000000114	475
149.249		Spot	1	Image 1	3	1000000115	476
183.295		Spot	1	Image 1	3	1000000116	477
234.362		Spot	1	Image 1	3	1000000117	478
185.005		Spot	1	Image 1	3	1000000118	479
160.797		Spot	1	Image 1	3	1000000120	480
134.594		Spot	1	Image 1	3	1000000119	481
254.752		Spot	1	Image 1	3	1000000121	482
237.19		Spot	1	Image 1	3	1000000122	483
191.973		Spot	1	Image 1	3	1000000123	484
153.474		Spot	1	Image 1	3	1000000124	485
180.87		Spot	1	Image 1	3	1000000125	486
202.787		Spot	1	Image 1	3	1000000126	487
178.03		Spot	1	Image 1	3	1000000127	488
274.69		Spot	1	Image 1	3	1000000128	489
183.434		Spot	1	Image 1	3	1000000129	490
201.942		Spot	1	Image 1	3	1000000130	491
195.419		Spot	1	Image 1	3	1000000131	492
228.652		Spot	1	Image 1	3	1000000132	493
194.508		Spot	1	Image 1	3	1000000133	494
224.881		Spot	1	Image 1	3	1000000134	495
228.463		Spot	1	Image 1	3	1000000135	496
219.769		Spot	1	Image 1	3	1000000136	497
313.583		Spot	1	Image 1	3	1000000137	498
223.694		Spot	1	Image 1	3	1000000138	499
265.923		Spot	1	Image 1	3	1000000140	500
313.374		Spot	1	Image 1	3	1000000141	501
207.503		Spot	1	Image 1	3	1000000142	502
228.687		Spot	1	Image 1	3	1000000143	503
145.761		Spot	1	Image 1	3	1000000144	504
360.132		Spot	1	Image 1	3	1000000145	505
330.75		Spot	1	Image 1	3	1000000146	506
302.789		Spot	1	Image 1	3	1000000147	507
207.69		Spot	1	Image 1	3	1000000148	508
391.41		Spot	1	Image 1	3	1000000149	509
334.909		Spot	1	Image 1	3	1000000150	510
216.394		Spot	1	Image 1	3	1000000151	511
229.464		Spot	1	Image 1	3	1000000152	512
267.451		Spot	1	Image 1	3	1000000153	513
217.536		Spot	1	Image 1	3	1000000154	514
211.052		Spot	1	Image 1	3	1000000155	515
252.861		Spot	1	Image 1	3	1000000156	516
349.352		Spot	1	Image 1	3	1000000157	517
266.992		Spot	1	Image 1	3	1000000158	518
198.146		Spot	1	Image 1	3	1000000159	519
240.159		Spot	1	Image 1	3	1000000160	520
247.227		Spot	1	Image 1	3	1000000162	521
316.135		Spot	1	Image 1	3	1000000161	522
235.295		Spot	1	Image 1	3	1000000163	523
251.11		Spot	1	Image 1	3	1000000164	524
438.14		Spot	1	Image 1	3	1000000165	525
283.212		Spot	1	Image 1	3	1000000166	526
227.207		Spot	1	Image 1	3	1000000167	527
203.891		Spot	1	Image 1	3	1000000168	528
316.645		Spot	1	Image 1	3	1000000169	529
283.898		Spot	1	Image 1	3	1000000170	530
201.453		Spot	1	Image 1	3	1000000171	531
244.278		Spot	1	Image 1	3	1000000172	532
198.171		Spot	1	Image 1	3	1000000173	533
188.207		Spot	1	Image 1	4	1000000000	534
172.67		Spot	1	Image 1	4	1000000001	535
173.559		Spot	1	Image 1	4	1000000002	536
154.315		Spot	1	Image 1	4	1000000003	537
165.207		Spot	1	Image 1	4	1000000004	538
125.039		Spot	1	Image 1	4	1000000005	539
174.298		Spot	1	Image 1	4	1000000006	540
127.233		Spot	1	Image 1	4	1000000007	541
132.75		Spot	1	Image 1	4	1000000008	542
131.536		Spot	1	Image 1	4	1000000009	543
160.307		Spot	1	Image 1	4	1000000010	544
144.055		Spot	1	Image 1	4	1000000011	545
173.665		Spot	1	Image 1	4	1000000013	546
280.704		Spot	1	Image 1	4	1000000014	547
152.325		Spot	1	Image 1	4	1000000012	548
176.241		Spot	1	Image 1	4	1000000015	549
135.19		Spot	1	Image 1	4	1000000016	550
138.33		Spot	1	Image 1	4	1000000017	551
163.273		Spot	1	Image 1	4	1000000018	552
130.581		Spot	1	Image 1	4	1000000019	553
173.218		Spot	1	Image 1	4	1000000020	554
172.15		Spot	1	Image 1	4	1000000021	555
141.398		Spot	1	Image 1	4	1000000022	556
187.849		Spot	1	Image 1	4	1000000023	557
135.313		Spot	1	Image 1	4	1000000024	558
193.003		Spot	1	Image 1	4	1000000025	559
196.47		Spot	1	Image 1	4	1000000026	560
146.477		Spot	1	Image 1	4	1000000027	561
159.367		Spot	1	Image 1	4	1000000028	562
146.765		Spot	1	Image 1	4	1000000029	563
159.64		Spot	1	Image 1	4	1000000030	564
182.174		Spot	1	Image 1	4	1000000031	565
159.508		Spot	1	Image 1	4	1000000032	566
174.374		Spot	1	Image 1	4	1000000033	567
153.88		Spot	1	Image 1	4	1000000034	568
188.234		Spot	1	Image 1	4	1000000037	569
135.614		Spot	1	Image 1	4	1000000035	570
169.79		Spot	1	Image 1	4	1000000036	571
192.727		Spot	1	Image 1	4	1000000038	572
158.404		Spot	1	Image 1	4	1000000040	573
155.539		Spot	1	Image 1	4	1000000039	574
155.782		Spot	1	Image 1	4	1000000174	575
163.272		Spot	1	Image 1	4	1000000041	578
170.225		Spot	1	Image 1	4	1000000044	579
160.704		Spot	1	Image 1	4	1000000042	580
161.101		Spot	1	Image 1	4	1000000045	581
135.357		Spot	1	Image 1	4	1000000043	582
156.122		Spot	1	Image 1	4	1000000046	583
163.884		Spot	1	Image 1	4	1000000047	584
157.465		Spot	1	Image 1	4	1000000048	585
163.658		Spot	1	Image 1	4	1000000049	586
173.243		Spot	1	Image 1	4	1000000050	587
177.263		Spot	1	Image 1	4	1000000052	588
167.78		Spot	1	Image 1	4	1000000051	589
179.141		Spot	1	Image 1	4	1000000053	590
161.388		Spot	1	Image 1	4	1000000054	591
210.035		Spot	1	Image 1	4	1000000055	592
184.918		Spot	1	Image 1	4	1000000056	593
180.505		Spot	1	Image 1	4	1000000057	594
175.308		Spot	1	Image 1	4	1000000058	595
146.033		Spot	1	Image 1	4	1000000059	596
182.405		Spot	1	Image 1	4	1000000060	597
216.44		Spot	1	Image 1	4	1000000061	598
175.931		Spot	1	Image 1	4	1000000062	599
180.538		Spot	1	Image 1	4	1000000063	600
227.533		Spot	1	Image 1	4	1000000064	601
276.399		Spot	1	Image 1	4	1000000065	602
204.353		Spot	1	Image 1	4	1000000066	603
206.014		Spot	1	Image 1	4	1000000067	604
176.389		Spot	1	Image 1	4	1000000068	605
183.526		Spot	1	Image 1	4	1000000069	606
177.23		Spot	1	Image 1	4	1000000070	607
233.436		Spot	1	Image 1	4	1000000071	608
181.869		Spot	1	Image 1	4	1000000072	609
160.665		Spot	1	Image 1	4	1000000073	610
218.45		Spot	1	Image 1	4	1000000074	611
173.017		Spot	1	Image 1	4	1000000076	612
145.252		Spot	1	Image 1	4	1000000075	613
214.937		Spot	1	Image 1	4	1000000080	614
153.84		Spot	1	Image 1	4	1000000077	615
205.373		Spot	1	Image 1	4	1000000078	616
184.309		Spot	1	Image 1	4	1000000079	617
186.468		Spot	1	Image 1	4	1000000082	618
205.13		Spot	1	Image 1	4	1000000081	619
182.234		Spot	1	Image 1	4	1000000083	621
140.039		Spot	1	Image 1	4	1000000085	622
141.05		Spot	1	Image 1	4	1000000086	623
207.84		Spot	1	Image 1	4	1000000087	624
217.066		Spot	1	Image 1	4	1000000084	625
217.192		Spot	1	Image 1	4	1000000088	626
184.627		Spot	1	Image 1	4	1000000089	627
260.681		Spot	1	Image 1	4	1000000090	628
175.37		Spot	1	Image 1	4	1000000091	629
203.764		Spot	1	Image 1	4	1000000093	630
217.235		Spot	1	Image 1	4	1000000092	631
226.645		Spot	1	Image 1	4	1000000175	632
215.101		Spot	1	Image 1	4	1000000096	633
191.5		Spot	1	Image 1	4	1000000094	634
224.986		Spot	1	Image 1	4	1000000095	635
218.794		Spot	1	Image 1	4	1000000097	636
211.268		Spot	1	Image 1	4	1000000098	637
194.294		Spot	1	Image 1	4	1000000099	638
234.071		Spot	1	Image 1	4	1000000100	640
148.807		Spot	1	Image 1	4	1000000101	641
172.592		Spot	1	Image 1	4	1000000102	642
226.119		Spot	1	Image 1	4	1000000176	643
139.518		Spot	1	Image 1	4	1000000103	644
228.165		Spot	1	Image 1	4	1000000104	645
196.226		Spot	1	Image 1	4	1000000105	646
211.006		Spot	1	Image 1	4	1000000108	647
199.197		Spot	1	Image 1	4	1000000106	648
202.499		Spot	1	Image 1	4	1000000107	649
155.844		Spot	1	Image 1	4	1000000109	650
229.05		Spot	1	Image 1	4	1000000111	651
138.242		Spot	1	Image 1	4	1000000110	652
232.782		Spot	1	Image 1	4	1000000112	653
187.187		Spot	1	Image 1	4	1000000113	654
225.207		Spot	1	Image 1	4	1000000114	655
147.547		Spot	1	Image 1	4	1000000115	656
179.857		Spot	1	Image 1	4	1000000116	657
235.198		Spot	1	Image 1	4	1000000117	658
185.845		Spot	1	Image 1	4	1000000118	659
134.695		Spot	1	Image 1	4	1000000119	660
159.222		Spot	1	Image 1	4	1000000120	661
254.769		Spot	1	Image 1	4	1000000121	662
237.801		Spot	1	Image 1	4	1000000122	663
190.494		Spot	1	Image 1	4	1000000123	664
153.683		Spot	1	Image 1	4	1000000124	665
178.674		Spot	1	Image 1	4	1000000125	666
176.67		Spot	1	Image 1	4	1000000127	667
202.243		Spot	1	Image 1	4	1000000126	668
273.047		Spot	1	Image 1	4	1000000128	669
185.326		Spot	1	Image 1	4	1000000129	670
202.464		Spot	1	Image 1	4	1000000130	671
229.913		Spot	1	Image 1	4	1000000132	672
195.5		Spot	1	Image 1	4	1000000131	673
195.196		Spot	1	Image 1	4	1000000133	674
225.314		Spot	1	Image 1	4	1000000134	675
227.406		Spot	1	Image 1	4	1000000135	676
220.271		Spot	1	Image 1	4	1000000136	677
310.879		Spot	1	Image 1	4	1000000137	678
222.577		Spot	1	Image 1	4	1000000138	679
219.315		Spot	1	Image 1	4	1000000139	680
266.008		Spot	1	Image 1	4	1000000140	681
224.816		Spot	1	Image 1	4	1000000143	682
311.569		Spot	1	Image 1	4	1000000141	683
209.53		Spot	1	Image 1	4	1000000142	684
145.953		Spot	1	Image 1	4	1000000144	685
350.941		Spot	1	Image 1	4	1000000145	686
325.401		Spot	1	Image 1	4	1000000146	687
298.95		Spot	1	Image 1	4	1000000147	688
205.526		Spot	1	Image 1	4	1000000148	689
389.039		Spot	1	Image 1	4	1000000149	690
333.473		Spot	1	Image 1	4	1000000150	691
218.275		Spot	1	Image 1	4	1000000151	692
228.334		Spot	1	Image 1	4	1000000152	693
265.398		Spot	1	Image 1	4	1000000153	694
214.863		Spot	1	Image 1	4	1000000154	695
209.948		Spot	1	Image 1	4	1000000155	696
251.503		Spot	1	Image 1	4	1000000156	697
348.918		Spot	1	Image 1	4	1000000157	698
265		Spot	1	Image 1	4	1000000158	699
197.4		Spot	1	Image 1	4	1000000159	700
238.557		Spot	1	Image 1	4	1000000160	701
245.726		Spot	1	Image 1	4	1000000162	702
314.66		Spot	1	Image 1	4	1000000161	703
235.294		Spot	1	Image 1	4	1000000163	704
251.876		Spot	1	Image 1	4	1000000164	705
423.645		Spot	1	Image 1	4	1000000165	706
284.378		Spot	1	Image 1	4	1000000166	707
224.936		Spot	1	Image 1	4	1000000167	708
203.713		Spot	1	Image 1	4	1000000168	709
311.094		Spot	1	Image 1	4	1000000169	710
279.956		Spot	1	Image 1	4	1000000170	711
204.385		Spot	1	Image 1	4	1000000171	712
246.92		Spot	1	Image 1	4	1000000172	713
198.057		Spot	1	Image 1	4	1000000173	714
188.019		Spot	1	Image 1	5	1000000000	715
173.072		Spot	1	Image 1	5	1000000001	716
173.323		Spot	1	Image 1	5	1000000002	717
165.398		Spot	1	Image 1	5	1000000004	718
155.501		Spot	1	Image 1	5	1000000003	719
125.793		Spot	1	Image 1	5	1000000005	720
174.95		Spot	1	Image 1	5	1000000006	721
125.537		Spot	1	Image 1	5	1000000007	722
133.402		Spot	1	Image 1	5	1000000008	723
133.521		Spot	1	Image 1	5	1000000009	724
158.016		Spot	1	Image 1	5	1000000010	725
143.537		Spot	1	Image 1	5	1000000011	726
173.393		Spot	1	Image 1	5	1000000013	727
289.066		Spot	1	Image 1	5	1000000014	728
152.231		Spot	1	Image 1	5	1000000012	729
174.359		Spot	1	Image 1	5	1000000015	730
137.699		Spot	1	Image 1	5	1000000017	731
164.047		Spot	1	Image 1	5	1000000018	732
130.751		Spot	1	Image 1	5	1000000019	733
170.992		Spot	1	Image 1	5	1000000020	734
172.592		Spot	1	Image 1	5	1000000021	735
141.044		Spot	1	Image 1	5	1000000022	736
186.338		Spot	1	Image 1	5	1000000023	737
136.08		Spot	1	Image 1	5	1000000024	738
190.008		Spot	1	Image 1	5	1000000025	739
195.818		Spot	1	Image 1	5	1000000026	740
144.948		Spot	1	Image 1	5	1000000027	741
160.529		Spot	1	Image 1	5	1000000028	742
146.089		Spot	1	Image 1	5	1000000029	743
158.297		Spot	1	Image 1	5	1000000030	744
182.717		Spot	1	Image 1	5	1000000031	745
157.622		Spot	1	Image 1	5	1000000032	746
174.834		Spot	1	Image 1	5	1000000033	747
153.883		Spot	1	Image 1	5	1000000034	748
188.23		Spot	1	Image 1	5	1000000037	749
136.091		Spot	1	Image 1	5	1000000035	750
170.296		Spot	1	Image 1	5	1000000036	751
192.406		Spot	1	Image 1	5	1000000038	752
157.967		Spot	1	Image 1	5	1000000040	753
154.27		Spot	1	Image 1	5	1000000039	754
153.934		Spot	1	Image 1	5	1000000174	755
163.635		Spot	1	Image 1	5	1000000041	758
170.427		Spot	1	Image 1	5	1000000044	759
161.461		Spot	1	Image 1	5	1000000042	760
162.251		Spot	1	Image 1	5	1000000045	761
135.607		Spot	1	Image 1	5	1000000043	762
156.522		Spot	1	Image 1	5	1000000046	763
164.981		Spot	1	Image 1	5	1000000047	764
158.285		Spot	1	Image 1	5	1000000048	765
166.745		Spot	1	Image 1	5	1000000177	766
162.606		Spot	1	Image 1	5	1000000049	767
173.437		Spot	1	Image 1	5	1000000050	768
167.859		Spot	1	Image 1	5	1000000051	769
176.305		Spot	1	Image 1	5	1000000052	770
178.627		Spot	1	Image 1	5	1000000053	771
162.011		Spot	1	Image 1	5	1000000054	772
208.923		Spot	1	Image 1	5	1000000055	773
184.907		Spot	1	Image 1	5	1000000056	774
181.681		Spot	1	Image 1	5	1000000057	775
173.893		Spot	1	Image 1	5	1000000058	776
145.718		Spot	1	Image 1	5	1000000059	777
182.061		Spot	1	Image 1	5	1000000060	778
217.629		Spot	1	Image 1	5	1000000061	779
175.285		Spot	1	Image 1	5	1000000062	780
179.453		Spot	1	Image 1	5	1000000063	781
228.245		Spot	1	Image 1	5	1000000064	782
275.668		Spot	1	Image 1	5	1000000065	783
206.081		Spot	1	Image 1	5	1000000066	784
201.386		Spot	1	Image 1	5	1000000067	785
176.387		Spot	1	Image 1	5	1000000068	786
179.614		Spot	1	Image 1	5	1000000070	787
182.124		Spot	1	Image 1	5	1000000069	788
232.405		Spot	1	Image 1	5	1000000071	789
183.307		Spot	1	Image 1	5	1000000072	790
162.143		Spot	1	Image 1	5	1000000073	791
218.428		Spot	1	Image 1	5	1000000074	792
176.332		Spot	1	Image 1	5	1000000076	793
144.966		Spot	1	Image 1	5	1000000075	794
183.437		Spot	1	Image 1	5	1000000079	795
154.688		Spot	1	Image 1	5	1000000077	796
213.681		Spot	1	Image 1	5	1000000080	797
205.339		Spot	1	Image 1	5	1000000078	798
187.304		Spot	1	Image 1	5	1000000082	799
205.214		Spot	1	Image 1	5	1000000081	800
181.791		Spot	1	Image 1	5	1000000083	802
140.322		Spot	1	Image 1	5	1000000085	803
139.131		Spot	1	Image 1	5	1000000086	804
210.113		Spot	1	Image 1	5	1000000087	805
215.665		Spot	1	Image 1	5	1000000084	806
216.079		Spot	1	Image 1	5	1000000088	807
184.455		Spot	1	Image 1	5	1000000089	808
257.943		Spot	1	Image 1	5	1000000090	809
175.972		Spot	1	Image 1	5	1000000091	810
202.538		Spot	1	Image 1	5	1000000093	811
218.287		Spot	1	Image 1	5	1000000092	812
229.028		Spot	1	Image 1	5	1000000175	813
190.865		Spot	1	Image 1	5	1000000094	814
218.721		Spot	1	Image 1	5	1000000096	815
222.17		Spot	1	Image 1	5	1000000095	816
213.97		Spot	1	Image 1	5	1000000097	817
209.515		Spot	1	Image 1	5	1000000098	818
193.765		Spot	1	Image 1	5	1000000099	819
231.038		Spot	1	Image 1	5	1000000100	821
147.93		Spot	1	Image 1	5	1000000101	822
174.939		Spot	1	Image 1	5	1000000102	823
223.044		Spot	1	Image 1	5	1000000176	824
138.192		Spot	1	Image 1	5	1000000103	825
226.318		Spot	1	Image 1	5	1000000104	826
195.346		Spot	1	Image 1	5	1000000105	827
211.803		Spot	1	Image 1	5	1000000108	828
203.516		Spot	1	Image 1	5	1000000107	829
203.564		Spot	1	Image 1	5	1000000106	830
155.775		Spot	1	Image 1	5	1000000109	831
228.28		Spot	1	Image 1	5	1000000111	832
137.53		Spot	1	Image 1	5	1000000110	833
231.27		Spot	1	Image 1	5	1000000112	834
188.747		Spot	1	Image 1	5	1000000113	835
225.894		Spot	1	Image 1	5	1000000114	836
147.453		Spot	1	Image 1	5	1000000115	837
180.196		Spot	1	Image 1	5	1000000116	838
235.052		Spot	1	Image 1	5	1000000117	839
184.714		Spot	1	Image 1	5	1000000118	840
135.941		Spot	1	Image 1	5	1000000119	841
160.373		Spot	1	Image 1	5	1000000120	842
254.227		Spot	1	Image 1	5	1000000121	843
239.123		Spot	1	Image 1	5	1000000122	844
152.779		Spot	1	Image 1	5	1000000124	845
189.956		Spot	1	Image 1	5	1000000123	846
179.288		Spot	1	Image 1	5	1000000125	847
270.854		Spot	1	Image 1	5	1000000128	848
200.714		Spot	1	Image 1	5	1000000126	849
176.745		Spot	1	Image 1	5	1000000127	850
185.214		Spot	1	Image 1	5	1000000129	851
201.868		Spot	1	Image 1	5	1000000130	852
195.326		Spot	1	Image 1	5	1000000131	853
223.915		Spot	1	Image 1	5	1000000132	854
196.436		Spot	1	Image 1	5	1000000133	855
230.501		Spot	1	Image 1	5	1000000135	856
223.76		Spot	1	Image 1	5	1000000134	857
219.706		Spot	1	Image 1	5	1000000136	858
307.101		Spot	1	Image 1	5	1000000137	859
220.781		Spot	1	Image 1	5	1000000138	860
218.827		Spot	1	Image 1	5	1000000139	861
265.736		Spot	1	Image 1	5	1000000140	862
224.942		Spot	1	Image 1	5	1000000143	863
309.984		Spot	1	Image 1	5	1000000141	864
209		Spot	1	Image 1	5	1000000142	865
145.157		Spot	1	Image 1	5	1000000144	866
346.224		Spot	1	Image 1	5	1000000145	867
325.423		Spot	1	Image 1	5	1000000146	868
296.27		Spot	1	Image 1	5	1000000147	869
207.11		Spot	1	Image 1	5	1000000148	870
391.898		Spot	1	Image 1	5	1000000149	871
328.313		Spot	1	Image 1	5	1000000150	872
215.508		Spot	1	Image 1	5	1000000151	873
228.211		Spot	1	Image 1	5	1000000152	874
264.704		Spot	1	Image 1	5	1000000153	875
215.489		Spot	1	Image 1	5	1000000154	876
209.249		Spot	1	Image 1	5	1000000155	877
249.818		Spot	1	Image 1	5	1000000156	878
349.69		Spot	1	Image 1	5	1000000157	879
262.148		Spot	1	Image 1	5	1000000158	880
197.879		Spot	1	Image 1	5	1000000159	881
235.285		Spot	1	Image 1	5	1000000160	882
243.411		Spot	1	Image 1	5	1000000162	883
313.726		Spot	1	Image 1	5	1000000161	884
235.799		Spot	1	Image 1	5	1000000163	885
248.641		Spot	1	Image 1	5	1000000164	886
425.327		Spot	1	Image 1	5	1000000165	887
278.836		Spot	1	Image 1	5	1000000166	888
222.329		Spot	1	Image 1	5	1000000167	889
201.243		Spot	1	Image 1	5	1000000168	890
312.022		Spot	1	Image 1	5	1000000169	891
279.695		Spot	1	Image 1	5	1000000170	892
202.109		Spot	1	Image 1	5	1000000171	893
248.391		Spot	1	Image 1	5	1000000172	894
198.619		Spot	1	Image 1	5	1000000173	895
188.548		Spot	1	Image 1	6	1000000000	896
174.408		Spot	1	Image 1	6	1000000001	897
125.108		Spot	1	Image 1	6	1000000005	898
165.876		Spot	1	Image 1	6	1000000004	899
155.954		Spot	1	Image 1	6	1000000003	900
173.582		Spot	1	Image 1	6	1000000006	901
126.106		Spot	1	Image 1	6	1000000007	902
133		Spot	1	Image 1	6	1000000008	903
133.364		Spot	1	Image 1	6	1000000009	904
156.181		Spot	1	Image 1	6	1000000010	905
144.956		Spot	1	Image 1	6	1000000011	906
175.3		Spot	1	Image 1	6	1000000013	907
282.659		Spot	1	Image 1	6	1000000014	908
152.837		Spot	1	Image 1	6	1000000012	909
175.447		Spot	1	Image 1	6	1000000015	910
135.795		Spot	1	Image 1	6	1000000016	911
138.294		Spot	1	Image 1	6	1000000017	912
164.093		Spot	1	Image 1	6	1000000018	913
130.212		Spot	1	Image 1	6	1000000019	914
173.207		Spot	1	Image 1	6	1000000020	915
174.182		Spot	1	Image 1	6	1000000021	916
140.064		Spot	1	Image 1	6	1000000022	917
189.702		Spot	1	Image 1	6	1000000023	918
134.48		Spot	1	Image 1	6	1000000024	919
188.186		Spot	1	Image 1	6	1000000025	920
197.213		Spot	1	Image 1	6	1000000026	921
143.672		Spot	1	Image 1	6	1000000027	922
167.956		Spot	1	Image 1	6	1000000028	923
147.482		Spot	1	Image 1	6	1000000029	924
159.306		Spot	1	Image 1	6	1000000030	925
183.074		Spot	1	Image 1	6	1000000031	926
157.785		Spot	1	Image 1	6	1000000032	927
175.43		Spot	1	Image 1	6	1000000033	928
153.851		Spot	1	Image 1	6	1000000034	929
184.339		Spot	1	Image 1	6	1000000037	930
136.704		Spot	1	Image 1	6	1000000035	931
169.978		Spot	1	Image 1	6	1000000036	932
192.068		Spot	1	Image 1	6	1000000038	933
158.726		Spot	1	Image 1	6	1000000040	934
153.384		Spot	1	Image 1	6	1000000039	935
155.375		Spot	1	Image 1	6	1000000174	936
164.047		Spot	1	Image 1	6	1000000041	939
161.926		Spot	1	Image 1	6	1000000042	940
172.247		Spot	1	Image 1	6	1000000044	941
161.503		Spot	1	Image 1	6	1000000045	942
135.758		Spot	1	Image 1	6	1000000043	943
156.174		Spot	1	Image 1	6	1000000046	944
164.796		Spot	1	Image 1	6	1000000047	945
157.258		Spot	1	Image 1	6	1000000048	946
161.446		Spot	1	Image 1	6	1000000049	947
173.541		Spot	1	Image 1	6	1000000050	948
167.159		Spot	1	Image 1	6	1000000051	949
175.321		Spot	1	Image 1	6	1000000052	950
177.676		Spot	1	Image 1	6	1000000053	951
161.243		Spot	1	Image 1	6	1000000054	952
208.477		Spot	1	Image 1	6	1000000055	953
185.262		Spot	1	Image 1	6	1000000056	954
180.896		Spot	1	Image 1	6	1000000057	955
173.005		Spot	1	Image 1	6	1000000058	956
146.56		Spot	1	Image 1	6	1000000059	957
182.625		Spot	1	Image 1	6	1000000060	958
215.73		Spot	1	Image 1	6	1000000061	959
172.752		Spot	1	Image 1	6	1000000062	960
181.821		Spot	1	Image 1	6	1000000063	961
226.701		Spot	1	Image 1	6	1000000064	962
274.709		Spot	1	Image 1	6	1000000065	963
205.676		Spot	1	Image 1	6	1000000066	964
204.116		Spot	1	Image 1	6	1000000067	965
178.386		Spot	1	Image 1	6	1000000068	966
187.818		Spot	1	Image 1	6	1000000069	967
179.152		Spot	1	Image 1	6	1000000070	968
233.452		Spot	1	Image 1	6	1000000071	969
181.86		Spot	1	Image 1	6	1000000072	970
161.072		Spot	1	Image 1	6	1000000073	971
218.134		Spot	1	Image 1	6	1000000074	972
180.155		Spot	1	Image 1	6	1000000076	973
145.471		Spot	1	Image 1	6	1000000075	974
212.08		Spot	1	Image 1	6	1000000080	975
204.107		Spot	1	Image 1	6	1000000078	976
184.264		Spot	1	Image 1	6	1000000079	977
154.666		Spot	1	Image 1	6	1000000077	978
202.548		Spot	1	Image 1	6	1000000081	979
187.234		Spot	1	Image 1	6	1000000082	980
181.852		Spot	1	Image 1	6	1000000083	982
144.706		Spot	1	Image 1	6	1000000178	983
140.932		Spot	1	Image 1	6	1000000085	984
141.121		Spot	1	Image 1	6	1000000086	985
210.681		Spot	1	Image 1	6	1000000087	986
216.149		Spot	1	Image 1	6	1000000084	987
215.155		Spot	1	Image 1	6	1000000088	988
185.381		Spot	1	Image 1	6	1000000089	989
259.404		Spot	1	Image 1	6	1000000090	990
177.755		Spot	1	Image 1	6	1000000091	991
201.644		Spot	1	Image 1	6	1000000093	992
215		Spot	1	Image 1	6	1000000092	993
230.766		Spot	1	Image 1	6	1000000175	994
216.486		Spot	1	Image 1	6	1000000096	995
192.55		Spot	1	Image 1	6	1000000094	996
225.753		Spot	1	Image 1	6	1000000095	997
214.959		Spot	1	Image 1	6	1000000097	998
210.03		Spot	1	Image 1	6	1000000098	999
193.361		Spot	1	Image 1	6	1000000099	1000
230.102		Spot	1	Image 1	6	1000000100	1001
148.492		Spot	1	Image 1	6	1000000101	1002
174.385		Spot	1	Image 1	6	1000000102	1003
225.148		Spot	1	Image 1	6	1000000176	1004
139.188		Spot	1	Image 1	6	1000000103	1005
228.601		Spot	1	Image 1	6	1000000104	1006
194.948		Spot	1	Image 1	6	1000000105	1007
208.363		Spot	1	Image 1	6	1000000108	1008
204.649		Spot	1	Image 1	6	1000000107	1009
198.881		Spot	1	Image 1	6	1000000106	1010
155.711		Spot	1	Image 1	6	1000000109	1011
138.126		Spot	1	Image 1	6	1000000110	1012
226.814		Spot	1	Image 1	6	1000000111	1013
231.722		Spot	1	Image 1	6	1000000112	1014
186.97		Spot	1	Image 1	6	1000000113	1015
222.763		Spot	1	Image 1	6	1000000114	1016
147.942		Spot	1	Image 1	6	1000000115	1017
185.53		Spot	1	Image 1	6	1000000116	1018
235.141		Spot	1	Image 1	6	1000000117	1019
183.622		Spot	1	Image 1	6	1000000118	1020
135.193		Spot	1	Image 1	6	1000000119	1021
158.84		Spot	1	Image 1	6	1000000120	1022
252.742		Spot	1	Image 1	6	1000000121	1023
235.751		Spot	1	Image 1	6	1000000122	1024
190.243		Spot	1	Image 1	6	1000000123	1025
152.559		Spot	1	Image 1	6	1000000124	1026
178.297		Spot	1	Image 1	6	1000000125	1027
201.153		Spot	1	Image 1	6	1000000126	1028
178.734		Spot	1	Image 1	6	1000000127	1029
269.087		Spot	1	Image 1	6	1000000128	1030
183.465		Spot	1	Image 1	6	1000000129	1031
200.89		Spot	1	Image 1	6	1000000130	1032
194.721		Spot	1	Image 1	6	1000000131	1033
225.613		Spot	1	Image 1	6	1000000132	1034
196.561		Spot	1	Image 1	6	1000000133	1035
225.664		Spot	1	Image 1	6	1000000134	1036
227.049		Spot	1	Image 1	6	1000000135	1037
218.408		Spot	1	Image 1	6	1000000136	1038
307.451		Spot	1	Image 1	6	1000000137	1039
219.398		Spot	1	Image 1	6	1000000138	1040
219.806		Spot	1	Image 1	6	1000000139	1041
262.608		Spot	1	Image 1	6	1000000140	1042
223.956		Spot	1	Image 1	6	1000000143	1043
306.379		Spot	1	Image 1	6	1000000141	1044
209.126		Spot	1	Image 1	6	1000000142	1045
146.58		Spot	1	Image 1	6	1000000144	1046
340.245		Spot	1	Image 1	6	1000000145	1047
322.547		Spot	1	Image 1	6	1000000146	1048
296.912		Spot	1	Image 1	6	1000000147	1049
208.449		Spot	1	Image 1	6	1000000148	1050
391.367		Spot	1	Image 1	6	1000000149	1051
331.364		Spot	1	Image 1	6	1000000150	1052
215.129		Spot	1	Image 1	6	1000000151	1053
228.837		Spot	1	Image 1	6	1000000152	1054
263.373		Spot	1	Image 1	6	1000000153	1055
213.913		Spot	1	Image 1	6	1000000154	1056
208.975		Spot	1	Image 1	6	1000000155	1057
250.343		Spot	1	Image 1	6	1000000156	1058
344.745		Spot	1	Image 1	6	1000000157	1059
261.462		Spot	1	Image 1	6	1000000158	1060
196.34		Spot	1	Image 1	6	1000000159	1061
234.612		Spot	1	Image 1	6	1000000160	1062
244.816		Spot	1	Image 1	6	1000000162	1063
313.824		Spot	1	Image 1	6	1000000161	1064
233.945		Spot	1	Image 1	6	1000000163	1065
251.647		Spot	1	Image 1	6	1000000164	1066
427.378		Spot	1	Image 1	6	1000000165	1067
278.344		Spot	1	Image 1	6	1000000166	1068
221.508		Spot	1	Image 1	6	1000000167	1069
200.616		Spot	1	Image 1	6	1000000168	1070
310.182		Spot	1	Image 1	6	1000000169	1071
285.033		Spot	1	Image 1	6	1000000170	1072
199.624		Spot	1	Image 1	6	1000000171	1073
242.259		Spot	1	Image 1	6	1000000172	1074
197.518		Spot	1	Image 1	6	1000000173	1075
186.97		Spot	1	Image 1	7	1000000000	1076
174.53		Spot	1	Image 1	7	1000000001	1077
173.151		Spot	1	Image 1	7	1000000002	1078
162.479		Spot	1	Image 1	7	1000000004	1079
124.165		Spot	1	Image 1	7	1000000005	1080
155.275		Spot	1	Image 1	7	1000000003	1081
171.62		Spot	1	Image 1	7	1000000006	1082
127.811		Spot	1	Image 1	7	1000000007	1083
132.529		Spot	1	Image 1	7	1000000008	1084
132.067		Spot	1	Image 1	7	1000000009	1085
143.757		Spot	1	Image 1	7	1000000011	1086
173.101		Spot	1	Image 1	7	1000000013	1087
269.547		Spot	1	Image 1	7	1000000014	1088
151.935		Spot	1	Image 1	7	1000000012	1089
174.301		Spot	1	Image 1	7	1000000015	1090
137.389		Spot	1	Image 1	7	1000000016	1091
139.157		Spot	1	Image 1	7	1000000017	1092
165.575		Spot	1	Image 1	7	1000000018	1093
131.486		Spot	1	Image 1	7	1000000019	1094
170.55		Spot	1	Image 1	7	1000000020	1095
172.126		Spot	1	Image 1	7	1000000021	1096
140.329		Spot	1	Image 1	7	1000000022	1097
185.528		Spot	1	Image 1	7	1000000023	1098
134.953		Spot	1	Image 1	7	1000000024	1099
193.115		Spot	1	Image 1	7	1000000025	1100
195.87		Spot	1	Image 1	7	1000000026	1101
145.126		Spot	1	Image 1	7	1000000027	1102
172.492		Spot	1	Image 1	7	1000000028	1103
146.132		Spot	1	Image 1	7	1000000029	1104
158.855		Spot	1	Image 1	7	1000000030	1105
181.956		Spot	1	Image 1	7	1000000031	1106
158.173		Spot	1	Image 1	7	1000000032	1107
173.945		Spot	1	Image 1	7	1000000033	1108
152.438		Spot	1	Image 1	7	1000000034	1109
135.268		Spot	1	Image 1	7	1000000035	1110
185.702		Spot	1	Image 1	7	1000000037	1111
170.559		Spot	1	Image 1	7	1000000036	1112
190.807		Spot	1	Image 1	7	1000000038	1113
158.349		Spot	1	Image 1	7	1000000040	1114
155.258		Spot	1	Image 1	7	1000000174	1115
153.627		Spot	1	Image 1	7	1000000039	1116
162.953		Spot	1	Image 1	7	1000000041	1119
161.67		Spot	1	Image 1	7	1000000042	1120
172.14		Spot	1	Image 1	7	1000000044	1121
163.235		Spot	1	Image 1	7	1000000045	1122
136.079		Spot	1	Image 1	7	1000000043	1123
155.986		Spot	1	Image 1	7	1000000046	1124
163.493		Spot	1	Image 1	7	1000000047	1125
154.801		Spot	1	Image 1	7	1000000048	1126
160.904		Spot	1	Image 1	7	1000000049	1127
170.956		Spot	1	Image 1	7	1000000050	1128
168		Spot	1	Image 1	7	1000000051	1129
175.885		Spot	1	Image 1	7	1000000052	1130
175.413		Spot	1	Image 1	7	1000000053	1131
160.896		Spot	1	Image 1	7	1000000054	1132
206.749		Spot	1	Image 1	7	1000000055	1133
184.698		Spot	1	Image 1	7	1000000056	1134
181.066		Spot	1	Image 1	7	1000000057	1135
173.266		Spot	1	Image 1	7	1000000058	1136
145.121		Spot	1	Image 1	7	1000000059	1137
205.055		Spot	1	Image 1	7	1000000061	1138
183.096		Spot	1	Image 1	7	1000000060	1139
175.011		Spot	1	Image 1	7	1000000062	1140
179.226		Spot	1	Image 1	7	1000000063	1141
229.983		Spot	1	Image 1	7	1000000064	1142
277.304		Spot	1	Image 1	7	1000000065	1143
203.418		Spot	1	Image 1	7	1000000066	1144
176.946		Spot	1	Image 1	7	1000000068	1145
201.35		Spot	1	Image 1	7	1000000067	1146
183.26		Spot	1	Image 1	7	1000000069	1147
178.033		Spot	1	Image 1	7	1000000070	1148
233.38		Spot	1	Image 1	7	1000000071	1149
182.519		Spot	1	Image 1	7	1000000072	1150
160.929		Spot	1	Image 1	7	1000000073	1151
218.349		Spot	1	Image 1	7	1000000074	1152
180.421		Spot	1	Image 1	7	1000000076	1153
145.053		Spot	1	Image 1	7	1000000075	1154
213.394		Spot	1	Image 1	7	1000000080	1155
155.033		Spot	1	Image 1	7	1000000077	1156
203.24		Spot	1	Image 1	7	1000000078	1157
183.777		Spot	1	Image 1	7	1000000079	1158
188.53		Spot	1	Image 1	7	1000000082	1159
202.027		Spot	1	Image 1	7	1000000081	1160
179.449		Spot	1	Image 1	7	1000000083	1162
144.619		Spot	1	Image 1	7	1000000178	1163
141.725		Spot	1	Image 1	7	1000000085	1164
226.086		Spot	1	Image 1	7	1000000084	1165
139.674		Spot	1	Image 1	7	1000000086	1166
209.185		Spot	1	Image 1	7	1000000087	1167
214.992		Spot	1	Image 1	7	1000000088	1168
183.633		Spot	1	Image 1	7	1000000089	1169
261.497		Spot	1	Image 1	7	1000000090	1170
177.486		Spot	1	Image 1	7	1000000091	1171
202.633		Spot	1	Image 1	7	1000000093	1172
215.23		Spot	1	Image 1	7	1000000092	1173
228.121		Spot	1	Image 1	7	1000000175	1174
221.376		Spot	1	Image 1	7	1000000095	1175
192.209		Spot	1	Image 1	7	1000000094	1176
215.752		Spot	1	Image 1	7	1000000096	1177
214.65		Spot	1	Image 1	7	1000000097	1178
210.077		Spot	1	Image 1	7	1000000098	1179
191.995		Spot	1	Image 1	7	1000000099	1180
229.992		Spot	1	Image 1	7	1000000100	1182
148.868		Spot	1	Image 1	7	1000000101	1183
174.228		Spot	1	Image 1	7	1000000102	1184
137.708		Spot	1	Image 1	7	1000000103	1185
227.593		Spot	1	Image 1	7	1000000104	1186
193.779		Spot	1	Image 1	7	1000000105	1187
199.099		Spot	1	Image 1	7	1000000106	1188
202.102		Spot	1	Image 1	7	1000000107	1189
208.309		Spot	1	Image 1	7	1000000108	1190
155.15		Spot	1	Image 1	7	1000000109	1191
224.89		Spot	1	Image 1	7	1000000111	1192
137.851		Spot	1	Image 1	7	1000000110	1193
229.906		Spot	1	Image 1	7	1000000112	1194
188.466		Spot	1	Image 1	7	1000000113	1195
223.547		Spot	1	Image 1	7	1000000114	1196
147.327		Spot	1	Image 1	7	1000000115	1197
180.647		Spot	1	Image 1	7	1000000116	1198
232.212		Spot	1	Image 1	7	1000000117	1199
185.057		Spot	1	Image 1	7	1000000118	1200
134.544		Spot	1	Image 1	7	1000000119	1201
158.439		Spot	1	Image 1	7	1000000120	1202
251.412		Spot	1	Image 1	7	1000000121	1203
235.143		Spot	1	Image 1	7	1000000122	1204
155.332		Spot	1	Image 1	7	1000000124	1205
189.885		Spot	1	Image 1	7	1000000123	1206
178.421		Spot	1	Image 1	7	1000000125	1207
203.397		Spot	1	Image 1	7	1000000126	1208
176.885		Spot	1	Image 1	7	1000000127	1209
181.657		Spot	1	Image 1	7	1000000129	1210
199.123		Spot	1	Image 1	7	1000000130	1211
191.104		Spot	1	Image 1	7	1000000131	1212
223.648		Spot	1	Image 1	7	1000000132	1213
196.593		Spot	1	Image 1	7	1000000133	1214
223.86		Spot	1	Image 1	7	1000000134	1215
228.581		Spot	1	Image 1	7	1000000135	1216
219.389		Spot	1	Image 1	7	1000000136	1217
303.841		Spot	1	Image 1	7	1000000137	1218
221.069		Spot	1	Image 1	7	1000000138	1219
218.953		Spot	1	Image 1	7	1000000139	1220
262.445		Spot	1	Image 1	7	1000000140	1221
223.986		Spot	1	Image 1	7	1000000143	1222
304.231		Spot	1	Image 1	7	1000000141	1223
209.654		Spot	1	Image 1	7	1000000142	1224
145.165		Spot	1	Image 1	7	1000000144	1225
338.071		Spot	1	Image 1	7	1000000145	1226
318.981		Spot	1	Image 1	7	1000000146	1227
294.564		Spot	1	Image 1	7	1000000147	1228
204.652		Spot	1	Image 1	7	1000000148	1229
381.069		Spot	1	Image 1	7	1000000149	1230
332.157		Spot	1	Image 1	7	1000000150	1231
213.622		Spot	1	Image 1	7	1000000151	1232
222.613		Spot	1	Image 1	7	1000000152	1233
261.188		Spot	1	Image 1	7	1000000153	1234
214.025		Spot	1	Image 1	7	1000000154	1235
208.453		Spot	1	Image 1	7	1000000155	1236
247.416		Spot	1	Image 1	7	1000000156	1237
345.995		Spot	1	Image 1	7	1000000157	1238
259.34		Spot	1	Image 1	7	1000000158	1239
195.986		Spot	1	Image 1	7	1000000159	1240
234.725		Spot	1	Image 1	7	1000000160	1241
309.661		Spot	1	Image 1	7	1000000161	1242
245.644		Spot	1	Image 1	7	1000000162	1243
229.677		Spot	1	Image 1	7	1000000163	1244
248.956		Spot	1	Image 1	7	1000000164	1245
423.138		Spot	1	Image 1	7	1000000165	1246
280.909		Spot	1	Image 1	7	1000000166	1247
220.856		Spot	1	Image 1	7	1000000167	1248
197.05		Spot	1	Image 1	7	1000000168	1249
305.414		Spot	1	Image 1	7	1000000169	1250
277.702		Spot	1	Image 1	7	1000000170	1251
200.44		Spot	1	Image 1	7	1000000171	1252
244.981		Spot	1	Image 1	7	1000000172	1253
196.124		Spot	1	Image 1	7	1000000173	1254
187.687		Spot	1	Image 1	8	1000000000	1255
172.398		Spot	1	Image 1	8	1000000001	1256
126.725		Spot	1	Image 1	8	1000000005	1257
163.28		Spot	1	Image 1	8	1000000004	1258
156.772		Spot	1	Image 1	8	1000000003	1259
171.121		Spot	1	Image 1	8	1000000006	1260
125.759		Spot	1	Image 1	8	1000000007	1261
132.357		Spot	1	Image 1	8	1000000008	1262
132.078		Spot	1	Image 1	8	1000000009	1263
153.448		Spot	1	Image 1	8	1000000010	1264
143.514		Spot	1	Image 1	8	1000000011	1265
284.507		Spot	1	Image 1	8	1000000014	1266
150.362		Spot	1	Image 1	8	1000000012	1267
173.036		Spot	1	Image 1	8	1000000013	1268
176.068		Spot	1	Image 1	8	1000000015	1269
136.581		Spot	1	Image 1	8	1000000016	1270
138.14		Spot	1	Image 1	8	1000000017	1271
162.415		Spot	1	Image 1	8	1000000018	1272
130.512		Spot	1	Image 1	8	1000000019	1273
171.017		Spot	1	Image 1	8	1000000020	1274
172.623		Spot	1	Image 1	8	1000000021	1275
139.824		Spot	1	Image 1	8	1000000022	1276
188.537		Spot	1	Image 1	8	1000000023	1277
136.468		Spot	1	Image 1	8	1000000024	1278
194.939		Spot	1	Image 1	8	1000000025	1279
198.881		Spot	1	Image 1	8	1000000026	1280
145.726		Spot	1	Image 1	8	1000000027	1281
171.511		Spot	1	Image 1	8	1000000028	1282
147.637		Spot	1	Image 1	8	1000000029	1283
157.221		Spot	1	Image 1	8	1000000030	1284
184.236		Spot	1	Image 1	8	1000000031	1285
157.185		Spot	1	Image 1	8	1000000032	1286
172.597		Spot	1	Image 1	8	1000000033	1287
152.978		Spot	1	Image 1	8	1000000034	1288
134.852		Spot	1	Image 1	8	1000000035	1289
184.246		Spot	1	Image 1	8	1000000037	1290
169.489		Spot	1	Image 1	8	1000000036	1291
190.628		Spot	1	Image 1	8	1000000038	1292
157.299		Spot	1	Image 1	8	1000000040	1293
154.871		Spot	1	Image 1	8	1000000174	1294
153.603		Spot	1	Image 1	8	1000000039	1295
163.685		Spot	1	Image 1	8	1000000041	1298
162.566		Spot	1	Image 1	8	1000000042	1299
168.413		Spot	1	Image 1	8	1000000044	1300
136.008		Spot	1	Image 1	8	1000000043	1301
162.078		Spot	1	Image 1	8	1000000045	1302
154.808		Spot	1	Image 1	8	1000000046	1303
164.204		Spot	1	Image 1	8	1000000047	1304
157.874		Spot	1	Image 1	8	1000000048	1305
167.278		Spot	1	Image 1	8	1000000177	1306
161.295		Spot	1	Image 1	8	1000000049	1307
170.472		Spot	1	Image 1	8	1000000050	1308
175.81		Spot	1	Image 1	8	1000000052	1309
168.788		Spot	1	Image 1	8	1000000051	1310
176.744		Spot	1	Image 1	8	1000000053	1311
160.258		Spot	1	Image 1	8	1000000054	1312
206.675		Spot	1	Image 1	8	1000000055	1313
181.569		Spot	1	Image 1	8	1000000056	1314
180.614		Spot	1	Image 1	8	1000000057	1315
173.874		Spot	1	Image 1	8	1000000058	1316
145.442		Spot	1	Image 1	8	1000000059	1317
206.041		Spot	1	Image 1	8	1000000061	1318
184.788		Spot	1	Image 1	8	1000000060	1319
176.567		Spot	1	Image 1	8	1000000062	1320
179.456		Spot	1	Image 1	8	1000000063	1321
272		Spot	1	Image 1	8	1000000065	1322
229.102		Spot	1	Image 1	8	1000000064	1323
202.815		Spot	1	Image 1	8	1000000066	1324
202.772		Spot	1	Image 1	8	1000000067	1325
176.158		Spot	1	Image 1	8	1000000068	1326
188.482		Spot	1	Image 1	8	1000000069	1327
179.393		Spot	1	Image 1	8	1000000070	1328
230.743		Spot	1	Image 1	8	1000000071	1329
181.592		Spot	1	Image 1	8	1000000072	1330
160.459		Spot	1	Image 1	8	1000000073	1331
219.135		Spot	1	Image 1	8	1000000074	1332
177.462		Spot	1	Image 1	8	1000000076	1333
143.575		Spot	1	Image 1	8	1000000075	1334
210.416		Spot	1	Image 1	8	1000000080	1335
203.851		Spot	1	Image 1	8	1000000078	1336
183.258		Spot	1	Image 1	8	1000000079	1337
155.746		Spot	1	Image 1	8	1000000077	1338
206.808		Spot	1	Image 1	8	1000000081	1339
186.792		Spot	1	Image 1	8	1000000082	1340
180.467		Spot	1	Image 1	8	1000000083	1342
140.808		Spot	1	Image 1	8	1000000085	1343
141.13		Spot	1	Image 1	8	1000000086	1344
207.821		Spot	1	Image 1	8	1000000087	1345
214.077		Spot	1	Image 1	8	1000000084	1346
214.335		Spot	1	Image 1	8	1000000088	1347
182.573		Spot	1	Image 1	8	1000000089	1348
258.386		Spot	1	Image 1	8	1000000090	1349
173.76		Spot	1	Image 1	8	1000000091	1350
201.411		Spot	1	Image 1	8	1000000093	1351
216.345		Spot	1	Image 1	8	1000000092	1352
222.838		Spot	1	Image 1	8	1000000175	1353
190.257		Spot	1	Image 1	8	1000000094	1354
214.87		Spot	1	Image 1	8	1000000096	1355
220.846		Spot	1	Image 1	8	1000000095	1356
214.718		Spot	1	Image 1	8	1000000097	1357
208.436		Spot	1	Image 1	8	1000000098	1358
193.387		Spot	1	Image 1	8	1000000099	1359
231.992		Spot	1	Image 1	8	1000000100	1361
149.747		Spot	1	Image 1	8	1000000101	1362
174.462		Spot	1	Image 1	8	1000000102	1363
219.742		Spot	1	Image 1	8	1000000176	1364
137.356		Spot	1	Image 1	8	1000000103	1365
228.909		Spot	1	Image 1	8	1000000104	1366
194.097		Spot	1	Image 1	8	1000000105	1367
208.873		Spot	1	Image 1	8	1000000108	1368
198.261		Spot	1	Image 1	8	1000000106	1369
200.901		Spot	1	Image 1	8	1000000107	1370
156.044		Spot	1	Image 1	8	1000000109	1371
224.852		Spot	1	Image 1	8	1000000111	1372
137.714		Spot	1	Image 1	8	1000000110	1373
227.898		Spot	1	Image 1	8	1000000112	1374
188.285		Spot	1	Image 1	8	1000000113	1375
222.545		Spot	1	Image 1	8	1000000114	1376
144.581		Spot	1	Image 1	8	1000000115	1377
183.253		Spot	1	Image 1	8	1000000116	1378
232.989		Spot	1	Image 1	8	1000000117	1379
185.781		Spot	1	Image 1	8	1000000118	1380
134.849		Spot	1	Image 1	8	1000000119	1381
156.816		Spot	1	Image 1	8	1000000120	1382
235.633		Spot	1	Image 1	8	1000000122	1383
250.62		Spot	1	Image 1	8	1000000121	1384
190.214		Spot	1	Image 1	8	1000000123	1385
153		Spot	1	Image 1	8	1000000124	1386
176.552		Spot	1	Image 1	8	1000000125	1387
199.692		Spot	1	Image 1	8	1000000126	1388
175.797		Spot	1	Image 1	8	1000000127	1389
266.797		Spot	1	Image 1	8	1000000128	1390
184.113		Spot	1	Image 1	8	1000000129	1391
198.824		Spot	1	Image 1	8	1000000130	1392
192.392		Spot	1	Image 1	8	1000000131	1393
223.74		Spot	1	Image 1	8	1000000132	1394
196.653		Spot	1	Image 1	8	1000000133	1395
219.371		Spot	1	Image 1	8	1000000134	1396
227.668		Spot	1	Image 1	8	1000000135	1397
217.984		Spot	1	Image 1	8	1000000136	1398
303.036		Spot	1	Image 1	8	1000000137	1399
220.4		Spot	1	Image 1	8	1000000138	1400
217.134		Spot	1	Image 1	8	1000000139	1401
262.964		Spot	1	Image 1	8	1000000140	1402
305.215		Spot	1	Image 1	8	1000000141	1403
222.041		Spot	1	Image 1	8	1000000143	1404
204.764		Spot	1	Image 1	8	1000000142	1405
145.771		Spot	1	Image 1	8	1000000144	1406
337.497		Spot	1	Image 1	8	1000000145	1407
329.124		Spot	1	Image 1	8	1000000146	1408
293.34		Spot	1	Image 1	8	1000000147	1409
202.877		Spot	1	Image 1	8	1000000148	1410
378.473		Spot	1	Image 1	8	1000000149	1411
328.51		Spot	1	Image 1	8	1000000150	1412
212.255		Spot	1	Image 1	8	1000000151	1413
228.356		Spot	1	Image 1	8	1000000152	1414
261.906		Spot	1	Image 1	8	1000000153	1415
213.268		Spot	1	Image 1	8	1000000154	1416
206.777		Spot	1	Image 1	8	1000000155	1417
343.367		Spot	1	Image 1	8	1000000157	1418
257.171		Spot	1	Image 1	8	1000000158	1419
193.566		Spot	1	Image 1	8	1000000159	1420
233.813		Spot	1	Image 1	8	1000000160	1421
306.475		Spot	1	Image 1	8	1000000161	1422
243.146		Spot	1	Image 1	8	1000000162	1423
231.457		Spot	1	Image 1	8	1000000163	1424
246.838		Spot	1	Image 1	8	1000000164	1425
417.279		Spot	1	Image 1	8	1000000165	1426
276.223		Spot	1	Image 1	8	1000000166	1427
216.118		Spot	1	Image 1	8	1000000167	1428
198.821		Spot	1	Image 1	8	1000000168	1429
305.747		Spot	1	Image 1	8	1000000169	1430
277.276		Spot	1	Image 1	8	1000000170	1431
197.283		Spot	1	Image 1	8	1000000171	1432
240.54		Spot	1	Image 1	8	1000000172	1433
197.312		Spot	1	Image 1	8	1000000173	1434
187.78		Spot	1	Image 1	9	1000000000	1435
172.474		Spot	1	Image 1	9	1000000001	1436
171.764		Spot	1	Image 1	9	1000000002	1437
124.912		Spot	1	Image 1	9	1000000005	1438
161.565		Spot	1	Image 1	9	1000000004	1439
156.03		Spot	1	Image 1	9	1000000003	1440
172.569		Spot	1	Image 1	9	1000000006	1441
126.438		Spot	1	Image 1	9	1000000007	1442
133.041		Spot	1	Image 1	9	1000000008	1443
131.968		Spot	1	Image 1	9	1000000009	1444
144.292		Spot	1	Image 1	9	1000000011	1445
152.158		Spot	1	Image 1	9	1000000012	1446
173.22		Spot	1	Image 1	9	1000000013	1447
290.598		Spot	1	Image 1	9	1000000014	1448
175.296		Spot	1	Image 1	9	1000000015	1449
136.208		Spot	1	Image 1	9	1000000016	1450
137.486		Spot	1	Image 1	9	1000000017	1451
161.801		Spot	1	Image 1	9	1000000018	1452
130.486		Spot	1	Image 1	9	1000000019	1453
170.325		Spot	1	Image 1	9	1000000020	1454
174.419		Spot	1	Image 1	9	1000000021	1455
140.53		Spot	1	Image 1	9	1000000022	1456
184.323		Spot	1	Image 1	9	1000000023	1457
135.401		Spot	1	Image 1	9	1000000024	1458
192.247		Spot	1	Image 1	9	1000000025	1459
197.083		Spot	1	Image 1	9	1000000026	1460
144.901		Spot	1	Image 1	9	1000000027	1461
169.47		Spot	1	Image 1	9	1000000028	1462
147.536		Spot	1	Image 1	9	1000000029	1463
156.149		Spot	1	Image 1	9	1000000030	1464
180.842		Spot	1	Image 1	9	1000000031	1465
158.508		Spot	1	Image 1	9	1000000032	1466
171.642		Spot	1	Image 1	9	1000000033	1467
152.341		Spot	1	Image 1	9	1000000034	1468
135.992		Spot	1	Image 1	9	1000000035	1469
182.995		Spot	1	Image 1	9	1000000037	1470
172.107		Spot	1	Image 1	9	1000000036	1471
188.821		Spot	1	Image 1	9	1000000038	1472
157.887		Spot	1	Image 1	9	1000000040	1473
154.729		Spot	1	Image 1	9	1000000039	1474
154.854		Spot	1	Image 1	9	1000000174	1475
163.022		Spot	1	Image 1	9	1000000041	1477
161.558		Spot	1	Image 1	9	1000000042	1478
171.302		Spot	1	Image 1	9	1000000044	1479
161.153		Spot	1	Image 1	9	1000000045	1480
135.335		Spot	1	Image 1	9	1000000043	1481
156.022		Spot	1	Image 1	9	1000000046	1482
165.354		Spot	1	Image 1	9	1000000047	1483
156.474		Spot	1	Image 1	9	1000000048	1484
167.039		Spot	1	Image 1	9	1000000177	1485
161.71		Spot	1	Image 1	9	1000000049	1486
171.358		Spot	1	Image 1	9	1000000050	1487
166.313		Spot	1	Image 1	9	1000000051	1488
175.076		Spot	1	Image 1	9	1000000052	1489
175.493		Spot	1	Image 1	9	1000000053	1490
160.53		Spot	1	Image 1	9	1000000054	1491
207.798		Spot	1	Image 1	9	1000000055	1492
180.724		Spot	1	Image 1	9	1000000057	1493
185.376		Spot	1	Image 1	9	1000000056	1494
172.714		Spot	1	Image 1	9	1000000058	1495
144.679		Spot	1	Image 1	9	1000000059	1496
195.072		Spot	1	Image 1	9	1000000061	1497
181.421		Spot	1	Image 1	9	1000000060	1498
174.719		Spot	1	Image 1	9	1000000062	1499
179.475		Spot	1	Image 1	9	1000000063	1500
226		Spot	1	Image 1	9	1000000064	1501
273.645		Spot	1	Image 1	9	1000000065	1502
203.463		Spot	1	Image 1	9	1000000066	1503
203.141		Spot	1	Image 1	9	1000000067	1504
178.227		Spot	1	Image 1	9	1000000068	1505
186.69		Spot	1	Image 1	9	1000000069	1506
178.444		Spot	1	Image 1	9	1000000070	1507
231.63		Spot	1	Image 1	9	1000000071	1508
181.876		Spot	1	Image 1	9	1000000072	1509
161.393		Spot	1	Image 1	9	1000000073	1510
218.03		Spot	1	Image 1	9	1000000074	1511
180.415		Spot	1	Image 1	9	1000000076	1512
144.616		Spot	1	Image 1	9	1000000075	1513
211.22		Spot	1	Image 1	9	1000000080	1514
183.236		Spot	1	Image 1	9	1000000079	1515
154.755		Spot	1	Image 1	9	1000000077	1516
200.915		Spot	1	Image 1	9	1000000081	1517
188.478		Spot	1	Image 1	9	1000000082	1518
179.271		Spot	1	Image 1	9	1000000083	1520
142.054		Spot	1	Image 1	9	1000000085	1521
140.168		Spot	1	Image 1	9	1000000086	1522
207.923		Spot	1	Image 1	9	1000000087	1523
215.662		Spot	1	Image 1	9	1000000084	1524
214.547		Spot	1	Image 1	9	1000000088	1525
181.488		Spot	1	Image 1	9	1000000089	1526
258.73		Spot	1	Image 1	9	1000000090	1527
174.387		Spot	1	Image 1	9	1000000091	1528
199.835		Spot	1	Image 1	9	1000000093	1529
215.293		Spot	1	Image 1	9	1000000092	1530
190.03		Spot	1	Image 1	9	1000000094	1531
227.617		Spot	1	Image 1	9	1000000175	1532
220.798		Spot	1	Image 1	9	1000000095	1533
212.34		Spot	1	Image 1	9	1000000096	1534
214.818		Spot	1	Image 1	9	1000000097	1535
208.24		Spot	1	Image 1	9	1000000098	1536
191.383		Spot	1	Image 1	9	1000000099	1537
230.361		Spot	1	Image 1	9	1000000100	1539
146.388		Spot	1	Image 1	9	1000000101	1540
175.124		Spot	1	Image 1	9	1000000102	1541
219.734		Spot	1	Image 1	9	1000000176	1542
136.893		Spot	1	Image 1	9	1000000103	1543
222.392		Spot	1	Image 1	9	1000000104	1544
195.81		Spot	1	Image 1	9	1000000105	1545
207.28		Spot	1	Image 1	9	1000000108	1546
198.196		Spot	1	Image 1	9	1000000106	1547
201.514		Spot	1	Image 1	9	1000000107	1548
154.387		Spot	1	Image 1	9	1000000109	1549
135.557		Spot	1	Image 1	9	1000000179	1550
224.492		Spot	1	Image 1	9	1000000111	1551
136.995		Spot	1	Image 1	9	1000000110	1552
229.275		Spot	1	Image 1	9	1000000112	1553
187.298		Spot	1	Image 1	9	1000000113	1554
222.713		Spot	1	Image 1	9	1000000114	1555
144.785		Spot	1	Image 1	9	1000000115	1556
182.483		Spot	1	Image 1	9	1000000116	1557
232.802		Spot	1	Image 1	9	1000000117	1558
183.24		Spot	1	Image 1	9	1000000118	1559
158.24		Spot	1	Image 1	9	1000000120	1560
135.242		Spot	1	Image 1	9	1000000119	1561
238.353		Spot	1	Image 1	9	1000000121	1562
236.005		Spot	1	Image 1	9	1000000122	1563
153.827		Spot	1	Image 1	9	1000000124	1564
192.479		Spot	1	Image 1	9	1000000123	1565
177.333		Spot	1	Image 1	9	1000000125	1566
267.22		Spot	1	Image 1	9	1000000128	1567
201.378		Spot	1	Image 1	9	1000000126	1568
175.309		Spot	1	Image 1	9	1000000127	1569
183.306		Spot	1	Image 1	9	1000000129	1570
200.399		Spot	1	Image 1	9	1000000130	1571
226.893		Spot	1	Image 1	9	1000000132	1572
191.215		Spot	1	Image 1	9	1000000131	1573
193.618		Spot	1	Image 1	9	1000000133	1574
221.767		Spot	1	Image 1	9	1000000134	1575
227.717		Spot	1	Image 1	9	1000000135	1576
219.249		Spot	1	Image 1	9	1000000136	1577
303.35		Spot	1	Image 1	9	1000000137	1578
219.485		Spot	1	Image 1	9	1000000138	1579
216.541		Spot	1	Image 1	9	1000000139	1580
257.78		Spot	1	Image 1	9	1000000140	1581
299.088		Spot	1	Image 1	9	1000000141	1582
204.784		Spot	1	Image 1	9	1000000142	1583
221.378		Spot	1	Image 1	9	1000000143	1584
145.003		Spot	1	Image 1	9	1000000144	1585
332.848		Spot	1	Image 1	9	1000000145	1586
320.217		Spot	1	Image 1	9	1000000146	1587
291.934		Spot	1	Image 1	9	1000000147	1588
204.229		Spot	1	Image 1	9	1000000148	1589
378.132		Spot	1	Image 1	9	1000000149	1590
329.82		Spot	1	Image 1	9	1000000150	1591
211.259		Spot	1	Image 1	9	1000000151	1592
226.953		Spot	1	Image 1	9	1000000152	1593
262.929		Spot	1	Image 1	9	1000000153	1594
211.096		Spot	1	Image 1	9	1000000154	1595
208.521		Spot	1	Image 1	9	1000000155	1596
342.541		Spot	1	Image 1	9	1000000157	1597
256.292		Spot	1	Image 1	9	1000000158	1598
194.937		Spot	1	Image 1	9	1000000159	1599
231.534		Spot	1	Image 1	9	1000000160	1600
242.609		Spot	1	Image 1	9	1000000162	1601
307.956		Spot	1	Image 1	9	1000000161	1602
230.95		Spot	1	Image 1	9	1000000163	1603
245.675		Spot	1	Image 1	9	1000000164	1604
408.865		Spot	1	Image 1	9	1000000165	1605
274.876		Spot	1	Image 1	9	1000000166	1606
215.873		Spot	1	Image 1	9	1000000167	1607
199.801		Spot	1	Image 1	9	1000000168	1608
302.373		Spot	1	Image 1	9	1000000169	1609
275.149		Spot	1	Image 1	9	1000000170	1610
196.655		Spot	1	Image 1	9	1000000171	1611
240.096		Spot	1	Image 1	9	1000000172	1612
194.335		Spot	1	Image 1	9	1000000173	1613
187.764		Spot	1	Image 1	10	1000000000	1614
174.151		Spot	1	Image 1	10	1000000001	1615
173.457		Spot	1	Image 1	10	1000000002	1616
161.044		Spot	1	Image 1	10	1000000004	1617
125.039		Spot	1	Image 1	10	1000000005	1618
157.459		Spot	1	Image 1	10	1000000003	1619
171.42		Spot	1	Image 1	10	1000000006	1620
133.641		Spot	1	Image 1	10	1000000008	1621
132.533		Spot	1	Image 1	10	1000000009	1622
144.233		Spot	1	Image 1	10	1000000011	1623
172.868		Spot	1	Image 1	10	1000000013	1624
269.077		Spot	1	Image 1	10	1000000014	1625
152.149		Spot	1	Image 1	10	1000000012	1626
174.613		Spot	1	Image 1	10	1000000015	1627
136.038		Spot	1	Image 1	10	1000000016	1628
136.997		Spot	1	Image 1	10	1000000017	1629
162.437		Spot	1	Image 1	10	1000000018	1630
131.558		Spot	1	Image 1	10	1000000019	1631
171.466		Spot	1	Image 1	10	1000000020	1632
176.73		Spot	1	Image 1	10	1000000021	1633
140.149		Spot	1	Image 1	10	1000000022	1634
188.673		Spot	1	Image 1	10	1000000023	1635
135.199		Spot	1	Image 1	10	1000000024	1636
191.468		Spot	1	Image 1	10	1000000025	1637
197.196		Spot	1	Image 1	10	1000000026	1638
144.191		Spot	1	Image 1	10	1000000027	1639
164.959		Spot	1	Image 1	10	1000000028	1640
157.427		Spot	1	Image 1	10	1000000030	1641
145.655		Spot	1	Image 1	10	1000000029	1642
180.208		Spot	1	Image 1	10	1000000031	1643
158.011		Spot	1	Image 1	10	1000000032	1644
172.19		Spot	1	Image 1	10	1000000033	1645
154.432		Spot	1	Image 1	10	1000000034	1646
135.683		Spot	1	Image 1	10	1000000035	1647
190.662		Spot	1	Image 1	10	1000000037	1648
169.536		Spot	1	Image 1	10	1000000036	1649
194.003		Spot	1	Image 1	10	1000000038	1650
157.907		Spot	1	Image 1	10	1000000040	1651
152.137		Spot	1	Image 1	10	1000000039	1652
153.751		Spot	1	Image 1	10	1000000174	1653
164.201		Spot	1	Image 1	10	1000000041	1655
170.298		Spot	1	Image 1	10	1000000044	1656
161.276		Spot	1	Image 1	10	1000000042	1657
159.673		Spot	1	Image 1	10	1000000045	1658
135.039		Spot	1	Image 1	10	1000000043	1659
163.279		Spot	1	Image 1	10	1000000047	1660
155.25		Spot	1	Image 1	10	1000000046	1661
155.223		Spot	1	Image 1	10	1000000048	1663
160.395		Spot	1	Image 1	10	1000000049	1664
170.553		Spot	1	Image 1	10	1000000050	1665
165.579		Spot	1	Image 1	10	1000000051	1666
176.934		Spot	1	Image 1	10	1000000052	1667
177.602		Spot	1	Image 1	10	1000000053	1668
159.948		Spot	1	Image 1	10	1000000054	1669
207.716		Spot	1	Image 1	10	1000000055	1670
183.532		Spot	1	Image 1	10	1000000056	1671
180.041		Spot	1	Image 1	10	1000000057	1672
172.087		Spot	1	Image 1	10	1000000058	1673
145.115		Spot	1	Image 1	10	1000000059	1674
182.541		Spot	1	Image 1	10	1000000060	1675
200.824		Spot	1	Image 1	10	1000000061	1676
175.439		Spot	1	Image 1	10	1000000062	1677
177.978		Spot	1	Image 1	10	1000000063	1678
224.884		Spot	1	Image 1	10	1000000064	1679
273.157		Spot	1	Image 1	10	1000000065	1680
202.792		Spot	1	Image 1	10	1000000066	1681
202.072		Spot	1	Image 1	10	1000000067	1682
176.247		Spot	1	Image 1	10	1000000068	1683
184.624		Spot	1	Image 1	10	1000000069	1684
230.633		Spot	1	Image 1	10	1000000071	1685
176.403		Spot	1	Image 1	10	1000000070	1686
182.911		Spot	1	Image 1	10	1000000072	1687
161.975		Spot	1	Image 1	10	1000000073	1688
217.819		Spot	1	Image 1	10	1000000074	1689
178.742		Spot	1	Image 1	10	1000000076	1690
142.966		Spot	1	Image 1	10	1000000075	1691
182.79		Spot	1	Image 1	10	1000000079	1692
212.319		Spot	1	Image 1	10	1000000080	1693
202.945		Spot	1	Image 1	10	1000000078	1694
153.415		Spot	1	Image 1	10	1000000077	1695
203.836		Spot	1	Image 1	10	1000000081	1696
186.899		Spot	1	Image 1	10	1000000082	1697
178.374		Spot	1	Image 1	10	1000000083	1699
143.989		Spot	1	Image 1	10	1000000178	1700
140.253		Spot	1	Image 1	10	1000000085	1701
140.201		Spot	1	Image 1	10	1000000086	1702
205.699		Spot	1	Image 1	10	1000000087	1703
212.459		Spot	1	Image 1	10	1000000084	1704
216.047		Spot	1	Image 1	10	1000000088	1705
182.398		Spot	1	Image 1	10	1000000089	1706
257.785		Spot	1	Image 1	10	1000000090	1707
175.585		Spot	1	Image 1	10	1000000091	1708
199.471		Spot	1	Image 1	10	1000000093	1709
214.518		Spot	1	Image 1	10	1000000092	1710
220.442		Spot	1	Image 1	10	1000000095	1711
213.05		Spot	1	Image 1	10	1000000096	1712
191.137		Spot	1	Image 1	10	1000000094	1713
211.844		Spot	1	Image 1	10	1000000097	1714
209.906		Spot	1	Image 1	10	1000000098	1715
191.436		Spot	1	Image 1	10	1000000099	1716
226.863		Spot	1	Image 1	10	1000000100	1718
146.084		Spot	1	Image 1	10	1000000101	1719
174.948		Spot	1	Image 1	10	1000000102	1720
219.141		Spot	1	Image 1	10	1000000176	1721
137.575		Spot	1	Image 1	10	1000000103	1722
226.584		Spot	1	Image 1	10	1000000104	1723
193.105		Spot	1	Image 1	10	1000000105	1724
209.973		Spot	1	Image 1	10	1000000108	1725
200.978		Spot	1	Image 1	10	1000000106	1726
202.317		Spot	1	Image 1	10	1000000107	1727
153.683		Spot	1	Image 1	10	1000000109	1728
136.192		Spot	1	Image 1	10	1000000110	1729
223.637		Spot	1	Image 1	10	1000000111	1730
230.095		Spot	1	Image 1	10	1000000112	1731
188.16		Spot	1	Image 1	10	1000000113	1732
223.014		Spot	1	Image 1	10	1000000114	1733
144.295		Spot	1	Image 1	10	1000000115	1734
178.316		Spot	1	Image 1	10	1000000116	1735
232.044		Spot	1	Image 1	10	1000000117	1736
183.294		Spot	1	Image 1	10	1000000118	1737
134.257		Spot	1	Image 1	10	1000000119	1738
157.723		Spot	1	Image 1	10	1000000120	1739
236.721		Spot	1	Image 1	10	1000000122	1740
190.022		Spot	1	Image 1	10	1000000123	1741
152.84		Spot	1	Image 1	10	1000000124	1742
177.577		Spot	1	Image 1	10	1000000125	1743
199.463		Spot	1	Image 1	10	1000000126	1744
175.942		Spot	1	Image 1	10	1000000127	1745
265.742		Spot	1	Image 1	10	1000000128	1746
182.165		Spot	1	Image 1	10	1000000129	1747
199.613		Spot	1	Image 1	10	1000000130	1748
224.716		Spot	1	Image 1	10	1000000132	1749
193.631		Spot	1	Image 1	10	1000000131	1750
194.437		Spot	1	Image 1	10	1000000133	1751
223.984		Spot	1	Image 1	10	1000000134	1752
225.632		Spot	1	Image 1	10	1000000135	1753
217.221		Spot	1	Image 1	10	1000000136	1754
300.753		Spot	1	Image 1	10	1000000137	1755
219.044		Spot	1	Image 1	10	1000000138	1756
214.168		Spot	1	Image 1	10	1000000139	1757
261.599		Spot	1	Image 1	10	1000000140	1758
218.909		Spot	1	Image 1	10	1000000143	1759
300.692		Spot	1	Image 1	10	1000000141	1760
206.375		Spot	1	Image 1	10	1000000142	1761
144.626		Spot	1	Image 1	10	1000000144	1762
329.349		Spot	1	Image 1	10	1000000145	1763
317.329		Spot	1	Image 1	10	1000000146	1764
283.604		Spot	1	Image 1	10	1000000147	1765
201.344		Spot	1	Image 1	10	1000000148	1767
374.166		Spot	1	Image 1	10	1000000149	1768
326.812		Spot	1	Image 1	10	1000000150	1769
208.599		Spot	1	Image 1	10	1000000151	1770
223.141		Spot	1	Image 1	10	1000000152	1771
256.69		Spot	1	Image 1	10	1000000153	1772
211.019		Spot	1	Image 1	10	1000000154	1773
206.357		Spot	1	Image 1	10	1000000155	1774
341.556		Spot	1	Image 1	10	1000000157	1775
255.951		Spot	1	Image 1	10	1000000158	1776
195.249		Spot	1	Image 1	10	1000000159	1777
232.307		Spot	1	Image 1	10	1000000160	1778
309.265		Spot	1	Image 1	10	1000000161	1779
241.429		Spot	1	Image 1	10	1000000162	1780
230.111		Spot	1	Image 1	10	1000000163	1781
246.893		Spot	1	Image 1	10	1000000164	1782
410.78		Spot	1	Image 1	10	1000000165	1783
272.474		Spot	1	Image 1	10	1000000166	1784
216.217		Spot	1	Image 1	10	1000000167	1785
198.671		Spot	1	Image 1	10	1000000168	1786
302.11		Spot	1	Image 1	10	1000000169	1787
274.645		Spot	1	Image 1	10	1000000170	1788
197.587		Spot	1	Image 1	10	1000000171	1789
239.12		Spot	1	Image 1	10	1000000172	1790
193.924		Spot	1	Image 1	10	1000000173	1791
188.421		Spot	1	Image 1	11	1000000000	1792
171.008		Spot	1	Image 1	11	1000000001	1793
171.196		Spot	1	Image 1	11	1000000002	1794
162.614		Spot	1	Image 1	11	1000000004	1795
125.549		Spot	1	Image 1	11	1000000005	1796
155.742		Spot	1	Image 1	11	1000000003	1797
172.088		Spot	1	Image 1	11	1000000006	1798
134.217		Spot	1	Image 1	11	1000000008	1799
131.426		Spot	1	Image 1	11	1000000009	1800
144.044		Spot	1	Image 1	11	1000000011	1801
173.113		Spot	1	Image 1	11	1000000013	1802
151.316		Spot	1	Image 1	11	1000000012	1803
293.187		Spot	1	Image 1	11	1000000014	1804
172.989		Spot	1	Image 1	11	1000000015	1805
135.441		Spot	1	Image 1	11	1000000016	1806
136.011		Spot	1	Image 1	11	1000000017	1807
164.816		Spot	1	Image 1	11	1000000018	1808
130.027		Spot	1	Image 1	11	1000000019	1809
172.208		Spot	1	Image 1	11	1000000020	1810
177.245		Spot	1	Image 1	11	1000000021	1811
140.005		Spot	1	Image 1	11	1000000022	1812
189.846		Spot	1	Image 1	11	1000000023	1813
136.101		Spot	1	Image 1	11	1000000024	1814
190.854		Spot	1	Image 1	11	1000000025	1815
197.92		Spot	1	Image 1	11	1000000026	1816
144.766		Spot	1	Image 1	11	1000000027	1817
185.679		Spot	1	Image 1	11	1000000180	1818
165.674		Spot	1	Image 1	11	1000000028	1819
146.148		Spot	1	Image 1	11	1000000029	1820
157.474		Spot	1	Image 1	11	1000000030	1821
182.322		Spot	1	Image 1	11	1000000031	1822
158.416		Spot	1	Image 1	11	1000000032	1823
172.201		Spot	1	Image 1	11	1000000033	1824
154.53		Spot	1	Image 1	11	1000000034	1825
135.157		Spot	1	Image 1	11	1000000035	1826
188.343		Spot	1	Image 1	11	1000000037	1827
170.171		Spot	1	Image 1	11	1000000036	1828
191.401		Spot	1	Image 1	11	1000000038	1829
159.786		Spot	1	Image 1	11	1000000040	1830
154.195		Spot	1	Image 1	11	1000000039	1831
153.518		Spot	1	Image 1	11	1000000174	1832
162.356		Spot	1	Image 1	11	1000000041	1834
162.732		Spot	1	Image 1	11	1000000045	1835
160.5		Spot	1	Image 1	11	1000000042	1836
170.304		Spot	1	Image 1	11	1000000044	1837
134.479		Spot	1	Image 1	11	1000000043	1838
155.619		Spot	1	Image 1	11	1000000046	1839
164.446		Spot	1	Image 1	11	1000000047	1840
157.711		Spot	1	Image 1	11	1000000048	1842
164.935		Spot	1	Image 1	11	1000000177	1843
160.924		Spot	1	Image 1	11	1000000049	1844
169.063		Spot	1	Image 1	11	1000000050	1845
177.494		Spot	1	Image 1	11	1000000052	1846
170.044		Spot	1	Image 1	11	1000000051	1847
174.984		Spot	1	Image 1	11	1000000053	1848
159.775		Spot	1	Image 1	11	1000000054	1849
206.36		Spot	1	Image 1	11	1000000055	1850
180.46		Spot	1	Image 1	11	1000000056	1851
178.655		Spot	1	Image 1	11	1000000057	1852
172.387		Spot	1	Image 1	11	1000000058	1853
144.003		Spot	1	Image 1	11	1000000059	1854
180.058		Spot	1	Image 1	11	1000000060	1855
204.962		Spot	1	Image 1	11	1000000061	1856
175.141		Spot	1	Image 1	11	1000000062	1857
181.849		Spot	1	Image 1	11	1000000063	1858
226.195		Spot	1	Image 1	11	1000000064	1859
273.036		Spot	1	Image 1	11	1000000065	1860
203.395		Spot	1	Image 1	11	1000000066	1861
203.868		Spot	1	Image 1	11	1000000067	1862
178.541		Spot	1	Image 1	11	1000000068	1863
183.165		Spot	1	Image 1	11	1000000069	1864
230.703		Spot	1	Image 1	11	1000000071	1865
176.378		Spot	1	Image 1	11	1000000070	1866
181.517		Spot	1	Image 1	11	1000000072	1867
160.019		Spot	1	Image 1	11	1000000073	1868
219.258		Spot	1	Image 1	11	1000000074	1869
144.073		Spot	1	Image 1	11	1000000075	1870
180.613		Spot	1	Image 1	11	1000000076	1871
209.286		Spot	1	Image 1	11	1000000080	1872
182.507		Spot	1	Image 1	11	1000000079	1873
201.85		Spot	1	Image 1	11	1000000078	1874
152.12		Spot	1	Image 1	11	1000000077	1875
201.909		Spot	1	Image 1	11	1000000081	1876
186.365		Spot	1	Image 1	11	1000000082	1877
179.212		Spot	1	Image 1	11	1000000083	1879
142.926		Spot	1	Image 1	11	1000000178	1880
140.544		Spot	1	Image 1	11	1000000085	1881
139.984		Spot	1	Image 1	11	1000000086	1882
207.953		Spot	1	Image 1	11	1000000087	1883
213.091		Spot	1	Image 1	11	1000000084	1884
215.561		Spot	1	Image 1	11	1000000088	1885
184.397		Spot	1	Image 1	11	1000000089	1886
257.133		Spot	1	Image 1	11	1000000090	1887
172.396		Spot	1	Image 1	11	1000000091	1888
214.038		Spot	1	Image 1	11	1000000092	1889
224.737		Spot	1	Image 1	11	1000000175	1890
190.78		Spot	1	Image 1	11	1000000094	1891
218.958		Spot	1	Image 1	11	1000000095	1892
213.333		Spot	1	Image 1	11	1000000096	1893
212.801		Spot	1	Image 1	11	1000000097	1894
206.333		Spot	1	Image 1	11	1000000098	1895
191.258		Spot	1	Image 1	11	1000000099	1896
228.249		Spot	1	Image 1	11	1000000100	1898
145.431		Spot	1	Image 1	11	1000000101	1899
173.787		Spot	1	Image 1	11	1000000102	1900
218.275		Spot	1	Image 1	11	1000000176	1901
137.153		Spot	1	Image 1	11	1000000103	1902
229.694		Spot	1	Image 1	11	1000000104	1903
193.851		Spot	1	Image 1	11	1000000105	1904
207.13		Spot	1	Image 1	11	1000000108	1905
197.89		Spot	1	Image 1	11	1000000106	1906
199.309		Spot	1	Image 1	11	1000000107	1907
154.785		Spot	1	Image 1	11	1000000109	1908
223.371		Spot	1	Image 1	11	1000000111	1909
137.307		Spot	1	Image 1	11	1000000110	1910
228.057		Spot	1	Image 1	11	1000000112	1911
186.786		Spot	1	Image 1	11	1000000113	1912
221.679		Spot	1	Image 1	11	1000000114	1913
146.285		Spot	1	Image 1	11	1000000115	1914
178.704		Spot	1	Image 1	11	1000000116	1915
230.691		Spot	1	Image 1	11	1000000117	1916
183.209		Spot	1	Image 1	11	1000000118	1917
134.288		Spot	1	Image 1	11	1000000119	1918
158.182		Spot	1	Image 1	11	1000000120	1919
233.536		Spot	1	Image 1	11	1000000121	1920
236.246		Spot	1	Image 1	11	1000000122	1921
188.868		Spot	1	Image 1	11	1000000123	1922
151.956		Spot	1	Image 1	11	1000000124	1923
178.868		Spot	1	Image 1	11	1000000125	1924
174.373		Spot	1	Image 1	11	1000000127	1925
201.182		Spot	1	Image 1	11	1000000126	1926
263.684		Spot	1	Image 1	11	1000000128	1927
182.725		Spot	1	Image 1	11	1000000129	1928
199.075		Spot	1	Image 1	11	1000000130	1929
193.523		Spot	1	Image 1	11	1000000131	1930
223.011		Spot	1	Image 1	11	1000000132	1931
192.932		Spot	1	Image 1	11	1000000133	1932
220.869		Spot	1	Image 1	11	1000000134	1933
225.923		Spot	1	Image 1	11	1000000135	1934
217.793		Spot	1	Image 1	11	1000000136	1935
298.883		Spot	1	Image 1	11	1000000137	1936
218.375		Spot	1	Image 1	11	1000000138	1937
215.376		Spot	1	Image 1	11	1000000139	1938
260.763		Spot	1	Image 1	11	1000000140	1939
299.782		Spot	1	Image 1	11	1000000141	1940
220.64		Spot	1	Image 1	11	1000000143	1941
207.602		Spot	1	Image 1	11	1000000142	1942
143.738		Spot	1	Image 1	11	1000000144	1943
326.421		Spot	1	Image 1	11	1000000145	1944
319.997		Spot	1	Image 1	11	1000000146	1945
288.779		Spot	1	Image 1	11	1000000147	1947
203.298		Spot	1	Image 1	11	1000000148	1948
374.674		Spot	1	Image 1	11	1000000149	1949
325.824		Spot	1	Image 1	11	1000000150	1950
210.773		Spot	1	Image 1	11	1000000151	1951
223.82		Spot	1	Image 1	11	1000000152	1952
256.673		Spot	1	Image 1	11	1000000153	1953
209.05		Spot	1	Image 1	11	1000000154	1954
208.39		Spot	1	Image 1	11	1000000155	1955
339.827		Spot	1	Image 1	11	1000000157	1956
252.929		Spot	1	Image 1	11	1000000158	1957
195.912		Spot	1	Image 1	11	1000000159	1958
229.967		Spot	1	Image 1	11	1000000160	1959
240.959		Spot	1	Image 1	11	1000000162	1960
305.907		Spot	1	Image 1	11	1000000161	1961
225.964		Spot	1	Image 1	11	1000000163	1962
242.559		Spot	1	Image 1	11	1000000164	1963
407.326		Spot	1	Image 1	11	1000000165	1964
272.189		Spot	1	Image 1	11	1000000166	1965
219.041		Spot	1	Image 1	11	1000000167	1966
202.115		Spot	1	Image 1	11	1000000168	1967
299.228		Spot	1	Image 1	11	1000000169	1968
275.882		Spot	1	Image 1	11	1000000170	1969
196.419		Spot	1	Image 1	11	1000000171	1970
242.471		Spot	1	Image 1	11	1000000172	1971
193.836		Spot	1	Image 1	11	1000000173	1972
190.091		Spot	1	Image 1	12	1000000000	1973
173.338		Spot	1	Image 1	12	1000000001	1974
125.764		Spot	1	Image 1	12	1000000005	1975
164.442		Spot	1	Image 1	12	1000000004	1976
155.269		Spot	1	Image 1	12	1000000003	1977
173.723		Spot	1	Image 1	12	1000000006	1978
127.937		Spot	1	Image 1	12	1000000007	1979
133.313		Spot	1	Image 1	12	1000000008	1980
133.155		Spot	1	Image 1	12	1000000009	1981
144.527		Spot	1	Image 1	12	1000000011	1982
173.707		Spot	1	Image 1	12	1000000013	1983
152.634		Spot	1	Image 1	12	1000000012	1984
307.185		Spot	1	Image 1	12	1000000014	1985
174.478		Spot	1	Image 1	12	1000000015	1986
136.707		Spot	1	Image 1	12	1000000016	1987
136.616		Spot	1	Image 1	12	1000000017	1988
165.268		Spot	1	Image 1	12	1000000018	1989
130.171		Spot	1	Image 1	12	1000000019	1990
171.195		Spot	1	Image 1	12	1000000020	1991
171.234		Spot	1	Image 1	12	1000000021	1992
139.514		Spot	1	Image 1	12	1000000022	1993
189.689		Spot	1	Image 1	12	1000000023	1994
136.296		Spot	1	Image 1	12	1000000024	1995
189.254		Spot	1	Image 1	12	1000000025	1996
198.063		Spot	1	Image 1	12	1000000026	1997
144.246		Spot	1	Image 1	12	1000000027	1998
183.746		Spot	1	Image 1	12	1000000180	1999
163.808		Spot	1	Image 1	12	1000000028	2000
146.234		Spot	1	Image 1	12	1000000029	2001
155.359		Spot	1	Image 1	12	1000000030	2002
181.592		Spot	1	Image 1	12	1000000031	2003
159.264		Spot	1	Image 1	12	1000000032	2004
172.068		Spot	1	Image 1	12	1000000033	2005
152.22		Spot	1	Image 1	12	1000000034	2006
135.332		Spot	1	Image 1	12	1000000035	2007
183.135		Spot	1	Image 1	12	1000000037	2008
171.488		Spot	1	Image 1	12	1000000036	2009
191.962		Spot	1	Image 1	12	1000000038	2010
159.78		Spot	1	Image 1	12	1000000040	2011
154.03		Spot	1	Image 1	12	1000000039	2012
153.997		Spot	1	Image 1	12	1000000174	2013
162.803		Spot	1	Image 1	12	1000000041	2015
161.425		Spot	1	Image 1	12	1000000045	2016
170.41		Spot	1	Image 1	12	1000000044	2017
161.041		Spot	1	Image 1	12	1000000042	2018
133.707		Spot	1	Image 1	12	1000000043	2019
156.005		Spot	1	Image 1	12	1000000046	2020
164.451		Spot	1	Image 1	12	1000000047	2021
154.474		Spot	1	Image 1	12	1000000048	2023
160.18		Spot	1	Image 1	12	1000000049	2024
169.41		Spot	1	Image 1	12	1000000050	2025
166.775		Spot	1	Image 1	12	1000000051	2026
175.365		Spot	1	Image 1	12	1000000052	2027
175.471		Spot	1	Image 1	12	1000000053	2028
160.148		Spot	1	Image 1	12	1000000054	2029
204.899		Spot	1	Image 1	12	1000000055	2030
182.192		Spot	1	Image 1	12	1000000056	2031
181.127		Spot	1	Image 1	12	1000000057	2032
173.245		Spot	1	Image 1	12	1000000058	2033
145.821		Spot	1	Image 1	12	1000000059	2034
201.796		Spot	1	Image 1	12	1000000061	2035
182.591		Spot	1	Image 1	12	1000000060	2036
174.204		Spot	1	Image 1	12	1000000062	2037
179.871		Spot	1	Image 1	12	1000000063	2038
271.326		Spot	1	Image 1	12	1000000065	2039
226.46		Spot	1	Image 1	12	1000000064	2040
202.837		Spot	1	Image 1	12	1000000066	2041
202.512		Spot	1	Image 1	12	1000000067	2042
[truncated: 8,248 more rows]
