# Supplementary material for: Protocol for real-time monitoring of CD8+ T and myeloid cell behavior in human high-grade serous ovarian cancer slices
Source: STAR Protoc. 2024 Jun 2;5(2):103102. doi: 10.1016/j.xpro.2024.103102 (PMC11179100; doi:10.1016/j.xpro.2024.103102)
Supplement: Data S3. Files for testing the R script, quantification and statistical analysis step 2 [file mmc3.zip › Test files/Slice1_a/__Intensity_Mean_Ch=2_Img=1.csv]

Intensity Mean Ch=2 Img=1
====================
Intensity Mean	Unit	Category	Channel	Image	Time	TrackID	ID
120.945		Spot	2	Image 1	1	1000000000	0
121.714		Spot	2	Image 1	1	1000000001	1
122.241		Spot	2	Image 1	1	1000000002	2
125.671		Spot	2	Image 1	1	1000000003	3
149.953		Spot	2	Image 1	1	1000000004	4
135.262		Spot	2	Image 1	1	1000000005	5
118.764		Spot	2	Image 1	1	1000000006	6
130.35		Spot	2	Image 1	1	1000000007	7
157.412		Spot	2	Image 1	1	1000000008	8
133.738		Spot	2	Image 1	1	1000000009	9
124.202		Spot	2	Image 1	1	1000000010	10
156.161		Spot	2	Image 1	1	1000000011	11
130.961		Spot	2	Image 1	1	1000000012	12
137.501		Spot	2	Image 1	1	1000000013	13
192.821		Spot	2	Image 1	1	1000000014	14
147.237		Spot	2	Image 1	1	1000000015	15
153.967		Spot	2	Image 1	1	1000000016	16
156.101		Spot	2	Image 1	1	1000000017	17
128.767		Spot	2	Image 1	1	1000000018	18
150.918		Spot	2	Image 1	1	1000000019	19
124.692		Spot	2	Image 1	1	1000000020	20
128.641		Spot	2	Image 1	1	1000000021	21
167.391		Spot	2	Image 1	1	1000000022	22
134.823		Spot	2	Image 1	1	1000000023	23
176.033		Spot	2	Image 1	1	1000000024	24
125.926		Spot	2	Image 1	1	1000000025	25
126.115		Spot	2	Image 1	1	1000000026	26
160.871		Spot	2	Image 1	1	1000000027	27
133.95		Spot	2	Image 1	1	1000000028	28
141.24		Spot	2	Image 1	1	1000000029	29
134.644		Spot	2	Image 1	1	1000000030	30
137.43		Spot	2	Image 1	1	1000000031	31
145.148		Spot	2	Image 1	1	1000000032	32
157.102		Spot	2	Image 1	1	1000000033	33
131.519		Spot	2	Image 1	1	1000000034	34
156.876		Spot	2	Image 1	1	1000000035	35
136.126		Spot	2	Image 1	1	1000000036	36
127.025		Spot	2	Image 1	1	1000000037	37
132.552		Spot	2	Image 1	1	1000000038	38
131.766		Spot	2	Image 1	1	1000000039	39
137.309		Spot	2	Image 1	1	1000000040	40
132.234		Spot	2	Image 1	1	1000000041	43
148.816		Spot	2	Image 1	1	1000000042	44
153.096		Spot	2	Image 1	1	1000000043	45
123.959		Spot	2	Image 1	1	1000000044	46
143.381		Spot	2	Image 1	1	1000000045	47
129.249		Spot	2	Image 1	1	1000000046	48
134.689		Spot	2	Image 1	1	1000000047	49
146.997		Spot	2	Image 1	1	1000000048	50
144.676		Spot	2	Image 1	1	1000000049	51
134.224		Spot	2	Image 1	1	1000000050	52
132.86		Spot	2	Image 1	1	1000000051	53
126.89		Spot	2	Image 1	1	1000000052	54
126.706		Spot	2	Image 1	1	1000000053	55
126.962		Spot	2	Image 1	1	1000000054	56
146.577		Spot	2	Image 1	1	1000000055	57
148.362		Spot	2	Image 1	1	1000000056	58
123.083		Spot	2	Image 1	1	1000000057	59
125.649		Spot	2	Image 1	1	1000000058	60
126.751		Spot	2	Image 1	1	1000000059	61
123.939		Spot	2	Image 1	1	1000000060	62
130.471		Spot	2	Image 1	1	1000000061	63
163.871		Spot	2	Image 1	1	1000000062	64
136.808		Spot	2	Image 1	1	1000000063	65
129.58		Spot	2	Image 1	1	1000000064	66
123.58		Spot	2	Image 1	1	1000000065	67
135.083		Spot	2	Image 1	1	1000000066	68
122.897		Spot	2	Image 1	1	1000000067	69
125.824		Spot	2	Image 1	1	1000000068	70
140.661		Spot	2	Image 1	1	1000000069	71
136.713		Spot	2	Image 1	1	1000000070	72
129.617		Spot	2	Image 1	1	1000000071	73
137.193		Spot	2	Image 1	1	1000000072	74
122.597		Spot	2	Image 1	1	1000000073	75
133.473		Spot	2	Image 1	1	1000000074	76
148.245		Spot	2	Image 1	1	1000000075	77
125.132		Spot	2	Image 1	1	1000000076	78
168.361		Spot	2	Image 1	1	1000000077	79
129.749		Spot	2	Image 1	1	1000000078	80
135.785		Spot	2	Image 1	1	1000000079	81
129.69		Spot	2	Image 1	1	1000000080	82
141.768		Spot	2	Image 1	1	1000000081	83
125.101		Spot	2	Image 1	1	1000000082	84
137.715		Spot	2	Image 1	1	1000000083	86
127.914		Spot	2	Image 1	1	1000000084	87
163.422		Spot	2	Image 1	1	1000000085	88
157.773		Spot	2	Image 1	1	1000000086	89
129.434		Spot	2	Image 1	1	1000000087	90
139.522		Spot	2	Image 1	1	1000000088	91
145.939		Spot	2	Image 1	1	1000000089	92
126.209		Spot	2	Image 1	1	1000000090	93
154.237		Spot	2	Image 1	1	1000000091	94
127.31		Spot	2	Image 1	1	1000000092	95
128.477		Spot	2	Image 1	1	1000000093	96
123.846		Spot	2	Image 1	1	1000000094	97
129.351		Spot	2	Image 1	1	1000000095	98
125.83		Spot	2	Image 1	1	1000000096	99
128.986		Spot	2	Image 1	1	1000000097	100
133.637		Spot	2	Image 1	1	1000000098	101
127.025		Spot	2	Image 1	1	1000000099	102
126.89		Spot	2	Image 1	1	1000000100	103
146.895		Spot	2	Image 1	1	1000000101	105
196.67		Spot	2	Image 1	1	1000000102	106
135.934		Spot	2	Image 1	1	1000000103	107
125.266		Spot	2	Image 1	1	1000000104	108
133.193		Spot	2	Image 1	1	1000000105	109
127.819		Spot	2	Image 1	1	1000000106	110
123.995		Spot	2	Image 1	1	1000000107	111
127.489		Spot	2	Image 1	1	1000000108	112
144.467		Spot	2	Image 1	1	1000000109	113
145.435		Spot	2	Image 1	1	1000000110	114
140.945		Spot	2	Image 1	1	1000000111	115
127.179		Spot	2	Image 1	1	1000000112	116
122.678		Spot	2	Image 1	1	1000000113	117
130.26		Spot	2	Image 1	1	1000000114	118
139.405		Spot	2	Image 1	1	1000000115	119
124.456		Spot	2	Image 1	1	1000000116	120
128.273		Spot	2	Image 1	1	1000000117	121
121.339		Spot	2	Image 1	1	1000000118	122
120.652		Spot	2	Image 1	1	1000000119	123
139.141		Spot	2	Image 1	1	1000000120	124
120.809		Spot	2	Image 1	1	1000000121	125
122.424		Spot	2	Image 1	1	1000000122	126
127.909		Spot	2	Image 1	1	1000000123	127
153.137		Spot	2	Image 1	1	1000000124	128
124.319		Spot	2	Image 1	1	1000000125	129
126.203		Spot	2	Image 1	1	1000000126	130
136.606		Spot	2	Image 1	1	1000000127	131
143.862		Spot	2	Image 1	1	1000000128	132
124.636		Spot	2	Image 1	1	1000000129	133
136.981		Spot	2	Image 1	1	1000000130	134
125.431		Spot	2	Image 1	1	1000000131	135
130.758		Spot	2	Image 1	1	1000000132	136
148.151		Spot	2	Image 1	1	1000000133	137
125.073		Spot	2	Image 1	1	1000000134	138
128.453		Spot	2	Image 1	1	1000000135	139
126.973		Spot	2	Image 1	1	1000000136	140
198.374		Spot	2	Image 1	1	1000000137	141
123.253		Spot	2	Image 1	1	1000000138	142
138.244		Spot	2	Image 1	1	1000000139	143
132.201		Spot	2	Image 1	1	1000000140	144
179.856		Spot	2	Image 1	1	1000000141	145
128.086		Spot	2	Image 1	1	1000000142	146
132.503		Spot	2	Image 1	1	1000000143	147
138.154		Spot	2	Image 1	1	1000000144	148
181.451		Spot	2	Image 1	1	1000000145	149
144.42		Spot	2	Image 1	1	1000000146	150
206.113		Spot	2	Image 1	1	1000000147	151
124.862		Spot	2	Image 1	1	1000000148	152
213.553		Spot	2	Image 1	1	1000000149	153
206.873		Spot	2	Image 1	1	1000000150	154
144.932		Spot	2	Image 1	1	1000000151	155
124.549		Spot	2	Image 1	1	1000000152	156
145.904		Spot	2	Image 1	1	1000000153	157
146.78		Spot	2	Image 1	1	1000000154	158
131.766		Spot	2	Image 1	1	1000000155	159
144.975		Spot	2	Image 1	1	1000000156	160
183.091		Spot	2	Image 1	1	1000000157	161
189.267		Spot	2	Image 1	1	1000000158	162
128.385		Spot	2	Image 1	1	1000000159	163
145.07		Spot	2	Image 1	1	1000000160	164
171.232		Spot	2	Image 1	1	1000000161	165
135.749		Spot	2	Image 1	1	1000000162	166
158.121		Spot	2	Image 1	1	1000000163	167
151.423		Spot	2	Image 1	1	1000000164	168
192.832		Spot	2	Image 1	1	1000000165	169
152.33		Spot	2	Image 1	1	1000000166	170
150.61		Spot	2	Image 1	1	1000000167	171
128.519		Spot	2	Image 1	1	1000000168	172
219.011		Spot	2	Image 1	1	1000000169	173
174.534		Spot	2	Image 1	1	1000000170	174
133.555		Spot	2	Image 1	1	1000000171	175
146.843		Spot	2	Image 1	1	1000000172	176
130.296		Spot	2	Image 1	1	1000000173	177
120.206		Spot	2	Image 1	2	1000000000	178
121.229		Spot	2	Image 1	2	1000000001	179
122.521		Spot	2	Image 1	2	1000000002	180
125.984		Spot	2	Image 1	2	1000000003	181
151.017		Spot	2	Image 1	2	1000000004	182
143.242		Spot	2	Image 1	2	1000000005	183
119.823		Spot	2	Image 1	2	1000000006	184
129.542		Spot	2	Image 1	2	1000000007	185
158.599		Spot	2	Image 1	2	1000000008	186
135.728		Spot	2	Image 1	2	1000000009	187
124.019		Spot	2	Image 1	2	1000000010	188
154.816		Spot	2	Image 1	2	1000000011	189
130.647		Spot	2	Image 1	2	1000000012	190
137.061		Spot	2	Image 1	2	1000000013	191
188.848		Spot	2	Image 1	2	1000000014	192
146.461		Spot	2	Image 1	2	1000000015	193
153.127		Spot	2	Image 1	2	1000000016	194
155.398		Spot	2	Image 1	2	1000000017	195
128.388		Spot	2	Image 1	2	1000000018	196
150.331		Spot	2	Image 1	2	1000000019	197
124.798		Spot	2	Image 1	2	1000000020	198
128.201		Spot	2	Image 1	2	1000000021	199
167.195		Spot	2	Image 1	2	1000000022	200
133.662		Spot	2	Image 1	2	1000000023	201
177.239		Spot	2	Image 1	2	1000000024	202
126.195		Spot	2	Image 1	2	1000000025	203
127.445		Spot	2	Image 1	2	1000000026	204
160.545		Spot	2	Image 1	2	1000000027	205
134.003		Spot	2	Image 1	2	1000000028	206
140.681		Spot	2	Image 1	2	1000000029	207
134.879		Spot	2	Image 1	2	1000000030	208
138.703		Spot	2	Image 1	2	1000000031	209
145.062		Spot	2	Image 1	2	1000000032	210
159.086		Spot	2	Image 1	2	1000000033	211
131.622		Spot	2	Image 1	2	1000000034	212
157.459		Spot	2	Image 1	2	1000000035	213
136.923		Spot	2	Image 1	2	1000000036	214
128.059		Spot	2	Image 1	2	1000000037	215
133.205		Spot	2	Image 1	2	1000000038	216
135.452		Spot	2	Image 1	2	1000000040	217
131.533		Spot	2	Image 1	2	1000000039	218
134.32		Spot	2	Image 1	2	1000000174	219
131.49		Spot	2	Image 1	2	1000000041	222
149.728		Spot	2	Image 1	2	1000000042	223
124.446		Spot	2	Image 1	2	1000000044	224
144.638		Spot	2	Image 1	2	1000000045	225
152.681		Spot	2	Image 1	2	1000000043	226
129.501		Spot	2	Image 1	2	1000000046	227
133.857		Spot	2	Image 1	2	1000000047	228
145.43		Spot	2	Image 1	2	1000000049	229
135.148		Spot	2	Image 1	2	1000000050	230
127.38		Spot	2	Image 1	2	1000000052	231
126.008		Spot	2	Image 1	2	1000000053	232
147.649		Spot	2	Image 1	2	1000000055	233
123.46		Spot	2	Image 1	2	1000000057	234
127.577		Spot	2	Image 1	2	1000000054	235
147.366		Spot	2	Image 1	2	1000000056	236
127.041		Spot	2	Image 1	2	1000000058	237
127		Spot	2	Image 1	2	1000000059	238
123.421		Spot	2	Image 1	2	1000000060	239
130.775		Spot	2	Image 1	2	1000000061	240
163.519		Spot	2	Image 1	2	1000000062	241
135.708		Spot	2	Image 1	2	1000000063	242
122.79		Spot	2	Image 1	2	1000000065	243
129.629		Spot	2	Image 1	2	1000000064	244
134.706		Spot	2	Image 1	2	1000000066	245
126.549		Spot	2	Image 1	2	1000000068	246
123.668		Spot	2	Image 1	2	1000000067	247
138.892		Spot	2	Image 1	2	1000000069	248
136.047		Spot	2	Image 1	2	1000000070	249
128.593		Spot	2	Image 1	2	1000000071	250
138.124		Spot	2	Image 1	2	1000000072	251
122.67		Spot	2	Image 1	2	1000000073	252
134.113		Spot	2	Image 1	2	1000000074	253
153.546		Spot	2	Image 1	2	1000000075	254
125.701		Spot	2	Image 1	2	1000000076	255
167.387		Spot	2	Image 1	2	1000000077	256
129.337		Spot	2	Image 1	2	1000000078	257
135.646		Spot	2	Image 1	2	1000000079	258
128.67		Spot	2	Image 1	2	1000000080	259
141.412		Spot	2	Image 1	2	1000000081	260
124.893		Spot	2	Image 1	2	1000000082	261
135.702		Spot	2	Image 1	2	1000000083	263
164.093		Spot	2	Image 1	2	1000000085	264
155.877		Spot	2	Image 1	2	1000000086	265
130.579		Spot	2	Image 1	2	1000000087	266
129.041		Spot	2	Image 1	2	1000000084	267
138.016		Spot	2	Image 1	2	1000000088	268
144.348		Spot	2	Image 1	2	1000000089	269
126.874		Spot	2	Image 1	2	1000000090	270
152.692		Spot	2	Image 1	2	1000000091	271
128.26		Spot	2	Image 1	2	1000000093	272
127.21		Spot	2	Image 1	2	1000000092	273
139.572		Spot	2	Image 1	2	1000000175	274
126.868		Spot	2	Image 1	2	1000000096	275
124.093		Spot	2	Image 1	2	1000000094	276
129.277		Spot	2	Image 1	2	1000000095	277
128.684		Spot	2	Image 1	2	1000000097	278
133.97		Spot	2	Image 1	2	1000000098	279
126.793		Spot	2	Image 1	2	1000000099	280
126.857		Spot	2	Image 1	2	1000000100	282
145.296		Spot	2	Image 1	2	1000000101	283
197.92		Spot	2	Image 1	2	1000000102	284
132.884		Spot	2	Image 1	2	1000000176	285
136.948		Spot	2	Image 1	2	1000000103	286
125.414		Spot	2	Image 1	2	1000000104	287
134.113		Spot	2	Image 1	2	1000000105	288
125.355		Spot	2	Image 1	2	1000000107	289
127.854		Spot	2	Image 1	2	1000000108	290
127.091		Spot	2	Image 1	2	1000000106	291
144.247		Spot	2	Image 1	2	1000000109	292
145.83		Spot	2	Image 1	2	1000000110	293
140.726		Spot	2	Image 1	2	1000000111	294
128.27		Spot	2	Image 1	2	1000000112	295
122.276		Spot	2	Image 1	2	1000000113	296
131.124		Spot	2	Image 1	2	1000000114	297
139.547		Spot	2	Image 1	2	1000000115	298
126.354		Spot	2	Image 1	2	1000000116	299
127.613		Spot	2	Image 1	2	1000000117	300
122.273		Spot	2	Image 1	2	1000000118	301
136.801		Spot	2	Image 1	2	1000000120	302
120.942		Spot	2	Image 1	2	1000000119	303
123.474		Spot	2	Image 1	2	1000000122	304
121.058		Spot	2	Image 1	2	1000000121	305
127.779		Spot	2	Image 1	2	1000000123	306
153.51		Spot	2	Image 1	2	1000000124	307
123.683		Spot	2	Image 1	2	1000000125	308
126.155		Spot	2	Image 1	2	1000000126	309
137.094		Spot	2	Image 1	2	1000000127	310
145.526		Spot	2	Image 1	2	1000000128	311
125.014		Spot	2	Image 1	2	1000000129	312
137.245		Spot	2	Image 1	2	1000000130	313
125.246		Spot	2	Image 1	2	1000000131	314
130.967		Spot	2	Image 1	2	1000000132	315
148.934		Spot	2	Image 1	2	1000000133	316
126.306		Spot	2	Image 1	2	1000000134	317
129.788		Spot	2	Image 1	2	1000000135	318
127.948		Spot	2	Image 1	2	1000000136	319
199.466		Spot	2	Image 1	2	1000000137	320
123.884		Spot	2	Image 1	2	1000000138	321
136.832		Spot	2	Image 1	2	1000000139	322
132.703		Spot	2	Image 1	2	1000000140	323
179.659		Spot	2	Image 1	2	1000000141	324
128.116		Spot	2	Image 1	2	1000000142	325
138.905		Spot	2	Image 1	2	1000000144	326
133.864		Spot	2	Image 1	2	1000000143	327
184.745		Spot	2	Image 1	2	1000000145	328
146.027		Spot	2	Image 1	2	1000000146	329
210.456		Spot	2	Image 1	2	1000000147	330
125.46		Spot	2	Image 1	2	1000000148	331
216.712		Spot	2	Image 1	2	1000000149	332
208.305		Spot	2	Image 1	2	1000000150	333
144.889		Spot	2	Image 1	2	1000000151	334
124.057		Spot	2	Image 1	2	1000000152	335
147.78		Spot	2	Image 1	2	1000000153	336
149.589		Spot	2	Image 1	2	1000000154	337
131.465		Spot	2	Image 1	2	1000000155	338
145.32		Spot	2	Image 1	2	1000000156	339
184.407		Spot	2	Image 1	2	1000000157	340
192.621		Spot	2	Image 1	2	1000000158	341
128.083		Spot	2	Image 1	2	1000000159	342
145.74		Spot	2	Image 1	2	1000000160	343
171.65		Spot	2	Image 1	2	1000000161	344
136.066		Spot	2	Image 1	2	1000000162	345
157.751		Spot	2	Image 1	2	1000000163	346
152.65		Spot	2	Image 1	2	1000000164	347
193.515		Spot	2	Image 1	2	1000000165	348
152.821		Spot	2	Image 1	2	1000000166	349
150.047		Spot	2	Image 1	2	1000000167	350
129.03		Spot	2	Image 1	2	1000000168	351
221.884		Spot	2	Image 1	2	1000000169	352
177.937		Spot	2	Image 1	2	1000000170	353
131.97		Spot	2	Image 1	2	1000000171	354
149.317		Spot	2	Image 1	2	1000000172	355
132.272		Spot	2	Image 1	2	1000000173	356
121.599		Spot	2	Image 1	3	1000000000	357
121.138		Spot	2	Image 1	3	1000000001	358
121.299		Spot	2	Image 1	3	1000000002	359
126.704		Spot	2	Image 1	3	1000000003	360
149.518		Spot	2	Image 1	3	1000000004	361
136.711		Spot	2	Image 1	3	1000000005	362
119.953		Spot	2	Image 1	3	1000000006	363
129.709		Spot	2	Image 1	3	1000000007	364
159.94		Spot	2	Image 1	3	1000000008	365
135.113		Spot	2	Image 1	3	1000000009	366
156.213		Spot	2	Image 1	3	1000000011	367
137.014		Spot	2	Image 1	3	1000000013	368
192.234		Spot	2	Image 1	3	1000000014	369
131.47		Spot	2	Image 1	3	1000000012	370
149.31		Spot	2	Image 1	3	1000000015	371
153.892		Spot	2	Image 1	3	1000000016	372
154.654		Spot	2	Image 1	3	1000000017	373
130.069		Spot	2	Image 1	3	1000000018	374
148.511		Spot	2	Image 1	3	1000000019	375
124.562		Spot	2	Image 1	3	1000000020	376
127.868		Spot	2	Image 1	3	1000000021	377
164.62		Spot	2	Image 1	3	1000000022	378
133.912		Spot	2	Image 1	3	1000000023	379
174.775		Spot	2	Image 1	3	1000000024	380
126.225		Spot	2	Image 1	3	1000000025	381
127.341		Spot	2	Image 1	3	1000000026	382
160.849		Spot	2	Image 1	3	1000000027	383
133.272		Spot	2	Image 1	3	1000000028	384
140.727		Spot	2	Image 1	3	1000000029	385
133.959		Spot	2	Image 1	3	1000000030	386
138.907		Spot	2	Image 1	3	1000000031	387
144.379		Spot	2	Image 1	3	1000000032	388
156.56		Spot	2	Image 1	3	1000000033	389
131.678		Spot	2	Image 1	3	1000000034	390
155.753		Spot	2	Image 1	3	1000000035	391
138.06		Spot	2	Image 1	3	1000000036	392
128.273		Spot	2	Image 1	3	1000000037	393
132.478		Spot	2	Image 1	3	1000000038	394
135.846		Spot	2	Image 1	3	1000000040	395
128.699		Spot	2	Image 1	3	1000000039	396
134.597		Spot	2	Image 1	3	1000000174	397
132.621		Spot	2	Image 1	3	1000000041	400
148.848		Spot	2	Image 1	3	1000000042	401
123.837		Spot	2	Image 1	3	1000000044	402
143.929		Spot	2	Image 1	3	1000000045	403
153.321		Spot	2	Image 1	3	1000000043	404
128.852		Spot	2	Image 1	3	1000000046	405
134.027		Spot	2	Image 1	3	1000000047	406
143.839		Spot	2	Image 1	3	1000000049	407
124.331		Spot	2	Image 1	3	1000000177	408
135		Spot	2	Image 1	3	1000000050	409
126.984		Spot	2	Image 1	3	1000000052	410
126.168		Spot	2	Image 1	3	1000000053	411
128.645		Spot	2	Image 1	3	1000000054	412
146.896		Spot	2	Image 1	3	1000000055	413
147.495		Spot	2	Image 1	3	1000000056	414
123.036		Spot	2	Image 1	3	1000000057	415
126.159		Spot	2	Image 1	3	1000000058	416
127.26		Spot	2	Image 1	3	1000000059	417
124.54		Spot	2	Image 1	3	1000000060	418
130.749		Spot	2	Image 1	3	1000000061	419
162.885		Spot	2	Image 1	3	1000000062	420
136.47		Spot	2	Image 1	3	1000000063	421
129.666		Spot	2	Image 1	3	1000000064	422
123.283		Spot	2	Image 1	3	1000000065	423
135.488		Spot	2	Image 1	3	1000000066	424
123.737		Spot	2	Image 1	3	1000000067	425
125.113		Spot	2	Image 1	3	1000000068	426
139.764		Spot	2	Image 1	3	1000000069	427
136.738		Spot	2	Image 1	3	1000000070	428
128.162		Spot	2	Image 1	3	1000000071	429
136.795		Spot	2	Image 1	3	1000000072	430
123.087		Spot	2	Image 1	3	1000000073	431
134.819		Spot	2	Image 1	3	1000000074	432
148.771		Spot	2	Image 1	3	1000000075	433
125.209		Spot	2	Image 1	3	1000000076	434
166.58		Spot	2	Image 1	3	1000000077	435
128.782		Spot	2	Image 1	3	1000000080	436
131.022		Spot	2	Image 1	3	1000000078	437
135.774		Spot	2	Image 1	3	1000000079	438
141.42		Spot	2	Image 1	3	1000000081	439
124.643		Spot	2	Image 1	3	1000000082	440
137.525		Spot	2	Image 1	3	1000000083	442
163.239		Spot	2	Image 1	3	1000000085	443
156.478		Spot	2	Image 1	3	1000000086	444
130.061		Spot	2	Image 1	3	1000000087	445
129.862		Spot	2	Image 1	3	1000000084	446
136.975		Spot	2	Image 1	3	1000000088	447
145.391		Spot	2	Image 1	3	1000000089	448
125.995		Spot	2	Image 1	3	1000000090	449
152.616		Spot	2	Image 1	3	1000000091	450
128.297		Spot	2	Image 1	3	1000000093	451
127.937		Spot	2	Image 1	3	1000000092	452
138.533		Spot	2	Image 1	3	1000000175	453
123.313		Spot	2	Image 1	3	1000000094	454
126.44		Spot	2	Image 1	3	1000000096	455
129.699		Spot	2	Image 1	3	1000000095	456
129.075		Spot	2	Image 1	3	1000000097	457
133.893		Spot	2	Image 1	3	1000000098	458
126.937		Spot	2	Image 1	3	1000000099	459
127.884		Spot	2	Image 1	3	1000000100	461
145.028		Spot	2	Image 1	3	1000000101	462
195.846		Spot	2	Image 1	3	1000000102	463
136.253		Spot	2	Image 1	3	1000000103	464
125.499		Spot	2	Image 1	3	1000000104	465
133.159		Spot	2	Image 1	3	1000000105	466
127.391		Spot	2	Image 1	3	1000000106	467
124.374		Spot	2	Image 1	3	1000000107	468
127.255		Spot	2	Image 1	3	1000000108	469
145.533		Spot	2	Image 1	3	1000000109	470
146.515		Spot	2	Image 1	3	1000000110	471
141.184		Spot	2	Image 1	3	1000000111	472
127.584		Spot	2	Image 1	3	1000000112	473
122.076		Spot	2	Image 1	3	1000000113	474
130.448		Spot	2	Image 1	3	1000000114	475
138.826		Spot	2	Image 1	3	1000000115	476
124.556		Spot	2	Image 1	3	1000000116	477
130.094		Spot	2	Image 1	3	1000000117	478
120.778		Spot	2	Image 1	3	1000000118	479
136.885		Spot	2	Image 1	3	1000000120	480
121.787		Spot	2	Image 1	3	1000000119	481
121.438		Spot	2	Image 1	3	1000000121	482
123.28		Spot	2	Image 1	3	1000000122	483
127.395		Spot	2	Image 1	3	1000000123	484
155.183		Spot	2	Image 1	3	1000000124	485
124.285		Spot	2	Image 1	3	1000000125	486
126.539		Spot	2	Image 1	3	1000000126	487
137.456		Spot	2	Image 1	3	1000000127	488
144.786		Spot	2	Image 1	3	1000000128	489
125.14		Spot	2	Image 1	3	1000000129	490
137.507		Spot	2	Image 1	3	1000000130	491
125.252		Spot	2	Image 1	3	1000000131	492
131.359		Spot	2	Image 1	3	1000000132	493
150.779		Spot	2	Image 1	3	1000000133	494
126.445		Spot	2	Image 1	3	1000000134	495
129.041		Spot	2	Image 1	3	1000000135	496
127.212		Spot	2	Image 1	3	1000000136	497
201.229		Spot	2	Image 1	3	1000000137	498
123.537		Spot	2	Image 1	3	1000000138	499
133.595		Spot	2	Image 1	3	1000000140	500
181.269		Spot	2	Image 1	3	1000000141	501
128.575		Spot	2	Image 1	3	1000000142	502
135.209		Spot	2	Image 1	3	1000000143	503
139.074		Spot	2	Image 1	3	1000000144	504
183.451		Spot	2	Image 1	3	1000000145	505
145.527		Spot	2	Image 1	3	1000000146	506
209.729		Spot	2	Image 1	3	1000000147	507
125.17		Spot	2	Image 1	3	1000000148	508
213.518		Spot	2	Image 1	3	1000000149	509
204.632		Spot	2	Image 1	3	1000000150	510
146.085		Spot	2	Image 1	3	1000000151	511
124.376		Spot	2	Image 1	3	1000000152	512
147.143		Spot	2	Image 1	3	1000000153	513
148.243		Spot	2	Image 1	3	1000000154	514
132.174		Spot	2	Image 1	3	1000000155	515
144.568		Spot	2	Image 1	3	1000000156	516
184.321		Spot	2	Image 1	3	1000000157	517
191.03		Spot	2	Image 1	3	1000000158	518
128.146		Spot	2	Image 1	3	1000000159	519
146.797		Spot	2	Image 1	3	1000000160	520
136.705		Spot	2	Image 1	3	1000000162	521
173.58		Spot	2	Image 1	3	1000000161	522
157.3		Spot	2	Image 1	3	1000000163	523
153.516		Spot	2	Image 1	3	1000000164	524
197.266		Spot	2	Image 1	3	1000000165	525
153.366		Spot	2	Image 1	3	1000000166	526
150.631		Spot	2	Image 1	3	1000000167	527
128.869		Spot	2	Image 1	3	1000000168	528
221.766		Spot	2	Image 1	3	1000000169	529
179.107		Spot	2	Image 1	3	1000000170	530
134.152		Spot	2	Image 1	3	1000000171	531
148.92		Spot	2	Image 1	3	1000000172	532
130.53		Spot	2	Image 1	3	1000000173	533
121.837		Spot	2	Image 1	4	1000000000	534
120.548		Spot	2	Image 1	4	1000000001	535
122.208		Spot	2	Image 1	4	1000000002	536
126.5		Spot	2	Image 1	4	1000000003	537
150.074		Spot	2	Image 1	4	1000000004	538
139.537		Spot	2	Image 1	4	1000000005	539
118.769		Spot	2	Image 1	4	1000000006	540
130.102		Spot	2	Image 1	4	1000000007	541
159.396		Spot	2	Image 1	4	1000000008	542
136.785		Spot	2	Image 1	4	1000000009	543
124.14		Spot	2	Image 1	4	1000000010	544
157.039		Spot	2	Image 1	4	1000000011	545
138.86		Spot	2	Image 1	4	1000000013	546
195.597		Spot	2	Image 1	4	1000000014	547
131.014		Spot	2	Image 1	4	1000000012	548
147.795		Spot	2	Image 1	4	1000000015	549
153.95		Spot	2	Image 1	4	1000000016	550
155.374		Spot	2	Image 1	4	1000000017	551
128.282		Spot	2	Image 1	4	1000000018	552
148.281		Spot	2	Image 1	4	1000000019	553
124.713		Spot	2	Image 1	4	1000000020	554
127.634		Spot	2	Image 1	4	1000000021	555
166.992		Spot	2	Image 1	4	1000000022	556
133.321		Spot	2	Image 1	4	1000000023	557
176.126		Spot	2	Image 1	4	1000000024	558
126.326		Spot	2	Image 1	4	1000000025	559
126.732		Spot	2	Image 1	4	1000000026	560
161.386		Spot	2	Image 1	4	1000000027	561
132.26		Spot	2	Image 1	4	1000000028	562
138.881		Spot	2	Image 1	4	1000000029	563
134.989		Spot	2	Image 1	4	1000000030	564
139.047		Spot	2	Image 1	4	1000000031	565
146.785		Spot	2	Image 1	4	1000000032	566
153.918		Spot	2	Image 1	4	1000000033	567
130.141		Spot	2	Image 1	4	1000000034	568
127.857		Spot	2	Image 1	4	1000000037	569
156.061		Spot	2	Image 1	4	1000000035	570
137.406		Spot	2	Image 1	4	1000000036	571
131.986		Spot	2	Image 1	4	1000000038	572
136.071		Spot	2	Image 1	4	1000000040	573
130.787		Spot	2	Image 1	4	1000000039	574
135.66		Spot	2	Image 1	4	1000000174	575
132.764		Spot	2	Image 1	4	1000000041	578
124.297		Spot	2	Image 1	4	1000000044	579
148.587		Spot	2	Image 1	4	1000000042	580
145.047		Spot	2	Image 1	4	1000000045	581
152.011		Spot	2	Image 1	4	1000000043	582
129.613		Spot	2	Image 1	4	1000000046	583
133.497		Spot	2	Image 1	4	1000000047	584
146.323		Spot	2	Image 1	4	1000000048	585
145.557		Spot	2	Image 1	4	1000000049	586
134.5		Spot	2	Image 1	4	1000000050	587
128.192		Spot	2	Image 1	4	1000000052	588
134.923		Spot	2	Image 1	4	1000000051	589
126.039		Spot	2	Image 1	4	1000000053	590
126.653		Spot	2	Image 1	4	1000000054	591
145.288		Spot	2	Image 1	4	1000000055	592
148.038		Spot	2	Image 1	4	1000000056	593
122.22		Spot	2	Image 1	4	1000000057	594
127.091		Spot	2	Image 1	4	1000000058	595
125.69		Spot	2	Image 1	4	1000000059	596
124.298		Spot	2	Image 1	4	1000000060	597
130.03		Spot	2	Image 1	4	1000000061	598
160.43		Spot	2	Image 1	4	1000000062	599
136.522		Spot	2	Image 1	4	1000000063	600
129.643		Spot	2	Image 1	4	1000000064	601
122.501		Spot	2	Image 1	4	1000000065	602
134.778		Spot	2	Image 1	4	1000000066	603
123.129		Spot	2	Image 1	4	1000000067	604
124.846		Spot	2	Image 1	4	1000000068	605
139.273		Spot	2	Image 1	4	1000000069	606
137.205		Spot	2	Image 1	4	1000000070	607
128.827		Spot	2	Image 1	4	1000000071	608
137.169		Spot	2	Image 1	4	1000000072	609
123.184		Spot	2	Image 1	4	1000000073	610
133.322		Spot	2	Image 1	4	1000000074	611
124.831		Spot	2	Image 1	4	1000000076	612
151.155		Spot	2	Image 1	4	1000000075	613
129.348		Spot	2	Image 1	4	1000000080	614
167.843		Spot	2	Image 1	4	1000000077	615
130.019		Spot	2	Image 1	4	1000000078	616
136.309		Spot	2	Image 1	4	1000000079	617
125.31		Spot	2	Image 1	4	1000000082	618
140.981		Spot	2	Image 1	4	1000000081	619
135.314		Spot	2	Image 1	4	1000000083	621
161.727		Spot	2	Image 1	4	1000000085	622
156.934		Spot	2	Image 1	4	1000000086	623
129.545		Spot	2	Image 1	4	1000000087	624
129.353		Spot	2	Image 1	4	1000000084	625
137.227		Spot	2	Image 1	4	1000000088	626
146.456		Spot	2	Image 1	4	1000000089	627
126.72		Spot	2	Image 1	4	1000000090	628
152.097		Spot	2	Image 1	4	1000000091	629
128.296		Spot	2	Image 1	4	1000000093	630
126.185		Spot	2	Image 1	4	1000000092	631
139.364		Spot	2	Image 1	4	1000000175	632
126.238		Spot	2	Image 1	4	1000000096	633
124.42		Spot	2	Image 1	4	1000000094	634
129.59		Spot	2	Image 1	4	1000000095	635
128.604		Spot	2	Image 1	4	1000000097	636
132.79		Spot	2	Image 1	4	1000000098	637
127.948		Spot	2	Image 1	4	1000000099	638
126.953		Spot	2	Image 1	4	1000000100	640
146.329		Spot	2	Image 1	4	1000000101	641
196.466		Spot	2	Image 1	4	1000000102	642
133.823		Spot	2	Image 1	4	1000000176	643
136.778		Spot	2	Image 1	4	1000000103	644
124.484		Spot	2	Image 1	4	1000000104	645
134.005		Spot	2	Image 1	4	1000000105	646
128.242		Spot	2	Image 1	4	1000000108	647
126.564		Spot	2	Image 1	4	1000000106	648
124.416		Spot	2	Image 1	4	1000000107	649
144.247		Spot	2	Image 1	4	1000000109	650
141.223		Spot	2	Image 1	4	1000000111	651
151.772		Spot	2	Image 1	4	1000000110	652
127.925		Spot	2	Image 1	4	1000000112	653
122.752		Spot	2	Image 1	4	1000000113	654
131.981		Spot	2	Image 1	4	1000000114	655
139.575		Spot	2	Image 1	4	1000000115	656
125.226		Spot	2	Image 1	4	1000000116	657
129.127		Spot	2	Image 1	4	1000000117	658
121.373		Spot	2	Image 1	4	1000000118	659
121.261		Spot	2	Image 1	4	1000000119	660
139.285		Spot	2	Image 1	4	1000000120	661
121.429		Spot	2	Image 1	4	1000000121	662
122.812		Spot	2	Image 1	4	1000000122	663
126.26		Spot	2	Image 1	4	1000000123	664
154.251		Spot	2	Image 1	4	1000000124	665
124.318		Spot	2	Image 1	4	1000000125	666
137.349		Spot	2	Image 1	4	1000000127	667
126.65		Spot	2	Image 1	4	1000000126	668
144.047		Spot	2	Image 1	4	1000000128	669
124.751		Spot	2	Image 1	4	1000000129	670
137.497		Spot	2	Image 1	4	1000000130	671
131.679		Spot	2	Image 1	4	1000000132	672
125.238		Spot	2	Image 1	4	1000000131	673
149.395		Spot	2	Image 1	4	1000000133	674
127.501		Spot	2	Image 1	4	1000000134	675
128.978		Spot	2	Image 1	4	1000000135	676
128.255		Spot	2	Image 1	4	1000000136	677
203.857		Spot	2	Image 1	4	1000000137	678
124.652		Spot	2	Image 1	4	1000000138	679
138.868		Spot	2	Image 1	4	1000000139	680
132.404		Spot	2	Image 1	4	1000000140	681
134.261		Spot	2	Image 1	4	1000000143	682
181.338		Spot	2	Image 1	4	1000000141	683
127.619		Spot	2	Image 1	4	1000000142	684
137.832		Spot	2	Image 1	4	1000000144	685
184.911		Spot	2	Image 1	4	1000000145	686
145.588		Spot	2	Image 1	4	1000000146	687
209.138		Spot	2	Image 1	4	1000000147	688
124.848		Spot	2	Image 1	4	1000000148	689
212.003		Spot	2	Image 1	4	1000000149	690
205.016		Spot	2	Image 1	4	1000000150	691
145.931		Spot	2	Image 1	4	1000000151	692
124.184		Spot	2	Image 1	4	1000000152	693
146.782		Spot	2	Image 1	4	1000000153	694
147.761		Spot	2	Image 1	4	1000000154	695
131.221		Spot	2	Image 1	4	1000000155	696
144.873		Spot	2	Image 1	4	1000000156	697
185.115		Spot	2	Image 1	4	1000000157	698
192.176		Spot	2	Image 1	4	1000000158	699
129.271		Spot	2	Image 1	4	1000000159	700
145.227		Spot	2	Image 1	4	1000000160	701
136.215		Spot	2	Image 1	4	1000000162	702
174.773		Spot	2	Image 1	4	1000000161	703
157.008		Spot	2	Image 1	4	1000000163	704
152.69		Spot	2	Image 1	4	1000000164	705
194.42		Spot	2	Image 1	4	1000000165	706
153.356		Spot	2	Image 1	4	1000000166	707
149.417		Spot	2	Image 1	4	1000000167	708
129.764		Spot	2	Image 1	4	1000000168	709
220.526		Spot	2	Image 1	4	1000000169	710
176.036		Spot	2	Image 1	4	1000000170	711
134.154		Spot	2	Image 1	4	1000000171	712
149.948		Spot	2	Image 1	4	1000000172	713
132.014		Spot	2	Image 1	4	1000000173	714
121.096		Spot	2	Image 1	5	1000000000	715
121.061		Spot	2	Image 1	5	1000000001	716
119.901		Spot	2	Image 1	5	1000000002	717
149.69		Spot	2	Image 1	5	1000000004	718
126.383		Spot	2	Image 1	5	1000000003	719
141.409		Spot	2	Image 1	5	1000000005	720
119.14		Spot	2	Image 1	5	1000000006	721
127.64		Spot	2	Image 1	5	1000000007	722
160.022		Spot	2	Image 1	5	1000000008	723
136.082		Spot	2	Image 1	5	1000000009	724
123.989		Spot	2	Image 1	5	1000000010	725
157.477		Spot	2	Image 1	5	1000000011	726
138.225		Spot	2	Image 1	5	1000000013	727
195.878		Spot	2	Image 1	5	1000000014	728
131.377		Spot	2	Image 1	5	1000000012	729
149.72		Spot	2	Image 1	5	1000000015	730
155.296		Spot	2	Image 1	5	1000000017	731
128.391		Spot	2	Image 1	5	1000000018	732
148.845		Spot	2	Image 1	5	1000000019	733
124.71		Spot	2	Image 1	5	1000000020	734
127.534		Spot	2	Image 1	5	1000000021	735
167.868		Spot	2	Image 1	5	1000000022	736
133.53		Spot	2	Image 1	5	1000000023	737
177.327		Spot	2	Image 1	5	1000000024	738
124.653		Spot	2	Image 1	5	1000000025	739
127.218		Spot	2	Image 1	5	1000000026	740
159.312		Spot	2	Image 1	5	1000000027	741
130.262		Spot	2	Image 1	5	1000000028	742
140.746		Spot	2	Image 1	5	1000000029	743
135.102		Spot	2	Image 1	5	1000000030	744
137.824		Spot	2	Image 1	5	1000000031	745
144.823		Spot	2	Image 1	5	1000000032	746
154.724		Spot	2	Image 1	5	1000000033	747
130.776		Spot	2	Image 1	5	1000000034	748
127.703		Spot	2	Image 1	5	1000000037	749
155.669		Spot	2	Image 1	5	1000000035	750
136.334		Spot	2	Image 1	5	1000000036	751
132.547		Spot	2	Image 1	5	1000000038	752
135.635		Spot	2	Image 1	5	1000000040	753
129.149		Spot	2	Image 1	5	1000000039	754
134.68		Spot	2	Image 1	5	1000000174	755
131.097		Spot	2	Image 1	5	1000000041	758
124.837		Spot	2	Image 1	5	1000000044	759
148.26		Spot	2	Image 1	5	1000000042	760
146.231		Spot	2	Image 1	5	1000000045	761
152.271		Spot	2	Image 1	5	1000000043	762
129.753		Spot	2	Image 1	5	1000000046	763
133.427		Spot	2	Image 1	5	1000000047	764
147.05		Spot	2	Image 1	5	1000000048	765
123.732		Spot	2	Image 1	5	1000000177	766
146.306		Spot	2	Image 1	5	1000000049	767
134.783		Spot	2	Image 1	5	1000000050	768
133.641		Spot	2	Image 1	5	1000000051	769
127.827		Spot	2	Image 1	5	1000000052	770
126.222		Spot	2	Image 1	5	1000000053	771
125.841		Spot	2	Image 1	5	1000000054	772
147.804		Spot	2	Image 1	5	1000000055	773
147.858		Spot	2	Image 1	5	1000000056	774
123.008		Spot	2	Image 1	5	1000000057	775
125.874		Spot	2	Image 1	5	1000000058	776
127.055		Spot	2	Image 1	5	1000000059	777
124.317		Spot	2	Image 1	5	1000000060	778
129.294		Spot	2	Image 1	5	1000000061	779
160.903		Spot	2	Image 1	5	1000000062	780
135.393		Spot	2	Image 1	5	1000000063	781
129.308		Spot	2	Image 1	5	1000000064	782
123.406		Spot	2	Image 1	5	1000000065	783
135.695		Spot	2	Image 1	5	1000000066	784
122.862		Spot	2	Image 1	5	1000000067	785
125.97		Spot	2	Image 1	5	1000000068	786
136.193		Spot	2	Image 1	5	1000000070	787
140.734		Spot	2	Image 1	5	1000000069	788
128.497		Spot	2	Image 1	5	1000000071	789
137.022		Spot	2	Image 1	5	1000000072	790
123.7		Spot	2	Image 1	5	1000000073	791
133.782		Spot	2	Image 1	5	1000000074	792
124.489		Spot	2	Image 1	5	1000000076	793
153.67		Spot	2	Image 1	5	1000000075	794
136.659		Spot	2	Image 1	5	1000000079	795
168.819		Spot	2	Image 1	5	1000000077	796
128.964		Spot	2	Image 1	5	1000000080	797
128.923		Spot	2	Image 1	5	1000000078	798
123.86		Spot	2	Image 1	5	1000000082	799
141.137		Spot	2	Image 1	5	1000000081	800
136.47		Spot	2	Image 1	5	1000000083	802
162.024		Spot	2	Image 1	5	1000000085	803
156.464		Spot	2	Image 1	5	1000000086	804
130.404		Spot	2	Image 1	5	1000000087	805
127.903		Spot	2	Image 1	5	1000000084	806
138.403		Spot	2	Image 1	5	1000000088	807
145.271		Spot	2	Image 1	5	1000000089	808
125.894		Spot	2	Image 1	5	1000000090	809
152.722		Spot	2	Image 1	5	1000000091	810
128.59		Spot	2	Image 1	5	1000000093	811
127.414		Spot	2	Image 1	5	1000000092	812
139.21		Spot	2	Image 1	5	1000000175	813
123.417		Spot	2	Image 1	5	1000000094	814
127.165		Spot	2	Image 1	5	1000000096	815
128.525		Spot	2	Image 1	5	1000000095	816
128.913		Spot	2	Image 1	5	1000000097	817
134.142		Spot	2	Image 1	5	1000000098	818
127.282		Spot	2	Image 1	5	1000000099	819
126.824		Spot	2	Image 1	5	1000000100	821
146.224		Spot	2	Image 1	5	1000000101	822
195.245		Spot	2	Image 1	5	1000000102	823
133.851		Spot	2	Image 1	5	1000000176	824
135.86		Spot	2	Image 1	5	1000000103	825
125.718		Spot	2	Image 1	5	1000000104	826
133.277		Spot	2	Image 1	5	1000000105	827
127.816		Spot	2	Image 1	5	1000000108	828
124.514		Spot	2	Image 1	5	1000000107	829
125.942		Spot	2	Image 1	5	1000000106	830
144.264		Spot	2	Image 1	5	1000000109	831
140.129		Spot	2	Image 1	5	1000000111	832
153.3		Spot	2	Image 1	5	1000000110	833
128.708		Spot	2	Image 1	5	1000000112	834
122.923		Spot	2	Image 1	5	1000000113	835
130.916		Spot	2	Image 1	5	1000000114	836
138.03		Spot	2	Image 1	5	1000000115	837
125.743		Spot	2	Image 1	5	1000000116	838
129.06		Spot	2	Image 1	5	1000000117	839
120.751		Spot	2	Image 1	5	1000000118	840
121.722		Spot	2	Image 1	5	1000000119	841
139.016		Spot	2	Image 1	5	1000000120	842
121.936		Spot	2	Image 1	5	1000000121	843
123.132		Spot	2	Image 1	5	1000000122	844
153.854		Spot	2	Image 1	5	1000000124	845
127.193		Spot	2	Image 1	5	1000000123	846
124.06		Spot	2	Image 1	5	1000000125	847
145.431		Spot	2	Image 1	5	1000000128	848
127.033		Spot	2	Image 1	5	1000000126	849
136.871		Spot	2	Image 1	5	1000000127	850
125.693		Spot	2	Image 1	5	1000000129	851
136.242		Spot	2	Image 1	5	1000000130	852
125.367		Spot	2	Image 1	5	1000000131	853
130.761		Spot	2	Image 1	5	1000000132	854
149.767		Spot	2	Image 1	5	1000000133	855
130.339		Spot	2	Image 1	5	1000000135	856
126.536		Spot	2	Image 1	5	1000000134	857
127.253		Spot	2	Image 1	5	1000000136	858
202.71		Spot	2	Image 1	5	1000000137	859
124.419		Spot	2	Image 1	5	1000000138	860
138.159		Spot	2	Image 1	5	1000000139	861
132.302		Spot	2	Image 1	5	1000000140	862
134.264		Spot	2	Image 1	5	1000000143	863
180.761		Spot	2	Image 1	5	1000000141	864
127.632		Spot	2	Image 1	5	1000000142	865
139.041		Spot	2	Image 1	5	1000000144	866
181.086		Spot	2	Image 1	5	1000000145	867
145.217		Spot	2	Image 1	5	1000000146	868
209.713		Spot	2	Image 1	5	1000000147	869
124.775		Spot	2	Image 1	5	1000000148	870
218.188		Spot	2	Image 1	5	1000000149	871
203.008		Spot	2	Image 1	5	1000000150	872
144.871		Spot	2	Image 1	5	1000000151	873
123.567		Spot	2	Image 1	5	1000000152	874
146.541		Spot	2	Image 1	5	1000000153	875
148.301		Spot	2	Image 1	5	1000000154	876
132.912		Spot	2	Image 1	5	1000000155	877
145.714		Spot	2	Image 1	5	1000000156	878
184.349		Spot	2	Image 1	5	1000000157	879
190.76		Spot	2	Image 1	5	1000000158	880
129.452		Spot	2	Image 1	5	1000000159	881
145.489		Spot	2	Image 1	5	1000000160	882
135.789		Spot	2	Image 1	5	1000000162	883
175.255		Spot	2	Image 1	5	1000000161	884
156.791		Spot	2	Image 1	5	1000000163	885
151.956		Spot	2	Image 1	5	1000000164	886
193.516		Spot	2	Image 1	5	1000000165	887
153.901		Spot	2	Image 1	5	1000000166	888
149.299		Spot	2	Image 1	5	1000000167	889
129.792		Spot	2	Image 1	5	1000000168	890
221.242		Spot	2	Image 1	5	1000000169	891
179.027		Spot	2	Image 1	5	1000000170	892
134.376		Spot	2	Image 1	5	1000000171	893
150.457		Spot	2	Image 1	5	1000000172	894
132.246		Spot	2	Image 1	5	1000000173	895
120.829		Spot	2	Image 1	6	1000000000	896
120.187		Spot	2	Image 1	6	1000000001	897
141.36		Spot	2	Image 1	6	1000000005	898
149.691		Spot	2	Image 1	6	1000000004	899
127.33		Spot	2	Image 1	6	1000000003	900
120.212		Spot	2	Image 1	6	1000000006	901
126.328		Spot	2	Image 1	6	1000000007	902
159.727		Spot	2	Image 1	6	1000000008	903
137.482		Spot	2	Image 1	6	1000000009	904
124.036		Spot	2	Image 1	6	1000000010	905
156.865		Spot	2	Image 1	6	1000000011	906
136.694		Spot	2	Image 1	6	1000000013	907
188.547		Spot	2	Image 1	6	1000000014	908
131.696		Spot	2	Image 1	6	1000000012	909
150.58		Spot	2	Image 1	6	1000000015	910
153.189		Spot	2	Image 1	6	1000000016	911
155.151		Spot	2	Image 1	6	1000000017	912
129.063		Spot	2	Image 1	6	1000000018	913
149.799		Spot	2	Image 1	6	1000000019	914
125.292		Spot	2	Image 1	6	1000000020	915
128.251		Spot	2	Image 1	6	1000000021	916
168.417		Spot	2	Image 1	6	1000000022	917
133.339		Spot	2	Image 1	6	1000000023	918
175.905		Spot	2	Image 1	6	1000000024	919
125.641		Spot	2	Image 1	6	1000000025	920
127.38		Spot	2	Image 1	6	1000000026	921
159.837		Spot	2	Image 1	6	1000000027	922
132.939		Spot	2	Image 1	6	1000000028	923
139.135		Spot	2	Image 1	6	1000000029	924
133.725		Spot	2	Image 1	6	1000000030	925
137.747		Spot	2	Image 1	6	1000000031	926
144.328		Spot	2	Image 1	6	1000000032	927
155.782		Spot	2	Image 1	6	1000000033	928
129.298		Spot	2	Image 1	6	1000000034	929
128.149		Spot	2	Image 1	6	1000000037	930
156.033		Spot	2	Image 1	6	1000000035	931
136.951		Spot	2	Image 1	6	1000000036	932
133.033		Spot	2	Image 1	6	1000000038	933
135.327		Spot	2	Image 1	6	1000000040	934
130.019		Spot	2	Image 1	6	1000000039	935
135.962		Spot	2	Image 1	6	1000000174	936
131.657		Spot	2	Image 1	6	1000000041	939
150.907		Spot	2	Image 1	6	1000000042	940
125.052		Spot	2	Image 1	6	1000000044	941
146.624		Spot	2	Image 1	6	1000000045	942
151.918		Spot	2	Image 1	6	1000000043	943
129.732		Spot	2	Image 1	6	1000000046	944
133.899		Spot	2	Image 1	6	1000000047	945
147.296		Spot	2	Image 1	6	1000000048	946
145.351		Spot	2	Image 1	6	1000000049	947
134.734		Spot	2	Image 1	6	1000000050	948
133.354		Spot	2	Image 1	6	1000000051	949
127.205		Spot	2	Image 1	6	1000000052	950
125.659		Spot	2	Image 1	6	1000000053	951
127.561		Spot	2	Image 1	6	1000000054	952
146.124		Spot	2	Image 1	6	1000000055	953
147.353		Spot	2	Image 1	6	1000000056	954
122.871		Spot	2	Image 1	6	1000000057	955
125.582		Spot	2	Image 1	6	1000000058	956
126.423		Spot	2	Image 1	6	1000000059	957
123.852		Spot	2	Image 1	6	1000000060	958
129.689		Spot	2	Image 1	6	1000000061	959
161.168		Spot	2	Image 1	6	1000000062	960
135.719		Spot	2	Image 1	6	1000000063	961
129.438		Spot	2	Image 1	6	1000000064	962
121.939		Spot	2	Image 1	6	1000000065	963
134.903		Spot	2	Image 1	6	1000000066	964
122.343		Spot	2	Image 1	6	1000000067	965
125.642		Spot	2	Image 1	6	1000000068	966
141.336		Spot	2	Image 1	6	1000000069	967
135.03		Spot	2	Image 1	6	1000000070	968
128.562		Spot	2	Image 1	6	1000000071	969
137.83		Spot	2	Image 1	6	1000000072	970
123.444		Spot	2	Image 1	6	1000000073	971
132.77		Spot	2	Image 1	6	1000000074	972
125.323		Spot	2	Image 1	6	1000000076	973
152.005		Spot	2	Image 1	6	1000000075	974
128.027		Spot	2	Image 1	6	1000000080	975
129.526		Spot	2	Image 1	6	1000000078	976
135.512		Spot	2	Image 1	6	1000000079	977
168.201		Spot	2	Image 1	6	1000000077	978
140.811		Spot	2	Image 1	6	1000000081	979
125.511		Spot	2	Image 1	6	1000000082	980
137.427		Spot	2	Image 1	6	1000000083	982
180.239		Spot	2	Image 1	6	1000000178	983
160.78		Spot	2	Image 1	6	1000000085	984
156.08		Spot	2	Image 1	6	1000000086	985
129.937		Spot	2	Image 1	6	1000000087	986
128.412		Spot	2	Image 1	6	1000000084	987
137.473		Spot	2	Image 1	6	1000000088	988
146.326		Spot	2	Image 1	6	1000000089	989
127.377		Spot	2	Image 1	6	1000000090	990
153.341		Spot	2	Image 1	6	1000000091	991
128.356		Spot	2	Image 1	6	1000000093	992
126.538		Spot	2	Image 1	6	1000000092	993
139.289		Spot	2	Image 1	6	1000000175	994
126.228		Spot	2	Image 1	6	1000000096	995
124.221		Spot	2	Image 1	6	1000000094	996
130.94		Spot	2	Image 1	6	1000000095	997
128.522		Spot	2	Image 1	6	1000000097	998
133.683		Spot	2	Image 1	6	1000000098	999
127.54		Spot	2	Image 1	6	1000000099	1000
126.796		Spot	2	Image 1	6	1000000100	1001
143.492		Spot	2	Image 1	6	1000000101	1002
197.152		Spot	2	Image 1	6	1000000102	1003
133.197		Spot	2	Image 1	6	1000000176	1004
136.421		Spot	2	Image 1	6	1000000103	1005
123.653		Spot	2	Image 1	6	1000000104	1006
133.003		Spot	2	Image 1	6	1000000105	1007
129.434		Spot	2	Image 1	6	1000000108	1008
124.751		Spot	2	Image 1	6	1000000107	1009
127.033		Spot	2	Image 1	6	1000000106	1010
145.482		Spot	2	Image 1	6	1000000109	1011
148.654		Spot	2	Image 1	6	1000000110	1012
141.082		Spot	2	Image 1	6	1000000111	1013
126.945		Spot	2	Image 1	6	1000000112	1014
121.733		Spot	2	Image 1	6	1000000113	1015
131.854		Spot	2	Image 1	6	1000000114	1016
139.685		Spot	2	Image 1	6	1000000115	1017
124.713		Spot	2	Image 1	6	1000000116	1018
128.983		Spot	2	Image 1	6	1000000117	1019
120.595		Spot	2	Image 1	6	1000000118	1020
120.879		Spot	2	Image 1	6	1000000119	1021
138.58		Spot	2	Image 1	6	1000000120	1022
122.651		Spot	2	Image 1	6	1000000121	1023
122.093		Spot	2	Image 1	6	1000000122	1024
128		Spot	2	Image 1	6	1000000123	1025
153.091		Spot	2	Image 1	6	1000000124	1026
123.863		Spot	2	Image 1	6	1000000125	1027
126.798		Spot	2	Image 1	6	1000000126	1028
136.481		Spot	2	Image 1	6	1000000127	1029
144.293		Spot	2	Image 1	6	1000000128	1030
124.97		Spot	2	Image 1	6	1000000129	1031
137.57		Spot	2	Image 1	6	1000000130	1032
125.989		Spot	2	Image 1	6	1000000131	1033
131.028		Spot	2	Image 1	6	1000000132	1034
150.87		Spot	2	Image 1	6	1000000133	1035
126.884		Spot	2	Image 1	6	1000000134	1036
128.607		Spot	2	Image 1	6	1000000135	1037
126.791		Spot	2	Image 1	6	1000000136	1038
205.129		Spot	2	Image 1	6	1000000137	1039
123.727		Spot	2	Image 1	6	1000000138	1040
138.973		Spot	2	Image 1	6	1000000139	1041
132.732		Spot	2	Image 1	6	1000000140	1042
134.921		Spot	2	Image 1	6	1000000143	1043
179.014		Spot	2	Image 1	6	1000000141	1044
128.703		Spot	2	Image 1	6	1000000142	1045
139.472		Spot	2	Image 1	6	1000000144	1046
179.022		Spot	2	Image 1	6	1000000145	1047
145.571		Spot	2	Image 1	6	1000000146	1048
206.569		Spot	2	Image 1	6	1000000147	1049
124.556		Spot	2	Image 1	6	1000000148	1050
216.882		Spot	2	Image 1	6	1000000149	1051
206.707		Spot	2	Image 1	6	1000000150	1052
145.302		Spot	2	Image 1	6	1000000151	1053
124.317		Spot	2	Image 1	6	1000000152	1054
146.53		Spot	2	Image 1	6	1000000153	1055
147.954		Spot	2	Image 1	6	1000000154	1056
133.452		Spot	2	Image 1	6	1000000155	1057
144.279		Spot	2	Image 1	6	1000000156	1058
185.488		Spot	2	Image 1	6	1000000157	1059
191.885		Spot	2	Image 1	6	1000000158	1060
128.427		Spot	2	Image 1	6	1000000159	1061
146.397		Spot	2	Image 1	6	1000000160	1062
136.521		Spot	2	Image 1	6	1000000162	1063
173.709		Spot	2	Image 1	6	1000000161	1064
157.378		Spot	2	Image 1	6	1000000163	1065
151.733		Spot	2	Image 1	6	1000000164	1066
195.254		Spot	2	Image 1	6	1000000165	1067
153.593		Spot	2	Image 1	6	1000000166	1068
150.014		Spot	2	Image 1	6	1000000167	1069
128.427		Spot	2	Image 1	6	1000000168	1070
221.098		Spot	2	Image 1	6	1000000169	1071
176.989		Spot	2	Image 1	6	1000000170	1072
133.956		Spot	2	Image 1	6	1000000171	1073
147.735		Spot	2	Image 1	6	1000000172	1074
131.51		Spot	2	Image 1	6	1000000173	1075
121.188		Spot	2	Image 1	7	1000000000	1076
120.286		Spot	2	Image 1	7	1000000001	1077
121.315		Spot	2	Image 1	7	1000000002	1078
146.46		Spot	2	Image 1	7	1000000004	1079
142.544		Spot	2	Image 1	7	1000000005	1080
125.286		Spot	2	Image 1	7	1000000003	1081
118.255		Spot	2	Image 1	7	1000000006	1082
127.51		Spot	2	Image 1	7	1000000007	1083
157.16		Spot	2	Image 1	7	1000000008	1084
137.343		Spot	2	Image 1	7	1000000009	1085
154.561		Spot	2	Image 1	7	1000000011	1086
136.613		Spot	2	Image 1	7	1000000013	1087
187.953		Spot	2	Image 1	7	1000000014	1088
131.717		Spot	2	Image 1	7	1000000012	1089
148.677		Spot	2	Image 1	7	1000000015	1090
153.058		Spot	2	Image 1	7	1000000016	1091
155.942		Spot	2	Image 1	7	1000000017	1092
128.309		Spot	2	Image 1	7	1000000018	1093
148.801		Spot	2	Image 1	7	1000000019	1094
124.886		Spot	2	Image 1	7	1000000020	1095
127.027		Spot	2	Image 1	7	1000000021	1096
166.453		Spot	2	Image 1	7	1000000022	1097
133.677		Spot	2	Image 1	7	1000000023	1098
175.486		Spot	2	Image 1	7	1000000024	1099
126.164		Spot	2	Image 1	7	1000000025	1100
127.285		Spot	2	Image 1	7	1000000026	1101
159.801		Spot	2	Image 1	7	1000000027	1102
133.409		Spot	2	Image 1	7	1000000028	1103
140.167		Spot	2	Image 1	7	1000000029	1104
135.307		Spot	2	Image 1	7	1000000030	1105
138.726		Spot	2	Image 1	7	1000000031	1106
144.276		Spot	2	Image 1	7	1000000032	1107
153.859		Spot	2	Image 1	7	1000000033	1108
130.342		Spot	2	Image 1	7	1000000034	1109
156.611		Spot	2	Image 1	7	1000000035	1110
126.826		Spot	2	Image 1	7	1000000037	1111
137.364		Spot	2	Image 1	7	1000000036	1112
132.245		Spot	2	Image 1	7	1000000038	1113
135.802		Spot	2	Image 1	7	1000000040	1114
135.467		Spot	2	Image 1	7	1000000174	1115
129.583		Spot	2	Image 1	7	1000000039	1116
130.586		Spot	2	Image 1	7	1000000041	1119
149.799		Spot	2	Image 1	7	1000000042	1120
123.904		Spot	2	Image 1	7	1000000044	1121
145.116		Spot	2	Image 1	7	1000000045	1122
151.132		Spot	2	Image 1	7	1000000043	1123
128.162		Spot	2	Image 1	7	1000000046	1124
133.799		Spot	2	Image 1	7	1000000047	1125
148.847		Spot	2	Image 1	7	1000000048	1126
144.761		Spot	2	Image 1	7	1000000049	1127
134.755		Spot	2	Image 1	7	1000000050	1128
135.499		Spot	2	Image 1	7	1000000051	1129
127.082		Spot	2	Image 1	7	1000000052	1130
126.27		Spot	2	Image 1	7	1000000053	1131
126.832		Spot	2	Image 1	7	1000000054	1132
147.262		Spot	2	Image 1	7	1000000055	1133
147.761		Spot	2	Image 1	7	1000000056	1134
122.267		Spot	2	Image 1	7	1000000057	1135
124.729		Spot	2	Image 1	7	1000000058	1136
125.821		Spot	2	Image 1	7	1000000059	1137
128.95		Spot	2	Image 1	7	1000000061	1138
124.425		Spot	2	Image 1	7	1000000060	1139
163.196		Spot	2	Image 1	7	1000000062	1140
136.314		Spot	2	Image 1	7	1000000063	1141
130.331		Spot	2	Image 1	7	1000000064	1142
123.11		Spot	2	Image 1	7	1000000065	1143
134.679		Spot	2	Image 1	7	1000000066	1144
125.441		Spot	2	Image 1	7	1000000068	1145
123.457		Spot	2	Image 1	7	1000000067	1146
140.164		Spot	2	Image 1	7	1000000069	1147
135.343		Spot	2	Image 1	7	1000000070	1148
128.622		Spot	2	Image 1	7	1000000071	1149
136.42		Spot	2	Image 1	7	1000000072	1150
123.005		Spot	2	Image 1	7	1000000073	1151
134.321		Spot	2	Image 1	7	1000000074	1152
125.281		Spot	2	Image 1	7	1000000076	1153
152.786		Spot	2	Image 1	7	1000000075	1154
128.642		Spot	2	Image 1	7	1000000080	1155
168.168		Spot	2	Image 1	7	1000000077	1156
131.063		Spot	2	Image 1	7	1000000078	1157
136.353		Spot	2	Image 1	7	1000000079	1158
123.888		Spot	2	Image 1	7	1000000082	1159
140.2		Spot	2	Image 1	7	1000000081	1160
135.241		Spot	2	Image 1	7	1000000083	1162
181.471		Spot	2	Image 1	7	1000000178	1163
161.386		Spot	2	Image 1	7	1000000085	1164
126.74		Spot	2	Image 1	7	1000000084	1165
157.801		Spot	2	Image 1	7	1000000086	1166
129.957		Spot	2	Image 1	7	1000000087	1167
136.646		Spot	2	Image 1	7	1000000088	1168
144.953		Spot	2	Image 1	7	1000000089	1169
126.95		Spot	2	Image 1	7	1000000090	1170
152.86		Spot	2	Image 1	7	1000000091	1171
127.721		Spot	2	Image 1	7	1000000093	1172
126.903		Spot	2	Image 1	7	1000000092	1173
138.956		Spot	2	Image 1	7	1000000175	1174
129.451		Spot	2	Image 1	7	1000000095	1175
123.78		Spot	2	Image 1	7	1000000094	1176
126.316		Spot	2	Image 1	7	1000000096	1177
128.477		Spot	2	Image 1	7	1000000097	1178
134.771		Spot	2	Image 1	7	1000000098	1179
128.063		Spot	2	Image 1	7	1000000099	1180
127.324		Spot	2	Image 1	7	1000000100	1182
144.077		Spot	2	Image 1	7	1000000101	1183
192.569		Spot	2	Image 1	7	1000000102	1184
135.216		Spot	2	Image 1	7	1000000103	1185
124.456		Spot	2	Image 1	7	1000000104	1186
132.287		Spot	2	Image 1	7	1000000105	1187
127.335		Spot	2	Image 1	7	1000000106	1188
125.857		Spot	2	Image 1	7	1000000107	1189
127.839		Spot	2	Image 1	7	1000000108	1190
144.855		Spot	2	Image 1	7	1000000109	1191
140.638		Spot	2	Image 1	7	1000000111	1192
153.49		Spot	2	Image 1	7	1000000110	1193
126.444		Spot	2	Image 1	7	1000000112	1194
123.71		Spot	2	Image 1	7	1000000113	1195
130.763		Spot	2	Image 1	7	1000000114	1196
139.436		Spot	2	Image 1	7	1000000115	1197
126.359		Spot	2	Image 1	7	1000000116	1198
128.904		Spot	2	Image 1	7	1000000117	1199
121.104		Spot	2	Image 1	7	1000000118	1200
121.801		Spot	2	Image 1	7	1000000119	1201
137.221		Spot	2	Image 1	7	1000000120	1202
120.796		Spot	2	Image 1	7	1000000121	1203
122.503		Spot	2	Image 1	7	1000000122	1204
154.418		Spot	2	Image 1	7	1000000124	1205
127.995		Spot	2	Image 1	7	1000000123	1206
124.339		Spot	2	Image 1	7	1000000125	1207
127.13		Spot	2	Image 1	7	1000000126	1208
136.786		Spot	2	Image 1	7	1000000127	1209
125.303		Spot	2	Image 1	7	1000000129	1210
137.359		Spot	2	Image 1	7	1000000130	1211
124.995		Spot	2	Image 1	7	1000000131	1212
131.313		Spot	2	Image 1	7	1000000132	1213
148.784		Spot	2	Image 1	7	1000000133	1214
127.871		Spot	2	Image 1	7	1000000134	1215
129.134		Spot	2	Image 1	7	1000000135	1216
127.061		Spot	2	Image 1	7	1000000136	1217
203.062		Spot	2	Image 1	7	1000000137	1218
123.915		Spot	2	Image 1	7	1000000138	1219
139.016		Spot	2	Image 1	7	1000000139	1220
132.047		Spot	2	Image 1	7	1000000140	1221
133.649		Spot	2	Image 1	7	1000000143	1222
181.137		Spot	2	Image 1	7	1000000141	1223
129.008		Spot	2	Image 1	7	1000000142	1224
138.216		Spot	2	Image 1	7	1000000144	1225
178.824		Spot	2	Image 1	7	1000000145	1226
146.785		Spot	2	Image 1	7	1000000146	1227
206.704		Spot	2	Image 1	7	1000000147	1228
124.929		Spot	2	Image 1	7	1000000148	1229
211.675		Spot	2	Image 1	7	1000000149	1230
205.599		Spot	2	Image 1	7	1000000150	1231
144.619		Spot	2	Image 1	7	1000000151	1232
124.351		Spot	2	Image 1	7	1000000152	1233
145.751		Spot	2	Image 1	7	1000000153	1234
148.884		Spot	2	Image 1	7	1000000154	1235
133.057		Spot	2	Image 1	7	1000000155	1236
144.645		Spot	2	Image 1	7	1000000156	1237
184.69		Spot	2	Image 1	7	1000000157	1238
192.082		Spot	2	Image 1	7	1000000158	1239
128.201		Spot	2	Image 1	7	1000000159	1240
146.562		Spot	2	Image 1	7	1000000160	1241
174.807		Spot	2	Image 1	7	1000000161	1242
136.288		Spot	2	Image 1	7	1000000162	1243
156.981		Spot	2	Image 1	7	1000000163	1244
151.047		Spot	2	Image 1	7	1000000164	1245
193.727		Spot	2	Image 1	7	1000000165	1246
155.638		Spot	2	Image 1	7	1000000166	1247
149.816		Spot	2	Image 1	7	1000000167	1248
129.116		Spot	2	Image 1	7	1000000168	1249
223.688		Spot	2	Image 1	7	1000000169	1250
177.912		Spot	2	Image 1	7	1000000170	1251
134.011		Spot	2	Image 1	7	1000000171	1252
148.241		Spot	2	Image 1	7	1000000172	1253
129.929		Spot	2	Image 1	7	1000000173	1254
121.346		Spot	2	Image 1	8	1000000000	1255
120.289		Spot	2	Image 1	8	1000000001	1256
142.701		Spot	2	Image 1	8	1000000005	1257
148.143		Spot	2	Image 1	8	1000000004	1258
126.723		Spot	2	Image 1	8	1000000003	1259
119.071		Spot	2	Image 1	8	1000000006	1260
125.68		Spot	2	Image 1	8	1000000007	1261
157.569		Spot	2	Image 1	8	1000000008	1262
138.963		Spot	2	Image 1	8	1000000009	1263
124.376		Spot	2	Image 1	8	1000000010	1264
155.86		Spot	2	Image 1	8	1000000011	1265
195.895		Spot	2	Image 1	8	1000000014	1266
131.064		Spot	2	Image 1	8	1000000012	1267
136.961		Spot	2	Image 1	8	1000000013	1268
147.548		Spot	2	Image 1	8	1000000015	1269
150.796		Spot	2	Image 1	8	1000000016	1270
154.611		Spot	2	Image 1	8	1000000017	1271
128.907		Spot	2	Image 1	8	1000000018	1272
149.51		Spot	2	Image 1	8	1000000019	1273
124.039		Spot	2	Image 1	8	1000000020	1274
128.135		Spot	2	Image 1	8	1000000021	1275
168.64		Spot	2	Image 1	8	1000000022	1276
134.804		Spot	2	Image 1	8	1000000023	1277
177.086		Spot	2	Image 1	8	1000000024	1278
125.561		Spot	2	Image 1	8	1000000025	1279
127.323		Spot	2	Image 1	8	1000000026	1280
159.515		Spot	2	Image 1	8	1000000027	1281
135.221		Spot	2	Image 1	8	1000000028	1282
140.374		Spot	2	Image 1	8	1000000029	1283
134.363		Spot	2	Image 1	8	1000000030	1284
136.959		Spot	2	Image 1	8	1000000031	1285
143.886		Spot	2	Image 1	8	1000000032	1286
152.065		Spot	2	Image 1	8	1000000033	1287
130.345		Spot	2	Image 1	8	1000000034	1288
154.648		Spot	2	Image 1	8	1000000035	1289
127.624		Spot	2	Image 1	8	1000000037	1290
136.669		Spot	2	Image 1	8	1000000036	1291
130.264		Spot	2	Image 1	8	1000000038	1292
136.214		Spot	2	Image 1	8	1000000040	1293
133.846		Spot	2	Image 1	8	1000000174	1294
129.231		Spot	2	Image 1	8	1000000039	1295
130.771		Spot	2	Image 1	8	1000000041	1298
149.871		Spot	2	Image 1	8	1000000042	1299
124.309		Spot	2	Image 1	8	1000000044	1300
151.94		Spot	2	Image 1	8	1000000043	1301
144.249		Spot	2	Image 1	8	1000000045	1302
129.245		Spot	2	Image 1	8	1000000046	1303
133.747		Spot	2	Image 1	8	1000000047	1304
148.407		Spot	2	Image 1	8	1000000048	1305
124.138		Spot	2	Image 1	8	1000000177	1306
143.186		Spot	2	Image 1	8	1000000049	1307
134.064		Spot	2	Image 1	8	1000000050	1308
126.171		Spot	2	Image 1	8	1000000052	1309
132.863		Spot	2	Image 1	8	1000000051	1310
126.295		Spot	2	Image 1	8	1000000053	1311
127.302		Spot	2	Image 1	8	1000000054	1312
147.543		Spot	2	Image 1	8	1000000055	1313
147.295		Spot	2	Image 1	8	1000000056	1314
122.556		Spot	2	Image 1	8	1000000057	1315
127.405		Spot	2	Image 1	8	1000000058	1316
126.802		Spot	2	Image 1	8	1000000059	1317
129.295		Spot	2	Image 1	8	1000000061	1318
125.143		Spot	2	Image 1	8	1000000060	1319
163.284		Spot	2	Image 1	8	1000000062	1320
136.343		Spot	2	Image 1	8	1000000063	1321
122.56		Spot	2	Image 1	8	1000000065	1322
129.622		Spot	2	Image 1	8	1000000064	1323
133.323		Spot	2	Image 1	8	1000000066	1324
123.074		Spot	2	Image 1	8	1000000067	1325
125.27		Spot	2	Image 1	8	1000000068	1326
141.715		Spot	2	Image 1	8	1000000069	1327
135.736		Spot	2	Image 1	8	1000000070	1328
127.569		Spot	2	Image 1	8	1000000071	1329
136.51		Spot	2	Image 1	8	1000000072	1330
123.31		Spot	2	Image 1	8	1000000073	1331
133.155		Spot	2	Image 1	8	1000000074	1332
124.011		Spot	2	Image 1	8	1000000076	1333
154.391		Spot	2	Image 1	8	1000000075	1334
128.274		Spot	2	Image 1	8	1000000080	1335
130.108		Spot	2	Image 1	8	1000000078	1336
135.022		Spot	2	Image 1	8	1000000079	1337
170.417		Spot	2	Image 1	8	1000000077	1338
140.373		Spot	2	Image 1	8	1000000081	1339
125.094		Spot	2	Image 1	8	1000000082	1340
135.703		Spot	2	Image 1	8	1000000083	1342
161.074		Spot	2	Image 1	8	1000000085	1343
157.113		Spot	2	Image 1	8	1000000086	1344
128.5		Spot	2	Image 1	8	1000000087	1345
129.616		Spot	2	Image 1	8	1000000084	1346
136.135		Spot	2	Image 1	8	1000000088	1347
145.485		Spot	2	Image 1	8	1000000089	1348
126.106		Spot	2	Image 1	8	1000000090	1349
154.663		Spot	2	Image 1	8	1000000091	1350
128.115		Spot	2	Image 1	8	1000000093	1351
126.715		Spot	2	Image 1	8	1000000092	1352
138.596		Spot	2	Image 1	8	1000000175	1353
124.003		Spot	2	Image 1	8	1000000094	1354
126.28		Spot	2	Image 1	8	1000000096	1355
128.846		Spot	2	Image 1	8	1000000095	1356
128.523		Spot	2	Image 1	8	1000000097	1357
133.217		Spot	2	Image 1	8	1000000098	1358
127.865		Spot	2	Image 1	8	1000000099	1359
126.79		Spot	2	Image 1	8	1000000100	1361
145.478		Spot	2	Image 1	8	1000000101	1362
197.286		Spot	2	Image 1	8	1000000102	1363
132.349		Spot	2	Image 1	8	1000000176	1364
135.97		Spot	2	Image 1	8	1000000103	1365
124.324		Spot	2	Image 1	8	1000000104	1366
134.613		Spot	2	Image 1	8	1000000105	1367
128.428		Spot	2	Image 1	8	1000000108	1368
127.684		Spot	2	Image 1	8	1000000106	1369
125.499		Spot	2	Image 1	8	1000000107	1370
144.904		Spot	2	Image 1	8	1000000109	1371
142.751		Spot	2	Image 1	8	1000000111	1372
152.615		Spot	2	Image 1	8	1000000110	1373
127.152		Spot	2	Image 1	8	1000000112	1374
123.039		Spot	2	Image 1	8	1000000113	1375
130.589		Spot	2	Image 1	8	1000000114	1376
138.573		Spot	2	Image 1	8	1000000115	1377
124.148		Spot	2	Image 1	8	1000000116	1378
128.698		Spot	2	Image 1	8	1000000117	1379
121.084		Spot	2	Image 1	8	1000000118	1380
121.493		Spot	2	Image 1	8	1000000119	1381
138.665		Spot	2	Image 1	8	1000000120	1382
122.447		Spot	2	Image 1	8	1000000122	1383
121.769		Spot	2	Image 1	8	1000000121	1384
127.274		Spot	2	Image 1	8	1000000123	1385
155.027		Spot	2	Image 1	8	1000000124	1386
123.788		Spot	2	Image 1	8	1000000125	1387
126.299		Spot	2	Image 1	8	1000000126	1388
137.071		Spot	2	Image 1	8	1000000127	1389
144.263		Spot	2	Image 1	8	1000000128	1390
124.923		Spot	2	Image 1	8	1000000129	1391
137.488		Spot	2	Image 1	8	1000000130	1392
125.086		Spot	2	Image 1	8	1000000131	1393
130.986		Spot	2	Image 1	8	1000000132	1394
151.496		Spot	2	Image 1	8	1000000133	1395
127.201		Spot	2	Image 1	8	1000000134	1396
130.448		Spot	2	Image 1	8	1000000135	1397
126.681		Spot	2	Image 1	8	1000000136	1398
200.917		Spot	2	Image 1	8	1000000137	1399
122.886		Spot	2	Image 1	8	1000000138	1400
138.063		Spot	2	Image 1	8	1000000139	1401
134.052		Spot	2	Image 1	8	1000000140	1402
180.687		Spot	2	Image 1	8	1000000141	1403
134.071		Spot	2	Image 1	8	1000000143	1404
128.474		Spot	2	Image 1	8	1000000142	1405
139.066		Spot	2	Image 1	8	1000000144	1406
177.725		Spot	2	Image 1	8	1000000145	1407
144.453		Spot	2	Image 1	8	1000000146	1408
208.413		Spot	2	Image 1	8	1000000147	1409
124.193		Spot	2	Image 1	8	1000000148	1410
220.291		Spot	2	Image 1	8	1000000149	1411
201.622		Spot	2	Image 1	8	1000000150	1412
144.299		Spot	2	Image 1	8	1000000151	1413
123.904		Spot	2	Image 1	8	1000000152	1414
146.909		Spot	2	Image 1	8	1000000153	1415
147.925		Spot	2	Image 1	8	1000000154	1416
132.75		Spot	2	Image 1	8	1000000155	1417
184.956		Spot	2	Image 1	8	1000000157	1418
190.279		Spot	2	Image 1	8	1000000158	1419
128.407		Spot	2	Image 1	8	1000000159	1420
146.415		Spot	2	Image 1	8	1000000160	1421
171.508		Spot	2	Image 1	8	1000000161	1422
135.732		Spot	2	Image 1	8	1000000162	1423
156.927		Spot	2	Image 1	8	1000000163	1424
151.17		Spot	2	Image 1	8	1000000164	1425
193.934		Spot	2	Image 1	8	1000000165	1426
152.102		Spot	2	Image 1	8	1000000166	1427
147.86		Spot	2	Image 1	8	1000000167	1428
130.519		Spot	2	Image 1	8	1000000168	1429
223.107		Spot	2	Image 1	8	1000000169	1430
177.122		Spot	2	Image 1	8	1000000170	1431
132.258		Spot	2	Image 1	8	1000000171	1432
148.556		Spot	2	Image 1	8	1000000172	1433
130.541		Spot	2	Image 1	8	1000000173	1434
120.887		Spot	2	Image 1	9	1000000000	1435
121.105		Spot	2	Image 1	9	1000000001	1436
121.495		Spot	2	Image 1	9	1000000002	1437
142.809		Spot	2	Image 1	9	1000000005	1438
147.204		Spot	2	Image 1	9	1000000004	1439
126.634		Spot	2	Image 1	9	1000000003	1440
118.709		Spot	2	Image 1	9	1000000006	1441
125.502		Spot	2	Image 1	9	1000000007	1442
157.371		Spot	2	Image 1	9	1000000008	1443
138.261		Spot	2	Image 1	9	1000000009	1444
157.926		Spot	2	Image 1	9	1000000011	1445
130.623		Spot	2	Image 1	9	1000000012	1446
136.118		Spot	2	Image 1	9	1000000013	1447
193.331		Spot	2	Image 1	9	1000000014	1448
148.598		Spot	2	Image 1	9	1000000015	1449
153.635		Spot	2	Image 1	9	1000000016	1450
155.113		Spot	2	Image 1	9	1000000017	1451
128.901		Spot	2	Image 1	9	1000000018	1452
149.304		Spot	2	Image 1	9	1000000019	1453
125.642		Spot	2	Image 1	9	1000000020	1454
126.868		Spot	2	Image 1	9	1000000021	1455
167.684		Spot	2	Image 1	9	1000000022	1456
133.655		Spot	2	Image 1	9	1000000023	1457
175.942		Spot	2	Image 1	9	1000000024	1458
126.063		Spot	2	Image 1	9	1000000025	1459
127.262		Spot	2	Image 1	9	1000000026	1460
158.967		Spot	2	Image 1	9	1000000027	1461
135.008		Spot	2	Image 1	9	1000000028	1462
140.258		Spot	2	Image 1	9	1000000029	1463
135.166		Spot	2	Image 1	9	1000000030	1464
137.97		Spot	2	Image 1	9	1000000031	1465
144.13		Spot	2	Image 1	9	1000000032	1466
153.369		Spot	2	Image 1	9	1000000033	1467
130.852		Spot	2	Image 1	9	1000000034	1468
156.409		Spot	2	Image 1	9	1000000035	1469
126.924		Spot	2	Image 1	9	1000000037	1470
136.292		Spot	2	Image 1	9	1000000036	1471
131.742		Spot	2	Image 1	9	1000000038	1472
137.497		Spot	2	Image 1	9	1000000040	1473
129.843		Spot	2	Image 1	9	1000000039	1474
135.228		Spot	2	Image 1	9	1000000174	1475
132.362		Spot	2	Image 1	9	1000000041	1477
149.616		Spot	2	Image 1	9	1000000042	1478
123.989		Spot	2	Image 1	9	1000000044	1479
145.486		Spot	2	Image 1	9	1000000045	1480
150.997		Spot	2	Image 1	9	1000000043	1481
128.793		Spot	2	Image 1	9	1000000046	1482
133.793		Spot	2	Image 1	9	1000000047	1483
146.719		Spot	2	Image 1	9	1000000048	1484
124.061		Spot	2	Image 1	9	1000000177	1485
142.381		Spot	2	Image 1	9	1000000049	1486
134.581		Spot	2	Image 1	9	1000000050	1487
134.003		Spot	2	Image 1	9	1000000051	1488
127.616		Spot	2	Image 1	9	1000000052	1489
125.946		Spot	2	Image 1	9	1000000053	1490
128.316		Spot	2	Image 1	9	1000000054	1491
145.889		Spot	2	Image 1	9	1000000055	1492
122.47		Spot	2	Image 1	9	1000000057	1493
147.343		Spot	2	Image 1	9	1000000056	1494
125.926		Spot	2	Image 1	9	1000000058	1495
126.657		Spot	2	Image 1	9	1000000059	1496
128.472		Spot	2	Image 1	9	1000000061	1497
123.791		Spot	2	Image 1	9	1000000060	1498
162.668		Spot	2	Image 1	9	1000000062	1499
135.459		Spot	2	Image 1	9	1000000063	1500
129.825		Spot	2	Image 1	9	1000000064	1501
122.474		Spot	2	Image 1	9	1000000065	1502
135.358		Spot	2	Image 1	9	1000000066	1503
123.342		Spot	2	Image 1	9	1000000067	1504
124.904		Spot	2	Image 1	9	1000000068	1505
141.783		Spot	2	Image 1	9	1000000069	1506
135.795		Spot	2	Image 1	9	1000000070	1507
128.036		Spot	2	Image 1	9	1000000071	1508
137.581		Spot	2	Image 1	9	1000000072	1509
123.291		Spot	2	Image 1	9	1000000073	1510
133.654		Spot	2	Image 1	9	1000000074	1511
124.171		Spot	2	Image 1	9	1000000076	1512
151.532		Spot	2	Image 1	9	1000000075	1513
128.76		Spot	2	Image 1	9	1000000080	1514
135.178		Spot	2	Image 1	9	1000000079	1515
172.459		Spot	2	Image 1	9	1000000077	1516
140.378		Spot	2	Image 1	9	1000000081	1517
125.329		Spot	2	Image 1	9	1000000082	1518
135.332		Spot	2	Image 1	9	1000000083	1520
160.168		Spot	2	Image 1	9	1000000085	1521
156.951		Spot	2	Image 1	9	1000000086	1522
130.069		Spot	2	Image 1	9	1000000087	1523
128.695		Spot	2	Image 1	9	1000000084	1524
136.401		Spot	2	Image 1	9	1000000088	1525
144.92		Spot	2	Image 1	9	1000000089	1526
125.738		Spot	2	Image 1	9	1000000090	1527
151.936		Spot	2	Image 1	9	1000000091	1528
128.355		Spot	2	Image 1	9	1000000093	1529
125.838		Spot	2	Image 1	9	1000000092	1530
123.782		Spot	2	Image 1	9	1000000094	1531
137.448		Spot	2	Image 1	9	1000000175	1532
129.757		Spot	2	Image 1	9	1000000095	1533
126.53		Spot	2	Image 1	9	1000000096	1534
128.389		Spot	2	Image 1	9	1000000097	1535
134.57		Spot	2	Image 1	9	1000000098	1536
127.286		Spot	2	Image 1	9	1000000099	1537
127.992		Spot	2	Image 1	9	1000000100	1539
144.901		Spot	2	Image 1	9	1000000101	1540
194.036		Spot	2	Image 1	9	1000000102	1541
132.918		Spot	2	Image 1	9	1000000176	1542
136.527		Spot	2	Image 1	9	1000000103	1543
124.975		Spot	2	Image 1	9	1000000104	1544
133.283		Spot	2	Image 1	9	1000000105	1545
128.39		Spot	2	Image 1	9	1000000108	1546
126.959		Spot	2	Image 1	9	1000000106	1547
124.867		Spot	2	Image 1	9	1000000107	1548
145.706		Spot	2	Image 1	9	1000000109	1549
134.606		Spot	2	Image 1	9	1000000179	1550
141.26		Spot	2	Image 1	9	1000000111	1551
152.317		Spot	2	Image 1	9	1000000110	1552
128.047		Spot	2	Image 1	9	1000000112	1553
122.521		Spot	2	Image 1	9	1000000113	1554
131.091		Spot	2	Image 1	9	1000000114	1555
138.832		Spot	2	Image 1	9	1000000115	1556
124.022		Spot	2	Image 1	9	1000000116	1557
129.165		Spot	2	Image 1	9	1000000117	1558
120.899		Spot	2	Image 1	9	1000000118	1559
137.662		Spot	2	Image 1	9	1000000120	1560
121.184		Spot	2	Image 1	9	1000000119	1561
121.359		Spot	2	Image 1	9	1000000121	1562
122.478		Spot	2	Image 1	9	1000000122	1563
152.907		Spot	2	Image 1	9	1000000124	1564
127.661		Spot	2	Image 1	9	1000000123	1565
122.694		Spot	2	Image 1	9	1000000125	1566
145.484		Spot	2	Image 1	9	1000000128	1567
126.854		Spot	2	Image 1	9	1000000126	1568
136.314		Spot	2	Image 1	9	1000000127	1569
125.1		Spot	2	Image 1	9	1000000129	1570
136.715		Spot	2	Image 1	9	1000000130	1571
132.277		Spot	2	Image 1	9	1000000132	1572
125.08		Spot	2	Image 1	9	1000000131	1573
150.409		Spot	2	Image 1	9	1000000133	1574
126.663		Spot	2	Image 1	9	1000000134	1575
129.912		Spot	2	Image 1	9	1000000135	1576
127.71		Spot	2	Image 1	9	1000000136	1577
201.292		Spot	2	Image 1	9	1000000137	1578
122.964		Spot	2	Image 1	9	1000000138	1579
137.684		Spot	2	Image 1	9	1000000139	1580
132.766		Spot	2	Image 1	9	1000000140	1581
178.527		Spot	2	Image 1	9	1000000141	1582
127.666		Spot	2	Image 1	9	1000000142	1583
134.942		Spot	2	Image 1	9	1000000143	1584
137.478		Spot	2	Image 1	9	1000000144	1585
177.756		Spot	2	Image 1	9	1000000145	1586
146.139		Spot	2	Image 1	9	1000000146	1587
207.786		Spot	2	Image 1	9	1000000147	1588
124.188		Spot	2	Image 1	9	1000000148	1589
214.307		Spot	2	Image 1	9	1000000149	1590
205.246		Spot	2	Image 1	9	1000000150	1591
145.273		Spot	2	Image 1	9	1000000151	1592
123.455		Spot	2	Image 1	9	1000000152	1593
147.422		Spot	2	Image 1	9	1000000153	1594
148.714		Spot	2	Image 1	9	1000000154	1595
133.286		Spot	2	Image 1	9	1000000155	1596
184.67		Spot	2	Image 1	9	1000000157	1597
190.218		Spot	2	Image 1	9	1000000158	1598
128.126		Spot	2	Image 1	9	1000000159	1599
145.139		Spot	2	Image 1	9	1000000160	1600
135.901		Spot	2	Image 1	9	1000000162	1601
172.268		Spot	2	Image 1	9	1000000161	1602
156.749		Spot	2	Image 1	9	1000000163	1603
151.848		Spot	2	Image 1	9	1000000164	1604
193.956		Spot	2	Image 1	9	1000000165	1605
153.391		Spot	2	Image 1	9	1000000166	1606
146.556		Spot	2	Image 1	9	1000000167	1607
130.387		Spot	2	Image 1	9	1000000168	1608
220.181		Spot	2	Image 1	9	1000000169	1609
176.246		Spot	2	Image 1	9	1000000170	1610
133.34		Spot	2	Image 1	9	1000000171	1611
149.424		Spot	2	Image 1	9	1000000172	1612
130.678		Spot	2	Image 1	9	1000000173	1613
121.093		Spot	2	Image 1	10	1000000000	1614
121.479		Spot	2	Image 1	10	1000000001	1615
120.54		Spot	2	Image 1	10	1000000002	1616
145.871		Spot	2	Image 1	10	1000000004	1617
140.005		Spot	2	Image 1	10	1000000005	1618
126.061		Spot	2	Image 1	10	1000000003	1619
118.794		Spot	2	Image 1	10	1000000006	1620
156.088		Spot	2	Image 1	10	1000000008	1621
138.885		Spot	2	Image 1	10	1000000009	1622
158.05		Spot	2	Image 1	10	1000000011	1623
136.521		Spot	2	Image 1	10	1000000013	1624
185.558		Spot	2	Image 1	10	1000000014	1625
130.515		Spot	2	Image 1	10	1000000012	1626
148.577		Spot	2	Image 1	10	1000000015	1627
153.179		Spot	2	Image 1	10	1000000016	1628
154.93		Spot	2	Image 1	10	1000000017	1629
128.486		Spot	2	Image 1	10	1000000018	1630
149.973		Spot	2	Image 1	10	1000000019	1631
124.022		Spot	2	Image 1	10	1000000020	1632
127.535		Spot	2	Image 1	10	1000000021	1633
168.11		Spot	2	Image 1	10	1000000022	1634
132.706		Spot	2	Image 1	10	1000000023	1635
176.901		Spot	2	Image 1	10	1000000024	1636
125.785		Spot	2	Image 1	10	1000000025	1637
127.365		Spot	2	Image 1	10	1000000026	1638
159.725		Spot	2	Image 1	10	1000000027	1639
134.014		Spot	2	Image 1	10	1000000028	1640
135.082		Spot	2	Image 1	10	1000000030	1641
140.146		Spot	2	Image 1	10	1000000029	1642
137.162		Spot	2	Image 1	10	1000000031	1643
144.496		Spot	2	Image 1	10	1000000032	1644
156.121		Spot	2	Image 1	10	1000000033	1645
130.378		Spot	2	Image 1	10	1000000034	1646
154.768		Spot	2	Image 1	10	1000000035	1647
127.593		Spot	2	Image 1	10	1000000037	1648
136.088		Spot	2	Image 1	10	1000000036	1649
132.376		Spot	2	Image 1	10	1000000038	1650
137.505		Spot	2	Image 1	10	1000000040	1651
130.074		Spot	2	Image 1	10	1000000039	1652
134.978		Spot	2	Image 1	10	1000000174	1653
132.928		Spot	2	Image 1	10	1000000041	1655
124.234		Spot	2	Image 1	10	1000000044	1656
148.512		Spot	2	Image 1	10	1000000042	1657
145.799		Spot	2	Image 1	10	1000000045	1658
151.503		Spot	2	Image 1	10	1000000043	1659
133.55		Spot	2	Image 1	10	1000000047	1660
129.533		Spot	2	Image 1	10	1000000046	1661
146.909		Spot	2	Image 1	10	1000000048	1663
144.529		Spot	2	Image 1	10	1000000049	1664
134.515		Spot	2	Image 1	10	1000000050	1665
133.328		Spot	2	Image 1	10	1000000051	1666
126.666		Spot	2	Image 1	10	1000000052	1667
126.116		Spot	2	Image 1	10	1000000053	1668
126.951		Spot	2	Image 1	10	1000000054	1669
146.432		Spot	2	Image 1	10	1000000055	1670
147.905		Spot	2	Image 1	10	1000000056	1671
122		Spot	2	Image 1	10	1000000057	1672
125.27		Spot	2	Image 1	10	1000000058	1673
124.953		Spot	2	Image 1	10	1000000059	1674
123.451		Spot	2	Image 1	10	1000000060	1675
128.857		Spot	2	Image 1	10	1000000061	1676
161.539		Spot	2	Image 1	10	1000000062	1677
136.265		Spot	2	Image 1	10	1000000063	1678
129.579		Spot	2	Image 1	10	1000000064	1679
122.429		Spot	2	Image 1	10	1000000065	1680
134.975		Spot	2	Image 1	10	1000000066	1681
122.936		Spot	2	Image 1	10	1000000067	1682
125.807		Spot	2	Image 1	10	1000000068	1683
141.063		Spot	2	Image 1	10	1000000069	1684
128.03		Spot	2	Image 1	10	1000000071	1685
136.577		Spot	2	Image 1	10	1000000070	1686
135.764		Spot	2	Image 1	10	1000000072	1687
122.92		Spot	2	Image 1	10	1000000073	1688
134.286		Spot	2	Image 1	10	1000000074	1689
125.022		Spot	2	Image 1	10	1000000076	1690
150.415		Spot	2	Image 1	10	1000000075	1691
135.271		Spot	2	Image 1	10	1000000079	1692
127.769		Spot	2	Image 1	10	1000000080	1693
130.387		Spot	2	Image 1	10	1000000078	1694
172.651		Spot	2	Image 1	10	1000000077	1695
140.252		Spot	2	Image 1	10	1000000081	1696
125.277		Spot	2	Image 1	10	1000000082	1697
135.022		Spot	2	Image 1	10	1000000083	1699
182.986		Spot	2	Image 1	10	1000000178	1700
162.472		Spot	2	Image 1	10	1000000085	1701
157.532		Spot	2	Image 1	10	1000000086	1702
129.204		Spot	2	Image 1	10	1000000087	1703
129.038		Spot	2	Image 1	10	1000000084	1704
138.296		Spot	2	Image 1	10	1000000088	1705
143.956		Spot	2	Image 1	10	1000000089	1706
126.699		Spot	2	Image 1	10	1000000090	1707
153.332		Spot	2	Image 1	10	1000000091	1708
126.804		Spot	2	Image 1	10	1000000093	1709
127.044		Spot	2	Image 1	10	1000000092	1710
129.71		Spot	2	Image 1	10	1000000095	1711
126.42		Spot	2	Image 1	10	1000000096	1712
123.23		Spot	2	Image 1	10	1000000094	1713
128.003		Spot	2	Image 1	10	1000000097	1714
133.03		Spot	2	Image 1	10	1000000098	1715
128.022		Spot	2	Image 1	10	1000000099	1716
127.512		Spot	2	Image 1	10	1000000100	1718
144.414		Spot	2	Image 1	10	1000000101	1719
195.631		Spot	2	Image 1	10	1000000102	1720
133.586		Spot	2	Image 1	10	1000000176	1721
135.233		Spot	2	Image 1	10	1000000103	1722
124.03		Spot	2	Image 1	10	1000000104	1723
132.298		Spot	2	Image 1	10	1000000105	1724
129.014		Spot	2	Image 1	10	1000000108	1725
127.486		Spot	2	Image 1	10	1000000106	1726
124.046		Spot	2	Image 1	10	1000000107	1727
144.587		Spot	2	Image 1	10	1000000109	1728
146.327		Spot	2	Image 1	10	1000000110	1729
140.234		Spot	2	Image 1	10	1000000111	1730
125.712		Spot	2	Image 1	10	1000000112	1731
122.74		Spot	2	Image 1	10	1000000113	1732
130.42		Spot	2	Image 1	10	1000000114	1733
139.036		Spot	2	Image 1	10	1000000115	1734
125.692		Spot	2	Image 1	10	1000000116	1735
128.141		Spot	2	Image 1	10	1000000117	1736
122.176		Spot	2	Image 1	10	1000000118	1737
120.228		Spot	2	Image 1	10	1000000119	1738
137.723		Spot	2	Image 1	10	1000000120	1739
122.113		Spot	2	Image 1	10	1000000122	1740
127.733		Spot	2	Image 1	10	1000000123	1741
153.625		Spot	2	Image 1	10	1000000124	1742
123.539		Spot	2	Image 1	10	1000000125	1743
127.154		Spot	2	Image 1	10	1000000126	1744
135.914		Spot	2	Image 1	10	1000000127	1745
144.385		Spot	2	Image 1	10	1000000128	1746
124.752		Spot	2	Image 1	10	1000000129	1747
137.249		Spot	2	Image 1	10	1000000130	1748
131.347		Spot	2	Image 1	10	1000000132	1749
124.667		Spot	2	Image 1	10	1000000131	1750
151.522		Spot	2	Image 1	10	1000000133	1751
126.75		Spot	2	Image 1	10	1000000134	1752
128.887		Spot	2	Image 1	10	1000000135	1753
127.213		Spot	2	Image 1	10	1000000136	1754
201.23		Spot	2	Image 1	10	1000000137	1755
123.793		Spot	2	Image 1	10	1000000138	1756
138.415		Spot	2	Image 1	10	1000000139	1757
133.019		Spot	2	Image 1	10	1000000140	1758
134.748		Spot	2	Image 1	10	1000000143	1759
179.093		Spot	2	Image 1	10	1000000141	1760
127.843		Spot	2	Image 1	10	1000000142	1761
138.434		Spot	2	Image 1	10	1000000144	1762
178.074		Spot	2	Image 1	10	1000000145	1763
146.279		Spot	2	Image 1	10	1000000146	1764
202.64		Spot	2	Image 1	10	1000000147	1765
124.785		Spot	2	Image 1	10	1000000148	1767
218.914		Spot	2	Image 1	10	1000000149	1768
199.561		Spot	2	Image 1	10	1000000150	1769
142.962		Spot	2	Image 1	10	1000000151	1770
123.961		Spot	2	Image 1	10	1000000152	1771
147.353		Spot	2	Image 1	10	1000000153	1772
148.555		Spot	2	Image 1	10	1000000154	1773
133.5		Spot	2	Image 1	10	1000000155	1774
185.165		Spot	2	Image 1	10	1000000157	1775
191.902		Spot	2	Image 1	10	1000000158	1776
129.146		Spot	2	Image 1	10	1000000159	1777
145.848		Spot	2	Image 1	10	1000000160	1778
173.425		Spot	2	Image 1	10	1000000161	1779
136.003		Spot	2	Image 1	10	1000000162	1780
157.285		Spot	2	Image 1	10	1000000163	1781
151.124		Spot	2	Image 1	10	1000000164	1782
191.668		Spot	2	Image 1	10	1000000165	1783
152.738		Spot	2	Image 1	10	1000000166	1784
146.882		Spot	2	Image 1	10	1000000167	1785
129.329		Spot	2	Image 1	10	1000000168	1786
220.463		Spot	2	Image 1	10	1000000169	1787
177.733		Spot	2	Image 1	10	1000000170	1788
134.361		Spot	2	Image 1	10	1000000171	1789
147.954		Spot	2	Image 1	10	1000000172	1790
130.28		Spot	2	Image 1	10	1000000173	1791
120.746		Spot	2	Image 1	11	1000000000	1792
120.456		Spot	2	Image 1	11	1000000001	1793
122.011		Spot	2	Image 1	11	1000000002	1794
147.317		Spot	2	Image 1	11	1000000004	1795
138.814		Spot	2	Image 1	11	1000000005	1796
125.618		Spot	2	Image 1	11	1000000003	1797
119		Spot	2	Image 1	11	1000000006	1798
156.868		Spot	2	Image 1	11	1000000008	1799
138.161		Spot	2	Image 1	11	1000000009	1800
155.814		Spot	2	Image 1	11	1000000011	1801
135.744		Spot	2	Image 1	11	1000000013	1802
131.019		Spot	2	Image 1	11	1000000012	1803
193.983		Spot	2	Image 1	11	1000000014	1804
147.598		Spot	2	Image 1	11	1000000015	1805
151.909		Spot	2	Image 1	11	1000000016	1806
154.011		Spot	2	Image 1	11	1000000017	1807
128.942		Spot	2	Image 1	11	1000000018	1808
150.756		Spot	2	Image 1	11	1000000019	1809
124.915		Spot	2	Image 1	11	1000000020	1810
127.003		Spot	2	Image 1	11	1000000021	1811
166.305		Spot	2	Image 1	11	1000000022	1812
132.503		Spot	2	Image 1	11	1000000023	1813
178.383		Spot	2	Image 1	11	1000000024	1814
126.824		Spot	2	Image 1	11	1000000025	1815
126.481		Spot	2	Image 1	11	1000000026	1816
158.994		Spot	2	Image 1	11	1000000027	1817
140.888		Spot	2	Image 1	11	1000000180	1818
134.441		Spot	2	Image 1	11	1000000028	1819
139.951		Spot	2	Image 1	11	1000000029	1820
134.578		Spot	2	Image 1	11	1000000030	1821
137.832		Spot	2	Image 1	11	1000000031	1822
143.41		Spot	2	Image 1	11	1000000032	1823
156.066		Spot	2	Image 1	11	1000000033	1824
131.297		Spot	2	Image 1	11	1000000034	1825
155.168		Spot	2	Image 1	11	1000000035	1826
126.975		Spot	2	Image 1	11	1000000037	1827
136.989		Spot	2	Image 1	11	1000000036	1828
132.195		Spot	2	Image 1	11	1000000038	1829
136.31		Spot	2	Image 1	11	1000000040	1830
130.392		Spot	2	Image 1	11	1000000039	1831
134.218		Spot	2	Image 1	11	1000000174	1832
131.478		Spot	2	Image 1	11	1000000041	1834
144.101		Spot	2	Image 1	11	1000000045	1835
148.435		Spot	2	Image 1	11	1000000042	1836
125.276		Spot	2	Image 1	11	1000000044	1837
151.734		Spot	2	Image 1	11	1000000043	1838
128.92		Spot	2	Image 1	11	1000000046	1839
133.38		Spot	2	Image 1	11	1000000047	1840
145.314		Spot	2	Image 1	11	1000000048	1842
124.07		Spot	2	Image 1	11	1000000177	1843
143.55		Spot	2	Image 1	11	1000000049	1844
134.603		Spot	2	Image 1	11	1000000050	1845
127.182		Spot	2	Image 1	11	1000000052	1846
132.583		Spot	2	Image 1	11	1000000051	1847
126		Spot	2	Image 1	11	1000000053	1848
127.8		Spot	2	Image 1	11	1000000054	1849
146.624		Spot	2	Image 1	11	1000000055	1850
148.16		Spot	2	Image 1	11	1000000056	1851
123.071		Spot	2	Image 1	11	1000000057	1852
125.519		Spot	2	Image 1	11	1000000058	1853
125.912		Spot	2	Image 1	11	1000000059	1854
123.573		Spot	2	Image 1	11	1000000060	1855
128.456		Spot	2	Image 1	11	1000000061	1856
158.697		Spot	2	Image 1	11	1000000062	1857
135.948		Spot	2	Image 1	11	1000000063	1858
130.343		Spot	2	Image 1	11	1000000064	1859
122.677		Spot	2	Image 1	11	1000000065	1860
134.917		Spot	2	Image 1	11	1000000066	1861
123.493		Spot	2	Image 1	11	1000000067	1862
124.879		Spot	2	Image 1	11	1000000068	1863
140.415		Spot	2	Image 1	11	1000000069	1864
128.783		Spot	2	Image 1	11	1000000071	1865
135.534		Spot	2	Image 1	11	1000000070	1866
136.077		Spot	2	Image 1	11	1000000072	1867
123.431		Spot	2	Image 1	11	1000000073	1868
133.758		Spot	2	Image 1	11	1000000074	1869
152.688		Spot	2	Image 1	11	1000000075	1870
124.747		Spot	2	Image 1	11	1000000076	1871
127.582		Spot	2	Image 1	11	1000000080	1872
135.446		Spot	2	Image 1	11	1000000079	1873
130.164		Spot	2	Image 1	11	1000000078	1874
170.153		Spot	2	Image 1	11	1000000077	1875
140.14		Spot	2	Image 1	11	1000000081	1876
125.177		Spot	2	Image 1	11	1000000082	1877
136.95		Spot	2	Image 1	11	1000000083	1879
180.199		Spot	2	Image 1	11	1000000178	1880
161.642		Spot	2	Image 1	11	1000000085	1881
158.074		Spot	2	Image 1	11	1000000086	1882
130.322		Spot	2	Image 1	11	1000000087	1883
128.479		Spot	2	Image 1	11	1000000084	1884
136.682		Spot	2	Image 1	11	1000000088	1885
145.704		Spot	2	Image 1	11	1000000089	1886
126.572		Spot	2	Image 1	11	1000000090	1887
152.407		Spot	2	Image 1	11	1000000091	1888
126.995		Spot	2	Image 1	11	1000000092	1889
138.86		Spot	2	Image 1	11	1000000175	1890
123.146		Spot	2	Image 1	11	1000000094	1891
129.56		Spot	2	Image 1	11	1000000095	1892
125.791		Spot	2	Image 1	11	1000000096	1893
128.807		Spot	2	Image 1	11	1000000097	1894
133.322		Spot	2	Image 1	11	1000000098	1895
127.014		Spot	2	Image 1	11	1000000099	1896
126.931		Spot	2	Image 1	11	1000000100	1898
143.354		Spot	2	Image 1	11	1000000101	1899
195.08		Spot	2	Image 1	11	1000000102	1900
133.915		Spot	2	Image 1	11	1000000176	1901
136.482		Spot	2	Image 1	11	1000000103	1902
124.705		Spot	2	Image 1	11	1000000104	1903
134.829		Spot	2	Image 1	11	1000000105	1904
128.177		Spot	2	Image 1	11	1000000108	1905
127.099		Spot	2	Image 1	11	1000000106	1906
124.718		Spot	2	Image 1	11	1000000107	1907
144.807		Spot	2	Image 1	11	1000000109	1908
140.393		Spot	2	Image 1	11	1000000111	1909
152.118		Spot	2	Image 1	11	1000000110	1910
127.813		Spot	2	Image 1	11	1000000112	1911
121.715		Spot	2	Image 1	11	1000000113	1912
131.088		Spot	2	Image 1	11	1000000114	1913
139.427		Spot	2	Image 1	11	1000000115	1914
125.038		Spot	2	Image 1	11	1000000116	1915
128.467		Spot	2	Image 1	11	1000000117	1916
120.868		Spot	2	Image 1	11	1000000118	1917
122.01		Spot	2	Image 1	11	1000000119	1918
137.314		Spot	2	Image 1	11	1000000120	1919
119.805		Spot	2	Image 1	11	1000000121	1920
122.448		Spot	2	Image 1	11	1000000122	1921
126.686		Spot	2	Image 1	11	1000000123	1922
154.039		Spot	2	Image 1	11	1000000124	1923
124.217		Spot	2	Image 1	11	1000000125	1924
136.08		Spot	2	Image 1	11	1000000127	1925
126.417		Spot	2	Image 1	11	1000000126	1926
144.568		Spot	2	Image 1	11	1000000128	1927
124.994		Spot	2	Image 1	11	1000000129	1928
135.718		Spot	2	Image 1	11	1000000130	1929
125.24		Spot	2	Image 1	11	1000000131	1930
130.201		Spot	2	Image 1	11	1000000132	1931
150.2		Spot	2	Image 1	11	1000000133	1932
126.489		Spot	2	Image 1	11	1000000134	1933
129.832		Spot	2	Image 1	11	1000000135	1934
126.857		Spot	2	Image 1	11	1000000136	1935
201.926		Spot	2	Image 1	11	1000000137	1936
123.008		Spot	2	Image 1	11	1000000138	1937
138.027		Spot	2	Image 1	11	1000000139	1938
132.592		Spot	2	Image 1	11	1000000140	1939
178.345		Spot	2	Image 1	11	1000000141	1940
133.745		Spot	2	Image 1	11	1000000143	1941
126.301		Spot	2	Image 1	11	1000000142	1942
138.452		Spot	2	Image 1	11	1000000144	1943
176.402		Spot	2	Image 1	11	1000000145	1944
145.553		Spot	2	Image 1	11	1000000146	1945
207.075		Spot	2	Image 1	11	1000000147	1947
124.16		Spot	2	Image 1	11	1000000148	1948
215.304		Spot	2	Image 1	11	1000000149	1949
201.176		Spot	2	Image 1	11	1000000150	1950
143.024		Spot	2	Image 1	11	1000000151	1951
123.975		Spot	2	Image 1	11	1000000152	1952
146.382		Spot	2	Image 1	11	1000000153	1953
146.882		Spot	2	Image 1	11	1000000154	1954
132.585		Spot	2	Image 1	11	1000000155	1955
184.703		Spot	2	Image 1	11	1000000157	1956
189.485		Spot	2	Image 1	11	1000000158	1957
127.307		Spot	2	Image 1	11	1000000159	1958
144.503		Spot	2	Image 1	11	1000000160	1959
136.46		Spot	2	Image 1	11	1000000162	1960
175.148		Spot	2	Image 1	11	1000000161	1961
155.92		Spot	2	Image 1	11	1000000163	1962
150.651		Spot	2	Image 1	11	1000000164	1963
192.693		Spot	2	Image 1	11	1000000165	1964
152.945		Spot	2	Image 1	11	1000000166	1965
147.043		Spot	2	Image 1	11	1000000167	1966
129.003		Spot	2	Image 1	11	1000000168	1967
214.71		Spot	2	Image 1	11	1000000169	1968
177.876		Spot	2	Image 1	11	1000000170	1969
133.466		Spot	2	Image 1	11	1000000171	1970
148.749		Spot	2	Image 1	11	1000000172	1971
130.164		Spot	2	Image 1	11	1000000173	1972
121.172		Spot	2	Image 1	12	1000000000	1973
120.786		Spot	2	Image 1	12	1000000001	1974
138.783		Spot	2	Image 1	12	1000000005	1975
148.945		Spot	2	Image 1	12	1000000004	1976
125.693		Spot	2	Image 1	12	1000000003	1977
118.473		Spot	2	Image 1	12	1000000006	1978
132.835		Spot	2	Image 1	12	1000000007	1979
156.426		Spot	2	Image 1	12	1000000008	1980
137.37		Spot	2	Image 1	12	1000000009	1981
156.299		Spot	2	Image 1	12	1000000011	1982
136.984		Spot	2	Image 1	12	1000000013	1983
130.529		Spot	2	Image 1	12	1000000012	1984
197.755		Spot	2	Image 1	12	1000000014	1985
147.773		Spot	2	Image 1	12	1000000015	1986
152.467		Spot	2	Image 1	12	1000000016	1987
154.34		Spot	2	Image 1	12	1000000017	1988
128.918		Spot	2	Image 1	12	1000000018	1989
151.08		Spot	2	Image 1	12	1000000019	1990
125.115		Spot	2	Image 1	12	1000000020	1991
127.346		Spot	2	Image 1	12	1000000021	1992
164.508		Spot	2	Image 1	12	1000000022	1993
132.846		Spot	2	Image 1	12	1000000023	1994
176.127		Spot	2	Image 1	12	1000000024	1995
124.13		Spot	2	Image 1	12	1000000025	1996
126.771		Spot	2	Image 1	12	1000000026	1997
158.781		Spot	2	Image 1	12	1000000027	1998
142.064		Spot	2	Image 1	12	1000000180	1999
133.602		Spot	2	Image 1	12	1000000028	2000
138.818		Spot	2	Image 1	12	1000000029	2001
135.215		Spot	2	Image 1	12	1000000030	2002
137.816		Spot	2	Image 1	12	1000000031	2003
145.077		Spot	2	Image 1	12	1000000032	2004
155.581		Spot	2	Image 1	12	1000000033	2005
129.89		Spot	2	Image 1	12	1000000034	2006
155.571		Spot	2	Image 1	12	1000000035	2007
127.519		Spot	2	Image 1	12	1000000037	2008
136.723		Spot	2	Image 1	12	1000000036	2009
131.141		Spot	2	Image 1	12	1000000038	2010
136.994		Spot	2	Image 1	12	1000000040	2011
131.075		Spot	2	Image 1	12	1000000039	2012
133.992		Spot	2	Image 1	12	1000000174	2013
131.742		Spot	2	Image 1	12	1000000041	2015
144.351		Spot	2	Image 1	12	1000000045	2016
123.906		Spot	2	Image 1	12	1000000044	2017
149.58		Spot	2	Image 1	12	1000000042	2018
152.343		Spot	2	Image 1	12	1000000043	2019
130.005		Spot	2	Image 1	12	1000000046	2020
133.714		Spot	2	Image 1	12	1000000047	2021
146.077		Spot	2	Image 1	12	1000000048	2023
142.67		Spot	2	Image 1	12	1000000049	2024
135.656		Spot	2	Image 1	12	1000000050	2025
132.441		Spot	2	Image 1	12	1000000051	2026
126.331		Spot	2	Image 1	12	1000000052	2027
125.826		Spot	2	Image 1	12	1000000053	2028
127.742		Spot	2	Image 1	12	1000000054	2029
146.885		Spot	2	Image 1	12	1000000055	2030
147.135		Spot	2	Image 1	12	1000000056	2031
122.108		Spot	2	Image 1	12	1000000057	2032
124.556		Spot	2	Image 1	12	1000000058	2033
125.668		Spot	2	Image 1	12	1000000059	2034
128.84		Spot	2	Image 1	12	1000000061	2035
122.624		Spot	2	Image 1	12	1000000060	2036
158.53		Spot	2	Image 1	12	1000000062	2037
136.419		Spot	2	Image 1	12	1000000063	2038
123		Spot	2	Image 1	12	1000000065	2039
129.523		Spot	2	Image 1	12	1000000064	2040
134.613		Spot	2	Image 1	12	1000000066	2041
123.132		Spot	2	Image 1	12	1000000067	2042
[truncated: 8,248 more rows]
