# Supplementary material for: Protocol for real-time monitoring of CD8+ T and myeloid cell behavior in human high-grade serous ovarian cancer slices
Source: STAR Protoc. 2024 Jun 2;5(2):103102. doi: 10.1016/j.xpro.2024.103102 (PMC11179100; doi:10.1016/j.xpro.2024.103102)
Supplement: Data S3. Files for testing the R script, quantification and statistical analysis step 2 [file mmc3.zip › Test files/Slice1_a/__Intensity_Mean_Ch=3_Img=1.csv]

Intensity Mean Ch=3 Img=1
====================
Intensity Mean	Unit	Category	Channel	Image	Time	TrackID	ID
163.623		Spot	3	Image 1	1	1000000000	0
169.687		Spot	3	Image 1	1	1000000001	1
166.307		Spot	3	Image 1	1	1000000002	2
168.37		Spot	3	Image 1	1	1000000003	3
210.287		Spot	3	Image 1	1	1000000004	4
190.65		Spot	3	Image 1	1	1000000005	5
176.696		Spot	3	Image 1	1	1000000006	6
207.864		Spot	3	Image 1	1	1000000007	7
170.282		Spot	3	Image 1	1	1000000008	8
189.328		Spot	3	Image 1	1	1000000009	9
170.97		Spot	3	Image 1	1	1000000010	10
186.645		Spot	3	Image 1	1	1000000011	11
168.829		Spot	3	Image 1	1	1000000012	12
201.641		Spot	3	Image 1	1	1000000013	13
239.039		Spot	3	Image 1	1	1000000014	14
237.413		Spot	3	Image 1	1	1000000015	15
180.346		Spot	3	Image 1	1	1000000016	16
161.118		Spot	3	Image 1	1	1000000017	17
169.674		Spot	3	Image 1	1	1000000018	18
158.092		Spot	3	Image 1	1	1000000019	19
181.841		Spot	3	Image 1	1	1000000020	20
174.265		Spot	3	Image 1	1	1000000021	21
217.033		Spot	3	Image 1	1	1000000022	22
179.862		Spot	3	Image 1	1	1000000023	23
186.548		Spot	3	Image 1	1	1000000024	24
227.381		Spot	3	Image 1	1	1000000025	25
212.942		Spot	3	Image 1	1	1000000026	26
182.342		Spot	3	Image 1	1	1000000027	27
228.569		Spot	3	Image 1	1	1000000028	28
172.406		Spot	3	Image 1	1	1000000029	29
179.124		Spot	3	Image 1	1	1000000030	30
207.223		Spot	3	Image 1	1	1000000031	31
194.071		Spot	3	Image 1	1	1000000032	32
276.576		Spot	3	Image 1	1	1000000033	33
201.923		Spot	3	Image 1	1	1000000034	34
213.11		Spot	3	Image 1	1	1000000035	35
213.192		Spot	3	Image 1	1	1000000036	36
173.651		Spot	3	Image 1	1	1000000037	37
215.739		Spot	3	Image 1	1	1000000038	38
165.551		Spot	3	Image 1	1	1000000039	39
240		Spot	3	Image 1	1	1000000040	40
179.459		Spot	3	Image 1	1	1000000041	43
233.217		Spot	3	Image 1	1	1000000042	44
175.59		Spot	3	Image 1	1	1000000043	45
199.402		Spot	3	Image 1	1	1000000044	46
215.847		Spot	3	Image 1	1	1000000045	47
183.146		Spot	3	Image 1	1	1000000046	48
175.986		Spot	3	Image 1	1	1000000047	49
190.116		Spot	3	Image 1	1	1000000048	50
214.327		Spot	3	Image 1	1	1000000049	51
240.446		Spot	3	Image 1	1	1000000050	52
177.438		Spot	3	Image 1	1	1000000051	53
189.149		Spot	3	Image 1	1	1000000052	54
251.352		Spot	3	Image 1	1	1000000053	55
178.565		Spot	3	Image 1	1	1000000054	56
223.406		Spot	3	Image 1	1	1000000055	57
201.759		Spot	3	Image 1	1	1000000056	58
174.488		Spot	3	Image 1	1	1000000057	59
177.262		Spot	3	Image 1	1	1000000058	60
185.052		Spot	3	Image 1	1	1000000059	61
212.179		Spot	3	Image 1	1	1000000060	62
222.641		Spot	3	Image 1	1	1000000061	63
241.548		Spot	3	Image 1	1	1000000062	64
219.09		Spot	3	Image 1	1	1000000063	65
182.745		Spot	3	Image 1	1	1000000064	66
201.088		Spot	3	Image 1	1	1000000065	67
176.174		Spot	3	Image 1	1	1000000066	68
209.679		Spot	3	Image 1	1	1000000067	69
178.152		Spot	3	Image 1	1	1000000068	70
198.532		Spot	3	Image 1	1	1000000069	71
210.152		Spot	3	Image 1	1	1000000070	72
234.641		Spot	3	Image 1	1	1000000071	73
220.97		Spot	3	Image 1	1	1000000072	74
166.434		Spot	3	Image 1	1	1000000073	75
227.725		Spot	3	Image 1	1	1000000074	76
188.775		Spot	3	Image 1	1	1000000075	77
178.143		Spot	3	Image 1	1	1000000076	78
308.448		Spot	3	Image 1	1	1000000077	79
226.014		Spot	3	Image 1	1	1000000078	80
207.747		Spot	3	Image 1	1	1000000079	81
194.761		Spot	3	Image 1	1	1000000080	82
208.641		Spot	3	Image 1	1	1000000081	83
177.398		Spot	3	Image 1	1	1000000082	84
206.871		Spot	3	Image 1	1	1000000083	86
193.566		Spot	3	Image 1	1	1000000084	87
197.505		Spot	3	Image 1	1	1000000085	88
197.622		Spot	3	Image 1	1	1000000086	89
215.812		Spot	3	Image 1	1	1000000087	90
195.149		Spot	3	Image 1	1	1000000088	91
207.931		Spot	3	Image 1	1	1000000089	92
247.168		Spot	3	Image 1	1	1000000090	93
208.141		Spot	3	Image 1	1	1000000091	94
214.995		Spot	3	Image 1	1	1000000092	95
199.342		Spot	3	Image 1	1	1000000093	96
198.137		Spot	3	Image 1	1	1000000094	97
214.138		Spot	3	Image 1	1	1000000095	98
207.843		Spot	3	Image 1	1	1000000096	99
208.216		Spot	3	Image 1	1	1000000097	100
242.953		Spot	3	Image 1	1	1000000098	101
208.132		Spot	3	Image 1	1	1000000099	102
234.375		Spot	3	Image 1	1	1000000100	103
262.696		Spot	3	Image 1	1	1000000101	105
227.895		Spot	3	Image 1	1	1000000102	106
192.646		Spot	3	Image 1	1	1000000103	107
219.956		Spot	3	Image 1	1	1000000104	108
236.416		Spot	3	Image 1	1	1000000105	109
232.239		Spot	3	Image 1	1	1000000106	110
201.228		Spot	3	Image 1	1	1000000107	111
218.318		Spot	3	Image 1	1	1000000108	112
269		Spot	3	Image 1	1	1000000109	113
207.427		Spot	3	Image 1	1	1000000110	114
223.213		Spot	3	Image 1	1	1000000111	115
252.305		Spot	3	Image 1	1	1000000112	116
199.569		Spot	3	Image 1	1	1000000113	117
204.403		Spot	3	Image 1	1	1000000114	118
275.303		Spot	3	Image 1	1	1000000115	119
218.896		Spot	3	Image 1	1	1000000116	120
251.738		Spot	3	Image 1	1	1000000117	121
202.477		Spot	3	Image 1	1	1000000118	122
158.15		Spot	3	Image 1	1	1000000119	123
293.892		Spot	3	Image 1	1	1000000120	124
202.335		Spot	3	Image 1	1	1000000121	125
215.705		Spot	3	Image 1	1	1000000122	126
234.551		Spot	3	Image 1	1	1000000123	127
167.041		Spot	3	Image 1	1	1000000124	128
205.951		Spot	3	Image 1	1	1000000125	129
234.132		Spot	3	Image 1	1	1000000126	130
253.661		Spot	3	Image 1	1	1000000127	131
257.097		Spot	3	Image 1	1	1000000128	132
210.247		Spot	3	Image 1	1	1000000129	133
252.518		Spot	3	Image 1	1	1000000130	134
215.014		Spot	3	Image 1	1	1000000131	135
211.415		Spot	3	Image 1	1	1000000132	136
258.014		Spot	3	Image 1	1	1000000133	137
223.606		Spot	3	Image 1	1	1000000134	138
213.967		Spot	3	Image 1	1	1000000135	139
221.518		Spot	3	Image 1	1	1000000136	140
314.338		Spot	3	Image 1	1	1000000137	141
204.706		Spot	3	Image 1	1	1000000138	142
239.893		Spot	3	Image 1	1	1000000139	143
242.258		Spot	3	Image 1	1	1000000140	144
282.586		Spot	3	Image 1	1	1000000141	145
268.889		Spot	3	Image 1	1	1000000142	146
236.395		Spot	3	Image 1	1	1000000143	147
277.198		Spot	3	Image 1	1	1000000144	148
313.832		Spot	3	Image 1	1	1000000145	149
281.703		Spot	3	Image 1	1	1000000146	150
304.069		Spot	3	Image 1	1	1000000147	151
221.658		Spot	3	Image 1	1	1000000148	152
304.34		Spot	3	Image 1	1	1000000149	153
304.052		Spot	3	Image 1	1	1000000150	154
286.252		Spot	3	Image 1	1	1000000151	155
208.264		Spot	3	Image 1	1	1000000152	156
275.792		Spot	3	Image 1	1	1000000153	157
273.118		Spot	3	Image 1	1	1000000154	158
230.061		Spot	3	Image 1	1	1000000155	159
309.512		Spot	3	Image 1	1	1000000156	160
309.986		Spot	3	Image 1	1	1000000157	161
282.73		Spot	3	Image 1	1	1000000158	162
208.847		Spot	3	Image 1	1	1000000159	163
292.546		Spot	3	Image 1	1	1000000160	164
280.755		Spot	3	Image 1	1	1000000161	165
189.169		Spot	3	Image 1	1	1000000162	166
304.272		Spot	3	Image 1	1	1000000163	167
289.05		Spot	3	Image 1	1	1000000164	168
308.529		Spot	3	Image 1	1	1000000165	169
319.942		Spot	3	Image 1	1	1000000166	170
362.563		Spot	3	Image 1	1	1000000167	171
231.68		Spot	3	Image 1	1	1000000168	172
329.219		Spot	3	Image 1	1	1000000169	173
293.948		Spot	3	Image 1	1	1000000170	174
256.577		Spot	3	Image 1	1	1000000171	175
237.228		Spot	3	Image 1	1	1000000172	176
263.274		Spot	3	Image 1	1	1000000173	177
164.503		Spot	3	Image 1	2	1000000000	178
169.311		Spot	3	Image 1	2	1000000001	179
164.898		Spot	3	Image 1	2	1000000002	180
170.332		Spot	3	Image 1	2	1000000003	181
211.873		Spot	3	Image 1	2	1000000004	182
198.459		Spot	3	Image 1	2	1000000005	183
176.646		Spot	3	Image 1	2	1000000006	184
213.325		Spot	3	Image 1	2	1000000007	185
172.445		Spot	3	Image 1	2	1000000008	186
191.039		Spot	3	Image 1	2	1000000009	187
170.129		Spot	3	Image 1	2	1000000010	188
187.685		Spot	3	Image 1	2	1000000011	189
167.759		Spot	3	Image 1	2	1000000012	190
201.623		Spot	3	Image 1	2	1000000013	191
238.688		Spot	3	Image 1	2	1000000014	192
237.298		Spot	3	Image 1	2	1000000015	193
179.548		Spot	3	Image 1	2	1000000016	194
162.251		Spot	3	Image 1	2	1000000017	195
170.959		Spot	3	Image 1	2	1000000018	196
158.829		Spot	3	Image 1	2	1000000019	197
181.235		Spot	3	Image 1	2	1000000020	198
176.055		Spot	3	Image 1	2	1000000021	199
216.649		Spot	3	Image 1	2	1000000022	200
182.173		Spot	3	Image 1	2	1000000023	201
186.753		Spot	3	Image 1	2	1000000024	202
223.118		Spot	3	Image 1	2	1000000025	203
215.426		Spot	3	Image 1	2	1000000026	204
183.928		Spot	3	Image 1	2	1000000027	205
227.633		Spot	3	Image 1	2	1000000028	206
171.78		Spot	3	Image 1	2	1000000029	207
179.305		Spot	3	Image 1	2	1000000030	208
206.484		Spot	3	Image 1	2	1000000031	209
194.046		Spot	3	Image 1	2	1000000032	210
278.054		Spot	3	Image 1	2	1000000033	211
202.575		Spot	3	Image 1	2	1000000034	212
214.044		Spot	3	Image 1	2	1000000035	213
216.017		Spot	3	Image 1	2	1000000036	214
176.608		Spot	3	Image 1	2	1000000037	215
215.383		Spot	3	Image 1	2	1000000038	216
239.759		Spot	3	Image 1	2	1000000040	217
165.923		Spot	3	Image 1	2	1000000039	218
212.094		Spot	3	Image 1	2	1000000174	219
181.402		Spot	3	Image 1	2	1000000041	222
232.86		Spot	3	Image 1	2	1000000042	223
200.132		Spot	3	Image 1	2	1000000044	224
216.705		Spot	3	Image 1	2	1000000045	225
176.371		Spot	3	Image 1	2	1000000043	226
184.471		Spot	3	Image 1	2	1000000046	227
176.239		Spot	3	Image 1	2	1000000047	228
216.253		Spot	3	Image 1	2	1000000049	229
238.703		Spot	3	Image 1	2	1000000050	230
191.901		Spot	3	Image 1	2	1000000052	231
252.907		Spot	3	Image 1	2	1000000053	232
225.82		Spot	3	Image 1	2	1000000055	233
174.518		Spot	3	Image 1	2	1000000057	234
177.918		Spot	3	Image 1	2	1000000054	235
205.094		Spot	3	Image 1	2	1000000056	236
176.875		Spot	3	Image 1	2	1000000058	237
182.892		Spot	3	Image 1	2	1000000059	238
214.212		Spot	3	Image 1	2	1000000060	239
224.211		Spot	3	Image 1	2	1000000061	240
238.137		Spot	3	Image 1	2	1000000062	241
220.961		Spot	3	Image 1	2	1000000063	242
201.848		Spot	3	Image 1	2	1000000065	243
183.319		Spot	3	Image 1	2	1000000064	244
175.236		Spot	3	Image 1	2	1000000066	245
178.755		Spot	3	Image 1	2	1000000068	246
211.124		Spot	3	Image 1	2	1000000067	247
196.282		Spot	3	Image 1	2	1000000069	248
208.463		Spot	3	Image 1	2	1000000070	249
234.176		Spot	3	Image 1	2	1000000071	250
222.251		Spot	3	Image 1	2	1000000072	251
167.651		Spot	3	Image 1	2	1000000073	252
228.592		Spot	3	Image 1	2	1000000074	253
193.288		Spot	3	Image 1	2	1000000075	254
176.681		Spot	3	Image 1	2	1000000076	255
308.138		Spot	3	Image 1	2	1000000077	256
228.69		Spot	3	Image 1	2	1000000078	257
207.816		Spot	3	Image 1	2	1000000079	258
194.385		Spot	3	Image 1	2	1000000080	259
208.354		Spot	3	Image 1	2	1000000081	260
179.926		Spot	3	Image 1	2	1000000082	261
206.669		Spot	3	Image 1	2	1000000083	263
202.19		Spot	3	Image 1	2	1000000085	264
195.227		Spot	3	Image 1	2	1000000086	265
214.16		Spot	3	Image 1	2	1000000087	266
193.407		Spot	3	Image 1	2	1000000084	267
197.241		Spot	3	Image 1	2	1000000088	268
209.014		Spot	3	Image 1	2	1000000089	269
247.003		Spot	3	Image 1	2	1000000090	270
207.802		Spot	3	Image 1	2	1000000091	271
200.863		Spot	3	Image 1	2	1000000093	272
216.921		Spot	3	Image 1	2	1000000092	273
242.155		Spot	3	Image 1	2	1000000175	274
207.005		Spot	3	Image 1	2	1000000096	275
197.225		Spot	3	Image 1	2	1000000094	276
212.556		Spot	3	Image 1	2	1000000095	277
207.321		Spot	3	Image 1	2	1000000097	278
242.205		Spot	3	Image 1	2	1000000098	279
207.554		Spot	3	Image 1	2	1000000099	280
232.912		Spot	3	Image 1	2	1000000100	282
266.359		Spot	3	Image 1	2	1000000101	283
229.623		Spot	3	Image 1	2	1000000102	284
223.424		Spot	3	Image 1	2	1000000176	285
197.453		Spot	3	Image 1	2	1000000103	286
218.282		Spot	3	Image 1	2	1000000104	287
232.53		Spot	3	Image 1	2	1000000105	288
203.984		Spot	3	Image 1	2	1000000107	289
218.464		Spot	3	Image 1	2	1000000108	290
233.365		Spot	3	Image 1	2	1000000106	291
271.541		Spot	3	Image 1	2	1000000109	292
212.674		Spot	3	Image 1	2	1000000110	293
224.019		Spot	3	Image 1	2	1000000111	294
252.478		Spot	3	Image 1	2	1000000112	295
201.472		Spot	3	Image 1	2	1000000113	296
209.228		Spot	3	Image 1	2	1000000114	297
278.92		Spot	3	Image 1	2	1000000115	298
221.017		Spot	3	Image 1	2	1000000116	299
252.006		Spot	3	Image 1	2	1000000117	300
206.813		Spot	3	Image 1	2	1000000118	301
288.704		Spot	3	Image 1	2	1000000120	302
158.131		Spot	3	Image 1	2	1000000119	303
213.631		Spot	3	Image 1	2	1000000122	304
204.122		Spot	3	Image 1	2	1000000121	305
235.728		Spot	3	Image 1	2	1000000123	306
168.127		Spot	3	Image 1	2	1000000124	307
208.251		Spot	3	Image 1	2	1000000125	308
240.262		Spot	3	Image 1	2	1000000126	309
255.754		Spot	3	Image 1	2	1000000127	310
258.515		Spot	3	Image 1	2	1000000128	311
210.547		Spot	3	Image 1	2	1000000129	312
253.659		Spot	3	Image 1	2	1000000130	313
215.978		Spot	3	Image 1	2	1000000131	314
211.989		Spot	3	Image 1	2	1000000132	315
257.542		Spot	3	Image 1	2	1000000133	316
222.105		Spot	3	Image 1	2	1000000134	317
216.198		Spot	3	Image 1	2	1000000135	318
221.989		Spot	3	Image 1	2	1000000136	319
313.068		Spot	3	Image 1	2	1000000137	320
206.978		Spot	3	Image 1	2	1000000138	321
241.105		Spot	3	Image 1	2	1000000139	322
241.475		Spot	3	Image 1	2	1000000140	323
282.986		Spot	3	Image 1	2	1000000141	324
270.942		Spot	3	Image 1	2	1000000142	325
283.09		Spot	3	Image 1	2	1000000144	326
237.474		Spot	3	Image 1	2	1000000143	327
315.621		Spot	3	Image 1	2	1000000145	328
288.23		Spot	3	Image 1	2	1000000146	329
309.707		Spot	3	Image 1	2	1000000147	330
221.691		Spot	3	Image 1	2	1000000148	331
306.882		Spot	3	Image 1	2	1000000149	332
304.786		Spot	3	Image 1	2	1000000150	333
285.917		Spot	3	Image 1	2	1000000151	334
209.595		Spot	3	Image 1	2	1000000152	335
277.764		Spot	3	Image 1	2	1000000153	336
272.529		Spot	3	Image 1	2	1000000154	337
232.362		Spot	3	Image 1	2	1000000155	338
307.169		Spot	3	Image 1	2	1000000156	339
309.198		Spot	3	Image 1	2	1000000157	340
285.698		Spot	3	Image 1	2	1000000158	341
211.251		Spot	3	Image 1	2	1000000159	342
291.118		Spot	3	Image 1	2	1000000160	343
280.311		Spot	3	Image 1	2	1000000161	344
188.463		Spot	3	Image 1	2	1000000162	345
302.762		Spot	3	Image 1	2	1000000163	346
288.289		Spot	3	Image 1	2	1000000164	347
312.786		Spot	3	Image 1	2	1000000165	348
321.53		Spot	3	Image 1	2	1000000166	349
361.66		Spot	3	Image 1	2	1000000167	350
233.876		Spot	3	Image 1	2	1000000168	351
332.978		Spot	3	Image 1	2	1000000169	352
297.521		Spot	3	Image 1	2	1000000170	353
258.868		Spot	3	Image 1	2	1000000171	354
240.515		Spot	3	Image 1	2	1000000172	355
259.841		Spot	3	Image 1	2	1000000173	356
165.341		Spot	3	Image 1	3	1000000000	357
168.198		Spot	3	Image 1	3	1000000001	358
163.871		Spot	3	Image 1	3	1000000002	359
168.23		Spot	3	Image 1	3	1000000003	360
209.741		Spot	3	Image 1	3	1000000004	361
194.176		Spot	3	Image 1	3	1000000005	362
175.102		Spot	3	Image 1	3	1000000006	363
211.611		Spot	3	Image 1	3	1000000007	364
169.514		Spot	3	Image 1	3	1000000008	365
193.032		Spot	3	Image 1	3	1000000009	366
185.438		Spot	3	Image 1	3	1000000011	367
200.116		Spot	3	Image 1	3	1000000013	368
239.192		Spot	3	Image 1	3	1000000014	369
169.978		Spot	3	Image 1	3	1000000012	370
240.272		Spot	3	Image 1	3	1000000015	371
181.161		Spot	3	Image 1	3	1000000016	372
163.024		Spot	3	Image 1	3	1000000017	373
168.212		Spot	3	Image 1	3	1000000018	374
156.713		Spot	3	Image 1	3	1000000019	375
183.68		Spot	3	Image 1	3	1000000020	376
175.665		Spot	3	Image 1	3	1000000021	377
217.976		Spot	3	Image 1	3	1000000022	378
179.548		Spot	3	Image 1	3	1000000023	379
183.989		Spot	3	Image 1	3	1000000024	380
220.887		Spot	3	Image 1	3	1000000025	381
210.951		Spot	3	Image 1	3	1000000026	382
181.104		Spot	3	Image 1	3	1000000027	383
223.766		Spot	3	Image 1	3	1000000028	384
171.81		Spot	3	Image 1	3	1000000029	385
179.124		Spot	3	Image 1	3	1000000030	386
205.89		Spot	3	Image 1	3	1000000031	387
194.92		Spot	3	Image 1	3	1000000032	388
277.896		Spot	3	Image 1	3	1000000033	389
200.879		Spot	3	Image 1	3	1000000034	390
212.214		Spot	3	Image 1	3	1000000035	391
214.333		Spot	3	Image 1	3	1000000036	392
177.566		Spot	3	Image 1	3	1000000037	393
215.381		Spot	3	Image 1	3	1000000038	394
242.941		Spot	3	Image 1	3	1000000040	395
163.945		Spot	3	Image 1	3	1000000039	396
212.916		Spot	3	Image 1	3	1000000174	397
181.544		Spot	3	Image 1	3	1000000041	400
233.5		Spot	3	Image 1	3	1000000042	401
197.32		Spot	3	Image 1	3	1000000044	402
217.147		Spot	3	Image 1	3	1000000045	403
173.821		Spot	3	Image 1	3	1000000043	404
183.236		Spot	3	Image 1	3	1000000046	405
175.953		Spot	3	Image 1	3	1000000047	406
215.247		Spot	3	Image 1	3	1000000049	407
170.477		Spot	3	Image 1	3	1000000177	408
237.756		Spot	3	Image 1	3	1000000050	409
190.386		Spot	3	Image 1	3	1000000052	410
254.096		Spot	3	Image 1	3	1000000053	411
180.115		Spot	3	Image 1	3	1000000054	412
223.61		Spot	3	Image 1	3	1000000055	413
204.459		Spot	3	Image 1	3	1000000056	414
173.493		Spot	3	Image 1	3	1000000057	415
178.627		Spot	3	Image 1	3	1000000058	416
184.307		Spot	3	Image 1	3	1000000059	417
213.085		Spot	3	Image 1	3	1000000060	418
222.858		Spot	3	Image 1	3	1000000061	419
240.19		Spot	3	Image 1	3	1000000062	420
219.495		Spot	3	Image 1	3	1000000063	421
183.027		Spot	3	Image 1	3	1000000064	422
201.11		Spot	3	Image 1	3	1000000065	423
175.671		Spot	3	Image 1	3	1000000066	424
211.304		Spot	3	Image 1	3	1000000067	425
179.552		Spot	3	Image 1	3	1000000068	426
195.156		Spot	3	Image 1	3	1000000069	427
208.55		Spot	3	Image 1	3	1000000070	428
236.203		Spot	3	Image 1	3	1000000071	429
221.279		Spot	3	Image 1	3	1000000072	430
167.629		Spot	3	Image 1	3	1000000073	431
228.335		Spot	3	Image 1	3	1000000074	432
190.585		Spot	3	Image 1	3	1000000075	433
175.439		Spot	3	Image 1	3	1000000076	434
302.967		Spot	3	Image 1	3	1000000077	435
195.18		Spot	3	Image 1	3	1000000080	436
228.882		Spot	3	Image 1	3	1000000078	437
206.343		Spot	3	Image 1	3	1000000079	438
210.238		Spot	3	Image 1	3	1000000081	439
179.212		Spot	3	Image 1	3	1000000082	440
207.055		Spot	3	Image 1	3	1000000083	442
201.859		Spot	3	Image 1	3	1000000085	443
198.771		Spot	3	Image 1	3	1000000086	444
211.556		Spot	3	Image 1	3	1000000087	445
193.545		Spot	3	Image 1	3	1000000084	446
204.86		Spot	3	Image 1	3	1000000088	447
209.691		Spot	3	Image 1	3	1000000089	448
245.221		Spot	3	Image 1	3	1000000090	449
209.072		Spot	3	Image 1	3	1000000091	450
199.657		Spot	3	Image 1	3	1000000093	451
216.701		Spot	3	Image 1	3	1000000092	452
240.456		Spot	3	Image 1	3	1000000175	453
199.896		Spot	3	Image 1	3	1000000094	454
208.662		Spot	3	Image 1	3	1000000096	455
214.801		Spot	3	Image 1	3	1000000095	456
209.928		Spot	3	Image 1	3	1000000097	457
242.97		Spot	3	Image 1	3	1000000098	458
208.649		Spot	3	Image 1	3	1000000099	459
231.724		Spot	3	Image 1	3	1000000100	461
263.248		Spot	3	Image 1	3	1000000101	462
231.357		Spot	3	Image 1	3	1000000102	463
186.644		Spot	3	Image 1	3	1000000103	464
224.222		Spot	3	Image 1	3	1000000104	465
233.253		Spot	3	Image 1	3	1000000105	466
232.997		Spot	3	Image 1	3	1000000106	467
203.997		Spot	3	Image 1	3	1000000107	468
219.915		Spot	3	Image 1	3	1000000108	469
269.184		Spot	3	Image 1	3	1000000109	470
213.157		Spot	3	Image 1	3	1000000110	471
221.964		Spot	3	Image 1	3	1000000111	472
251.543		Spot	3	Image 1	3	1000000112	473
203.191		Spot	3	Image 1	3	1000000113	474
207.978		Spot	3	Image 1	3	1000000114	475
278.191		Spot	3	Image 1	3	1000000115	476
220.675		Spot	3	Image 1	3	1000000116	477
250.79		Spot	3	Image 1	3	1000000117	478
205.219		Spot	3	Image 1	3	1000000118	479
289.274		Spot	3	Image 1	3	1000000120	480
158.367		Spot	3	Image 1	3	1000000119	481
203.309		Spot	3	Image 1	3	1000000121	482
216.511		Spot	3	Image 1	3	1000000122	483
235.815		Spot	3	Image 1	3	1000000123	484
167.335		Spot	3	Image 1	3	1000000124	485
207.268		Spot	3	Image 1	3	1000000125	486
240.16		Spot	3	Image 1	3	1000000126	487
256.173		Spot	3	Image 1	3	1000000127	488
257.497		Spot	3	Image 1	3	1000000128	489
208.456		Spot	3	Image 1	3	1000000129	490
254.449		Spot	3	Image 1	3	1000000130	491
215.159		Spot	3	Image 1	3	1000000131	492
211.149		Spot	3	Image 1	3	1000000132	493
262.53		Spot	3	Image 1	3	1000000133	494
221.641		Spot	3	Image 1	3	1000000134	495
215.066		Spot	3	Image 1	3	1000000135	496
223.84		Spot	3	Image 1	3	1000000136	497
312.867		Spot	3	Image 1	3	1000000137	498
204.405		Spot	3	Image 1	3	1000000138	499
244.956		Spot	3	Image 1	3	1000000140	500
285.967		Spot	3	Image 1	3	1000000141	501
270.323		Spot	3	Image 1	3	1000000142	502
238.299		Spot	3	Image 1	3	1000000143	503
279.959		Spot	3	Image 1	3	1000000144	504
313.187		Spot	3	Image 1	3	1000000145	505
285.514		Spot	3	Image 1	3	1000000146	506
306.833		Spot	3	Image 1	3	1000000147	507
221.893		Spot	3	Image 1	3	1000000148	508
302.634		Spot	3	Image 1	3	1000000149	509
304.456		Spot	3	Image 1	3	1000000150	510
289.036		Spot	3	Image 1	3	1000000151	511
208.195		Spot	3	Image 1	3	1000000152	512
279.335		Spot	3	Image 1	3	1000000153	513
275.615		Spot	3	Image 1	3	1000000154	514
232.35		Spot	3	Image 1	3	1000000155	515
306.255		Spot	3	Image 1	3	1000000156	516
309.503		Spot	3	Image 1	3	1000000157	517
286.022		Spot	3	Image 1	3	1000000158	518
210.141		Spot	3	Image 1	3	1000000159	519
289.414		Spot	3	Image 1	3	1000000160	520
188.91		Spot	3	Image 1	3	1000000162	521
282.359		Spot	3	Image 1	3	1000000161	522
303.353		Spot	3	Image 1	3	1000000163	523
288.041		Spot	3	Image 1	3	1000000164	524
309.948		Spot	3	Image 1	3	1000000165	525
320.019		Spot	3	Image 1	3	1000000166	526
359.741		Spot	3	Image 1	3	1000000167	527
232.309		Spot	3	Image 1	3	1000000168	528
331.986		Spot	3	Image 1	3	1000000169	529
300.267		Spot	3	Image 1	3	1000000170	530
258.644		Spot	3	Image 1	3	1000000171	531
239.598		Spot	3	Image 1	3	1000000172	532
261.079		Spot	3	Image 1	3	1000000173	533
165.273		Spot	3	Image 1	4	1000000000	534
169.447		Spot	3	Image 1	4	1000000001	535
167.565		Spot	3	Image 1	4	1000000002	536
169.116		Spot	3	Image 1	4	1000000003	537
208.821		Spot	3	Image 1	4	1000000004	538
196.414		Spot	3	Image 1	4	1000000005	539
175.212		Spot	3	Image 1	4	1000000006	540
210.5		Spot	3	Image 1	4	1000000007	541
170.61		Spot	3	Image 1	4	1000000008	542
195.903		Spot	3	Image 1	4	1000000009	543
176.022		Spot	3	Image 1	4	1000000010	544
186.678		Spot	3	Image 1	4	1000000011	545
201.885		Spot	3	Image 1	4	1000000013	546
243.983		Spot	3	Image 1	4	1000000014	547
170.35		Spot	3	Image 1	4	1000000012	548
236.732		Spot	3	Image 1	4	1000000015	549
180.601		Spot	3	Image 1	4	1000000016	550
162.942		Spot	3	Image 1	4	1000000017	551
170.751		Spot	3	Image 1	4	1000000018	552
159.295		Spot	3	Image 1	4	1000000019	553
181.906		Spot	3	Image 1	4	1000000020	554
173.465		Spot	3	Image 1	4	1000000021	555
216.011		Spot	3	Image 1	4	1000000022	556
180.148		Spot	3	Image 1	4	1000000023	557
185.255		Spot	3	Image 1	4	1000000024	558
228.134		Spot	3	Image 1	4	1000000025	559
209.823		Spot	3	Image 1	4	1000000026	560
182.573		Spot	3	Image 1	4	1000000027	561
213.671		Spot	3	Image 1	4	1000000028	562
171.671		Spot	3	Image 1	4	1000000029	563
179.504		Spot	3	Image 1	4	1000000030	564
206.311		Spot	3	Image 1	4	1000000031	565
195.434		Spot	3	Image 1	4	1000000032	566
277.462		Spot	3	Image 1	4	1000000033	567
200.522		Spot	3	Image 1	4	1000000034	568
178.272		Spot	3	Image 1	4	1000000037	569
214.573		Spot	3	Image 1	4	1000000035	570
215.776		Spot	3	Image 1	4	1000000036	571
218.154		Spot	3	Image 1	4	1000000038	572
245.221		Spot	3	Image 1	4	1000000040	573
164.282		Spot	3	Image 1	4	1000000039	574
212.815		Spot	3	Image 1	4	1000000174	575
181.374		Spot	3	Image 1	4	1000000041	578
198.599		Spot	3	Image 1	4	1000000044	579
235.033		Spot	3	Image 1	4	1000000042	580
217.726		Spot	3	Image 1	4	1000000045	581
175.742		Spot	3	Image 1	4	1000000043	582
184.003		Spot	3	Image 1	4	1000000046	583
177.508		Spot	3	Image 1	4	1000000047	584
193.951		Spot	3	Image 1	4	1000000048	585
215.383		Spot	3	Image 1	4	1000000049	586
237.426		Spot	3	Image 1	4	1000000050	587
190.611		Spot	3	Image 1	4	1000000052	588
178.629		Spot	3	Image 1	4	1000000051	589
253.022		Spot	3	Image 1	4	1000000053	590
180.466		Spot	3	Image 1	4	1000000054	591
223.014		Spot	3	Image 1	4	1000000055	592
203.803		Spot	3	Image 1	4	1000000056	593
173.184		Spot	3	Image 1	4	1000000057	594
177.552		Spot	3	Image 1	4	1000000058	595
182.921		Spot	3	Image 1	4	1000000059	596
214.658		Spot	3	Image 1	4	1000000060	597
224		Spot	3	Image 1	4	1000000061	598
239.642		Spot	3	Image 1	4	1000000062	599
220.423		Spot	3	Image 1	4	1000000063	600
183.181		Spot	3	Image 1	4	1000000064	601
200.76		Spot	3	Image 1	4	1000000065	602
174.43		Spot	3	Image 1	4	1000000066	603
210.956		Spot	3	Image 1	4	1000000067	604
180.346		Spot	3	Image 1	4	1000000068	605
197.05		Spot	3	Image 1	4	1000000069	606
209.167		Spot	3	Image 1	4	1000000070	607
237.063		Spot	3	Image 1	4	1000000071	608
222.61		Spot	3	Image 1	4	1000000072	609
167.275		Spot	3	Image 1	4	1000000073	610
230.041		Spot	3	Image 1	4	1000000074	611
176.66		Spot	3	Image 1	4	1000000076	612
193.024		Spot	3	Image 1	4	1000000075	613
196.342		Spot	3	Image 1	4	1000000080	614
307.144		Spot	3	Image 1	4	1000000077	615
227.782		Spot	3	Image 1	4	1000000078	616
207.202		Spot	3	Image 1	4	1000000079	617
180.205		Spot	3	Image 1	4	1000000082	618
209.075		Spot	3	Image 1	4	1000000081	619
208.179		Spot	3	Image 1	4	1000000083	621
201.341		Spot	3	Image 1	4	1000000085	622
198.917		Spot	3	Image 1	4	1000000086	623
214.339		Spot	3	Image 1	4	1000000087	624
192.781		Spot	3	Image 1	4	1000000084	625
197.474		Spot	3	Image 1	4	1000000088	626
210.362		Spot	3	Image 1	4	1000000089	627
248.907		Spot	3	Image 1	4	1000000090	628
210.24		Spot	3	Image 1	4	1000000091	629
199.307		Spot	3	Image 1	4	1000000093	630
217.304		Spot	3	Image 1	4	1000000092	631
238.584		Spot	3	Image 1	4	1000000175	632
208		Spot	3	Image 1	4	1000000096	633
197.735		Spot	3	Image 1	4	1000000094	634
215.028		Spot	3	Image 1	4	1000000095	635
207.907		Spot	3	Image 1	4	1000000097	636
242.358		Spot	3	Image 1	4	1000000098	637
207.162		Spot	3	Image 1	4	1000000099	638
232.047		Spot	3	Image 1	4	1000000100	640
266.959		Spot	3	Image 1	4	1000000101	641
230.383		Spot	3	Image 1	4	1000000102	642
223.285		Spot	3	Image 1	4	1000000176	643
188.781		Spot	3	Image 1	4	1000000103	644
221.225		Spot	3	Image 1	4	1000000104	645
234.45		Spot	3	Image 1	4	1000000105	646
220.882		Spot	3	Image 1	4	1000000108	647
233.975		Spot	3	Image 1	4	1000000106	648
203.129		Spot	3	Image 1	4	1000000107	649
269.764		Spot	3	Image 1	4	1000000109	650
224.926		Spot	3	Image 1	4	1000000111	651
230.53		Spot	3	Image 1	4	1000000110	652
251.359		Spot	3	Image 1	4	1000000112	653
202.54		Spot	3	Image 1	4	1000000113	654
209.45		Spot	3	Image 1	4	1000000114	655
276.519		Spot	3	Image 1	4	1000000115	656
221.843		Spot	3	Image 1	4	1000000116	657
255.339		Spot	3	Image 1	4	1000000117	658
207.016		Spot	3	Image 1	4	1000000118	659
159.099		Spot	3	Image 1	4	1000000119	660
293.148		Spot	3	Image 1	4	1000000120	661
201.725		Spot	3	Image 1	4	1000000121	662
215.594		Spot	3	Image 1	4	1000000122	663
235.304		Spot	3	Image 1	4	1000000123	664
168.642		Spot	3	Image 1	4	1000000124	665
208.323		Spot	3	Image 1	4	1000000125	666
254.385		Spot	3	Image 1	4	1000000127	667
235.97		Spot	3	Image 1	4	1000000126	668
259.234		Spot	3	Image 1	4	1000000128	669
213.767		Spot	3	Image 1	4	1000000129	670
253.698		Spot	3	Image 1	4	1000000130	671
211.266		Spot	3	Image 1	4	1000000132	672
215.856		Spot	3	Image 1	4	1000000131	673
259.141		Spot	3	Image 1	4	1000000133	674
223.523		Spot	3	Image 1	4	1000000134	675
218.102		Spot	3	Image 1	4	1000000135	676
222.247		Spot	3	Image 1	4	1000000136	677
317		Spot	3	Image 1	4	1000000137	678
205.282		Spot	3	Image 1	4	1000000138	679
241.948		Spot	3	Image 1	4	1000000139	680
243.797		Spot	3	Image 1	4	1000000140	681
238.39		Spot	3	Image 1	4	1000000143	682
286.569		Spot	3	Image 1	4	1000000141	683
271.27		Spot	3	Image 1	4	1000000142	684
282.975		Spot	3	Image 1	4	1000000144	685
312.619		Spot	3	Image 1	4	1000000145	686
287.97		Spot	3	Image 1	4	1000000146	687
309.271		Spot	3	Image 1	4	1000000147	688
222.577		Spot	3	Image 1	4	1000000148	689
306.177		Spot	3	Image 1	4	1000000149	690
307.786		Spot	3	Image 1	4	1000000150	691
286.813		Spot	3	Image 1	4	1000000151	692
207.603		Spot	3	Image 1	4	1000000152	693
276.826		Spot	3	Image 1	4	1000000153	694
272.571		Spot	3	Image 1	4	1000000154	695
238.452		Spot	3	Image 1	4	1000000155	696
304.229		Spot	3	Image 1	4	1000000156	697
313.734		Spot	3	Image 1	4	1000000157	698
287.485		Spot	3	Image 1	4	1000000158	699
209.595		Spot	3	Image 1	4	1000000159	700
292.646		Spot	3	Image 1	4	1000000160	701
190.152		Spot	3	Image 1	4	1000000162	702
286.898		Spot	3	Image 1	4	1000000161	703
304.525		Spot	3	Image 1	4	1000000163	704
291.429		Spot	3	Image 1	4	1000000164	705
312.924		Spot	3	Image 1	4	1000000165	706
318.304		Spot	3	Image 1	4	1000000166	707
356.293		Spot	3	Image 1	4	1000000167	708
234.098		Spot	3	Image 1	4	1000000168	709
333.959		Spot	3	Image 1	4	1000000169	710
299.528		Spot	3	Image 1	4	1000000170	711
257.654		Spot	3	Image 1	4	1000000171	712
242.604		Spot	3	Image 1	4	1000000172	713
261.366		Spot	3	Image 1	4	1000000173	714
164.566		Spot	3	Image 1	5	1000000000	715
168.402		Spot	3	Image 1	5	1000000001	716
165.892		Spot	3	Image 1	5	1000000002	717
208.536		Spot	3	Image 1	5	1000000004	718
170.309		Spot	3	Image 1	5	1000000003	719
199.512		Spot	3	Image 1	5	1000000005	720
176.006		Spot	3	Image 1	5	1000000006	721
208.596		Spot	3	Image 1	5	1000000007	722
169.587		Spot	3	Image 1	5	1000000008	723
196.079		Spot	3	Image 1	5	1000000009	724
173.522		Spot	3	Image 1	5	1000000010	725
186.353		Spot	3	Image 1	5	1000000011	726
201.143		Spot	3	Image 1	5	1000000013	727
245.583		Spot	3	Image 1	5	1000000014	728
167.457		Spot	3	Image 1	5	1000000012	729
240.03		Spot	3	Image 1	5	1000000015	730
163.257		Spot	3	Image 1	5	1000000017	731
169.694		Spot	3	Image 1	5	1000000018	732
158.541		Spot	3	Image 1	5	1000000019	733
182.946		Spot	3	Image 1	5	1000000020	734
175.721		Spot	3	Image 1	5	1000000021	735
216.701		Spot	3	Image 1	5	1000000022	736
181.071		Spot	3	Image 1	5	1000000023	737
187.577		Spot	3	Image 1	5	1000000024	738
230.512		Spot	3	Image 1	5	1000000025	739
213.556		Spot	3	Image 1	5	1000000026	740
183.434		Spot	3	Image 1	5	1000000027	741
204.771		Spot	3	Image 1	5	1000000028	742
172.241		Spot	3	Image 1	5	1000000029	743
178.574		Spot	3	Image 1	5	1000000030	744
203.569		Spot	3	Image 1	5	1000000031	745
193.508		Spot	3	Image 1	5	1000000032	746
277.776		Spot	3	Image 1	5	1000000033	747
198.762		Spot	3	Image 1	5	1000000034	748
178.33		Spot	3	Image 1	5	1000000037	749
215.463		Spot	3	Image 1	5	1000000035	750
216.736		Spot	3	Image 1	5	1000000036	751
218.42		Spot	3	Image 1	5	1000000038	752
245.912		Spot	3	Image 1	5	1000000040	753
164.548		Spot	3	Image 1	5	1000000039	754
213.972		Spot	3	Image 1	5	1000000174	755
181.808		Spot	3	Image 1	5	1000000041	758
199.975		Spot	3	Image 1	5	1000000044	759
235.108		Spot	3	Image 1	5	1000000042	760
220.796		Spot	3	Image 1	5	1000000045	761
176.454		Spot	3	Image 1	5	1000000043	762
182.03		Spot	3	Image 1	5	1000000046	763
176.228		Spot	3	Image 1	5	1000000047	764
191.743		Spot	3	Image 1	5	1000000048	765
168.252		Spot	3	Image 1	5	1000000177	766
217.289		Spot	3	Image 1	5	1000000049	767
235.481		Spot	3	Image 1	5	1000000050	768
178.058		Spot	3	Image 1	5	1000000051	769
190.577		Spot	3	Image 1	5	1000000052	770
252.236		Spot	3	Image 1	5	1000000053	771
181.132		Spot	3	Image 1	5	1000000054	772
223.738		Spot	3	Image 1	5	1000000055	773
205.164		Spot	3	Image 1	5	1000000056	774
175.079		Spot	3	Image 1	5	1000000057	775
177.731		Spot	3	Image 1	5	1000000058	776
184.542		Spot	3	Image 1	5	1000000059	777
215.501		Spot	3	Image 1	5	1000000060	778
222.431		Spot	3	Image 1	5	1000000061	779
234.483		Spot	3	Image 1	5	1000000062	780
220.898		Spot	3	Image 1	5	1000000063	781
184.382		Spot	3	Image 1	5	1000000064	782
203.079		Spot	3	Image 1	5	1000000065	783
175.303		Spot	3	Image 1	5	1000000066	784
214.248		Spot	3	Image 1	5	1000000067	785
179.077		Spot	3	Image 1	5	1000000068	786
209.039		Spot	3	Image 1	5	1000000070	787
196.997		Spot	3	Image 1	5	1000000069	788
236.765		Spot	3	Image 1	5	1000000071	789
224.707		Spot	3	Image 1	5	1000000072	790
168.234		Spot	3	Image 1	5	1000000073	791
232.077		Spot	3	Image 1	5	1000000074	792
175.959		Spot	3	Image 1	5	1000000076	793
193.054		Spot	3	Image 1	5	1000000075	794
208.626		Spot	3	Image 1	5	1000000079	795
305.356		Spot	3	Image 1	5	1000000077	796
194.819		Spot	3	Image 1	5	1000000080	797
227.019		Spot	3	Image 1	5	1000000078	798
178.844		Spot	3	Image 1	5	1000000082	799
210.044		Spot	3	Image 1	5	1000000081	800
208.143		Spot	3	Image 1	5	1000000083	802
203.288		Spot	3	Image 1	5	1000000085	803
196.369		Spot	3	Image 1	5	1000000086	804
213.761		Spot	3	Image 1	5	1000000087	805
192.49		Spot	3	Image 1	5	1000000084	806
197.951		Spot	3	Image 1	5	1000000088	807
210.833		Spot	3	Image 1	5	1000000089	808
248.365		Spot	3	Image 1	5	1000000090	809
207.716		Spot	3	Image 1	5	1000000091	810
199.497		Spot	3	Image 1	5	1000000093	811
216.478		Spot	3	Image 1	5	1000000092	812
239.912		Spot	3	Image 1	5	1000000175	813
199.928		Spot	3	Image 1	5	1000000094	814
208.317		Spot	3	Image 1	5	1000000096	815
212.195		Spot	3	Image 1	5	1000000095	816
210.139		Spot	3	Image 1	5	1000000097	817
244.633		Spot	3	Image 1	5	1000000098	818
208.381		Spot	3	Image 1	5	1000000099	819
233.537		Spot	3	Image 1	5	1000000100	821
262.832		Spot	3	Image 1	5	1000000101	822
229.73		Spot	3	Image 1	5	1000000102	823
222.612		Spot	3	Image 1	5	1000000176	824
189.536		Spot	3	Image 1	5	1000000103	825
222.929		Spot	3	Image 1	5	1000000104	826
235.168		Spot	3	Image 1	5	1000000105	827
221.195		Spot	3	Image 1	5	1000000108	828
205.648		Spot	3	Image 1	5	1000000107	829
234.721		Spot	3	Image 1	5	1000000106	830
269.302		Spot	3	Image 1	5	1000000109	831
223.929		Spot	3	Image 1	5	1000000111	832
231.13		Spot	3	Image 1	5	1000000110	833
253.493		Spot	3	Image 1	5	1000000112	834
202.132		Spot	3	Image 1	5	1000000113	835
210.117		Spot	3	Image 1	5	1000000114	836
279.217		Spot	3	Image 1	5	1000000115	837
219.818		Spot	3	Image 1	5	1000000116	838
255.179		Spot	3	Image 1	5	1000000117	839
203.57		Spot	3	Image 1	5	1000000118	840
158.298		Spot	3	Image 1	5	1000000119	841
294.943		Spot	3	Image 1	5	1000000120	842
204.318		Spot	3	Image 1	5	1000000121	843
214.688		Spot	3	Image 1	5	1000000122	844
169.265		Spot	3	Image 1	5	1000000124	845
235.609		Spot	3	Image 1	5	1000000123	846
205.706		Spot	3	Image 1	5	1000000125	847
261.743		Spot	3	Image 1	5	1000000128	848
240.937		Spot	3	Image 1	5	1000000126	849
258.641		Spot	3	Image 1	5	1000000127	850
210.882		Spot	3	Image 1	5	1000000129	851
255.016		Spot	3	Image 1	5	1000000130	852
215.682		Spot	3	Image 1	5	1000000131	853
210.495		Spot	3	Image 1	5	1000000132	854
260.277		Spot	3	Image 1	5	1000000133	855
218.537		Spot	3	Image 1	5	1000000135	856
222.514		Spot	3	Image 1	5	1000000134	857
224.86		Spot	3	Image 1	5	1000000136	858
318.243		Spot	3	Image 1	5	1000000137	859
205.225		Spot	3	Image 1	5	1000000138	860
243.019		Spot	3	Image 1	5	1000000139	861
244.53		Spot	3	Image 1	5	1000000140	862
239.714		Spot	3	Image 1	5	1000000143	863
283.014		Spot	3	Image 1	5	1000000141	864
269.115		Spot	3	Image 1	5	1000000142	865
281.956		Spot	3	Image 1	5	1000000144	866
308.605		Spot	3	Image 1	5	1000000145	867
285.371		Spot	3	Image 1	5	1000000146	868
308.661		Spot	3	Image 1	5	1000000147	869
223.646		Spot	3	Image 1	5	1000000148	870
310.483		Spot	3	Image 1	5	1000000149	871
303.269		Spot	3	Image 1	5	1000000150	872
285.162		Spot	3	Image 1	5	1000000151	873
209.781		Spot	3	Image 1	5	1000000152	874
279.978		Spot	3	Image 1	5	1000000153	875
275.42		Spot	3	Image 1	5	1000000154	876
241.57		Spot	3	Image 1	5	1000000155	877
306.848		Spot	3	Image 1	5	1000000156	878
313.643		Spot	3	Image 1	5	1000000157	879
288.328		Spot	3	Image 1	5	1000000158	880
208.241		Spot	3	Image 1	5	1000000159	881
290.68		Spot	3	Image 1	5	1000000160	882
187.712		Spot	3	Image 1	5	1000000162	883
282.136		Spot	3	Image 1	5	1000000161	884
302.437		Spot	3	Image 1	5	1000000163	885
288.964		Spot	3	Image 1	5	1000000164	886
314.138		Spot	3	Image 1	5	1000000165	887
318.123		Spot	3	Image 1	5	1000000166	888
351.562		Spot	3	Image 1	5	1000000167	889
233.281		Spot	3	Image 1	5	1000000168	890
332.157		Spot	3	Image 1	5	1000000169	891
299.016		Spot	3	Image 1	5	1000000170	892
256.352		Spot	3	Image 1	5	1000000171	893
243.248		Spot	3	Image 1	5	1000000172	894
262.166		Spot	3	Image 1	5	1000000173	895
165.083		Spot	3	Image 1	6	1000000000	896
167.791		Spot	3	Image 1	6	1000000001	897
201.172		Spot	3	Image 1	6	1000000005	898
209.238		Spot	3	Image 1	6	1000000004	899
169.808		Spot	3	Image 1	6	1000000003	900
178.041		Spot	3	Image 1	6	1000000006	901
209.13		Spot	3	Image 1	6	1000000007	902
170.331		Spot	3	Image 1	6	1000000008	903
194.973		Spot	3	Image 1	6	1000000009	904
172.296		Spot	3	Image 1	6	1000000010	905
188.019		Spot	3	Image 1	6	1000000011	906
202.096		Spot	3	Image 1	6	1000000013	907
240.401		Spot	3	Image 1	6	1000000014	908
167.402		Spot	3	Image 1	6	1000000012	909
240.935		Spot	3	Image 1	6	1000000015	910
181.405		Spot	3	Image 1	6	1000000016	911
163.865		Spot	3	Image 1	6	1000000017	912
169.5		Spot	3	Image 1	6	1000000018	913
158.083		Spot	3	Image 1	6	1000000019	914
182.295		Spot	3	Image 1	6	1000000020	915
174.769		Spot	3	Image 1	6	1000000021	916
216.845		Spot	3	Image 1	6	1000000022	917
181.339		Spot	3	Image 1	6	1000000023	918
186.247		Spot	3	Image 1	6	1000000024	919
242.359		Spot	3	Image 1	6	1000000025	920
211.604		Spot	3	Image 1	6	1000000026	921
183.331		Spot	3	Image 1	6	1000000027	922
208.92		Spot	3	Image 1	6	1000000028	923
171.238		Spot	3	Image 1	6	1000000029	924
177.667		Spot	3	Image 1	6	1000000030	925
204.97		Spot	3	Image 1	6	1000000031	926
194.62		Spot	3	Image 1	6	1000000032	927
278.964		Spot	3	Image 1	6	1000000033	928
200.539		Spot	3	Image 1	6	1000000034	929
178.399		Spot	3	Image 1	6	1000000037	930
213.918		Spot	3	Image 1	6	1000000035	931
215.872		Spot	3	Image 1	6	1000000036	932
218.274		Spot	3	Image 1	6	1000000038	933
245.152		Spot	3	Image 1	6	1000000040	934
165.488		Spot	3	Image 1	6	1000000039	935
217.814		Spot	3	Image 1	6	1000000174	936
181.198		Spot	3	Image 1	6	1000000041	939
232.838		Spot	3	Image 1	6	1000000042	940
199.636		Spot	3	Image 1	6	1000000044	941
223.064		Spot	3	Image 1	6	1000000045	942
176.473		Spot	3	Image 1	6	1000000043	943
183.74		Spot	3	Image 1	6	1000000046	944
176.424		Spot	3	Image 1	6	1000000047	945
191.94		Spot	3	Image 1	6	1000000048	946
219.524		Spot	3	Image 1	6	1000000049	947
240.923		Spot	3	Image 1	6	1000000050	948
178.03		Spot	3	Image 1	6	1000000051	949
190.038		Spot	3	Image 1	6	1000000052	950
252.31		Spot	3	Image 1	6	1000000053	951
180.867		Spot	3	Image 1	6	1000000054	952
226.948		Spot	3	Image 1	6	1000000055	953
202.777		Spot	3	Image 1	6	1000000056	954
173.154		Spot	3	Image 1	6	1000000057	955
178.335		Spot	3	Image 1	6	1000000058	956
183.662		Spot	3	Image 1	6	1000000059	957
214.619		Spot	3	Image 1	6	1000000060	958
222.943		Spot	3	Image 1	6	1000000061	959
244.967		Spot	3	Image 1	6	1000000062	960
221.077		Spot	3	Image 1	6	1000000063	961
180.921		Spot	3	Image 1	6	1000000064	962
201.172		Spot	3	Image 1	6	1000000065	963
175.232		Spot	3	Image 1	6	1000000066	964
211.229		Spot	3	Image 1	6	1000000067	965
179.504		Spot	3	Image 1	6	1000000068	966
199.882		Spot	3	Image 1	6	1000000069	967
207.871		Spot	3	Image 1	6	1000000070	968
235.179		Spot	3	Image 1	6	1000000071	969
225.632		Spot	3	Image 1	6	1000000072	970
166.793		Spot	3	Image 1	6	1000000073	971
233.011		Spot	3	Image 1	6	1000000074	972
177.376		Spot	3	Image 1	6	1000000076	973
191.868		Spot	3	Image 1	6	1000000075	974
196.088		Spot	3	Image 1	6	1000000080	975
228.049		Spot	3	Image 1	6	1000000078	976
207.405		Spot	3	Image 1	6	1000000079	977
301.837		Spot	3	Image 1	6	1000000077	978
208.885		Spot	3	Image 1	6	1000000081	979
181.087		Spot	3	Image 1	6	1000000082	980
207.962		Spot	3	Image 1	6	1000000083	982
215.135		Spot	3	Image 1	6	1000000178	983
201.249		Spot	3	Image 1	6	1000000085	984
196.342		Spot	3	Image 1	6	1000000086	985
215.319		Spot	3	Image 1	6	1000000087	986
193.906		Spot	3	Image 1	6	1000000084	987
206.073		Spot	3	Image 1	6	1000000088	988
211.945		Spot	3	Image 1	6	1000000089	989
249.038		Spot	3	Image 1	6	1000000090	990
208.143		Spot	3	Image 1	6	1000000091	991
200.616		Spot	3	Image 1	6	1000000093	992
217.074		Spot	3	Image 1	6	1000000092	993
241.769		Spot	3	Image 1	6	1000000175	994
208.874		Spot	3	Image 1	6	1000000096	995
199.58		Spot	3	Image 1	6	1000000094	996
214.206		Spot	3	Image 1	6	1000000095	997
208.937		Spot	3	Image 1	6	1000000097	998
242.884		Spot	3	Image 1	6	1000000098	999
208.873		Spot	3	Image 1	6	1000000099	1000
233.234		Spot	3	Image 1	6	1000000100	1001
263.693		Spot	3	Image 1	6	1000000101	1002
229.369		Spot	3	Image 1	6	1000000102	1003
226.441		Spot	3	Image 1	6	1000000176	1004
190.084		Spot	3	Image 1	6	1000000103	1005
222.722		Spot	3	Image 1	6	1000000104	1006
234.619		Spot	3	Image 1	6	1000000105	1007
221.063		Spot	3	Image 1	6	1000000108	1008
204.616		Spot	3	Image 1	6	1000000107	1009
233.862		Spot	3	Image 1	6	1000000106	1010
270.267		Spot	3	Image 1	6	1000000109	1011
218.788		Spot	3	Image 1	6	1000000110	1012
224.082		Spot	3	Image 1	6	1000000111	1013
251.556		Spot	3	Image 1	6	1000000112	1014
202.466		Spot	3	Image 1	6	1000000113	1015
206.912		Spot	3	Image 1	6	1000000114	1016
276.625		Spot	3	Image 1	6	1000000115	1017
210.555		Spot	3	Image 1	6	1000000116	1018
256.431		Spot	3	Image 1	6	1000000117	1019
204.454		Spot	3	Image 1	6	1000000118	1020
157.565		Spot	3	Image 1	6	1000000119	1021
289.362		Spot	3	Image 1	6	1000000120	1022
205.159		Spot	3	Image 1	6	1000000121	1023
215.219		Spot	3	Image 1	6	1000000122	1024
236.611		Spot	3	Image 1	6	1000000123	1025
168.314		Spot	3	Image 1	6	1000000124	1026
207.525		Spot	3	Image 1	6	1000000125	1027
237.495		Spot	3	Image 1	6	1000000126	1028
255.038		Spot	3	Image 1	6	1000000127	1029
257.918		Spot	3	Image 1	6	1000000128	1030
212.565		Spot	3	Image 1	6	1000000129	1031
255.636		Spot	3	Image 1	6	1000000130	1032
216.659		Spot	3	Image 1	6	1000000131	1033
210.003		Spot	3	Image 1	6	1000000132	1034
259.196		Spot	3	Image 1	6	1000000133	1035
223.028		Spot	3	Image 1	6	1000000134	1036
215.596		Spot	3	Image 1	6	1000000135	1037
224.289		Spot	3	Image 1	6	1000000136	1038
318.074		Spot	3	Image 1	6	1000000137	1039
205.229		Spot	3	Image 1	6	1000000138	1040
246.115		Spot	3	Image 1	6	1000000139	1041
242.332		Spot	3	Image 1	6	1000000140	1042
239.648		Spot	3	Image 1	6	1000000143	1043
284.612		Spot	3	Image 1	6	1000000141	1044
270.486		Spot	3	Image 1	6	1000000142	1045
282.644		Spot	3	Image 1	6	1000000144	1046
308.997		Spot	3	Image 1	6	1000000145	1047
288.728		Spot	3	Image 1	6	1000000146	1048
310.648		Spot	3	Image 1	6	1000000147	1049
221.915		Spot	3	Image 1	6	1000000148	1050
308.57		Spot	3	Image 1	6	1000000149	1051
307.038		Spot	3	Image 1	6	1000000150	1052
288.338		Spot	3	Image 1	6	1000000151	1053
209.091		Spot	3	Image 1	6	1000000152	1054
279.483		Spot	3	Image 1	6	1000000153	1055
273.073		Spot	3	Image 1	6	1000000154	1056
241.325		Spot	3	Image 1	6	1000000155	1057
313.287		Spot	3	Image 1	6	1000000156	1058
313.482		Spot	3	Image 1	6	1000000157	1059
287.03		Spot	3	Image 1	6	1000000158	1060
210.058		Spot	3	Image 1	6	1000000159	1061
288.942		Spot	3	Image 1	6	1000000160	1062
189.123		Spot	3	Image 1	6	1000000162	1063
283.701		Spot	3	Image 1	6	1000000161	1064
307.298		Spot	3	Image 1	6	1000000163	1065
288.449		Spot	3	Image 1	6	1000000164	1066
312.428		Spot	3	Image 1	6	1000000165	1067
320.921		Spot	3	Image 1	6	1000000166	1068
348.331		Spot	3	Image 1	6	1000000167	1069
232.545		Spot	3	Image 1	6	1000000168	1070
333.152		Spot	3	Image 1	6	1000000169	1071
301.017		Spot	3	Image 1	6	1000000170	1072
258.773		Spot	3	Image 1	6	1000000171	1073
242.089		Spot	3	Image 1	6	1000000172	1074
258.141		Spot	3	Image 1	6	1000000173	1075
164.494		Spot	3	Image 1	7	1000000000	1076
168.759		Spot	3	Image 1	7	1000000001	1077
165.863		Spot	3	Image 1	7	1000000002	1078
204.367		Spot	3	Image 1	7	1000000004	1079
201.922		Spot	3	Image 1	7	1000000005	1080
169.185		Spot	3	Image 1	7	1000000003	1081
177.101		Spot	3	Image 1	7	1000000006	1082
205.612		Spot	3	Image 1	7	1000000007	1083
170.636		Spot	3	Image 1	7	1000000008	1084
198.596		Spot	3	Image 1	7	1000000009	1085
187.262		Spot	3	Image 1	7	1000000011	1086
201.621		Spot	3	Image 1	7	1000000013	1087
240.464		Spot	3	Image 1	7	1000000014	1088
168.807		Spot	3	Image 1	7	1000000012	1089
242.271		Spot	3	Image 1	7	1000000015	1090
181.173		Spot	3	Image 1	7	1000000016	1091
161.819		Spot	3	Image 1	7	1000000017	1092
170.442		Spot	3	Image 1	7	1000000018	1093
155.992		Spot	3	Image 1	7	1000000019	1094
183.997		Spot	3	Image 1	7	1000000020	1095
175.67		Spot	3	Image 1	7	1000000021	1096
217.633		Spot	3	Image 1	7	1000000022	1097
178.011		Spot	3	Image 1	7	1000000023	1098
186.709		Spot	3	Image 1	7	1000000024	1099
233.915		Spot	3	Image 1	7	1000000025	1100
218.424		Spot	3	Image 1	7	1000000026	1101
183.596		Spot	3	Image 1	7	1000000027	1102
212.373		Spot	3	Image 1	7	1000000028	1103
171.296		Spot	3	Image 1	7	1000000029	1104
179.027		Spot	3	Image 1	7	1000000030	1105
204.773		Spot	3	Image 1	7	1000000031	1106
195.014		Spot	3	Image 1	7	1000000032	1107
269.408		Spot	3	Image 1	7	1000000033	1108
201.102		Spot	3	Image 1	7	1000000034	1109
216.003		Spot	3	Image 1	7	1000000035	1110
177.27		Spot	3	Image 1	7	1000000037	1111
218.288		Spot	3	Image 1	7	1000000036	1112
214.717		Spot	3	Image 1	7	1000000038	1113
242.923		Spot	3	Image 1	7	1000000040	1114
216.442		Spot	3	Image 1	7	1000000174	1115
166.45		Spot	3	Image 1	7	1000000039	1116
180.45		Spot	3	Image 1	7	1000000041	1119
236.368		Spot	3	Image 1	7	1000000042	1120
200.684		Spot	3	Image 1	7	1000000044	1121
221.122		Spot	3	Image 1	7	1000000045	1122
175.173		Spot	3	Image 1	7	1000000043	1123
183.17		Spot	3	Image 1	7	1000000046	1124
176.832		Spot	3	Image 1	7	1000000047	1125
192.875		Spot	3	Image 1	7	1000000048	1126
218.096		Spot	3	Image 1	7	1000000049	1127
238.972		Spot	3	Image 1	7	1000000050	1128
179.855		Spot	3	Image 1	7	1000000051	1129
190.865		Spot	3	Image 1	7	1000000052	1130
254.077		Spot	3	Image 1	7	1000000053	1131
179.154		Spot	3	Image 1	7	1000000054	1132
222.708		Spot	3	Image 1	7	1000000055	1133
205.662		Spot	3	Image 1	7	1000000056	1134
175.251		Spot	3	Image 1	7	1000000057	1135
177.59		Spot	3	Image 1	7	1000000058	1136
184.769		Spot	3	Image 1	7	1000000059	1137
226.003		Spot	3	Image 1	7	1000000061	1138
215.282		Spot	3	Image 1	7	1000000060	1139
247.334		Spot	3	Image 1	7	1000000062	1140
222.124		Spot	3	Image 1	7	1000000063	1141
183.708		Spot	3	Image 1	7	1000000064	1142
201.362		Spot	3	Image 1	7	1000000065	1143
174.571		Spot	3	Image 1	7	1000000066	1144
179.355		Spot	3	Image 1	7	1000000068	1145
212.97		Spot	3	Image 1	7	1000000067	1146
198.962		Spot	3	Image 1	7	1000000069	1147
210.204		Spot	3	Image 1	7	1000000070	1148
236.329		Spot	3	Image 1	7	1000000071	1149
225.05		Spot	3	Image 1	7	1000000072	1150
168.208		Spot	3	Image 1	7	1000000073	1151
233.967		Spot	3	Image 1	7	1000000074	1152
177.328		Spot	3	Image 1	7	1000000076	1153
192.442		Spot	3	Image 1	7	1000000075	1154
195.364		Spot	3	Image 1	7	1000000080	1155
311.909		Spot	3	Image 1	7	1000000077	1156
229.714		Spot	3	Image 1	7	1000000078	1157
207.262		Spot	3	Image 1	7	1000000079	1158
182.284		Spot	3	Image 1	7	1000000082	1159
209.605		Spot	3	Image 1	7	1000000081	1160
207.31		Spot	3	Image 1	7	1000000083	1162
216.277		Spot	3	Image 1	7	1000000178	1163
202.121		Spot	3	Image 1	7	1000000085	1164
193.204		Spot	3	Image 1	7	1000000084	1165
198.033		Spot	3	Image 1	7	1000000086	1166
213.101		Spot	3	Image 1	7	1000000087	1167
206.214		Spot	3	Image 1	7	1000000088	1168
211.169		Spot	3	Image 1	7	1000000089	1169
249.218		Spot	3	Image 1	7	1000000090	1170
209.459		Spot	3	Image 1	7	1000000091	1171
198.895		Spot	3	Image 1	7	1000000093	1172
216.516		Spot	3	Image 1	7	1000000092	1173
240.923		Spot	3	Image 1	7	1000000175	1174
213.508		Spot	3	Image 1	7	1000000095	1175
198.321		Spot	3	Image 1	7	1000000094	1176
208.172		Spot	3	Image 1	7	1000000096	1177
208.559		Spot	3	Image 1	7	1000000097	1178
245.488		Spot	3	Image 1	7	1000000098	1179
207.473		Spot	3	Image 1	7	1000000099	1180
234.632		Spot	3	Image 1	7	1000000100	1182
262.742		Spot	3	Image 1	7	1000000101	1183
229.571		Spot	3	Image 1	7	1000000102	1184
190.702		Spot	3	Image 1	7	1000000103	1185
221.599		Spot	3	Image 1	7	1000000104	1186
234.188		Spot	3	Image 1	7	1000000105	1187
236.277		Spot	3	Image 1	7	1000000106	1188
205.42		Spot	3	Image 1	7	1000000107	1189
221.948		Spot	3	Image 1	7	1000000108	1190
269.645		Spot	3	Image 1	7	1000000109	1191
223.658		Spot	3	Image 1	7	1000000111	1192
233.314		Spot	3	Image 1	7	1000000110	1193
251.576		Spot	3	Image 1	7	1000000112	1194
203.134		Spot	3	Image 1	7	1000000113	1195
210.504		Spot	3	Image 1	7	1000000114	1196
279.894		Spot	3	Image 1	7	1000000115	1197
218.926		Spot	3	Image 1	7	1000000116	1198
256.006		Spot	3	Image 1	7	1000000117	1199
204.886		Spot	3	Image 1	7	1000000118	1200
159.16		Spot	3	Image 1	7	1000000119	1201
291.29		Spot	3	Image 1	7	1000000120	1202
203.29		Spot	3	Image 1	7	1000000121	1203
216.692		Spot	3	Image 1	7	1000000122	1204
168.97		Spot	3	Image 1	7	1000000124	1205
236.288		Spot	3	Image 1	7	1000000123	1206
207.088		Spot	3	Image 1	7	1000000125	1207
237.3		Spot	3	Image 1	7	1000000126	1208
255.449		Spot	3	Image 1	7	1000000127	1209
208.927		Spot	3	Image 1	7	1000000129	1210
255.189		Spot	3	Image 1	7	1000000130	1211
217.511		Spot	3	Image 1	7	1000000131	1212
210.181		Spot	3	Image 1	7	1000000132	1213
260.34		Spot	3	Image 1	7	1000000133	1214
222.684		Spot	3	Image 1	7	1000000134	1215
217.326		Spot	3	Image 1	7	1000000135	1216
223.467		Spot	3	Image 1	7	1000000136	1217
313.019		Spot	3	Image 1	7	1000000137	1218
206.011		Spot	3	Image 1	7	1000000138	1219
243.61		Spot	3	Image 1	7	1000000139	1220
244.052		Spot	3	Image 1	7	1000000140	1221
238.838		Spot	3	Image 1	7	1000000143	1222
284.038		Spot	3	Image 1	7	1000000141	1223
270.681		Spot	3	Image 1	7	1000000142	1224
282.011		Spot	3	Image 1	7	1000000144	1225
308.245		Spot	3	Image 1	7	1000000145	1226
291.823		Spot	3	Image 1	7	1000000146	1227
308.191		Spot	3	Image 1	7	1000000147	1228
220.268		Spot	3	Image 1	7	1000000148	1229
305.628		Spot	3	Image 1	7	1000000149	1230
306.382		Spot	3	Image 1	7	1000000150	1231
289.019		Spot	3	Image 1	7	1000000151	1232
210.055		Spot	3	Image 1	7	1000000152	1233
278.282		Spot	3	Image 1	7	1000000153	1234
272.207		Spot	3	Image 1	7	1000000154	1235
244.461		Spot	3	Image 1	7	1000000155	1236
309.168		Spot	3	Image 1	7	1000000156	1237
311.312		Spot	3	Image 1	7	1000000157	1238
285.203		Spot	3	Image 1	7	1000000158	1239
210.554		Spot	3	Image 1	7	1000000159	1240
289.799		Spot	3	Image 1	7	1000000160	1241
287.537		Spot	3	Image 1	7	1000000161	1242
189.622		Spot	3	Image 1	7	1000000162	1243
304.575		Spot	3	Image 1	7	1000000163	1244
289.047		Spot	3	Image 1	7	1000000164	1245
315.168		Spot	3	Image 1	7	1000000165	1246
324.613		Spot	3	Image 1	7	1000000166	1247
344.501		Spot	3	Image 1	7	1000000167	1248
232.455		Spot	3	Image 1	7	1000000168	1249
333.356		Spot	3	Image 1	7	1000000169	1250
300.248		Spot	3	Image 1	7	1000000170	1251
256.883		Spot	3	Image 1	7	1000000171	1252
244.83		Spot	3	Image 1	7	1000000172	1253
259.28		Spot	3	Image 1	7	1000000173	1254
166.308		Spot	3	Image 1	8	1000000000	1255
168.098		Spot	3	Image 1	8	1000000001	1256
201.255		Spot	3	Image 1	8	1000000005	1257
204.462		Spot	3	Image 1	8	1000000004	1258
168.753		Spot	3	Image 1	8	1000000003	1259
178.091		Spot	3	Image 1	8	1000000006	1260
191.645		Spot	3	Image 1	8	1000000007	1261
169.714		Spot	3	Image 1	8	1000000008	1262
200.516		Spot	3	Image 1	8	1000000009	1263
171.715		Spot	3	Image 1	8	1000000010	1264
187.495		Spot	3	Image 1	8	1000000011	1265
245.523		Spot	3	Image 1	8	1000000014	1266
169.434		Spot	3	Image 1	8	1000000012	1267
203.719		Spot	3	Image 1	8	1000000013	1268
240.597		Spot	3	Image 1	8	1000000015	1269
181.669		Spot	3	Image 1	8	1000000016	1270
158.567		Spot	3	Image 1	8	1000000017	1271
169.701		Spot	3	Image 1	8	1000000018	1272
157.753		Spot	3	Image 1	8	1000000019	1273
183.328		Spot	3	Image 1	8	1000000020	1274
175.322		Spot	3	Image 1	8	1000000021	1275
216.574		Spot	3	Image 1	8	1000000022	1276
180.529		Spot	3	Image 1	8	1000000023	1277
187.873		Spot	3	Image 1	8	1000000024	1278
235.229		Spot	3	Image 1	8	1000000025	1279
219.517		Spot	3	Image 1	8	1000000026	1280
182.895		Spot	3	Image 1	8	1000000027	1281
218.514		Spot	3	Image 1	8	1000000028	1282
171.665		Spot	3	Image 1	8	1000000029	1283
178.451		Spot	3	Image 1	8	1000000030	1284
204.909		Spot	3	Image 1	8	1000000031	1285
194.53		Spot	3	Image 1	8	1000000032	1286
267.554		Spot	3	Image 1	8	1000000033	1287
202.53		Spot	3	Image 1	8	1000000034	1288
214.615		Spot	3	Image 1	8	1000000035	1289
177.522		Spot	3	Image 1	8	1000000037	1290
218.083		Spot	3	Image 1	8	1000000036	1291
215.446		Spot	3	Image 1	8	1000000038	1292
248.085		Spot	3	Image 1	8	1000000040	1293
216.783		Spot	3	Image 1	8	1000000174	1294
165.413		Spot	3	Image 1	8	1000000039	1295
181.276		Spot	3	Image 1	8	1000000041	1298
233.637		Spot	3	Image 1	8	1000000042	1299
201.545		Spot	3	Image 1	8	1000000044	1300
176.699		Spot	3	Image 1	8	1000000043	1301
222.538		Spot	3	Image 1	8	1000000045	1302
182.368		Spot	3	Image 1	8	1000000046	1303
173.967		Spot	3	Image 1	8	1000000047	1304
194.613		Spot	3	Image 1	8	1000000048	1305
169.658		Spot	3	Image 1	8	1000000177	1306
218.186		Spot	3	Image 1	8	1000000049	1307
241.221		Spot	3	Image 1	8	1000000050	1308
191.358		Spot	3	Image 1	8	1000000052	1309
181.019		Spot	3	Image 1	8	1000000051	1310
254.617		Spot	3	Image 1	8	1000000053	1311
179.898		Spot	3	Image 1	8	1000000054	1312
221.532		Spot	3	Image 1	8	1000000055	1313
206.789		Spot	3	Image 1	8	1000000056	1314
175.247		Spot	3	Image 1	8	1000000057	1315
177.159		Spot	3	Image 1	8	1000000058	1316
185.486		Spot	3	Image 1	8	1000000059	1317
224.861		Spot	3	Image 1	8	1000000061	1318
215.157		Spot	3	Image 1	8	1000000060	1319
247.234		Spot	3	Image 1	8	1000000062	1320
221.948		Spot	3	Image 1	8	1000000063	1321
203.124		Spot	3	Image 1	8	1000000065	1322
185.138		Spot	3	Image 1	8	1000000064	1323
176.348		Spot	3	Image 1	8	1000000066	1324
212.632		Spot	3	Image 1	8	1000000067	1325
179.23		Spot	3	Image 1	8	1000000068	1326
199.81		Spot	3	Image 1	8	1000000069	1327
210.346		Spot	3	Image 1	8	1000000070	1328
236.881		Spot	3	Image 1	8	1000000071	1329
231.381		Spot	3	Image 1	8	1000000072	1330
167.552		Spot	3	Image 1	8	1000000073	1331
231.039		Spot	3	Image 1	8	1000000074	1332
177.082		Spot	3	Image 1	8	1000000076	1333
193.918		Spot	3	Image 1	8	1000000075	1334
197.014		Spot	3	Image 1	8	1000000080	1335
227.398		Spot	3	Image 1	8	1000000078	1336
209.272		Spot	3	Image 1	8	1000000079	1337
313.992		Spot	3	Image 1	8	1000000077	1338
209.433		Spot	3	Image 1	8	1000000081	1339
181.404		Spot	3	Image 1	8	1000000082	1340
206.624		Spot	3	Image 1	8	1000000083	1342
203.448		Spot	3	Image 1	8	1000000085	1343
197.95		Spot	3	Image 1	8	1000000086	1344
215.09		Spot	3	Image 1	8	1000000087	1345
194.077		Spot	3	Image 1	8	1000000084	1346
206.085		Spot	3	Image 1	8	1000000088	1347
210.493		Spot	3	Image 1	8	1000000089	1348
248.38		Spot	3	Image 1	8	1000000090	1349
208.318		Spot	3	Image 1	8	1000000091	1350
199.86		Spot	3	Image 1	8	1000000093	1351
216.101		Spot	3	Image 1	8	1000000092	1352
240.659		Spot	3	Image 1	8	1000000175	1353
200.315		Spot	3	Image 1	8	1000000094	1354
207.459		Spot	3	Image 1	8	1000000096	1355
217.187		Spot	3	Image 1	8	1000000095	1356
207.532		Spot	3	Image 1	8	1000000097	1357
243.48		Spot	3	Image 1	8	1000000098	1358
207.319		Spot	3	Image 1	8	1000000099	1359
234.171		Spot	3	Image 1	8	1000000100	1361
264.168		Spot	3	Image 1	8	1000000101	1362
230.813		Spot	3	Image 1	8	1000000102	1363
223.601		Spot	3	Image 1	8	1000000176	1364
193.895		Spot	3	Image 1	8	1000000103	1365
220.659		Spot	3	Image 1	8	1000000104	1366
236.92		Spot	3	Image 1	8	1000000105	1367
221.917		Spot	3	Image 1	8	1000000108	1368
233.684		Spot	3	Image 1	8	1000000106	1369
203.653		Spot	3	Image 1	8	1000000107	1370
270.277		Spot	3	Image 1	8	1000000109	1371
225.877		Spot	3	Image 1	8	1000000111	1372
233.637		Spot	3	Image 1	8	1000000110	1373
254.452		Spot	3	Image 1	8	1000000112	1374
204.713		Spot	3	Image 1	8	1000000113	1375
210.501		Spot	3	Image 1	8	1000000114	1376
281.485		Spot	3	Image 1	8	1000000115	1377
210.986		Spot	3	Image 1	8	1000000116	1378
258.166		Spot	3	Image 1	8	1000000117	1379
206.159		Spot	3	Image 1	8	1000000118	1380
158.99		Spot	3	Image 1	8	1000000119	1381
297.203		Spot	3	Image 1	8	1000000120	1382
218.74		Spot	3	Image 1	8	1000000122	1383
204.543		Spot	3	Image 1	8	1000000121	1384
235.542		Spot	3	Image 1	8	1000000123	1385
168.422		Spot	3	Image 1	8	1000000124	1386
209.03		Spot	3	Image 1	8	1000000125	1387
235.959		Spot	3	Image 1	8	1000000126	1388
253.871		Spot	3	Image 1	8	1000000127	1389
260.772		Spot	3	Image 1	8	1000000128	1390
209.698		Spot	3	Image 1	8	1000000129	1391
253.725		Spot	3	Image 1	8	1000000130	1392
216.409		Spot	3	Image 1	8	1000000131	1393
207.898		Spot	3	Image 1	8	1000000132	1394
264.102		Spot	3	Image 1	8	1000000133	1395
223.637		Spot	3	Image 1	8	1000000134	1396
217.843		Spot	3	Image 1	8	1000000135	1397
225.768		Spot	3	Image 1	8	1000000136	1398
317.84		Spot	3	Image 1	8	1000000137	1399
206.105		Spot	3	Image 1	8	1000000138	1400
243.137		Spot	3	Image 1	8	1000000139	1401
245.431		Spot	3	Image 1	8	1000000140	1402
284.725		Spot	3	Image 1	8	1000000141	1403
238.83		Spot	3	Image 1	8	1000000143	1404
270.899		Spot	3	Image 1	8	1000000142	1405
281.488		Spot	3	Image 1	8	1000000144	1406
313.143		Spot	3	Image 1	8	1000000145	1407
287.448		Spot	3	Image 1	8	1000000146	1408
312.313		Spot	3	Image 1	8	1000000147	1409
221.826		Spot	3	Image 1	8	1000000148	1410
314.81		Spot	3	Image 1	8	1000000149	1411
305.91		Spot	3	Image 1	8	1000000150	1412
289.082		Spot	3	Image 1	8	1000000151	1413
208.805		Spot	3	Image 1	8	1000000152	1414
280.298		Spot	3	Image 1	8	1000000153	1415
276.373		Spot	3	Image 1	8	1000000154	1416
244.874		Spot	3	Image 1	8	1000000155	1417
312.356		Spot	3	Image 1	8	1000000157	1418
289.873		Spot	3	Image 1	8	1000000158	1419
210.819		Spot	3	Image 1	8	1000000159	1420
288.525		Spot	3	Image 1	8	1000000160	1421
286.107		Spot	3	Image 1	8	1000000161	1422
191.478		Spot	3	Image 1	8	1000000162	1423
303.281		Spot	3	Image 1	8	1000000163	1424
291.695		Spot	3	Image 1	8	1000000164	1425
313.765		Spot	3	Image 1	8	1000000165	1426
321.453		Spot	3	Image 1	8	1000000166	1427
346.242		Spot	3	Image 1	8	1000000167	1428
233.912		Spot	3	Image 1	8	1000000168	1429
332.879		Spot	3	Image 1	8	1000000169	1430
299.425		Spot	3	Image 1	8	1000000170	1431
256.901		Spot	3	Image 1	8	1000000171	1432
244.315		Spot	3	Image 1	8	1000000172	1433
258.627		Spot	3	Image 1	8	1000000173	1434
166.559		Spot	3	Image 1	9	1000000000	1435
169.548		Spot	3	Image 1	9	1000000001	1436
164.794		Spot	3	Image 1	9	1000000002	1437
203.167		Spot	3	Image 1	9	1000000005	1438
207.432		Spot	3	Image 1	9	1000000004	1439
168.15		Spot	3	Image 1	9	1000000003	1440
177.275		Spot	3	Image 1	9	1000000006	1441
185.601		Spot	3	Image 1	9	1000000007	1442
169.033		Spot	3	Image 1	9	1000000008	1443
201.529		Spot	3	Image 1	9	1000000009	1444
188.51		Spot	3	Image 1	9	1000000011	1445
168.79		Spot	3	Image 1	9	1000000012	1446
203.419		Spot	3	Image 1	9	1000000013	1447
246.468		Spot	3	Image 1	9	1000000014	1448
240.986		Spot	3	Image 1	9	1000000015	1449
180.67		Spot	3	Image 1	9	1000000016	1450
159.893		Spot	3	Image 1	9	1000000017	1451
171.348		Spot	3	Image 1	9	1000000018	1452
156.619		Spot	3	Image 1	9	1000000019	1453
183.931		Spot	3	Image 1	9	1000000020	1454
173.529		Spot	3	Image 1	9	1000000021	1455
216.557		Spot	3	Image 1	9	1000000022	1456
181.738		Spot	3	Image 1	9	1000000023	1457
185.453		Spot	3	Image 1	9	1000000024	1458
236.791		Spot	3	Image 1	9	1000000025	1459
223.508		Spot	3	Image 1	9	1000000026	1460
185.489		Spot	3	Image 1	9	1000000027	1461
223.181		Spot	3	Image 1	9	1000000028	1462
172.92		Spot	3	Image 1	9	1000000029	1463
180.47		Spot	3	Image 1	9	1000000030	1464
207.975		Spot	3	Image 1	9	1000000031	1465
194.345		Spot	3	Image 1	9	1000000032	1466
270.017		Spot	3	Image 1	9	1000000033	1467
203.266		Spot	3	Image 1	9	1000000034	1468
212.367		Spot	3	Image 1	9	1000000035	1469
177.423		Spot	3	Image 1	9	1000000037	1470
219.749		Spot	3	Image 1	9	1000000036	1471
217.288		Spot	3	Image 1	9	1000000038	1472
249.94		Spot	3	Image 1	9	1000000040	1473
166.84		Spot	3	Image 1	9	1000000039	1474
216.058		Spot	3	Image 1	9	1000000174	1475
182.775		Spot	3	Image 1	9	1000000041	1477
236.188		Spot	3	Image 1	9	1000000042	1478
200.904		Spot	3	Image 1	9	1000000044	1479
222.749		Spot	3	Image 1	9	1000000045	1480
176.054		Spot	3	Image 1	9	1000000043	1481
184.395		Spot	3	Image 1	9	1000000046	1482
175.561		Spot	3	Image 1	9	1000000047	1483
195.43		Spot	3	Image 1	9	1000000048	1484
169.116		Spot	3	Image 1	9	1000000177	1485
219.428		Spot	3	Image 1	9	1000000049	1486
238.438		Spot	3	Image 1	9	1000000050	1487
180.679		Spot	3	Image 1	9	1000000051	1488
191.3		Spot	3	Image 1	9	1000000052	1489
253.775		Spot	3	Image 1	9	1000000053	1490
180.769		Spot	3	Image 1	9	1000000054	1491
222.677		Spot	3	Image 1	9	1000000055	1492
174.473		Spot	3	Image 1	9	1000000057	1493
205.1		Spot	3	Image 1	9	1000000056	1494
178.514		Spot	3	Image 1	9	1000000058	1495
183.49		Spot	3	Image 1	9	1000000059	1496
226.619		Spot	3	Image 1	9	1000000061	1497
216.945		Spot	3	Image 1	9	1000000060	1498
247.338		Spot	3	Image 1	9	1000000062	1499
223.563		Spot	3	Image 1	9	1000000063	1500
184.1		Spot	3	Image 1	9	1000000064	1501
202.893		Spot	3	Image 1	9	1000000065	1502
177.096		Spot	3	Image 1	9	1000000066	1503
213.507		Spot	3	Image 1	9	1000000067	1504
178.414		Spot	3	Image 1	9	1000000068	1505
201.316		Spot	3	Image 1	9	1000000069	1506
209.016		Spot	3	Image 1	9	1000000070	1507
237.312		Spot	3	Image 1	9	1000000071	1508
221.405		Spot	3	Image 1	9	1000000072	1509
167.967		Spot	3	Image 1	9	1000000073	1510
233.179		Spot	3	Image 1	9	1000000074	1511
179.564		Spot	3	Image 1	9	1000000076	1512
194.901		Spot	3	Image 1	9	1000000075	1513
198.262		Spot	3	Image 1	9	1000000080	1514
207.233		Spot	3	Image 1	9	1000000079	1515
314.841		Spot	3	Image 1	9	1000000077	1516
210.244		Spot	3	Image 1	9	1000000081	1517
181.674		Spot	3	Image 1	9	1000000082	1518
208.468		Spot	3	Image 1	9	1000000083	1520
203.163		Spot	3	Image 1	9	1000000085	1521
197.459		Spot	3	Image 1	9	1000000086	1522
214.874		Spot	3	Image 1	9	1000000087	1523
193.464		Spot	3	Image 1	9	1000000084	1524
206.802		Spot	3	Image 1	9	1000000088	1525
210.322		Spot	3	Image 1	9	1000000089	1526
249.675		Spot	3	Image 1	9	1000000090	1527
208.229		Spot	3	Image 1	9	1000000091	1528
202.019		Spot	3	Image 1	9	1000000093	1529
215.973		Spot	3	Image 1	9	1000000092	1530
202.514		Spot	3	Image 1	9	1000000094	1531
240.38		Spot	3	Image 1	9	1000000175	1532
214.267		Spot	3	Image 1	9	1000000095	1533
211.398		Spot	3	Image 1	9	1000000096	1534
208.913		Spot	3	Image 1	9	1000000097	1535
245.559		Spot	3	Image 1	9	1000000098	1536
209.904		Spot	3	Image 1	9	1000000099	1537
234.694		Spot	3	Image 1	9	1000000100	1539
266.141		Spot	3	Image 1	9	1000000101	1540
227.904		Spot	3	Image 1	9	1000000102	1541
224.115		Spot	3	Image 1	9	1000000176	1542
194.052		Spot	3	Image 1	9	1000000103	1543
223.822		Spot	3	Image 1	9	1000000104	1544
237.874		Spot	3	Image 1	9	1000000105	1545
221.986		Spot	3	Image 1	9	1000000108	1546
234.337		Spot	3	Image 1	9	1000000106	1547
203.409		Spot	3	Image 1	9	1000000107	1548
270.016		Spot	3	Image 1	9	1000000109	1549
174.256		Spot	3	Image 1	9	1000000179	1550
223.467		Spot	3	Image 1	9	1000000111	1551
233.279		Spot	3	Image 1	9	1000000110	1552
253.405		Spot	3	Image 1	9	1000000112	1553
203.077		Spot	3	Image 1	9	1000000113	1554
207.843		Spot	3	Image 1	9	1000000114	1555
280.474		Spot	3	Image 1	9	1000000115	1556
213.381		Spot	3	Image 1	9	1000000116	1557
259.28		Spot	3	Image 1	9	1000000117	1558
208.292		Spot	3	Image 1	9	1000000118	1559
289.542		Spot	3	Image 1	9	1000000120	1560
160.662		Spot	3	Image 1	9	1000000119	1561
203.227		Spot	3	Image 1	9	1000000121	1562
215.885		Spot	3	Image 1	9	1000000122	1563
168.885		Spot	3	Image 1	9	1000000124	1564
239.251		Spot	3	Image 1	9	1000000123	1565
208.953		Spot	3	Image 1	9	1000000125	1566
258.28		Spot	3	Image 1	9	1000000128	1567
238.318		Spot	3	Image 1	9	1000000126	1568
256.218		Spot	3	Image 1	9	1000000127	1569
209.851		Spot	3	Image 1	9	1000000129	1570
254.69		Spot	3	Image 1	9	1000000130	1571
213.887		Spot	3	Image 1	9	1000000132	1572
218.481		Spot	3	Image 1	9	1000000131	1573
261.242		Spot	3	Image 1	9	1000000133	1574
223.101		Spot	3	Image 1	9	1000000134	1575
216.838		Spot	3	Image 1	9	1000000135	1576
225.912		Spot	3	Image 1	9	1000000136	1577
318.904		Spot	3	Image 1	9	1000000137	1578
207.307		Spot	3	Image 1	9	1000000138	1579
244.203		Spot	3	Image 1	9	1000000139	1580
244.449		Spot	3	Image 1	9	1000000140	1581
284.67		Spot	3	Image 1	9	1000000141	1582
271.233		Spot	3	Image 1	9	1000000142	1583
241.112		Spot	3	Image 1	9	1000000143	1584
282.887		Spot	3	Image 1	9	1000000144	1585
304.621		Spot	3	Image 1	9	1000000145	1586
290.141		Spot	3	Image 1	9	1000000146	1587
310.907		Spot	3	Image 1	9	1000000147	1588
221.989		Spot	3	Image 1	9	1000000148	1589
311.877		Spot	3	Image 1	9	1000000149	1590
307.246		Spot	3	Image 1	9	1000000150	1591
290.595		Spot	3	Image 1	9	1000000151	1592
210.099		Spot	3	Image 1	9	1000000152	1593
281.847		Spot	3	Image 1	9	1000000153	1594
273.267		Spot	3	Image 1	9	1000000154	1595
241.218		Spot	3	Image 1	9	1000000155	1596
314.475		Spot	3	Image 1	9	1000000157	1597
286.807		Spot	3	Image 1	9	1000000158	1598
210.921		Spot	3	Image 1	9	1000000159	1599
292.144		Spot	3	Image 1	9	1000000160	1600
191.091		Spot	3	Image 1	9	1000000162	1601
287.518		Spot	3	Image 1	9	1000000161	1602
306.978		Spot	3	Image 1	9	1000000163	1603
291.284		Spot	3	Image 1	9	1000000164	1604
314.213		Spot	3	Image 1	9	1000000165	1605
323.832		Spot	3	Image 1	9	1000000166	1606
344.252		Spot	3	Image 1	9	1000000167	1607
233.931		Spot	3	Image 1	9	1000000168	1608
332.878		Spot	3	Image 1	9	1000000169	1609
299		Spot	3	Image 1	9	1000000170	1610
256.359		Spot	3	Image 1	9	1000000171	1611
245.405		Spot	3	Image 1	9	1000000172	1612
259.386		Spot	3	Image 1	9	1000000173	1613
166.574		Spot	3	Image 1	10	1000000000	1614
168.696		Spot	3	Image 1	10	1000000001	1615
166.43		Spot	3	Image 1	10	1000000002	1616
207.033		Spot	3	Image 1	10	1000000004	1617
199.319		Spot	3	Image 1	10	1000000005	1618
168.246		Spot	3	Image 1	10	1000000003	1619
176.905		Spot	3	Image 1	10	1000000006	1620
170.298		Spot	3	Image 1	10	1000000008	1621
197.724		Spot	3	Image 1	10	1000000009	1622
184.884		Spot	3	Image 1	10	1000000011	1623
201.496		Spot	3	Image 1	10	1000000013	1624
240.304		Spot	3	Image 1	10	1000000014	1625
167.919		Spot	3	Image 1	10	1000000012	1626
240.269		Spot	3	Image 1	10	1000000015	1627
181.464		Spot	3	Image 1	10	1000000016	1628
159.081		Spot	3	Image 1	10	1000000017	1629
169.964		Spot	3	Image 1	10	1000000018	1630
160.805		Spot	3	Image 1	10	1000000019	1631
183.477		Spot	3	Image 1	10	1000000020	1632
174.189		Spot	3	Image 1	10	1000000021	1633
216.397		Spot	3	Image 1	10	1000000022	1634
180.467		Spot	3	Image 1	10	1000000023	1635
184.58		Spot	3	Image 1	10	1000000024	1636
237.121		Spot	3	Image 1	10	1000000025	1637
220.884		Spot	3	Image 1	10	1000000026	1638
184.744		Spot	3	Image 1	10	1000000027	1639
224.163		Spot	3	Image 1	10	1000000028	1640
180.74		Spot	3	Image 1	10	1000000030	1641
172.033		Spot	3	Image 1	10	1000000029	1642
207.058		Spot	3	Image 1	10	1000000031	1643
194.97		Spot	3	Image 1	10	1000000032	1644
278.22		Spot	3	Image 1	10	1000000033	1645
210.019		Spot	3	Image 1	10	1000000034	1646
214		Spot	3	Image 1	10	1000000035	1647
181.055		Spot	3	Image 1	10	1000000037	1648
218.184		Spot	3	Image 1	10	1000000036	1649
221.745		Spot	3	Image 1	10	1000000038	1650
249.742		Spot	3	Image 1	10	1000000040	1651
166.86		Spot	3	Image 1	10	1000000039	1652
212.997		Spot	3	Image 1	10	1000000174	1653
183.036		Spot	3	Image 1	10	1000000041	1655
199.901		Spot	3	Image 1	10	1000000044	1656
233.672		Spot	3	Image 1	10	1000000042	1657
221.126		Spot	3	Image 1	10	1000000045	1658
176.721		Spot	3	Image 1	10	1000000043	1659
175.975		Spot	3	Image 1	10	1000000047	1660
184.596		Spot	3	Image 1	10	1000000046	1661
193.041		Spot	3	Image 1	10	1000000048	1663
218.047		Spot	3	Image 1	10	1000000049	1664
239.603		Spot	3	Image 1	10	1000000050	1665
178.537		Spot	3	Image 1	10	1000000051	1666
192.461		Spot	3	Image 1	10	1000000052	1667
258.033		Spot	3	Image 1	10	1000000053	1668
181.923		Spot	3	Image 1	10	1000000054	1669
224.413		Spot	3	Image 1	10	1000000055	1670
207.13		Spot	3	Image 1	10	1000000056	1671
174.627		Spot	3	Image 1	10	1000000057	1672
179.401		Spot	3	Image 1	10	1000000058	1673
183.302		Spot	3	Image 1	10	1000000059	1674
216.879		Spot	3	Image 1	10	1000000060	1675
225.286		Spot	3	Image 1	10	1000000061	1676
245.851		Spot	3	Image 1	10	1000000062	1677
223.517		Spot	3	Image 1	10	1000000063	1678
184.697		Spot	3	Image 1	10	1000000064	1679
202.64		Spot	3	Image 1	10	1000000065	1680
176.789		Spot	3	Image 1	10	1000000066	1681
210.743		Spot	3	Image 1	10	1000000067	1682
181.709		Spot	3	Image 1	10	1000000068	1683
200.154		Spot	3	Image 1	10	1000000069	1684
239.449		Spot	3	Image 1	10	1000000071	1685
209.843		Spot	3	Image 1	10	1000000070	1686
229.829		Spot	3	Image 1	10	1000000072	1687
168.805		Spot	3	Image 1	10	1000000073	1688
233.584		Spot	3	Image 1	10	1000000074	1689
178.253		Spot	3	Image 1	10	1000000076	1690
193.599		Spot	3	Image 1	10	1000000075	1691
205.779		Spot	3	Image 1	10	1000000079	1692
195.299		Spot	3	Image 1	10	1000000080	1693
228.865		Spot	3	Image 1	10	1000000078	1694
317.846		Spot	3	Image 1	10	1000000077	1695
210.734		Spot	3	Image 1	10	1000000081	1696
179.826		Spot	3	Image 1	10	1000000082	1697
209.538		Spot	3	Image 1	10	1000000083	1699
220.326		Spot	3	Image 1	10	1000000178	1700
202.445		Spot	3	Image 1	10	1000000085	1701
198.022		Spot	3	Image 1	10	1000000086	1702
215.82		Spot	3	Image 1	10	1000000087	1703
194.319		Spot	3	Image 1	10	1000000084	1704
196.983		Spot	3	Image 1	10	1000000088	1705
210.586		Spot	3	Image 1	10	1000000089	1706
249.536		Spot	3	Image 1	10	1000000090	1707
210.519		Spot	3	Image 1	10	1000000091	1708
200.665		Spot	3	Image 1	10	1000000093	1709
217.928		Spot	3	Image 1	10	1000000092	1710
216.934		Spot	3	Image 1	10	1000000095	1711
210.127		Spot	3	Image 1	10	1000000096	1712
199.891		Spot	3	Image 1	10	1000000094	1713
209.564		Spot	3	Image 1	10	1000000097	1714
246.227		Spot	3	Image 1	10	1000000098	1715
207.845		Spot	3	Image 1	10	1000000099	1716
235.353		Spot	3	Image 1	10	1000000100	1718
264.433		Spot	3	Image 1	10	1000000101	1719
230.267		Spot	3	Image 1	10	1000000102	1720
227.406		Spot	3	Image 1	10	1000000176	1721
188.422		Spot	3	Image 1	10	1000000103	1722
224.73		Spot	3	Image 1	10	1000000104	1723
235.704		Spot	3	Image 1	10	1000000105	1724
221.393		Spot	3	Image 1	10	1000000108	1725
236.66		Spot	3	Image 1	10	1000000106	1726
205.79		Spot	3	Image 1	10	1000000107	1727
269.23		Spot	3	Image 1	10	1000000109	1728
219.303		Spot	3	Image 1	10	1000000110	1729
226.168		Spot	3	Image 1	10	1000000111	1730
252.761		Spot	3	Image 1	10	1000000112	1731
204.843		Spot	3	Image 1	10	1000000113	1732
210.341		Spot	3	Image 1	10	1000000114	1733
280.229		Spot	3	Image 1	10	1000000115	1734
221.456		Spot	3	Image 1	10	1000000116	1735
256.534		Spot	3	Image 1	10	1000000117	1736
205.055		Spot	3	Image 1	10	1000000118	1737
159.609		Spot	3	Image 1	10	1000000119	1738
290.904		Spot	3	Image 1	10	1000000120	1739
217.986		Spot	3	Image 1	10	1000000122	1740
237.248		Spot	3	Image 1	10	1000000123	1741
170.22		Spot	3	Image 1	10	1000000124	1742
206.282		Spot	3	Image 1	10	1000000125	1743
238.95		Spot	3	Image 1	10	1000000126	1744
257.751		Spot	3	Image 1	10	1000000127	1745
260.082		Spot	3	Image 1	10	1000000128	1746
212.074		Spot	3	Image 1	10	1000000129	1747
258.597		Spot	3	Image 1	10	1000000130	1748
211.741		Spot	3	Image 1	10	1000000132	1749
216.757		Spot	3	Image 1	10	1000000131	1750
262.681		Spot	3	Image 1	10	1000000133	1751
224.484		Spot	3	Image 1	10	1000000134	1752
217.929		Spot	3	Image 1	10	1000000135	1753
226.464		Spot	3	Image 1	10	1000000136	1754
315.865		Spot	3	Image 1	10	1000000137	1755
207.193		Spot	3	Image 1	10	1000000138	1756
242.409		Spot	3	Image 1	10	1000000139	1757
246.214		Spot	3	Image 1	10	1000000140	1758
241.762		Spot	3	Image 1	10	1000000143	1759
286.459		Spot	3	Image 1	10	1000000141	1760
275.058		Spot	3	Image 1	10	1000000142	1761
283.727		Spot	3	Image 1	10	1000000144	1762
306.97		Spot	3	Image 1	10	1000000145	1763
292.471		Spot	3	Image 1	10	1000000146	1764
310.113		Spot	3	Image 1	10	1000000147	1765
222.54		Spot	3	Image 1	10	1000000148	1767
313.914		Spot	3	Image 1	10	1000000149	1768
307.492		Spot	3	Image 1	10	1000000150	1769
287.717		Spot	3	Image 1	10	1000000151	1770
209.376		Spot	3	Image 1	10	1000000152	1771
280.095		Spot	3	Image 1	10	1000000153	1772
274.417		Spot	3	Image 1	10	1000000154	1773
239.728		Spot	3	Image 1	10	1000000155	1774
314.377		Spot	3	Image 1	10	1000000157	1775
287.967		Spot	3	Image 1	10	1000000158	1776
211.843		Spot	3	Image 1	10	1000000159	1777
290.826		Spot	3	Image 1	10	1000000160	1778
286.644		Spot	3	Image 1	10	1000000161	1779
190.179		Spot	3	Image 1	10	1000000162	1780
303.503		Spot	3	Image 1	10	1000000163	1781
291.791		Spot	3	Image 1	10	1000000164	1782
314.676		Spot	3	Image 1	10	1000000165	1783
322.702		Spot	3	Image 1	10	1000000166	1784
348.585		Spot	3	Image 1	10	1000000167	1785
231.312		Spot	3	Image 1	10	1000000168	1786
335.463		Spot	3	Image 1	10	1000000169	1787
301.601		Spot	3	Image 1	10	1000000170	1788
258.234		Spot	3	Image 1	10	1000000171	1789
245.046		Spot	3	Image 1	10	1000000172	1790
260.495		Spot	3	Image 1	10	1000000173	1791
166.287		Spot	3	Image 1	11	1000000000	1792
169.058		Spot	3	Image 1	11	1000000001	1793
164.881		Spot	3	Image 1	11	1000000002	1794
206.135		Spot	3	Image 1	11	1000000004	1795
197.324		Spot	3	Image 1	11	1000000005	1796
170.409		Spot	3	Image 1	11	1000000003	1797
177.298		Spot	3	Image 1	11	1000000006	1798
170.407		Spot	3	Image 1	11	1000000008	1799
196.228		Spot	3	Image 1	11	1000000009	1800
186.937		Spot	3	Image 1	11	1000000011	1801
204.143		Spot	3	Image 1	11	1000000013	1802
169.294		Spot	3	Image 1	11	1000000012	1803
244.383		Spot	3	Image 1	11	1000000014	1804
241.424		Spot	3	Image 1	11	1000000015	1805
181.193		Spot	3	Image 1	11	1000000016	1806
158.647		Spot	3	Image 1	11	1000000017	1807
170.663		Spot	3	Image 1	11	1000000018	1808
159.271		Spot	3	Image 1	11	1000000019	1809
183.995		Spot	3	Image 1	11	1000000020	1810
175.099		Spot	3	Image 1	11	1000000021	1811
216.058		Spot	3	Image 1	11	1000000022	1812
182.302		Spot	3	Image 1	11	1000000023	1813
184.093		Spot	3	Image 1	11	1000000024	1814
241.895		Spot	3	Image 1	11	1000000025	1815
223.541		Spot	3	Image 1	11	1000000026	1816
183.375		Spot	3	Image 1	11	1000000027	1817
186.726		Spot	3	Image 1	11	1000000180	1818
222.625		Spot	3	Image 1	11	1000000028	1819
172.205		Spot	3	Image 1	11	1000000029	1820
178.879		Spot	3	Image 1	11	1000000030	1821
206.829		Spot	3	Image 1	11	1000000031	1822
193.694		Spot	3	Image 1	11	1000000032	1823
281.717		Spot	3	Image 1	11	1000000033	1824
208.245		Spot	3	Image 1	11	1000000034	1825
213.571		Spot	3	Image 1	11	1000000035	1826
179.608		Spot	3	Image 1	11	1000000037	1827
217.098		Spot	3	Image 1	11	1000000036	1828
219.881		Spot	3	Image 1	11	1000000038	1829
247.338		Spot	3	Image 1	11	1000000040	1830
167.014		Spot	3	Image 1	11	1000000039	1831
213.096		Spot	3	Image 1	11	1000000174	1832
182.445		Spot	3	Image 1	11	1000000041	1834
223.301		Spot	3	Image 1	11	1000000045	1835
235.554		Spot	3	Image 1	11	1000000042	1836
201.199		Spot	3	Image 1	11	1000000044	1837
177.748		Spot	3	Image 1	11	1000000043	1838
184.599		Spot	3	Image 1	11	1000000046	1839
176.851		Spot	3	Image 1	11	1000000047	1840
193.645		Spot	3	Image 1	11	1000000048	1842
167.103		Spot	3	Image 1	11	1000000177	1843
218.155		Spot	3	Image 1	11	1000000049	1844
242.068		Spot	3	Image 1	11	1000000050	1845
190.53		Spot	3	Image 1	11	1000000052	1846
180.721		Spot	3	Image 1	11	1000000051	1847
258.654		Spot	3	Image 1	11	1000000053	1848
179.732		Spot	3	Image 1	11	1000000054	1849
223.747		Spot	3	Image 1	11	1000000055	1850
205.333		Spot	3	Image 1	11	1000000056	1851
174.501		Spot	3	Image 1	11	1000000057	1852
179.429		Spot	3	Image 1	11	1000000058	1853
183.558		Spot	3	Image 1	11	1000000059	1854
215.425		Spot	3	Image 1	11	1000000060	1855
225.745		Spot	3	Image 1	11	1000000061	1856
242.617		Spot	3	Image 1	11	1000000062	1857
222.688		Spot	3	Image 1	11	1000000063	1858
184.86		Spot	3	Image 1	11	1000000064	1859
202.356		Spot	3	Image 1	11	1000000065	1860
177.961		Spot	3	Image 1	11	1000000066	1861
213.858		Spot	3	Image 1	11	1000000067	1862
180.091		Spot	3	Image 1	11	1000000068	1863
201.382		Spot	3	Image 1	11	1000000069	1864
239.396		Spot	3	Image 1	11	1000000071	1865
208.537		Spot	3	Image 1	11	1000000070	1866
228.809		Spot	3	Image 1	11	1000000072	1867
169.995		Spot	3	Image 1	11	1000000073	1868
233.39		Spot	3	Image 1	11	1000000074	1869
194.512		Spot	3	Image 1	11	1000000075	1870
179.091		Spot	3	Image 1	11	1000000076	1871
198.607		Spot	3	Image 1	11	1000000080	1872
209.213		Spot	3	Image 1	11	1000000079	1873
229.022		Spot	3	Image 1	11	1000000078	1874
314.311		Spot	3	Image 1	11	1000000077	1875
210.728		Spot	3	Image 1	11	1000000081	1876
181.901		Spot	3	Image 1	11	1000000082	1877
207.84		Spot	3	Image 1	11	1000000083	1879
218.793		Spot	3	Image 1	11	1000000178	1880
207.044		Spot	3	Image 1	11	1000000085	1881
197.414		Spot	3	Image 1	11	1000000086	1882
217.826		Spot	3	Image 1	11	1000000087	1883
195.667		Spot	3	Image 1	11	1000000084	1884
207.522		Spot	3	Image 1	11	1000000088	1885
210.11		Spot	3	Image 1	11	1000000089	1886
247.052		Spot	3	Image 1	11	1000000090	1887
208.471		Spot	3	Image 1	11	1000000091	1888
216.975		Spot	3	Image 1	11	1000000092	1889
241.542		Spot	3	Image 1	11	1000000175	1890
202.144		Spot	3	Image 1	11	1000000094	1891
214.593		Spot	3	Image 1	11	1000000095	1892
207.51		Spot	3	Image 1	11	1000000096	1893
209.884		Spot	3	Image 1	11	1000000097	1894
246.796		Spot	3	Image 1	11	1000000098	1895
208.695		Spot	3	Image 1	11	1000000099	1896
237.099		Spot	3	Image 1	11	1000000100	1898
263.261		Spot	3	Image 1	11	1000000101	1899
228.506		Spot	3	Image 1	11	1000000102	1900
224.298		Spot	3	Image 1	11	1000000176	1901
197.249		Spot	3	Image 1	11	1000000103	1902
223.846		Spot	3	Image 1	11	1000000104	1903
235.019		Spot	3	Image 1	11	1000000105	1904
222.445		Spot	3	Image 1	11	1000000108	1905
237.832		Spot	3	Image 1	11	1000000106	1906
205.456		Spot	3	Image 1	11	1000000107	1907
271.501		Spot	3	Image 1	11	1000000109	1908
224.14		Spot	3	Image 1	11	1000000111	1909
237.329		Spot	3	Image 1	11	1000000110	1910
255.238		Spot	3	Image 1	11	1000000112	1911
205.266		Spot	3	Image 1	11	1000000113	1912
210.192		Spot	3	Image 1	11	1000000114	1913
279.981		Spot	3	Image 1	11	1000000115	1914
220.856		Spot	3	Image 1	11	1000000116	1915
258.238		Spot	3	Image 1	11	1000000117	1916
207.19		Spot	3	Image 1	11	1000000118	1917
160.059		Spot	3	Image 1	11	1000000119	1918
289.248		Spot	3	Image 1	11	1000000120	1919
203.668		Spot	3	Image 1	11	1000000121	1920
219.843		Spot	3	Image 1	11	1000000122	1921
238.248		Spot	3	Image 1	11	1000000123	1922
168.972		Spot	3	Image 1	11	1000000124	1923
206.137		Spot	3	Image 1	11	1000000125	1924
255.337		Spot	3	Image 1	11	1000000127	1925
237.644		Spot	3	Image 1	11	1000000126	1926
259.942		Spot	3	Image 1	11	1000000128	1927
211.534		Spot	3	Image 1	11	1000000129	1928
257.613		Spot	3	Image 1	11	1000000130	1929
219.24		Spot	3	Image 1	11	1000000131	1930
210.661		Spot	3	Image 1	11	1000000132	1931
262.795		Spot	3	Image 1	11	1000000133	1932
224.683		Spot	3	Image 1	11	1000000134	1933
218.695		Spot	3	Image 1	11	1000000135	1934
225.386		Spot	3	Image 1	11	1000000136	1935
318.602		Spot	3	Image 1	11	1000000137	1936
205.879		Spot	3	Image 1	11	1000000138	1937
243.09		Spot	3	Image 1	11	1000000139	1938
246.678		Spot	3	Image 1	11	1000000140	1939
289.246		Spot	3	Image 1	11	1000000141	1940
242.242		Spot	3	Image 1	11	1000000143	1941
270.895		Spot	3	Image 1	11	1000000142	1942
282.534		Spot	3	Image 1	11	1000000144	1943
305.647		Spot	3	Image 1	11	1000000145	1944
291.123		Spot	3	Image 1	11	1000000146	1945
312.898		Spot	3	Image 1	11	1000000147	1947
220.523		Spot	3	Image 1	11	1000000148	1948
310.942		Spot	3	Image 1	11	1000000149	1949
307.368		Spot	3	Image 1	11	1000000150	1950
286.076		Spot	3	Image 1	11	1000000151	1951
211.806		Spot	3	Image 1	11	1000000152	1952
281.409		Spot	3	Image 1	11	1000000153	1953
274.298		Spot	3	Image 1	11	1000000154	1954
243.516		Spot	3	Image 1	11	1000000155	1955
314.525		Spot	3	Image 1	11	1000000157	1956
288.706		Spot	3	Image 1	11	1000000158	1957
209.746		Spot	3	Image 1	11	1000000159	1958
288.975		Spot	3	Image 1	11	1000000160	1959
190.321		Spot	3	Image 1	11	1000000162	1960
286.624		Spot	3	Image 1	11	1000000161	1961
303.159		Spot	3	Image 1	11	1000000163	1962
292.732		Spot	3	Image 1	11	1000000164	1963
312.116		Spot	3	Image 1	11	1000000165	1964
322.578		Spot	3	Image 1	11	1000000166	1965
352.429		Spot	3	Image 1	11	1000000167	1966
232.06		Spot	3	Image 1	11	1000000168	1967
333.938		Spot	3	Image 1	11	1000000169	1968
300.609		Spot	3	Image 1	11	1000000170	1969
259.449		Spot	3	Image 1	11	1000000171	1970
245.099		Spot	3	Image 1	11	1000000172	1971
261.345		Spot	3	Image 1	11	1000000173	1972
164.571		Spot	3	Image 1	12	1000000000	1973
170.214		Spot	3	Image 1	12	1000000001	1974
195.458		Spot	3	Image 1	12	1000000005	1975
204.992		Spot	3	Image 1	12	1000000004	1976
170.316		Spot	3	Image 1	12	1000000003	1977
177.516		Spot	3	Image 1	12	1000000006	1978
225.447		Spot	3	Image 1	12	1000000007	1979
171.082		Spot	3	Image 1	12	1000000008	1980
195.89		Spot	3	Image 1	12	1000000009	1981
187.701		Spot	3	Image 1	12	1000000011	1982
203.381		Spot	3	Image 1	12	1000000013	1983
168.141		Spot	3	Image 1	12	1000000012	1984
250.879		Spot	3	Image 1	12	1000000014	1985
242.418		Spot	3	Image 1	12	1000000015	1986
181.903		Spot	3	Image 1	12	1000000016	1987
157.544		Spot	3	Image 1	12	1000000017	1988
171.334		Spot	3	Image 1	12	1000000018	1989
159.083		Spot	3	Image 1	12	1000000019	1990
183.77		Spot	3	Image 1	12	1000000020	1991
176.019		Spot	3	Image 1	12	1000000021	1992
218.17		Spot	3	Image 1	12	1000000022	1993
183.066		Spot	3	Image 1	12	1000000023	1994
187.219		Spot	3	Image 1	12	1000000024	1995
239.804		Spot	3	Image 1	12	1000000025	1996
220.592		Spot	3	Image 1	12	1000000026	1997
185.648		Spot	3	Image 1	12	1000000027	1998
186.867		Spot	3	Image 1	12	1000000180	1999
222.088		Spot	3	Image 1	12	1000000028	2000
170.705		Spot	3	Image 1	12	1000000029	2001
178.417		Spot	3	Image 1	12	1000000030	2002
207.104		Spot	3	Image 1	12	1000000031	2003
196.126		Spot	3	Image 1	12	1000000032	2004
278.108		Spot	3	Image 1	12	1000000033	2005
207.72		Spot	3	Image 1	12	1000000034	2006
215.187		Spot	3	Image 1	12	1000000035	2007
178.245		Spot	3	Image 1	12	1000000037	2008
219.693		Spot	3	Image 1	12	1000000036	2009
219.062		Spot	3	Image 1	12	1000000038	2010
248.474		Spot	3	Image 1	12	1000000040	2011
166.003		Spot	3	Image 1	12	1000000039	2012
215.629		Spot	3	Image 1	12	1000000174	2013
180.91		Spot	3	Image 1	12	1000000041	2015
224.255		Spot	3	Image 1	12	1000000045	2016
200.094		Spot	3	Image 1	12	1000000044	2017
232.441		Spot	3	Image 1	12	1000000042	2018
178.249		Spot	3	Image 1	12	1000000043	2019
183.484		Spot	3	Image 1	12	1000000046	2020
177.437		Spot	3	Image 1	12	1000000047	2021
193.667		Spot	3	Image 1	12	1000000048	2023
219.046		Spot	3	Image 1	12	1000000049	2024
241.843		Spot	3	Image 1	12	1000000050	2025
179.46		Spot	3	Image 1	12	1000000051	2026
190.03		Spot	3	Image 1	12	1000000052	2027
256.358		Spot	3	Image 1	12	1000000053	2028
179.134		Spot	3	Image 1	12	1000000054	2029
223.581		Spot	3	Image 1	12	1000000055	2030
205.19		Spot	3	Image 1	12	1000000056	2031
173.627		Spot	3	Image 1	12	1000000057	2032
180.653		Spot	3	Image 1	12	1000000058	2033
183.5		Spot	3	Image 1	12	1000000059	2034
226.182		Spot	3	Image 1	12	1000000061	2035
213.676		Spot	3	Image 1	12	1000000060	2036
243.704		Spot	3	Image 1	12	1000000062	2037
220.755		Spot	3	Image 1	12	1000000063	2038
202.46		Spot	3	Image 1	12	1000000065	2039
183.463		Spot	3	Image 1	12	1000000064	2040
176.481		Spot	3	Image 1	12	1000000066	2041
213.399		Spot	3	Image 1	12	1000000067	2042
[truncated: 8,248 more rows]
