# Supplementary material for: Protocol for real-time monitoring of CD8+ T and myeloid cell behavior in human high-grade serous ovarian cancer slices
Source: STAR Protoc. 2024 Jun 2;5(2):103102. doi: 10.1016/j.xpro.2024.103102 (PMC11179100; doi:10.1016/j.xpro.2024.103102)
Supplement: Data S3. Files for testing the R script, quantification and statistical analysis step 2 [file mmc3.zip › Test files/Slice1_a/__Intensity_Mean_Ch=4_Img=1.csv]

Intensity Mean Ch=4 Img=1
====================
Intensity Mean	Unit	Category	Channel	Image	Time	TrackID	ID
213.039		Spot	4	Image 1	1	1000000000	0
190.88		Spot	4	Image 1	1	1000000001	1
171.63		Spot	4	Image 1	1	1000000002	2
338.466		Spot	4	Image 1	1	1000000003	3
197.086		Spot	4	Image 1	1	1000000004	4
169.087		Spot	4	Image 1	1	1000000005	5
225.619		Spot	4	Image 1	1	1000000006	6
176.18		Spot	4	Image 1	1	1000000007	7
272.065		Spot	4	Image 1	1	1000000008	8
216.317		Spot	4	Image 1	1	1000000009	9
185.646		Spot	4	Image 1	1	1000000010	10
219.197		Spot	4	Image 1	1	1000000011	11
230.892		Spot	4	Image 1	1	1000000012	12
249.441		Spot	4	Image 1	1	1000000013	13
187.38		Spot	4	Image 1	1	1000000014	14
487.628		Spot	4	Image 1	1	1000000015	15
180.203		Spot	4	Image 1	1	1000000016	16
195.792		Spot	4	Image 1	1	1000000017	17
244.71		Spot	4	Image 1	1	1000000018	18
218.644		Spot	4	Image 1	1	1000000019	19
236.681		Spot	4	Image 1	1	1000000020	20
219.992		Spot	4	Image 1	1	1000000021	21
218.41		Spot	4	Image 1	1	1000000022	22
190.989		Spot	4	Image 1	1	1000000023	23
202.526		Spot	4	Image 1	1	1000000024	24
251.786		Spot	4	Image 1	1	1000000025	25
253.712		Spot	4	Image 1	1	1000000026	26
194.595		Spot	4	Image 1	1	1000000027	27
226.823		Spot	4	Image 1	1	1000000028	28
189.989		Spot	4	Image 1	1	1000000029	29
211.823		Spot	4	Image 1	1	1000000030	30
275.143		Spot	4	Image 1	1	1000000031	31
185.621		Spot	4	Image 1	1	1000000032	32
657.168		Spot	4	Image 1	1	1000000033	33
387.462		Spot	4	Image 1	1	1000000034	34
218.986		Spot	4	Image 1	1	1000000035	35
313.447		Spot	4	Image 1	1	1000000036	36
216.255		Spot	4	Image 1	1	1000000037	37
283.148		Spot	4	Image 1	1	1000000038	38
187.556		Spot	4	Image 1	1	1000000039	39
297.171		Spot	4	Image 1	1	1000000040	40
188.418		Spot	4	Image 1	1	1000000041	43
349.228		Spot	4	Image 1	1	1000000042	44
193.099		Spot	4	Image 1	1	1000000043	45
238.56		Spot	4	Image 1	1	1000000044	46
328.438		Spot	4	Image 1	1	1000000045	47
297.808		Spot	4	Image 1	1	1000000046	48
215.319		Spot	4	Image 1	1	1000000047	49
315.646		Spot	4	Image 1	1	1000000048	50
294.047		Spot	4	Image 1	1	1000000049	51
241.424		Spot	4	Image 1	1	1000000050	52
193.038		Spot	4	Image 1	1	1000000051	53
194.11		Spot	4	Image 1	1	1000000052	54
307.126		Spot	4	Image 1	1	1000000053	55
197.319		Spot	4	Image 1	1	1000000054	56
265.086		Spot	4	Image 1	1	1000000055	57
303.367		Spot	4	Image 1	1	1000000056	58
190.793		Spot	4	Image 1	1	1000000057	59
191.097		Spot	4	Image 1	1	1000000058	60
193.66		Spot	4	Image 1	1	1000000059	61
232.176		Spot	4	Image 1	1	1000000060	62
276.474		Spot	4	Image 1	1	1000000061	63
336.804		Spot	4	Image 1	1	1000000062	64
294.397		Spot	4	Image 1	1	1000000063	65
197.467		Spot	4	Image 1	1	1000000064	66
239.271		Spot	4	Image 1	1	1000000065	67
271.339		Spot	4	Image 1	1	1000000066	68
236.486		Spot	4	Image 1	1	1000000067	69
278.961		Spot	4	Image 1	1	1000000068	70
212.366		Spot	4	Image 1	1	1000000069	71
287.859		Spot	4	Image 1	1	1000000070	72
267.769		Spot	4	Image 1	1	1000000071	73
305.581		Spot	4	Image 1	1	1000000072	74
173.064		Spot	4	Image 1	1	1000000073	75
831.495		Spot	4	Image 1	1	1000000074	76
208.887		Spot	4	Image 1	1	1000000075	77
228.672		Spot	4	Image 1	1	1000000076	78
274.024		Spot	4	Image 1	1	1000000077	79
242.799		Spot	4	Image 1	1	1000000078	80
242.695		Spot	4	Image 1	1	1000000079	81
227.321		Spot	4	Image 1	1	1000000080	82
245.08		Spot	4	Image 1	1	1000000081	83
205.191		Spot	4	Image 1	1	1000000082	84
314.301		Spot	4	Image 1	1	1000000083	86
190.097		Spot	4	Image 1	1	1000000084	87
232.642		Spot	4	Image 1	1	1000000085	88
200.091		Spot	4	Image 1	1	1000000086	89
276.251		Spot	4	Image 1	1	1000000087	90
266.298		Spot	4	Image 1	1	1000000088	91
373.598		Spot	4	Image 1	1	1000000089	92
337.477		Spot	4	Image 1	1	1000000090	93
204.259		Spot	4	Image 1	1	1000000091	94
272.918		Spot	4	Image 1	1	1000000092	95
212.433		Spot	4	Image 1	1	1000000093	96
209.255		Spot	4	Image 1	1	1000000094	97
224.743		Spot	4	Image 1	1	1000000095	98
235.262		Spot	4	Image 1	1	1000000096	99
258.233		Spot	4	Image 1	1	1000000097	100
233.129		Spot	4	Image 1	1	1000000098	101
235.978		Spot	4	Image 1	1	1000000099	102
283.967		Spot	4	Image 1	1	1000000100	103
248.903		Spot	4	Image 1	1	1000000101	105
246.892		Spot	4	Image 1	1	1000000102	106
174.802		Spot	4	Image 1	1	1000000103	107
215.602		Spot	4	Image 1	1	1000000104	108
219.229		Spot	4	Image 1	1	1000000105	109
299.385		Spot	4	Image 1	1	1000000106	110
302.786		Spot	4	Image 1	1	1000000107	111
192.171		Spot	4	Image 1	1	1000000108	112
239.728		Spot	4	Image 1	1	1000000109	113
169.22		Spot	4	Image 1	1	1000000110	114
264.113		Spot	4	Image 1	1	1000000111	115
361.824		Spot	4	Image 1	1	1000000112	116
209.403		Spot	4	Image 1	1	1000000113	117
272.036		Spot	4	Image 1	1	1000000114	118
280.259		Spot	4	Image 1	1	1000000115	119
218.56		Spot	4	Image 1	1	1000000116	120
241.373		Spot	4	Image 1	1	1000000117	121
245.661		Spot	4	Image 1	1	1000000118	122
159.145		Spot	4	Image 1	1	1000000119	123
292.144		Spot	4	Image 1	1	1000000120	124
188.235		Spot	4	Image 1	1	1000000121	125
181.157		Spot	4	Image 1	1	1000000122	126
307.391		Spot	4	Image 1	1	1000000123	127
170.357		Spot	4	Image 1	1	1000000124	128
206.187		Spot	4	Image 1	1	1000000125	129
224.122		Spot	4	Image 1	1	1000000126	130
230.893		Spot	4	Image 1	1	1000000127	131
224.53		Spot	4	Image 1	1	1000000128	132
199.079		Spot	4	Image 1	1	1000000129	133
224.879		Spot	4	Image 1	1	1000000130	134
184.11		Spot	4	Image 1	1	1000000131	135
278.503		Spot	4	Image 1	1	1000000132	136
223.247		Spot	4	Image 1	1	1000000133	137
239.864		Spot	4	Image 1	1	1000000134	138
263.713		Spot	4	Image 1	1	1000000135	139
232.286		Spot	4	Image 1	1	1000000136	140
225.607		Spot	4	Image 1	1	1000000137	141
192.283		Spot	4	Image 1	1	1000000138	142
218.871		Spot	4	Image 1	1	1000000139	143
238.794		Spot	4	Image 1	1	1000000140	144
192.464		Spot	4	Image 1	1	1000000141	145
215.878		Spot	4	Image 1	1	1000000142	146
236.771		Spot	4	Image 1	1	1000000143	147
268.533		Spot	4	Image 1	1	1000000144	148
238.777		Spot	4	Image 1	1	1000000145	149
233.11		Spot	4	Image 1	1	1000000146	150
220.691		Spot	4	Image 1	1	1000000147	151
206.851		Spot	4	Image 1	1	1000000148	152
187.803		Spot	4	Image 1	1	1000000149	153
186.413		Spot	4	Image 1	1	1000000150	154
203.94		Spot	4	Image 1	1	1000000151	155
210.426		Spot	4	Image 1	1	1000000152	156
258.518		Spot	4	Image 1	1	1000000153	157
236.959		Spot	4	Image 1	1	1000000154	158
304.581		Spot	4	Image 1	1	1000000155	159
195.545		Spot	4	Image 1	1	1000000156	160
227.964		Spot	4	Image 1	1	1000000157	161
198.196		Spot	4	Image 1	1	1000000158	162
203.117		Spot	4	Image 1	1	1000000159	163
204.757		Spot	4	Image 1	1	1000000160	164
217.025		Spot	4	Image 1	1	1000000161	165
195.925		Spot	4	Image 1	1	1000000162	166
200.401		Spot	4	Image 1	1	1000000163	167
238.003		Spot	4	Image 1	1	1000000164	168
224.11		Spot	4	Image 1	1	1000000165	169
212.335		Spot	4	Image 1	1	1000000166	170
219.124		Spot	4	Image 1	1	1000000167	171
181.787		Spot	4	Image 1	1	1000000168	172
206.102		Spot	4	Image 1	1	1000000169	173
214.055		Spot	4	Image 1	1	1000000170	174
188.102		Spot	4	Image 1	1	1000000171	175
196.637		Spot	4	Image 1	1	1000000172	176
243.811		Spot	4	Image 1	1	1000000173	177
213.173		Spot	4	Image 1	2	1000000000	178
193.689		Spot	4	Image 1	2	1000000001	179
171.455		Spot	4	Image 1	2	1000000002	180
355.035		Spot	4	Image 1	2	1000000003	181
195.094		Spot	4	Image 1	2	1000000004	182
181.406		Spot	4	Image 1	2	1000000005	183
226.108		Spot	4	Image 1	2	1000000006	184
184.167		Spot	4	Image 1	2	1000000007	185
276.146		Spot	4	Image 1	2	1000000008	186
211.653		Spot	4	Image 1	2	1000000009	187
192.132		Spot	4	Image 1	2	1000000010	188
219.134		Spot	4	Image 1	2	1000000011	189
228.827		Spot	4	Image 1	2	1000000012	190
248.937		Spot	4	Image 1	2	1000000013	191
188.616		Spot	4	Image 1	2	1000000014	192
497.006		Spot	4	Image 1	2	1000000015	193
182.421		Spot	4	Image 1	2	1000000016	194
196.569		Spot	4	Image 1	2	1000000017	195
242.697		Spot	4	Image 1	2	1000000018	196
214.408		Spot	4	Image 1	2	1000000019	197
237.193		Spot	4	Image 1	2	1000000020	198
221.577		Spot	4	Image 1	2	1000000021	199
217.205		Spot	4	Image 1	2	1000000022	200
190.879		Spot	4	Image 1	2	1000000023	201
201.89		Spot	4	Image 1	2	1000000024	202
242.442		Spot	4	Image 1	2	1000000025	203
254.541		Spot	4	Image 1	2	1000000026	204
196.989		Spot	4	Image 1	2	1000000027	205
223.925		Spot	4	Image 1	2	1000000028	206
188.679		Spot	4	Image 1	2	1000000029	207
210.074		Spot	4	Image 1	2	1000000030	208
275.514		Spot	4	Image 1	2	1000000031	209
186.53		Spot	4	Image 1	2	1000000032	210
646.135		Spot	4	Image 1	2	1000000033	211
404.171		Spot	4	Image 1	2	1000000034	212
227.664		Spot	4	Image 1	2	1000000035	213
313.715		Spot	4	Image 1	2	1000000036	214
208.497		Spot	4	Image 1	2	1000000037	215
280.139		Spot	4	Image 1	2	1000000038	216
299.479		Spot	4	Image 1	2	1000000040	217
186.796		Spot	4	Image 1	2	1000000039	218
242.87		Spot	4	Image 1	2	1000000174	219
188.408		Spot	4	Image 1	2	1000000041	222
346.997		Spot	4	Image 1	2	1000000042	223
235.804		Spot	4	Image 1	2	1000000044	224
345.835		Spot	4	Image 1	2	1000000045	225
194.741		Spot	4	Image 1	2	1000000043	226
292.934		Spot	4	Image 1	2	1000000046	227
215.736		Spot	4	Image 1	2	1000000047	228
295.182		Spot	4	Image 1	2	1000000049	229
243.407		Spot	4	Image 1	2	1000000050	230
195.187		Spot	4	Image 1	2	1000000052	231
303.533		Spot	4	Image 1	2	1000000053	232
265.478		Spot	4	Image 1	2	1000000055	233
193.468		Spot	4	Image 1	2	1000000057	234
197.052		Spot	4	Image 1	2	1000000054	235
305.133		Spot	4	Image 1	2	1000000056	236
191.791		Spot	4	Image 1	2	1000000058	237
188.925		Spot	4	Image 1	2	1000000059	238
231.033		Spot	4	Image 1	2	1000000060	239
276.745		Spot	4	Image 1	2	1000000061	240
340.847		Spot	4	Image 1	2	1000000062	241
294.278		Spot	4	Image 1	2	1000000063	242
242.475		Spot	4	Image 1	2	1000000065	243
196.843		Spot	4	Image 1	2	1000000064	244
268.92		Spot	4	Image 1	2	1000000066	245
282.69		Spot	4	Image 1	2	1000000068	246
237.805		Spot	4	Image 1	2	1000000067	247
218.539		Spot	4	Image 1	2	1000000069	248
285.118		Spot	4	Image 1	2	1000000070	249
267.92		Spot	4	Image 1	2	1000000071	250
309.981		Spot	4	Image 1	2	1000000072	251
172.823		Spot	4	Image 1	2	1000000073	252
822.741		Spot	4	Image 1	2	1000000074	253
225.976		Spot	4	Image 1	2	1000000075	254
227.505		Spot	4	Image 1	2	1000000076	255
274.743		Spot	4	Image 1	2	1000000077	256
244.863		Spot	4	Image 1	2	1000000078	257
243.596		Spot	4	Image 1	2	1000000079	258
225.901		Spot	4	Image 1	2	1000000080	259
244.522		Spot	4	Image 1	2	1000000081	260
206.016		Spot	4	Image 1	2	1000000082	261
314.039		Spot	4	Image 1	2	1000000083	263
243.693		Spot	4	Image 1	2	1000000085	264
196.235		Spot	4	Image 1	2	1000000086	265
278.366		Spot	4	Image 1	2	1000000087	266
189.228		Spot	4	Image 1	2	1000000084	267
267.34		Spot	4	Image 1	2	1000000088	268
371.558		Spot	4	Image 1	2	1000000089	269
331.329		Spot	4	Image 1	2	1000000090	270
202.728		Spot	4	Image 1	2	1000000091	271
212.041		Spot	4	Image 1	2	1000000093	272
270.459		Spot	4	Image 1	2	1000000092	273
215.541		Spot	4	Image 1	2	1000000175	274
234.288		Spot	4	Image 1	2	1000000096	275
211.2		Spot	4	Image 1	2	1000000094	276
223.827		Spot	4	Image 1	2	1000000095	277
256.368		Spot	4	Image 1	2	1000000097	278
235.492		Spot	4	Image 1	2	1000000098	279
235.931		Spot	4	Image 1	2	1000000099	280
283.008		Spot	4	Image 1	2	1000000100	282
249.044		Spot	4	Image 1	2	1000000101	283
246.612		Spot	4	Image 1	2	1000000102	284
211.77		Spot	4	Image 1	2	1000000176	285
173.727		Spot	4	Image 1	2	1000000103	286
214.903		Spot	4	Image 1	2	1000000104	287
217.519		Spot	4	Image 1	2	1000000105	288
299.26		Spot	4	Image 1	2	1000000107	289
193.519		Spot	4	Image 1	2	1000000108	290
298.093		Spot	4	Image 1	2	1000000106	291
239.225		Spot	4	Image 1	2	1000000109	292
169.685		Spot	4	Image 1	2	1000000110	293
264.455		Spot	4	Image 1	2	1000000111	294
360.377		Spot	4	Image 1	2	1000000112	295
207.073		Spot	4	Image 1	2	1000000113	296
272.176		Spot	4	Image 1	2	1000000114	297
278.878		Spot	4	Image 1	2	1000000115	298
219.157		Spot	4	Image 1	2	1000000116	299
242.605		Spot	4	Image 1	2	1000000117	300
241.917		Spot	4	Image 1	2	1000000118	301
288.547		Spot	4	Image 1	2	1000000120	302
162.874		Spot	4	Image 1	2	1000000119	303
182.165		Spot	4	Image 1	2	1000000122	304
188.608		Spot	4	Image 1	2	1000000121	305
304.987		Spot	4	Image 1	2	1000000123	306
170.579		Spot	4	Image 1	2	1000000124	307
205.441		Spot	4	Image 1	2	1000000125	308
222.652		Spot	4	Image 1	2	1000000126	309
231.47		Spot	4	Image 1	2	1000000127	310
223.333		Spot	4	Image 1	2	1000000128	311
198.508		Spot	4	Image 1	2	1000000129	312
224.813		Spot	4	Image 1	2	1000000130	313
182.359		Spot	4	Image 1	2	1000000131	314
269.572		Spot	4	Image 1	2	1000000132	315
223.921		Spot	4	Image 1	2	1000000133	316
240.813		Spot	4	Image 1	2	1000000134	317
260.255		Spot	4	Image 1	2	1000000135	318
232.967		Spot	4	Image 1	2	1000000136	319
226.381		Spot	4	Image 1	2	1000000137	320
191.636		Spot	4	Image 1	2	1000000138	321
216.956		Spot	4	Image 1	2	1000000139	322
241.126		Spot	4	Image 1	2	1000000140	323
193.173		Spot	4	Image 1	2	1000000141	324
214.608		Spot	4	Image 1	2	1000000142	325
270.095		Spot	4	Image 1	2	1000000144	326
242.792		Spot	4	Image 1	2	1000000143	327
235.761		Spot	4	Image 1	2	1000000145	328
231.595		Spot	4	Image 1	2	1000000146	329
218.265		Spot	4	Image 1	2	1000000147	330
206.917		Spot	4	Image 1	2	1000000148	331
192.132		Spot	4	Image 1	2	1000000149	332
184.165		Spot	4	Image 1	2	1000000150	333
208.583		Spot	4	Image 1	2	1000000151	334
210.168		Spot	4	Image 1	2	1000000152	335
259.247		Spot	4	Image 1	2	1000000153	336
237.227		Spot	4	Image 1	2	1000000154	337
301.686		Spot	4	Image 1	2	1000000155	338
196.238		Spot	4	Image 1	2	1000000156	339
226.255		Spot	4	Image 1	2	1000000157	340
196.526		Spot	4	Image 1	2	1000000158	341
203.359		Spot	4	Image 1	2	1000000159	342
206.515		Spot	4	Image 1	2	1000000160	343
217.735		Spot	4	Image 1	2	1000000161	344
196.33		Spot	4	Image 1	2	1000000162	345
199.162		Spot	4	Image 1	2	1000000163	346
238.399		Spot	4	Image 1	2	1000000164	347
224.214		Spot	4	Image 1	2	1000000165	348
210.352		Spot	4	Image 1	2	1000000166	349
217.779		Spot	4	Image 1	2	1000000167	350
181.336		Spot	4	Image 1	2	1000000168	351
208.831		Spot	4	Image 1	2	1000000169	352
211.608		Spot	4	Image 1	2	1000000170	353
189.489		Spot	4	Image 1	2	1000000171	354
195.309		Spot	4	Image 1	2	1000000172	355
242.791		Spot	4	Image 1	2	1000000173	356
213.489		Spot	4	Image 1	3	1000000000	357
190.634		Spot	4	Image 1	3	1000000001	358
169.582		Spot	4	Image 1	3	1000000002	359
360.833		Spot	4	Image 1	3	1000000003	360
195.835		Spot	4	Image 1	3	1000000004	361
173.324		Spot	4	Image 1	3	1000000005	362
223.116		Spot	4	Image 1	3	1000000006	363
179.906		Spot	4	Image 1	3	1000000007	364
275.151		Spot	4	Image 1	3	1000000008	365
211.706		Spot	4	Image 1	3	1000000009	366
216.233		Spot	4	Image 1	3	1000000011	367
248.38		Spot	4	Image 1	3	1000000013	368
186.766		Spot	4	Image 1	3	1000000014	369
229.349		Spot	4	Image 1	3	1000000012	370
488.255		Spot	4	Image 1	3	1000000015	371
180.105		Spot	4	Image 1	3	1000000016	372
197.497		Spot	4	Image 1	3	1000000017	373
240.069		Spot	4	Image 1	3	1000000018	374
210.401		Spot	4	Image 1	3	1000000019	375
235.837		Spot	4	Image 1	3	1000000020	376
219.423		Spot	4	Image 1	3	1000000021	377
217.538		Spot	4	Image 1	3	1000000022	378
189.86		Spot	4	Image 1	3	1000000023	379
199.49		Spot	4	Image 1	3	1000000024	380
239.766		Spot	4	Image 1	3	1000000025	381
251.695		Spot	4	Image 1	3	1000000026	382
197.049		Spot	4	Image 1	3	1000000027	383
223.83		Spot	4	Image 1	3	1000000028	384
191.127		Spot	4	Image 1	3	1000000029	385
210.771		Spot	4	Image 1	3	1000000030	386
274.253		Spot	4	Image 1	3	1000000031	387
186.005		Spot	4	Image 1	3	1000000032	388
652.239		Spot	4	Image 1	3	1000000033	389
390.011		Spot	4	Image 1	3	1000000034	390
218.444		Spot	4	Image 1	3	1000000035	391
314.527		Spot	4	Image 1	3	1000000036	392
211.251		Spot	4	Image 1	3	1000000037	393
280.754		Spot	4	Image 1	3	1000000038	394
312.416		Spot	4	Image 1	3	1000000040	395
181.182		Spot	4	Image 1	3	1000000039	396
246.995		Spot	4	Image 1	3	1000000174	397
190.321		Spot	4	Image 1	3	1000000041	400
347.981		Spot	4	Image 1	3	1000000042	401
235.569		Spot	4	Image 1	3	1000000044	402
337.003		Spot	4	Image 1	3	1000000045	403
195.039		Spot	4	Image 1	3	1000000043	404
285.553		Spot	4	Image 1	3	1000000046	405
213.659		Spot	4	Image 1	3	1000000047	406
290.476		Spot	4	Image 1	3	1000000049	407
180.909		Spot	4	Image 1	3	1000000177	408
239.014		Spot	4	Image 1	3	1000000050	409
192.941		Spot	4	Image 1	3	1000000052	410
306.582		Spot	4	Image 1	3	1000000053	411
203.486		Spot	4	Image 1	3	1000000054	412
263.813		Spot	4	Image 1	3	1000000055	413
305.563		Spot	4	Image 1	3	1000000056	414
190.605		Spot	4	Image 1	3	1000000057	415
193.408		Spot	4	Image 1	3	1000000058	416
187.735		Spot	4	Image 1	3	1000000059	417
232.449		Spot	4	Image 1	3	1000000060	418
274.243		Spot	4	Image 1	3	1000000061	419
338.445		Spot	4	Image 1	3	1000000062	420
296.964		Spot	4	Image 1	3	1000000063	421
197.427		Spot	4	Image 1	3	1000000064	422
239.912		Spot	4	Image 1	3	1000000065	423
270.447		Spot	4	Image 1	3	1000000066	424
237.222		Spot	4	Image 1	3	1000000067	425
279.19		Spot	4	Image 1	3	1000000068	426
218.118		Spot	4	Image 1	3	1000000069	427
282.928		Spot	4	Image 1	3	1000000070	428
268.302		Spot	4	Image 1	3	1000000071	429
311.531		Spot	4	Image 1	3	1000000072	430
172.678		Spot	4	Image 1	3	1000000073	431
827.989		Spot	4	Image 1	3	1000000074	432
217.595		Spot	4	Image 1	3	1000000075	433
224.932		Spot	4	Image 1	3	1000000076	434
271.415		Spot	4	Image 1	3	1000000077	435
225.541		Spot	4	Image 1	3	1000000080	436
242.967		Spot	4	Image 1	3	1000000078	437
243.793		Spot	4	Image 1	3	1000000079	438
243.967		Spot	4	Image 1	3	1000000081	439
204.615		Spot	4	Image 1	3	1000000082	440
310.848		Spot	4	Image 1	3	1000000083	442
234.683		Spot	4	Image 1	3	1000000085	443
200.776		Spot	4	Image 1	3	1000000086	444
275.353		Spot	4	Image 1	3	1000000087	445
189.846		Spot	4	Image 1	3	1000000084	446
269.923		Spot	4	Image 1	3	1000000088	447
373.904		Spot	4	Image 1	3	1000000089	448
333.174		Spot	4	Image 1	3	1000000090	449
205.552		Spot	4	Image 1	3	1000000091	450
212.254		Spot	4	Image 1	3	1000000093	451
270.629		Spot	4	Image 1	3	1000000092	452
215.249		Spot	4	Image 1	3	1000000175	453
208.503		Spot	4	Image 1	3	1000000094	454
231.643		Spot	4	Image 1	3	1000000096	455
221.807		Spot	4	Image 1	3	1000000095	456
255.892		Spot	4	Image 1	3	1000000097	457
233.646		Spot	4	Image 1	3	1000000098	458
234.937		Spot	4	Image 1	3	1000000099	459
285.438		Spot	4	Image 1	3	1000000100	461
249.05		Spot	4	Image 1	3	1000000101	462
244.148		Spot	4	Image 1	3	1000000102	463
172.182		Spot	4	Image 1	3	1000000103	464
215.466		Spot	4	Image 1	3	1000000104	465
217.179		Spot	4	Image 1	3	1000000105	466
296.826		Spot	4	Image 1	3	1000000106	467
295.354		Spot	4	Image 1	3	1000000107	468
191.563		Spot	4	Image 1	3	1000000108	469
239.462		Spot	4	Image 1	3	1000000109	470
169.149		Spot	4	Image 1	3	1000000110	471
263.71		Spot	4	Image 1	3	1000000111	472
361.408		Spot	4	Image 1	3	1000000112	473
206.629		Spot	4	Image 1	3	1000000113	474
273.122		Spot	4	Image 1	3	1000000114	475
279.92		Spot	4	Image 1	3	1000000115	476
216.737		Spot	4	Image 1	3	1000000116	477
241.011		Spot	4	Image 1	3	1000000117	478
243.041		Spot	4	Image 1	3	1000000118	479
289.362		Spot	4	Image 1	3	1000000120	480
157.628		Spot	4	Image 1	3	1000000119	481
189.204		Spot	4	Image 1	3	1000000121	482
180.679		Spot	4	Image 1	3	1000000122	483
306.779		Spot	4	Image 1	3	1000000123	484
168.596		Spot	4	Image 1	3	1000000124	485
206.209		Spot	4	Image 1	3	1000000125	486
223.569		Spot	4	Image 1	3	1000000126	487
228.709		Spot	4	Image 1	3	1000000127	488
223.797		Spot	4	Image 1	3	1000000128	489
196.514		Spot	4	Image 1	3	1000000129	490
225.844		Spot	4	Image 1	3	1000000130	491
181.304		Spot	4	Image 1	3	1000000131	492
261.602		Spot	4	Image 1	3	1000000132	493
223.751		Spot	4	Image 1	3	1000000133	494
240.08		Spot	4	Image 1	3	1000000134	495
258.694		Spot	4	Image 1	3	1000000135	496
231.061		Spot	4	Image 1	3	1000000136	497
227.077		Spot	4	Image 1	3	1000000137	498
189.647		Spot	4	Image 1	3	1000000138	499
241.102		Spot	4	Image 1	3	1000000140	500
192.066		Spot	4	Image 1	3	1000000141	501
214.483		Spot	4	Image 1	3	1000000142	502
248.066		Spot	4	Image 1	3	1000000143	503
270.712		Spot	4	Image 1	3	1000000144	504
235.926		Spot	4	Image 1	3	1000000145	505
230.871		Spot	4	Image 1	3	1000000146	506
218.882		Spot	4	Image 1	3	1000000147	507
203.747		Spot	4	Image 1	3	1000000148	508
187.669		Spot	4	Image 1	3	1000000149	509
184.025		Spot	4	Image 1	3	1000000150	510
208.325		Spot	4	Image 1	3	1000000151	511
208.363		Spot	4	Image 1	3	1000000152	512
257.129		Spot	4	Image 1	3	1000000153	513
235.516		Spot	4	Image 1	3	1000000154	514
305.917		Spot	4	Image 1	3	1000000155	515
194.285		Spot	4	Image 1	3	1000000156	516
226.981		Spot	4	Image 1	3	1000000157	517
196.317		Spot	4	Image 1	3	1000000158	518
202.32		Spot	4	Image 1	3	1000000159	519
207.107		Spot	4	Image 1	3	1000000160	520
196.071		Spot	4	Image 1	3	1000000162	521
219.177		Spot	4	Image 1	3	1000000161	522
198.722		Spot	4	Image 1	3	1000000163	523
237.898		Spot	4	Image 1	3	1000000164	524
223.113		Spot	4	Image 1	3	1000000165	525
210.262		Spot	4	Image 1	3	1000000166	526
217.796		Spot	4	Image 1	3	1000000167	527
182.167		Spot	4	Image 1	3	1000000168	528
203.515		Spot	4	Image 1	3	1000000169	529
211.223		Spot	4	Image 1	3	1000000170	530
189.577		Spot	4	Image 1	3	1000000171	531
195.534		Spot	4	Image 1	3	1000000172	532
241.755		Spot	4	Image 1	3	1000000173	533
215.124		Spot	4	Image 1	4	1000000000	534
190.008		Spot	4	Image 1	4	1000000001	535
170.965		Spot	4	Image 1	4	1000000002	536
361.713		Spot	4	Image 1	4	1000000003	537
192.543		Spot	4	Image 1	4	1000000004	538
178.532		Spot	4	Image 1	4	1000000005	539
224.344		Spot	4	Image 1	4	1000000006	540
185.252		Spot	4	Image 1	4	1000000007	541
274.31		Spot	4	Image 1	4	1000000008	542
219.069		Spot	4	Image 1	4	1000000009	543
178.945		Spot	4	Image 1	4	1000000010	544
216.68		Spot	4	Image 1	4	1000000011	545
246.077		Spot	4	Image 1	4	1000000013	546
188.171		Spot	4	Image 1	4	1000000014	547
229.185		Spot	4	Image 1	4	1000000012	548
494.157		Spot	4	Image 1	4	1000000015	549
180.791		Spot	4	Image 1	4	1000000016	550
202.758		Spot	4	Image 1	4	1000000017	551
241.611		Spot	4	Image 1	4	1000000018	552
209.256		Spot	4	Image 1	4	1000000019	553
236.494		Spot	4	Image 1	4	1000000020	554
219.731		Spot	4	Image 1	4	1000000021	555
218.271		Spot	4	Image 1	4	1000000022	556
190.77		Spot	4	Image 1	4	1000000023	557
201.865		Spot	4	Image 1	4	1000000024	558
241.008		Spot	4	Image 1	4	1000000025	559
249.956		Spot	4	Image 1	4	1000000026	560
197.292		Spot	4	Image 1	4	1000000027	561
226.233		Spot	4	Image 1	4	1000000028	562
188.754		Spot	4	Image 1	4	1000000029	563
210.981		Spot	4	Image 1	4	1000000030	564
275.336		Spot	4	Image 1	4	1000000031	565
184.384		Spot	4	Image 1	4	1000000032	566
659.324		Spot	4	Image 1	4	1000000033	567
391.351		Spot	4	Image 1	4	1000000034	568
205.602		Spot	4	Image 1	4	1000000037	569
223.006		Spot	4	Image 1	4	1000000035	570
314.815		Spot	4	Image 1	4	1000000036	571
282.738		Spot	4	Image 1	4	1000000038	572
312.044		Spot	4	Image 1	4	1000000040	573
182.63		Spot	4	Image 1	4	1000000039	574
243.481		Spot	4	Image 1	4	1000000174	575
189.533		Spot	4	Image 1	4	1000000041	578
235.651		Spot	4	Image 1	4	1000000044	579
346.016		Spot	4	Image 1	4	1000000042	580
332.866		Spot	4	Image 1	4	1000000045	581
193.81		Spot	4	Image 1	4	1000000043	582
288.105		Spot	4	Image 1	4	1000000046	583
214.403		Spot	4	Image 1	4	1000000047	584
313.25		Spot	4	Image 1	4	1000000048	585
296.03		Spot	4	Image 1	4	1000000049	586
241.587		Spot	4	Image 1	4	1000000050	587
191.014		Spot	4	Image 1	4	1000000052	588
189.538		Spot	4	Image 1	4	1000000051	589
309.033		Spot	4	Image 1	4	1000000053	590
209.245		Spot	4	Image 1	4	1000000054	591
264.09		Spot	4	Image 1	4	1000000055	592
305.959		Spot	4	Image 1	4	1000000056	593
192.146		Spot	4	Image 1	4	1000000057	594
192.102		Spot	4	Image 1	4	1000000058	595
188.052		Spot	4	Image 1	4	1000000059	596
229.187		Spot	4	Image 1	4	1000000060	597
274.898		Spot	4	Image 1	4	1000000061	598
332.264		Spot	4	Image 1	4	1000000062	599
299.646		Spot	4	Image 1	4	1000000063	600
197.527		Spot	4	Image 1	4	1000000064	601
239.455		Spot	4	Image 1	4	1000000065	602
271.345		Spot	4	Image 1	4	1000000066	603
233.686		Spot	4	Image 1	4	1000000067	604
280.216		Spot	4	Image 1	4	1000000068	605
211.124		Spot	4	Image 1	4	1000000069	606
282.504		Spot	4	Image 1	4	1000000070	607
267.318		Spot	4	Image 1	4	1000000071	608
306.33		Spot	4	Image 1	4	1000000072	609
172.096		Spot	4	Image 1	4	1000000073	610
835.681		Spot	4	Image 1	4	1000000074	611
235.481		Spot	4	Image 1	4	1000000076	612
224.99		Spot	4	Image 1	4	1000000075	613
223.732		Spot	4	Image 1	4	1000000080	614
277.749		Spot	4	Image 1	4	1000000077	615
242.866		Spot	4	Image 1	4	1000000078	616
242.08		Spot	4	Image 1	4	1000000079	617
204.367		Spot	4	Image 1	4	1000000082	618
245.583		Spot	4	Image 1	4	1000000081	619
309.215		Spot	4	Image 1	4	1000000083	621
242.824		Spot	4	Image 1	4	1000000085	622
200.663		Spot	4	Image 1	4	1000000086	623
277.132		Spot	4	Image 1	4	1000000087	624
189.414		Spot	4	Image 1	4	1000000084	625
266.156		Spot	4	Image 1	4	1000000088	626
374.028		Spot	4	Image 1	4	1000000089	627
342.08		Spot	4	Image 1	4	1000000090	628
206.42		Spot	4	Image 1	4	1000000091	629
210.956		Spot	4	Image 1	4	1000000093	630
271.914		Spot	4	Image 1	4	1000000092	631
214.11		Spot	4	Image 1	4	1000000175	632
232.299		Spot	4	Image 1	4	1000000096	633
209.309		Spot	4	Image 1	4	1000000094	634
223.446		Spot	4	Image 1	4	1000000095	635
254.637		Spot	4	Image 1	4	1000000097	636
235.082		Spot	4	Image 1	4	1000000098	637
234.027		Spot	4	Image 1	4	1000000099	638
280.712		Spot	4	Image 1	4	1000000100	640
247.298		Spot	4	Image 1	4	1000000101	641
243.099		Spot	4	Image 1	4	1000000102	642
212.431		Spot	4	Image 1	4	1000000176	643
171.712		Spot	4	Image 1	4	1000000103	644
216.684		Spot	4	Image 1	4	1000000104	645
217.117		Spot	4	Image 1	4	1000000105	646
194.388		Spot	4	Image 1	4	1000000108	647
297.381		Spot	4	Image 1	4	1000000106	648
295.945		Spot	4	Image 1	4	1000000107	649
239.123		Spot	4	Image 1	4	1000000109	650
263.521		Spot	4	Image 1	4	1000000111	651
166.451		Spot	4	Image 1	4	1000000110	652
363.227		Spot	4	Image 1	4	1000000112	653
209.372		Spot	4	Image 1	4	1000000113	654
271.608		Spot	4	Image 1	4	1000000114	655
278.221		Spot	4	Image 1	4	1000000115	656
217.077		Spot	4	Image 1	4	1000000116	657
247.741		Spot	4	Image 1	4	1000000117	658
241.259		Spot	4	Image 1	4	1000000118	659
158.911		Spot	4	Image 1	4	1000000119	660
291.808		Spot	4	Image 1	4	1000000120	661
189.126		Spot	4	Image 1	4	1000000121	662
180.104		Spot	4	Image 1	4	1000000122	663
306.544		Spot	4	Image 1	4	1000000123	664
169.967		Spot	4	Image 1	4	1000000124	665
206.008		Spot	4	Image 1	4	1000000125	666
229.302		Spot	4	Image 1	4	1000000127	667
222.923		Spot	4	Image 1	4	1000000126	668
220.451		Spot	4	Image 1	4	1000000128	669
196.145		Spot	4	Image 1	4	1000000129	670
221.349		Spot	4	Image 1	4	1000000130	671
244.122		Spot	4	Image 1	4	1000000132	672
183.401		Spot	4	Image 1	4	1000000131	673
223.362		Spot	4	Image 1	4	1000000133	674
238.628		Spot	4	Image 1	4	1000000134	675
259.304		Spot	4	Image 1	4	1000000135	676
230.797		Spot	4	Image 1	4	1000000136	677
227.835		Spot	4	Image 1	4	1000000137	678
191.18		Spot	4	Image 1	4	1000000138	679
215.468		Spot	4	Image 1	4	1000000139	680
240.239		Spot	4	Image 1	4	1000000140	681
242.467		Spot	4	Image 1	4	1000000143	682
192.739		Spot	4	Image 1	4	1000000141	683
216.422		Spot	4	Image 1	4	1000000142	684
271.678		Spot	4	Image 1	4	1000000144	685
232.351		Spot	4	Image 1	4	1000000145	686
233.091		Spot	4	Image 1	4	1000000146	687
217.923		Spot	4	Image 1	4	1000000147	688
207.024		Spot	4	Image 1	4	1000000148	689
187.055		Spot	4	Image 1	4	1000000149	690
185.981		Spot	4	Image 1	4	1000000150	691
210.667		Spot	4	Image 1	4	1000000151	692
209.386		Spot	4	Image 1	4	1000000152	693
256.925		Spot	4	Image 1	4	1000000153	694
235.305		Spot	4	Image 1	4	1000000154	695
310.755		Spot	4	Image 1	4	1000000155	696
194.436		Spot	4	Image 1	4	1000000156	697
228.547		Spot	4	Image 1	4	1000000157	698
197.736		Spot	4	Image 1	4	1000000158	699
203.088		Spot	4	Image 1	4	1000000159	700
205.584		Spot	4	Image 1	4	1000000160	701
196.073		Spot	4	Image 1	4	1000000162	702
219.923		Spot	4	Image 1	4	1000000161	703
201.011		Spot	4	Image 1	4	1000000163	704
237.909		Spot	4	Image 1	4	1000000164	705
223.846		Spot	4	Image 1	4	1000000165	706
210.75		Spot	4	Image 1	4	1000000166	707
217.798		Spot	4	Image 1	4	1000000167	708
181.732		Spot	4	Image 1	4	1000000168	709
206.54		Spot	4	Image 1	4	1000000169	710
212.094		Spot	4	Image 1	4	1000000170	711
191.662		Spot	4	Image 1	4	1000000171	712
196.519		Spot	4	Image 1	4	1000000172	713
242.877		Spot	4	Image 1	4	1000000173	714
213.893		Spot	4	Image 1	5	1000000000	715
191.399		Spot	4	Image 1	5	1000000001	716
171.196		Spot	4	Image 1	5	1000000002	717
190.374		Spot	4	Image 1	5	1000000004	718
365.961		Spot	4	Image 1	5	1000000003	719
181.227		Spot	4	Image 1	5	1000000005	720
225.634		Spot	4	Image 1	5	1000000006	721
181.532		Spot	4	Image 1	5	1000000007	722
266.796		Spot	4	Image 1	5	1000000008	723
217.47		Spot	4	Image 1	5	1000000009	724
183.981		Spot	4	Image 1	5	1000000010	725
215.978		Spot	4	Image 1	5	1000000011	726
246.209		Spot	4	Image 1	5	1000000013	727
189.633		Spot	4	Image 1	5	1000000014	728
229.493		Spot	4	Image 1	5	1000000012	729
503.685		Spot	4	Image 1	5	1000000015	730
199.022		Spot	4	Image 1	5	1000000017	731
241.477		Spot	4	Image 1	5	1000000018	732
211.666		Spot	4	Image 1	5	1000000019	733
236.106		Spot	4	Image 1	5	1000000020	734
217.74		Spot	4	Image 1	5	1000000021	735
218.36		Spot	4	Image 1	5	1000000022	736
190.643		Spot	4	Image 1	5	1000000023	737
200.871		Spot	4	Image 1	5	1000000024	738
246.077		Spot	4	Image 1	5	1000000025	739
245.107		Spot	4	Image 1	5	1000000026	740
200.942		Spot	4	Image 1	5	1000000027	741
224.937		Spot	4	Image 1	5	1000000028	742
188.349		Spot	4	Image 1	5	1000000029	743
211.505		Spot	4	Image 1	5	1000000030	744
273.739		Spot	4	Image 1	5	1000000031	745
186.638		Spot	4	Image 1	5	1000000032	746
647.351		Spot	4	Image 1	5	1000000033	747
362.126		Spot	4	Image 1	5	1000000034	748
205.381		Spot	4	Image 1	5	1000000037	749
221.623		Spot	4	Image 1	5	1000000035	750
315.299		Spot	4	Image 1	5	1000000036	751
284.052		Spot	4	Image 1	5	1000000038	752
314.011		Spot	4	Image 1	5	1000000040	753
182.945		Spot	4	Image 1	5	1000000039	754
240.544		Spot	4	Image 1	5	1000000174	755
188.392		Spot	4	Image 1	5	1000000041	758
238.521		Spot	4	Image 1	5	1000000044	759
353.646		Spot	4	Image 1	5	1000000042	760
327.573		Spot	4	Image 1	5	1000000045	761
192.643		Spot	4	Image 1	5	1000000043	762
284.827		Spot	4	Image 1	5	1000000046	763
214.739		Spot	4	Image 1	5	1000000047	764
303.282		Spot	4	Image 1	5	1000000048	765
182.515		Spot	4	Image 1	5	1000000177	766
293.105		Spot	4	Image 1	5	1000000049	767
240.843		Spot	4	Image 1	5	1000000050	768
191.373		Spot	4	Image 1	5	1000000051	769
189.813		Spot	4	Image 1	5	1000000052	770
307.433		Spot	4	Image 1	5	1000000053	771
210.079		Spot	4	Image 1	5	1000000054	772
261.204		Spot	4	Image 1	5	1000000055	773
307.655		Spot	4	Image 1	5	1000000056	774
190.218		Spot	4	Image 1	5	1000000057	775
191.357		Spot	4	Image 1	5	1000000058	776
189.334		Spot	4	Image 1	5	1000000059	777
229.848		Spot	4	Image 1	5	1000000060	778
273.385		Spot	4	Image 1	5	1000000061	779
324.318		Spot	4	Image 1	5	1000000062	780
296.42		Spot	4	Image 1	5	1000000063	781
198.725		Spot	4	Image 1	5	1000000064	782
237.556		Spot	4	Image 1	5	1000000065	783
271.384		Spot	4	Image 1	5	1000000066	784
236.03		Spot	4	Image 1	5	1000000067	785
280.775		Spot	4	Image 1	5	1000000068	786
284.474		Spot	4	Image 1	5	1000000070	787
211		Spot	4	Image 1	5	1000000069	788
264.495		Spot	4	Image 1	5	1000000071	789
307.025		Spot	4	Image 1	5	1000000072	790
173.237		Spot	4	Image 1	5	1000000073	791
829.544		Spot	4	Image 1	5	1000000074	792
236.592		Spot	4	Image 1	5	1000000076	793
232.286		Spot	4	Image 1	5	1000000075	794
243.352		Spot	4	Image 1	5	1000000079	795
270.668		Spot	4	Image 1	5	1000000077	796
224.951		Spot	4	Image 1	5	1000000080	797
243.725		Spot	4	Image 1	5	1000000078	798
205.863		Spot	4	Image 1	5	1000000082	799
242.832		Spot	4	Image 1	5	1000000081	800
313.901		Spot	4	Image 1	5	1000000083	802
242.312		Spot	4	Image 1	5	1000000085	803
196.716		Spot	4	Image 1	5	1000000086	804
277.305		Spot	4	Image 1	5	1000000087	805
188.77		Spot	4	Image 1	5	1000000084	806
266.752		Spot	4	Image 1	5	1000000088	807
369.263		Spot	4	Image 1	5	1000000089	808
335.771		Spot	4	Image 1	5	1000000090	809
202.209		Spot	4	Image 1	5	1000000091	810
210.476		Spot	4	Image 1	5	1000000093	811
272.898		Spot	4	Image 1	5	1000000092	812
214.994		Spot	4	Image 1	5	1000000175	813
210.638		Spot	4	Image 1	5	1000000094	814
232.233		Spot	4	Image 1	5	1000000096	815
222.297		Spot	4	Image 1	5	1000000095	816
253.829		Spot	4	Image 1	5	1000000097	817
234.011		Spot	4	Image 1	5	1000000098	818
234.354		Spot	4	Image 1	5	1000000099	819
283.276		Spot	4	Image 1	5	1000000100	821
243.216		Spot	4	Image 1	5	1000000101	822
245.777		Spot	4	Image 1	5	1000000102	823
214.116		Spot	4	Image 1	5	1000000176	824
172.275		Spot	4	Image 1	5	1000000103	825
216.726		Spot	4	Image 1	5	1000000104	826
218.5		Spot	4	Image 1	5	1000000105	827
192.514		Spot	4	Image 1	5	1000000108	828
299.656		Spot	4	Image 1	5	1000000107	829
294.989		Spot	4	Image 1	5	1000000106	830
239.173		Spot	4	Image 1	5	1000000109	831
260.137		Spot	4	Image 1	5	1000000111	832
164.738		Spot	4	Image 1	5	1000000110	833
362.229		Spot	4	Image 1	5	1000000112	834
208.027		Spot	4	Image 1	5	1000000113	835
269.924		Spot	4	Image 1	5	1000000114	836
277.692		Spot	4	Image 1	5	1000000115	837
214.721		Spot	4	Image 1	5	1000000116	838
263.198		Spot	4	Image 1	5	1000000117	839
240.376		Spot	4	Image 1	5	1000000118	840
159.268		Spot	4	Image 1	5	1000000119	841
292.162		Spot	4	Image 1	5	1000000120	842
186.801		Spot	4	Image 1	5	1000000121	843
181.836		Spot	4	Image 1	5	1000000122	844
169.666		Spot	4	Image 1	5	1000000124	845
306.873		Spot	4	Image 1	5	1000000123	846
207.404		Spot	4	Image 1	5	1000000125	847
223.519		Spot	4	Image 1	5	1000000128	848
221.418		Spot	4	Image 1	5	1000000126	849
228.414		Spot	4	Image 1	5	1000000127	850
196.778		Spot	4	Image 1	5	1000000129	851
223.624		Spot	4	Image 1	5	1000000130	852
182.859		Spot	4	Image 1	5	1000000131	853
233.269		Spot	4	Image 1	5	1000000132	854
222.356		Spot	4	Image 1	5	1000000133	855
259.3		Spot	4	Image 1	5	1000000135	856
238.765		Spot	4	Image 1	5	1000000134	857
232.791		Spot	4	Image 1	5	1000000136	858
224.601		Spot	4	Image 1	5	1000000137	859
190.466		Spot	4	Image 1	5	1000000138	860
217.481		Spot	4	Image 1	5	1000000139	861
239.047		Spot	4	Image 1	5	1000000140	862
252.072		Spot	4	Image 1	5	1000000143	863
193.681		Spot	4	Image 1	5	1000000141	864
213.225		Spot	4	Image 1	5	1000000142	865
269.975		Spot	4	Image 1	5	1000000144	866
234.663		Spot	4	Image 1	5	1000000145	867
229.664		Spot	4	Image 1	5	1000000146	868
218.025		Spot	4	Image 1	5	1000000147	869
208.53		Spot	4	Image 1	5	1000000148	870
187.624		Spot	4	Image 1	5	1000000149	871
185.236		Spot	4	Image 1	5	1000000150	872
210.371		Spot	4	Image 1	5	1000000151	873
207.433		Spot	4	Image 1	5	1000000152	874
260.185		Spot	4	Image 1	5	1000000153	875
237.077		Spot	4	Image 1	5	1000000154	876
310.915		Spot	4	Image 1	5	1000000155	877
194.482		Spot	4	Image 1	5	1000000156	878
226.643		Spot	4	Image 1	5	1000000157	879
197.418		Spot	4	Image 1	5	1000000158	880
203.153		Spot	4	Image 1	5	1000000159	881
203.285		Spot	4	Image 1	5	1000000160	882
192.452		Spot	4	Image 1	5	1000000162	883
220.079		Spot	4	Image 1	5	1000000161	884
196.728		Spot	4	Image 1	5	1000000163	885
239.608		Spot	4	Image 1	5	1000000164	886
223.759		Spot	4	Image 1	5	1000000165	887
211.816		Spot	4	Image 1	5	1000000166	888
219.236		Spot	4	Image 1	5	1000000167	889
181.362		Spot	4	Image 1	5	1000000168	890
205.593		Spot	4	Image 1	5	1000000169	891
213.418		Spot	4	Image 1	5	1000000170	892
188.651		Spot	4	Image 1	5	1000000171	893
197.953		Spot	4	Image 1	5	1000000172	894
244.362		Spot	4	Image 1	5	1000000173	895
212.146		Spot	4	Image 1	6	1000000000	896
189.912		Spot	4	Image 1	6	1000000001	897
182.793		Spot	4	Image 1	6	1000000005	898
191.24		Spot	4	Image 1	6	1000000004	899
364.059		Spot	4	Image 1	6	1000000003	900
225.887		Spot	4	Image 1	6	1000000006	901
175.899		Spot	4	Image 1	6	1000000007	902
274.898		Spot	4	Image 1	6	1000000008	903
218.309		Spot	4	Image 1	6	1000000009	904
179.942		Spot	4	Image 1	6	1000000010	905
216.989		Spot	4	Image 1	6	1000000011	906
246.95		Spot	4	Image 1	6	1000000013	907
188.014		Spot	4	Image 1	6	1000000014	908
230.207		Spot	4	Image 1	6	1000000012	909
493.856		Spot	4	Image 1	6	1000000015	910
180.132		Spot	4	Image 1	6	1000000016	911
197.44		Spot	4	Image 1	6	1000000017	912
241.58		Spot	4	Image 1	6	1000000018	913
212.967		Spot	4	Image 1	6	1000000019	914
238.014		Spot	4	Image 1	6	1000000020	915
220.642		Spot	4	Image 1	6	1000000021	916
218.412		Spot	4	Image 1	6	1000000022	917
189.78		Spot	4	Image 1	6	1000000023	918
200.268		Spot	4	Image 1	6	1000000024	919
253.581		Spot	4	Image 1	6	1000000025	920
244.199		Spot	4	Image 1	6	1000000026	921
198.848		Spot	4	Image 1	6	1000000027	922
228.113		Spot	4	Image 1	6	1000000028	923
190.1		Spot	4	Image 1	6	1000000029	924
210.38		Spot	4	Image 1	6	1000000030	925
274.272		Spot	4	Image 1	6	1000000031	926
186.135		Spot	4	Image 1	6	1000000032	927
640.609		Spot	4	Image 1	6	1000000033	928
357.848		Spot	4	Image 1	6	1000000034	929
205.76		Spot	4	Image 1	6	1000000037	930
222.677		Spot	4	Image 1	6	1000000035	931
316.672		Spot	4	Image 1	6	1000000036	932
281.225		Spot	4	Image 1	6	1000000038	933
313.283		Spot	4	Image 1	6	1000000040	934
183.578		Spot	4	Image 1	6	1000000039	935
245.397		Spot	4	Image 1	6	1000000174	936
189.481		Spot	4	Image 1	6	1000000041	939
357.429		Spot	4	Image 1	6	1000000042	940
237.115		Spot	4	Image 1	6	1000000044	941
328.431		Spot	4	Image 1	6	1000000045	942
198.427		Spot	4	Image 1	6	1000000043	943
282.395		Spot	4	Image 1	6	1000000046	944
214.712		Spot	4	Image 1	6	1000000047	945
300.953		Spot	4	Image 1	6	1000000048	946
302.584		Spot	4	Image 1	6	1000000049	947
241.489		Spot	4	Image 1	6	1000000050	948
190.923		Spot	4	Image 1	6	1000000051	949
191.238		Spot	4	Image 1	6	1000000052	950
308.192		Spot	4	Image 1	6	1000000053	951
209.845		Spot	4	Image 1	6	1000000054	952
266.207		Spot	4	Image 1	6	1000000055	953
300.474		Spot	4	Image 1	6	1000000056	954
192.709		Spot	4	Image 1	6	1000000057	955
192.047		Spot	4	Image 1	6	1000000058	956
191.992		Spot	4	Image 1	6	1000000059	957
232.115		Spot	4	Image 1	6	1000000060	958
273.583		Spot	4	Image 1	6	1000000061	959
340.284		Spot	4	Image 1	6	1000000062	960
297.727		Spot	4	Image 1	6	1000000063	961
197.822		Spot	4	Image 1	6	1000000064	962
241.424		Spot	4	Image 1	6	1000000065	963
267.481		Spot	4	Image 1	6	1000000066	964
233.406		Spot	4	Image 1	6	1000000067	965
280.785		Spot	4	Image 1	6	1000000068	966
213.851		Spot	4	Image 1	6	1000000069	967
284.601		Spot	4	Image 1	6	1000000070	968
267.967		Spot	4	Image 1	6	1000000071	969
306.223		Spot	4	Image 1	6	1000000072	970
172.309		Spot	4	Image 1	6	1000000073	971
814.318		Spot	4	Image 1	6	1000000074	972
247.268		Spot	4	Image 1	6	1000000076	973
227.083		Spot	4	Image 1	6	1000000075	974
225.533		Spot	4	Image 1	6	1000000080	975
245.195		Spot	4	Image 1	6	1000000078	976
240.49		Spot	4	Image 1	6	1000000079	977
271.527		Spot	4	Image 1	6	1000000077	978
244.855		Spot	4	Image 1	6	1000000081	979
205.647		Spot	4	Image 1	6	1000000082	980
311.679		Spot	4	Image 1	6	1000000083	982
167.648		Spot	4	Image 1	6	1000000178	983
241.415		Spot	4	Image 1	6	1000000085	984
196.143		Spot	4	Image 1	6	1000000086	985
277.973		Spot	4	Image 1	6	1000000087	986
189.525		Spot	4	Image 1	6	1000000084	987
264.826		Spot	4	Image 1	6	1000000088	988
369.055		Spot	4	Image 1	6	1000000089	989
338.262		Spot	4	Image 1	6	1000000090	990
204.253		Spot	4	Image 1	6	1000000091	991
211.754		Spot	4	Image 1	6	1000000093	992
273.011		Spot	4	Image 1	6	1000000092	993
213.463		Spot	4	Image 1	6	1000000175	994
234.819		Spot	4	Image 1	6	1000000096	995
210.591		Spot	4	Image 1	6	1000000094	996
222.84		Spot	4	Image 1	6	1000000095	997
255.995		Spot	4	Image 1	6	1000000097	998
234.455		Spot	4	Image 1	6	1000000098	999
234.948		Spot	4	Image 1	6	1000000099	1000
283.835		Spot	4	Image 1	6	1000000100	1001
241.793		Spot	4	Image 1	6	1000000101	1002
245.688		Spot	4	Image 1	6	1000000102	1003
213.564		Spot	4	Image 1	6	1000000176	1004
173.766		Spot	4	Image 1	6	1000000103	1005
216.529		Spot	4	Image 1	6	1000000104	1006
214.734		Spot	4	Image 1	6	1000000105	1007
193.432		Spot	4	Image 1	6	1000000108	1008
298.492		Spot	4	Image 1	6	1000000107	1009
295.235		Spot	4	Image 1	6	1000000106	1010
239.534		Spot	4	Image 1	6	1000000109	1011
168.753		Spot	4	Image 1	6	1000000110	1012
258.942		Spot	4	Image 1	6	1000000111	1013
363.198		Spot	4	Image 1	6	1000000112	1014
208.076		Spot	4	Image 1	6	1000000113	1015
270.3		Spot	4	Image 1	6	1000000114	1016
278.134		Spot	4	Image 1	6	1000000115	1017
215.376		Spot	4	Image 1	6	1000000116	1018
254.456		Spot	4	Image 1	6	1000000117	1019
240.681		Spot	4	Image 1	6	1000000118	1020
160.135		Spot	4	Image 1	6	1000000119	1021
286.086		Spot	4	Image 1	6	1000000120	1022
187.168		Spot	4	Image 1	6	1000000121	1023
181.318		Spot	4	Image 1	6	1000000122	1024
302.196		Spot	4	Image 1	6	1000000123	1025
169.49		Spot	4	Image 1	6	1000000124	1026
204.445		Spot	4	Image 1	6	1000000125	1027
222.582		Spot	4	Image 1	6	1000000126	1028
229.904		Spot	4	Image 1	6	1000000127	1029
222.97		Spot	4	Image 1	6	1000000128	1030
196.686		Spot	4	Image 1	6	1000000129	1031
222.518		Spot	4	Image 1	6	1000000130	1032
182.688		Spot	4	Image 1	6	1000000131	1033
235.42		Spot	4	Image 1	6	1000000132	1034
224.315		Spot	4	Image 1	6	1000000133	1035
241.146		Spot	4	Image 1	6	1000000134	1036
258.17		Spot	4	Image 1	6	1000000135	1037
230.62		Spot	4	Image 1	6	1000000136	1038
226.621		Spot	4	Image 1	6	1000000137	1039
192.144		Spot	4	Image 1	6	1000000138	1040
217.967		Spot	4	Image 1	6	1000000139	1041
238.976		Spot	4	Image 1	6	1000000140	1042
249.648		Spot	4	Image 1	6	1000000143	1043
192.304		Spot	4	Image 1	6	1000000141	1044
213.637		Spot	4	Image 1	6	1000000142	1045
269.721		Spot	4	Image 1	6	1000000144	1046
230.764		Spot	4	Image 1	6	1000000145	1047
230.997		Spot	4	Image 1	6	1000000146	1048
218.843		Spot	4	Image 1	6	1000000147	1049
205.774		Spot	4	Image 1	6	1000000148	1050
187.833		Spot	4	Image 1	6	1000000149	1051
184.06		Spot	4	Image 1	6	1000000150	1052
210.261		Spot	4	Image 1	6	1000000151	1053
206.678		Spot	4	Image 1	6	1000000152	1054
260.483		Spot	4	Image 1	6	1000000153	1055
235.214		Spot	4	Image 1	6	1000000154	1056
309.904		Spot	4	Image 1	6	1000000155	1057
194.785		Spot	4	Image 1	6	1000000156	1058
227.329		Spot	4	Image 1	6	1000000157	1059
195.821		Spot	4	Image 1	6	1000000158	1060
202.975		Spot	4	Image 1	6	1000000159	1061
205.187		Spot	4	Image 1	6	1000000160	1062
194.063		Spot	4	Image 1	6	1000000162	1063
218.269		Spot	4	Image 1	6	1000000161	1064
197.738		Spot	4	Image 1	6	1000000163	1065
239.028		Spot	4	Image 1	6	1000000164	1066
222.818		Spot	4	Image 1	6	1000000165	1067
212.421		Spot	4	Image 1	6	1000000166	1068
216.18		Spot	4	Image 1	6	1000000167	1069
182.244		Spot	4	Image 1	6	1000000168	1070
205.1		Spot	4	Image 1	6	1000000169	1071
214.934		Spot	4	Image 1	6	1000000170	1072
191.182		Spot	4	Image 1	6	1000000171	1073
197.619		Spot	4	Image 1	6	1000000172	1074
244.394		Spot	4	Image 1	6	1000000173	1075
213.373		Spot	4	Image 1	7	1000000000	1076
191.957		Spot	4	Image 1	7	1000000001	1077
171.268		Spot	4	Image 1	7	1000000002	1078
192.449		Spot	4	Image 1	7	1000000004	1079
180.99		Spot	4	Image 1	7	1000000005	1080
362.218		Spot	4	Image 1	7	1000000003	1081
224.258		Spot	4	Image 1	7	1000000006	1082
177.67		Spot	4	Image 1	7	1000000007	1083
280.548		Spot	4	Image 1	7	1000000008	1084
223.325		Spot	4	Image 1	7	1000000009	1085
218.528		Spot	4	Image 1	7	1000000011	1086
249.46		Spot	4	Image 1	7	1000000013	1087
187.265		Spot	4	Image 1	7	1000000014	1088
227.367		Spot	4	Image 1	7	1000000012	1089
479.787		Spot	4	Image 1	7	1000000015	1090
180.918		Spot	4	Image 1	7	1000000016	1091
199.456		Spot	4	Image 1	7	1000000017	1092
239.773		Spot	4	Image 1	7	1000000018	1093
217.525		Spot	4	Image 1	7	1000000019	1094
236.526		Spot	4	Image 1	7	1000000020	1095
219.231		Spot	4	Image 1	7	1000000021	1096
217.53		Spot	4	Image 1	7	1000000022	1097
190.644		Spot	4	Image 1	7	1000000023	1098
201.459		Spot	4	Image 1	7	1000000024	1099
251.532		Spot	4	Image 1	7	1000000025	1100
245.188		Spot	4	Image 1	7	1000000026	1101
196.254		Spot	4	Image 1	7	1000000027	1102
224.019		Spot	4	Image 1	7	1000000028	1103
189.45		Spot	4	Image 1	7	1000000029	1104
207.416		Spot	4	Image 1	7	1000000030	1105
276.277		Spot	4	Image 1	7	1000000031	1106
186.135		Spot	4	Image 1	7	1000000032	1107
604.298		Spot	4	Image 1	7	1000000033	1108
357.507		Spot	4	Image 1	7	1000000034	1109
222.964		Spot	4	Image 1	7	1000000035	1110
208.399		Spot	4	Image 1	7	1000000037	1111
316.636		Spot	4	Image 1	7	1000000036	1112
280.578		Spot	4	Image 1	7	1000000038	1113
308.769		Spot	4	Image 1	7	1000000040	1114
249.973		Spot	4	Image 1	7	1000000174	1115
179.945		Spot	4	Image 1	7	1000000039	1116
192.323		Spot	4	Image 1	7	1000000041	1119
357.168		Spot	4	Image 1	7	1000000042	1120
239.074		Spot	4	Image 1	7	1000000044	1121
326.572		Spot	4	Image 1	7	1000000045	1122
196.315		Spot	4	Image 1	7	1000000043	1123
285.558		Spot	4	Image 1	7	1000000046	1124
215.237		Spot	4	Image 1	7	1000000047	1125
296.365		Spot	4	Image 1	7	1000000048	1126
305.08		Spot	4	Image 1	7	1000000049	1127
241.427		Spot	4	Image 1	7	1000000050	1128
190.896		Spot	4	Image 1	7	1000000051	1129
193.984		Spot	4	Image 1	7	1000000052	1130
309.344		Spot	4	Image 1	7	1000000053	1131
214.434		Spot	4	Image 1	7	1000000054	1132
268.094		Spot	4	Image 1	7	1000000055	1133
301.305		Spot	4	Image 1	7	1000000056	1134
190.661		Spot	4	Image 1	7	1000000057	1135
193.693		Spot	4	Image 1	7	1000000058	1136
191.849		Spot	4	Image 1	7	1000000059	1137
274.801		Spot	4	Image 1	7	1000000061	1138
234.318		Spot	4	Image 1	7	1000000060	1139
330.497		Spot	4	Image 1	7	1000000062	1140
303.375		Spot	4	Image 1	7	1000000063	1141
199.006		Spot	4	Image 1	7	1000000064	1142
239.193		Spot	4	Image 1	7	1000000065	1143
270.522		Spot	4	Image 1	7	1000000066	1144
276.548		Spot	4	Image 1	7	1000000068	1145
235.424		Spot	4	Image 1	7	1000000067	1146
213.614		Spot	4	Image 1	7	1000000069	1147
285.039		Spot	4	Image 1	7	1000000070	1148
264.777		Spot	4	Image 1	7	1000000071	1149
308.45		Spot	4	Image 1	7	1000000072	1150
174.827		Spot	4	Image 1	7	1000000073	1151
814.618		Spot	4	Image 1	7	1000000074	1152
250.865		Spot	4	Image 1	7	1000000076	1153
226.243		Spot	4	Image 1	7	1000000075	1154
222.766		Spot	4	Image 1	7	1000000080	1155
279.549		Spot	4	Image 1	7	1000000077	1156
242.223		Spot	4	Image 1	7	1000000078	1157
242.983		Spot	4	Image 1	7	1000000079	1158
203.538		Spot	4	Image 1	7	1000000082	1159
243.107		Spot	4	Image 1	7	1000000081	1160
313.962		Spot	4	Image 1	7	1000000083	1162
167.734		Spot	4	Image 1	7	1000000178	1163
241.7		Spot	4	Image 1	7	1000000085	1164
188.867		Spot	4	Image 1	7	1000000084	1165
199.517		Spot	4	Image 1	7	1000000086	1166
276.598		Spot	4	Image 1	7	1000000087	1167
267.596		Spot	4	Image 1	7	1000000088	1168
372.174		Spot	4	Image 1	7	1000000089	1169
339.417		Spot	4	Image 1	7	1000000090	1170
204.319		Spot	4	Image 1	7	1000000091	1171
211.431		Spot	4	Image 1	7	1000000093	1172
268.943		Spot	4	Image 1	7	1000000092	1173
214.898		Spot	4	Image 1	7	1000000175	1174
221.915		Spot	4	Image 1	7	1000000095	1175
211.266		Spot	4	Image 1	7	1000000094	1176
233.172		Spot	4	Image 1	7	1000000096	1177
254.647		Spot	4	Image 1	7	1000000097	1178
237.678		Spot	4	Image 1	7	1000000098	1179
235.181		Spot	4	Image 1	7	1000000099	1180
281.374		Spot	4	Image 1	7	1000000100	1182
241.302		Spot	4	Image 1	7	1000000101	1183
250.245		Spot	4	Image 1	7	1000000102	1184
172.697		Spot	4	Image 1	7	1000000103	1185
216.728		Spot	4	Image 1	7	1000000104	1186
218.08		Spot	4	Image 1	7	1000000105	1187
300.511		Spot	4	Image 1	7	1000000106	1188
295.915		Spot	4	Image 1	7	1000000107	1189
194.683		Spot	4	Image 1	7	1000000108	1190
238.322		Spot	4	Image 1	7	1000000109	1191
259.619		Spot	4	Image 1	7	1000000111	1192
165.813		Spot	4	Image 1	7	1000000110	1193
362.193		Spot	4	Image 1	7	1000000112	1194
210.052		Spot	4	Image 1	7	1000000113	1195
269.232		Spot	4	Image 1	7	1000000114	1196
278.719		Spot	4	Image 1	7	1000000115	1197
218.301		Spot	4	Image 1	7	1000000116	1198
244.829		Spot	4	Image 1	7	1000000117	1199
240.847		Spot	4	Image 1	7	1000000118	1200
158.985		Spot	4	Image 1	7	1000000119	1201
286.74		Spot	4	Image 1	7	1000000120	1202
189.163		Spot	4	Image 1	7	1000000121	1203
181.321		Spot	4	Image 1	7	1000000122	1204
169.165		Spot	4	Image 1	7	1000000124	1205
303.34		Spot	4	Image 1	7	1000000123	1206
206.804		Spot	4	Image 1	7	1000000125	1207
220.832		Spot	4	Image 1	7	1000000126	1208
229.37		Spot	4	Image 1	7	1000000127	1209
196.7		Spot	4	Image 1	7	1000000129	1210
223.529		Spot	4	Image 1	7	1000000130	1211
181.456		Spot	4	Image 1	7	1000000131	1212
233.511		Spot	4	Image 1	7	1000000132	1213
223.391		Spot	4	Image 1	7	1000000133	1214
239.247		Spot	4	Image 1	7	1000000134	1215
260.005		Spot	4	Image 1	7	1000000135	1216
233.652		Spot	4	Image 1	7	1000000136	1217
226.589		Spot	4	Image 1	7	1000000137	1218
190.198		Spot	4	Image 1	7	1000000138	1219
217.165		Spot	4	Image 1	7	1000000139	1220
239.486		Spot	4	Image 1	7	1000000140	1221
246.384		Spot	4	Image 1	7	1000000143	1222
195.118		Spot	4	Image 1	7	1000000141	1223
216.165		Spot	4	Image 1	7	1000000142	1224
266.727		Spot	4	Image 1	7	1000000144	1225
230.626		Spot	4	Image 1	7	1000000145	1226
232.572		Spot	4	Image 1	7	1000000146	1227
217.655		Spot	4	Image 1	7	1000000147	1228
205.562		Spot	4	Image 1	7	1000000148	1229
189.818		Spot	4	Image 1	7	1000000149	1230
185.676		Spot	4	Image 1	7	1000000150	1231
211.834		Spot	4	Image 1	7	1000000151	1232
211.572		Spot	4	Image 1	7	1000000152	1233
258.146		Spot	4	Image 1	7	1000000153	1234
239.559		Spot	4	Image 1	7	1000000154	1235
311.645		Spot	4	Image 1	7	1000000155	1236
193.871		Spot	4	Image 1	7	1000000156	1237
228.627		Spot	4	Image 1	7	1000000157	1238
195.825		Spot	4	Image 1	7	1000000158	1239
204.113		Spot	4	Image 1	7	1000000159	1240
207.143		Spot	4	Image 1	7	1000000160	1241
218.857		Spot	4	Image 1	7	1000000161	1242
196.901		Spot	4	Image 1	7	1000000162	1243
200.16		Spot	4	Image 1	7	1000000163	1244
238.747		Spot	4	Image 1	7	1000000164	1245
224.455		Spot	4	Image 1	7	1000000165	1246
210.757		Spot	4	Image 1	7	1000000166	1247
218.304		Spot	4	Image 1	7	1000000167	1248
180.116		Spot	4	Image 1	7	1000000168	1249
207.178		Spot	4	Image 1	7	1000000169	1250
213.011		Spot	4	Image 1	7	1000000170	1251
189.935		Spot	4	Image 1	7	1000000171	1252
199.657		Spot	4	Image 1	7	1000000172	1253
244.42		Spot	4	Image 1	7	1000000173	1254
213.599		Spot	4	Image 1	8	1000000000	1255
190.357		Spot	4	Image 1	8	1000000001	1256
181.368		Spot	4	Image 1	8	1000000005	1257
191.725		Spot	4	Image 1	8	1000000004	1258
357.478		Spot	4	Image 1	8	1000000003	1259
223.599		Spot	4	Image 1	8	1000000006	1260
169.069		Spot	4	Image 1	8	1000000007	1261
277.695		Spot	4	Image 1	8	1000000008	1262
220.599		Spot	4	Image 1	8	1000000009	1263
185.066		Spot	4	Image 1	8	1000000010	1264
217.813		Spot	4	Image 1	8	1000000011	1265
187.931		Spot	4	Image 1	8	1000000014	1266
228.762		Spot	4	Image 1	8	1000000012	1267
247.441		Spot	4	Image 1	8	1000000013	1268
512.27		Spot	4	Image 1	8	1000000015	1269
180.278		Spot	4	Image 1	8	1000000016	1270
198.416		Spot	4	Image 1	8	1000000017	1271
237.876		Spot	4	Image 1	8	1000000018	1272
216.773		Spot	4	Image 1	8	1000000019	1273
238.901		Spot	4	Image 1	8	1000000020	1274
219.017		Spot	4	Image 1	8	1000000021	1275
217.775		Spot	4	Image 1	8	1000000022	1276
191.069		Spot	4	Image 1	8	1000000023	1277
197.584		Spot	4	Image 1	8	1000000024	1278
250.21		Spot	4	Image 1	8	1000000025	1279
245.461		Spot	4	Image 1	8	1000000026	1280
198.723		Spot	4	Image 1	8	1000000027	1281
224.715		Spot	4	Image 1	8	1000000028	1282
188.632		Spot	4	Image 1	8	1000000029	1283
209.746		Spot	4	Image 1	8	1000000030	1284
274.313		Spot	4	Image 1	8	1000000031	1285
184.728		Spot	4	Image 1	8	1000000032	1286
588.778		Spot	4	Image 1	8	1000000033	1287
367.566		Spot	4	Image 1	8	1000000034	1288
221.986		Spot	4	Image 1	8	1000000035	1289
206.431		Spot	4	Image 1	8	1000000037	1290
316.522		Spot	4	Image 1	8	1000000036	1291
281.196		Spot	4	Image 1	8	1000000038	1292
315.718		Spot	4	Image 1	8	1000000040	1293
243.78		Spot	4	Image 1	8	1000000174	1294
183.474		Spot	4	Image 1	8	1000000039	1295
188.163		Spot	4	Image 1	8	1000000041	1298
350.074		Spot	4	Image 1	8	1000000042	1299
238.284		Spot	4	Image 1	8	1000000044	1300
196.997		Spot	4	Image 1	8	1000000043	1301
330.759		Spot	4	Image 1	8	1000000045	1302
282.596		Spot	4	Image 1	8	1000000046	1303
215.163		Spot	4	Image 1	8	1000000047	1304
283.819		Spot	4	Image 1	8	1000000048	1305
182.405		Spot	4	Image 1	8	1000000177	1306
308.361		Spot	4	Image 1	8	1000000049	1307
240.613		Spot	4	Image 1	8	1000000050	1308
194.226		Spot	4	Image 1	8	1000000052	1309
189.225		Spot	4	Image 1	8	1000000051	1310
309.099		Spot	4	Image 1	8	1000000053	1311
210.478		Spot	4	Image 1	8	1000000054	1312
262.815		Spot	4	Image 1	8	1000000055	1313
301.775		Spot	4	Image 1	8	1000000056	1314
191.403		Spot	4	Image 1	8	1000000057	1315
192.156		Spot	4	Image 1	8	1000000058	1316
193.821		Spot	4	Image 1	8	1000000059	1317
278.238		Spot	4	Image 1	8	1000000061	1318
231.146		Spot	4	Image 1	8	1000000060	1319
326.471		Spot	4	Image 1	8	1000000062	1320
300.254		Spot	4	Image 1	8	1000000063	1321
240.456		Spot	4	Image 1	8	1000000065	1322
198.384		Spot	4	Image 1	8	1000000064	1323
272.036		Spot	4	Image 1	8	1000000066	1324
232.755		Spot	4	Image 1	8	1000000067	1325
271.825		Spot	4	Image 1	8	1000000068	1326
213.816		Spot	4	Image 1	8	1000000069	1327
281.766		Spot	4	Image 1	8	1000000070	1328
265.948		Spot	4	Image 1	8	1000000071	1329
302.337		Spot	4	Image 1	8	1000000072	1330
171.396		Spot	4	Image 1	8	1000000073	1331
762.196		Spot	4	Image 1	8	1000000074	1332
247.08		Spot	4	Image 1	8	1000000076	1333
222.802		Spot	4	Image 1	8	1000000075	1334
223.329		Spot	4	Image 1	8	1000000080	1335
242.834		Spot	4	Image 1	8	1000000078	1336
242.091		Spot	4	Image 1	8	1000000079	1337
282.757		Spot	4	Image 1	8	1000000077	1338
242.005		Spot	4	Image 1	8	1000000081	1339
204.501		Spot	4	Image 1	8	1000000082	1340
312.107		Spot	4	Image 1	8	1000000083	1342
241.911		Spot	4	Image 1	8	1000000085	1343
198.141		Spot	4	Image 1	8	1000000086	1344
271.704		Spot	4	Image 1	8	1000000087	1345
189.482		Spot	4	Image 1	8	1000000084	1346
265.931		Spot	4	Image 1	8	1000000088	1347
365.882		Spot	4	Image 1	8	1000000089	1348
337.016		Spot	4	Image 1	8	1000000090	1349
203.199		Spot	4	Image 1	8	1000000091	1350
208.452		Spot	4	Image 1	8	1000000093	1351
269.674		Spot	4	Image 1	8	1000000092	1352
214.203		Spot	4	Image 1	8	1000000175	1353
208.122		Spot	4	Image 1	8	1000000094	1354
232.182		Spot	4	Image 1	8	1000000096	1355
220.689		Spot	4	Image 1	8	1000000095	1356
254.315		Spot	4	Image 1	8	1000000097	1357
233.827		Spot	4	Image 1	8	1000000098	1358
232.618		Spot	4	Image 1	8	1000000099	1359
282.428		Spot	4	Image 1	8	1000000100	1361
245.152		Spot	4	Image 1	8	1000000101	1362
246.484		Spot	4	Image 1	8	1000000102	1363
213.377		Spot	4	Image 1	8	1000000176	1364
170.713		Spot	4	Image 1	8	1000000103	1365
216.126		Spot	4	Image 1	8	1000000104	1366
215.945		Spot	4	Image 1	8	1000000105	1367
191.605		Spot	4	Image 1	8	1000000108	1368
296.706		Spot	4	Image 1	8	1000000106	1369
295.041		Spot	4	Image 1	8	1000000107	1370
236.418		Spot	4	Image 1	8	1000000109	1371
258.304		Spot	4	Image 1	8	1000000111	1372
165.096		Spot	4	Image 1	8	1000000110	1373
365.121		Spot	4	Image 1	8	1000000112	1374
205.939		Spot	4	Image 1	8	1000000113	1375
267.603		Spot	4	Image 1	8	1000000114	1376
276.612		Spot	4	Image 1	8	1000000115	1377
215.341		Spot	4	Image 1	8	1000000116	1378
243.884		Spot	4	Image 1	8	1000000117	1379
237.457		Spot	4	Image 1	8	1000000118	1380
158.693		Spot	4	Image 1	8	1000000119	1381
288.478		Spot	4	Image 1	8	1000000120	1382
181.995		Spot	4	Image 1	8	1000000122	1383
185.218		Spot	4	Image 1	8	1000000121	1384
299.501		Spot	4	Image 1	8	1000000123	1385
168.839		Spot	4	Image 1	8	1000000124	1386
204.907		Spot	4	Image 1	8	1000000125	1387
219.706		Spot	4	Image 1	8	1000000126	1388
228.832		Spot	4	Image 1	8	1000000127	1389
221.978		Spot	4	Image 1	8	1000000128	1390
196.676		Spot	4	Image 1	8	1000000129	1391
223.03		Spot	4	Image 1	8	1000000130	1392
183.116		Spot	4	Image 1	8	1000000131	1393
237.304		Spot	4	Image 1	8	1000000132	1394
221.408		Spot	4	Image 1	8	1000000133	1395
239.324		Spot	4	Image 1	8	1000000134	1396
257.596		Spot	4	Image 1	8	1000000135	1397
229.728		Spot	4	Image 1	8	1000000136	1398
225.413		Spot	4	Image 1	8	1000000137	1399
189.159		Spot	4	Image 1	8	1000000138	1400
216.252		Spot	4	Image 1	8	1000000139	1401
237.069		Spot	4	Image 1	8	1000000140	1402
188.989		Spot	4	Image 1	8	1000000141	1403
245.896		Spot	4	Image 1	8	1000000143	1404
213.014		Spot	4	Image 1	8	1000000142	1405
266.694		Spot	4	Image 1	8	1000000144	1406
231.203		Spot	4	Image 1	8	1000000145	1407
229.715		Spot	4	Image 1	8	1000000146	1408
219.59		Spot	4	Image 1	8	1000000147	1409
206.537		Spot	4	Image 1	8	1000000148	1410
188.179		Spot	4	Image 1	8	1000000149	1411
183.589		Spot	4	Image 1	8	1000000150	1412
211.431		Spot	4	Image 1	8	1000000151	1413
207.123		Spot	4	Image 1	8	1000000152	1414
254.975		Spot	4	Image 1	8	1000000153	1415
237.221		Spot	4	Image 1	8	1000000154	1416
306.426		Spot	4	Image 1	8	1000000155	1417
226.501		Spot	4	Image 1	8	1000000157	1418
195.845		Spot	4	Image 1	8	1000000158	1419
202.94		Spot	4	Image 1	8	1000000159	1420
206.97		Spot	4	Image 1	8	1000000160	1421
219.426		Spot	4	Image 1	8	1000000161	1422
193.911		Spot	4	Image 1	8	1000000162	1423
199.322		Spot	4	Image 1	8	1000000163	1424
238.456		Spot	4	Image 1	8	1000000164	1425
222.251		Spot	4	Image 1	8	1000000165	1426
208.706		Spot	4	Image 1	8	1000000166	1427
213.854		Spot	4	Image 1	8	1000000167	1428
179.382		Spot	4	Image 1	8	1000000168	1429
205.563		Spot	4	Image 1	8	1000000169	1430
212.517		Spot	4	Image 1	8	1000000170	1431
189.618		Spot	4	Image 1	8	1000000171	1432
199.315		Spot	4	Image 1	8	1000000172	1433
238.818		Spot	4	Image 1	8	1000000173	1434
212.127		Spot	4	Image 1	9	1000000000	1435
190.793		Spot	4	Image 1	9	1000000001	1436
171.357		Spot	4	Image 1	9	1000000002	1437
178.098		Spot	4	Image 1	9	1000000005	1438
189.72		Spot	4	Image 1	9	1000000004	1439
349.551		Spot	4	Image 1	9	1000000003	1440
227.354		Spot	4	Image 1	9	1000000006	1441
167.3		Spot	4	Image 1	9	1000000007	1442
264.251		Spot	4	Image 1	9	1000000008	1443
219.182		Spot	4	Image 1	9	1000000009	1444
218.904		Spot	4	Image 1	9	1000000011	1445
229.724		Spot	4	Image 1	9	1000000012	1446
248.355		Spot	4	Image 1	9	1000000013	1447
185.97		Spot	4	Image 1	9	1000000014	1448
485.019		Spot	4	Image 1	9	1000000015	1449
179.662		Spot	4	Image 1	9	1000000016	1450
196.981		Spot	4	Image 1	9	1000000017	1451
239.138		Spot	4	Image 1	9	1000000018	1452
219.133		Spot	4	Image 1	9	1000000019	1453
237.328		Spot	4	Image 1	9	1000000020	1454
220.333		Spot	4	Image 1	9	1000000021	1455
214.632		Spot	4	Image 1	9	1000000022	1456
188.428		Spot	4	Image 1	9	1000000023	1457
201.876		Spot	4	Image 1	9	1000000024	1458
255.783		Spot	4	Image 1	9	1000000025	1459
244.182		Spot	4	Image 1	9	1000000026	1460
199.679		Spot	4	Image 1	9	1000000027	1461
222.481		Spot	4	Image 1	9	1000000028	1462
188.725		Spot	4	Image 1	9	1000000029	1463
210.475		Spot	4	Image 1	9	1000000030	1464
275.341		Spot	4	Image 1	9	1000000031	1465
184.201		Spot	4	Image 1	9	1000000032	1466
594.54		Spot	4	Image 1	9	1000000033	1467
392.684		Spot	4	Image 1	9	1000000034	1468
224.528		Spot	4	Image 1	9	1000000035	1469
205.546		Spot	4	Image 1	9	1000000037	1470
316.661		Spot	4	Image 1	9	1000000036	1471
279.552		Spot	4	Image 1	9	1000000038	1472
314.387		Spot	4	Image 1	9	1000000040	1473
187.797		Spot	4	Image 1	9	1000000039	1474
248.673		Spot	4	Image 1	9	1000000174	1475
187.685		Spot	4	Image 1	9	1000000041	1477
345.782		Spot	4	Image 1	9	1000000042	1478
238.376		Spot	4	Image 1	9	1000000044	1479
338.893		Spot	4	Image 1	9	1000000045	1480
192.492		Spot	4	Image 1	9	1000000043	1481
283.334		Spot	4	Image 1	9	1000000046	1482
216.161		Spot	4	Image 1	9	1000000047	1483
300.956		Spot	4	Image 1	9	1000000048	1484
180.97		Spot	4	Image 1	9	1000000177	1485
307.536		Spot	4	Image 1	9	1000000049	1486
238.405		Spot	4	Image 1	9	1000000050	1487
191.151		Spot	4	Image 1	9	1000000051	1488
194.832		Spot	4	Image 1	9	1000000052	1489
308.81		Spot	4	Image 1	9	1000000053	1490
213.036		Spot	4	Image 1	9	1000000054	1491
264.765		Spot	4	Image 1	9	1000000055	1492
191.601		Spot	4	Image 1	9	1000000057	1493
303.47		Spot	4	Image 1	9	1000000056	1494
193.426		Spot	4	Image 1	9	1000000058	1495
196.571		Spot	4	Image 1	9	1000000059	1496
275.779		Spot	4	Image 1	9	1000000061	1497
230.791		Spot	4	Image 1	9	1000000060	1498
333.165		Spot	4	Image 1	9	1000000062	1499
298.978		Spot	4	Image 1	9	1000000063	1500
198.416		Spot	4	Image 1	9	1000000064	1501
240.678		Spot	4	Image 1	9	1000000065	1502
271.647		Spot	4	Image 1	9	1000000066	1503
236.127		Spot	4	Image 1	9	1000000067	1504
274.014		Spot	4	Image 1	9	1000000068	1505
214.288		Spot	4	Image 1	9	1000000069	1506
277.677		Spot	4	Image 1	9	1000000070	1507
266.586		Spot	4	Image 1	9	1000000071	1508
305.78		Spot	4	Image 1	9	1000000072	1509
172.613		Spot	4	Image 1	9	1000000073	1510
773.036		Spot	4	Image 1	9	1000000074	1511
243.837		Spot	4	Image 1	9	1000000076	1512
226.926		Spot	4	Image 1	9	1000000075	1513
227.278		Spot	4	Image 1	9	1000000080	1514
240.8		Spot	4	Image 1	9	1000000079	1515
280.865		Spot	4	Image 1	9	1000000077	1516
241.463		Spot	4	Image 1	9	1000000081	1517
204.119		Spot	4	Image 1	9	1000000082	1518
309.578		Spot	4	Image 1	9	1000000083	1520
242.292		Spot	4	Image 1	9	1000000085	1521
199.846		Spot	4	Image 1	9	1000000086	1522
278.412		Spot	4	Image 1	9	1000000087	1523
188.06		Spot	4	Image 1	9	1000000084	1524
264.288		Spot	4	Image 1	9	1000000088	1525
366.793		Spot	4	Image 1	9	1000000089	1526
328.757		Spot	4	Image 1	9	1000000090	1527
203.815		Spot	4	Image 1	9	1000000091	1528
210.763		Spot	4	Image 1	9	1000000093	1529
270.252		Spot	4	Image 1	9	1000000092	1530
210.536		Spot	4	Image 1	9	1000000094	1531
214.514		Spot	4	Image 1	9	1000000175	1532
222.095		Spot	4	Image 1	9	1000000095	1533
231.343		Spot	4	Image 1	9	1000000096	1534
253.209		Spot	4	Image 1	9	1000000097	1535
235.253		Spot	4	Image 1	9	1000000098	1536
232.871		Spot	4	Image 1	9	1000000099	1537
281.548		Spot	4	Image 1	9	1000000100	1539
243.815		Spot	4	Image 1	9	1000000101	1540
247.052		Spot	4	Image 1	9	1000000102	1541
212.269		Spot	4	Image 1	9	1000000176	1542
174.618		Spot	4	Image 1	9	1000000103	1543
216.879		Spot	4	Image 1	9	1000000104	1544
216.668		Spot	4	Image 1	9	1000000105	1545
192.497		Spot	4	Image 1	9	1000000108	1546
298.058		Spot	4	Image 1	9	1000000106	1547
291.387		Spot	4	Image 1	9	1000000107	1548
239.184		Spot	4	Image 1	9	1000000109	1549
167.591		Spot	4	Image 1	9	1000000179	1550
255.909		Spot	4	Image 1	9	1000000111	1551
165.492		Spot	4	Image 1	9	1000000110	1552
363.967		Spot	4	Image 1	9	1000000112	1553
206.625		Spot	4	Image 1	9	1000000113	1554
262.622		Spot	4	Image 1	9	1000000114	1555
275.826		Spot	4	Image 1	9	1000000115	1556
216.014		Spot	4	Image 1	9	1000000116	1557
246.33		Spot	4	Image 1	9	1000000117	1558
240.608		Spot	4	Image 1	9	1000000118	1559
284.166		Spot	4	Image 1	9	1000000120	1560
161.889		Spot	4	Image 1	9	1000000119	1561
184.03		Spot	4	Image 1	9	1000000121	1562
181.003		Spot	4	Image 1	9	1000000122	1563
170.129		Spot	4	Image 1	9	1000000124	1564
305.529		Spot	4	Image 1	9	1000000123	1565
203.948		Spot	4	Image 1	9	1000000125	1566
222.34		Spot	4	Image 1	9	1000000128	1567
221.42		Spot	4	Image 1	9	1000000126	1568
230.05		Spot	4	Image 1	9	1000000127	1569
196.894		Spot	4	Image 1	9	1000000129	1570
222.413		Spot	4	Image 1	9	1000000130	1571
246.302		Spot	4	Image 1	9	1000000132	1572
182.818		Spot	4	Image 1	9	1000000131	1573
221.761		Spot	4	Image 1	9	1000000133	1574
241.164		Spot	4	Image 1	9	1000000134	1575
255.555		Spot	4	Image 1	9	1000000135	1576
232.225		Spot	4	Image 1	9	1000000136	1577
227.675		Spot	4	Image 1	9	1000000137	1578
188.923		Spot	4	Image 1	9	1000000138	1579
214.821		Spot	4	Image 1	9	1000000139	1580
240.73		Spot	4	Image 1	9	1000000140	1581
192.379		Spot	4	Image 1	9	1000000141	1582
216.748		Spot	4	Image 1	9	1000000142	1583
242.8		Spot	4	Image 1	9	1000000143	1584
268.668		Spot	4	Image 1	9	1000000144	1585
230.347		Spot	4	Image 1	9	1000000145	1586
230.158		Spot	4	Image 1	9	1000000146	1587
215.401		Spot	4	Image 1	9	1000000147	1588
205.63		Spot	4	Image 1	9	1000000148	1589
189.515		Spot	4	Image 1	9	1000000149	1590
185.254		Spot	4	Image 1	9	1000000150	1591
211.165		Spot	4	Image 1	9	1000000151	1592
206.052		Spot	4	Image 1	9	1000000152	1593
257.956		Spot	4	Image 1	9	1000000153	1594
235.358		Spot	4	Image 1	9	1000000154	1595
309.568		Spot	4	Image 1	9	1000000155	1596
227.497		Spot	4	Image 1	9	1000000157	1597
195.719		Spot	4	Image 1	9	1000000158	1598
202.5		Spot	4	Image 1	9	1000000159	1599
203.452		Spot	4	Image 1	9	1000000160	1600
194.083		Spot	4	Image 1	9	1000000162	1601
218.208		Spot	4	Image 1	9	1000000161	1602
198.105		Spot	4	Image 1	9	1000000163	1603
238.38		Spot	4	Image 1	9	1000000164	1604
221.254		Spot	4	Image 1	9	1000000165	1605
211.59		Spot	4	Image 1	9	1000000166	1606
214.23		Spot	4	Image 1	9	1000000167	1607
181.401		Spot	4	Image 1	9	1000000168	1608
206.505		Spot	4	Image 1	9	1000000169	1609
210.086		Spot	4	Image 1	9	1000000170	1610
189.229		Spot	4	Image 1	9	1000000171	1611
197.678		Spot	4	Image 1	9	1000000172	1612
233.927		Spot	4	Image 1	9	1000000173	1613
214.53		Spot	4	Image 1	10	1000000000	1614
188.592		Spot	4	Image 1	10	1000000001	1615
169.978		Spot	4	Image 1	10	1000000002	1616
188.379		Spot	4	Image 1	10	1000000004	1617
174.819		Spot	4	Image 1	10	1000000005	1618
340.434		Spot	4	Image 1	10	1000000003	1619
224.268		Spot	4	Image 1	10	1000000006	1620
269.633		Spot	4	Image 1	10	1000000008	1621
215.209		Spot	4	Image 1	10	1000000009	1622
218.64		Spot	4	Image 1	10	1000000011	1623
247.658		Spot	4	Image 1	10	1000000013	1624
187.221		Spot	4	Image 1	10	1000000014	1625
228.317		Spot	4	Image 1	10	1000000012	1626
491.352		Spot	4	Image 1	10	1000000015	1627
179.19		Spot	4	Image 1	10	1000000016	1628
198.703		Spot	4	Image 1	10	1000000017	1629
235.407		Spot	4	Image 1	10	1000000018	1630
223.538		Spot	4	Image 1	10	1000000019	1631
237.276		Spot	4	Image 1	10	1000000020	1632
219.995		Spot	4	Image 1	10	1000000021	1633
215.967		Spot	4	Image 1	10	1000000022	1634
189.648		Spot	4	Image 1	10	1000000023	1635
199.412		Spot	4	Image 1	10	1000000024	1636
255.948		Spot	4	Image 1	10	1000000025	1637
246.494		Spot	4	Image 1	10	1000000026	1638
201.297		Spot	4	Image 1	10	1000000027	1639
220.738		Spot	4	Image 1	10	1000000028	1640
207.797		Spot	4	Image 1	10	1000000030	1641
189.262		Spot	4	Image 1	10	1000000029	1642
273.989		Spot	4	Image 1	10	1000000031	1643
186.19		Spot	4	Image 1	10	1000000032	1644
609.022		Spot	4	Image 1	10	1000000033	1645
392.927		Spot	4	Image 1	10	1000000034	1646
224.934		Spot	4	Image 1	10	1000000035	1647
203.28		Spot	4	Image 1	10	1000000037	1648
315.451		Spot	4	Image 1	10	1000000036	1649
281.31		Spot	4	Image 1	10	1000000038	1650
314.959		Spot	4	Image 1	10	1000000040	1651
188.582		Spot	4	Image 1	10	1000000039	1652
240.566		Spot	4	Image 1	10	1000000174	1653
190.113		Spot	4	Image 1	10	1000000041	1655
237.441		Spot	4	Image 1	10	1000000044	1656
345.696		Spot	4	Image 1	10	1000000042	1657
340.085		Spot	4	Image 1	10	1000000045	1658
191.24		Spot	4	Image 1	10	1000000043	1659
214.956		Spot	4	Image 1	10	1000000047	1660
279.948		Spot	4	Image 1	10	1000000046	1661
303.327		Spot	4	Image 1	10	1000000048	1663
306.548		Spot	4	Image 1	10	1000000049	1664
236.962		Spot	4	Image 1	10	1000000050	1665
189.369		Spot	4	Image 1	10	1000000051	1666
195.796		Spot	4	Image 1	10	1000000052	1667
310.663		Spot	4	Image 1	10	1000000053	1668
211.383		Spot	4	Image 1	10	1000000054	1669
265.352		Spot	4	Image 1	10	1000000055	1670
304.495		Spot	4	Image 1	10	1000000056	1671
190.144		Spot	4	Image 1	10	1000000057	1672
189.662		Spot	4	Image 1	10	1000000058	1673
189.093		Spot	4	Image 1	10	1000000059	1674
230.115		Spot	4	Image 1	10	1000000060	1675
272.951		Spot	4	Image 1	10	1000000061	1676
326.729		Spot	4	Image 1	10	1000000062	1677
300.273		Spot	4	Image 1	10	1000000063	1678
196.642		Spot	4	Image 1	10	1000000064	1679
239.393		Spot	4	Image 1	10	1000000065	1680
269.137		Spot	4	Image 1	10	1000000066	1681
231.953		Spot	4	Image 1	10	1000000067	1682
283.114		Spot	4	Image 1	10	1000000068	1683
211.868		Spot	4	Image 1	10	1000000069	1684
264.364		Spot	4	Image 1	10	1000000071	1685
283.061		Spot	4	Image 1	10	1000000070	1686
303.493		Spot	4	Image 1	10	1000000072	1687
171.626		Spot	4	Image 1	10	1000000073	1688
798.197		Spot	4	Image 1	10	1000000074	1689
243.964		Spot	4	Image 1	10	1000000076	1690
224.29		Spot	4	Image 1	10	1000000075	1691
239.5		Spot	4	Image 1	10	1000000079	1692
221.808		Spot	4	Image 1	10	1000000080	1693
239.809		Spot	4	Image 1	10	1000000078	1694
280.558		Spot	4	Image 1	10	1000000077	1695
243.981		Spot	4	Image 1	10	1000000081	1696
202.5		Spot	4	Image 1	10	1000000082	1697
309.234		Spot	4	Image 1	10	1000000083	1699
166.63		Spot	4	Image 1	10	1000000178	1700
240.004		Spot	4	Image 1	10	1000000085	1701
199.785		Spot	4	Image 1	10	1000000086	1702
274.448		Spot	4	Image 1	10	1000000087	1703
188.868		Spot	4	Image 1	10	1000000084	1704
261.771		Spot	4	Image 1	10	1000000088	1705
365.149		Spot	4	Image 1	10	1000000089	1706
332.18		Spot	4	Image 1	10	1000000090	1707
202.269		Spot	4	Image 1	10	1000000091	1708
210.507		Spot	4	Image 1	10	1000000093	1709
268.204		Spot	4	Image 1	10	1000000092	1710
219.456		Spot	4	Image 1	10	1000000095	1711
229.08		Spot	4	Image 1	10	1000000096	1712
209.833		Spot	4	Image 1	10	1000000094	1713
252.551		Spot	4	Image 1	10	1000000097	1714
234.182		Spot	4	Image 1	10	1000000098	1715
232.718		Spot	4	Image 1	10	1000000099	1716
279.981		Spot	4	Image 1	10	1000000100	1718
241.155		Spot	4	Image 1	10	1000000101	1719
247.444		Spot	4	Image 1	10	1000000102	1720
211.859		Spot	4	Image 1	10	1000000176	1721
173.43		Spot	4	Image 1	10	1000000103	1722
216.617		Spot	4	Image 1	10	1000000104	1723
215.633		Spot	4	Image 1	10	1000000105	1724
193.541		Spot	4	Image 1	10	1000000108	1725
297.572		Spot	4	Image 1	10	1000000106	1726
291.53		Spot	4	Image 1	10	1000000107	1727
235.142		Spot	4	Image 1	10	1000000109	1728
168.449		Spot	4	Image 1	10	1000000110	1729
257.104		Spot	4	Image 1	10	1000000111	1730
360.185		Spot	4	Image 1	10	1000000112	1731
208.127		Spot	4	Image 1	10	1000000113	1732
260.753		Spot	4	Image 1	10	1000000114	1733
274.435		Spot	4	Image 1	10	1000000115	1734
216.898		Spot	4	Image 1	10	1000000116	1735
242.92		Spot	4	Image 1	10	1000000117	1736
240.742		Spot	4	Image 1	10	1000000118	1737
160.5		Spot	4	Image 1	10	1000000119	1738
286.863		Spot	4	Image 1	10	1000000120	1739
180.691		Spot	4	Image 1	10	1000000122	1740
300.379		Spot	4	Image 1	10	1000000123	1741
171.027		Spot	4	Image 1	10	1000000124	1742
206.547		Spot	4	Image 1	10	1000000125	1743
219.545		Spot	4	Image 1	10	1000000126	1744
228.363		Spot	4	Image 1	10	1000000127	1745
221.308		Spot	4	Image 1	10	1000000128	1746
198.174		Spot	4	Image 1	10	1000000129	1747
222.967		Spot	4	Image 1	10	1000000130	1748
242.719		Spot	4	Image 1	10	1000000132	1749
181.828		Spot	4	Image 1	10	1000000131	1750
219.742		Spot	4	Image 1	10	1000000133	1751
238.964		Spot	4	Image 1	10	1000000134	1752
255.929		Spot	4	Image 1	10	1000000135	1753
232.511		Spot	4	Image 1	10	1000000136	1754
226.103		Spot	4	Image 1	10	1000000137	1755
189.22		Spot	4	Image 1	10	1000000138	1756
215.956		Spot	4	Image 1	10	1000000139	1757
235.885		Spot	4	Image 1	10	1000000140	1758
247.992		Spot	4	Image 1	10	1000000143	1759
192.772		Spot	4	Image 1	10	1000000141	1760
215.424		Spot	4	Image 1	10	1000000142	1761
267.333		Spot	4	Image 1	10	1000000144	1762
230.632		Spot	4	Image 1	10	1000000145	1763
230.575		Spot	4	Image 1	10	1000000146	1764
217.341		Spot	4	Image 1	10	1000000147	1765
205.174		Spot	4	Image 1	10	1000000148	1767
189.298		Spot	4	Image 1	10	1000000149	1768
184.351		Spot	4	Image 1	10	1000000150	1769
210.541		Spot	4	Image 1	10	1000000151	1770
208.318		Spot	4	Image 1	10	1000000152	1771
256.56		Spot	4	Image 1	10	1000000153	1772
236.376		Spot	4	Image 1	10	1000000154	1773
298.874		Spot	4	Image 1	10	1000000155	1774
226.391		Spot	4	Image 1	10	1000000157	1775
196.422		Spot	4	Image 1	10	1000000158	1776
202.715		Spot	4	Image 1	10	1000000159	1777
204.285		Spot	4	Image 1	10	1000000160	1778
216.638		Spot	4	Image 1	10	1000000161	1779
194.761		Spot	4	Image 1	10	1000000162	1780
197.558		Spot	4	Image 1	10	1000000163	1781
237.061		Spot	4	Image 1	10	1000000164	1782
220.978		Spot	4	Image 1	10	1000000165	1783
209.912		Spot	4	Image 1	10	1000000166	1784
214.495		Spot	4	Image 1	10	1000000167	1785
180.293		Spot	4	Image 1	10	1000000168	1786
204.416		Spot	4	Image 1	10	1000000169	1787
213.857		Spot	4	Image 1	10	1000000170	1788
189.157		Spot	4	Image 1	10	1000000171	1789
198.492		Spot	4	Image 1	10	1000000172	1790
232.554		Spot	4	Image 1	10	1000000173	1791
213.169		Spot	4	Image 1	11	1000000000	1792
191.206		Spot	4	Image 1	11	1000000001	1793
170.942		Spot	4	Image 1	11	1000000002	1794
187.248		Spot	4	Image 1	11	1000000004	1795
172.123		Spot	4	Image 1	11	1000000005	1796
335.247		Spot	4	Image 1	11	1000000003	1797
224.609		Spot	4	Image 1	11	1000000006	1798
274.736		Spot	4	Image 1	11	1000000008	1799
215.243		Spot	4	Image 1	11	1000000009	1800
220.414		Spot	4	Image 1	11	1000000011	1801
247.901		Spot	4	Image 1	11	1000000013	1802
227.201		Spot	4	Image 1	11	1000000012	1803
184.832		Spot	4	Image 1	11	1000000014	1804
470.915		Spot	4	Image 1	11	1000000015	1805
180.815		Spot	4	Image 1	11	1000000016	1806
198.231		Spot	4	Image 1	11	1000000017	1807
241.003		Spot	4	Image 1	11	1000000018	1808
226.623		Spot	4	Image 1	11	1000000019	1809
237.641		Spot	4	Image 1	11	1000000020	1810
219.463		Spot	4	Image 1	11	1000000021	1811
217.407		Spot	4	Image 1	11	1000000022	1812
190.038		Spot	4	Image 1	11	1000000023	1813
198.828		Spot	4	Image 1	11	1000000024	1814
259.477		Spot	4	Image 1	11	1000000025	1815
245.42		Spot	4	Image 1	11	1000000026	1816
204.226		Spot	4	Image 1	11	1000000027	1817
184.008		Spot	4	Image 1	11	1000000180	1818
222.921		Spot	4	Image 1	11	1000000028	1819
189.306		Spot	4	Image 1	11	1000000029	1820
210.918		Spot	4	Image 1	11	1000000030	1821
277.278		Spot	4	Image 1	11	1000000031	1822
187.46		Spot	4	Image 1	11	1000000032	1823
614.341		Spot	4	Image 1	11	1000000033	1824
382.813		Spot	4	Image 1	11	1000000034	1825
226.915		Spot	4	Image 1	11	1000000035	1826
203.564		Spot	4	Image 1	11	1000000037	1827
312.959		Spot	4	Image 1	11	1000000036	1828
282.68		Spot	4	Image 1	11	1000000038	1829
311.165		Spot	4	Image 1	11	1000000040	1830
188.062		Spot	4	Image 1	11	1000000039	1831
242.796		Spot	4	Image 1	11	1000000174	1832
187.492		Spot	4	Image 1	11	1000000041	1834
331.304		Spot	4	Image 1	11	1000000045	1835
336.03		Spot	4	Image 1	11	1000000042	1836
238.729		Spot	4	Image 1	11	1000000044	1837
194.241		Spot	4	Image 1	11	1000000043	1838
280.398		Spot	4	Image 1	11	1000000046	1839
212.791		Spot	4	Image 1	11	1000000047	1840
298.499		Spot	4	Image 1	11	1000000048	1842
178.856		Spot	4	Image 1	11	1000000177	1843
303.886		Spot	4	Image 1	11	1000000049	1844
239.038		Spot	4	Image 1	11	1000000050	1845
193.865		Spot	4	Image 1	11	1000000052	1846
189.851		Spot	4	Image 1	11	1000000051	1847
311.316		Spot	4	Image 1	11	1000000053	1848
207.575		Spot	4	Image 1	11	1000000054	1849
268.555		Spot	4	Image 1	11	1000000055	1850
301.251		Spot	4	Image 1	11	1000000056	1851
190.156		Spot	4	Image 1	11	1000000057	1852
190.885		Spot	4	Image 1	11	1000000058	1853
191		Spot	4	Image 1	11	1000000059	1854
231.852		Spot	4	Image 1	11	1000000060	1855
275.28		Spot	4	Image 1	11	1000000061	1856
312.873		Spot	4	Image 1	11	1000000062	1857
301.014		Spot	4	Image 1	11	1000000063	1858
198.302		Spot	4	Image 1	11	1000000064	1859
238.334		Spot	4	Image 1	11	1000000065	1860
268.804		Spot	4	Image 1	11	1000000066	1861
236.159		Spot	4	Image 1	11	1000000067	1862
278.137		Spot	4	Image 1	11	1000000068	1863
212.791		Spot	4	Image 1	11	1000000069	1864
268.923		Spot	4	Image 1	11	1000000071	1865
280.94		Spot	4	Image 1	11	1000000070	1866
306.271		Spot	4	Image 1	11	1000000072	1867
173.448		Spot	4	Image 1	11	1000000073	1868
813.805		Spot	4	Image 1	11	1000000074	1869
225.498		Spot	4	Image 1	11	1000000075	1870
238.698		Spot	4	Image 1	11	1000000076	1871
223.516		Spot	4	Image 1	11	1000000080	1872
241.632		Spot	4	Image 1	11	1000000079	1873
242.276		Spot	4	Image 1	11	1000000078	1874
277.828		Spot	4	Image 1	11	1000000077	1875
243.071		Spot	4	Image 1	11	1000000081	1876
202.793		Spot	4	Image 1	11	1000000082	1877
307.11		Spot	4	Image 1	11	1000000083	1879
167.332		Spot	4	Image 1	11	1000000178	1880
248.76		Spot	4	Image 1	11	1000000085	1881
204.871		Spot	4	Image 1	11	1000000086	1882
275.386		Spot	4	Image 1	11	1000000087	1883
188.08		Spot	4	Image 1	11	1000000084	1884
264.702		Spot	4	Image 1	11	1000000088	1885
365.551		Spot	4	Image 1	11	1000000089	1886
331.323		Spot	4	Image 1	11	1000000090	1887
204.233		Spot	4	Image 1	11	1000000091	1888
269.301		Spot	4	Image 1	11	1000000092	1889
215.893		Spot	4	Image 1	11	1000000175	1890
210.312		Spot	4	Image 1	11	1000000094	1891
219.18		Spot	4	Image 1	11	1000000095	1892
233.121		Spot	4	Image 1	11	1000000096	1893
253.334		Spot	4	Image 1	11	1000000097	1894
235.691		Spot	4	Image 1	11	1000000098	1895
231.83		Spot	4	Image 1	11	1000000099	1896
279.544		Spot	4	Image 1	11	1000000100	1898
241.022		Spot	4	Image 1	11	1000000101	1899
248.058		Spot	4	Image 1	11	1000000102	1900
213.603		Spot	4	Image 1	11	1000000176	1901
177.781		Spot	4	Image 1	11	1000000103	1902
217.943		Spot	4	Image 1	11	1000000104	1903
215.273		Spot	4	Image 1	11	1000000105	1904
191.348		Spot	4	Image 1	11	1000000108	1905
298.278		Spot	4	Image 1	11	1000000106	1906
298.652		Spot	4	Image 1	11	1000000107	1907
237.49		Spot	4	Image 1	11	1000000109	1908
262.569		Spot	4	Image 1	11	1000000111	1909
166.304		Spot	4	Image 1	11	1000000110	1910
360.195		Spot	4	Image 1	11	1000000112	1911
205.816		Spot	4	Image 1	11	1000000113	1912
263.94		Spot	4	Image 1	11	1000000114	1913
278.557		Spot	4	Image 1	11	1000000115	1914
216.503		Spot	4	Image 1	11	1000000116	1915
242.591		Spot	4	Image 1	11	1000000117	1916
238.723		Spot	4	Image 1	11	1000000118	1917
160.366		Spot	4	Image 1	11	1000000119	1918
287.05		Spot	4	Image 1	11	1000000120	1919
183.582		Spot	4	Image 1	11	1000000121	1920
182.558		Spot	4	Image 1	11	1000000122	1921
300.697		Spot	4	Image 1	11	1000000123	1922
170.052		Spot	4	Image 1	11	1000000124	1923
203.577		Spot	4	Image 1	11	1000000125	1924
230.688		Spot	4	Image 1	11	1000000127	1925
220.365		Spot	4	Image 1	11	1000000126	1926
220.906		Spot	4	Image 1	11	1000000128	1927
197.934		Spot	4	Image 1	11	1000000129	1928
220.906		Spot	4	Image 1	11	1000000130	1929
182.675		Spot	4	Image 1	11	1000000131	1930
235.848		Spot	4	Image 1	11	1000000132	1931
221.934		Spot	4	Image 1	11	1000000133	1932
240.224		Spot	4	Image 1	11	1000000134	1933
257.742		Spot	4	Image 1	11	1000000135	1934
234.658		Spot	4	Image 1	11	1000000136	1935
227.223		Spot	4	Image 1	11	1000000137	1936
189.219		Spot	4	Image 1	11	1000000138	1937
214.995		Spot	4	Image 1	11	1000000139	1938
237.716		Spot	4	Image 1	11	1000000140	1939
194.083		Spot	4	Image 1	11	1000000141	1940
245.723		Spot	4	Image 1	11	1000000143	1941
213.309		Spot	4	Image 1	11	1000000142	1942
269.51		Spot	4	Image 1	11	1000000144	1943
229.758		Spot	4	Image 1	11	1000000145	1944
230.167		Spot	4	Image 1	11	1000000146	1945
217.912		Spot	4	Image 1	11	1000000147	1947
206.32		Spot	4	Image 1	11	1000000148	1948
188.497		Spot	4	Image 1	11	1000000149	1949
184.363		Spot	4	Image 1	11	1000000150	1950
212.851		Spot	4	Image 1	11	1000000151	1951
206.964		Spot	4	Image 1	11	1000000152	1952
257.234		Spot	4	Image 1	11	1000000153	1953
234.725		Spot	4	Image 1	11	1000000154	1954
304.912		Spot	4	Image 1	11	1000000155	1955
227.234		Spot	4	Image 1	11	1000000157	1956
194.485		Spot	4	Image 1	11	1000000158	1957
202.127		Spot	4	Image 1	11	1000000159	1958
207.55		Spot	4	Image 1	11	1000000160	1959
197.893		Spot	4	Image 1	11	1000000162	1960
217.898		Spot	4	Image 1	11	1000000161	1961
198.302		Spot	4	Image 1	11	1000000163	1962
237.003		Spot	4	Image 1	11	1000000164	1963
221.84		Spot	4	Image 1	11	1000000165	1964
211.474		Spot	4	Image 1	11	1000000166	1965
217.622		Spot	4	Image 1	11	1000000167	1966
181.077		Spot	4	Image 1	11	1000000168	1967
206.344		Spot	4	Image 1	11	1000000169	1968
212.967		Spot	4	Image 1	11	1000000170	1969
190.286		Spot	4	Image 1	11	1000000171	1970
198.623		Spot	4	Image 1	11	1000000172	1971
235.526		Spot	4	Image 1	11	1000000173	1972
212.568		Spot	4	Image 1	12	1000000000	1973
190.261		Spot	4	Image 1	12	1000000001	1974
170.005		Spot	4	Image 1	12	1000000005	1975
187.695		Spot	4	Image 1	12	1000000004	1976
331.615		Spot	4	Image 1	12	1000000003	1977
225.893		Spot	4	Image 1	12	1000000006	1978
186.277		Spot	4	Image 1	12	1000000007	1979
273.415		Spot	4	Image 1	12	1000000008	1980
213.484		Spot	4	Image 1	12	1000000009	1981
218.854		Spot	4	Image 1	12	1000000011	1982
245.452		Spot	4	Image 1	12	1000000013	1983
229.581		Spot	4	Image 1	12	1000000012	1984
189.421		Spot	4	Image 1	12	1000000014	1985
472.932		Spot	4	Image 1	12	1000000015	1986
181.525		Spot	4	Image 1	12	1000000016	1987
198.265		Spot	4	Image 1	12	1000000017	1988
246.751		Spot	4	Image 1	12	1000000018	1989
234.373		Spot	4	Image 1	12	1000000019	1990
236.299		Spot	4	Image 1	12	1000000020	1991
218.135		Spot	4	Image 1	12	1000000021	1992
215.514		Spot	4	Image 1	12	1000000022	1993
189.165		Spot	4	Image 1	12	1000000023	1994
200.352		Spot	4	Image 1	12	1000000024	1995
254.682		Spot	4	Image 1	12	1000000025	1996
248.488		Spot	4	Image 1	12	1000000026	1997
201.24		Spot	4	Image 1	12	1000000027	1998
182.688		Spot	4	Image 1	12	1000000180	1999
220.168		Spot	4	Image 1	12	1000000028	2000
188.741		Spot	4	Image 1	12	1000000029	2001
210.489		Spot	4	Image 1	12	1000000030	2002
276		Spot	4	Image 1	12	1000000031	2003
185.102		Spot	4	Image 1	12	1000000032	2004
601.059		Spot	4	Image 1	12	1000000033	2005
375.879		Spot	4	Image 1	12	1000000034	2006
224.036		Spot	4	Image 1	12	1000000035	2007
202.368		Spot	4	Image 1	12	1000000037	2008
315.795		Spot	4	Image 1	12	1000000036	2009
279.835		Spot	4	Image 1	12	1000000038	2010
307.32		Spot	4	Image 1	12	1000000040	2011
187.942		Spot	4	Image 1	12	1000000039	2012
243.436		Spot	4	Image 1	12	1000000174	2013
189.715		Spot	4	Image 1	12	1000000041	2015
330.342		Spot	4	Image 1	12	1000000045	2016
237.116		Spot	4	Image 1	12	1000000044	2017
336.564		Spot	4	Image 1	12	1000000042	2018
196.323		Spot	4	Image 1	12	1000000043	2019
280.555		Spot	4	Image 1	12	1000000046	2020
213.857		Spot	4	Image 1	12	1000000047	2021
297.35		Spot	4	Image 1	12	1000000048	2023
300.48		Spot	4	Image 1	12	1000000049	2024
236.551		Spot	4	Image 1	12	1000000050	2025
188.047		Spot	4	Image 1	12	1000000051	2026
193		Spot	4	Image 1	12	1000000052	2027
308.815		Spot	4	Image 1	12	1000000053	2028
202.619		Spot	4	Image 1	12	1000000054	2029
265.937		Spot	4	Image 1	12	1000000055	2030
301.808		Spot	4	Image 1	12	1000000056	2031
191.367		Spot	4	Image 1	12	1000000057	2032
190.278		Spot	4	Image 1	12	1000000058	2033
188.934		Spot	4	Image 1	12	1000000059	2034
272.983		Spot	4	Image 1	12	1000000061	2035
227.084		Spot	4	Image 1	12	1000000060	2036
321.865		Spot	4	Image 1	12	1000000062	2037
298.788		Spot	4	Image 1	12	1000000063	2038
236.173		Spot	4	Image 1	12	1000000065	2039
197.786		Spot	4	Image 1	12	1000000064	2040
269.956		Spot	4	Image 1	12	1000000066	2041
232.939		Spot	4	Image 1	12	1000000067	2042
[truncated: 8,248 more rows]
