# Supplementary material for: Protocol for real-time monitoring of CD8+ T and myeloid cell behavior in human high-grade serous ovarian cancer slices
Source: STAR Protoc. 2024 Jun 2;5(2):103102. doi: 10.1016/j.xpro.2024.103102 (PMC11179100; doi:10.1016/j.xpro.2024.103102)
Supplement: Data S3. Files for testing the R script, quantification and statistical analysis step 2 [file mmc3.zip › Test files/Slice1_a/__Intensity_Median_Ch=1_Img=1.csv]

Intensity Median Ch=1 Img=1
====================
Intensity Median	Unit	Category	Channel	Image	Time	TrackID	ID
186.952		Spot	1	Image 1	1	1000000000	0
171.052		Spot	1	Image 1	1	1000000001	1
170.984		Spot	1	Image 1	1	1000000002	2
154.018		Spot	1	Image 1	1	1000000003	3
163		Spot	1	Image 1	1	1000000004	4
125.024		Spot	1	Image 1	1	1000000005	5
173		Spot	1	Image 1	1	1000000006	6
127.02		Spot	1	Image 1	1	1000000007	7
132.04		Spot	1	Image 1	1	1000000008	8
131		Spot	1	Image 1	1	1000000009	9
152.024		Spot	1	Image 1	1	1000000010	10
143.014		Spot	1	Image 1	1	1000000011	11
151.024		Spot	1	Image 1	1	1000000012	12
173.1		Spot	1	Image 1	1	1000000013	13
304.9		Spot	1	Image 1	1	1000000014	14
172.972		Spot	1	Image 1	1	1000000015	15
136.05		Spot	1	Image 1	1	1000000016	16
137.012		Spot	1	Image 1	1	1000000017	17
163.96		Spot	1	Image 1	1	1000000018	18
130.044		Spot	1	Image 1	1	1000000019	19
172.005		Spot	1	Image 1	1	1000000020	20
172.024		Spot	1	Image 1	1	1000000021	21
140.02		Spot	1	Image 1	1	1000000022	22
187.992		Spot	1	Image 1	1	1000000023	23
134.992		Spot	1	Image 1	1	1000000024	24
188.96		Spot	1	Image 1	1	1000000025	25
189.984		Spot	1	Image 1	1	1000000026	26
143.96		Spot	1	Image 1	1	1000000027	27
160.028		Spot	1	Image 1	1	1000000028	28
145.02		Spot	1	Image 1	1	1000000029	29
157.056		Spot	1	Image 1	1	1000000030	30
181.013		Spot	1	Image 1	1	1000000031	31
156.964		Spot	1	Image 1	1	1000000032	32
176		Spot	1	Image 1	1	1000000033	33
153.968		Spot	1	Image 1	1	1000000034	34
137		Spot	1	Image 1	1	1000000035	35
171.96		Spot	1	Image 1	1	1000000036	36
171.944		Spot	1	Image 1	1	1000000037	37
186.024		Spot	1	Image 1	1	1000000038	38
154.04		Spot	1	Image 1	1	1000000039	39
157.948		Spot	1	Image 1	1	1000000040	40
161.96		Spot	1	Image 1	1	1000000041	43
162.04		Spot	1	Image 1	1	1000000042	44
132.992		Spot	1	Image 1	1	1000000043	45
170.002		Spot	1	Image 1	1	1000000044	46
161.022		Spot	1	Image 1	1	1000000045	47
156.516		Spot	1	Image 1	1	1000000046	48
161.978		Spot	1	Image 1	1	1000000047	49
155.96		Spot	1	Image 1	1	1000000048	50
162.032		Spot	1	Image 1	1	1000000049	51
170.16		Spot	1	Image 1	1	1000000050	52
164.995		Spot	1	Image 1	1	1000000051	53
173.944		Spot	1	Image 1	1	1000000052	54
178.972		Spot	1	Image 1	1	1000000053	55
164.026		Spot	1	Image 1	1	1000000054	56
199.86		Spot	1	Image 1	1	1000000055	57
177.04		Spot	1	Image 1	1	1000000056	58
179		Spot	1	Image 1	1	1000000057	59
173.52		Spot	1	Image 1	1	1000000058	60
144		Spot	1	Image 1	1	1000000059	61
183.064		Spot	1	Image 1	1	1000000060	62
202.256		Spot	1	Image 1	1	1000000061	63
173.034		Spot	1	Image 1	1	1000000062	64
177.976		Spot	1	Image 1	1	1000000063	65
226.028		Spot	1	Image 1	1	1000000064	66
267.936		Spot	1	Image 1	1	1000000065	67
201.004		Spot	1	Image 1	1	1000000066	68
198.066		Spot	1	Image 1	1	1000000067	69
177		Spot	1	Image 1	1	1000000068	70
185.08		Spot	1	Image 1	1	1000000069	71
175.948		Spot	1	Image 1	1	1000000070	72
224		Spot	1	Image 1	1	1000000071	73
179		Spot	1	Image 1	1	1000000072	74
160.997		Spot	1	Image 1	1	1000000073	75
214.04		Spot	1	Image 1	1	1000000074	76
145.976		Spot	1	Image 1	1	1000000075	77
174.976		Spot	1	Image 1	1	1000000076	78
152.958		Spot	1	Image 1	1	1000000077	79
204.974		Spot	1	Image 1	1	1000000078	80
184.04		Spot	1	Image 1	1	1000000079	81
211.936		Spot	1	Image 1	1	1000000080	82
204.08		Spot	1	Image 1	1	1000000081	83
185.988		Spot	1	Image 1	1	1000000082	84
182.048		Spot	1	Image 1	1	1000000083	86
219.52		Spot	1	Image 1	1	1000000084	87
139.024		Spot	1	Image 1	1	1000000085	88
140.04		Spot	1	Image 1	1	1000000086	89
208.936		Spot	1	Image 1	1	1000000087	90
214.032		Spot	1	Image 1	1	1000000088	91
183.956		Spot	1	Image 1	1	1000000089	92
260.808		Spot	1	Image 1	1	1000000090	93
174.008		Spot	1	Image 1	1	1000000091	94
217.472		Spot	1	Image 1	1	1000000092	95
204.084		Spot	1	Image 1	1	1000000093	96
190.918		Spot	1	Image 1	1	1000000094	97
225.056		Spot	1	Image 1	1	1000000095	98
213.958		Spot	1	Image 1	1	1000000096	99
217.025		Spot	1	Image 1	1	1000000097	100
209.004		Spot	1	Image 1	1	1000000098	101
193.999		Spot	1	Image 1	1	1000000099	102
236.024		Spot	1	Image 1	1	1000000100	103
149.034		Spot	1	Image 1	1	1000000101	105
172.05		Spot	1	Image 1	1	1000000102	106
136.032		Spot	1	Image 1	1	1000000103	107
230.968		Spot	1	Image 1	1	1000000104	108
198.08		Spot	1	Image 1	1	1000000105	109
201.972		Spot	1	Image 1	1	1000000106	110
204.048		Spot	1	Image 1	1	1000000107	111
207.032		Spot	1	Image 1	1	1000000108	112
156.96		Spot	1	Image 1	1	1000000109	113
134.992		Spot	1	Image 1	1	1000000110	114
231		Spot	1	Image 1	1	1000000111	115
234.04		Spot	1	Image 1	1	1000000112	116
189.952		Spot	1	Image 1	1	1000000113	117
229.04		Spot	1	Image 1	1	1000000114	118
147.02		Spot	1	Image 1	1	1000000115	119
181.985		Spot	1	Image 1	1	1000000116	120
230.92		Spot	1	Image 1	1	1000000117	121
184.976		Spot	1	Image 1	1	1000000118	122
133.016		Spot	1	Image 1	1	1000000119	123
159.976		Spot	1	Image 1	1	1000000120	124
254.048		Spot	1	Image 1	1	1000000121	125
235.02		Spot	1	Image 1	1	1000000122	126
193.992		Spot	1	Image 1	1	1000000123	127
152.964		Spot	1	Image 1	1	1000000124	128
181		Spot	1	Image 1	1	1000000125	129
203.05		Spot	1	Image 1	1	1000000126	130
178.027		Spot	1	Image 1	1	1000000127	131
271.016		Spot	1	Image 1	1	1000000128	132
185.016		Spot	1	Image 1	1	1000000129	133
203.936		Spot	1	Image 1	1	1000000130	134
195.512		Spot	1	Image 1	1	1000000131	135
229.52		Spot	1	Image 1	1	1000000132	136
195.495		Spot	1	Image 1	1	1000000133	137
232.04		Spot	1	Image 1	1	1000000134	138
228.968		Spot	1	Image 1	1	1000000135	139
216.008		Spot	1	Image 1	1	1000000136	140
321.024		Spot	1	Image 1	1	1000000137	141
218.084		Spot	1	Image 1	1	1000000138	142
221.066		Spot	1	Image 1	1	1000000139	143
260.084		Spot	1	Image 1	1	1000000140	144
301		Spot	1	Image 1	1	1000000141	145
207.128		Spot	1	Image 1	1	1000000142	146
225.03		Spot	1	Image 1	1	1000000143	147
147.016		Spot	1	Image 1	1	1000000144	148
373.14		Spot	1	Image 1	1	1000000145	149
313.376		Spot	1	Image 1	1	1000000146	150
307.024		Spot	1	Image 1	1	1000000147	151
206.994		Spot	1	Image 1	1	1000000148	152
400.992		Spot	1	Image 1	1	1000000149	153
342.056		Spot	1	Image 1	1	1000000150	154
221.04		Spot	1	Image 1	1	1000000151	155
229.984		Spot	1	Image 1	1	1000000152	156
266.92		Spot	1	Image 1	1	1000000153	157
220.04		Spot	1	Image 1	1	1000000154	158
214.032		Spot	1	Image 1	1	1000000155	159
251.92		Spot	1	Image 1	1	1000000156	160
352.91		Spot	1	Image 1	1	1000000157	161
258.962		Spot	1	Image 1	1	1000000158	162
199.008		Spot	1	Image 1	1	1000000159	163
236.064		Spot	1	Image 1	1	1000000160	164
317.088		Spot	1	Image 1	1	1000000161	165
248.104		Spot	1	Image 1	1	1000000162	166
233.912		Spot	1	Image 1	1	1000000163	167
253.998		Spot	1	Image 1	1	1000000164	168
446.248		Spot	1	Image 1	1	1000000165	169
279.588		Spot	1	Image 1	1	1000000166	170
231.968		Spot	1	Image 1	1	1000000167	171
201.072		Spot	1	Image 1	1	1000000168	172
329.168		Spot	1	Image 1	1	1000000169	173
284.928		Spot	1	Image 1	1	1000000170	174
202.976		Spot	1	Image 1	1	1000000171	175
237.48		Spot	1	Image 1	1	1000000172	176
199.033		Spot	1	Image 1	1	1000000173	177
187.07		Spot	1	Image 1	2	1000000000	178
173.012		Spot	1	Image 1	2	1000000001	179
169.088		Spot	1	Image 1	2	1000000002	180
156.06		Spot	1	Image 1	2	1000000003	181
162.028		Spot	1	Image 1	2	1000000004	182
125.992		Spot	1	Image 1	2	1000000005	183
171.928		Spot	1	Image 1	2	1000000006	184
126.991		Spot	1	Image 1	2	1000000007	185
132.984		Spot	1	Image 1	2	1000000008	186
132		Spot	1	Image 1	2	1000000009	187
152.016		Spot	1	Image 1	2	1000000010	188
145.008		Spot	1	Image 1	2	1000000011	189
150.984		Spot	1	Image 1	2	1000000012	190
174.06		Spot	1	Image 1	2	1000000013	191
311.984		Spot	1	Image 1	2	1000000014	192
173.056		Spot	1	Image 1	2	1000000015	193
135.991		Spot	1	Image 1	2	1000000016	194
137.06		Spot	1	Image 1	2	1000000017	195
163.976		Spot	1	Image 1	2	1000000018	196
131.01		Spot	1	Image 1	2	1000000019	197
170.504		Spot	1	Image 1	2	1000000020	198
169.952		Spot	1	Image 1	2	1000000021	199
140.04		Spot	1	Image 1	2	1000000022	200
188.04		Spot	1	Image 1	2	1000000023	201
135		Spot	1	Image 1	2	1000000024	202
190.008		Spot	1	Image 1	2	1000000025	203
188.536		Spot	1	Image 1	2	1000000026	204
144.006		Spot	1	Image 1	2	1000000027	205
158.98		Spot	1	Image 1	2	1000000028	206
146.028		Spot	1	Image 1	2	1000000029	207
157.976		Spot	1	Image 1	2	1000000030	208
180.024		Spot	1	Image 1	2	1000000031	209
157.96		Spot	1	Image 1	2	1000000032	210
176.04		Spot	1	Image 1	2	1000000033	211
154.025		Spot	1	Image 1	2	1000000034	212
134.04		Spot	1	Image 1	2	1000000035	213
168.968		Spot	1	Image 1	2	1000000036	214
177.904		Spot	1	Image 1	2	1000000037	215
187.064		Spot	1	Image 1	2	1000000038	216
156		Spot	1	Image 1	2	1000000040	217
153.04		Spot	1	Image 1	2	1000000039	218
151.985		Spot	1	Image 1	2	1000000174	219
162.004		Spot	1	Image 1	2	1000000041	222
163.06		Spot	1	Image 1	2	1000000042	223
169.06		Spot	1	Image 1	2	1000000044	224
158.964		Spot	1	Image 1	2	1000000045	225
134.012		Spot	1	Image 1	2	1000000043	226
158.02		Spot	1	Image 1	2	1000000046	227
162.512		Spot	1	Image 1	2	1000000047	228
163.988		Spot	1	Image 1	2	1000000049	229
168.936		Spot	1	Image 1	2	1000000050	230
172.024		Spot	1	Image 1	2	1000000052	231
177.96		Spot	1	Image 1	2	1000000053	232
200.504		Spot	1	Image 1	2	1000000055	233
178.912		Spot	1	Image 1	2	1000000057	234
163.512		Spot	1	Image 1	2	1000000054	235
182.98		Spot	1	Image 1	2	1000000056	236
174.012		Spot	1	Image 1	2	1000000058	237
144.04		Spot	1	Image 1	2	1000000059	238
180.52		Spot	1	Image 1	2	1000000060	239
200		Spot	1	Image 1	2	1000000061	240
174.944		Spot	1	Image 1	2	1000000062	241
176.96		Spot	1	Image 1	2	1000000063	242
268.872		Spot	1	Image 1	2	1000000065	243
224.128		Spot	1	Image 1	2	1000000064	244
203.96		Spot	1	Image 1	2	1000000066	245
176.5		Spot	1	Image 1	2	1000000068	246
201.06		Spot	1	Image 1	2	1000000067	247
180.066		Spot	1	Image 1	2	1000000069	248
172.91		Spot	1	Image 1	2	1000000070	249
229.056		Spot	1	Image 1	2	1000000071	250
183.04		Spot	1	Image 1	2	1000000072	251
159.032		Spot	1	Image 1	2	1000000073	252
213.974		Spot	1	Image 1	2	1000000074	253
144.981		Spot	1	Image 1	2	1000000075	254
172.96		Spot	1	Image 1	2	1000000076	255
152.976		Spot	1	Image 1	2	1000000077	256
204.01		Spot	1	Image 1	2	1000000078	257
181.024		Spot	1	Image 1	2	1000000079	258
210.048		Spot	1	Image 1	2	1000000080	259
202		Spot	1	Image 1	2	1000000081	260
186.096		Spot	1	Image 1	2	1000000082	261
182.04		Spot	1	Image 1	2	1000000083	263
141.994		Spot	1	Image 1	2	1000000085	264
137.989		Spot	1	Image 1	2	1000000086	265
206.984		Spot	1	Image 1	2	1000000087	266
215.904		Spot	1	Image 1	2	1000000084	267
217.05		Spot	1	Image 1	2	1000000088	268
185.96		Spot	1	Image 1	2	1000000089	269
260		Spot	1	Image 1	2	1000000090	270
174.965		Spot	1	Image 1	2	1000000091	271
202.948		Spot	1	Image 1	2	1000000093	272
215.048		Spot	1	Image 1	2	1000000092	273
229.1		Spot	1	Image 1	2	1000000175	274
215.07		Spot	1	Image 1	2	1000000096	275
188.048		Spot	1	Image 1	2	1000000094	276
226.996		Spot	1	Image 1	2	1000000095	277
213.52		Spot	1	Image 1	2	1000000097	278
214.008		Spot	1	Image 1	2	1000000098	279
197.04		Spot	1	Image 1	2	1000000099	280
231.942		Spot	1	Image 1	2	1000000100	282
146.944		Spot	1	Image 1	2	1000000101	283
174.992		Spot	1	Image 1	2	1000000102	284
222.511		Spot	1	Image 1	2	1000000176	285
137.972		Spot	1	Image 1	2	1000000103	286
230.072		Spot	1	Image 1	2	1000000104	287
194.504		Spot	1	Image 1	2	1000000105	288
203.964		Spot	1	Image 1	2	1000000107	289
209.052		Spot	1	Image 1	2	1000000108	290
201.013		Spot	1	Image 1	2	1000000106	291
156.04		Spot	1	Image 1	2	1000000109	292
134.972		Spot	1	Image 1	2	1000000110	293
230.992		Spot	1	Image 1	2	1000000111	294
232.96		Spot	1	Image 1	2	1000000112	295
189.05		Spot	1	Image 1	2	1000000113	296
227.552		Spot	1	Image 1	2	1000000114	297
146.02		Spot	1	Image 1	2	1000000115	298
183.04		Spot	1	Image 1	2	1000000116	299
233.048		Spot	1	Image 1	2	1000000117	300
186.008		Spot	1	Image 1	2	1000000118	301
160.992		Spot	1	Image 1	2	1000000120	302
136.016		Spot	1	Image 1	2	1000000119	303
236.028		Spot	1	Image 1	2	1000000122	304
257.46		Spot	1	Image 1	2	1000000121	305
194.022		Spot	1	Image 1	2	1000000123	306
151.972		Spot	1	Image 1	2	1000000124	307
179.068		Spot	1	Image 1	2	1000000125	308
204.016		Spot	1	Image 1	2	1000000126	309
177.994		Spot	1	Image 1	2	1000000127	310
267.088		Spot	1	Image 1	2	1000000128	311
185.926		Spot	1	Image 1	2	1000000129	312
205.008		Spot	1	Image 1	2	1000000130	313
195.024		Spot	1	Image 1	2	1000000131	314
228.03		Spot	1	Image 1	2	1000000132	315
191.976		Spot	1	Image 1	2	1000000133	316
222.968		Spot	1	Image 1	2	1000000134	317
227.984		Spot	1	Image 1	2	1000000135	318
218.062		Spot	1	Image 1	2	1000000136	319
315.956		Spot	1	Image 1	2	1000000137	320
220.05		Spot	1	Image 1	2	1000000138	321
221.08		Spot	1	Image 1	2	1000000139	322
258.96		Spot	1	Image 1	2	1000000140	323
301.52		Spot	1	Image 1	2	1000000141	324
207.956		Spot	1	Image 1	2	1000000142	325
146.012		Spot	1	Image 1	2	1000000144	326
226.968		Spot	1	Image 1	2	1000000143	327
361.015		Spot	1	Image 1	2	1000000145	328
310.976		Spot	1	Image 1	2	1000000146	329
306.024		Spot	1	Image 1	2	1000000147	330
205.038		Spot	1	Image 1	2	1000000148	331
397.088		Spot	1	Image 1	2	1000000149	332
342.58		Spot	1	Image 1	2	1000000150	333
215.016		Spot	1	Image 1	2	1000000151	334
228.032		Spot	1	Image 1	2	1000000152	335
263.89		Spot	1	Image 1	2	1000000153	336
219.023		Spot	1	Image 1	2	1000000154	337
210.506		Spot	1	Image 1	2	1000000155	338
249.12		Spot	1	Image 1	2	1000000156	339
346.06		Spot	1	Image 1	2	1000000157	340
259.032		Spot	1	Image 1	2	1000000158	341
195.056		Spot	1	Image 1	2	1000000159	342
233.072		Spot	1	Image 1	2	1000000160	343
313		Spot	1	Image 1	2	1000000161	344
244.93		Spot	1	Image 1	2	1000000162	345
235.998		Spot	1	Image 1	2	1000000163	346
249.944		Spot	1	Image 1	2	1000000164	347
431		Spot	1	Image 1	2	1000000165	348
277.968		Spot	1	Image 1	2	1000000166	349
229.982		Spot	1	Image 1	2	1000000167	350
199.08		Spot	1	Image 1	2	1000000168	351
322.964		Spot	1	Image 1	2	1000000169	352
281.052		Spot	1	Image 1	2	1000000170	353
200.048		Spot	1	Image 1	2	1000000171	354
237.138		Spot	1	Image 1	2	1000000172	355
196.938		Spot	1	Image 1	2	1000000173	356
185.12		Spot	1	Image 1	3	1000000000	357
172.028		Spot	1	Image 1	3	1000000001	358
168.056		Spot	1	Image 1	3	1000000002	359
153.02		Spot	1	Image 1	3	1000000003	360
162.08		Spot	1	Image 1	3	1000000004	361
124.496		Spot	1	Image 1	3	1000000005	362
171.508		Spot	1	Image 1	3	1000000006	363
126.99		Spot	1	Image 1	3	1000000007	364
134.016		Spot	1	Image 1	3	1000000008	365
130.04		Spot	1	Image 1	3	1000000009	366
143.976		Spot	1	Image 1	3	1000000011	367
174.064		Spot	1	Image 1	3	1000000013	368
294.504		Spot	1	Image 1	3	1000000014	369
149.96		Spot	1	Image 1	3	1000000012	370
173.08		Spot	1	Image 1	3	1000000015	371
136.025		Spot	1	Image 1	3	1000000016	372
136.992		Spot	1	Image 1	3	1000000017	373
164.05		Spot	1	Image 1	3	1000000018	374
130.496		Spot	1	Image 1	3	1000000019	375
171.984		Spot	1	Image 1	3	1000000020	376
169.992		Spot	1	Image 1	3	1000000021	377
138.996		Spot	1	Image 1	3	1000000022	378
184.984		Spot	1	Image 1	3	1000000023	379
134.968		Spot	1	Image 1	3	1000000024	380
192.48		Spot	1	Image 1	3	1000000025	381
186.936		Spot	1	Image 1	3	1000000026	382
144.948		Spot	1	Image 1	3	1000000027	383
157.06		Spot	1	Image 1	3	1000000028	384
147.032		Spot	1	Image 1	3	1000000029	385
155.08		Spot	1	Image 1	3	1000000030	386
179.54		Spot	1	Image 1	3	1000000031	387
156.04		Spot	1	Image 1	3	1000000032	388
175.944		Spot	1	Image 1	3	1000000033	389
155.008		Spot	1	Image 1	3	1000000034	390
136.04		Spot	1	Image 1	3	1000000035	391
171.04		Spot	1	Image 1	3	1000000036	392
175.97		Spot	1	Image 1	3	1000000037	393
185.016		Spot	1	Image 1	3	1000000038	394
155.972		Spot	1	Image 1	3	1000000040	395
150.532		Spot	1	Image 1	3	1000000039	396
154.994		Spot	1	Image 1	3	1000000174	397
164.036		Spot	1	Image 1	3	1000000041	400
161.024		Spot	1	Image 1	3	1000000042	401
167.956		Spot	1	Image 1	3	1000000044	402
160.036		Spot	1	Image 1	3	1000000045	403
132.976		Spot	1	Image 1	3	1000000043	404
154.044		Spot	1	Image 1	3	1000000046	405
162.05		Spot	1	Image 1	3	1000000047	406
162.008		Spot	1	Image 1	3	1000000049	407
166.032		Spot	1	Image 1	3	1000000177	408
169.024		Spot	1	Image 1	3	1000000050	409
175.02		Spot	1	Image 1	3	1000000052	410
177.936		Spot	1	Image 1	3	1000000053	411
160.936		Spot	1	Image 1	3	1000000054	412
201.084		Spot	1	Image 1	3	1000000055	413
179.52		Spot	1	Image 1	3	1000000056	414
178.912		Spot	1	Image 1	3	1000000057	415
172.036		Spot	1	Image 1	3	1000000058	416
145.064		Spot	1	Image 1	3	1000000059	417
178.004		Spot	1	Image 1	3	1000000060	418
202		Spot	1	Image 1	3	1000000061	419
175.056		Spot	1	Image 1	3	1000000062	420
179.988		Spot	1	Image 1	3	1000000063	421
223.03		Spot	1	Image 1	3	1000000064	422
269.926		Spot	1	Image 1	3	1000000065	423
204.04		Spot	1	Image 1	3	1000000066	424
203.044		Spot	1	Image 1	3	1000000067	425
176.072		Spot	1	Image 1	3	1000000068	426
187.04		Spot	1	Image 1	3	1000000069	427
175.08		Spot	1	Image 1	3	1000000070	428
225.936		Spot	1	Image 1	3	1000000071	429
181.04		Spot	1	Image 1	3	1000000072	430
158.984		Spot	1	Image 1	3	1000000073	431
217.544		Spot	1	Image 1	3	1000000074	432
144.026		Spot	1	Image 1	3	1000000075	433
173.944		Spot	1	Image 1	3	1000000076	434
153		Spot	1	Image 1	3	1000000077	435
212.1		Spot	1	Image 1	3	1000000080	436
204.02		Spot	1	Image 1	3	1000000078	437
183.932		Spot	1	Image 1	3	1000000079	438
201.48		Spot	1	Image 1	3	1000000081	439
184.008		Spot	1	Image 1	3	1000000082	440
181.016		Spot	1	Image 1	3	1000000083	442
141.005		Spot	1	Image 1	3	1000000085	443
140		Spot	1	Image 1	3	1000000086	444
206.966		Spot	1	Image 1	3	1000000087	445
210.992		Spot	1	Image 1	3	1000000084	446
217.022		Spot	1	Image 1	3	1000000088	447
181.988		Spot	1	Image 1	3	1000000089	448
258.056		Spot	1	Image 1	3	1000000090	449
173.013		Spot	1	Image 1	3	1000000091	450
201.92		Spot	1	Image 1	3	1000000093	451
213.036		Spot	1	Image 1	3	1000000092	452
229.052		Spot	1	Image 1	3	1000000175	453
189.963		Spot	1	Image 1	3	1000000094	454
217.01		Spot	1	Image 1	3	1000000096	455
224.952		Spot	1	Image 1	3	1000000095	456
216.04		Spot	1	Image 1	3	1000000097	457
210.074		Spot	1	Image 1	3	1000000098	458
192.964		Spot	1	Image 1	3	1000000099	459
232.028		Spot	1	Image 1	3	1000000100	461
148.968		Spot	1	Image 1	3	1000000101	462
173.96		Spot	1	Image 1	3	1000000102	463
136.975		Spot	1	Image 1	3	1000000103	464
227.999		Spot	1	Image 1	3	1000000104	465
193.976		Spot	1	Image 1	3	1000000105	466
200.028		Spot	1	Image 1	3	1000000106	467
202.04		Spot	1	Image 1	3	1000000107	468
208.568		Spot	1	Image 1	3	1000000108	469
154.96		Spot	1	Image 1	3	1000000109	470
135.992		Spot	1	Image 1	3	1000000110	471
225.005		Spot	1	Image 1	3	1000000111	472
231.992		Spot	1	Image 1	3	1000000112	473
185.99		Spot	1	Image 1	3	1000000113	474
226.48		Spot	1	Image 1	3	1000000114	475
147.995		Spot	1	Image 1	3	1000000115	476
182.003		Spot	1	Image 1	3	1000000116	477
234.104		Spot	1	Image 1	3	1000000117	478
182.99		Spot	1	Image 1	3	1000000118	479
161.004		Spot	1	Image 1	3	1000000120	480
134.036		Spot	1	Image 1	3	1000000119	481
253.912		Spot	1	Image 1	3	1000000121	482
232.936		Spot	1	Image 1	3	1000000122	483
190.96		Spot	1	Image 1	3	1000000123	484
152		Spot	1	Image 1	3	1000000124	485
180		Spot	1	Image 1	3	1000000125	486
201.956		Spot	1	Image 1	3	1000000126	487
177.96		Spot	1	Image 1	3	1000000127	488
265.2		Spot	1	Image 1	3	1000000128	489
183.02		Spot	1	Image 1	3	1000000129	490
201.02		Spot	1	Image 1	3	1000000130	491
193.968		Spot	1	Image 1	3	1000000131	492
226.076		Spot	1	Image 1	3	1000000132	493
194.92		Spot	1	Image 1	3	1000000133	494
223		Spot	1	Image 1	3	1000000134	495
227.008		Spot	1	Image 1	3	1000000135	496
215.968		Spot	1	Image 1	3	1000000136	497
314.574		Spot	1	Image 1	3	1000000137	498
218.116		Spot	1	Image 1	3	1000000138	499
255.18		Spot	1	Image 1	3	1000000140	500
303.864		Spot	1	Image 1	3	1000000141	501
207.08		Spot	1	Image 1	3	1000000142	502
228.036		Spot	1	Image 1	3	1000000143	503
144.986		Spot	1	Image 1	3	1000000144	504
359.52		Spot	1	Image 1	3	1000000145	505
320.048		Spot	1	Image 1	3	1000000146	506
305.028		Spot	1	Image 1	3	1000000147	507
208		Spot	1	Image 1	3	1000000148	508
385.048		Spot	1	Image 1	3	1000000149	509
336.864		Spot	1	Image 1	3	1000000150	510
216		Spot	1	Image 1	3	1000000151	511
229.963		Spot	1	Image 1	3	1000000152	512
263.856		Spot	1	Image 1	3	1000000153	513
216.012		Spot	1	Image 1	3	1000000154	514
209.048		Spot	1	Image 1	3	1000000155	515
248.994		Spot	1	Image 1	3	1000000156	516
338.544		Spot	1	Image 1	3	1000000157	517
259.084		Spot	1	Image 1	3	1000000158	518
195.996		Spot	1	Image 1	3	1000000159	519
236.072		Spot	1	Image 1	3	1000000160	520
246.055		Spot	1	Image 1	3	1000000162	521
311.974		Spot	1	Image 1	3	1000000161	522
232.072		Spot	1	Image 1	3	1000000163	523
251.08		Spot	1	Image 1	3	1000000164	524
429.416		Spot	1	Image 1	3	1000000165	525
279.04		Spot	1	Image 1	3	1000000166	526
224.96		Spot	1	Image 1	3	1000000167	527
202.968		Spot	1	Image 1	3	1000000168	528
318.974		Spot	1	Image 1	3	1000000169	529
276.92		Spot	1	Image 1	3	1000000170	530
201.1		Spot	1	Image 1	3	1000000171	531
238.064		Spot	1	Image 1	3	1000000172	532
196.982		Spot	1	Image 1	3	1000000173	533
185.56		Spot	1	Image 1	4	1000000000	534
170.96		Spot	1	Image 1	4	1000000001	535
167.936		Spot	1	Image 1	4	1000000002	536
153.08		Spot	1	Image 1	4	1000000003	537
162.98		Spot	1	Image 1	4	1000000004	538
125.008		Spot	1	Image 1	4	1000000005	539
172.136		Spot	1	Image 1	4	1000000006	540
126.504		Spot	1	Image 1	4	1000000007	541
132.04		Spot	1	Image 1	4	1000000008	542
131.004		Spot	1	Image 1	4	1000000009	543
159.004		Spot	1	Image 1	4	1000000010	544
144.04		Spot	1	Image 1	4	1000000011	545
171.02		Spot	1	Image 1	4	1000000013	546
285.92		Spot	1	Image 1	4	1000000014	547
151.06		Spot	1	Image 1	4	1000000012	548
173.952		Spot	1	Image 1	4	1000000015	549
134.974		Spot	1	Image 1	4	1000000016	550
138.052		Spot	1	Image 1	4	1000000017	551
161.948		Spot	1	Image 1	4	1000000018	552
129.976		Spot	1	Image 1	4	1000000019	553
172.08		Spot	1	Image 1	4	1000000020	554
167.96		Spot	1	Image 1	4	1000000021	555
140.956		Spot	1	Image 1	4	1000000022	556
184.992		Spot	1	Image 1	4	1000000023	557
135.01		Spot	1	Image 1	4	1000000024	558
188.868		Spot	1	Image 1	4	1000000025	559
184.936		Spot	1	Image 1	4	1000000026	560
145.992		Spot	1	Image 1	4	1000000027	561
158.056		Spot	1	Image 1	4	1000000028	562
145.012		Spot	1	Image 1	4	1000000029	563
158		Spot	1	Image 1	4	1000000030	564
180		Spot	1	Image 1	4	1000000031	565
158.976		Spot	1	Image 1	4	1000000032	566
173.982		Spot	1	Image 1	4	1000000033	567
153.028		Spot	1	Image 1	4	1000000034	568
184.144		Spot	1	Image 1	4	1000000037	569
134.968		Spot	1	Image 1	4	1000000035	570
169.02		Spot	1	Image 1	4	1000000036	571
185.948		Spot	1	Image 1	4	1000000038	572
157.992		Spot	1	Image 1	4	1000000040	573
155.008		Spot	1	Image 1	4	1000000039	574
154.032		Spot	1	Image 1	4	1000000174	575
162.958		Spot	1	Image 1	4	1000000041	578
167.995		Spot	1	Image 1	4	1000000044	579
160.056		Spot	1	Image 1	4	1000000042	580
159.952		Spot	1	Image 1	4	1000000045	581
134.984		Spot	1	Image 1	4	1000000043	582
154.938		Spot	1	Image 1	4	1000000046	583
163.027		Spot	1	Image 1	4	1000000047	584
155.985		Spot	1	Image 1	4	1000000048	585
162.99		Spot	1	Image 1	4	1000000049	586
169.984		Spot	1	Image 1	4	1000000050	587
175.968		Spot	1	Image 1	4	1000000052	588
165.025		Spot	1	Image 1	4	1000000051	589
176.99		Spot	1	Image 1	4	1000000053	590
160.056		Spot	1	Image 1	4	1000000054	591
200.973		Spot	1	Image 1	4	1000000055	592
178.096		Spot	1	Image 1	4	1000000056	593
178.96		Spot	1	Image 1	4	1000000057	594
175.056		Spot	1	Image 1	4	1000000058	595
146.008		Spot	1	Image 1	4	1000000059	596
178.944		Spot	1	Image 1	4	1000000060	597
200.976		Spot	1	Image 1	4	1000000061	598
175.04		Spot	1	Image 1	4	1000000062	599
176.968		Spot	1	Image 1	4	1000000063	600
226.032		Spot	1	Image 1	4	1000000064	601
266.822		Spot	1	Image 1	4	1000000065	602
201.05		Spot	1	Image 1	4	1000000066	603
203.032		Spot	1	Image 1	4	1000000067	604
176.448		Spot	1	Image 1	4	1000000068	605
180.936		Spot	1	Image 1	4	1000000069	606
173.988		Spot	1	Image 1	4	1000000070	607
226.958		Spot	1	Image 1	4	1000000071	608
180.972		Spot	1	Image 1	4	1000000072	609
157.968		Spot	1	Image 1	4	1000000073	610
215		Spot	1	Image 1	4	1000000074	611
171.048		Spot	1	Image 1	4	1000000076	612
146.008		Spot	1	Image 1	4	1000000075	613
209.984		Spot	1	Image 1	4	1000000080	614
153.04		Spot	1	Image 1	4	1000000077	615
204.016		Spot	1	Image 1	4	1000000078	616
183.47		Spot	1	Image 1	4	1000000079	617
186.032		Spot	1	Image 1	4	1000000082	618
201.046		Spot	1	Image 1	4	1000000081	619
182.034		Spot	1	Image 1	4	1000000083	621
140		Spot	1	Image 1	4	1000000085	622
141.04		Spot	1	Image 1	4	1000000086	623
205.004		Spot	1	Image 1	4	1000000087	624
215.936		Spot	1	Image 1	4	1000000084	625
217.08		Spot	1	Image 1	4	1000000088	626
182.968		Spot	1	Image 1	4	1000000089	627
257.032		Spot	1	Image 1	4	1000000090	628
172.028		Spot	1	Image 1	4	1000000091	629
202.1		Spot	1	Image 1	4	1000000093	630
212.944		Spot	1	Image 1	4	1000000092	631
225.04		Spot	1	Image 1	4	1000000175	632
214		Spot	1	Image 1	4	1000000096	633
191		Spot	1	Image 1	4	1000000094	634
222.926		Spot	1	Image 1	4	1000000095	635
218.07		Spot	1	Image 1	4	1000000097	636
210.016		Spot	1	Image 1	4	1000000098	637
192.488		Spot	1	Image 1	4	1000000099	638
234.072		Spot	1	Image 1	4	1000000100	640
146.976		Spot	1	Image 1	4	1000000101	641
172.012		Spot	1	Image 1	4	1000000102	642
227.1		Spot	1	Image 1	4	1000000176	643
139.064		Spot	1	Image 1	4	1000000103	644
228.096		Spot	1	Image 1	4	1000000104	645
193.967		Spot	1	Image 1	4	1000000105	646
208.992		Spot	1	Image 1	4	1000000108	647
196.992		Spot	1	Image 1	4	1000000106	648
201.992		Spot	1	Image 1	4	1000000107	649
155.042		Spot	1	Image 1	4	1000000109	650
226.952		Spot	1	Image 1	4	1000000111	651
136.992		Spot	1	Image 1	4	1000000110	652
230.496		Spot	1	Image 1	4	1000000112	653
185.998		Spot	1	Image 1	4	1000000113	654
226.004		Spot	1	Image 1	4	1000000114	655
146.54		Spot	1	Image 1	4	1000000115	656
179.912		Spot	1	Image 1	4	1000000116	657
234.048		Spot	1	Image 1	4	1000000117	658
185.05		Spot	1	Image 1	4	1000000118	659
133.98		Spot	1	Image 1	4	1000000119	660
156.984		Spot	1	Image 1	4	1000000120	661
253.56		Spot	1	Image 1	4	1000000121	662
233.978		Spot	1	Image 1	4	1000000122	663
189.522		Spot	1	Image 1	4	1000000123	664
154.015		Spot	1	Image 1	4	1000000124	665
178.008		Spot	1	Image 1	4	1000000125	666
175.96		Spot	1	Image 1	4	1000000127	667
201.96		Spot	1	Image 1	4	1000000126	668
265.992		Spot	1	Image 1	4	1000000128	669
184.05		Spot	1	Image 1	4	1000000129	670
202.048		Spot	1	Image 1	4	1000000130	671
230.108		Spot	1	Image 1	4	1000000132	672
194.12		Spot	1	Image 1	4	1000000131	673
193.037		Spot	1	Image 1	4	1000000133	674
224.08		Spot	1	Image 1	4	1000000134	675
223.89		Spot	1	Image 1	4	1000000135	676
217.026		Spot	1	Image 1	4	1000000136	677
314.1		Spot	1	Image 1	4	1000000137	678
217.021		Spot	1	Image 1	4	1000000138	679
216.976		Spot	1	Image 1	4	1000000139	680
256.016		Spot	1	Image 1	4	1000000140	681
223.056		Spot	1	Image 1	4	1000000143	682
293.498		Spot	1	Image 1	4	1000000141	683
207.018		Spot	1	Image 1	4	1000000142	684
146.028		Spot	1	Image 1	4	1000000144	685
351.44		Spot	1	Image 1	4	1000000145	686
314.144		Spot	1	Image 1	4	1000000146	687
297.928		Spot	1	Image 1	4	1000000147	688
202.96		Spot	1	Image 1	4	1000000148	689
382.912		Spot	1	Image 1	4	1000000149	690
333.16		Spot	1	Image 1	4	1000000150	691
216.998		Spot	1	Image 1	4	1000000151	692
226.966		Spot	1	Image 1	4	1000000152	693
260.56		Spot	1	Image 1	4	1000000153	694
213		Spot	1	Image 1	4	1000000154	695
207.982		Spot	1	Image 1	4	1000000155	696
247.544		Spot	1	Image 1	4	1000000156	697
344.55		Spot	1	Image 1	4	1000000157	698
254.104		Spot	1	Image 1	4	1000000158	699
195		Spot	1	Image 1	4	1000000159	700
232.82		Spot	1	Image 1	4	1000000160	701
244.038		Spot	1	Image 1	4	1000000162	702
311.936		Spot	1	Image 1	4	1000000161	703
230.952		Spot	1	Image 1	4	1000000163	704
249.976		Spot	1	Image 1	4	1000000164	705
420.08		Spot	1	Image 1	4	1000000165	706
280.04		Spot	1	Image 1	4	1000000166	707
224.052		Spot	1	Image 1	4	1000000167	708
201.976		Spot	1	Image 1	4	1000000168	709
314.008		Spot	1	Image 1	4	1000000169	710
275.46		Spot	1	Image 1	4	1000000170	711
203.952		Spot	1	Image 1	4	1000000171	712
241		Spot	1	Image 1	4	1000000172	713
197.956		Spot	1	Image 1	4	1000000173	714
184.96		Spot	1	Image 1	5	1000000000	715
171.016		Spot	1	Image 1	5	1000000001	716
170.968		Spot	1	Image 1	5	1000000002	717
163.08		Spot	1	Image 1	5	1000000004	718
153.984		Spot	1	Image 1	5	1000000003	719
125.02		Spot	1	Image 1	5	1000000005	720
172.988		Spot	1	Image 1	5	1000000006	721
124.04		Spot	1	Image 1	5	1000000007	722
132.98		Spot	1	Image 1	5	1000000008	723
132.016		Spot	1	Image 1	5	1000000009	724
155.976		Spot	1	Image 1	5	1000000010	725
143.05		Spot	1	Image 1	5	1000000011	726
171.998		Spot	1	Image 1	5	1000000013	727
291.972		Spot	1	Image 1	5	1000000014	728
150.952		Spot	1	Image 1	5	1000000012	729
172.96		Spot	1	Image 1	5	1000000015	730
136.973		Spot	1	Image 1	5	1000000017	731
163.96		Spot	1	Image 1	5	1000000018	732
130.984		Spot	1	Image 1	5	1000000019	733
169.968		Spot	1	Image 1	5	1000000020	734
170.008		Spot	1	Image 1	5	1000000021	735
140.016		Spot	1	Image 1	5	1000000022	736
186.092		Spot	1	Image 1	5	1000000023	737
135.512		Spot	1	Image 1	5	1000000024	738
187.096		Spot	1	Image 1	5	1000000025	739
184.928		Spot	1	Image 1	5	1000000026	740
144.008		Spot	1	Image 1	5	1000000027	741
157.018		Spot	1	Image 1	5	1000000028	742
144.968		Spot	1	Image 1	5	1000000029	743
156.944		Spot	1	Image 1	5	1000000030	744
181.024		Spot	1	Image 1	5	1000000031	745
156.032		Spot	1	Image 1	5	1000000032	746
174.492		Spot	1	Image 1	5	1000000033	747
153.92		Spot	1	Image 1	5	1000000034	748
184.02		Spot	1	Image 1	5	1000000037	749
135.016		Spot	1	Image 1	5	1000000035	750
170		Spot	1	Image 1	5	1000000036	751
186.027		Spot	1	Image 1	5	1000000038	752
156.12		Spot	1	Image 1	5	1000000040	753
153.06		Spot	1	Image 1	5	1000000039	754
154		Spot	1	Image 1	5	1000000174	755
164.027		Spot	1	Image 1	5	1000000041	758
170.048		Spot	1	Image 1	5	1000000044	759
159.96		Spot	1	Image 1	5	1000000042	760
161		Spot	1	Image 1	5	1000000045	761
135.03		Spot	1	Image 1	5	1000000043	762
155.032		Spot	1	Image 1	5	1000000046	763
162		Spot	1	Image 1	5	1000000047	764
156.007		Spot	1	Image 1	5	1000000048	765
165.952		Spot	1	Image 1	5	1000000177	766
162.032		Spot	1	Image 1	5	1000000049	767
170.98		Spot	1	Image 1	5	1000000050	768
166.05		Spot	1	Image 1	5	1000000051	769
175.97		Spot	1	Image 1	5	1000000052	770
177.05		Spot	1	Image 1	5	1000000053	771
163.028		Spot	1	Image 1	5	1000000054	772
199.16		Spot	1	Image 1	5	1000000055	773
177.928		Spot	1	Image 1	5	1000000056	774
179.04		Spot	1	Image 1	5	1000000057	775
172.98		Spot	1	Image 1	5	1000000058	776
146		Spot	1	Image 1	5	1000000059	777
177.04		Spot	1	Image 1	5	1000000060	778
198.848		Spot	1	Image 1	5	1000000061	779
173.976		Spot	1	Image 1	5	1000000062	780
178.036		Spot	1	Image 1	5	1000000063	781
225.6		Spot	1	Image 1	5	1000000064	782
267.876		Spot	1	Image 1	5	1000000065	783
204.906		Spot	1	Image 1	5	1000000066	784
197.962		Spot	1	Image 1	5	1000000067	785
175.04		Spot	1	Image 1	5	1000000068	786
175.01		Spot	1	Image 1	5	1000000070	787
181.04		Spot	1	Image 1	5	1000000069	788
224.028		Spot	1	Image 1	5	1000000071	789
184.076		Spot	1	Image 1	5	1000000072	790
161.104		Spot	1	Image 1	5	1000000073	791
217.08		Spot	1	Image 1	5	1000000074	792
175.996		Spot	1	Image 1	5	1000000076	793
144.014		Spot	1	Image 1	5	1000000075	794
181.505		Spot	1	Image 1	5	1000000079	795
154.064		Spot	1	Image 1	5	1000000077	796
209.6		Spot	1	Image 1	5	1000000080	797
203.999		Spot	1	Image 1	5	1000000078	798
186.024		Spot	1	Image 1	5	1000000082	799
200.952		Spot	1	Image 1	5	1000000081	800
181.05		Spot	1	Image 1	5	1000000083	802
138.968		Spot	1	Image 1	5	1000000085	803
138.026		Spot	1	Image 1	5	1000000086	804
205.992		Spot	1	Image 1	5	1000000087	805
213.16		Spot	1	Image 1	5	1000000084	806
215.028		Spot	1	Image 1	5	1000000088	807
183.028		Spot	1	Image 1	5	1000000089	808
254.936		Spot	1	Image 1	5	1000000090	809
173.074		Spot	1	Image 1	5	1000000091	810
202.948		Spot	1	Image 1	5	1000000093	811
216.52		Spot	1	Image 1	5	1000000092	812
225.984		Spot	1	Image 1	5	1000000175	813
190.048		Spot	1	Image 1	5	1000000094	814
217.05		Spot	1	Image 1	5	1000000096	815
222.056		Spot	1	Image 1	5	1000000095	816
211.896		Spot	1	Image 1	5	1000000097	817
207.992		Spot	1	Image 1	5	1000000098	818
191.08		Spot	1	Image 1	5	1000000099	819
229.936		Spot	1	Image 1	5	1000000100	821
146.972		Spot	1	Image 1	5	1000000101	822
173.997		Spot	1	Image 1	5	1000000102	823
223.08		Spot	1	Image 1	5	1000000176	824
138.024		Spot	1	Image 1	5	1000000103	825
226.872		Spot	1	Image 1	5	1000000104	826
194.044		Spot	1	Image 1	5	1000000105	827
209.92		Spot	1	Image 1	5	1000000108	828
201.44		Spot	1	Image 1	5	1000000107	829
201.544		Spot	1	Image 1	5	1000000106	830
155.032		Spot	1	Image 1	5	1000000109	831
225.884		Spot	1	Image 1	5	1000000111	832
138.016		Spot	1	Image 1	5	1000000110	833
229.958		Spot	1	Image 1	5	1000000112	834
187.05		Spot	1	Image 1	5	1000000113	835
226.028		Spot	1	Image 1	5	1000000114	836
146.08		Spot	1	Image 1	5	1000000115	837
180.008		Spot	1	Image 1	5	1000000116	838
232.004		Spot	1	Image 1	5	1000000117	839
184.912		Spot	1	Image 1	5	1000000118	840
135.968		Spot	1	Image 1	5	1000000119	841
160.024		Spot	1	Image 1	5	1000000120	842
250.96		Spot	1	Image 1	5	1000000121	843
234.058		Spot	1	Image 1	5	1000000122	844
153.016		Spot	1	Image 1	5	1000000124	845
189.034		Spot	1	Image 1	5	1000000123	846
179.98		Spot	1	Image 1	5	1000000125	847
260.118		Spot	1	Image 1	5	1000000128	848
201.01		Spot	1	Image 1	5	1000000126	849
176		Spot	1	Image 1	5	1000000127	850
184		Spot	1	Image 1	5	1000000129	851
201.456		Spot	1	Image 1	5	1000000130	852
193.984		Spot	1	Image 1	5	1000000131	853
221.064		Spot	1	Image 1	5	1000000132	854
195.024		Spot	1	Image 1	5	1000000133	855
227.04		Spot	1	Image 1	5	1000000135	856
221.52		Spot	1	Image 1	5	1000000134	857
218.98		Spot	1	Image 1	5	1000000136	858
307		Spot	1	Image 1	5	1000000137	859
218.034		Spot	1	Image 1	5	1000000138	860
215.968		Spot	1	Image 1	5	1000000139	861
255.152		Spot	1	Image 1	5	1000000140	862
221.976		Spot	1	Image 1	5	1000000143	863
298.48		Spot	1	Image 1	5	1000000141	864
206.092		Spot	1	Image 1	5	1000000142	865
144.984		Spot	1	Image 1	5	1000000144	866
347.968		Spot	1	Image 1	5	1000000145	867
317.984		Spot	1	Image 1	5	1000000146	868
294.968		Spot	1	Image 1	5	1000000147	869
208.024		Spot	1	Image 1	5	1000000148	870
389.944		Spot	1	Image 1	5	1000000149	871
331.96		Spot	1	Image 1	5	1000000150	872
214.04		Spot	1	Image 1	5	1000000151	873
228.98		Spot	1	Image 1	5	1000000152	874
259.52		Spot	1	Image 1	5	1000000153	875
215		Spot	1	Image 1	5	1000000154	876
207.96		Spot	1	Image 1	5	1000000155	877
242.884		Spot	1	Image 1	5	1000000156	878
343.496		Spot	1	Image 1	5	1000000157	879
253.992		Spot	1	Image 1	5	1000000158	880
195.976		Spot	1	Image 1	5	1000000159	881
229		Spot	1	Image 1	5	1000000160	882
241.938		Spot	1	Image 1	5	1000000162	883
311		Spot	1	Image 1	5	1000000161	884
229.96		Spot	1	Image 1	5	1000000163	885
248.48		Spot	1	Image 1	5	1000000164	886
417.2		Spot	1	Image 1	5	1000000165	887
275.08		Spot	1	Image 1	5	1000000166	888
220		Spot	1	Image 1	5	1000000167	889
200.976		Spot	1	Image 1	5	1000000168	890
315.06		Spot	1	Image 1	5	1000000169	891
277.028		Spot	1	Image 1	5	1000000170	892
202.04		Spot	1	Image 1	5	1000000171	893
246.1		Spot	1	Image 1	5	1000000172	894
199.044		Spot	1	Image 1	5	1000000173	895
184.976		Spot	1	Image 1	6	1000000000	896
171.978		Spot	1	Image 1	6	1000000001	897
124.048		Spot	1	Image 1	6	1000000005	898
162.992		Spot	1	Image 1	6	1000000004	899
156.045		Spot	1	Image 1	6	1000000003	900
171.048		Spot	1	Image 1	6	1000000006	901
124.976		Spot	1	Image 1	6	1000000007	902
131.992		Spot	1	Image 1	6	1000000008	903
133.024		Spot	1	Image 1	6	1000000009	904
154.08		Spot	1	Image 1	6	1000000010	905
143.972		Spot	1	Image 1	6	1000000011	906
173.932		Spot	1	Image 1	6	1000000013	907
281.52		Spot	1	Image 1	6	1000000014	908
152.98		Spot	1	Image 1	6	1000000012	909
170.98		Spot	1	Image 1	6	1000000015	910
134.999		Spot	1	Image 1	6	1000000016	911
137.988		Spot	1	Image 1	6	1000000017	912
163.978		Spot	1	Image 1	6	1000000018	913
129.012		Spot	1	Image 1	6	1000000019	914
172.08		Spot	1	Image 1	6	1000000020	915
170.044		Spot	1	Image 1	6	1000000021	916
140.024		Spot	1	Image 1	6	1000000022	917
186.928		Spot	1	Image 1	6	1000000023	918
133.964		Spot	1	Image 1	6	1000000024	919
186.99		Spot	1	Image 1	6	1000000025	920
184.058		Spot	1	Image 1	6	1000000026	921
143.008		Spot	1	Image 1	6	1000000027	922
161.96		Spot	1	Image 1	6	1000000028	923
146.982		Spot	1	Image 1	6	1000000029	924
158.072		Spot	1	Image 1	6	1000000030	925
180.94		Spot	1	Image 1	6	1000000031	926
157.008		Spot	1	Image 1	6	1000000032	927
172.974		Spot	1	Image 1	6	1000000033	928
153		Spot	1	Image 1	6	1000000034	929
180.96		Spot	1	Image 1	6	1000000037	930
137.012		Spot	1	Image 1	6	1000000035	931
168.996		Spot	1	Image 1	6	1000000036	932
188.1		Spot	1	Image 1	6	1000000038	933
156.95		Spot	1	Image 1	6	1000000040	934
152		Spot	1	Image 1	6	1000000039	935
154.04		Spot	1	Image 1	6	1000000174	936
163.036		Spot	1	Image 1	6	1000000041	939
161.024		Spot	1	Image 1	6	1000000042	940
171.08		Spot	1	Image 1	6	1000000044	941
160.992		Spot	1	Image 1	6	1000000045	942
135.032		Spot	1	Image 1	6	1000000043	943
155.06		Spot	1	Image 1	6	1000000046	944
161.992		Spot	1	Image 1	6	1000000047	945
156.024		Spot	1	Image 1	6	1000000048	946
161.528		Spot	1	Image 1	6	1000000049	947
170.036		Spot	1	Image 1	6	1000000050	948
163.02		Spot	1	Image 1	6	1000000051	949
175		Spot	1	Image 1	6	1000000052	950
177.992		Spot	1	Image 1	6	1000000053	951
160.04		Spot	1	Image 1	6	1000000054	952
202.056		Spot	1	Image 1	6	1000000055	953
180.928		Spot	1	Image 1	6	1000000056	954
179.964		Spot	1	Image 1	6	1000000057	955
171.528		Spot	1	Image 1	6	1000000058	956
147		Spot	1	Image 1	6	1000000059	957
179.016		Spot	1	Image 1	6	1000000060	958
195.944		Spot	1	Image 1	6	1000000061	959
171.974		Spot	1	Image 1	6	1000000062	960
179.032		Spot	1	Image 1	6	1000000063	961
222.106		Spot	1	Image 1	6	1000000064	962
268.952		Spot	1	Image 1	6	1000000065	963
202.48		Spot	1	Image 1	6	1000000066	964
199.98		Spot	1	Image 1	6	1000000067	965
177.994		Spot	1	Image 1	6	1000000068	966
186.984		Spot	1	Image 1	6	1000000069	967
175.04		Spot	1	Image 1	6	1000000070	968
224.16		Spot	1	Image 1	6	1000000071	969
181.968		Spot	1	Image 1	6	1000000072	970
160.032		Spot	1	Image 1	6	1000000073	971
216.056		Spot	1	Image 1	6	1000000074	972
178.048		Spot	1	Image 1	6	1000000076	973
146.04		Spot	1	Image 1	6	1000000075	974
207.016		Spot	1	Image 1	6	1000000080	975
202.966		Spot	1	Image 1	6	1000000078	976
181.944		Spot	1	Image 1	6	1000000079	977
153.08		Spot	1	Image 1	6	1000000077	978
201.04		Spot	1	Image 1	6	1000000081	979
184.968		Spot	1	Image 1	6	1000000082	980
180.974		Spot	1	Image 1	6	1000000083	982
145.032		Spot	1	Image 1	6	1000000178	983
140		Spot	1	Image 1	6	1000000085	984
141.048		Spot	1	Image 1	6	1000000086	985
206.994		Spot	1	Image 1	6	1000000087	986
214.984		Spot	1	Image 1	6	1000000084	987
214.568		Spot	1	Image 1	6	1000000088	988
183.972		Spot	1	Image 1	6	1000000089	989
256.104		Spot	1	Image 1	6	1000000090	990
175.06		Spot	1	Image 1	6	1000000091	991
199.974		Spot	1	Image 1	6	1000000093	992
214.08		Spot	1	Image 1	6	1000000092	993
227		Spot	1	Image 1	6	1000000175	994
214.1		Spot	1	Image 1	6	1000000096	995
191.508		Spot	1	Image 1	6	1000000094	996
226		Spot	1	Image 1	6	1000000095	997
214.057		Spot	1	Image 1	6	1000000097	998
206.992		Spot	1	Image 1	6	1000000098	999
191.056		Spot	1	Image 1	6	1000000099	1000
229.976		Spot	1	Image 1	6	1000000100	1001
146.995		Spot	1	Image 1	6	1000000101	1002
173.994		Spot	1	Image 1	6	1000000102	1003
222.948		Spot	1	Image 1	6	1000000176	1004
138.976		Spot	1	Image 1	6	1000000103	1005
229.932		Spot	1	Image 1	6	1000000104	1006
194.04		Spot	1	Image 1	6	1000000105	1007
208.008		Spot	1	Image 1	6	1000000108	1008
204.032		Spot	1	Image 1	6	1000000107	1009
197.993		Spot	1	Image 1	6	1000000106	1010
154.044		Spot	1	Image 1	6	1000000109	1011
137.052		Spot	1	Image 1	6	1000000110	1012
224.948		Spot	1	Image 1	6	1000000111	1013
229.984		Spot	1	Image 1	6	1000000112	1014
187.002		Spot	1	Image 1	6	1000000113	1015
222.02		Spot	1	Image 1	6	1000000114	1016
145.952		Spot	1	Image 1	6	1000000115	1017
184.52		Spot	1	Image 1	6	1000000116	1018
235.048		Spot	1	Image 1	6	1000000117	1019
183.48		Spot	1	Image 1	6	1000000118	1020
134.04		Spot	1	Image 1	6	1000000119	1021
158.06		Spot	1	Image 1	6	1000000120	1022
249.92		Spot	1	Image 1	6	1000000121	1023
233.06		Spot	1	Image 1	6	1000000122	1024
190.984		Spot	1	Image 1	6	1000000123	1025
151.01		Spot	1	Image 1	6	1000000124	1026
176.976		Spot	1	Image 1	6	1000000125	1027
200.492		Spot	1	Image 1	6	1000000126	1028
177.48		Spot	1	Image 1	6	1000000127	1029
261.936		Spot	1	Image 1	6	1000000128	1030
183.034		Spot	1	Image 1	6	1000000129	1031
200.022		Spot	1	Image 1	6	1000000130	1032
192.006		Spot	1	Image 1	6	1000000131	1033
226.992		Spot	1	Image 1	6	1000000132	1034
195.016		Spot	1	Image 1	6	1000000133	1035
223.028		Spot	1	Image 1	6	1000000134	1036
223.52		Spot	1	Image 1	6	1000000135	1037
216.038		Spot	1	Image 1	6	1000000136	1038
309.014		Spot	1	Image 1	6	1000000137	1039
216.008		Spot	1	Image 1	6	1000000138	1040
216.88		Spot	1	Image 1	6	1000000139	1041
250.992		Spot	1	Image 1	6	1000000140	1042
223.028		Spot	1	Image 1	6	1000000143	1043
296.992		Spot	1	Image 1	6	1000000141	1044
205.98		Spot	1	Image 1	6	1000000142	1045
144.983		Spot	1	Image 1	6	1000000144	1046
339.936		Spot	1	Image 1	6	1000000145	1047
306.792		Spot	1	Image 1	6	1000000146	1048
293.99		Spot	1	Image 1	6	1000000147	1049
207.05		Spot	1	Image 1	6	1000000148	1050
391.16		Spot	1	Image 1	6	1000000149	1051
330.944		Spot	1	Image 1	6	1000000150	1052
213.996		Spot	1	Image 1	6	1000000151	1053
228.07		Spot	1	Image 1	6	1000000152	1054
260.038		Spot	1	Image 1	6	1000000153	1055
210.916		Spot	1	Image 1	6	1000000154	1056
209.06		Spot	1	Image 1	6	1000000155	1057
245.944		Spot	1	Image 1	6	1000000156	1058
336.984		Spot	1	Image 1	6	1000000157	1059
249.084		Spot	1	Image 1	6	1000000158	1060
195.942		Spot	1	Image 1	6	1000000159	1061
231.96		Spot	1	Image 1	6	1000000160	1062
243.096		Spot	1	Image 1	6	1000000162	1063
311.96		Spot	1	Image 1	6	1000000161	1064
228.928		Spot	1	Image 1	6	1000000163	1065
251.12		Spot	1	Image 1	6	1000000164	1066
419.958		Spot	1	Image 1	6	1000000165	1067
273.96		Spot	1	Image 1	6	1000000166	1068
222.092		Spot	1	Image 1	6	1000000167	1069
199.06		Spot	1	Image 1	6	1000000168	1070
312.012		Spot	1	Image 1	6	1000000169	1071
281.104		Spot	1	Image 1	6	1000000170	1072
197.55		Spot	1	Image 1	6	1000000171	1073
236.048		Spot	1	Image 1	6	1000000172	1074
197.032		Spot	1	Image 1	6	1000000173	1075
183.496		Spot	1	Image 1	7	1000000000	1076
173.064		Spot	1	Image 1	7	1000000001	1077
169.08		Spot	1	Image 1	7	1000000002	1078
159.072		Spot	1	Image 1	7	1000000004	1079
124.032		Spot	1	Image 1	7	1000000005	1080
155.052		Spot	1	Image 1	7	1000000003	1081
168.056		Spot	1	Image 1	7	1000000006	1082
128		Spot	1	Image 1	7	1000000007	1083
132.008		Spot	1	Image 1	7	1000000008	1084
131.988		Spot	1	Image 1	7	1000000009	1085
143.04		Spot	1	Image 1	7	1000000011	1086
173.04		Spot	1	Image 1	7	1000000013	1087
264.116		Spot	1	Image 1	7	1000000014	1088
151.976		Spot	1	Image 1	7	1000000012	1089
170.078		Spot	1	Image 1	7	1000000015	1090
137.016		Spot	1	Image 1	7	1000000016	1091
137.992		Spot	1	Image 1	7	1000000017	1092
164		Spot	1	Image 1	7	1000000018	1093
130.008		Spot	1	Image 1	7	1000000019	1094
169.036		Spot	1	Image 1	7	1000000020	1095
168.048		Spot	1	Image 1	7	1000000021	1096
140.024		Spot	1	Image 1	7	1000000022	1097
184.06		Spot	1	Image 1	7	1000000023	1098
133.96		Spot	1	Image 1	7	1000000024	1099
188.904		Spot	1	Image 1	7	1000000025	1100
182.96		Spot	1	Image 1	7	1000000026	1101
145.474		Spot	1	Image 1	7	1000000027	1102
165.524		Spot	1	Image 1	7	1000000028	1103
146.032		Spot	1	Image 1	7	1000000029	1104
158.96		Spot	1	Image 1	7	1000000030	1105
179.984		Spot	1	Image 1	7	1000000031	1106
157.02		Spot	1	Image 1	7	1000000032	1107
173.04		Spot	1	Image 1	7	1000000033	1108
151.012		Spot	1	Image 1	7	1000000034	1109
135.048		Spot	1	Image 1	7	1000000035	1110
184.084		Spot	1	Image 1	7	1000000037	1111
170		Spot	1	Image 1	7	1000000036	1112
184.92		Spot	1	Image 1	7	1000000038	1113
154.974		Spot	1	Image 1	7	1000000040	1114
154.512		Spot	1	Image 1	7	1000000174	1115
153.99		Spot	1	Image 1	7	1000000039	1116
163.024		Spot	1	Image 1	7	1000000041	1119
160.008		Spot	1	Image 1	7	1000000042	1120
172.084		Spot	1	Image 1	7	1000000044	1121
162.021		Spot	1	Image 1	7	1000000045	1122
135.972		Spot	1	Image 1	7	1000000043	1123
155.986		Spot	1	Image 1	7	1000000046	1124
161.031		Spot	1	Image 1	7	1000000047	1125
152.975		Spot	1	Image 1	7	1000000048	1126
160.024		Spot	1	Image 1	7	1000000049	1127
168.056		Spot	1	Image 1	7	1000000050	1128
165.064		Spot	1	Image 1	7	1000000051	1129
173.98		Spot	1	Image 1	7	1000000052	1130
174.056		Spot	1	Image 1	7	1000000053	1131
160.96		Spot	1	Image 1	7	1000000054	1132
197.04		Spot	1	Image 1	7	1000000055	1133
177.912		Spot	1	Image 1	7	1000000056	1134
178.944		Spot	1	Image 1	7	1000000057	1135
171.996		Spot	1	Image 1	7	1000000058	1136
144.048		Spot	1	Image 1	7	1000000059	1137
194.216		Spot	1	Image 1	7	1000000061	1138
180.02		Spot	1	Image 1	7	1000000060	1139
173.528		Spot	1	Image 1	7	1000000062	1140
176.936		Spot	1	Image 1	7	1000000063	1141
226.888		Spot	1	Image 1	7	1000000064	1142
268.424		Spot	1	Image 1	7	1000000065	1143
201.01		Spot	1	Image 1	7	1000000066	1144
176		Spot	1	Image 1	7	1000000068	1145
200.024		Spot	1	Image 1	7	1000000067	1146
182		Spot	1	Image 1	7	1000000069	1147
175.12		Spot	1	Image 1	7	1000000070	1148
228.064		Spot	1	Image 1	7	1000000071	1149
182.008		Spot	1	Image 1	7	1000000072	1150
159.062		Spot	1	Image 1	7	1000000073	1151
216.56		Spot	1	Image 1	7	1000000074	1152
178.976		Spot	1	Image 1	7	1000000076	1153
143.008		Spot	1	Image 1	7	1000000075	1154
208.068		Spot	1	Image 1	7	1000000080	1155
155.024		Spot	1	Image 1	7	1000000077	1156
201.049		Spot	1	Image 1	7	1000000078	1157
182		Spot	1	Image 1	7	1000000079	1158
186.988		Spot	1	Image 1	7	1000000082	1159
197.056		Spot	1	Image 1	7	1000000081	1160
178.056		Spot	1	Image 1	7	1000000083	1162
143.97		Spot	1	Image 1	7	1000000178	1163
140.99		Spot	1	Image 1	7	1000000085	1164
223.914		Spot	1	Image 1	7	1000000084	1165
140.052		Spot	1	Image 1	7	1000000086	1166
206.976		Spot	1	Image 1	7	1000000087	1167
215.532		Spot	1	Image 1	7	1000000088	1168
183.06		Spot	1	Image 1	7	1000000089	1169
255.944		Spot	1	Image 1	7	1000000090	1170
172.98		Spot	1	Image 1	7	1000000091	1171
200.006		Spot	1	Image 1	7	1000000093	1172
213.1		Spot	1	Image 1	7	1000000092	1173
228.02		Spot	1	Image 1	7	1000000175	1174
221.04		Spot	1	Image 1	7	1000000095	1175
191		Spot	1	Image 1	7	1000000094	1176
214.008		Spot	1	Image 1	7	1000000096	1177
214.988		Spot	1	Image 1	7	1000000097	1178
210.09		Spot	1	Image 1	7	1000000098	1179
191.436		Spot	1	Image 1	7	1000000099	1180
228		Spot	1	Image 1	7	1000000100	1182
148		Spot	1	Image 1	7	1000000101	1183
173.064		Spot	1	Image 1	7	1000000102	1184
136.992		Spot	1	Image 1	7	1000000103	1185
227.016		Spot	1	Image 1	7	1000000104	1186
192.472		Spot	1	Image 1	7	1000000105	1187
196.5		Spot	1	Image 1	7	1000000106	1188
200.96		Spot	1	Image 1	7	1000000107	1189
207.056		Spot	1	Image 1	7	1000000108	1190
153.956		Spot	1	Image 1	7	1000000109	1191
223.944		Spot	1	Image 1	7	1000000111	1192
138.016		Spot	1	Image 1	7	1000000110	1193
229.968		Spot	1	Image 1	7	1000000112	1194
186.017		Spot	1	Image 1	7	1000000113	1195
220.01		Spot	1	Image 1	7	1000000114	1196
146.02		Spot	1	Image 1	7	1000000115	1197
179.036		Spot	1	Image 1	7	1000000116	1198
230.076		Spot	1	Image 1	7	1000000117	1199
185.056		Spot	1	Image 1	7	1000000118	1200
134.012		Spot	1	Image 1	7	1000000119	1201
157.972		Spot	1	Image 1	7	1000000120	1202
248.014		Spot	1	Image 1	7	1000000121	1203
231.016		Spot	1	Image 1	7	1000000122	1204
152.988		Spot	1	Image 1	7	1000000124	1205
189.05		Spot	1	Image 1	7	1000000123	1206
176.962		Spot	1	Image 1	7	1000000125	1207
202.996		Spot	1	Image 1	7	1000000126	1208
175.96		Spot	1	Image 1	7	1000000127	1209
179.97		Spot	1	Image 1	7	1000000129	1210
198.968		Spot	1	Image 1	7	1000000130	1211
189.024		Spot	1	Image 1	7	1000000131	1212
221.984		Spot	1	Image 1	7	1000000132	1213
195.078		Spot	1	Image 1	7	1000000133	1214
221.02		Spot	1	Image 1	7	1000000134	1215
227.904		Spot	1	Image 1	7	1000000135	1216
217.048		Spot	1	Image 1	7	1000000136	1217
303.924		Spot	1	Image 1	7	1000000137	1218
217.04		Spot	1	Image 1	7	1000000138	1219
217.944		Spot	1	Image 1	7	1000000139	1220
250.864		Spot	1	Image 1	7	1000000140	1221
224.026		Spot	1	Image 1	7	1000000143	1222
293.1		Spot	1	Image 1	7	1000000141	1223
206.922		Spot	1	Image 1	7	1000000142	1224
145.04		Spot	1	Image 1	7	1000000144	1225
337.044		Spot	1	Image 1	7	1000000145	1226
309.16		Spot	1	Image 1	7	1000000146	1227
296.434		Spot	1	Image 1	7	1000000147	1228
204.1		Spot	1	Image 1	7	1000000148	1229
379.976		Spot	1	Image 1	7	1000000149	1230
333.096		Spot	1	Image 1	7	1000000150	1231
213.016		Spot	1	Image 1	7	1000000151	1232
221		Spot	1	Image 1	7	1000000152	1233
256		Spot	1	Image 1	7	1000000153	1234
212.96		Spot	1	Image 1	7	1000000154	1235
207.94		Spot	1	Image 1	7	1000000155	1236
241.92		Spot	1	Image 1	7	1000000156	1237
337.984		Spot	1	Image 1	7	1000000157	1238
245.96		Spot	1	Image 1	7	1000000158	1239
194.02		Spot	1	Image 1	7	1000000159	1240
231.032		Spot	1	Image 1	7	1000000160	1241
307.944		Spot	1	Image 1	7	1000000161	1242
244.036		Spot	1	Image 1	7	1000000162	1243
225.96		Spot	1	Image 1	7	1000000163	1244
246.988		Spot	1	Image 1	7	1000000164	1245
416.964		Spot	1	Image 1	7	1000000165	1246
272.5		Spot	1	Image 1	7	1000000166	1247
218.936		Spot	1	Image 1	7	1000000167	1248
196.024		Spot	1	Image 1	7	1000000168	1249
302.876		Spot	1	Image 1	7	1000000169	1250
271.1		Spot	1	Image 1	7	1000000170	1251
200.004		Spot	1	Image 1	7	1000000171	1252
239.192		Spot	1	Image 1	7	1000000172	1253
195.016		Spot	1	Image 1	7	1000000173	1254
183.536		Spot	1	Image 1	8	1000000000	1255
171.03		Spot	1	Image 1	8	1000000001	1256
126.028		Spot	1	Image 1	8	1000000005	1257
160.048		Spot	1	Image 1	8	1000000004	1258
156.496		Spot	1	Image 1	8	1000000003	1259
168.012		Spot	1	Image 1	8	1000000006	1260
125.01		Spot	1	Image 1	8	1000000007	1261
131.984		Spot	1	Image 1	8	1000000008	1262
130.992		Spot	1	Image 1	8	1000000009	1263
153.02		Spot	1	Image 1	8	1000000010	1264
143.02		Spot	1	Image 1	8	1000000011	1265
284.064		Spot	1	Image 1	8	1000000014	1266
149.984		Spot	1	Image 1	8	1000000012	1267
172.976		Spot	1	Image 1	8	1000000013	1268
171.928		Spot	1	Image 1	8	1000000015	1269
136.024		Spot	1	Image 1	8	1000000016	1270
138.036		Spot	1	Image 1	8	1000000017	1271
161.02		Spot	1	Image 1	8	1000000018	1272
129.968		Spot	1	Image 1	8	1000000019	1273
171.048		Spot	1	Image 1	8	1000000020	1274
169.984		Spot	1	Image 1	8	1000000021	1275
139.488		Spot	1	Image 1	8	1000000022	1276
187.052		Spot	1	Image 1	8	1000000023	1277
135.98		Spot	1	Image 1	8	1000000024	1278
190.108		Spot	1	Image 1	8	1000000025	1279
183.952		Spot	1	Image 1	8	1000000026	1280
145.975		Spot	1	Image 1	8	1000000027	1281
164.048		Spot	1	Image 1	8	1000000028	1282
147.04		Spot	1	Image 1	8	1000000029	1283
154.992		Spot	1	Image 1	8	1000000030	1284
181.104		Spot	1	Image 1	8	1000000031	1285
156.02		Spot	1	Image 1	8	1000000032	1286
171.012		Spot	1	Image 1	8	1000000033	1287
153.04		Spot	1	Image 1	8	1000000034	1288
133.936		Spot	1	Image 1	8	1000000035	1289
180.064		Spot	1	Image 1	8	1000000037	1290
167.038		Spot	1	Image 1	8	1000000036	1291
182.056		Spot	1	Image 1	8	1000000038	1292
156.016		Spot	1	Image 1	8	1000000040	1293
153.952		Spot	1	Image 1	8	1000000174	1294
152.988		Spot	1	Image 1	8	1000000039	1295
161.952		Spot	1	Image 1	8	1000000041	1298
161.04		Spot	1	Image 1	8	1000000042	1299
166.992		Spot	1	Image 1	8	1000000044	1300
135.004		Spot	1	Image 1	8	1000000043	1301
161.96		Spot	1	Image 1	8	1000000045	1302
154.516		Spot	1	Image 1	8	1000000046	1303
163.04		Spot	1	Image 1	8	1000000047	1304
155.96		Spot	1	Image 1	8	1000000048	1305
166.024		Spot	1	Image 1	8	1000000177	1306
162.08		Spot	1	Image 1	8	1000000049	1307
168.056		Spot	1	Image 1	8	1000000050	1308
175.04		Spot	1	Image 1	8	1000000052	1309
166.936		Spot	1	Image 1	8	1000000051	1310
176.016		Spot	1	Image 1	8	1000000053	1311
160.064		Spot	1	Image 1	8	1000000054	1312
194.89		Spot	1	Image 1	8	1000000055	1313
177		Spot	1	Image 1	8	1000000056	1314
178.004		Spot	1	Image 1	8	1000000057	1315
173.02		Spot	1	Image 1	8	1000000058	1316
145		Spot	1	Image 1	8	1000000059	1317
192.128		Spot	1	Image 1	8	1000000061	1318
182.024		Spot	1	Image 1	8	1000000060	1319
175.024		Spot	1	Image 1	8	1000000062	1320
178.04		Spot	1	Image 1	8	1000000063	1321
267.868		Spot	1	Image 1	8	1000000065	1322
226.12		Spot	1	Image 1	8	1000000064	1323
201.08		Spot	1	Image 1	8	1000000066	1324
197.896		Spot	1	Image 1	8	1000000067	1325
174.986		Spot	1	Image 1	8	1000000068	1326
185.036		Spot	1	Image 1	8	1000000069	1327
174.864		Spot	1	Image 1	8	1000000070	1328
221.088		Spot	1	Image 1	8	1000000071	1329
181.022		Spot	1	Image 1	8	1000000072	1330
160		Spot	1	Image 1	8	1000000073	1331
214.97		Spot	1	Image 1	8	1000000074	1332
175		Spot	1	Image 1	8	1000000076	1333
142.988		Spot	1	Image 1	8	1000000075	1334
204.96		Spot	1	Image 1	8	1000000080	1335
201.472		Spot	1	Image 1	8	1000000078	1336
180.996		Spot	1	Image 1	8	1000000079	1337
155		Spot	1	Image 1	8	1000000077	1338
203.952		Spot	1	Image 1	8	1000000081	1339
184.008		Spot	1	Image 1	8	1000000082	1340
180.488		Spot	1	Image 1	8	1000000083	1342
140.024		Spot	1	Image 1	8	1000000085	1343
139.992		Spot	1	Image 1	8	1000000086	1344
206.052		Spot	1	Image 1	8	1000000087	1345
212.98		Spot	1	Image 1	8	1000000084	1346
214.024		Spot	1	Image 1	8	1000000088	1347
183.056		Spot	1	Image 1	8	1000000089	1348
256.92		Spot	1	Image 1	8	1000000090	1349
171.97		Spot	1	Image 1	8	1000000091	1350
199.96		Spot	1	Image 1	8	1000000093	1351
212.944		Spot	1	Image 1	8	1000000092	1352
221.024		Spot	1	Image 1	8	1000000175	1353
189.985		Spot	1	Image 1	8	1000000094	1354
213.928		Spot	1	Image 1	8	1000000096	1355
219.936		Spot	1	Image 1	8	1000000095	1356
212.9		Spot	1	Image 1	8	1000000097	1357
209		Spot	1	Image 1	8	1000000098	1358
193.016		Spot	1	Image 1	8	1000000099	1359
230.032		Spot	1	Image 1	8	1000000100	1361
149.048		Spot	1	Image 1	8	1000000101	1362
173.992		Spot	1	Image 1	8	1000000102	1363
219.076		Spot	1	Image 1	8	1000000176	1364
137.08		Spot	1	Image 1	8	1000000103	1365
229.968		Spot	1	Image 1	8	1000000104	1366
192.52		Spot	1	Image 1	8	1000000105	1367
205.976		Spot	1	Image 1	8	1000000108	1368
197.99		Spot	1	Image 1	8	1000000106	1369
199.037		Spot	1	Image 1	8	1000000107	1370
155.044		Spot	1	Image 1	8	1000000109	1371
224.04		Spot	1	Image 1	8	1000000111	1372
136.994		Spot	1	Image 1	8	1000000110	1373
226.984		Spot	1	Image 1	8	1000000112	1374
186.94		Spot	1	Image 1	8	1000000113	1375
222.906		Spot	1	Image 1	8	1000000114	1376
145		Spot	1	Image 1	8	1000000115	1377
182.952		Spot	1	Image 1	8	1000000116	1378
229.966		Spot	1	Image 1	8	1000000117	1379
184.944		Spot	1	Image 1	8	1000000118	1380
134.024		Spot	1	Image 1	8	1000000119	1381
155.048		Spot	1	Image 1	8	1000000120	1382
231.044		Spot	1	Image 1	8	1000000122	1383
249.896		Spot	1	Image 1	8	1000000121	1384
190.04		Spot	1	Image 1	8	1000000123	1385
151.96		Spot	1	Image 1	8	1000000124	1386
176.96		Spot	1	Image 1	8	1000000125	1387
199.076		Spot	1	Image 1	8	1000000126	1388
175.032		Spot	1	Image 1	8	1000000127	1389
259.056		Spot	1	Image 1	8	1000000128	1390
184.016		Spot	1	Image 1	8	1000000129	1391
197.98		Spot	1	Image 1	8	1000000130	1392
190.98		Spot	1	Image 1	8	1000000131	1393
221.088		Spot	1	Image 1	8	1000000132	1394
194.992		Spot	1	Image 1	8	1000000133	1395
216.6		Spot	1	Image 1	8	1000000134	1396
225.004		Spot	1	Image 1	8	1000000135	1397
216		Spot	1	Image 1	8	1000000136	1398
300.02		Spot	1	Image 1	8	1000000137	1399
216.028		Spot	1	Image 1	8	1000000138	1400
213.96		Spot	1	Image 1	8	1000000139	1401
254.072		Spot	1	Image 1	8	1000000140	1402
293.08		Spot	1	Image 1	8	1000000141	1403
221.982		Spot	1	Image 1	8	1000000143	1404
202.064		Spot	1	Image 1	8	1000000142	1405
146.04		Spot	1	Image 1	8	1000000144	1406
332.996		Spot	1	Image 1	8	1000000145	1407
316.12		Spot	1	Image 1	8	1000000146	1408
291.4		Spot	1	Image 1	8	1000000147	1409
200.952		Spot	1	Image 1	8	1000000148	1410
372.942		Spot	1	Image 1	8	1000000149	1411
331.068		Spot	1	Image 1	8	1000000150	1412
210.092		Spot	1	Image 1	8	1000000151	1413
228.022		Spot	1	Image 1	8	1000000152	1414
253.956		Spot	1	Image 1	8	1000000153	1415
212.496		Spot	1	Image 1	8	1000000154	1416
204.992		Spot	1	Image 1	8	1000000155	1417
338		Spot	1	Image 1	8	1000000157	1418
249.472		Spot	1	Image 1	8	1000000158	1419
191.912		Spot	1	Image 1	8	1000000159	1420
229.912		Spot	1	Image 1	8	1000000160	1421
304.08		Spot	1	Image 1	8	1000000161	1422
239.96		Spot	1	Image 1	8	1000000162	1423
227.904		Spot	1	Image 1	8	1000000163	1424
243.932		Spot	1	Image 1	8	1000000164	1425
412.892		Spot	1	Image 1	8	1000000165	1426
268.892		Spot	1	Image 1	8	1000000166	1427
214.05		Spot	1	Image 1	8	1000000167	1428
197.04		Spot	1	Image 1	8	1000000168	1429
306.536		Spot	1	Image 1	8	1000000169	1430
273.448		Spot	1	Image 1	8	1000000170	1431
195.044		Spot	1	Image 1	8	1000000171	1432
232.93		Spot	1	Image 1	8	1000000172	1433
196.996		Spot	1	Image 1	8	1000000173	1434
185.018		Spot	1	Image 1	9	1000000000	1435
171.996		Spot	1	Image 1	9	1000000001	1436
168.52		Spot	1	Image 1	9	1000000002	1437
123.996		Spot	1	Image 1	9	1000000005	1438
159.04		Spot	1	Image 1	9	1000000004	1439
154.97		Spot	1	Image 1	9	1000000003	1440
169.984		Spot	1	Image 1	9	1000000006	1441
125.96		Spot	1	Image 1	9	1000000007	1442
133		Spot	1	Image 1	9	1000000008	1443
130.016		Spot	1	Image 1	9	1000000009	1444
143.024		Spot	1	Image 1	9	1000000011	1445
151.972		Spot	1	Image 1	9	1000000012	1446
173		Spot	1	Image 1	9	1000000013	1447
286.112		Spot	1	Image 1	9	1000000014	1448
171.018		Spot	1	Image 1	9	1000000015	1449
134.97		Spot	1	Image 1	9	1000000016	1450
137.032		Spot	1	Image 1	9	1000000017	1451
159.988		Spot	1	Image 1	9	1000000018	1452
130.026		Spot	1	Image 1	9	1000000019	1453
168.976		Spot	1	Image 1	9	1000000020	1454
172.99		Spot	1	Image 1	9	1000000021	1455
140		Spot	1	Image 1	9	1000000022	1456
184.024		Spot	1	Image 1	9	1000000023	1457
134.976		Spot	1	Image 1	9	1000000024	1458
184.98		Spot	1	Image 1	9	1000000025	1459
183.072		Spot	1	Image 1	9	1000000026	1460
144.976		Spot	1	Image 1	9	1000000027	1461
161.944		Spot	1	Image 1	9	1000000028	1462
146.024		Spot	1	Image 1	9	1000000029	1463
155.968		Spot	1	Image 1	9	1000000030	1464
177.99		Spot	1	Image 1	9	1000000031	1465
158		Spot	1	Image 1	9	1000000032	1466
171.028		Spot	1	Image 1	9	1000000033	1467
151.016		Spot	1	Image 1	9	1000000034	1468
135.04		Spot	1	Image 1	9	1000000035	1469
178.52		Spot	1	Image 1	9	1000000037	1470
171.968		Spot	1	Image 1	9	1000000036	1471
182.96		Spot	1	Image 1	9	1000000038	1472
156.952		Spot	1	Image 1	9	1000000040	1473
153.05		Spot	1	Image 1	9	1000000039	1474
154.968		Spot	1	Image 1	9	1000000174	1475
163.01		Spot	1	Image 1	9	1000000041	1477
160		Spot	1	Image 1	9	1000000042	1478
168.972		Spot	1	Image 1	9	1000000044	1479
159.953		Spot	1	Image 1	9	1000000045	1480
134.01		Spot	1	Image 1	9	1000000043	1481
155.984		Spot	1	Image 1	9	1000000046	1482
163.956		Spot	1	Image 1	9	1000000047	1483
156.04		Spot	1	Image 1	9	1000000048	1484
165.992		Spot	1	Image 1	9	1000000177	1485
162.008		Spot	1	Image 1	9	1000000049	1486
170.952		Spot	1	Image 1	9	1000000050	1487
165		Spot	1	Image 1	9	1000000051	1488
174.514		Spot	1	Image 1	9	1000000052	1489
172.936		Spot	1	Image 1	9	1000000053	1490
159		Spot	1	Image 1	9	1000000054	1491
196.92		Spot	1	Image 1	9	1000000055	1492
180.008		Spot	1	Image 1	9	1000000057	1493
179.034		Spot	1	Image 1	9	1000000056	1494
172.012		Spot	1	Image 1	9	1000000058	1495
143.964		Spot	1	Image 1	9	1000000059	1496
189.96		Spot	1	Image 1	9	1000000061	1497
177.944		Spot	1	Image 1	9	1000000060	1498
174		Spot	1	Image 1	9	1000000062	1499
177.04		Spot	1	Image 1	9	1000000063	1500
224.04		Spot	1	Image 1	9	1000000064	1501
265		Spot	1	Image 1	9	1000000065	1502
202.02		Spot	1	Image 1	9	1000000066	1503
198.99		Spot	1	Image 1	9	1000000067	1504
178.012		Spot	1	Image 1	9	1000000068	1505
185.032		Spot	1	Image 1	9	1000000069	1506
174.08		Spot	1	Image 1	9	1000000070	1507
223.02		Spot	1	Image 1	9	1000000071	1508
180.02		Spot	1	Image 1	9	1000000072	1509
161.008		Spot	1	Image 1	9	1000000073	1510
215.076		Spot	1	Image 1	9	1000000074	1511
180.01		Spot	1	Image 1	9	1000000076	1512
143.98		Spot	1	Image 1	9	1000000075	1513
206.046		Spot	1	Image 1	9	1000000080	1514
182.008		Spot	1	Image 1	9	1000000079	1515
154.04		Spot	1	Image 1	9	1000000077	1516
197.916		Spot	1	Image 1	9	1000000081	1517
188.034		Spot	1	Image 1	9	1000000082	1518
178.962		Spot	1	Image 1	9	1000000083	1520
140.986		Spot	1	Image 1	9	1000000085	1521
139.048		Spot	1	Image 1	9	1000000086	1522
206.968		Spot	1	Image 1	9	1000000087	1523
213		Spot	1	Image 1	9	1000000084	1524
212.98		Spot	1	Image 1	9	1000000088	1525
179.96		Spot	1	Image 1	9	1000000089	1526
257		Spot	1	Image 1	9	1000000090	1527
172		Spot	1	Image 1	9	1000000091	1528
199.024		Spot	1	Image 1	9	1000000093	1529
210.96		Spot	1	Image 1	9	1000000092	1530
189.048		Spot	1	Image 1	9	1000000094	1531
226.552		Spot	1	Image 1	9	1000000175	1532
220		Spot	1	Image 1	9	1000000095	1533
212.068		Spot	1	Image 1	9	1000000096	1534
214.036		Spot	1	Image 1	9	1000000097	1535
205.952		Spot	1	Image 1	9	1000000098	1536
190.946		Spot	1	Image 1	9	1000000099	1537
229.012		Spot	1	Image 1	9	1000000100	1539
146.004		Spot	1	Image 1	9	1000000101	1540
174.88		Spot	1	Image 1	9	1000000102	1541
218.96		Spot	1	Image 1	9	1000000176	1542
136.52		Spot	1	Image 1	9	1000000103	1543
220.968		Spot	1	Image 1	9	1000000104	1544
195.035		Spot	1	Image 1	9	1000000105	1545
205.028		Spot	1	Image 1	9	1000000108	1546
198.056		Spot	1	Image 1	9	1000000106	1547
200.036		Spot	1	Image 1	9	1000000107	1548
154.504		Spot	1	Image 1	9	1000000109	1549
134.968		Spot	1	Image 1	9	1000000179	1550
223.008		Spot	1	Image 1	9	1000000111	1551
136.02		Spot	1	Image 1	9	1000000110	1552
228.992		Spot	1	Image 1	9	1000000112	1553
186.964		Spot	1	Image 1	9	1000000113	1554
222.936		Spot	1	Image 1	9	1000000114	1555
143.024		Spot	1	Image 1	9	1000000115	1556
182.018		Spot	1	Image 1	9	1000000116	1557
230.954		Spot	1	Image 1	9	1000000117	1558
183.032		Spot	1	Image 1	9	1000000118	1559
156.967		Spot	1	Image 1	9	1000000120	1560
134.996		Spot	1	Image 1	9	1000000119	1561
236.008		Spot	1	Image 1	9	1000000121	1562
230.496		Spot	1	Image 1	9	1000000122	1563
152.016		Spot	1	Image 1	9	1000000124	1564
191.992		Spot	1	Image 1	9	1000000123	1565
176.972		Spot	1	Image 1	9	1000000125	1566
259.596		Spot	1	Image 1	9	1000000128	1567
201.036		Spot	1	Image 1	9	1000000126	1568
174.048		Spot	1	Image 1	9	1000000127	1569
181.96		Spot	1	Image 1	9	1000000129	1570
199.888		Spot	1	Image 1	9	1000000130	1571
225.01		Spot	1	Image 1	9	1000000132	1572
190.008		Spot	1	Image 1	9	1000000131	1573
192.912		Spot	1	Image 1	9	1000000133	1574
218.064		Spot	1	Image 1	9	1000000134	1575
225.064		Spot	1	Image 1	9	1000000135	1576
217.072		Spot	1	Image 1	9	1000000136	1577
301.968		Spot	1	Image 1	9	1000000137	1578
217.96		Spot	1	Image 1	9	1000000138	1579
214.968		Spot	1	Image 1	9	1000000139	1580
251.1		Spot	1	Image 1	9	1000000140	1581
281.864		Spot	1	Image 1	9	1000000141	1582
201.032		Spot	1	Image 1	9	1000000142	1583
220.024		Spot	1	Image 1	9	1000000143	1584
143.002		Spot	1	Image 1	9	1000000144	1585
335.06		Spot	1	Image 1	9	1000000145	1586
305.06		Spot	1	Image 1	9	1000000146	1587
293.028		Spot	1	Image 1	9	1000000147	1588
204.966		Spot	1	Image 1	9	1000000148	1589
374.08		Spot	1	Image 1	9	1000000149	1590
329.508		Spot	1	Image 1	9	1000000150	1591
210.042		Spot	1	Image 1	9	1000000151	1592
226.04		Spot	1	Image 1	9	1000000152	1593
258.02		Spot	1	Image 1	9	1000000153	1594
209.981		Spot	1	Image 1	9	1000000154	1595
208.03		Spot	1	Image 1	9	1000000155	1596
335.456		Spot	1	Image 1	9	1000000157	1597
249.096		Spot	1	Image 1	9	1000000158	1598
195.488		Spot	1	Image 1	9	1000000159	1599
228.018		Spot	1	Image 1	9	1000000160	1600
243.04		Spot	1	Image 1	9	1000000162	1601
305.896		Spot	1	Image 1	9	1000000161	1602
227.024		Spot	1	Image 1	9	1000000163	1603
245.036		Spot	1	Image 1	9	1000000164	1604
407.04		Spot	1	Image 1	9	1000000165	1605
267		Spot	1	Image 1	9	1000000166	1606
216.048		Spot	1	Image 1	9	1000000167	1607
197.944		Spot	1	Image 1	9	1000000168	1608
300.508		Spot	1	Image 1	9	1000000169	1609
270.912		Spot	1	Image 1	9	1000000170	1610
193.984		Spot	1	Image 1	9	1000000171	1611
236.05		Spot	1	Image 1	9	1000000172	1612
193.96		Spot	1	Image 1	9	1000000173	1613
182.052		Spot	1	Image 1	10	1000000000	1614
174.06		Spot	1	Image 1	10	1000000001	1615
169.072		Spot	1	Image 1	10	1000000002	1616
158.92		Spot	1	Image 1	10	1000000004	1617
124.004		Spot	1	Image 1	10	1000000005	1618
156.52		Spot	1	Image 1	10	1000000003	1619
166.992		Spot	1	Image 1	10	1000000006	1620
133.024		Spot	1	Image 1	10	1000000008	1621
132.048		Spot	1	Image 1	10	1000000009	1622
144.032		Spot	1	Image 1	10	1000000011	1623
171.04		Spot	1	Image 1	10	1000000013	1624
273		Spot	1	Image 1	10	1000000014	1625
152.038		Spot	1	Image 1	10	1000000012	1626
170.51		Spot	1	Image 1	10	1000000015	1627
136.008		Spot	1	Image 1	10	1000000016	1628
137.02		Spot	1	Image 1	10	1000000017	1629
162		Spot	1	Image 1	10	1000000018	1630
130.024		Spot	1	Image 1	10	1000000019	1631
170.016		Spot	1	Image 1	10	1000000020	1632
174.024		Spot	1	Image 1	10	1000000021	1633
139.04		Spot	1	Image 1	10	1000000022	1634
186.06		Spot	1	Image 1	10	1000000023	1635
134.008		Spot	1	Image 1	10	1000000024	1636
186.992		Spot	1	Image 1	10	1000000025	1637
181.552		Spot	1	Image 1	10	1000000026	1638
142.975		Spot	1	Image 1	10	1000000027	1639
159.064		Spot	1	Image 1	10	1000000028	1640
156.992		Spot	1	Image 1	10	1000000030	1641
144.002		Spot	1	Image 1	10	1000000029	1642
178.036		Spot	1	Image 1	10	1000000031	1643
157.982		Spot	1	Image 1	10	1000000032	1644
172.044		Spot	1	Image 1	10	1000000033	1645
153.012		Spot	1	Image 1	10	1000000034	1646
135.04		Spot	1	Image 1	10	1000000035	1647
183.962		Spot	1	Image 1	10	1000000037	1648
169.016		Spot	1	Image 1	10	1000000036	1649
186.002		Spot	1	Image 1	10	1000000038	1650
155.944		Spot	1	Image 1	10	1000000040	1651
152.956		Spot	1	Image 1	10	1000000039	1652
152.984		Spot	1	Image 1	10	1000000174	1653
164.024		Spot	1	Image 1	10	1000000041	1655
167.988		Spot	1	Image 1	10	1000000044	1656
160.024		Spot	1	Image 1	10	1000000042	1657
159.008		Spot	1	Image 1	10	1000000045	1658
135.012		Spot	1	Image 1	10	1000000043	1659
161		Spot	1	Image 1	10	1000000047	1660
154.98		Spot	1	Image 1	10	1000000046	1661
155.04		Spot	1	Image 1	10	1000000048	1663
159.96		Spot	1	Image 1	10	1000000049	1664
168.048		Spot	1	Image 1	10	1000000050	1665
162.984		Spot	1	Image 1	10	1000000051	1666
175.012		Spot	1	Image 1	10	1000000052	1667
177.016		Spot	1	Image 1	10	1000000053	1668
158.04		Spot	1	Image 1	10	1000000054	1669
199.008		Spot	1	Image 1	10	1000000055	1670
179.036		Spot	1	Image 1	10	1000000056	1671
179.028		Spot	1	Image 1	10	1000000057	1672
172.016		Spot	1	Image 1	10	1000000058	1673
143.994		Spot	1	Image 1	10	1000000059	1674
180.04		Spot	1	Image 1	10	1000000060	1675
190.968		Spot	1	Image 1	10	1000000061	1676
173.976		Spot	1	Image 1	10	1000000062	1677
174.924		Spot	1	Image 1	10	1000000063	1678
220.996		Spot	1	Image 1	10	1000000064	1679
263.1		Spot	1	Image 1	10	1000000065	1680
202.048		Spot	1	Image 1	10	1000000066	1681
195.952		Spot	1	Image 1	10	1000000067	1682
176.05		Spot	1	Image 1	10	1000000068	1683
183.028		Spot	1	Image 1	10	1000000069	1684
223.928		Spot	1	Image 1	10	1000000071	1685
173.03		Spot	1	Image 1	10	1000000070	1686
182.004		Spot	1	Image 1	10	1000000072	1687
162.1		Spot	1	Image 1	10	1000000073	1688
214.528		Spot	1	Image 1	10	1000000074	1689
176.904		Spot	1	Image 1	10	1000000076	1690
140.956		Spot	1	Image 1	10	1000000075	1691
181.052		Spot	1	Image 1	10	1000000079	1692
206.948		Spot	1	Image 1	10	1000000080	1693
202.04		Spot	1	Image 1	10	1000000078	1694
152.516		Spot	1	Image 1	10	1000000077	1695
201.952		Spot	1	Image 1	10	1000000081	1696
186.024		Spot	1	Image 1	10	1000000082	1697
177.976		Spot	1	Image 1	10	1000000083	1699
142.956		Spot	1	Image 1	10	1000000178	1700
140.03		Spot	1	Image 1	10	1000000085	1701
140.056		Spot	1	Image 1	10	1000000086	1702
203.04		Spot	1	Image 1	10	1000000087	1703
208.876		Spot	1	Image 1	10	1000000084	1704
215.98		Spot	1	Image 1	10	1000000088	1705
181.51		Spot	1	Image 1	10	1000000089	1706
255.056		Spot	1	Image 1	10	1000000090	1707
171.996		Spot	1	Image 1	10	1000000091	1708
197.98		Spot	1	Image 1	10	1000000093	1709
212.078		Spot	1	Image 1	10	1000000092	1710
217.524		Spot	1	Image 1	10	1000000095	1711
214.058		Spot	1	Image 1	10	1000000096	1712
189.996		Spot	1	Image 1	10	1000000094	1713
209.985		Spot	1	Image 1	10	1000000097	1714
209.532		Spot	1	Image 1	10	1000000098	1715
191.036		Spot	1	Image 1	10	1000000099	1716
227.04		Spot	1	Image 1	10	1000000100	1718
146.024		Spot	1	Image 1	10	1000000101	1719
176.012		Spot	1	Image 1	10	1000000102	1720
218.08		Spot	1	Image 1	10	1000000176	1721
138.004		Spot	1	Image 1	10	1000000103	1722
226.928		Spot	1	Image 1	10	1000000104	1723
191		Spot	1	Image 1	10	1000000105	1724
209.488		Spot	1	Image 1	10	1000000108	1725
198.522		Spot	1	Image 1	10	1000000106	1726
202.096		Spot	1	Image 1	10	1000000107	1727
151.98		Spot	1	Image 1	10	1000000109	1728
135.52		Spot	1	Image 1	10	1000000110	1729
221.028		Spot	1	Image 1	10	1000000111	1730
229.988		Spot	1	Image 1	10	1000000112	1731
188.012		Spot	1	Image 1	10	1000000113	1732
220.932		Spot	1	Image 1	10	1000000114	1733
142.976		Spot	1	Image 1	10	1000000115	1734
178.005		Spot	1	Image 1	10	1000000116	1735
230.016		Spot	1	Image 1	10	1000000117	1736
182.968		Spot	1	Image 1	10	1000000118	1737
134.024		Spot	1	Image 1	10	1000000119	1738
156.05		Spot	1	Image 1	10	1000000120	1739
231.92		Spot	1	Image 1	10	1000000122	1740
188.99		Spot	1	Image 1	10	1000000123	1741
151.008		Spot	1	Image 1	10	1000000124	1742
177.02		Spot	1	Image 1	10	1000000125	1743
198.024		Spot	1	Image 1	10	1000000126	1744
175.032		Spot	1	Image 1	10	1000000127	1745
257.796		Spot	1	Image 1	10	1000000128	1746
179.936		Spot	1	Image 1	10	1000000129	1747
198		Spot	1	Image 1	10	1000000130	1748
224.96		Spot	1	Image 1	10	1000000132	1749
192		Spot	1	Image 1	10	1000000131	1750
192.024		Spot	1	Image 1	10	1000000133	1751
223.012		Spot	1	Image 1	10	1000000134	1752
221.544		Spot	1	Image 1	10	1000000135	1753
216.932		Spot	1	Image 1	10	1000000136	1754
300.89		Spot	1	Image 1	10	1000000137	1755
215.012		Spot	1	Image 1	10	1000000138	1756
212.014		Spot	1	Image 1	10	1000000139	1757
252.1		Spot	1	Image 1	10	1000000140	1758
217.969		Spot	1	Image 1	10	1000000143	1759
291.516		Spot	1	Image 1	10	1000000141	1760
203.068		Spot	1	Image 1	10	1000000142	1761
144.992		Spot	1	Image 1	10	1000000144	1762
329.504		Spot	1	Image 1	10	1000000145	1763
305.072		Spot	1	Image 1	10	1000000146	1764
282.52		Spot	1	Image 1	10	1000000147	1765
199.958		Spot	1	Image 1	10	1000000148	1767
369.04		Spot	1	Image 1	10	1000000149	1768
329.6		Spot	1	Image 1	10	1000000150	1769
207.988		Spot	1	Image 1	10	1000000151	1770
221.978		Spot	1	Image 1	10	1000000152	1771
252.02		Spot	1	Image 1	10	1000000153	1772
210.52		Spot	1	Image 1	10	1000000154	1773
204.942		Spot	1	Image 1	10	1000000155	1774
340.184		Spot	1	Image 1	10	1000000157	1775
248.064		Spot	1	Image 1	10	1000000158	1776
195.036		Spot	1	Image 1	10	1000000159	1777
228		Spot	1	Image 1	10	1000000160	1778
306.98		Spot	1	Image 1	10	1000000161	1779
238.992		Spot	1	Image 1	10	1000000162	1780
226.064		Spot	1	Image 1	10	1000000163	1781
246.088		Spot	1	Image 1	10	1000000164	1782
413.072		Spot	1	Image 1	10	1000000165	1783
264.956		Spot	1	Image 1	10	1000000166	1784
215.048		Spot	1	Image 1	10	1000000167	1785
197.086		Spot	1	Image 1	10	1000000168	1786
300.96		Spot	1	Image 1	10	1000000169	1787
272.08		Spot	1	Image 1	10	1000000170	1788
196.032		Spot	1	Image 1	10	1000000171	1789
235.856		Spot	1	Image 1	10	1000000172	1790
193.038		Spot	1	Image 1	10	1000000173	1791
184.992		Spot	1	Image 1	11	1000000000	1792
168.984		Spot	1	Image 1	11	1000000001	1793
168.056		Spot	1	Image 1	11	1000000002	1794
161.024		Spot	1	Image 1	11	1000000004	1795
126.024		Spot	1	Image 1	11	1000000005	1796
154.984		Spot	1	Image 1	11	1000000003	1797
169.016		Spot	1	Image 1	11	1000000006	1798
134.024		Spot	1	Image 1	11	1000000008	1799
130.989		Spot	1	Image 1	11	1000000009	1800
144.024		Spot	1	Image 1	11	1000000011	1801
171.08		Spot	1	Image 1	11	1000000013	1802
150.976		Spot	1	Image 1	11	1000000012	1803
287.22		Spot	1	Image 1	11	1000000014	1804
169.04		Spot	1	Image 1	11	1000000015	1805
134.984		Spot	1	Image 1	11	1000000016	1806
135.032		Spot	1	Image 1	11	1000000017	1807
163.04		Spot	1	Image 1	11	1000000018	1808
128.96		Spot	1	Image 1	11	1000000019	1809
170.942		Spot	1	Image 1	11	1000000020	1810
177.02		Spot	1	Image 1	11	1000000021	1811
139.98		Spot	1	Image 1	11	1000000022	1812
189.95		Spot	1	Image 1	11	1000000023	1813
134.992		Spot	1	Image 1	11	1000000024	1814
184.96		Spot	1	Image 1	11	1000000025	1815
184.056		Spot	1	Image 1	11	1000000026	1816
144.04		Spot	1	Image 1	11	1000000027	1817
183.04		Spot	1	Image 1	11	1000000180	1818
162.032		Spot	1	Image 1	11	1000000028	1819
144.952		Spot	1	Image 1	11	1000000029	1820
156.948		Spot	1	Image 1	11	1000000030	1821
180.052		Spot	1	Image 1	11	1000000031	1822
157		Spot	1	Image 1	11	1000000032	1823
171.024		Spot	1	Image 1	11	1000000033	1824
153.012		Spot	1	Image 1	11	1000000034	1825
134.024		Spot	1	Image 1	11	1000000035	1826
181.96		Spot	1	Image 1	11	1000000037	1827
168.496		Spot	1	Image 1	11	1000000036	1828
185.032		Spot	1	Image 1	11	1000000038	1829
158.528		Spot	1	Image 1	11	1000000040	1830
153.99		Spot	1	Image 1	11	1000000039	1831
151.98		Spot	1	Image 1	11	1000000174	1832
161.988		Spot	1	Image 1	11	1000000041	1834
158.888		Spot	1	Image 1	11	1000000045	1835
159.962		Spot	1	Image 1	11	1000000042	1836
168.456		Spot	1	Image 1	11	1000000044	1837
133.994		Spot	1	Image 1	11	1000000043	1838
155.052		Spot	1	Image 1	11	1000000046	1839
163.056		Spot	1	Image 1	11	1000000047	1840
157.048		Spot	1	Image 1	11	1000000048	1842
164.04		Spot	1	Image 1	11	1000000177	1843
159.968		Spot	1	Image 1	11	1000000049	1844
166.952		Spot	1	Image 1	11	1000000050	1845
176.028		Spot	1	Image 1	11	1000000052	1846
166		Spot	1	Image 1	11	1000000051	1847
176.968		Spot	1	Image 1	11	1000000053	1848
159.016		Spot	1	Image 1	11	1000000054	1849
194.516		Spot	1	Image 1	11	1000000055	1850
174.936		Spot	1	Image 1	11	1000000056	1851
177.008		Spot	1	Image 1	11	1000000057	1852
172.02		Spot	1	Image 1	11	1000000058	1853
142.984		Spot	1	Image 1	11	1000000059	1854
178.056		Spot	1	Image 1	11	1000000060	1855
192.01		Spot	1	Image 1	11	1000000061	1856
172.936		Spot	1	Image 1	11	1000000062	1857
178.936		Spot	1	Image 1	11	1000000063	1858
221.8		Spot	1	Image 1	11	1000000064	1859
266.112		Spot	1	Image 1	11	1000000065	1860
200.96		Spot	1	Image 1	11	1000000066	1861
201.104		Spot	1	Image 1	11	1000000067	1862
178.042		Spot	1	Image 1	11	1000000068	1863
182.944		Spot	1	Image 1	11	1000000069	1864
221.088		Spot	1	Image 1	11	1000000071	1865
171.984		Spot	1	Image 1	11	1000000070	1866
180.004		Spot	1	Image 1	11	1000000072	1867
160.052		Spot	1	Image 1	11	1000000073	1868
216.054		Spot	1	Image 1	11	1000000074	1869
142.968		Spot	1	Image 1	11	1000000075	1870
179.035		Spot	1	Image 1	11	1000000076	1871
205.068		Spot	1	Image 1	11	1000000080	1872
180.04		Spot	1	Image 1	11	1000000079	1873
201.962		Spot	1	Image 1	11	1000000078	1874
150.932		Spot	1	Image 1	11	1000000077	1875
197.976		Spot	1	Image 1	11	1000000081	1876
185.058		Spot	1	Image 1	11	1000000082	1877
180.048		Spot	1	Image 1	11	1000000083	1879
144.022		Spot	1	Image 1	11	1000000178	1880
140.008		Spot	1	Image 1	11	1000000085	1881
139.016		Spot	1	Image 1	11	1000000086	1882
203.944		Spot	1	Image 1	11	1000000087	1883
211.072		Spot	1	Image 1	11	1000000084	1884
214.064		Spot	1	Image 1	11	1000000088	1885
183.02		Spot	1	Image 1	11	1000000089	1886
254.944		Spot	1	Image 1	11	1000000090	1887
169.962		Spot	1	Image 1	11	1000000091	1888
213.6		Spot	1	Image 1	11	1000000092	1889
224.024		Spot	1	Image 1	11	1000000175	1890
188.014		Spot	1	Image 1	11	1000000094	1891
216.912		Spot	1	Image 1	11	1000000095	1892
211.936		Spot	1	Image 1	11	1000000096	1893
212.05		Spot	1	Image 1	11	1000000097	1894
207.01		Spot	1	Image 1	11	1000000098	1895
188.978		Spot	1	Image 1	11	1000000099	1896
227.992		Spot	1	Image 1	11	1000000100	1898
144.504		Spot	1	Image 1	11	1000000101	1899
172.03		Spot	1	Image 1	11	1000000102	1900
218.06		Spot	1	Image 1	11	1000000176	1901
137.03		Spot	1	Image 1	11	1000000103	1902
229.06		Spot	1	Image 1	11	1000000104	1903
192.98		Spot	1	Image 1	11	1000000105	1904
205.048		Spot	1	Image 1	11	1000000108	1905
195.12		Spot	1	Image 1	11	1000000106	1906
197.975		Spot	1	Image 1	11	1000000107	1907
153.996		Spot	1	Image 1	11	1000000109	1908
222.046		Spot	1	Image 1	11	1000000111	1909
136.984		Spot	1	Image 1	11	1000000110	1910
227.034		Spot	1	Image 1	11	1000000112	1911
184.968		Spot	1	Image 1	11	1000000113	1912
218.036		Spot	1	Image 1	11	1000000114	1913
147.014		Spot	1	Image 1	11	1000000115	1914
179		Spot	1	Image 1	11	1000000116	1915
228.984		Spot	1	Image 1	11	1000000117	1916
182.038		Spot	1	Image 1	11	1000000118	1917
133.992		Spot	1	Image 1	11	1000000119	1918
157.976		Spot	1	Image 1	11	1000000120	1919
228.572		Spot	1	Image 1	11	1000000121	1920
230.92		Spot	1	Image 1	11	1000000122	1921
187.982		Spot	1	Image 1	11	1000000123	1922
149.984		Spot	1	Image 1	11	1000000124	1923
178.054		Spot	1	Image 1	11	1000000125	1924
173.52		Spot	1	Image 1	11	1000000127	1925
198.95		Spot	1	Image 1	11	1000000126	1926
256.116		Spot	1	Image 1	11	1000000128	1927
183.008		Spot	1	Image 1	11	1000000129	1928
193.984		Spot	1	Image 1	11	1000000130	1929
191.936		Spot	1	Image 1	11	1000000131	1930
221.96		Spot	1	Image 1	11	1000000132	1931
191.952		Spot	1	Image 1	11	1000000133	1932
219.896		Spot	1	Image 1	11	1000000134	1933
224.064		Spot	1	Image 1	11	1000000135	1934
216.024		Spot	1	Image 1	11	1000000136	1935
301.136		Spot	1	Image 1	11	1000000137	1936
216.072		Spot	1	Image 1	11	1000000138	1937
214.995		Spot	1	Image 1	11	1000000139	1938
251.896		Spot	1	Image 1	11	1000000140	1939
291.468		Spot	1	Image 1	11	1000000141	1940
220.04		Spot	1	Image 1	11	1000000143	1941
203.97		Spot	1	Image 1	11	1000000142	1942
143.032		Spot	1	Image 1	11	1000000144	1943
323.992		Spot	1	Image 1	11	1000000145	1944
305.928		Spot	1	Image 1	11	1000000146	1945
290.036		Spot	1	Image 1	11	1000000147	1947
204.008		Spot	1	Image 1	11	1000000148	1948
365.01		Spot	1	Image 1	11	1000000149	1949
326.12		Spot	1	Image 1	11	1000000150	1950
209.962		Spot	1	Image 1	11	1000000151	1951
222.984		Spot	1	Image 1	11	1000000152	1952
252.041		Spot	1	Image 1	11	1000000153	1953
208.007		Spot	1	Image 1	11	1000000154	1954
208.002		Spot	1	Image 1	11	1000000155	1955
335.568		Spot	1	Image 1	11	1000000157	1956
243.888		Spot	1	Image 1	11	1000000158	1957
195.032		Spot	1	Image 1	11	1000000159	1958
227.004		Spot	1	Image 1	11	1000000160	1959
239.048		Spot	1	Image 1	11	1000000162	1960
305.544		Spot	1	Image 1	11	1000000161	1961
223.05		Spot	1	Image 1	11	1000000163	1962
241.888		Spot	1	Image 1	11	1000000164	1963
407.072		Spot	1	Image 1	11	1000000165	1964
265.1		Spot	1	Image 1	11	1000000166	1965
215.982		Spot	1	Image 1	11	1000000167	1966
200.94		Spot	1	Image 1	11	1000000168	1967
301.12		Spot	1	Image 1	11	1000000169	1968
274.98		Spot	1	Image 1	11	1000000170	1969
195.968		Spot	1	Image 1	11	1000000171	1970
236.02		Spot	1	Image 1	11	1000000172	1971
194.006		Spot	1	Image 1	11	1000000173	1972
187		Spot	1	Image 1	12	1000000000	1973
172.04		Spot	1	Image 1	12	1000000001	1974
125.96		Spot	1	Image 1	12	1000000005	1975
163.01		Spot	1	Image 1	12	1000000004	1976
153.016		Spot	1	Image 1	12	1000000003	1977
171.014		Spot	1	Image 1	12	1000000006	1978
127.49		Spot	1	Image 1	12	1000000007	1979
133.02		Spot	1	Image 1	12	1000000008	1980
133.048		Spot	1	Image 1	12	1000000009	1981
144.01		Spot	1	Image 1	12	1000000011	1982
171.992		Spot	1	Image 1	12	1000000013	1983
150.98		Spot	1	Image 1	12	1000000012	1984
310.878		Spot	1	Image 1	12	1000000014	1985
172.014		Spot	1	Image 1	12	1000000015	1986
135.992		Spot	1	Image 1	12	1000000016	1987
135.996		Spot	1	Image 1	12	1000000017	1988
164.966		Spot	1	Image 1	12	1000000018	1989
130.044		Spot	1	Image 1	12	1000000019	1990
170.02		Spot	1	Image 1	12	1000000020	1991
167		Spot	1	Image 1	12	1000000021	1992
139.02		Spot	1	Image 1	12	1000000022	1993
188.048		Spot	1	Image 1	12	1000000023	1994
136.968		Spot	1	Image 1	12	1000000024	1995
186		Spot	1	Image 1	12	1000000025	1996
184.104		Spot	1	Image 1	12	1000000026	1997
144.006		Spot	1	Image 1	12	1000000027	1998
181.536		Spot	1	Image 1	12	1000000180	1999
159.05		Spot	1	Image 1	12	1000000028	2000
145.992		Spot	1	Image 1	12	1000000029	2001
153.96		Spot	1	Image 1	12	1000000030	2002
179.964		Spot	1	Image 1	12	1000000031	2003
157.96		Spot	1	Image 1	12	1000000032	2004
172.008		Spot	1	Image 1	12	1000000033	2005
152.068		Spot	1	Image 1	12	1000000034	2006
134.04		Spot	1	Image 1	12	1000000035	2007
179.04		Spot	1	Image 1	12	1000000037	2008
172.032		Spot	1	Image 1	12	1000000036	2009
184.92		Spot	1	Image 1	12	1000000038	2010
157.92		Spot	1	Image 1	12	1000000040	2011
154.006		Spot	1	Image 1	12	1000000039	2012
151.96		Spot	1	Image 1	12	1000000174	2013
161.998		Spot	1	Image 1	12	1000000041	2015
160.04		Spot	1	Image 1	12	1000000045	2016
169.008		Spot	1	Image 1	12	1000000044	2017
160.056		Spot	1	Image 1	12	1000000042	2018
133.04		Spot	1	Image 1	12	1000000043	2019
156.03		Spot	1	Image 1	12	1000000046	2020
162.986		Spot	1	Image 1	12	1000000047	2021
155		Spot	1	Image 1	12	1000000048	2023
158.944		Spot	1	Image 1	12	1000000049	2024
166.98		Spot	1	Image 1	12	1000000050	2025
163.96		Spot	1	Image 1	12	1000000051	2026
174.024		Spot	1	Image 1	12	1000000052	2027
173.016		Spot	1	Image 1	12	1000000053	2028
160.04		Spot	1	Image 1	12	1000000054	2029
194.992		Spot	1	Image 1	12	1000000055	2030
177.976		Spot	1	Image 1	12	1000000056	2031
180.032		Spot	1	Image 1	12	1000000057	2032
174.064		Spot	1	Image 1	12	1000000058	2033
146.05		Spot	1	Image 1	12	1000000059	2034
191.604		Spot	1	Image 1	12	1000000061	2035
179.964		Spot	1	Image 1	12	1000000060	2036
171.872		Spot	1	Image 1	12	1000000062	2037
179.014		Spot	1	Image 1	12	1000000063	2038
264.148		Spot	1	Image 1	12	1000000065	2039
221.992		Spot	1	Image 1	12	1000000064	2040
200.072		Spot	1	Image 1	12	1000000066	2041
199.1		Spot	1	Image 1	12	1000000067	2042
[truncated: 8,248 more rows]
