# Supplementary material for: Protocol for real-time monitoring of CD8+ T and myeloid cell behavior in human high-grade serous ovarian cancer slices
Source: STAR Protoc. 2024 Jun 2;5(2):103102. doi: 10.1016/j.xpro.2024.103102 (PMC11179100; doi:10.1016/j.xpro.2024.103102)
Supplement: Data S3. Files for testing the R script, quantification and statistical analysis step 2 [file mmc3.zip › Test files/Slice1_a/__Intensity_Median_Ch=2_Img=1.csv]

Intensity Median Ch=2 Img=1
====================
Intensity Median	Unit	Category	Channel	Image	Time	TrackID	ID
121.016		Spot	2	Image 1	1	1000000000	0
121.016		Spot	2	Image 1	1	1000000001	1
121.04		Spot	2	Image 1	1	1000000002	2
125.026		Spot	2	Image 1	1	1000000003	3
147.944		Spot	2	Image 1	1	1000000004	4
131.956		Spot	2	Image 1	1	1000000005	5
119.028		Spot	2	Image 1	1	1000000006	6
128.024		Spot	2	Image 1	1	1000000007	7
156.022		Spot	2	Image 1	1	1000000008	8
131.032		Spot	2	Image 1	1	1000000009	9
124		Spot	2	Image 1	1	1000000010	10
152.032		Spot	2	Image 1	1	1000000011	11
129.992		Spot	2	Image 1	1	1000000012	12
131		Spot	2	Image 1	1	1000000013	13
194.984		Spot	2	Image 1	1	1000000014	14
144.02		Spot	2	Image 1	1	1000000015	15
153.988		Spot	2	Image 1	1	1000000016	16
155.076		Spot	2	Image 1	1	1000000017	17
128.992		Spot	2	Image 1	1	1000000018	18
148.04		Spot	2	Image 1	1	1000000019	19
124.984		Spot	2	Image 1	1	1000000020	20
127.974		Spot	2	Image 1	1	1000000021	21
163.02		Spot	2	Image 1	1	1000000022	22
133.984		Spot	2	Image 1	1	1000000023	23
176.048		Spot	2	Image 1	1	1000000024	24
124.984		Spot	2	Image 1	1	1000000025	25
126.036		Spot	2	Image 1	1	1000000026	26
159.981		Spot	2	Image 1	1	1000000027	27
133.012		Spot	2	Image 1	1	1000000028	28
140.944		Spot	2	Image 1	1	1000000029	29
134		Spot	2	Image 1	1	1000000030	30
135.956		Spot	2	Image 1	1	1000000031	31
143.06		Spot	2	Image 1	1	1000000032	32
155.088		Spot	2	Image 1	1	1000000033	33
131.036		Spot	2	Image 1	1	1000000034	34
156.018		Spot	2	Image 1	1	1000000035	35
136.022		Spot	2	Image 1	1	1000000036	36
126.005		Spot	2	Image 1	1	1000000037	37
131.013		Spot	2	Image 1	1	1000000038	38
130.964		Spot	2	Image 1	1	1000000039	39
136.976		Spot	2	Image 1	1	1000000040	40
131.962		Spot	2	Image 1	1	1000000041	43
146.999		Spot	2	Image 1	1	1000000042	44
151.986		Spot	2	Image 1	1	1000000043	45
123.004		Spot	2	Image 1	1	1000000044	46
143		Spot	2	Image 1	1	1000000045	47
127.985		Spot	2	Image 1	1	1000000046	48
135.037		Spot	2	Image 1	1	1000000047	49
147.04		Spot	2	Image 1	1	1000000048	50
144.04		Spot	2	Image 1	1	1000000049	51
134.988		Spot	2	Image 1	1	1000000050	52
132.986		Spot	2	Image 1	1	1000000051	53
127.014		Spot	2	Image 1	1	1000000052	54
125.96		Spot	2	Image 1	1	1000000053	55
125.516		Spot	2	Image 1	1	1000000054	56
146.056		Spot	2	Image 1	1	1000000055	57
146.994		Spot	2	Image 1	1	1000000056	58
122.04		Spot	2	Image 1	1	1000000057	59
125.02		Spot	2	Image 1	1	1000000058	60
125.984		Spot	2	Image 1	1	1000000059	61
122.994		Spot	2	Image 1	1	1000000060	62
129.974		Spot	2	Image 1	1	1000000061	63
162.968		Spot	2	Image 1	1	1000000062	64
135.968		Spot	2	Image 1	1	1000000063	65
130.048		Spot	2	Image 1	1	1000000064	66
123		Spot	2	Image 1	1	1000000065	67
135		Spot	2	Image 1	1	1000000066	68
123.012		Spot	2	Image 1	1	1000000067	69
125.048		Spot	2	Image 1	1	1000000068	70
140		Spot	2	Image 1	1	1000000069	71
136.02		Spot	2	Image 1	1	1000000070	72
128.504		Spot	2	Image 1	1	1000000071	73
137.004		Spot	2	Image 1	1	1000000072	74
122.02		Spot	2	Image 1	1	1000000073	75
133		Spot	2	Image 1	1	1000000074	76
147.016		Spot	2	Image 1	1	1000000075	77
124.016		Spot	2	Image 1	1	1000000076	78
164.044		Spot	2	Image 1	1	1000000077	79
129.986		Spot	2	Image 1	1	1000000078	80
135.048		Spot	2	Image 1	1	1000000079	81
129.03		Spot	2	Image 1	1	1000000080	82
140.94		Spot	2	Image 1	1	1000000081	83
125.028		Spot	2	Image 1	1	1000000082	84
137.048		Spot	2	Image 1	1	1000000083	86
127.044		Spot	2	Image 1	1	1000000084	87
159.506		Spot	2	Image 1	1	1000000085	88
158.028		Spot	2	Image 1	1	1000000086	89
129.016		Spot	2	Image 1	1	1000000087	90
138.976		Spot	2	Image 1	1	1000000088	91
144.992		Spot	2	Image 1	1	1000000089	92
124.992		Spot	2	Image 1	1	1000000090	93
153.018		Spot	2	Image 1	1	1000000091	94
127.991		Spot	2	Image 1	1	1000000092	95
127.944		Spot	2	Image 1	1	1000000093	96
123.981		Spot	2	Image 1	1	1000000094	97
130.04		Spot	2	Image 1	1	1000000095	98
125.985		Spot	2	Image 1	1	1000000096	99
128.03		Spot	2	Image 1	1	1000000097	100
132.984		Spot	2	Image 1	1	1000000098	101
127		Spot	2	Image 1	1	1000000099	102
126.952		Spot	2	Image 1	1	1000000100	103
144.988		Spot	2	Image 1	1	1000000101	105
196.096		Spot	2	Image 1	1	1000000102	106
135.048		Spot	2	Image 1	1	1000000103	107
124.04		Spot	2	Image 1	1	1000000104	108
132		Spot	2	Image 1	1	1000000105	109
127.55		Spot	2	Image 1	1	1000000106	110
124.016		Spot	2	Image 1	1	1000000107	111
125.944		Spot	2	Image 1	1	1000000108	112
144.008		Spot	2	Image 1	1	1000000109	113
140.056		Spot	2	Image 1	1	1000000110	114
140.968		Spot	2	Image 1	1	1000000111	115
127.504		Spot	2	Image 1	1	1000000112	116
121.984		Spot	2	Image 1	1	1000000113	117
130		Spot	2	Image 1	1	1000000114	118
139		Spot	2	Image 1	1	1000000115	119
124.044		Spot	2	Image 1	1	1000000116	120
127.97		Spot	2	Image 1	1	1000000117	121
121.008		Spot	2	Image 1	1	1000000118	122
121		Spot	2	Image 1	1	1000000119	123
137.972		Spot	2	Image 1	1	1000000120	124
120.008		Spot	2	Image 1	1	1000000121	125
121.992		Spot	2	Image 1	1	1000000122	126
127.048		Spot	2	Image 1	1	1000000123	127
152.025		Spot	2	Image 1	1	1000000124	128
123.98		Spot	2	Image 1	1	1000000125	129
125.998		Spot	2	Image 1	1	1000000126	130
135.995		Spot	2	Image 1	1	1000000127	131
140.952		Spot	2	Image 1	1	1000000128	132
125.025		Spot	2	Image 1	1	1000000129	133
136.972		Spot	2	Image 1	1	1000000130	134
125.072		Spot	2	Image 1	1	1000000131	135
130.984		Spot	2	Image 1	1	1000000132	136
146.96		Spot	2	Image 1	1	1000000133	137
125.016		Spot	2	Image 1	1	1000000134	138
126.98		Spot	2	Image 1	1	1000000135	139
127.01		Spot	2	Image 1	1	1000000136	140
196.04		Spot	2	Image 1	1	1000000137	141
124.019		Spot	2	Image 1	1	1000000138	142
137.984		Spot	2	Image 1	1	1000000139	143
132.02		Spot	2	Image 1	1	1000000140	144
173.08		Spot	2	Image 1	1	1000000141	145
127.516		Spot	2	Image 1	1	1000000142	146
131.984		Spot	2	Image 1	1	1000000143	147
137.988		Spot	2	Image 1	1	1000000144	148
180.052		Spot	2	Image 1	1	1000000145	149
143.004		Spot	2	Image 1	1	1000000146	150
202.48		Spot	2	Image 1	1	1000000147	151
124.982		Spot	2	Image 1	1	1000000148	152
209.964		Spot	2	Image 1	1	1000000149	153
201.008		Spot	2	Image 1	1	1000000150	154
144		Spot	2	Image 1	1	1000000151	155
124.044		Spot	2	Image 1	1	1000000152	156
145.985		Spot	2	Image 1	1	1000000153	157
146.024		Spot	2	Image 1	1	1000000154	158
131.036		Spot	2	Image 1	1	1000000155	159
141.036		Spot	2	Image 1	1	1000000156	160
179.52		Spot	2	Image 1	1	1000000157	161
167.96		Spot	2	Image 1	1	1000000158	162
126.968		Spot	2	Image 1	1	1000000159	163
142		Spot	2	Image 1	1	1000000160	164
168.964		Spot	2	Image 1	1	1000000161	165
135.496		Spot	2	Image 1	1	1000000162	166
156.552		Spot	2	Image 1	1	1000000163	167
150.488		Spot	2	Image 1	1	1000000164	168
190.08		Spot	2	Image 1	1	1000000165	169
149		Spot	2	Image 1	1	1000000166	170
150		Spot	2	Image 1	1	1000000167	171
128.004		Spot	2	Image 1	1	1000000168	172
217.92		Spot	2	Image 1	1	1000000169	173
169.048		Spot	2	Image 1	1	1000000170	174
132.52		Spot	2	Image 1	1	1000000171	175
146.008		Spot	2	Image 1	1	1000000172	176
130.008		Spot	2	Image 1	1	1000000173	177
119.512		Spot	2	Image 1	2	1000000000	178
119.936		Spot	2	Image 1	2	1000000001	179
122.04		Spot	2	Image 1	2	1000000002	180
125.008		Spot	2	Image 1	2	1000000003	181
149.008		Spot	2	Image 1	2	1000000004	182
139.936		Spot	2	Image 1	2	1000000005	183
119		Spot	2	Image 1	2	1000000006	184
128.984		Spot	2	Image 1	2	1000000007	185
155.98		Spot	2	Image 1	2	1000000008	186
134.016		Spot	2	Image 1	2	1000000009	187
123		Spot	2	Image 1	2	1000000010	188
152.942		Spot	2	Image 1	2	1000000011	189
130.012		Spot	2	Image 1	2	1000000012	190
131.944		Spot	2	Image 1	2	1000000013	191
188.544		Spot	2	Image 1	2	1000000014	192
144.994		Spot	2	Image 1	2	1000000015	193
151.992		Spot	2	Image 1	2	1000000016	194
154.038		Spot	2	Image 1	2	1000000017	195
127.968		Spot	2	Image 1	2	1000000018	196
149		Spot	2	Image 1	2	1000000019	197
124.02		Spot	2	Image 1	2	1000000020	198
127.988		Spot	2	Image 1	2	1000000021	199
163.976		Spot	2	Image 1	2	1000000022	200
132.976		Spot	2	Image 1	2	1000000023	201
177.484		Spot	2	Image 1	2	1000000024	202
125.936		Spot	2	Image 1	2	1000000025	203
126.032		Spot	2	Image 1	2	1000000026	204
159.06		Spot	2	Image 1	2	1000000027	205
133.02		Spot	2	Image 1	2	1000000028	206
138.996		Spot	2	Image 1	2	1000000029	207
135.032		Spot	2	Image 1	2	1000000030	208
137.525		Spot	2	Image 1	2	1000000031	209
144.04		Spot	2	Image 1	2	1000000032	210
156.98		Spot	2	Image 1	2	1000000033	211
131.016		Spot	2	Image 1	2	1000000034	212
156.998		Spot	2	Image 1	2	1000000035	213
135.976		Spot	2	Image 1	2	1000000036	214
126.99		Spot	2	Image 1	2	1000000037	215
131.96		Spot	2	Image 1	2	1000000038	216
135.052		Spot	2	Image 1	2	1000000040	217
131.028		Spot	2	Image 1	2	1000000039	218
133.024		Spot	2	Image 1	2	1000000174	219
130.976		Spot	2	Image 1	2	1000000041	222
148.028		Spot	2	Image 1	2	1000000042	223
123		Spot	2	Image 1	2	1000000044	224
143.98		Spot	2	Image 1	2	1000000045	225
149.936		Spot	2	Image 1	2	1000000043	226
128.016		Spot	2	Image 1	2	1000000046	227
132.976		Spot	2	Image 1	2	1000000047	228
145.028		Spot	2	Image 1	2	1000000049	229
133.496		Spot	2	Image 1	2	1000000050	230
127.016		Spot	2	Image 1	2	1000000052	231
125.992		Spot	2	Image 1	2	1000000053	232
145.456		Spot	2	Image 1	2	1000000055	233
121.992		Spot	2	Image 1	2	1000000057	234
126.976		Spot	2	Image 1	2	1000000054	235
145.996		Spot	2	Image 1	2	1000000056	236
125.998		Spot	2	Image 1	2	1000000058	237
127.014		Spot	2	Image 1	2	1000000059	238
121.994		Spot	2	Image 1	2	1000000060	239
129.968		Spot	2	Image 1	2	1000000061	240
161.04		Spot	2	Image 1	2	1000000062	241
136.04		Spot	2	Image 1	2	1000000063	242
122.01		Spot	2	Image 1	2	1000000065	243
129.976		Spot	2	Image 1	2	1000000064	244
133.966		Spot	2	Image 1	2	1000000066	245
125.988		Spot	2	Image 1	2	1000000068	246
122.996		Spot	2	Image 1	2	1000000067	247
136.999		Spot	2	Image 1	2	1000000069	248
136.011		Spot	2	Image 1	2	1000000070	249
127.988		Spot	2	Image 1	2	1000000071	250
137.964		Spot	2	Image 1	2	1000000072	251
121.964		Spot	2	Image 1	2	1000000073	252
133.02		Spot	2	Image 1	2	1000000074	253
152.012		Spot	2	Image 1	2	1000000075	254
125.04		Spot	2	Image 1	2	1000000076	255
162.928		Spot	2	Image 1	2	1000000077	256
129.048		Spot	2	Image 1	2	1000000078	257
136.02		Spot	2	Image 1	2	1000000079	258
127.504		Spot	2	Image 1	2	1000000080	259
140.996		Spot	2	Image 1	2	1000000081	260
125.024		Spot	2	Image 1	2	1000000082	261
135.96		Spot	2	Image 1	2	1000000083	263
163.008		Spot	2	Image 1	2	1000000085	264
155.96		Spot	2	Image 1	2	1000000086	265
129.912		Spot	2	Image 1	2	1000000087	266
128.04		Spot	2	Image 1	2	1000000084	267
135.952		Spot	2	Image 1	2	1000000088	268
142.988		Spot	2	Image 1	2	1000000089	269
125.98		Spot	2	Image 1	2	1000000090	270
151		Spot	2	Image 1	2	1000000091	271
127.008		Spot	2	Image 1	2	1000000093	272
126.992		Spot	2	Image 1	2	1000000092	273
138.984		Spot	2	Image 1	2	1000000175	274
125.988		Spot	2	Image 1	2	1000000096	275
123.028		Spot	2	Image 1	2	1000000094	276
128.028		Spot	2	Image 1	2	1000000095	277
128.016		Spot	2	Image 1	2	1000000097	278
133.976		Spot	2	Image 1	2	1000000098	279
125.988		Spot	2	Image 1	2	1000000099	280
126		Spot	2	Image 1	2	1000000100	282
145.032		Spot	2	Image 1	2	1000000101	283
195.944		Spot	2	Image 1	2	1000000102	284
132.968		Spot	2	Image 1	2	1000000176	285
136.024		Spot	2	Image 1	2	1000000103	286
124.032		Spot	2	Image 1	2	1000000104	287
134.04		Spot	2	Image 1	2	1000000105	288
125.012		Spot	2	Image 1	2	1000000107	289
127.024		Spot	2	Image 1	2	1000000108	290
126.99		Spot	2	Image 1	2	1000000106	291
143.96		Spot	2	Image 1	2	1000000109	292
141.988		Spot	2	Image 1	2	1000000110	293
140.05		Spot	2	Image 1	2	1000000111	294
128.042		Spot	2	Image 1	2	1000000112	295
121.018		Spot	2	Image 1	2	1000000113	296
131.026		Spot	2	Image 1	2	1000000114	297
138.032		Spot	2	Image 1	2	1000000115	298
126.056		Spot	2	Image 1	2	1000000116	299
126.966		Spot	2	Image 1	2	1000000117	300
122.034		Spot	2	Image 1	2	1000000118	301
135.52		Spot	2	Image 1	2	1000000120	302
121		Spot	2	Image 1	2	1000000119	303
123.02		Spot	2	Image 1	2	1000000122	304
120.024		Spot	2	Image 1	2	1000000121	305
127.993		Spot	2	Image 1	2	1000000123	306
152.976		Spot	2	Image 1	2	1000000124	307
123.008		Spot	2	Image 1	2	1000000125	308
125.004		Spot	2	Image 1	2	1000000126	309
137.048		Spot	2	Image 1	2	1000000127	310
141.98		Spot	2	Image 1	2	1000000128	311
124		Spot	2	Image 1	2	1000000129	312
136.032		Spot	2	Image 1	2	1000000130	313
125.016		Spot	2	Image 1	2	1000000131	314
129.992		Spot	2	Image 1	2	1000000132	315
148.986		Spot	2	Image 1	2	1000000133	316
125.998		Spot	2	Image 1	2	1000000134	317
127.984		Spot	2	Image 1	2	1000000135	318
127.022		Spot	2	Image 1	2	1000000136	319
197.064		Spot	2	Image 1	2	1000000137	320
123.02		Spot	2	Image 1	2	1000000138	321
136.988		Spot	2	Image 1	2	1000000139	322
132.496		Spot	2	Image 1	2	1000000140	323
171.456		Spot	2	Image 1	2	1000000141	324
128.04		Spot	2	Image 1	2	1000000142	325
137.981		Spot	2	Image 1	2	1000000144	326
134.012		Spot	2	Image 1	2	1000000143	327
183.016		Spot	2	Image 1	2	1000000145	328
144.02		Spot	2	Image 1	2	1000000146	329
207.464		Spot	2	Image 1	2	1000000147	330
124.012		Spot	2	Image 1	2	1000000148	331
213.948		Spot	2	Image 1	2	1000000149	332
206.96		Spot	2	Image 1	2	1000000150	333
144.98		Spot	2	Image 1	2	1000000151	334
123.992		Spot	2	Image 1	2	1000000152	335
146		Spot	2	Image 1	2	1000000153	336
149.03		Spot	2	Image 1	2	1000000154	337
130.004		Spot	2	Image 1	2	1000000155	338
140.076		Spot	2	Image 1	2	1000000156	339
178.988		Spot	2	Image 1	2	1000000157	340
171.952		Spot	2	Image 1	2	1000000158	341
126.976		Spot	2	Image 1	2	1000000159	342
141.94		Spot	2	Image 1	2	1000000160	343
168.056		Spot	2	Image 1	2	1000000161	344
135.996		Spot	2	Image 1	2	1000000162	345
154.04		Spot	2	Image 1	2	1000000163	346
150.988		Spot	2	Image 1	2	1000000164	347
189.028		Spot	2	Image 1	2	1000000165	348
149.022		Spot	2	Image 1	2	1000000166	349
148.056		Spot	2	Image 1	2	1000000167	350
129.012		Spot	2	Image 1	2	1000000168	351
221.045		Spot	2	Image 1	2	1000000169	352
173.064		Spot	2	Image 1	2	1000000170	353
131.02		Spot	2	Image 1	2	1000000171	354
147		Spot	2	Image 1	2	1000000172	355
131.012		Spot	2	Image 1	2	1000000173	356
121.02		Spot	2	Image 1	3	1000000000	357
121.016		Spot	2	Image 1	3	1000000001	358
119.972		Spot	2	Image 1	3	1000000002	359
126.01		Spot	2	Image 1	3	1000000003	360
147.976		Spot	2	Image 1	3	1000000004	361
133.496		Spot	2	Image 1	3	1000000005	362
119.02		Spot	2	Image 1	3	1000000006	363
129.02		Spot	2	Image 1	3	1000000007	364
157.952		Spot	2	Image 1	3	1000000008	365
133.05		Spot	2	Image 1	3	1000000009	366
155.04		Spot	2	Image 1	3	1000000011	367
131.95		Spot	2	Image 1	3	1000000013	368
193.912		Spot	2	Image 1	3	1000000014	369
130.996		Spot	2	Image 1	3	1000000012	370
145.52		Spot	2	Image 1	3	1000000015	371
153		Spot	2	Image 1	3	1000000016	372
152.996		Spot	2	Image 1	3	1000000017	373
129.992		Spot	2	Image 1	3	1000000018	374
146.004		Spot	2	Image 1	3	1000000019	375
123.977		Spot	2	Image 1	3	1000000020	376
126.968		Spot	2	Image 1	3	1000000021	377
161.012		Spot	2	Image 1	3	1000000022	378
134.03		Spot	2	Image 1	3	1000000023	379
174.962		Spot	2	Image 1	3	1000000024	380
125.988		Spot	2	Image 1	3	1000000025	381
126.008		Spot	2	Image 1	3	1000000026	382
161.04		Spot	2	Image 1	3	1000000027	383
131.996		Spot	2	Image 1	3	1000000028	384
138.971		Spot	2	Image 1	3	1000000029	385
132.978		Spot	2	Image 1	3	1000000030	386
139.04		Spot	2	Image 1	3	1000000031	387
143.015		Spot	2	Image 1	3	1000000032	388
154.028		Spot	2	Image 1	3	1000000033	389
130.014		Spot	2	Image 1	3	1000000034	390
155.02		Spot	2	Image 1	3	1000000035	391
138.017		Spot	2	Image 1	3	1000000036	392
127.99		Spot	2	Image 1	3	1000000037	393
132.02		Spot	2	Image 1	3	1000000038	394
135.984		Spot	2	Image 1	3	1000000040	395
127.976		Spot	2	Image 1	3	1000000039	396
134.04		Spot	2	Image 1	3	1000000174	397
132.032		Spot	2	Image 1	3	1000000041	400
148.004		Spot	2	Image 1	3	1000000042	401
122.976		Spot	2	Image 1	3	1000000044	402
143.04		Spot	2	Image 1	3	1000000045	403
150.985		Spot	2	Image 1	3	1000000043	404
128.016		Spot	2	Image 1	3	1000000046	405
133.976		Spot	2	Image 1	3	1000000047	406
143.04		Spot	2	Image 1	3	1000000049	407
124.032		Spot	2	Image 1	3	1000000177	408
133.99		Spot	2	Image 1	3	1000000050	409
127.024		Spot	2	Image 1	3	1000000052	410
126.04		Spot	2	Image 1	3	1000000053	411
128		Spot	2	Image 1	3	1000000054	412
144.98		Spot	2	Image 1	3	1000000055	413
147.048		Spot	2	Image 1	3	1000000056	414
122.996		Spot	2	Image 1	3	1000000057	415
126.048		Spot	2	Image 1	3	1000000058	416
126.98		Spot	2	Image 1	3	1000000059	417
123.985		Spot	2	Image 1	3	1000000060	418
130.027		Spot	2	Image 1	3	1000000061	419
162.02		Spot	2	Image 1	3	1000000062	420
136.024		Spot	2	Image 1	3	1000000063	421
129.032		Spot	2	Image 1	3	1000000064	422
122.982		Spot	2	Image 1	3	1000000065	423
135		Spot	2	Image 1	3	1000000066	424
123.04		Spot	2	Image 1	3	1000000067	425
123.976		Spot	2	Image 1	3	1000000068	426
139.014		Spot	2	Image 1	3	1000000069	427
137.04		Spot	2	Image 1	3	1000000070	428
127.984		Spot	2	Image 1	3	1000000071	429
136.016		Spot	2	Image 1	3	1000000072	430
123.05		Spot	2	Image 1	3	1000000073	431
133.992		Spot	2	Image 1	3	1000000074	432
145.991		Spot	2	Image 1	3	1000000075	433
124.996		Spot	2	Image 1	3	1000000076	434
164.016		Spot	2	Image 1	3	1000000077	435
127.992		Spot	2	Image 1	3	1000000080	436
130.04		Spot	2	Image 1	3	1000000078	437
136.036		Spot	2	Image 1	3	1000000079	438
139.992		Spot	2	Image 1	3	1000000081	439
124.02		Spot	2	Image 1	3	1000000082	440
137.024		Spot	2	Image 1	3	1000000083	442
161.05		Spot	2	Image 1	3	1000000085	443
155.968		Spot	2	Image 1	3	1000000086	444
129.991		Spot	2	Image 1	3	1000000087	445
128.986		Spot	2	Image 1	3	1000000084	446
136.04		Spot	2	Image 1	3	1000000088	447
145.048		Spot	2	Image 1	3	1000000089	448
124.991		Spot	2	Image 1	3	1000000090	449
152.509		Spot	2	Image 1	3	1000000091	450
126.96		Spot	2	Image 1	3	1000000093	451
127.022		Spot	2	Image 1	3	1000000092	452
138.048		Spot	2	Image 1	3	1000000175	453
123.06		Spot	2	Image 1	3	1000000094	454
125.979		Spot	2	Image 1	3	1000000096	455
129.016		Spot	2	Image 1	3	1000000095	456
129.028		Spot	2	Image 1	3	1000000097	457
134.01		Spot	2	Image 1	3	1000000098	458
125.98		Spot	2	Image 1	3	1000000099	459
126.032		Spot	2	Image 1	3	1000000100	461
144.036		Spot	2	Image 1	3	1000000101	462
194.94		Spot	2	Image 1	3	1000000102	463
135.976		Spot	2	Image 1	3	1000000103	464
124.964		Spot	2	Image 1	3	1000000104	465
133.04		Spot	2	Image 1	3	1000000105	466
127.02		Spot	2	Image 1	3	1000000106	467
123.96		Spot	2	Image 1	3	1000000107	468
125.016		Spot	2	Image 1	3	1000000108	469
144.48		Spot	2	Image 1	3	1000000109	470
141.984		Spot	2	Image 1	3	1000000110	471
140.04		Spot	2	Image 1	3	1000000111	472
127.04		Spot	2	Image 1	3	1000000112	473
122		Spot	2	Image 1	3	1000000113	474
130.008		Spot	2	Image 1	3	1000000114	475
138.022		Spot	2	Image 1	3	1000000115	476
125.016		Spot	2	Image 1	3	1000000116	477
130		Spot	2	Image 1	3	1000000117	478
120.024		Spot	2	Image 1	3	1000000118	479
135.944		Spot	2	Image 1	3	1000000120	480
121.06		Spot	2	Image 1	3	1000000119	481
121.024		Spot	2	Image 1	3	1000000121	482
123.016		Spot	2	Image 1	3	1000000122	483
127.004		Spot	2	Image 1	3	1000000123	484
153.976		Spot	2	Image 1	3	1000000124	485
122.988		Spot	2	Image 1	3	1000000125	486
126.004		Spot	2	Image 1	3	1000000126	487
135.968		Spot	2	Image 1	3	1000000127	488
141.97		Spot	2	Image 1	3	1000000128	489
124		Spot	2	Image 1	3	1000000129	490
137.024		Spot	2	Image 1	3	1000000130	491
124.032		Spot	2	Image 1	3	1000000131	492
131		Spot	2	Image 1	3	1000000132	493
149.968		Spot	2	Image 1	3	1000000133	494
126.008		Spot	2	Image 1	3	1000000134	495
129.028		Spot	2	Image 1	3	1000000135	496
126.04		Spot	2	Image 1	3	1000000136	497
197.6		Spot	2	Image 1	3	1000000137	498
122.976		Spot	2	Image 1	3	1000000138	499
132.024		Spot	2	Image 1	3	1000000140	500
173.576		Spot	2	Image 1	3	1000000141	501
127.976		Spot	2	Image 1	3	1000000142	502
135		Spot	2	Image 1	3	1000000143	503
138.988		Spot	2	Image 1	3	1000000144	504
180.012		Spot	2	Image 1	3	1000000145	505
143.024		Spot	2	Image 1	3	1000000146	506
209.046		Spot	2	Image 1	3	1000000147	507
124.98		Spot	2	Image 1	3	1000000148	508
210.012		Spot	2	Image 1	3	1000000149	509
202		Spot	2	Image 1	3	1000000150	510
145.98		Spot	2	Image 1	3	1000000151	511
123.992		Spot	2	Image 1	3	1000000152	512
147.016		Spot	2	Image 1	3	1000000153	513
147.05		Spot	2	Image 1	3	1000000154	514
131.992		Spot	2	Image 1	3	1000000155	515
139.928		Spot	2	Image 1	3	1000000156	516
179.04		Spot	2	Image 1	3	1000000157	517
169.888		Spot	2	Image 1	3	1000000158	518
126.008		Spot	2	Image 1	3	1000000159	519
143.936		Spot	2	Image 1	3	1000000160	520
136.04		Spot	2	Image 1	3	1000000162	521
169.032		Spot	2	Image 1	3	1000000161	522
156		Spot	2	Image 1	3	1000000163	523
153.016		Spot	2	Image 1	3	1000000164	524
191.04		Spot	2	Image 1	3	1000000165	525
149.976		Spot	2	Image 1	3	1000000166	526
150.039		Spot	2	Image 1	3	1000000167	527
128.008		Spot	2	Image 1	3	1000000168	528
222.136		Spot	2	Image 1	3	1000000169	529
171.928		Spot	2	Image 1	3	1000000170	530
133.016		Spot	2	Image 1	3	1000000171	531
148.064		Spot	2	Image 1	3	1000000172	532
130.032		Spot	2	Image 1	3	1000000173	533
122.02		Spot	2	Image 1	4	1000000000	534
119.966		Spot	2	Image 1	4	1000000001	535
121.968		Spot	2	Image 1	4	1000000002	536
124.976		Spot	2	Image 1	4	1000000003	537
149.994		Spot	2	Image 1	4	1000000004	538
134		Spot	2	Image 1	4	1000000005	539
118.006		Spot	2	Image 1	4	1000000006	540
128.448		Spot	2	Image 1	4	1000000007	541
159.002		Spot	2	Image 1	4	1000000008	542
134.984		Spot	2	Image 1	4	1000000009	543
123.032		Spot	2	Image 1	4	1000000010	544
154.056		Spot	2	Image 1	4	1000000011	545
134.008		Spot	2	Image 1	4	1000000013	546
197.104		Spot	2	Image 1	4	1000000014	547
130.984		Spot	2	Image 1	4	1000000012	548
145		Spot	2	Image 1	4	1000000015	549
153.044		Spot	2	Image 1	4	1000000016	550
153.96		Spot	2	Image 1	4	1000000017	551
127.984		Spot	2	Image 1	4	1000000018	552
146.016		Spot	2	Image 1	4	1000000019	553
123.01		Spot	2	Image 1	4	1000000020	554
126.01		Spot	2	Image 1	4	1000000021	555
163.996		Spot	2	Image 1	4	1000000022	556
134		Spot	2	Image 1	4	1000000023	557
176.992		Spot	2	Image 1	4	1000000024	558
125.98		Spot	2	Image 1	4	1000000025	559
127.032		Spot	2	Image 1	4	1000000026	560
160.992		Spot	2	Image 1	4	1000000027	561
133.04		Spot	2	Image 1	4	1000000028	562
139.004		Spot	2	Image 1	4	1000000029	563
134.008		Spot	2	Image 1	4	1000000030	564
139		Spot	2	Image 1	4	1000000031	565
145		Spot	2	Image 1	4	1000000032	566
152.1		Spot	2	Image 1	4	1000000033	567
129.996		Spot	2	Image 1	4	1000000034	568
126.984		Spot	2	Image 1	4	1000000037	569
156.04		Spot	2	Image 1	4	1000000035	570
137.024		Spot	2	Image 1	4	1000000036	571
131		Spot	2	Image 1	4	1000000038	572
135		Spot	2	Image 1	4	1000000040	573
129.98		Spot	2	Image 1	4	1000000039	574
136.007		Spot	2	Image 1	4	1000000174	575
133.03		Spot	2	Image 1	4	1000000041	578
124.04		Spot	2	Image 1	4	1000000044	579
147		Spot	2	Image 1	4	1000000042	580
144.984		Spot	2	Image 1	4	1000000045	581
150.02		Spot	2	Image 1	4	1000000043	582
129.016		Spot	2	Image 1	4	1000000046	583
134.008		Spot	2	Image 1	4	1000000047	584
145.972		Spot	2	Image 1	4	1000000048	585
144.984		Spot	2	Image 1	4	1000000049	586
133.988		Spot	2	Image 1	4	1000000050	587
127.972		Spot	2	Image 1	4	1000000052	588
134.016		Spot	2	Image 1	4	1000000051	589
125.04		Spot	2	Image 1	4	1000000053	590
127.03		Spot	2	Image 1	4	1000000054	591
144.06		Spot	2	Image 1	4	1000000055	592
148.012		Spot	2	Image 1	4	1000000056	593
121.01		Spot	2	Image 1	4	1000000057	594
126.994		Spot	2	Image 1	4	1000000058	595
125.048		Spot	2	Image 1	4	1000000059	596
123.952		Spot	2	Image 1	4	1000000060	597
129.04		Spot	2	Image 1	4	1000000061	598
158		Spot	2	Image 1	4	1000000062	599
135.016		Spot	2	Image 1	4	1000000063	600
128.982		Spot	2	Image 1	4	1000000064	601
122.024		Spot	2	Image 1	4	1000000065	602
134.018		Spot	2	Image 1	4	1000000066	603
123.02		Spot	2	Image 1	4	1000000067	604
124.016		Spot	2	Image 1	4	1000000068	605
139.08		Spot	2	Image 1	4	1000000069	606
135.982		Spot	2	Image 1	4	1000000070	607
127.992		Spot	2	Image 1	4	1000000071	608
138.05		Spot	2	Image 1	4	1000000072	609
123.06		Spot	2	Image 1	4	1000000073	610
134.008		Spot	2	Image 1	4	1000000074	611
123.96		Spot	2	Image 1	4	1000000076	612
148.936		Spot	2	Image 1	4	1000000075	613
129.04		Spot	2	Image 1	4	1000000080	614
165.008		Spot	2	Image 1	4	1000000077	615
129		Spot	2	Image 1	4	1000000078	616
137		Spot	2	Image 1	4	1000000079	617
123.988		Spot	2	Image 1	4	1000000082	618
140.068		Spot	2	Image 1	4	1000000081	619
135.028		Spot	2	Image 1	4	1000000083	621
163.018		Spot	2	Image 1	4	1000000085	622
156.008		Spot	2	Image 1	4	1000000086	623
128.98		Spot	2	Image 1	4	1000000087	624
127.976		Spot	2	Image 1	4	1000000084	625
137.01		Spot	2	Image 1	4	1000000088	626
145.968		Spot	2	Image 1	4	1000000089	627
126.08		Spot	2	Image 1	4	1000000090	628
151.492		Spot	2	Image 1	4	1000000091	629
127.008		Spot	2	Image 1	4	1000000093	630
125.024		Spot	2	Image 1	4	1000000092	631
139		Spot	2	Image 1	4	1000000175	632
125		Spot	2	Image 1	4	1000000096	633
124.008		Spot	2	Image 1	4	1000000094	634
129.025		Spot	2	Image 1	4	1000000095	635
127.988		Spot	2	Image 1	4	1000000097	636
132.984		Spot	2	Image 1	4	1000000098	637
127.032		Spot	2	Image 1	4	1000000099	638
125.992		Spot	2	Image 1	4	1000000100	640
146.046		Spot	2	Image 1	4	1000000101	641
194.95		Spot	2	Image 1	4	1000000102	642
134.025		Spot	2	Image 1	4	1000000176	643
136.024		Spot	2	Image 1	4	1000000103	644
124.048		Spot	2	Image 1	4	1000000104	645
133		Spot	2	Image 1	4	1000000105	646
126.996		Spot	2	Image 1	4	1000000108	647
127.044		Spot	2	Image 1	4	1000000106	648
124.01		Spot	2	Image 1	4	1000000107	649
142.98		Spot	2	Image 1	4	1000000109	650
139.976		Spot	2	Image 1	4	1000000111	651
148.952		Spot	2	Image 1	4	1000000110	652
127.03		Spot	2	Image 1	4	1000000112	653
122.952		Spot	2	Image 1	4	1000000113	654
131.988		Spot	2	Image 1	4	1000000114	655
140.04		Spot	2	Image 1	4	1000000115	656
125.04		Spot	2	Image 1	4	1000000116	657
127.984		Spot	2	Image 1	4	1000000117	658
121.026		Spot	2	Image 1	4	1000000118	659
121.008		Spot	2	Image 1	4	1000000119	660
138		Spot	2	Image 1	4	1000000120	661
121.024		Spot	2	Image 1	4	1000000121	662
122.024		Spot	2	Image 1	4	1000000122	663
126.04		Spot	2	Image 1	4	1000000123	664
154.024		Spot	2	Image 1	4	1000000124	665
122.96		Spot	2	Image 1	4	1000000125	666
136.472		Spot	2	Image 1	4	1000000127	667
126.01		Spot	2	Image 1	4	1000000126	668
141.52		Spot	2	Image 1	4	1000000128	669
124.028		Spot	2	Image 1	4	1000000129	670
137.04		Spot	2	Image 1	4	1000000130	671
130.936		Spot	2	Image 1	4	1000000132	672
125		Spot	2	Image 1	4	1000000131	673
149.026		Spot	2	Image 1	4	1000000133	674
127.024		Spot	2	Image 1	4	1000000134	675
128.016		Spot	2	Image 1	4	1000000135	676
126.996		Spot	2	Image 1	4	1000000136	677
199.92		Spot	2	Image 1	4	1000000137	678
124.024		Spot	2	Image 1	4	1000000138	679
136.96		Spot	2	Image 1	4	1000000139	680
131.968		Spot	2	Image 1	4	1000000140	681
135		Spot	2	Image 1	4	1000000143	682
170.872		Spot	2	Image 1	4	1000000141	683
127.008		Spot	2	Image 1	4	1000000142	684
137.016		Spot	2	Image 1	4	1000000144	685
184.088		Spot	2	Image 1	4	1000000145	686
144		Spot	2	Image 1	4	1000000146	687
209.06		Spot	2	Image 1	4	1000000147	688
124.056		Spot	2	Image 1	4	1000000148	689
210.976		Spot	2	Image 1	4	1000000149	690
201.048		Spot	2	Image 1	4	1000000150	691
144.984		Spot	2	Image 1	4	1000000151	692
123.98		Spot	2	Image 1	4	1000000152	693
145.988		Spot	2	Image 1	4	1000000153	694
146.972		Spot	2	Image 1	4	1000000154	695
129.96		Spot	2	Image 1	4	1000000155	696
140.08		Spot	2	Image 1	4	1000000156	697
180.04		Spot	2	Image 1	4	1000000157	698
171.888		Spot	2	Image 1	4	1000000158	699
128.029		Spot	2	Image 1	4	1000000159	700
141.04		Spot	2	Image 1	4	1000000160	701
134.976		Spot	2	Image 1	4	1000000162	702
171.486		Spot	2	Image 1	4	1000000161	703
155.03		Spot	2	Image 1	4	1000000163	704
150.968		Spot	2	Image 1	4	1000000164	705
191.96		Spot	2	Image 1	4	1000000165	706
149.992		Spot	2	Image 1	4	1000000166	707
147.008		Spot	2	Image 1	4	1000000167	708
129.025		Spot	2	Image 1	4	1000000168	709
220.072		Spot	2	Image 1	4	1000000169	710
169.952		Spot	2	Image 1	4	1000000170	711
132.976		Spot	2	Image 1	4	1000000171	712
150.048		Spot	2	Image 1	4	1000000172	713
131.96		Spot	2	Image 1	4	1000000173	714
119.99		Spot	2	Image 1	5	1000000000	715
120.032		Spot	2	Image 1	5	1000000001	716
120.048		Spot	2	Image 1	5	1000000002	717
149.044		Spot	2	Image 1	5	1000000004	718
125.96		Spot	2	Image 1	5	1000000003	719
137.076		Spot	2	Image 1	5	1000000005	720
118.008		Spot	2	Image 1	5	1000000006	721
126.976		Spot	2	Image 1	5	1000000007	722
158.992		Spot	2	Image 1	5	1000000008	723
134.016		Spot	2	Image 1	5	1000000009	724
123.02		Spot	2	Image 1	5	1000000010	725
156.04		Spot	2	Image 1	5	1000000011	726
133.04		Spot	2	Image 1	5	1000000013	727
198		Spot	2	Image 1	5	1000000014	728
131.008		Spot	2	Image 1	5	1000000012	729
145.958		Spot	2	Image 1	5	1000000015	730
156		Spot	2	Image 1	5	1000000017	731
128.008		Spot	2	Image 1	5	1000000018	732
145.984		Spot	2	Image 1	5	1000000019	733
123.976		Spot	2	Image 1	5	1000000020	734
126.008		Spot	2	Image 1	5	1000000021	735
163.956		Spot	2	Image 1	5	1000000022	736
133.032		Spot	2	Image 1	5	1000000023	737
178.016		Spot	2	Image 1	5	1000000024	738
124		Spot	2	Image 1	5	1000000025	739
126		Spot	2	Image 1	5	1000000026	740
161.05		Spot	2	Image 1	5	1000000027	741
130.992		Spot	2	Image 1	5	1000000028	742
140.004		Spot	2	Image 1	5	1000000029	743
134		Spot	2	Image 1	5	1000000030	744
137.006		Spot	2	Image 1	5	1000000031	745
143.012		Spot	2	Image 1	5	1000000032	746
152.48		Spot	2	Image 1	5	1000000033	747
130.04		Spot	2	Image 1	5	1000000034	748
128.004		Spot	2	Image 1	5	1000000037	749
155.04		Spot	2	Image 1	5	1000000035	750
135.016		Spot	2	Image 1	5	1000000036	751
132.036		Spot	2	Image 1	5	1000000038	752
135		Spot	2	Image 1	5	1000000040	753
128.984		Spot	2	Image 1	5	1000000039	754
134		Spot	2	Image 1	5	1000000174	755
131.024		Spot	2	Image 1	5	1000000041	758
124.01		Spot	2	Image 1	5	1000000044	759
147.968		Spot	2	Image 1	5	1000000042	760
145.032		Spot	2	Image 1	5	1000000045	761
149.028		Spot	2	Image 1	5	1000000043	762
130.04		Spot	2	Image 1	5	1000000046	763
134.044		Spot	2	Image 1	5	1000000047	764
148		Spot	2	Image 1	5	1000000048	765
123.02		Spot	2	Image 1	5	1000000177	766
146.024		Spot	2	Image 1	5	1000000049	767
133.976		Spot	2	Image 1	5	1000000050	768
133.04		Spot	2	Image 1	5	1000000051	769
127.948		Spot	2	Image 1	5	1000000052	770
126.02		Spot	2	Image 1	5	1000000053	771
125.04		Spot	2	Image 1	5	1000000054	772
147.04		Spot	2	Image 1	5	1000000055	773
148.024		Spot	2	Image 1	5	1000000056	774
122.968		Spot	2	Image 1	5	1000000057	775
126.014		Spot	2	Image 1	5	1000000058	776
126.96		Spot	2	Image 1	5	1000000059	777
123.984		Spot	2	Image 1	5	1000000060	778
128.976		Spot	2	Image 1	5	1000000061	779
159.544		Spot	2	Image 1	5	1000000062	780
134.998		Spot	2	Image 1	5	1000000063	781
129.024		Spot	2	Image 1	5	1000000064	782
123.996		Spot	2	Image 1	5	1000000065	783
134.996		Spot	2	Image 1	5	1000000066	784
123.04		Spot	2	Image 1	5	1000000067	785
124.96		Spot	2	Image 1	5	1000000068	786
135.936		Spot	2	Image 1	5	1000000070	787
140.056		Spot	2	Image 1	5	1000000069	788
128.024		Spot	2	Image 1	5	1000000071	789
136.984		Spot	2	Image 1	5	1000000072	790
122.992		Spot	2	Image 1	5	1000000073	791
133.04		Spot	2	Image 1	5	1000000074	792
123.036		Spot	2	Image 1	5	1000000076	793
152.064		Spot	2	Image 1	5	1000000075	794
136.04		Spot	2	Image 1	5	1000000079	795
164.96		Spot	2	Image 1	5	1000000077	796
129.004		Spot	2	Image 1	5	1000000080	797
129.02		Spot	2	Image 1	5	1000000078	798
124.08		Spot	2	Image 1	5	1000000082	799
141.044		Spot	2	Image 1	5	1000000081	800
135.056		Spot	2	Image 1	5	1000000083	802
161.984		Spot	2	Image 1	5	1000000085	803
156		Spot	2	Image 1	5	1000000086	804
129.036		Spot	2	Image 1	5	1000000087	805
128.012		Spot	2	Image 1	5	1000000084	806
138.032		Spot	2	Image 1	5	1000000088	807
143.052		Spot	2	Image 1	5	1000000089	808
125.036		Spot	2	Image 1	5	1000000090	809
152.021		Spot	2	Image 1	5	1000000091	810
128.988		Spot	2	Image 1	5	1000000093	811
128.024		Spot	2	Image 1	5	1000000092	812
137.968		Spot	2	Image 1	5	1000000175	813
123.016		Spot	2	Image 1	5	1000000094	814
126.014		Spot	2	Image 1	5	1000000096	815
128.936		Spot	2	Image 1	5	1000000095	816
127.992		Spot	2	Image 1	5	1000000097	817
134		Spot	2	Image 1	5	1000000098	818
127.04		Spot	2	Image 1	5	1000000099	819
125.98		Spot	2	Image 1	5	1000000100	821
144.948		Spot	2	Image 1	5	1000000101	822
193.054		Spot	2	Image 1	5	1000000102	823
132.98		Spot	2	Image 1	5	1000000176	824
135.046		Spot	2	Image 1	5	1000000103	825
123.992		Spot	2	Image 1	5	1000000104	826
133.032		Spot	2	Image 1	5	1000000105	827
126.036		Spot	2	Image 1	5	1000000108	828
124.032		Spot	2	Image 1	5	1000000107	829
126.031		Spot	2	Image 1	5	1000000106	830
145.014		Spot	2	Image 1	5	1000000109	831
138.98		Spot	2	Image 1	5	1000000111	832
152.008		Spot	2	Image 1	5	1000000110	833
128		Spot	2	Image 1	5	1000000112	834
121.992		Spot	2	Image 1	5	1000000113	835
130.006		Spot	2	Image 1	5	1000000114	836
136.992		Spot	2	Image 1	5	1000000115	837
124.96		Spot	2	Image 1	5	1000000116	838
128.984		Spot	2	Image 1	5	1000000117	839
120.512		Spot	2	Image 1	5	1000000118	840
120.984		Spot	2	Image 1	5	1000000119	841
138.992		Spot	2	Image 1	5	1000000120	842
121.08		Spot	2	Image 1	5	1000000121	843
121.944		Spot	2	Image 1	5	1000000122	844
152.028		Spot	2	Image 1	5	1000000124	845
127.015		Spot	2	Image 1	5	1000000123	846
123.008		Spot	2	Image 1	5	1000000125	847
142.938		Spot	2	Image 1	5	1000000128	848
127.024		Spot	2	Image 1	5	1000000126	849
136.972		Spot	2	Image 1	5	1000000127	850
124.968		Spot	2	Image 1	5	1000000129	851
134.952		Spot	2	Image 1	5	1000000130	852
123.992		Spot	2	Image 1	5	1000000131	853
131.006		Spot	2	Image 1	5	1000000132	854
148.992		Spot	2	Image 1	5	1000000133	855
128.98		Spot	2	Image 1	5	1000000135	856
126.032		Spot	2	Image 1	5	1000000134	857
126.996		Spot	2	Image 1	5	1000000136	858
200.042		Spot	2	Image 1	5	1000000137	859
123.034		Spot	2	Image 1	5	1000000138	860
137.064		Spot	2	Image 1	5	1000000139	861
132.984		Spot	2	Image 1	5	1000000140	862
134.002		Spot	2	Image 1	5	1000000143	863
170.016		Spot	2	Image 1	5	1000000141	864
127.008		Spot	2	Image 1	5	1000000142	865
138.99		Spot	2	Image 1	5	1000000144	866
178.96		Spot	2	Image 1	5	1000000145	867
144.004		Spot	2	Image 1	5	1000000146	868
209.04		Spot	2	Image 1	5	1000000147	869
124.024		Spot	2	Image 1	5	1000000148	870
214.464		Spot	2	Image 1	5	1000000149	871
198.104		Spot	2	Image 1	5	1000000150	872
145.008		Spot	2	Image 1	5	1000000151	873
123.028		Spot	2	Image 1	5	1000000152	874
145.976		Spot	2	Image 1	5	1000000153	875
148.032		Spot	2	Image 1	5	1000000154	876
132.95		Spot	2	Image 1	5	1000000155	877
140.004		Spot	2	Image 1	5	1000000156	878
179.96		Spot	2	Image 1	5	1000000157	879
169.096		Spot	2	Image 1	5	1000000158	880
129.016		Spot	2	Image 1	5	1000000159	881
140.968		Spot	2	Image 1	5	1000000160	882
134.964		Spot	2	Image 1	5	1000000162	883
171.96		Spot	2	Image 1	5	1000000161	884
152.998		Spot	2	Image 1	5	1000000163	885
149.504		Spot	2	Image 1	5	1000000164	886
191.888		Spot	2	Image 1	5	1000000165	887
150.936		Spot	2	Image 1	5	1000000166	888
147.992		Spot	2	Image 1	5	1000000167	889
128.999		Spot	2	Image 1	5	1000000168	890
221.024		Spot	2	Image 1	5	1000000169	891
173.984		Spot	2	Image 1	5	1000000170	892
133.018		Spot	2	Image 1	5	1000000171	893
148.96		Spot	2	Image 1	5	1000000172	894
131.044		Spot	2	Image 1	5	1000000173	895
121.004		Spot	2	Image 1	6	1000000000	896
119.024		Spot	2	Image 1	6	1000000001	897
137.06		Spot	2	Image 1	6	1000000005	898
148.02		Spot	2	Image 1	6	1000000004	899
127		Spot	2	Image 1	6	1000000003	900
119.488		Spot	2	Image 1	6	1000000006	901
125.016		Spot	2	Image 1	6	1000000007	902
157.942		Spot	2	Image 1	6	1000000008	903
136.04		Spot	2	Image 1	6	1000000009	904
123.008		Spot	2	Image 1	6	1000000010	905
154.998		Spot	2	Image 1	6	1000000011	906
132.988		Spot	2	Image 1	6	1000000013	907
187.066		Spot	2	Image 1	6	1000000014	908
130.992		Spot	2	Image 1	6	1000000012	909
147.072		Spot	2	Image 1	6	1000000015	910
152.076		Spot	2	Image 1	6	1000000016	911
153.496		Spot	2	Image 1	6	1000000017	912
128.528		Spot	2	Image 1	6	1000000018	913
148.028		Spot	2	Image 1	6	1000000019	914
123.972		Spot	2	Image 1	6	1000000020	915
127.004		Spot	2	Image 1	6	1000000021	916
165.02		Spot	2	Image 1	6	1000000022	917
134.052		Spot	2	Image 1	6	1000000023	918
172.984		Spot	2	Image 1	6	1000000024	919
125.528		Spot	2	Image 1	6	1000000025	920
127.008		Spot	2	Image 1	6	1000000026	921
159.96		Spot	2	Image 1	6	1000000027	922
133.018		Spot	2	Image 1	6	1000000028	923
138.036		Spot	2	Image 1	6	1000000029	924
133.012		Spot	2	Image 1	6	1000000030	925
137.98		Spot	2	Image 1	6	1000000031	926
143.04		Spot	2	Image 1	6	1000000032	927
152.96		Spot	2	Image 1	6	1000000033	928
129.016		Spot	2	Image 1	6	1000000034	929
127.984		Spot	2	Image 1	6	1000000037	930
154.936		Spot	2	Image 1	6	1000000035	931
136.04		Spot	2	Image 1	6	1000000036	932
132.04		Spot	2	Image 1	6	1000000038	933
134.024		Spot	2	Image 1	6	1000000040	934
129.02		Spot	2	Image 1	6	1000000039	935
135.007		Spot	2	Image 1	6	1000000174	936
131.056		Spot	2	Image 1	6	1000000041	939
150.024		Spot	2	Image 1	6	1000000042	940
125.024		Spot	2	Image 1	6	1000000044	941
145.988		Spot	2	Image 1	6	1000000045	942
150.99		Spot	2	Image 1	6	1000000043	943
129.04		Spot	2	Image 1	6	1000000046	944
133.986		Spot	2	Image 1	6	1000000047	945
147.008		Spot	2	Image 1	6	1000000048	946
144.968		Spot	2	Image 1	6	1000000049	947
135.04		Spot	2	Image 1	6	1000000050	948
133.012		Spot	2	Image 1	6	1000000051	949
127.98		Spot	2	Image 1	6	1000000052	950
124.984		Spot	2	Image 1	6	1000000053	951
125.976		Spot	2	Image 1	6	1000000054	952
145.992		Spot	2	Image 1	6	1000000055	953
146.98		Spot	2	Image 1	6	1000000056	954
122.028		Spot	2	Image 1	6	1000000057	955
125.04		Spot	2	Image 1	6	1000000058	956
125.964		Spot	2	Image 1	6	1000000059	957
122.992		Spot	2	Image 1	6	1000000060	958
129.012		Spot	2	Image 1	6	1000000061	959
160.968		Spot	2	Image 1	6	1000000062	960
133.992		Spot	2	Image 1	6	1000000063	961
128.992		Spot	2	Image 1	6	1000000064	962
121		Spot	2	Image 1	6	1000000065	963
134.05		Spot	2	Image 1	6	1000000066	964
122.02		Spot	2	Image 1	6	1000000067	965
125.008		Spot	2	Image 1	6	1000000068	966
140.05		Spot	2	Image 1	6	1000000069	967
135.04		Spot	2	Image 1	6	1000000070	968
128.01		Spot	2	Image 1	6	1000000071	969
136.472		Spot	2	Image 1	6	1000000072	970
123		Spot	2	Image 1	6	1000000073	971
132.04		Spot	2	Image 1	6	1000000074	972
123.992		Spot	2	Image 1	6	1000000076	973
150.476		Spot	2	Image 1	6	1000000075	974
128		Spot	2	Image 1	6	1000000080	975
129.035		Spot	2	Image 1	6	1000000078	976
135.004		Spot	2	Image 1	6	1000000079	977
166.486		Spot	2	Image 1	6	1000000077	978
139.952		Spot	2	Image 1	6	1000000081	979
124.984		Spot	2	Image 1	6	1000000082	980
137.024		Spot	2	Image 1	6	1000000083	982
170.008		Spot	2	Image 1	6	1000000178	983
158.024		Spot	2	Image 1	6	1000000085	984
153.96		Spot	2	Image 1	6	1000000086	985
129.52		Spot	2	Image 1	6	1000000087	986
127.952		Spot	2	Image 1	6	1000000084	987
137.936		Spot	2	Image 1	6	1000000088	988
144.96		Spot	2	Image 1	6	1000000089	989
126.024		Spot	2	Image 1	6	1000000090	990
152.028		Spot	2	Image 1	6	1000000091	991
128.004		Spot	2	Image 1	6	1000000093	992
126		Spot	2	Image 1	6	1000000092	993
138.024		Spot	2	Image 1	6	1000000175	994
125.984		Spot	2	Image 1	6	1000000096	995
122.968		Spot	2	Image 1	6	1000000094	996
129.976		Spot	2	Image 1	6	1000000095	997
128		Spot	2	Image 1	6	1000000097	998
133.04		Spot	2	Image 1	6	1000000098	999
126.96		Spot	2	Image 1	6	1000000099	1000
126.016		Spot	2	Image 1	6	1000000100	1001
142.974		Spot	2	Image 1	6	1000000101	1002
198.928		Spot	2	Image 1	6	1000000102	1003
131.98		Spot	2	Image 1	6	1000000176	1004
135.954		Spot	2	Image 1	6	1000000103	1005
121.98		Spot	2	Image 1	6	1000000104	1006
132.03		Spot	2	Image 1	6	1000000105	1007
127.48		Spot	2	Image 1	6	1000000108	1008
124.5		Spot	2	Image 1	6	1000000107	1009
126.04		Spot	2	Image 1	6	1000000106	1010
146.03		Spot	2	Image 1	6	1000000109	1011
144.02		Spot	2	Image 1	6	1000000110	1012
141.04		Spot	2	Image 1	6	1000000111	1013
125.995		Spot	2	Image 1	6	1000000112	1014
120.996		Spot	2	Image 1	6	1000000113	1015
131.004		Spot	2	Image 1	6	1000000114	1016
138.976		Spot	2	Image 1	6	1000000115	1017
124		Spot	2	Image 1	6	1000000116	1018
129.024		Spot	2	Image 1	6	1000000117	1019
120.04		Spot	2	Image 1	6	1000000118	1020
118.984		Spot	2	Image 1	6	1000000119	1021
137.01		Spot	2	Image 1	6	1000000120	1022
121.032		Spot	2	Image 1	6	1000000121	1023
120.984		Spot	2	Image 1	6	1000000122	1024
127.96		Spot	2	Image 1	6	1000000123	1025
150.956		Spot	2	Image 1	6	1000000124	1026
122.984		Spot	2	Image 1	6	1000000125	1027
125.984		Spot	2	Image 1	6	1000000126	1028
135.928		Spot	2	Image 1	6	1000000127	1029
141.968		Spot	2	Image 1	6	1000000128	1030
124.964		Spot	2	Image 1	6	1000000129	1031
135.972		Spot	2	Image 1	6	1000000130	1032
124.976		Spot	2	Image 1	6	1000000131	1033
129.952		Spot	2	Image 1	6	1000000132	1034
150.55		Spot	2	Image 1	6	1000000133	1035
126		Spot	2	Image 1	6	1000000134	1036
127.05		Spot	2	Image 1	6	1000000135	1037
126.006		Spot	2	Image 1	6	1000000136	1038
200.08		Spot	2	Image 1	6	1000000137	1039
122.984		Spot	2	Image 1	6	1000000138	1040
137.984		Spot	2	Image 1	6	1000000139	1041
132.004		Spot	2	Image 1	6	1000000140	1042
134.99		Spot	2	Image 1	6	1000000143	1043
168.028		Spot	2	Image 1	6	1000000141	1044
127.976		Spot	2	Image 1	6	1000000142	1045
139.02		Spot	2	Image 1	6	1000000144	1046
179.036		Spot	2	Image 1	6	1000000145	1047
144.984		Spot	2	Image 1	6	1000000146	1048
206.022		Spot	2	Image 1	6	1000000147	1049
124.968		Spot	2	Image 1	6	1000000148	1050
213.12		Spot	2	Image 1	6	1000000149	1051
201.952		Spot	2	Image 1	6	1000000150	1052
145.04		Spot	2	Image 1	6	1000000151	1053
125.008		Spot	2	Image 1	6	1000000152	1054
145.048		Spot	2	Image 1	6	1000000153	1055
147.976		Spot	2	Image 1	6	1000000154	1056
133.004		Spot	2	Image 1	6	1000000155	1057
138.008		Spot	2	Image 1	6	1000000156	1058
182		Spot	2	Image 1	6	1000000157	1059
172.034		Spot	2	Image 1	6	1000000158	1060
127.06		Spot	2	Image 1	6	1000000159	1061
144.016		Spot	2	Image 1	6	1000000160	1062
136.056		Spot	2	Image 1	6	1000000162	1063
168.932		Spot	2	Image 1	6	1000000161	1064
154.028		Spot	2	Image 1	6	1000000163	1065
149.976		Spot	2	Image 1	6	1000000164	1066
191.928		Spot	2	Image 1	6	1000000165	1067
151.024		Spot	2	Image 1	6	1000000166	1068
148.516		Spot	2	Image 1	6	1000000167	1069
127.944		Spot	2	Image 1	6	1000000168	1070
221.948		Spot	2	Image 1	6	1000000169	1071
171.464		Spot	2	Image 1	6	1000000170	1072
132.04		Spot	2	Image 1	6	1000000171	1073
145.928		Spot	2	Image 1	6	1000000172	1074
129.936		Spot	2	Image 1	6	1000000173	1075
120.488		Spot	2	Image 1	7	1000000000	1076
120.986		Spot	2	Image 1	7	1000000001	1077
120.048		Spot	2	Image 1	7	1000000002	1078
146.952		Spot	2	Image 1	7	1000000004	1079
137.99		Spot	2	Image 1	7	1000000005	1080
124.04		Spot	2	Image 1	7	1000000003	1081
118.024		Spot	2	Image 1	7	1000000006	1082
127.04		Spot	2	Image 1	7	1000000007	1083
156.024		Spot	2	Image 1	7	1000000008	1084
134.992		Spot	2	Image 1	7	1000000009	1085
153		Spot	2	Image 1	7	1000000011	1086
132.04		Spot	2	Image 1	7	1000000013	1087
186.936		Spot	2	Image 1	7	1000000014	1088
130.982		Spot	2	Image 1	7	1000000012	1089
144.496		Spot	2	Image 1	7	1000000015	1090
153		Spot	2	Image 1	7	1000000016	1091
155.032		Spot	2	Image 1	7	1000000017	1092
128.04		Spot	2	Image 1	7	1000000018	1093
147.992		Spot	2	Image 1	7	1000000019	1094
125.016		Spot	2	Image 1	7	1000000020	1095
124.984		Spot	2	Image 1	7	1000000021	1096
162.032		Spot	2	Image 1	7	1000000022	1097
133.952		Spot	2	Image 1	7	1000000023	1098
174.05		Spot	2	Image 1	7	1000000024	1099
125.968		Spot	2	Image 1	7	1000000025	1100
127		Spot	2	Image 1	7	1000000026	1101
157.942		Spot	2	Image 1	7	1000000027	1102
133.048		Spot	2	Image 1	7	1000000028	1103
139.05		Spot	2	Image 1	7	1000000029	1104
134.976		Spot	2	Image 1	7	1000000030	1105
137.026		Spot	2	Image 1	7	1000000031	1106
141.98		Spot	2	Image 1	7	1000000032	1107
152.962		Spot	2	Image 1	7	1000000033	1108
130.02		Spot	2	Image 1	7	1000000034	1109
155.992		Spot	2	Image 1	7	1000000035	1110
126.02		Spot	2	Image 1	7	1000000037	1111
136.048		Spot	2	Image 1	7	1000000036	1112
131.968		Spot	2	Image 1	7	1000000038	1113
135.008		Spot	2	Image 1	7	1000000040	1114
135.008		Spot	2	Image 1	7	1000000174	1115
129.016		Spot	2	Image 1	7	1000000039	1116
129.944		Spot	2	Image 1	7	1000000041	1119
149.042		Spot	2	Image 1	7	1000000042	1120
123.03		Spot	2	Image 1	7	1000000044	1121
144		Spot	2	Image 1	7	1000000045	1122
148.992		Spot	2	Image 1	7	1000000043	1123
127.98		Spot	2	Image 1	7	1000000046	1124
133.024		Spot	2	Image 1	7	1000000047	1125
148.04		Spot	2	Image 1	7	1000000048	1126
143.984		Spot	2	Image 1	7	1000000049	1127
134.05		Spot	2	Image 1	7	1000000050	1128
136.02		Spot	2	Image 1	7	1000000051	1129
127		Spot	2	Image 1	7	1000000052	1130
125.008		Spot	2	Image 1	7	1000000053	1131
126.02		Spot	2	Image 1	7	1000000054	1132
146		Spot	2	Image 1	7	1000000055	1133
147.036		Spot	2	Image 1	7	1000000056	1134
122.996		Spot	2	Image 1	7	1000000057	1135
123.98		Spot	2	Image 1	7	1000000058	1136
125.992		Spot	2	Image 1	7	1000000059	1137
128.96		Spot	2	Image 1	7	1000000061	1138
123.04		Spot	2	Image 1	7	1000000060	1139
162.524		Spot	2	Image 1	7	1000000062	1140
135.968		Spot	2	Image 1	7	1000000063	1141
130.008		Spot	2	Image 1	7	1000000064	1142
122.48		Spot	2	Image 1	7	1000000065	1143
134.044		Spot	2	Image 1	7	1000000066	1144
124.984		Spot	2	Image 1	7	1000000068	1145
122.992		Spot	2	Image 1	7	1000000067	1146
139.008		Spot	2	Image 1	7	1000000069	1147
134.984		Spot	2	Image 1	7	1000000070	1148
128.96		Spot	2	Image 1	7	1000000071	1149
136.04		Spot	2	Image 1	7	1000000072	1150
123.03		Spot	2	Image 1	7	1000000073	1151
133.984		Spot	2	Image 1	7	1000000074	1152
124		Spot	2	Image 1	7	1000000076	1153
151.992		Spot	2	Image 1	7	1000000075	1154
127.96		Spot	2	Image 1	7	1000000080	1155
166.044		Spot	2	Image 1	7	1000000077	1156
130.984		Spot	2	Image 1	7	1000000078	1157
135.984		Spot	2	Image 1	7	1000000079	1158
122.984		Spot	2	Image 1	7	1000000082	1159
139.004		Spot	2	Image 1	7	1000000081	1160
133.964		Spot	2	Image 1	7	1000000083	1162
173.016		Spot	2	Image 1	7	1000000178	1163
161.03		Spot	2	Image 1	7	1000000085	1164
126.032		Spot	2	Image 1	7	1000000084	1165
157.064		Spot	2	Image 1	7	1000000086	1166
128.984		Spot	2	Image 1	7	1000000087	1167
136.028		Spot	2	Image 1	7	1000000088	1168
144.025		Spot	2	Image 1	7	1000000089	1169
125.96		Spot	2	Image 1	7	1000000090	1170
152.028		Spot	2	Image 1	7	1000000091	1171
127		Spot	2	Image 1	7	1000000093	1172
126.012		Spot	2	Image 1	7	1000000092	1173
138.04		Spot	2	Image 1	7	1000000175	1174
128.996		Spot	2	Image 1	7	1000000095	1175
123.064		Spot	2	Image 1	7	1000000094	1176
125.998		Spot	2	Image 1	7	1000000096	1177
127.988		Spot	2	Image 1	7	1000000097	1178
133.976		Spot	2	Image 1	7	1000000098	1179
127.008		Spot	2	Image 1	7	1000000099	1180
126.97		Spot	2	Image 1	7	1000000100	1182
142.958		Spot	2	Image 1	7	1000000101	1183
193.056		Spot	2	Image 1	7	1000000102	1184
135.034		Spot	2	Image 1	7	1000000103	1185
124.025		Spot	2	Image 1	7	1000000104	1186
132.028		Spot	2	Image 1	7	1000000105	1187
126.972		Spot	2	Image 1	7	1000000106	1188
124.99		Spot	2	Image 1	7	1000000107	1189
127.008		Spot	2	Image 1	7	1000000108	1190
144.004		Spot	2	Image 1	7	1000000109	1191
140.04		Spot	2	Image 1	7	1000000111	1192
148.952		Spot	2	Image 1	7	1000000110	1193
125.008		Spot	2	Image 1	7	1000000112	1194
123		Spot	2	Image 1	7	1000000113	1195
129.993		Spot	2	Image 1	7	1000000114	1196
138.972		Spot	2	Image 1	7	1000000115	1197
126.008		Spot	2	Image 1	7	1000000116	1198
128		Spot	2	Image 1	7	1000000117	1199
119.992		Spot	2	Image 1	7	1000000118	1200
120.524		Spot	2	Image 1	7	1000000119	1201
136.008		Spot	2	Image 1	7	1000000120	1202
120.024		Spot	2	Image 1	7	1000000121	1203
122		Spot	2	Image 1	7	1000000122	1204
152.952		Spot	2	Image 1	7	1000000124	1205
127.016		Spot	2	Image 1	7	1000000123	1206
124.032		Spot	2	Image 1	7	1000000125	1207
125.99		Spot	2	Image 1	7	1000000126	1208
136.96		Spot	2	Image 1	7	1000000127	1209
124.984		Spot	2	Image 1	7	1000000129	1210
135.972		Spot	2	Image 1	7	1000000130	1211
124.996		Spot	2	Image 1	7	1000000131	1212
129.96		Spot	2	Image 1	7	1000000132	1213
149.052		Spot	2	Image 1	7	1000000133	1214
126.96		Spot	2	Image 1	7	1000000134	1215
127.984		Spot	2	Image 1	7	1000000135	1216
125.983		Spot	2	Image 1	7	1000000136	1217
195.984		Spot	2	Image 1	7	1000000137	1218
123.016		Spot	2	Image 1	7	1000000138	1219
138.006		Spot	2	Image 1	7	1000000139	1220
130.976		Spot	2	Image 1	7	1000000140	1221
133.984		Spot	2	Image 1	7	1000000143	1222
172.976		Spot	2	Image 1	7	1000000141	1223
128.05		Spot	2	Image 1	7	1000000142	1224
138.008		Spot	2	Image 1	7	1000000144	1225
178.96		Spot	2	Image 1	7	1000000145	1226
144.02		Spot	2	Image 1	7	1000000146	1227
208.096		Spot	2	Image 1	7	1000000147	1228
125.024		Spot	2	Image 1	7	1000000148	1229
206.012		Spot	2	Image 1	7	1000000149	1230
203.08		Spot	2	Image 1	7	1000000150	1231
145.004		Spot	2	Image 1	7	1000000151	1232
124.008		Spot	2	Image 1	7	1000000152	1233
143.944		Spot	2	Image 1	7	1000000153	1234
148.992		Spot	2	Image 1	7	1000000154	1235
132.05		Spot	2	Image 1	7	1000000155	1236
140.964		Spot	2	Image 1	7	1000000156	1237
180.916		Spot	2	Image 1	7	1000000157	1238
167.968		Spot	2	Image 1	7	1000000158	1239
127.02		Spot	2	Image 1	7	1000000159	1240
142.04		Spot	2	Image 1	7	1000000160	1241
170.99		Spot	2	Image 1	7	1000000161	1242
136.025		Spot	2	Image 1	7	1000000162	1243
151.946		Spot	2	Image 1	7	1000000163	1244
148.504		Spot	2	Image 1	7	1000000164	1245
190.95		Spot	2	Image 1	7	1000000165	1246
152.032		Spot	2	Image 1	7	1000000166	1247
148.034		Spot	2	Image 1	7	1000000167	1248
129.004		Spot	2	Image 1	7	1000000168	1249
225.108		Spot	2	Image 1	7	1000000169	1250
173.032		Spot	2	Image 1	7	1000000170	1251
132.992		Spot	2	Image 1	7	1000000171	1252
145.008		Spot	2	Image 1	7	1000000172	1253
129.004		Spot	2	Image 1	7	1000000173	1254
122		Spot	2	Image 1	8	1000000000	1255
119.992		Spot	2	Image 1	8	1000000001	1256
140.976		Spot	2	Image 1	8	1000000005	1257
147		Spot	2	Image 1	8	1000000004	1258
126.992		Spot	2	Image 1	8	1000000003	1259
117.986		Spot	2	Image 1	8	1000000006	1260
125.01		Spot	2	Image 1	8	1000000007	1261
154.96		Spot	2	Image 1	8	1000000008	1262
136.984		Spot	2	Image 1	8	1000000009	1263
123.024		Spot	2	Image 1	8	1000000010	1264
154.025		Spot	2	Image 1	8	1000000011	1265
194.92		Spot	2	Image 1	8	1000000014	1266
130.024		Spot	2	Image 1	8	1000000012	1267
132.1		Spot	2	Image 1	8	1000000013	1268
143		Spot	2	Image 1	8	1000000015	1269
151.02		Spot	2	Image 1	8	1000000016	1270
153.02		Spot	2	Image 1	8	1000000017	1271
129.04		Spot	2	Image 1	8	1000000018	1272
148.02		Spot	2	Image 1	8	1000000019	1273
123.016		Spot	2	Image 1	8	1000000020	1274
126.992		Spot	2	Image 1	8	1000000021	1275
166.968		Spot	2	Image 1	8	1000000022	1276
133.928		Spot	2	Image 1	8	1000000023	1277
175.966		Spot	2	Image 1	8	1000000024	1278
123.968		Spot	2	Image 1	8	1000000025	1279
126.486		Spot	2	Image 1	8	1000000026	1280
159.048		Spot	2	Image 1	8	1000000027	1281
134.044		Spot	2	Image 1	8	1000000028	1282
139.962		Spot	2	Image 1	8	1000000029	1283
134.016		Spot	2	Image 1	8	1000000030	1284
135.984		Spot	2	Image 1	8	1000000031	1285
141.904		Spot	2	Image 1	8	1000000032	1286
150.016		Spot	2	Image 1	8	1000000033	1287
129.008		Spot	2	Image 1	8	1000000034	1288
153.946		Spot	2	Image 1	8	1000000035	1289
127.028		Spot	2	Image 1	8	1000000037	1290
134.952		Spot	2	Image 1	8	1000000036	1291
129.98		Spot	2	Image 1	8	1000000038	1292
136.016		Spot	2	Image 1	8	1000000040	1293
132.976		Spot	2	Image 1	8	1000000174	1294
129.04		Spot	2	Image 1	8	1000000039	1295
130.986		Spot	2	Image 1	8	1000000041	1298
149.004		Spot	2	Image 1	8	1000000042	1299
124.016		Spot	2	Image 1	8	1000000044	1300
149.016		Spot	2	Image 1	8	1000000043	1301
143.008		Spot	2	Image 1	8	1000000045	1302
130		Spot	2	Image 1	8	1000000046	1303
133.04		Spot	2	Image 1	8	1000000047	1304
148.04		Spot	2	Image 1	8	1000000048	1305
124.02		Spot	2	Image 1	8	1000000177	1306
141.992		Spot	2	Image 1	8	1000000049	1307
132.982		Spot	2	Image 1	8	1000000050	1308
125.03		Spot	2	Image 1	8	1000000052	1309
132.996		Spot	2	Image 1	8	1000000051	1310
126.02		Spot	2	Image 1	8	1000000053	1311
127.056		Spot	2	Image 1	8	1000000054	1312
146.036		Spot	2	Image 1	8	1000000055	1313
147.036		Spot	2	Image 1	8	1000000056	1314
123.01		Spot	2	Image 1	8	1000000057	1315
126		Spot	2	Image 1	8	1000000058	1316
126.054		Spot	2	Image 1	8	1000000059	1317
127.976		Spot	2	Image 1	8	1000000061	1318
124.04		Spot	2	Image 1	8	1000000060	1319
161.052		Spot	2	Image 1	8	1000000062	1320
136.014		Spot	2	Image 1	8	1000000063	1321
122.004		Spot	2	Image 1	8	1000000065	1322
129.01		Spot	2	Image 1	8	1000000064	1323
132.992		Spot	2	Image 1	8	1000000066	1324
122.972		Spot	2	Image 1	8	1000000067	1325
124.008		Spot	2	Image 1	8	1000000068	1326
140.028		Spot	2	Image 1	8	1000000069	1327
135.05		Spot	2	Image 1	8	1000000070	1328
127.024		Spot	2	Image 1	8	1000000071	1329
137		Spot	2	Image 1	8	1000000072	1330
122.031		Spot	2	Image 1	8	1000000073	1331
133.018		Spot	2	Image 1	8	1000000074	1332
123.976		Spot	2	Image 1	8	1000000076	1333
153.96		Spot	2	Image 1	8	1000000075	1334
128.04		Spot	2	Image 1	8	1000000080	1335
129.01		Spot	2	Image 1	8	1000000078	1336
135.022		Spot	2	Image 1	8	1000000079	1337
166.52		Spot	2	Image 1	8	1000000077	1338
139.016		Spot	2	Image 1	8	1000000081	1339
125.02		Spot	2	Image 1	8	1000000082	1340
134.98		Spot	2	Image 1	8	1000000083	1342
161.006		Spot	2	Image 1	8	1000000085	1343
155.978		Spot	2	Image 1	8	1000000086	1344
127.512		Spot	2	Image 1	8	1000000087	1345
128.02		Spot	2	Image 1	8	1000000084	1346
134.976		Spot	2	Image 1	8	1000000088	1347
144.984		Spot	2	Image 1	8	1000000089	1348
125.952		Spot	2	Image 1	8	1000000090	1349
153		Spot	2	Image 1	8	1000000091	1350
128		Spot	2	Image 1	8	1000000093	1351
125		Spot	2	Image 1	8	1000000092	1352
138.015		Spot	2	Image 1	8	1000000175	1353
122.984		Spot	2	Image 1	8	1000000094	1354
125.984		Spot	2	Image 1	8	1000000096	1355
129.014		Spot	2	Image 1	8	1000000095	1356
128		Spot	2	Image 1	8	1000000097	1357
134.052		Spot	2	Image 1	8	1000000098	1358
128		Spot	2	Image 1	8	1000000099	1359
126.024		Spot	2	Image 1	8	1000000100	1361
145.008		Spot	2	Image 1	8	1000000101	1362
196.096		Spot	2	Image 1	8	1000000102	1363
132.024		Spot	2	Image 1	8	1000000176	1364
135.008		Spot	2	Image 1	8	1000000103	1365
124.024		Spot	2	Image 1	8	1000000104	1366
133.976		Spot	2	Image 1	8	1000000105	1367
126.512		Spot	2	Image 1	8	1000000108	1368
126		Spot	2	Image 1	8	1000000106	1369
125		Spot	2	Image 1	8	1000000107	1370
143.983		Spot	2	Image 1	8	1000000109	1371
141.984		Spot	2	Image 1	8	1000000111	1372
146.924		Spot	2	Image 1	8	1000000110	1373
127		Spot	2	Image 1	8	1000000112	1374
122.986		Spot	2	Image 1	8	1000000113	1375
130.032		Spot	2	Image 1	8	1000000114	1376
136.968		Spot	2	Image 1	8	1000000115	1377
123.032		Spot	2	Image 1	8	1000000116	1378
128.97		Spot	2	Image 1	8	1000000117	1379
121		Spot	2	Image 1	8	1000000118	1380
120.984		Spot	2	Image 1	8	1000000119	1381
138.004		Spot	2	Image 1	8	1000000120	1382
122.06		Spot	2	Image 1	8	1000000122	1383
121		Spot	2	Image 1	8	1000000121	1384
126.984		Spot	2	Image 1	8	1000000123	1385
156.012		Spot	2	Image 1	8	1000000124	1386
122.056		Spot	2	Image 1	8	1000000125	1387
125.976		Spot	2	Image 1	8	1000000126	1388
137.016		Spot	2	Image 1	8	1000000127	1389
142.016		Spot	2	Image 1	8	1000000128	1390
125		Spot	2	Image 1	8	1000000129	1391
136.016		Spot	2	Image 1	8	1000000130	1392
124.942		Spot	2	Image 1	8	1000000131	1393
130.96		Spot	2	Image 1	8	1000000132	1394
150		Spot	2	Image 1	8	1000000133	1395
127.028		Spot	2	Image 1	8	1000000134	1396
128.52		Spot	2	Image 1	8	1000000135	1397
127.015		Spot	2	Image 1	8	1000000136	1398
198.928		Spot	2	Image 1	8	1000000137	1399
122.016		Spot	2	Image 1	8	1000000138	1400
137.96		Spot	2	Image 1	8	1000000139	1401
133.012		Spot	2	Image 1	8	1000000140	1402
172.928		Spot	2	Image 1	8	1000000141	1403
134		Spot	2	Image 1	8	1000000143	1404
128.04		Spot	2	Image 1	8	1000000142	1405
138.984		Spot	2	Image 1	8	1000000144	1406
178		Spot	2	Image 1	8	1000000145	1407
143.012		Spot	2	Image 1	8	1000000146	1408
206.98		Spot	2	Image 1	8	1000000147	1409
123.032		Spot	2	Image 1	8	1000000148	1410
214.928		Spot	2	Image 1	8	1000000149	1411
197.984		Spot	2	Image 1	8	1000000150	1412
144.064		Spot	2	Image 1	8	1000000151	1413
123.984		Spot	2	Image 1	8	1000000152	1414
144.98		Spot	2	Image 1	8	1000000153	1415
147		Spot	2	Image 1	8	1000000154	1416
132.02		Spot	2	Image 1	8	1000000155	1417
180.024		Spot	2	Image 1	8	1000000157	1418
165.96		Spot	2	Image 1	8	1000000158	1419
128.002		Spot	2	Image 1	8	1000000159	1420
143.004		Spot	2	Image 1	8	1000000160	1421
165.964		Spot	2	Image 1	8	1000000161	1422
135		Spot	2	Image 1	8	1000000162	1423
154.448		Spot	2	Image 1	8	1000000163	1424
149.016		Spot	2	Image 1	8	1000000164	1425
188.944		Spot	2	Image 1	8	1000000165	1426
148.08		Spot	2	Image 1	8	1000000166	1427
145.964		Spot	2	Image 1	8	1000000167	1428
130.02		Spot	2	Image 1	8	1000000168	1429
222.104		Spot	2	Image 1	8	1000000169	1430
172.952		Spot	2	Image 1	8	1000000170	1431
131.512		Spot	2	Image 1	8	1000000171	1432
146.968		Spot	2	Image 1	8	1000000172	1433
130		Spot	2	Image 1	8	1000000173	1434
119.992		Spot	2	Image 1	9	1000000000	1435
121		Spot	2	Image 1	9	1000000001	1436
120.996		Spot	2	Image 1	9	1000000002	1437
138.488		Spot	2	Image 1	9	1000000005	1438
146.52		Spot	2	Image 1	9	1000000004	1439
125.986		Spot	2	Image 1	9	1000000003	1440
117.984		Spot	2	Image 1	9	1000000006	1441
125.04		Spot	2	Image 1	9	1000000007	1442
155.968		Spot	2	Image 1	9	1000000008	1443
135.984		Spot	2	Image 1	9	1000000009	1444
155.912		Spot	2	Image 1	9	1000000011	1445
131.03		Spot	2	Image 1	9	1000000012	1446
130.98		Spot	2	Image 1	9	1000000013	1447
193.08		Spot	2	Image 1	9	1000000014	1448
144.988		Spot	2	Image 1	9	1000000015	1449
153.1		Spot	2	Image 1	9	1000000016	1450
154.024		Spot	2	Image 1	9	1000000017	1451
128		Spot	2	Image 1	9	1000000018	1452
147.504		Spot	2	Image 1	9	1000000019	1453
123.996		Spot	2	Image 1	9	1000000020	1454
126		Spot	2	Image 1	9	1000000021	1455
164.5		Spot	2	Image 1	9	1000000022	1456
133.012		Spot	2	Image 1	9	1000000023	1457
173.936		Spot	2	Image 1	9	1000000024	1458
125.516		Spot	2	Image 1	9	1000000025	1459
127.02		Spot	2	Image 1	9	1000000026	1460
157		Spot	2	Image 1	9	1000000027	1461
134.025		Spot	2	Image 1	9	1000000028	1462
140.008		Spot	2	Image 1	9	1000000029	1463
133.992		Spot	2	Image 1	9	1000000030	1464
136.944		Spot	2	Image 1	9	1000000031	1465
141.944		Spot	2	Image 1	9	1000000032	1466
150.972		Spot	2	Image 1	9	1000000033	1467
130.02		Spot	2	Image 1	9	1000000034	1468
155.972		Spot	2	Image 1	9	1000000035	1469
126.04		Spot	2	Image 1	9	1000000037	1470
135.996		Spot	2	Image 1	9	1000000036	1471
131.016		Spot	2	Image 1	9	1000000038	1472
137.052		Spot	2	Image 1	9	1000000040	1473
130.024		Spot	2	Image 1	9	1000000039	1474
133.992		Spot	2	Image 1	9	1000000174	1475
131.048		Spot	2	Image 1	9	1000000041	1477
147.974		Spot	2	Image 1	9	1000000042	1478
123.006		Spot	2	Image 1	9	1000000044	1479
144.978		Spot	2	Image 1	9	1000000045	1480
148.04		Spot	2	Image 1	9	1000000043	1481
128.01		Spot	2	Image 1	9	1000000046	1482
133.008		Spot	2	Image 1	9	1000000047	1483
144.98		Spot	2	Image 1	9	1000000048	1484
124.982		Spot	2	Image 1	9	1000000177	1485
141.012		Spot	2	Image 1	9	1000000049	1486
134.03		Spot	2	Image 1	9	1000000050	1487
133.008		Spot	2	Image 1	9	1000000051	1488
126.02		Spot	2	Image 1	9	1000000052	1489
126		Spot	2	Image 1	9	1000000053	1490
127.976		Spot	2	Image 1	9	1000000054	1491
144.996		Spot	2	Image 1	9	1000000055	1492
121.036		Spot	2	Image 1	9	1000000057	1493
147.056		Spot	2	Image 1	9	1000000056	1494
123.994		Spot	2	Image 1	9	1000000058	1495
124.952		Spot	2	Image 1	9	1000000059	1496
128		Spot	2	Image 1	9	1000000061	1497
124.01		Spot	2	Image 1	9	1000000060	1498
161.976		Spot	2	Image 1	9	1000000062	1499
133.96		Spot	2	Image 1	9	1000000063	1500
128.99		Spot	2	Image 1	9	1000000064	1501
122		Spot	2	Image 1	9	1000000065	1502
134.96		Spot	2	Image 1	9	1000000066	1503
122.04		Spot	2	Image 1	9	1000000067	1504
123.966		Spot	2	Image 1	9	1000000068	1505
140.528		Spot	2	Image 1	9	1000000069	1506
134.994		Spot	2	Image 1	9	1000000070	1507
127		Spot	2	Image 1	9	1000000071	1508
136.06		Spot	2	Image 1	9	1000000072	1509
123.024		Spot	2	Image 1	9	1000000073	1510
133.512		Spot	2	Image 1	9	1000000074	1511
123.98		Spot	2	Image 1	9	1000000076	1512
150.016		Spot	2	Image 1	9	1000000075	1513
129.016		Spot	2	Image 1	9	1000000080	1514
135.008		Spot	2	Image 1	9	1000000079	1515
170.96		Spot	2	Image 1	9	1000000077	1516
139.96		Spot	2	Image 1	9	1000000081	1517
124.98		Spot	2	Image 1	9	1000000082	1518
134.96		Spot	2	Image 1	9	1000000083	1520
160.02		Spot	2	Image 1	9	1000000085	1521
155.94		Spot	2	Image 1	9	1000000086	1522
130		Spot	2	Image 1	9	1000000087	1523
128.004		Spot	2	Image 1	9	1000000084	1524
135.016		Spot	2	Image 1	9	1000000088	1525
144.028		Spot	2	Image 1	9	1000000089	1526
125		Spot	2	Image 1	9	1000000090	1527
149.952		Spot	2	Image 1	9	1000000091	1528
127.964		Spot	2	Image 1	9	1000000093	1529
124.996		Spot	2	Image 1	9	1000000092	1530
123.986		Spot	2	Image 1	9	1000000094	1531
136.036		Spot	2	Image 1	9	1000000175	1532
130.02		Spot	2	Image 1	9	1000000095	1533
126.044		Spot	2	Image 1	9	1000000096	1534
127.02		Spot	2	Image 1	9	1000000097	1535
134.005		Spot	2	Image 1	9	1000000098	1536
127		Spot	2	Image 1	9	1000000099	1537
128		Spot	2	Image 1	9	1000000100	1539
145.052		Spot	2	Image 1	9	1000000101	1540
193.96		Spot	2	Image 1	9	1000000102	1541
132.98		Spot	2	Image 1	9	1000000176	1542
134.992		Spot	2	Image 1	9	1000000103	1543
124.976		Spot	2	Image 1	9	1000000104	1544
132.976		Spot	2	Image 1	9	1000000105	1545
126.998		Spot	2	Image 1	9	1000000108	1546
126.018		Spot	2	Image 1	9	1000000106	1547
124		Spot	2	Image 1	9	1000000107	1548
146.04		Spot	2	Image 1	9	1000000109	1549
134.987		Spot	2	Image 1	9	1000000179	1550
140.976		Spot	2	Image 1	9	1000000111	1551
147.968		Spot	2	Image 1	9	1000000110	1552
126.986		Spot	2	Image 1	9	1000000112	1553
121.032		Spot	2	Image 1	9	1000000113	1554
130.008		Spot	2	Image 1	9	1000000114	1555
138		Spot	2	Image 1	9	1000000115	1556
123.03		Spot	2	Image 1	9	1000000116	1557
129.056		Spot	2	Image 1	9	1000000117	1558
120.98		Spot	2	Image 1	9	1000000118	1559
137.056		Spot	2	Image 1	9	1000000120	1560
121.016		Spot	2	Image 1	9	1000000119	1561
121.016		Spot	2	Image 1	9	1000000121	1562
122.034		Spot	2	Image 1	9	1000000122	1563
151.94		Spot	2	Image 1	9	1000000124	1564
126.989		Spot	2	Image 1	9	1000000123	1565
121.984		Spot	2	Image 1	9	1000000125	1566
141.964		Spot	2	Image 1	9	1000000128	1567
126.08		Spot	2	Image 1	9	1000000126	1568
136.04		Spot	2	Image 1	9	1000000127	1569
124.01		Spot	2	Image 1	9	1000000129	1570
135.004		Spot	2	Image 1	9	1000000130	1571
132		Spot	2	Image 1	9	1000000132	1572
124.986		Spot	2	Image 1	9	1000000131	1573
150.968		Spot	2	Image 1	9	1000000133	1574
126.032		Spot	2	Image 1	9	1000000134	1575
129.016		Spot	2	Image 1	9	1000000135	1576
126.984		Spot	2	Image 1	9	1000000136	1577
198.04		Spot	2	Image 1	9	1000000137	1578
122.99		Spot	2	Image 1	9	1000000138	1579
136.992		Spot	2	Image 1	9	1000000139	1580
131.986		Spot	2	Image 1	9	1000000140	1581
167.996		Spot	2	Image 1	9	1000000141	1582
127.048		Spot	2	Image 1	9	1000000142	1583
133.948		Spot	2	Image 1	9	1000000143	1584
137.048		Spot	2	Image 1	9	1000000144	1585
176.04		Spot	2	Image 1	9	1000000145	1586
143.984		Spot	2	Image 1	9	1000000146	1587
207.07		Spot	2	Image 1	9	1000000147	1588
123.52		Spot	2	Image 1	9	1000000148	1589
213.944		Spot	2	Image 1	9	1000000149	1590
203.04		Spot	2	Image 1	9	1000000150	1591
144.01		Spot	2	Image 1	9	1000000151	1592
123.001		Spot	2	Image 1	9	1000000152	1593
146.032		Spot	2	Image 1	9	1000000153	1594
147.976		Spot	2	Image 1	9	1000000154	1595
133.034		Spot	2	Image 1	9	1000000155	1596
178.984		Spot	2	Image 1	9	1000000157	1597
164.888		Spot	2	Image 1	9	1000000158	1598
127.016		Spot	2	Image 1	9	1000000159	1599
142.96		Spot	2	Image 1	9	1000000160	1600
134.99		Spot	2	Image 1	9	1000000162	1601
167.096		Spot	2	Image 1	9	1000000161	1602
153.048		Spot	2	Image 1	9	1000000163	1603
151.016		Spot	2	Image 1	9	1000000164	1604
191.96		Spot	2	Image 1	9	1000000165	1605
147.996		Spot	2	Image 1	9	1000000166	1606
143.92		Spot	2	Image 1	9	1000000167	1607
130.04		Spot	2	Image 1	9	1000000168	1608
220.993		Spot	2	Image 1	9	1000000169	1609
171		Spot	2	Image 1	9	1000000170	1610
133.018		Spot	2	Image 1	9	1000000171	1611
147.988		Spot	2	Image 1	9	1000000172	1612
130.5		Spot	2	Image 1	9	1000000173	1613
119.988		Spot	2	Image 1	10	1000000000	1614
121.024		Spot	2	Image 1	10	1000000001	1615
120.002		Spot	2	Image 1	10	1000000002	1616
144.489		Spot	2	Image 1	10	1000000004	1617
135.016		Spot	2	Image 1	10	1000000005	1618
125.04		Spot	2	Image 1	10	1000000003	1619
117.988		Spot	2	Image 1	10	1000000006	1620
154.5		Spot	2	Image 1	10	1000000008	1621
136.956		Spot	2	Image 1	10	1000000009	1622
156.98		Spot	2	Image 1	10	1000000011	1623
131.048		Spot	2	Image 1	10	1000000013	1624
183.912		Spot	2	Image 1	10	1000000014	1625
129.024		Spot	2	Image 1	10	1000000012	1626
145.022		Spot	2	Image 1	10	1000000015	1627
151.972		Spot	2	Image 1	10	1000000016	1628
152.992		Spot	2	Image 1	10	1000000017	1629
128.024		Spot	2	Image 1	10	1000000018	1630
148		Spot	2	Image 1	10	1000000019	1631
123.025		Spot	2	Image 1	10	1000000020	1632
126.038		Spot	2	Image 1	10	1000000021	1633
164.988		Spot	2	Image 1	10	1000000022	1634
131.958		Spot	2	Image 1	10	1000000023	1635
176		Spot	2	Image 1	10	1000000024	1636
125.005		Spot	2	Image 1	10	1000000025	1637
126.02		Spot	2	Image 1	10	1000000026	1638
160.024		Spot	2	Image 1	10	1000000027	1639
133.992		Spot	2	Image 1	10	1000000028	1640
133.992		Spot	2	Image 1	10	1000000030	1641
139.026		Spot	2	Image 1	10	1000000029	1642
137.015		Spot	2	Image 1	10	1000000031	1643
143.984		Spot	2	Image 1	10	1000000032	1644
153.06		Spot	2	Image 1	10	1000000033	1645
130.032		Spot	2	Image 1	10	1000000034	1646
154.962		Spot	2	Image 1	10	1000000035	1647
126.952		Spot	2	Image 1	10	1000000037	1648
134.988		Spot	2	Image 1	10	1000000036	1649
131.016		Spot	2	Image 1	10	1000000038	1650
136.056		Spot	2	Image 1	10	1000000040	1651
128.972		Spot	2	Image 1	10	1000000039	1652
134.042		Spot	2	Image 1	10	1000000174	1653
132.016		Spot	2	Image 1	10	1000000041	1655
122.995		Spot	2	Image 1	10	1000000044	1656
148.021		Spot	2	Image 1	10	1000000042	1657
145.004		Spot	2	Image 1	10	1000000045	1658
149.05		Spot	2	Image 1	10	1000000043	1659
133.996		Spot	2	Image 1	10	1000000047	1660
129.488		Spot	2	Image 1	10	1000000046	1661
146.016		Spot	2	Image 1	10	1000000048	1663
142.968		Spot	2	Image 1	10	1000000049	1664
133.99		Spot	2	Image 1	10	1000000050	1665
132.03		Spot	2	Image 1	10	1000000051	1666
126.008		Spot	2	Image 1	10	1000000052	1667
126.048		Spot	2	Image 1	10	1000000053	1668
126.512		Spot	2	Image 1	10	1000000054	1669
145.08		Spot	2	Image 1	10	1000000055	1670
147.036		Spot	2	Image 1	10	1000000056	1671
121.992		Spot	2	Image 1	10	1000000057	1672
124.048		Spot	2	Image 1	10	1000000058	1673
123.992		Spot	2	Image 1	10	1000000059	1674
123.018		Spot	2	Image 1	10	1000000060	1675
128.04		Spot	2	Image 1	10	1000000061	1676
160.048		Spot	2	Image 1	10	1000000062	1677
135.022		Spot	2	Image 1	10	1000000063	1678
128.032		Spot	2	Image 1	10	1000000064	1679
121.984		Spot	2	Image 1	10	1000000065	1680
134.988		Spot	2	Image 1	10	1000000066	1681
123.04		Spot	2	Image 1	10	1000000067	1682
125.98		Spot	2	Image 1	10	1000000068	1683
139.04		Spot	2	Image 1	10	1000000069	1684
127.024		Spot	2	Image 1	10	1000000071	1685
136.02		Spot	2	Image 1	10	1000000070	1686
135.992		Spot	2	Image 1	10	1000000072	1687
123.028		Spot	2	Image 1	10	1000000073	1688
132.992		Spot	2	Image 1	10	1000000074	1689
123.96		Spot	2	Image 1	10	1000000076	1690
148.016		Spot	2	Image 1	10	1000000075	1691
135		Spot	2	Image 1	10	1000000079	1692
127.02		Spot	2	Image 1	10	1000000080	1693
128.96		Spot	2	Image 1	10	1000000078	1694
169.08		Spot	2	Image 1	10	1000000077	1695
139.012		Spot	2	Image 1	10	1000000081	1696
124.012		Spot	2	Image 1	10	1000000082	1697
135.022		Spot	2	Image 1	10	1000000083	1699
172.024		Spot	2	Image 1	10	1000000178	1700
161.96		Spot	2	Image 1	10	1000000085	1701
156.972		Spot	2	Image 1	10	1000000086	1702
128.008		Spot	2	Image 1	10	1000000087	1703
128.456		Spot	2	Image 1	10	1000000084	1704
139.044		Spot	2	Image 1	10	1000000088	1705
142.992		Spot	2	Image 1	10	1000000089	1706
125.992		Spot	2	Image 1	10	1000000090	1707
152.997		Spot	2	Image 1	10	1000000091	1708
125.972		Spot	2	Image 1	10	1000000093	1709
126.04		Spot	2	Image 1	10	1000000092	1710
127.986		Spot	2	Image 1	10	1000000095	1711
126.024		Spot	2	Image 1	10	1000000096	1712
123.04		Spot	2	Image 1	10	1000000094	1713
128		Spot	2	Image 1	10	1000000097	1714
132.04		Spot	2	Image 1	10	1000000098	1715
128		Spot	2	Image 1	10	1000000099	1716
127.008		Spot	2	Image 1	10	1000000100	1718
144		Spot	2	Image 1	10	1000000101	1719
194.912		Spot	2	Image 1	10	1000000102	1720
134.008		Spot	2	Image 1	10	1000000176	1721
135.04		Spot	2	Image 1	10	1000000103	1722
123.952		Spot	2	Image 1	10	1000000104	1723
132.03		Spot	2	Image 1	10	1000000105	1724
126.976		Spot	2	Image 1	10	1000000108	1725
128		Spot	2	Image 1	10	1000000106	1726
124.014		Spot	2	Image 1	10	1000000107	1727
143.99		Spot	2	Image 1	10	1000000109	1728
142.048		Spot	2	Image 1	10	1000000110	1729
139.976		Spot	2	Image 1	10	1000000111	1730
124.98		Spot	2	Image 1	10	1000000112	1731
123.024		Spot	2	Image 1	10	1000000113	1732
130.04		Spot	2	Image 1	10	1000000114	1733
139.024		Spot	2	Image 1	10	1000000115	1734
123.966		Spot	2	Image 1	10	1000000116	1735
127.984		Spot	2	Image 1	10	1000000117	1736
121.98		Spot	2	Image 1	10	1000000118	1737
119.04		Spot	2	Image 1	10	1000000119	1738
136.988		Spot	2	Image 1	10	1000000120	1739
122.016		Spot	2	Image 1	10	1000000122	1740
126.984		Spot	2	Image 1	10	1000000123	1741
151.976		Spot	2	Image 1	10	1000000124	1742
122.048		Spot	2	Image 1	10	1000000125	1743
128.018		Spot	2	Image 1	10	1000000126	1744
135		Spot	2	Image 1	10	1000000127	1745
141.004		Spot	2	Image 1	10	1000000128	1746
124.008		Spot	2	Image 1	10	1000000129	1747
136.012		Spot	2	Image 1	10	1000000130	1748
132		Spot	2	Image 1	10	1000000132	1749
124.03		Spot	2	Image 1	10	1000000131	1750
149.996		Spot	2	Image 1	10	1000000133	1751
125.996		Spot	2	Image 1	10	1000000134	1752
128.012		Spot	2	Image 1	10	1000000135	1753
126.989		Spot	2	Image 1	10	1000000136	1754
196.12		Spot	2	Image 1	10	1000000137	1755
122.96		Spot	2	Image 1	10	1000000138	1756
137.474		Spot	2	Image 1	10	1000000139	1757
131.984		Spot	2	Image 1	10	1000000140	1758
133.98		Spot	2	Image 1	10	1000000143	1759
169.52		Spot	2	Image 1	10	1000000141	1760
126.954		Spot	2	Image 1	10	1000000142	1761
138.024		Spot	2	Image 1	10	1000000144	1762
176.004		Spot	2	Image 1	10	1000000145	1763
145.056		Spot	2	Image 1	10	1000000146	1764
198.04		Spot	2	Image 1	10	1000000147	1765
124		Spot	2	Image 1	10	1000000148	1767
214.498		Spot	2	Image 1	10	1000000149	1768
196		Spot	2	Image 1	10	1000000150	1769
141.992		Spot	2	Image 1	10	1000000151	1770
123.004		Spot	2	Image 1	10	1000000152	1771
146.025		Spot	2	Image 1	10	1000000153	1772
148.044		Spot	2	Image 1	10	1000000154	1773
133		Spot	2	Image 1	10	1000000155	1774
181.984		Spot	2	Image 1	10	1000000157	1775
169.96		Spot	2	Image 1	10	1000000158	1776
129.024		Spot	2	Image 1	10	1000000159	1777
142.952		Spot	2	Image 1	10	1000000160	1778
168		Spot	2	Image 1	10	1000000161	1779
136.028		Spot	2	Image 1	10	1000000162	1780
154.028		Spot	2	Image 1	10	1000000163	1781
148.988		Spot	2	Image 1	10	1000000164	1782
186.987		Spot	2	Image 1	10	1000000165	1783
149.04		Spot	2	Image 1	10	1000000166	1784
145.952		Spot	2	Image 1	10	1000000167	1785
128.996		Spot	2	Image 1	10	1000000168	1786
220.968		Spot	2	Image 1	10	1000000169	1787
172.99		Spot	2	Image 1	10	1000000170	1788
133.02		Spot	2	Image 1	10	1000000171	1789
146.992		Spot	2	Image 1	10	1000000172	1790
129.99		Spot	2	Image 1	10	1000000173	1791
120.02		Spot	2	Image 1	11	1000000000	1792
118.968		Spot	2	Image 1	11	1000000001	1793
121.517		Spot	2	Image 1	11	1000000002	1794
145.966		Spot	2	Image 1	11	1000000004	1795
134.976		Spot	2	Image 1	11	1000000005	1796
124.025		Spot	2	Image 1	11	1000000003	1797
119.02		Spot	2	Image 1	11	1000000006	1798
156.008		Spot	2	Image 1	11	1000000008	1799
136.052		Spot	2	Image 1	11	1000000009	1800
154.024		Spot	2	Image 1	11	1000000011	1801
130.992		Spot	2	Image 1	11	1000000013	1802
130		Spot	2	Image 1	11	1000000012	1803
194.992		Spot	2	Image 1	11	1000000014	1804
142.984		Spot	2	Image 1	11	1000000015	1805
152.016		Spot	2	Image 1	11	1000000016	1806
151.968		Spot	2	Image 1	11	1000000017	1807
127.992		Spot	2	Image 1	11	1000000018	1808
148.988		Spot	2	Image 1	11	1000000019	1809
125.015		Spot	2	Image 1	11	1000000020	1810
126.04		Spot	2	Image 1	11	1000000021	1811
162.064		Spot	2	Image 1	11	1000000022	1812
133.02		Spot	2	Image 1	11	1000000023	1813
176.008		Spot	2	Image 1	11	1000000024	1814
125.984		Spot	2	Image 1	11	1000000025	1815
124.96		Spot	2	Image 1	11	1000000026	1816
157.96		Spot	2	Image 1	11	1000000027	1817
135.984		Spot	2	Image 1	11	1000000180	1818
133.965		Spot	2	Image 1	11	1000000028	1819
140.012		Spot	2	Image 1	11	1000000029	1820
133.986		Spot	2	Image 1	11	1000000030	1821
138.021		Spot	2	Image 1	11	1000000031	1822
142.022		Spot	2	Image 1	11	1000000032	1823
154.504		Spot	2	Image 1	11	1000000033	1824
131.96		Spot	2	Image 1	11	1000000034	1825
155.032		Spot	2	Image 1	11	1000000035	1826
126.496		Spot	2	Image 1	11	1000000037	1827
136.064		Spot	2	Image 1	11	1000000036	1828
132.048		Spot	2	Image 1	11	1000000038	1829
136.008		Spot	2	Image 1	11	1000000040	1830
128.96		Spot	2	Image 1	11	1000000039	1831
132.993		Spot	2	Image 1	11	1000000174	1832
130.044		Spot	2	Image 1	11	1000000041	1834
143.988		Spot	2	Image 1	11	1000000045	1835
148.008		Spot	2	Image 1	11	1000000042	1836
124.988		Spot	2	Image 1	11	1000000044	1837
149.96		Spot	2	Image 1	11	1000000043	1838
128.976		Spot	2	Image 1	11	1000000046	1839
133.044		Spot	2	Image 1	11	1000000047	1840
144.993		Spot	2	Image 1	11	1000000048	1842
123		Spot	2	Image 1	11	1000000177	1843
142.96		Spot	2	Image 1	11	1000000049	1844
134		Spot	2	Image 1	11	1000000050	1845
127.036		Spot	2	Image 1	11	1000000052	1846
131.966		Spot	2	Image 1	11	1000000051	1847
125.01		Spot	2	Image 1	11	1000000053	1848
128.04		Spot	2	Image 1	11	1000000054	1849
145.048		Spot	2	Image 1	11	1000000055	1850
146.98		Spot	2	Image 1	11	1000000056	1851
121.97		Spot	2	Image 1	11	1000000057	1852
126		Spot	2	Image 1	11	1000000058	1853
125.992		Spot	2	Image 1	11	1000000059	1854
123.056		Spot	2	Image 1	11	1000000060	1855
129		Spot	2	Image 1	11	1000000061	1856
158.042		Spot	2	Image 1	11	1000000062	1857
134.948		Spot	2	Image 1	11	1000000063	1858
129.958		Spot	2	Image 1	11	1000000064	1859
121.01		Spot	2	Image 1	11	1000000065	1860
134.976		Spot	2	Image 1	11	1000000066	1861
123.02		Spot	2	Image 1	11	1000000067	1862
123.994		Spot	2	Image 1	11	1000000068	1863
137.984		Spot	2	Image 1	11	1000000069	1864
128		Spot	2	Image 1	11	1000000071	1865
134.98		Spot	2	Image 1	11	1000000070	1866
136.015		Spot	2	Image 1	11	1000000072	1867
121.96		Spot	2	Image 1	11	1000000073	1868
133		Spot	2	Image 1	11	1000000074	1869
150.014		Spot	2	Image 1	11	1000000075	1870
123.512		Spot	2	Image 1	11	1000000076	1871
127.99		Spot	2	Image 1	11	1000000080	1872
134		Spot	2	Image 1	11	1000000079	1873
130.06		Spot	2	Image 1	11	1000000078	1874
165.968		Spot	2	Image 1	11	1000000077	1875
138.984		Spot	2	Image 1	11	1000000081	1876
123.5		Spot	2	Image 1	11	1000000082	1877
136.981		Spot	2	Image 1	11	1000000083	1879
171.912		Spot	2	Image 1	11	1000000178	1880
160.496		Spot	2	Image 1	11	1000000085	1881
157.992		Spot	2	Image 1	11	1000000086	1882
130.02		Spot	2	Image 1	11	1000000087	1883
127.978		Spot	2	Image 1	11	1000000084	1884
137		Spot	2	Image 1	11	1000000088	1885
146.012		Spot	2	Image 1	11	1000000089	1886
126.048		Spot	2	Image 1	11	1000000090	1887
152.02		Spot	2	Image 1	11	1000000091	1888
126.992		Spot	2	Image 1	11	1000000092	1889
138.02		Spot	2	Image 1	11	1000000175	1890
123.016		Spot	2	Image 1	11	1000000094	1891
128.994		Spot	2	Image 1	11	1000000095	1892
126.02		Spot	2	Image 1	11	1000000096	1893
129.012		Spot	2	Image 1	11	1000000097	1894
134.01		Spot	2	Image 1	11	1000000098	1895
127.056		Spot	2	Image 1	11	1000000099	1896
127.032		Spot	2	Image 1	11	1000000100	1898
143		Spot	2	Image 1	11	1000000101	1899
195.04		Spot	2	Image 1	11	1000000102	1900
132.96		Spot	2	Image 1	11	1000000176	1901
136.04		Spot	2	Image 1	11	1000000103	1902
123.984		Spot	2	Image 1	11	1000000104	1903
134.968		Spot	2	Image 1	11	1000000105	1904
126.968		Spot	2	Image 1	11	1000000108	1905
125.988		Spot	2	Image 1	11	1000000106	1906
124.968		Spot	2	Image 1	11	1000000107	1907
143.96		Spot	2	Image 1	11	1000000109	1908
139.984		Spot	2	Image 1	11	1000000111	1909
149.08		Spot	2	Image 1	11	1000000110	1910
127.02		Spot	2	Image 1	11	1000000112	1911
121.02		Spot	2	Image 1	11	1000000113	1912
130.488		Spot	2	Image 1	11	1000000114	1913
138.504		Spot	2	Image 1	11	1000000115	1914
124.004		Spot	2	Image 1	11	1000000116	1915
127.989		Spot	2	Image 1	11	1000000117	1916
121		Spot	2	Image 1	11	1000000118	1917
121.972		Spot	2	Image 1	11	1000000119	1918
135.987		Spot	2	Image 1	11	1000000120	1919
118.98		Spot	2	Image 1	11	1000000121	1920
121.994		Spot	2	Image 1	11	1000000122	1921
125.992		Spot	2	Image 1	11	1000000123	1922
153.528		Spot	2	Image 1	11	1000000124	1923
123.968		Spot	2	Image 1	11	1000000125	1924
135.024		Spot	2	Image 1	11	1000000127	1925
124.976		Spot	2	Image 1	11	1000000126	1926
142.008		Spot	2	Image 1	11	1000000128	1927
125.024		Spot	2	Image 1	11	1000000129	1928
135.05		Spot	2	Image 1	11	1000000130	1929
124.965		Spot	2	Image 1	11	1000000131	1930
129.996		Spot	2	Image 1	11	1000000132	1931
149.024		Spot	2	Image 1	11	1000000133	1932
126		Spot	2	Image 1	11	1000000134	1933
128.012		Spot	2	Image 1	11	1000000135	1934
127.004		Spot	2	Image 1	11	1000000136	1935
201.92		Spot	2	Image 1	11	1000000137	1936
122.01		Spot	2	Image 1	11	1000000138	1937
138.008		Spot	2	Image 1	11	1000000139	1938
132.012		Spot	2	Image 1	11	1000000140	1939
169		Spot	2	Image 1	11	1000000141	1940
132.496		Spot	2	Image 1	11	1000000143	1941
126.02		Spot	2	Image 1	11	1000000142	1942
137.996		Spot	2	Image 1	11	1000000144	1943
175.964		Spot	2	Image 1	11	1000000145	1944
144.024		Spot	2	Image 1	11	1000000146	1945
206.092		Spot	2	Image 1	11	1000000147	1947
124.008		Spot	2	Image 1	11	1000000148	1948
212.032		Spot	2	Image 1	11	1000000149	1949
200.936		Spot	2	Image 1	11	1000000150	1950
142.024		Spot	2	Image 1	11	1000000151	1951
123.984		Spot	2	Image 1	11	1000000152	1952
144.976		Spot	2	Image 1	11	1000000153	1953
146.056		Spot	2	Image 1	11	1000000154	1954
132		Spot	2	Image 1	11	1000000155	1955
179.052		Spot	2	Image 1	11	1000000157	1956
165.04		Spot	2	Image 1	11	1000000158	1957
126.96		Spot	2	Image 1	11	1000000159	1958
141.019		Spot	2	Image 1	11	1000000160	1959
136		Spot	2	Image 1	11	1000000162	1960
171.032		Spot	2	Image 1	11	1000000161	1961
154.504		Spot	2	Image 1	11	1000000163	1962
150.022		Spot	2	Image 1	11	1000000164	1963
188.992		Spot	2	Image 1	11	1000000165	1964
149.008		Spot	2	Image 1	11	1000000166	1965
146.024		Spot	2	Image 1	11	1000000167	1966
128.05		Spot	2	Image 1	11	1000000168	1967
216.04		Spot	2	Image 1	11	1000000169	1968
173.02		Spot	2	Image 1	11	1000000170	1969
133.051		Spot	2	Image 1	11	1000000171	1970
147.016		Spot	2	Image 1	11	1000000172	1971
129		Spot	2	Image 1	11	1000000173	1972
121.032		Spot	2	Image 1	12	1000000000	1973
120.04		Spot	2	Image 1	12	1000000001	1974
136.008		Spot	2	Image 1	12	1000000005	1975
147.052		Spot	2	Image 1	12	1000000004	1976
125.02		Spot	2	Image 1	12	1000000003	1977
118.016		Spot	2	Image 1	12	1000000006	1978
131.012		Spot	2	Image 1	12	1000000007	1979
155.04		Spot	2	Image 1	12	1000000008	1980
134.978		Spot	2	Image 1	12	1000000009	1981
154.982		Spot	2	Image 1	12	1000000011	1982
133.056		Spot	2	Image 1	12	1000000013	1983
130.048		Spot	2	Image 1	12	1000000012	1984
201.04		Spot	2	Image 1	12	1000000014	1985
144.968		Spot	2	Image 1	12	1000000015	1986
151.018		Spot	2	Image 1	12	1000000016	1987
153.048		Spot	2	Image 1	12	1000000017	1988
128.98		Spot	2	Image 1	12	1000000018	1989
150.056		Spot	2	Image 1	12	1000000019	1990
124.048		Spot	2	Image 1	12	1000000020	1991
126.024		Spot	2	Image 1	12	1000000021	1992
160.024		Spot	2	Image 1	12	1000000022	1993
133.004		Spot	2	Image 1	12	1000000023	1994
174.952		Spot	2	Image 1	12	1000000024	1995
123.992		Spot	2	Image 1	12	1000000025	1996
125.972		Spot	2	Image 1	12	1000000026	1997
157.952		Spot	2	Image 1	12	1000000027	1998
136.504		Spot	2	Image 1	12	1000000180	1999
132.493		Spot	2	Image 1	12	1000000028	2000
136.982		Spot	2	Image 1	12	1000000029	2001
134.02		Spot	2	Image 1	12	1000000030	2002
136.982		Spot	2	Image 1	12	1000000031	2003
143.012		Spot	2	Image 1	12	1000000032	2004
152.504		Spot	2	Image 1	12	1000000033	2005
128.956		Spot	2	Image 1	12	1000000034	2006
153.98		Spot	2	Image 1	12	1000000035	2007
127.004		Spot	2	Image 1	12	1000000037	2008
136.034		Spot	2	Image 1	12	1000000036	2009
130.04		Spot	2	Image 1	12	1000000038	2010
136.04		Spot	2	Image 1	12	1000000040	2011
130.004		Spot	2	Image 1	12	1000000039	2012
133.024		Spot	2	Image 1	12	1000000174	2013
131.02		Spot	2	Image 1	12	1000000041	2015
143.008		Spot	2	Image 1	12	1000000045	2016
124.032		Spot	2	Image 1	12	1000000044	2017
148.024		Spot	2	Image 1	12	1000000042	2018
150.48		Spot	2	Image 1	12	1000000043	2019
129.04		Spot	2	Image 1	12	1000000046	2020
133.024		Spot	2	Image 1	12	1000000047	2021
144.952		Spot	2	Image 1	12	1000000048	2023
141.008		Spot	2	Image 1	12	1000000049	2024
135		Spot	2	Image 1	12	1000000050	2025
131.99		Spot	2	Image 1	12	1000000051	2026
126.064		Spot	2	Image 1	12	1000000052	2027
125.017		Spot	2	Image 1	12	1000000053	2028
127.01		Spot	2	Image 1	12	1000000054	2029
147.032		Spot	2	Image 1	12	1000000055	2030
147.004		Spot	2	Image 1	12	1000000056	2031
121		Spot	2	Image 1	12	1000000057	2032
124.02		Spot	2	Image 1	12	1000000058	2033
124.944		Spot	2	Image 1	12	1000000059	2034
128		Spot	2	Image 1	12	1000000061	2035
121.98		Spot	2	Image 1	12	1000000060	2036
156.991		Spot	2	Image 1	12	1000000062	2037
136.04		Spot	2	Image 1	12	1000000063	2038
122.012		Spot	2	Image 1	12	1000000065	2039
128.984		Spot	2	Image 1	12	1000000064	2040
133.976		Spot	2	Image 1	12	1000000066	2041
122.98		Spot	2	Image 1	12	1000000067	2042
[truncated: 8,248 more rows]
