# Supplementary material for: Protocol for real-time monitoring of CD8+ T and myeloid cell behavior in human high-grade serous ovarian cancer slices
Source: STAR Protoc. 2024 Jun 2;5(2):103102. doi: 10.1016/j.xpro.2024.103102 (PMC11179100; doi:10.1016/j.xpro.2024.103102)
Supplement: Data S3. Files for testing the R script, quantification and statistical analysis step 2 [file mmc3.zip › Test files/Slice1_a/__Intensity_Median_Ch=3_Img=1.csv]

Intensity Median Ch=3 Img=1
====================
Intensity Median	Unit	Category	Channel	Image	Time	TrackID	ID
162.056		Spot	3	Image 1	1	1000000000	0
168.96		Spot	3	Image 1	1	1000000001	1
165.992		Spot	3	Image 1	1	1000000002	2
167.998		Spot	3	Image 1	1	1000000003	3
207.936		Spot	3	Image 1	1	1000000004	4
188.99		Spot	3	Image 1	1	1000000005	5
176.05		Spot	3	Image 1	1	1000000006	6
205.448		Spot	3	Image 1	1	1000000007	7
168.024		Spot	3	Image 1	1	1000000008	8
187.932		Spot	3	Image 1	1	1000000009	9
171.05		Spot	3	Image 1	1	1000000010	10
183.932		Spot	3	Image 1	1	1000000011	11
169.008		Spot	3	Image 1	1	1000000012	12
202.048		Spot	3	Image 1	1	1000000013	13
243.05		Spot	3	Image 1	1	1000000014	14
225.9		Spot	3	Image 1	1	1000000015	15
178.936		Spot	3	Image 1	1	1000000016	16
161.964		Spot	3	Image 1	1	1000000017	17
169.04		Spot	3	Image 1	1	1000000018	18
157.048		Spot	3	Image 1	1	1000000019	19
181.936		Spot	3	Image 1	1	1000000020	20
173.024		Spot	3	Image 1	1	1000000021	21
202.948		Spot	3	Image 1	1	1000000022	22
179.048		Spot	3	Image 1	1	1000000023	23
185		Spot	3	Image 1	1	1000000024	24
225.956		Spot	3	Image 1	1	1000000025	25
212.05		Spot	3	Image 1	1	1000000026	26
178.904		Spot	3	Image 1	1	1000000027	27
224.1		Spot	3	Image 1	1	1000000028	28
172.02		Spot	3	Image 1	1	1000000029	29
178.965		Spot	3	Image 1	1	1000000030	30
206		Spot	3	Image 1	1	1000000031	31
190.976		Spot	3	Image 1	1	1000000032	32
271.92		Spot	3	Image 1	1	1000000033	33
200.98		Spot	3	Image 1	1	1000000034	34
208.072		Spot	3	Image 1	1	1000000035	35
211.955		Spot	3	Image 1	1	1000000036	36
172.968		Spot	3	Image 1	1	1000000037	37
215.01		Spot	3	Image 1	1	1000000038	38
165.022		Spot	3	Image 1	1	1000000039	39
240.044		Spot	3	Image 1	1	1000000040	40
177.992		Spot	3	Image 1	1	1000000041	43
230		Spot	3	Image 1	1	1000000042	44
175.02		Spot	3	Image 1	1	1000000043	45
198.024		Spot	3	Image 1	1	1000000044	46
210.948		Spot	3	Image 1	1	1000000045	47
183.06		Spot	3	Image 1	1	1000000046	48
175		Spot	3	Image 1	1	1000000047	49
189.968		Spot	3	Image 1	1	1000000048	50
214.064		Spot	3	Image 1	1	1000000049	51
238.936		Spot	3	Image 1	1	1000000050	52
177.952		Spot	3	Image 1	1	1000000051	53
188.005		Spot	3	Image 1	1	1000000052	54
245.08		Spot	3	Image 1	1	1000000053	55
175.528		Spot	3	Image 1	1	1000000054	56
222.002		Spot	3	Image 1	1	1000000055	57
201.066		Spot	3	Image 1	1	1000000056	58
174.056		Spot	3	Image 1	1	1000000057	59
177.08		Spot	3	Image 1	1	1000000058	60
183.544		Spot	3	Image 1	1	1000000059	61
213.032		Spot	3	Image 1	1	1000000060	62
219.98		Spot	3	Image 1	1	1000000061	63
238.952		Spot	3	Image 1	1	1000000062	64
218.976		Spot	3	Image 1	1	1000000063	65
183		Spot	3	Image 1	1	1000000064	66
201.012		Spot	3	Image 1	1	1000000065	67
176		Spot	3	Image 1	1	1000000066	68
209.48		Spot	3	Image 1	1	1000000067	69
177.952		Spot	3	Image 1	1	1000000068	70
196.94		Spot	3	Image 1	1	1000000069	71
209.039		Spot	3	Image 1	1	1000000070	72
229.958		Spot	3	Image 1	1	1000000071	73
220.064		Spot	3	Image 1	1	1000000072	74
164.948		Spot	3	Image 1	1	1000000073	75
224.008		Spot	3	Image 1	1	1000000074	76
188.056		Spot	3	Image 1	1	1000000075	77
178		Spot	3	Image 1	1	1000000076	78
290.68		Spot	3	Image 1	1	1000000077	79
224.944		Spot	3	Image 1	1	1000000078	80
208.04		Spot	3	Image 1	1	1000000079	81
193.05		Spot	3	Image 1	1	1000000080	82
208		Spot	3	Image 1	1	1000000081	83
177.05		Spot	3	Image 1	1	1000000082	84
205.996		Spot	3	Image 1	1	1000000083	86
192.05		Spot	3	Image 1	1	1000000084	87
193.952		Spot	3	Image 1	1	1000000085	88
197.04		Spot	3	Image 1	1	1000000086	89
214.996		Spot	3	Image 1	1	1000000087	90
194.048		Spot	3	Image 1	1	1000000088	91
206.041		Spot	3	Image 1	1	1000000089	92
241.032		Spot	3	Image 1	1	1000000090	93
207.952		Spot	3	Image 1	1	1000000091	94
213.004		Spot	3	Image 1	1	1000000092	95
199.028		Spot	3	Image 1	1	1000000093	96
195.058		Spot	3	Image 1	1	1000000094	97
211.976		Spot	3	Image 1	1	1000000095	98
208.038		Spot	3	Image 1	1	1000000096	99
206.99		Spot	3	Image 1	1	1000000097	100
241.971		Spot	3	Image 1	1	1000000098	101
205.96		Spot	3	Image 1	1	1000000099	102
234.96		Spot	3	Image 1	1	1000000100	103
263.056		Spot	3	Image 1	1	1000000101	105
226.004		Spot	3	Image 1	1	1000000102	106
179.096		Spot	3	Image 1	1	1000000103	107
219.037		Spot	3	Image 1	1	1000000104	108
235.008		Spot	3	Image 1	1	1000000105	109
231.056		Spot	3	Image 1	1	1000000106	110
199		Spot	3	Image 1	1	1000000107	111
216.952		Spot	3	Image 1	1	1000000108	112
267.008		Spot	3	Image 1	1	1000000109	113
189.912		Spot	3	Image 1	1	1000000110	114
221.952		Spot	3	Image 1	1	1000000111	115
251.052		Spot	3	Image 1	1	1000000112	116
200.027		Spot	3	Image 1	1	1000000113	117
204.02		Spot	3	Image 1	1	1000000114	118
275.96		Spot	3	Image 1	1	1000000115	119
215.036		Spot	3	Image 1	1	1000000116	120
249.52		Spot	3	Image 1	1	1000000117	121
200.92		Spot	3	Image 1	1	1000000118	122
157.056		Spot	3	Image 1	1	1000000119	123
294.498		Spot	3	Image 1	1	1000000120	124
202.04		Spot	3	Image 1	1	1000000121	125
214.008		Spot	3	Image 1	1	1000000122	126
233.953		Spot	3	Image 1	1	1000000123	127
166.975		Spot	3	Image 1	1	1000000124	128
204.936		Spot	3	Image 1	1	1000000125	129
230.97		Spot	3	Image 1	1	1000000126	130
254.032		Spot	3	Image 1	1	1000000127	131
253.44		Spot	3	Image 1	1	1000000128	132
210.092		Spot	3	Image 1	1	1000000129	133
252.034		Spot	3	Image 1	1	1000000130	134
215.992		Spot	3	Image 1	1	1000000131	135
211.062		Spot	3	Image 1	1	1000000132	136
258.55		Spot	3	Image 1	1	1000000133	137
224.03		Spot	3	Image 1	1	1000000134	138
215.02		Spot	3	Image 1	1	1000000135	139
221		Spot	3	Image 1	1	1000000136	140
315.04		Spot	3	Image 1	1	1000000137	141
203.944		Spot	3	Image 1	1	1000000138	142
239.048		Spot	3	Image 1	1	1000000139	143
241.488		Spot	3	Image 1	1	1000000140	144
279.96		Spot	3	Image 1	1	1000000141	145
263.024		Spot	3	Image 1	1	1000000142	146
237.022		Spot	3	Image 1	1	1000000143	147
276.04		Spot	3	Image 1	1	1000000144	148
313.52		Spot	3	Image 1	1	1000000145	149
276.938		Spot	3	Image 1	1	1000000146	150
305.074		Spot	3	Image 1	1	1000000147	151
218.96		Spot	3	Image 1	1	1000000148	152
303.916		Spot	3	Image 1	1	1000000149	153
302.044		Spot	3	Image 1	1	1000000150	154
286.98		Spot	3	Image 1	1	1000000151	155
207.52		Spot	3	Image 1	1	1000000152	156
277.02		Spot	3	Image 1	1	1000000153	157
273.96		Spot	3	Image 1	1	1000000154	158
228.005		Spot	3	Image 1	1	1000000155	159
309.08		Spot	3	Image 1	1	1000000156	160
309		Spot	3	Image 1	1	1000000157	161
274.992		Spot	3	Image 1	1	1000000158	162
208.44		Spot	3	Image 1	1	1000000159	163
291.932		Spot	3	Image 1	1	1000000160	164
280.104		Spot	3	Image 1	1	1000000161	165
188.002		Spot	3	Image 1	1	1000000162	166
300.56		Spot	3	Image 1	1	1000000163	167
290.984		Spot	3	Image 1	1	1000000164	168
308.964		Spot	3	Image 1	1	1000000165	169
312.492		Spot	3	Image 1	1	1000000166	170
361.912		Spot	3	Image 1	1	1000000167	171
230.978		Spot	3	Image 1	1	1000000168	172
331.96		Spot	3	Image 1	1	1000000169	173
288		Spot	3	Image 1	1	1000000170	174
255.936		Spot	3	Image 1	1	1000000171	175
237.008		Spot	3	Image 1	1	1000000172	176
264		Spot	3	Image 1	1	1000000173	177
163		Spot	3	Image 1	2	1000000000	178
169.016		Spot	3	Image 1	2	1000000001	179
164		Spot	3	Image 1	2	1000000002	180
170.003		Spot	3	Image 1	2	1000000003	181
211.924		Spot	3	Image 1	2	1000000004	182
194.984		Spot	3	Image 1	2	1000000005	183
176.056		Spot	3	Image 1	2	1000000006	184
207.952		Spot	3	Image 1	2	1000000007	185
171		Spot	3	Image 1	2	1000000008	186
190.496		Spot	3	Image 1	2	1000000009	187
168.968		Spot	3	Image 1	2	1000000010	188
185.872		Spot	3	Image 1	2	1000000011	189
167.044		Spot	3	Image 1	2	1000000012	190
202.864		Spot	3	Image 1	2	1000000013	191
237.512		Spot	3	Image 1	2	1000000014	192
223.88		Spot	3	Image 1	2	1000000015	193
177.956		Spot	3	Image 1	2	1000000016	194
161.064		Spot	3	Image 1	2	1000000017	195
168.96		Spot	3	Image 1	2	1000000018	196
157.986		Spot	3	Image 1	2	1000000019	197
180.04		Spot	3	Image 1	2	1000000020	198
174.952		Spot	3	Image 1	2	1000000021	199
204.04		Spot	3	Image 1	2	1000000022	200
180.996		Spot	3	Image 1	2	1000000023	201
185.016		Spot	3	Image 1	2	1000000024	202
221.912		Spot	3	Image 1	2	1000000025	203
212.504		Spot	3	Image 1	2	1000000026	204
178.048		Spot	3	Image 1	2	1000000027	205
219.976		Spot	3	Image 1	2	1000000028	206
171.488		Spot	3	Image 1	2	1000000029	207
180.008		Spot	3	Image 1	2	1000000030	208
205.536		Spot	3	Image 1	2	1000000031	209
191.984		Spot	3	Image 1	2	1000000032	210
275.448		Spot	3	Image 1	2	1000000033	211
202.03		Spot	3	Image 1	2	1000000034	212
212		Spot	3	Image 1	2	1000000035	213
213.904		Spot	3	Image 1	2	1000000036	214
175.516		Spot	3	Image 1	2	1000000037	215
213.456		Spot	3	Image 1	2	1000000038	216
237.988		Spot	3	Image 1	2	1000000040	217
166.048		Spot	3	Image 1	2	1000000039	218
209.936		Spot	3	Image 1	2	1000000174	219
179.966		Spot	3	Image 1	2	1000000041	222
232.03		Spot	3	Image 1	2	1000000042	223
198.986		Spot	3	Image 1	2	1000000044	224
214.008		Spot	3	Image 1	2	1000000045	225
176.08		Spot	3	Image 1	2	1000000043	226
183.038		Spot	3	Image 1	2	1000000046	227
175.984		Spot	3	Image 1	2	1000000047	228
214.06		Spot	3	Image 1	2	1000000049	229
235.936		Spot	3	Image 1	2	1000000050	230
190.904		Spot	3	Image 1	2	1000000052	231
245.52		Spot	3	Image 1	2	1000000053	232
225.032		Spot	3	Image 1	2	1000000055	233
174.05		Spot	3	Image 1	2	1000000057	234
177.008		Spot	3	Image 1	2	1000000054	235
204.016		Spot	3	Image 1	2	1000000056	236
177.008		Spot	3	Image 1	2	1000000058	237
180.92		Spot	3	Image 1	2	1000000059	238
213.976		Spot	3	Image 1	2	1000000060	239
221.92		Spot	3	Image 1	2	1000000061	240
236.488		Spot	3	Image 1	2	1000000062	241
219.04		Spot	3	Image 1	2	1000000063	242
200.008		Spot	3	Image 1	2	1000000065	243
181.992		Spot	3	Image 1	2	1000000064	244
175		Spot	3	Image 1	2	1000000066	245
177.528		Spot	3	Image 1	2	1000000068	246
210.019		Spot	3	Image 1	2	1000000067	247
194.02		Spot	3	Image 1	2	1000000069	248
205.984		Spot	3	Image 1	2	1000000070	249
230.504		Spot	3	Image 1	2	1000000071	250
221.057		Spot	3	Image 1	2	1000000072	251
168.012		Spot	3	Image 1	2	1000000073	252
220.96		Spot	3	Image 1	2	1000000074	253
193.03		Spot	3	Image 1	2	1000000075	254
175.962		Spot	3	Image 1	2	1000000076	255
293.416		Spot	3	Image 1	2	1000000077	256
229		Spot	3	Image 1	2	1000000078	257
206.49		Spot	3	Image 1	2	1000000079	258
193.996		Spot	3	Image 1	2	1000000080	259
206.062		Spot	3	Image 1	2	1000000081	260
179		Spot	3	Image 1	2	1000000082	261
205.956		Spot	3	Image 1	2	1000000083	263
200.056		Spot	3	Image 1	2	1000000085	264
192.088		Spot	3	Image 1	2	1000000086	265
213.032		Spot	3	Image 1	2	1000000087	266
193.07		Spot	3	Image 1	2	1000000084	267
195.94		Spot	3	Image 1	2	1000000088	268
208.02		Spot	3	Image 1	2	1000000089	269
241.024		Spot	3	Image 1	2	1000000090	270
208.02		Spot	3	Image 1	2	1000000091	271
198.036		Spot	3	Image 1	2	1000000093	272
214.96		Spot	3	Image 1	2	1000000092	273
238.531		Spot	3	Image 1	2	1000000175	274
206.04		Spot	3	Image 1	2	1000000096	275
195.06		Spot	3	Image 1	2	1000000094	276
210.984		Spot	3	Image 1	2	1000000095	277
207.12		Spot	3	Image 1	2	1000000097	278
240.04		Spot	3	Image 1	2	1000000098	279
207.012		Spot	3	Image 1	2	1000000099	280
233.038		Spot	3	Image 1	2	1000000100	282
266.072		Spot	3	Image 1	2	1000000101	283
226.044		Spot	3	Image 1	2	1000000102	284
223.004		Spot	3	Image 1	2	1000000176	285
181.112		Spot	3	Image 1	2	1000000103	286
217.029		Spot	3	Image 1	2	1000000104	287
231.004		Spot	3	Image 1	2	1000000105	288
204.52		Spot	3	Image 1	2	1000000107	289
214.07		Spot	3	Image 1	2	1000000108	290
232.517		Spot	3	Image 1	2	1000000106	291
269.888		Spot	3	Image 1	2	1000000109	292
195.944		Spot	3	Image 1	2	1000000110	293
223.1		Spot	3	Image 1	2	1000000111	294
248.898		Spot	3	Image 1	2	1000000112	295
200.019		Spot	3	Image 1	2	1000000113	296
207		Spot	3	Image 1	2	1000000114	297
274.944		Spot	3	Image 1	2	1000000115	298
218.051		Spot	3	Image 1	2	1000000116	299
249.984		Spot	3	Image 1	2	1000000117	300
205.992		Spot	3	Image 1	2	1000000118	301
287.084		Spot	3	Image 1	2	1000000120	302
158.52		Spot	3	Image 1	2	1000000119	303
211.95		Spot	3	Image 1	2	1000000122	304
204.97		Spot	3	Image 1	2	1000000121	305
237.08		Spot	3	Image 1	2	1000000123	306
167.976		Spot	3	Image 1	2	1000000124	307
207		Spot	3	Image 1	2	1000000125	308
238.48		Spot	3	Image 1	2	1000000126	309
255.964		Spot	3	Image 1	2	1000000127	310
254.912		Spot	3	Image 1	2	1000000128	311
210.04		Spot	3	Image 1	2	1000000129	312
251.044		Spot	3	Image 1	2	1000000130	313
215.98		Spot	3	Image 1	2	1000000131	314
211.504		Spot	3	Image 1	2	1000000132	315
257.04		Spot	3	Image 1	2	1000000133	316
221.016		Spot	3	Image 1	2	1000000134	317
217.02		Spot	3	Image 1	2	1000000135	318
220.976		Spot	3	Image 1	2	1000000136	319
310.92		Spot	3	Image 1	2	1000000137	320
206.032		Spot	3	Image 1	2	1000000138	321
240.048		Spot	3	Image 1	2	1000000139	322
241.6		Spot	3	Image 1	2	1000000140	323
277.504		Spot	3	Image 1	2	1000000141	324
265.924		Spot	3	Image 1	2	1000000142	325
283.08		Spot	3	Image 1	2	1000000144	326
237.048		Spot	3	Image 1	2	1000000143	327
311.44		Spot	3	Image 1	2	1000000145	328
286.16		Spot	3	Image 1	2	1000000146	329
309.432		Spot	3	Image 1	2	1000000147	330
222		Spot	3	Image 1	2	1000000148	331
309.056		Spot	3	Image 1	2	1000000149	332
297.544		Spot	3	Image 1	2	1000000150	333
282.96		Spot	3	Image 1	2	1000000151	334
208.56		Spot	3	Image 1	2	1000000152	335
274.988		Spot	3	Image 1	2	1000000153	336
272.056		Spot	3	Image 1	2	1000000154	337
230.52		Spot	3	Image 1	2	1000000155	338
306.94		Spot	3	Image 1	2	1000000156	339
307.024		Spot	3	Image 1	2	1000000157	340
275.92		Spot	3	Image 1	2	1000000158	341
209.964		Spot	3	Image 1	2	1000000159	342
290.92		Spot	3	Image 1	2	1000000160	343
279.924		Spot	3	Image 1	2	1000000161	344
189.024		Spot	3	Image 1	2	1000000162	345
298.016		Spot	3	Image 1	2	1000000163	346
286.928		Spot	3	Image 1	2	1000000164	347
310		Spot	3	Image 1	2	1000000165	348
315.528		Spot	3	Image 1	2	1000000166	349
357.45		Spot	3	Image 1	2	1000000167	350
234.032		Spot	3	Image 1	2	1000000168	351
332.994		Spot	3	Image 1	2	1000000169	352
290		Spot	3	Image 1	2	1000000170	353
256.984		Spot	3	Image 1	2	1000000171	354
238.076		Spot	3	Image 1	2	1000000172	355
260.104		Spot	3	Image 1	2	1000000173	356
164.048		Spot	3	Image 1	3	1000000000	357
167.96		Spot	3	Image 1	3	1000000001	358
164.08		Spot	3	Image 1	3	1000000002	359
166.968		Spot	3	Image 1	3	1000000003	360
208.996		Spot	3	Image 1	3	1000000004	361
191.952		Spot	3	Image 1	3	1000000005	362
173.96		Spot	3	Image 1	3	1000000006	363
213		Spot	3	Image 1	3	1000000007	364
168.984		Spot	3	Image 1	3	1000000008	365
189.936		Spot	3	Image 1	3	1000000009	366
182.986		Spot	3	Image 1	3	1000000011	367
198.952		Spot	3	Image 1	3	1000000013	368
239.912		Spot	3	Image 1	3	1000000014	369
169		Spot	3	Image 1	3	1000000012	370
223		Spot	3	Image 1	3	1000000015	371
181.016		Spot	3	Image 1	3	1000000016	372
161.036		Spot	3	Image 1	3	1000000017	373
166.986		Spot	3	Image 1	3	1000000018	374
155.034		Spot	3	Image 1	3	1000000019	375
182.96		Spot	3	Image 1	3	1000000020	376
175.005		Spot	3	Image 1	3	1000000021	377
204.952		Spot	3	Image 1	3	1000000022	378
179.056		Spot	3	Image 1	3	1000000023	379
183.008		Spot	3	Image 1	3	1000000024	380
221.536		Spot	3	Image 1	3	1000000025	381
208.942		Spot	3	Image 1	3	1000000026	382
176.04		Spot	3	Image 1	3	1000000027	383
214.912		Spot	3	Image 1	3	1000000028	384
170.984		Spot	3	Image 1	3	1000000029	385
178.012		Spot	3	Image 1	3	1000000030	386
204.984		Spot	3	Image 1	3	1000000031	387
191.48		Spot	3	Image 1	3	1000000032	388
275.044		Spot	3	Image 1	3	1000000033	389
198.012		Spot	3	Image 1	3	1000000034	390
209.024		Spot	3	Image 1	3	1000000035	391
211.96		Spot	3	Image 1	3	1000000036	392
177.02		Spot	3	Image 1	3	1000000037	393
213.096		Spot	3	Image 1	3	1000000038	394
240.942		Spot	3	Image 1	3	1000000040	395
164.02		Spot	3	Image 1	3	1000000039	396
211.072		Spot	3	Image 1	3	1000000174	397
179.992		Spot	3	Image 1	3	1000000041	400
229		Spot	3	Image 1	3	1000000042	401
196.984		Spot	3	Image 1	3	1000000044	402
214.976		Spot	3	Image 1	3	1000000045	403
171.98		Spot	3	Image 1	3	1000000043	404
183.016		Spot	3	Image 1	3	1000000046	405
174.55		Spot	3	Image 1	3	1000000047	406
214.1		Spot	3	Image 1	3	1000000049	407
170.048		Spot	3	Image 1	3	1000000177	408
235.082		Spot	3	Image 1	3	1000000050	409
189.504		Spot	3	Image 1	3	1000000052	410
246.496		Spot	3	Image 1	3	1000000053	411
179.05		Spot	3	Image 1	3	1000000054	412
221.526		Spot	3	Image 1	3	1000000055	413
201.96		Spot	3	Image 1	3	1000000056	414
173.016		Spot	3	Image 1	3	1000000057	415
177.056		Spot	3	Image 1	3	1000000058	416
181.528		Spot	3	Image 1	3	1000000059	417
211.996		Spot	3	Image 1	3	1000000060	418
222.078		Spot	3	Image 1	3	1000000061	419
238.96		Spot	3	Image 1	3	1000000062	420
218.5		Spot	3	Image 1	3	1000000063	421
182.96		Spot	3	Image 1	3	1000000064	422
202		Spot	3	Image 1	3	1000000065	423
175.988		Spot	3	Image 1	3	1000000066	424
211.05		Spot	3	Image 1	3	1000000067	425
178.984		Spot	3	Image 1	3	1000000068	426
193.084		Spot	3	Image 1	3	1000000069	427
206.978		Spot	3	Image 1	3	1000000070	428
232.928		Spot	3	Image 1	3	1000000071	429
221.016		Spot	3	Image 1	3	1000000072	430
167.038		Spot	3	Image 1	3	1000000073	431
222.6		Spot	3	Image 1	3	1000000074	432
189.015		Spot	3	Image 1	3	1000000075	433
174.984		Spot	3	Image 1	3	1000000076	434
286.048		Spot	3	Image 1	3	1000000077	435
194.04		Spot	3	Image 1	3	1000000080	436
226.036		Spot	3	Image 1	3	1000000078	437
204.97		Spot	3	Image 1	3	1000000079	438
208.978		Spot	3	Image 1	3	1000000081	439
178.98		Spot	3	Image 1	3	1000000082	440
206.5		Spot	3	Image 1	3	1000000083	442
197.032		Spot	3	Image 1	3	1000000085	443
197.072		Spot	3	Image 1	3	1000000086	444
211.976		Spot	3	Image 1	3	1000000087	445
193.996		Spot	3	Image 1	3	1000000084	446
202.95		Spot	3	Image 1	3	1000000088	447
206.936		Spot	3	Image 1	3	1000000089	448
241.994		Spot	3	Image 1	3	1000000090	449
206.98		Spot	3	Image 1	3	1000000091	450
199.968		Spot	3	Image 1	3	1000000093	451
215.914		Spot	3	Image 1	3	1000000092	452
239.072		Spot	3	Image 1	3	1000000175	453
198.031		Spot	3	Image 1	3	1000000094	454
208.968		Spot	3	Image 1	3	1000000096	455
212.968		Spot	3	Image 1	3	1000000095	456
209.056		Spot	3	Image 1	3	1000000097	457
242.04		Spot	3	Image 1	3	1000000098	458
207.1		Spot	3	Image 1	3	1000000099	459
232.02		Spot	3	Image 1	3	1000000100	461
263.92		Spot	3	Image 1	3	1000000101	462
229.05		Spot	3	Image 1	3	1000000102	463
178.496		Spot	3	Image 1	3	1000000103	464
223.048		Spot	3	Image 1	3	1000000104	465
230.024		Spot	3	Image 1	3	1000000105	466
231.048		Spot	3	Image 1	3	1000000106	467
202.964		Spot	3	Image 1	3	1000000107	468
216		Spot	3	Image 1	3	1000000108	469
269.064		Spot	3	Image 1	3	1000000109	470
192.08		Spot	3	Image 1	3	1000000110	471
221.064		Spot	3	Image 1	3	1000000111	472
247.928		Spot	3	Image 1	3	1000000112	473
204.06		Spot	3	Image 1	3	1000000113	474
207.05		Spot	3	Image 1	3	1000000114	475
275.912		Spot	3	Image 1	3	1000000115	476
216.952		Spot	3	Image 1	3	1000000116	477
249.944		Spot	3	Image 1	3	1000000117	478
204.056		Spot	3	Image 1	3	1000000118	479
289.05		Spot	3	Image 1	3	1000000120	480
157.976		Spot	3	Image 1	3	1000000119	481
203.96		Spot	3	Image 1	3	1000000121	482
215.985		Spot	3	Image 1	3	1000000122	483
233.936		Spot	3	Image 1	3	1000000123	484
167.04		Spot	3	Image 1	3	1000000124	485
208.048		Spot	3	Image 1	3	1000000125	486
237.016		Spot	3	Image 1	3	1000000126	487
254.967		Spot	3	Image 1	3	1000000127	488
254.1		Spot	3	Image 1	3	1000000128	489
208.08		Spot	3	Image 1	3	1000000129	490
256.94		Spot	3	Image 1	3	1000000130	491
215.944		Spot	3	Image 1	3	1000000131	492
210.096		Spot	3	Image 1	3	1000000132	493
260.992		Spot	3	Image 1	3	1000000133	494
220.046		Spot	3	Image 1	3	1000000134	495
214.016		Spot	3	Image 1	3	1000000135	496
222.946		Spot	3	Image 1	3	1000000136	497
311.464		Spot	3	Image 1	3	1000000137	498
203.012		Spot	3	Image 1	3	1000000138	499
242.016		Spot	3	Image 1	3	1000000140	500
279.464		Spot	3	Image 1	3	1000000141	501
264.412		Spot	3	Image 1	3	1000000142	502
237.072		Spot	3	Image 1	3	1000000143	503
280.96		Spot	3	Image 1	3	1000000144	504
314.048		Spot	3	Image 1	3	1000000145	505
283.02		Spot	3	Image 1	3	1000000146	506
307.962		Spot	3	Image 1	3	1000000147	507
222.04		Spot	3	Image 1	3	1000000148	508
302.016		Spot	3	Image 1	3	1000000149	509
303.976		Spot	3	Image 1	3	1000000150	510
290.042		Spot	3	Image 1	3	1000000151	511
206.98		Spot	3	Image 1	3	1000000152	512
278.872		Spot	3	Image 1	3	1000000153	513
276.004		Spot	3	Image 1	3	1000000154	514
230.944		Spot	3	Image 1	3	1000000155	515
305.952		Spot	3	Image 1	3	1000000156	516
307.904		Spot	3	Image 1	3	1000000157	517
277.008		Spot	3	Image 1	3	1000000158	518
209.976		Spot	3	Image 1	3	1000000159	519
288.952		Spot	3	Image 1	3	1000000160	520
190.008		Spot	3	Image 1	3	1000000162	521
281.944		Spot	3	Image 1	3	1000000161	522
298.936		Spot	3	Image 1	3	1000000163	523
291.008		Spot	3	Image 1	3	1000000164	524
310.008		Spot	3	Image 1	3	1000000165	525
309.12		Spot	3	Image 1	3	1000000166	526
358.89		Spot	3	Image 1	3	1000000167	527
230.032		Spot	3	Image 1	3	1000000168	528
332.864		Spot	3	Image 1	3	1000000169	529
300.018		Spot	3	Image 1	3	1000000170	530
259.026		Spot	3	Image 1	3	1000000171	531
240		Spot	3	Image 1	3	1000000172	532
260.984		Spot	3	Image 1	3	1000000173	533
164		Spot	3	Image 1	4	1000000000	534
168.992		Spot	3	Image 1	4	1000000001	535
167.472		Spot	3	Image 1	4	1000000002	536
168.51		Spot	3	Image 1	4	1000000003	537
209.02		Spot	3	Image 1	4	1000000004	538
192.02		Spot	3	Image 1	4	1000000005	539
175.058		Spot	3	Image 1	4	1000000006	540
208.992		Spot	3	Image 1	4	1000000007	541
167.972		Spot	3	Image 1	4	1000000008	542
194.96		Spot	3	Image 1	4	1000000009	543
177.032		Spot	3	Image 1	4	1000000010	544
183.032		Spot	3	Image 1	4	1000000011	545
201.048		Spot	3	Image 1	4	1000000013	546
245.984		Spot	3	Image 1	4	1000000014	547
169.031		Spot	3	Image 1	4	1000000012	548
221.44		Spot	3	Image 1	4	1000000015	549
179.976		Spot	3	Image 1	4	1000000016	550
162.006		Spot	3	Image 1	4	1000000017	551
171.05		Spot	3	Image 1	4	1000000018	552
159		Spot	3	Image 1	4	1000000019	553
181.976		Spot	3	Image 1	4	1000000020	554
174		Spot	3	Image 1	4	1000000021	555
203.064		Spot	3	Image 1	4	1000000022	556
179.99		Spot	3	Image 1	4	1000000023	557
183.024		Spot	3	Image 1	4	1000000024	558
227.053		Spot	3	Image 1	4	1000000025	559
209.05		Spot	3	Image 1	4	1000000026	560
179.012		Spot	3	Image 1	4	1000000027	561
205.95		Spot	3	Image 1	4	1000000028	562
170.962		Spot	3	Image 1	4	1000000029	563
178.952		Spot	3	Image 1	4	1000000030	564
204.966		Spot	3	Image 1	4	1000000031	565
192.92		Spot	3	Image 1	4	1000000032	566
277.12		Spot	3	Image 1	4	1000000033	567
199		Spot	3	Image 1	4	1000000034	568
176.976		Spot	3	Image 1	4	1000000037	569
211.06		Spot	3	Image 1	4	1000000035	570
214.488		Spot	3	Image 1	4	1000000036	571
216.998		Spot	3	Image 1	4	1000000038	572
241.988		Spot	3	Image 1	4	1000000040	573
164.028		Spot	3	Image 1	4	1000000039	574
210.1		Spot	3	Image 1	4	1000000174	575
181.048		Spot	3	Image 1	4	1000000041	578
197.954		Spot	3	Image 1	4	1000000044	579
232.464		Spot	3	Image 1	4	1000000042	580
217.952		Spot	3	Image 1	4	1000000045	581
175.016		Spot	3	Image 1	4	1000000043	582
183.012		Spot	3	Image 1	4	1000000046	583
176.98		Spot	3	Image 1	4	1000000047	584
194.036		Spot	3	Image 1	4	1000000048	585
213.479		Spot	3	Image 1	4	1000000049	586
235.56		Spot	3	Image 1	4	1000000050	587
190.072		Spot	3	Image 1	4	1000000052	588
176.958		Spot	3	Image 1	4	1000000051	589
248.968		Spot	3	Image 1	4	1000000053	590
178.03		Spot	3	Image 1	4	1000000054	591
221.08		Spot	3	Image 1	4	1000000055	592
203		Spot	3	Image 1	4	1000000056	593
173.028		Spot	3	Image 1	4	1000000057	594
176.968		Spot	3	Image 1	4	1000000058	595
182.024		Spot	3	Image 1	4	1000000059	596
213.08		Spot	3	Image 1	4	1000000060	597
223		Spot	3	Image 1	4	1000000061	598
235.12		Spot	3	Image 1	4	1000000062	599
219.916		Spot	3	Image 1	4	1000000063	600
182.984		Spot	3	Image 1	4	1000000064	601
198.98		Spot	3	Image 1	4	1000000065	602
174.024		Spot	3	Image 1	4	1000000066	603
210.984		Spot	3	Image 1	4	1000000067	604
179.016		Spot	3	Image 1	4	1000000068	605
195.966		Spot	3	Image 1	4	1000000069	606
208.04		Spot	3	Image 1	4	1000000070	607
232.96		Spot	3	Image 1	4	1000000071	608
221.95		Spot	3	Image 1	4	1000000072	609
167.024		Spot	3	Image 1	4	1000000073	610
225.032		Spot	3	Image 1	4	1000000074	611
175.96		Spot	3	Image 1	4	1000000076	612
191.505		Spot	3	Image 1	4	1000000075	613
195		Spot	3	Image 1	4	1000000080	614
288.192		Spot	3	Image 1	4	1000000077	615
227		Spot	3	Image 1	4	1000000078	616
206.52		Spot	3	Image 1	4	1000000079	617
178.998		Spot	3	Image 1	4	1000000082	618
207.04		Spot	3	Image 1	4	1000000081	619
207.924		Spot	3	Image 1	4	1000000083	621
199.97		Spot	3	Image 1	4	1000000085	622
197.003		Spot	3	Image 1	4	1000000086	623
211.962		Spot	3	Image 1	4	1000000087	624
191.996		Spot	3	Image 1	4	1000000084	625
196.966		Spot	3	Image 1	4	1000000088	626
210.956		Spot	3	Image 1	4	1000000089	627
243.56		Spot	3	Image 1	4	1000000090	628
207.52		Spot	3	Image 1	4	1000000091	629
200		Spot	3	Image 1	4	1000000093	630
215.088		Spot	3	Image 1	4	1000000092	631
236.928		Spot	3	Image 1	4	1000000175	632
208.04		Spot	3	Image 1	4	1000000096	633
196.029		Spot	3	Image 1	4	1000000094	634
212.976		Spot	3	Image 1	4	1000000095	635
208.52		Spot	3	Image 1	4	1000000097	636
242.04		Spot	3	Image 1	4	1000000098	637
207.06		Spot	3	Image 1	4	1000000099	638
231.04		Spot	3	Image 1	4	1000000100	640
265.048		Spot	3	Image 1	4	1000000101	641
226		Spot	3	Image 1	4	1000000102	642
220.976		Spot	3	Image 1	4	1000000176	643
176.928		Spot	3	Image 1	4	1000000103	644
220		Spot	3	Image 1	4	1000000104	645
233.016		Spot	3	Image 1	4	1000000105	646
217.992		Spot	3	Image 1	4	1000000108	647
232.032		Spot	3	Image 1	4	1000000106	648
203.076		Spot	3	Image 1	4	1000000107	649
266.05		Spot	3	Image 1	4	1000000109	650
222.956		Spot	3	Image 1	4	1000000111	651
216.444		Spot	3	Image 1	4	1000000110	652
251.44		Spot	3	Image 1	4	1000000112	653
204.034		Spot	3	Image 1	4	1000000113	654
209.056		Spot	3	Image 1	4	1000000114	655
273.048		Spot	3	Image 1	4	1000000115	656
219.025		Spot	3	Image 1	4	1000000116	657
254.032		Spot	3	Image 1	4	1000000117	658
207.062		Spot	3	Image 1	4	1000000118	659
159.024		Spot	3	Image 1	4	1000000119	660
293.016		Spot	3	Image 1	4	1000000120	661
200.936		Spot	3	Image 1	4	1000000121	662
216.024		Spot	3	Image 1	4	1000000122	663
233.948		Spot	3	Image 1	4	1000000123	664
168.023		Spot	3	Image 1	4	1000000124	665
207.994		Spot	3	Image 1	4	1000000125	666
252.95		Spot	3	Image 1	4	1000000127	667
236.968		Spot	3	Image 1	4	1000000126	668
254.914		Spot	3	Image 1	4	1000000128	669
212.992		Spot	3	Image 1	4	1000000129	670
250.48		Spot	3	Image 1	4	1000000130	671
208.992		Spot	3	Image 1	4	1000000132	672
215.968		Spot	3	Image 1	4	1000000131	673
257.92		Spot	3	Image 1	4	1000000133	674
222.04		Spot	3	Image 1	4	1000000134	675
216.985		Spot	3	Image 1	4	1000000135	676
218.987		Spot	3	Image 1	4	1000000136	677
312.014		Spot	3	Image 1	4	1000000137	678
203.948		Spot	3	Image 1	4	1000000138	679
239.972		Spot	3	Image 1	4	1000000139	680
244.004		Spot	3	Image 1	4	1000000140	681
238.896		Spot	3	Image 1	4	1000000143	682
278.986		Spot	3	Image 1	4	1000000141	683
264		Spot	3	Image 1	4	1000000142	684
284.992		Spot	3	Image 1	4	1000000144	685
311.572		Spot	3	Image 1	4	1000000145	686
285.477		Spot	3	Image 1	4	1000000146	687
309.04		Spot	3	Image 1	4	1000000147	688
221.016		Spot	3	Image 1	4	1000000148	689
305.962		Spot	3	Image 1	4	1000000149	690
307.392		Spot	3	Image 1	4	1000000150	691
285.02		Spot	3	Image 1	4	1000000151	692
206.002		Spot	3	Image 1	4	1000000152	693
276.1		Spot	3	Image 1	4	1000000153	694
271.536		Spot	3	Image 1	4	1000000154	695
235.044		Spot	3	Image 1	4	1000000155	696
304.416		Spot	3	Image 1	4	1000000156	697
313.088		Spot	3	Image 1	4	1000000157	698
277.944		Spot	3	Image 1	4	1000000158	699
208.904		Spot	3	Image 1	4	1000000159	700
293.48		Spot	3	Image 1	4	1000000160	701
189.048		Spot	3	Image 1	4	1000000162	702
286.032		Spot	3	Image 1	4	1000000161	703
304.028		Spot	3	Image 1	4	1000000163	704
289.512		Spot	3	Image 1	4	1000000164	705
311.936		Spot	3	Image 1	4	1000000165	706
308.58		Spot	3	Image 1	4	1000000166	707
356.984		Spot	3	Image 1	4	1000000167	708
233.072		Spot	3	Image 1	4	1000000168	709
334.04		Spot	3	Image 1	4	1000000169	710
296.044		Spot	3	Image 1	4	1000000170	711
257.476		Spot	3	Image 1	4	1000000171	712
239.01		Spot	3	Image 1	4	1000000172	713
260.96		Spot	3	Image 1	4	1000000173	714
165.056		Spot	3	Image 1	5	1000000000	715
167.965		Spot	3	Image 1	5	1000000001	716
165.505		Spot	3	Image 1	5	1000000002	717
206.984		Spot	3	Image 1	5	1000000004	718
170.992		Spot	3	Image 1	5	1000000003	719
196.072		Spot	3	Image 1	5	1000000005	720
176		Spot	3	Image 1	5	1000000006	721
203.02		Spot	3	Image 1	5	1000000007	722
168.04		Spot	3	Image 1	5	1000000008	723
195		Spot	3	Image 1	5	1000000009	724
174.1		Spot	3	Image 1	5	1000000010	725
183		Spot	3	Image 1	5	1000000011	726
200.048		Spot	3	Image 1	5	1000000013	727
244.52		Spot	3	Image 1	5	1000000014	728
166.994		Spot	3	Image 1	5	1000000012	729
225.28		Spot	3	Image 1	5	1000000015	730
162.952		Spot	3	Image 1	5	1000000017	731
169.02		Spot	3	Image 1	5	1000000018	732
156.944		Spot	3	Image 1	5	1000000019	733
180.992		Spot	3	Image 1	5	1000000020	734
175.008		Spot	3	Image 1	5	1000000021	735
205.008		Spot	3	Image 1	5	1000000022	736
180.504		Spot	3	Image 1	5	1000000023	737
184.96		Spot	3	Image 1	5	1000000024	738
228.97		Spot	3	Image 1	5	1000000025	739
212.966		Spot	3	Image 1	5	1000000026	740
180.986		Spot	3	Image 1	5	1000000027	741
201.984		Spot	3	Image 1	5	1000000028	742
171.05		Spot	3	Image 1	5	1000000029	743
176.996		Spot	3	Image 1	5	1000000030	744
203.036		Spot	3	Image 1	5	1000000031	745
193.056		Spot	3	Image 1	5	1000000032	746
275.552		Spot	3	Image 1	5	1000000033	747
196.976		Spot	3	Image 1	5	1000000034	748
177.04		Spot	3	Image 1	5	1000000037	749
209.056		Spot	3	Image 1	5	1000000035	750
217.044		Spot	3	Image 1	5	1000000036	751
217.52		Spot	3	Image 1	5	1000000038	752
244.936		Spot	3	Image 1	5	1000000040	753
165.02		Spot	3	Image 1	5	1000000039	754
212		Spot	3	Image 1	5	1000000174	755
180		Spot	3	Image 1	5	1000000041	758
198.016		Spot	3	Image 1	5	1000000044	759
230.912		Spot	3	Image 1	5	1000000042	760
217.955		Spot	3	Image 1	5	1000000045	761
176.056		Spot	3	Image 1	5	1000000043	762
180.992		Spot	3	Image 1	5	1000000046	763
176.02		Spot	3	Image 1	5	1000000047	764
191.02		Spot	3	Image 1	5	1000000048	765
168.046		Spot	3	Image 1	5	1000000177	766
214.9		Spot	3	Image 1	5	1000000049	767
232.964		Spot	3	Image 1	5	1000000050	768
176.498		Spot	3	Image 1	5	1000000051	769
190.024		Spot	3	Image 1	5	1000000052	770
247		Spot	3	Image 1	5	1000000053	771
177.994		Spot	3	Image 1	5	1000000054	772
221.994		Spot	3	Image 1	5	1000000055	773
203.988		Spot	3	Image 1	5	1000000056	774
174.984		Spot	3	Image 1	5	1000000057	775
176.982		Spot	3	Image 1	5	1000000058	776
182.96		Spot	3	Image 1	5	1000000059	777
214.032		Spot	3	Image 1	5	1000000060	778
223		Spot	3	Image 1	5	1000000061	779
231.98		Spot	3	Image 1	5	1000000062	780
220.05		Spot	3	Image 1	5	1000000063	781
184.032		Spot	3	Image 1	5	1000000064	782
204		Spot	3	Image 1	5	1000000065	783
175.04		Spot	3	Image 1	5	1000000066	784
213.08		Spot	3	Image 1	5	1000000067	785
179.056		Spot	3	Image 1	5	1000000068	786
208.06		Spot	3	Image 1	5	1000000070	787
195.96		Spot	3	Image 1	5	1000000069	788
233.076		Spot	3	Image 1	5	1000000071	789
224.006		Spot	3	Image 1	5	1000000072	790
169.04		Spot	3	Image 1	5	1000000073	791
226.96		Spot	3	Image 1	5	1000000074	792
174.512		Spot	3	Image 1	5	1000000076	793
189		Spot	3	Image 1	5	1000000075	794
207.014		Spot	3	Image 1	5	1000000079	795
291.008		Spot	3	Image 1	5	1000000077	796
195.05		Spot	3	Image 1	5	1000000080	797
224.995		Spot	3	Image 1	5	1000000078	798
177.968		Spot	3	Image 1	5	1000000082	799
209.976		Spot	3	Image 1	5	1000000081	800
208.904		Spot	3	Image 1	5	1000000083	802
200		Spot	3	Image 1	5	1000000085	803
194.04		Spot	3	Image 1	5	1000000086	804
213.472		Spot	3	Image 1	5	1000000087	805
193.04		Spot	3	Image 1	5	1000000084	806
196		Spot	3	Image 1	5	1000000088	807
210.002		Spot	3	Image 1	5	1000000089	808
242.04		Spot	3	Image 1	5	1000000090	809
206.924		Spot	3	Image 1	5	1000000091	810
199.064		Spot	3	Image 1	5	1000000093	811
215.046		Spot	3	Image 1	5	1000000092	812
237.98		Spot	3	Image 1	5	1000000175	813
199.472		Spot	3	Image 1	5	1000000094	814
207.912		Spot	3	Image 1	5	1000000096	815
210.52		Spot	3	Image 1	5	1000000095	816
208.008		Spot	3	Image 1	5	1000000097	817
243.042		Spot	3	Image 1	5	1000000098	818
208.076		Spot	3	Image 1	5	1000000099	819
232		Spot	3	Image 1	5	1000000100	821
264.02		Spot	3	Image 1	5	1000000101	822
226.92		Spot	3	Image 1	5	1000000102	823
222.104		Spot	3	Image 1	5	1000000176	824
178.092		Spot	3	Image 1	5	1000000103	825
221.964		Spot	3	Image 1	5	1000000104	826
235.037		Spot	3	Image 1	5	1000000105	827
218.952		Spot	3	Image 1	5	1000000108	828
205.08		Spot	3	Image 1	5	1000000107	829
234.076		Spot	3	Image 1	5	1000000106	830
268.052		Spot	3	Image 1	5	1000000109	831
223.552		Spot	3	Image 1	5	1000000111	832
220.92		Spot	3	Image 1	5	1000000110	833
251		Spot	3	Image 1	5	1000000112	834
202.05		Spot	3	Image 1	5	1000000113	835
209.912		Spot	3	Image 1	5	1000000114	836
277.6		Spot	3	Image 1	5	1000000115	837
216.48		Spot	3	Image 1	5	1000000116	838
252.028		Spot	3	Image 1	5	1000000117	839
203.024		Spot	3	Image 1	5	1000000118	840
157.032		Spot	3	Image 1	5	1000000119	841
293.972		Spot	3	Image 1	5	1000000120	842
204.032		Spot	3	Image 1	5	1000000121	843
213.064		Spot	3	Image 1	5	1000000122	844
169		Spot	3	Image 1	5	1000000124	845
235.008		Spot	3	Image 1	5	1000000123	846
204.968		Spot	3	Image 1	5	1000000125	847
258.124		Spot	3	Image 1	5	1000000128	848
239		Spot	3	Image 1	5	1000000126	849
258.976		Spot	3	Image 1	5	1000000127	850
210.022		Spot	3	Image 1	5	1000000129	851
254.088		Spot	3	Image 1	5	1000000130	852
215.948		Spot	3	Image 1	5	1000000131	853
209.024		Spot	3	Image 1	5	1000000132	854
260.016		Spot	3	Image 1	5	1000000133	855
215.995		Spot	3	Image 1	5	1000000135	856
220.96		Spot	3	Image 1	5	1000000134	857
221.964		Spot	3	Image 1	5	1000000136	858
315.136		Spot	3	Image 1	5	1000000137	859
204.01		Spot	3	Image 1	5	1000000138	860
241.97		Spot	3	Image 1	5	1000000139	861
243		Spot	3	Image 1	5	1000000140	862
237.984		Spot	3	Image 1	5	1000000143	863
281.992		Spot	3	Image 1	5	1000000141	864
261.08		Spot	3	Image 1	5	1000000142	865
280.48		Spot	3	Image 1	5	1000000144	866
308.968		Spot	3	Image 1	5	1000000145	867
284.08		Spot	3	Image 1	5	1000000146	868
307.504		Spot	3	Image 1	5	1000000147	869
222.524		Spot	3	Image 1	5	1000000148	870
314.544		Spot	3	Image 1	5	1000000149	871
300.944		Spot	3	Image 1	5	1000000150	872
285.031		Spot	3	Image 1	5	1000000151	873
210.046		Spot	3	Image 1	5	1000000152	874
280.016		Spot	3	Image 1	5	1000000153	875
273.108		Spot	3	Image 1	5	1000000154	876
238.008		Spot	3	Image 1	5	1000000155	877
307		Spot	3	Image 1	5	1000000156	878
311.952		Spot	3	Image 1	5	1000000157	879
279.048		Spot	3	Image 1	5	1000000158	880
209.006		Spot	3	Image 1	5	1000000159	881
291.016		Spot	3	Image 1	5	1000000160	882
186.992		Spot	3	Image 1	5	1000000162	883
281.48		Spot	3	Image 1	5	1000000161	884
296.524		Spot	3	Image 1	5	1000000163	885
291.072		Spot	3	Image 1	5	1000000164	886
312.416		Spot	3	Image 1	5	1000000165	887
309.064		Spot	3	Image 1	5	1000000166	888
352.05		Spot	3	Image 1	5	1000000167	889
233.015		Spot	3	Image 1	5	1000000168	890
333		Spot	3	Image 1	5	1000000169	891
295.888		Spot	3	Image 1	5	1000000170	892
256.98		Spot	3	Image 1	5	1000000171	893
239.974		Spot	3	Image 1	5	1000000172	894
260.948		Spot	3	Image 1	5	1000000173	895
165.008		Spot	3	Image 1	6	1000000000	896
165.972		Spot	3	Image 1	6	1000000001	897
195.04		Spot	3	Image 1	6	1000000005	898
209.04		Spot	3	Image 1	6	1000000004	899
169.992		Spot	3	Image 1	6	1000000003	900
177		Spot	3	Image 1	6	1000000006	901
200.952		Spot	3	Image 1	6	1000000007	902
168.02		Spot	3	Image 1	6	1000000008	903
196.04		Spot	3	Image 1	6	1000000009	904
171.97		Spot	3	Image 1	6	1000000010	905
185.952		Spot	3	Image 1	6	1000000011	906
202.08		Spot	3	Image 1	6	1000000013	907
238.996		Spot	3	Image 1	6	1000000014	908
167.04		Spot	3	Image 1	6	1000000012	909
221.936		Spot	3	Image 1	6	1000000015	910
180.97		Spot	3	Image 1	6	1000000016	911
162.952		Spot	3	Image 1	6	1000000017	912
169.008		Spot	3	Image 1	6	1000000018	913
157.02		Spot	3	Image 1	6	1000000019	914
182.016		Spot	3	Image 1	6	1000000020	915
174.02		Spot	3	Image 1	6	1000000021	916
207.052		Spot	3	Image 1	6	1000000022	917
179.94		Spot	3	Image 1	6	1000000023	918
184.064		Spot	3	Image 1	6	1000000024	919
239.88		Spot	3	Image 1	6	1000000025	920
210.102		Spot	3	Image 1	6	1000000026	921
182		Spot	3	Image 1	6	1000000027	922
205.972		Spot	3	Image 1	6	1000000028	923
169.96		Spot	3	Image 1	6	1000000029	924
176.992		Spot	3	Image 1	6	1000000030	925
203.526		Spot	3	Image 1	6	1000000031	926
192.952		Spot	3	Image 1	6	1000000032	927
273.952		Spot	3	Image 1	6	1000000033	928
200.06		Spot	3	Image 1	6	1000000034	929
176.008		Spot	3	Image 1	6	1000000037	930
212.04		Spot	3	Image 1	6	1000000035	931
213.96		Spot	3	Image 1	6	1000000036	932
216.948		Spot	3	Image 1	6	1000000038	933
246		Spot	3	Image 1	6	1000000040	934
165.008		Spot	3	Image 1	6	1000000039	935
215.928		Spot	3	Image 1	6	1000000174	936
178.988		Spot	3	Image 1	6	1000000041	939
228.56		Spot	3	Image 1	6	1000000042	940
198.062		Spot	3	Image 1	6	1000000044	941
222.04		Spot	3	Image 1	6	1000000045	942
174.516		Spot	3	Image 1	6	1000000043	943
183.955		Spot	3	Image 1	6	1000000046	944
177.034		Spot	3	Image 1	6	1000000047	945
190.98		Spot	3	Image 1	6	1000000048	946
219.032		Spot	3	Image 1	6	1000000049	947
236.536		Spot	3	Image 1	6	1000000050	948
177.52		Spot	3	Image 1	6	1000000051	949
190.004		Spot	3	Image 1	6	1000000052	950
248.5		Spot	3	Image 1	6	1000000053	951
179.032		Spot	3	Image 1	6	1000000054	952
225.982		Spot	3	Image 1	6	1000000055	953
202.98		Spot	3	Image 1	6	1000000056	954
172.06		Spot	3	Image 1	6	1000000057	955
178.992		Spot	3	Image 1	6	1000000058	956
182.016		Spot	3	Image 1	6	1000000059	957
213.008		Spot	3	Image 1	6	1000000060	958
220.988		Spot	3	Image 1	6	1000000061	959
243.04		Spot	3	Image 1	6	1000000062	960
219.984		Spot	3	Image 1	6	1000000063	961
180.002		Spot	3	Image 1	6	1000000064	962
202.08		Spot	3	Image 1	6	1000000065	963
175.006		Spot	3	Image 1	6	1000000066	964
209.004		Spot	3	Image 1	6	1000000067	965
179.04		Spot	3	Image 1	6	1000000068	966
198.96		Spot	3	Image 1	6	1000000069	967
208.056		Spot	3	Image 1	6	1000000070	968
232.944		Spot	3	Image 1	6	1000000071	969
224.997		Spot	3	Image 1	6	1000000072	970
165.97		Spot	3	Image 1	6	1000000073	971
226.944		Spot	3	Image 1	6	1000000074	972
176.04		Spot	3	Image 1	6	1000000076	973
190.976		Spot	3	Image 1	6	1000000075	974
195.488		Spot	3	Image 1	6	1000000080	975
229.016		Spot	3	Image 1	6	1000000078	976
204.904		Spot	3	Image 1	6	1000000079	977
287.104		Spot	3	Image 1	6	1000000077	978
207.972		Spot	3	Image 1	6	1000000081	979
179.478		Spot	3	Image 1	6	1000000082	980
207.98		Spot	3	Image 1	6	1000000083	982
210		Spot	3	Image 1	6	1000000178	983
200.024		Spot	3	Image 1	6	1000000085	984
192		Spot	3	Image 1	6	1000000086	985
214.07		Spot	3	Image 1	6	1000000087	986
193.98		Spot	3	Image 1	6	1000000084	987
202.008		Spot	3	Image 1	6	1000000088	988
211.944		Spot	3	Image 1	6	1000000089	989
243.42		Spot	3	Image 1	6	1000000090	990
206.956		Spot	3	Image 1	6	1000000091	991
198.982		Spot	3	Image 1	6	1000000093	992
215.944		Spot	3	Image 1	6	1000000092	993
239.064		Spot	3	Image 1	6	1000000175	994
209		Spot	3	Image 1	6	1000000096	995
197.06		Spot	3	Image 1	6	1000000094	996
213.032		Spot	3	Image 1	6	1000000095	997
207.448		Spot	3	Image 1	6	1000000097	998
242.984		Spot	3	Image 1	6	1000000098	999
207.96		Spot	3	Image 1	6	1000000099	1000
232.024		Spot	3	Image 1	6	1000000100	1001
263.004		Spot	3	Image 1	6	1000000101	1002
226.936		Spot	3	Image 1	6	1000000102	1003
224.036		Spot	3	Image 1	6	1000000176	1004
178.898		Spot	3	Image 1	6	1000000103	1005
222		Spot	3	Image 1	6	1000000104	1006
234.04		Spot	3	Image 1	6	1000000105	1007
219.056		Spot	3	Image 1	6	1000000108	1008
204.024		Spot	3	Image 1	6	1000000107	1009
232.02		Spot	3	Image 1	6	1000000106	1010
270.008		Spot	3	Image 1	6	1000000109	1011
200.16		Spot	3	Image 1	6	1000000110	1012
223.97		Spot	3	Image 1	6	1000000111	1013
251.1		Spot	3	Image 1	6	1000000112	1014
203.978		Spot	3	Image 1	6	1000000113	1015
207.004		Spot	3	Image 1	6	1000000114	1016
275.052		Spot	3	Image 1	6	1000000115	1017
210.968		Spot	3	Image 1	6	1000000116	1018
256.94		Spot	3	Image 1	6	1000000117	1019
205.01		Spot	3	Image 1	6	1000000118	1020
157.98		Spot	3	Image 1	6	1000000119	1021
290.04		Spot	3	Image 1	6	1000000120	1022
203.964		Spot	3	Image 1	6	1000000121	1023
216.024		Spot	3	Image 1	6	1000000122	1024
234.984		Spot	3	Image 1	6	1000000123	1025
168.038		Spot	3	Image 1	6	1000000124	1026
207.02		Spot	3	Image 1	6	1000000125	1027
235.968		Spot	3	Image 1	6	1000000126	1028
258.022		Spot	3	Image 1	6	1000000127	1029
253.988		Spot	3	Image 1	6	1000000128	1030
211.024		Spot	3	Image 1	6	1000000129	1031
256.96		Spot	3	Image 1	6	1000000130	1032
218.062		Spot	3	Image 1	6	1000000131	1033
208.972		Spot	3	Image 1	6	1000000132	1034
257.888		Spot	3	Image 1	6	1000000133	1035
223.024		Spot	3	Image 1	6	1000000134	1036
214.472		Spot	3	Image 1	6	1000000135	1037
221.042		Spot	3	Image 1	6	1000000136	1038
315.568		Spot	3	Image 1	6	1000000137	1039
204.968		Spot	3	Image 1	6	1000000138	1040
244.98		Spot	3	Image 1	6	1000000139	1041
240.5		Spot	3	Image 1	6	1000000140	1042
236.996		Spot	3	Image 1	6	1000000143	1043
277.952		Spot	3	Image 1	6	1000000141	1044
263.016		Spot	3	Image 1	6	1000000142	1045
282.428		Spot	3	Image 1	6	1000000144	1046
307.12		Spot	3	Image 1	6	1000000145	1047
288.108		Spot	3	Image 1	6	1000000146	1048
310.512		Spot	3	Image 1	6	1000000147	1049
222.038		Spot	3	Image 1	6	1000000148	1050
306.952		Spot	3	Image 1	6	1000000149	1051
307.036		Spot	3	Image 1	6	1000000150	1052
287.014		Spot	3	Image 1	6	1000000151	1053
206.956		Spot	3	Image 1	6	1000000152	1054
280.97		Spot	3	Image 1	6	1000000153	1055
273.044		Spot	3	Image 1	6	1000000154	1056
239.036		Spot	3	Image 1	6	1000000155	1057
313.16		Spot	3	Image 1	6	1000000156	1058
307.894		Spot	3	Image 1	6	1000000157	1059
278.936		Spot	3	Image 1	6	1000000158	1060
208.92		Spot	3	Image 1	6	1000000159	1061
286.884		Spot	3	Image 1	6	1000000160	1062
188.034		Spot	3	Image 1	6	1000000162	1063
283.016		Spot	3	Image 1	6	1000000161	1064
306.992		Spot	3	Image 1	6	1000000163	1065
289.02		Spot	3	Image 1	6	1000000164	1066
311.88		Spot	3	Image 1	6	1000000165	1067
308.982		Spot	3	Image 1	6	1000000166	1068
346.956		Spot	3	Image 1	6	1000000167	1069
231.972		Spot	3	Image 1	6	1000000168	1070
333.008		Spot	3	Image 1	6	1000000169	1071
300.512		Spot	3	Image 1	6	1000000170	1072
257.98		Spot	3	Image 1	6	1000000171	1073
243.088		Spot	3	Image 1	6	1000000172	1074
259.016		Spot	3	Image 1	6	1000000173	1075
162.986		Spot	3	Image 1	7	1000000000	1076
169.008		Spot	3	Image 1	7	1000000001	1077
164.985		Spot	3	Image 1	7	1000000002	1078
204.988		Spot	3	Image 1	7	1000000004	1079
197.512		Spot	3	Image 1	7	1000000005	1080
169.028		Spot	3	Image 1	7	1000000003	1081
175.984		Spot	3	Image 1	7	1000000006	1082
199.996		Spot	3	Image 1	7	1000000007	1083
168.952		Spot	3	Image 1	7	1000000008	1084
194.946		Spot	3	Image 1	7	1000000009	1085
186.972		Spot	3	Image 1	7	1000000011	1086
201.02		Spot	3	Image 1	7	1000000013	1087
239.981		Spot	3	Image 1	7	1000000014	1088
168.992		Spot	3	Image 1	7	1000000012	1089
226.512		Spot	3	Image 1	7	1000000015	1090
180.032		Spot	3	Image 1	7	1000000016	1091
161.993		Spot	3	Image 1	7	1000000017	1092
169.968		Spot	3	Image 1	7	1000000018	1093
154.973		Spot	3	Image 1	7	1000000019	1094
183.015		Spot	3	Image 1	7	1000000020	1095
173.55		Spot	3	Image 1	7	1000000021	1096
207.056		Spot	3	Image 1	7	1000000022	1097
177.968		Spot	3	Image 1	7	1000000023	1098
185		Spot	3	Image 1	7	1000000024	1099
231		Spot	3	Image 1	7	1000000025	1100
215.948		Spot	3	Image 1	7	1000000026	1101
180.024		Spot	3	Image 1	7	1000000027	1102
206.96		Spot	3	Image 1	7	1000000028	1103
170.991		Spot	3	Image 1	7	1000000029	1104
179.028		Spot	3	Image 1	7	1000000030	1105
203.98		Spot	3	Image 1	7	1000000031	1106
192.02		Spot	3	Image 1	7	1000000032	1107
266.028		Spot	3	Image 1	7	1000000033	1108
200.992		Spot	3	Image 1	7	1000000034	1109
213.92		Spot	3	Image 1	7	1000000035	1110
176.04		Spot	3	Image 1	7	1000000037	1111
218.026		Spot	3	Image 1	7	1000000036	1112
213.08		Spot	3	Image 1	7	1000000038	1113
241.948		Spot	3	Image 1	7	1000000040	1114
212.92		Spot	3	Image 1	7	1000000174	1115
167.004		Spot	3	Image 1	7	1000000039	1116
179.05		Spot	3	Image 1	7	1000000041	1119
231.056		Spot	3	Image 1	7	1000000042	1120
201.032		Spot	3	Image 1	7	1000000044	1121
218.976		Spot	3	Image 1	7	1000000045	1122
174.056		Spot	3	Image 1	7	1000000043	1123
184.032		Spot	3	Image 1	7	1000000046	1124
177.076		Spot	3	Image 1	7	1000000047	1125
192.95		Spot	3	Image 1	7	1000000048	1126
218.474		Spot	3	Image 1	7	1000000049	1127
234.1		Spot	3	Image 1	7	1000000050	1128
179.008		Spot	3	Image 1	7	1000000051	1129
190.056		Spot	3	Image 1	7	1000000052	1130
246.912		Spot	3	Image 1	7	1000000053	1131
178.04		Spot	3	Image 1	7	1000000054	1132
221.08		Spot	3	Image 1	7	1000000055	1133
204.976		Spot	3	Image 1	7	1000000056	1134
175.016		Spot	3	Image 1	7	1000000057	1135
177.04		Spot	3	Image 1	7	1000000058	1136
183.504		Spot	3	Image 1	7	1000000059	1137
225.5		Spot	3	Image 1	7	1000000061	1138
214.032		Spot	3	Image 1	7	1000000060	1139
246.904		Spot	3	Image 1	7	1000000062	1140
220.016		Spot	3	Image 1	7	1000000063	1141
184.028		Spot	3	Image 1	7	1000000064	1142
200.953		Spot	3	Image 1	7	1000000065	1143
174.02		Spot	3	Image 1	7	1000000066	1144
179.046		Spot	3	Image 1	7	1000000068	1145
211.988		Spot	3	Image 1	7	1000000067	1146
197.035		Spot	3	Image 1	7	1000000069	1147
209.02		Spot	3	Image 1	7	1000000070	1148
231.86		Spot	3	Image 1	7	1000000071	1149
224.034		Spot	3	Image 1	7	1000000072	1150
168.016		Spot	3	Image 1	7	1000000073	1151
228.99		Spot	3	Image 1	7	1000000074	1152
177.02		Spot	3	Image 1	7	1000000076	1153
190.024		Spot	3	Image 1	7	1000000075	1154
194.044		Spot	3	Image 1	7	1000000080	1155
292.224		Spot	3	Image 1	7	1000000077	1156
228.976		Spot	3	Image 1	7	1000000078	1157
206.064		Spot	3	Image 1	7	1000000079	1158
181.976		Spot	3	Image 1	7	1000000082	1159
207.016		Spot	3	Image 1	7	1000000081	1160
208		Spot	3	Image 1	7	1000000083	1162
209.04		Spot	3	Image 1	7	1000000178	1163
196.976		Spot	3	Image 1	7	1000000085	1164
192.512		Spot	3	Image 1	7	1000000084	1165
196.448		Spot	3	Image 1	7	1000000086	1166
212.976		Spot	3	Image 1	7	1000000087	1167
202.97		Spot	3	Image 1	7	1000000088	1168
209.496		Spot	3	Image 1	7	1000000089	1169
243.064		Spot	3	Image 1	7	1000000090	1170
209.084		Spot	3	Image 1	7	1000000091	1171
197.984		Spot	3	Image 1	7	1000000093	1172
215.968		Spot	3	Image 1	7	1000000092	1173
240.1		Spot	3	Image 1	7	1000000175	1174
212.986		Spot	3	Image 1	7	1000000095	1175
198.05		Spot	3	Image 1	7	1000000094	1176
205.991		Spot	3	Image 1	7	1000000096	1177
207.036		Spot	3	Image 1	7	1000000097	1178
244.018		Spot	3	Image 1	7	1000000098	1179
207.98		Spot	3	Image 1	7	1000000099	1180
232.1		Spot	3	Image 1	7	1000000100	1182
260.982		Spot	3	Image 1	7	1000000101	1183
226.48		Spot	3	Image 1	7	1000000102	1184
177.976		Spot	3	Image 1	7	1000000103	1185
220.928		Spot	3	Image 1	7	1000000104	1186
234.08		Spot	3	Image 1	7	1000000105	1187
234.996		Spot	3	Image 1	7	1000000106	1188
205.024		Spot	3	Image 1	7	1000000107	1189
218.946		Spot	3	Image 1	7	1000000108	1190
269.012		Spot	3	Image 1	7	1000000109	1191
222.052		Spot	3	Image 1	7	1000000111	1192
219.992		Spot	3	Image 1	7	1000000110	1193
249.056		Spot	3	Image 1	7	1000000112	1194
202.992		Spot	3	Image 1	7	1000000113	1195
210.02		Spot	3	Image 1	7	1000000114	1196
275		Spot	3	Image 1	7	1000000115	1197
216.976		Spot	3	Image 1	7	1000000116	1198
254.98		Spot	3	Image 1	7	1000000117	1199
204.012		Spot	3	Image 1	7	1000000118	1200
159.99		Spot	3	Image 1	7	1000000119	1201
290.97		Spot	3	Image 1	7	1000000120	1202
201.98		Spot	3	Image 1	7	1000000121	1203
216.05		Spot	3	Image 1	7	1000000122	1204
168.984		Spot	3	Image 1	7	1000000124	1205
236.06		Spot	3	Image 1	7	1000000123	1206
205.952		Spot	3	Image 1	7	1000000125	1207
234.08		Spot	3	Image 1	7	1000000126	1208
254.004		Spot	3	Image 1	7	1000000127	1209
207.896		Spot	3	Image 1	7	1000000129	1210
254.992		Spot	3	Image 1	7	1000000130	1211
216.01		Spot	3	Image 1	7	1000000131	1212
210.096		Spot	3	Image 1	7	1000000132	1213
260.08		Spot	3	Image 1	7	1000000133	1214
221.978		Spot	3	Image 1	7	1000000134	1215
216.016		Spot	3	Image 1	7	1000000135	1216
221.49		Spot	3	Image 1	7	1000000136	1217
312.07		Spot	3	Image 1	7	1000000137	1218
205.96		Spot	3	Image 1	7	1000000138	1219
242.984		Spot	3	Image 1	7	1000000139	1220
243.04		Spot	3	Image 1	7	1000000140	1221
237.96		Spot	3	Image 1	7	1000000143	1222
276.988		Spot	3	Image 1	7	1000000141	1223
264.552		Spot	3	Image 1	7	1000000142	1224
283		Spot	3	Image 1	7	1000000144	1225
307.06		Spot	3	Image 1	7	1000000145	1226
288.936		Spot	3	Image 1	7	1000000146	1227
307.968		Spot	3	Image 1	7	1000000147	1228
218.96		Spot	3	Image 1	7	1000000148	1229
304.12		Spot	3	Image 1	7	1000000149	1230
302.01		Spot	3	Image 1	7	1000000150	1231
288.52		Spot	3	Image 1	7	1000000151	1232
209.964		Spot	3	Image 1	7	1000000152	1233
276.088		Spot	3	Image 1	7	1000000153	1234
271.882		Spot	3	Image 1	7	1000000154	1235
238.936		Spot	3	Image 1	7	1000000155	1236
306.936		Spot	3	Image 1	7	1000000156	1237
306.98		Spot	3	Image 1	7	1000000157	1238
275.156		Spot	3	Image 1	7	1000000158	1239
207.972		Spot	3	Image 1	7	1000000159	1240
292.068		Spot	3	Image 1	7	1000000160	1241
286.052		Spot	3	Image 1	7	1000000161	1242
188.966		Spot	3	Image 1	7	1000000162	1243
300.512		Spot	3	Image 1	7	1000000163	1244
289.936		Spot	3	Image 1	7	1000000164	1245
315.048		Spot	3	Image 1	7	1000000165	1246
317.448		Spot	3	Image 1	7	1000000166	1247
345.1		Spot	3	Image 1	7	1000000167	1248
233		Spot	3	Image 1	7	1000000168	1249
333.1		Spot	3	Image 1	7	1000000169	1250
300.12		Spot	3	Image 1	7	1000000170	1251
255.472		Spot	3	Image 1	7	1000000171	1252
248		Spot	3	Image 1	7	1000000172	1253
259.578		Spot	3	Image 1	7	1000000173	1254
164.944		Spot	3	Image 1	8	1000000000	1255
168.052		Spot	3	Image 1	8	1000000001	1256
198.07		Spot	3	Image 1	8	1000000005	1257
204.04		Spot	3	Image 1	8	1000000004	1258
168.032		Spot	3	Image 1	8	1000000003	1259
178.044		Spot	3	Image 1	8	1000000006	1260
186.896		Spot	3	Image 1	8	1000000007	1261
167.96		Spot	3	Image 1	8	1000000008	1262
200.488		Spot	3	Image 1	8	1000000009	1263
170.972		Spot	3	Image 1	8	1000000010	1264
184.07		Spot	3	Image 1	8	1000000011	1265
243.024		Spot	3	Image 1	8	1000000014	1266
168.984		Spot	3	Image 1	8	1000000012	1267
203.02		Spot	3	Image 1	8	1000000013	1268
223.096		Spot	3	Image 1	8	1000000015	1269
181.964		Spot	3	Image 1	8	1000000016	1270
157.968		Spot	3	Image 1	8	1000000017	1271
169.038		Spot	3	Image 1	8	1000000018	1272
155.986		Spot	3	Image 1	8	1000000019	1273
182.984		Spot	3	Image 1	8	1000000020	1274
174.056		Spot	3	Image 1	8	1000000021	1275
202.52		Spot	3	Image 1	8	1000000022	1276
180.056		Spot	3	Image 1	8	1000000023	1277
186.988		Spot	3	Image 1	8	1000000024	1278
235.064		Spot	3	Image 1	8	1000000025	1279
216.938		Spot	3	Image 1	8	1000000026	1280
178.988		Spot	3	Image 1	8	1000000027	1281
208.152		Spot	3	Image 1	8	1000000028	1282
170.984		Spot	3	Image 1	8	1000000029	1283
176.96		Spot	3	Image 1	8	1000000030	1284
204.576		Spot	3	Image 1	8	1000000031	1285
192.032		Spot	3	Image 1	8	1000000032	1286
268.96		Spot	3	Image 1	8	1000000033	1287
202.025		Spot	3	Image 1	8	1000000034	1288
210.992		Spot	3	Image 1	8	1000000035	1289
177		Spot	3	Image 1	8	1000000037	1290
216.504		Spot	3	Image 1	8	1000000036	1291
214.98		Spot	3	Image 1	8	1000000038	1292
245.904		Spot	3	Image 1	8	1000000040	1293
215.046		Spot	3	Image 1	8	1000000174	1294
164.984		Spot	3	Image 1	8	1000000039	1295
179		Spot	3	Image 1	8	1000000041	1298
232.024		Spot	3	Image 1	8	1000000042	1299
202.076		Spot	3	Image 1	8	1000000044	1300
174.984		Spot	3	Image 1	8	1000000043	1301
222.048		Spot	3	Image 1	8	1000000045	1302
182.528		Spot	3	Image 1	8	1000000046	1303
174.004		Spot	3	Image 1	8	1000000047	1304
194.453		Spot	3	Image 1	8	1000000048	1305
169.96		Spot	3	Image 1	8	1000000177	1306
215.48		Spot	3	Image 1	8	1000000049	1307
235.936		Spot	3	Image 1	8	1000000050	1308
190.996		Spot	3	Image 1	8	1000000052	1309
180.985		Spot	3	Image 1	8	1000000051	1310
247.96		Spot	3	Image 1	8	1000000053	1311
176.936		Spot	3	Image 1	8	1000000054	1312
219.008		Spot	3	Image 1	8	1000000055	1313
206.95		Spot	3	Image 1	8	1000000056	1314
173.99		Spot	3	Image 1	8	1000000057	1315
176.972		Spot	3	Image 1	8	1000000058	1316
183		Spot	3	Image 1	8	1000000059	1317
223.96		Spot	3	Image 1	8	1000000061	1318
215.1		Spot	3	Image 1	8	1000000060	1319
246.04		Spot	3	Image 1	8	1000000062	1320
219.552		Spot	3	Image 1	8	1000000063	1321
204.018		Spot	3	Image 1	8	1000000065	1322
184.464		Spot	3	Image 1	8	1000000064	1323
176.044		Spot	3	Image 1	8	1000000066	1324
211.968		Spot	3	Image 1	8	1000000067	1325
178.028		Spot	3	Image 1	8	1000000068	1326
198.008		Spot	3	Image 1	8	1000000069	1327
208.952		Spot	3	Image 1	8	1000000070	1328
234.424		Spot	3	Image 1	8	1000000071	1329
230.008		Spot	3	Image 1	8	1000000072	1330
167.04		Spot	3	Image 1	8	1000000073	1331
228.04		Spot	3	Image 1	8	1000000074	1332
176.5		Spot	3	Image 1	8	1000000076	1333
191.04		Spot	3	Image 1	8	1000000075	1334
197.036		Spot	3	Image 1	8	1000000080	1335
226.962		Spot	3	Image 1	8	1000000078	1336
208		Spot	3	Image 1	8	1000000079	1337
294.468		Spot	3	Image 1	8	1000000077	1338
208.984		Spot	3	Image 1	8	1000000081	1339
179.996		Spot	3	Image 1	8	1000000082	1340
205.504		Spot	3	Image 1	8	1000000083	1342
200.04		Spot	3	Image 1	8	1000000085	1343
194.576		Spot	3	Image 1	8	1000000086	1344
214.932		Spot	3	Image 1	8	1000000087	1345
194.04		Spot	3	Image 1	8	1000000084	1346
204.06		Spot	3	Image 1	8	1000000088	1347
207.976		Spot	3	Image 1	8	1000000089	1348
241.08		Spot	3	Image 1	8	1000000090	1349
208.096		Spot	3	Image 1	8	1000000091	1350
197.968		Spot	3	Image 1	8	1000000093	1351
218.024		Spot	3	Image 1	8	1000000092	1352
238.536		Spot	3	Image 1	8	1000000175	1353
200.56		Spot	3	Image 1	8	1000000094	1354
206.96		Spot	3	Image 1	8	1000000096	1355
216.988		Spot	3	Image 1	8	1000000095	1356
205.934		Spot	3	Image 1	8	1000000097	1357
243.14		Spot	3	Image 1	8	1000000098	1358
207.008		Spot	3	Image 1	8	1000000099	1359
233.1		Spot	3	Image 1	8	1000000100	1361
260.01		Spot	3	Image 1	8	1000000101	1362
226.92		Spot	3	Image 1	8	1000000102	1363
223.1		Spot	3	Image 1	8	1000000176	1364
178.02		Spot	3	Image 1	8	1000000103	1365
219.044		Spot	3	Image 1	8	1000000104	1366
237.032		Spot	3	Image 1	8	1000000105	1367
217.032		Spot	3	Image 1	8	1000000108	1368
235.027		Spot	3	Image 1	8	1000000106	1369
202.952		Spot	3	Image 1	8	1000000107	1370
270.056		Spot	3	Image 1	8	1000000109	1371
225.978		Spot	3	Image 1	8	1000000111	1372
223.96		Spot	3	Image 1	8	1000000110	1373
254		Spot	3	Image 1	8	1000000112	1374
202.944		Spot	3	Image 1	8	1000000113	1375
209.096		Spot	3	Image 1	8	1000000114	1376
278.96		Spot	3	Image 1	8	1000000115	1377
210		Spot	3	Image 1	8	1000000116	1378
255.888		Spot	3	Image 1	8	1000000117	1379
205.956		Spot	3	Image 1	8	1000000118	1380
158.052		Spot	3	Image 1	8	1000000119	1381
295.072		Spot	3	Image 1	8	1000000120	1382
216.932		Spot	3	Image 1	8	1000000122	1383
202.98		Spot	3	Image 1	8	1000000121	1384
233.896		Spot	3	Image 1	8	1000000123	1385
168.002		Spot	3	Image 1	8	1000000124	1386
207.04		Spot	3	Image 1	8	1000000125	1387
232.952		Spot	3	Image 1	8	1000000126	1388
253.912		Spot	3	Image 1	8	1000000127	1389
258.952		Spot	3	Image 1	8	1000000128	1390
209.04		Spot	3	Image 1	8	1000000129	1391
252.072		Spot	3	Image 1	8	1000000130	1392
215.968		Spot	3	Image 1	8	1000000131	1393
209		Spot	3	Image 1	8	1000000132	1394
262		Spot	3	Image 1	8	1000000133	1395
222.979		Spot	3	Image 1	8	1000000134	1396
215.952		Spot	3	Image 1	8	1000000135	1397
222.996		Spot	3	Image 1	8	1000000136	1398
317.008		Spot	3	Image 1	8	1000000137	1399
205.912		Spot	3	Image 1	8	1000000138	1400
242.06		Spot	3	Image 1	8	1000000139	1401
243.924		Spot	3	Image 1	8	1000000140	1402
277.896		Spot	3	Image 1	8	1000000141	1403
239.064		Spot	3	Image 1	8	1000000143	1404
265.1		Spot	3	Image 1	8	1000000142	1405
282.072		Spot	3	Image 1	8	1000000144	1406
313.932		Spot	3	Image 1	8	1000000145	1407
286		Spot	3	Image 1	8	1000000146	1408
312.932		Spot	3	Image 1	8	1000000147	1409
220.048		Spot	3	Image 1	8	1000000148	1410
316.124		Spot	3	Image 1	8	1000000149	1411
305.038		Spot	3	Image 1	8	1000000150	1412
286.56		Spot	3	Image 1	8	1000000151	1413
207.04		Spot	3	Image 1	8	1000000152	1414
278.966		Spot	3	Image 1	8	1000000153	1415
275.955		Spot	3	Image 1	8	1000000154	1416
241.16		Spot	3	Image 1	8	1000000155	1417
308.12		Spot	3	Image 1	8	1000000157	1418
278.968		Spot	3	Image 1	8	1000000158	1419
210.04		Spot	3	Image 1	8	1000000159	1420
287.034		Spot	3	Image 1	8	1000000160	1421
286.042		Spot	3	Image 1	8	1000000161	1422
191.036		Spot	3	Image 1	8	1000000162	1423
300.984		Spot	3	Image 1	8	1000000163	1424
291		Spot	3	Image 1	8	1000000164	1425
311.496		Spot	3	Image 1	8	1000000165	1426
312.864		Spot	3	Image 1	8	1000000166	1427
344.536		Spot	3	Image 1	8	1000000167	1428
232.078		Spot	3	Image 1	8	1000000168	1429
333.06		Spot	3	Image 1	8	1000000169	1430
293.954		Spot	3	Image 1	8	1000000170	1431
255.956		Spot	3	Image 1	8	1000000171	1432
241.938		Spot	3	Image 1	8	1000000172	1433
257.02		Spot	3	Image 1	8	1000000173	1434
164.976		Spot	3	Image 1	9	1000000000	1435
169.03		Spot	3	Image 1	9	1000000001	1436
164		Spot	3	Image 1	9	1000000002	1437
195.952		Spot	3	Image 1	9	1000000005	1438
207.035		Spot	3	Image 1	9	1000000004	1439
167.968		Spot	3	Image 1	9	1000000003	1440
175.985		Spot	3	Image 1	9	1000000006	1441
182.96		Spot	3	Image 1	9	1000000007	1442
169.016		Spot	3	Image 1	9	1000000008	1443
200.08		Spot	3	Image 1	9	1000000009	1444
187.984		Spot	3	Image 1	9	1000000011	1445
169		Spot	3	Image 1	9	1000000012	1446
201.952		Spot	3	Image 1	9	1000000013	1447
247.025		Spot	3	Image 1	9	1000000014	1448
223.9		Spot	3	Image 1	9	1000000015	1449
180.072		Spot	3	Image 1	9	1000000016	1450
159.976		Spot	3	Image 1	9	1000000017	1451
170.984		Spot	3	Image 1	9	1000000018	1452
155.04		Spot	3	Image 1	9	1000000019	1453
182.996		Spot	3	Image 1	9	1000000020	1454
174.048		Spot	3	Image 1	9	1000000021	1455
203.22		Spot	3	Image 1	9	1000000022	1456
180.478		Spot	3	Image 1	9	1000000023	1457
184.972		Spot	3	Image 1	9	1000000024	1458
233.956		Spot	3	Image 1	9	1000000025	1459
221.978		Spot	3	Image 1	9	1000000026	1460
183.044		Spot	3	Image 1	9	1000000027	1461
213.056		Spot	3	Image 1	9	1000000028	1462
172.504		Spot	3	Image 1	9	1000000029	1463
180.024		Spot	3	Image 1	9	1000000030	1464
207.003		Spot	3	Image 1	9	1000000031	1465
193.04		Spot	3	Image 1	9	1000000032	1466
270.89		Spot	3	Image 1	9	1000000033	1467
203.984		Spot	3	Image 1	9	1000000034	1468
210.048		Spot	3	Image 1	9	1000000035	1469
176		Spot	3	Image 1	9	1000000037	1470
218.05		Spot	3	Image 1	9	1000000036	1471
217.002		Spot	3	Image 1	9	1000000038	1472
245.912		Spot	3	Image 1	9	1000000040	1473
166.012		Spot	3	Image 1	9	1000000039	1474
214.5		Spot	3	Image 1	9	1000000174	1475
183.032		Spot	3	Image 1	9	1000000041	1477
232.035		Spot	3	Image 1	9	1000000042	1478
199.08		Spot	3	Image 1	9	1000000044	1479
219.98		Spot	3	Image 1	9	1000000045	1480
175.528		Spot	3	Image 1	9	1000000043	1481
185.008		Spot	3	Image 1	9	1000000046	1482
176.004		Spot	3	Image 1	9	1000000047	1483
196.058		Spot	3	Image 1	9	1000000048	1484
169.032		Spot	3	Image 1	9	1000000177	1485
216.056		Spot	3	Image 1	9	1000000049	1486
232.966		Spot	3	Image 1	9	1000000050	1487
179.98		Spot	3	Image 1	9	1000000051	1488
191.008		Spot	3	Image 1	9	1000000052	1489
247.16		Spot	3	Image 1	9	1000000053	1490
179.032		Spot	3	Image 1	9	1000000054	1491
222		Spot	3	Image 1	9	1000000055	1492
173.52		Spot	3	Image 1	9	1000000057	1493
204.996		Spot	3	Image 1	9	1000000056	1494
178.04		Spot	3	Image 1	9	1000000058	1495
181.976		Spot	3	Image 1	9	1000000059	1496
224		Spot	3	Image 1	9	1000000061	1497
213.984		Spot	3	Image 1	9	1000000060	1498
247.01		Spot	3	Image 1	9	1000000062	1499
222.932		Spot	3	Image 1	9	1000000063	1500
182.01		Spot	3	Image 1	9	1000000064	1501
202.972		Spot	3	Image 1	9	1000000065	1502
177.024		Spot	3	Image 1	9	1000000066	1503
212.952		Spot	3	Image 1	9	1000000067	1504
177		Spot	3	Image 1	9	1000000068	1505
199.496		Spot	3	Image 1	9	1000000069	1506
209.015		Spot	3	Image 1	9	1000000070	1507
234.088		Spot	3	Image 1	9	1000000071	1508
219.984		Spot	3	Image 1	9	1000000072	1509
166.976		Spot	3	Image 1	9	1000000073	1510
225.944		Spot	3	Image 1	9	1000000074	1511
180.04		Spot	3	Image 1	9	1000000076	1512
188.044		Spot	3	Image 1	9	1000000075	1513
197.926		Spot	3	Image 1	9	1000000080	1514
205.996		Spot	3	Image 1	9	1000000079	1515
291.896		Spot	3	Image 1	9	1000000077	1516
210.088		Spot	3	Image 1	9	1000000081	1517
181.056		Spot	3	Image 1	9	1000000082	1518
207		Spot	3	Image 1	9	1000000083	1520
201.992		Spot	3	Image 1	9	1000000085	1521
192.984		Spot	3	Image 1	9	1000000086	1522
214.97		Spot	3	Image 1	9	1000000087	1523
192.96		Spot	3	Image 1	9	1000000084	1524
204.066		Spot	3	Image 1	9	1000000088	1525
210.014		Spot	3	Image 1	9	1000000089	1526
244.576		Spot	3	Image 1	9	1000000090	1527
206.976		Spot	3	Image 1	9	1000000091	1528
200.984		Spot	3	Image 1	9	1000000093	1529
214.98		Spot	3	Image 1	9	1000000092	1530
202.005		Spot	3	Image 1	9	1000000094	1531
238.013		Spot	3	Image 1	9	1000000175	1532
213.08		Spot	3	Image 1	9	1000000095	1533
211.072		Spot	3	Image 1	9	1000000096	1534
207.04		Spot	3	Image 1	9	1000000097	1535
246.048		Spot	3	Image 1	9	1000000098	1536
209.029		Spot	3	Image 1	9	1000000099	1537
231.936		Spot	3	Image 1	9	1000000100	1539
266.032		Spot	3	Image 1	9	1000000101	1540
227.072		Spot	3	Image 1	9	1000000102	1541
224.06		Spot	3	Image 1	9	1000000176	1542
178.872		Spot	3	Image 1	9	1000000103	1543
223.05		Spot	3	Image 1	9	1000000104	1544
237.034		Spot	3	Image 1	9	1000000105	1545
219.52		Spot	3	Image 1	9	1000000108	1546
233.05		Spot	3	Image 1	9	1000000106	1547
201.998		Spot	3	Image 1	9	1000000107	1548
268		Spot	3	Image 1	9	1000000109	1549
175.006		Spot	3	Image 1	9	1000000179	1550
223.048		Spot	3	Image 1	9	1000000111	1551
219.504		Spot	3	Image 1	9	1000000110	1552
252.057		Spot	3	Image 1	9	1000000112	1553
202.982		Spot	3	Image 1	9	1000000113	1554
209.032		Spot	3	Image 1	9	1000000114	1555
277.92		Spot	3	Image 1	9	1000000115	1556
213.52		Spot	3	Image 1	9	1000000116	1557
252.932		Spot	3	Image 1	9	1000000117	1558
207.984		Spot	3	Image 1	9	1000000118	1559
287.986		Spot	3	Image 1	9	1000000120	1560
159.99		Spot	3	Image 1	9	1000000119	1561
202.984		Spot	3	Image 1	9	1000000121	1562
214.998		Spot	3	Image 1	9	1000000122	1563
168.04		Spot	3	Image 1	9	1000000124	1564
238.052		Spot	3	Image 1	9	1000000123	1565
208.05		Spot	3	Image 1	9	1000000125	1566
253.128		Spot	3	Image 1	9	1000000128	1567
234.5		Spot	3	Image 1	9	1000000126	1568
257.008		Spot	3	Image 1	9	1000000127	1569
208.936		Spot	3	Image 1	9	1000000129	1570
254.056		Spot	3	Image 1	9	1000000130	1571
212.04		Spot	3	Image 1	9	1000000132	1572
218		Spot	3	Image 1	9	1000000131	1573
261.56		Spot	3	Image 1	9	1000000133	1574
221.024		Spot	3	Image 1	9	1000000134	1575
215.944		Spot	3	Image 1	9	1000000135	1576
224.016		Spot	3	Image 1	9	1000000136	1577
318.088		Spot	3	Image 1	9	1000000137	1578
207.01		Spot	3	Image 1	9	1000000138	1579
243.036		Spot	3	Image 1	9	1000000139	1580
244.022		Spot	3	Image 1	9	1000000140	1581
278.492		Spot	3	Image 1	9	1000000141	1582
266.968		Spot	3	Image 1	9	1000000142	1583
241.04		Spot	3	Image 1	9	1000000143	1584
282.017		Spot	3	Image 1	9	1000000144	1585
305.024		Spot	3	Image 1	9	1000000145	1586
290.136		Spot	3	Image 1	9	1000000146	1587
309.92		Spot	3	Image 1	9	1000000147	1588
221.92		Spot	3	Image 1	9	1000000148	1589
313.944		Spot	3	Image 1	9	1000000149	1590
303.164		Spot	3	Image 1	9	1000000150	1591
288.962		Spot	3	Image 1	9	1000000151	1592
209.912		Spot	3	Image 1	9	1000000152	1593
281.044		Spot	3	Image 1	9	1000000153	1594
271.986		Spot	3	Image 1	9	1000000154	1595
238.04		Spot	3	Image 1	9	1000000155	1596
311.592		Spot	3	Image 1	9	1000000157	1597
276		Spot	3	Image 1	9	1000000158	1598
211.025		Spot	3	Image 1	9	1000000159	1599
291.96		Spot	3	Image 1	9	1000000160	1600
189.993		Spot	3	Image 1	9	1000000162	1601
287.926		Spot	3	Image 1	9	1000000161	1602
304.93		Spot	3	Image 1	9	1000000163	1603
290.928		Spot	3	Image 1	9	1000000164	1604
313.56		Spot	3	Image 1	9	1000000165	1605
313.076		Spot	3	Image 1	9	1000000166	1606
343.88		Spot	3	Image 1	9	1000000167	1607
232.524		Spot	3	Image 1	9	1000000168	1608
331.584		Spot	3	Image 1	9	1000000169	1609
296.007		Spot	3	Image 1	9	1000000170	1610
254.904		Spot	3	Image 1	9	1000000171	1611
244.018		Spot	3	Image 1	9	1000000172	1612
259.028		Spot	3	Image 1	9	1000000173	1613
166.06		Spot	3	Image 1	10	1000000000	1614
167.952		Spot	3	Image 1	10	1000000001	1615
165.012		Spot	3	Image 1	10	1000000002	1616
206.04		Spot	3	Image 1	10	1000000004	1617
194.92		Spot	3	Image 1	10	1000000005	1618
168.016		Spot	3	Image 1	10	1000000003	1619
175.992		Spot	3	Image 1	10	1000000006	1620
169.03		Spot	3	Image 1	10	1000000008	1621
196.008		Spot	3	Image 1	10	1000000009	1622
182.96		Spot	3	Image 1	10	1000000011	1623
201.04		Spot	3	Image 1	10	1000000013	1624
239.478		Spot	3	Image 1	10	1000000014	1625
166.988		Spot	3	Image 1	10	1000000012	1626
222.024		Spot	3	Image 1	10	1000000015	1627
181.008		Spot	3	Image 1	10	1000000016	1628
159.032		Spot	3	Image 1	10	1000000017	1629
169.022		Spot	3	Image 1	10	1000000018	1630
158.936		Spot	3	Image 1	10	1000000019	1631
183.014		Spot	3	Image 1	10	1000000020	1632
175.014		Spot	3	Image 1	10	1000000021	1633
202.956		Spot	3	Image 1	10	1000000022	1634
178.984		Spot	3	Image 1	10	1000000023	1635
183.04		Spot	3	Image 1	10	1000000024	1636
233.996		Spot	3	Image 1	10	1000000025	1637
221.034		Spot	3	Image 1	10	1000000026	1638
179.98		Spot	3	Image 1	10	1000000027	1639
217.008		Spot	3	Image 1	10	1000000028	1640
180.016		Spot	3	Image 1	10	1000000030	1641
172.004		Spot	3	Image 1	10	1000000029	1642
206.92		Spot	3	Image 1	10	1000000031	1643
194.96		Spot	3	Image 1	10	1000000032	1644
276.528		Spot	3	Image 1	10	1000000033	1645
208.89		Spot	3	Image 1	10	1000000034	1646
212		Spot	3	Image 1	10	1000000035	1647
179.936		Spot	3	Image 1	10	1000000037	1648
215.112		Spot	3	Image 1	10	1000000036	1649
219.032		Spot	3	Image 1	10	1000000038	1650
246.432		Spot	3	Image 1	10	1000000040	1651
166.016		Spot	3	Image 1	10	1000000039	1652
209.984		Spot	3	Image 1	10	1000000174	1653
182.98		Spot	3	Image 1	10	1000000041	1655
196.968		Spot	3	Image 1	10	1000000044	1656
230.936		Spot	3	Image 1	10	1000000042	1657
218		Spot	3	Image 1	10	1000000045	1658
175.028		Spot	3	Image 1	10	1000000043	1659
177		Spot	3	Image 1	10	1000000047	1660
184.08		Spot	3	Image 1	10	1000000046	1661
192.008		Spot	3	Image 1	10	1000000048	1663
218.06		Spot	3	Image 1	10	1000000049	1664
234.992		Spot	3	Image 1	10	1000000050	1665
178.027		Spot	3	Image 1	10	1000000051	1666
191.526		Spot	3	Image 1	10	1000000052	1667
252.064		Spot	3	Image 1	10	1000000053	1668
178.976		Spot	3	Image 1	10	1000000054	1669
222.52		Spot	3	Image 1	10	1000000055	1670
206.576		Spot	3	Image 1	10	1000000056	1671
173.008		Spot	3	Image 1	10	1000000057	1672
178.984		Spot	3	Image 1	10	1000000058	1673
182.504		Spot	3	Image 1	10	1000000059	1674
215.556		Spot	3	Image 1	10	1000000060	1675
223		Spot	3	Image 1	10	1000000061	1676
244.04		Spot	3	Image 1	10	1000000062	1677
222		Spot	3	Image 1	10	1000000063	1678
183.012		Spot	3	Image 1	10	1000000064	1679
202.488		Spot	3	Image 1	10	1000000065	1680
176.016		Spot	3	Image 1	10	1000000066	1681
209.082		Spot	3	Image 1	10	1000000067	1682
182.03		Spot	3	Image 1	10	1000000068	1683
199.012		Spot	3	Image 1	10	1000000069	1684
235.984		Spot	3	Image 1	10	1000000071	1685
209.008		Spot	3	Image 1	10	1000000070	1686
227.054		Spot	3	Image 1	10	1000000072	1687
167.992		Spot	3	Image 1	10	1000000073	1688
228.04		Spot	3	Image 1	10	1000000074	1689
178.512		Spot	3	Image 1	10	1000000076	1690
191.992		Spot	3	Image 1	10	1000000075	1691
205.056		Spot	3	Image 1	10	1000000079	1692
193.996		Spot	3	Image 1	10	1000000080	1693
229.007		Spot	3	Image 1	10	1000000078	1694
293.96		Spot	3	Image 1	10	1000000077	1695
210.07		Spot	3	Image 1	10	1000000081	1696
180.024		Spot	3	Image 1	10	1000000082	1697
208.048		Spot	3	Image 1	10	1000000083	1699
212.984		Spot	3	Image 1	10	1000000178	1700
199.948		Spot	3	Image 1	10	1000000085	1701
194.92		Spot	3	Image 1	10	1000000086	1702
213.04		Spot	3	Image 1	10	1000000087	1703
193.56		Spot	3	Image 1	10	1000000084	1704
195.984		Spot	3	Image 1	10	1000000088	1705
209.954		Spot	3	Image 1	10	1000000089	1706
243.52		Spot	3	Image 1	10	1000000090	1707
209.496		Spot	3	Image 1	10	1000000091	1708
198.012		Spot	3	Image 1	10	1000000093	1709
216.032		Spot	3	Image 1	10	1000000092	1710
216.978		Spot	3	Image 1	10	1000000095	1711
209.984		Spot	3	Image 1	10	1000000096	1712
198.025		Spot	3	Image 1	10	1000000094	1713
209.004		Spot	3	Image 1	10	1000000097	1714
244.936		Spot	3	Image 1	10	1000000098	1715
206.976		Spot	3	Image 1	10	1000000099	1716
235.048		Spot	3	Image 1	10	1000000100	1718
264.952		Spot	3	Image 1	10	1000000101	1719
226.032		Spot	3	Image 1	10	1000000102	1720
227.04		Spot	3	Image 1	10	1000000176	1721
177.064		Spot	3	Image 1	10	1000000103	1722
225.016		Spot	3	Image 1	10	1000000104	1723
233.976		Spot	3	Image 1	10	1000000105	1724
219.088		Spot	3	Image 1	10	1000000108	1725
234.984		Spot	3	Image 1	10	1000000106	1726
205.044		Spot	3	Image 1	10	1000000107	1727
266.984		Spot	3	Image 1	10	1000000109	1728
199.072		Spot	3	Image 1	10	1000000110	1729
224.98		Spot	3	Image 1	10	1000000111	1730
251.928		Spot	3	Image 1	10	1000000112	1731
204.032		Spot	3	Image 1	10	1000000113	1732
209.016		Spot	3	Image 1	10	1000000114	1733
276.922		Spot	3	Image 1	10	1000000115	1734
219.448		Spot	3	Image 1	10	1000000116	1735
251.904		Spot	3	Image 1	10	1000000117	1736
203.99		Spot	3	Image 1	10	1000000118	1737
159.032		Spot	3	Image 1	10	1000000119	1738
291.958		Spot	3	Image 1	10	1000000120	1739
216.49		Spot	3	Image 1	10	1000000122	1740
236.04		Spot	3	Image 1	10	1000000123	1741
170.044		Spot	3	Image 1	10	1000000124	1742
205.044		Spot	3	Image 1	10	1000000125	1743
237.03		Spot	3	Image 1	10	1000000126	1744
257.019		Spot	3	Image 1	10	1000000127	1745
257.52		Spot	3	Image 1	10	1000000128	1746
211.948		Spot	3	Image 1	10	1000000129	1747
256.464		Spot	3	Image 1	10	1000000130	1748
210.992		Spot	3	Image 1	10	1000000132	1749
216.952		Spot	3	Image 1	10	1000000131	1750
260.982		Spot	3	Image 1	10	1000000133	1751
224		Spot	3	Image 1	10	1000000134	1752
215.974		Spot	3	Image 1	10	1000000135	1753
225.032		Spot	3	Image 1	10	1000000136	1754
316.086		Spot	3	Image 1	10	1000000137	1755
207		Spot	3	Image 1	10	1000000138	1756
240.06		Spot	3	Image 1	10	1000000139	1757
244		Spot	3	Image 1	10	1000000140	1758
239.04		Spot	3	Image 1	10	1000000143	1759
276.96		Spot	3	Image 1	10	1000000141	1760
269		Spot	3	Image 1	10	1000000142	1761
284.992		Spot	3	Image 1	10	1000000144	1762
306.016		Spot	3	Image 1	10	1000000145	1763
289.944		Spot	3	Image 1	10	1000000146	1764
307		Spot	3	Image 1	10	1000000147	1765
221.032		Spot	3	Image 1	10	1000000148	1767
310.944		Spot	3	Image 1	10	1000000149	1768
303.984		Spot	3	Image 1	10	1000000150	1769
286.928		Spot	3	Image 1	10	1000000151	1770
209.024		Spot	3	Image 1	10	1000000152	1771
281.992		Spot	3	Image 1	10	1000000153	1772
273.95		Spot	3	Image 1	10	1000000154	1773
238.064		Spot	3	Image 1	10	1000000155	1774
309.928		Spot	3	Image 1	10	1000000157	1775
277.052		Spot	3	Image 1	10	1000000158	1776
209.972		Spot	3	Image 1	10	1000000159	1777
289.96		Spot	3	Image 1	10	1000000160	1778
286.504		Spot	3	Image 1	10	1000000161	1779
190.038		Spot	3	Image 1	10	1000000162	1780
300.48		Spot	3	Image 1	10	1000000163	1781
290.986		Spot	3	Image 1	10	1000000164	1782
314.104		Spot	3	Image 1	10	1000000165	1783
316		Spot	3	Image 1	10	1000000166	1784
347.912		Spot	3	Image 1	10	1000000167	1785
231.99		Spot	3	Image 1	10	1000000168	1786
338.08		Spot	3	Image 1	10	1000000169	1787
296.096		Spot	3	Image 1	10	1000000170	1788
258.052		Spot	3	Image 1	10	1000000171	1789
243.054		Spot	3	Image 1	10	1000000172	1790
258.986		Spot	3	Image 1	10	1000000173	1791
165.992		Spot	3	Image 1	11	1000000000	1792
169.044		Spot	3	Image 1	11	1000000001	1793
163.952		Spot	3	Image 1	11	1000000002	1794
205.076		Spot	3	Image 1	11	1000000004	1795
195.984		Spot	3	Image 1	11	1000000005	1796
170.964		Spot	3	Image 1	11	1000000003	1797
176.068		Spot	3	Image 1	11	1000000006	1798
168.98		Spot	3	Image 1	11	1000000008	1799
195.996		Spot	3	Image 1	11	1000000009	1800
186.08		Spot	3	Image 1	11	1000000011	1801
202.94		Spot	3	Image 1	11	1000000013	1802
167.964		Spot	3	Image 1	11	1000000012	1803
249.928		Spot	3	Image 1	11	1000000014	1804
224.076		Spot	3	Image 1	11	1000000015	1805
179.976		Spot	3	Image 1	11	1000000016	1806
157.992		Spot	3	Image 1	11	1000000017	1807
169.996		Spot	3	Image 1	11	1000000018	1808
158		Spot	3	Image 1	11	1000000019	1809
183.015		Spot	3	Image 1	11	1000000020	1810
174.056		Spot	3	Image 1	11	1000000021	1811
202.904		Spot	3	Image 1	11	1000000022	1812
182.042		Spot	3	Image 1	11	1000000023	1813
184.06		Spot	3	Image 1	11	1000000024	1814
240.952		Spot	3	Image 1	11	1000000025	1815
223.948		Spot	3	Image 1	11	1000000026	1816
179.936		Spot	3	Image 1	11	1000000027	1817
186.955		Spot	3	Image 1	11	1000000180	1818
212.98		Spot	3	Image 1	11	1000000028	1819
172.03		Spot	3	Image 1	11	1000000029	1820
179		Spot	3	Image 1	11	1000000030	1821
205.1		Spot	3	Image 1	11	1000000031	1822
190.996		Spot	3	Image 1	11	1000000032	1823
278.94		Spot	3	Image 1	11	1000000033	1824
207.084		Spot	3	Image 1	11	1000000034	1825
211.008		Spot	3	Image 1	11	1000000035	1826
177.975		Spot	3	Image 1	11	1000000037	1827
215.041		Spot	3	Image 1	11	1000000036	1828
220.02		Spot	3	Image 1	11	1000000038	1829
242.872		Spot	3	Image 1	11	1000000040	1830
166.008		Spot	3	Image 1	11	1000000039	1831
214.068		Spot	3	Image 1	11	1000000174	1832
181.522		Spot	3	Image 1	11	1000000041	1834
221.052		Spot	3	Image 1	11	1000000045	1835
232.008		Spot	3	Image 1	11	1000000042	1836
200.952		Spot	3	Image 1	11	1000000044	1837
176		Spot	3	Image 1	11	1000000043	1838
183.52		Spot	3	Image 1	11	1000000046	1839
177.072		Spot	3	Image 1	11	1000000047	1840
194.058		Spot	3	Image 1	11	1000000048	1842
165.986		Spot	3	Image 1	11	1000000177	1843
216.064		Spot	3	Image 1	11	1000000049	1844
238.472		Spot	3	Image 1	11	1000000050	1845
188.988		Spot	3	Image 1	11	1000000052	1846
180.96		Spot	3	Image 1	11	1000000051	1847
254.096		Spot	3	Image 1	11	1000000053	1848
176.952		Spot	3	Image 1	11	1000000054	1849
222.976		Spot	3	Image 1	11	1000000055	1850
202.952		Spot	3	Image 1	11	1000000056	1851
173.92		Spot	3	Image 1	11	1000000057	1852
180.06		Spot	3	Image 1	11	1000000058	1853
182.031		Spot	3	Image 1	11	1000000059	1854
215.05		Spot	3	Image 1	11	1000000060	1855
224.048		Spot	3	Image 1	11	1000000061	1856
242.04		Spot	3	Image 1	11	1000000062	1857
221.048		Spot	3	Image 1	11	1000000063	1858
184.97		Spot	3	Image 1	11	1000000064	1859
201.964		Spot	3	Image 1	11	1000000065	1860
178.04		Spot	3	Image 1	11	1000000066	1861
213.004		Spot	3	Image 1	11	1000000067	1862
178.98		Spot	3	Image 1	11	1000000068	1863
201.01		Spot	3	Image 1	11	1000000069	1864
232.968		Spot	3	Image 1	11	1000000071	1865
206.98		Spot	3	Image 1	11	1000000070	1866
228.552		Spot	3	Image 1	11	1000000072	1867
168.008		Spot	3	Image 1	11	1000000073	1868
227.08		Spot	3	Image 1	11	1000000074	1869
192.936		Spot	3	Image 1	11	1000000075	1870
177.96		Spot	3	Image 1	11	1000000076	1871
196.99		Spot	3	Image 1	11	1000000080	1872
207.952		Spot	3	Image 1	11	1000000079	1873
228.104		Spot	3	Image 1	11	1000000078	1874
290.82		Spot	3	Image 1	11	1000000077	1875
210		Spot	3	Image 1	11	1000000081	1876
179.948		Spot	3	Image 1	11	1000000082	1877
207.016		Spot	3	Image 1	11	1000000083	1879
210.032		Spot	3	Image 1	11	1000000178	1880
205.112		Spot	3	Image 1	11	1000000085	1881
192.968		Spot	3	Image 1	11	1000000086	1882
217.068		Spot	3	Image 1	11	1000000087	1883
194.992		Spot	3	Image 1	11	1000000084	1884
203.94		Spot	3	Image 1	11	1000000088	1885
211.032		Spot	3	Image 1	11	1000000089	1886
243.04		Spot	3	Image 1	11	1000000090	1887
207.04		Spot	3	Image 1	11	1000000091	1888
214.992		Spot	3	Image 1	11	1000000092	1889
240.1		Spot	3	Image 1	11	1000000175	1890
201		Spot	3	Image 1	11	1000000094	1891
213.952		Spot	3	Image 1	11	1000000095	1892
205.976		Spot	3	Image 1	11	1000000096	1893
209.014		Spot	3	Image 1	11	1000000097	1894
244.952		Spot	3	Image 1	11	1000000098	1895
208.95		Spot	3	Image 1	11	1000000099	1896
235.016		Spot	3	Image 1	11	1000000100	1898
262.968		Spot	3	Image 1	11	1000000101	1899
226.032		Spot	3	Image 1	11	1000000102	1900
221.992		Spot	3	Image 1	11	1000000176	1901
182		Spot	3	Image 1	11	1000000103	1902
221.984		Spot	3	Image 1	11	1000000104	1903
234		Spot	3	Image 1	11	1000000105	1904
218.432		Spot	3	Image 1	11	1000000108	1905
238.96		Spot	3	Image 1	11	1000000106	1906
205.504		Spot	3	Image 1	11	1000000107	1907
268.984		Spot	3	Image 1	11	1000000109	1908
223.018		Spot	3	Image 1	11	1000000111	1909
226.068		Spot	3	Image 1	11	1000000110	1910
252.954		Spot	3	Image 1	11	1000000112	1911
202.96		Spot	3	Image 1	11	1000000113	1912
209.04		Spot	3	Image 1	11	1000000114	1913
279		Spot	3	Image 1	11	1000000115	1914
216.994		Spot	3	Image 1	11	1000000116	1915
254.04		Spot	3	Image 1	11	1000000117	1916
205.996		Spot	3	Image 1	11	1000000118	1917
160.048		Spot	3	Image 1	11	1000000119	1918
290.04		Spot	3	Image 1	11	1000000120	1919
202.028		Spot	3	Image 1	11	1000000121	1920
217.97		Spot	3	Image 1	11	1000000122	1921
238.08		Spot	3	Image 1	11	1000000123	1922
169		Spot	3	Image 1	11	1000000124	1923
205.038		Spot	3	Image 1	11	1000000125	1924
255.036		Spot	3	Image 1	11	1000000127	1925
235.016		Spot	3	Image 1	11	1000000126	1926
257.96		Spot	3	Image 1	11	1000000128	1927
210.05		Spot	3	Image 1	11	1000000129	1928
255.96		Spot	3	Image 1	11	1000000130	1929
218.012		Spot	3	Image 1	11	1000000131	1930
211.035		Spot	3	Image 1	11	1000000132	1931
263.042		Spot	3	Image 1	11	1000000133	1932
223.6		Spot	3	Image 1	11	1000000134	1933
217.032		Spot	3	Image 1	11	1000000135	1934
224.932		Spot	3	Image 1	11	1000000136	1935
318.036		Spot	3	Image 1	11	1000000137	1936
206.024		Spot	3	Image 1	11	1000000138	1937
240.936		Spot	3	Image 1	11	1000000139	1938
248.016		Spot	3	Image 1	11	1000000140	1939
282.024		Spot	3	Image 1	11	1000000141	1940
242.974		Spot	3	Image 1	11	1000000143	1941
265		Spot	3	Image 1	11	1000000142	1942
282.96		Spot	3	Image 1	11	1000000144	1943
303.93		Spot	3	Image 1	11	1000000145	1944
287.028		Spot	3	Image 1	11	1000000146	1945
315.08		Spot	3	Image 1	11	1000000147	1947
218.008		Spot	3	Image 1	11	1000000148	1948
308.982		Spot	3	Image 1	11	1000000149	1949
307.112		Spot	3	Image 1	11	1000000150	1950
285.984		Spot	3	Image 1	11	1000000151	1951
211.024		Spot	3	Image 1	11	1000000152	1952
279.496		Spot	3	Image 1	11	1000000153	1953
272.944		Spot	3	Image 1	11	1000000154	1954
240.08		Spot	3	Image 1	11	1000000155	1955
310.496		Spot	3	Image 1	11	1000000157	1956
280.976		Spot	3	Image 1	11	1000000158	1957
210.072		Spot	3	Image 1	11	1000000159	1958
290.04		Spot	3	Image 1	11	1000000160	1959
187.998		Spot	3	Image 1	11	1000000162	1960
285.456		Spot	3	Image 1	11	1000000161	1961
299.928		Spot	3	Image 1	11	1000000163	1962
295.08		Spot	3	Image 1	11	1000000164	1963
309.912		Spot	3	Image 1	11	1000000165	1964
316.072		Spot	3	Image 1	11	1000000166	1965
351.952		Spot	3	Image 1	11	1000000167	1966
232.048		Spot	3	Image 1	11	1000000168	1967
331.868		Spot	3	Image 1	11	1000000169	1968
298.04		Spot	3	Image 1	11	1000000170	1969
259.96		Spot	3	Image 1	11	1000000171	1970
244.037		Spot	3	Image 1	11	1000000172	1971
261.92		Spot	3	Image 1	11	1000000173	1972
162.98		Spot	3	Image 1	12	1000000000	1973
168.996		Spot	3	Image 1	12	1000000001	1974
190.008		Spot	3	Image 1	12	1000000005	1975
204.56		Spot	3	Image 1	12	1000000004	1976
169.064		Spot	3	Image 1	12	1000000003	1977
177.024		Spot	3	Image 1	12	1000000006	1978
217.968		Spot	3	Image 1	12	1000000007	1979
170.016		Spot	3	Image 1	12	1000000008	1980
193.07		Spot	3	Image 1	12	1000000009	1981
185.002		Spot	3	Image 1	12	1000000011	1982
203.032		Spot	3	Image 1	12	1000000013	1983
167.026		Spot	3	Image 1	12	1000000012	1984
252.004		Spot	3	Image 1	12	1000000014	1985
224.56		Spot	3	Image 1	12	1000000015	1986
179.944		Spot	3	Image 1	12	1000000016	1987
158.008		Spot	3	Image 1	12	1000000017	1988
172.088		Spot	3	Image 1	12	1000000018	1989
158.054		Spot	3	Image 1	12	1000000019	1990
182.996		Spot	3	Image 1	12	1000000020	1991
176.012		Spot	3	Image 1	12	1000000021	1992
205.486		Spot	3	Image 1	12	1000000022	1993
180.952		Spot	3	Image 1	12	1000000023	1994
186.944		Spot	3	Image 1	12	1000000024	1995
239.096		Spot	3	Image 1	12	1000000025	1996
215.916		Spot	3	Image 1	12	1000000026	1997
182.05		Spot	3	Image 1	12	1000000027	1998
184.984		Spot	3	Image 1	12	1000000180	1999
215.1		Spot	3	Image 1	12	1000000028	2000
170.024		Spot	3	Image 1	12	1000000029	2001
177.512		Spot	3	Image 1	12	1000000030	2002
207.01		Spot	3	Image 1	12	1000000031	2003
193.96		Spot	3	Image 1	12	1000000032	2004
272.936		Spot	3	Image 1	12	1000000033	2005
207.02		Spot	3	Image 1	12	1000000034	2006
213.048		Spot	3	Image 1	12	1000000035	2007
178.032		Spot	3	Image 1	12	1000000037	2008
216.947		Spot	3	Image 1	12	1000000036	2009
220.046		Spot	3	Image 1	12	1000000038	2010
246.072		Spot	3	Image 1	12	1000000040	2011
165		Spot	3	Image 1	12	1000000039	2012
215.936		Spot	3	Image 1	12	1000000174	2013
180.048		Spot	3	Image 1	12	1000000041	2015
226.102		Spot	3	Image 1	12	1000000045	2016
200.964		Spot	3	Image 1	12	1000000044	2017
229.05		Spot	3	Image 1	12	1000000042	2018
175.98		Spot	3	Image 1	12	1000000043	2019
183.056		Spot	3	Image 1	12	1000000046	2020
177.52		Spot	3	Image 1	12	1000000047	2021
192.012		Spot	3	Image 1	12	1000000048	2023
217.096		Spot	3	Image 1	12	1000000049	2024
239.104		Spot	3	Image 1	12	1000000050	2025
179.08		Spot	3	Image 1	12	1000000051	2026
189.02		Spot	3	Image 1	12	1000000052	2027
251.99		Spot	3	Image 1	12	1000000053	2028
177.1		Spot	3	Image 1	12	1000000054	2029
223.1		Spot	3	Image 1	12	1000000055	2030
205.55		Spot	3	Image 1	12	1000000056	2031
172.996		Spot	3	Image 1	12	1000000057	2032
180.972		Spot	3	Image 1	12	1000000058	2033
182		Spot	3	Image 1	12	1000000059	2034
225.568		Spot	3	Image 1	12	1000000061	2035
212.1		Spot	3	Image 1	12	1000000060	2036
241.944		Spot	3	Image 1	12	1000000062	2037
217.92		Spot	3	Image 1	12	1000000063	2038
200.962		Spot	3	Image 1	12	1000000065	2039
183.018		Spot	3	Image 1	12	1000000064	2040
174.968		Spot	3	Image 1	12	1000000066	2041
211.971		Spot	3	Image 1	12	1000000067	2042
[truncated: 8,248 more rows]
