# Supplementary material for: Protocol for real-time monitoring of CD8+ T and myeloid cell behavior in human high-grade serous ovarian cancer slices
Source: STAR Protoc. 2024 Jun 2;5(2):103102. doi: 10.1016/j.xpro.2024.103102 (PMC11179100; doi:10.1016/j.xpro.2024.103102)
Supplement: Data S3. Files for testing the R script, quantification and statistical analysis step 2 [file mmc3.zip › Test files/Slice1_a/__Intensity_Median_Ch=4_Img=1.csv]

Intensity Median Ch=4 Img=1
====================
Intensity Median	Unit	Category	Channel	Image	Time	TrackID	ID
189.04		Spot	4	Image 1	1	1000000000	0
189.016		Spot	4	Image 1	1	1000000001	1
168.992		Spot	4	Image 1	1	1000000002	2
336.016		Spot	4	Image 1	1	1000000003	3
193.076		Spot	4	Image 1	1	1000000004	4
167.032		Spot	4	Image 1	1	1000000005	5
222.964		Spot	4	Image 1	1	1000000006	6
174.012		Spot	4	Image 1	1	1000000007	7
251.984		Spot	4	Image 1	1	1000000008	8
210.128		Spot	4	Image 1	1	1000000009	9
184.037		Spot	4	Image 1	1	1000000010	10
212.018		Spot	4	Image 1	1	1000000011	11
221.488		Spot	4	Image 1	1	1000000012	12
249.02		Spot	4	Image 1	1	1000000013	13
185.976		Spot	4	Image 1	1	1000000014	14
309.32		Spot	4	Image 1	1	1000000015	15
175.948		Spot	4	Image 1	1	1000000016	16
185.02		Spot	4	Image 1	1	1000000017	17
240		Spot	4	Image 1	1	1000000018	18
174.544		Spot	4	Image 1	1	1000000019	19
221.6		Spot	4	Image 1	1	1000000020	20
213.064		Spot	4	Image 1	1	1000000021	21
208.992		Spot	4	Image 1	1	1000000022	22
190		Spot	4	Image 1	1	1000000023	23
197.096		Spot	4	Image 1	1	1000000024	24
245.928		Spot	4	Image 1	1	1000000025	25
237.64		Spot	4	Image 1	1	1000000026	26
176.872		Spot	4	Image 1	1	1000000027	27
220.04		Spot	4	Image 1	1	1000000028	28
188.95		Spot	4	Image 1	1	1000000029	29
209.072		Spot	4	Image 1	1	1000000030	30
268.968		Spot	4	Image 1	1	1000000031	31
176.064		Spot	4	Image 1	1	1000000032	32
633.08		Spot	4	Image 1	1	1000000033	33
307.8		Spot	4	Image 1	1	1000000034	34
213.964		Spot	4	Image 1	1	1000000035	35
312.15		Spot	4	Image 1	1	1000000036	36
214.064		Spot	4	Image 1	1	1000000037	37
277.075		Spot	4	Image 1	1	1000000038	38
186.04		Spot	4	Image 1	1	1000000039	39
293.96		Spot	4	Image 1	1	1000000040	40
183.144		Spot	4	Image 1	1	1000000041	43
328.04		Spot	4	Image 1	1	1000000042	44
188.992		Spot	4	Image 1	1	1000000043	45
236.04		Spot	4	Image 1	1	1000000044	46
301.808		Spot	4	Image 1	1	1000000045	47
244.352		Spot	4	Image 1	1	1000000046	48
211.04		Spot	4	Image 1	1	1000000047	49
293.884		Spot	4	Image 1	1	1000000048	50
286.12		Spot	4	Image 1	1	1000000049	51
238.048		Spot	4	Image 1	1	1000000050	52
189.936		Spot	4	Image 1	1	1000000051	53
183.944		Spot	4	Image 1	1	1000000052	54
281.968		Spot	4	Image 1	1	1000000053	55
193.528		Spot	4	Image 1	1	1000000054	56
262.08		Spot	4	Image 1	1	1000000055	57
299.928		Spot	4	Image 1	1	1000000056	58
178.896		Spot	4	Image 1	1	1000000057	59
173.864		Spot	4	Image 1	1	1000000058	60
183.92		Spot	4	Image 1	1	1000000059	61
228		Spot	4	Image 1	1	1000000060	62
269.926		Spot	4	Image 1	1	1000000061	63
319.164		Spot	4	Image 1	1	1000000062	64
280.984		Spot	4	Image 1	1	1000000063	65
195		Spot	4	Image 1	1	1000000064	66
237.12		Spot	4	Image 1	1	1000000065	67
246.076		Spot	4	Image 1	1	1000000066	68
235.996		Spot	4	Image 1	1	1000000067	69
277.144		Spot	4	Image 1	1	1000000068	70
211.116		Spot	4	Image 1	1	1000000069	71
260.424		Spot	4	Image 1	1	1000000070	72
255.008		Spot	4	Image 1	1	1000000071	73
303.1		Spot	4	Image 1	1	1000000072	74
173.928		Spot	4	Image 1	1	1000000073	75
568.128		Spot	4	Image 1	1	1000000074	76
197.914		Spot	4	Image 1	1	1000000075	77
220.124		Spot	4	Image 1	1	1000000076	78
258.48		Spot	4	Image 1	1	1000000077	79
239.968		Spot	4	Image 1	1	1000000078	80
230.88		Spot	4	Image 1	1	1000000079	81
224.496		Spot	4	Image 1	1	1000000080	82
242.056		Spot	4	Image 1	1	1000000081	83
202.984		Spot	4	Image 1	1	1000000082	84
310.116		Spot	4	Image 1	1	1000000083	86
187.04		Spot	4	Image 1	1	1000000084	87
212.372		Spot	4	Image 1	1	1000000085	88
188.04		Spot	4	Image 1	1	1000000086	89
275.5		Spot	4	Image 1	1	1000000087	90
262.966		Spot	4	Image 1	1	1000000088	91
359.72		Spot	4	Image 1	1	1000000089	92
304.944		Spot	4	Image 1	1	1000000090	93
199.028		Spot	4	Image 1	1	1000000091	94
263.05		Spot	4	Image 1	1	1000000092	95
209.992		Spot	4	Image 1	1	1000000093	96
208.56		Spot	4	Image 1	1	1000000094	97
225.04		Spot	4	Image 1	1	1000000095	98
229.96		Spot	4	Image 1	1	1000000096	99
256.936		Spot	4	Image 1	1	1000000097	100
232.056		Spot	4	Image 1	1	1000000098	101
233.024		Spot	4	Image 1	1	1000000099	102
286		Spot	4	Image 1	1	1000000100	103
247.52		Spot	4	Image 1	1	1000000101	105
244.96		Spot	4	Image 1	1	1000000102	106
172.976		Spot	4	Image 1	1	1000000103	107
213.048		Spot	4	Image 1	1	1000000104	108
215.948		Spot	4	Image 1	1	1000000105	109
282.124		Spot	4	Image 1	1	1000000106	110
303.168		Spot	4	Image 1	1	1000000107	111
191		Spot	4	Image 1	1	1000000108	112
239.032		Spot	4	Image 1	1	1000000109	113
165.948		Spot	4	Image 1	1	1000000110	114
257.032		Spot	4	Image 1	1	1000000111	115
320.264		Spot	4	Image 1	1	1000000112	116
208.016		Spot	4	Image 1	1	1000000113	117
268.01		Spot	4	Image 1	1	1000000114	118
277.923		Spot	4	Image 1	1	1000000115	119
213.954		Spot	4	Image 1	1	1000000116	120
229.952		Spot	4	Image 1	1	1000000117	121
239.088		Spot	4	Image 1	1	1000000118	122
158.008		Spot	4	Image 1	1	1000000119	123
290.144		Spot	4	Image 1	1	1000000120	124
187.024		Spot	4	Image 1	1	1000000121	125
176.008		Spot	4	Image 1	1	1000000122	126
306.08		Spot	4	Image 1	1	1000000123	127
170.944		Spot	4	Image 1	1	1000000124	128
205.56		Spot	4	Image 1	1	1000000125	129
223.48		Spot	4	Image 1	1	1000000126	130
229.952		Spot	4	Image 1	1	1000000127	131
222.064		Spot	4	Image 1	1	1000000128	132
197.99		Spot	4	Image 1	1	1000000129	133
221.008		Spot	4	Image 1	1	1000000130	134
180.876		Spot	4	Image 1	1	1000000131	135
256.888		Spot	4	Image 1	1	1000000132	136
221.02		Spot	4	Image 1	1	1000000133	137
239.92		Spot	4	Image 1	1	1000000134	138
262.992		Spot	4	Image 1	1	1000000135	139
225.02		Spot	4	Image 1	1	1000000136	140
225.04		Spot	4	Image 1	1	1000000137	141
191.026		Spot	4	Image 1	1	1000000138	142
216.984		Spot	4	Image 1	1	1000000139	143
225.48		Spot	4	Image 1	1	1000000140	144
191.032		Spot	4	Image 1	1	1000000141	145
211.896		Spot	4	Image 1	1	1000000142	146
236.95		Spot	4	Image 1	1	1000000143	147
268.04		Spot	4	Image 1	1	1000000144	148
237.998		Spot	4	Image 1	1	1000000145	149
233.013		Spot	4	Image 1	1	1000000146	150
220.928		Spot	4	Image 1	1	1000000147	151
205.008		Spot	4	Image 1	1	1000000148	152
185.992		Spot	4	Image 1	1	1000000149	153
184.016		Spot	4	Image 1	1	1000000150	154
201.968		Spot	4	Image 1	1	1000000151	155
207.048		Spot	4	Image 1	1	1000000152	156
253.952		Spot	4	Image 1	1	1000000153	157
234.98		Spot	4	Image 1	1	1000000154	158
280.99		Spot	4	Image 1	1	1000000155	159
194.048		Spot	4	Image 1	1	1000000156	160
226.04		Spot	4	Image 1	1	1000000157	161
197		Spot	4	Image 1	1	1000000158	162
200.026		Spot	4	Image 1	1	1000000159	163
205.1		Spot	4	Image 1	1	1000000160	164
216		Spot	4	Image 1	1	1000000161	165
193.052		Spot	4	Image 1	1	1000000162	166
199.488		Spot	4	Image 1	1	1000000163	167
236.033		Spot	4	Image 1	1	1000000164	168
222.984		Spot	4	Image 1	1	1000000165	169
210.996		Spot	4	Image 1	1	1000000166	170
216.984		Spot	4	Image 1	1	1000000167	171
178.032		Spot	4	Image 1	1	1000000168	172
206.1		Spot	4	Image 1	1	1000000169	173
214.014		Spot	4	Image 1	1	1000000170	174
185.988		Spot	4	Image 1	1	1000000171	175
196.048		Spot	4	Image 1	1	1000000172	176
226.984		Spot	4	Image 1	1	1000000173	177
189.968		Spot	4	Image 1	2	1000000000	178
188.044		Spot	4	Image 1	2	1000000001	179
167.908		Spot	4	Image 1	2	1000000002	180
354.128		Spot	4	Image 1	2	1000000003	181
191.04		Spot	4	Image 1	2	1000000004	182
178.04		Spot	4	Image 1	2	1000000005	183
222.12		Spot	4	Image 1	2	1000000006	184
176.04		Spot	4	Image 1	2	1000000007	185
255.4		Spot	4	Image 1	2	1000000008	186
203.168		Spot	4	Image 1	2	1000000009	187
187.032		Spot	4	Image 1	2	1000000010	188
214.068		Spot	4	Image 1	2	1000000011	189
219.08		Spot	4	Image 1	2	1000000012	190
248.964		Spot	4	Image 1	2	1000000013	191
186.95		Spot	4	Image 1	2	1000000014	192
319.864		Spot	4	Image 1	2	1000000015	193
178.96		Spot	4	Image 1	2	1000000016	194
189.448		Spot	4	Image 1	2	1000000017	195
237.968		Spot	4	Image 1	2	1000000018	196
170.592		Spot	4	Image 1	2	1000000019	197
221.508		Spot	4	Image 1	2	1000000020	198
218.484		Spot	4	Image 1	2	1000000021	199
208.12		Spot	4	Image 1	2	1000000022	200
188.02		Spot	4	Image 1	2	1000000023	201
192.856		Spot	4	Image 1	2	1000000024	202
238.024		Spot	4	Image 1	2	1000000025	203
237.584		Spot	4	Image 1	2	1000000026	204
179		Spot	4	Image 1	2	1000000027	205
217.048		Spot	4	Image 1	2	1000000028	206
185.97		Spot	4	Image 1	2	1000000029	207
208.076		Spot	4	Image 1	2	1000000030	208
270.99		Spot	4	Image 1	2	1000000031	209
174.908		Spot	4	Image 1	2	1000000032	210
625		Spot	4	Image 1	2	1000000033	211
304.528		Spot	4	Image 1	2	1000000034	212
227.056		Spot	4	Image 1	2	1000000035	213
308.048		Spot	4	Image 1	2	1000000036	214
206		Spot	4	Image 1	2	1000000037	215
278.96		Spot	4	Image 1	2	1000000038	216
294.992		Spot	4	Image 1	2	1000000040	217
186.012		Spot	4	Image 1	2	1000000039	218
235.892		Spot	4	Image 1	2	1000000174	219
184.02		Spot	4	Image 1	2	1000000041	222
322.052		Spot	4	Image 1	2	1000000042	223
233.986		Spot	4	Image 1	2	1000000044	224
303.968		Spot	4	Image 1	2	1000000045	225
187.01		Spot	4	Image 1	2	1000000043	226
244.792		Spot	4	Image 1	2	1000000046	227
209		Spot	4	Image 1	2	1000000047	228
289.16		Spot	4	Image 1	2	1000000049	229
240.976		Spot	4	Image 1	2	1000000050	230
186.904		Spot	4	Image 1	2	1000000052	231
272.864		Spot	4	Image 1	2	1000000053	232
264.512		Spot	4	Image 1	2	1000000055	233
180.88		Spot	4	Image 1	2	1000000057	234
189.465		Spot	4	Image 1	2	1000000054	235
299.928		Spot	4	Image 1	2	1000000056	236
176.096		Spot	4	Image 1	2	1000000058	237
181.016		Spot	4	Image 1	2	1000000059	238
224.552		Spot	4	Image 1	2	1000000060	239
271.056		Spot	4	Image 1	2	1000000061	240
322.216		Spot	4	Image 1	2	1000000062	241
285.088		Spot	4	Image 1	2	1000000063	242
235.492		Spot	4	Image 1	2	1000000065	243
193.048		Spot	4	Image 1	2	1000000064	244
243.576		Spot	4	Image 1	2	1000000066	245
281.08		Spot	4	Image 1	2	1000000068	246
236.936		Spot	4	Image 1	2	1000000067	247
216.504		Spot	4	Image 1	2	1000000069	248
261.88		Spot	4	Image 1	2	1000000070	249
256.912		Spot	4	Image 1	2	1000000071	250
307.776		Spot	4	Image 1	2	1000000072	251
171.052		Spot	4	Image 1	2	1000000073	252
565.096		Spot	4	Image 1	2	1000000074	253
217.124		Spot	4	Image 1	2	1000000075	254
213.024		Spot	4	Image 1	2	1000000076	255
254.008		Spot	4	Image 1	2	1000000077	256
239.984		Spot	4	Image 1	2	1000000078	257
229.52		Spot	4	Image 1	2	1000000079	258
222.968		Spot	4	Image 1	2	1000000080	259
243.996		Spot	4	Image 1	2	1000000081	260
199.944		Spot	4	Image 1	2	1000000082	261
312.12		Spot	4	Image 1	2	1000000083	263
238.056		Spot	4	Image 1	2	1000000085	264
186.912		Spot	4	Image 1	2	1000000086	265
274.992		Spot	4	Image 1	2	1000000087	266
185.02		Spot	4	Image 1	2	1000000084	267
262.056		Spot	4	Image 1	2	1000000088	268
352.608		Spot	4	Image 1	2	1000000089	269
305.056		Spot	4	Image 1	2	1000000090	270
197.954		Spot	4	Image 1	2	1000000091	271
210.936		Spot	4	Image 1	2	1000000093	272
258.008		Spot	4	Image 1	2	1000000092	273
213.584		Spot	4	Image 1	2	1000000175	274
228.99		Spot	4	Image 1	2	1000000096	275
211.016		Spot	4	Image 1	2	1000000094	276
222.992		Spot	4	Image 1	2	1000000095	277
253.04		Spot	4	Image 1	2	1000000097	278
235.472		Spot	4	Image 1	2	1000000098	279
235.972		Spot	4	Image 1	2	1000000099	280
281.032		Spot	4	Image 1	2	1000000100	282
250.92		Spot	4	Image 1	2	1000000101	283
246.069		Spot	4	Image 1	2	1000000102	284
208.036		Spot	4	Image 1	2	1000000176	285
172.05		Spot	4	Image 1	2	1000000103	286
213.042		Spot	4	Image 1	2	1000000104	287
215.992		Spot	4	Image 1	2	1000000105	288
294.51		Spot	4	Image 1	2	1000000107	289
192.03		Spot	4	Image 1	2	1000000108	290
281.1		Spot	4	Image 1	2	1000000106	291
238.048		Spot	4	Image 1	2	1000000109	292
166		Spot	4	Image 1	2	1000000110	293
255.976		Spot	4	Image 1	2	1000000111	294
322.728		Spot	4	Image 1	2	1000000112	295
205.96		Spot	4	Image 1	2	1000000113	296
264.344		Spot	4	Image 1	2	1000000114	297
276.888		Spot	4	Image 1	2	1000000115	298
211.112		Spot	4	Image 1	2	1000000116	299
228.016		Spot	4	Image 1	2	1000000117	300
236.08		Spot	4	Image 1	2	1000000118	301
287.075		Spot	4	Image 1	2	1000000120	302
160.524		Spot	4	Image 1	2	1000000119	303
175.1		Spot	4	Image 1	2	1000000122	304
187.028		Spot	4	Image 1	2	1000000121	305
298.112		Spot	4	Image 1	2	1000000123	306
171.024		Spot	4	Image 1	2	1000000124	307
203.007		Spot	4	Image 1	2	1000000125	308
221.048		Spot	4	Image 1	2	1000000126	309
231.04		Spot	4	Image 1	2	1000000127	310
221.004		Spot	4	Image 1	2	1000000128	311
197.084		Spot	4	Image 1	2	1000000129	312
222.044		Spot	4	Image 1	2	1000000130	313
179.024		Spot	4	Image 1	2	1000000131	314
259.088		Spot	4	Image 1	2	1000000132	315
221		Spot	4	Image 1	2	1000000133	316
237.978		Spot	4	Image 1	2	1000000134	317
258.04		Spot	4	Image 1	2	1000000135	318
224.928		Spot	4	Image 1	2	1000000136	319
225.104		Spot	4	Image 1	2	1000000137	320
189.952		Spot	4	Image 1	2	1000000138	321
215.984		Spot	4	Image 1	2	1000000139	322
228.056		Spot	4	Image 1	2	1000000140	323
192.96		Spot	4	Image 1	2	1000000141	324
210.536		Spot	4	Image 1	2	1000000142	325
269.93		Spot	4	Image 1	2	1000000144	326
239.968		Spot	4	Image 1	2	1000000143	327
236.972		Spot	4	Image 1	2	1000000145	328
230.072		Spot	4	Image 1	2	1000000146	329
217.988		Spot	4	Image 1	2	1000000147	330
206.904		Spot	4	Image 1	2	1000000148	331
191.04		Spot	4	Image 1	2	1000000149	332
183.988		Spot	4	Image 1	2	1000000150	333
208.052		Spot	4	Image 1	2	1000000151	334
207.98		Spot	4	Image 1	2	1000000152	335
254.52		Spot	4	Image 1	2	1000000153	336
234.05		Spot	4	Image 1	2	1000000154	337
275.984		Spot	4	Image 1	2	1000000155	338
195.95		Spot	4	Image 1	2	1000000156	339
223.976		Spot	4	Image 1	2	1000000157	340
195.104		Spot	4	Image 1	2	1000000158	341
202		Spot	4	Image 1	2	1000000159	342
202.08		Spot	4	Image 1	2	1000000160	343
217.55		Spot	4	Image 1	2	1000000161	344
193.04		Spot	4	Image 1	2	1000000162	345
197.04		Spot	4	Image 1	2	1000000163	346
234.984		Spot	4	Image 1	2	1000000164	347
223.05		Spot	4	Image 1	2	1000000165	348
208.05		Spot	4	Image 1	2	1000000166	349
216.014		Spot	4	Image 1	2	1000000167	350
180.024		Spot	4	Image 1	2	1000000168	351
207.95		Spot	4	Image 1	2	1000000169	352
209.98		Spot	4	Image 1	2	1000000170	353
187.56		Spot	4	Image 1	2	1000000171	354
193.005		Spot	4	Image 1	2	1000000172	355
225.034		Spot	4	Image 1	2	1000000173	356
189.96		Spot	4	Image 1	3	1000000000	357
188.016		Spot	4	Image 1	3	1000000001	358
167.048		Spot	4	Image 1	3	1000000002	359
352.104		Spot	4	Image 1	3	1000000003	360
191.936		Spot	4	Image 1	3	1000000004	361
169.096		Spot	4	Image 1	3	1000000005	362
219.888		Spot	4	Image 1	3	1000000006	363
175.92		Spot	4	Image 1	3	1000000007	364
250.736		Spot	4	Image 1	3	1000000008	365
206.952		Spot	4	Image 1	3	1000000009	366
209.892		Spot	4	Image 1	3	1000000011	367
248.056		Spot	4	Image 1	3	1000000013	368
185.995		Spot	4	Image 1	3	1000000014	369
222.12		Spot	4	Image 1	3	1000000012	370
316.288		Spot	4	Image 1	3	1000000015	371
177.952		Spot	4	Image 1	3	1000000016	372
187.48		Spot	4	Image 1	3	1000000017	373
237.064		Spot	4	Image 1	3	1000000018	374
174.192		Spot	4	Image 1	3	1000000019	375
221.984		Spot	4	Image 1	3	1000000020	376
213.016		Spot	4	Image 1	3	1000000021	377
204.64		Spot	4	Image 1	3	1000000022	378
187.946		Spot	4	Image 1	3	1000000023	379
194.952		Spot	4	Image 1	3	1000000024	380
235.91		Spot	4	Image 1	3	1000000025	381
237.008		Spot	4	Image 1	3	1000000026	382
178.04		Spot	4	Image 1	3	1000000027	383
215		Spot	4	Image 1	3	1000000028	384
189.056		Spot	4	Image 1	3	1000000029	385
205.944		Spot	4	Image 1	3	1000000030	386
265.928		Spot	4	Image 1	3	1000000031	387
176.048		Spot	4	Image 1	3	1000000032	388
636.4		Spot	4	Image 1	3	1000000033	389
307.04		Spot	4	Image 1	3	1000000034	390
215.996		Spot	4	Image 1	3	1000000035	391
313.064		Spot	4	Image 1	3	1000000036	392
208.496		Spot	4	Image 1	3	1000000037	393
278.04		Spot	4	Image 1	3	1000000038	394
301.104		Spot	4	Image 1	3	1000000040	395
179.968		Spot	4	Image 1	3	1000000039	396
240.504		Spot	4	Image 1	3	1000000174	397
185.912		Spot	4	Image 1	3	1000000041	400
316.6		Spot	4	Image 1	3	1000000042	401
234.984		Spot	4	Image 1	3	1000000044	402
299.896		Spot	4	Image 1	3	1000000045	403
188.056		Spot	4	Image 1	3	1000000043	404
229.944		Spot	4	Image 1	3	1000000046	405
206.864		Spot	4	Image 1	3	1000000047	406
280.144		Spot	4	Image 1	3	1000000049	407
179.976		Spot	4	Image 1	3	1000000177	408
236.08		Spot	4	Image 1	3	1000000050	409
184.478		Spot	4	Image 1	3	1000000052	410
277.548		Spot	4	Image 1	3	1000000053	411
194.962		Spot	4	Image 1	3	1000000054	412
257.56		Spot	4	Image 1	3	1000000055	413
300.408		Spot	4	Image 1	3	1000000056	414
178.924		Spot	4	Image 1	3	1000000057	415
175.976		Spot	4	Image 1	3	1000000058	416
180.952		Spot	4	Image 1	3	1000000059	417
228.032		Spot	4	Image 1	3	1000000060	418
270.1		Spot	4	Image 1	3	1000000061	419
315.568		Spot	4	Image 1	3	1000000062	420
287.6		Spot	4	Image 1	3	1000000063	421
192.08		Spot	4	Image 1	3	1000000064	422
235.04		Spot	4	Image 1	3	1000000065	423
244.96		Spot	4	Image 1	3	1000000066	424
234.944		Spot	4	Image 1	3	1000000067	425
276		Spot	4	Image 1	3	1000000068	426
216.024		Spot	4	Image 1	3	1000000069	427
259.144		Spot	4	Image 1	3	1000000070	428
257.072		Spot	4	Image 1	3	1000000071	429
308.944		Spot	4	Image 1	3	1000000072	430
171.956		Spot	4	Image 1	3	1000000073	431
524.76		Spot	4	Image 1	3	1000000074	432
206.96		Spot	4	Image 1	3	1000000075	433
216.152		Spot	4	Image 1	3	1000000076	434
253		Spot	4	Image 1	3	1000000077	435
223.032		Spot	4	Image 1	3	1000000080	436
237.96		Spot	4	Image 1	3	1000000078	437
230.048		Spot	4	Image 1	3	1000000079	438
242.05		Spot	4	Image 1	3	1000000081	439
201.544		Spot	4	Image 1	3	1000000082	440
305.96		Spot	4	Image 1	3	1000000083	442
219.928		Spot	4	Image 1	3	1000000085	443
192.966		Spot	4	Image 1	3	1000000086	444
273.192		Spot	4	Image 1	3	1000000087	445
188		Spot	4	Image 1	3	1000000084	446
260.036		Spot	4	Image 1	3	1000000088	447
365.12		Spot	4	Image 1	3	1000000089	448
308.04		Spot	4	Image 1	3	1000000090	449
201.924		Spot	4	Image 1	3	1000000091	450
209.02		Spot	4	Image 1	3	1000000093	451
262.032		Spot	4	Image 1	3	1000000092	452
213.068		Spot	4	Image 1	3	1000000175	453
206.981		Spot	4	Image 1	3	1000000094	454
228.088		Spot	4	Image 1	3	1000000096	455
220.976		Spot	4	Image 1	3	1000000095	456
252.996		Spot	4	Image 1	3	1000000097	457
233.024		Spot	4	Image 1	3	1000000098	458
234.992		Spot	4	Image 1	3	1000000099	459
284.014		Spot	4	Image 1	3	1000000100	461
247.9		Spot	4	Image 1	3	1000000101	462
243.012		Spot	4	Image 1	3	1000000102	463
169.488		Spot	4	Image 1	3	1000000103	464
212.912		Spot	4	Image 1	3	1000000104	465
217.008		Spot	4	Image 1	3	1000000105	466
280.864		Spot	4	Image 1	3	1000000106	467
296.52		Spot	4	Image 1	3	1000000107	468
187.932		Spot	4	Image 1	3	1000000108	469
237.006		Spot	4	Image 1	3	1000000109	470
166.046		Spot	4	Image 1	3	1000000110	471
256.968		Spot	4	Image 1	3	1000000111	472
314.072		Spot	4	Image 1	3	1000000112	473
206.026		Spot	4	Image 1	3	1000000113	474
271.576		Spot	4	Image 1	3	1000000114	475
279.016		Spot	4	Image 1	3	1000000115	476
209.996		Spot	4	Image 1	3	1000000116	477
227.1		Spot	4	Image 1	3	1000000117	478
237.058		Spot	4	Image 1	3	1000000118	479
289.03		Spot	4	Image 1	3	1000000120	480
154.984		Spot	4	Image 1	3	1000000119	481
187.04		Spot	4	Image 1	3	1000000121	482
173.512		Spot	4	Image 1	3	1000000122	483
306.992		Spot	4	Image 1	3	1000000123	484
167.976		Spot	4	Image 1	3	1000000124	485
205.028		Spot	4	Image 1	3	1000000125	486
225.036		Spot	4	Image 1	3	1000000126	487
228.984		Spot	4	Image 1	3	1000000127	488
219.956		Spot	4	Image 1	3	1000000128	489
195.008		Spot	4	Image 1	3	1000000129	490
223.04		Spot	4	Image 1	3	1000000130	491
179.024		Spot	4	Image 1	3	1000000131	492
253.068		Spot	4	Image 1	3	1000000132	493
224		Spot	4	Image 1	3	1000000133	494
234.528		Spot	4	Image 1	3	1000000134	495
257.04		Spot	4	Image 1	3	1000000135	496
221.024		Spot	4	Image 1	3	1000000136	497
225.936		Spot	4	Image 1	3	1000000137	498
187.984		Spot	4	Image 1	3	1000000138	499
228.04		Spot	4	Image 1	3	1000000140	500
192.008		Spot	4	Image 1	3	1000000141	501
209		Spot	4	Image 1	3	1000000142	502
241.986		Spot	4	Image 1	3	1000000143	503
270.98		Spot	4	Image 1	3	1000000144	504
237.055		Spot	4	Image 1	3	1000000145	505
228.984		Spot	4	Image 1	3	1000000146	506
215.96		Spot	4	Image 1	3	1000000147	507
204.044		Spot	4	Image 1	3	1000000148	508
185.02		Spot	4	Image 1	3	1000000149	509
182.528		Spot	4	Image 1	3	1000000150	510
208.1		Spot	4	Image 1	3	1000000151	511
206.424		Spot	4	Image 1	3	1000000152	512
249.08		Spot	4	Image 1	3	1000000153	513
233.536		Spot	4	Image 1	3	1000000154	514
282		Spot	4	Image 1	3	1000000155	515
192.958		Spot	4	Image 1	3	1000000156	516
227.008		Spot	4	Image 1	3	1000000157	517
193.94		Spot	4	Image 1	3	1000000158	518
200.944		Spot	4	Image 1	3	1000000159	519
203.08		Spot	4	Image 1	3	1000000160	520
194.02		Spot	4	Image 1	3	1000000162	521
217.48		Spot	4	Image 1	3	1000000161	522
197.084		Spot	4	Image 1	3	1000000163	523
238.056		Spot	4	Image 1	3	1000000164	524
222.504		Spot	4	Image 1	3	1000000165	525
208.98		Spot	4	Image 1	3	1000000166	526
216.016		Spot	4	Image 1	3	1000000167	527
181.464		Spot	4	Image 1	3	1000000168	528
202.088		Spot	4	Image 1	3	1000000169	529
208.936		Spot	4	Image 1	3	1000000170	530
187.95		Spot	4	Image 1	3	1000000171	531
195.026		Spot	4	Image 1	3	1000000172	532
224.976		Spot	4	Image 1	3	1000000173	533
189.12		Spot	4	Image 1	4	1000000000	534
187		Spot	4	Image 1	4	1000000001	535
170.977		Spot	4	Image 1	4	1000000002	536
346.136		Spot	4	Image 1	4	1000000003	537
190.088		Spot	4	Image 1	4	1000000004	538
174.96		Spot	4	Image 1	4	1000000005	539
224.912		Spot	4	Image 1	4	1000000006	540
182.016		Spot	4	Image 1	4	1000000007	541
250.48		Spot	4	Image 1	4	1000000008	542
211.096		Spot	4	Image 1	4	1000000009	543
177.984		Spot	4	Image 1	4	1000000010	544
211.072		Spot	4	Image 1	4	1000000011	545
244.92		Spot	4	Image 1	4	1000000013	546
187.96		Spot	4	Image 1	4	1000000014	547
221.003		Spot	4	Image 1	4	1000000012	548
298.592		Spot	4	Image 1	4	1000000015	549
177.976		Spot	4	Image 1	4	1000000016	550
191.496		Spot	4	Image 1	4	1000000017	551
241.13		Spot	4	Image 1	4	1000000018	552
169.192		Spot	4	Image 1	4	1000000019	553
224.096		Spot	4	Image 1	4	1000000020	554
213.98		Spot	4	Image 1	4	1000000021	555
206.08		Spot	4	Image 1	4	1000000022	556
187.976		Spot	4	Image 1	4	1000000023	557
195.04		Spot	4	Image 1	4	1000000024	558
237.992		Spot	4	Image 1	4	1000000025	559
231.04		Spot	4	Image 1	4	1000000026	560
177.104		Spot	4	Image 1	4	1000000027	561
212.896		Spot	4	Image 1	4	1000000028	562
187.034		Spot	4	Image 1	4	1000000029	563
209.974		Spot	4	Image 1	4	1000000030	564
269.096		Spot	4	Image 1	4	1000000031	565
174.072		Spot	4	Image 1	4	1000000032	566
642.948		Spot	4	Image 1	4	1000000033	567
291.656		Spot	4	Image 1	4	1000000034	568
203.004		Spot	4	Image 1	4	1000000037	569
220.032		Spot	4	Image 1	4	1000000035	570
308.95		Spot	4	Image 1	4	1000000036	571
275.944		Spot	4	Image 1	4	1000000038	572
301.08		Spot	4	Image 1	4	1000000040	573
180.032		Spot	4	Image 1	4	1000000039	574
239		Spot	4	Image 1	4	1000000174	575
186.96		Spot	4	Image 1	4	1000000041	578
235.96		Spot	4	Image 1	4	1000000044	579
315.912		Spot	4	Image 1	4	1000000042	580
300.056		Spot	4	Image 1	4	1000000045	581
188.936		Spot	4	Image 1	4	1000000043	582
231.72		Spot	4	Image 1	4	1000000046	583
210.05		Spot	4	Image 1	4	1000000047	584
307.88		Spot	4	Image 1	4	1000000048	585
288.492		Spot	4	Image 1	4	1000000049	586
239.976		Spot	4	Image 1	4	1000000050	587
183.992		Spot	4	Image 1	4	1000000052	588
186.972		Spot	4	Image 1	4	1000000051	589
279.976		Spot	4	Image 1	4	1000000053	590
198.104		Spot	4	Image 1	4	1000000054	591
260.952		Spot	4	Image 1	4	1000000055	592
299.416		Spot	4	Image 1	4	1000000056	593
179.872		Spot	4	Image 1	4	1000000057	594
175.928		Spot	4	Image 1	4	1000000058	595
178.958		Spot	4	Image 1	4	1000000059	596
226.008		Spot	4	Image 1	4	1000000060	597
268.984		Spot	4	Image 1	4	1000000061	598
312.208		Spot	4	Image 1	4	1000000062	599
287.424		Spot	4	Image 1	4	1000000063	600
193.02		Spot	4	Image 1	4	1000000064	601
236.09		Spot	4	Image 1	4	1000000065	602
245.152		Spot	4	Image 1	4	1000000066	603
231.08		Spot	4	Image 1	4	1000000067	604
276.456		Spot	4	Image 1	4	1000000068	605
209.064		Spot	4	Image 1	4	1000000069	606
259		Spot	4	Image 1	4	1000000070	607
259.008		Spot	4	Image 1	4	1000000071	608
307.96		Spot	4	Image 1	4	1000000072	609
171.04		Spot	4	Image 1	4	1000000073	610
523.52		Spot	4	Image 1	4	1000000074	611
219.928		Spot	4	Image 1	4	1000000076	612
215.052		Spot	4	Image 1	4	1000000075	613
220.968		Spot	4	Image 1	4	1000000080	614
257.592		Spot	4	Image 1	4	1000000077	615
237.12		Spot	4	Image 1	4	1000000078	616
223.984		Spot	4	Image 1	4	1000000079	617
199.968		Spot	4	Image 1	4	1000000082	618
245.04		Spot	4	Image 1	4	1000000081	619
303.936		Spot	4	Image 1	4	1000000083	621
233.808		Spot	4	Image 1	4	1000000085	622
190.1		Spot	4	Image 1	4	1000000086	623
274.957		Spot	4	Image 1	4	1000000087	624
187.06		Spot	4	Image 1	4	1000000084	625
260.928		Spot	4	Image 1	4	1000000088	626
355.6		Spot	4	Image 1	4	1000000089	627
311.088		Spot	4	Image 1	4	1000000090	628
203.052		Spot	4	Image 1	4	1000000091	629
207.96		Spot	4	Image 1	4	1000000093	630
260.984		Spot	4	Image 1	4	1000000092	631
212.032		Spot	4	Image 1	4	1000000175	632
227.968		Spot	4	Image 1	4	1000000096	633
207.981		Spot	4	Image 1	4	1000000094	634
221.99		Spot	4	Image 1	4	1000000095	635
253.94		Spot	4	Image 1	4	1000000097	636
234.51		Spot	4	Image 1	4	1000000098	637
230.986		Spot	4	Image 1	4	1000000099	638
279.92		Spot	4	Image 1	4	1000000100	640
246.6		Spot	4	Image 1	4	1000000101	641
241.056		Spot	4	Image 1	4	1000000102	642
209.04		Spot	4	Image 1	4	1000000176	643
170.1		Spot	4	Image 1	4	1000000103	644
215.088		Spot	4	Image 1	4	1000000104	645
216.032		Spot	4	Image 1	4	1000000105	646
194.048		Spot	4	Image 1	4	1000000108	647
284.128		Spot	4	Image 1	4	1000000106	648
294.98		Spot	4	Image 1	4	1000000107	649
241.024		Spot	4	Image 1	4	1000000109	650
258.976		Spot	4	Image 1	4	1000000111	651
164.024		Spot	4	Image 1	4	1000000110	652
317.12		Spot	4	Image 1	4	1000000112	653
208.062		Spot	4	Image 1	4	1000000113	654
263.98		Spot	4	Image 1	4	1000000114	655
276.92		Spot	4	Image 1	4	1000000115	656
210.947		Spot	4	Image 1	4	1000000116	657
230		Spot	4	Image 1	4	1000000117	658
231.968		Spot	4	Image 1	4	1000000118	659
156.036		Spot	4	Image 1	4	1000000119	660
288.992		Spot	4	Image 1	4	1000000120	661
188.52		Spot	4	Image 1	4	1000000121	662
175.12		Spot	4	Image 1	4	1000000122	663
303.49		Spot	4	Image 1	4	1000000123	664
168.976		Spot	4	Image 1	4	1000000124	665
202.032		Spot	4	Image 1	4	1000000125	666
227		Spot	4	Image 1	4	1000000127	667
221.982		Spot	4	Image 1	4	1000000126	668
215.964		Spot	4	Image 1	4	1000000128	669
194.032		Spot	4	Image 1	4	1000000129	670
219.542		Spot	4	Image 1	4	1000000130	671
239.004		Spot	4	Image 1	4	1000000132	672
181.112		Spot	4	Image 1	4	1000000131	673
221.02		Spot	4	Image 1	4	1000000133	674
237.064		Spot	4	Image 1	4	1000000134	675
257.452		Spot	4	Image 1	4	1000000135	676
222.976		Spot	4	Image 1	4	1000000136	677
227.912		Spot	4	Image 1	4	1000000137	678
190.02		Spot	4	Image 1	4	1000000138	679
214.05		Spot	4	Image 1	4	1000000139	680
228.48		Spot	4	Image 1	4	1000000140	681
240.024		Spot	4	Image 1	4	1000000143	682
190.972		Spot	4	Image 1	4	1000000141	683
209.936		Spot	4	Image 1	4	1000000142	684
270.981		Spot	4	Image 1	4	1000000144	685
230.958		Spot	4	Image 1	4	1000000145	686
231.02		Spot	4	Image 1	4	1000000146	687
216.986		Spot	4	Image 1	4	1000000147	688
205.92		Spot	4	Image 1	4	1000000148	689
186.544		Spot	4	Image 1	4	1000000149	690
184.98		Spot	4	Image 1	4	1000000150	691
209.975		Spot	4	Image 1	4	1000000151	692
206.96		Spot	4	Image 1	4	1000000152	693
253.476		Spot	4	Image 1	4	1000000153	694
234.048		Spot	4	Image 1	4	1000000154	695
290.152		Spot	4	Image 1	4	1000000155	696
193.028		Spot	4	Image 1	4	1000000156	697
227.992		Spot	4	Image 1	4	1000000157	698
195.94		Spot	4	Image 1	4	1000000158	699
201.97		Spot	4	Image 1	4	1000000159	700
202.968		Spot	4	Image 1	4	1000000160	701
191.984		Spot	4	Image 1	4	1000000162	702
219.48		Spot	4	Image 1	4	1000000161	703
200.958		Spot	4	Image 1	4	1000000163	704
234.952		Spot	4	Image 1	4	1000000164	705
222.92		Spot	4	Image 1	4	1000000165	706
208.012		Spot	4	Image 1	4	1000000166	707
215.952		Spot	4	Image 1	4	1000000167	708
178.988		Spot	4	Image 1	4	1000000168	709
205.032		Spot	4	Image 1	4	1000000169	710
209.984		Spot	4	Image 1	4	1000000170	711
189.52		Spot	4	Image 1	4	1000000171	712
196.008		Spot	4	Image 1	4	1000000172	713
225.448		Spot	4	Image 1	4	1000000173	714
189.02		Spot	4	Image 1	5	1000000000	715
187.984		Spot	4	Image 1	5	1000000001	716
170.512		Spot	4	Image 1	5	1000000002	717
188.08		Spot	4	Image 1	5	1000000004	718
345.932		Spot	4	Image 1	5	1000000003	719
178.08		Spot	4	Image 1	5	1000000005	720
223.92		Spot	4	Image 1	5	1000000006	721
179.994		Spot	4	Image 1	5	1000000007	722
250.06		Spot	4	Image 1	5	1000000008	723
206.544		Spot	4	Image 1	5	1000000009	724
182.056		Spot	4	Image 1	5	1000000010	725
209.04		Spot	4	Image 1	5	1000000011	726
245.012		Spot	4	Image 1	5	1000000013	727
188.952		Spot	4	Image 1	5	1000000014	728
219.908		Spot	4	Image 1	5	1000000012	729
312.368		Spot	4	Image 1	5	1000000015	730
186.504		Spot	4	Image 1	5	1000000017	731
238		Spot	4	Image 1	5	1000000018	732
171.824		Spot	4	Image 1	5	1000000019	733
220.976		Spot	4	Image 1	5	1000000020	734
215.936		Spot	4	Image 1	5	1000000021	735
207.48		Spot	4	Image 1	5	1000000022	736
188.984		Spot	4	Image 1	5	1000000023	737
192.972		Spot	4	Image 1	5	1000000024	738
240.97		Spot	4	Image 1	5	1000000025	739
232.12		Spot	4	Image 1	5	1000000026	740
180.992		Spot	4	Image 1	5	1000000027	741
213.944		Spot	4	Image 1	5	1000000028	742
186.958		Spot	4	Image 1	5	1000000029	743
210.984		Spot	4	Image 1	5	1000000030	744
269.016		Spot	4	Image 1	5	1000000031	745
174.424		Spot	4	Image 1	5	1000000032	746
637.392		Spot	4	Image 1	5	1000000033	747
283.184		Spot	4	Image 1	5	1000000034	748
203.036		Spot	4	Image 1	5	1000000037	749
216.064		Spot	4	Image 1	5	1000000035	750
310.032		Spot	4	Image 1	5	1000000036	751
277.07		Spot	4	Image 1	5	1000000038	752
301.032		Spot	4	Image 1	5	1000000040	753
182.036		Spot	4	Image 1	5	1000000039	754
235.48		Spot	4	Image 1	5	1000000174	755
184.52		Spot	4	Image 1	5	1000000041	758
237.96		Spot	4	Image 1	5	1000000044	759
321.812		Spot	4	Image 1	5	1000000042	760
297.912		Spot	4	Image 1	5	1000000045	761
186.956		Spot	4	Image 1	5	1000000043	762
233.52		Spot	4	Image 1	5	1000000046	763
207.944		Spot	4	Image 1	5	1000000047	764
294.832		Spot	4	Image 1	5	1000000048	765
179.978		Spot	4	Image 1	5	1000000177	766
276.712		Spot	4	Image 1	5	1000000049	767
238		Spot	4	Image 1	5	1000000050	768
188.98		Spot	4	Image 1	5	1000000051	769
183.08		Spot	4	Image 1	5	1000000052	770
280.92		Spot	4	Image 1	5	1000000053	771
196.98		Spot	4	Image 1	5	1000000054	772
257.032		Spot	4	Image 1	5	1000000055	773
299.968		Spot	4	Image 1	5	1000000056	774
177.984		Spot	4	Image 1	5	1000000057	775
176.64		Spot	4	Image 1	5	1000000058	776
180.068		Spot	4	Image 1	5	1000000059	777
224.96		Spot	4	Image 1	5	1000000060	778
265.504		Spot	4	Image 1	5	1000000061	779
313.912		Spot	4	Image 1	5	1000000062	780
283.54		Spot	4	Image 1	5	1000000063	781
195.024		Spot	4	Image 1	5	1000000064	782
232.08		Spot	4	Image 1	5	1000000065	783
242.884		Spot	4	Image 1	5	1000000066	784
235.908		Spot	4	Image 1	5	1000000067	785
275.972		Spot	4	Image 1	5	1000000068	786
258.936		Spot	4	Image 1	5	1000000070	787
209.036		Spot	4	Image 1	5	1000000069	788
258.024		Spot	4	Image 1	5	1000000071	789
304		Spot	4	Image 1	5	1000000072	790
171.97		Spot	4	Image 1	5	1000000073	791
532.056		Spot	4	Image 1	5	1000000074	792
222.04		Spot	4	Image 1	5	1000000076	793
213.972		Spot	4	Image 1	5	1000000075	794
230.472		Spot	4	Image 1	5	1000000079	795
257.936		Spot	4	Image 1	5	1000000077	796
224.1		Spot	4	Image 1	5	1000000080	797
239.04		Spot	4	Image 1	5	1000000078	798
202.008		Spot	4	Image 1	5	1000000082	799
238.948		Spot	4	Image 1	5	1000000081	800
308.936		Spot	4	Image 1	5	1000000083	802
236.004		Spot	4	Image 1	5	1000000085	803
189.012		Spot	4	Image 1	5	1000000086	804
278.528		Spot	4	Image 1	5	1000000087	805
187		Spot	4	Image 1	5	1000000084	806
263.098		Spot	4	Image 1	5	1000000088	807
356.8		Spot	4	Image 1	5	1000000089	808
298		Spot	4	Image 1	5	1000000090	809
198.036		Spot	4	Image 1	5	1000000091	810
210.04		Spot	4	Image 1	5	1000000093	811
264.044		Spot	4	Image 1	5	1000000092	812
211.944		Spot	4	Image 1	5	1000000175	813
210		Spot	4	Image 1	5	1000000094	814
228.08		Spot	4	Image 1	5	1000000096	815
221.99		Spot	4	Image 1	5	1000000095	816
254.928		Spot	4	Image 1	5	1000000097	817
233.108		Spot	4	Image 1	5	1000000098	818
232.048		Spot	4	Image 1	5	1000000099	819
282.92		Spot	4	Image 1	5	1000000100	821
244.001		Spot	4	Image 1	5	1000000101	822
244.874		Spot	4	Image 1	5	1000000102	823
210.04		Spot	4	Image 1	5	1000000176	824
169.512		Spot	4	Image 1	5	1000000103	825
214.96		Spot	4	Image 1	5	1000000104	826
216.432		Spot	4	Image 1	5	1000000105	827
189.472		Spot	4	Image 1	5	1000000108	828
299.048		Spot	4	Image 1	5	1000000107	829
277.136		Spot	4	Image 1	5	1000000106	830
237.018		Spot	4	Image 1	5	1000000109	831
254.528		Spot	4	Image 1	5	1000000111	832
162.018		Spot	4	Image 1	5	1000000110	833
317.968		Spot	4	Image 1	5	1000000112	834
206.072		Spot	4	Image 1	5	1000000113	835
261.028		Spot	4	Image 1	5	1000000114	836
275.984		Spot	4	Image 1	5	1000000115	837
209.91		Spot	4	Image 1	5	1000000116	838
232.312		Spot	4	Image 1	5	1000000117	839
234.088		Spot	4	Image 1	5	1000000118	840
156.02		Spot	4	Image 1	5	1000000119	841
292.058		Spot	4	Image 1	5	1000000120	842
187.006		Spot	4	Image 1	5	1000000121	843
177.056		Spot	4	Image 1	5	1000000122	844
167		Spot	4	Image 1	5	1000000124	845
300.104		Spot	4	Image 1	5	1000000123	846
204.496		Spot	4	Image 1	5	1000000125	847
222.017		Spot	4	Image 1	5	1000000128	848
220.06		Spot	4	Image 1	5	1000000126	849
226.072		Spot	4	Image 1	5	1000000127	850
194.928		Spot	4	Image 1	5	1000000129	851
220.08		Spot	4	Image 1	5	1000000130	852
178.956		Spot	4	Image 1	5	1000000131	853
228.032		Spot	4	Image 1	5	1000000132	854
221.992		Spot	4	Image 1	5	1000000133	855
258.952		Spot	4	Image 1	5	1000000135	856
233.988		Spot	4	Image 1	5	1000000134	857
223.46		Spot	4	Image 1	5	1000000136	858
226.03		Spot	4	Image 1	5	1000000137	859
189.012		Spot	4	Image 1	5	1000000138	860
218.012		Spot	4	Image 1	5	1000000139	861
226.012		Spot	4	Image 1	5	1000000140	862
246.92		Spot	4	Image 1	5	1000000143	863
191.98		Spot	4	Image 1	5	1000000141	864
208.944		Spot	4	Image 1	5	1000000142	865
270.022		Spot	4	Image 1	5	1000000144	866
234.975		Spot	4	Image 1	5	1000000145	867
225.96		Spot	4	Image 1	5	1000000146	868
218.024		Spot	4	Image 1	5	1000000147	869
208.05		Spot	4	Image 1	5	1000000148	870
185.508		Spot	4	Image 1	5	1000000149	871
184.026		Spot	4	Image 1	5	1000000150	872
207.496		Spot	4	Image 1	5	1000000151	873
204.936		Spot	4	Image 1	5	1000000152	874
252.92		Spot	4	Image 1	5	1000000153	875
234.48		Spot	4	Image 1	5	1000000154	876
293.12		Spot	4	Image 1	5	1000000155	877
195.048		Spot	4	Image 1	5	1000000156	878
223.956		Spot	4	Image 1	5	1000000157	879
195.544		Spot	4	Image 1	5	1000000158	880
202		Spot	4	Image 1	5	1000000159	881
200.984		Spot	4	Image 1	5	1000000160	882
189.954		Spot	4	Image 1	5	1000000162	883
219.02		Spot	4	Image 1	5	1000000161	884
195.5		Spot	4	Image 1	5	1000000163	885
235.958		Spot	4	Image 1	5	1000000164	886
222.048		Spot	4	Image 1	5	1000000165	887
211.04		Spot	4	Image 1	5	1000000166	888
221.06		Spot	4	Image 1	5	1000000167	889
179.02		Spot	4	Image 1	5	1000000168	890
204.984		Spot	4	Image 1	5	1000000169	891
212.476		Spot	4	Image 1	5	1000000170	892
186.962		Spot	4	Image 1	5	1000000171	893
195.976		Spot	4	Image 1	5	1000000172	894
227.872		Spot	4	Image 1	5	1000000173	895
187.952		Spot	4	Image 1	6	1000000000	896
187.924		Spot	4	Image 1	6	1000000001	897
174.066		Spot	4	Image 1	6	1000000005	898
188.946		Spot	4	Image 1	6	1000000004	899
334.792		Spot	4	Image 1	6	1000000003	900
222.912		Spot	4	Image 1	6	1000000006	901
175.98		Spot	4	Image 1	6	1000000007	902
255.252		Spot	4	Image 1	6	1000000008	903
209.952		Spot	4	Image 1	6	1000000009	904
177.028		Spot	4	Image 1	6	1000000010	905
209.508		Spot	4	Image 1	6	1000000011	906
250.01		Spot	4	Image 1	6	1000000013	907
185.984		Spot	4	Image 1	6	1000000014	908
220.864		Spot	4	Image 1	6	1000000012	909
306.168		Spot	4	Image 1	6	1000000015	910
176.992		Spot	4	Image 1	6	1000000016	911
187.96		Spot	4	Image 1	6	1000000017	912
238.992		Spot	4	Image 1	6	1000000018	913
172.04		Spot	4	Image 1	6	1000000019	914
224.024		Spot	4	Image 1	6	1000000020	915
217.072		Spot	4	Image 1	6	1000000021	916
205.48		Spot	4	Image 1	6	1000000022	917
188.024		Spot	4	Image 1	6	1000000023	918
193.01		Spot	4	Image 1	6	1000000024	919
245.008		Spot	4	Image 1	6	1000000025	920
230.48		Spot	4	Image 1	6	1000000026	921
179.128		Spot	4	Image 1	6	1000000027	922
220.04		Spot	4	Image 1	6	1000000028	923
187.936		Spot	4	Image 1	6	1000000029	924
206.04		Spot	4	Image 1	6	1000000030	925
268.544		Spot	4	Image 1	6	1000000031	926
174.032		Spot	4	Image 1	6	1000000032	927
631.2		Spot	4	Image 1	6	1000000033	928
288.688		Spot	4	Image 1	6	1000000034	929
200.992		Spot	4	Image 1	6	1000000037	930
217.92		Spot	4	Image 1	6	1000000035	931
314.16		Spot	4	Image 1	6	1000000036	932
277.148		Spot	4	Image 1	6	1000000038	933
302.92		Spot	4	Image 1	6	1000000040	934
183.072		Spot	4	Image 1	6	1000000039	935
238.98		Spot	4	Image 1	6	1000000174	936
183.992		Spot	4	Image 1	6	1000000041	939
325.08		Spot	4	Image 1	6	1000000042	940
237.08		Spot	4	Image 1	6	1000000044	941
295.472		Spot	4	Image 1	6	1000000045	942
193.44		Spot	4	Image 1	6	1000000043	943
227.912		Spot	4	Image 1	6	1000000046	944
207.048		Spot	4	Image 1	6	1000000047	945
294.96		Spot	4	Image 1	6	1000000048	946
291.264		Spot	4	Image 1	6	1000000049	947
238.472		Spot	4	Image 1	6	1000000050	948
187.944		Spot	4	Image 1	6	1000000051	949
183.016		Spot	4	Image 1	6	1000000052	950
280.064		Spot	4	Image 1	6	1000000053	951
200.16		Spot	4	Image 1	6	1000000054	952
263.1		Spot	4	Image 1	6	1000000055	953
298.032		Spot	4	Image 1	6	1000000056	954
179.448		Spot	4	Image 1	6	1000000057	955
174.048		Spot	4	Image 1	6	1000000058	956
184.08		Spot	4	Image 1	6	1000000059	957
228.12		Spot	4	Image 1	6	1000000060	958
264.968		Spot	4	Image 1	6	1000000061	959
325.112		Spot	4	Image 1	6	1000000062	960
279.912		Spot	4	Image 1	6	1000000063	961
193.964		Spot	4	Image 1	6	1000000064	962
236.05		Spot	4	Image 1	6	1000000065	963
240.16		Spot	4	Image 1	6	1000000066	964
232		Spot	4	Image 1	6	1000000067	965
278.984		Spot	4	Image 1	6	1000000068	966
213.068		Spot	4	Image 1	6	1000000069	967
259.864		Spot	4	Image 1	6	1000000070	968
259		Spot	4	Image 1	6	1000000071	969
297.776		Spot	4	Image 1	6	1000000072	970
170.032		Spot	4	Image 1	6	1000000073	971
524.872		Spot	4	Image 1	6	1000000074	972
227.52		Spot	4	Image 1	6	1000000076	973
215.528		Spot	4	Image 1	6	1000000075	974
224.08		Spot	4	Image 1	6	1000000080	975
240.976		Spot	4	Image 1	6	1000000078	976
228.184		Spot	4	Image 1	6	1000000079	977
256.28		Spot	4	Image 1	6	1000000077	978
240.984		Spot	4	Image 1	6	1000000081	979
202.056		Spot	4	Image 1	6	1000000082	980
308.028		Spot	4	Image 1	6	1000000083	982
167.08		Spot	4	Image 1	6	1000000178	983
231.928		Spot	4	Image 1	6	1000000085	984
181.928		Spot	4	Image 1	6	1000000086	985
276.968		Spot	4	Image 1	6	1000000087	986
186.944		Spot	4	Image 1	6	1000000084	987
257.992		Spot	4	Image 1	6	1000000088	988
351.48		Spot	4	Image 1	6	1000000089	989
304.488		Spot	4	Image 1	6	1000000090	990
201.04		Spot	4	Image 1	6	1000000091	991
209.944		Spot	4	Image 1	6	1000000093	992
262.96		Spot	4	Image 1	6	1000000092	993
210.946		Spot	4	Image 1	6	1000000175	994
229.92		Spot	4	Image 1	6	1000000096	995
209.952		Spot	4	Image 1	6	1000000094	996
221.98		Spot	4	Image 1	6	1000000095	997
256.92		Spot	4	Image 1	6	1000000097	998
234.944		Spot	4	Image 1	6	1000000098	999
230.988		Spot	4	Image 1	6	1000000099	1000
282.904		Spot	4	Image 1	6	1000000100	1001
239.95		Spot	4	Image 1	6	1000000101	1002
245.056		Spot	4	Image 1	6	1000000102	1003
208.06		Spot	4	Image 1	6	1000000176	1004
170.936		Spot	4	Image 1	6	1000000103	1005
217.05		Spot	4	Image 1	6	1000000104	1006
212.976		Spot	4	Image 1	6	1000000105	1007
189.93		Spot	4	Image 1	6	1000000108	1008
299.56		Spot	4	Image 1	6	1000000107	1009
278.948		Spot	4	Image 1	6	1000000106	1010
240.036		Spot	4	Image 1	6	1000000109	1011
167.1		Spot	4	Image 1	6	1000000110	1012
254.028		Spot	4	Image 1	6	1000000111	1013
325.12		Spot	4	Image 1	6	1000000112	1014
207.016		Spot	4	Image 1	6	1000000113	1015
265.92		Spot	4	Image 1	6	1000000114	1016
275		Spot	4	Image 1	6	1000000115	1017
210.056		Spot	4	Image 1	6	1000000116	1018
232.832		Spot	4	Image 1	6	1000000117	1019
233.488		Spot	4	Image 1	6	1000000118	1020
156		Spot	4	Image 1	6	1000000119	1021
285.936		Spot	4	Image 1	6	1000000120	1022
186.038		Spot	4	Image 1	6	1000000121	1023
175.016		Spot	4	Image 1	6	1000000122	1024
301.504		Spot	4	Image 1	6	1000000123	1025
167.94		Spot	4	Image 1	6	1000000124	1026
204		Spot	4	Image 1	6	1000000125	1027
221.98		Spot	4	Image 1	6	1000000126	1028
229.04		Spot	4	Image 1	6	1000000127	1029
220.064		Spot	4	Image 1	6	1000000128	1030
195.944		Spot	4	Image 1	6	1000000129	1031
220.944		Spot	4	Image 1	6	1000000130	1032
179		Spot	4	Image 1	6	1000000131	1033
231.896		Spot	4	Image 1	6	1000000132	1034
222.96		Spot	4	Image 1	6	1000000133	1035
239.038		Spot	4	Image 1	6	1000000134	1036
256.992		Spot	4	Image 1	6	1000000135	1037
221.96		Spot	4	Image 1	6	1000000136	1038
226.052		Spot	4	Image 1	6	1000000137	1039
191.966		Spot	4	Image 1	6	1000000138	1040
217.99		Spot	4	Image 1	6	1000000139	1041
223.48		Spot	4	Image 1	6	1000000140	1042
246.06		Spot	4	Image 1	6	1000000143	1043
190.976		Spot	4	Image 1	6	1000000141	1044
209		Spot	4	Image 1	6	1000000142	1045
270.064		Spot	4	Image 1	6	1000000144	1046
230.96		Spot	4	Image 1	6	1000000145	1047
229		Spot	4	Image 1	6	1000000146	1048
219.98		Spot	4	Image 1	6	1000000147	1049
203.932		Spot	4	Image 1	6	1000000148	1050
185.96		Spot	4	Image 1	6	1000000149	1051
182.528		Spot	4	Image 1	6	1000000150	1052
208.998		Spot	4	Image 1	6	1000000151	1053
205.05		Spot	4	Image 1	6	1000000152	1054
253.568		Spot	4	Image 1	6	1000000153	1055
233.904		Spot	4	Image 1	6	1000000154	1056
291.936		Spot	4	Image 1	6	1000000155	1057
195.012		Spot	4	Image 1	6	1000000156	1058
227.992		Spot	4	Image 1	6	1000000157	1059
193.46		Spot	4	Image 1	6	1000000158	1060
201.04		Spot	4	Image 1	6	1000000159	1061
202.04		Spot	4	Image 1	6	1000000160	1062
193		Spot	4	Image 1	6	1000000162	1063
216.03		Spot	4	Image 1	6	1000000161	1064
195.048		Spot	4	Image 1	6	1000000163	1065
237.008		Spot	4	Image 1	6	1000000164	1066
221.024		Spot	4	Image 1	6	1000000165	1067
211.032		Spot	4	Image 1	6	1000000166	1068
213.036		Spot	4	Image 1	6	1000000167	1069
181.022		Spot	4	Image 1	6	1000000168	1070
204.968		Spot	4	Image 1	6	1000000169	1071
213.954		Spot	4	Image 1	6	1000000170	1072
188		Spot	4	Image 1	6	1000000171	1073
197.04		Spot	4	Image 1	6	1000000172	1074
227.996		Spot	4	Image 1	6	1000000173	1075
190.976		Spot	4	Image 1	7	1000000000	1076
188.948		Spot	4	Image 1	7	1000000001	1077
168.064		Spot	4	Image 1	7	1000000002	1078
191.04		Spot	4	Image 1	7	1000000004	1079
174.948		Spot	4	Image 1	7	1000000005	1080
343.088		Spot	4	Image 1	7	1000000003	1081
222.456		Spot	4	Image 1	7	1000000006	1082
177.06		Spot	4	Image 1	7	1000000007	1083
259.14		Spot	4	Image 1	7	1000000008	1084
213.952		Spot	4	Image 1	7	1000000009	1085
210.006		Spot	4	Image 1	7	1000000011	1086
247.06		Spot	4	Image 1	7	1000000013	1087
186.96		Spot	4	Image 1	7	1000000014	1088
217.985		Spot	4	Image 1	7	1000000012	1089
299.416		Spot	4	Image 1	7	1000000015	1090
176.936		Spot	4	Image 1	7	1000000016	1091
188.544		Spot	4	Image 1	7	1000000017	1092
233.94		Spot	4	Image 1	7	1000000018	1093
174.016		Spot	4	Image 1	7	1000000019	1094
223.048		Spot	4	Image 1	7	1000000020	1095
212.52		Spot	4	Image 1	7	1000000021	1096
203.456		Spot	4	Image 1	7	1000000022	1097
188.952		Spot	4	Image 1	7	1000000023	1098
189.976		Spot	4	Image 1	7	1000000024	1099
244.004		Spot	4	Image 1	7	1000000025	1100
232.096		Spot	4	Image 1	7	1000000026	1101
178.928		Spot	4	Image 1	7	1000000027	1102
217.936		Spot	4	Image 1	7	1000000028	1103
186.962		Spot	4	Image 1	7	1000000029	1104
205.872		Spot	4	Image 1	7	1000000030	1105
271.986		Spot	4	Image 1	7	1000000031	1106
175.096		Spot	4	Image 1	7	1000000032	1107
604.92		Spot	4	Image 1	7	1000000033	1108
298		Spot	4	Image 1	7	1000000034	1109
220.988		Spot	4	Image 1	7	1000000035	1110
204.972		Spot	4	Image 1	7	1000000037	1111
309.964		Spot	4	Image 1	7	1000000036	1112
275.97		Spot	4	Image 1	7	1000000038	1113
302.808		Spot	4	Image 1	7	1000000040	1114
243.024		Spot	4	Image 1	7	1000000174	1115
180.04		Spot	4	Image 1	7	1000000039	1116
185.962		Spot	4	Image 1	7	1000000041	1119
328.32		Spot	4	Image 1	7	1000000042	1120
238.016		Spot	4	Image 1	7	1000000044	1121
299.12		Spot	4	Image 1	7	1000000045	1122
188.94		Spot	4	Image 1	7	1000000043	1123
230.912		Spot	4	Image 1	7	1000000046	1124
207.056		Spot	4	Image 1	7	1000000047	1125
293.012		Spot	4	Image 1	7	1000000048	1126
289.52		Spot	4	Image 1	7	1000000049	1127
239		Spot	4	Image 1	7	1000000050	1128
185.933		Spot	4	Image 1	7	1000000051	1129
187.04		Spot	4	Image 1	7	1000000052	1130
289.884		Spot	4	Image 1	7	1000000053	1131
201.04		Spot	4	Image 1	7	1000000054	1132
261.08		Spot	4	Image 1	7	1000000055	1133
299.536		Spot	4	Image 1	7	1000000056	1134
178.954		Spot	4	Image 1	7	1000000057	1135
178		Spot	4	Image 1	7	1000000058	1136
187.05		Spot	4	Image 1	7	1000000059	1137
270.072		Spot	4	Image 1	7	1000000061	1138
228.912		Spot	4	Image 1	7	1000000060	1139
316.828		Spot	4	Image 1	7	1000000062	1140
288.02		Spot	4	Image 1	7	1000000063	1141
192.064		Spot	4	Image 1	7	1000000064	1142
234.108		Spot	4	Image 1	7	1000000065	1143
243.832		Spot	4	Image 1	7	1000000066	1144
276.14		Spot	4	Image 1	7	1000000068	1145
232.008		Spot	4	Image 1	7	1000000067	1146
211.022		Spot	4	Image 1	7	1000000069	1147
267.904		Spot	4	Image 1	7	1000000070	1148
257.942		Spot	4	Image 1	7	1000000071	1149
306.056		Spot	4	Image 1	7	1000000072	1150
174.048		Spot	4	Image 1	7	1000000073	1151
544.616		Spot	4	Image 1	7	1000000074	1152
229.24		Spot	4	Image 1	7	1000000076	1153
215.56		Spot	4	Image 1	7	1000000075	1154
221.1		Spot	4	Image 1	7	1000000080	1155
261.8		Spot	4	Image 1	7	1000000077	1156
240.04		Spot	4	Image 1	7	1000000078	1157
229.024		Spot	4	Image 1	7	1000000079	1158
200.036		Spot	4	Image 1	7	1000000082	1159
240.02		Spot	4	Image 1	7	1000000081	1160
303.896		Spot	4	Image 1	7	1000000083	1162
166.984		Spot	4	Image 1	7	1000000178	1163
236.88		Spot	4	Image 1	7	1000000085	1164
187.552		Spot	4	Image 1	7	1000000084	1165
185.04		Spot	4	Image 1	7	1000000086	1166
275.088		Spot	4	Image 1	7	1000000087	1167
265.008		Spot	4	Image 1	7	1000000088	1168
356.528		Spot	4	Image 1	7	1000000089	1169
309.32		Spot	4	Image 1	7	1000000090	1170
201.932		Spot	4	Image 1	7	1000000091	1171
208.976		Spot	4	Image 1	7	1000000093	1172
262.064		Spot	4	Image 1	7	1000000092	1173
210.96		Spot	4	Image 1	7	1000000175	1174
220.972		Spot	4	Image 1	7	1000000095	1175
210.016		Spot	4	Image 1	7	1000000094	1176
227.92		Spot	4	Image 1	7	1000000096	1177
251.96		Spot	4	Image 1	7	1000000097	1178
234.984		Spot	4	Image 1	7	1000000098	1179
234.032		Spot	4	Image 1	7	1000000099	1180
281.008		Spot	4	Image 1	7	1000000100	1182
242.03		Spot	4	Image 1	7	1000000101	1183
250.12		Spot	4	Image 1	7	1000000102	1184
170		Spot	4	Image 1	7	1000000103	1185
214.016		Spot	4	Image 1	7	1000000104	1186
217.988		Spot	4	Image 1	7	1000000105	1187
282.888		Spot	4	Image 1	7	1000000106	1188
294.064		Spot	4	Image 1	7	1000000107	1189
191.024		Spot	4	Image 1	7	1000000108	1190
236.994		Spot	4	Image 1	7	1000000109	1191
252.12		Spot	4	Image 1	7	1000000111	1192
164.026		Spot	4	Image 1	7	1000000110	1193
318.824		Spot	4	Image 1	7	1000000112	1194
208.996		Spot	4	Image 1	7	1000000113	1195
263.056		Spot	4	Image 1	7	1000000114	1196
279.06		Spot	4	Image 1	7	1000000115	1197
212.936		Spot	4	Image 1	7	1000000116	1198
230.952		Spot	4	Image 1	7	1000000117	1199
233.944		Spot	4	Image 1	7	1000000118	1200
153.532		Spot	4	Image 1	7	1000000119	1201
285.392		Spot	4	Image 1	7	1000000120	1202
188.98		Spot	4	Image 1	7	1000000121	1203
175.984		Spot	4	Image 1	7	1000000122	1204
170		Spot	4	Image 1	7	1000000124	1205
303.048		Spot	4	Image 1	7	1000000123	1206
206.12		Spot	4	Image 1	7	1000000125	1207
219.888		Spot	4	Image 1	7	1000000126	1208
228.02		Spot	4	Image 1	7	1000000127	1209
197.056		Spot	4	Image 1	7	1000000129	1210
221.08		Spot	4	Image 1	7	1000000130	1211
179.016		Spot	4	Image 1	7	1000000131	1212
229.072		Spot	4	Image 1	7	1000000132	1213
223.988		Spot	4	Image 1	7	1000000133	1214
236.978		Spot	4	Image 1	7	1000000134	1215
258.96		Spot	4	Image 1	7	1000000135	1216
228.064		Spot	4	Image 1	7	1000000136	1217
228.025		Spot	4	Image 1	7	1000000137	1218
189.028		Spot	4	Image 1	7	1000000138	1219
216.976		Spot	4	Image 1	7	1000000139	1220
226.464		Spot	4	Image 1	7	1000000140	1221
242.016		Spot	4	Image 1	7	1000000143	1222
192.936		Spot	4	Image 1	7	1000000141	1223
210.04		Spot	4	Image 1	7	1000000142	1224
265.524		Spot	4	Image 1	7	1000000144	1225
229.022		Spot	4	Image 1	7	1000000145	1226
231.968		Spot	4	Image 1	7	1000000146	1227
217.06		Spot	4	Image 1	7	1000000147	1228
205.992		Spot	4	Image 1	7	1000000148	1229
189.006		Spot	4	Image 1	7	1000000149	1230
182.96		Spot	4	Image 1	7	1000000150	1231
211.928		Spot	4	Image 1	7	1000000151	1232
209.08		Spot	4	Image 1	7	1000000152	1233
254.028		Spot	4	Image 1	7	1000000153	1234
238.955		Spot	4	Image 1	7	1000000154	1235
283.888		Spot	4	Image 1	7	1000000155	1236
192.986		Spot	4	Image 1	7	1000000156	1237
228.048		Spot	4	Image 1	7	1000000157	1238
193.944		Spot	4	Image 1	7	1000000158	1239
203		Spot	4	Image 1	7	1000000159	1240
205.041		Spot	4	Image 1	7	1000000160	1241
216.98		Spot	4	Image 1	7	1000000161	1242
195		Spot	4	Image 1	7	1000000162	1243
199.003		Spot	4	Image 1	7	1000000163	1244
235.94		Spot	4	Image 1	7	1000000164	1245
222.936		Spot	4	Image 1	7	1000000165	1246
211.072		Spot	4	Image 1	7	1000000166	1247
218.116		Spot	4	Image 1	7	1000000167	1248
180.016		Spot	4	Image 1	7	1000000168	1249
208		Spot	4	Image 1	7	1000000169	1250
212.022		Spot	4	Image 1	7	1000000170	1251
186.88		Spot	4	Image 1	7	1000000171	1252
197.96		Spot	4	Image 1	7	1000000172	1253
228.452		Spot	4	Image 1	7	1000000173	1254
188		Spot	4	Image 1	8	1000000000	1255
187.04		Spot	4	Image 1	8	1000000001	1256
174.024		Spot	4	Image 1	8	1000000005	1257
189.026		Spot	4	Image 1	8	1000000004	1258
349.752		Spot	4	Image 1	8	1000000003	1259
222.056		Spot	4	Image 1	8	1000000006	1260
167.012		Spot	4	Image 1	8	1000000007	1261
258.04		Spot	4	Image 1	8	1000000008	1262
206		Spot	4	Image 1	8	1000000009	1263
183.056		Spot	4	Image 1	8	1000000010	1264
208.96		Spot	4	Image 1	8	1000000011	1265
187.08		Spot	4	Image 1	8	1000000014	1266
222.04		Spot	4	Image 1	8	1000000012	1267
243.94		Spot	4	Image 1	8	1000000013	1268
308.4		Spot	4	Image 1	8	1000000015	1269
175.992		Spot	4	Image 1	8	1000000016	1270
184.12		Spot	4	Image 1	8	1000000017	1271
235.1		Spot	4	Image 1	8	1000000018	1272
168.84		Spot	4	Image 1	8	1000000019	1273
220.992		Spot	4	Image 1	8	1000000020	1274
217.024		Spot	4	Image 1	8	1000000021	1275
205.988		Spot	4	Image 1	8	1000000022	1276
189.042		Spot	4	Image 1	8	1000000023	1277
192.056		Spot	4	Image 1	8	1000000024	1278
242.008		Spot	4	Image 1	8	1000000025	1279
228.984		Spot	4	Image 1	8	1000000026	1280
179.968		Spot	4	Image 1	8	1000000027	1281
220.02		Spot	4	Image 1	8	1000000028	1282
187.516		Spot	4	Image 1	8	1000000029	1283
207.988		Spot	4	Image 1	8	1000000030	1284
266.568		Spot	4	Image 1	8	1000000031	1285
172.464		Spot	4	Image 1	8	1000000032	1286
580.128		Spot	4	Image 1	8	1000000033	1287
289.568		Spot	4	Image 1	8	1000000034	1288
221.92		Spot	4	Image 1	8	1000000035	1289
203.104		Spot	4	Image 1	8	1000000037	1290
311.88		Spot	4	Image 1	8	1000000036	1291
274.996		Spot	4	Image 1	8	1000000038	1292
305.944		Spot	4	Image 1	8	1000000040	1293
231.512		Spot	4	Image 1	8	1000000174	1294
182.088		Spot	4	Image 1	8	1000000039	1295
182.972		Spot	4	Image 1	8	1000000041	1298
320.18		Spot	4	Image 1	8	1000000042	1299
237.08		Spot	4	Image 1	8	1000000044	1300
192.964		Spot	4	Image 1	8	1000000043	1301
301.816		Spot	4	Image 1	8	1000000045	1302
226.504		Spot	4	Image 1	8	1000000046	1303
207.056		Spot	4	Image 1	8	1000000047	1304
283.04		Spot	4	Image 1	8	1000000048	1305
180.948		Spot	4	Image 1	8	1000000177	1306
295.432		Spot	4	Image 1	8	1000000049	1307
236.44		Spot	4	Image 1	8	1000000050	1308
186.024		Spot	4	Image 1	8	1000000052	1309
186.544		Spot	4	Image 1	8	1000000051	1310
289.006		Spot	4	Image 1	8	1000000053	1311
200.504		Spot	4	Image 1	8	1000000054	1312
260.12		Spot	4	Image 1	8	1000000055	1313
296.184		Spot	4	Image 1	8	1000000056	1314
177		Spot	4	Image 1	8	1000000057	1315
175.92		Spot	4	Image 1	8	1000000058	1316
184.912		Spot	4	Image 1	8	1000000059	1317
273.085		Spot	4	Image 1	8	1000000061	1318
226.972		Spot	4	Image 1	8	1000000060	1319
309.984		Spot	4	Image 1	8	1000000062	1320
287.016		Spot	4	Image 1	8	1000000063	1321
236.088		Spot	4	Image 1	8	1000000065	1322
191.95		Spot	4	Image 1	8	1000000064	1323
243.912		Spot	4	Image 1	8	1000000066	1324
231.048		Spot	4	Image 1	8	1000000067	1325
269.08		Spot	4	Image 1	8	1000000068	1326
213		Spot	4	Image 1	8	1000000069	1327
262		Spot	4	Image 1	8	1000000070	1328
257.116		Spot	4	Image 1	8	1000000071	1329
296.1		Spot	4	Image 1	8	1000000072	1330
170.48		Spot	4	Image 1	8	1000000073	1331
532.944		Spot	4	Image 1	8	1000000074	1332
221.496		Spot	4	Image 1	8	1000000076	1333
207.068		Spot	4	Image 1	8	1000000075	1334
222.112		Spot	4	Image 1	8	1000000080	1335
237.912		Spot	4	Image 1	8	1000000078	1336
226.088		Spot	4	Image 1	8	1000000079	1337
261.6		Spot	4	Image 1	8	1000000077	1338
238.058		Spot	4	Image 1	8	1000000081	1339
198.932		Spot	4	Image 1	8	1000000082	1340
307.108		Spot	4	Image 1	8	1000000083	1342
233		Spot	4	Image 1	8	1000000085	1343
185.4		Spot	4	Image 1	8	1000000086	1344
272.052		Spot	4	Image 1	8	1000000087	1345
187.992		Spot	4	Image 1	8	1000000084	1346
262.456		Spot	4	Image 1	8	1000000088	1347
355.376		Spot	4	Image 1	8	1000000089	1348
301.24		Spot	4	Image 1	8	1000000090	1349
200.032		Spot	4	Image 1	8	1000000091	1350
204.036		Spot	4	Image 1	8	1000000093	1351
260.072		Spot	4	Image 1	8	1000000092	1352
213.012		Spot	4	Image 1	8	1000000175	1353
207.08		Spot	4	Image 1	8	1000000094	1354
227.504		Spot	4	Image 1	8	1000000096	1355
219.98		Spot	4	Image 1	8	1000000095	1356
254.028		Spot	4	Image 1	8	1000000097	1357
232.998		Spot	4	Image 1	8	1000000098	1358
233.04		Spot	4	Image 1	8	1000000099	1359
283.048		Spot	4	Image 1	8	1000000100	1361
242.6		Spot	4	Image 1	8	1000000101	1362
247.518		Spot	4	Image 1	8	1000000102	1363
210.888		Spot	4	Image 1	8	1000000176	1364
167.496		Spot	4	Image 1	8	1000000103	1365
215		Spot	4	Image 1	8	1000000104	1366
217.04		Spot	4	Image 1	8	1000000105	1367
188.92		Spot	4	Image 1	8	1000000108	1368
278.476		Spot	4	Image 1	8	1000000106	1369
293.008		Spot	4	Image 1	8	1000000107	1370
236.04		Spot	4	Image 1	8	1000000109	1371
252.024		Spot	4	Image 1	8	1000000111	1372
163.004		Spot	4	Image 1	8	1000000110	1373
320.864		Spot	4	Image 1	8	1000000112	1374
205.008		Spot	4	Image 1	8	1000000113	1375
262.11		Spot	4	Image 1	8	1000000114	1376
275.06		Spot	4	Image 1	8	1000000115	1377
209.488		Spot	4	Image 1	8	1000000116	1378
228.2		Spot	4	Image 1	8	1000000117	1379
228.832		Spot	4	Image 1	8	1000000118	1380
154.976		Spot	4	Image 1	8	1000000119	1381
287.998		Spot	4	Image 1	8	1000000120	1382
176.1		Spot	4	Image 1	8	1000000122	1383
185.024		Spot	4	Image 1	8	1000000121	1384
296.12		Spot	4	Image 1	8	1000000123	1385
168.028		Spot	4	Image 1	8	1000000124	1386
202.984		Spot	4	Image 1	8	1000000125	1387
218.032		Spot	4	Image 1	8	1000000126	1388
228.1		Spot	4	Image 1	8	1000000127	1389
218.08		Spot	4	Image 1	8	1000000128	1390
195.994		Spot	4	Image 1	8	1000000129	1391
223.04		Spot	4	Image 1	8	1000000130	1392
180.064		Spot	4	Image 1	8	1000000131	1393
230.576		Spot	4	Image 1	8	1000000132	1394
219.08		Spot	4	Image 1	8	1000000133	1395
235.932		Spot	4	Image 1	8	1000000134	1396
255.504		Spot	4	Image 1	8	1000000135	1397
221.928		Spot	4	Image 1	8	1000000136	1398
224.952		Spot	4	Image 1	8	1000000137	1399
188.048		Spot	4	Image 1	8	1000000138	1400
215.928		Spot	4	Image 1	8	1000000139	1401
223.08		Spot	4	Image 1	8	1000000140	1402
187.96		Spot	4	Image 1	8	1000000141	1403
245.972		Spot	4	Image 1	8	1000000143	1404
208.024		Spot	4	Image 1	8	1000000142	1405
265.994		Spot	4	Image 1	8	1000000144	1406
229.942		Spot	4	Image 1	8	1000000145	1407
229.024		Spot	4	Image 1	8	1000000146	1408
218.928		Spot	4	Image 1	8	1000000147	1409
205.99		Spot	4	Image 1	8	1000000148	1410
187.056		Spot	4	Image 1	8	1000000149	1411
183.014		Spot	4	Image 1	8	1000000150	1412
210.924		Spot	4	Image 1	8	1000000151	1413
206.04		Spot	4	Image 1	8	1000000152	1414
248.04		Spot	4	Image 1	8	1000000153	1415
234		Spot	4	Image 1	8	1000000154	1416
278.544		Spot	4	Image 1	8	1000000155	1417
226.076		Spot	4	Image 1	8	1000000157	1418
194.944		Spot	4	Image 1	8	1000000158	1419
200.957		Spot	4	Image 1	8	1000000159	1420
203.52		Spot	4	Image 1	8	1000000160	1421
219.04		Spot	4	Image 1	8	1000000161	1422
191.984		Spot	4	Image 1	8	1000000162	1423
197.56		Spot	4	Image 1	8	1000000163	1424
235.488		Spot	4	Image 1	8	1000000164	1425
220		Spot	4	Image 1	8	1000000165	1426
207.51		Spot	4	Image 1	8	1000000166	1427
212.94		Spot	4	Image 1	8	1000000167	1428
178.4		Spot	4	Image 1	8	1000000168	1429
203.52		Spot	4	Image 1	8	1000000169	1430
210.999		Spot	4	Image 1	8	1000000170	1431
186.052		Spot	4	Image 1	8	1000000171	1432
198.04		Spot	4	Image 1	8	1000000172	1433
223.032		Spot	4	Image 1	8	1000000173	1434
187.88		Spot	4	Image 1	9	1000000000	1435
185.976		Spot	4	Image 1	9	1000000001	1436
170.002		Spot	4	Image 1	9	1000000002	1437
174		Spot	4	Image 1	9	1000000005	1438
189		Spot	4	Image 1	9	1000000004	1439
338.12		Spot	4	Image 1	9	1000000003	1440
223.456		Spot	4	Image 1	9	1000000006	1441
164.04		Spot	4	Image 1	9	1000000007	1442
241.176		Spot	4	Image 1	9	1000000008	1443
207.14		Spot	4	Image 1	9	1000000009	1444
210.038		Spot	4	Image 1	9	1000000011	1445
224.08		Spot	4	Image 1	9	1000000012	1446
247		Spot	4	Image 1	9	1000000013	1447
186.992		Spot	4	Image 1	9	1000000014	1448
307.328		Spot	4	Image 1	9	1000000015	1449
177.088		Spot	4	Image 1	9	1000000016	1450
187.066		Spot	4	Image 1	9	1000000017	1451
235.982		Spot	4	Image 1	9	1000000018	1452
172.032		Spot	4	Image 1	9	1000000019	1453
218.032		Spot	4	Image 1	9	1000000020	1454
215.896		Spot	4	Image 1	9	1000000021	1455
202.096		Spot	4	Image 1	9	1000000022	1456
187		Spot	4	Image 1	9	1000000023	1457
195		Spot	4	Image 1	9	1000000024	1458
245.92		Spot	4	Image 1	9	1000000025	1459
234.512		Spot	4	Image 1	9	1000000026	1460
181.112		Spot	4	Image 1	9	1000000027	1461
218.48		Spot	4	Image 1	9	1000000028	1462
187.976		Spot	4	Image 1	9	1000000029	1463
206.978		Spot	4	Image 1	9	1000000030	1464
269.096		Spot	4	Image 1	9	1000000031	1465
174.6		Spot	4	Image 1	9	1000000032	1466
603		Spot	4	Image 1	9	1000000033	1467
293.568		Spot	4	Image 1	9	1000000034	1468
219.02		Spot	4	Image 1	9	1000000035	1469
201.052		Spot	4	Image 1	9	1000000037	1470
310.16		Spot	4	Image 1	9	1000000036	1471
276.53		Spot	4	Image 1	9	1000000038	1472
305.52		Spot	4	Image 1	9	1000000040	1473
184.976		Spot	4	Image 1	9	1000000039	1474
239.016		Spot	4	Image 1	9	1000000174	1475
181.032		Spot	4	Image 1	9	1000000041	1477
317.504		Spot	4	Image 1	9	1000000042	1478
238.052		Spot	4	Image 1	9	1000000044	1479
308.02		Spot	4	Image 1	9	1000000045	1480
189.032		Spot	4	Image 1	9	1000000043	1481
232.528		Spot	4	Image 1	9	1000000046	1482
208.048		Spot	4	Image 1	9	1000000047	1483
290.08		Spot	4	Image 1	9	1000000048	1484
179.024		Spot	4	Image 1	9	1000000177	1485
290.904		Spot	4	Image 1	9	1000000049	1486
235.952		Spot	4	Image 1	9	1000000050	1487
187.98		Spot	4	Image 1	9	1000000051	1488
184.988		Spot	4	Image 1	9	1000000052	1489
285.86		Spot	4	Image 1	9	1000000053	1490
196.016		Spot	4	Image 1	9	1000000054	1491
259.464		Spot	4	Image 1	9	1000000055	1492
179.04		Spot	4	Image 1	9	1000000057	1493
300.44		Spot	4	Image 1	9	1000000056	1494
178.44		Spot	4	Image 1	9	1000000058	1495
187.904		Spot	4	Image 1	9	1000000059	1496
270.56		Spot	4	Image 1	9	1000000061	1497
225.16		Spot	4	Image 1	9	1000000060	1498
321.52		Spot	4	Image 1	9	1000000062	1499
279.992		Spot	4	Image 1	9	1000000063	1500
195		Spot	4	Image 1	9	1000000064	1501
234.036		Spot	4	Image 1	9	1000000065	1502
241.176		Spot	4	Image 1	9	1000000066	1503
232.1		Spot	4	Image 1	9	1000000067	1504
274.972		Spot	4	Image 1	9	1000000068	1505
212.504		Spot	4	Image 1	9	1000000069	1506
256.968		Spot	4	Image 1	9	1000000070	1507
255.936		Spot	4	Image 1	9	1000000071	1508
304.944		Spot	4	Image 1	9	1000000072	1509
171.93		Spot	4	Image 1	9	1000000073	1510
515.304		Spot	4	Image 1	9	1000000074	1511
217.928		Spot	4	Image 1	9	1000000076	1512
210.05		Spot	4	Image 1	9	1000000075	1513
226.07		Spot	4	Image 1	9	1000000080	1514
229.12		Spot	4	Image 1	9	1000000079	1515
259.856		Spot	4	Image 1	9	1000000077	1516
242.086		Spot	4	Image 1	9	1000000081	1517
199.492		Spot	4	Image 1	9	1000000082	1518
304.04		Spot	4	Image 1	9	1000000083	1520
238.04		Spot	4	Image 1	9	1000000085	1521
187.088		Spot	4	Image 1	9	1000000086	1522
277.88		Spot	4	Image 1	9	1000000087	1523
184.968		Spot	4	Image 1	9	1000000084	1524
257.028		Spot	4	Image 1	9	1000000088	1525
346.624		Spot	4	Image 1	9	1000000089	1526
297.2		Spot	4	Image 1	9	1000000090	1527
200.956		Spot	4	Image 1	9	1000000091	1528
208.046		Spot	4	Image 1	9	1000000093	1529
260		Spot	4	Image 1	9	1000000092	1530
208.462		Spot	4	Image 1	9	1000000094	1531
211.952		Spot	4	Image 1	9	1000000175	1532
220.956		Spot	4	Image 1	9	1000000095	1533
227.108		Spot	4	Image 1	9	1000000096	1534
251.108		Spot	4	Image 1	9	1000000097	1535
234.968		Spot	4	Image 1	9	1000000098	1536
232.99		Spot	4	Image 1	9	1000000099	1537
279.1		Spot	4	Image 1	9	1000000100	1539
243.984		Spot	4	Image 1	9	1000000101	1540
246.95		Spot	4	Image 1	9	1000000102	1541
207.04		Spot	4	Image 1	9	1000000176	1542
171.012		Spot	4	Image 1	9	1000000103	1543
213.02		Spot	4	Image 1	9	1000000104	1544
215.056		Spot	4	Image 1	9	1000000105	1545
189		Spot	4	Image 1	9	1000000108	1546
282.128		Spot	4	Image 1	9	1000000106	1547
290.016		Spot	4	Image 1	9	1000000107	1548
239.096		Spot	4	Image 1	9	1000000109	1549
164		Spot	4	Image 1	9	1000000179	1550
251.542		Spot	4	Image 1	9	1000000111	1551
161		Spot	4	Image 1	9	1000000110	1552
318.968		Spot	4	Image 1	9	1000000112	1553
205.992		Spot	4	Image 1	9	1000000113	1554
256.008		Spot	4	Image 1	9	1000000114	1555
272.088		Spot	4	Image 1	9	1000000115	1556
209.064		Spot	4	Image 1	9	1000000116	1557
229.104		Spot	4	Image 1	9	1000000117	1558
233.08		Spot	4	Image 1	9	1000000118	1559
282.994		Spot	4	Image 1	9	1000000120	1560
157.048		Spot	4	Image 1	9	1000000119	1561
181.936		Spot	4	Image 1	9	1000000121	1562
173.936		Spot	4	Image 1	9	1000000122	1563
169.04		Spot	4	Image 1	9	1000000124	1564
301.032		Spot	4	Image 1	9	1000000123	1565
203.024		Spot	4	Image 1	9	1000000125	1566
218.92		Spot	4	Image 1	9	1000000128	1567
222.512		Spot	4	Image 1	9	1000000126	1568
230.048		Spot	4	Image 1	9	1000000127	1569
195.96		Spot	4	Image 1	9	1000000129	1570
221		Spot	4	Image 1	9	1000000130	1571
240.92		Spot	4	Image 1	9	1000000132	1572
179.96		Spot	4	Image 1	9	1000000131	1573
220.936		Spot	4	Image 1	9	1000000133	1574
239.976		Spot	4	Image 1	9	1000000134	1575
253.056		Spot	4	Image 1	9	1000000135	1576
225.924		Spot	4	Image 1	9	1000000136	1577
227.048		Spot	4	Image 1	9	1000000137	1578
188.05		Spot	4	Image 1	9	1000000138	1579
213.5		Spot	4	Image 1	9	1000000139	1580
226.93		Spot	4	Image 1	9	1000000140	1581
191.076		Spot	4	Image 1	9	1000000141	1582
210.984		Spot	4	Image 1	9	1000000142	1583
242.008		Spot	4	Image 1	9	1000000143	1584
268.044		Spot	4	Image 1	9	1000000144	1585
230.024		Spot	4	Image 1	9	1000000145	1586
228.532		Spot	4	Image 1	9	1000000146	1587
215.028		Spot	4	Image 1	9	1000000147	1588
205.104		Spot	4	Image 1	9	1000000148	1589
188.096		Spot	4	Image 1	9	1000000149	1590
185.96		Spot	4	Image 1	9	1000000150	1591
208.016		Spot	4	Image 1	9	1000000151	1592
202.96		Spot	4	Image 1	9	1000000152	1593
251.08		Spot	4	Image 1	9	1000000153	1594
234.952		Spot	4	Image 1	9	1000000154	1595
288.976		Spot	4	Image 1	9	1000000155	1596
227.002		Spot	4	Image 1	9	1000000157	1597
193.97		Spot	4	Image 1	9	1000000158	1598
200.504		Spot	4	Image 1	9	1000000159	1599
201.032		Spot	4	Image 1	9	1000000160	1600
192.936		Spot	4	Image 1	9	1000000162	1601
217.05		Spot	4	Image 1	9	1000000161	1602
195.003		Spot	4	Image 1	9	1000000163	1603
236.096		Spot	4	Image 1	9	1000000164	1604
220.96		Spot	4	Image 1	9	1000000165	1605
208.92		Spot	4	Image 1	9	1000000166	1606
213.984		Spot	4	Image 1	9	1000000167	1607
179.016		Spot	4	Image 1	9	1000000168	1608
204.972		Spot	4	Image 1	9	1000000169	1609
208.984		Spot	4	Image 1	9	1000000170	1610
186.98		Spot	4	Image 1	9	1000000171	1611
196.998		Spot	4	Image 1	9	1000000172	1612
217.08		Spot	4	Image 1	9	1000000173	1613
190.12		Spot	4	Image 1	10	1000000000	1614
183.964		Spot	4	Image 1	10	1000000001	1615
168.032		Spot	4	Image 1	10	1000000002	1616
187.02		Spot	4	Image 1	10	1000000004	1617
170.056		Spot	4	Image 1	10	1000000005	1618
321.4		Spot	4	Image 1	10	1000000003	1619
222.97		Spot	4	Image 1	10	1000000006	1620
236.076		Spot	4	Image 1	10	1000000008	1621
204.008		Spot	4	Image 1	10	1000000009	1622
208.88		Spot	4	Image 1	10	1000000011	1623
248.968		Spot	4	Image 1	10	1000000013	1624
185.96		Spot	4	Image 1	10	1000000014	1625
220.04		Spot	4	Image 1	10	1000000012	1626
313.792		Spot	4	Image 1	10	1000000015	1627
177.032		Spot	4	Image 1	10	1000000016	1628
194		Spot	4	Image 1	10	1000000017	1629
233.992		Spot	4	Image 1	10	1000000018	1630
175.736		Spot	4	Image 1	10	1000000019	1631
220.14		Spot	4	Image 1	10	1000000020	1632
211.97		Spot	4	Image 1	10	1000000021	1633
205.08		Spot	4	Image 1	10	1000000022	1634
189.024		Spot	4	Image 1	10	1000000023	1635
191.028		Spot	4	Image 1	10	1000000024	1636
245.188		Spot	4	Image 1	10	1000000025	1637
234.5		Spot	4	Image 1	10	1000000026	1638
180.944		Spot	4	Image 1	10	1000000027	1639
213.912		Spot	4	Image 1	10	1000000028	1640
205.986		Spot	4	Image 1	10	1000000030	1641
186.992		Spot	4	Image 1	10	1000000029	1642
269.046		Spot	4	Image 1	10	1000000031	1643
173.968		Spot	4	Image 1	10	1000000032	1644
609.128		Spot	4	Image 1	10	1000000033	1645
309.52		Spot	4	Image 1	10	1000000034	1646
222.52		Spot	4	Image 1	10	1000000035	1647
199.96		Spot	4	Image 1	10	1000000037	1648
307.503		Spot	4	Image 1	10	1000000036	1649
275.472		Spot	4	Image 1	10	1000000038	1650
304.968		Spot	4	Image 1	10	1000000040	1651
186.948		Spot	4	Image 1	10	1000000039	1652
230.512		Spot	4	Image 1	10	1000000174	1653
186.08		Spot	4	Image 1	10	1000000041	1655
236.056		Spot	4	Image 1	10	1000000044	1656
322.956		Spot	4	Image 1	10	1000000042	1657
304.864		Spot	4	Image 1	10	1000000045	1658
187.08		Spot	4	Image 1	10	1000000043	1659
206.56		Spot	4	Image 1	10	1000000047	1660
230.336		Spot	4	Image 1	10	1000000046	1661
294.979		Spot	4	Image 1	10	1000000048	1663
288.088		Spot	4	Image 1	10	1000000049	1664
231.92		Spot	4	Image 1	10	1000000050	1665
189.088		Spot	4	Image 1	10	1000000051	1666
184.936		Spot	4	Image 1	10	1000000052	1667
291.96		Spot	4	Image 1	10	1000000053	1668
198.932		Spot	4	Image 1	10	1000000054	1669
260.496		Spot	4	Image 1	10	1000000055	1670
300.976		Spot	4	Image 1	10	1000000056	1671
179.816		Spot	4	Image 1	10	1000000057	1672
174.076		Spot	4	Image 1	10	1000000058	1673
182.52		Spot	4	Image 1	10	1000000059	1674
222.928		Spot	4	Image 1	10	1000000060	1675
266.945		Spot	4	Image 1	10	1000000061	1676
308.964		Spot	4	Image 1	10	1000000062	1677
286.08		Spot	4	Image 1	10	1000000063	1678
193.072		Spot	4	Image 1	10	1000000064	1679
235.062		Spot	4	Image 1	10	1000000065	1680
238.124		Spot	4	Image 1	10	1000000066	1681
231.02		Spot	4	Image 1	10	1000000067	1682
282.44		Spot	4	Image 1	10	1000000068	1683
210.04		Spot	4	Image 1	10	1000000069	1684
256.056		Spot	4	Image 1	10	1000000071	1685
259.95		Spot	4	Image 1	10	1000000070	1686
304.016		Spot	4	Image 1	10	1000000072	1687
171.992		Spot	4	Image 1	10	1000000073	1688
533		Spot	4	Image 1	10	1000000074	1689
221.08		Spot	4	Image 1	10	1000000076	1690
211.03		Spot	4	Image 1	10	1000000075	1691
223.024		Spot	4	Image 1	10	1000000079	1692
222.036		Spot	4	Image 1	10	1000000080	1693
236.064		Spot	4	Image 1	10	1000000078	1694
258.008		Spot	4	Image 1	10	1000000077	1695
244.032		Spot	4	Image 1	10	1000000081	1696
195.488		Spot	4	Image 1	10	1000000082	1697
306.12		Spot	4	Image 1	10	1000000083	1699
164.976		Spot	4	Image 1	10	1000000178	1700
233.064		Spot	4	Image 1	10	1000000085	1701
187.128		Spot	4	Image 1	10	1000000086	1702
271.04		Spot	4	Image 1	10	1000000087	1703
187.024		Spot	4	Image 1	10	1000000084	1704
256.056		Spot	4	Image 1	10	1000000088	1705
350.936		Spot	4	Image 1	10	1000000089	1706
300.608		Spot	4	Image 1	10	1000000090	1707
199.952		Spot	4	Image 1	10	1000000091	1708
208.968		Spot	4	Image 1	10	1000000093	1709
256.1		Spot	4	Image 1	10	1000000092	1710
219.06		Spot	4	Image 1	10	1000000095	1711
226.04		Spot	4	Image 1	10	1000000096	1712
208		Spot	4	Image 1	10	1000000094	1713
250.016		Spot	4	Image 1	10	1000000097	1714
233.976		Spot	4	Image 1	10	1000000098	1715
231.036		Spot	4	Image 1	10	1000000099	1716
278.048		Spot	4	Image 1	10	1000000100	1718
241.944		Spot	4	Image 1	10	1000000101	1719
247.04		Spot	4	Image 1	10	1000000102	1720
208.08		Spot	4	Image 1	10	1000000176	1721
171.052		Spot	4	Image 1	10	1000000103	1722
217.004		Spot	4	Image 1	10	1000000104	1723
213.504		Spot	4	Image 1	10	1000000105	1724
190.1		Spot	4	Image 1	10	1000000108	1725
277.928		Spot	4	Image 1	10	1000000106	1726
291.94		Spot	4	Image 1	10	1000000107	1727
234.944		Spot	4	Image 1	10	1000000109	1728
165.456		Spot	4	Image 1	10	1000000110	1729
252.952		Spot	4	Image 1	10	1000000111	1730
316.928		Spot	4	Image 1	10	1000000112	1731
207.996		Spot	4	Image 1	10	1000000113	1732
252.92		Spot	4	Image 1	10	1000000114	1733
272.05		Spot	4	Image 1	10	1000000115	1734
212.984		Spot	4	Image 1	10	1000000116	1735
228.022		Spot	4	Image 1	10	1000000117	1736
237.088		Spot	4	Image 1	10	1000000118	1737
158.025		Spot	4	Image 1	10	1000000119	1738
285.072		Spot	4	Image 1	10	1000000120	1739
174.04		Spot	4	Image 1	10	1000000122	1740
298.984		Spot	4	Image 1	10	1000000123	1741
171.003		Spot	4	Image 1	10	1000000124	1742
204.944		Spot	4	Image 1	10	1000000125	1743
219.94		Spot	4	Image 1	10	1000000126	1744
228.97		Spot	4	Image 1	10	1000000127	1745
216.93		Spot	4	Image 1	10	1000000128	1746
198.004		Spot	4	Image 1	10	1000000129	1747
220.016		Spot	4	Image 1	10	1000000130	1748
239.076		Spot	4	Image 1	10	1000000132	1749
181.056		Spot	4	Image 1	10	1000000131	1750
217.56		Spot	4	Image 1	10	1000000133	1751
237.064		Spot	4	Image 1	10	1000000134	1752
253.992		Spot	4	Image 1	10	1000000135	1753
221.024		Spot	4	Image 1	10	1000000136	1754
226.024		Spot	4	Image 1	10	1000000137	1755
188.016		Spot	4	Image 1	10	1000000138	1756
214.064		Spot	4	Image 1	10	1000000139	1757
223		Spot	4	Image 1	10	1000000140	1758
243.94		Spot	4	Image 1	10	1000000143	1759
192.06		Spot	4	Image 1	10	1000000141	1760
212.04		Spot	4	Image 1	10	1000000142	1761
267.104		Spot	4	Image 1	10	1000000144	1762
229.986		Spot	4	Image 1	10	1000000145	1763
228.015		Spot	4	Image 1	10	1000000146	1764
215.976		Spot	4	Image 1	10	1000000147	1765
203.984		Spot	4	Image 1	10	1000000148	1767
187.55		Spot	4	Image 1	10	1000000149	1768
183.028		Spot	4	Image 1	10	1000000150	1769
210		Spot	4	Image 1	10	1000000151	1770
209.096		Spot	4	Image 1	10	1000000152	1771
251.128		Spot	4	Image 1	10	1000000153	1772
235.024		Spot	4	Image 1	10	1000000154	1773
277.456		Spot	4	Image 1	10	1000000155	1774
225.013		Spot	4	Image 1	10	1000000157	1775
194.015		Spot	4	Image 1	10	1000000158	1776
200.006		Spot	4	Image 1	10	1000000159	1777
202.016		Spot	4	Image 1	10	1000000160	1778
217.048		Spot	4	Image 1	10	1000000161	1779
193.04		Spot	4	Image 1	10	1000000162	1780
196		Spot	4	Image 1	10	1000000163	1781
236.004		Spot	4	Image 1	10	1000000164	1782
218.946		Spot	4	Image 1	10	1000000165	1783
207.982		Spot	4	Image 1	10	1000000166	1784
215.068		Spot	4	Image 1	10	1000000167	1785
178.028		Spot	4	Image 1	10	1000000168	1786
201.992		Spot	4	Image 1	10	1000000169	1787
213.082		Spot	4	Image 1	10	1000000170	1788
187		Spot	4	Image 1	10	1000000171	1789
197.968		Spot	4	Image 1	10	1000000172	1790
215.576		Spot	4	Image 1	10	1000000173	1791
187.904		Spot	4	Image 1	11	1000000000	1792
188.032		Spot	4	Image 1	11	1000000001	1793
167.024		Spot	4	Image 1	11	1000000002	1794
184.944		Spot	4	Image 1	11	1000000004	1795
168.992		Spot	4	Image 1	11	1000000005	1796
320.312		Spot	4	Image 1	11	1000000003	1797
225		Spot	4	Image 1	11	1000000006	1798
245.648		Spot	4	Image 1	11	1000000008	1799
205.008		Spot	4	Image 1	11	1000000009	1800
214.024		Spot	4	Image 1	11	1000000011	1801
244.032		Spot	4	Image 1	11	1000000013	1802
217.912		Spot	4	Image 1	11	1000000012	1803
184.025		Spot	4	Image 1	11	1000000014	1804
306.392		Spot	4	Image 1	11	1000000015	1805
177.016		Spot	4	Image 1	11	1000000016	1806
185.944		Spot	4	Image 1	11	1000000017	1807
240.06		Spot	4	Image 1	11	1000000018	1808
175.328		Spot	4	Image 1	11	1000000019	1809
221.856		Spot	4	Image 1	11	1000000020	1810
213.04		Spot	4	Image 1	11	1000000021	1811
206.024		Spot	4	Image 1	11	1000000022	1812
189.974		Spot	4	Image 1	11	1000000023	1813
191.064		Spot	4	Image 1	11	1000000024	1814
250.84		Spot	4	Image 1	11	1000000025	1815
236.02		Spot	4	Image 1	11	1000000026	1816
182.92		Spot	4	Image 1	11	1000000027	1817
181.95		Spot	4	Image 1	11	1000000180	1818
215.936		Spot	4	Image 1	11	1000000028	1819
187		Spot	4	Image 1	11	1000000029	1820
209.02		Spot	4	Image 1	11	1000000030	1821
273.98		Spot	4	Image 1	11	1000000031	1822
175		Spot	4	Image 1	11	1000000032	1823
616.424		Spot	4	Image 1	11	1000000033	1824
305.44		Spot	4	Image 1	11	1000000034	1825
223.048		Spot	4	Image 1	11	1000000035	1826
196.98		Spot	4	Image 1	11	1000000037	1827
308.062		Spot	4	Image 1	11	1000000036	1828
277.016		Spot	4	Image 1	11	1000000038	1829
307.064		Spot	4	Image 1	11	1000000040	1830
187.08		Spot	4	Image 1	11	1000000039	1831
232.848		Spot	4	Image 1	11	1000000174	1832
182.096		Spot	4	Image 1	11	1000000041	1834
304.944		Spot	4	Image 1	11	1000000045	1835
312.616		Spot	4	Image 1	11	1000000042	1836
237.958		Spot	4	Image 1	11	1000000044	1837
186.08		Spot	4	Image 1	11	1000000043	1838
230.424		Spot	4	Image 1	11	1000000046	1839
208.12		Spot	4	Image 1	11	1000000047	1840
292.04		Spot	4	Image 1	11	1000000048	1842
176.04		Spot	4	Image 1	11	1000000177	1843
284.848		Spot	4	Image 1	11	1000000049	1844
234.52		Spot	4	Image 1	11	1000000050	1845
184.176		Spot	4	Image 1	11	1000000052	1846
187.96		Spot	4	Image 1	11	1000000051	1847
286.664		Spot	4	Image 1	11	1000000053	1848
193.048		Spot	4	Image 1	11	1000000054	1849
264.96		Spot	4	Image 1	11	1000000055	1850
292.048		Spot	4	Image 1	11	1000000056	1851
180.092		Spot	4	Image 1	11	1000000057	1852
175.08		Spot	4	Image 1	11	1000000058	1853
182		Spot	4	Image 1	11	1000000059	1854
227.984		Spot	4	Image 1	11	1000000060	1855
268.036		Spot	4	Image 1	11	1000000061	1856
302.132		Spot	4	Image 1	11	1000000062	1857
285.928		Spot	4	Image 1	11	1000000063	1858
195.976		Spot	4	Image 1	11	1000000064	1859
232.016		Spot	4	Image 1	11	1000000065	1860
239.904		Spot	4	Image 1	11	1000000066	1861
234.972		Spot	4	Image 1	11	1000000067	1862
278.48		Spot	4	Image 1	11	1000000068	1863
210.988		Spot	4	Image 1	11	1000000069	1864
259.408		Spot	4	Image 1	11	1000000071	1865
259.944		Spot	4	Image 1	11	1000000070	1866
303.976		Spot	4	Image 1	11	1000000072	1867
173		Spot	4	Image 1	11	1000000073	1868
532.952		Spot	4	Image 1	11	1000000074	1869
206.984		Spot	4	Image 1	11	1000000075	1870
217.1		Spot	4	Image 1	11	1000000076	1871
223		Spot	4	Image 1	11	1000000080	1872
228.064		Spot	4	Image 1	11	1000000079	1873
238.962		Spot	4	Image 1	11	1000000078	1874
250.896		Spot	4	Image 1	11	1000000077	1875
241.992		Spot	4	Image 1	11	1000000081	1876
198		Spot	4	Image 1	11	1000000082	1877
300.092		Spot	4	Image 1	11	1000000083	1879
167		Spot	4	Image 1	11	1000000178	1880
249.056		Spot	4	Image 1	11	1000000085	1881
191.176		Spot	4	Image 1	11	1000000086	1882
271.056		Spot	4	Image 1	11	1000000087	1883
186.064		Spot	4	Image 1	11	1000000084	1884
256.9		Spot	4	Image 1	11	1000000088	1885
347.92		Spot	4	Image 1	11	1000000089	1886
298.636		Spot	4	Image 1	11	1000000090	1887
198.94		Spot	4	Image 1	11	1000000091	1888
260.976		Spot	4	Image 1	11	1000000092	1889
213.04		Spot	4	Image 1	11	1000000175	1890
208.96		Spot	4	Image 1	11	1000000094	1891
217.032		Spot	4	Image 1	11	1000000095	1892
231.072		Spot	4	Image 1	11	1000000096	1893
252.024		Spot	4	Image 1	11	1000000097	1894
234		Spot	4	Image 1	11	1000000098	1895
232.1		Spot	4	Image 1	11	1000000099	1896
278.064		Spot	4	Image 1	11	1000000100	1898
240.516		Spot	4	Image 1	11	1000000101	1899
246.088		Spot	4	Image 1	11	1000000102	1900
210.024		Spot	4	Image 1	11	1000000176	1901
175.992		Spot	4	Image 1	11	1000000103	1902
215.952		Spot	4	Image 1	11	1000000104	1903
213.024		Spot	4	Image 1	11	1000000105	1904
189.996		Spot	4	Image 1	11	1000000108	1905
281.096		Spot	4	Image 1	11	1000000106	1906
296.544		Spot	4	Image 1	11	1000000107	1907
235.046		Spot	4	Image 1	11	1000000109	1908
256.128		Spot	4	Image 1	11	1000000111	1909
163.024		Spot	4	Image 1	11	1000000110	1910
311.928		Spot	4	Image 1	11	1000000112	1911
205.974		Spot	4	Image 1	11	1000000113	1912
257.572		Spot	4	Image 1	11	1000000114	1913
277.464		Spot	4	Image 1	11	1000000115	1914
211.48		Spot	4	Image 1	11	1000000116	1915
228.448		Spot	4	Image 1	11	1000000117	1916
230.08		Spot	4	Image 1	11	1000000118	1917
157		Spot	4	Image 1	11	1000000119	1918
287.032		Spot	4	Image 1	11	1000000120	1919
183.024		Spot	4	Image 1	11	1000000121	1920
177.964		Spot	4	Image 1	11	1000000122	1921
298.034		Spot	4	Image 1	11	1000000123	1922
167.984		Spot	4	Image 1	11	1000000124	1923
202.976		Spot	4	Image 1	11	1000000125	1924
232		Spot	4	Image 1	11	1000000127	1925
218.976		Spot	4	Image 1	11	1000000126	1926
218		Spot	4	Image 1	11	1000000128	1927
199.116		Spot	4	Image 1	11	1000000129	1928
220.98		Spot	4	Image 1	11	1000000130	1929
180		Spot	4	Image 1	11	1000000131	1930
228.992		Spot	4	Image 1	11	1000000132	1931
221.968		Spot	4	Image 1	11	1000000133	1932
237.014		Spot	4	Image 1	11	1000000134	1933
255.472		Spot	4	Image 1	11	1000000135	1934
227.896		Spot	4	Image 1	11	1000000136	1935
227.954		Spot	4	Image 1	11	1000000137	1936
187.984		Spot	4	Image 1	11	1000000138	1937
213.984		Spot	4	Image 1	11	1000000139	1938
225.056		Spot	4	Image 1	11	1000000140	1939
193.046		Spot	4	Image 1	11	1000000141	1940
243.93		Spot	4	Image 1	11	1000000143	1941
206.056		Spot	4	Image 1	11	1000000142	1942
270.08		Spot	4	Image 1	11	1000000144	1943
229.024		Spot	4	Image 1	11	1000000145	1944
227.94		Spot	4	Image 1	11	1000000146	1945
217.512		Spot	4	Image 1	11	1000000147	1947
205		Spot	4	Image 1	11	1000000148	1948
187.992		Spot	4	Image 1	11	1000000149	1949
184.056		Spot	4	Image 1	11	1000000150	1950
213.011		Spot	4	Image 1	11	1000000151	1951
204.944		Spot	4	Image 1	11	1000000152	1952
252.04		Spot	4	Image 1	11	1000000153	1953
232.938		Spot	4	Image 1	11	1000000154	1954
281.72		Spot	4	Image 1	11	1000000155	1955
227.036		Spot	4	Image 1	11	1000000157	1956
193.952		Spot	4	Image 1	11	1000000158	1957
198.992		Spot	4	Image 1	11	1000000159	1958
204.16		Spot	4	Image 1	11	1000000160	1959
194.988		Spot	4	Image 1	11	1000000162	1960
217.003		Spot	4	Image 1	11	1000000161	1961
196.48		Spot	4	Image 1	11	1000000163	1962
235.948		Spot	4	Image 1	11	1000000164	1963
220.452		Spot	4	Image 1	11	1000000165	1964
208.048		Spot	4	Image 1	11	1000000166	1965
216.012		Spot	4	Image 1	11	1000000167	1966
178.008		Spot	4	Image 1	11	1000000168	1967
206.088		Spot	4	Image 1	11	1000000169	1968
211.996		Spot	4	Image 1	11	1000000170	1969
188.056		Spot	4	Image 1	11	1000000171	1970
198		Spot	4	Image 1	11	1000000172	1971
220		Spot	4	Image 1	11	1000000173	1972
189.16		Spot	4	Image 1	12	1000000000	1973
185.928		Spot	4	Image 1	12	1000000001	1974
165.964		Spot	4	Image 1	12	1000000005	1975
186.1		Spot	4	Image 1	12	1000000004	1976
322.888		Spot	4	Image 1	12	1000000003	1977
226.944		Spot	4	Image 1	12	1000000006	1978
184.04		Spot	4	Image 1	12	1000000007	1979
241.128		Spot	4	Image 1	12	1000000008	1980
202.016		Spot	4	Image 1	12	1000000009	1981
212.49		Spot	4	Image 1	12	1000000011	1982
241.04		Spot	4	Image 1	12	1000000013	1983
220.004		Spot	4	Image 1	12	1000000012	1984
188		Spot	4	Image 1	12	1000000014	1985
305.192		Spot	4	Image 1	12	1000000015	1986
177.52		Spot	4	Image 1	12	1000000016	1987
185.92		Spot	4	Image 1	12	1000000017	1988
245.932		Spot	4	Image 1	12	1000000018	1989
177.816		Spot	4	Image 1	12	1000000019	1990
220.98		Spot	4	Image 1	12	1000000020	1991
213.6		Spot	4	Image 1	12	1000000021	1992
205.12		Spot	4	Image 1	12	1000000022	1993
185.996		Spot	4	Image 1	12	1000000023	1994
189.008		Spot	4	Image 1	12	1000000024	1995
245.4		Spot	4	Image 1	12	1000000025	1996
234.028		Spot	4	Image 1	12	1000000026	1997
180.52		Spot	4	Image 1	12	1000000027	1998
180.98		Spot	4	Image 1	12	1000000180	1999
214.496		Spot	4	Image 1	12	1000000028	2000
188.032		Spot	4	Image 1	12	1000000029	2001
208.504		Spot	4	Image 1	12	1000000030	2002
270.04		Spot	4	Image 1	12	1000000031	2003
175.088		Spot	4	Image 1	12	1000000032	2004
596.128		Spot	4	Image 1	12	1000000033	2005
301.8		Spot	4	Image 1	12	1000000034	2006
222.6		Spot	4	Image 1	12	1000000035	2007
200.08		Spot	4	Image 1	12	1000000037	2008
312.888		Spot	4	Image 1	12	1000000036	2009
273.11		Spot	4	Image 1	12	1000000038	2010
303		Spot	4	Image 1	12	1000000040	2011
187.04		Spot	4	Image 1	12	1000000039	2012
235.048		Spot	4	Image 1	12	1000000174	2013
185.136		Spot	4	Image 1	12	1000000041	2015
304.1		Spot	4	Image 1	12	1000000045	2016
237.044		Spot	4	Image 1	12	1000000044	2017
307.928		Spot	4	Image 1	12	1000000042	2018
189.968		Spot	4	Image 1	12	1000000043	2019
229.84		Spot	4	Image 1	12	1000000046	2020
206.976		Spot	4	Image 1	12	1000000047	2021
289.012		Spot	4	Image 1	12	1000000048	2023
290.92		Spot	4	Image 1	12	1000000049	2024
234.128		Spot	4	Image 1	12	1000000050	2025
185.066		Spot	4	Image 1	12	1000000051	2026
186		Spot	4	Image 1	12	1000000052	2027
284.096		Spot	4	Image 1	12	1000000053	2028
191.08		Spot	4	Image 1	12	1000000054	2029
259.016		Spot	4	Image 1	12	1000000055	2030
295.528		Spot	4	Image 1	12	1000000056	2031
180.96		Spot	4	Image 1	12	1000000057	2032
176.052		Spot	4	Image 1	12	1000000058	2033
180.992		Spot	4	Image 1	12	1000000059	2034
265		Spot	4	Image 1	12	1000000061	2035
222.028		Spot	4	Image 1	12	1000000060	2036
311.44		Spot	4	Image 1	12	1000000062	2037
284.08		Spot	4	Image 1	12	1000000063	2038
233.1		Spot	4	Image 1	12	1000000065	2039
194.016		Spot	4	Image 1	12	1000000064	2040
241.552		Spot	4	Image 1	12	1000000066	2041
232.008		Spot	4	Image 1	12	1000000067	2042
[truncated: 8,248 more rows]
