# Supplementary material for: Protocol for real-time monitoring of CD8+ T and myeloid cell behavior in human high-grade serous ovarian cancer slices
Source: STAR Protoc. 2024 Jun 2;5(2):103102. doi: 10.1016/j.xpro.2024.103102 (PMC11179100; doi:10.1016/j.xpro.2024.103102)
Supplement: Data S3. Files for testing the R script, quantification and statistical analysis step 2 [file mmc3.zip › Test files/Slice1_a/__Intensity_Min_Ch=1_Img=1.csv]

Intensity Min Ch=1 Img=1
====================
Intensity Min	Unit	Category	Channel	Image	Time	TrackID	ID
132		Spot	1	Image 1	1	1000000000	0
119		Spot	1	Image 1	1	1000000001	1
120		Spot	1	Image 1	1	1000000002	2
110		Spot	1	Image 1	1	1000000003	3
114		Spot	1	Image 1	1	1000000004	4
84		Spot	1	Image 1	1	1000000005	5
119		Spot	1	Image 1	1	1000000006	6
102		Spot	1	Image 1	1	1000000007	7
95		Spot	1	Image 1	1	1000000008	8
102		Spot	1	Image 1	1	1000000009	9
113		Spot	1	Image 1	1	1000000010	10
104		Spot	1	Image 1	1	1000000011	11
109		Spot	1	Image 1	1	1000000012	12
125		Spot	1	Image 1	1	1000000013	13
151		Spot	1	Image 1	1	1000000014	14
124		Spot	1	Image 1	1	1000000015	15
99		Spot	1	Image 1	1	1000000016	16
99		Spot	1	Image 1	1	1000000017	17
124		Spot	1	Image 1	1	1000000018	18
95		Spot	1	Image 1	1	1000000019	19
117		Spot	1	Image 1	1	1000000020	20
106		Spot	1	Image 1	1	1000000021	21
106		Spot	1	Image 1	1	1000000022	22
124		Spot	1	Image 1	1	1000000023	23
102		Spot	1	Image 1	1	1000000024	24
130		Spot	1	Image 1	1	1000000025	25
120		Spot	1	Image 1	1	1000000026	26
92		Spot	1	Image 1	1	1000000027	27
114		Spot	1	Image 1	1	1000000028	28
109		Spot	1	Image 1	1	1000000029	29
122		Spot	1	Image 1	1	1000000030	30
138		Spot	1	Image 1	1	1000000031	31
118		Spot	1	Image 1	1	1000000032	32
131		Spot	1	Image 1	1	1000000033	33
109		Spot	1	Image 1	1	1000000034	34
106		Spot	1	Image 1	1	1000000035	35
125		Spot	1	Image 1	1	1000000036	36
126		Spot	1	Image 1	1	1000000037	37
126		Spot	1	Image 1	1	1000000038	38
113		Spot	1	Image 1	1	1000000039	39
115		Spot	1	Image 1	1	1000000040	40
114		Spot	1	Image 1	1	1000000041	43
124		Spot	1	Image 1	1	1000000042	44
100		Spot	1	Image 1	1	1000000043	45
122		Spot	1	Image 1	1	1000000044	46
115		Spot	1	Image 1	1	1000000045	47
111		Spot	1	Image 1	1	1000000046	48
126		Spot	1	Image 1	1	1000000047	49
68		Spot	1	Image 1	1	1000000048	50
126		Spot	1	Image 1	1	1000000049	51
82		Spot	1	Image 1	1	1000000050	52
114		Spot	1	Image 1	1	1000000051	53
116		Spot	1	Image 1	1	1000000052	54
121		Spot	1	Image 1	1	1000000053	55
107		Spot	1	Image 1	1	1000000054	56
142		Spot	1	Image 1	1	1000000055	57
128		Spot	1	Image 1	1	1000000056	58
118		Spot	1	Image 1	1	1000000057	59
126		Spot	1	Image 1	1	1000000058	60
83		Spot	1	Image 1	1	1000000059	61
125		Spot	1	Image 1	1	1000000060	62
125		Spot	1	Image 1	1	1000000061	63
121		Spot	1	Image 1	1	1000000062	64
120		Spot	1	Image 1	1	1000000063	65
142		Spot	1	Image 1	1	1000000064	66
159		Spot	1	Image 1	1	1000000065	67
115		Spot	1	Image 1	1	1000000066	68
139		Spot	1	Image 1	1	1000000067	69
136		Spot	1	Image 1	1	1000000068	70
92		Spot	1	Image 1	1	1000000069	71
135		Spot	1	Image 1	1	1000000070	72
137		Spot	1	Image 1	1	1000000071	73
120		Spot	1	Image 1	1	1000000072	74
113		Spot	1	Image 1	1	1000000073	75
154		Spot	1	Image 1	1	1000000074	76
110		Spot	1	Image 1	1	1000000075	77
122		Spot	1	Image 1	1	1000000076	78
118		Spot	1	Image 1	1	1000000077	79
153		Spot	1	Image 1	1	1000000078	80
134		Spot	1	Image 1	1	1000000079	81
151		Spot	1	Image 1	1	1000000080	82
140		Spot	1	Image 1	1	1000000081	83
142		Spot	1	Image 1	1	1000000082	84
128		Spot	1	Image 1	1	1000000083	86
144		Spot	1	Image 1	1	1000000084	87
96		Spot	1	Image 1	1	1000000085	88
102		Spot	1	Image 1	1	1000000086	89
159		Spot	1	Image 1	1	1000000087	90
165		Spot	1	Image 1	1	1000000088	91
138		Spot	1	Image 1	1	1000000089	92
165		Spot	1	Image 1	1	1000000090	93
122		Spot	1	Image 1	1	1000000091	94
151		Spot	1	Image 1	1	1000000092	95
137		Spot	1	Image 1	1	1000000093	96
111		Spot	1	Image 1	1	1000000094	97
162		Spot	1	Image 1	1	1000000095	98
151		Spot	1	Image 1	1	1000000096	99
144		Spot	1	Image 1	1	1000000097	100
151		Spot	1	Image 1	1	1000000098	101
153		Spot	1	Image 1	1	1000000099	102
167		Spot	1	Image 1	1	1000000100	103
105		Spot	1	Image 1	1	1000000101	105
130		Spot	1	Image 1	1	1000000102	106
95		Spot	1	Image 1	1	1000000103	107
155		Spot	1	Image 1	1	1000000104	108
139		Spot	1	Image 1	1	1000000105	109
142		Spot	1	Image 1	1	1000000106	110
140		Spot	1	Image 1	1	1000000107	111
124		Spot	1	Image 1	1	1000000108	112
118		Spot	1	Image 1	1	1000000109	113
90		Spot	1	Image 1	1	1000000110	114
169		Spot	1	Image 1	1	1000000111	115
173		Spot	1	Image 1	1	1000000112	116
147		Spot	1	Image 1	1	1000000113	117
180		Spot	1	Image 1	1	1000000114	118
103		Spot	1	Image 1	1	1000000115	119
124		Spot	1	Image 1	1	1000000116	120
171		Spot	1	Image 1	1	1000000117	121
135		Spot	1	Image 1	1	1000000118	122
102		Spot	1	Image 1	1	1000000119	123
118		Spot	1	Image 1	1	1000000120	124
161		Spot	1	Image 1	1	1000000121	125
166		Spot	1	Image 1	1	1000000122	126
139		Spot	1	Image 1	1	1000000123	127
115		Spot	1	Image 1	1	1000000124	128
106		Spot	1	Image 1	1	1000000125	129
147		Spot	1	Image 1	1	1000000126	130
137		Spot	1	Image 1	1	1000000127	131
151		Spot	1	Image 1	1	1000000128	132
137		Spot	1	Image 1	1	1000000129	133
142		Spot	1	Image 1	1	1000000130	134
124		Spot	1	Image 1	1	1000000131	135
124		Spot	1	Image 1	1	1000000132	136
137		Spot	1	Image 1	1	1000000133	137
166		Spot	1	Image 1	1	1000000134	138
162		Spot	1	Image 1	1	1000000135	139
153		Spot	1	Image 1	1	1000000136	140
201		Spot	1	Image 1	1	1000000137	141
145		Spot	1	Image 1	1	1000000138	142
155		Spot	1	Image 1	1	1000000139	143
149		Spot	1	Image 1	1	1000000140	144
161		Spot	1	Image 1	1	1000000141	145
152		Spot	1	Image 1	1	1000000142	146
168		Spot	1	Image 1	1	1000000143	147
107		Spot	1	Image 1	1	1000000144	148
233		Spot	1	Image 1	1	1000000145	149
184		Spot	1	Image 1	1	1000000146	150
210		Spot	1	Image 1	1	1000000147	151
154		Spot	1	Image 1	1	1000000148	152
250		Spot	1	Image 1	1	1000000149	153
184		Spot	1	Image 1	1	1000000150	154
139		Spot	1	Image 1	1	1000000151	155
179		Spot	1	Image 1	1	1000000152	156
167		Spot	1	Image 1	1	1000000153	157
170		Spot	1	Image 1	1	1000000154	158
156		Spot	1	Image 1	1	1000000155	159
171		Spot	1	Image 1	1	1000000156	160
224		Spot	1	Image 1	1	1000000157	161
161		Spot	1	Image 1	1	1000000158	162
142		Spot	1	Image 1	1	1000000159	163
163		Spot	1	Image 1	1	1000000160	164
221		Spot	1	Image 1	1	1000000161	165
167		Spot	1	Image 1	1	1000000162	166
165		Spot	1	Image 1	1	1000000163	167
190		Spot	1	Image 1	1	1000000164	168
247		Spot	1	Image 1	1	1000000165	169
187		Spot	1	Image 1	1	1000000166	170
156		Spot	1	Image 1	1	1000000167	171
155		Spot	1	Image 1	1	1000000168	172
229		Spot	1	Image 1	1	1000000169	173
193		Spot	1	Image 1	1	1000000170	174
137		Spot	1	Image 1	1	1000000171	175
147		Spot	1	Image 1	1	1000000172	176
153		Spot	1	Image 1	1	1000000173	177
124		Spot	1	Image 1	2	1000000000	178
125		Spot	1	Image 1	2	1000000001	179
95		Spot	1	Image 1	2	1000000002	180
113		Spot	1	Image 1	2	1000000003	181
119		Spot	1	Image 1	2	1000000004	182
85		Spot	1	Image 1	2	1000000005	183
122		Spot	1	Image 1	2	1000000006	184
105		Spot	1	Image 1	2	1000000007	185
107		Spot	1	Image 1	2	1000000008	186
101		Spot	1	Image 1	2	1000000009	187
109		Spot	1	Image 1	2	1000000010	188
107		Spot	1	Image 1	2	1000000011	189
106		Spot	1	Image 1	2	1000000012	190
130		Spot	1	Image 1	2	1000000013	191
155		Spot	1	Image 1	2	1000000014	192
123		Spot	1	Image 1	2	1000000015	193
108		Spot	1	Image 1	2	1000000016	194
95		Spot	1	Image 1	2	1000000017	195
123		Spot	1	Image 1	2	1000000018	196
101		Spot	1	Image 1	2	1000000019	197
124		Spot	1	Image 1	2	1000000020	198
117		Spot	1	Image 1	2	1000000021	199
98		Spot	1	Image 1	2	1000000022	200
139		Spot	1	Image 1	2	1000000023	201
99		Spot	1	Image 1	2	1000000024	202
131		Spot	1	Image 1	2	1000000025	203
127		Spot	1	Image 1	2	1000000026	204
108		Spot	1	Image 1	2	1000000027	205
116		Spot	1	Image 1	2	1000000028	206
110		Spot	1	Image 1	2	1000000029	207
118		Spot	1	Image 1	2	1000000030	208
126		Spot	1	Image 1	2	1000000031	209
114		Spot	1	Image 1	2	1000000032	210
123		Spot	1	Image 1	2	1000000033	211
115		Spot	1	Image 1	2	1000000034	212
105		Spot	1	Image 1	2	1000000035	213
119		Spot	1	Image 1	2	1000000036	214
116		Spot	1	Image 1	2	1000000037	215
96		Spot	1	Image 1	2	1000000038	216
109		Spot	1	Image 1	2	1000000040	217
111		Spot	1	Image 1	2	1000000039	218
115		Spot	1	Image 1	2	1000000174	219
120		Spot	1	Image 1	2	1000000041	222
121		Spot	1	Image 1	2	1000000042	223
73		Spot	1	Image 1	2	1000000044	224
72		Spot	1	Image 1	2	1000000045	225
100		Spot	1	Image 1	2	1000000043	226
111		Spot	1	Image 1	2	1000000046	227
115		Spot	1	Image 1	2	1000000047	228
131		Spot	1	Image 1	2	1000000049	229
130		Spot	1	Image 1	2	1000000050	230
125		Spot	1	Image 1	2	1000000052	231
130		Spot	1	Image 1	2	1000000053	232
133		Spot	1	Image 1	2	1000000055	233
102		Spot	1	Image 1	2	1000000057	234
124		Spot	1	Image 1	2	1000000054	235
128		Spot	1	Image 1	2	1000000056	236
108		Spot	1	Image 1	2	1000000058	237
97		Spot	1	Image 1	2	1000000059	238
114		Spot	1	Image 1	2	1000000060	239
131		Spot	1	Image 1	2	1000000061	240
132		Spot	1	Image 1	2	1000000062	241
121		Spot	1	Image 1	2	1000000063	242
175		Spot	1	Image 1	2	1000000065	243
139		Spot	1	Image 1	2	1000000064	244
138		Spot	1	Image 1	2	1000000066	245
102		Spot	1	Image 1	2	1000000068	246
137		Spot	1	Image 1	2	1000000067	247
126		Spot	1	Image 1	2	1000000069	248
126		Spot	1	Image 1	2	1000000070	249
158		Spot	1	Image 1	2	1000000071	250
138		Spot	1	Image 1	2	1000000072	251
120		Spot	1	Image 1	2	1000000073	252
153		Spot	1	Image 1	2	1000000074	253
110		Spot	1	Image 1	2	1000000075	254
124		Spot	1	Image 1	2	1000000076	255
92		Spot	1	Image 1	2	1000000077	256
139		Spot	1	Image 1	2	1000000078	257
130		Spot	1	Image 1	2	1000000079	258
136		Spot	1	Image 1	2	1000000080	259
117		Spot	1	Image 1	2	1000000081	260
126		Spot	1	Image 1	2	1000000082	261
135		Spot	1	Image 1	2	1000000083	263
109		Spot	1	Image 1	2	1000000085	264
103		Spot	1	Image 1	2	1000000086	265
147		Spot	1	Image 1	2	1000000087	266
144		Spot	1	Image 1	2	1000000084	267
125		Spot	1	Image 1	2	1000000088	268
130		Spot	1	Image 1	2	1000000089	269
162		Spot	1	Image 1	2	1000000090	270
127		Spot	1	Image 1	2	1000000091	271
137		Spot	1	Image 1	2	1000000093	272
144		Spot	1	Image 1	2	1000000092	273
165		Spot	1	Image 1	2	1000000175	274
157		Spot	1	Image 1	2	1000000096	275
140		Spot	1	Image 1	2	1000000094	276
160		Spot	1	Image 1	2	1000000095	277
152		Spot	1	Image 1	2	1000000097	278
143		Spot	1	Image 1	2	1000000098	279
139		Spot	1	Image 1	2	1000000099	280
165		Spot	1	Image 1	2	1000000100	282
113		Spot	1	Image 1	2	1000000101	283
118		Spot	1	Image 1	2	1000000102	284
139		Spot	1	Image 1	2	1000000176	285
75		Spot	1	Image 1	2	1000000103	286
156		Spot	1	Image 1	2	1000000104	287
143		Spot	1	Image 1	2	1000000105	288
149		Spot	1	Image 1	2	1000000107	289
121		Spot	1	Image 1	2	1000000108	290
138		Spot	1	Image 1	2	1000000106	291
116		Spot	1	Image 1	2	1000000109	292
101		Spot	1	Image 1	2	1000000110	293
164		Spot	1	Image 1	2	1000000111	294
170		Spot	1	Image 1	2	1000000112	295
134		Spot	1	Image 1	2	1000000113	296
159		Spot	1	Image 1	2	1000000114	297
104		Spot	1	Image 1	2	1000000115	298
114		Spot	1	Image 1	2	1000000116	299
174		Spot	1	Image 1	2	1000000117	300
133		Spot	1	Image 1	2	1000000118	301
123		Spot	1	Image 1	2	1000000120	302
96		Spot	1	Image 1	2	1000000119	303
160		Spot	1	Image 1	2	1000000122	304
163		Spot	1	Image 1	2	1000000121	305
148		Spot	1	Image 1	2	1000000123	306
119		Spot	1	Image 1	2	1000000124	307
106		Spot	1	Image 1	2	1000000125	308
153		Spot	1	Image 1	2	1000000126	309
132		Spot	1	Image 1	2	1000000127	310
171		Spot	1	Image 1	2	1000000128	311
127		Spot	1	Image 1	2	1000000129	312
141		Spot	1	Image 1	2	1000000130	313
136		Spot	1	Image 1	2	1000000131	314
149		Spot	1	Image 1	2	1000000132	315
139		Spot	1	Image 1	2	1000000133	316
150		Spot	1	Image 1	2	1000000134	317
170		Spot	1	Image 1	2	1000000135	318
143		Spot	1	Image 1	2	1000000136	319
211		Spot	1	Image 1	2	1000000137	320
160		Spot	1	Image 1	2	1000000138	321
151		Spot	1	Image 1	2	1000000139	322
144		Spot	1	Image 1	2	1000000140	323
184		Spot	1	Image 1	2	1000000141	324
146		Spot	1	Image 1	2	1000000142	325
119		Spot	1	Image 1	2	1000000144	326
164		Spot	1	Image 1	2	1000000143	327
220		Spot	1	Image 1	2	1000000145	328
184		Spot	1	Image 1	2	1000000146	329
213		Spot	1	Image 1	2	1000000147	330
147		Spot	1	Image 1	2	1000000148	331
205		Spot	1	Image 1	2	1000000149	332
175		Spot	1	Image 1	2	1000000150	333
154		Spot	1	Image 1	2	1000000151	334
154		Spot	1	Image 1	2	1000000152	335
177		Spot	1	Image 1	2	1000000153	336
150		Spot	1	Image 1	2	1000000154	337
134		Spot	1	Image 1	2	1000000155	338
159		Spot	1	Image 1	2	1000000156	339
224		Spot	1	Image 1	2	1000000157	340
168		Spot	1	Image 1	2	1000000158	341
151		Spot	1	Image 1	2	1000000159	342
148		Spot	1	Image 1	2	1000000160	343
181		Spot	1	Image 1	2	1000000161	344
178		Spot	1	Image 1	2	1000000162	345
157		Spot	1	Image 1	2	1000000163	346
188		Spot	1	Image 1	2	1000000164	347
259		Spot	1	Image 1	2	1000000165	348
186		Spot	1	Image 1	2	1000000166	349
164		Spot	1	Image 1	2	1000000167	350
146		Spot	1	Image 1	2	1000000168	351
219		Spot	1	Image 1	2	1000000169	352
175		Spot	1	Image 1	2	1000000170	353
148		Spot	1	Image 1	2	1000000171	354
148		Spot	1	Image 1	2	1000000172	355
144		Spot	1	Image 1	2	1000000173	356
135		Spot	1	Image 1	3	1000000000	357
71		Spot	1	Image 1	3	1000000001	358
123		Spot	1	Image 1	3	1000000002	359
117		Spot	1	Image 1	3	1000000003	360
122		Spot	1	Image 1	3	1000000004	361
81		Spot	1	Image 1	3	1000000005	362
120		Spot	1	Image 1	3	1000000006	363
84		Spot	1	Image 1	3	1000000007	364
97		Spot	1	Image 1	3	1000000008	365
98		Spot	1	Image 1	3	1000000009	366
79		Spot	1	Image 1	3	1000000011	367
133		Spot	1	Image 1	3	1000000013	368
155		Spot	1	Image 1	3	1000000014	369
97		Spot	1	Image 1	3	1000000012	370
130		Spot	1	Image 1	3	1000000015	371
94		Spot	1	Image 1	3	1000000016	372
104		Spot	1	Image 1	3	1000000017	373
109		Spot	1	Image 1	3	1000000018	374
84		Spot	1	Image 1	3	1000000019	375
128		Spot	1	Image 1	3	1000000020	376
121		Spot	1	Image 1	3	1000000021	377
95		Spot	1	Image 1	3	1000000022	378
142		Spot	1	Image 1	3	1000000023	379
105		Spot	1	Image 1	3	1000000024	380
138		Spot	1	Image 1	3	1000000025	381
136		Spot	1	Image 1	3	1000000026	382
78		Spot	1	Image 1	3	1000000027	383
118		Spot	1	Image 1	3	1000000028	384
102		Spot	1	Image 1	3	1000000029	385
120		Spot	1	Image 1	3	1000000030	386
126		Spot	1	Image 1	3	1000000031	387
114		Spot	1	Image 1	3	1000000032	388
120		Spot	1	Image 1	3	1000000033	389
100		Spot	1	Image 1	3	1000000034	390
103		Spot	1	Image 1	3	1000000035	391
114		Spot	1	Image 1	3	1000000036	392
125		Spot	1	Image 1	3	1000000037	393
126		Spot	1	Image 1	3	1000000038	394
104		Spot	1	Image 1	3	1000000040	395
109		Spot	1	Image 1	3	1000000039	396
121		Spot	1	Image 1	3	1000000174	397
128		Spot	1	Image 1	3	1000000041	400
111		Spot	1	Image 1	3	1000000042	401
120		Spot	1	Image 1	3	1000000044	402
103		Spot	1	Image 1	3	1000000045	403
98		Spot	1	Image 1	3	1000000043	404
104		Spot	1	Image 1	3	1000000046	405
119		Spot	1	Image 1	3	1000000047	406
120		Spot	1	Image 1	3	1000000049	407
110		Spot	1	Image 1	3	1000000177	408
130		Spot	1	Image 1	3	1000000050	409
123		Spot	1	Image 1	3	1000000052	410
134		Spot	1	Image 1	3	1000000053	411
105		Spot	1	Image 1	3	1000000054	412
144		Spot	1	Image 1	3	1000000055	413
114		Spot	1	Image 1	3	1000000056	414
125		Spot	1	Image 1	3	1000000057	415
126		Spot	1	Image 1	3	1000000058	416
79		Spot	1	Image 1	3	1000000059	417
132		Spot	1	Image 1	3	1000000060	418
133		Spot	1	Image 1	3	1000000061	419
130		Spot	1	Image 1	3	1000000062	420
132		Spot	1	Image 1	3	1000000063	421
150		Spot	1	Image 1	3	1000000064	422
155		Spot	1	Image 1	3	1000000065	423
136		Spot	1	Image 1	3	1000000066	424
147		Spot	1	Image 1	3	1000000067	425
133		Spot	1	Image 1	3	1000000068	426
119		Spot	1	Image 1	3	1000000069	427
109		Spot	1	Image 1	3	1000000070	428
147		Spot	1	Image 1	3	1000000071	429
129		Spot	1	Image 1	3	1000000072	430
116		Spot	1	Image 1	3	1000000073	431
155		Spot	1	Image 1	3	1000000074	432
111		Spot	1	Image 1	3	1000000075	433
129		Spot	1	Image 1	3	1000000076	434
113		Spot	1	Image 1	3	1000000077	435
146		Spot	1	Image 1	3	1000000080	436
144		Spot	1	Image 1	3	1000000078	437
138		Spot	1	Image 1	3	1000000079	438
131		Spot	1	Image 1	3	1000000081	439
134		Spot	1	Image 1	3	1000000082	440
130		Spot	1	Image 1	3	1000000083	442
112		Spot	1	Image 1	3	1000000085	443
107		Spot	1	Image 1	3	1000000086	444
152		Spot	1	Image 1	3	1000000087	445
149		Spot	1	Image 1	3	1000000084	446
155		Spot	1	Image 1	3	1000000088	447
140		Spot	1	Image 1	3	1000000089	448
160		Spot	1	Image 1	3	1000000090	449
126		Spot	1	Image 1	3	1000000091	450
124		Spot	1	Image 1	3	1000000093	451
139		Spot	1	Image 1	3	1000000092	452
162		Spot	1	Image 1	3	1000000175	453
143		Spot	1	Image 1	3	1000000094	454
159		Spot	1	Image 1	3	1000000096	455
153		Spot	1	Image 1	3	1000000095	456
151		Spot	1	Image 1	3	1000000097	457
143		Spot	1	Image 1	3	1000000098	458
145		Spot	1	Image 1	3	1000000099	459
150		Spot	1	Image 1	3	1000000100	461
111		Spot	1	Image 1	3	1000000101	462
119		Spot	1	Image 1	3	1000000102	463
68		Spot	1	Image 1	3	1000000103	464
163		Spot	1	Image 1	3	1000000104	465
140		Spot	1	Image 1	3	1000000105	466
149		Spot	1	Image 1	3	1000000106	467
139		Spot	1	Image 1	3	1000000107	468
142		Spot	1	Image 1	3	1000000108	469
115		Spot	1	Image 1	3	1000000109	470
104		Spot	1	Image 1	3	1000000110	471
159		Spot	1	Image 1	3	1000000111	472
172		Spot	1	Image 1	3	1000000112	473
141		Spot	1	Image 1	3	1000000113	474
160		Spot	1	Image 1	3	1000000114	475
112		Spot	1	Image 1	3	1000000115	476
138		Spot	1	Image 1	3	1000000116	477
166		Spot	1	Image 1	3	1000000117	478
119		Spot	1	Image 1	3	1000000118	479
126		Spot	1	Image 1	3	1000000120	480
104		Spot	1	Image 1	3	1000000119	481
157		Spot	1	Image 1	3	1000000121	482
156		Spot	1	Image 1	3	1000000122	483
122		Spot	1	Image 1	3	1000000123	484
117		Spot	1	Image 1	3	1000000124	485
134		Spot	1	Image 1	3	1000000125	486
114		Spot	1	Image 1	3	1000000126	487
131		Spot	1	Image 1	3	1000000127	488
159		Spot	1	Image 1	3	1000000128	489
133		Spot	1	Image 1	3	1000000129	490
132		Spot	1	Image 1	3	1000000130	491
126		Spot	1	Image 1	3	1000000131	492
160		Spot	1	Image 1	3	1000000132	493
145		Spot	1	Image 1	3	1000000133	494
161		Spot	1	Image 1	3	1000000134	495
163		Spot	1	Image 1	3	1000000135	496
155		Spot	1	Image 1	3	1000000136	497
179		Spot	1	Image 1	3	1000000137	498
135		Spot	1	Image 1	3	1000000138	499
147		Spot	1	Image 1	3	1000000140	500
176		Spot	1	Image 1	3	1000000141	501
135		Spot	1	Image 1	3	1000000142	502
165		Spot	1	Image 1	3	1000000143	503
75		Spot	1	Image 1	3	1000000144	504
228		Spot	1	Image 1	3	1000000145	505
178		Spot	1	Image 1	3	1000000146	506
221		Spot	1	Image 1	3	1000000147	507
138		Spot	1	Image 1	3	1000000148	508
240		Spot	1	Image 1	3	1000000149	509
192		Spot	1	Image 1	3	1000000150	510
164		Spot	1	Image 1	3	1000000151	511
167		Spot	1	Image 1	3	1000000152	512
168		Spot	1	Image 1	3	1000000153	513
159		Spot	1	Image 1	3	1000000154	514
153		Spot	1	Image 1	3	1000000155	515
170		Spot	1	Image 1	3	1000000156	516
223		Spot	1	Image 1	3	1000000157	517
159		Spot	1	Image 1	3	1000000158	518
141		Spot	1	Image 1	3	1000000159	519
136		Spot	1	Image 1	3	1000000160	520
164		Spot	1	Image 1	3	1000000162	521
208		Spot	1	Image 1	3	1000000161	522
145		Spot	1	Image 1	3	1000000163	523
176		Spot	1	Image 1	3	1000000164	524
262		Spot	1	Image 1	3	1000000165	525
175		Spot	1	Image 1	3	1000000166	526
166		Spot	1	Image 1	3	1000000167	527
151		Spot	1	Image 1	3	1000000168	528
220		Spot	1	Image 1	3	1000000169	529
188		Spot	1	Image 1	3	1000000170	530
129		Spot	1	Image 1	3	1000000171	531
154		Spot	1	Image 1	3	1000000172	532
138		Spot	1	Image 1	3	1000000173	533
124		Spot	1	Image 1	4	1000000000	534
102		Spot	1	Image 1	4	1000000001	535
93		Spot	1	Image 1	4	1000000002	536
114		Spot	1	Image 1	4	1000000003	537
107		Spot	1	Image 1	4	1000000004	538
95		Spot	1	Image 1	4	1000000005	539
104		Spot	1	Image 1	4	1000000006	540
91		Spot	1	Image 1	4	1000000007	541
60		Spot	1	Image 1	4	1000000008	542
78		Spot	1	Image 1	4	1000000009	543
108		Spot	1	Image 1	4	1000000010	544
95		Spot	1	Image 1	4	1000000011	545
126		Spot	1	Image 1	4	1000000013	546
153		Spot	1	Image 1	4	1000000014	547
120		Spot	1	Image 1	4	1000000012	548
119		Spot	1	Image 1	4	1000000015	549
105		Spot	1	Image 1	4	1000000016	550
106		Spot	1	Image 1	4	1000000017	551
113		Spot	1	Image 1	4	1000000018	552
81		Spot	1	Image 1	4	1000000019	553
123		Spot	1	Image 1	4	1000000020	554
116		Spot	1	Image 1	4	1000000021	555
94		Spot	1	Image 1	4	1000000022	556
134		Spot	1	Image 1	4	1000000023	557
110		Spot	1	Image 1	4	1000000024	558
124		Spot	1	Image 1	4	1000000025	559
136		Spot	1	Image 1	4	1000000026	560
106		Spot	1	Image 1	4	1000000027	561
115		Spot	1	Image 1	4	1000000028	562
112		Spot	1	Image 1	4	1000000029	563
119		Spot	1	Image 1	4	1000000030	564
130		Spot	1	Image 1	4	1000000031	565
121		Spot	1	Image 1	4	1000000032	566
127		Spot	1	Image 1	4	1000000033	567
112		Spot	1	Image 1	4	1000000034	568
103		Spot	1	Image 1	4	1000000037	569
74		Spot	1	Image 1	4	1000000035	570
115		Spot	1	Image 1	4	1000000036	571
130		Spot	1	Image 1	4	1000000038	572
108		Spot	1	Image 1	4	1000000040	573
118		Spot	1	Image 1	4	1000000039	574
121		Spot	1	Image 1	4	1000000174	575
106		Spot	1	Image 1	4	1000000041	578
107		Spot	1	Image 1	4	1000000044	579
112		Spot	1	Image 1	4	1000000042	580
105		Spot	1	Image 1	4	1000000045	581
102		Spot	1	Image 1	4	1000000043	582
112		Spot	1	Image 1	4	1000000046	583
115		Spot	1	Image 1	4	1000000047	584
109		Spot	1	Image 1	4	1000000048	585
119		Spot	1	Image 1	4	1000000049	586
126		Spot	1	Image 1	4	1000000050	587
103		Spot	1	Image 1	4	1000000052	588
118		Spot	1	Image 1	4	1000000051	589
119		Spot	1	Image 1	4	1000000053	590
103		Spot	1	Image 1	4	1000000054	591
140		Spot	1	Image 1	4	1000000055	592
121		Spot	1	Image 1	4	1000000056	593
131		Spot	1	Image 1	4	1000000057	594
127		Spot	1	Image 1	4	1000000058	595
112		Spot	1	Image 1	4	1000000059	596
134		Spot	1	Image 1	4	1000000060	597
133		Spot	1	Image 1	4	1000000061	598
132		Spot	1	Image 1	4	1000000062	599
133		Spot	1	Image 1	4	1000000063	600
136		Spot	1	Image 1	4	1000000064	601
152		Spot	1	Image 1	4	1000000065	602
143		Spot	1	Image 1	4	1000000066	603
147		Spot	1	Image 1	4	1000000067	604
116		Spot	1	Image 1	4	1000000068	605
134		Spot	1	Image 1	4	1000000069	606
124		Spot	1	Image 1	4	1000000070	607
151		Spot	1	Image 1	4	1000000071	608
134		Spot	1	Image 1	4	1000000072	609
111		Spot	1	Image 1	4	1000000073	610
154		Spot	1	Image 1	4	1000000074	611
128		Spot	1	Image 1	4	1000000076	612
110		Spot	1	Image 1	4	1000000075	613
142		Spot	1	Image 1	4	1000000080	614
111		Spot	1	Image 1	4	1000000077	615
141		Spot	1	Image 1	4	1000000078	616
135		Spot	1	Image 1	4	1000000079	617
136		Spot	1	Image 1	4	1000000082	618
137		Spot	1	Image 1	4	1000000081	619
139		Spot	1	Image 1	4	1000000083	621
102		Spot	1	Image 1	4	1000000085	622
104		Spot	1	Image 1	4	1000000086	623
159		Spot	1	Image 1	4	1000000087	624
140		Spot	1	Image 1	4	1000000084	625
148		Spot	1	Image 1	4	1000000088	626
127		Spot	1	Image 1	4	1000000089	627
174		Spot	1	Image 1	4	1000000090	628
136		Spot	1	Image 1	4	1000000091	629
147		Spot	1	Image 1	4	1000000093	630
147		Spot	1	Image 1	4	1000000092	631
161		Spot	1	Image 1	4	1000000175	632
146		Spot	1	Image 1	4	1000000096	633
138		Spot	1	Image 1	4	1000000094	634
164		Spot	1	Image 1	4	1000000095	635
151		Spot	1	Image 1	4	1000000097	636
138		Spot	1	Image 1	4	1000000098	637
143		Spot	1	Image 1	4	1000000099	638
160		Spot	1	Image 1	4	1000000100	640
91		Spot	1	Image 1	4	1000000101	641
115		Spot	1	Image 1	4	1000000102	642
146		Spot	1	Image 1	4	1000000176	643
94		Spot	1	Image 1	4	1000000103	644
171		Spot	1	Image 1	4	1000000104	645
149		Spot	1	Image 1	4	1000000105	646
144		Spot	1	Image 1	4	1000000108	647
154		Spot	1	Image 1	4	1000000106	648
148		Spot	1	Image 1	4	1000000107	649
102		Spot	1	Image 1	4	1000000109	650
124		Spot	1	Image 1	4	1000000111	651
98		Spot	1	Image 1	4	1000000110	652
160		Spot	1	Image 1	4	1000000112	653
139		Spot	1	Image 1	4	1000000113	654
156		Spot	1	Image 1	4	1000000114	655
96		Spot	1	Image 1	4	1000000115	656
122		Spot	1	Image 1	4	1000000116	657
162		Spot	1	Image 1	4	1000000117	658
140		Spot	1	Image 1	4	1000000118	659
103		Spot	1	Image 1	4	1000000119	660
123		Spot	1	Image 1	4	1000000120	661
167		Spot	1	Image 1	4	1000000121	662
156		Spot	1	Image 1	4	1000000122	663
140		Spot	1	Image 1	4	1000000123	664
104		Spot	1	Image 1	4	1000000124	665
132		Spot	1	Image 1	4	1000000125	666
130		Spot	1	Image 1	4	1000000127	667
154		Spot	1	Image 1	4	1000000126	668
184		Spot	1	Image 1	4	1000000128	669
135		Spot	1	Image 1	4	1000000129	670
117		Spot	1	Image 1	4	1000000130	671
149		Spot	1	Image 1	4	1000000132	672
124		Spot	1	Image 1	4	1000000131	673
136		Spot	1	Image 1	4	1000000133	674
165		Spot	1	Image 1	4	1000000134	675
162		Spot	1	Image 1	4	1000000135	676
157		Spot	1	Image 1	4	1000000136	677
202		Spot	1	Image 1	4	1000000137	678
151		Spot	1	Image 1	4	1000000138	679
154		Spot	1	Image 1	4	1000000139	680
158		Spot	1	Image 1	4	1000000140	681
163		Spot	1	Image 1	4	1000000143	682
165		Spot	1	Image 1	4	1000000141	683
145		Spot	1	Image 1	4	1000000142	684
115		Spot	1	Image 1	4	1000000144	685
214		Spot	1	Image 1	4	1000000145	686
189		Spot	1	Image 1	4	1000000146	687
205		Spot	1	Image 1	4	1000000147	688
143		Spot	1	Image 1	4	1000000148	689
201		Spot	1	Image 1	4	1000000149	690
196		Spot	1	Image 1	4	1000000150	691
151		Spot	1	Image 1	4	1000000151	692
160		Spot	1	Image 1	4	1000000152	693
175		Spot	1	Image 1	4	1000000153	694
155		Spot	1	Image 1	4	1000000154	695
151		Spot	1	Image 1	4	1000000155	696
147		Spot	1	Image 1	4	1000000156	697
199		Spot	1	Image 1	4	1000000157	698
152		Spot	1	Image 1	4	1000000158	699
143		Spot	1	Image 1	4	1000000159	700
145		Spot	1	Image 1	4	1000000160	701
168		Spot	1	Image 1	4	1000000162	702
210		Spot	1	Image 1	4	1000000161	703
148		Spot	1	Image 1	4	1000000163	704
180		Spot	1	Image 1	4	1000000164	705
242		Spot	1	Image 1	4	1000000165	706
191		Spot	1	Image 1	4	1000000166	707
159		Spot	1	Image 1	4	1000000167	708
147		Spot	1	Image 1	4	1000000168	709
202		Spot	1	Image 1	4	1000000169	710
182		Spot	1	Image 1	4	1000000170	711
139		Spot	1	Image 1	4	1000000171	712
145		Spot	1	Image 1	4	1000000172	713
133		Spot	1	Image 1	4	1000000173	714
134		Spot	1	Image 1	5	1000000000	715
126		Spot	1	Image 1	5	1000000001	716
114		Spot	1	Image 1	5	1000000002	717
118		Spot	1	Image 1	5	1000000004	718
96		Spot	1	Image 1	5	1000000003	719
107		Spot	1	Image 1	5	1000000005	720
114		Spot	1	Image 1	5	1000000006	721
102		Spot	1	Image 1	5	1000000007	722
93		Spot	1	Image 1	5	1000000008	723
97		Spot	1	Image 1	5	1000000009	724
125		Spot	1	Image 1	5	1000000010	725
111		Spot	1	Image 1	5	1000000011	726
136		Spot	1	Image 1	5	1000000013	727
170		Spot	1	Image 1	5	1000000014	728
109		Spot	1	Image 1	5	1000000012	729
111		Spot	1	Image 1	5	1000000015	730
104		Spot	1	Image 1	5	1000000017	731
66		Spot	1	Image 1	5	1000000018	732
95		Spot	1	Image 1	5	1000000019	733
123		Spot	1	Image 1	5	1000000020	734
124		Spot	1	Image 1	5	1000000021	735
93		Spot	1	Image 1	5	1000000022	736
138		Spot	1	Image 1	5	1000000023	737
106		Spot	1	Image 1	5	1000000024	738
121		Spot	1	Image 1	5	1000000025	739
121		Spot	1	Image 1	5	1000000026	740
106		Spot	1	Image 1	5	1000000027	741
120		Spot	1	Image 1	5	1000000028	742
109		Spot	1	Image 1	5	1000000029	743
116		Spot	1	Image 1	5	1000000030	744
133		Spot	1	Image 1	5	1000000031	745
120		Spot	1	Image 1	5	1000000032	746
130		Spot	1	Image 1	5	1000000033	747
70		Spot	1	Image 1	5	1000000034	748
128		Spot	1	Image 1	5	1000000037	749
72		Spot	1	Image 1	5	1000000035	750
121		Spot	1	Image 1	5	1000000036	751
126		Spot	1	Image 1	5	1000000038	752
65		Spot	1	Image 1	5	1000000040	753
108		Spot	1	Image 1	5	1000000039	754
100		Spot	1	Image 1	5	1000000174	755
120		Spot	1	Image 1	5	1000000041	758
116		Spot	1	Image 1	5	1000000044	759
122		Spot	1	Image 1	5	1000000042	760
121		Spot	1	Image 1	5	1000000045	761
106		Spot	1	Image 1	5	1000000043	762
108		Spot	1	Image 1	5	1000000046	763
116		Spot	1	Image 1	5	1000000047	764
114		Spot	1	Image 1	5	1000000048	765
119		Spot	1	Image 1	5	1000000177	766
112		Spot	1	Image 1	5	1000000049	767
122		Spot	1	Image 1	5	1000000050	768
114		Spot	1	Image 1	5	1000000051	769
103		Spot	1	Image 1	5	1000000052	770
120		Spot	1	Image 1	5	1000000053	771
115		Spot	1	Image 1	5	1000000054	772
113		Spot	1	Image 1	5	1000000055	773
119		Spot	1	Image 1	5	1000000056	774
128		Spot	1	Image 1	5	1000000057	775
124		Spot	1	Image 1	5	1000000058	776
91		Spot	1	Image 1	5	1000000059	777
115		Spot	1	Image 1	5	1000000060	778
139		Spot	1	Image 1	5	1000000061	779
121		Spot	1	Image 1	5	1000000062	780
133		Spot	1	Image 1	5	1000000063	781
141		Spot	1	Image 1	5	1000000064	782
162		Spot	1	Image 1	5	1000000065	783
140		Spot	1	Image 1	5	1000000066	784
99		Spot	1	Image 1	5	1000000067	785
126		Spot	1	Image 1	5	1000000068	786
127		Spot	1	Image 1	5	1000000070	787
124		Spot	1	Image 1	5	1000000069	788
153		Spot	1	Image 1	5	1000000071	789
129		Spot	1	Image 1	5	1000000072	790
106		Spot	1	Image 1	5	1000000073	791
154		Spot	1	Image 1	5	1000000074	792
128		Spot	1	Image 1	5	1000000076	793
115		Spot	1	Image 1	5	1000000075	794
137		Spot	1	Image 1	5	1000000079	795
104		Spot	1	Image 1	5	1000000077	796
162		Spot	1	Image 1	5	1000000080	797
150		Spot	1	Image 1	5	1000000078	798
140		Spot	1	Image 1	5	1000000082	799
126		Spot	1	Image 1	5	1000000081	800
128		Spot	1	Image 1	5	1000000083	802
109		Spot	1	Image 1	5	1000000085	803
108		Spot	1	Image 1	5	1000000086	804
154		Spot	1	Image 1	5	1000000087	805
139		Spot	1	Image 1	5	1000000084	806
159		Spot	1	Image 1	5	1000000088	807
142		Spot	1	Image 1	5	1000000089	808
168		Spot	1	Image 1	5	1000000090	809
122		Spot	1	Image 1	5	1000000091	810
140		Spot	1	Image 1	5	1000000093	811
145		Spot	1	Image 1	5	1000000092	812
165		Spot	1	Image 1	5	1000000175	813
138		Spot	1	Image 1	5	1000000094	814
164		Spot	1	Image 1	5	1000000096	815
165		Spot	1	Image 1	5	1000000095	816
163		Spot	1	Image 1	5	1000000097	817
145		Spot	1	Image 1	5	1000000098	818
137		Spot	1	Image 1	5	1000000099	819
159		Spot	1	Image 1	5	1000000100	821
97		Spot	1	Image 1	5	1000000101	822
134		Spot	1	Image 1	5	1000000102	823
141		Spot	1	Image 1	5	1000000176	824
96		Spot	1	Image 1	5	1000000103	825
151		Spot	1	Image 1	5	1000000104	826
144		Spot	1	Image 1	5	1000000105	827
115		Spot	1	Image 1	5	1000000108	828
103		Spot	1	Image 1	5	1000000107	829
153		Spot	1	Image 1	5	1000000106	830
115		Spot	1	Image 1	5	1000000109	831
138		Spot	1	Image 1	5	1000000111	832
95		Spot	1	Image 1	5	1000000110	833
153		Spot	1	Image 1	5	1000000112	834
123		Spot	1	Image 1	5	1000000113	835
165		Spot	1	Image 1	5	1000000114	836
89		Spot	1	Image 1	5	1000000115	837
128		Spot	1	Image 1	5	1000000116	838
147		Spot	1	Image 1	5	1000000117	839
138		Spot	1	Image 1	5	1000000118	840
108		Spot	1	Image 1	5	1000000119	841
119		Spot	1	Image 1	5	1000000120	842
140		Spot	1	Image 1	5	1000000121	843
160		Spot	1	Image 1	5	1000000122	844
105		Spot	1	Image 1	5	1000000124	845
140		Spot	1	Image 1	5	1000000123	846
137		Spot	1	Image 1	5	1000000125	847
178		Spot	1	Image 1	5	1000000128	848
147		Spot	1	Image 1	5	1000000126	849
127		Spot	1	Image 1	5	1000000127	850
137		Spot	1	Image 1	5	1000000129	851
136		Spot	1	Image 1	5	1000000130	852
128		Spot	1	Image 1	5	1000000131	853
164		Spot	1	Image 1	5	1000000132	854
144		Spot	1	Image 1	5	1000000133	855
157		Spot	1	Image 1	5	1000000135	856
151		Spot	1	Image 1	5	1000000134	857
164		Spot	1	Image 1	5	1000000136	858
194		Spot	1	Image 1	5	1000000137	859
155		Spot	1	Image 1	5	1000000138	860
152		Spot	1	Image 1	5	1000000139	861
172		Spot	1	Image 1	5	1000000140	862
166		Spot	1	Image 1	5	1000000143	863
200		Spot	1	Image 1	5	1000000141	864
135		Spot	1	Image 1	5	1000000142	865
110		Spot	1	Image 1	5	1000000144	866
209		Spot	1	Image 1	5	1000000145	867
171		Spot	1	Image 1	5	1000000146	868
198		Spot	1	Image 1	5	1000000147	869
154		Spot	1	Image 1	5	1000000148	870
236		Spot	1	Image 1	5	1000000149	871
138		Spot	1	Image 1	5	1000000150	872
156		Spot	1	Image 1	5	1000000151	873
166		Spot	1	Image 1	5	1000000152	874
186		Spot	1	Image 1	5	1000000153	875
161		Spot	1	Image 1	5	1000000154	876
156		Spot	1	Image 1	5	1000000155	877
154		Spot	1	Image 1	5	1000000156	878
215		Spot	1	Image 1	5	1000000157	879
165		Spot	1	Image 1	5	1000000158	880
134		Spot	1	Image 1	5	1000000159	881
153		Spot	1	Image 1	5	1000000160	882
168		Spot	1	Image 1	5	1000000162	883
204		Spot	1	Image 1	5	1000000161	884
156		Spot	1	Image 1	5	1000000163	885
166		Spot	1	Image 1	5	1000000164	886
216		Spot	1	Image 1	5	1000000165	887
187		Spot	1	Image 1	5	1000000166	888
151		Spot	1	Image 1	5	1000000167	889
142		Spot	1	Image 1	5	1000000168	890
188		Spot	1	Image 1	5	1000000169	891
166		Spot	1	Image 1	5	1000000170	892
145		Spot	1	Image 1	5	1000000171	893
157		Spot	1	Image 1	5	1000000172	894
146		Spot	1	Image 1	5	1000000173	895
129		Spot	1	Image 1	6	1000000000	896
121		Spot	1	Image 1	6	1000000001	897
80		Spot	1	Image 1	6	1000000005	898
124		Spot	1	Image 1	6	1000000004	899
102		Spot	1	Image 1	6	1000000003	900
119		Spot	1	Image 1	6	1000000006	901
102		Spot	1	Image 1	6	1000000007	902
105		Spot	1	Image 1	6	1000000008	903
83		Spot	1	Image 1	6	1000000009	904
116		Spot	1	Image 1	6	1000000010	905
101		Spot	1	Image 1	6	1000000011	906
131		Spot	1	Image 1	6	1000000013	907
164		Spot	1	Image 1	6	1000000014	908
106		Spot	1	Image 1	6	1000000012	909
118		Spot	1	Image 1	6	1000000015	910
106		Spot	1	Image 1	6	1000000016	911
85		Spot	1	Image 1	6	1000000017	912
125		Spot	1	Image 1	6	1000000018	913
89		Spot	1	Image 1	6	1000000019	914
120		Spot	1	Image 1	6	1000000020	915
123		Spot	1	Image 1	6	1000000021	916
106		Spot	1	Image 1	6	1000000022	917
125		Spot	1	Image 1	6	1000000023	918
99		Spot	1	Image 1	6	1000000024	919
134		Spot	1	Image 1	6	1000000025	920
131		Spot	1	Image 1	6	1000000026	921
109		Spot	1	Image 1	6	1000000027	922
87		Spot	1	Image 1	6	1000000028	923
95		Spot	1	Image 1	6	1000000029	924
118		Spot	1	Image 1	6	1000000030	925
132		Spot	1	Image 1	6	1000000031	926
103		Spot	1	Image 1	6	1000000032	927
128		Spot	1	Image 1	6	1000000033	928
112		Spot	1	Image 1	6	1000000034	929
117		Spot	1	Image 1	6	1000000037	930
88		Spot	1	Image 1	6	1000000035	931
121		Spot	1	Image 1	6	1000000036	932
132		Spot	1	Image 1	6	1000000038	933
112		Spot	1	Image 1	6	1000000040	934
116		Spot	1	Image 1	6	1000000039	935
120		Spot	1	Image 1	6	1000000174	936
124		Spot	1	Image 1	6	1000000041	939
120		Spot	1	Image 1	6	1000000042	940
124		Spot	1	Image 1	6	1000000044	941
91		Spot	1	Image 1	6	1000000045	942
103		Spot	1	Image 1	6	1000000043	943
97		Spot	1	Image 1	6	1000000046	944
114		Spot	1	Image 1	6	1000000047	945
109		Spot	1	Image 1	6	1000000048	946
92		Spot	1	Image 1	6	1000000049	947
115		Spot	1	Image 1	6	1000000050	948
118		Spot	1	Image 1	6	1000000051	949
113		Spot	1	Image 1	6	1000000052	950
94		Spot	1	Image 1	6	1000000053	951
113		Spot	1	Image 1	6	1000000054	952
135		Spot	1	Image 1	6	1000000055	953
127		Spot	1	Image 1	6	1000000056	954
133		Spot	1	Image 1	6	1000000057	955
129		Spot	1	Image 1	6	1000000058	956
105		Spot	1	Image 1	6	1000000059	957
127		Spot	1	Image 1	6	1000000060	958
122		Spot	1	Image 1	6	1000000061	959
120		Spot	1	Image 1	6	1000000062	960
122		Spot	1	Image 1	6	1000000063	961
125		Spot	1	Image 1	6	1000000064	962
146		Spot	1	Image 1	6	1000000065	963
150		Spot	1	Image 1	6	1000000066	964
143		Spot	1	Image 1	6	1000000067	965
132		Spot	1	Image 1	6	1000000068	966
138		Spot	1	Image 1	6	1000000069	967
124		Spot	1	Image 1	6	1000000070	968
152		Spot	1	Image 1	6	1000000071	969
128		Spot	1	Image 1	6	1000000072	970
106		Spot	1	Image 1	6	1000000073	971
158		Spot	1	Image 1	6	1000000074	972
126		Spot	1	Image 1	6	1000000076	973
115		Spot	1	Image 1	6	1000000075	974
155		Spot	1	Image 1	6	1000000080	975
142		Spot	1	Image 1	6	1000000078	976
132		Spot	1	Image 1	6	1000000079	977
118		Spot	1	Image 1	6	1000000077	978
134		Spot	1	Image 1	6	1000000081	979
133		Spot	1	Image 1	6	1000000082	980
144		Spot	1	Image 1	6	1000000083	982
105		Spot	1	Image 1	6	1000000178	983
100		Spot	1	Image 1	6	1000000085	984
95		Spot	1	Image 1	6	1000000086	985
137		Spot	1	Image 1	6	1000000087	986
147		Spot	1	Image 1	6	1000000084	987
160		Spot	1	Image 1	6	1000000088	988
128		Spot	1	Image 1	6	1000000089	989
176		Spot	1	Image 1	6	1000000090	990
130		Spot	1	Image 1	6	1000000091	991
155		Spot	1	Image 1	6	1000000093	992
147		Spot	1	Image 1	6	1000000092	993
160		Spot	1	Image 1	6	1000000175	994
154		Spot	1	Image 1	6	1000000096	995
146		Spot	1	Image 1	6	1000000094	996
162		Spot	1	Image 1	6	1000000095	997
147		Spot	1	Image 1	6	1000000097	998
144		Spot	1	Image 1	6	1000000098	999
136		Spot	1	Image 1	6	1000000099	1000
146		Spot	1	Image 1	6	1000000100	1001
113		Spot	1	Image 1	6	1000000101	1002
131		Spot	1	Image 1	6	1000000102	1003
153		Spot	1	Image 1	6	1000000176	1004
101		Spot	1	Image 1	6	1000000103	1005
167		Spot	1	Image 1	6	1000000104	1006
143		Spot	1	Image 1	6	1000000105	1007
126		Spot	1	Image 1	6	1000000108	1008
147		Spot	1	Image 1	6	1000000107	1009
135		Spot	1	Image 1	6	1000000106	1010
111		Spot	1	Image 1	6	1000000109	1011
88		Spot	1	Image 1	6	1000000110	1012
136		Spot	1	Image 1	6	1000000111	1013
131		Spot	1	Image 1	6	1000000112	1014
143		Spot	1	Image 1	6	1000000113	1015
156		Spot	1	Image 1	6	1000000114	1016
104		Spot	1	Image 1	6	1000000115	1017
129		Spot	1	Image 1	6	1000000116	1018
157		Spot	1	Image 1	6	1000000117	1019
134		Spot	1	Image 1	6	1000000118	1020
109		Spot	1	Image 1	6	1000000119	1021
119		Spot	1	Image 1	6	1000000120	1022
158		Spot	1	Image 1	6	1000000121	1023
166		Spot	1	Image 1	6	1000000122	1024
141		Spot	1	Image 1	6	1000000123	1025
94		Spot	1	Image 1	6	1000000124	1026
126		Spot	1	Image 1	6	1000000125	1027
142		Spot	1	Image 1	6	1000000126	1028
126		Spot	1	Image 1	6	1000000127	1029
182		Spot	1	Image 1	6	1000000128	1030
131		Spot	1	Image 1	6	1000000129	1031
118		Spot	1	Image 1	6	1000000130	1032
143		Spot	1	Image 1	6	1000000131	1033
170		Spot	1	Image 1	6	1000000132	1034
148		Spot	1	Image 1	6	1000000133	1035
162		Spot	1	Image 1	6	1000000134	1036
157		Spot	1	Image 1	6	1000000135	1037
163		Spot	1	Image 1	6	1000000136	1038
201		Spot	1	Image 1	6	1000000137	1039
154		Spot	1	Image 1	6	1000000138	1040
141		Spot	1	Image 1	6	1000000139	1041
179		Spot	1	Image 1	6	1000000140	1042
150		Spot	1	Image 1	6	1000000143	1043
177		Spot	1	Image 1	6	1000000141	1044
149		Spot	1	Image 1	6	1000000142	1045
113		Spot	1	Image 1	6	1000000144	1046
205		Spot	1	Image 1	6	1000000145	1047
171		Spot	1	Image 1	6	1000000146	1048
184		Spot	1	Image 1	6	1000000147	1049
163		Spot	1	Image 1	6	1000000148	1050
213		Spot	1	Image 1	6	1000000149	1051
179		Spot	1	Image 1	6	1000000150	1052
132		Spot	1	Image 1	6	1000000151	1053
171		Spot	1	Image 1	6	1000000152	1054
178		Spot	1	Image 1	6	1000000153	1055
164		Spot	1	Image 1	6	1000000154	1056
154		Spot	1	Image 1	6	1000000155	1057
159		Spot	1	Image 1	6	1000000156	1058
202		Spot	1	Image 1	6	1000000157	1059
144		Spot	1	Image 1	6	1000000158	1060
138		Spot	1	Image 1	6	1000000159	1061
152		Spot	1	Image 1	6	1000000160	1062
184		Spot	1	Image 1	6	1000000162	1063
224		Spot	1	Image 1	6	1000000161	1064
148		Spot	1	Image 1	6	1000000163	1065
173		Spot	1	Image 1	6	1000000164	1066
246		Spot	1	Image 1	6	1000000165	1067
190		Spot	1	Image 1	6	1000000166	1068
157		Spot	1	Image 1	6	1000000167	1069
139		Spot	1	Image 1	6	1000000168	1070
180		Spot	1	Image 1	6	1000000169	1071
154		Spot	1	Image 1	6	1000000170	1072
142		Spot	1	Image 1	6	1000000171	1073
144		Spot	1	Image 1	6	1000000172	1074
147		Spot	1	Image 1	6	1000000173	1075
141		Spot	1	Image 1	7	1000000000	1076
115		Spot	1	Image 1	7	1000000001	1077
119		Spot	1	Image 1	7	1000000002	1078
93		Spot	1	Image 1	7	1000000004	1079
83		Spot	1	Image 1	7	1000000005	1080
114		Spot	1	Image 1	7	1000000003	1081
115		Spot	1	Image 1	7	1000000006	1082
95		Spot	1	Image 1	7	1000000007	1083
100		Spot	1	Image 1	7	1000000008	1084
84		Spot	1	Image 1	7	1000000009	1085
111		Spot	1	Image 1	7	1000000011	1086
123		Spot	1	Image 1	7	1000000013	1087
168		Spot	1	Image 1	7	1000000014	1088
110		Spot	1	Image 1	7	1000000012	1089
114		Spot	1	Image 1	7	1000000015	1090
89		Spot	1	Image 1	7	1000000016	1091
101		Spot	1	Image 1	7	1000000017	1092
108		Spot	1	Image 1	7	1000000018	1093
90		Spot	1	Image 1	7	1000000019	1094
121		Spot	1	Image 1	7	1000000020	1095
102		Spot	1	Image 1	7	1000000021	1096
107		Spot	1	Image 1	7	1000000022	1097
136		Spot	1	Image 1	7	1000000023	1098
86		Spot	1	Image 1	7	1000000024	1099
126		Spot	1	Image 1	7	1000000025	1100
124		Spot	1	Image 1	7	1000000026	1101
109		Spot	1	Image 1	7	1000000027	1102
114		Spot	1	Image 1	7	1000000028	1103
111		Spot	1	Image 1	7	1000000029	1104
109		Spot	1	Image 1	7	1000000030	1105
135		Spot	1	Image 1	7	1000000031	1106
108		Spot	1	Image 1	7	1000000032	1107
121		Spot	1	Image 1	7	1000000033	1108
115		Spot	1	Image 1	7	1000000034	1109
106		Spot	1	Image 1	7	1000000035	1110
126		Spot	1	Image 1	7	1000000037	1111
128		Spot	1	Image 1	7	1000000036	1112
111		Spot	1	Image 1	7	1000000038	1113
104		Spot	1	Image 1	7	1000000040	1114
108		Spot	1	Image 1	7	1000000174	1115
106		Spot	1	Image 1	7	1000000039	1116
120		Spot	1	Image 1	7	1000000041	1119
112		Spot	1	Image 1	7	1000000042	1120
115		Spot	1	Image 1	7	1000000044	1121
113		Spot	1	Image 1	7	1000000045	1122
96		Spot	1	Image 1	7	1000000043	1123
120		Spot	1	Image 1	7	1000000046	1124
122		Spot	1	Image 1	7	1000000047	1125
110		Spot	1	Image 1	7	1000000048	1126
111		Spot	1	Image 1	7	1000000049	1127
108		Spot	1	Image 1	7	1000000050	1128
121		Spot	1	Image 1	7	1000000051	1129
129		Spot	1	Image 1	7	1000000052	1130
128		Spot	1	Image 1	7	1000000053	1131
106		Spot	1	Image 1	7	1000000054	1132
116		Spot	1	Image 1	7	1000000055	1133
127		Spot	1	Image 1	7	1000000056	1134
126		Spot	1	Image 1	7	1000000057	1135
125		Spot	1	Image 1	7	1000000058	1136
101		Spot	1	Image 1	7	1000000059	1137
141		Spot	1	Image 1	7	1000000061	1138
127		Spot	1	Image 1	7	1000000060	1139
129		Spot	1	Image 1	7	1000000062	1140
116		Spot	1	Image 1	7	1000000063	1141
146		Spot	1	Image 1	7	1000000064	1142
165		Spot	1	Image 1	7	1000000065	1143
117		Spot	1	Image 1	7	1000000066	1144
136		Spot	1	Image 1	7	1000000068	1145
138		Spot	1	Image 1	7	1000000067	1146
135		Spot	1	Image 1	7	1000000069	1147
118		Spot	1	Image 1	7	1000000070	1148
135		Spot	1	Image 1	7	1000000071	1149
142		Spot	1	Image 1	7	1000000072	1150
119		Spot	1	Image 1	7	1000000073	1151
159		Spot	1	Image 1	7	1000000074	1152
137		Spot	1	Image 1	7	1000000076	1153
119		Spot	1	Image 1	7	1000000075	1154
149		Spot	1	Image 1	7	1000000080	1155
112		Spot	1	Image 1	7	1000000077	1156
151		Spot	1	Image 1	7	1000000078	1157
141		Spot	1	Image 1	7	1000000079	1158
133		Spot	1	Image 1	7	1000000082	1159
134		Spot	1	Image 1	7	1000000081	1160
131		Spot	1	Image 1	7	1000000083	1162
108		Spot	1	Image 1	7	1000000178	1163
90		Spot	1	Image 1	7	1000000085	1164
139		Spot	1	Image 1	7	1000000084	1165
97		Spot	1	Image 1	7	1000000086	1166
128		Spot	1	Image 1	7	1000000087	1167
158		Spot	1	Image 1	7	1000000088	1168
115		Spot	1	Image 1	7	1000000089	1169
172		Spot	1	Image 1	7	1000000090	1170
105		Spot	1	Image 1	7	1000000091	1171
147		Spot	1	Image 1	7	1000000093	1172
150		Spot	1	Image 1	7	1000000092	1173
153		Spot	1	Image 1	7	1000000175	1174
171		Spot	1	Image 1	7	1000000095	1175
143		Spot	1	Image 1	7	1000000094	1176
162		Spot	1	Image 1	7	1000000096	1177
153		Spot	1	Image 1	7	1000000097	1178
150		Spot	1	Image 1	7	1000000098	1179
137		Spot	1	Image 1	7	1000000099	1180
170		Spot	1	Image 1	7	1000000100	1182
110		Spot	1	Image 1	7	1000000101	1183
118		Spot	1	Image 1	7	1000000102	1184
107		Spot	1	Image 1	7	1000000103	1185
169		Spot	1	Image 1	7	1000000104	1186
144		Spot	1	Image 1	7	1000000105	1187
141		Spot	1	Image 1	7	1000000106	1188
137		Spot	1	Image 1	7	1000000107	1189
140		Spot	1	Image 1	7	1000000108	1190
117		Spot	1	Image 1	7	1000000109	1191
119		Spot	1	Image 1	7	1000000111	1192
107		Spot	1	Image 1	7	1000000110	1193
168		Spot	1	Image 1	7	1000000112	1194
131		Spot	1	Image 1	7	1000000113	1195
163		Spot	1	Image 1	7	1000000114	1196
104		Spot	1	Image 1	7	1000000115	1197
138		Spot	1	Image 1	7	1000000116	1198
153		Spot	1	Image 1	7	1000000117	1199
128		Spot	1	Image 1	7	1000000118	1200
84		Spot	1	Image 1	7	1000000119	1201
120		Spot	1	Image 1	7	1000000120	1202
164		Spot	1	Image 1	7	1000000121	1203
158		Spot	1	Image 1	7	1000000122	1204
108		Spot	1	Image 1	7	1000000124	1205
119		Spot	1	Image 1	7	1000000123	1206
130		Spot	1	Image 1	7	1000000125	1207
145		Spot	1	Image 1	7	1000000126	1208
139		Spot	1	Image 1	7	1000000127	1209
129		Spot	1	Image 1	7	1000000129	1210
137		Spot	1	Image 1	7	1000000130	1211
120		Spot	1	Image 1	7	1000000131	1212
164		Spot	1	Image 1	7	1000000132	1213
144		Spot	1	Image 1	7	1000000133	1214
151		Spot	1	Image 1	7	1000000134	1215
154		Spot	1	Image 1	7	1000000135	1216
150		Spot	1	Image 1	7	1000000136	1217
187		Spot	1	Image 1	7	1000000137	1218
153		Spot	1	Image 1	7	1000000138	1219
155		Spot	1	Image 1	7	1000000139	1220
145		Spot	1	Image 1	7	1000000140	1221
155		Spot	1	Image 1	7	1000000143	1222
187		Spot	1	Image 1	7	1000000141	1223
147		Spot	1	Image 1	7	1000000142	1224
104		Spot	1	Image 1	7	1000000144	1225
206		Spot	1	Image 1	7	1000000145	1226
180		Spot	1	Image 1	7	1000000146	1227
208		Spot	1	Image 1	7	1000000147	1228
149		Spot	1	Image 1	7	1000000148	1229
237		Spot	1	Image 1	7	1000000149	1230
192		Spot	1	Image 1	7	1000000150	1231
150		Spot	1	Image 1	7	1000000151	1232
144		Spot	1	Image 1	7	1000000152	1233
184		Spot	1	Image 1	7	1000000153	1234
155		Spot	1	Image 1	7	1000000154	1235
138		Spot	1	Image 1	7	1000000155	1236
139		Spot	1	Image 1	7	1000000156	1237
205		Spot	1	Image 1	7	1000000157	1238
157		Spot	1	Image 1	7	1000000158	1239
146		Spot	1	Image 1	7	1000000159	1240
156		Spot	1	Image 1	7	1000000160	1241
205		Spot	1	Image 1	7	1000000161	1242
176		Spot	1	Image 1	7	1000000162	1243
158		Spot	1	Image 1	7	1000000163	1244
154		Spot	1	Image 1	7	1000000164	1245
238		Spot	1	Image 1	7	1000000165	1246
186		Spot	1	Image 1	7	1000000166	1247
161		Spot	1	Image 1	7	1000000167	1248
99		Spot	1	Image 1	7	1000000168	1249
213		Spot	1	Image 1	7	1000000169	1250
167		Spot	1	Image 1	7	1000000170	1251
137		Spot	1	Image 1	7	1000000171	1252
158		Spot	1	Image 1	7	1000000172	1253
144		Spot	1	Image 1	7	1000000173	1254
129		Spot	1	Image 1	8	1000000000	1255
124		Spot	1	Image 1	8	1000000001	1256
86		Spot	1	Image 1	8	1000000005	1257
117		Spot	1	Image 1	8	1000000004	1258
114		Spot	1	Image 1	8	1000000003	1259
110		Spot	1	Image 1	8	1000000006	1260
100		Spot	1	Image 1	8	1000000007	1261
104		Spot	1	Image 1	8	1000000008	1262
94		Spot	1	Image 1	8	1000000009	1263
111		Spot	1	Image 1	8	1000000010	1264
100		Spot	1	Image 1	8	1000000011	1265
159		Spot	1	Image 1	8	1000000014	1266
108		Spot	1	Image 1	8	1000000012	1267
128		Spot	1	Image 1	8	1000000013	1268
123		Spot	1	Image 1	8	1000000015	1269
94		Spot	1	Image 1	8	1000000016	1270
93		Spot	1	Image 1	8	1000000017	1271
126		Spot	1	Image 1	8	1000000018	1272
101		Spot	1	Image 1	8	1000000019	1273
108		Spot	1	Image 1	8	1000000020	1274
118		Spot	1	Image 1	8	1000000021	1275
103		Spot	1	Image 1	8	1000000022	1276
125		Spot	1	Image 1	8	1000000023	1277
103		Spot	1	Image 1	8	1000000024	1278
136		Spot	1	Image 1	8	1000000025	1279
132		Spot	1	Image 1	8	1000000026	1280
110		Spot	1	Image 1	8	1000000027	1281
120		Spot	1	Image 1	8	1000000028	1282
100		Spot	1	Image 1	8	1000000029	1283
122		Spot	1	Image 1	8	1000000030	1284
139		Spot	1	Image 1	8	1000000031	1285
117		Spot	1	Image 1	8	1000000032	1286
125		Spot	1	Image 1	8	1000000033	1287
113		Spot	1	Image 1	8	1000000034	1288
69		Spot	1	Image 1	8	1000000035	1289
121		Spot	1	Image 1	8	1000000037	1290
124		Spot	1	Image 1	8	1000000036	1291
127		Spot	1	Image 1	8	1000000038	1292
102		Spot	1	Image 1	8	1000000040	1293
113		Spot	1	Image 1	8	1000000174	1294
115		Spot	1	Image 1	8	1000000039	1295
126		Spot	1	Image 1	8	1000000041	1298
118		Spot	1	Image 1	8	1000000042	1299
103		Spot	1	Image 1	8	1000000044	1300
107		Spot	1	Image 1	8	1000000043	1301
118		Spot	1	Image 1	8	1000000045	1302
115		Spot	1	Image 1	8	1000000046	1303
117		Spot	1	Image 1	8	1000000047	1304
120		Spot	1	Image 1	8	1000000048	1305
122		Spot	1	Image 1	8	1000000177	1306
116		Spot	1	Image 1	8	1000000049	1307
120		Spot	1	Image 1	8	1000000050	1308
125		Spot	1	Image 1	8	1000000052	1309
122		Spot	1	Image 1	8	1000000051	1310
125		Spot	1	Image 1	8	1000000053	1311
102		Spot	1	Image 1	8	1000000054	1312
134		Spot	1	Image 1	8	1000000055	1313
120		Spot	1	Image 1	8	1000000056	1314
123		Spot	1	Image 1	8	1000000057	1315
134		Spot	1	Image 1	8	1000000058	1316
111		Spot	1	Image 1	8	1000000059	1317
142		Spot	1	Image 1	8	1000000061	1318
127		Spot	1	Image 1	8	1000000060	1319
127		Spot	1	Image 1	8	1000000062	1320
107		Spot	1	Image 1	8	1000000063	1321
157		Spot	1	Image 1	8	1000000065	1322
127		Spot	1	Image 1	8	1000000064	1323
147		Spot	1	Image 1	8	1000000066	1324
144		Spot	1	Image 1	8	1000000067	1325
127		Spot	1	Image 1	8	1000000068	1326
130		Spot	1	Image 1	8	1000000069	1327
118		Spot	1	Image 1	8	1000000070	1328
145		Spot	1	Image 1	8	1000000071	1329
136		Spot	1	Image 1	8	1000000072	1330
102		Spot	1	Image 1	8	1000000073	1331
160		Spot	1	Image 1	8	1000000074	1332
119		Spot	1	Image 1	8	1000000076	1333
111		Spot	1	Image 1	8	1000000075	1334
155		Spot	1	Image 1	8	1000000080	1335
145		Spot	1	Image 1	8	1000000078	1336
133		Spot	1	Image 1	8	1000000079	1337
114		Spot	1	Image 1	8	1000000077	1338
132		Spot	1	Image 1	8	1000000081	1339
130		Spot	1	Image 1	8	1000000082	1340
130		Spot	1	Image 1	8	1000000083	1342
99		Spot	1	Image 1	8	1000000085	1343
109		Spot	1	Image 1	8	1000000086	1344
157		Spot	1	Image 1	8	1000000087	1345
138		Spot	1	Image 1	8	1000000084	1346
152		Spot	1	Image 1	8	1000000088	1347
124		Spot	1	Image 1	8	1000000089	1348
159		Spot	1	Image 1	8	1000000090	1349
117		Spot	1	Image 1	8	1000000091	1350
149		Spot	1	Image 1	8	1000000093	1351
145		Spot	1	Image 1	8	1000000092	1352
160		Spot	1	Image 1	8	1000000175	1353
138		Spot	1	Image 1	8	1000000094	1354
147		Spot	1	Image 1	8	1000000096	1355
156		Spot	1	Image 1	8	1000000095	1356
153		Spot	1	Image 1	8	1000000097	1357
142		Spot	1	Image 1	8	1000000098	1358
143		Spot	1	Image 1	8	1000000099	1359
172		Spot	1	Image 1	8	1000000100	1361
106		Spot	1	Image 1	8	1000000101	1362
129		Spot	1	Image 1	8	1000000102	1363
150		Spot	1	Image 1	8	1000000176	1364
101		Spot	1	Image 1	8	1000000103	1365
164		Spot	1	Image 1	8	1000000104	1366
135		Spot	1	Image 1	8	1000000105	1367
126		Spot	1	Image 1	8	1000000108	1368
149		Spot	1	Image 1	8	1000000106	1369
148		Spot	1	Image 1	8	1000000107	1370
107		Spot	1	Image 1	8	1000000109	1371
158		Spot	1	Image 1	8	1000000111	1372
103		Spot	1	Image 1	8	1000000110	1373
163		Spot	1	Image 1	8	1000000112	1374
131		Spot	1	Image 1	8	1000000113	1375
158		Spot	1	Image 1	8	1000000114	1376
108		Spot	1	Image 1	8	1000000115	1377
132		Spot	1	Image 1	8	1000000116	1378
156		Spot	1	Image 1	8	1000000117	1379
140		Spot	1	Image 1	8	1000000118	1380
108		Spot	1	Image 1	8	1000000119	1381
109		Spot	1	Image 1	8	1000000120	1382
163		Spot	1	Image 1	8	1000000122	1383
131		Spot	1	Image 1	8	1000000121	1384
129		Spot	1	Image 1	8	1000000123	1385
108		Spot	1	Image 1	8	1000000124	1386
124		Spot	1	Image 1	8	1000000125	1387
135		Spot	1	Image 1	8	1000000126	1388
140		Spot	1	Image 1	8	1000000127	1389
163		Spot	1	Image 1	8	1000000128	1390
136		Spot	1	Image 1	8	1000000129	1391
130		Spot	1	Image 1	8	1000000130	1392
122		Spot	1	Image 1	8	1000000131	1393
154		Spot	1	Image 1	8	1000000132	1394
137		Spot	1	Image 1	8	1000000133	1395
156		Spot	1	Image 1	8	1000000134	1396
161		Spot	1	Image 1	8	1000000135	1397
166		Spot	1	Image 1	8	1000000136	1398
183		Spot	1	Image 1	8	1000000137	1399
144		Spot	1	Image 1	8	1000000138	1400
153		Spot	1	Image 1	8	1000000139	1401
161		Spot	1	Image 1	8	1000000140	1402
186		Spot	1	Image 1	8	1000000141	1403
160		Spot	1	Image 1	8	1000000143	1404
147		Spot	1	Image 1	8	1000000142	1405
98		Spot	1	Image 1	8	1000000144	1406
208		Spot	1	Image 1	8	1000000145	1407
188		Spot	1	Image 1	8	1000000146	1408
211		Spot	1	Image 1	8	1000000147	1409
157		Spot	1	Image 1	8	1000000148	1410
241		Spot	1	Image 1	8	1000000149	1411
178		Spot	1	Image 1	8	1000000150	1412
161		Spot	1	Image 1	8	1000000151	1413
155		Spot	1	Image 1	8	1000000152	1414
183		Spot	1	Image 1	8	1000000153	1415
152		Spot	1	Image 1	8	1000000154	1416
142		Spot	1	Image 1	8	1000000155	1417
195		Spot	1	Image 1	8	1000000157	1418
174		Spot	1	Image 1	8	1000000158	1419
146		Spot	1	Image 1	8	1000000159	1420
160		Spot	1	Image 1	8	1000000160	1421
212		Spot	1	Image 1	8	1000000161	1422
178		Spot	1	Image 1	8	1000000162	1423
156		Spot	1	Image 1	8	1000000163	1424
176		Spot	1	Image 1	8	1000000164	1425
252		Spot	1	Image 1	8	1000000165	1426
181		Spot	1	Image 1	8	1000000166	1427
143		Spot	1	Image 1	8	1000000167	1428
148		Spot	1	Image 1	8	1000000168	1429
184		Spot	1	Image 1	8	1000000169	1430
187		Spot	1	Image 1	8	1000000170	1431
141		Spot	1	Image 1	8	1000000171	1432
155		Spot	1	Image 1	8	1000000172	1433
135		Spot	1	Image 1	8	1000000173	1434
131		Spot	1	Image 1	9	1000000000	1435
90		Spot	1	Image 1	9	1000000001	1436
117		Spot	1	Image 1	9	1000000002	1437
99		Spot	1	Image 1	9	1000000005	1438
116		Spot	1	Image 1	9	1000000004	1439
98		Spot	1	Image 1	9	1000000003	1440
118		Spot	1	Image 1	9	1000000006	1441
82		Spot	1	Image 1	9	1000000007	1442
105		Spot	1	Image 1	9	1000000008	1443
98		Spot	1	Image 1	9	1000000009	1444
108		Spot	1	Image 1	9	1000000011	1445
117		Spot	1	Image 1	9	1000000012	1446
124		Spot	1	Image 1	9	1000000013	1447
163		Spot	1	Image 1	9	1000000014	1448
126		Spot	1	Image 1	9	1000000015	1449
86		Spot	1	Image 1	9	1000000016	1450
104		Spot	1	Image 1	9	1000000017	1451
109		Spot	1	Image 1	9	1000000018	1452
100		Spot	1	Image 1	9	1000000019	1453
123		Spot	1	Image 1	9	1000000020	1454
124		Spot	1	Image 1	9	1000000021	1455
102		Spot	1	Image 1	9	1000000022	1456
126		Spot	1	Image 1	9	1000000023	1457
105		Spot	1	Image 1	9	1000000024	1458
130		Spot	1	Image 1	9	1000000025	1459
133		Spot	1	Image 1	9	1000000026	1460
105		Spot	1	Image 1	9	1000000027	1461
113		Spot	1	Image 1	9	1000000028	1462
113		Spot	1	Image 1	9	1000000029	1463
92		Spot	1	Image 1	9	1000000030	1464
129		Spot	1	Image 1	9	1000000031	1465
120		Spot	1	Image 1	9	1000000032	1466
84		Spot	1	Image 1	9	1000000033	1467
107		Spot	1	Image 1	9	1000000034	1468
108		Spot	1	Image 1	9	1000000035	1469
129		Spot	1	Image 1	9	1000000037	1470
118		Spot	1	Image 1	9	1000000036	1471
123		Spot	1	Image 1	9	1000000038	1472
116		Spot	1	Image 1	9	1000000040	1473
114		Spot	1	Image 1	9	1000000039	1474
114		Spot	1	Image 1	9	1000000174	1475
107		Spot	1	Image 1	9	1000000041	1477
122		Spot	1	Image 1	9	1000000042	1478
126		Spot	1	Image 1	9	1000000044	1479
120		Spot	1	Image 1	9	1000000045	1480
102		Spot	1	Image 1	9	1000000043	1481
102		Spot	1	Image 1	9	1000000046	1482
124		Spot	1	Image 1	9	1000000047	1483
122		Spot	1	Image 1	9	1000000048	1484
116		Spot	1	Image 1	9	1000000177	1485
124		Spot	1	Image 1	9	1000000049	1486
114		Spot	1	Image 1	9	1000000050	1487
102		Spot	1	Image 1	9	1000000051	1488
116		Spot	1	Image 1	9	1000000052	1489
126		Spot	1	Image 1	9	1000000053	1490
97		Spot	1	Image 1	9	1000000054	1491
124		Spot	1	Image 1	9	1000000055	1492
119		Spot	1	Image 1	9	1000000057	1493
130		Spot	1	Image 1	9	1000000056	1494
129		Spot	1	Image 1	9	1000000058	1495
112		Spot	1	Image 1	9	1000000059	1496
112		Spot	1	Image 1	9	1000000061	1497
127		Spot	1	Image 1	9	1000000060	1498
121		Spot	1	Image 1	9	1000000062	1499
131		Spot	1	Image 1	9	1000000063	1500
126		Spot	1	Image 1	9	1000000064	1501
165		Spot	1	Image 1	9	1000000065	1502
144		Spot	1	Image 1	9	1000000066	1503
127		Spot	1	Image 1	9	1000000067	1504
136		Spot	1	Image 1	9	1000000068	1505
135		Spot	1	Image 1	9	1000000069	1506
128		Spot	1	Image 1	9	1000000070	1507
152		Spot	1	Image 1	9	1000000071	1508
134		Spot	1	Image 1	9	1000000072	1509
115		Spot	1	Image 1	9	1000000073	1510
127		Spot	1	Image 1	9	1000000074	1511
126		Spot	1	Image 1	9	1000000076	1512
109		Spot	1	Image 1	9	1000000075	1513
147		Spot	1	Image 1	9	1000000080	1514
124		Spot	1	Image 1	9	1000000079	1515
93		Spot	1	Image 1	9	1000000077	1516
136		Spot	1	Image 1	9	1000000081	1517
121		Spot	1	Image 1	9	1000000082	1518
130		Spot	1	Image 1	9	1000000083	1520
112		Spot	1	Image 1	9	1000000085	1521
80		Spot	1	Image 1	9	1000000086	1522
154		Spot	1	Image 1	9	1000000087	1523
140		Spot	1	Image 1	9	1000000084	1524
152		Spot	1	Image 1	9	1000000088	1525
137		Spot	1	Image 1	9	1000000089	1526
182		Spot	1	Image 1	9	1000000090	1527
134		Spot	1	Image 1	9	1000000091	1528
149		Spot	1	Image 1	9	1000000093	1529
151		Spot	1	Image 1	9	1000000092	1530
132		Spot	1	Image 1	9	1000000094	1531
150		Spot	1	Image 1	9	1000000175	1532
157		Spot	1	Image 1	9	1000000095	1533
152		Spot	1	Image 1	9	1000000096	1534
146		Spot	1	Image 1	9	1000000097	1535
130		Spot	1	Image 1	9	1000000098	1536
110		Spot	1	Image 1	9	1000000099	1537
160		Spot	1	Image 1	9	1000000100	1539
104		Spot	1	Image 1	9	1000000101	1540
127		Spot	1	Image 1	9	1000000102	1541
155		Spot	1	Image 1	9	1000000176	1542
106		Spot	1	Image 1	9	1000000103	1543
162		Spot	1	Image 1	9	1000000104	1544
138		Spot	1	Image 1	9	1000000105	1545
154		Spot	1	Image 1	9	1000000108	1546
133		Spot	1	Image 1	9	1000000106	1547
132		Spot	1	Image 1	9	1000000107	1548
108		Spot	1	Image 1	9	1000000109	1549
99		Spot	1	Image 1	9	1000000179	1550
149		Spot	1	Image 1	9	1000000111	1551
98		Spot	1	Image 1	9	1000000110	1552
170		Spot	1	Image 1	9	1000000112	1553
146		Spot	1	Image 1	9	1000000113	1554
132		Spot	1	Image 1	9	1000000114	1555
107		Spot	1	Image 1	9	1000000115	1556
120		Spot	1	Image 1	9	1000000116	1557
171		Spot	1	Image 1	9	1000000117	1558
128		Spot	1	Image 1	9	1000000118	1559
110		Spot	1	Image 1	9	1000000120	1560
86		Spot	1	Image 1	9	1000000119	1561
135		Spot	1	Image 1	9	1000000121	1562
167		Spot	1	Image 1	9	1000000122	1563
113		Spot	1	Image 1	9	1000000124	1564
135		Spot	1	Image 1	9	1000000123	1565
123		Spot	1	Image 1	9	1000000125	1566
156		Spot	1	Image 1	9	1000000128	1567
150		Spot	1	Image 1	9	1000000126	1568
125		Spot	1	Image 1	9	1000000127	1569
139		Spot	1	Image 1	9	1000000129	1570
144		Spot	1	Image 1	9	1000000130	1571
164		Spot	1	Image 1	9	1000000132	1572
127		Spot	1	Image 1	9	1000000131	1573
128		Spot	1	Image 1	9	1000000133	1574
163		Spot	1	Image 1	9	1000000134	1575
143		Spot	1	Image 1	9	1000000135	1576
152		Spot	1	Image 1	9	1000000136	1577
184		Spot	1	Image 1	9	1000000137	1578
161		Spot	1	Image 1	9	1000000138	1579
143		Spot	1	Image 1	9	1000000139	1580
149		Spot	1	Image 1	9	1000000140	1581
177		Spot	1	Image 1	9	1000000141	1582
140		Spot	1	Image 1	9	1000000142	1583
158		Spot	1	Image 1	9	1000000143	1584
111		Spot	1	Image 1	9	1000000144	1585
205		Spot	1	Image 1	9	1000000145	1586
173		Spot	1	Image 1	9	1000000146	1587
193		Spot	1	Image 1	9	1000000147	1588
141		Spot	1	Image 1	9	1000000148	1589
224		Spot	1	Image 1	9	1000000149	1590
184		Spot	1	Image 1	9	1000000150	1591
153		Spot	1	Image 1	9	1000000151	1592
154		Spot	1	Image 1	9	1000000152	1593
162		Spot	1	Image 1	9	1000000153	1594
161		Spot	1	Image 1	9	1000000154	1595
123		Spot	1	Image 1	9	1000000155	1596
222		Spot	1	Image 1	9	1000000157	1597
159		Spot	1	Image 1	9	1000000158	1598
136		Spot	1	Image 1	9	1000000159	1599
150		Spot	1	Image 1	9	1000000160	1600
166		Spot	1	Image 1	9	1000000162	1601
220		Spot	1	Image 1	9	1000000161	1602
164		Spot	1	Image 1	9	1000000163	1603
164		Spot	1	Image 1	9	1000000164	1604
237		Spot	1	Image 1	9	1000000165	1605
188		Spot	1	Image 1	9	1000000166	1606
154		Spot	1	Image 1	9	1000000167	1607
149		Spot	1	Image 1	9	1000000168	1608
205		Spot	1	Image 1	9	1000000169	1609
186		Spot	1	Image 1	9	1000000170	1610
137		Spot	1	Image 1	9	1000000171	1611
149		Spot	1	Image 1	9	1000000172	1612
139		Spot	1	Image 1	9	1000000173	1613
138		Spot	1	Image 1	10	1000000000	1614
116		Spot	1	Image 1	10	1000000001	1615
123		Spot	1	Image 1	10	1000000002	1616
121		Spot	1	Image 1	10	1000000004	1617
101		Spot	1	Image 1	10	1000000005	1618
114		Spot	1	Image 1	10	1000000003	1619
120		Spot	1	Image 1	10	1000000006	1620
92		Spot	1	Image 1	10	1000000008	1621
102		Spot	1	Image 1	10	1000000009	1622
67		Spot	1	Image 1	10	1000000011	1623
128		Spot	1	Image 1	10	1000000013	1624
154		Spot	1	Image 1	10	1000000014	1625
119		Spot	1	Image 1	10	1000000012	1626
130		Spot	1	Image 1	10	1000000015	1627
104		Spot	1	Image 1	10	1000000016	1628
106		Spot	1	Image 1	10	1000000017	1629
120		Spot	1	Image 1	10	1000000018	1630
101		Spot	1	Image 1	10	1000000019	1631
121		Spot	1	Image 1	10	1000000020	1632
117		Spot	1	Image 1	10	1000000021	1633
101		Spot	1	Image 1	10	1000000022	1634
139		Spot	1	Image 1	10	1000000023	1635
99		Spot	1	Image 1	10	1000000024	1636
122		Spot	1	Image 1	10	1000000025	1637
122		Spot	1	Image 1	10	1000000026	1638
96		Spot	1	Image 1	10	1000000027	1639
110		Spot	1	Image 1	10	1000000028	1640
112		Spot	1	Image 1	10	1000000030	1641
96		Spot	1	Image 1	10	1000000029	1642
124		Spot	1	Image 1	10	1000000031	1643
115		Spot	1	Image 1	10	1000000032	1644
123		Spot	1	Image 1	10	1000000033	1645
117		Spot	1	Image 1	10	1000000034	1646
103		Spot	1	Image 1	10	1000000035	1647
125		Spot	1	Image 1	10	1000000037	1648
107		Spot	1	Image 1	10	1000000036	1649
125		Spot	1	Image 1	10	1000000038	1650
105		Spot	1	Image 1	10	1000000040	1651
92		Spot	1	Image 1	10	1000000039	1652
113		Spot	1	Image 1	10	1000000174	1653
126		Spot	1	Image 1	10	1000000041	1655
124		Spot	1	Image 1	10	1000000044	1656
101		Spot	1	Image 1	10	1000000042	1657
104		Spot	1	Image 1	10	1000000045	1658
107		Spot	1	Image 1	10	1000000043	1659
114		Spot	1	Image 1	10	1000000047	1660
100		Spot	1	Image 1	10	1000000046	1661
108		Spot	1	Image 1	10	1000000048	1663
122		Spot	1	Image 1	10	1000000049	1664
119		Spot	1	Image 1	10	1000000050	1665
116		Spot	1	Image 1	10	1000000051	1666
127		Spot	1	Image 1	10	1000000052	1667
122		Spot	1	Image 1	10	1000000053	1668
116		Spot	1	Image 1	10	1000000054	1669
138		Spot	1	Image 1	10	1000000055	1670
117		Spot	1	Image 1	10	1000000056	1671
121		Spot	1	Image 1	10	1000000057	1672
131		Spot	1	Image 1	10	1000000058	1673
113		Spot	1	Image 1	10	1000000059	1674
122		Spot	1	Image 1	10	1000000060	1675
133		Spot	1	Image 1	10	1000000061	1676
131		Spot	1	Image 1	10	1000000062	1677
123		Spot	1	Image 1	10	1000000063	1678
120		Spot	1	Image 1	10	1000000064	1679
158		Spot	1	Image 1	10	1000000065	1680
139		Spot	1	Image 1	10	1000000066	1681
140		Spot	1	Image 1	10	1000000067	1682
129		Spot	1	Image 1	10	1000000068	1683
139		Spot	1	Image 1	10	1000000069	1684
158		Spot	1	Image 1	10	1000000071	1685
121		Spot	1	Image 1	10	1000000070	1686
137		Spot	1	Image 1	10	1000000072	1687
108		Spot	1	Image 1	10	1000000073	1688
148		Spot	1	Image 1	10	1000000074	1689
89		Spot	1	Image 1	10	1000000076	1690
111		Spot	1	Image 1	10	1000000075	1691
129		Spot	1	Image 1	10	1000000079	1692
134		Spot	1	Image 1	10	1000000080	1693
133		Spot	1	Image 1	10	1000000078	1694
95		Spot	1	Image 1	10	1000000077	1695
135		Spot	1	Image 1	10	1000000081	1696
136		Spot	1	Image 1	10	1000000082	1697
134		Spot	1	Image 1	10	1000000083	1699
104		Spot	1	Image 1	10	1000000178	1700
105		Spot	1	Image 1	10	1000000085	1701
104		Spot	1	Image 1	10	1000000086	1702
146		Spot	1	Image 1	10	1000000087	1703
141		Spot	1	Image 1	10	1000000084	1704
161		Spot	1	Image 1	10	1000000088	1705
135		Spot	1	Image 1	10	1000000089	1706
156		Spot	1	Image 1	10	1000000090	1707
134		Spot	1	Image 1	10	1000000091	1708
134		Spot	1	Image 1	10	1000000093	1709
140		Spot	1	Image 1	10	1000000092	1710
158		Spot	1	Image 1	10	1000000095	1711
141		Spot	1	Image 1	10	1000000096	1712
147		Spot	1	Image 1	10	1000000094	1713
154		Spot	1	Image 1	10	1000000097	1714
153		Spot	1	Image 1	10	1000000098	1715
120		Spot	1	Image 1	10	1000000099	1716
153		Spot	1	Image 1	10	1000000100	1718
110		Spot	1	Image 1	10	1000000101	1719
129		Spot	1	Image 1	10	1000000102	1720
150		Spot	1	Image 1	10	1000000176	1721
95		Spot	1	Image 1	10	1000000103	1722
171		Spot	1	Image 1	10	1000000104	1723
144		Spot	1	Image 1	10	1000000105	1724
149		Spot	1	Image 1	10	1000000108	1725
147		Spot	1	Image 1	10	1000000106	1726
146		Spot	1	Image 1	10	1000000107	1727
110		Spot	1	Image 1	10	1000000109	1728
98		Spot	1	Image 1	10	1000000110	1729
141		Spot	1	Image 1	10	1000000111	1730
167		Spot	1	Image 1	10	1000000112	1731
140		Spot	1	Image 1	10	1000000113	1732
166		Spot	1	Image 1	10	1000000114	1733
108		Spot	1	Image 1	10	1000000115	1734
129		Spot	1	Image 1	10	1000000116	1735
140		Spot	1	Image 1	10	1000000117	1736
137		Spot	1	Image 1	10	1000000118	1737
104		Spot	1	Image 1	10	1000000119	1738
114		Spot	1	Image 1	10	1000000120	1739
159		Spot	1	Image 1	10	1000000122	1740
138		Spot	1	Image 1	10	1000000123	1741
119		Spot	1	Image 1	10	1000000124	1742
139		Spot	1	Image 1	10	1000000125	1743
146		Spot	1	Image 1	10	1000000126	1744
125		Spot	1	Image 1	10	1000000127	1745
137		Spot	1	Image 1	10	1000000128	1746
120		Spot	1	Image 1	10	1000000129	1747
147		Spot	1	Image 1	10	1000000130	1748
163		Spot	1	Image 1	10	1000000132	1749
131		Spot	1	Image 1	10	1000000131	1750
139		Spot	1	Image 1	10	1000000133	1751
151		Spot	1	Image 1	10	1000000134	1752
153		Spot	1	Image 1	10	1000000135	1753
145		Spot	1	Image 1	10	1000000136	1754
179		Spot	1	Image 1	10	1000000137	1755
146		Spot	1	Image 1	10	1000000138	1756
150		Spot	1	Image 1	10	1000000139	1757
170		Spot	1	Image 1	10	1000000140	1758
159		Spot	1	Image 1	10	1000000143	1759
180		Spot	1	Image 1	10	1000000141	1760
138		Spot	1	Image 1	10	1000000142	1761
109		Spot	1	Image 1	10	1000000144	1762
200		Spot	1	Image 1	10	1000000145	1763
190		Spot	1	Image 1	10	1000000146	1764
202		Spot	1	Image 1	10	1000000147	1765
123		Spot	1	Image 1	10	1000000148	1767
225		Spot	1	Image 1	10	1000000149	1768
187		Spot	1	Image 1	10	1000000150	1769
154		Spot	1	Image 1	10	1000000151	1770
153		Spot	1	Image 1	10	1000000152	1771
187		Spot	1	Image 1	10	1000000153	1772
154		Spot	1	Image 1	10	1000000154	1773
130		Spot	1	Image 1	10	1000000155	1774
192		Spot	1	Image 1	10	1000000157	1775
161		Spot	1	Image 1	10	1000000158	1776
137		Spot	1	Image 1	10	1000000159	1777
158		Spot	1	Image 1	10	1000000160	1778
203		Spot	1	Image 1	10	1000000161	1779
181		Spot	1	Image 1	10	1000000162	1780
147		Spot	1	Image 1	10	1000000163	1781
191		Spot	1	Image 1	10	1000000164	1782
218		Spot	1	Image 1	10	1000000165	1783
194		Spot	1	Image 1	10	1000000166	1784
153		Spot	1	Image 1	10	1000000167	1785
146		Spot	1	Image 1	10	1000000168	1786
196		Spot	1	Image 1	10	1000000169	1787
174		Spot	1	Image 1	10	1000000170	1788
132		Spot	1	Image 1	10	1000000171	1789
152		Spot	1	Image 1	10	1000000172	1790
141		Spot	1	Image 1	10	1000000173	1791
137		Spot	1	Image 1	11	1000000000	1792
126		Spot	1	Image 1	11	1000000001	1793
112		Spot	1	Image 1	11	1000000002	1794
115		Spot	1	Image 1	11	1000000004	1795
98		Spot	1	Image 1	11	1000000005	1796
117		Spot	1	Image 1	11	1000000003	1797
124		Spot	1	Image 1	11	1000000006	1798
104		Spot	1	Image 1	11	1000000008	1799
88		Spot	1	Image 1	11	1000000009	1800
110		Spot	1	Image 1	11	1000000011	1801
127		Spot	1	Image 1	11	1000000013	1802
96		Spot	1	Image 1	11	1000000012	1803
143		Spot	1	Image 1	11	1000000014	1804
126		Spot	1	Image 1	11	1000000015	1805
112		Spot	1	Image 1	11	1000000016	1806
97		Spot	1	Image 1	11	1000000017	1807
114		Spot	1	Image 1	11	1000000018	1808
59		Spot	1	Image 1	11	1000000019	1809
117		Spot	1	Image 1	11	1000000020	1810
128		Spot	1	Image 1	11	1000000021	1811
105		Spot	1	Image 1	11	1000000022	1812
139		Spot	1	Image 1	11	1000000023	1813
107		Spot	1	Image 1	11	1000000024	1814
129		Spot	1	Image 1	11	1000000025	1815
135		Spot	1	Image 1	11	1000000026	1816
107		Spot	1	Image 1	11	1000000027	1817
136		Spot	1	Image 1	11	1000000180	1818
113		Spot	1	Image 1	11	1000000028	1819
109		Spot	1	Image 1	11	1000000029	1820
117		Spot	1	Image 1	11	1000000030	1821
129		Spot	1	Image 1	11	1000000031	1822
119		Spot	1	Image 1	11	1000000032	1823
123		Spot	1	Image 1	11	1000000033	1824
116		Spot	1	Image 1	11	1000000034	1825
101		Spot	1	Image 1	11	1000000035	1826
108		Spot	1	Image 1	11	1000000037	1827
121		Spot	1	Image 1	11	1000000036	1828
125		Spot	1	Image 1	11	1000000038	1829
97		Spot	1	Image 1	11	1000000040	1830
102		Spot	1	Image 1	11	1000000039	1831
116		Spot	1	Image 1	11	1000000174	1832
123		Spot	1	Image 1	11	1000000041	1834
121		Spot	1	Image 1	11	1000000045	1835
114		Spot	1	Image 1	11	1000000042	1836
121		Spot	1	Image 1	11	1000000044	1837
105		Spot	1	Image 1	11	1000000043	1838
104		Spot	1	Image 1	11	1000000046	1839
121		Spot	1	Image 1	11	1000000047	1840
117		Spot	1	Image 1	11	1000000048	1842
113		Spot	1	Image 1	11	1000000177	1843
116		Spot	1	Image 1	11	1000000049	1844
117		Spot	1	Image 1	11	1000000050	1845
130		Spot	1	Image 1	11	1000000052	1846
124		Spot	1	Image 1	11	1000000051	1847
120		Spot	1	Image 1	11	1000000053	1848
118		Spot	1	Image 1	11	1000000054	1849
132		Spot	1	Image 1	11	1000000055	1850
126		Spot	1	Image 1	11	1000000056	1851
129		Spot	1	Image 1	11	1000000057	1852
131		Spot	1	Image 1	11	1000000058	1853
111		Spot	1	Image 1	11	1000000059	1854
121		Spot	1	Image 1	11	1000000060	1855
131		Spot	1	Image 1	11	1000000061	1856
115		Spot	1	Image 1	11	1000000062	1857
122		Spot	1	Image 1	11	1000000063	1858
139		Spot	1	Image 1	11	1000000064	1859
165		Spot	1	Image 1	11	1000000065	1860
142		Spot	1	Image 1	11	1000000066	1861
149		Spot	1	Image 1	11	1000000067	1862
128		Spot	1	Image 1	11	1000000068	1863
126		Spot	1	Image 1	11	1000000069	1864
148		Spot	1	Image 1	11	1000000071	1865
119		Spot	1	Image 1	11	1000000070	1866
127		Spot	1	Image 1	11	1000000072	1867
117		Spot	1	Image 1	11	1000000073	1868
144		Spot	1	Image 1	11	1000000074	1869
107		Spot	1	Image 1	11	1000000075	1870
138		Spot	1	Image 1	11	1000000076	1871
130		Spot	1	Image 1	11	1000000080	1872
137		Spot	1	Image 1	11	1000000079	1873
148		Spot	1	Image 1	11	1000000078	1874
106		Spot	1	Image 1	11	1000000077	1875
126		Spot	1	Image 1	11	1000000081	1876
123		Spot	1	Image 1	11	1000000082	1877
124		Spot	1	Image 1	11	1000000083	1879
112		Spot	1	Image 1	11	1000000178	1880
106		Spot	1	Image 1	11	1000000085	1881
103		Spot	1	Image 1	11	1000000086	1882
156		Spot	1	Image 1	11	1000000087	1883
135		Spot	1	Image 1	11	1000000084	1884
159		Spot	1	Image 1	11	1000000088	1885
140		Spot	1	Image 1	11	1000000089	1886
161		Spot	1	Image 1	11	1000000090	1887
130		Spot	1	Image 1	11	1000000091	1888
141		Spot	1	Image 1	11	1000000092	1889
149		Spot	1	Image 1	11	1000000175	1890
140		Spot	1	Image 1	11	1000000094	1891
161		Spot	1	Image 1	11	1000000095	1892
147		Spot	1	Image 1	11	1000000096	1893
140		Spot	1	Image 1	11	1000000097	1894
137		Spot	1	Image 1	11	1000000098	1895
146		Spot	1	Image 1	11	1000000099	1896
160		Spot	1	Image 1	11	1000000100	1898
106		Spot	1	Image 1	11	1000000101	1899
131		Spot	1	Image 1	11	1000000102	1900
150		Spot	1	Image 1	11	1000000176	1901
107		Spot	1	Image 1	11	1000000103	1902
171		Spot	1	Image 1	11	1000000104	1903
144		Spot	1	Image 1	11	1000000105	1904
157		Spot	1	Image 1	11	1000000108	1905
140		Spot	1	Image 1	11	1000000106	1906
138		Spot	1	Image 1	11	1000000107	1907
117		Spot	1	Image 1	11	1000000109	1908
152		Spot	1	Image 1	11	1000000111	1909
74		Spot	1	Image 1	11	1000000110	1910
161		Spot	1	Image 1	11	1000000112	1911
141		Spot	1	Image 1	11	1000000113	1912
163		Spot	1	Image 1	11	1000000114	1913
107		Spot	1	Image 1	11	1000000115	1914
108		Spot	1	Image 1	11	1000000116	1915
167		Spot	1	Image 1	11	1000000117	1916
119		Spot	1	Image 1	11	1000000118	1917
97		Spot	1	Image 1	11	1000000119	1918
116		Spot	1	Image 1	11	1000000120	1919
152		Spot	1	Image 1	11	1000000121	1920
158		Spot	1	Image 1	11	1000000122	1921
144		Spot	1	Image 1	11	1000000123	1922
111		Spot	1	Image 1	11	1000000124	1923
101		Spot	1	Image 1	11	1000000125	1924
130		Spot	1	Image 1	11	1000000127	1925
129		Spot	1	Image 1	11	1000000126	1926
154		Spot	1	Image 1	11	1000000128	1927
128		Spot	1	Image 1	11	1000000129	1928
141		Spot	1	Image 1	11	1000000130	1929
128		Spot	1	Image 1	11	1000000131	1930
164		Spot	1	Image 1	11	1000000132	1931
122		Spot	1	Image 1	11	1000000133	1932
149		Spot	1	Image 1	11	1000000134	1933
139		Spot	1	Image 1	11	1000000135	1934
152		Spot	1	Image 1	11	1000000136	1935
191		Spot	1	Image 1	11	1000000137	1936
135		Spot	1	Image 1	11	1000000138	1937
145		Spot	1	Image 1	11	1000000139	1938
148		Spot	1	Image 1	11	1000000140	1939
187		Spot	1	Image 1	11	1000000141	1940
164		Spot	1	Image 1	11	1000000143	1941
136		Spot	1	Image 1	11	1000000142	1942
111		Spot	1	Image 1	11	1000000144	1943
223		Spot	1	Image 1	11	1000000145	1944
171		Spot	1	Image 1	11	1000000146	1945
204		Spot	1	Image 1	11	1000000147	1947
146		Spot	1	Image 1	11	1000000148	1948
226		Spot	1	Image 1	11	1000000149	1949
166		Spot	1	Image 1	11	1000000150	1950
164		Spot	1	Image 1	11	1000000151	1951
132		Spot	1	Image 1	11	1000000152	1952
180		Spot	1	Image 1	11	1000000153	1953
157		Spot	1	Image 1	11	1000000154	1954
142		Spot	1	Image 1	11	1000000155	1955
195		Spot	1	Image 1	11	1000000157	1956
145		Spot	1	Image 1	11	1000000158	1957
132		Spot	1	Image 1	11	1000000159	1958
159		Spot	1	Image 1	11	1000000160	1959
173		Spot	1	Image 1	11	1000000162	1960
196		Spot	1	Image 1	11	1000000161	1961
154		Spot	1	Image 1	11	1000000163	1962
167		Spot	1	Image 1	11	1000000164	1963
236		Spot	1	Image 1	11	1000000165	1964
186		Spot	1	Image 1	11	1000000166	1965
159		Spot	1	Image 1	11	1000000167	1966
144		Spot	1	Image 1	11	1000000168	1967
198		Spot	1	Image 1	11	1000000169	1968
165		Spot	1	Image 1	11	1000000170	1969
124		Spot	1	Image 1	11	1000000171	1970
116		Spot	1	Image 1	11	1000000172	1971
132		Spot	1	Image 1	11	1000000173	1972
118		Spot	1	Image 1	12	1000000000	1973
109		Spot	1	Image 1	12	1000000001	1974
100		Spot	1	Image 1	12	1000000005	1975
114		Spot	1	Image 1	12	1000000004	1976
121		Spot	1	Image 1	12	1000000003	1977
126		Spot	1	Image 1	12	1000000006	1978
104		Spot	1	Image 1	12	1000000007	1979
103		Spot	1	Image 1	12	1000000008	1980
91		Spot	1	Image 1	12	1000000009	1981
109		Spot	1	Image 1	12	1000000011	1982
131		Spot	1	Image 1	12	1000000013	1983
117		Spot	1	Image 1	12	1000000012	1984
163		Spot	1	Image 1	12	1000000014	1985
98		Spot	1	Image 1	12	1000000015	1986
104		Spot	1	Image 1	12	1000000016	1987
104		Spot	1	Image 1	12	1000000017	1988
122		Spot	1	Image 1	12	1000000018	1989
84		Spot	1	Image 1	12	1000000019	1990
124		Spot	1	Image 1	12	1000000020	1991
126		Spot	1	Image 1	12	1000000021	1992
75		Spot	1	Image 1	12	1000000022	1993
134		Spot	1	Image 1	12	1000000023	1994
92		Spot	1	Image 1	12	1000000024	1995
133		Spot	1	Image 1	12	1000000025	1996
120		Spot	1	Image 1	12	1000000026	1997
100		Spot	1	Image 1	12	1000000027	1998
132		Spot	1	Image 1	12	1000000180	1999
116		Spot	1	Image 1	12	1000000028	2000
111		Spot	1	Image 1	12	1000000029	2001
121		Spot	1	Image 1	12	1000000030	2002
126		Spot	1	Image 1	12	1000000031	2003
122		Spot	1	Image 1	12	1000000032	2004
130		Spot	1	Image 1	12	1000000033	2005
105		Spot	1	Image 1	12	1000000034	2006
92		Spot	1	Image 1	12	1000000035	2007
123		Spot	1	Image 1	12	1000000037	2008
106		Spot	1	Image 1	12	1000000036	2009
134		Spot	1	Image 1	12	1000000038	2010
109		Spot	1	Image 1	12	1000000040	2011
99		Spot	1	Image 1	12	1000000039	2012
114		Spot	1	Image 1	12	1000000174	2013
120		Spot	1	Image 1	12	1000000041	2015
118		Spot	1	Image 1	12	1000000045	2016
111		Spot	1	Image 1	12	1000000044	2017
117		Spot	1	Image 1	12	1000000042	2018
100		Spot	1	Image 1	12	1000000043	2019
114		Spot	1	Image 1	12	1000000046	2020
119		Spot	1	Image 1	12	1000000047	2021
115		Spot	1	Image 1	12	1000000048	2023
122		Spot	1	Image 1	12	1000000049	2024
113		Spot	1	Image 1	12	1000000050	2025
124		Spot	1	Image 1	12	1000000051	2026
123		Spot	1	Image 1	12	1000000052	2027
122		Spot	1	Image 1	12	1000000053	2028
123		Spot	1	Image 1	12	1000000054	2029
135		Spot	1	Image 1	12	1000000055	2030
116		Spot	1	Image 1	12	1000000056	2031
135		Spot	1	Image 1	12	1000000057	2032
120		Spot	1	Image 1	12	1000000058	2033
114		Spot	1	Image 1	12	1000000059	2034
120		Spot	1	Image 1	12	1000000061	2035
114		Spot	1	Image 1	12	1000000060	2036
130		Spot	1	Image 1	12	1000000062	2037
133		Spot	1	Image 1	12	1000000063	2038
162		Spot	1	Image 1	12	1000000065	2039
136		Spot	1	Image 1	12	1000000064	2040
144		Spot	1	Image 1	12	1000000066	2041
142		Spot	1	Image 1	12	1000000067	2042
[truncated: 8,248 more rows]
