# Supplementary material for: Protocol for real-time monitoring of CD8+ T and myeloid cell behavior in human high-grade serous ovarian cancer slices
Source: STAR Protoc. 2024 Jun 2;5(2):103102. doi: 10.1016/j.xpro.2024.103102 (PMC11179100; doi:10.1016/j.xpro.2024.103102)
Supplement: Data S3. Files for testing the R script, quantification and statistical analysis step 2 [file mmc3.zip › Test files/Slice1_a/__Intensity_Min_Ch=2_Img=1.csv]

Intensity Min Ch=2 Img=1
====================
Intensity Min	Unit	Category	Channel	Image	Time	TrackID	ID
92		Spot	2	Image 1	1	1000000000	0
84		Spot	2	Image 1	1	1000000001	1
88		Spot	2	Image 1	1	1000000002	2
96		Spot	2	Image 1	1	1000000003	3
58		Spot	2	Image 1	1	1000000004	4
103		Spot	2	Image 1	1	1000000005	5
86		Spot	2	Image 1	1	1000000006	6
96		Spot	2	Image 1	1	1000000007	7
114		Spot	2	Image 1	1	1000000008	8
82		Spot	2	Image 1	1	1000000009	9
83		Spot	2	Image 1	1	1000000010	10
103		Spot	2	Image 1	1	1000000011	11
102		Spot	2	Image 1	1	1000000012	12
96		Spot	2	Image 1	1	1000000013	13
110		Spot	2	Image 1	1	1000000014	14
107		Spot	2	Image 1	1	1000000015	15
104		Spot	2	Image 1	1	1000000016	16
83		Spot	2	Image 1	1	1000000017	17
91		Spot	2	Image 1	1	1000000018	18
109		Spot	2	Image 1	1	1000000019	19
102		Spot	2	Image 1	1	1000000020	20
97		Spot	2	Image 1	1	1000000021	21
87		Spot	2	Image 1	1	1000000022	22
102		Spot	2	Image 1	1	1000000023	23
113		Spot	2	Image 1	1	1000000024	24
82		Spot	2	Image 1	1	1000000025	25
82		Spot	2	Image 1	1	1000000026	26
120		Spot	2	Image 1	1	1000000027	27
107		Spot	2	Image 1	1	1000000028	28
111		Spot	2	Image 1	1	1000000029	29
105		Spot	2	Image 1	1	1000000030	30
101		Spot	2	Image 1	1	1000000031	31
109		Spot	2	Image 1	1	1000000032	32
88		Spot	2	Image 1	1	1000000033	33
108		Spot	2	Image 1	1	1000000034	34
116		Spot	2	Image 1	1	1000000035	35
111		Spot	2	Image 1	1	1000000036	36
84		Spot	2	Image 1	1	1000000037	37
104		Spot	2	Image 1	1	1000000038	38
100		Spot	2	Image 1	1	1000000039	39
108		Spot	2	Image 1	1	1000000040	40
95		Spot	2	Image 1	1	1000000041	43
110		Spot	2	Image 1	1	1000000042	44
106		Spot	2	Image 1	1	1000000043	45
94		Spot	2	Image 1	1	1000000044	46
97		Spot	2	Image 1	1	1000000045	47
97		Spot	2	Image 1	1	1000000046	48
106		Spot	2	Image 1	1	1000000047	49
117		Spot	2	Image 1	1	1000000048	50
110		Spot	2	Image 1	1	1000000049	51
105		Spot	2	Image 1	1	1000000050	52
73		Spot	2	Image 1	1	1000000051	53
77		Spot	2	Image 1	1	1000000052	54
36		Spot	2	Image 1	1	1000000053	55
99		Spot	2	Image 1	1	1000000054	56
110		Spot	2	Image 1	1	1000000055	57
111		Spot	2	Image 1	1	1000000056	58
94		Spot	2	Image 1	1	1000000057	59
100		Spot	2	Image 1	1	1000000058	60
93		Spot	2	Image 1	1	1000000059	61
101		Spot	2	Image 1	1	1000000060	62
83		Spot	2	Image 1	1	1000000061	63
125		Spot	2	Image 1	1	1000000062	64
70		Spot	2	Image 1	1	1000000063	65
101		Spot	2	Image 1	1	1000000064	66
71		Spot	2	Image 1	1	1000000065	67
86		Spot	2	Image 1	1	1000000066	68
83		Spot	2	Image 1	1	1000000067	69
74		Spot	2	Image 1	1	1000000068	70
109		Spot	2	Image 1	1	1000000069	71
99		Spot	2	Image 1	1	1000000070	72
100		Spot	2	Image 1	1	1000000071	73
100		Spot	2	Image 1	1	1000000072	74
97		Spot	2	Image 1	1	1000000073	75
100		Spot	2	Image 1	1	1000000074	76
112		Spot	2	Image 1	1	1000000075	77
98		Spot	2	Image 1	1	1000000076	78
108		Spot	2	Image 1	1	1000000077	79
104		Spot	2	Image 1	1	1000000078	80
107		Spot	2	Image 1	1	1000000079	81
103		Spot	2	Image 1	1	1000000080	82
91		Spot	2	Image 1	1	1000000081	83
99		Spot	2	Image 1	1	1000000082	84
105		Spot	2	Image 1	1	1000000083	86
102		Spot	2	Image 1	1	1000000084	87
117		Spot	2	Image 1	1	1000000085	88
91		Spot	2	Image 1	1	1000000086	89
99		Spot	2	Image 1	1	1000000087	90
106		Spot	2	Image 1	1	1000000088	91
104		Spot	2	Image 1	1	1000000089	92
99		Spot	2	Image 1	1	1000000090	93
115		Spot	2	Image 1	1	1000000091	94
103		Spot	2	Image 1	1	1000000092	95
100		Spot	2	Image 1	1	1000000093	96
95		Spot	2	Image 1	1	1000000094	97
79		Spot	2	Image 1	1	1000000095	98
92		Spot	2	Image 1	1	1000000096	99
97		Spot	2	Image 1	1	1000000097	100
102		Spot	2	Image 1	1	1000000098	101
79		Spot	2	Image 1	1	1000000099	102
87		Spot	2	Image 1	1	1000000100	103
106		Spot	2	Image 1	1	1000000101	105
108		Spot	2	Image 1	1	1000000102	106
104		Spot	2	Image 1	1	1000000103	107
88		Spot	2	Image 1	1	1000000104	108
93		Spot	2	Image 1	1	1000000105	109
81		Spot	2	Image 1	1	1000000106	110
98		Spot	2	Image 1	1	1000000107	111
87		Spot	2	Image 1	1	1000000108	112
111		Spot	2	Image 1	1	1000000109	113
101		Spot	2	Image 1	1	1000000110	114
100		Spot	2	Image 1	1	1000000111	115
103		Spot	2	Image 1	1	1000000112	116
80		Spot	2	Image 1	1	1000000113	117
91		Spot	2	Image 1	1	1000000114	118
104		Spot	2	Image 1	1	1000000115	119
91		Spot	2	Image 1	1	1000000116	120
89		Spot	2	Image 1	1	1000000117	121
98		Spot	2	Image 1	1	1000000118	122
80		Spot	2	Image 1	1	1000000119	123
108		Spot	2	Image 1	1	1000000120	124
97		Spot	2	Image 1	1	1000000121	125
95		Spot	2	Image 1	1	1000000122	126
105		Spot	2	Image 1	1	1000000123	127
110		Spot	2	Image 1	1	1000000124	128
86		Spot	2	Image 1	1	1000000125	129
94		Spot	2	Image 1	1	1000000126	130
87		Spot	2	Image 1	1	1000000127	131
107		Spot	2	Image 1	1	1000000128	132
98		Spot	2	Image 1	1	1000000129	133
85		Spot	2	Image 1	1	1000000130	134
69		Spot	2	Image 1	1	1000000131	135
104		Spot	2	Image 1	1	1000000132	136
113		Spot	2	Image 1	1	1000000133	137
80		Spot	2	Image 1	1	1000000134	138
96		Spot	2	Image 1	1	1000000135	139
105		Spot	2	Image 1	1	1000000136	140
115		Spot	2	Image 1	1	1000000137	141
89		Spot	2	Image 1	1	1000000138	142
108		Spot	2	Image 1	1	1000000139	143
87		Spot	2	Image 1	1	1000000140	144
112		Spot	2	Image 1	1	1000000141	145
96		Spot	2	Image 1	1	1000000142	146
102		Spot	2	Image 1	1	1000000143	147
100		Spot	2	Image 1	1	1000000144	148
128		Spot	2	Image 1	1	1000000145	149
110		Spot	2	Image 1	1	1000000146	150
130		Spot	2	Image 1	1	1000000147	151
97		Spot	2	Image 1	1	1000000148	152
137		Spot	2	Image 1	1	1000000149	153
125		Spot	2	Image 1	1	1000000150	154
99		Spot	2	Image 1	1	1000000151	155
95		Spot	2	Image 1	1	1000000152	156
106		Spot	2	Image 1	1	1000000153	157
106		Spot	2	Image 1	1	1000000154	158
67		Spot	2	Image 1	1	1000000155	159
106		Spot	2	Image 1	1	1000000156	160
123		Spot	2	Image 1	1	1000000157	161
109		Spot	2	Image 1	1	1000000158	162
93		Spot	2	Image 1	1	1000000159	163
105		Spot	2	Image 1	1	1000000160	164
89		Spot	2	Image 1	1	1000000161	165
102		Spot	2	Image 1	1	1000000162	166
111		Spot	2	Image 1	1	1000000163	167
113		Spot	2	Image 1	1	1000000164	168
115		Spot	2	Image 1	1	1000000165	169
106		Spot	2	Image 1	1	1000000166	170
95		Spot	2	Image 1	1	1000000167	171
100		Spot	2	Image 1	1	1000000168	172
134		Spot	2	Image 1	1	1000000169	173
79		Spot	2	Image 1	1	1000000170	174
87		Spot	2	Image 1	1	1000000171	175
78		Spot	2	Image 1	1	1000000172	176
90		Spot	2	Image 1	1	1000000173	177
86		Spot	2	Image 1	2	1000000000	178
69		Spot	2	Image 1	2	1000000001	179
76		Spot	2	Image 1	2	1000000002	180
100		Spot	2	Image 1	2	1000000003	181
108		Spot	2	Image 1	2	1000000004	182
108		Spot	2	Image 1	2	1000000005	183
77		Spot	2	Image 1	2	1000000006	184
100		Spot	2	Image 1	2	1000000007	185
119		Spot	2	Image 1	2	1000000008	186
70		Spot	2	Image 1	2	1000000009	187
94		Spot	2	Image 1	2	1000000010	188
93		Spot	2	Image 1	2	1000000011	189
98		Spot	2	Image 1	2	1000000012	190
57		Spot	2	Image 1	2	1000000013	191
109		Spot	2	Image 1	2	1000000014	192
101		Spot	2	Image 1	2	1000000015	193
114		Spot	2	Image 1	2	1000000016	194
119		Spot	2	Image 1	2	1000000017	195
100		Spot	2	Image 1	2	1000000018	196
104		Spot	2	Image 1	2	1000000019	197
97		Spot	2	Image 1	2	1000000020	198
101		Spot	2	Image 1	2	1000000021	199
91		Spot	2	Image 1	2	1000000022	200
102		Spot	2	Image 1	2	1000000023	201
123		Spot	2	Image 1	2	1000000024	202
82		Spot	2	Image 1	2	1000000025	203
90		Spot	2	Image 1	2	1000000026	204
115		Spot	2	Image 1	2	1000000027	205
97		Spot	2	Image 1	2	1000000028	206
106		Spot	2	Image 1	2	1000000029	207
106		Spot	2	Image 1	2	1000000030	208
111		Spot	2	Image 1	2	1000000031	209
82		Spot	2	Image 1	2	1000000032	210
115		Spot	2	Image 1	2	1000000033	211
106		Spot	2	Image 1	2	1000000034	212
114		Spot	2	Image 1	2	1000000035	213
91		Spot	2	Image 1	2	1000000036	214
102		Spot	2	Image 1	2	1000000037	215
92		Spot	2	Image 1	2	1000000038	216
89		Spot	2	Image 1	2	1000000040	217
102		Spot	2	Image 1	2	1000000039	218
104		Spot	2	Image 1	2	1000000174	219
102		Spot	2	Image 1	2	1000000041	222
117		Spot	2	Image 1	2	1000000042	223
90		Spot	2	Image 1	2	1000000044	224
103		Spot	2	Image 1	2	1000000045	225
90		Spot	2	Image 1	2	1000000043	226
105		Spot	2	Image 1	2	1000000046	227
105		Spot	2	Image 1	2	1000000047	228
99		Spot	2	Image 1	2	1000000049	229
107		Spot	2	Image 1	2	1000000050	230
102		Spot	2	Image 1	2	1000000052	231
96		Spot	2	Image 1	2	1000000053	232
100		Spot	2	Image 1	2	1000000055	233
87		Spot	2	Image 1	2	1000000057	234
92		Spot	2	Image 1	2	1000000054	235
106		Spot	2	Image 1	2	1000000056	236
102		Spot	2	Image 1	2	1000000058	237
105		Spot	2	Image 1	2	1000000059	238
87		Spot	2	Image 1	2	1000000060	239
78		Spot	2	Image 1	2	1000000061	240
105		Spot	2	Image 1	2	1000000062	241
102		Spot	2	Image 1	2	1000000063	242
74		Spot	2	Image 1	2	1000000065	243
48		Spot	2	Image 1	2	1000000064	244
77		Spot	2	Image 1	2	1000000066	245
91		Spot	2	Image 1	2	1000000068	246
96		Spot	2	Image 1	2	1000000067	247
110		Spot	2	Image 1	2	1000000069	248
99		Spot	2	Image 1	2	1000000070	249
93		Spot	2	Image 1	2	1000000071	250
98		Spot	2	Image 1	2	1000000072	251
59		Spot	2	Image 1	2	1000000073	252
104		Spot	2	Image 1	2	1000000074	253
110		Spot	2	Image 1	2	1000000075	254
92		Spot	2	Image 1	2	1000000076	255
103		Spot	2	Image 1	2	1000000077	256
78		Spot	2	Image 1	2	1000000078	257
84		Spot	2	Image 1	2	1000000079	258
102		Spot	2	Image 1	2	1000000080	259
88		Spot	2	Image 1	2	1000000081	260
101		Spot	2	Image 1	2	1000000082	261
46		Spot	2	Image 1	2	1000000083	263
114		Spot	2	Image 1	2	1000000085	264
117		Spot	2	Image 1	2	1000000086	265
87		Spot	2	Image 1	2	1000000087	266
103		Spot	2	Image 1	2	1000000084	267
75		Spot	2	Image 1	2	1000000088	268
108		Spot	2	Image 1	2	1000000089	269
86		Spot	2	Image 1	2	1000000090	270
111		Spot	2	Image 1	2	1000000091	271
102		Spot	2	Image 1	2	1000000093	272
89		Spot	2	Image 1	2	1000000092	273
105		Spot	2	Image 1	2	1000000175	274
64		Spot	2	Image 1	2	1000000096	275
63		Spot	2	Image 1	2	1000000094	276
101		Spot	2	Image 1	2	1000000095	277
98		Spot	2	Image 1	2	1000000097	278
106		Spot	2	Image 1	2	1000000098	279
106		Spot	2	Image 1	2	1000000099	280
101		Spot	2	Image 1	2	1000000100	282
110		Spot	2	Image 1	2	1000000101	283
115		Spot	2	Image 1	2	1000000102	284
79		Spot	2	Image 1	2	1000000176	285
88		Spot	2	Image 1	2	1000000103	286
100		Spot	2	Image 1	2	1000000104	287
103		Spot	2	Image 1	2	1000000105	288
86		Spot	2	Image 1	2	1000000107	289
80		Spot	2	Image 1	2	1000000108	290
97		Spot	2	Image 1	2	1000000106	291
98		Spot	2	Image 1	2	1000000109	292
108		Spot	2	Image 1	2	1000000110	293
102		Spot	2	Image 1	2	1000000111	294
104		Spot	2	Image 1	2	1000000112	295
88		Spot	2	Image 1	2	1000000113	296
104		Spot	2	Image 1	2	1000000114	297
94		Spot	2	Image 1	2	1000000115	298
88		Spot	2	Image 1	2	1000000116	299
85		Spot	2	Image 1	2	1000000117	300
77		Spot	2	Image 1	2	1000000118	301
84		Spot	2	Image 1	2	1000000120	302
91		Spot	2	Image 1	2	1000000119	303
95		Spot	2	Image 1	2	1000000122	304
94		Spot	2	Image 1	2	1000000121	305
90		Spot	2	Image 1	2	1000000123	306
97		Spot	2	Image 1	2	1000000124	307
86		Spot	2	Image 1	2	1000000125	308
97		Spot	2	Image 1	2	1000000126	309
88		Spot	2	Image 1	2	1000000127	310
109		Spot	2	Image 1	2	1000000128	311
62		Spot	2	Image 1	2	1000000129	312
89		Spot	2	Image 1	2	1000000130	313
100		Spot	2	Image 1	2	1000000131	314
83		Spot	2	Image 1	2	1000000132	315
107		Spot	2	Image 1	2	1000000133	316
58		Spot	2	Image 1	2	1000000134	317
106		Spot	2	Image 1	2	1000000135	318
98		Spot	2	Image 1	2	1000000136	319
111		Spot	2	Image 1	2	1000000137	320
97		Spot	2	Image 1	2	1000000138	321
111		Spot	2	Image 1	2	1000000139	322
106		Spot	2	Image 1	2	1000000140	323
115		Spot	2	Image 1	2	1000000141	324
69		Spot	2	Image 1	2	1000000142	325
102		Spot	2	Image 1	2	1000000144	326
54		Spot	2	Image 1	2	1000000143	327
127		Spot	2	Image 1	2	1000000145	328
109		Spot	2	Image 1	2	1000000146	329
141		Spot	2	Image 1	2	1000000147	330
96		Spot	2	Image 1	2	1000000148	331
123		Spot	2	Image 1	2	1000000149	332
127		Spot	2	Image 1	2	1000000150	333
84		Spot	2	Image 1	2	1000000151	334
98		Spot	2	Image 1	2	1000000152	335
101		Spot	2	Image 1	2	1000000153	336
109		Spot	2	Image 1	2	1000000154	337
80		Spot	2	Image 1	2	1000000155	338
94		Spot	2	Image 1	2	1000000156	339
117		Spot	2	Image 1	2	1000000157	340
113		Spot	2	Image 1	2	1000000158	341
71		Spot	2	Image 1	2	1000000159	342
89		Spot	2	Image 1	2	1000000160	343
113		Spot	2	Image 1	2	1000000161	344
106		Spot	2	Image 1	2	1000000162	345
109		Spot	2	Image 1	2	1000000163	346
114		Spot	2	Image 1	2	1000000164	347
129		Spot	2	Image 1	2	1000000165	348
113		Spot	2	Image 1	2	1000000166	349
107		Spot	2	Image 1	2	1000000167	350
75		Spot	2	Image 1	2	1000000168	351
143		Spot	2	Image 1	2	1000000169	352
118		Spot	2	Image 1	2	1000000170	353
103		Spot	2	Image 1	2	1000000171	354
108		Spot	2	Image 1	2	1000000172	355
108		Spot	2	Image 1	2	1000000173	356
76		Spot	2	Image 1	3	1000000000	357
62		Spot	2	Image 1	3	1000000001	358
86		Spot	2	Image 1	3	1000000002	359
98		Spot	2	Image 1	3	1000000003	360
82		Spot	2	Image 1	3	1000000004	361
100		Spot	2	Image 1	3	1000000005	362
97		Spot	2	Image 1	3	1000000006	363
104		Spot	2	Image 1	3	1000000007	364
112		Spot	2	Image 1	3	1000000008	365
101		Spot	2	Image 1	3	1000000009	366
106		Spot	2	Image 1	3	1000000011	367
99		Spot	2	Image 1	3	1000000013	368
95		Spot	2	Image 1	3	1000000014	369
91		Spot	2	Image 1	3	1000000012	370
109		Spot	2	Image 1	3	1000000015	371
105		Spot	2	Image 1	3	1000000016	372
104		Spot	2	Image 1	3	1000000017	373
81		Spot	2	Image 1	3	1000000018	374
77		Spot	2	Image 1	3	1000000019	375
103		Spot	2	Image 1	3	1000000020	376
97		Spot	2	Image 1	3	1000000021	377
123		Spot	2	Image 1	3	1000000022	378
108		Spot	2	Image 1	3	1000000023	379
106		Spot	2	Image 1	3	1000000024	380
100		Spot	2	Image 1	3	1000000025	381
100		Spot	2	Image 1	3	1000000026	382
112		Spot	2	Image 1	3	1000000027	383
99		Spot	2	Image 1	3	1000000028	384
98		Spot	2	Image 1	3	1000000029	385
102		Spot	2	Image 1	3	1000000030	386
104		Spot	2	Image 1	3	1000000031	387
112		Spot	2	Image 1	3	1000000032	388
115		Spot	2	Image 1	3	1000000033	389
102		Spot	2	Image 1	3	1000000034	390
107		Spot	2	Image 1	3	1000000035	391
108		Spot	2	Image 1	3	1000000036	392
88		Spot	2	Image 1	3	1000000037	393
104		Spot	2	Image 1	3	1000000038	394
99		Spot	2	Image 1	3	1000000040	395
82		Spot	2	Image 1	3	1000000039	396
102		Spot	2	Image 1	3	1000000174	397
101		Spot	2	Image 1	3	1000000041	400
113		Spot	2	Image 1	3	1000000042	401
94		Spot	2	Image 1	3	1000000044	402
105		Spot	2	Image 1	3	1000000045	403
114		Spot	2	Image 1	3	1000000043	404
98		Spot	2	Image 1	3	1000000046	405
102		Spot	2	Image 1	3	1000000047	406
108		Spot	2	Image 1	3	1000000049	407
101		Spot	2	Image 1	3	1000000177	408
106		Spot	2	Image 1	3	1000000050	409
87		Spot	2	Image 1	3	1000000052	410
83		Spot	2	Image 1	3	1000000053	411
100		Spot	2	Image 1	3	1000000054	412
106		Spot	2	Image 1	3	1000000055	413
112		Spot	2	Image 1	3	1000000056	414
74		Spot	2	Image 1	3	1000000057	415
74		Spot	2	Image 1	3	1000000058	416
94		Spot	2	Image 1	3	1000000059	417
102		Spot	2	Image 1	3	1000000060	418
106		Spot	2	Image 1	3	1000000061	419
111		Spot	2	Image 1	3	1000000062	420
93		Spot	2	Image 1	3	1000000063	421
104		Spot	2	Image 1	3	1000000064	422
81		Spot	2	Image 1	3	1000000065	423
100		Spot	2	Image 1	3	1000000066	424
83		Spot	2	Image 1	3	1000000067	425
97		Spot	2	Image 1	3	1000000068	426
98		Spot	2	Image 1	3	1000000069	427
91		Spot	2	Image 1	3	1000000070	428
92		Spot	2	Image 1	3	1000000071	429
99		Spot	2	Image 1	3	1000000072	430
87		Spot	2	Image 1	3	1000000073	431
104		Spot	2	Image 1	3	1000000074	432
118		Spot	2	Image 1	3	1000000075	433
96		Spot	2	Image 1	3	1000000076	434
110		Spot	2	Image 1	3	1000000077	435
100		Spot	2	Image 1	3	1000000080	436
81		Spot	2	Image 1	3	1000000078	437
97		Spot	2	Image 1	3	1000000079	438
113		Spot	2	Image 1	3	1000000081	439
92		Spot	2	Image 1	3	1000000082	440
106		Spot	2	Image 1	3	1000000083	442
112		Spot	2	Image 1	3	1000000085	443
115		Spot	2	Image 1	3	1000000086	444
100		Spot	2	Image 1	3	1000000087	445
106		Spot	2	Image 1	3	1000000084	446
92		Spot	2	Image 1	3	1000000088	447
111		Spot	2	Image 1	3	1000000089	448
101		Spot	2	Image 1	3	1000000090	449
106		Spot	2	Image 1	3	1000000091	450
93		Spot	2	Image 1	3	1000000093	451
100		Spot	2	Image 1	3	1000000092	452
108		Spot	2	Image 1	3	1000000175	453
74		Spot	2	Image 1	3	1000000094	454
100		Spot	2	Image 1	3	1000000096	455
100		Spot	2	Image 1	3	1000000095	456
82		Spot	2	Image 1	3	1000000097	457
97		Spot	2	Image 1	3	1000000098	458
100		Spot	2	Image 1	3	1000000099	459
100		Spot	2	Image 1	3	1000000100	461
109		Spot	2	Image 1	3	1000000101	462
112		Spot	2	Image 1	3	1000000102	463
82		Spot	2	Image 1	3	1000000103	464
77		Spot	2	Image 1	3	1000000104	465
110		Spot	2	Image 1	3	1000000105	466
100		Spot	2	Image 1	3	1000000106	467
88		Spot	2	Image 1	3	1000000107	468
100		Spot	2	Image 1	3	1000000108	469
99		Spot	2	Image 1	3	1000000109	470
108		Spot	2	Image 1	3	1000000110	471
107		Spot	2	Image 1	3	1000000111	472
67		Spot	2	Image 1	3	1000000112	473
89		Spot	2	Image 1	3	1000000113	474
79		Spot	2	Image 1	3	1000000114	475
102		Spot	2	Image 1	3	1000000115	476
78		Spot	2	Image 1	3	1000000116	477
93		Spot	2	Image 1	3	1000000117	478
97		Spot	2	Image 1	3	1000000118	479
104		Spot	2	Image 1	3	1000000120	480
86		Spot	2	Image 1	3	1000000119	481
70		Spot	2	Image 1	3	1000000121	482
99		Spot	2	Image 1	3	1000000122	483
99		Spot	2	Image 1	3	1000000123	484
109		Spot	2	Image 1	3	1000000124	485
102		Spot	2	Image 1	3	1000000125	486
91		Spot	2	Image 1	3	1000000126	487
98		Spot	2	Image 1	3	1000000127	488
104		Spot	2	Image 1	3	1000000128	489
85		Spot	2	Image 1	3	1000000129	490
98		Spot	2	Image 1	3	1000000130	491
98		Spot	2	Image 1	3	1000000131	492
90		Spot	2	Image 1	3	1000000132	493
114		Spot	2	Image 1	3	1000000133	494
98		Spot	2	Image 1	3	1000000134	495
66		Spot	2	Image 1	3	1000000135	496
90		Spot	2	Image 1	3	1000000136	497
124		Spot	2	Image 1	3	1000000137	498
100		Spot	2	Image 1	3	1000000138	499
93		Spot	2	Image 1	3	1000000140	500
110		Spot	2	Image 1	3	1000000141	501
104		Spot	2	Image 1	3	1000000142	502
105		Spot	2	Image 1	3	1000000143	503
109		Spot	2	Image 1	3	1000000144	504
117		Spot	2	Image 1	3	1000000145	505
107		Spot	2	Image 1	3	1000000146	506
130		Spot	2	Image 1	3	1000000147	507
91		Spot	2	Image 1	3	1000000148	508
124		Spot	2	Image 1	3	1000000149	509
121		Spot	2	Image 1	3	1000000150	510
107		Spot	2	Image 1	3	1000000151	511
96		Spot	2	Image 1	3	1000000152	512
108		Spot	2	Image 1	3	1000000153	513
117		Spot	2	Image 1	3	1000000154	514
99		Spot	2	Image 1	3	1000000155	515
102		Spot	2	Image 1	3	1000000156	516
118		Spot	2	Image 1	3	1000000157	517
104		Spot	2	Image 1	3	1000000158	518
73		Spot	2	Image 1	3	1000000159	519
109		Spot	2	Image 1	3	1000000160	520
104		Spot	2	Image 1	3	1000000162	521
117		Spot	2	Image 1	3	1000000161	522
106		Spot	2	Image 1	3	1000000163	523
111		Spot	2	Image 1	3	1000000164	524
131		Spot	2	Image 1	3	1000000165	525
88		Spot	2	Image 1	3	1000000166	526
102		Spot	2	Image 1	3	1000000167	527
86		Spot	2	Image 1	3	1000000168	528
134		Spot	2	Image 1	3	1000000169	529
120		Spot	2	Image 1	3	1000000170	530
93		Spot	2	Image 1	3	1000000171	531
110		Spot	2	Image 1	3	1000000172	532
95		Spot	2	Image 1	3	1000000173	533
79		Spot	2	Image 1	4	1000000000	534
89		Spot	2	Image 1	4	1000000001	535
58		Spot	2	Image 1	4	1000000002	536
95		Spot	2	Image 1	4	1000000003	537
107		Spot	2	Image 1	4	1000000004	538
103		Spot	2	Image 1	4	1000000005	539
89		Spot	2	Image 1	4	1000000006	540
105		Spot	2	Image 1	4	1000000007	541
117		Spot	2	Image 1	4	1000000008	542
92		Spot	2	Image 1	4	1000000009	543
89		Spot	2	Image 1	4	1000000010	544
112		Spot	2	Image 1	4	1000000011	545
102		Spot	2	Image 1	4	1000000013	546
117		Spot	2	Image 1	4	1000000014	547
101		Spot	2	Image 1	4	1000000012	548
96		Spot	2	Image 1	4	1000000015	549
110		Spot	2	Image 1	4	1000000016	550
116		Spot	2	Image 1	4	1000000017	551
97		Spot	2	Image 1	4	1000000018	552
105		Spot	2	Image 1	4	1000000019	553
100		Spot	2	Image 1	4	1000000020	554
92		Spot	2	Image 1	4	1000000021	555
116		Spot	2	Image 1	4	1000000022	556
104		Spot	2	Image 1	4	1000000023	557
122		Spot	2	Image 1	4	1000000024	558
101		Spot	2	Image 1	4	1000000025	559
78		Spot	2	Image 1	4	1000000026	560
112		Spot	2	Image 1	4	1000000027	561
106		Spot	2	Image 1	4	1000000028	562
100		Spot	2	Image 1	4	1000000029	563
101		Spot	2	Image 1	4	1000000030	564
106		Spot	2	Image 1	4	1000000031	565
112		Spot	2	Image 1	4	1000000032	566
72		Spot	2	Image 1	4	1000000033	567
101		Spot	2	Image 1	4	1000000034	568
78		Spot	2	Image 1	4	1000000037	569
117		Spot	2	Image 1	4	1000000035	570
84		Spot	2	Image 1	4	1000000036	571
106		Spot	2	Image 1	4	1000000038	572
102		Spot	2	Image 1	4	1000000040	573
104		Spot	2	Image 1	4	1000000039	574
102		Spot	2	Image 1	4	1000000174	575
99		Spot	2	Image 1	4	1000000041	578
97		Spot	2	Image 1	4	1000000044	579
107		Spot	2	Image 1	4	1000000042	580
109		Spot	2	Image 1	4	1000000045	581
110		Spot	2	Image 1	4	1000000043	582
62		Spot	2	Image 1	4	1000000046	583
92		Spot	2	Image 1	4	1000000047	584
105		Spot	2	Image 1	4	1000000048	585
110		Spot	2	Image 1	4	1000000049	586
92		Spot	2	Image 1	4	1000000050	587
92		Spot	2	Image 1	4	1000000052	588
107		Spot	2	Image 1	4	1000000051	589
98		Spot	2	Image 1	4	1000000053	590
83		Spot	2	Image 1	4	1000000054	591
108		Spot	2	Image 1	4	1000000055	592
110		Spot	2	Image 1	4	1000000056	593
99		Spot	2	Image 1	4	1000000057	594
49		Spot	2	Image 1	4	1000000058	595
76		Spot	2	Image 1	4	1000000059	596
89		Spot	2	Image 1	4	1000000060	597
96		Spot	2	Image 1	4	1000000061	598
117		Spot	2	Image 1	4	1000000062	599
102		Spot	2	Image 1	4	1000000063	600
97		Spot	2	Image 1	4	1000000064	601
89		Spot	2	Image 1	4	1000000065	602
103		Spot	2	Image 1	4	1000000066	603
99		Spot	2	Image 1	4	1000000067	604
100		Spot	2	Image 1	4	1000000068	605
91		Spot	2	Image 1	4	1000000069	606
102		Spot	2	Image 1	4	1000000070	607
99		Spot	2	Image 1	4	1000000071	608
59		Spot	2	Image 1	4	1000000072	609
83		Spot	2	Image 1	4	1000000073	610
92		Spot	2	Image 1	4	1000000074	611
59		Spot	2	Image 1	4	1000000076	612
108		Spot	2	Image 1	4	1000000075	613
70		Spot	2	Image 1	4	1000000080	614
94		Spot	2	Image 1	4	1000000077	615
101		Spot	2	Image 1	4	1000000078	616
104		Spot	2	Image 1	4	1000000079	617
101		Spot	2	Image 1	4	1000000082	618
67		Spot	2	Image 1	4	1000000081	619
106		Spot	2	Image 1	4	1000000083	621
116		Spot	2	Image 1	4	1000000085	622
98		Spot	2	Image 1	4	1000000086	623
103		Spot	2	Image 1	4	1000000087	624
101		Spot	2	Image 1	4	1000000084	625
90		Spot	2	Image 1	4	1000000088	626
113		Spot	2	Image 1	4	1000000089	627
83		Spot	2	Image 1	4	1000000090	628
109		Spot	2	Image 1	4	1000000091	629
94		Spot	2	Image 1	4	1000000093	630
84		Spot	2	Image 1	4	1000000092	631
104		Spot	2	Image 1	4	1000000175	632
95		Spot	2	Image 1	4	1000000096	633
102		Spot	2	Image 1	4	1000000094	634
99		Spot	2	Image 1	4	1000000095	635
100		Spot	2	Image 1	4	1000000097	636
87		Spot	2	Image 1	4	1000000098	637
87		Spot	2	Image 1	4	1000000099	638
86		Spot	2	Image 1	4	1000000100	640
103		Spot	2	Image 1	4	1000000101	641
125		Spot	2	Image 1	4	1000000102	642
108		Spot	2	Image 1	4	1000000176	643
104		Spot	2	Image 1	4	1000000103	644
97		Spot	2	Image 1	4	1000000104	645
104		Spot	2	Image 1	4	1000000105	646
97		Spot	2	Image 1	4	1000000108	647
83		Spot	2	Image 1	4	1000000106	648
89		Spot	2	Image 1	4	1000000107	649
110		Spot	2	Image 1	4	1000000109	650
113		Spot	2	Image 1	4	1000000111	651
94		Spot	2	Image 1	4	1000000110	652
98		Spot	2	Image 1	4	1000000112	653
100		Spot	2	Image 1	4	1000000113	654
99		Spot	2	Image 1	4	1000000114	655
110		Spot	2	Image 1	4	1000000115	656
98		Spot	2	Image 1	4	1000000116	657
85		Spot	2	Image 1	4	1000000117	658
95		Spot	2	Image 1	4	1000000118	659
90		Spot	2	Image 1	4	1000000119	660
106		Spot	2	Image 1	4	1000000120	661
64		Spot	2	Image 1	4	1000000121	662
87		Spot	2	Image 1	4	1000000122	663
85		Spot	2	Image 1	4	1000000123	664
110		Spot	2	Image 1	4	1000000124	665
59		Spot	2	Image 1	4	1000000125	666
101		Spot	2	Image 1	4	1000000127	667
78		Spot	2	Image 1	4	1000000126	668
103		Spot	2	Image 1	4	1000000128	669
100		Spot	2	Image 1	4	1000000129	670
102		Spot	2	Image 1	4	1000000130	671
84		Spot	2	Image 1	4	1000000132	672
87		Spot	2	Image 1	4	1000000131	673
111		Spot	2	Image 1	4	1000000133	674
95		Spot	2	Image 1	4	1000000134	675
103		Spot	2	Image 1	4	1000000135	676
93		Spot	2	Image 1	4	1000000136	677
120		Spot	2	Image 1	4	1000000137	678
77		Spot	2	Image 1	4	1000000138	679
99		Spot	2	Image 1	4	1000000139	680
102		Spot	2	Image 1	4	1000000140	681
48		Spot	2	Image 1	4	1000000143	682
100		Spot	2	Image 1	4	1000000141	683
98		Spot	2	Image 1	4	1000000142	684
102		Spot	2	Image 1	4	1000000144	685
128		Spot	2	Image 1	4	1000000145	686
88		Spot	2	Image 1	4	1000000146	687
128		Spot	2	Image 1	4	1000000147	688
100		Spot	2	Image 1	4	1000000148	689
126		Spot	2	Image 1	4	1000000149	690
120		Spot	2	Image 1	4	1000000150	691
106		Spot	2	Image 1	4	1000000151	692
98		Spot	2	Image 1	4	1000000152	693
106		Spot	2	Image 1	4	1000000153	694
102		Spot	2	Image 1	4	1000000154	695
95		Spot	2	Image 1	4	1000000155	696
91		Spot	2	Image 1	4	1000000156	697
126		Spot	2	Image 1	4	1000000157	698
106		Spot	2	Image 1	4	1000000158	699
76		Spot	2	Image 1	4	1000000159	700
88		Spot	2	Image 1	4	1000000160	701
107		Spot	2	Image 1	4	1000000162	702
121		Spot	2	Image 1	4	1000000161	703
107		Spot	2	Image 1	4	1000000163	704
115		Spot	2	Image 1	4	1000000164	705
127		Spot	2	Image 1	4	1000000165	706
103		Spot	2	Image 1	4	1000000166	707
99		Spot	2	Image 1	4	1000000167	708
71		Spot	2	Image 1	4	1000000168	709
133		Spot	2	Image 1	4	1000000169	710
111		Spot	2	Image 1	4	1000000170	711
89		Spot	2	Image 1	4	1000000171	712
105		Spot	2	Image 1	4	1000000172	713
86		Spot	2	Image 1	4	1000000173	714
74		Spot	2	Image 1	5	1000000000	715
97		Spot	2	Image 1	5	1000000001	716
76		Spot	2	Image 1	5	1000000002	717
110		Spot	2	Image 1	5	1000000004	718
81		Spot	2	Image 1	5	1000000003	719
101		Spot	2	Image 1	5	1000000005	720
95		Spot	2	Image 1	5	1000000006	721
94		Spot	2	Image 1	5	1000000007	722
118		Spot	2	Image 1	5	1000000008	723
99		Spot	2	Image 1	5	1000000009	724
87		Spot	2	Image 1	5	1000000010	725
111		Spot	2	Image 1	5	1000000011	726
89		Spot	2	Image 1	5	1000000013	727
99		Spot	2	Image 1	5	1000000014	728
95		Spot	2	Image 1	5	1000000012	729
106		Spot	2	Image 1	5	1000000015	730
81		Spot	2	Image 1	5	1000000017	731
89		Spot	2	Image 1	5	1000000018	732
105		Spot	2	Image 1	5	1000000019	733
103		Spot	2	Image 1	5	1000000020	734
98		Spot	2	Image 1	5	1000000021	735
121		Spot	2	Image 1	5	1000000022	736
97		Spot	2	Image 1	5	1000000023	737
119		Spot	2	Image 1	5	1000000024	738
91		Spot	2	Image 1	5	1000000025	739
102		Spot	2	Image 1	5	1000000026	740
72		Spot	2	Image 1	5	1000000027	741
90		Spot	2	Image 1	5	1000000028	742
105		Spot	2	Image 1	5	1000000029	743
105		Spot	2	Image 1	5	1000000030	744
108		Spot	2	Image 1	5	1000000031	745
106		Spot	2	Image 1	5	1000000032	746
90		Spot	2	Image 1	5	1000000033	747
103		Spot	2	Image 1	5	1000000034	748
96		Spot	2	Image 1	5	1000000037	749
115		Spot	2	Image 1	5	1000000035	750
95		Spot	2	Image 1	5	1000000036	751
95		Spot	2	Image 1	5	1000000038	752
107		Spot	2	Image 1	5	1000000040	753
95		Spot	2	Image 1	5	1000000039	754
93		Spot	2	Image 1	5	1000000174	755
63		Spot	2	Image 1	5	1000000041	758
106		Spot	2	Image 1	5	1000000044	759
108		Spot	2	Image 1	5	1000000042	760
113		Spot	2	Image 1	5	1000000045	761
109		Spot	2	Image 1	5	1000000043	762
101		Spot	2	Image 1	5	1000000046	763
108		Spot	2	Image 1	5	1000000047	764
97		Spot	2	Image 1	5	1000000048	765
96		Spot	2	Image 1	5	1000000177	766
115		Spot	2	Image 1	5	1000000049	767
84		Spot	2	Image 1	5	1000000050	768
95		Spot	2	Image 1	5	1000000051	769
99		Spot	2	Image 1	5	1000000052	770
43		Spot	2	Image 1	5	1000000053	771
90		Spot	2	Image 1	5	1000000054	772
110		Spot	2	Image 1	5	1000000055	773
115		Spot	2	Image 1	5	1000000056	774
77		Spot	2	Image 1	5	1000000057	775
101		Spot	2	Image 1	5	1000000058	776
73		Spot	2	Image 1	5	1000000059	777
95		Spot	2	Image 1	5	1000000060	778
99		Spot	2	Image 1	5	1000000061	779
110		Spot	2	Image 1	5	1000000062	780
106		Spot	2	Image 1	5	1000000063	781
101		Spot	2	Image 1	5	1000000064	782
88		Spot	2	Image 1	5	1000000065	783
95		Spot	2	Image 1	5	1000000066	784
76		Spot	2	Image 1	5	1000000067	785
52		Spot	2	Image 1	5	1000000068	786
84		Spot	2	Image 1	5	1000000070	787
92		Spot	2	Image 1	5	1000000069	788
82		Spot	2	Image 1	5	1000000071	789
80		Spot	2	Image 1	5	1000000072	790
92		Spot	2	Image 1	5	1000000073	791
91		Spot	2	Image 1	5	1000000074	792
82		Spot	2	Image 1	5	1000000076	793
110		Spot	2	Image 1	5	1000000075	794
113		Spot	2	Image 1	5	1000000079	795
87		Spot	2	Image 1	5	1000000077	796
93		Spot	2	Image 1	5	1000000080	797
82		Spot	2	Image 1	5	1000000078	798
71		Spot	2	Image 1	5	1000000082	799
58		Spot	2	Image 1	5	1000000081	800
106		Spot	2	Image 1	5	1000000083	802
99		Spot	2	Image 1	5	1000000085	803
122		Spot	2	Image 1	5	1000000086	804
99		Spot	2	Image 1	5	1000000087	805
100		Spot	2	Image 1	5	1000000084	806
109		Spot	2	Image 1	5	1000000088	807
117		Spot	2	Image 1	5	1000000089	808
99		Spot	2	Image 1	5	1000000090	809
112		Spot	2	Image 1	5	1000000091	810
83		Spot	2	Image 1	5	1000000093	811
86		Spot	2	Image 1	5	1000000092	812
103		Spot	2	Image 1	5	1000000175	813
82		Spot	2	Image 1	5	1000000094	814
102		Spot	2	Image 1	5	1000000096	815
90		Spot	2	Image 1	5	1000000095	816
96		Spot	2	Image 1	5	1000000097	817
99		Spot	2	Image 1	5	1000000098	818
91		Spot	2	Image 1	5	1000000099	819
80		Spot	2	Image 1	5	1000000100	821
103		Spot	2	Image 1	5	1000000101	822
117		Spot	2	Image 1	5	1000000102	823
75		Spot	2	Image 1	5	1000000176	824
99		Spot	2	Image 1	5	1000000103	825
95		Spot	2	Image 1	5	1000000104	826
105		Spot	2	Image 1	5	1000000105	827
96		Spot	2	Image 1	5	1000000108	828
82		Spot	2	Image 1	5	1000000107	829
83		Spot	2	Image 1	5	1000000106	830
101		Spot	2	Image 1	5	1000000109	831
108		Spot	2	Image 1	5	1000000111	832
108		Spot	2	Image 1	5	1000000110	833
94		Spot	2	Image 1	5	1000000112	834
91		Spot	2	Image 1	5	1000000113	835
100		Spot	2	Image 1	5	1000000114	836
95		Spot	2	Image 1	5	1000000115	837
70		Spot	2	Image 1	5	1000000116	838
106		Spot	2	Image 1	5	1000000117	839
92		Spot	2	Image 1	5	1000000118	840
96		Spot	2	Image 1	5	1000000119	841
94		Spot	2	Image 1	5	1000000120	842
84		Spot	2	Image 1	5	1000000121	843
73		Spot	2	Image 1	5	1000000122	844
107		Spot	2	Image 1	5	1000000124	845
92		Spot	2	Image 1	5	1000000123	846
78		Spot	2	Image 1	5	1000000125	847
96		Spot	2	Image 1	5	1000000128	848
86		Spot	2	Image 1	5	1000000126	849
107		Spot	2	Image 1	5	1000000127	850
74		Spot	2	Image 1	5	1000000129	851
104		Spot	2	Image 1	5	1000000130	852
104		Spot	2	Image 1	5	1000000131	853
101		Spot	2	Image 1	5	1000000132	854
102		Spot	2	Image 1	5	1000000133	855
77		Spot	2	Image 1	5	1000000135	856
87		Spot	2	Image 1	5	1000000134	857
87		Spot	2	Image 1	5	1000000136	858
123		Spot	2	Image 1	5	1000000137	859
84		Spot	2	Image 1	5	1000000138	860
97		Spot	2	Image 1	5	1000000139	861
86		Spot	2	Image 1	5	1000000140	862
99		Spot	2	Image 1	5	1000000143	863
108		Spot	2	Image 1	5	1000000141	864
100		Spot	2	Image 1	5	1000000142	865
107		Spot	2	Image 1	5	1000000144	866
129		Spot	2	Image 1	5	1000000145	867
16		Spot	2	Image 1	5	1000000146	868
131		Spot	2	Image 1	5	1000000147	869
99		Spot	2	Image 1	5	1000000148	870
133		Spot	2	Image 1	5	1000000149	871
106		Spot	2	Image 1	5	1000000150	872
99		Spot	2	Image 1	5	1000000151	873
89		Spot	2	Image 1	5	1000000152	874
106		Spot	2	Image 1	5	1000000153	875
107		Spot	2	Image 1	5	1000000154	876
107		Spot	2	Image 1	5	1000000155	877
102		Spot	2	Image 1	5	1000000156	878
61		Spot	2	Image 1	5	1000000157	879
83		Spot	2	Image 1	5	1000000158	880
98		Spot	2	Image 1	5	1000000159	881
104		Spot	2	Image 1	5	1000000160	882
105		Spot	2	Image 1	5	1000000162	883
106		Spot	2	Image 1	5	1000000161	884
112		Spot	2	Image 1	5	1000000163	885
115		Spot	2	Image 1	5	1000000164	886
129		Spot	2	Image 1	5	1000000165	887
113		Spot	2	Image 1	5	1000000166	888
101		Spot	2	Image 1	5	1000000167	889
81		Spot	2	Image 1	5	1000000168	890
138		Spot	2	Image 1	5	1000000169	891
112		Spot	2	Image 1	5	1000000170	892
94		Spot	2	Image 1	5	1000000171	893
110		Spot	2	Image 1	5	1000000172	894
75		Spot	2	Image 1	5	1000000173	895
88		Spot	2	Image 1	6	1000000000	896
94		Spot	2	Image 1	6	1000000001	897
101		Spot	2	Image 1	6	1000000005	898
111		Spot	2	Image 1	6	1000000004	899
89		Spot	2	Image 1	6	1000000003	900
82		Spot	2	Image 1	6	1000000006	901
104		Spot	2	Image 1	6	1000000007	902
119		Spot	2	Image 1	6	1000000008	903
103		Spot	2	Image 1	6	1000000009	904
71		Spot	2	Image 1	6	1000000010	905
109		Spot	2	Image 1	6	1000000011	906
79		Spot	2	Image 1	6	1000000013	907
119		Spot	2	Image 1	6	1000000014	908
81		Spot	2	Image 1	6	1000000012	909
104		Spot	2	Image 1	6	1000000015	910
109		Spot	2	Image 1	6	1000000016	911
101		Spot	2	Image 1	6	1000000017	912
103		Spot	2	Image 1	6	1000000018	913
105		Spot	2	Image 1	6	1000000019	914
87		Spot	2	Image 1	6	1000000020	915
101		Spot	2	Image 1	6	1000000021	916
92		Spot	2	Image 1	6	1000000022	917
56		Spot	2	Image 1	6	1000000023	918
119		Spot	2	Image 1	6	1000000024	919
84		Spot	2	Image 1	6	1000000025	920
100		Spot	2	Image 1	6	1000000026	921
113		Spot	2	Image 1	6	1000000027	922
103		Spot	2	Image 1	6	1000000028	923
63		Spot	2	Image 1	6	1000000029	924
100		Spot	2	Image 1	6	1000000030	925
109		Spot	2	Image 1	6	1000000031	926
108		Spot	2	Image 1	6	1000000032	927
111		Spot	2	Image 1	6	1000000033	928
76		Spot	2	Image 1	6	1000000034	929
93		Spot	2	Image 1	6	1000000037	930
114		Spot	2	Image 1	6	1000000035	931
91		Spot	2	Image 1	6	1000000036	932
102		Spot	2	Image 1	6	1000000038	933
102		Spot	2	Image 1	6	1000000040	934
96		Spot	2	Image 1	6	1000000039	935
101		Spot	2	Image 1	6	1000000174	936
93		Spot	2	Image 1	6	1000000041	939
118		Spot	2	Image 1	6	1000000042	940
77		Spot	2	Image 1	6	1000000044	941
110		Spot	2	Image 1	6	1000000045	942
109		Spot	2	Image 1	6	1000000043	943
91		Spot	2	Image 1	6	1000000046	944
90		Spot	2	Image 1	6	1000000047	945
114		Spot	2	Image 1	6	1000000048	946
106		Spot	2	Image 1	6	1000000049	947
103		Spot	2	Image 1	6	1000000050	948
106		Spot	2	Image 1	6	1000000051	949
101		Spot	2	Image 1	6	1000000052	950
94		Spot	2	Image 1	6	1000000053	951
86		Spot	2	Image 1	6	1000000054	952
101		Spot	2	Image 1	6	1000000055	953
106		Spot	2	Image 1	6	1000000056	954
92		Spot	2	Image 1	6	1000000057	955
96		Spot	2	Image 1	6	1000000058	956
57		Spot	2	Image 1	6	1000000059	957
95		Spot	2	Image 1	6	1000000060	958
101		Spot	2	Image 1	6	1000000061	959
118		Spot	2	Image 1	6	1000000062	960
103		Spot	2	Image 1	6	1000000063	961
107		Spot	2	Image 1	6	1000000064	962
96		Spot	2	Image 1	6	1000000065	963
81		Spot	2	Image 1	6	1000000066	964
100		Spot	2	Image 1	6	1000000067	965
82		Spot	2	Image 1	6	1000000068	966
111		Spot	2	Image 1	6	1000000069	967
85		Spot	2	Image 1	6	1000000070	968
92		Spot	2	Image 1	6	1000000071	969
99		Spot	2	Image 1	6	1000000072	970
65		Spot	2	Image 1	6	1000000073	971
88		Spot	2	Image 1	6	1000000074	972
103		Spot	2	Image 1	6	1000000076	973
104		Spot	2	Image 1	6	1000000075	974
96		Spot	2	Image 1	6	1000000080	975
94		Spot	2	Image 1	6	1000000078	976
96		Spot	2	Image 1	6	1000000079	977
99		Spot	2	Image 1	6	1000000077	978
67		Spot	2	Image 1	6	1000000081	979
101		Spot	2	Image 1	6	1000000082	980
79		Spot	2	Image 1	6	1000000083	982
122		Spot	2	Image 1	6	1000000178	983
123		Spot	2	Image 1	6	1000000085	984
119		Spot	2	Image 1	6	1000000086	985
97		Spot	2	Image 1	6	1000000087	986
103		Spot	2	Image 1	6	1000000084	987
93		Spot	2	Image 1	6	1000000088	988
78		Spot	2	Image 1	6	1000000089	989
100		Spot	2	Image 1	6	1000000090	990
109		Spot	2	Image 1	6	1000000091	991
86		Spot	2	Image 1	6	1000000093	992
101		Spot	2	Image 1	6	1000000092	993
110		Spot	2	Image 1	6	1000000175	994
89		Spot	2	Image 1	6	1000000096	995
102		Spot	2	Image 1	6	1000000094	996
95		Spot	2	Image 1	6	1000000095	997
89		Spot	2	Image 1	6	1000000097	998
100		Spot	2	Image 1	6	1000000098	999
102		Spot	2	Image 1	6	1000000099	1000
98		Spot	2	Image 1	6	1000000100	1001
113		Spot	2	Image 1	6	1000000101	1002
109		Spot	2	Image 1	6	1000000102	1003
92		Spot	2	Image 1	6	1000000176	1004
103		Spot	2	Image 1	6	1000000103	1005
96		Spot	2	Image 1	6	1000000104	1006
109		Spot	2	Image 1	6	1000000105	1007
101		Spot	2	Image 1	6	1000000108	1008
105		Spot	2	Image 1	6	1000000107	1009
88		Spot	2	Image 1	6	1000000106	1010
109		Spot	2	Image 1	6	1000000109	1011
109		Spot	2	Image 1	6	1000000110	1012
99		Spot	2	Image 1	6	1000000111	1013
101		Spot	2	Image 1	6	1000000112	1014
95		Spot	2	Image 1	6	1000000113	1015
89		Spot	2	Image 1	6	1000000114	1016
110		Spot	2	Image 1	6	1000000115	1017
93		Spot	2	Image 1	6	1000000116	1018
106		Spot	2	Image 1	6	1000000117	1019
78		Spot	2	Image 1	6	1000000118	1020
103		Spot	2	Image 1	6	1000000119	1021
108		Spot	2	Image 1	6	1000000120	1022
93		Spot	2	Image 1	6	1000000121	1023
92		Spot	2	Image 1	6	1000000122	1024
104		Spot	2	Image 1	6	1000000123	1025
114		Spot	2	Image 1	6	1000000124	1026
98		Spot	2	Image 1	6	1000000125	1027
90		Spot	2	Image 1	6	1000000126	1028
106		Spot	2	Image 1	6	1000000127	1029
102		Spot	2	Image 1	6	1000000128	1030
90		Spot	2	Image 1	6	1000000129	1031
106		Spot	2	Image 1	6	1000000130	1032
76		Spot	2	Image 1	6	1000000131	1033
86		Spot	2	Image 1	6	1000000132	1034
116		Spot	2	Image 1	6	1000000133	1035
64		Spot	2	Image 1	6	1000000134	1036
89		Spot	2	Image 1	6	1000000135	1037
104		Spot	2	Image 1	6	1000000136	1038
116		Spot	2	Image 1	6	1000000137	1039
94		Spot	2	Image 1	6	1000000138	1040
87		Spot	2	Image 1	6	1000000139	1041
87		Spot	2	Image 1	6	1000000140	1042
97		Spot	2	Image 1	6	1000000143	1043
97		Spot	2	Image 1	6	1000000141	1044
92		Spot	2	Image 1	6	1000000142	1045
105		Spot	2	Image 1	6	1000000144	1046
125		Spot	2	Image 1	6	1000000145	1047
97		Spot	2	Image 1	6	1000000146	1048
145		Spot	2	Image 1	6	1000000147	1049
78		Spot	2	Image 1	6	1000000148	1050
115		Spot	2	Image 1	6	1000000149	1051
122		Spot	2	Image 1	6	1000000150	1052
106		Spot	2	Image 1	6	1000000151	1053
88		Spot	2	Image 1	6	1000000152	1054
108		Spot	2	Image 1	6	1000000153	1055
112		Spot	2	Image 1	6	1000000154	1056
105		Spot	2	Image 1	6	1000000155	1057
103		Spot	2	Image 1	6	1000000156	1058
111		Spot	2	Image 1	6	1000000157	1059
89		Spot	2	Image 1	6	1000000158	1060
83		Spot	2	Image 1	6	1000000159	1061
107		Spot	2	Image 1	6	1000000160	1062
94		Spot	2	Image 1	6	1000000162	1063
103		Spot	2	Image 1	6	1000000161	1064
113		Spot	2	Image 1	6	1000000163	1065
106		Spot	2	Image 1	6	1000000164	1066
123		Spot	2	Image 1	6	1000000165	1067
96		Spot	2	Image 1	6	1000000166	1068
111		Spot	2	Image 1	6	1000000167	1069
84		Spot	2	Image 1	6	1000000168	1070
135		Spot	2	Image 1	6	1000000169	1071
115		Spot	2	Image 1	6	1000000170	1072
99		Spot	2	Image 1	6	1000000171	1073
104		Spot	2	Image 1	6	1000000172	1074
89		Spot	2	Image 1	6	1000000173	1075
78		Spot	2	Image 1	7	1000000000	1076
83		Spot	2	Image 1	7	1000000001	1077
79		Spot	2	Image 1	7	1000000002	1078
96		Spot	2	Image 1	7	1000000004	1079
110		Spot	2	Image 1	7	1000000005	1080
90		Spot	2	Image 1	7	1000000003	1081
81		Spot	2	Image 1	7	1000000006	1082
89		Spot	2	Image 1	7	1000000007	1083
119		Spot	2	Image 1	7	1000000008	1084
76		Spot	2	Image 1	7	1000000009	1085
83		Spot	2	Image 1	7	1000000011	1086
101		Spot	2	Image 1	7	1000000013	1087
91		Spot	2	Image 1	7	1000000014	1088
98		Spot	2	Image 1	7	1000000012	1089
97		Spot	2	Image 1	7	1000000015	1090
99		Spot	2	Image 1	7	1000000016	1091
120		Spot	2	Image 1	7	1000000017	1092
87		Spot	2	Image 1	7	1000000018	1093
62		Spot	2	Image 1	7	1000000019	1094
94		Spot	2	Image 1	7	1000000020	1095
89		Spot	2	Image 1	7	1000000021	1096
115		Spot	2	Image 1	7	1000000022	1097
100		Spot	2	Image 1	7	1000000023	1098
123		Spot	2	Image 1	7	1000000024	1099
90		Spot	2	Image 1	7	1000000025	1100
90		Spot	2	Image 1	7	1000000026	1101
115		Spot	2	Image 1	7	1000000027	1102
106		Spot	2	Image 1	7	1000000028	1103
110		Spot	2	Image 1	7	1000000029	1104
103		Spot	2	Image 1	7	1000000030	1105
108		Spot	2	Image 1	7	1000000031	1106
103		Spot	2	Image 1	7	1000000032	1107
108		Spot	2	Image 1	7	1000000033	1108
104		Spot	2	Image 1	7	1000000034	1109
117		Spot	2	Image 1	7	1000000035	1110
100		Spot	2	Image 1	7	1000000037	1111
104		Spot	2	Image 1	7	1000000036	1112
84		Spot	2	Image 1	7	1000000038	1113
96		Spot	2	Image 1	7	1000000040	1114
103		Spot	2	Image 1	7	1000000174	1115
94		Spot	2	Image 1	7	1000000039	1116
101		Spot	2	Image 1	7	1000000041	1119
114		Spot	2	Image 1	7	1000000042	1120
88		Spot	2	Image 1	7	1000000044	1121
106		Spot	2	Image 1	7	1000000045	1122
110		Spot	2	Image 1	7	1000000043	1123
94		Spot	2	Image 1	7	1000000046	1124
104		Spot	2	Image 1	7	1000000047	1125
114		Spot	2	Image 1	7	1000000048	1126
103		Spot	2	Image 1	7	1000000049	1127
90		Spot	2	Image 1	7	1000000050	1128
98		Spot	2	Image 1	7	1000000051	1129
91		Spot	2	Image 1	7	1000000052	1130
100		Spot	2	Image 1	7	1000000053	1131
89		Spot	2	Image 1	7	1000000054	1132
110		Spot	2	Image 1	7	1000000055	1133
111		Spot	2	Image 1	7	1000000056	1134
100		Spot	2	Image 1	7	1000000057	1135
84		Spot	2	Image 1	7	1000000058	1136
97		Spot	2	Image 1	7	1000000059	1137
94		Spot	2	Image 1	7	1000000061	1138
99		Spot	2	Image 1	7	1000000060	1139
112		Spot	2	Image 1	7	1000000062	1140
96		Spot	2	Image 1	7	1000000063	1141
102		Spot	2	Image 1	7	1000000064	1142
98		Spot	2	Image 1	7	1000000065	1143
99		Spot	2	Image 1	7	1000000066	1144
85		Spot	2	Image 1	7	1000000068	1145
67		Spot	2	Image 1	7	1000000067	1146
100		Spot	2	Image 1	7	1000000069	1147
99		Spot	2	Image 1	7	1000000070	1148
62		Spot	2	Image 1	7	1000000071	1149
108		Spot	2	Image 1	7	1000000072	1150
96		Spot	2	Image 1	7	1000000073	1151
97		Spot	2	Image 1	7	1000000074	1152
89		Spot	2	Image 1	7	1000000076	1153
115		Spot	2	Image 1	7	1000000075	1154
94		Spot	2	Image 1	7	1000000080	1155
115		Spot	2	Image 1	7	1000000077	1156
97		Spot	2	Image 1	7	1000000078	1157
106		Spot	2	Image 1	7	1000000079	1158
80		Spot	2	Image 1	7	1000000082	1159
103		Spot	2	Image 1	7	1000000081	1160
98		Spot	2	Image 1	7	1000000083	1162
118		Spot	2	Image 1	7	1000000178	1163
126		Spot	2	Image 1	7	1000000085	1164
89		Spot	2	Image 1	7	1000000084	1165
111		Spot	2	Image 1	7	1000000086	1166
100		Spot	2	Image 1	7	1000000087	1167
100		Spot	2	Image 1	7	1000000088	1168
113		Spot	2	Image 1	7	1000000089	1169
82		Spot	2	Image 1	7	1000000090	1170
111		Spot	2	Image 1	7	1000000091	1171
101		Spot	2	Image 1	7	1000000093	1172
91		Spot	2	Image 1	7	1000000092	1173
106		Spot	2	Image 1	7	1000000175	1174
99		Spot	2	Image 1	7	1000000095	1175
85		Spot	2	Image 1	7	1000000094	1176
94		Spot	2	Image 1	7	1000000096	1177
98		Spot	2	Image 1	7	1000000097	1178
104		Spot	2	Image 1	7	1000000098	1179
94		Spot	2	Image 1	7	1000000099	1180
62		Spot	2	Image 1	7	1000000100	1182
108		Spot	2	Image 1	7	1000000101	1183
104		Spot	2	Image 1	7	1000000102	1184
92		Spot	2	Image 1	7	1000000103	1185
101		Spot	2	Image 1	7	1000000104	1186
91		Spot	2	Image 1	7	1000000105	1187
102		Spot	2	Image 1	7	1000000106	1188
90		Spot	2	Image 1	7	1000000107	1189
85		Spot	2	Image 1	7	1000000108	1190
75		Spot	2	Image 1	7	1000000109	1191
103		Spot	2	Image 1	7	1000000111	1192
92		Spot	2	Image 1	7	1000000110	1193
95		Spot	2	Image 1	7	1000000112	1194
100		Spot	2	Image 1	7	1000000113	1195
101		Spot	2	Image 1	7	1000000114	1196
106		Spot	2	Image 1	7	1000000115	1197
85		Spot	2	Image 1	7	1000000116	1198
79		Spot	2	Image 1	7	1000000117	1199
96		Spot	2	Image 1	7	1000000118	1200
103		Spot	2	Image 1	7	1000000119	1201
106		Spot	2	Image 1	7	1000000120	1202
79		Spot	2	Image 1	7	1000000121	1203
97		Spot	2	Image 1	7	1000000122	1204
116		Spot	2	Image 1	7	1000000124	1205
99		Spot	2	Image 1	7	1000000123	1206
86		Spot	2	Image 1	7	1000000125	1207
96		Spot	2	Image 1	7	1000000126	1208
91		Spot	2	Image 1	7	1000000127	1209
99		Spot	2	Image 1	7	1000000129	1210
111		Spot	2	Image 1	7	1000000130	1211
47		Spot	2	Image 1	7	1000000131	1212
103		Spot	2	Image 1	7	1000000132	1213
116		Spot	2	Image 1	7	1000000133	1214
100		Spot	2	Image 1	7	1000000134	1215
90		Spot	2	Image 1	7	1000000135	1216
92		Spot	2	Image 1	7	1000000136	1217
122		Spot	2	Image 1	7	1000000137	1218
70		Spot	2	Image 1	7	1000000138	1219
109		Spot	2	Image 1	7	1000000139	1220
106		Spot	2	Image 1	7	1000000140	1221
107		Spot	2	Image 1	7	1000000143	1222
93		Spot	2	Image 1	7	1000000141	1223
104		Spot	2	Image 1	7	1000000142	1224
105		Spot	2	Image 1	7	1000000144	1225
121		Spot	2	Image 1	7	1000000145	1226
105		Spot	2	Image 1	7	1000000146	1227
135		Spot	2	Image 1	7	1000000147	1228
75		Spot	2	Image 1	7	1000000148	1229
121		Spot	2	Image 1	7	1000000149	1230
122		Spot	2	Image 1	7	1000000150	1231
93		Spot	2	Image 1	7	1000000151	1232
98		Spot	2	Image 1	7	1000000152	1233
99		Spot	2	Image 1	7	1000000153	1234
114		Spot	2	Image 1	7	1000000154	1235
102		Spot	2	Image 1	7	1000000155	1236
103		Spot	2	Image 1	7	1000000156	1237
103		Spot	2	Image 1	7	1000000157	1238
103		Spot	2	Image 1	7	1000000158	1239
73		Spot	2	Image 1	7	1000000159	1240
103		Spot	2	Image 1	7	1000000160	1241
122		Spot	2	Image 1	7	1000000161	1242
99		Spot	2	Image 1	7	1000000162	1243
97		Spot	2	Image 1	7	1000000163	1244
111		Spot	2	Image 1	7	1000000164	1245
129		Spot	2	Image 1	7	1000000165	1246
113		Spot	2	Image 1	7	1000000166	1247
115		Spot	2	Image 1	7	1000000167	1248
64		Spot	2	Image 1	7	1000000168	1249
138		Spot	2	Image 1	7	1000000169	1250
113		Spot	2	Image 1	7	1000000170	1251
96		Spot	2	Image 1	7	1000000171	1252
81		Spot	2	Image 1	7	1000000172	1253
81		Spot	2	Image 1	7	1000000173	1254
63		Spot	2	Image 1	8	1000000000	1255
74		Spot	2	Image 1	8	1000000001	1256
54		Spot	2	Image 1	8	1000000005	1257
107		Spot	2	Image 1	8	1000000004	1258
89		Spot	2	Image 1	8	1000000003	1259
95		Spot	2	Image 1	8	1000000006	1260
93		Spot	2	Image 1	8	1000000007	1261
113		Spot	2	Image 1	8	1000000008	1262
101		Spot	2	Image 1	8	1000000009	1263
101		Spot	2	Image 1	8	1000000010	1264
93		Spot	2	Image 1	8	1000000011	1265
115		Spot	2	Image 1	8	1000000014	1266
87		Spot	2	Image 1	8	1000000012	1267
77		Spot	2	Image 1	8	1000000013	1268
105		Spot	2	Image 1	8	1000000015	1269
113		Spot	2	Image 1	8	1000000016	1270
111		Spot	2	Image 1	8	1000000017	1271
97		Spot	2	Image 1	8	1000000018	1272
105		Spot	2	Image 1	8	1000000019	1273
102		Spot	2	Image 1	8	1000000020	1274
103		Spot	2	Image 1	8	1000000021	1275
119		Spot	2	Image 1	8	1000000022	1276
70		Spot	2	Image 1	8	1000000023	1277
128		Spot	2	Image 1	8	1000000024	1278
99		Spot	2	Image 1	8	1000000025	1279
72		Spot	2	Image 1	8	1000000026	1280
115		Spot	2	Image 1	8	1000000027	1281
108		Spot	2	Image 1	8	1000000028	1282
100		Spot	2	Image 1	8	1000000029	1283
100		Spot	2	Image 1	8	1000000030	1284
101		Spot	2	Image 1	8	1000000031	1285
94		Spot	2	Image 1	8	1000000032	1286
94		Spot	2	Image 1	8	1000000033	1287
96		Spot	2	Image 1	8	1000000034	1288
108		Spot	2	Image 1	8	1000000035	1289
101		Spot	2	Image 1	8	1000000037	1290
110		Spot	2	Image 1	8	1000000036	1291
103		Spot	2	Image 1	8	1000000038	1292
81		Spot	2	Image 1	8	1000000040	1293
87		Spot	2	Image 1	8	1000000174	1294
102		Spot	2	Image 1	8	1000000039	1295
73		Spot	2	Image 1	8	1000000041	1298
117		Spot	2	Image 1	8	1000000042	1299
76		Spot	2	Image 1	8	1000000044	1300
111		Spot	2	Image 1	8	1000000043	1301
88		Spot	2	Image 1	8	1000000045	1302
94		Spot	2	Image 1	8	1000000046	1303
95		Spot	2	Image 1	8	1000000047	1304
107		Spot	2	Image 1	8	1000000048	1305
98		Spot	2	Image 1	8	1000000177	1306
96		Spot	2	Image 1	8	1000000049	1307
98		Spot	2	Image 1	8	1000000050	1308
100		Spot	2	Image 1	8	1000000052	1309
86		Spot	2	Image 1	8	1000000051	1310
85		Spot	2	Image 1	8	1000000053	1311
80		Spot	2	Image 1	8	1000000054	1312
110		Spot	2	Image 1	8	1000000055	1313
104		Spot	2	Image 1	8	1000000056	1314
97		Spot	2	Image 1	8	1000000057	1315
98		Spot	2	Image 1	8	1000000058	1316
98		Spot	2	Image 1	8	1000000059	1317
107		Spot	2	Image 1	8	1000000061	1318
100		Spot	2	Image 1	8	1000000060	1319
127		Spot	2	Image 1	8	1000000062	1320
100		Spot	2	Image 1	8	1000000063	1321
97		Spot	2	Image 1	8	1000000065	1322
93		Spot	2	Image 1	8	1000000064	1323
107		Spot	2	Image 1	8	1000000066	1324
92		Spot	2	Image 1	8	1000000067	1325
67		Spot	2	Image 1	8	1000000068	1326
91		Spot	2	Image 1	8	1000000069	1327
105		Spot	2	Image 1	8	1000000070	1328
94		Spot	2	Image 1	8	1000000071	1329
101		Spot	2	Image 1	8	1000000072	1330
100		Spot	2	Image 1	8	1000000073	1331
104		Spot	2	Image 1	8	1000000074	1332
56		Spot	2	Image 1	8	1000000076	1333
109		Spot	2	Image 1	8	1000000075	1334
101		Spot	2	Image 1	8	1000000080	1335
89		Spot	2	Image 1	8	1000000078	1336
102		Spot	2	Image 1	8	1000000079	1337
107		Spot	2	Image 1	8	1000000077	1338
108		Spot	2	Image 1	8	1000000081	1339
96		Spot	2	Image 1	8	1000000082	1340
102		Spot	2	Image 1	8	1000000083	1342
121		Spot	2	Image 1	8	1000000085	1343
116		Spot	2	Image 1	8	1000000086	1344
68		Spot	2	Image 1	8	1000000087	1345
100		Spot	2	Image 1	8	1000000084	1346
106		Spot	2	Image 1	8	1000000088	1347
90		Spot	2	Image 1	8	1000000089	1348
85		Spot	2	Image 1	8	1000000090	1349
117		Spot	2	Image 1	8	1000000091	1350
75		Spot	2	Image 1	8	1000000093	1351
101		Spot	2	Image 1	8	1000000092	1352
108		Spot	2	Image 1	8	1000000175	1353
84		Spot	2	Image 1	8	1000000094	1354
99		Spot	2	Image 1	8	1000000096	1355
104		Spot	2	Image 1	8	1000000095	1356
93		Spot	2	Image 1	8	1000000097	1357
69		Spot	2	Image 1	8	1000000098	1358
103		Spot	2	Image 1	8	1000000099	1359
79		Spot	2	Image 1	8	1000000100	1361
99		Spot	2	Image 1	8	1000000101	1362
116		Spot	2	Image 1	8	1000000102	1363
102		Spot	2	Image 1	8	1000000176	1364
92		Spot	2	Image 1	8	1000000103	1365
98		Spot	2	Image 1	8	1000000104	1366
109		Spot	2	Image 1	8	1000000105	1367
103		Spot	2	Image 1	8	1000000108	1368
103		Spot	2	Image 1	8	1000000106	1369
96		Spot	2	Image 1	8	1000000107	1370
113		Spot	2	Image 1	8	1000000109	1371
108		Spot	2	Image 1	8	1000000111	1372
99		Spot	2	Image 1	8	1000000110	1373
92		Spot	2	Image 1	8	1000000112	1374
95		Spot	2	Image 1	8	1000000113	1375
76		Spot	2	Image 1	8	1000000114	1376
85		Spot	2	Image 1	8	1000000115	1377
100		Spot	2	Image 1	8	1000000116	1378
104		Spot	2	Image 1	8	1000000117	1379
62		Spot	2	Image 1	8	1000000118	1380
103		Spot	2	Image 1	8	1000000119	1381
108		Spot	2	Image 1	8	1000000120	1382
60		Spot	2	Image 1	8	1000000122	1383
97		Spot	2	Image 1	8	1000000121	1384
91		Spot	2	Image 1	8	1000000123	1385
107		Spot	2	Image 1	8	1000000124	1386
94		Spot	2	Image 1	8	1000000125	1387
98		Spot	2	Image 1	8	1000000126	1388
92		Spot	2	Image 1	8	1000000127	1389
81		Spot	2	Image 1	8	1000000128	1390
92		Spot	2	Image 1	8	1000000129	1391
103		Spot	2	Image 1	8	1000000130	1392
67		Spot	2	Image 1	8	1000000131	1393
95		Spot	2	Image 1	8	1000000132	1394
116		Spot	2	Image 1	8	1000000133	1395
100		Spot	2	Image 1	8	1000000134	1396
104		Spot	2	Image 1	8	1000000135	1397
48		Spot	2	Image 1	8	1000000136	1398
120		Spot	2	Image 1	8	1000000137	1399
71		Spot	2	Image 1	8	1000000138	1400
105		Spot	2	Image 1	8	1000000139	1401
100		Spot	2	Image 1	8	1000000140	1402
110		Spot	2	Image 1	8	1000000141	1403
100		Spot	2	Image 1	8	1000000143	1404
102		Spot	2	Image 1	8	1000000142	1405
106		Spot	2	Image 1	8	1000000144	1406
125		Spot	2	Image 1	8	1000000145	1407
106		Spot	2	Image 1	8	1000000146	1408
146		Spot	2	Image 1	8	1000000147	1409
101		Spot	2	Image 1	8	1000000148	1410
131		Spot	2	Image 1	8	1000000149	1411
114		Spot	2	Image 1	8	1000000150	1412
109		Spot	2	Image 1	8	1000000151	1413
98		Spot	2	Image 1	8	1000000152	1414
110		Spot	2	Image 1	8	1000000153	1415
111		Spot	2	Image 1	8	1000000154	1416
103		Spot	2	Image 1	8	1000000155	1417
122		Spot	2	Image 1	8	1000000157	1418
108		Spot	2	Image 1	8	1000000158	1419
73		Spot	2	Image 1	8	1000000159	1420
107		Spot	2	Image 1	8	1000000160	1421
125		Spot	2	Image 1	8	1000000161	1422
103		Spot	2	Image 1	8	1000000162	1423
102		Spot	2	Image 1	8	1000000163	1424
100		Spot	2	Image 1	8	1000000164	1425
132		Spot	2	Image 1	8	1000000165	1426
103		Spot	2	Image 1	8	1000000166	1427
109		Spot	2	Image 1	8	1000000167	1428
94		Spot	2	Image 1	8	1000000168	1429
132		Spot	2	Image 1	8	1000000169	1430
118		Spot	2	Image 1	8	1000000170	1431
100		Spot	2	Image 1	8	1000000171	1432
83		Spot	2	Image 1	8	1000000172	1433
69		Spot	2	Image 1	8	1000000173	1434
93		Spot	2	Image 1	9	1000000000	1435
95		Spot	2	Image 1	9	1000000001	1436
73		Spot	2	Image 1	9	1000000002	1437
103		Spot	2	Image 1	9	1000000005	1438
95		Spot	2	Image 1	9	1000000004	1439
101		Spot	2	Image 1	9	1000000003	1440
79		Spot	2	Image 1	9	1000000006	1441
100		Spot	2	Image 1	9	1000000007	1442
114		Spot	2	Image 1	9	1000000008	1443
84		Spot	2	Image 1	9	1000000009	1444
85		Spot	2	Image 1	9	1000000011	1445
69		Spot	2	Image 1	9	1000000012	1446
97		Spot	2	Image 1	9	1000000013	1447
116		Spot	2	Image 1	9	1000000014	1448
105		Spot	2	Image 1	9	1000000015	1449
105		Spot	2	Image 1	9	1000000016	1450
108		Spot	2	Image 1	9	1000000017	1451
99		Spot	2	Image 1	9	1000000018	1452
108		Spot	2	Image 1	9	1000000019	1453
100		Spot	2	Image 1	9	1000000020	1454
102		Spot	2	Image 1	9	1000000021	1455
120		Spot	2	Image 1	9	1000000022	1456
97		Spot	2	Image 1	9	1000000023	1457
121		Spot	2	Image 1	9	1000000024	1458
97		Spot	2	Image 1	9	1000000025	1459
103		Spot	2	Image 1	9	1000000026	1460
116		Spot	2	Image 1	9	1000000027	1461
103		Spot	2	Image 1	9	1000000028	1462
109		Spot	2	Image 1	9	1000000029	1463
104		Spot	2	Image 1	9	1000000030	1464
94		Spot	2	Image 1	9	1000000031	1465
112		Spot	2	Image 1	9	1000000032	1466
115		Spot	2	Image 1	9	1000000033	1467
94		Spot	2	Image 1	9	1000000034	1468
119		Spot	2	Image 1	9	1000000035	1469
89		Spot	2	Image 1	9	1000000037	1470
97		Spot	2	Image 1	9	1000000036	1471
101		Spot	2	Image 1	9	1000000038	1472
93		Spot	2	Image 1	9	1000000040	1473
104		Spot	2	Image 1	9	1000000039	1474
102		Spot	2	Image 1	9	1000000174	1475
103		Spot	2	Image 1	9	1000000041	1477
99		Spot	2	Image 1	9	1000000042	1478
91		Spot	2	Image 1	9	1000000044	1479
100		Spot	2	Image 1	9	1000000045	1480
112		Spot	2	Image 1	9	1000000043	1481
92		Spot	2	Image 1	9	1000000046	1482
87		Spot	2	Image 1	9	1000000047	1483
100		Spot	2	Image 1	9	1000000048	1484
97		Spot	2	Image 1	9	1000000177	1485
104		Spot	2	Image 1	9	1000000049	1486
100		Spot	2	Image 1	9	1000000050	1487
85		Spot	2	Image 1	9	1000000051	1488
103		Spot	2	Image 1	9	1000000052	1489
70		Spot	2	Image 1	9	1000000053	1490
96		Spot	2	Image 1	9	1000000054	1491
112		Spot	2	Image 1	9	1000000055	1492
96		Spot	2	Image 1	9	1000000057	1493
111		Spot	2	Image 1	9	1000000056	1494
99		Spot	2	Image 1	9	1000000058	1495
88		Spot	2	Image 1	9	1000000059	1496
99		Spot	2	Image 1	9	1000000061	1497
92		Spot	2	Image 1	9	1000000060	1498
90		Spot	2	Image 1	9	1000000062	1499
93		Spot	2	Image 1	9	1000000063	1500
97		Spot	2	Image 1	9	1000000064	1501
45		Spot	2	Image 1	9	1000000065	1502
108		Spot	2	Image 1	9	1000000066	1503
97		Spot	2	Image 1	9	1000000067	1504
87		Spot	2	Image 1	9	1000000068	1505
100		Spot	2	Image 1	9	1000000069	1506
102		Spot	2	Image 1	9	1000000070	1507
97		Spot	2	Image 1	9	1000000071	1508
101		Spot	2	Image 1	9	1000000072	1509
90		Spot	2	Image 1	9	1000000073	1510
103		Spot	2	Image 1	9	1000000074	1511
65		Spot	2	Image 1	9	1000000076	1512
111		Spot	2	Image 1	9	1000000075	1513
102		Spot	2	Image 1	9	1000000080	1514
97		Spot	2	Image 1	9	1000000079	1515
112		Spot	2	Image 1	9	1000000077	1516
99		Spot	2	Image 1	9	1000000081	1517
97		Spot	2	Image 1	9	1000000082	1518
61		Spot	2	Image 1	9	1000000083	1520
120		Spot	2	Image 1	9	1000000085	1521
117		Spot	2	Image 1	9	1000000086	1522
96		Spot	2	Image 1	9	1000000087	1523
103		Spot	2	Image 1	9	1000000084	1524
110		Spot	2	Image 1	9	1000000088	1525
91		Spot	2	Image 1	9	1000000089	1526
86		Spot	2	Image 1	9	1000000090	1527
116		Spot	2	Image 1	9	1000000091	1528
78		Spot	2	Image 1	9	1000000093	1529
81		Spot	2	Image 1	9	1000000092	1530
102		Spot	2	Image 1	9	1000000094	1531
102		Spot	2	Image 1	9	1000000175	1532
99		Spot	2	Image 1	9	1000000095	1533
90		Spot	2	Image 1	9	1000000096	1534
88		Spot	2	Image 1	9	1000000097	1535
92		Spot	2	Image 1	9	1000000098	1536
84		Spot	2	Image 1	9	1000000099	1537
85		Spot	2	Image 1	9	1000000100	1539
97		Spot	2	Image 1	9	1000000101	1540
120		Spot	2	Image 1	9	1000000102	1541
85		Spot	2	Image 1	9	1000000176	1542
104		Spot	2	Image 1	9	1000000103	1543
100		Spot	2	Image 1	9	1000000104	1544
82		Spot	2	Image 1	9	1000000105	1545
103		Spot	2	Image 1	9	1000000108	1546
98		Spot	2	Image 1	9	1000000106	1547
92		Spot	2	Image 1	9	1000000107	1548
115		Spot	2	Image 1	9	1000000109	1549
108		Spot	2	Image 1	9	1000000179	1550
107		Spot	2	Image 1	9	1000000111	1551
111		Spot	2	Image 1	9	1000000110	1552
100		Spot	2	Image 1	9	1000000112	1553
90		Spot	2	Image 1	9	1000000113	1554
83		Spot	2	Image 1	9	1000000114	1555
100		Spot	2	Image 1	9	1000000115	1556
100		Spot	2	Image 1	9	1000000116	1557
83		Spot	2	Image 1	9	1000000117	1558
95		Spot	2	Image 1	9	1000000118	1559
79		Spot	2	Image 1	9	1000000120	1560
98		Spot	2	Image 1	9	1000000119	1561
83		Spot	2	Image 1	9	1000000121	1562
99		Spot	2	Image 1	9	1000000122	1563
105		Spot	2	Image 1	9	1000000124	1564
102		Spot	2	Image 1	9	1000000123	1565
52		Spot	2	Image 1	9	1000000125	1566
106		Spot	2	Image 1	9	1000000128	1567
96		Spot	2	Image 1	9	1000000126	1568
96		Spot	2	Image 1	9	1000000127	1569
83		Spot	2	Image 1	9	1000000129	1570
101		Spot	2	Image 1	9	1000000130	1571
104		Spot	2	Image 1	9	1000000132	1572
102		Spot	2	Image 1	9	1000000131	1573
113		Spot	2	Image 1	9	1000000133	1574
100		Spot	2	Image 1	9	1000000134	1575
100		Spot	2	Image 1	9	1000000135	1576
103		Spot	2	Image 1	9	1000000136	1577
120		Spot	2	Image 1	9	1000000137	1578
66		Spot	2	Image 1	9	1000000138	1579
108		Spot	2	Image 1	9	1000000139	1580
107		Spot	2	Image 1	9	1000000140	1581
105		Spot	2	Image 1	9	1000000141	1582
97		Spot	2	Image 1	9	1000000142	1583
96		Spot	2	Image 1	9	1000000143	1584
94		Spot	2	Image 1	9	1000000144	1585
117		Spot	2	Image 1	9	1000000145	1586
106		Spot	2	Image 1	9	1000000146	1587
104		Spot	2	Image 1	9	1000000147	1588
97		Spot	2	Image 1	9	1000000148	1589
100		Spot	2	Image 1	9	1000000149	1590
124		Spot	2	Image 1	9	1000000150	1591
112		Spot	2	Image 1	9	1000000151	1592
87		Spot	2	Image 1	9	1000000152	1593
111		Spot	2	Image 1	9	1000000153	1594
108		Spot	2	Image 1	9	1000000154	1595
100		Spot	2	Image 1	9	1000000155	1596
72		Spot	2	Image 1	9	1000000157	1597
103		Spot	2	Image 1	9	1000000158	1598
68		Spot	2	Image 1	9	1000000159	1599
108		Spot	2	Image 1	9	1000000160	1600
91		Spot	2	Image 1	9	1000000162	1601
113		Spot	2	Image 1	9	1000000161	1602
100		Spot	2	Image 1	9	1000000163	1603
86		Spot	2	Image 1	9	1000000164	1604
127		Spot	2	Image 1	9	1000000165	1605
115		Spot	2	Image 1	9	1000000166	1606
95		Spot	2	Image 1	9	1000000167	1607
83		Spot	2	Image 1	9	1000000168	1608
139		Spot	2	Image 1	9	1000000169	1609
116		Spot	2	Image 1	9	1000000170	1610
105		Spot	2	Image 1	9	1000000171	1611
114		Spot	2	Image 1	9	1000000172	1612
94		Spot	2	Image 1	9	1000000173	1613
97		Spot	2	Image 1	10	1000000000	1614
91		Spot	2	Image 1	10	1000000001	1615
83		Spot	2	Image 1	10	1000000002	1616
103		Spot	2	Image 1	10	1000000004	1617
96		Spot	2	Image 1	10	1000000005	1618
84		Spot	2	Image 1	10	1000000003	1619
90		Spot	2	Image 1	10	1000000006	1620
120		Spot	2	Image 1	10	1000000008	1621
65		Spot	2	Image 1	10	1000000009	1622
108		Spot	2	Image 1	10	1000000011	1623
101		Spot	2	Image 1	10	1000000013	1624
117		Spot	2	Image 1	10	1000000014	1625
65		Spot	2	Image 1	10	1000000012	1626
109		Spot	2	Image 1	10	1000000015	1627
109		Spot	2	Image 1	10	1000000016	1628
104		Spot	2	Image 1	10	1000000017	1629
88		Spot	2	Image 1	10	1000000018	1630
105		Spot	2	Image 1	10	1000000019	1631
101		Spot	2	Image 1	10	1000000020	1632
102		Spot	2	Image 1	10	1000000021	1633
122		Spot	2	Image 1	10	1000000022	1634
98		Spot	2	Image 1	10	1000000023	1635
114		Spot	2	Image 1	10	1000000024	1636
97		Spot	2	Image 1	10	1000000025	1637
103		Spot	2	Image 1	10	1000000026	1638
111		Spot	2	Image 1	10	1000000027	1639
97		Spot	2	Image 1	10	1000000028	1640
93		Spot	2	Image 1	10	1000000030	1641
108		Spot	2	Image 1	10	1000000029	1642
103		Spot	2	Image 1	10	1000000031	1643
108		Spot	2	Image 1	10	1000000032	1644
118		Spot	2	Image 1	10	1000000033	1645
99		Spot	2	Image 1	10	1000000034	1646
119		Spot	2	Image 1	10	1000000035	1647
90		Spot	2	Image 1	10	1000000037	1648
105		Spot	2	Image 1	10	1000000036	1649
101		Spot	2	Image 1	10	1000000038	1650
106		Spot	2	Image 1	10	1000000040	1651
88		Spot	2	Image 1	10	1000000039	1652
104		Spot	2	Image 1	10	1000000174	1653
89		Spot	2	Image 1	10	1000000041	1655
100		Spot	2	Image 1	10	1000000044	1656
120		Spot	2	Image 1	10	1000000042	1657
103		Spot	2	Image 1	10	1000000045	1658
93		Spot	2	Image 1	10	1000000043	1659
104		Spot	2	Image 1	10	1000000047	1660
107		Spot	2	Image 1	10	1000000046	1661
118		Spot	2	Image 1	10	1000000048	1663
113		Spot	2	Image 1	10	1000000049	1664
80		Spot	2	Image 1	10	1000000050	1665
107		Spot	2	Image 1	10	1000000051	1666
102		Spot	2	Image 1	10	1000000052	1667
100		Spot	2	Image 1	10	1000000053	1668
77		Spot	2	Image 1	10	1000000054	1669
109		Spot	2	Image 1	10	1000000055	1670
113		Spot	2	Image 1	10	1000000056	1671
102		Spot	2	Image 1	10	1000000057	1672
94		Spot	2	Image 1	10	1000000058	1673
99		Spot	2	Image 1	10	1000000059	1674
85		Spot	2	Image 1	10	1000000060	1675
78		Spot	2	Image 1	10	1000000061	1676
120		Spot	2	Image 1	10	1000000062	1677
104		Spot	2	Image 1	10	1000000063	1678
102		Spot	2	Image 1	10	1000000064	1679
76		Spot	2	Image 1	10	1000000065	1680
106		Spot	2	Image 1	10	1000000066	1681
92		Spot	2	Image 1	10	1000000067	1682
94		Spot	2	Image 1	10	1000000068	1683
112		Spot	2	Image 1	10	1000000069	1684
99		Spot	2	Image 1	10	1000000071	1685
95		Spot	2	Image 1	10	1000000070	1686
99		Spot	2	Image 1	10	1000000072	1687
90		Spot	2	Image 1	10	1000000073	1688
108		Spot	2	Image 1	10	1000000074	1689
90		Spot	2	Image 1	10	1000000076	1690
115		Spot	2	Image 1	10	1000000075	1691
95		Spot	2	Image 1	10	1000000079	1692
101		Spot	2	Image 1	10	1000000080	1693
101		Spot	2	Image 1	10	1000000078	1694
110		Spot	2	Image 1	10	1000000077	1695
106		Spot	2	Image 1	10	1000000081	1696
100		Spot	2	Image 1	10	1000000082	1697
88		Spot	2	Image 1	10	1000000083	1699
127		Spot	2	Image 1	10	1000000178	1700
124		Spot	2	Image 1	10	1000000085	1701
100		Spot	2	Image 1	10	1000000086	1702
87		Spot	2	Image 1	10	1000000087	1703
94		Spot	2	Image 1	10	1000000084	1704
89		Spot	2	Image 1	10	1000000088	1705
107		Spot	2	Image 1	10	1000000089	1706
100		Spot	2	Image 1	10	1000000090	1707
113		Spot	2	Image 1	10	1000000091	1708
86		Spot	2	Image 1	10	1000000093	1709
87		Spot	2	Image 1	10	1000000092	1710
103		Spot	2	Image 1	10	1000000095	1711
97		Spot	2	Image 1	10	1000000096	1712
32		Spot	2	Image 1	10	1000000094	1713
86		Spot	2	Image 1	10	1000000097	1714
74		Spot	2	Image 1	10	1000000098	1715
100		Spot	2	Image 1	10	1000000099	1716
67		Spot	2	Image 1	10	1000000100	1718
111		Spot	2	Image 1	10	1000000101	1719
122		Spot	2	Image 1	10	1000000102	1720
98		Spot	2	Image 1	10	1000000176	1721
93		Spot	2	Image 1	10	1000000103	1722
95		Spot	2	Image 1	10	1000000104	1723
106		Spot	2	Image 1	10	1000000105	1724
93		Spot	2	Image 1	10	1000000108	1725
82		Spot	2	Image 1	10	1000000106	1726
88		Spot	2	Image 1	10	1000000107	1727
104		Spot	2	Image 1	10	1000000109	1728
107		Spot	2	Image 1	10	1000000110	1729
92		Spot	2	Image 1	10	1000000111	1730
97		Spot	2	Image 1	10	1000000112	1731
99		Spot	2	Image 1	10	1000000113	1732
94		Spot	2	Image 1	10	1000000114	1733
107		Spot	2	Image 1	10	1000000115	1734
91		Spot	2	Image 1	10	1000000116	1735
99		Spot	2	Image 1	10	1000000117	1736
98		Spot	2	Image 1	10	1000000118	1737
77		Spot	2	Image 1	10	1000000119	1738
93		Spot	2	Image 1	10	1000000120	1739
60		Spot	2	Image 1	10	1000000122	1740
102		Spot	2	Image 1	10	1000000123	1741
107		Spot	2	Image 1	10	1000000124	1742
77		Spot	2	Image 1	10	1000000125	1743
101		Spot	2	Image 1	10	1000000126	1744
103		Spot	2	Image 1	10	1000000127	1745
107		Spot	2	Image 1	10	1000000128	1746
48		Spot	2	Image 1	10	1000000129	1747
106		Spot	2	Image 1	10	1000000130	1748
103		Spot	2	Image 1	10	1000000132	1749
77		Spot	2	Image 1	10	1000000131	1750
111		Spot	2	Image 1	10	1000000133	1751
99		Spot	2	Image 1	10	1000000134	1752
104		Spot	2	Image 1	10	1000000135	1753
97		Spot	2	Image 1	10	1000000136	1754
126		Spot	2	Image 1	10	1000000137	1755
93		Spot	2	Image 1	10	1000000138	1756
108		Spot	2	Image 1	10	1000000139	1757
101		Spot	2	Image 1	10	1000000140	1758
105		Spot	2	Image 1	10	1000000143	1759
106		Spot	2	Image 1	10	1000000141	1760
98		Spot	2	Image 1	10	1000000142	1761
103		Spot	2	Image 1	10	1000000144	1762
117		Spot	2	Image 1	10	1000000145	1763
103		Spot	2	Image 1	10	1000000146	1764
135		Spot	2	Image 1	10	1000000147	1765
103		Spot	2	Image 1	10	1000000148	1767
141		Spot	2	Image 1	10	1000000149	1768
120		Spot	2	Image 1	10	1000000150	1769
105		Spot	2	Image 1	10	1000000151	1770
92		Spot	2	Image 1	10	1000000152	1771
93		Spot	2	Image 1	10	1000000153	1772
112		Spot	2	Image 1	10	1000000154	1773
87		Spot	2	Image 1	10	1000000155	1774
128		Spot	2	Image 1	10	1000000157	1775
105		Spot	2	Image 1	10	1000000158	1776
102		Spot	2	Image 1	10	1000000159	1777
87		Spot	2	Image 1	10	1000000160	1778
96		Spot	2	Image 1	10	1000000161	1779
100		Spot	2	Image 1	10	1000000162	1780
83		Spot	2	Image 1	10	1000000163	1781
113		Spot	2	Image 1	10	1000000164	1782
119		Spot	2	Image 1	10	1000000165	1783
113		Spot	2	Image 1	10	1000000166	1784
88		Spot	2	Image 1	10	1000000167	1785
94		Spot	2	Image 1	10	1000000168	1786
137		Spot	2	Image 1	10	1000000169	1787
99		Spot	2	Image 1	10	1000000170	1788
100		Spot	2	Image 1	10	1000000171	1789
115		Spot	2	Image 1	10	1000000172	1790
102		Spot	2	Image 1	10	1000000173	1791
93		Spot	2	Image 1	11	1000000000	1792
56		Spot	2	Image 1	11	1000000001	1793
97		Spot	2	Image 1	11	1000000002	1794
106		Spot	2	Image 1	11	1000000004	1795
51		Spot	2	Image 1	11	1000000005	1796
101		Spot	2	Image 1	11	1000000003	1797
77		Spot	2	Image 1	11	1000000006	1798
99		Spot	2	Image 1	11	1000000008	1799
78		Spot	2	Image 1	11	1000000009	1800
107		Spot	2	Image 1	11	1000000011	1801
104		Spot	2	Image 1	11	1000000013	1802
101		Spot	2	Image 1	11	1000000012	1803
120		Spot	2	Image 1	11	1000000014	1804
105		Spot	2	Image 1	11	1000000015	1805
112		Spot	2	Image 1	11	1000000016	1806
104		Spot	2	Image 1	11	1000000017	1807
86		Spot	2	Image 1	11	1000000018	1808
102		Spot	2	Image 1	11	1000000019	1809
100		Spot	2	Image 1	11	1000000020	1810
98		Spot	2	Image 1	11	1000000021	1811
107		Spot	2	Image 1	11	1000000022	1812
107		Spot	2	Image 1	11	1000000023	1813
134		Spot	2	Image 1	11	1000000024	1814
103		Spot	2	Image 1	11	1000000025	1815
100		Spot	2	Image 1	11	1000000026	1816
108		Spot	2	Image 1	11	1000000027	1817
104		Spot	2	Image 1	11	1000000180	1818
88		Spot	2	Image 1	11	1000000028	1819
83		Spot	2	Image 1	11	1000000029	1820
90		Spot	2	Image 1	11	1000000030	1821
107		Spot	2	Image 1	11	1000000031	1822
114		Spot	2	Image 1	11	1000000032	1823
109		Spot	2	Image 1	11	1000000033	1824
59		Spot	2	Image 1	11	1000000034	1825
112		Spot	2	Image 1	11	1000000035	1826
94		Spot	2	Image 1	11	1000000037	1827
98		Spot	2	Image 1	11	1000000036	1828
86		Spot	2	Image 1	11	1000000038	1829
89		Spot	2	Image 1	11	1000000040	1830
104		Spot	2	Image 1	11	1000000039	1831
94		Spot	2	Image 1	11	1000000174	1832
99		Spot	2	Image 1	11	1000000041	1834
104		Spot	2	Image 1	11	1000000045	1835
110		Spot	2	Image 1	11	1000000042	1836
100		Spot	2	Image 1	11	1000000044	1837
106		Spot	2	Image 1	11	1000000043	1838
91		Spot	2	Image 1	11	1000000046	1839
104		Spot	2	Image 1	11	1000000047	1840
106		Spot	2	Image 1	11	1000000048	1842
90		Spot	2	Image 1	11	1000000177	1843
107		Spot	2	Image 1	11	1000000049	1844
106		Spot	2	Image 1	11	1000000050	1845
101		Spot	2	Image 1	11	1000000052	1846
92		Spot	2	Image 1	11	1000000051	1847
85		Spot	2	Image 1	11	1000000053	1848
73		Spot	2	Image 1	11	1000000054	1849
111		Spot	2	Image 1	11	1000000055	1850
110		Spot	2	Image 1	11	1000000056	1851
98		Spot	2	Image 1	11	1000000057	1852
91		Spot	2	Image 1	11	1000000058	1853
77		Spot	2	Image 1	11	1000000059	1854
73		Spot	2	Image 1	11	1000000060	1855
63		Spot	2	Image 1	11	1000000061	1856
119		Spot	2	Image 1	11	1000000062	1857
87		Spot	2	Image 1	11	1000000063	1858
93		Spot	2	Image 1	11	1000000064	1859
97		Spot	2	Image 1	11	1000000065	1860
104		Spot	2	Image 1	11	1000000066	1861
97		Spot	2	Image 1	11	1000000067	1862
101		Spot	2	Image 1	11	1000000068	1863
105		Spot	2	Image 1	11	1000000069	1864
106		Spot	2	Image 1	11	1000000071	1865
102		Spot	2	Image 1	11	1000000070	1866
95		Spot	2	Image 1	11	1000000072	1867
73		Spot	2	Image 1	11	1000000073	1868
96		Spot	2	Image 1	11	1000000074	1869
101		Spot	2	Image 1	11	1000000075	1870
97		Spot	2	Image 1	11	1000000076	1871
86		Spot	2	Image 1	11	1000000080	1872
100		Spot	2	Image 1	11	1000000079	1873
103		Spot	2	Image 1	11	1000000078	1874
112		Spot	2	Image 1	11	1000000077	1875
98		Spot	2	Image 1	11	1000000081	1876
100		Spot	2	Image 1	11	1000000082	1877
108		Spot	2	Image 1	11	1000000083	1879
116		Spot	2	Image 1	11	1000000178	1880
116		Spot	2	Image 1	11	1000000085	1881
117		Spot	2	Image 1	11	1000000086	1882
105		Spot	2	Image 1	11	1000000087	1883
99		Spot	2	Image 1	11	1000000084	1884
63		Spot	2	Image 1	11	1000000088	1885
111		Spot	2	Image 1	11	1000000089	1886
98		Spot	2	Image 1	11	1000000090	1887
113		Spot	2	Image 1	11	1000000091	1888
94		Spot	2	Image 1	11	1000000092	1889
104		Spot	2	Image 1	11	1000000175	1890
93		Spot	2	Image 1	11	1000000094	1891
103		Spot	2	Image 1	11	1000000095	1892
92		Spot	2	Image 1	11	1000000096	1893
102		Spot	2	Image 1	11	1000000097	1894
93		Spot	2	Image 1	11	1000000098	1895
88		Spot	2	Image 1	11	1000000099	1896
81		Spot	2	Image 1	11	1000000100	1898
82		Spot	2	Image 1	11	1000000101	1899
115		Spot	2	Image 1	11	1000000102	1900
104		Spot	2	Image 1	11	1000000176	1901
97		Spot	2	Image 1	11	1000000103	1902
97		Spot	2	Image 1	11	1000000104	1903
105		Spot	2	Image 1	11	1000000105	1904
95		Spot	2	Image 1	11	1000000108	1905
92		Spot	2	Image 1	11	1000000106	1906
86		Spot	2	Image 1	11	1000000107	1907
111		Spot	2	Image 1	11	1000000109	1908
106		Spot	2	Image 1	11	1000000111	1909
106		Spot	2	Image 1	11	1000000110	1910
83		Spot	2	Image 1	11	1000000112	1911
81		Spot	2	Image 1	11	1000000113	1912
97		Spot	2	Image 1	11	1000000114	1913
98		Spot	2	Image 1	11	1000000115	1914
90		Spot	2	Image 1	11	1000000116	1915
104		Spot	2	Image 1	11	1000000117	1916
91		Spot	2	Image 1	11	1000000118	1917
87		Spot	2	Image 1	11	1000000119	1918
104		Spot	2	Image 1	11	1000000120	1919
79		Spot	2	Image 1	11	1000000121	1920
99		Spot	2	Image 1	11	1000000122	1921
92		Spot	2	Image 1	11	1000000123	1922
105		Spot	2	Image 1	11	1000000124	1923
62		Spot	2	Image 1	11	1000000125	1924
100		Spot	2	Image 1	11	1000000127	1925
99		Spot	2	Image 1	11	1000000126	1926
106		Spot	2	Image 1	11	1000000128	1927
87		Spot	2	Image 1	11	1000000129	1928
89		Spot	2	Image 1	11	1000000130	1929
100		Spot	2	Image 1	11	1000000131	1930
86		Spot	2	Image 1	11	1000000132	1931
100		Spot	2	Image 1	11	1000000133	1932
104		Spot	2	Image 1	11	1000000134	1933
100		Spot	2	Image 1	11	1000000135	1934
97		Spot	2	Image 1	11	1000000136	1935
126		Spot	2	Image 1	11	1000000137	1936
93		Spot	2	Image 1	11	1000000138	1937
86		Spot	2	Image 1	11	1000000139	1938
102		Spot	2	Image 1	11	1000000140	1939
113		Spot	2	Image 1	11	1000000141	1940
104		Spot	2	Image 1	11	1000000143	1941
95		Spot	2	Image 1	11	1000000142	1942
109		Spot	2	Image 1	11	1000000144	1943
132		Spot	2	Image 1	11	1000000145	1944
107		Spot	2	Image 1	11	1000000146	1945
145		Spot	2	Image 1	11	1000000147	1947
86		Spot	2	Image 1	11	1000000148	1948
116		Spot	2	Image 1	11	1000000149	1949
113		Spot	2	Image 1	11	1000000150	1950
110		Spot	2	Image 1	11	1000000151	1951
96		Spot	2	Image 1	11	1000000152	1952
112		Spot	2	Image 1	11	1000000153	1953
104		Spot	2	Image 1	11	1000000154	1954
102		Spot	2	Image 1	11	1000000155	1955
119		Spot	2	Image 1	11	1000000157	1956
111		Spot	2	Image 1	11	1000000158	1957
67		Spot	2	Image 1	11	1000000159	1958
111		Spot	2	Image 1	11	1000000160	1959
97		Spot	2	Image 1	11	1000000162	1960
126		Spot	2	Image 1	11	1000000161	1961
103		Spot	2	Image 1	11	1000000163	1962
108		Spot	2	Image 1	11	1000000164	1963
126		Spot	2	Image 1	11	1000000165	1964
114		Spot	2	Image 1	11	1000000166	1965
84		Spot	2	Image 1	11	1000000167	1966
75		Spot	2	Image 1	11	1000000168	1967
138		Spot	2	Image 1	11	1000000169	1968
123		Spot	2	Image 1	11	1000000170	1969
102		Spot	2	Image 1	11	1000000171	1970
111		Spot	2	Image 1	11	1000000172	1971
95		Spot	2	Image 1	11	1000000173	1972
77		Spot	2	Image 1	12	1000000000	1973
96		Spot	2	Image 1	12	1000000001	1974
103		Spot	2	Image 1	12	1000000005	1975
110		Spot	2	Image 1	12	1000000004	1976
101		Spot	2	Image 1	12	1000000003	1977
75		Spot	2	Image 1	12	1000000006	1978
108		Spot	2	Image 1	12	1000000007	1979
119		Spot	2	Image 1	12	1000000008	1980
104		Spot	2	Image 1	12	1000000009	1981
109		Spot	2	Image 1	12	1000000011	1982
100		Spot	2	Image 1	12	1000000013	1983
80		Spot	2	Image 1	12	1000000012	1984
116		Spot	2	Image 1	12	1000000014	1985
105		Spot	2	Image 1	12	1000000015	1986
115		Spot	2	Image 1	12	1000000016	1987
117		Spot	2	Image 1	12	1000000017	1988
95		Spot	2	Image 1	12	1000000018	1989
106		Spot	2	Image 1	12	1000000019	1990
94		Spot	2	Image 1	12	1000000020	1991
101		Spot	2	Image 1	12	1000000021	1992
97		Spot	2	Image 1	12	1000000022	1993
105		Spot	2	Image 1	12	1000000023	1994
106		Spot	2	Image 1	12	1000000024	1995
83		Spot	2	Image 1	12	1000000025	1996
86		Spot	2	Image 1	12	1000000026	1997
101		Spot	2	Image 1	12	1000000027	1998
94		Spot	2	Image 1	12	1000000180	1999
102		Spot	2	Image 1	12	1000000028	2000
106		Spot	2	Image 1	12	1000000029	2001
104		Spot	2	Image 1	12	1000000030	2002
103		Spot	2	Image 1	12	1000000031	2003
116		Spot	2	Image 1	12	1000000032	2004
113		Spot	2	Image 1	12	1000000033	2005
94		Spot	2	Image 1	12	1000000034	2006
113		Spot	2	Image 1	12	1000000035	2007
86		Spot	2	Image 1	12	1000000037	2008
100		Spot	2	Image 1	12	1000000036	2009
90		Spot	2	Image 1	12	1000000038	2010
85		Spot	2	Image 1	12	1000000040	2011
96		Spot	2	Image 1	12	1000000039	2012
107		Spot	2	Image 1	12	1000000174	2013
92		Spot	2	Image 1	12	1000000041	2015
107		Spot	2	Image 1	12	1000000045	2016
81		Spot	2	Image 1	12	1000000044	2017
111		Spot	2	Image 1	12	1000000042	2018
117		Spot	2	Image 1	12	1000000043	2019
102		Spot	2	Image 1	12	1000000046	2020
107		Spot	2	Image 1	12	1000000047	2021
109		Spot	2	Image 1	12	1000000048	2023
91		Spot	2	Image 1	12	1000000049	2024
98		Spot	2	Image 1	12	1000000050	2025
96		Spot	2	Image 1	12	1000000051	2026
91		Spot	2	Image 1	12	1000000052	2027
103		Spot	2	Image 1	12	1000000053	2028
93		Spot	2	Image 1	12	1000000054	2029
110		Spot	2	Image 1	12	1000000055	2030
115		Spot	2	Image 1	12	1000000056	2031
83		Spot	2	Image 1	12	1000000057	2032
102		Spot	2	Image 1	12	1000000058	2033
80		Spot	2	Image 1	12	1000000059	2034
105		Spot	2	Image 1	12	1000000061	2035
81		Spot	2	Image 1	12	1000000060	2036
113		Spot	2	Image 1	12	1000000062	2037
101		Spot	2	Image 1	12	1000000063	2038
94		Spot	2	Image 1	12	1000000065	2039
99		Spot	2	Image 1	12	1000000064	2040
103		Spot	2	Image 1	12	1000000066	2041
97		Spot	2	Image 1	12	1000000067	2042
[truncated: 8,248 more rows]
