# Supplementary material for: Protocol for real-time monitoring of CD8+ T and myeloid cell behavior in human high-grade serous ovarian cancer slices
Source: STAR Protoc. 2024 Jun 2;5(2):103102. doi: 10.1016/j.xpro.2024.103102 (PMC11179100; doi:10.1016/j.xpro.2024.103102)
Supplement: Data S3. Files for testing the R script, quantification and statistical analysis step 2 [file mmc3.zip › Test files/Slice1_a/__Intensity_Min_Ch=3_Img=1.csv]

Intensity Min Ch=3 Img=1
====================
Intensity Min	Unit	Category	Channel	Image	Time	TrackID	ID
117		Spot	3	Image 1	1	1000000000	0
126		Spot	3	Image 1	1	1000000001	1
119		Spot	3	Image 1	1	1000000002	2
123		Spot	3	Image 1	1	1000000003	3
144		Spot	3	Image 1	1	1000000004	4
137		Spot	3	Image 1	1	1000000005	5
128		Spot	3	Image 1	1	1000000006	6
143		Spot	3	Image 1	1	1000000007	7
118		Spot	3	Image 1	1	1000000008	8
133		Spot	3	Image 1	1	1000000009	9
117		Spot	3	Image 1	1	1000000010	10
133		Spot	3	Image 1	1	1000000011	11
126		Spot	3	Image 1	1	1000000012	12
139		Spot	3	Image 1	1	1000000013	13
138		Spot	3	Image 1	1	1000000014	14
147		Spot	3	Image 1	1	1000000015	15
124		Spot	3	Image 1	1	1000000016	16
115		Spot	3	Image 1	1	1000000017	17
118		Spot	3	Image 1	1	1000000018	18
91		Spot	3	Image 1	1	1000000019	19
138		Spot	3	Image 1	1	1000000020	20
131		Spot	3	Image 1	1	1000000021	21
144		Spot	3	Image 1	1	1000000022	22
129		Spot	3	Image 1	1	1000000023	23
131		Spot	3	Image 1	1	1000000024	24
160		Spot	3	Image 1	1	1000000025	25
157		Spot	3	Image 1	1	1000000026	26
123		Spot	3	Image 1	1	1000000027	27
137		Spot	3	Image 1	1	1000000028	28
127		Spot	3	Image 1	1	1000000029	29
135		Spot	3	Image 1	1	1000000030	30
145		Spot	3	Image 1	1	1000000031	31
134		Spot	3	Image 1	1	1000000032	32
157		Spot	3	Image 1	1	1000000033	33
146		Spot	3	Image 1	1	1000000034	34
148		Spot	3	Image 1	1	1000000035	35
134		Spot	3	Image 1	1	1000000036	36
123		Spot	3	Image 1	1	1000000037	37
139		Spot	3	Image 1	1	1000000038	38
129		Spot	3	Image 1	1	1000000039	39
170		Spot	3	Image 1	1	1000000040	40
135		Spot	3	Image 1	1	1000000041	43
172		Spot	3	Image 1	1	1000000042	44
132		Spot	3	Image 1	1	1000000043	45
151		Spot	3	Image 1	1	1000000044	46
152		Spot	3	Image 1	1	1000000045	47
110		Spot	3	Image 1	1	1000000046	48
137		Spot	3	Image 1	1	1000000047	49
142		Spot	3	Image 1	1	1000000048	50
149		Spot	3	Image 1	1	1000000049	51
164		Spot	3	Image 1	1	1000000050	52
124		Spot	3	Image 1	1	1000000051	53
146		Spot	3	Image 1	1	1000000052	54
162		Spot	3	Image 1	1	1000000053	55
120		Spot	3	Image 1	1	1000000054	56
166		Spot	3	Image 1	1	1000000055	57
155		Spot	3	Image 1	1	1000000056	58
128		Spot	3	Image 1	1	1000000057	59
126		Spot	3	Image 1	1	1000000058	60
125		Spot	3	Image 1	1	1000000059	61
128		Spot	3	Image 1	1	1000000060	62
170		Spot	3	Image 1	1	1000000061	63
147		Spot	3	Image 1	1	1000000062	64
151		Spot	3	Image 1	1	1000000063	65
139		Spot	3	Image 1	1	1000000064	66
147		Spot	3	Image 1	1	1000000065	67
120		Spot	3	Image 1	1	1000000066	68
149		Spot	3	Image 1	1	1000000067	69
122		Spot	3	Image 1	1	1000000068	70
141		Spot	3	Image 1	1	1000000069	71
143		Spot	3	Image 1	1	1000000070	72
142		Spot	3	Image 1	1	1000000071	73
157		Spot	3	Image 1	1	1000000072	74
121		Spot	3	Image 1	1	1000000073	75
148		Spot	3	Image 1	1	1000000074	76
136		Spot	3	Image 1	1	1000000075	77
135		Spot	3	Image 1	1	1000000076	78
173		Spot	3	Image 1	1	1000000077	79
170		Spot	3	Image 1	1	1000000078	80
155		Spot	3	Image 1	1	1000000079	81
141		Spot	3	Image 1	1	1000000080	82
161		Spot	3	Image 1	1	1000000081	83
123		Spot	3	Image 1	1	1000000082	84
160		Spot	3	Image 1	1	1000000083	86
134		Spot	3	Image 1	1	1000000084	87
144		Spot	3	Image 1	1	1000000085	88
125		Spot	3	Image 1	1	1000000086	89
150		Spot	3	Image 1	1	1000000087	90
152		Spot	3	Image 1	1	1000000088	91
157		Spot	3	Image 1	1	1000000089	92
177		Spot	3	Image 1	1	1000000090	93
133		Spot	3	Image 1	1	1000000091	94
124		Spot	3	Image 1	1	1000000092	95
153		Spot	3	Image 1	1	1000000093	96
147		Spot	3	Image 1	1	1000000094	97
164		Spot	3	Image 1	1	1000000095	98
152		Spot	3	Image 1	1	1000000096	99
153		Spot	3	Image 1	1	1000000097	100
180		Spot	3	Image 1	1	1000000098	101
147		Spot	3	Image 1	1	1000000099	102
143		Spot	3	Image 1	1	1000000100	103
152		Spot	3	Image 1	1	1000000101	105
140		Spot	3	Image 1	1	1000000102	106
125		Spot	3	Image 1	1	1000000103	107
165		Spot	3	Image 1	1	1000000104	108
178		Spot	3	Image 1	1	1000000105	109
174		Spot	3	Image 1	1	1000000106	110
154		Spot	3	Image 1	1	1000000107	111
133		Spot	3	Image 1	1	1000000108	112
204		Spot	3	Image 1	1	1000000109	113
136		Spot	3	Image 1	1	1000000110	114
137		Spot	3	Image 1	1	1000000111	115
179		Spot	3	Image 1	1	1000000112	116
138		Spot	3	Image 1	1	1000000113	117
156		Spot	3	Image 1	1	1000000114	118
183		Spot	3	Image 1	1	1000000115	119
159		Spot	3	Image 1	1	1000000116	120
144		Spot	3	Image 1	1	1000000117	121
134		Spot	3	Image 1	1	1000000118	122
113		Spot	3	Image 1	1	1000000119	123
203		Spot	3	Image 1	1	1000000120	124
150		Spot	3	Image 1	1	1000000121	125
158		Spot	3	Image 1	1	1000000122	126
174		Spot	3	Image 1	1	1000000123	127
116		Spot	3	Image 1	1	1000000124	128
132		Spot	3	Image 1	1	1000000125	129
164		Spot	3	Image 1	1	1000000126	130
187		Spot	3	Image 1	1	1000000127	131
176		Spot	3	Image 1	1	1000000128	132
139		Spot	3	Image 1	1	1000000129	133
183		Spot	3	Image 1	1	1000000130	134
127		Spot	3	Image 1	1	1000000131	135
155		Spot	3	Image 1	1	1000000132	136
197		Spot	3	Image 1	1	1000000133	137
147		Spot	3	Image 1	1	1000000134	138
161		Spot	3	Image 1	1	1000000135	139
145		Spot	3	Image 1	1	1000000136	140
218		Spot	3	Image 1	1	1000000137	141
147		Spot	3	Image 1	1	1000000138	142
174		Spot	3	Image 1	1	1000000139	143
176		Spot	3	Image 1	1	1000000140	144
189		Spot	3	Image 1	1	1000000141	145
178		Spot	3	Image 1	1	1000000142	146
179		Spot	3	Image 1	1	1000000143	147
188		Spot	3	Image 1	1	1000000144	148
212		Spot	3	Image 1	1	1000000145	149
157		Spot	3	Image 1	1	1000000146	150
217		Spot	3	Image 1	1	1000000147	151
164		Spot	3	Image 1	1	1000000148	152
203		Spot	3	Image 1	1	1000000149	153
210		Spot	3	Image 1	1	1000000150	154
191		Spot	3	Image 1	1	1000000151	155
143		Spot	3	Image 1	1	1000000152	156
167		Spot	3	Image 1	1	1000000153	157
192		Spot	3	Image 1	1	1000000154	158
157		Spot	3	Image 1	1	1000000155	159
187		Spot	3	Image 1	1	1000000156	160
216		Spot	3	Image 1	1	1000000157	161
182		Spot	3	Image 1	1	1000000158	162
150		Spot	3	Image 1	1	1000000159	163
204		Spot	3	Image 1	1	1000000160	164
191		Spot	3	Image 1	1	1000000161	165
136		Spot	3	Image 1	1	1000000162	166
218		Spot	3	Image 1	1	1000000163	167
212		Spot	3	Image 1	1	1000000164	168
218		Spot	3	Image 1	1	1000000165	169
216		Spot	3	Image 1	1	1000000166	170
251		Spot	3	Image 1	1	1000000167	171
168		Spot	3	Image 1	1	1000000168	172
227		Spot	3	Image 1	1	1000000169	173
198		Spot	3	Image 1	1	1000000170	174
191		Spot	3	Image 1	1	1000000171	175
174		Spot	3	Image 1	1	1000000172	176
174		Spot	3	Image 1	1	1000000173	177
126		Spot	3	Image 1	2	1000000000	178
107		Spot	3	Image 1	2	1000000001	179
118		Spot	3	Image 1	2	1000000002	180
127		Spot	3	Image 1	2	1000000003	181
142		Spot	3	Image 1	2	1000000004	182
140		Spot	3	Image 1	2	1000000005	183
130		Spot	3	Image 1	2	1000000006	184
135		Spot	3	Image 1	2	1000000007	185
128		Spot	3	Image 1	2	1000000008	186
129		Spot	3	Image 1	2	1000000009	187
118		Spot	3	Image 1	2	1000000010	188
117		Spot	3	Image 1	2	1000000011	189
121		Spot	3	Image 1	2	1000000012	190
135		Spot	3	Image 1	2	1000000013	191
149		Spot	3	Image 1	2	1000000014	192
140		Spot	3	Image 1	2	1000000015	193
126		Spot	3	Image 1	2	1000000016	194
120		Spot	3	Image 1	2	1000000017	195
110		Spot	3	Image 1	2	1000000018	196
117		Spot	3	Image 1	2	1000000019	197
118		Spot	3	Image 1	2	1000000020	198
123		Spot	3	Image 1	2	1000000021	199
138		Spot	3	Image 1	2	1000000022	200
139		Spot	3	Image 1	2	1000000023	201
132		Spot	3	Image 1	2	1000000024	202
162		Spot	3	Image 1	2	1000000025	203
155		Spot	3	Image 1	2	1000000026	204
128		Spot	3	Image 1	2	1000000027	205
144		Spot	3	Image 1	2	1000000028	206
127		Spot	3	Image 1	2	1000000029	207
123		Spot	3	Image 1	2	1000000030	208
161		Spot	3	Image 1	2	1000000031	209
147		Spot	3	Image 1	2	1000000032	210
161		Spot	3	Image 1	2	1000000033	211
146		Spot	3	Image 1	2	1000000034	212
145		Spot	3	Image 1	2	1000000035	213
136		Spot	3	Image 1	2	1000000036	214
126		Spot	3	Image 1	2	1000000037	215
150		Spot	3	Image 1	2	1000000038	216
146		Spot	3	Image 1	2	1000000040	217
126		Spot	3	Image 1	2	1000000039	218
146		Spot	3	Image 1	2	1000000174	219
136		Spot	3	Image 1	2	1000000041	222
164		Spot	3	Image 1	2	1000000042	223
148		Spot	3	Image 1	2	1000000044	224
139		Spot	3	Image 1	2	1000000045	225
124		Spot	3	Image 1	2	1000000043	226
131		Spot	3	Image 1	2	1000000046	227
132		Spot	3	Image 1	2	1000000047	228
157		Spot	3	Image 1	2	1000000049	229
164		Spot	3	Image 1	2	1000000050	230
126		Spot	3	Image 1	2	1000000052	231
156		Spot	3	Image 1	2	1000000053	232
158		Spot	3	Image 1	2	1000000055	233
124		Spot	3	Image 1	2	1000000057	234
111		Spot	3	Image 1	2	1000000054	235
159		Spot	3	Image 1	2	1000000056	236
127		Spot	3	Image 1	2	1000000058	237
89		Spot	3	Image 1	2	1000000059	238
165		Spot	3	Image 1	2	1000000060	239
166		Spot	3	Image 1	2	1000000061	240
168		Spot	3	Image 1	2	1000000062	241
160		Spot	3	Image 1	2	1000000063	242
147		Spot	3	Image 1	2	1000000065	243
137		Spot	3	Image 1	2	1000000064	244
129		Spot	3	Image 1	2	1000000066	245
123		Spot	3	Image 1	2	1000000068	246
156		Spot	3	Image 1	2	1000000067	247
135		Spot	3	Image 1	2	1000000069	248
150		Spot	3	Image 1	2	1000000070	249
160		Spot	3	Image 1	2	1000000071	250
135		Spot	3	Image 1	2	1000000072	251
125		Spot	3	Image 1	2	1000000073	252
143		Spot	3	Image 1	2	1000000074	253
142		Spot	3	Image 1	2	1000000075	254
124		Spot	3	Image 1	2	1000000076	255
148		Spot	3	Image 1	2	1000000077	256
173		Spot	3	Image 1	2	1000000078	257
146		Spot	3	Image 1	2	1000000079	258
138		Spot	3	Image 1	2	1000000080	259
152		Spot	3	Image 1	2	1000000081	260
132		Spot	3	Image 1	2	1000000082	261
121		Spot	3	Image 1	2	1000000083	263
136		Spot	3	Image 1	2	1000000085	264
122		Spot	3	Image 1	2	1000000086	265
157		Spot	3	Image 1	2	1000000087	266
141		Spot	3	Image 1	2	1000000084	267
129		Spot	3	Image 1	2	1000000088	268
164		Spot	3	Image 1	2	1000000089	269
172		Spot	3	Image 1	2	1000000090	270
150		Spot	3	Image 1	2	1000000091	271
144		Spot	3	Image 1	2	1000000093	272
156		Spot	3	Image 1	2	1000000092	273
174		Spot	3	Image 1	2	1000000175	274
155		Spot	3	Image 1	2	1000000096	275
136		Spot	3	Image 1	2	1000000094	276
145		Spot	3	Image 1	2	1000000095	277
118		Spot	3	Image 1	2	1000000097	278
181		Spot	3	Image 1	2	1000000098	279
150		Spot	3	Image 1	2	1000000099	280
163		Spot	3	Image 1	2	1000000100	282
178		Spot	3	Image 1	2	1000000101	283
162		Spot	3	Image 1	2	1000000102	284
154		Spot	3	Image 1	2	1000000176	285
138		Spot	3	Image 1	2	1000000103	286
160		Spot	3	Image 1	2	1000000104	287
164		Spot	3	Image 1	2	1000000105	288
135		Spot	3	Image 1	2	1000000107	289
117		Spot	3	Image 1	2	1000000108	290
166		Spot	3	Image 1	2	1000000106	291
207		Spot	3	Image 1	2	1000000109	292
141		Spot	3	Image 1	2	1000000110	293
145		Spot	3	Image 1	2	1000000111	294
175		Spot	3	Image 1	2	1000000112	295
142		Spot	3	Image 1	2	1000000113	296
157		Spot	3	Image 1	2	1000000114	297
194		Spot	3	Image 1	2	1000000115	298
149		Spot	3	Image 1	2	1000000116	299
180		Spot	3	Image 1	2	1000000117	300
149		Spot	3	Image 1	2	1000000118	301
190		Spot	3	Image 1	2	1000000120	302
115		Spot	3	Image 1	2	1000000119	303
145		Spot	3	Image 1	2	1000000122	304
137		Spot	3	Image 1	2	1000000121	305
174		Spot	3	Image 1	2	1000000123	306
133		Spot	3	Image 1	2	1000000124	307
141		Spot	3	Image 1	2	1000000125	308
168		Spot	3	Image 1	2	1000000126	309
193		Spot	3	Image 1	2	1000000127	310
173		Spot	3	Image 1	2	1000000128	311
151		Spot	3	Image 1	2	1000000129	312
188		Spot	3	Image 1	2	1000000130	313
149		Spot	3	Image 1	2	1000000131	314
151		Spot	3	Image 1	2	1000000132	315
172		Spot	3	Image 1	2	1000000133	316
154		Spot	3	Image 1	2	1000000134	317
160		Spot	3	Image 1	2	1000000135	318
157		Spot	3	Image 1	2	1000000136	319
220		Spot	3	Image 1	2	1000000137	320
151		Spot	3	Image 1	2	1000000138	321
177		Spot	3	Image 1	2	1000000139	322
145		Spot	3	Image 1	2	1000000140	323
184		Spot	3	Image 1	2	1000000141	324
169		Spot	3	Image 1	2	1000000142	325
212		Spot	3	Image 1	2	1000000144	326
166		Spot	3	Image 1	2	1000000143	327
208		Spot	3	Image 1	2	1000000145	328
173		Spot	3	Image 1	2	1000000146	329
224		Spot	3	Image 1	2	1000000147	330
151		Spot	3	Image 1	2	1000000148	331
206		Spot	3	Image 1	2	1000000149	332
211		Spot	3	Image 1	2	1000000150	333
211		Spot	3	Image 1	2	1000000151	334
132		Spot	3	Image 1	2	1000000152	335
195		Spot	3	Image 1	2	1000000153	336
209		Spot	3	Image 1	2	1000000154	337
153		Spot	3	Image 1	2	1000000155	338
195		Spot	3	Image 1	2	1000000156	339
213		Spot	3	Image 1	2	1000000157	340
185		Spot	3	Image 1	2	1000000158	341
130		Spot	3	Image 1	2	1000000159	342
194		Spot	3	Image 1	2	1000000160	343
194		Spot	3	Image 1	2	1000000161	344
129		Spot	3	Image 1	2	1000000162	345
187		Spot	3	Image 1	2	1000000163	346
207		Spot	3	Image 1	2	1000000164	347
190		Spot	3	Image 1	2	1000000165	348
202		Spot	3	Image 1	2	1000000166	349
247		Spot	3	Image 1	2	1000000167	350
150		Spot	3	Image 1	2	1000000168	351
224		Spot	3	Image 1	2	1000000169	352
199		Spot	3	Image 1	2	1000000170	353
185		Spot	3	Image 1	2	1000000171	354
173		Spot	3	Image 1	2	1000000172	355
174		Spot	3	Image 1	2	1000000173	356
117		Spot	3	Image 1	3	1000000000	357
121		Spot	3	Image 1	3	1000000001	358
82		Spot	3	Image 1	3	1000000002	359
129		Spot	3	Image 1	3	1000000003	360
150		Spot	3	Image 1	3	1000000004	361
96		Spot	3	Image 1	3	1000000005	362
125		Spot	3	Image 1	3	1000000006	363
134		Spot	3	Image 1	3	1000000007	364
116		Spot	3	Image 1	3	1000000008	365
135		Spot	3	Image 1	3	1000000009	366
134		Spot	3	Image 1	3	1000000011	367
141		Spot	3	Image 1	3	1000000013	368
147		Spot	3	Image 1	3	1000000014	369
128		Spot	3	Image 1	3	1000000012	370
141		Spot	3	Image 1	3	1000000015	371
121		Spot	3	Image 1	3	1000000016	372
108		Spot	3	Image 1	3	1000000017	373
125		Spot	3	Image 1	3	1000000018	374
115		Spot	3	Image 1	3	1000000019	375
134		Spot	3	Image 1	3	1000000020	376
135		Spot	3	Image 1	3	1000000021	377
145		Spot	3	Image 1	3	1000000022	378
127		Spot	3	Image 1	3	1000000023	379
121		Spot	3	Image 1	3	1000000024	380
152		Spot	3	Image 1	3	1000000025	381
146		Spot	3	Image 1	3	1000000026	382
129		Spot	3	Image 1	3	1000000027	383
110		Spot	3	Image 1	3	1000000028	384
129		Spot	3	Image 1	3	1000000029	385
136		Spot	3	Image 1	3	1000000030	386
140		Spot	3	Image 1	3	1000000031	387
123		Spot	3	Image 1	3	1000000032	388
157		Spot	3	Image 1	3	1000000033	389
153		Spot	3	Image 1	3	1000000034	390
146		Spot	3	Image 1	3	1000000035	391
154		Spot	3	Image 1	3	1000000036	392
132		Spot	3	Image 1	3	1000000037	393
148		Spot	3	Image 1	3	1000000038	394
158		Spot	3	Image 1	3	1000000040	395
112		Spot	3	Image 1	3	1000000039	396
144		Spot	3	Image 1	3	1000000174	397
132		Spot	3	Image 1	3	1000000041	400
149		Spot	3	Image 1	3	1000000042	401
132		Spot	3	Image 1	3	1000000044	402
135		Spot	3	Image 1	3	1000000045	403
127		Spot	3	Image 1	3	1000000043	404
119		Spot	3	Image 1	3	1000000046	405
130		Spot	3	Image 1	3	1000000047	406
135		Spot	3	Image 1	3	1000000049	407
128		Spot	3	Image 1	3	1000000177	408
152		Spot	3	Image 1	3	1000000050	409
115		Spot	3	Image 1	3	1000000052	410
161		Spot	3	Image 1	3	1000000053	411
131		Spot	3	Image 1	3	1000000054	412
158		Spot	3	Image 1	3	1000000055	413
151		Spot	3	Image 1	3	1000000056	414
124		Spot	3	Image 1	3	1000000057	415
126		Spot	3	Image 1	3	1000000058	416
137		Spot	3	Image 1	3	1000000059	417
154		Spot	3	Image 1	3	1000000060	418
155		Spot	3	Image 1	3	1000000061	419
169		Spot	3	Image 1	3	1000000062	420
157		Spot	3	Image 1	3	1000000063	421
137		Spot	3	Image 1	3	1000000064	422
145		Spot	3	Image 1	3	1000000065	423
129		Spot	3	Image 1	3	1000000066	424
150		Spot	3	Image 1	3	1000000067	425
116		Spot	3	Image 1	3	1000000068	426
140		Spot	3	Image 1	3	1000000069	427
141		Spot	3	Image 1	3	1000000070	428
156		Spot	3	Image 1	3	1000000071	429
160		Spot	3	Image 1	3	1000000072	430
122		Spot	3	Image 1	3	1000000073	431
149		Spot	3	Image 1	3	1000000074	432
152		Spot	3	Image 1	3	1000000075	433
123		Spot	3	Image 1	3	1000000076	434
166		Spot	3	Image 1	3	1000000077	435
133		Spot	3	Image 1	3	1000000080	436
166		Spot	3	Image 1	3	1000000078	437
152		Spot	3	Image 1	3	1000000079	438
152		Spot	3	Image 1	3	1000000081	439
139		Spot	3	Image 1	3	1000000082	440
153		Spot	3	Image 1	3	1000000083	442
141		Spot	3	Image 1	3	1000000085	443
130		Spot	3	Image 1	3	1000000086	444
160		Spot	3	Image 1	3	1000000087	445
125		Spot	3	Image 1	3	1000000084	446
141		Spot	3	Image 1	3	1000000088	447
151		Spot	3	Image 1	3	1000000089	448
164		Spot	3	Image 1	3	1000000090	449
142		Spot	3	Image 1	3	1000000091	450
148		Spot	3	Image 1	3	1000000093	451
151		Spot	3	Image 1	3	1000000092	452
144		Spot	3	Image 1	3	1000000175	453
145		Spot	3	Image 1	3	1000000094	454
155		Spot	3	Image 1	3	1000000096	455
156		Spot	3	Image 1	3	1000000095	456
145		Spot	3	Image 1	3	1000000097	457
184		Spot	3	Image 1	3	1000000098	458
151		Spot	3	Image 1	3	1000000099	459
158		Spot	3	Image 1	3	1000000100	461
167		Spot	3	Image 1	3	1000000101	462
159		Spot	3	Image 1	3	1000000102	463
132		Spot	3	Image 1	3	1000000103	464
158		Spot	3	Image 1	3	1000000104	465
167		Spot	3	Image 1	3	1000000105	466
172		Spot	3	Image 1	3	1000000106	467
146		Spot	3	Image 1	3	1000000107	468
149		Spot	3	Image 1	3	1000000108	469
204		Spot	3	Image 1	3	1000000109	470
138		Spot	3	Image 1	3	1000000110	471
163		Spot	3	Image 1	3	1000000111	472
178		Spot	3	Image 1	3	1000000112	473
132		Spot	3	Image 1	3	1000000113	474
155		Spot	3	Image 1	3	1000000114	475
200		Spot	3	Image 1	3	1000000115	476
158		Spot	3	Image 1	3	1000000116	477
153		Spot	3	Image 1	3	1000000117	478
147		Spot	3	Image 1	3	1000000118	479
192		Spot	3	Image 1	3	1000000120	480
122		Spot	3	Image 1	3	1000000119	481
157		Spot	3	Image 1	3	1000000121	482
144		Spot	3	Image 1	3	1000000122	483
178		Spot	3	Image 1	3	1000000123	484
115		Spot	3	Image 1	3	1000000124	485
147		Spot	3	Image 1	3	1000000125	486
157		Spot	3	Image 1	3	1000000126	487
198		Spot	3	Image 1	3	1000000127	488
176		Spot	3	Image 1	3	1000000128	489
157		Spot	3	Image 1	3	1000000129	490
155		Spot	3	Image 1	3	1000000130	491
130		Spot	3	Image 1	3	1000000131	492
156		Spot	3	Image 1	3	1000000132	493
197		Spot	3	Image 1	3	1000000133	494
141		Spot	3	Image 1	3	1000000134	495
143		Spot	3	Image 1	3	1000000135	496
168		Spot	3	Image 1	3	1000000136	497
214		Spot	3	Image 1	3	1000000137	498
146		Spot	3	Image 1	3	1000000138	499
164		Spot	3	Image 1	3	1000000140	500
185		Spot	3	Image 1	3	1000000141	501
172		Spot	3	Image 1	3	1000000142	502
175		Spot	3	Image 1	3	1000000143	503
212		Spot	3	Image 1	3	1000000144	504
219		Spot	3	Image 1	3	1000000145	505
194		Spot	3	Image 1	3	1000000146	506
211		Spot	3	Image 1	3	1000000147	507
160		Spot	3	Image 1	3	1000000148	508
194		Spot	3	Image 1	3	1000000149	509
184		Spot	3	Image 1	3	1000000150	510
218		Spot	3	Image 1	3	1000000151	511
161		Spot	3	Image 1	3	1000000152	512
197		Spot	3	Image 1	3	1000000153	513
215		Spot	3	Image 1	3	1000000154	514
161		Spot	3	Image 1	3	1000000155	515
207		Spot	3	Image 1	3	1000000156	516
223		Spot	3	Image 1	3	1000000157	517
180		Spot	3	Image 1	3	1000000158	518
154		Spot	3	Image 1	3	1000000159	519
150		Spot	3	Image 1	3	1000000160	520
132		Spot	3	Image 1	3	1000000162	521
192		Spot	3	Image 1	3	1000000161	522
208		Spot	3	Image 1	3	1000000163	523
209		Spot	3	Image 1	3	1000000164	524
224		Spot	3	Image 1	3	1000000165	525
197		Spot	3	Image 1	3	1000000166	526
254		Spot	3	Image 1	3	1000000167	527
161		Spot	3	Image 1	3	1000000168	528
224		Spot	3	Image 1	3	1000000169	529
204		Spot	3	Image 1	3	1000000170	530
186		Spot	3	Image 1	3	1000000171	531
167		Spot	3	Image 1	3	1000000172	532
180		Spot	3	Image 1	3	1000000173	533
118		Spot	3	Image 1	4	1000000000	534
116		Spot	3	Image 1	4	1000000001	535
106		Spot	3	Image 1	4	1000000002	536
129		Spot	3	Image 1	4	1000000003	537
128		Spot	3	Image 1	4	1000000004	538
140		Spot	3	Image 1	4	1000000005	539
119		Spot	3	Image 1	4	1000000006	540
142		Spot	3	Image 1	4	1000000007	541
112		Spot	3	Image 1	4	1000000008	542
133		Spot	3	Image 1	4	1000000009	543
127		Spot	3	Image 1	4	1000000010	544
118		Spot	3	Image 1	4	1000000011	545
140		Spot	3	Image 1	4	1000000013	546
160		Spot	3	Image 1	4	1000000014	547
124		Spot	3	Image 1	4	1000000012	548
150		Spot	3	Image 1	4	1000000015	549
126		Spot	3	Image 1	4	1000000016	550
118		Spot	3	Image 1	4	1000000017	551
115		Spot	3	Image 1	4	1000000018	552
117		Spot	3	Image 1	4	1000000019	553
122		Spot	3	Image 1	4	1000000020	554
133		Spot	3	Image 1	4	1000000021	555
126		Spot	3	Image 1	4	1000000022	556
128		Spot	3	Image 1	4	1000000023	557
134		Spot	3	Image 1	4	1000000024	558
154		Spot	3	Image 1	4	1000000025	559
144		Spot	3	Image 1	4	1000000026	560
119		Spot	3	Image 1	4	1000000027	561
141		Spot	3	Image 1	4	1000000028	562
123		Spot	3	Image 1	4	1000000029	563
129		Spot	3	Image 1	4	1000000030	564
146		Spot	3	Image 1	4	1000000031	565
150		Spot	3	Image 1	4	1000000032	566
163		Spot	3	Image 1	4	1000000033	567
148		Spot	3	Image 1	4	1000000034	568
126		Spot	3	Image 1	4	1000000037	569
152		Spot	3	Image 1	4	1000000035	570
135		Spot	3	Image 1	4	1000000036	571
161		Spot	3	Image 1	4	1000000038	572
167		Spot	3	Image 1	4	1000000040	573
121		Spot	3	Image 1	4	1000000039	574
153		Spot	3	Image 1	4	1000000174	575
126		Spot	3	Image 1	4	1000000041	578
136		Spot	3	Image 1	4	1000000044	579
170		Spot	3	Image 1	4	1000000042	580
154		Spot	3	Image 1	4	1000000045	581
130		Spot	3	Image 1	4	1000000043	582
126		Spot	3	Image 1	4	1000000046	583
136		Spot	3	Image 1	4	1000000047	584
135		Spot	3	Image 1	4	1000000048	585
162		Spot	3	Image 1	4	1000000049	586
157		Spot	3	Image 1	4	1000000050	587
146		Spot	3	Image 1	4	1000000052	588
137		Spot	3	Image 1	4	1000000051	589
164		Spot	3	Image 1	4	1000000053	590
133		Spot	3	Image 1	4	1000000054	591
157		Spot	3	Image 1	4	1000000055	592
153		Spot	3	Image 1	4	1000000056	593
116		Spot	3	Image 1	4	1000000057	594
134		Spot	3	Image 1	4	1000000058	595
130		Spot	3	Image 1	4	1000000059	596
146		Spot	3	Image 1	4	1000000060	597
168		Spot	3	Image 1	4	1000000061	598
168		Spot	3	Image 1	4	1000000062	599
150		Spot	3	Image 1	4	1000000063	600
133		Spot	3	Image 1	4	1000000064	601
143		Spot	3	Image 1	4	1000000065	602
132		Spot	3	Image 1	4	1000000066	603
152		Spot	3	Image 1	4	1000000067	604
136		Spot	3	Image 1	4	1000000068	605
136		Spot	3	Image 1	4	1000000069	606
147		Spot	3	Image 1	4	1000000070	607
166		Spot	3	Image 1	4	1000000071	608
157		Spot	3	Image 1	4	1000000072	609
116		Spot	3	Image 1	4	1000000073	610
154		Spot	3	Image 1	4	1000000074	611
130		Spot	3	Image 1	4	1000000076	612
145		Spot	3	Image 1	4	1000000075	613
144		Spot	3	Image 1	4	1000000080	614
153		Spot	3	Image 1	4	1000000077	615
172		Spot	3	Image 1	4	1000000078	616
149		Spot	3	Image 1	4	1000000079	617
114		Spot	3	Image 1	4	1000000082	618
160		Spot	3	Image 1	4	1000000081	619
124		Spot	3	Image 1	4	1000000083	621
137		Spot	3	Image 1	4	1000000085	622
106		Spot	3	Image 1	4	1000000086	623
157		Spot	3	Image 1	4	1000000087	624
136		Spot	3	Image 1	4	1000000084	625
145		Spot	3	Image 1	4	1000000088	626
145		Spot	3	Image 1	4	1000000089	627
186		Spot	3	Image 1	4	1000000090	628
147		Spot	3	Image 1	4	1000000091	629
149		Spot	3	Image 1	4	1000000093	630
138		Spot	3	Image 1	4	1000000092	631
172		Spot	3	Image 1	4	1000000175	632
156		Spot	3	Image 1	4	1000000096	633
152		Spot	3	Image 1	4	1000000094	634
152		Spot	3	Image 1	4	1000000095	635
139		Spot	3	Image 1	4	1000000097	636
168		Spot	3	Image 1	4	1000000098	637
142		Spot	3	Image 1	4	1000000099	638
167		Spot	3	Image 1	4	1000000100	640
184		Spot	3	Image 1	4	1000000101	641
165		Spot	3	Image 1	4	1000000102	642
165		Spot	3	Image 1	4	1000000176	643
131		Spot	3	Image 1	4	1000000103	644
165		Spot	3	Image 1	4	1000000104	645
169		Spot	3	Image 1	4	1000000105	646
144		Spot	3	Image 1	4	1000000108	647
163		Spot	3	Image 1	4	1000000106	648
131		Spot	3	Image 1	4	1000000107	649
193		Spot	3	Image 1	4	1000000109	650
148		Spot	3	Image 1	4	1000000111	651
141		Spot	3	Image 1	4	1000000110	652
164		Spot	3	Image 1	4	1000000112	653
158		Spot	3	Image 1	4	1000000113	654
131		Spot	3	Image 1	4	1000000114	655
202		Spot	3	Image 1	4	1000000115	656
159		Spot	3	Image 1	4	1000000116	657
159		Spot	3	Image 1	4	1000000117	658
152		Spot	3	Image 1	4	1000000118	659
111		Spot	3	Image 1	4	1000000119	660
217		Spot	3	Image 1	4	1000000120	661
143		Spot	3	Image 1	4	1000000121	662
152		Spot	3	Image 1	4	1000000122	663
163		Spot	3	Image 1	4	1000000123	664
111		Spot	3	Image 1	4	1000000124	665
151		Spot	3	Image 1	4	1000000125	666
189		Spot	3	Image 1	4	1000000127	667
133		Spot	3	Image 1	4	1000000126	668
181		Spot	3	Image 1	4	1000000128	669
160		Spot	3	Image 1	4	1000000129	670
163		Spot	3	Image 1	4	1000000130	671
162		Spot	3	Image 1	4	1000000132	672
145		Spot	3	Image 1	4	1000000131	673
180		Spot	3	Image 1	4	1000000133	674
166		Spot	3	Image 1	4	1000000134	675
165		Spot	3	Image 1	4	1000000135	676
156		Spot	3	Image 1	4	1000000136	677
201		Spot	3	Image 1	4	1000000137	678
150		Spot	3	Image 1	4	1000000138	679
170		Spot	3	Image 1	4	1000000139	680
161		Spot	3	Image 1	4	1000000140	681
152		Spot	3	Image 1	4	1000000143	682
183		Spot	3	Image 1	4	1000000141	683
183		Spot	3	Image 1	4	1000000142	684
199		Spot	3	Image 1	4	1000000144	685
221		Spot	3	Image 1	4	1000000145	686
186		Spot	3	Image 1	4	1000000146	687
221		Spot	3	Image 1	4	1000000147	688
160		Spot	3	Image 1	4	1000000148	689
191		Spot	3	Image 1	4	1000000149	690
199		Spot	3	Image 1	4	1000000150	691
194		Spot	3	Image 1	4	1000000151	692
160		Spot	3	Image 1	4	1000000152	693
195		Spot	3	Image 1	4	1000000153	694
209		Spot	3	Image 1	4	1000000154	695
165		Spot	3	Image 1	4	1000000155	696
200		Spot	3	Image 1	4	1000000156	697
218		Spot	3	Image 1	4	1000000157	698
180		Spot	3	Image 1	4	1000000158	699
142		Spot	3	Image 1	4	1000000159	700
201		Spot	3	Image 1	4	1000000160	701
138		Spot	3	Image 1	4	1000000162	702
205		Spot	3	Image 1	4	1000000161	703
188		Spot	3	Image 1	4	1000000163	704
209		Spot	3	Image 1	4	1000000164	705
213		Spot	3	Image 1	4	1000000165	706
194		Spot	3	Image 1	4	1000000166	707
212		Spot	3	Image 1	4	1000000167	708
166		Spot	3	Image 1	4	1000000168	709
213		Spot	3	Image 1	4	1000000169	710
202		Spot	3	Image 1	4	1000000170	711
165		Spot	3	Image 1	4	1000000171	712
176		Spot	3	Image 1	4	1000000172	713
183		Spot	3	Image 1	4	1000000173	714
123		Spot	3	Image 1	5	1000000000	715
128		Spot	3	Image 1	5	1000000001	716
114		Spot	3	Image 1	5	1000000002	717
141		Spot	3	Image 1	5	1000000004	718
126		Spot	3	Image 1	5	1000000003	719
135		Spot	3	Image 1	5	1000000005	720
123		Spot	3	Image 1	5	1000000006	721
143		Spot	3	Image 1	5	1000000007	722
119		Spot	3	Image 1	5	1000000008	723
128		Spot	3	Image 1	5	1000000009	724
124		Spot	3	Image 1	5	1000000010	725
134		Spot	3	Image 1	5	1000000011	726
141		Spot	3	Image 1	5	1000000013	727
161		Spot	3	Image 1	5	1000000014	728
125		Spot	3	Image 1	5	1000000012	729
140		Spot	3	Image 1	5	1000000015	730
111		Spot	3	Image 1	5	1000000017	731
97		Spot	3	Image 1	5	1000000018	732
105		Spot	3	Image 1	5	1000000019	733
138		Spot	3	Image 1	5	1000000020	734
132		Spot	3	Image 1	5	1000000021	735
140		Spot	3	Image 1	5	1000000022	736
128		Spot	3	Image 1	5	1000000023	737
122		Spot	3	Image 1	5	1000000024	738
159		Spot	3	Image 1	5	1000000025	739
151		Spot	3	Image 1	5	1000000026	740
124		Spot	3	Image 1	5	1000000027	741
154		Spot	3	Image 1	5	1000000028	742
115		Spot	3	Image 1	5	1000000029	743
108		Spot	3	Image 1	5	1000000030	744
152		Spot	3	Image 1	5	1000000031	745
137		Spot	3	Image 1	5	1000000032	746
162		Spot	3	Image 1	5	1000000033	747
126		Spot	3	Image 1	5	1000000034	748
129		Spot	3	Image 1	5	1000000037	749
151		Spot	3	Image 1	5	1000000035	750
154		Spot	3	Image 1	5	1000000036	751
144		Spot	3	Image 1	5	1000000038	752
154		Spot	3	Image 1	5	1000000040	753
121		Spot	3	Image 1	5	1000000039	754
159		Spot	3	Image 1	5	1000000174	755
134		Spot	3	Image 1	5	1000000041	758
136		Spot	3	Image 1	5	1000000044	759
168		Spot	3	Image 1	5	1000000042	760
138		Spot	3	Image 1	5	1000000045	761
122		Spot	3	Image 1	5	1000000043	762
123		Spot	3	Image 1	5	1000000046	763
136		Spot	3	Image 1	5	1000000047	764
139		Spot	3	Image 1	5	1000000048	765
130		Spot	3	Image 1	5	1000000177	766
136		Spot	3	Image 1	5	1000000049	767
161		Spot	3	Image 1	5	1000000050	768
132		Spot	3	Image 1	5	1000000051	769
141		Spot	3	Image 1	5	1000000052	770
139		Spot	3	Image 1	5	1000000053	771
126		Spot	3	Image 1	5	1000000054	772
149		Spot	3	Image 1	5	1000000055	773
154		Spot	3	Image 1	5	1000000056	774
126		Spot	3	Image 1	5	1000000057	775
127		Spot	3	Image 1	5	1000000058	776
133		Spot	3	Image 1	5	1000000059	777
154		Spot	3	Image 1	5	1000000060	778
161		Spot	3	Image 1	5	1000000061	779
160		Spot	3	Image 1	5	1000000062	780
157		Spot	3	Image 1	5	1000000063	781
139		Spot	3	Image 1	5	1000000064	782
149		Spot	3	Image 1	5	1000000065	783
116		Spot	3	Image 1	5	1000000066	784
152		Spot	3	Image 1	5	1000000067	785
118		Spot	3	Image 1	5	1000000068	786
139		Spot	3	Image 1	5	1000000070	787
145		Spot	3	Image 1	5	1000000069	788
176		Spot	3	Image 1	5	1000000071	789
166		Spot	3	Image 1	5	1000000072	790
117		Spot	3	Image 1	5	1000000073	791
163		Spot	3	Image 1	5	1000000074	792
133		Spot	3	Image 1	5	1000000076	793
137		Spot	3	Image 1	5	1000000075	794
141		Spot	3	Image 1	5	1000000079	795
166		Spot	3	Image 1	5	1000000077	796
129		Spot	3	Image 1	5	1000000080	797
171		Spot	3	Image 1	5	1000000078	798
139		Spot	3	Image 1	5	1000000082	799
149		Spot	3	Image 1	5	1000000081	800
146		Spot	3	Image 1	5	1000000083	802
137		Spot	3	Image 1	5	1000000085	803
116		Spot	3	Image 1	5	1000000086	804
157		Spot	3	Image 1	5	1000000087	805
131		Spot	3	Image 1	5	1000000084	806
150		Spot	3	Image 1	5	1000000088	807
158		Spot	3	Image 1	5	1000000089	808
170		Spot	3	Image 1	5	1000000090	809
142		Spot	3	Image 1	5	1000000091	810
146		Spot	3	Image 1	5	1000000093	811
157		Spot	3	Image 1	5	1000000092	812
171		Spot	3	Image 1	5	1000000175	813
151		Spot	3	Image 1	5	1000000094	814
149		Spot	3	Image 1	5	1000000096	815
166		Spot	3	Image 1	5	1000000095	816
159		Spot	3	Image 1	5	1000000097	817
159		Spot	3	Image 1	5	1000000098	818
153		Spot	3	Image 1	5	1000000099	819
174		Spot	3	Image 1	5	1000000100	821
183		Spot	3	Image 1	5	1000000101	822
163		Spot	3	Image 1	5	1000000102	823
149		Spot	3	Image 1	5	1000000176	824
132		Spot	3	Image 1	5	1000000103	825
163		Spot	3	Image 1	5	1000000104	826
149		Spot	3	Image 1	5	1000000105	827
152		Spot	3	Image 1	5	1000000108	828
151		Spot	3	Image 1	5	1000000107	829
174		Spot	3	Image 1	5	1000000106	830
179		Spot	3	Image 1	5	1000000109	831
138		Spot	3	Image 1	5	1000000111	832
144		Spot	3	Image 1	5	1000000110	833
180		Spot	3	Image 1	5	1000000112	834
153		Spot	3	Image 1	5	1000000113	835
157		Spot	3	Image 1	5	1000000114	836
205		Spot	3	Image 1	5	1000000115	837
153		Spot	3	Image 1	5	1000000116	838
187		Spot	3	Image 1	5	1000000117	839
135		Spot	3	Image 1	5	1000000118	840
116		Spot	3	Image 1	5	1000000119	841
189		Spot	3	Image 1	5	1000000120	842
151		Spot	3	Image 1	5	1000000121	843
157		Spot	3	Image 1	5	1000000122	844
118		Spot	3	Image 1	5	1000000124	845
177		Spot	3	Image 1	5	1000000123	846
139		Spot	3	Image 1	5	1000000125	847
172		Spot	3	Image 1	5	1000000128	848
164		Spot	3	Image 1	5	1000000126	849
192		Spot	3	Image 1	5	1000000127	850
148		Spot	3	Image 1	5	1000000129	851
186		Spot	3	Image 1	5	1000000130	852
153		Spot	3	Image 1	5	1000000131	853
156		Spot	3	Image 1	5	1000000132	854
186		Spot	3	Image 1	5	1000000133	855
151		Spot	3	Image 1	5	1000000135	856
168		Spot	3	Image 1	5	1000000134	857
166		Spot	3	Image 1	5	1000000136	858
202		Spot	3	Image 1	5	1000000137	859
155		Spot	3	Image 1	5	1000000138	860
170		Spot	3	Image 1	5	1000000139	861
173		Spot	3	Image 1	5	1000000140	862
174		Spot	3	Image 1	5	1000000143	863
170		Spot	3	Image 1	5	1000000141	864
170		Spot	3	Image 1	5	1000000142	865
219		Spot	3	Image 1	5	1000000144	866
217		Spot	3	Image 1	5	1000000145	867
178		Spot	3	Image 1	5	1000000146	868
198		Spot	3	Image 1	5	1000000147	869
166		Spot	3	Image 1	5	1000000148	870
198		Spot	3	Image 1	5	1000000149	871
161		Spot	3	Image 1	5	1000000150	872
177		Spot	3	Image 1	5	1000000151	873
153		Spot	3	Image 1	5	1000000152	874
171		Spot	3	Image 1	5	1000000153	875
208		Spot	3	Image 1	5	1000000154	876
150		Spot	3	Image 1	5	1000000155	877
173		Spot	3	Image 1	5	1000000156	878
223		Spot	3	Image 1	5	1000000157	879
188		Spot	3	Image 1	5	1000000158	880
152		Spot	3	Image 1	5	1000000159	881
171		Spot	3	Image 1	5	1000000160	882
138		Spot	3	Image 1	5	1000000162	883
192		Spot	3	Image 1	5	1000000161	884
192		Spot	3	Image 1	5	1000000163	885
200		Spot	3	Image 1	5	1000000164	886
212		Spot	3	Image 1	5	1000000165	887
186		Spot	3	Image 1	5	1000000166	888
232		Spot	3	Image 1	5	1000000167	889
172		Spot	3	Image 1	5	1000000168	890
226		Spot	3	Image 1	5	1000000169	891
201		Spot	3	Image 1	5	1000000170	892
188		Spot	3	Image 1	5	1000000171	893
163		Spot	3	Image 1	5	1000000172	894
158		Spot	3	Image 1	5	1000000173	895
127		Spot	3	Image 1	6	1000000000	896
129		Spot	3	Image 1	6	1000000001	897
144		Spot	3	Image 1	6	1000000005	898
150		Spot	3	Image 1	6	1000000004	899
118		Spot	3	Image 1	6	1000000003	900
134		Spot	3	Image 1	6	1000000006	901
142		Spot	3	Image 1	6	1000000007	902
80		Spot	3	Image 1	6	1000000008	903
121		Spot	3	Image 1	6	1000000009	904
128		Spot	3	Image 1	6	1000000010	905
118		Spot	3	Image 1	6	1000000011	906
137		Spot	3	Image 1	6	1000000013	907
145		Spot	3	Image 1	6	1000000014	908
129		Spot	3	Image 1	6	1000000012	909
146		Spot	3	Image 1	6	1000000015	910
112		Spot	3	Image 1	6	1000000016	911
124		Spot	3	Image 1	6	1000000017	912
129		Spot	3	Image 1	6	1000000018	913
115		Spot	3	Image 1	6	1000000019	914
135		Spot	3	Image 1	6	1000000020	915
131		Spot	3	Image 1	6	1000000021	916
143		Spot	3	Image 1	6	1000000022	917
136		Spot	3	Image 1	6	1000000023	918
128		Spot	3	Image 1	6	1000000024	919
150		Spot	3	Image 1	6	1000000025	920
153		Spot	3	Image 1	6	1000000026	921
122		Spot	3	Image 1	6	1000000027	922
147		Spot	3	Image 1	6	1000000028	923
129		Spot	3	Image 1	6	1000000029	924
131		Spot	3	Image 1	6	1000000030	925
156		Spot	3	Image 1	6	1000000031	926
140		Spot	3	Image 1	6	1000000032	927
159		Spot	3	Image 1	6	1000000033	928
145		Spot	3	Image 1	6	1000000034	929
110		Spot	3	Image 1	6	1000000037	930
147		Spot	3	Image 1	6	1000000035	931
155		Spot	3	Image 1	6	1000000036	932
157		Spot	3	Image 1	6	1000000038	933
153		Spot	3	Image 1	6	1000000040	934
113		Spot	3	Image 1	6	1000000039	935
151		Spot	3	Image 1	6	1000000174	936
128		Spot	3	Image 1	6	1000000041	939
161		Spot	3	Image 1	6	1000000042	940
154		Spot	3	Image 1	6	1000000044	941
160		Spot	3	Image 1	6	1000000045	942
130		Spot	3	Image 1	6	1000000043	943
112		Spot	3	Image 1	6	1000000046	944
126		Spot	3	Image 1	6	1000000047	945
115		Spot	3	Image 1	6	1000000048	946
159		Spot	3	Image 1	6	1000000049	947
160		Spot	3	Image 1	6	1000000050	948
103		Spot	3	Image 1	6	1000000051	949
137		Spot	3	Image 1	6	1000000052	950
167		Spot	3	Image 1	6	1000000053	951
134		Spot	3	Image 1	6	1000000054	952
165		Spot	3	Image 1	6	1000000055	953
137		Spot	3	Image 1	6	1000000056	954
125		Spot	3	Image 1	6	1000000057	955
130		Spot	3	Image 1	6	1000000058	956
103		Spot	3	Image 1	6	1000000059	957
157		Spot	3	Image 1	6	1000000060	958
156		Spot	3	Image 1	6	1000000061	959
177		Spot	3	Image 1	6	1000000062	960
162		Spot	3	Image 1	6	1000000063	961
136		Spot	3	Image 1	6	1000000064	962
140		Spot	3	Image 1	6	1000000065	963
103		Spot	3	Image 1	6	1000000066	964
152		Spot	3	Image 1	6	1000000067	965
132		Spot	3	Image 1	6	1000000068	966
133		Spot	3	Image 1	6	1000000069	967
149		Spot	3	Image 1	6	1000000070	968
165		Spot	3	Image 1	6	1000000071	969
152		Spot	3	Image 1	6	1000000072	970
123		Spot	3	Image 1	6	1000000073	971
154		Spot	3	Image 1	6	1000000074	972
132		Spot	3	Image 1	6	1000000076	973
136		Spot	3	Image 1	6	1000000075	974
149		Spot	3	Image 1	6	1000000080	975
155		Spot	3	Image 1	6	1000000078	976
152		Spot	3	Image 1	6	1000000079	977
177		Spot	3	Image 1	6	1000000077	978
152		Spot	3	Image 1	6	1000000081	979
130		Spot	3	Image 1	6	1000000082	980
158		Spot	3	Image 1	6	1000000083	982
148		Spot	3	Image 1	6	1000000178	983
150		Spot	3	Image 1	6	1000000085	984
133		Spot	3	Image 1	6	1000000086	985
166		Spot	3	Image 1	6	1000000087	986
144		Spot	3	Image 1	6	1000000084	987
150		Spot	3	Image 1	6	1000000088	988
147		Spot	3	Image 1	6	1000000089	989
174		Spot	3	Image 1	6	1000000090	990
153		Spot	3	Image 1	6	1000000091	991
149		Spot	3	Image 1	6	1000000093	992
154		Spot	3	Image 1	6	1000000092	993
168		Spot	3	Image 1	6	1000000175	994
153		Spot	3	Image 1	6	1000000096	995
128		Spot	3	Image 1	6	1000000094	996
157		Spot	3	Image 1	6	1000000095	997
161		Spot	3	Image 1	6	1000000097	998
172		Spot	3	Image 1	6	1000000098	999
148		Spot	3	Image 1	6	1000000099	1000
163		Spot	3	Image 1	6	1000000100	1001
188		Spot	3	Image 1	6	1000000101	1002
149		Spot	3	Image 1	6	1000000102	1003
145		Spot	3	Image 1	6	1000000176	1004
127		Spot	3	Image 1	6	1000000103	1005
132		Spot	3	Image 1	6	1000000104	1006
171		Spot	3	Image 1	6	1000000105	1007
136		Spot	3	Image 1	6	1000000108	1008
148		Spot	3	Image 1	6	1000000107	1009
175		Spot	3	Image 1	6	1000000106	1010
182		Spot	3	Image 1	6	1000000109	1011
128		Spot	3	Image 1	6	1000000110	1012
146		Spot	3	Image 1	6	1000000111	1013
177		Spot	3	Image 1	6	1000000112	1014
149		Spot	3	Image 1	6	1000000113	1015
149		Spot	3	Image 1	6	1000000114	1016
182		Spot	3	Image 1	6	1000000115	1017
153		Spot	3	Image 1	6	1000000116	1018
174		Spot	3	Image 1	6	1000000117	1019
147		Spot	3	Image 1	6	1000000118	1020
124		Spot	3	Image 1	6	1000000119	1021
201		Spot	3	Image 1	6	1000000120	1022
153		Spot	3	Image 1	6	1000000121	1023
151		Spot	3	Image 1	6	1000000122	1024
167		Spot	3	Image 1	6	1000000123	1025
125		Spot	3	Image 1	6	1000000124	1026
161		Spot	3	Image 1	6	1000000125	1027
147		Spot	3	Image 1	6	1000000126	1028
193		Spot	3	Image 1	6	1000000127	1029
158		Spot	3	Image 1	6	1000000128	1030
158		Spot	3	Image 1	6	1000000129	1031
150		Spot	3	Image 1	6	1000000130	1032
143		Spot	3	Image 1	6	1000000131	1033
149		Spot	3	Image 1	6	1000000132	1034
192		Spot	3	Image 1	6	1000000133	1035
149		Spot	3	Image 1	6	1000000134	1036
158		Spot	3	Image 1	6	1000000135	1037
156		Spot	3	Image 1	6	1000000136	1038
204		Spot	3	Image 1	6	1000000137	1039
148		Spot	3	Image 1	6	1000000138	1040
178		Spot	3	Image 1	6	1000000139	1041
177		Spot	3	Image 1	6	1000000140	1042
180		Spot	3	Image 1	6	1000000143	1043
183		Spot	3	Image 1	6	1000000141	1044
175		Spot	3	Image 1	6	1000000142	1045
208		Spot	3	Image 1	6	1000000144	1046
206		Spot	3	Image 1	6	1000000145	1047
180		Spot	3	Image 1	6	1000000146	1048
220		Spot	3	Image 1	6	1000000147	1049
158		Spot	3	Image 1	6	1000000148	1050
209		Spot	3	Image 1	6	1000000149	1051
197		Spot	3	Image 1	6	1000000150	1052
193		Spot	3	Image 1	6	1000000151	1053
141		Spot	3	Image 1	6	1000000152	1054
203		Spot	3	Image 1	6	1000000153	1055
190		Spot	3	Image 1	6	1000000154	1056
174		Spot	3	Image 1	6	1000000155	1057
192		Spot	3	Image 1	6	1000000156	1058
219		Spot	3	Image 1	6	1000000157	1059
188		Spot	3	Image 1	6	1000000158	1060
150		Spot	3	Image 1	6	1000000159	1061
187		Spot	3	Image 1	6	1000000160	1062
142		Spot	3	Image 1	6	1000000162	1063
209		Spot	3	Image 1	6	1000000161	1064
197		Spot	3	Image 1	6	1000000163	1065
199		Spot	3	Image 1	6	1000000164	1066
214		Spot	3	Image 1	6	1000000165	1067
208		Spot	3	Image 1	6	1000000166	1068
239		Spot	3	Image 1	6	1000000167	1069
164		Spot	3	Image 1	6	1000000168	1070
222		Spot	3	Image 1	6	1000000169	1071
204		Spot	3	Image 1	6	1000000170	1072
169		Spot	3	Image 1	6	1000000171	1073
163		Spot	3	Image 1	6	1000000172	1074
186		Spot	3	Image 1	6	1000000173	1075
129		Spot	3	Image 1	7	1000000000	1076
127		Spot	3	Image 1	7	1000000001	1077
106		Spot	3	Image 1	7	1000000002	1078
134		Spot	3	Image 1	7	1000000004	1079
146		Spot	3	Image 1	7	1000000005	1080
125		Spot	3	Image 1	7	1000000003	1081
124		Spot	3	Image 1	7	1000000006	1082
142		Spot	3	Image 1	7	1000000007	1083
122		Spot	3	Image 1	7	1000000008	1084
139		Spot	3	Image 1	7	1000000009	1085
118		Spot	3	Image 1	7	1000000011	1086
145		Spot	3	Image 1	7	1000000013	1087
150		Spot	3	Image 1	7	1000000014	1088
126		Spot	3	Image 1	7	1000000012	1089
155		Spot	3	Image 1	7	1000000015	1090
122		Spot	3	Image 1	7	1000000016	1091
123		Spot	3	Image 1	7	1000000017	1092
125		Spot	3	Image 1	7	1000000018	1093
117		Spot	3	Image 1	7	1000000019	1094
142		Spot	3	Image 1	7	1000000020	1095
124		Spot	3	Image 1	7	1000000021	1096
132		Spot	3	Image 1	7	1000000022	1097
122		Spot	3	Image 1	7	1000000023	1098
133		Spot	3	Image 1	7	1000000024	1099
136		Spot	3	Image 1	7	1000000025	1100
146		Spot	3	Image 1	7	1000000026	1101
128		Spot	3	Image 1	7	1000000027	1102
143		Spot	3	Image 1	7	1000000028	1103
133		Spot	3	Image 1	7	1000000029	1104
124		Spot	3	Image 1	7	1000000030	1105
148		Spot	3	Image 1	7	1000000031	1106
148		Spot	3	Image 1	7	1000000032	1107
166		Spot	3	Image 1	7	1000000033	1108
148		Spot	3	Image 1	7	1000000034	1109
136		Spot	3	Image 1	7	1000000035	1110
128		Spot	3	Image 1	7	1000000037	1111
148		Spot	3	Image 1	7	1000000036	1112
151		Spot	3	Image 1	7	1000000038	1113
142		Spot	3	Image 1	7	1000000040	1114
155		Spot	3	Image 1	7	1000000174	1115
130		Spot	3	Image 1	7	1000000039	1116
129		Spot	3	Image 1	7	1000000041	1119
167		Spot	3	Image 1	7	1000000042	1120
141		Spot	3	Image 1	7	1000000044	1121
156		Spot	3	Image 1	7	1000000045	1122
124		Spot	3	Image 1	7	1000000043	1123
119		Spot	3	Image 1	7	1000000046	1124
97		Spot	3	Image 1	7	1000000047	1125
141		Spot	3	Image 1	7	1000000048	1126
131		Spot	3	Image 1	7	1000000049	1127
169		Spot	3	Image 1	7	1000000050	1128
135		Spot	3	Image 1	7	1000000051	1129
134		Spot	3	Image 1	7	1000000052	1130
171		Spot	3	Image 1	7	1000000053	1131
130		Spot	3	Image 1	7	1000000054	1132
156		Spot	3	Image 1	7	1000000055	1133
155		Spot	3	Image 1	7	1000000056	1134
122		Spot	3	Image 1	7	1000000057	1135
126		Spot	3	Image 1	7	1000000058	1136
125		Spot	3	Image 1	7	1000000059	1137
169		Spot	3	Image 1	7	1000000061	1138
158		Spot	3	Image 1	7	1000000060	1139
141		Spot	3	Image 1	7	1000000062	1140
161		Spot	3	Image 1	7	1000000063	1141
139		Spot	3	Image 1	7	1000000064	1142
151		Spot	3	Image 1	7	1000000065	1143
125		Spot	3	Image 1	7	1000000066	1144
137		Spot	3	Image 1	7	1000000068	1145
141		Spot	3	Image 1	7	1000000067	1146
149		Spot	3	Image 1	7	1000000069	1147
143		Spot	3	Image 1	7	1000000070	1148
149		Spot	3	Image 1	7	1000000071	1149
170		Spot	3	Image 1	7	1000000072	1150
128		Spot	3	Image 1	7	1000000073	1151
158		Spot	3	Image 1	7	1000000074	1152
133		Spot	3	Image 1	7	1000000076	1153
138		Spot	3	Image 1	7	1000000075	1154
143		Spot	3	Image 1	7	1000000080	1155
155		Spot	3	Image 1	7	1000000077	1156
169		Spot	3	Image 1	7	1000000078	1157
138		Spot	3	Image 1	7	1000000079	1158
106		Spot	3	Image 1	7	1000000082	1159
158		Spot	3	Image 1	7	1000000081	1160
127		Spot	3	Image 1	7	1000000083	1162
141		Spot	3	Image 1	7	1000000178	1163
125		Spot	3	Image 1	7	1000000085	1164
137		Spot	3	Image 1	7	1000000084	1165
110		Spot	3	Image 1	7	1000000086	1166
131		Spot	3	Image 1	7	1000000087	1167
153		Spot	3	Image 1	7	1000000088	1168
153		Spot	3	Image 1	7	1000000089	1169
175		Spot	3	Image 1	7	1000000090	1170
139		Spot	3	Image 1	7	1000000091	1171
148		Spot	3	Image 1	7	1000000093	1172
154		Spot	3	Image 1	7	1000000092	1173
174		Spot	3	Image 1	7	1000000175	1174
152		Spot	3	Image 1	7	1000000095	1175
144		Spot	3	Image 1	7	1000000094	1176
144		Spot	3	Image 1	7	1000000096	1177
143		Spot	3	Image 1	7	1000000097	1178
169		Spot	3	Image 1	7	1000000098	1179
151		Spot	3	Image 1	7	1000000099	1180
152		Spot	3	Image 1	7	1000000100	1182
171		Spot	3	Image 1	7	1000000101	1183
154		Spot	3	Image 1	7	1000000102	1184
127		Spot	3	Image 1	7	1000000103	1185
162		Spot	3	Image 1	7	1000000104	1186
167		Spot	3	Image 1	7	1000000105	1187
178		Spot	3	Image 1	7	1000000106	1188
151		Spot	3	Image 1	7	1000000107	1189
134		Spot	3	Image 1	7	1000000108	1190
183		Spot	3	Image 1	7	1000000109	1191
156		Spot	3	Image 1	7	1000000111	1192
131		Spot	3	Image 1	7	1000000110	1193
175		Spot	3	Image 1	7	1000000112	1194
162		Spot	3	Image 1	7	1000000113	1195
153		Spot	3	Image 1	7	1000000114	1196
167		Spot	3	Image 1	7	1000000115	1197
140		Spot	3	Image 1	7	1000000116	1198
177		Spot	3	Image 1	7	1000000117	1199
155		Spot	3	Image 1	7	1000000118	1200
131		Spot	3	Image 1	7	1000000119	1201
208		Spot	3	Image 1	7	1000000120	1202
153		Spot	3	Image 1	7	1000000121	1203
159		Spot	3	Image 1	7	1000000122	1204
125		Spot	3	Image 1	7	1000000124	1205
174		Spot	3	Image 1	7	1000000123	1206
156		Spot	3	Image 1	7	1000000125	1207
171		Spot	3	Image 1	7	1000000126	1208
191		Spot	3	Image 1	7	1000000127	1209
146		Spot	3	Image 1	7	1000000129	1210
158		Spot	3	Image 1	7	1000000130	1211
127		Spot	3	Image 1	7	1000000131	1212
156		Spot	3	Image 1	7	1000000132	1213
193		Spot	3	Image 1	7	1000000133	1214
169		Spot	3	Image 1	7	1000000134	1215
136		Spot	3	Image 1	7	1000000135	1216
156		Spot	3	Image 1	7	1000000136	1217
198		Spot	3	Image 1	7	1000000137	1218
138		Spot	3	Image 1	7	1000000138	1219
162		Spot	3	Image 1	7	1000000139	1220
167		Spot	3	Image 1	7	1000000140	1221
175		Spot	3	Image 1	7	1000000143	1222
177		Spot	3	Image 1	7	1000000141	1223
169		Spot	3	Image 1	7	1000000142	1224
180		Spot	3	Image 1	7	1000000144	1225
217		Spot	3	Image 1	7	1000000145	1226
200		Spot	3	Image 1	7	1000000146	1227
221		Spot	3	Image 1	7	1000000147	1228
143		Spot	3	Image 1	7	1000000148	1229
185		Spot	3	Image 1	7	1000000149	1230
197		Spot	3	Image 1	7	1000000150	1231
214		Spot	3	Image 1	7	1000000151	1232
161		Spot	3	Image 1	7	1000000152	1233
190		Spot	3	Image 1	7	1000000153	1234
192		Spot	3	Image 1	7	1000000154	1235
169		Spot	3	Image 1	7	1000000155	1236
195		Spot	3	Image 1	7	1000000156	1237
196		Spot	3	Image 1	7	1000000157	1238
178		Spot	3	Image 1	7	1000000158	1239
158		Spot	3	Image 1	7	1000000159	1240
202		Spot	3	Image 1	7	1000000160	1241
212		Spot	3	Image 1	7	1000000161	1242
145		Spot	3	Image 1	7	1000000162	1243
200		Spot	3	Image 1	7	1000000163	1244
191		Spot	3	Image 1	7	1000000164	1245
211		Spot	3	Image 1	7	1000000165	1246
192		Spot	3	Image 1	7	1000000166	1247
240		Spot	3	Image 1	7	1000000167	1248
176		Spot	3	Image 1	7	1000000168	1249
240		Spot	3	Image 1	7	1000000169	1250
205		Spot	3	Image 1	7	1000000170	1251
187		Spot	3	Image 1	7	1000000171	1252
171		Spot	3	Image 1	7	1000000172	1253
159		Spot	3	Image 1	7	1000000173	1254
119		Spot	3	Image 1	8	1000000000	1255
120		Spot	3	Image 1	8	1000000001	1256
143		Spot	3	Image 1	8	1000000005	1257
131		Spot	3	Image 1	8	1000000004	1258
122		Spot	3	Image 1	8	1000000003	1259
128		Spot	3	Image 1	8	1000000006	1260
140		Spot	3	Image 1	8	1000000007	1261
115		Spot	3	Image 1	8	1000000008	1262
145		Spot	3	Image 1	8	1000000009	1263
122		Spot	3	Image 1	8	1000000010	1264
131		Spot	3	Image 1	8	1000000011	1265
142		Spot	3	Image 1	8	1000000014	1266
125		Spot	3	Image 1	8	1000000012	1267
151		Spot	3	Image 1	8	1000000013	1268
149		Spot	3	Image 1	8	1000000015	1269
133		Spot	3	Image 1	8	1000000016	1270
109		Spot	3	Image 1	8	1000000017	1271
127		Spot	3	Image 1	8	1000000018	1272
116		Spot	3	Image 1	8	1000000019	1273
141		Spot	3	Image 1	8	1000000020	1274
127		Spot	3	Image 1	8	1000000021	1275
143		Spot	3	Image 1	8	1000000022	1276
123		Spot	3	Image 1	8	1000000023	1277
135		Spot	3	Image 1	8	1000000024	1278
163		Spot	3	Image 1	8	1000000025	1279
140		Spot	3	Image 1	8	1000000026	1280
139		Spot	3	Image 1	8	1000000027	1281
118		Spot	3	Image 1	8	1000000028	1282
119		Spot	3	Image 1	8	1000000029	1283
132		Spot	3	Image 1	8	1000000030	1284
150		Spot	3	Image 1	8	1000000031	1285
139		Spot	3	Image 1	8	1000000032	1286
164		Spot	3	Image 1	8	1000000033	1287
157		Spot	3	Image 1	8	1000000034	1288
145		Spot	3	Image 1	8	1000000035	1289
127		Spot	3	Image 1	8	1000000037	1290
145		Spot	3	Image 1	8	1000000036	1291
162		Spot	3	Image 1	8	1000000038	1292
146		Spot	3	Image 1	8	1000000040	1293
158		Spot	3	Image 1	8	1000000174	1294
121		Spot	3	Image 1	8	1000000039	1295
133		Spot	3	Image 1	8	1000000041	1298
158		Spot	3	Image 1	8	1000000042	1299
135		Spot	3	Image 1	8	1000000044	1300
124		Spot	3	Image 1	8	1000000043	1301
160		Spot	3	Image 1	8	1000000045	1302
103		Spot	3	Image 1	8	1000000046	1303
135		Spot	3	Image 1	8	1000000047	1304
143		Spot	3	Image 1	8	1000000048	1305
122		Spot	3	Image 1	8	1000000177	1306
156		Spot	3	Image 1	8	1000000049	1307
141		Spot	3	Image 1	8	1000000050	1308
128		Spot	3	Image 1	8	1000000052	1309
133		Spot	3	Image 1	8	1000000051	1310
161		Spot	3	Image 1	8	1000000053	1311
126		Spot	3	Image 1	8	1000000054	1312
164		Spot	3	Image 1	8	1000000055	1313
149		Spot	3	Image 1	8	1000000056	1314
130		Spot	3	Image 1	8	1000000057	1315
123		Spot	3	Image 1	8	1000000058	1316
110		Spot	3	Image 1	8	1000000059	1317
158		Spot	3	Image 1	8	1000000061	1318
132		Spot	3	Image 1	8	1000000060	1319
184		Spot	3	Image 1	8	1000000062	1320
147		Spot	3	Image 1	8	1000000063	1321
154		Spot	3	Image 1	8	1000000065	1322
147		Spot	3	Image 1	8	1000000064	1323
135		Spot	3	Image 1	8	1000000066	1324
149		Spot	3	Image 1	8	1000000067	1325
135		Spot	3	Image 1	8	1000000068	1326
144		Spot	3	Image 1	8	1000000069	1327
148		Spot	3	Image 1	8	1000000070	1328
159		Spot	3	Image 1	8	1000000071	1329
167		Spot	3	Image 1	8	1000000072	1330
128		Spot	3	Image 1	8	1000000073	1331
156		Spot	3	Image 1	8	1000000074	1332
117		Spot	3	Image 1	8	1000000076	1333
151		Spot	3	Image 1	8	1000000075	1334
131		Spot	3	Image 1	8	1000000080	1335
173		Spot	3	Image 1	8	1000000078	1336
151		Spot	3	Image 1	8	1000000079	1337
164		Spot	3	Image 1	8	1000000077	1338
153		Spot	3	Image 1	8	1000000081	1339
134		Spot	3	Image 1	8	1000000082	1340
151		Spot	3	Image 1	8	1000000083	1342
143		Spot	3	Image 1	8	1000000085	1343
145		Spot	3	Image 1	8	1000000086	1344
146		Spot	3	Image 1	8	1000000087	1345
142		Spot	3	Image 1	8	1000000084	1346
150		Spot	3	Image 1	8	1000000088	1347
158		Spot	3	Image 1	8	1000000089	1348
149		Spot	3	Image 1	8	1000000090	1349
144		Spot	3	Image 1	8	1000000091	1350
142		Spot	3	Image 1	8	1000000093	1351
141		Spot	3	Image 1	8	1000000092	1352
168		Spot	3	Image 1	8	1000000175	1353
141		Spot	3	Image 1	8	1000000094	1354
149		Spot	3	Image 1	8	1000000096	1355
148		Spot	3	Image 1	8	1000000095	1356
131		Spot	3	Image 1	8	1000000097	1357
169		Spot	3	Image 1	8	1000000098	1358
154		Spot	3	Image 1	8	1000000099	1359
177		Spot	3	Image 1	8	1000000100	1361
165		Spot	3	Image 1	8	1000000101	1362
154		Spot	3	Image 1	8	1000000102	1363
165		Spot	3	Image 1	8	1000000176	1364
131		Spot	3	Image 1	8	1000000103	1365
164		Spot	3	Image 1	8	1000000104	1366
155		Spot	3	Image 1	8	1000000105	1367
144		Spot	3	Image 1	8	1000000108	1368
169		Spot	3	Image 1	8	1000000106	1369
146		Spot	3	Image 1	8	1000000107	1370
181		Spot	3	Image 1	8	1000000109	1371
144		Spot	3	Image 1	8	1000000111	1372
135		Spot	3	Image 1	8	1000000110	1373
177		Spot	3	Image 1	8	1000000112	1374
152		Spot	3	Image 1	8	1000000113	1375
158		Spot	3	Image 1	8	1000000114	1376
200		Spot	3	Image 1	8	1000000115	1377
155		Spot	3	Image 1	8	1000000116	1378
156		Spot	3	Image 1	8	1000000117	1379
145		Spot	3	Image 1	8	1000000118	1380
112		Spot	3	Image 1	8	1000000119	1381
215		Spot	3	Image 1	8	1000000120	1382
158		Spot	3	Image 1	8	1000000122	1383
159		Spot	3	Image 1	8	1000000121	1384
163		Spot	3	Image 1	8	1000000123	1385
126		Spot	3	Image 1	8	1000000124	1386
152		Spot	3	Image 1	8	1000000125	1387
168		Spot	3	Image 1	8	1000000126	1388
179		Spot	3	Image 1	8	1000000127	1389
178		Spot	3	Image 1	8	1000000128	1390
160		Spot	3	Image 1	8	1000000129	1391
169		Spot	3	Image 1	8	1000000130	1392
149		Spot	3	Image 1	8	1000000131	1393
105		Spot	3	Image 1	8	1000000132	1394
203		Spot	3	Image 1	8	1000000133	1395
174		Spot	3	Image 1	8	1000000134	1396
147		Spot	3	Image 1	8	1000000135	1397
164		Spot	3	Image 1	8	1000000136	1398
170		Spot	3	Image 1	8	1000000137	1399
144		Spot	3	Image 1	8	1000000138	1400
170		Spot	3	Image 1	8	1000000139	1401
163		Spot	3	Image 1	8	1000000140	1402
177		Spot	3	Image 1	8	1000000141	1403
161		Spot	3	Image 1	8	1000000143	1404
175		Spot	3	Image 1	8	1000000142	1405
182		Spot	3	Image 1	8	1000000144	1406
225		Spot	3	Image 1	8	1000000145	1407
193		Spot	3	Image 1	8	1000000146	1408
212		Spot	3	Image 1	8	1000000147	1409
156		Spot	3	Image 1	8	1000000148	1410
200		Spot	3	Image 1	8	1000000149	1411
204		Spot	3	Image 1	8	1000000150	1412
205		Spot	3	Image 1	8	1000000151	1413
155		Spot	3	Image 1	8	1000000152	1414
201		Spot	3	Image 1	8	1000000153	1415
200		Spot	3	Image 1	8	1000000154	1416
164		Spot	3	Image 1	8	1000000155	1417
219		Spot	3	Image 1	8	1000000157	1418
172		Spot	3	Image 1	8	1000000158	1419
125		Spot	3	Image 1	8	1000000159	1420
196		Spot	3	Image 1	8	1000000160	1421
197		Spot	3	Image 1	8	1000000161	1422
139		Spot	3	Image 1	8	1000000162	1423
194		Spot	3	Image 1	8	1000000163	1424
212		Spot	3	Image 1	8	1000000164	1425
214		Spot	3	Image 1	8	1000000165	1426
184		Spot	3	Image 1	8	1000000166	1427
256		Spot	3	Image 1	8	1000000167	1428
168		Spot	3	Image 1	8	1000000168	1429
237		Spot	3	Image 1	8	1000000169	1430
215		Spot	3	Image 1	8	1000000170	1431
155		Spot	3	Image 1	8	1000000171	1432
179		Spot	3	Image 1	8	1000000172	1433
167		Spot	3	Image 1	8	1000000173	1434
111		Spot	3	Image 1	9	1000000000	1435
128		Spot	3	Image 1	9	1000000001	1436
115		Spot	3	Image 1	9	1000000002	1437
139		Spot	3	Image 1	9	1000000005	1438
141		Spot	3	Image 1	9	1000000004	1439
135		Spot	3	Image 1	9	1000000003	1440
123		Spot	3	Image 1	9	1000000006	1441
140		Spot	3	Image 1	9	1000000007	1442
124		Spot	3	Image 1	9	1000000008	1443
145		Spot	3	Image 1	9	1000000009	1444
128		Spot	3	Image 1	9	1000000011	1445
126		Spot	3	Image 1	9	1000000012	1446
147		Spot	3	Image 1	9	1000000013	1447
156		Spot	3	Image 1	9	1000000014	1448
153		Spot	3	Image 1	9	1000000015	1449
111		Spot	3	Image 1	9	1000000016	1450
106		Spot	3	Image 1	9	1000000017	1451
107		Spot	3	Image 1	9	1000000018	1452
98		Spot	3	Image 1	9	1000000019	1453
139		Spot	3	Image 1	9	1000000020	1454
134		Spot	3	Image 1	9	1000000021	1455
128		Spot	3	Image 1	9	1000000022	1456
134		Spot	3	Image 1	9	1000000023	1457
121		Spot	3	Image 1	9	1000000024	1458
151		Spot	3	Image 1	9	1000000025	1459
163		Spot	3	Image 1	9	1000000026	1460
127		Spot	3	Image 1	9	1000000027	1461
157		Spot	3	Image 1	9	1000000028	1462
113		Spot	3	Image 1	9	1000000029	1463
136		Spot	3	Image 1	9	1000000030	1464
138		Spot	3	Image 1	9	1000000031	1465
140		Spot	3	Image 1	9	1000000032	1466
155		Spot	3	Image 1	9	1000000033	1467
145		Spot	3	Image 1	9	1000000034	1468
139		Spot	3	Image 1	9	1000000035	1469
111		Spot	3	Image 1	9	1000000037	1470
154		Spot	3	Image 1	9	1000000036	1471
160		Spot	3	Image 1	9	1000000038	1472
151		Spot	3	Image 1	9	1000000040	1473
121		Spot	3	Image 1	9	1000000039	1474
156		Spot	3	Image 1	9	1000000174	1475
133		Spot	3	Image 1	9	1000000041	1477
151		Spot	3	Image 1	9	1000000042	1478
128		Spot	3	Image 1	9	1000000044	1479
148		Spot	3	Image 1	9	1000000045	1480
131		Spot	3	Image 1	9	1000000043	1481
133		Spot	3	Image 1	9	1000000046	1482
126		Spot	3	Image 1	9	1000000047	1483
135		Spot	3	Image 1	9	1000000048	1484
127		Spot	3	Image 1	9	1000000177	1485
140		Spot	3	Image 1	9	1000000049	1486
160		Spot	3	Image 1	9	1000000050	1487
143		Spot	3	Image 1	9	1000000051	1488
135		Spot	3	Image 1	9	1000000052	1489
172		Spot	3	Image 1	9	1000000053	1490
135		Spot	3	Image 1	9	1000000054	1491
156		Spot	3	Image 1	9	1000000055	1492
119		Spot	3	Image 1	9	1000000057	1493
146		Spot	3	Image 1	9	1000000056	1494
134		Spot	3	Image 1	9	1000000058	1495
116		Spot	3	Image 1	9	1000000059	1496
172		Spot	3	Image 1	9	1000000061	1497
149		Spot	3	Image 1	9	1000000060	1498
171		Spot	3	Image 1	9	1000000062	1499
169		Spot	3	Image 1	9	1000000063	1500
138		Spot	3	Image 1	9	1000000064	1501
151		Spot	3	Image 1	9	1000000065	1502
130		Spot	3	Image 1	9	1000000066	1503
158		Spot	3	Image 1	9	1000000067	1504
124		Spot	3	Image 1	9	1000000068	1505
149		Spot	3	Image 1	9	1000000069	1506
126		Spot	3	Image 1	9	1000000070	1507
169		Spot	3	Image 1	9	1000000071	1508
165		Spot	3	Image 1	9	1000000072	1509
103		Spot	3	Image 1	9	1000000073	1510
158		Spot	3	Image 1	9	1000000074	1511
116		Spot	3	Image 1	9	1000000076	1512
141		Spot	3	Image 1	9	1000000075	1513
142		Spot	3	Image 1	9	1000000080	1514
151		Spot	3	Image 1	9	1000000079	1515
174		Spot	3	Image 1	9	1000000077	1516
147		Spot	3	Image 1	9	1000000081	1517
135		Spot	3	Image 1	9	1000000082	1518
134		Spot	3	Image 1	9	1000000083	1520
138		Spot	3	Image 1	9	1000000085	1521
114		Spot	3	Image 1	9	1000000086	1522
147		Spot	3	Image 1	9	1000000087	1523
136		Spot	3	Image 1	9	1000000084	1524
138		Spot	3	Image 1	9	1000000088	1525
154		Spot	3	Image 1	9	1000000089	1526
167		Spot	3	Image 1	9	1000000090	1527
127		Spot	3	Image 1	9	1000000091	1528
144		Spot	3	Image 1	9	1000000093	1529
147		Spot	3	Image 1	9	1000000092	1530
144		Spot	3	Image 1	9	1000000094	1531
175		Spot	3	Image 1	9	1000000175	1532
144		Spot	3	Image 1	9	1000000095	1533
163		Spot	3	Image 1	9	1000000096	1534
118		Spot	3	Image 1	9	1000000097	1535
180		Spot	3	Image 1	9	1000000098	1536
148		Spot	3	Image 1	9	1000000099	1537
168		Spot	3	Image 1	9	1000000100	1539
188		Spot	3	Image 1	9	1000000101	1540
150		Spot	3	Image 1	9	1000000102	1541
152		Spot	3	Image 1	9	1000000176	1542
126		Spot	3	Image 1	9	1000000103	1543
168		Spot	3	Image 1	9	1000000104	1544
167		Spot	3	Image 1	9	1000000105	1545
153		Spot	3	Image 1	9	1000000108	1546
174		Spot	3	Image 1	9	1000000106	1547
136		Spot	3	Image 1	9	1000000107	1548
214		Spot	3	Image 1	9	1000000109	1549
133		Spot	3	Image 1	9	1000000179	1550
146		Spot	3	Image 1	9	1000000111	1551
148		Spot	3	Image 1	9	1000000110	1552
177		Spot	3	Image 1	9	1000000112	1553
144		Spot	3	Image 1	9	1000000113	1554
131		Spot	3	Image 1	9	1000000114	1555
181		Spot	3	Image 1	9	1000000115	1556
150		Spot	3	Image 1	9	1000000116	1557
175		Spot	3	Image 1	9	1000000117	1558
155		Spot	3	Image 1	9	1000000118	1559
201		Spot	3	Image 1	9	1000000120	1560
125		Spot	3	Image 1	9	1000000119	1561
142		Spot	3	Image 1	9	1000000121	1562
150		Spot	3	Image 1	9	1000000122	1563
91		Spot	3	Image 1	9	1000000124	1564
151		Spot	3	Image 1	9	1000000123	1565
162		Spot	3	Image 1	9	1000000125	1566
148		Spot	3	Image 1	9	1000000128	1567
162		Spot	3	Image 1	9	1000000126	1568
185		Spot	3	Image 1	9	1000000127	1569
154		Spot	3	Image 1	9	1000000129	1570
189		Spot	3	Image 1	9	1000000130	1571
147		Spot	3	Image 1	9	1000000132	1572
157		Spot	3	Image 1	9	1000000131	1573
194		Spot	3	Image 1	9	1000000133	1574
164		Spot	3	Image 1	9	1000000134	1575
165		Spot	3	Image 1	9	1000000135	1576
157		Spot	3	Image 1	9	1000000136	1577
194		Spot	3	Image 1	9	1000000137	1578
163		Spot	3	Image 1	9	1000000138	1579
144		Spot	3	Image 1	9	1000000139	1580
173		Spot	3	Image 1	9	1000000140	1581
170		Spot	3	Image 1	9	1000000141	1582
155		Spot	3	Image 1	9	1000000142	1583
179		Spot	3	Image 1	9	1000000143	1584
207		Spot	3	Image 1	9	1000000144	1585
212		Spot	3	Image 1	9	1000000145	1586
183		Spot	3	Image 1	9	1000000146	1587
212		Spot	3	Image 1	9	1000000147	1588
164		Spot	3	Image 1	9	1000000148	1589
202		Spot	3	Image 1	9	1000000149	1590
191		Spot	3	Image 1	9	1000000150	1591
227		Spot	3	Image 1	9	1000000151	1592
154		Spot	3	Image 1	9	1000000152	1593
196		Spot	3	Image 1	9	1000000153	1594
216		Spot	3	Image 1	9	1000000154	1595
162		Spot	3	Image 1	9	1000000155	1596
219		Spot	3	Image 1	9	1000000157	1597
176		Spot	3	Image 1	9	1000000158	1598
139		Spot	3	Image 1	9	1000000159	1599
204		Spot	3	Image 1	9	1000000160	1600
142		Spot	3	Image 1	9	1000000162	1601
193		Spot	3	Image 1	9	1000000161	1602
164		Spot	3	Image 1	9	1000000163	1603
209		Spot	3	Image 1	9	1000000164	1604
192		Spot	3	Image 1	9	1000000165	1605
205		Spot	3	Image 1	9	1000000166	1606
253		Spot	3	Image 1	9	1000000167	1607
172		Spot	3	Image 1	9	1000000168	1608
232		Spot	3	Image 1	9	1000000169	1609
218		Spot	3	Image 1	9	1000000170	1610
192		Spot	3	Image 1	9	1000000171	1611
172		Spot	3	Image 1	9	1000000172	1612
189		Spot	3	Image 1	9	1000000173	1613
128		Spot	3	Image 1	10	1000000000	1614
124		Spot	3	Image 1	10	1000000001	1615
115		Spot	3	Image 1	10	1000000002	1616
139		Spot	3	Image 1	10	1000000004	1617
131		Spot	3	Image 1	10	1000000005	1618
118		Spot	3	Image 1	10	1000000003	1619
139		Spot	3	Image 1	10	1000000006	1620
125		Spot	3	Image 1	10	1000000008	1621
134		Spot	3	Image 1	10	1000000009	1622
124		Spot	3	Image 1	10	1000000011	1623
139		Spot	3	Image 1	10	1000000013	1624
145		Spot	3	Image 1	10	1000000014	1625
127		Spot	3	Image 1	10	1000000012	1626
140		Spot	3	Image 1	10	1000000015	1627
129		Spot	3	Image 1	10	1000000016	1628
111		Spot	3	Image 1	10	1000000017	1629
123		Spot	3	Image 1	10	1000000018	1630
111		Spot	3	Image 1	10	1000000019	1631
144		Spot	3	Image 1	10	1000000020	1632
132		Spot	3	Image 1	10	1000000021	1633
147		Spot	3	Image 1	10	1000000022	1634
121		Spot	3	Image 1	10	1000000023	1635
138		Spot	3	Image 1	10	1000000024	1636
164		Spot	3	Image 1	10	1000000025	1637
151		Spot	3	Image 1	10	1000000026	1638
133		Spot	3	Image 1	10	1000000027	1639
152		Spot	3	Image 1	10	1000000028	1640
129		Spot	3	Image 1	10	1000000030	1641
134		Spot	3	Image 1	10	1000000029	1642
146		Spot	3	Image 1	10	1000000031	1643
132		Spot	3	Image 1	10	1000000032	1644
172		Spot	3	Image 1	10	1000000033	1645
137		Spot	3	Image 1	10	1000000034	1646
143		Spot	3	Image 1	10	1000000035	1647
129		Spot	3	Image 1	10	1000000037	1648
144		Spot	3	Image 1	10	1000000036	1649
158		Spot	3	Image 1	10	1000000038	1650
167		Spot	3	Image 1	10	1000000040	1651
122		Spot	3	Image 1	10	1000000039	1652
155		Spot	3	Image 1	10	1000000174	1653
127		Spot	3	Image 1	10	1000000041	1655
145		Spot	3	Image 1	10	1000000044	1656
153		Spot	3	Image 1	10	1000000042	1657
159		Spot	3	Image 1	10	1000000045	1658
125		Spot	3	Image 1	10	1000000043	1659
133		Spot	3	Image 1	10	1000000047	1660
121		Spot	3	Image 1	10	1000000046	1661
139		Spot	3	Image 1	10	1000000048	1663
155		Spot	3	Image 1	10	1000000049	1664
134		Spot	3	Image 1	10	1000000050	1665
132		Spot	3	Image 1	10	1000000051	1666
144		Spot	3	Image 1	10	1000000052	1667
174		Spot	3	Image 1	10	1000000053	1668
107		Spot	3	Image 1	10	1000000054	1669
162		Spot	3	Image 1	10	1000000055	1670
151		Spot	3	Image 1	10	1000000056	1671
104		Spot	3	Image 1	10	1000000057	1672
129		Spot	3	Image 1	10	1000000058	1673
135		Spot	3	Image 1	10	1000000059	1674
137		Spot	3	Image 1	10	1000000060	1675
144		Spot	3	Image 1	10	1000000061	1676
183		Spot	3	Image 1	10	1000000062	1677
155		Spot	3	Image 1	10	1000000063	1678
132		Spot	3	Image 1	10	1000000064	1679
149		Spot	3	Image 1	10	1000000065	1680
136		Spot	3	Image 1	10	1000000066	1681
152		Spot	3	Image 1	10	1000000067	1682
121		Spot	3	Image 1	10	1000000068	1683
135		Spot	3	Image 1	10	1000000069	1684
158		Spot	3	Image 1	10	1000000071	1685
151		Spot	3	Image 1	10	1000000070	1686
163		Spot	3	Image 1	10	1000000072	1687
124		Spot	3	Image 1	10	1000000073	1688
155		Spot	3	Image 1	10	1000000074	1689
132		Spot	3	Image 1	10	1000000076	1690
142		Spot	3	Image 1	10	1000000075	1691
153		Spot	3	Image 1	10	1000000079	1692
129		Spot	3	Image 1	10	1000000080	1693
174		Spot	3	Image 1	10	1000000078	1694
171		Spot	3	Image 1	10	1000000077	1695
159		Spot	3	Image 1	10	1000000081	1696
138		Spot	3	Image 1	10	1000000082	1697
145		Spot	3	Image 1	10	1000000083	1699
138		Spot	3	Image 1	10	1000000178	1700
140		Spot	3	Image 1	10	1000000085	1701
109		Spot	3	Image 1	10	1000000086	1702
164		Spot	3	Image 1	10	1000000087	1703
138		Spot	3	Image 1	10	1000000084	1704
134		Spot	3	Image 1	10	1000000088	1705
160		Spot	3	Image 1	10	1000000089	1706
171		Spot	3	Image 1	10	1000000090	1707
124		Spot	3	Image 1	10	1000000091	1708
150		Spot	3	Image 1	10	1000000093	1709
156		Spot	3	Image 1	10	1000000092	1710
141		Spot	3	Image 1	10	1000000095	1711
158		Spot	3	Image 1	10	1000000096	1712
151		Spot	3	Image 1	10	1000000094	1713
158		Spot	3	Image 1	10	1000000097	1714
176		Spot	3	Image 1	10	1000000098	1715
155		Spot	3	Image 1	10	1000000099	1716
153		Spot	3	Image 1	10	1000000100	1718
173		Spot	3	Image 1	10	1000000101	1719
158		Spot	3	Image 1	10	1000000102	1720
165		Spot	3	Image 1	10	1000000176	1721
125		Spot	3	Image 1	10	1000000103	1722
166		Spot	3	Image 1	10	1000000104	1723
168		Spot	3	Image 1	10	1000000105	1724
157		Spot	3	Image 1	10	1000000108	1725
168		Spot	3	Image 1	10	1000000106	1726
143		Spot	3	Image 1	10	1000000107	1727
168		Spot	3	Image 1	10	1000000109	1728
136		Spot	3	Image 1	10	1000000110	1729
142		Spot	3	Image 1	10	1000000111	1730
187		Spot	3	Image 1	10	1000000112	1731
151		Spot	3	Image 1	10	1000000113	1732
155		Spot	3	Image 1	10	1000000114	1733
198		Spot	3	Image 1	10	1000000115	1734
162		Spot	3	Image 1	10	1000000116	1735
173		Spot	3	Image 1	10	1000000117	1736
141		Spot	3	Image 1	10	1000000118	1737
123		Spot	3	Image 1	10	1000000119	1738
207		Spot	3	Image 1	10	1000000120	1739
163		Spot	3	Image 1	10	1000000122	1740
167		Spot	3	Image 1	10	1000000123	1741
123		Spot	3	Image 1	10	1000000124	1742
148		Spot	3	Image 1	10	1000000125	1743
161		Spot	3	Image 1	10	1000000126	1744
187		Spot	3	Image 1	10	1000000127	1745
145		Spot	3	Image 1	10	1000000128	1746
145		Spot	3	Image 1	10	1000000129	1747
184		Spot	3	Image 1	10	1000000130	1748
148		Spot	3	Image 1	10	1000000132	1749
132		Spot	3	Image 1	10	1000000131	1750
202		Spot	3	Image 1	10	1000000133	1751
140		Spot	3	Image 1	10	1000000134	1752
163		Spot	3	Image 1	10	1000000135	1753
162		Spot	3	Image 1	10	1000000136	1754
190		Spot	3	Image 1	10	1000000137	1755
154		Spot	3	Image 1	10	1000000138	1756
170		Spot	3	Image 1	10	1000000139	1757
179		Spot	3	Image 1	10	1000000140	1758
155		Spot	3	Image 1	10	1000000143	1759
192		Spot	3	Image 1	10	1000000141	1760
176		Spot	3	Image 1	10	1000000142	1761
202		Spot	3	Image 1	10	1000000144	1762
223		Spot	3	Image 1	10	1000000145	1763
182		Spot	3	Image 1	10	1000000146	1764
230		Spot	3	Image 1	10	1000000147	1765
160		Spot	3	Image 1	10	1000000148	1767
214		Spot	3	Image 1	10	1000000149	1768
210		Spot	3	Image 1	10	1000000150	1769
219		Spot	3	Image 1	10	1000000151	1770
149		Spot	3	Image 1	10	1000000152	1771
195		Spot	3	Image 1	10	1000000153	1772
212		Spot	3	Image 1	10	1000000154	1773
157		Spot	3	Image 1	10	1000000155	1774
205		Spot	3	Image 1	10	1000000157	1775
183		Spot	3	Image 1	10	1000000158	1776
146		Spot	3	Image 1	10	1000000159	1777
215		Spot	3	Image 1	10	1000000160	1778
206		Spot	3	Image 1	10	1000000161	1779
144		Spot	3	Image 1	10	1000000162	1780
190		Spot	3	Image 1	10	1000000163	1781
202		Spot	3	Image 1	10	1000000164	1782
216		Spot	3	Image 1	10	1000000165	1783
210		Spot	3	Image 1	10	1000000166	1784
257		Spot	3	Image 1	10	1000000167	1785
165		Spot	3	Image 1	10	1000000168	1786
235		Spot	3	Image 1	10	1000000169	1787
219		Spot	3	Image 1	10	1000000170	1788
185		Spot	3	Image 1	10	1000000171	1789
180		Spot	3	Image 1	10	1000000172	1790
177		Spot	3	Image 1	10	1000000173	1791
125		Spot	3	Image 1	11	1000000000	1792
111		Spot	3	Image 1	11	1000000001	1793
100		Spot	3	Image 1	11	1000000002	1794
132		Spot	3	Image 1	11	1000000004	1795
129		Spot	3	Image 1	11	1000000005	1796
123		Spot	3	Image 1	11	1000000003	1797
122		Spot	3	Image 1	11	1000000006	1798
129		Spot	3	Image 1	11	1000000008	1799
125		Spot	3	Image 1	11	1000000009	1800
130		Spot	3	Image 1	11	1000000011	1801
133		Spot	3	Image 1	11	1000000013	1802
121		Spot	3	Image 1	11	1000000012	1803
143		Spot	3	Image 1	11	1000000014	1804
146		Spot	3	Image 1	11	1000000015	1805
124		Spot	3	Image 1	11	1000000016	1806
115		Spot	3	Image 1	11	1000000017	1807
131		Spot	3	Image 1	11	1000000018	1808
107		Spot	3	Image 1	11	1000000019	1809
138		Spot	3	Image 1	11	1000000020	1810
124		Spot	3	Image 1	11	1000000021	1811
144		Spot	3	Image 1	11	1000000022	1812
133		Spot	3	Image 1	11	1000000023	1813
127		Spot	3	Image 1	11	1000000024	1814
161		Spot	3	Image 1	11	1000000025	1815
166		Spot	3	Image 1	11	1000000026	1816
129		Spot	3	Image 1	11	1000000027	1817
121		Spot	3	Image 1	11	1000000180	1818
155		Spot	3	Image 1	11	1000000028	1819
106		Spot	3	Image 1	11	1000000029	1820
131		Spot	3	Image 1	11	1000000030	1821
144		Spot	3	Image 1	11	1000000031	1822
118		Spot	3	Image 1	11	1000000032	1823
154		Spot	3	Image 1	11	1000000033	1824
149		Spot	3	Image 1	11	1000000034	1825
146		Spot	3	Image 1	11	1000000035	1826
117		Spot	3	Image 1	11	1000000037	1827
160		Spot	3	Image 1	11	1000000036	1828
142		Spot	3	Image 1	11	1000000038	1829
155		Spot	3	Image 1	11	1000000040	1830
125		Spot	3	Image 1	11	1000000039	1831
155		Spot	3	Image 1	11	1000000174	1832
142		Spot	3	Image 1	11	1000000041	1834
162		Spot	3	Image 1	11	1000000045	1835
149		Spot	3	Image 1	11	1000000042	1836
142		Spot	3	Image 1	11	1000000044	1837
122		Spot	3	Image 1	11	1000000043	1838
138		Spot	3	Image 1	11	1000000046	1839
134		Spot	3	Image 1	11	1000000047	1840
137		Spot	3	Image 1	11	1000000048	1842
111		Spot	3	Image 1	11	1000000177	1843
147		Spot	3	Image 1	11	1000000049	1844
152		Spot	3	Image 1	11	1000000050	1845
145		Spot	3	Image 1	11	1000000052	1846
122		Spot	3	Image 1	11	1000000051	1847
172		Spot	3	Image 1	11	1000000053	1848
128		Spot	3	Image 1	11	1000000054	1849
153		Spot	3	Image 1	11	1000000055	1850
156		Spot	3	Image 1	11	1000000056	1851
100		Spot	3	Image 1	11	1000000057	1852
137		Spot	3	Image 1	11	1000000058	1853
128		Spot	3	Image 1	11	1000000059	1854
153		Spot	3	Image 1	11	1000000060	1855
164		Spot	3	Image 1	11	1000000061	1856
174		Spot	3	Image 1	11	1000000062	1857
157		Spot	3	Image 1	11	1000000063	1858
135		Spot	3	Image 1	11	1000000064	1859
144		Spot	3	Image 1	11	1000000065	1860
130		Spot	3	Image 1	11	1000000066	1861
155		Spot	3	Image 1	11	1000000067	1862
135		Spot	3	Image 1	11	1000000068	1863
144		Spot	3	Image 1	11	1000000069	1864
161		Spot	3	Image 1	11	1000000071	1865
149		Spot	3	Image 1	11	1000000070	1866
167		Spot	3	Image 1	11	1000000072	1867
129		Spot	3	Image 1	11	1000000073	1868
157		Spot	3	Image 1	11	1000000074	1869
145		Spot	3	Image 1	11	1000000075	1870
143		Spot	3	Image 1	11	1000000076	1871
144		Spot	3	Image 1	11	1000000080	1872
155		Spot	3	Image 1	11	1000000079	1873
164		Spot	3	Image 1	11	1000000078	1874
177		Spot	3	Image 1	11	1000000077	1875
145		Spot	3	Image 1	11	1000000081	1876
119		Spot	3	Image 1	11	1000000082	1877
152		Spot	3	Image 1	11	1000000083	1879
157		Spot	3	Image 1	11	1000000178	1880
131		Spot	3	Image 1	11	1000000085	1881
137		Spot	3	Image 1	11	1000000086	1882
170		Spot	3	Image 1	11	1000000087	1883
143		Spot	3	Image 1	11	1000000084	1884
145		Spot	3	Image 1	11	1000000088	1885
147		Spot	3	Image 1	11	1000000089	1886
159		Spot	3	Image 1	11	1000000090	1887
147		Spot	3	Image 1	11	1000000091	1888
153		Spot	3	Image 1	11	1000000092	1889
159		Spot	3	Image 1	11	1000000175	1890
157		Spot	3	Image 1	11	1000000094	1891
159		Spot	3	Image 1	11	1000000095	1892
157		Spot	3	Image 1	11	1000000096	1893
151		Spot	3	Image 1	11	1000000097	1894
185		Spot	3	Image 1	11	1000000098	1895
162		Spot	3	Image 1	11	1000000099	1896
179		Spot	3	Image 1	11	1000000100	1898
177		Spot	3	Image 1	11	1000000101	1899
144		Spot	3	Image 1	11	1000000102	1900
152		Spot	3	Image 1	11	1000000176	1901
133		Spot	3	Image 1	11	1000000103	1902
163		Spot	3	Image 1	11	1000000104	1903
166		Spot	3	Image 1	11	1000000105	1904
158		Spot	3	Image 1	11	1000000108	1905
164		Spot	3	Image 1	11	1000000106	1906
146		Spot	3	Image 1	11	1000000107	1907
180		Spot	3	Image 1	11	1000000109	1908
166		Spot	3	Image 1	11	1000000111	1909
140		Spot	3	Image 1	11	1000000110	1910
170		Spot	3	Image 1	11	1000000112	1911
142		Spot	3	Image 1	11	1000000113	1912
159		Spot	3	Image 1	11	1000000114	1913
206		Spot	3	Image 1	11	1000000115	1914
160		Spot	3	Image 1	11	1000000116	1915
181		Spot	3	Image 1	11	1000000117	1916
155		Spot	3	Image 1	11	1000000118	1917
120		Spot	3	Image 1	11	1000000119	1918
188		Spot	3	Image 1	11	1000000120	1919
149		Spot	3	Image 1	11	1000000121	1920
165		Spot	3	Image 1	11	1000000122	1921
166		Spot	3	Image 1	11	1000000123	1922
126		Spot	3	Image 1	11	1000000124	1923
149		Spot	3	Image 1	11	1000000125	1924
163		Spot	3	Image 1	11	1000000127	1925
141		Spot	3	Image 1	11	1000000126	1926
183		Spot	3	Image 1	11	1000000128	1927
158		Spot	3	Image 1	11	1000000129	1928
182		Spot	3	Image 1	11	1000000130	1929
143		Spot	3	Image 1	11	1000000131	1930
150		Spot	3	Image 1	11	1000000132	1931
201		Spot	3	Image 1	11	1000000133	1932
174		Spot	3	Image 1	11	1000000134	1933
164		Spot	3	Image 1	11	1000000135	1934
154		Spot	3	Image 1	11	1000000136	1935
192		Spot	3	Image 1	11	1000000137	1936
134		Spot	3	Image 1	11	1000000138	1937
170		Spot	3	Image 1	11	1000000139	1938
172		Spot	3	Image 1	11	1000000140	1939
176		Spot	3	Image 1	11	1000000141	1940
188		Spot	3	Image 1	11	1000000143	1941
179		Spot	3	Image 1	11	1000000142	1942
209		Spot	3	Image 1	11	1000000144	1943
209		Spot	3	Image 1	11	1000000145	1944
201		Spot	3	Image 1	11	1000000146	1945
232		Spot	3	Image 1	11	1000000147	1947
160		Spot	3	Image 1	11	1000000148	1948
205		Spot	3	Image 1	11	1000000149	1949
202		Spot	3	Image 1	11	1000000150	1950
215		Spot	3	Image 1	11	1000000151	1951
155		Spot	3	Image 1	11	1000000152	1952
186		Spot	3	Image 1	11	1000000153	1953
190		Spot	3	Image 1	11	1000000154	1954
146		Spot	3	Image 1	11	1000000155	1955
215		Spot	3	Image 1	11	1000000157	1956
173		Spot	3	Image 1	11	1000000158	1957
151		Spot	3	Image 1	11	1000000159	1958
203		Spot	3	Image 1	11	1000000160	1959
141		Spot	3	Image 1	11	1000000162	1960
203		Spot	3	Image 1	11	1000000161	1961
213		Spot	3	Image 1	11	1000000163	1962
204		Spot	3	Image 1	11	1000000164	1963
195		Spot	3	Image 1	11	1000000165	1964
210		Spot	3	Image 1	11	1000000166	1965
262		Spot	3	Image 1	11	1000000167	1966
168		Spot	3	Image 1	11	1000000168	1967
235		Spot	3	Image 1	11	1000000169	1968
211		Spot	3	Image 1	11	1000000170	1969
156		Spot	3	Image 1	11	1000000171	1970
177		Spot	3	Image 1	11	1000000172	1971
187		Spot	3	Image 1	11	1000000173	1972
127		Spot	3	Image 1	12	1000000000	1973
127		Spot	3	Image 1	12	1000000001	1974
93		Spot	3	Image 1	12	1000000005	1975
146		Spot	3	Image 1	12	1000000004	1976
125		Spot	3	Image 1	12	1000000003	1977
119		Spot	3	Image 1	12	1000000006	1978
165		Spot	3	Image 1	12	1000000007	1979
123		Spot	3	Image 1	12	1000000008	1980
140		Spot	3	Image 1	12	1000000009	1981
129		Spot	3	Image 1	12	1000000011	1982
149		Spot	3	Image 1	12	1000000013	1983
128		Spot	3	Image 1	12	1000000012	1984
156		Spot	3	Image 1	12	1000000014	1985
146		Spot	3	Image 1	12	1000000015	1986
128		Spot	3	Image 1	12	1000000016	1987
121		Spot	3	Image 1	12	1000000017	1988
87		Spot	3	Image 1	12	1000000018	1989
111		Spot	3	Image 1	12	1000000019	1990
81		Spot	3	Image 1	12	1000000020	1991
131		Spot	3	Image 1	12	1000000021	1992
138		Spot	3	Image 1	12	1000000022	1993
143		Spot	3	Image 1	12	1000000023	1994
127		Spot	3	Image 1	12	1000000024	1995
149		Spot	3	Image 1	12	1000000025	1996
151		Spot	3	Image 1	12	1000000026	1997
123		Spot	3	Image 1	12	1000000027	1998
134		Spot	3	Image 1	12	1000000180	1999
150		Spot	3	Image 1	12	1000000028	2000
130		Spot	3	Image 1	12	1000000029	2001
128		Spot	3	Image 1	12	1000000030	2002
147		Spot	3	Image 1	12	1000000031	2003
147		Spot	3	Image 1	12	1000000032	2004
175		Spot	3	Image 1	12	1000000033	2005
154		Spot	3	Image 1	12	1000000034	2006
145		Spot	3	Image 1	12	1000000035	2007
108		Spot	3	Image 1	12	1000000037	2008
158		Spot	3	Image 1	12	1000000036	2009
164		Spot	3	Image 1	12	1000000038	2010
165		Spot	3	Image 1	12	1000000040	2011
122		Spot	3	Image 1	12	1000000039	2012
152		Spot	3	Image 1	12	1000000174	2013
108		Spot	3	Image 1	12	1000000041	2015
138		Spot	3	Image 1	12	1000000045	2016
142		Spot	3	Image 1	12	1000000044	2017
160		Spot	3	Image 1	12	1000000042	2018
110		Spot	3	Image 1	12	1000000043	2019
89		Spot	3	Image 1	12	1000000046	2020
128		Spot	3	Image 1	12	1000000047	2021
130		Spot	3	Image 1	12	1000000048	2023
148		Spot	3	Image 1	12	1000000049	2024
156		Spot	3	Image 1	12	1000000050	2025
134		Spot	3	Image 1	12	1000000051	2026
143		Spot	3	Image 1	12	1000000052	2027
159		Spot	3	Image 1	12	1000000053	2028
111		Spot	3	Image 1	12	1000000054	2029
162		Spot	3	Image 1	12	1000000055	2030
151		Spot	3	Image 1	12	1000000056	2031
121		Spot	3	Image 1	12	1000000057	2032
130		Spot	3	Image 1	12	1000000058	2033
124		Spot	3	Image 1	12	1000000059	2034
156		Spot	3	Image 1	12	1000000061	2035
151		Spot	3	Image 1	12	1000000060	2036
164		Spot	3	Image 1	12	1000000062	2037
167		Spot	3	Image 1	12	1000000063	2038
143		Spot	3	Image 1	12	1000000065	2039
136		Spot	3	Image 1	12	1000000064	2040
126		Spot	3	Image 1	12	1000000066	2041
154		Spot	3	Image 1	12	1000000067	2042
[truncated: 8,248 more rows]
