# Supplementary material for: Protocol for real-time monitoring of CD8+ T and myeloid cell behavior in human high-grade serous ovarian cancer slices
Source: STAR Protoc. 2024 Jun 2;5(2):103102. doi: 10.1016/j.xpro.2024.103102 (PMC11179100; doi:10.1016/j.xpro.2024.103102)
Supplement: Data S3. Files for testing the R script, quantification and statistical analysis step 2 [file mmc3.zip › Test files/Slice1_a/__Intensity_Min_Ch=4_Img=1.csv]

Intensity Min Ch=4 Img=1
====================
Intensity Min	Unit	Category	Channel	Image	Time	TrackID	ID
130		Spot	4	Image 1	1	1000000000	0
126		Spot	4	Image 1	1	1000000001	1
119		Spot	4	Image 1	1	1000000002	2
136		Spot	4	Image 1	1	1000000003	3
121		Spot	4	Image 1	1	1000000004	4
122		Spot	4	Image 1	1	1000000005	5
163		Spot	4	Image 1	1	1000000006	6
118		Spot	4	Image 1	1	1000000007	7
148		Spot	4	Image 1	1	1000000008	8
126		Spot	4	Image 1	1	1000000009	9
134		Spot	4	Image 1	1	1000000010	10
136		Spot	4	Image 1	1	1000000011	11
143		Spot	4	Image 1	1	1000000012	12
158		Spot	4	Image 1	1	1000000013	13
132		Spot	4	Image 1	1	1000000014	14
149		Spot	4	Image 1	1	1000000015	15
129		Spot	4	Image 1	1	1000000016	16
115		Spot	4	Image 1	1	1000000017	17
163		Spot	4	Image 1	1	1000000018	18
124		Spot	4	Image 1	1	1000000019	19
152		Spot	4	Image 1	1	1000000020	20
135		Spot	4	Image 1	1	1000000021	21
116		Spot	4	Image 1	1	1000000022	22
128		Spot	4	Image 1	1	1000000023	23
128		Spot	4	Image 1	1	1000000024	24
176		Spot	4	Image 1	1	1000000025	25
162		Spot	4	Image 1	1	1000000026	26
122		Spot	4	Image 1	1	1000000027	27
151		Spot	4	Image 1	1	1000000028	28
135		Spot	4	Image 1	1	1000000029	29
147		Spot	4	Image 1	1	1000000030	30
187		Spot	4	Image 1	1	1000000031	31
116		Spot	4	Image 1	1	1000000032	32
256		Spot	4	Image 1	1	1000000033	33
169		Spot	4	Image 1	1	1000000034	34
145		Spot	4	Image 1	1	1000000035	35
205		Spot	4	Image 1	1	1000000036	36
131		Spot	4	Image 1	1	1000000037	37
201		Spot	4	Image 1	1	1000000038	38
134		Spot	4	Image 1	1	1000000039	39
176		Spot	4	Image 1	1	1000000040	40
132		Spot	4	Image 1	1	1000000041	43
188		Spot	4	Image 1	1	1000000042	44
136		Spot	4	Image 1	1	1000000043	45
167		Spot	4	Image 1	1	1000000044	46
196		Spot	4	Image 1	1	1000000045	47
135		Spot	4	Image 1	1	1000000046	48
135		Spot	4	Image 1	1	1000000047	49
173		Spot	4	Image 1	1	1000000048	50
153		Spot	4	Image 1	1	1000000049	51
165		Spot	4	Image 1	1	1000000050	52
139		Spot	4	Image 1	1	1000000051	53
136		Spot	4	Image 1	1	1000000052	54
167		Spot	4	Image 1	1	1000000053	55
132		Spot	4	Image 1	1	1000000054	56
188		Spot	4	Image 1	1	1000000055	57
156		Spot	4	Image 1	1	1000000056	58
118		Spot	4	Image 1	1	1000000057	59
130		Spot	4	Image 1	1	1000000058	60
118		Spot	4	Image 1	1	1000000059	61
137		Spot	4	Image 1	1	1000000060	62
186		Spot	4	Image 1	1	1000000061	63
169		Spot	4	Image 1	1	1000000062	64
189		Spot	4	Image 1	1	1000000063	65
138		Spot	4	Image 1	1	1000000064	66
151		Spot	4	Image 1	1	1000000065	67
156		Spot	4	Image 1	1	1000000066	68
168		Spot	4	Image 1	1	1000000067	69
185		Spot	4	Image 1	1	1000000068	70
147		Spot	4	Image 1	1	1000000069	71
167		Spot	4	Image 1	1	1000000070	72
136		Spot	4	Image 1	1	1000000071	73
188		Spot	4	Image 1	1	1000000072	74
95		Spot	4	Image 1	1	1000000073	75
195		Spot	4	Image 1	1	1000000074	76
135		Spot	4	Image 1	1	1000000075	77
135		Spot	4	Image 1	1	1000000076	78
141		Spot	4	Image 1	1	1000000077	79
172		Spot	4	Image 1	1	1000000078	80
162		Spot	4	Image 1	1	1000000079	81
147		Spot	4	Image 1	1	1000000080	82
170		Spot	4	Image 1	1	1000000081	83
132		Spot	4	Image 1	1	1000000082	84
199		Spot	4	Image 1	1	1000000083	86
127		Spot	4	Image 1	1	1000000084	87
136		Spot	4	Image 1	1	1000000085	88
131		Spot	4	Image 1	1	1000000086	89
157		Spot	4	Image 1	1	1000000087	90
175		Spot	4	Image 1	1	1000000088	91
172		Spot	4	Image 1	1	1000000089	92
193		Spot	4	Image 1	1	1000000090	93
148		Spot	4	Image 1	1	1000000091	94
150		Spot	4	Image 1	1	1000000092	95
139		Spot	4	Image 1	1	1000000093	96
142		Spot	4	Image 1	1	1000000094	97
170		Spot	4	Image 1	1	1000000095	98
164		Spot	4	Image 1	1	1000000096	99
167		Spot	4	Image 1	1	1000000097	100
172		Spot	4	Image 1	1	1000000098	101
161		Spot	4	Image 1	1	1000000099	102
196		Spot	4	Image 1	1	1000000100	103
154		Spot	4	Image 1	1	1000000101	105
149		Spot	4	Image 1	1	1000000102	106
124		Spot	4	Image 1	1	1000000103	107
152		Spot	4	Image 1	1	1000000104	108
153		Spot	4	Image 1	1	1000000105	109
182		Spot	4	Image 1	1	1000000106	110
186		Spot	4	Image 1	1	1000000107	111
125		Spot	4	Image 1	1	1000000108	112
175		Spot	4	Image 1	1	1000000109	113
84		Spot	4	Image 1	1	1000000110	114
152		Spot	4	Image 1	1	1000000111	115
175		Spot	4	Image 1	1	1000000112	116
145		Spot	4	Image 1	1	1000000113	117
161		Spot	4	Image 1	1	1000000114	118
194		Spot	4	Image 1	1	1000000115	119
147		Spot	4	Image 1	1	1000000116	120
150		Spot	4	Image 1	1	1000000117	121
153		Spot	4	Image 1	1	1000000118	122
117		Spot	4	Image 1	1	1000000119	123
209		Spot	4	Image 1	1	1000000120	124
141		Spot	4	Image 1	1	1000000121	125
116		Spot	4	Image 1	1	1000000122	126
178		Spot	4	Image 1	1	1000000123	127
111		Spot	4	Image 1	1	1000000124	128
145		Spot	4	Image 1	1	1000000125	129
161		Spot	4	Image 1	1	1000000126	130
162		Spot	4	Image 1	1	1000000127	131
138		Spot	4	Image 1	1	1000000128	132
142		Spot	4	Image 1	1	1000000129	133
152		Spot	4	Image 1	1	1000000130	134
113		Spot	4	Image 1	1	1000000131	135
145		Spot	4	Image 1	1	1000000132	136
164		Spot	4	Image 1	1	1000000133	137
161		Spot	4	Image 1	1	1000000134	138
191		Spot	4	Image 1	1	1000000135	139
171		Spot	4	Image 1	1	1000000136	140
141		Spot	4	Image 1	1	1000000137	141
144		Spot	4	Image 1	1	1000000138	142
167		Spot	4	Image 1	1	1000000139	143
148		Spot	4	Image 1	1	1000000140	144
128		Spot	4	Image 1	1	1000000141	145
137		Spot	4	Image 1	1	1000000142	146
136		Spot	4	Image 1	1	1000000143	147
196		Spot	4	Image 1	1	1000000144	148
182		Spot	4	Image 1	1	1000000145	149
164		Spot	4	Image 1	1	1000000146	150
160		Spot	4	Image 1	1	1000000147	151
128		Spot	4	Image 1	1	1000000148	152
135		Spot	4	Image 1	1	1000000149	153
136		Spot	4	Image 1	1	1000000150	154
148		Spot	4	Image 1	1	1000000151	155
138		Spot	4	Image 1	1	1000000152	156
159		Spot	4	Image 1	1	1000000153	157
174		Spot	4	Image 1	1	1000000154	158
175		Spot	4	Image 1	1	1000000155	159
138		Spot	4	Image 1	1	1000000156	160
169		Spot	4	Image 1	1	1000000157	161
134		Spot	4	Image 1	1	1000000158	162
149		Spot	4	Image 1	1	1000000159	163
127		Spot	4	Image 1	1	1000000160	164
159		Spot	4	Image 1	1	1000000161	165
133		Spot	4	Image 1	1	1000000162	166
133		Spot	4	Image 1	1	1000000163	167
164		Spot	4	Image 1	1	1000000164	168
151		Spot	4	Image 1	1	1000000165	169
151		Spot	4	Image 1	1	1000000166	170
157		Spot	4	Image 1	1	1000000167	171
130		Spot	4	Image 1	1	1000000168	172
151		Spot	4	Image 1	1	1000000169	173
149		Spot	4	Image 1	1	1000000170	174
140		Spot	4	Image 1	1	1000000171	175
123		Spot	4	Image 1	1	1000000172	176
144		Spot	4	Image 1	1	1000000173	177
135		Spot	4	Image 1	2	1000000000	178
122		Spot	4	Image 1	2	1000000001	179
98		Spot	4	Image 1	2	1000000002	180
143		Spot	4	Image 1	2	1000000003	181
135		Spot	4	Image 1	2	1000000004	182
131		Spot	4	Image 1	2	1000000005	183
160		Spot	4	Image 1	2	1000000006	184
135		Spot	4	Image 1	2	1000000007	185
149		Spot	4	Image 1	2	1000000008	186
126		Spot	4	Image 1	2	1000000009	187
128		Spot	4	Image 1	2	1000000010	188
147		Spot	4	Image 1	2	1000000011	189
139		Spot	4	Image 1	2	1000000012	190
154		Spot	4	Image 1	2	1000000013	191
130		Spot	4	Image 1	2	1000000014	192
147		Spot	4	Image 1	2	1000000015	193
119		Spot	4	Image 1	2	1000000016	194
95		Spot	4	Image 1	2	1000000017	195
164		Spot	4	Image 1	2	1000000018	196
105		Spot	4	Image 1	2	1000000019	197
159		Spot	4	Image 1	2	1000000020	198
143		Spot	4	Image 1	2	1000000021	199
83		Spot	4	Image 1	2	1000000022	200
134		Spot	4	Image 1	2	1000000023	201
119		Spot	4	Image 1	2	1000000024	202
162		Spot	4	Image 1	2	1000000025	203
165		Spot	4	Image 1	2	1000000026	204
132		Spot	4	Image 1	2	1000000027	205
151		Spot	4	Image 1	2	1000000028	206
103		Spot	4	Image 1	2	1000000029	207
148		Spot	4	Image 1	2	1000000030	208
167		Spot	4	Image 1	2	1000000031	209
132		Spot	4	Image 1	2	1000000032	210
231		Spot	4	Image 1	2	1000000033	211
174		Spot	4	Image 1	2	1000000034	212
148		Spot	4	Image 1	2	1000000035	213
209		Spot	4	Image 1	2	1000000036	214
139		Spot	4	Image 1	2	1000000037	215
189		Spot	4	Image 1	2	1000000038	216
163		Spot	4	Image 1	2	1000000040	217
135		Spot	4	Image 1	2	1000000039	218
153		Spot	4	Image 1	2	1000000174	219
138		Spot	4	Image 1	2	1000000041	222
173		Spot	4	Image 1	2	1000000042	223
166		Spot	4	Image 1	2	1000000044	224
189		Spot	4	Image 1	2	1000000045	225
127		Spot	4	Image 1	2	1000000043	226
151		Spot	4	Image 1	2	1000000046	227
143		Spot	4	Image 1	2	1000000047	228
168		Spot	4	Image 1	2	1000000049	229
178		Spot	4	Image 1	2	1000000050	230
130		Spot	4	Image 1	2	1000000052	231
144		Spot	4	Image 1	2	1000000053	232
170		Spot	4	Image 1	2	1000000055	233
134		Spot	4	Image 1	2	1000000057	234
122		Spot	4	Image 1	2	1000000054	235
174		Spot	4	Image 1	2	1000000056	236
125		Spot	4	Image 1	2	1000000058	237
135		Spot	4	Image 1	2	1000000059	238
117		Spot	4	Image 1	2	1000000060	239
168		Spot	4	Image 1	2	1000000061	240
173		Spot	4	Image 1	2	1000000062	241
165		Spot	4	Image 1	2	1000000063	242
176		Spot	4	Image 1	2	1000000065	243
135		Spot	4	Image 1	2	1000000064	244
160		Spot	4	Image 1	2	1000000066	245
171		Spot	4	Image 1	2	1000000068	246
179		Spot	4	Image 1	2	1000000067	247
144		Spot	4	Image 1	2	1000000069	248
166		Spot	4	Image 1	2	1000000070	249
172		Spot	4	Image 1	2	1000000071	250
176		Spot	4	Image 1	2	1000000072	251
123		Spot	4	Image 1	2	1000000073	252
196		Spot	4	Image 1	2	1000000074	253
139		Spot	4	Image 1	2	1000000075	254
141		Spot	4	Image 1	2	1000000076	255
138		Spot	4	Image 1	2	1000000077	256
152		Spot	4	Image 1	2	1000000078	257
163		Spot	4	Image 1	2	1000000079	258
160		Spot	4	Image 1	2	1000000080	259
157		Spot	4	Image 1	2	1000000081	260
136		Spot	4	Image 1	2	1000000082	261
183		Spot	4	Image 1	2	1000000083	263
133		Spot	4	Image 1	2	1000000085	264
125		Spot	4	Image 1	2	1000000086	265
177		Spot	4	Image 1	2	1000000087	266
121		Spot	4	Image 1	2	1000000084	267
178		Spot	4	Image 1	2	1000000088	268
196		Spot	4	Image 1	2	1000000089	269
194		Spot	4	Image 1	2	1000000090	270
144		Spot	4	Image 1	2	1000000091	271
148		Spot	4	Image 1	2	1000000093	272
158		Spot	4	Image 1	2	1000000092	273
147		Spot	4	Image 1	2	1000000175	274
165		Spot	4	Image 1	2	1000000096	275
153		Spot	4	Image 1	2	1000000094	276
165		Spot	4	Image 1	2	1000000095	277
183		Spot	4	Image 1	2	1000000097	278
165		Spot	4	Image 1	2	1000000098	279
165		Spot	4	Image 1	2	1000000099	280
182		Spot	4	Image 1	2	1000000100	282
164		Spot	4	Image 1	2	1000000101	283
164		Spot	4	Image 1	2	1000000102	284
151		Spot	4	Image 1	2	1000000176	285
125		Spot	4	Image 1	2	1000000103	286
149		Spot	4	Image 1	2	1000000104	287
150		Spot	4	Image 1	2	1000000105	288
194		Spot	4	Image 1	2	1000000107	289
131		Spot	4	Image 1	2	1000000108	290
188		Spot	4	Image 1	2	1000000106	291
164		Spot	4	Image 1	2	1000000109	292
123		Spot	4	Image 1	2	1000000110	293
179		Spot	4	Image 1	2	1000000111	294
203		Spot	4	Image 1	2	1000000112	295
135		Spot	4	Image 1	2	1000000113	296
157		Spot	4	Image 1	2	1000000114	297
194		Spot	4	Image 1	2	1000000115	298
155		Spot	4	Image 1	2	1000000116	299
135		Spot	4	Image 1	2	1000000117	300
157		Spot	4	Image 1	2	1000000118	301
205		Spot	4	Image 1	2	1000000120	302
123		Spot	4	Image 1	2	1000000119	303
121		Spot	4	Image 1	2	1000000122	304
130		Spot	4	Image 1	2	1000000121	305
210		Spot	4	Image 1	2	1000000123	306
115		Spot	4	Image 1	2	1000000124	307
142		Spot	4	Image 1	2	1000000125	308
122		Spot	4	Image 1	2	1000000126	309
156		Spot	4	Image 1	2	1000000127	310
154		Spot	4	Image 1	2	1000000128	311
131		Spot	4	Image 1	2	1000000129	312
162		Spot	4	Image 1	2	1000000130	313
128		Spot	4	Image 1	2	1000000131	314
152		Spot	4	Image 1	2	1000000132	315
171		Spot	4	Image 1	2	1000000133	316
161		Spot	4	Image 1	2	1000000134	317
186		Spot	4	Image 1	2	1000000135	318
155		Spot	4	Image 1	2	1000000136	319
163		Spot	4	Image 1	2	1000000137	320
140		Spot	4	Image 1	2	1000000138	321
156		Spot	4	Image 1	2	1000000139	322
144		Spot	4	Image 1	2	1000000140	323
136		Spot	4	Image 1	2	1000000141	324
151		Spot	4	Image 1	2	1000000142	325
198		Spot	4	Image 1	2	1000000144	326
188		Spot	4	Image 1	2	1000000143	327
168		Spot	4	Image 1	2	1000000145	328
167		Spot	4	Image 1	2	1000000146	329
151		Spot	4	Image 1	2	1000000147	330
149		Spot	4	Image 1	2	1000000148	331
142		Spot	4	Image 1	2	1000000149	332
123		Spot	4	Image 1	2	1000000150	333
144		Spot	4	Image 1	2	1000000151	334
136		Spot	4	Image 1	2	1000000152	335
160		Spot	4	Image 1	2	1000000153	336
167		Spot	4	Image 1	2	1000000154	337
159		Spot	4	Image 1	2	1000000155	338
133		Spot	4	Image 1	2	1000000156	339
158		Spot	4	Image 1	2	1000000157	340
137		Spot	4	Image 1	2	1000000158	341
143		Spot	4	Image 1	2	1000000159	342
148		Spot	4	Image 1	2	1000000160	343
138		Spot	4	Image 1	2	1000000161	344
140		Spot	4	Image 1	2	1000000162	345
130		Spot	4	Image 1	2	1000000163	346
146		Spot	4	Image 1	2	1000000164	347
144		Spot	4	Image 1	2	1000000165	348
163		Spot	4	Image 1	2	1000000166	349
156		Spot	4	Image 1	2	1000000167	350
126		Spot	4	Image 1	2	1000000168	351
158		Spot	4	Image 1	2	1000000169	352
157		Spot	4	Image 1	2	1000000170	353
130		Spot	4	Image 1	2	1000000171	354
144		Spot	4	Image 1	2	1000000172	355
152		Spot	4	Image 1	2	1000000173	356
129		Spot	4	Image 1	3	1000000000	357
128		Spot	4	Image 1	3	1000000001	358
89		Spot	4	Image 1	3	1000000002	359
147		Spot	4	Image 1	3	1000000003	360
135		Spot	4	Image 1	3	1000000004	361
127		Spot	4	Image 1	3	1000000005	362
139		Spot	4	Image 1	3	1000000006	363
133		Spot	4	Image 1	3	1000000007	364
143		Spot	4	Image 1	3	1000000008	365
123		Spot	4	Image 1	3	1000000009	366
150		Spot	4	Image 1	3	1000000011	367
156		Spot	4	Image 1	3	1000000013	368
137		Spot	4	Image 1	3	1000000014	369
140		Spot	4	Image 1	3	1000000012	370
150		Spot	4	Image 1	3	1000000015	371
123		Spot	4	Image 1	3	1000000016	372
118		Spot	4	Image 1	3	1000000017	373
163		Spot	4	Image 1	3	1000000018	374
118		Spot	4	Image 1	3	1000000019	375
155		Spot	4	Image 1	3	1000000020	376
131		Spot	4	Image 1	3	1000000021	377
133		Spot	4	Image 1	3	1000000022	378
131		Spot	4	Image 1	3	1000000023	379
131		Spot	4	Image 1	3	1000000024	380
139		Spot	4	Image 1	3	1000000025	381
160		Spot	4	Image 1	3	1000000026	382
115		Spot	4	Image 1	3	1000000027	383
128		Spot	4	Image 1	3	1000000028	384
130		Spot	4	Image 1	3	1000000029	385
140		Spot	4	Image 1	3	1000000030	386
178		Spot	4	Image 1	3	1000000031	387
92		Spot	4	Image 1	3	1000000032	388
242		Spot	4	Image 1	3	1000000033	389
169		Spot	4	Image 1	3	1000000034	390
153		Spot	4	Image 1	3	1000000035	391
214		Spot	4	Image 1	3	1000000036	392
118		Spot	4	Image 1	3	1000000037	393
194		Spot	4	Image 1	3	1000000038	394
163		Spot	4	Image 1	3	1000000040	395
133		Spot	4	Image 1	3	1000000039	396
155		Spot	4	Image 1	3	1000000174	397
127		Spot	4	Image 1	3	1000000041	400
160		Spot	4	Image 1	3	1000000042	401
167		Spot	4	Image 1	3	1000000044	402
185		Spot	4	Image 1	3	1000000045	403
135		Spot	4	Image 1	3	1000000043	404
137		Spot	4	Image 1	3	1000000046	405
145		Spot	4	Image 1	3	1000000047	406
170		Spot	4	Image 1	3	1000000049	407
138		Spot	4	Image 1	3	1000000177	408
158		Spot	4	Image 1	3	1000000050	409
129		Spot	4	Image 1	3	1000000052	410
179		Spot	4	Image 1	3	1000000053	411
130		Spot	4	Image 1	3	1000000054	412
173		Spot	4	Image 1	3	1000000055	413
176		Spot	4	Image 1	3	1000000056	414
125		Spot	4	Image 1	3	1000000057	415
125		Spot	4	Image 1	3	1000000058	416
120		Spot	4	Image 1	3	1000000059	417
156		Spot	4	Image 1	3	1000000060	418
177		Spot	4	Image 1	3	1000000061	419
181		Spot	4	Image 1	3	1000000062	420
181		Spot	4	Image 1	3	1000000063	421
124		Spot	4	Image 1	3	1000000064	422
167		Spot	4	Image 1	3	1000000065	423
158		Spot	4	Image 1	3	1000000066	424
171		Spot	4	Image 1	3	1000000067	425
190		Spot	4	Image 1	3	1000000068	426
147		Spot	4	Image 1	3	1000000069	427
156		Spot	4	Image 1	3	1000000070	428
142		Spot	4	Image 1	3	1000000071	429
194		Spot	4	Image 1	3	1000000072	430
125		Spot	4	Image 1	3	1000000073	431
201		Spot	4	Image 1	3	1000000074	432
140		Spot	4	Image 1	3	1000000075	433
139		Spot	4	Image 1	3	1000000076	434
137		Spot	4	Image 1	3	1000000077	435
157		Spot	4	Image 1	3	1000000080	436
167		Spot	4	Image 1	3	1000000078	437
164		Spot	4	Image 1	3	1000000079	438
174		Spot	4	Image 1	3	1000000081	439
129		Spot	4	Image 1	3	1000000082	440
177		Spot	4	Image 1	3	1000000083	442
141		Spot	4	Image 1	3	1000000085	443
117		Spot	4	Image 1	3	1000000086	444
162		Spot	4	Image 1	3	1000000087	445
139		Spot	4	Image 1	3	1000000084	446
161		Spot	4	Image 1	3	1000000088	447
191		Spot	4	Image 1	3	1000000089	448
199		Spot	4	Image 1	3	1000000090	449
134		Spot	4	Image 1	3	1000000091	450
149		Spot	4	Image 1	3	1000000093	451
154		Spot	4	Image 1	3	1000000092	452
131		Spot	4	Image 1	3	1000000175	453
147		Spot	4	Image 1	3	1000000094	454
154		Spot	4	Image 1	3	1000000096	455
163		Spot	4	Image 1	3	1000000095	456
183		Spot	4	Image 1	3	1000000097	457
168		Spot	4	Image 1	3	1000000098	458
163		Spot	4	Image 1	3	1000000099	459
198		Spot	4	Image 1	3	1000000100	461
159		Spot	4	Image 1	3	1000000101	462
136		Spot	4	Image 1	3	1000000102	463
114		Spot	4	Image 1	3	1000000103	464
130		Spot	4	Image 1	3	1000000104	465
156		Spot	4	Image 1	3	1000000105	466
180		Spot	4	Image 1	3	1000000106	467
190		Spot	4	Image 1	3	1000000107	468
128		Spot	4	Image 1	3	1000000108	469
158		Spot	4	Image 1	3	1000000109	470
120		Spot	4	Image 1	3	1000000110	471
172		Spot	4	Image 1	3	1000000111	472
197		Spot	4	Image 1	3	1000000112	473
149		Spot	4	Image 1	3	1000000113	474
163		Spot	4	Image 1	3	1000000114	475
212		Spot	4	Image 1	3	1000000115	476
128		Spot	4	Image 1	3	1000000116	477
148		Spot	4	Image 1	3	1000000117	478
157		Spot	4	Image 1	3	1000000118	479
204		Spot	4	Image 1	3	1000000120	480
120		Spot	4	Image 1	3	1000000119	481
140		Spot	4	Image 1	3	1000000121	482
97		Spot	4	Image 1	3	1000000122	483
178		Spot	4	Image 1	3	1000000123	484
116		Spot	4	Image 1	3	1000000124	485
142		Spot	4	Image 1	3	1000000125	486
133		Spot	4	Image 1	3	1000000126	487
163		Spot	4	Image 1	3	1000000127	488
152		Spot	4	Image 1	3	1000000128	489
151		Spot	4	Image 1	3	1000000129	490
156		Spot	4	Image 1	3	1000000130	491
130		Spot	4	Image 1	3	1000000131	492
152		Spot	4	Image 1	3	1000000132	493
151		Spot	4	Image 1	3	1000000133	494
171		Spot	4	Image 1	3	1000000134	495
188		Spot	4	Image 1	3	1000000135	496
151		Spot	4	Image 1	3	1000000136	497
146		Spot	4	Image 1	3	1000000137	498
135		Spot	4	Image 1	3	1000000138	499
155		Spot	4	Image 1	3	1000000140	500
136		Spot	4	Image 1	3	1000000141	501
149		Spot	4	Image 1	3	1000000142	502
180		Spot	4	Image 1	3	1000000143	503
202		Spot	4	Image 1	3	1000000144	504
163		Spot	4	Image 1	3	1000000145	505
170		Spot	4	Image 1	3	1000000146	506
164		Spot	4	Image 1	3	1000000147	507
145		Spot	4	Image 1	3	1000000148	508
138		Spot	4	Image 1	3	1000000149	509
131		Spot	4	Image 1	3	1000000150	510
138		Spot	4	Image 1	3	1000000151	511
143		Spot	4	Image 1	3	1000000152	512
170		Spot	4	Image 1	3	1000000153	513
165		Spot	4	Image 1	3	1000000154	514
176		Spot	4	Image 1	3	1000000155	515
151		Spot	4	Image 1	3	1000000156	516
139		Spot	4	Image 1	3	1000000157	517
146		Spot	4	Image 1	3	1000000158	518
121		Spot	4	Image 1	3	1000000159	519
133		Spot	4	Image 1	3	1000000160	520
133		Spot	4	Image 1	3	1000000162	521
151		Spot	4	Image 1	3	1000000161	522
139		Spot	4	Image 1	3	1000000163	523
168		Spot	4	Image 1	3	1000000164	524
135		Spot	4	Image 1	3	1000000165	525
142		Spot	4	Image 1	3	1000000166	526
158		Spot	4	Image 1	3	1000000167	527
121		Spot	4	Image 1	3	1000000168	528
146		Spot	4	Image 1	3	1000000169	529
155		Spot	4	Image 1	3	1000000170	530
136		Spot	4	Image 1	3	1000000171	531
143		Spot	4	Image 1	3	1000000172	532
157		Spot	4	Image 1	3	1000000173	533
136		Spot	4	Image 1	4	1000000000	534
134		Spot	4	Image 1	4	1000000001	535
115		Spot	4	Image 1	4	1000000002	536
159		Spot	4	Image 1	4	1000000003	537
116		Spot	4	Image 1	4	1000000004	538
128		Spot	4	Image 1	4	1000000005	539
160		Spot	4	Image 1	4	1000000006	540
132		Spot	4	Image 1	4	1000000007	541
141		Spot	4	Image 1	4	1000000008	542
145		Spot	4	Image 1	4	1000000009	543
132		Spot	4	Image 1	4	1000000010	544
146		Spot	4	Image 1	4	1000000011	545
163		Spot	4	Image 1	4	1000000013	546
127		Spot	4	Image 1	4	1000000014	547
138		Spot	4	Image 1	4	1000000012	548
146		Spot	4	Image 1	4	1000000015	549
119		Spot	4	Image 1	4	1000000016	550
104		Spot	4	Image 1	4	1000000017	551
158		Spot	4	Image 1	4	1000000018	552
122		Spot	4	Image 1	4	1000000019	553
144		Spot	4	Image 1	4	1000000020	554
136		Spot	4	Image 1	4	1000000021	555
124		Spot	4	Image 1	4	1000000022	556
129		Spot	4	Image 1	4	1000000023	557
127		Spot	4	Image 1	4	1000000024	558
153		Spot	4	Image 1	4	1000000025	559
165		Spot	4	Image 1	4	1000000026	560
118		Spot	4	Image 1	4	1000000027	561
142		Spot	4	Image 1	4	1000000028	562
128		Spot	4	Image 1	4	1000000029	563
151		Spot	4	Image 1	4	1000000030	564
189		Spot	4	Image 1	4	1000000031	565
115		Spot	4	Image 1	4	1000000032	566
234		Spot	4	Image 1	4	1000000033	567
164		Spot	4	Image 1	4	1000000034	568
134		Spot	4	Image 1	4	1000000037	569
141		Spot	4	Image 1	4	1000000035	570
206		Spot	4	Image 1	4	1000000036	571
184		Spot	4	Image 1	4	1000000038	572
173		Spot	4	Image 1	4	1000000040	573
121		Spot	4	Image 1	4	1000000039	574
167		Spot	4	Image 1	4	1000000174	575
139		Spot	4	Image 1	4	1000000041	578
165		Spot	4	Image 1	4	1000000044	579
172		Spot	4	Image 1	4	1000000042	580
190		Spot	4	Image 1	4	1000000045	581
136		Spot	4	Image 1	4	1000000043	582
155		Spot	4	Image 1	4	1000000046	583
149		Spot	4	Image 1	4	1000000047	584
201		Spot	4	Image 1	4	1000000048	585
177		Spot	4	Image 1	4	1000000049	586
130		Spot	4	Image 1	4	1000000050	587
141		Spot	4	Image 1	4	1000000052	588
131		Spot	4	Image 1	4	1000000051	589
170		Spot	4	Image 1	4	1000000053	590
138		Spot	4	Image 1	4	1000000054	591
182		Spot	4	Image 1	4	1000000055	592
179		Spot	4	Image 1	4	1000000056	593
117		Spot	4	Image 1	4	1000000057	594
121		Spot	4	Image 1	4	1000000058	595
131		Spot	4	Image 1	4	1000000059	596
138		Spot	4	Image 1	4	1000000060	597
148		Spot	4	Image 1	4	1000000061	598
144		Spot	4	Image 1	4	1000000062	599
185		Spot	4	Image 1	4	1000000063	600
141		Spot	4	Image 1	4	1000000064	601
171		Spot	4	Image 1	4	1000000065	602
155		Spot	4	Image 1	4	1000000066	603
137		Spot	4	Image 1	4	1000000067	604
187		Spot	4	Image 1	4	1000000068	605
145		Spot	4	Image 1	4	1000000069	606
154		Spot	4	Image 1	4	1000000070	607
173		Spot	4	Image 1	4	1000000071	608
179		Spot	4	Image 1	4	1000000072	609
122		Spot	4	Image 1	4	1000000073	610
218		Spot	4	Image 1	4	1000000074	611
145		Spot	4	Image 1	4	1000000076	612
134		Spot	4	Image 1	4	1000000075	613
154		Spot	4	Image 1	4	1000000080	614
148		Spot	4	Image 1	4	1000000077	615
171		Spot	4	Image 1	4	1000000078	616
152		Spot	4	Image 1	4	1000000079	617
143		Spot	4	Image 1	4	1000000082	618
160		Spot	4	Image 1	4	1000000081	619
183		Spot	4	Image 1	4	1000000083	621
140		Spot	4	Image 1	4	1000000085	622
117		Spot	4	Image 1	4	1000000086	623
164		Spot	4	Image 1	4	1000000087	624
145		Spot	4	Image 1	4	1000000084	625
178		Spot	4	Image 1	4	1000000088	626
198		Spot	4	Image 1	4	1000000089	627
195		Spot	4	Image 1	4	1000000090	628
129		Spot	4	Image 1	4	1000000091	629
148		Spot	4	Image 1	4	1000000093	630
164		Spot	4	Image 1	4	1000000092	631
116		Spot	4	Image 1	4	1000000175	632
160		Spot	4	Image 1	4	1000000096	633
149		Spot	4	Image 1	4	1000000094	634
174		Spot	4	Image 1	4	1000000095	635
175		Spot	4	Image 1	4	1000000097	636
167		Spot	4	Image 1	4	1000000098	637
162		Spot	4	Image 1	4	1000000099	638
205		Spot	4	Image 1	4	1000000100	640
147		Spot	4	Image 1	4	1000000101	641
148		Spot	4	Image 1	4	1000000102	642
141		Spot	4	Image 1	4	1000000176	643
120		Spot	4	Image 1	4	1000000103	644
163		Spot	4	Image 1	4	1000000104	645
164		Spot	4	Image 1	4	1000000105	646
132		Spot	4	Image 1	4	1000000108	647
190		Spot	4	Image 1	4	1000000106	648
178		Spot	4	Image 1	4	1000000107	649
173		Spot	4	Image 1	4	1000000109	650
182		Spot	4	Image 1	4	1000000111	651
120		Spot	4	Image 1	4	1000000110	652
191		Spot	4	Image 1	4	1000000112	653
149		Spot	4	Image 1	4	1000000113	654
172		Spot	4	Image 1	4	1000000114	655
190		Spot	4	Image 1	4	1000000115	656
153		Spot	4	Image 1	4	1000000116	657
154		Spot	4	Image 1	4	1000000117	658
168		Spot	4	Image 1	4	1000000118	659
116		Spot	4	Image 1	4	1000000119	660
202		Spot	4	Image 1	4	1000000120	661
137		Spot	4	Image 1	4	1000000121	662
120		Spot	4	Image 1	4	1000000122	663
196		Spot	4	Image 1	4	1000000123	664
123		Spot	4	Image 1	4	1000000124	665
139		Spot	4	Image 1	4	1000000125	666
172		Spot	4	Image 1	4	1000000127	667
161		Spot	4	Image 1	4	1000000126	668
153		Spot	4	Image 1	4	1000000128	669
142		Spot	4	Image 1	4	1000000129	670
132		Spot	4	Image 1	4	1000000130	671
149		Spot	4	Image 1	4	1000000132	672
133		Spot	4	Image 1	4	1000000131	673
165		Spot	4	Image 1	4	1000000133	674
176		Spot	4	Image 1	4	1000000134	675
145		Spot	4	Image 1	4	1000000135	676
160		Spot	4	Image 1	4	1000000136	677
165		Spot	4	Image 1	4	1000000137	678
123		Spot	4	Image 1	4	1000000138	679
148		Spot	4	Image 1	4	1000000139	680
140		Spot	4	Image 1	4	1000000140	681
172		Spot	4	Image 1	4	1000000143	682
147		Spot	4	Image 1	4	1000000141	683
136		Spot	4	Image 1	4	1000000142	684
214		Spot	4	Image 1	4	1000000144	685
153		Spot	4	Image 1	4	1000000145	686
167		Spot	4	Image 1	4	1000000146	687
150		Spot	4	Image 1	4	1000000147	688
141		Spot	4	Image 1	4	1000000148	689
127		Spot	4	Image 1	4	1000000149	690
133		Spot	4	Image 1	4	1000000150	691
157		Spot	4	Image 1	4	1000000151	692
142		Spot	4	Image 1	4	1000000152	693
168		Spot	4	Image 1	4	1000000153	694
165		Spot	4	Image 1	4	1000000154	695
170		Spot	4	Image 1	4	1000000155	696
131		Spot	4	Image 1	4	1000000156	697
148		Spot	4	Image 1	4	1000000157	698
149		Spot	4	Image 1	4	1000000158	699
133		Spot	4	Image 1	4	1000000159	700
143		Spot	4	Image 1	4	1000000160	701
138		Spot	4	Image 1	4	1000000162	702
156		Spot	4	Image 1	4	1000000161	703
138		Spot	4	Image 1	4	1000000163	704
167		Spot	4	Image 1	4	1000000164	705
153		Spot	4	Image 1	4	1000000165	706
152		Spot	4	Image 1	4	1000000166	707
162		Spot	4	Image 1	4	1000000167	708
130		Spot	4	Image 1	4	1000000168	709
139		Spot	4	Image 1	4	1000000169	710
135		Spot	4	Image 1	4	1000000170	711
140		Spot	4	Image 1	4	1000000171	712
140		Spot	4	Image 1	4	1000000172	713
152		Spot	4	Image 1	4	1000000173	714
135		Spot	4	Image 1	5	1000000000	715
134		Spot	4	Image 1	5	1000000001	716
114		Spot	4	Image 1	5	1000000002	717
110		Spot	4	Image 1	5	1000000004	718
144		Spot	4	Image 1	5	1000000003	719
120		Spot	4	Image 1	5	1000000005	720
141		Spot	4	Image 1	5	1000000006	721
125		Spot	4	Image 1	5	1000000007	722
149		Spot	4	Image 1	5	1000000008	723
120		Spot	4	Image 1	5	1000000009	724
134		Spot	4	Image 1	5	1000000010	725
140		Spot	4	Image 1	5	1000000011	726
169		Spot	4	Image 1	5	1000000013	727
132		Spot	4	Image 1	5	1000000014	728
149		Spot	4	Image 1	5	1000000012	729
160		Spot	4	Image 1	5	1000000015	730
130		Spot	4	Image 1	5	1000000017	731
152		Spot	4	Image 1	5	1000000018	732
115		Spot	4	Image 1	5	1000000019	733
147		Spot	4	Image 1	5	1000000020	734
135		Spot	4	Image 1	5	1000000021	735
124		Spot	4	Image 1	5	1000000022	736
132		Spot	4	Image 1	5	1000000023	737
135		Spot	4	Image 1	5	1000000024	738
161		Spot	4	Image 1	5	1000000025	739
154		Spot	4	Image 1	5	1000000026	740
117		Spot	4	Image 1	5	1000000027	741
155		Spot	4	Image 1	5	1000000028	742
125		Spot	4	Image 1	5	1000000029	743
147		Spot	4	Image 1	5	1000000030	744
188		Spot	4	Image 1	5	1000000031	745
121		Spot	4	Image 1	5	1000000032	746
201		Spot	4	Image 1	5	1000000033	747
175		Spot	4	Image 1	5	1000000034	748
143		Spot	4	Image 1	5	1000000037	749
149		Spot	4	Image 1	5	1000000035	750
190		Spot	4	Image 1	5	1000000036	751
186		Spot	4	Image 1	5	1000000038	752
176		Spot	4	Image 1	5	1000000040	753
120		Spot	4	Image 1	5	1000000039	754
169		Spot	4	Image 1	5	1000000174	755
129		Spot	4	Image 1	5	1000000041	758
155		Spot	4	Image 1	5	1000000044	759
181		Spot	4	Image 1	5	1000000042	760
180		Spot	4	Image 1	5	1000000045	761
131		Spot	4	Image 1	5	1000000043	762
135		Spot	4	Image 1	5	1000000046	763
123		Spot	4	Image 1	5	1000000047	764
198		Spot	4	Image 1	5	1000000048	765
136		Spot	4	Image 1	5	1000000177	766
147		Spot	4	Image 1	5	1000000049	767
164		Spot	4	Image 1	5	1000000050	768
144		Spot	4	Image 1	5	1000000051	769
115		Spot	4	Image 1	5	1000000052	770
181		Spot	4	Image 1	5	1000000053	771
127		Spot	4	Image 1	5	1000000054	772
181		Spot	4	Image 1	5	1000000055	773
182		Spot	4	Image 1	5	1000000056	774
104		Spot	4	Image 1	5	1000000057	775
107		Spot	4	Image 1	5	1000000058	776
124		Spot	4	Image 1	5	1000000059	777
141		Spot	4	Image 1	5	1000000060	778
183		Spot	4	Image 1	5	1000000061	779
178		Spot	4	Image 1	5	1000000062	780
164		Spot	4	Image 1	5	1000000063	781
141		Spot	4	Image 1	5	1000000064	782
160		Spot	4	Image 1	5	1000000065	783
165		Spot	4	Image 1	5	1000000066	784
175		Spot	4	Image 1	5	1000000067	785
182		Spot	4	Image 1	5	1000000068	786
170		Spot	4	Image 1	5	1000000070	787
159		Spot	4	Image 1	5	1000000069	788
177		Spot	4	Image 1	5	1000000071	789
190		Spot	4	Image 1	5	1000000072	790
121		Spot	4	Image 1	5	1000000073	791
203		Spot	4	Image 1	5	1000000074	792
141		Spot	4	Image 1	5	1000000076	793
141		Spot	4	Image 1	5	1000000075	794
166		Spot	4	Image 1	5	1000000079	795
140		Spot	4	Image 1	5	1000000077	796
161		Spot	4	Image 1	5	1000000080	797
165		Spot	4	Image 1	5	1000000078	798
138		Spot	4	Image 1	5	1000000082	799
168		Spot	4	Image 1	5	1000000081	800
177		Spot	4	Image 1	5	1000000083	802
135		Spot	4	Image 1	5	1000000085	803
48		Spot	4	Image 1	5	1000000086	804
184		Spot	4	Image 1	5	1000000087	805
126		Spot	4	Image 1	5	1000000084	806
173		Spot	4	Image 1	5	1000000088	807
183		Spot	4	Image 1	5	1000000089	808
178		Spot	4	Image 1	5	1000000090	809
134		Spot	4	Image 1	5	1000000091	810
148		Spot	4	Image 1	5	1000000093	811
170		Spot	4	Image 1	5	1000000092	812
145		Spot	4	Image 1	5	1000000175	813
143		Spot	4	Image 1	5	1000000094	814
157		Spot	4	Image 1	5	1000000096	815
168		Spot	4	Image 1	5	1000000095	816
162		Spot	4	Image 1	5	1000000097	817
176		Spot	4	Image 1	5	1000000098	818
166		Spot	4	Image 1	5	1000000099	819
196		Spot	4	Image 1	5	1000000100	821
132		Spot	4	Image 1	5	1000000101	822
157		Spot	4	Image 1	5	1000000102	823
138		Spot	4	Image 1	5	1000000176	824
121		Spot	4	Image 1	5	1000000103	825
150		Spot	4	Image 1	5	1000000104	826
157		Spot	4	Image 1	5	1000000105	827
125		Spot	4	Image 1	5	1000000108	828
183		Spot	4	Image 1	5	1000000107	829
171		Spot	4	Image 1	5	1000000106	830
167		Spot	4	Image 1	5	1000000109	831
173		Spot	4	Image 1	5	1000000111	832
122		Spot	4	Image 1	5	1000000110	833
187		Spot	4	Image 1	5	1000000112	834
146		Spot	4	Image 1	5	1000000113	835
169		Spot	4	Image 1	5	1000000114	836
194		Spot	4	Image 1	5	1000000115	837
124		Spot	4	Image 1	5	1000000116	838
155		Spot	4	Image 1	5	1000000117	839
145		Spot	4	Image 1	5	1000000118	840
116		Spot	4	Image 1	5	1000000119	841
213		Spot	4	Image 1	5	1000000120	842
134		Spot	4	Image 1	5	1000000121	843
123		Spot	4	Image 1	5	1000000122	844
126		Spot	4	Image 1	5	1000000124	845
207		Spot	4	Image 1	5	1000000123	846
145		Spot	4	Image 1	5	1000000125	847
167		Spot	4	Image 1	5	1000000128	848
167		Spot	4	Image 1	5	1000000126	849
169		Spot	4	Image 1	5	1000000127	850
147		Spot	4	Image 1	5	1000000129	851
145		Spot	4	Image 1	5	1000000130	852
123		Spot	4	Image 1	5	1000000131	853
156		Spot	4	Image 1	5	1000000132	854
167		Spot	4	Image 1	5	1000000133	855
185		Spot	4	Image 1	5	1000000135	856
176		Spot	4	Image 1	5	1000000134	857
161		Spot	4	Image 1	5	1000000136	858
162		Spot	4	Image 1	5	1000000137	859
135		Spot	4	Image 1	5	1000000138	860
151		Spot	4	Image 1	5	1000000139	861
143		Spot	4	Image 1	5	1000000140	862
163		Spot	4	Image 1	5	1000000143	863
137		Spot	4	Image 1	5	1000000141	864
143		Spot	4	Image 1	5	1000000142	865
185		Spot	4	Image 1	5	1000000144	866
156		Spot	4	Image 1	5	1000000145	867
149		Spot	4	Image 1	5	1000000146	868
166		Spot	4	Image 1	5	1000000147	869
137		Spot	4	Image 1	5	1000000148	870
135		Spot	4	Image 1	5	1000000149	871
137		Spot	4	Image 1	5	1000000150	872
152		Spot	4	Image 1	5	1000000151	873
134		Spot	4	Image 1	5	1000000152	874
165		Spot	4	Image 1	5	1000000153	875
169		Spot	4	Image 1	5	1000000154	876
167		Spot	4	Image 1	5	1000000155	877
132		Spot	4	Image 1	5	1000000156	878
156		Spot	4	Image 1	5	1000000157	879
131		Spot	4	Image 1	5	1000000158	880
139		Spot	4	Image 1	5	1000000159	881
155		Spot	4	Image 1	5	1000000160	882
125		Spot	4	Image 1	5	1000000162	883
155		Spot	4	Image 1	5	1000000161	884
125		Spot	4	Image 1	5	1000000163	885
167		Spot	4	Image 1	5	1000000164	886
145		Spot	4	Image 1	5	1000000165	887
140		Spot	4	Image 1	5	1000000166	888
147		Spot	4	Image 1	5	1000000167	889
119		Spot	4	Image 1	5	1000000168	890
144		Spot	4	Image 1	5	1000000169	891
141		Spot	4	Image 1	5	1000000170	892
130		Spot	4	Image 1	5	1000000171	893
144		Spot	4	Image 1	5	1000000172	894
144		Spot	4	Image 1	5	1000000173	895
142		Spot	4	Image 1	6	1000000000	896
124		Spot	4	Image 1	6	1000000001	897
118		Spot	4	Image 1	6	1000000005	898
124		Spot	4	Image 1	6	1000000004	899
142		Spot	4	Image 1	6	1000000003	900
141		Spot	4	Image 1	6	1000000006	901
125		Spot	4	Image 1	6	1000000007	902
145		Spot	4	Image 1	6	1000000008	903
106		Spot	4	Image 1	6	1000000009	904
134		Spot	4	Image 1	6	1000000010	905
127		Spot	4	Image 1	6	1000000011	906
150		Spot	4	Image 1	6	1000000013	907
124		Spot	4	Image 1	6	1000000014	908
143		Spot	4	Image 1	6	1000000012	909
152		Spot	4	Image 1	6	1000000015	910
129		Spot	4	Image 1	6	1000000016	911
119		Spot	4	Image 1	6	1000000017	912
168		Spot	4	Image 1	6	1000000018	913
117		Spot	4	Image 1	6	1000000019	914
154		Spot	4	Image 1	6	1000000020	915
145		Spot	4	Image 1	6	1000000021	916
139		Spot	4	Image 1	6	1000000022	917
139		Spot	4	Image 1	6	1000000023	918
119		Spot	4	Image 1	6	1000000024	919
157		Spot	4	Image 1	6	1000000025	920
144		Spot	4	Image 1	6	1000000026	921
115		Spot	4	Image 1	6	1000000027	922
162		Spot	4	Image 1	6	1000000028	923
135		Spot	4	Image 1	6	1000000029	924
155		Spot	4	Image 1	6	1000000030	925
174		Spot	4	Image 1	6	1000000031	926
125		Spot	4	Image 1	6	1000000032	927
231		Spot	4	Image 1	6	1000000033	928
161		Spot	4	Image 1	6	1000000034	929
134		Spot	4	Image 1	6	1000000037	930
143		Spot	4	Image 1	6	1000000035	931
209		Spot	4	Image 1	6	1000000036	932
196		Spot	4	Image 1	6	1000000038	933
167		Spot	4	Image 1	6	1000000040	934
129		Spot	4	Image 1	6	1000000039	935
162		Spot	4	Image 1	6	1000000174	936
137		Spot	4	Image 1	6	1000000041	939
160		Spot	4	Image 1	6	1000000042	940
164		Spot	4	Image 1	6	1000000044	941
172		Spot	4	Image 1	6	1000000045	942
135		Spot	4	Image 1	6	1000000043	943
110		Spot	4	Image 1	6	1000000046	944
134		Spot	4	Image 1	6	1000000047	945
180		Spot	4	Image 1	6	1000000048	946
176		Spot	4	Image 1	6	1000000049	947
131		Spot	4	Image 1	6	1000000050	948
130		Spot	4	Image 1	6	1000000051	949
138		Spot	4	Image 1	6	1000000052	950
155		Spot	4	Image 1	6	1000000053	951
133		Spot	4	Image 1	6	1000000054	952
182		Spot	4	Image 1	6	1000000055	953
165		Spot	4	Image 1	6	1000000056	954
134		Spot	4	Image 1	6	1000000057	955
130		Spot	4	Image 1	6	1000000058	956
123		Spot	4	Image 1	6	1000000059	957
139		Spot	4	Image 1	6	1000000060	958
171		Spot	4	Image 1	6	1000000061	959
182		Spot	4	Image 1	6	1000000062	960
171		Spot	4	Image 1	6	1000000063	961
142		Spot	4	Image 1	6	1000000064	962
173		Spot	4	Image 1	6	1000000065	963
161		Spot	4	Image 1	6	1000000066	964
165		Spot	4	Image 1	6	1000000067	965
190		Spot	4	Image 1	6	1000000068	966
159		Spot	4	Image 1	6	1000000069	967
151		Spot	4	Image 1	6	1000000070	968
176		Spot	4	Image 1	6	1000000071	969
170		Spot	4	Image 1	6	1000000072	970
126		Spot	4	Image 1	6	1000000073	971
183		Spot	4	Image 1	6	1000000074	972
146		Spot	4	Image 1	6	1000000076	973
146		Spot	4	Image 1	6	1000000075	974
159		Spot	4	Image 1	6	1000000080	975
179		Spot	4	Image 1	6	1000000078	976
154		Spot	4	Image 1	6	1000000079	977
152		Spot	4	Image 1	6	1000000077	978
158		Spot	4	Image 1	6	1000000081	979
138		Spot	4	Image 1	6	1000000082	980
188		Spot	4	Image 1	6	1000000083	982
88		Spot	4	Image 1	6	1000000178	983
129		Spot	4	Image 1	6	1000000085	984
117		Spot	4	Image 1	6	1000000086	985
183		Spot	4	Image 1	6	1000000087	986
134		Spot	4	Image 1	6	1000000084	987
155		Spot	4	Image 1	6	1000000088	988
193		Spot	4	Image 1	6	1000000089	989
199		Spot	4	Image 1	6	1000000090	990
139		Spot	4	Image 1	6	1000000091	991
142		Spot	4	Image 1	6	1000000093	992
172		Spot	4	Image 1	6	1000000092	993
151		Spot	4	Image 1	6	1000000175	994
164		Spot	4	Image 1	6	1000000096	995
156		Spot	4	Image 1	6	1000000094	996
168		Spot	4	Image 1	6	1000000095	997
185		Spot	4	Image 1	6	1000000097	998
167		Spot	4	Image 1	6	1000000098	999
157		Spot	4	Image 1	6	1000000099	1000
195		Spot	4	Image 1	6	1000000100	1001
152		Spot	4	Image 1	6	1000000101	1002
157		Spot	4	Image 1	6	1000000102	1003
151		Spot	4	Image 1	6	1000000176	1004
123		Spot	4	Image 1	6	1000000103	1005
156		Spot	4	Image 1	6	1000000104	1006
149		Spot	4	Image 1	6	1000000105	1007
109		Spot	4	Image 1	6	1000000108	1008
192		Spot	4	Image 1	6	1000000107	1009
185		Spot	4	Image 1	6	1000000106	1010
150		Spot	4	Image 1	6	1000000109	1011
108		Spot	4	Image 1	6	1000000110	1012
148		Spot	4	Image 1	6	1000000111	1013
178		Spot	4	Image 1	6	1000000112	1014
135		Spot	4	Image 1	6	1000000113	1015
170		Spot	4	Image 1	6	1000000114	1016
200		Spot	4	Image 1	6	1000000115	1017
155		Spot	4	Image 1	6	1000000116	1018
152		Spot	4	Image 1	6	1000000117	1019
164		Spot	4	Image 1	6	1000000118	1020
108		Spot	4	Image 1	6	1000000119	1021
180		Spot	4	Image 1	6	1000000120	1022
138		Spot	4	Image 1	6	1000000121	1023
129		Spot	4	Image 1	6	1000000122	1024
201		Spot	4	Image 1	6	1000000123	1025
110		Spot	4	Image 1	6	1000000124	1026
132		Spot	4	Image 1	6	1000000125	1027
141		Spot	4	Image 1	6	1000000126	1028
141		Spot	4	Image 1	6	1000000127	1029
163		Spot	4	Image 1	6	1000000128	1030
138		Spot	4	Image 1	6	1000000129	1031
136		Spot	4	Image 1	6	1000000130	1032
120		Spot	4	Image 1	6	1000000131	1033
159		Spot	4	Image 1	6	1000000132	1034
172		Spot	4	Image 1	6	1000000133	1035
156		Spot	4	Image 1	6	1000000134	1036
179		Spot	4	Image 1	6	1000000135	1037
159		Spot	4	Image 1	6	1000000136	1038
151		Spot	4	Image 1	6	1000000137	1039
134		Spot	4	Image 1	6	1000000138	1040
155		Spot	4	Image 1	6	1000000139	1041
155		Spot	4	Image 1	6	1000000140	1042
178		Spot	4	Image 1	6	1000000143	1043
133		Spot	4	Image 1	6	1000000141	1044
133		Spot	4	Image 1	6	1000000142	1045
194		Spot	4	Image 1	6	1000000144	1046
164		Spot	4	Image 1	6	1000000145	1047
168		Spot	4	Image 1	6	1000000146	1048
155		Spot	4	Image 1	6	1000000147	1049
142		Spot	4	Image 1	6	1000000148	1050
143		Spot	4	Image 1	6	1000000149	1051
122		Spot	4	Image 1	6	1000000150	1052
128		Spot	4	Image 1	6	1000000151	1053
148		Spot	4	Image 1	6	1000000152	1054
167		Spot	4	Image 1	6	1000000153	1055
150		Spot	4	Image 1	6	1000000154	1056
169		Spot	4	Image 1	6	1000000155	1057
149		Spot	4	Image 1	6	1000000156	1058
160		Spot	4	Image 1	6	1000000157	1059
143		Spot	4	Image 1	6	1000000158	1060
145		Spot	4	Image 1	6	1000000159	1061
140		Spot	4	Image 1	6	1000000160	1062
129		Spot	4	Image 1	6	1000000162	1063
157		Spot	4	Image 1	6	1000000161	1064
138		Spot	4	Image 1	6	1000000163	1065
167		Spot	4	Image 1	6	1000000164	1066
129		Spot	4	Image 1	6	1000000165	1067
148		Spot	4	Image 1	6	1000000166	1068
158		Spot	4	Image 1	6	1000000167	1069
132		Spot	4	Image 1	6	1000000168	1070
156		Spot	4	Image 1	6	1000000169	1071
145		Spot	4	Image 1	6	1000000170	1072
142		Spot	4	Image 1	6	1000000171	1073
142		Spot	4	Image 1	6	1000000172	1074
156		Spot	4	Image 1	6	1000000173	1075
122		Spot	4	Image 1	7	1000000000	1076
133		Spot	4	Image 1	7	1000000001	1077
110		Spot	4	Image 1	7	1000000002	1078
134		Spot	4	Image 1	7	1000000004	1079
94		Spot	4	Image 1	7	1000000005	1080
141		Spot	4	Image 1	7	1000000003	1081
149		Spot	4	Image 1	7	1000000006	1082
136		Spot	4	Image 1	7	1000000007	1083
147		Spot	4	Image 1	7	1000000008	1084
139		Spot	4	Image 1	7	1000000009	1085
149		Spot	4	Image 1	7	1000000011	1086
172		Spot	4	Image 1	7	1000000013	1087
120		Spot	4	Image 1	7	1000000014	1088
142		Spot	4	Image 1	7	1000000012	1089
150		Spot	4	Image 1	7	1000000015	1090
124		Spot	4	Image 1	7	1000000016	1091
125		Spot	4	Image 1	7	1000000017	1092
168		Spot	4	Image 1	7	1000000018	1093
119		Spot	4	Image 1	7	1000000019	1094
142		Spot	4	Image 1	7	1000000020	1095
118		Spot	4	Image 1	7	1000000021	1096
129		Spot	4	Image 1	7	1000000022	1097
126		Spot	4	Image 1	7	1000000023	1098
127		Spot	4	Image 1	7	1000000024	1099
147		Spot	4	Image 1	7	1000000025	1100
154		Spot	4	Image 1	7	1000000026	1101
128		Spot	4	Image 1	7	1000000027	1102
148		Spot	4	Image 1	7	1000000028	1103
139		Spot	4	Image 1	7	1000000029	1104
126		Spot	4	Image 1	7	1000000030	1105
174		Spot	4	Image 1	7	1000000031	1106
115		Spot	4	Image 1	7	1000000032	1107
215		Spot	4	Image 1	7	1000000033	1108
175		Spot	4	Image 1	7	1000000034	1109
147		Spot	4	Image 1	7	1000000035	1110
141		Spot	4	Image 1	7	1000000037	1111
208		Spot	4	Image 1	7	1000000036	1112
193		Spot	4	Image 1	7	1000000038	1113
162		Spot	4	Image 1	7	1000000040	1114
161		Spot	4	Image 1	7	1000000174	1115
137		Spot	4	Image 1	7	1000000039	1116
140		Spot	4	Image 1	7	1000000041	1119
154		Spot	4	Image 1	7	1000000042	1120
164		Spot	4	Image 1	7	1000000044	1121
185		Spot	4	Image 1	7	1000000045	1122
124		Spot	4	Image 1	7	1000000043	1123
141		Spot	4	Image 1	7	1000000046	1124
145		Spot	4	Image 1	7	1000000047	1125
180		Spot	4	Image 1	7	1000000048	1126
171		Spot	4	Image 1	7	1000000049	1127
166		Spot	4	Image 1	7	1000000050	1128
138		Spot	4	Image 1	7	1000000051	1129
139		Spot	4	Image 1	7	1000000052	1130
177		Spot	4	Image 1	7	1000000053	1131
133		Spot	4	Image 1	7	1000000054	1132
198		Spot	4	Image 1	7	1000000055	1133
176		Spot	4	Image 1	7	1000000056	1134
126		Spot	4	Image 1	7	1000000057	1135
122		Spot	4	Image 1	7	1000000058	1136
133		Spot	4	Image 1	7	1000000059	1137
183		Spot	4	Image 1	7	1000000061	1138
147		Spot	4	Image 1	7	1000000060	1139
200		Spot	4	Image 1	7	1000000062	1140
178		Spot	4	Image 1	7	1000000063	1141
137		Spot	4	Image 1	7	1000000064	1142
161		Spot	4	Image 1	7	1000000065	1143
154		Spot	4	Image 1	7	1000000066	1144
157		Spot	4	Image 1	7	1000000068	1145
137		Spot	4	Image 1	7	1000000067	1146
150		Spot	4	Image 1	7	1000000069	1147
172		Spot	4	Image 1	7	1000000070	1148
159		Spot	4	Image 1	7	1000000071	1149
188		Spot	4	Image 1	7	1000000072	1150
127		Spot	4	Image 1	7	1000000073	1151
187		Spot	4	Image 1	7	1000000074	1152
145		Spot	4	Image 1	7	1000000076	1153
137		Spot	4	Image 1	7	1000000075	1154
153		Spot	4	Image 1	7	1000000080	1155
145		Spot	4	Image 1	7	1000000077	1156
155		Spot	4	Image 1	7	1000000078	1157
156		Spot	4	Image 1	7	1000000079	1158
137		Spot	4	Image 1	7	1000000082	1159
183		Spot	4	Image 1	7	1000000081	1160
185		Spot	4	Image 1	7	1000000083	1162
121		Spot	4	Image 1	7	1000000178	1163
132		Spot	4	Image 1	7	1000000085	1164
119		Spot	4	Image 1	7	1000000084	1165
121		Spot	4	Image 1	7	1000000086	1166
177		Spot	4	Image 1	7	1000000087	1167
184		Spot	4	Image 1	7	1000000088	1168
130		Spot	4	Image 1	7	1000000089	1169
180		Spot	4	Image 1	7	1000000090	1170
141		Spot	4	Image 1	7	1000000091	1171
156		Spot	4	Image 1	7	1000000093	1172
166		Spot	4	Image 1	7	1000000092	1173
161		Spot	4	Image 1	7	1000000175	1174
154		Spot	4	Image 1	7	1000000095	1175
146		Spot	4	Image 1	7	1000000094	1176
161		Spot	4	Image 1	7	1000000096	1177
190		Spot	4	Image 1	7	1000000097	1178
162		Spot	4	Image 1	7	1000000098	1179
158		Spot	4	Image 1	7	1000000099	1180
186		Spot	4	Image 1	7	1000000100	1182
156		Spot	4	Image 1	7	1000000101	1183
153		Spot	4	Image 1	7	1000000102	1184
133		Spot	4	Image 1	7	1000000103	1185
150		Spot	4	Image 1	7	1000000104	1186
155		Spot	4	Image 1	7	1000000105	1187
193		Spot	4	Image 1	7	1000000106	1188
172		Spot	4	Image 1	7	1000000107	1189
134		Spot	4	Image 1	7	1000000108	1190
170		Spot	4	Image 1	7	1000000109	1191
166		Spot	4	Image 1	7	1000000111	1192
112		Spot	4	Image 1	7	1000000110	1193
199		Spot	4	Image 1	7	1000000112	1194
145		Spot	4	Image 1	7	1000000113	1195
158		Spot	4	Image 1	7	1000000114	1196
195		Spot	4	Image 1	7	1000000115	1197
148		Spot	4	Image 1	7	1000000116	1198
152		Spot	4	Image 1	7	1000000117	1199
161		Spot	4	Image 1	7	1000000118	1200
105		Spot	4	Image 1	7	1000000119	1201
207		Spot	4	Image 1	7	1000000120	1202
123		Spot	4	Image 1	7	1000000121	1203
118		Spot	4	Image 1	7	1000000122	1204
113		Spot	4	Image 1	7	1000000124	1205
192		Spot	4	Image 1	7	1000000123	1206
137		Spot	4	Image 1	7	1000000125	1207
159		Spot	4	Image 1	7	1000000126	1208
174		Spot	4	Image 1	7	1000000127	1209
144		Spot	4	Image 1	7	1000000129	1210
155		Spot	4	Image 1	7	1000000130	1211
124		Spot	4	Image 1	7	1000000131	1212
164		Spot	4	Image 1	7	1000000132	1213
158		Spot	4	Image 1	7	1000000133	1214
167		Spot	4	Image 1	7	1000000134	1215
188		Spot	4	Image 1	7	1000000135	1216
140		Spot	4	Image 1	7	1000000136	1217
150		Spot	4	Image 1	7	1000000137	1218
145		Spot	4	Image 1	7	1000000138	1219
159		Spot	4	Image 1	7	1000000139	1220
143		Spot	4	Image 1	7	1000000140	1221
179		Spot	4	Image 1	7	1000000143	1222
135		Spot	4	Image 1	7	1000000141	1223
142		Spot	4	Image 1	7	1000000142	1224
197		Spot	4	Image 1	7	1000000144	1225
170		Spot	4	Image 1	7	1000000145	1226
153		Spot	4	Image 1	7	1000000146	1227
147		Spot	4	Image 1	7	1000000147	1228
143		Spot	4	Image 1	7	1000000148	1229
133		Spot	4	Image 1	7	1000000149	1230
133		Spot	4	Image 1	7	1000000150	1231
141		Spot	4	Image 1	7	1000000151	1232
140		Spot	4	Image 1	7	1000000152	1233
178		Spot	4	Image 1	7	1000000153	1234
167		Spot	4	Image 1	7	1000000154	1235
168		Spot	4	Image 1	7	1000000155	1236
131		Spot	4	Image 1	7	1000000156	1237
166		Spot	4	Image 1	7	1000000157	1238
140		Spot	4	Image 1	7	1000000158	1239
152		Spot	4	Image 1	7	1000000159	1240
136		Spot	4	Image 1	7	1000000160	1241
153		Spot	4	Image 1	7	1000000161	1242
143		Spot	4	Image 1	7	1000000162	1243
132		Spot	4	Image 1	7	1000000163	1244
160		Spot	4	Image 1	7	1000000164	1245
136		Spot	4	Image 1	7	1000000165	1246
139		Spot	4	Image 1	7	1000000166	1247
153		Spot	4	Image 1	7	1000000167	1248
115		Spot	4	Image 1	7	1000000168	1249
138		Spot	4	Image 1	7	1000000169	1250
154		Spot	4	Image 1	7	1000000170	1251
99		Spot	4	Image 1	7	1000000171	1252
143		Spot	4	Image 1	7	1000000172	1253
158		Spot	4	Image 1	7	1000000173	1254
136		Spot	4	Image 1	8	1000000000	1255
129		Spot	4	Image 1	8	1000000001	1256
119		Spot	4	Image 1	8	1000000005	1257
123		Spot	4	Image 1	8	1000000004	1258
136		Spot	4	Image 1	8	1000000003	1259
150		Spot	4	Image 1	8	1000000006	1260
124		Spot	4	Image 1	8	1000000007	1261
144		Spot	4	Image 1	8	1000000008	1262
118		Spot	4	Image 1	8	1000000009	1263
137		Spot	4	Image 1	8	1000000010	1264
138		Spot	4	Image 1	8	1000000011	1265
118		Spot	4	Image 1	8	1000000014	1266
152		Spot	4	Image 1	8	1000000012	1267
160		Spot	4	Image 1	8	1000000013	1268
135		Spot	4	Image 1	8	1000000015	1269
127		Spot	4	Image 1	8	1000000016	1270
121		Spot	4	Image 1	8	1000000017	1271
166		Spot	4	Image 1	8	1000000018	1272
118		Spot	4	Image 1	8	1000000019	1273
154		Spot	4	Image 1	8	1000000020	1274
151		Spot	4	Image 1	8	1000000021	1275
123		Spot	4	Image 1	8	1000000022	1276
123		Spot	4	Image 1	8	1000000023	1277
130		Spot	4	Image 1	8	1000000024	1278
161		Spot	4	Image 1	8	1000000025	1279
154		Spot	4	Image 1	8	1000000026	1280
111		Spot	4	Image 1	8	1000000027	1281
162		Spot	4	Image 1	8	1000000028	1282
136		Spot	4	Image 1	8	1000000029	1283
141		Spot	4	Image 1	8	1000000030	1284
184		Spot	4	Image 1	8	1000000031	1285
114		Spot	4	Image 1	8	1000000032	1286
206		Spot	4	Image 1	8	1000000033	1287
169		Spot	4	Image 1	8	1000000034	1288
138		Spot	4	Image 1	8	1000000035	1289
130		Spot	4	Image 1	8	1000000037	1290
212		Spot	4	Image 1	8	1000000036	1291
202		Spot	4	Image 1	8	1000000038	1292
147		Spot	4	Image 1	8	1000000040	1293
153		Spot	4	Image 1	8	1000000174	1294
129		Spot	4	Image 1	8	1000000039	1295
120		Spot	4	Image 1	8	1000000041	1298
169		Spot	4	Image 1	8	1000000042	1299
170		Spot	4	Image 1	8	1000000044	1300
131		Spot	4	Image 1	8	1000000043	1301
181		Spot	4	Image 1	8	1000000045	1302
127		Spot	4	Image 1	8	1000000046	1303
148		Spot	4	Image 1	8	1000000047	1304
192		Spot	4	Image 1	8	1000000048	1305
131		Spot	4	Image 1	8	1000000177	1306
162		Spot	4	Image 1	8	1000000049	1307
155		Spot	4	Image 1	8	1000000050	1308
135		Spot	4	Image 1	8	1000000052	1309
137		Spot	4	Image 1	8	1000000051	1310
179		Spot	4	Image 1	8	1000000053	1311
133		Spot	4	Image 1	8	1000000054	1312
187		Spot	4	Image 1	8	1000000055	1313
161		Spot	4	Image 1	8	1000000056	1314
125		Spot	4	Image 1	8	1000000057	1315
130		Spot	4	Image 1	8	1000000058	1316
138		Spot	4	Image 1	8	1000000059	1317
187		Spot	4	Image 1	8	1000000061	1318
160		Spot	4	Image 1	8	1000000060	1319
203		Spot	4	Image 1	8	1000000062	1320
177		Spot	4	Image 1	8	1000000063	1321
172		Spot	4	Image 1	8	1000000065	1322
138		Spot	4	Image 1	8	1000000064	1323
163		Spot	4	Image 1	8	1000000066	1324
163		Spot	4	Image 1	8	1000000067	1325
181		Spot	4	Image 1	8	1000000068	1326
136		Spot	4	Image 1	8	1000000069	1327
161		Spot	4	Image 1	8	1000000070	1328
170		Spot	4	Image 1	8	1000000071	1329
198		Spot	4	Image 1	8	1000000072	1330
125		Spot	4	Image 1	8	1000000073	1331
193		Spot	4	Image 1	8	1000000074	1332
123		Spot	4	Image 1	8	1000000076	1333
144		Spot	4	Image 1	8	1000000075	1334
117		Spot	4	Image 1	8	1000000080	1335
161		Spot	4	Image 1	8	1000000078	1336
165		Spot	4	Image 1	8	1000000079	1337
152		Spot	4	Image 1	8	1000000077	1338
167		Spot	4	Image 1	8	1000000081	1339
138		Spot	4	Image 1	8	1000000082	1340
172		Spot	4	Image 1	8	1000000083	1342
130		Spot	4	Image 1	8	1000000085	1343
118		Spot	4	Image 1	8	1000000086	1344
169		Spot	4	Image 1	8	1000000087	1345
135		Spot	4	Image 1	8	1000000084	1346
172		Spot	4	Image 1	8	1000000088	1347
191		Spot	4	Image 1	8	1000000089	1348
204		Spot	4	Image 1	8	1000000090	1349
148		Spot	4	Image 1	8	1000000091	1350
151		Spot	4	Image 1	8	1000000093	1351
172		Spot	4	Image 1	8	1000000092	1352
154		Spot	4	Image 1	8	1000000175	1353
148		Spot	4	Image 1	8	1000000094	1354
143		Spot	4	Image 1	8	1000000096	1355
168		Spot	4	Image 1	8	1000000095	1356
179		Spot	4	Image 1	8	1000000097	1357
163		Spot	4	Image 1	8	1000000098	1358
158		Spot	4	Image 1	8	1000000099	1359
174		Spot	4	Image 1	8	1000000100	1361
145		Spot	4	Image 1	8	1000000101	1362
153		Spot	4	Image 1	8	1000000102	1363
138		Spot	4	Image 1	8	1000000176	1364
127		Spot	4	Image 1	8	1000000103	1365
158		Spot	4	Image 1	8	1000000104	1366
162		Spot	4	Image 1	8	1000000105	1367
120		Spot	4	Image 1	8	1000000108	1368
172		Spot	4	Image 1	8	1000000106	1369
187		Spot	4	Image 1	8	1000000107	1370
163		Spot	4	Image 1	8	1000000109	1371
177		Spot	4	Image 1	8	1000000111	1372
120		Spot	4	Image 1	8	1000000110	1373
201		Spot	4	Image 1	8	1000000112	1374
149		Spot	4	Image 1	8	1000000113	1375
179		Spot	4	Image 1	8	1000000114	1376
194		Spot	4	Image 1	8	1000000115	1377
145		Spot	4	Image 1	8	1000000116	1378
137		Spot	4	Image 1	8	1000000117	1379
141		Spot	4	Image 1	8	1000000118	1380
109		Spot	4	Image 1	8	1000000119	1381
182		Spot	4	Image 1	8	1000000120	1382
127		Spot	4	Image 1	8	1000000122	1383
135		Spot	4	Image 1	8	1000000121	1384
199		Spot	4	Image 1	8	1000000123	1385
114		Spot	4	Image 1	8	1000000124	1386
139		Spot	4	Image 1	8	1000000125	1387
141		Spot	4	Image 1	8	1000000126	1388
164		Spot	4	Image 1	8	1000000127	1389
158		Spot	4	Image 1	8	1000000128	1390
139		Spot	4	Image 1	8	1000000129	1391
158		Spot	4	Image 1	8	1000000130	1392
127		Spot	4	Image 1	8	1000000131	1393
162		Spot	4	Image 1	8	1000000132	1394
166		Spot	4	Image 1	8	1000000133	1395
164		Spot	4	Image 1	8	1000000134	1396
182		Spot	4	Image 1	8	1000000135	1397
160		Spot	4	Image 1	8	1000000136	1398
161		Spot	4	Image 1	8	1000000137	1399
136		Spot	4	Image 1	8	1000000138	1400
153		Spot	4	Image 1	8	1000000139	1401
134		Spot	4	Image 1	8	1000000140	1402
104		Spot	4	Image 1	8	1000000141	1403
163		Spot	4	Image 1	8	1000000143	1404
153		Spot	4	Image 1	8	1000000142	1405
191		Spot	4	Image 1	8	1000000144	1406
154		Spot	4	Image 1	8	1000000145	1407
161		Spot	4	Image 1	8	1000000146	1408
140		Spot	4	Image 1	8	1000000147	1409
143		Spot	4	Image 1	8	1000000148	1410
131		Spot	4	Image 1	8	1000000149	1411
134		Spot	4	Image 1	8	1000000150	1412
149		Spot	4	Image 1	8	1000000151	1413
123		Spot	4	Image 1	8	1000000152	1414
172		Spot	4	Image 1	8	1000000153	1415
158		Spot	4	Image 1	8	1000000154	1416
158		Spot	4	Image 1	8	1000000155	1417
171		Spot	4	Image 1	8	1000000157	1418
141		Spot	4	Image 1	8	1000000158	1419
146		Spot	4	Image 1	8	1000000159	1420
154		Spot	4	Image 1	8	1000000160	1421
159		Spot	4	Image 1	8	1000000161	1422
129		Spot	4	Image 1	8	1000000162	1423
148		Spot	4	Image 1	8	1000000163	1424
172		Spot	4	Image 1	8	1000000164	1425
154		Spot	4	Image 1	8	1000000165	1426
154		Spot	4	Image 1	8	1000000166	1427
151		Spot	4	Image 1	8	1000000167	1428
117		Spot	4	Image 1	8	1000000168	1429
162		Spot	4	Image 1	8	1000000169	1430
151		Spot	4	Image 1	8	1000000170	1431
140		Spot	4	Image 1	8	1000000171	1432
148		Spot	4	Image 1	8	1000000172	1433
135		Spot	4	Image 1	8	1000000173	1434
134		Spot	4	Image 1	9	1000000000	1435
135		Spot	4	Image 1	9	1000000001	1436
117		Spot	4	Image 1	9	1000000002	1437
112		Spot	4	Image 1	9	1000000005	1438
135		Spot	4	Image 1	9	1000000004	1439
131		Spot	4	Image 1	9	1000000003	1440
159		Spot	4	Image 1	9	1000000006	1441
116		Spot	4	Image 1	9	1000000007	1442
150		Spot	4	Image 1	9	1000000008	1443
135		Spot	4	Image 1	9	1000000009	1444
151		Spot	4	Image 1	9	1000000011	1445
131		Spot	4	Image 1	9	1000000012	1446
163		Spot	4	Image 1	9	1000000013	1447
104		Spot	4	Image 1	9	1000000014	1448
158		Spot	4	Image 1	9	1000000015	1449
125		Spot	4	Image 1	9	1000000016	1450
123		Spot	4	Image 1	9	1000000017	1451
172		Spot	4	Image 1	9	1000000018	1452
72		Spot	4	Image 1	9	1000000019	1453
148		Spot	4	Image 1	9	1000000020	1454
147		Spot	4	Image 1	9	1000000021	1455
121		Spot	4	Image 1	9	1000000022	1456
138		Spot	4	Image 1	9	1000000023	1457
125		Spot	4	Image 1	9	1000000024	1458
166		Spot	4	Image 1	9	1000000025	1459
148		Spot	4	Image 1	9	1000000026	1460
130		Spot	4	Image 1	9	1000000027	1461
133		Spot	4	Image 1	9	1000000028	1462
134		Spot	4	Image 1	9	1000000029	1463
146		Spot	4	Image 1	9	1000000030	1464
183		Spot	4	Image 1	9	1000000031	1465
124		Spot	4	Image 1	9	1000000032	1466
234		Spot	4	Image 1	9	1000000033	1467
167		Spot	4	Image 1	9	1000000034	1468
155		Spot	4	Image 1	9	1000000035	1469
148		Spot	4	Image 1	9	1000000037	1470
188		Spot	4	Image 1	9	1000000036	1471
184		Spot	4	Image 1	9	1000000038	1472
168		Spot	4	Image 1	9	1000000040	1473
129		Spot	4	Image 1	9	1000000039	1474
169		Spot	4	Image 1	9	1000000174	1475
130		Spot	4	Image 1	9	1000000041	1477
160		Spot	4	Image 1	9	1000000042	1478
169		Spot	4	Image 1	9	1000000044	1479
167		Spot	4	Image 1	9	1000000045	1480
121		Spot	4	Image 1	9	1000000043	1481
147		Spot	4	Image 1	9	1000000046	1482
143		Spot	4	Image 1	9	1000000047	1483
189		Spot	4	Image 1	9	1000000048	1484
125		Spot	4	Image 1	9	1000000177	1485
170		Spot	4	Image 1	9	1000000049	1486
173		Spot	4	Image 1	9	1000000050	1487
138		Spot	4	Image 1	9	1000000051	1488
136		Spot	4	Image 1	9	1000000052	1489
174		Spot	4	Image 1	9	1000000053	1490
137		Spot	4	Image 1	9	1000000054	1491
158		Spot	4	Image 1	9	1000000055	1492
131		Spot	4	Image 1	9	1000000057	1493
184		Spot	4	Image 1	9	1000000056	1494
130		Spot	4	Image 1	9	1000000058	1495
118		Spot	4	Image 1	9	1000000059	1496
174		Spot	4	Image 1	9	1000000061	1497
130		Spot	4	Image 1	9	1000000060	1498
189		Spot	4	Image 1	9	1000000062	1499
173		Spot	4	Image 1	9	1000000063	1500
141		Spot	4	Image 1	9	1000000064	1501
152		Spot	4	Image 1	9	1000000065	1502
149		Spot	4	Image 1	9	1000000066	1503
152		Spot	4	Image 1	9	1000000067	1504
163		Spot	4	Image 1	9	1000000068	1505
149		Spot	4	Image 1	9	1000000069	1506
174		Spot	4	Image 1	9	1000000070	1507
129		Spot	4	Image 1	9	1000000071	1508
182		Spot	4	Image 1	9	1000000072	1509
121		Spot	4	Image 1	9	1000000073	1510
201		Spot	4	Image 1	9	1000000074	1511
136		Spot	4	Image 1	9	1000000076	1512
128		Spot	4	Image 1	9	1000000075	1513
148		Spot	4	Image 1	9	1000000080	1514
154		Spot	4	Image 1	9	1000000079	1515
143		Spot	4	Image 1	9	1000000077	1516
165		Spot	4	Image 1	9	1000000081	1517
134		Spot	4	Image 1	9	1000000082	1518
171		Spot	4	Image 1	9	1000000083	1520
132		Spot	4	Image 1	9	1000000085	1521
103		Spot	4	Image 1	9	1000000086	1522
184		Spot	4	Image 1	9	1000000087	1523
128		Spot	4	Image 1	9	1000000084	1524
175		Spot	4	Image 1	9	1000000088	1525
196		Spot	4	Image 1	9	1000000089	1526
188		Spot	4	Image 1	9	1000000090	1527
150		Spot	4	Image 1	9	1000000091	1528
146		Spot	4	Image 1	9	1000000093	1529
165		Spot	4	Image 1	9	1000000092	1530
129		Spot	4	Image 1	9	1000000094	1531
161		Spot	4	Image 1	9	1000000175	1532
166		Spot	4	Image 1	9	1000000095	1533
153		Spot	4	Image 1	9	1000000096	1534
179		Spot	4	Image 1	9	1000000097	1535
169		Spot	4	Image 1	9	1000000098	1536
161		Spot	4	Image 1	9	1000000099	1537
194		Spot	4	Image 1	9	1000000100	1539
155		Spot	4	Image 1	9	1000000101	1540
143		Spot	4	Image 1	9	1000000102	1541
156		Spot	4	Image 1	9	1000000176	1542
118		Spot	4	Image 1	9	1000000103	1543
159		Spot	4	Image 1	9	1000000104	1544
151		Spot	4	Image 1	9	1000000105	1545
128		Spot	4	Image 1	9	1000000108	1546
180		Spot	4	Image 1	9	1000000106	1547
189		Spot	4	Image 1	9	1000000107	1548
180		Spot	4	Image 1	9	1000000109	1549
123		Spot	4	Image 1	9	1000000179	1550
166		Spot	4	Image 1	9	1000000111	1551
119		Spot	4	Image 1	9	1000000110	1552
187		Spot	4	Image 1	9	1000000112	1553
148		Spot	4	Image 1	9	1000000113	1554
166		Spot	4	Image 1	9	1000000114	1555
198		Spot	4	Image 1	9	1000000115	1556
150		Spot	4	Image 1	9	1000000116	1557
150		Spot	4	Image 1	9	1000000117	1558
158		Spot	4	Image 1	9	1000000118	1559
198		Spot	4	Image 1	9	1000000120	1560
119		Spot	4	Image 1	9	1000000119	1561
113		Spot	4	Image 1	9	1000000121	1562
124		Spot	4	Image 1	9	1000000122	1563
122		Spot	4	Image 1	9	1000000124	1564
203		Spot	4	Image 1	9	1000000123	1565
149		Spot	4	Image 1	9	1000000125	1566
145		Spot	4	Image 1	9	1000000128	1567
156		Spot	4	Image 1	9	1000000126	1568
174		Spot	4	Image 1	9	1000000127	1569
135		Spot	4	Image 1	9	1000000129	1570
162		Spot	4	Image 1	9	1000000130	1571
164		Spot	4	Image 1	9	1000000132	1572
115		Spot	4	Image 1	9	1000000131	1573
153		Spot	4	Image 1	9	1000000133	1574
168		Spot	4	Image 1	9	1000000134	1575
174		Spot	4	Image 1	9	1000000135	1576
162		Spot	4	Image 1	9	1000000136	1577
174		Spot	4	Image 1	9	1000000137	1578
134		Spot	4	Image 1	9	1000000138	1579
153		Spot	4	Image 1	9	1000000139	1580
160		Spot	4	Image 1	9	1000000140	1581
142		Spot	4	Image 1	9	1000000141	1582
145		Spot	4	Image 1	9	1000000142	1583
179		Spot	4	Image 1	9	1000000143	1584
192		Spot	4	Image 1	9	1000000144	1585
155		Spot	4	Image 1	9	1000000145	1586
151		Spot	4	Image 1	9	1000000146	1587
152		Spot	4	Image 1	9	1000000147	1588
140		Spot	4	Image 1	9	1000000148	1589
126		Spot	4	Image 1	9	1000000149	1590
129		Spot	4	Image 1	9	1000000150	1591
159		Spot	4	Image 1	9	1000000151	1592
136		Spot	4	Image 1	9	1000000152	1593
171		Spot	4	Image 1	9	1000000153	1594
156		Spot	4	Image 1	9	1000000154	1595
168		Spot	4	Image 1	9	1000000155	1596
171		Spot	4	Image 1	9	1000000157	1597
128		Spot	4	Image 1	9	1000000158	1598
144		Spot	4	Image 1	9	1000000159	1599
125		Spot	4	Image 1	9	1000000160	1600
145		Spot	4	Image 1	9	1000000162	1601
130		Spot	4	Image 1	9	1000000161	1602
146		Spot	4	Image 1	9	1000000163	1603
164		Spot	4	Image 1	9	1000000164	1604
147		Spot	4	Image 1	9	1000000165	1605
81		Spot	4	Image 1	9	1000000166	1606
151		Spot	4	Image 1	9	1000000167	1607
131		Spot	4	Image 1	9	1000000168	1608
149		Spot	4	Image 1	9	1000000169	1609
141		Spot	4	Image 1	9	1000000170	1610
122		Spot	4	Image 1	9	1000000171	1611
149		Spot	4	Image 1	9	1000000172	1612
157		Spot	4	Image 1	9	1000000173	1613
135		Spot	4	Image 1	10	1000000000	1614
126		Spot	4	Image 1	10	1000000001	1615
113		Spot	4	Image 1	10	1000000002	1616
134		Spot	4	Image 1	10	1000000004	1617
121		Spot	4	Image 1	10	1000000005	1618
150		Spot	4	Image 1	10	1000000003	1619
136		Spot	4	Image 1	10	1000000006	1620
142		Spot	4	Image 1	10	1000000008	1621
126		Spot	4	Image 1	10	1000000009	1622
143		Spot	4	Image 1	10	1000000011	1623
158		Spot	4	Image 1	10	1000000013	1624
118		Spot	4	Image 1	10	1000000014	1625
150		Spot	4	Image 1	10	1000000012	1626
160		Spot	4	Image 1	10	1000000015	1627
123		Spot	4	Image 1	10	1000000016	1628
129		Spot	4	Image 1	10	1000000017	1629
156		Spot	4	Image 1	10	1000000018	1630
127		Spot	4	Image 1	10	1000000019	1631
143		Spot	4	Image 1	10	1000000020	1632
141		Spot	4	Image 1	10	1000000021	1633
119		Spot	4	Image 1	10	1000000022	1634
117		Spot	4	Image 1	10	1000000023	1635
141		Spot	4	Image 1	10	1000000024	1636
169		Spot	4	Image 1	10	1000000025	1637
167		Spot	4	Image 1	10	1000000026	1638
124		Spot	4	Image 1	10	1000000027	1639
155		Spot	4	Image 1	10	1000000028	1640
137		Spot	4	Image 1	10	1000000030	1641
138		Spot	4	Image 1	10	1000000029	1642
164		Spot	4	Image 1	10	1000000031	1643
125		Spot	4	Image 1	10	1000000032	1644
266		Spot	4	Image 1	10	1000000033	1645
142		Spot	4	Image 1	10	1000000034	1646
139		Spot	4	Image 1	10	1000000035	1647
134		Spot	4	Image 1	10	1000000037	1648
209		Spot	4	Image 1	10	1000000036	1649
194		Spot	4	Image 1	10	1000000038	1650
172		Spot	4	Image 1	10	1000000040	1651
139		Spot	4	Image 1	10	1000000039	1652
160		Spot	4	Image 1	10	1000000174	1653
128		Spot	4	Image 1	10	1000000041	1655
145		Spot	4	Image 1	10	1000000044	1656
126		Spot	4	Image 1	10	1000000042	1657
203		Spot	4	Image 1	10	1000000045	1658
127		Spot	4	Image 1	10	1000000043	1659
143		Spot	4	Image 1	10	1000000047	1660
151		Spot	4	Image 1	10	1000000046	1661
193		Spot	4	Image 1	10	1000000048	1663
172		Spot	4	Image 1	10	1000000049	1664
149		Spot	4	Image 1	10	1000000050	1665
134		Spot	4	Image 1	10	1000000051	1666
135		Spot	4	Image 1	10	1000000052	1667
157		Spot	4	Image 1	10	1000000053	1668
131		Spot	4	Image 1	10	1000000054	1669
193		Spot	4	Image 1	10	1000000055	1670
193		Spot	4	Image 1	10	1000000056	1671
132		Spot	4	Image 1	10	1000000057	1672
122		Spot	4	Image 1	10	1000000058	1673
108		Spot	4	Image 1	10	1000000059	1674
129		Spot	4	Image 1	10	1000000060	1675
179		Spot	4	Image 1	10	1000000061	1676
191		Spot	4	Image 1	10	1000000062	1677
184		Spot	4	Image 1	10	1000000063	1678
144		Spot	4	Image 1	10	1000000064	1679
163		Spot	4	Image 1	10	1000000065	1680
153		Spot	4	Image 1	10	1000000066	1681
164		Spot	4	Image 1	10	1000000067	1682
171		Spot	4	Image 1	10	1000000068	1683
148		Spot	4	Image 1	10	1000000069	1684
174		Spot	4	Image 1	10	1000000071	1685
180		Spot	4	Image 1	10	1000000070	1686
172		Spot	4	Image 1	10	1000000072	1687
112		Spot	4	Image 1	10	1000000073	1688
191		Spot	4	Image 1	10	1000000074	1689
133		Spot	4	Image 1	10	1000000076	1690
135		Spot	4	Image 1	10	1000000075	1691
158		Spot	4	Image 1	10	1000000079	1692
143		Spot	4	Image 1	10	1000000080	1693
153		Spot	4	Image 1	10	1000000078	1694
131		Spot	4	Image 1	10	1000000077	1695
159		Spot	4	Image 1	10	1000000081	1696
143		Spot	4	Image 1	10	1000000082	1697
178		Spot	4	Image 1	10	1000000083	1699
125		Spot	4	Image 1	10	1000000178	1700
137		Spot	4	Image 1	10	1000000085	1701
118		Spot	4	Image 1	10	1000000086	1702
173		Spot	4	Image 1	10	1000000087	1703
138		Spot	4	Image 1	10	1000000084	1704
177		Spot	4	Image 1	10	1000000088	1705
199		Spot	4	Image 1	10	1000000089	1706
187		Spot	4	Image 1	10	1000000090	1707
148		Spot	4	Image 1	10	1000000091	1708
145		Spot	4	Image 1	10	1000000093	1709
154		Spot	4	Image 1	10	1000000092	1710
167		Spot	4	Image 1	10	1000000095	1711
160		Spot	4	Image 1	10	1000000096	1712
161		Spot	4	Image 1	10	1000000094	1713
180		Spot	4	Image 1	10	1000000097	1714
154		Spot	4	Image 1	10	1000000098	1715
157		Spot	4	Image 1	10	1000000099	1716
190		Spot	4	Image 1	10	1000000100	1718
157		Spot	4	Image 1	10	1000000101	1719
134		Spot	4	Image 1	10	1000000102	1720
141		Spot	4	Image 1	10	1000000176	1721
124		Spot	4	Image 1	10	1000000103	1722
149		Spot	4	Image 1	10	1000000104	1723
158		Spot	4	Image 1	10	1000000105	1724
140		Spot	4	Image 1	10	1000000108	1725
178		Spot	4	Image 1	10	1000000106	1726
176		Spot	4	Image 1	10	1000000107	1727
154		Spot	4	Image 1	10	1000000109	1728
105		Spot	4	Image 1	10	1000000110	1729
166		Spot	4	Image 1	10	1000000111	1730
188		Spot	4	Image 1	10	1000000112	1731
125		Spot	4	Image 1	10	1000000113	1732
170		Spot	4	Image 1	10	1000000114	1733
191		Spot	4	Image 1	10	1000000115	1734
156		Spot	4	Image 1	10	1000000116	1735
162		Spot	4	Image 1	10	1000000117	1736
144		Spot	4	Image 1	10	1000000118	1737
111		Spot	4	Image 1	10	1000000119	1738
223		Spot	4	Image 1	10	1000000120	1739
120		Spot	4	Image 1	10	1000000122	1740
163		Spot	4	Image 1	10	1000000123	1741
123		Spot	4	Image 1	10	1000000124	1742
147		Spot	4	Image 1	10	1000000125	1743
151		Spot	4	Image 1	10	1000000126	1744
180		Spot	4	Image 1	10	1000000127	1745
111		Spot	4	Image 1	10	1000000128	1746
140		Spot	4	Image 1	10	1000000129	1747
165		Spot	4	Image 1	10	1000000130	1748
163		Spot	4	Image 1	10	1000000132	1749
132		Spot	4	Image 1	10	1000000131	1750
156		Spot	4	Image 1	10	1000000133	1751
144		Spot	4	Image 1	10	1000000134	1752
187		Spot	4	Image 1	10	1000000135	1753
160		Spot	4	Image 1	10	1000000136	1754
164		Spot	4	Image 1	10	1000000137	1755
131		Spot	4	Image 1	10	1000000138	1756
158		Spot	4	Image 1	10	1000000139	1757
144		Spot	4	Image 1	10	1000000140	1758
174		Spot	4	Image 1	10	1000000143	1759
144		Spot	4	Image 1	10	1000000141	1760
152		Spot	4	Image 1	10	1000000142	1761
179		Spot	4	Image 1	10	1000000144	1762
170		Spot	4	Image 1	10	1000000145	1763
155		Spot	4	Image 1	10	1000000146	1764
165		Spot	4	Image 1	10	1000000147	1765
146		Spot	4	Image 1	10	1000000148	1767
124		Spot	4	Image 1	10	1000000149	1768
131		Spot	4	Image 1	10	1000000150	1769
144		Spot	4	Image 1	10	1000000151	1770
142		Spot	4	Image 1	10	1000000152	1771
171		Spot	4	Image 1	10	1000000153	1772
154		Spot	4	Image 1	10	1000000154	1773
169		Spot	4	Image 1	10	1000000155	1774
168		Spot	4	Image 1	10	1000000157	1775
140		Spot	4	Image 1	10	1000000158	1776
142		Spot	4	Image 1	10	1000000159	1777
146		Spot	4	Image 1	10	1000000160	1778
162		Spot	4	Image 1	10	1000000161	1779
137		Spot	4	Image 1	10	1000000162	1780
140		Spot	4	Image 1	10	1000000163	1781
152		Spot	4	Image 1	10	1000000164	1782
166		Spot	4	Image 1	10	1000000165	1783
158		Spot	4	Image 1	10	1000000166	1784
148		Spot	4	Image 1	10	1000000167	1785
114		Spot	4	Image 1	10	1000000168	1786
154		Spot	4	Image 1	10	1000000169	1787
143		Spot	4	Image 1	10	1000000170	1788
137		Spot	4	Image 1	10	1000000171	1789
144		Spot	4	Image 1	10	1000000172	1790
145		Spot	4	Image 1	10	1000000173	1791
141		Spot	4	Image 1	11	1000000000	1792
130		Spot	4	Image 1	11	1000000001	1793
112		Spot	4	Image 1	11	1000000002	1794
135		Spot	4	Image 1	11	1000000004	1795
115		Spot	4	Image 1	11	1000000005	1796
139		Spot	4	Image 1	11	1000000003	1797
145		Spot	4	Image 1	11	1000000006	1798
126		Spot	4	Image 1	11	1000000008	1799
128		Spot	4	Image 1	11	1000000009	1800
126		Spot	4	Image 1	11	1000000011	1801
168		Spot	4	Image 1	11	1000000013	1802
142		Spot	4	Image 1	11	1000000012	1803
133		Spot	4	Image 1	11	1000000014	1804
159		Spot	4	Image 1	11	1000000015	1805
125		Spot	4	Image 1	11	1000000016	1806
129		Spot	4	Image 1	11	1000000017	1807
171		Spot	4	Image 1	11	1000000018	1808
116		Spot	4	Image 1	11	1000000019	1809
147		Spot	4	Image 1	11	1000000020	1810
141		Spot	4	Image 1	11	1000000021	1811
113		Spot	4	Image 1	11	1000000022	1812
134		Spot	4	Image 1	11	1000000023	1813
131		Spot	4	Image 1	11	1000000024	1814
161		Spot	4	Image 1	11	1000000025	1815
161		Spot	4	Image 1	11	1000000026	1816
131		Spot	4	Image 1	11	1000000027	1817
130		Spot	4	Image 1	11	1000000180	1818
150		Spot	4	Image 1	11	1000000028	1819
136		Spot	4	Image 1	11	1000000029	1820
159		Spot	4	Image 1	11	1000000030	1821
184		Spot	4	Image 1	11	1000000031	1822
117		Spot	4	Image 1	11	1000000032	1823
254		Spot	4	Image 1	11	1000000033	1824
151		Spot	4	Image 1	11	1000000034	1825
150		Spot	4	Image 1	11	1000000035	1826
144		Spot	4	Image 1	11	1000000037	1827
218		Spot	4	Image 1	11	1000000036	1828
201		Spot	4	Image 1	11	1000000038	1829
156		Spot	4	Image 1	11	1000000040	1830
134		Spot	4	Image 1	11	1000000039	1831
144		Spot	4	Image 1	11	1000000174	1832
130		Spot	4	Image 1	11	1000000041	1834
178		Spot	4	Image 1	11	1000000045	1835
157		Spot	4	Image 1	11	1000000042	1836
165		Spot	4	Image 1	11	1000000044	1837
129		Spot	4	Image 1	11	1000000043	1838
140		Spot	4	Image 1	11	1000000046	1839
143		Spot	4	Image 1	11	1000000047	1840
194		Spot	4	Image 1	11	1000000048	1842
131		Spot	4	Image 1	11	1000000177	1843
168		Spot	4	Image 1	11	1000000049	1844
161		Spot	4	Image 1	11	1000000050	1845
139		Spot	4	Image 1	11	1000000052	1846
135		Spot	4	Image 1	11	1000000051	1847
174		Spot	4	Image 1	11	1000000053	1848
127		Spot	4	Image 1	11	1000000054	1849
169		Spot	4	Image 1	11	1000000055	1850
177		Spot	4	Image 1	11	1000000056	1851
127		Spot	4	Image 1	11	1000000057	1852
121		Spot	4	Image 1	11	1000000058	1853
121		Spot	4	Image 1	11	1000000059	1854
164		Spot	4	Image 1	11	1000000060	1855
187		Spot	4	Image 1	11	1000000061	1856
173		Spot	4	Image 1	11	1000000062	1857
166		Spot	4	Image 1	11	1000000063	1858
143		Spot	4	Image 1	11	1000000064	1859
168		Spot	4	Image 1	11	1000000065	1860
139		Spot	4	Image 1	11	1000000066	1861
144		Spot	4	Image 1	11	1000000067	1862
161		Spot	4	Image 1	11	1000000068	1863
148		Spot	4	Image 1	11	1000000069	1864
183		Spot	4	Image 1	11	1000000071	1865
178		Spot	4	Image 1	11	1000000070	1866
191		Spot	4	Image 1	11	1000000072	1867
123		Spot	4	Image 1	11	1000000073	1868
202		Spot	4	Image 1	11	1000000074	1869
144		Spot	4	Image 1	11	1000000075	1870
142		Spot	4	Image 1	11	1000000076	1871
157		Spot	4	Image 1	11	1000000080	1872
151		Spot	4	Image 1	11	1000000079	1873
176		Spot	4	Image 1	11	1000000078	1874
144		Spot	4	Image 1	11	1000000077	1875
159		Spot	4	Image 1	11	1000000081	1876
146		Spot	4	Image 1	11	1000000082	1877
184		Spot	4	Image 1	11	1000000083	1879
121		Spot	4	Image 1	11	1000000178	1880
124		Spot	4	Image 1	11	1000000085	1881
112		Spot	4	Image 1	11	1000000086	1882
183		Spot	4	Image 1	11	1000000087	1883
121		Spot	4	Image 1	11	1000000084	1884
171		Spot	4	Image 1	11	1000000088	1885
190		Spot	4	Image 1	11	1000000089	1886
187		Spot	4	Image 1	11	1000000090	1887
145		Spot	4	Image 1	11	1000000091	1888
155		Spot	4	Image 1	11	1000000092	1889
158		Spot	4	Image 1	11	1000000175	1890
151		Spot	4	Image 1	11	1000000094	1891
173		Spot	4	Image 1	11	1000000095	1892
146		Spot	4	Image 1	11	1000000096	1893
188		Spot	4	Image 1	11	1000000097	1894
159		Spot	4	Image 1	11	1000000098	1895
169		Spot	4	Image 1	11	1000000099	1896
196		Spot	4	Image 1	11	1000000100	1898
160		Spot	4	Image 1	11	1000000101	1899
164		Spot	4	Image 1	11	1000000102	1900
140		Spot	4	Image 1	11	1000000176	1901
128		Spot	4	Image 1	11	1000000103	1902
149		Spot	4	Image 1	11	1000000104	1903
149		Spot	4	Image 1	11	1000000105	1904
137		Spot	4	Image 1	11	1000000108	1905
185		Spot	4	Image 1	11	1000000106	1906
188		Spot	4	Image 1	11	1000000107	1907
153		Spot	4	Image 1	11	1000000109	1908
162		Spot	4	Image 1	11	1000000111	1909
120		Spot	4	Image 1	11	1000000110	1910
190		Spot	4	Image 1	11	1000000112	1911
148		Spot	4	Image 1	11	1000000113	1912
174		Spot	4	Image 1	11	1000000114	1913
189		Spot	4	Image 1	11	1000000115	1914
154		Spot	4	Image 1	11	1000000116	1915
164		Spot	4	Image 1	11	1000000117	1916
149		Spot	4	Image 1	11	1000000118	1917
118		Spot	4	Image 1	11	1000000119	1918
197		Spot	4	Image 1	11	1000000120	1919
135		Spot	4	Image 1	11	1000000121	1920
130		Spot	4	Image 1	11	1000000122	1921
196		Spot	4	Image 1	11	1000000123	1922
131		Spot	4	Image 1	11	1000000124	1923
150		Spot	4	Image 1	11	1000000125	1924
168		Spot	4	Image 1	11	1000000127	1925
163		Spot	4	Image 1	11	1000000126	1926
162		Spot	4	Image 1	11	1000000128	1927
118		Spot	4	Image 1	11	1000000129	1928
147		Spot	4	Image 1	11	1000000130	1929
130		Spot	4	Image 1	11	1000000131	1930
162		Spot	4	Image 1	11	1000000132	1931
152		Spot	4	Image 1	11	1000000133	1932
172		Spot	4	Image 1	11	1000000134	1933
190		Spot	4	Image 1	11	1000000135	1934
146		Spot	4	Image 1	11	1000000136	1935
162		Spot	4	Image 1	11	1000000137	1936
141		Spot	4	Image 1	11	1000000138	1937
144		Spot	4	Image 1	11	1000000139	1938
143		Spot	4	Image 1	11	1000000140	1939
148		Spot	4	Image 1	11	1000000141	1940
172		Spot	4	Image 1	11	1000000143	1941
147		Spot	4	Image 1	11	1000000142	1942
191		Spot	4	Image 1	11	1000000144	1943
169		Spot	4	Image 1	11	1000000145	1944
165		Spot	4	Image 1	11	1000000146	1945
163		Spot	4	Image 1	11	1000000147	1947
144		Spot	4	Image 1	11	1000000148	1948
124		Spot	4	Image 1	11	1000000149	1949
122		Spot	4	Image 1	11	1000000150	1950
154		Spot	4	Image 1	11	1000000151	1951
140		Spot	4	Image 1	11	1000000152	1952
172		Spot	4	Image 1	11	1000000153	1953
154		Spot	4	Image 1	11	1000000154	1954
152		Spot	4	Image 1	11	1000000155	1955
147		Spot	4	Image 1	11	1000000157	1956
131		Spot	4	Image 1	11	1000000158	1957
139		Spot	4	Image 1	11	1000000159	1958
125		Spot	4	Image 1	11	1000000160	1959
142		Spot	4	Image 1	11	1000000162	1960
168		Spot	4	Image 1	11	1000000161	1961
145		Spot	4	Image 1	11	1000000163	1962
158		Spot	4	Image 1	11	1000000164	1963
163		Spot	4	Image 1	11	1000000165	1964
156		Spot	4	Image 1	11	1000000166	1965
158		Spot	4	Image 1	11	1000000167	1966
99		Spot	4	Image 1	11	1000000168	1967
151		Spot	4	Image 1	11	1000000169	1968
153		Spot	4	Image 1	11	1000000170	1969
106		Spot	4	Image 1	11	1000000171	1970
131		Spot	4	Image 1	11	1000000172	1971
148		Spot	4	Image 1	11	1000000173	1972
128		Spot	4	Image 1	12	1000000000	1973
130		Spot	4	Image 1	12	1000000001	1974
117		Spot	4	Image 1	12	1000000005	1975
131		Spot	4	Image 1	12	1000000004	1976
146		Spot	4	Image 1	12	1000000003	1977
156		Spot	4	Image 1	12	1000000006	1978
133		Spot	4	Image 1	12	1000000007	1979
129		Spot	4	Image 1	12	1000000008	1980
130		Spot	4	Image 1	12	1000000009	1981
146		Spot	4	Image 1	12	1000000011	1982
156		Spot	4	Image 1	12	1000000013	1983
140		Spot	4	Image 1	12	1000000012	1984
137		Spot	4	Image 1	12	1000000014	1985
159		Spot	4	Image 1	12	1000000015	1986
131		Spot	4	Image 1	12	1000000016	1987
128		Spot	4	Image 1	12	1000000017	1988
169		Spot	4	Image 1	12	1000000018	1989
119		Spot	4	Image 1	12	1000000019	1990
147		Spot	4	Image 1	12	1000000020	1991
137		Spot	4	Image 1	12	1000000021	1992
117		Spot	4	Image 1	12	1000000022	1993
136		Spot	4	Image 1	12	1000000023	1994
134		Spot	4	Image 1	12	1000000024	1995
160		Spot	4	Image 1	12	1000000025	1996
165		Spot	4	Image 1	12	1000000026	1997
119		Spot	4	Image 1	12	1000000027	1998
131		Spot	4	Image 1	12	1000000180	1999
154		Spot	4	Image 1	12	1000000028	2000
131		Spot	4	Image 1	12	1000000029	2001
143		Spot	4	Image 1	12	1000000030	2002
184		Spot	4	Image 1	12	1000000031	2003
120		Spot	4	Image 1	12	1000000032	2004
245		Spot	4	Image 1	12	1000000033	2005
163		Spot	4	Image 1	12	1000000034	2006
140		Spot	4	Image 1	12	1000000035	2007
131		Spot	4	Image 1	12	1000000037	2008
207		Spot	4	Image 1	12	1000000036	2009
193		Spot	4	Image 1	12	1000000038	2010
183		Spot	4	Image 1	12	1000000040	2011
149		Spot	4	Image 1	12	1000000039	2012
165		Spot	4	Image 1	12	1000000174	2013
111		Spot	4	Image 1	12	1000000041	2015
184		Spot	4	Image 1	12	1000000045	2016
178		Spot	4	Image 1	12	1000000044	2017
182		Spot	4	Image 1	12	1000000042	2018
124		Spot	4	Image 1	12	1000000043	2019
123		Spot	4	Image 1	12	1000000046	2020
144		Spot	4	Image 1	12	1000000047	2021
169		Spot	4	Image 1	12	1000000048	2023
172		Spot	4	Image 1	12	1000000049	2024
165		Spot	4	Image 1	12	1000000050	2025
131		Spot	4	Image 1	12	1000000051	2026
128		Spot	4	Image 1	12	1000000052	2027
165		Spot	4	Image 1	12	1000000053	2028
117		Spot	4	Image 1	12	1000000054	2029
182		Spot	4	Image 1	12	1000000055	2030
167		Spot	4	Image 1	12	1000000056	2031
117		Spot	4	Image 1	12	1000000057	2032
123		Spot	4	Image 1	12	1000000058	2033
117		Spot	4	Image 1	12	1000000059	2034
175		Spot	4	Image 1	12	1000000061	2035
139		Spot	4	Image 1	12	1000000060	2036
184		Spot	4	Image 1	12	1000000062	2037
166		Spot	4	Image 1	12	1000000063	2038
163		Spot	4	Image 1	12	1000000065	2039
144		Spot	4	Image 1	12	1000000064	2040
164		Spot	4	Image 1	12	1000000066	2041
154		Spot	4	Image 1	12	1000000067	2042
[truncated: 8,248 more rows]
