# Supplementary material for: Protocol for real-time monitoring of CD8+ T and myeloid cell behavior in human high-grade serous ovarian cancer slices
Source: STAR Protoc. 2024 Jun 2;5(2):103102. doi: 10.1016/j.xpro.2024.103102 (PMC11179100; doi:10.1016/j.xpro.2024.103102)
Supplement: Data S3. Files for testing the R script, quantification and statistical analysis step 2 [file mmc3.zip › Test files/Slice1_a/__Intensity_StdDev_Ch=1_Img=1.csv]

Intensity StdDev Ch=1 Img=1
====================
Intensity StdDev	Unit	Category	Channel	Image	Time	TrackID	ID
28.2923		Spot	1	Image 1	1	1000000000	0
20.8543		Spot	1	Image 1	1	1000000001	1
25.9257		Spot	1	Image 1	1	1000000002	2
15.0654		Spot	1	Image 1	1	1000000003	3
21.8338		Spot	1	Image 1	1	1000000004	4
10.7849		Spot	1	Image 1	1	1000000005	5
22.5649		Spot	1	Image 1	1	1000000006	6
11.0428		Spot	1	Image 1	1	1000000007	7
11.0875		Spot	1	Image 1	1	1000000008	8
11.2732		Spot	1	Image 1	1	1000000009	9
14.3821		Spot	1	Image 1	1	1000000010	10
14.6605		Spot	1	Image 1	1	1000000011	11
15.0736		Spot	1	Image 1	1	1000000012	12
21.647		Spot	1	Image 1	1	1000000013	13
67.0408		Spot	1	Image 1	1	1000000014	14
24.0507		Spot	1	Image 1	1	1000000015	15
11.9883		Spot	1	Image 1	1	1000000016	16
12.7518		Spot	1	Image 1	1	1000000017	17
19.0834		Spot	1	Image 1	1	1000000018	18
11.7839		Spot	1	Image 1	1	1000000019	19
19.1089		Spot	1	Image 1	1	1000000020	20
23.4237		Spot	1	Image 1	1	1000000021	21
12.6078		Spot	1	Image 1	1	1000000022	22
21.8204		Spot	1	Image 1	1	1000000023	23
11.1798		Spot	1	Image 1	1	1000000024	24
31.3009		Spot	1	Image 1	1	1000000025	25
38.7447		Spot	1	Image 1	1	1000000026	26
14.2259		Spot	1	Image 1	1	1000000027	27
19.127		Spot	1	Image 1	1	1000000028	28
15.5181		Spot	1	Image 1	1	1000000029	29
15.7287		Spot	1	Image 1	1	1000000030	30
23.6536		Spot	1	Image 1	1	1000000031	31
16.6479		Spot	1	Image 1	1	1000000032	32
19.3377		Spot	1	Image 1	1	1000000033	33
14.8518		Spot	1	Image 1	1	1000000034	34
13.2186		Spot	1	Image 1	1	1000000035	35
19.039		Spot	1	Image 1	1	1000000036	36
19.9562		Spot	1	Image 1	1	1000000037	37
32.0694		Spot	1	Image 1	1	1000000038	38
15.7786		Spot	1	Image 1	1	1000000039	39
18.7094		Spot	1	Image 1	1	1000000040	40
15.9733		Spot	1	Image 1	1	1000000041	43
15.9605		Spot	1	Image 1	1	1000000042	44
11.4037		Spot	1	Image 1	1	1000000043	45
18.2627		Spot	1	Image 1	1	1000000044	46
17.9588		Spot	1	Image 1	1	1000000045	47
14.9134		Spot	1	Image 1	1	1000000046	48
20.0806		Spot	1	Image 1	1	1000000047	49
15.7611		Spot	1	Image 1	1	1000000048	50
15.0769		Spot	1	Image 1	1	1000000049	51
23.9365		Spot	1	Image 1	1	1000000050	52
18.5654		Spot	1	Image 1	1	1000000051	53
19.5518		Spot	1	Image 1	1	1000000052	54
20.5487		Spot	1	Image 1	1	1000000053	55
17.745		Spot	1	Image 1	1	1000000054	56
43.7763		Spot	1	Image 1	1	1000000055	57
30.4767		Spot	1	Image 1	1	1000000056	58
23.0618		Spot	1	Image 1	1	1000000057	59
18.6114		Spot	1	Image 1	1	1000000058	60
14.1879		Spot	1	Image 1	1	1000000059	61
25.2646		Spot	1	Image 1	1	1000000060	62
63.1738		Spot	1	Image 1	1	1000000061	63
20.7997		Spot	1	Image 1	1	1000000062	64
23.297		Spot	1	Image 1	1	1000000063	65
40.7066		Spot	1	Image 1	1	1000000064	66
56.5928		Spot	1	Image 1	1	1000000065	67
28.1702		Spot	1	Image 1	1	1000000066	68
29.8552		Spot	1	Image 1	1	1000000067	69
19.1458		Spot	1	Image 1	1	1000000068	70
21.3557		Spot	1	Image 1	1	1000000069	71
26.612		Spot	1	Image 1	1	1000000070	72
41.7408		Spot	1	Image 1	1	1000000071	73
20.3356		Spot	1	Image 1	1	1000000072	74
18.6444		Spot	1	Image 1	1	1000000073	75
29.2444		Spot	1	Image 1	1	1000000074	76
14.1703		Spot	1	Image 1	1	1000000075	77
20.0248		Spot	1	Image 1	1	1000000076	78
14.1827		Spot	1	Image 1	1	1000000077	79
24.2049		Spot	1	Image 1	1	1000000078	80
18.909		Spot	1	Image 1	1	1000000079	81
32.2206		Spot	1	Image 1	1	1000000080	82
36.115		Spot	1	Image 1	1	1000000081	83
22.0066		Spot	1	Image 1	1	1000000082	84
17.3095		Spot	1	Image 1	1	1000000083	86
38.7474		Spot	1	Image 1	1	1000000084	87
12.8644		Spot	1	Image 1	1	1000000085	88
13.3243		Spot	1	Image 1	1	1000000086	89
23.4619		Spot	1	Image 1	1	1000000087	90
23.6706		Spot	1	Image 1	1	1000000088	91
19.1757		Spot	1	Image 1	1	1000000089	92
34.7825		Spot	1	Image 1	1	1000000090	93
24.6399		Spot	1	Image 1	1	1000000091	94
31.217		Spot	1	Image 1	1	1000000092	95
22.7561		Spot	1	Image 1	1	1000000093	96
19.8707		Spot	1	Image 1	1	1000000094	97
24.1321		Spot	1	Image 1	1	1000000095	98
23.326		Spot	1	Image 1	1	1000000096	99
25.4075		Spot	1	Image 1	1	1000000097	100
25.4304		Spot	1	Image 1	1	1000000098	101
19.4019		Spot	1	Image 1	1	1000000099	102
26.9098		Spot	1	Image 1	1	1000000100	103
14.7415		Spot	1	Image 1	1	1000000101	105
18.0663		Spot	1	Image 1	1	1000000102	106
11.4497		Spot	1	Image 1	1	1000000103	107
25.5238		Spot	1	Image 1	1	1000000104	108
22.0327		Spot	1	Image 1	1	1000000105	109
21.8252		Spot	1	Image 1	1	1000000106	110
21.6641		Spot	1	Image 1	1	1000000107	111
24.5833		Spot	1	Image 1	1	1000000108	112
16.9906		Spot	1	Image 1	1	1000000109	113
11.9705		Spot	1	Image 1	1	1000000110	114
25.0438		Spot	1	Image 1	1	1000000111	115
26.4331		Spot	1	Image 1	1	1000000112	116
18.4666		Spot	1	Image 1	1	1000000113	117
22.4861		Spot	1	Image 1	1	1000000114	118
15.7683		Spot	1	Image 1	1	1000000115	119
18.6772		Spot	1	Image 1	1	1000000116	120
25.4145		Spot	1	Image 1	1	1000000117	121
18.879		Spot	1	Image 1	1	1000000118	122
11.0619		Spot	1	Image 1	1	1000000119	123
14.7121		Spot	1	Image 1	1	1000000120	124
40.9393		Spot	1	Image 1	1	1000000121	125
33.3989		Spot	1	Image 1	1	1000000122	126
20.8062		Spot	1	Image 1	1	1000000123	127
16.9909		Spot	1	Image 1	1	1000000124	128
18.1329		Spot	1	Image 1	1	1000000125	129
20.6984		Spot	1	Image 1	1	1000000126	130
17.2698		Spot	1	Image 1	1	1000000127	131
49.3661		Spot	1	Image 1	1	1000000128	132
18.3197		Spot	1	Image 1	1	1000000129	133
25.4049		Spot	1	Image 1	1	1000000130	134
21.3142		Spot	1	Image 1	1	1000000131	135
26.78		Spot	1	Image 1	1	1000000132	136
23.1685		Spot	1	Image 1	1	1000000133	137
29.9938		Spot	1	Image 1	1	1000000134	138
32.6979		Spot	1	Image 1	1	1000000135	139
27.9103		Spot	1	Image 1	1	1000000136	140
54.143		Spot	1	Image 1	1	1000000137	141
29.7195		Spot	1	Image 1	1	1000000138	142
25.3384		Spot	1	Image 1	1	1000000139	143
47.4959		Spot	1	Image 1	1	1000000140	144
79.2847		Spot	1	Image 1	1	1000000141	145
25.3167		Spot	1	Image 1	1	1000000142	146
24.2509		Spot	1	Image 1	1	1000000143	147
14.2836		Spot	1	Image 1	1	1000000144	148
55.6868		Spot	1	Image 1	1	1000000145	149
81.8983		Spot	1	Image 1	1	1000000146	150
38.3249		Spot	1	Image 1	1	1000000147	151
21.6796		Spot	1	Image 1	1	1000000148	152
80.4573		Spot	1	Image 1	1	1000000149	153
69.6214		Spot	1	Image 1	1	1000000150	154
23.5855		Spot	1	Image 1	1	1000000151	155
24.7074		Spot	1	Image 1	1	1000000152	156
42.679		Spot	1	Image 1	1	1000000153	157
25.0438		Spot	1	Image 1	1	1000000154	158
24.9728		Spot	1	Image 1	1	1000000155	159
39.17		Spot	1	Image 1	1	1000000156	160
68.5223		Spot	1	Image 1	1	1000000157	161
53.1962		Spot	1	Image 1	1	1000000158	162
20.5809		Spot	1	Image 1	1	1000000159	163
38.59		Spot	1	Image 1	1	1000000160	164
43.6402		Spot	1	Image 1	1	1000000161	165
29.5054		Spot	1	Image 1	1	1000000162	166
38.8153		Spot	1	Image 1	1	1000000163	167
25.2551		Spot	1	Image 1	1	1000000164	168
94.5282		Spot	1	Image 1	1	1000000165	169
45.9649		Spot	1	Image 1	1	1000000166	170
27.4987		Spot	1	Image 1	1	1000000167	171
21.4245		Spot	1	Image 1	1	1000000168	172
39.5067		Spot	1	Image 1	1	1000000169	173
52.3782		Spot	1	Image 1	1	1000000170	174
23.5591		Spot	1	Image 1	1	1000000171	175
54.5394		Spot	1	Image 1	1	1000000172	176
19.8255		Spot	1	Image 1	1	1000000173	177
25.3433		Spot	1	Image 1	2	1000000000	178
21.1423		Spot	1	Image 1	2	1000000001	179
26.5866		Spot	1	Image 1	2	1000000002	180
15.5597		Spot	1	Image 1	2	1000000003	181
20.7431		Spot	1	Image 1	2	1000000004	182
9.77371		Spot	1	Image 1	2	1000000005	183
22.3267		Spot	1	Image 1	2	1000000006	184
9.47874		Spot	1	Image 1	2	1000000007	185
11.8633		Spot	1	Image 1	2	1000000008	186
12.0881		Spot	1	Image 1	2	1000000009	187
15.2228		Spot	1	Image 1	2	1000000010	188
14.6		Spot	1	Image 1	2	1000000011	189
15.8442		Spot	1	Image 1	2	1000000012	190
18.6392		Spot	1	Image 1	2	1000000013	191
59.0264		Spot	1	Image 1	2	1000000014	192
25.2672		Spot	1	Image 1	2	1000000015	193
12.1272		Spot	1	Image 1	2	1000000016	194
12.6803		Spot	1	Image 1	2	1000000017	195
16.6932		Spot	1	Image 1	2	1000000018	196
11.7606		Spot	1	Image 1	2	1000000019	197
19.2269		Spot	1	Image 1	2	1000000020	198
23.2145		Spot	1	Image 1	2	1000000021	199
13.2698		Spot	1	Image 1	2	1000000022	200
21.769		Spot	1	Image 1	2	1000000023	201
11.7165		Spot	1	Image 1	2	1000000024	202
26.8153		Spot	1	Image 1	2	1000000025	203
44.3826		Spot	1	Image 1	2	1000000026	204
13.5471		Spot	1	Image 1	2	1000000027	205
19.8225		Spot	1	Image 1	2	1000000028	206
14.2051		Spot	1	Image 1	2	1000000029	207
15.419		Spot	1	Image 1	2	1000000030	208
23.1209		Spot	1	Image 1	2	1000000031	209
16.8744		Spot	1	Image 1	2	1000000032	210
20.9187		Spot	1	Image 1	2	1000000033	211
15.9659		Spot	1	Image 1	2	1000000034	212
12.5906		Spot	1	Image 1	2	1000000035	213
18.6081		Spot	1	Image 1	2	1000000036	214
23.5247		Spot	1	Image 1	2	1000000037	215
31.2624		Spot	1	Image 1	2	1000000038	216
18.6822		Spot	1	Image 1	2	1000000040	217
15.2981		Spot	1	Image 1	2	1000000039	218
17.3434		Spot	1	Image 1	2	1000000174	219
17.0628		Spot	1	Image 1	2	1000000041	222
17.221		Spot	1	Image 1	2	1000000042	223
18.4311		Spot	1	Image 1	2	1000000044	224
17.0518		Spot	1	Image 1	2	1000000045	225
12.4709		Spot	1	Image 1	2	1000000043	226
14.8661		Spot	1	Image 1	2	1000000046	227
20.6197		Spot	1	Image 1	2	1000000047	228
15.9087		Spot	1	Image 1	2	1000000049	229
23.3254		Spot	1	Image 1	2	1000000050	230
19.4527		Spot	1	Image 1	2	1000000052	231
20.8235		Spot	1	Image 1	2	1000000053	232
43.9819		Spot	1	Image 1	2	1000000055	233
22.6336		Spot	1	Image 1	2	1000000057	234
16.0825		Spot	1	Image 1	2	1000000054	235
30.7526		Spot	1	Image 1	2	1000000056	236
19.302		Spot	1	Image 1	2	1000000058	237
13.7		Spot	1	Image 1	2	1000000059	238
25.5358		Spot	1	Image 1	2	1000000060	239
58.5802		Spot	1	Image 1	2	1000000061	240
20.7787		Spot	1	Image 1	2	1000000062	241
23.883		Spot	1	Image 1	2	1000000063	242
54.4016		Spot	1	Image 1	2	1000000065	243
39.5595		Spot	1	Image 1	2	1000000064	244
27.0663		Spot	1	Image 1	2	1000000066	245
18.8716		Spot	1	Image 1	2	1000000068	246
26.9851		Spot	1	Image 1	2	1000000067	247
25.2178		Spot	1	Image 1	2	1000000069	248
25.935		Spot	1	Image 1	2	1000000070	249
40.1891		Spot	1	Image 1	2	1000000071	250
16.8804		Spot	1	Image 1	2	1000000072	251
17.6903		Spot	1	Image 1	2	1000000073	252
29.3264		Spot	1	Image 1	2	1000000074	253
13.4754		Spot	1	Image 1	2	1000000075	254
20.8461		Spot	1	Image 1	2	1000000076	255
14.3851		Spot	1	Image 1	2	1000000077	256
25.7454		Spot	1	Image 1	2	1000000078	257
20.3116		Spot	1	Image 1	2	1000000079	258
34.3412		Spot	1	Image 1	2	1000000080	259
34.9076		Spot	1	Image 1	2	1000000081	260
23.0264		Spot	1	Image 1	2	1000000082	261
19.5289		Spot	1	Image 1	2	1000000083	263
13.5755		Spot	1	Image 1	2	1000000085	264
13.8008		Spot	1	Image 1	2	1000000086	265
25.4648		Spot	1	Image 1	2	1000000087	266
37.3961		Spot	1	Image 1	2	1000000084	267
22.9786		Spot	1	Image 1	2	1000000088	268
20.4735		Spot	1	Image 1	2	1000000089	269
37.488		Spot	1	Image 1	2	1000000090	270
24.5536		Spot	1	Image 1	2	1000000091	271
24.351		Spot	1	Image 1	2	1000000093	272
32.5367		Spot	1	Image 1	2	1000000092	273
26.4445		Spot	1	Image 1	2	1000000175	274
24.5176		Spot	1	Image 1	2	1000000096	275
19.685		Spot	1	Image 1	2	1000000094	276
22.1124		Spot	1	Image 1	2	1000000095	277
24.3568		Spot	1	Image 1	2	1000000097	278
25.0997		Spot	1	Image 1	2	1000000098	279
21.4614		Spot	1	Image 1	2	1000000099	280
28.4845		Spot	1	Image 1	2	1000000100	282
14.3736		Spot	1	Image 1	2	1000000101	283
18.308		Spot	1	Image 1	2	1000000102	284
24.4848		Spot	1	Image 1	2	1000000176	285
12.3601		Spot	1	Image 1	2	1000000103	286
25.2547		Spot	1	Image 1	2	1000000104	287
22.1158		Spot	1	Image 1	2	1000000105	288
22.4575		Spot	1	Image 1	2	1000000107	289
23.7581		Spot	1	Image 1	2	1000000108	290
23.9318		Spot	1	Image 1	2	1000000106	291
17.0114		Spot	1	Image 1	2	1000000109	292
12.717		Spot	1	Image 1	2	1000000110	293
23.7603		Spot	1	Image 1	2	1000000111	294
24.3747		Spot	1	Image 1	2	1000000112	295
20.2253		Spot	1	Image 1	2	1000000113	296
24.5966		Spot	1	Image 1	2	1000000114	297
16.428		Spot	1	Image 1	2	1000000115	298
18.368		Spot	1	Image 1	2	1000000116	299
27.1793		Spot	1	Image 1	2	1000000117	300
19.0457		Spot	1	Image 1	2	1000000118	301
15.2988		Spot	1	Image 1	2	1000000120	302
12.6069		Spot	1	Image 1	2	1000000119	303
36.9761		Spot	1	Image 1	2	1000000122	304
44.6264		Spot	1	Image 1	2	1000000121	305
19.0963		Spot	1	Image 1	2	1000000123	306
14.4516		Spot	1	Image 1	2	1000000124	307
18.2205		Spot	1	Image 1	2	1000000125	308
22.2508		Spot	1	Image 1	2	1000000126	309
16.8304		Spot	1	Image 1	2	1000000127	310
52.3803		Spot	1	Image 1	2	1000000128	311
19.1931		Spot	1	Image 1	2	1000000129	312
25.7572		Spot	1	Image 1	2	1000000130	313
20.2289		Spot	1	Image 1	2	1000000131	314
24.3273		Spot	1	Image 1	2	1000000132	315
21.8014		Spot	1	Image 1	2	1000000133	316
29.794		Spot	1	Image 1	2	1000000134	317
32.4796		Spot	1	Image 1	2	1000000135	318
25.4547		Spot	1	Image 1	2	1000000136	319
52.7555		Spot	1	Image 1	2	1000000137	320
30.9204		Spot	1	Image 1	2	1000000138	321
25.3053		Spot	1	Image 1	2	1000000139	322
51.3728		Spot	1	Image 1	2	1000000140	323
76.307		Spot	1	Image 1	2	1000000141	324
26.3959		Spot	1	Image 1	2	1000000142	325
13.3291		Spot	1	Image 1	2	1000000144	326
24.4429		Spot	1	Image 1	2	1000000143	327
53.0213		Spot	1	Image 1	2	1000000145	328
79.6486		Spot	1	Image 1	2	1000000146	329
34.9347		Spot	1	Image 1	2	1000000147	330
22.5719		Spot	1	Image 1	2	1000000148	331
74.8013		Spot	1	Image 1	2	1000000149	332
66.4819		Spot	1	Image 1	2	1000000150	333
22.8269		Spot	1	Image 1	2	1000000151	334
23.5395		Spot	1	Image 1	2	1000000152	335
38.8857		Spot	1	Image 1	2	1000000153	336
23.2454		Spot	1	Image 1	2	1000000154	337
24.6376		Spot	1	Image 1	2	1000000155	338
41.4192		Spot	1	Image 1	2	1000000156	339
63.8587		Spot	1	Image 1	2	1000000157	340
54.076		Spot	1	Image 1	2	1000000158	341
19.0347		Spot	1	Image 1	2	1000000159	342
36.9752		Spot	1	Image 1	2	1000000160	343
42.9356		Spot	1	Image 1	2	1000000161	344
27.5637		Spot	1	Image 1	2	1000000162	345
37.5051		Spot	1	Image 1	2	1000000163	346
25.959		Spot	1	Image 1	2	1000000164	347
90.7074		Spot	1	Image 1	2	1000000165	348
44.1443		Spot	1	Image 1	2	1000000166	349
26.0595		Spot	1	Image 1	2	1000000167	350
22.4412		Spot	1	Image 1	2	1000000168	351
40.2211		Spot	1	Image 1	2	1000000169	352
53.4835		Spot	1	Image 1	2	1000000170	353
21.4815		Spot	1	Image 1	2	1000000171	354
55.1141		Spot	1	Image 1	2	1000000172	355
20.1402		Spot	1	Image 1	2	1000000173	356
27.1035		Spot	1	Image 1	3	1000000000	357
21.7448		Spot	1	Image 1	3	1000000001	358
24.5276		Spot	1	Image 1	3	1000000002	359
15.7139		Spot	1	Image 1	3	1000000003	360
22.6181		Spot	1	Image 1	3	1000000004	361
11.4902		Spot	1	Image 1	3	1000000005	362
21.9464		Spot	1	Image 1	3	1000000006	363
10.4309		Spot	1	Image 1	3	1000000007	364
11.792		Spot	1	Image 1	3	1000000008	365
11.739		Spot	1	Image 1	3	1000000009	366
14.6958		Spot	1	Image 1	3	1000000011	367
20.216		Spot	1	Image 1	3	1000000013	368
60.3415		Spot	1	Image 1	3	1000000014	369
16.4967		Spot	1	Image 1	3	1000000012	370
23.9575		Spot	1	Image 1	3	1000000015	371
12.637		Spot	1	Image 1	3	1000000016	372
12.4183		Spot	1	Image 1	3	1000000017	373
17.6036		Spot	1	Image 1	3	1000000018	374
11.6251		Spot	1	Image 1	3	1000000019	375
18.4733		Spot	1	Image 1	3	1000000020	376
23.8421		Spot	1	Image 1	3	1000000021	377
12.4691		Spot	1	Image 1	3	1000000022	378
19.7073		Spot	1	Image 1	3	1000000023	379
11.8935		Spot	1	Image 1	3	1000000024	380
30.8569		Spot	1	Image 1	3	1000000025	381
43.4707		Spot	1	Image 1	3	1000000026	382
13.9444		Spot	1	Image 1	3	1000000027	383
18.2972		Spot	1	Image 1	3	1000000028	384
15.1739		Spot	1	Image 1	3	1000000029	385
22.3372		Spot	1	Image 1	3	1000000030	386
21.6657		Spot	1	Image 1	3	1000000031	387
16.3603		Spot	1	Image 1	3	1000000032	388
19.7513		Spot	1	Image 1	3	1000000033	389
14.4618		Spot	1	Image 1	3	1000000034	390
12.8691		Spot	1	Image 1	3	1000000035	391
17.6214		Spot	1	Image 1	3	1000000036	392
25.5882		Spot	1	Image 1	3	1000000037	393
31.9066		Spot	1	Image 1	3	1000000038	394
17.4019		Spot	1	Image 1	3	1000000040	395
15.2962		Spot	1	Image 1	3	1000000039	396
15.8377		Spot	1	Image 1	3	1000000174	397
15.4739		Spot	1	Image 1	3	1000000041	400
17.7575		Spot	1	Image 1	3	1000000042	401
17.0896		Spot	1	Image 1	3	1000000044	402
16.793		Spot	1	Image 1	3	1000000045	403
12.0646		Spot	1	Image 1	3	1000000043	404
15.639		Spot	1	Image 1	3	1000000046	405
19.6559		Spot	1	Image 1	3	1000000047	406
15.97		Spot	1	Image 1	3	1000000049	407
18.5176		Spot	1	Image 1	3	1000000177	408
21.6406		Spot	1	Image 1	3	1000000050	409
20.0233		Spot	1	Image 1	3	1000000052	410
20.9857		Spot	1	Image 1	3	1000000053	411
17.3068		Spot	1	Image 1	3	1000000054	412
45.1865		Spot	1	Image 1	3	1000000055	413
30.0161		Spot	1	Image 1	3	1000000056	414
21.6689		Spot	1	Image 1	3	1000000057	415
18.7513		Spot	1	Image 1	3	1000000058	416
14.1292		Spot	1	Image 1	3	1000000059	417
24.1359		Spot	1	Image 1	3	1000000060	418
58.0262		Spot	1	Image 1	3	1000000061	419
20.9951		Spot	1	Image 1	3	1000000062	420
20.8473		Spot	1	Image 1	3	1000000063	421
40.1496		Spot	1	Image 1	3	1000000064	422
56.0379		Spot	1	Image 1	3	1000000065	423
26.9407		Spot	1	Image 1	3	1000000066	424
26.7422		Spot	1	Image 1	3	1000000067	425
17.9592		Spot	1	Image 1	3	1000000068	426
23.5417		Spot	1	Image 1	3	1000000069	427
27.3263		Spot	1	Image 1	3	1000000070	428
44.0056		Spot	1	Image 1	3	1000000071	429
20.8842		Spot	1	Image 1	3	1000000072	430
17.5777		Spot	1	Image 1	3	1000000073	431
27.2648		Spot	1	Image 1	3	1000000074	432
13.3099		Spot	1	Image 1	3	1000000075	433
20.7643		Spot	1	Image 1	3	1000000076	434
14.486		Spot	1	Image 1	3	1000000077	435
33.1207		Spot	1	Image 1	3	1000000080	436
24.5419		Spot	1	Image 1	3	1000000078	437
19.8567		Spot	1	Image 1	3	1000000079	438
34.9247		Spot	1	Image 1	3	1000000081	439
21.4248		Spot	1	Image 1	3	1000000082	440
19.0159		Spot	1	Image 1	3	1000000083	442
12.6335		Spot	1	Image 1	3	1000000085	443
12.8762		Spot	1	Image 1	3	1000000086	444
25.6607		Spot	1	Image 1	3	1000000087	445
33.023		Spot	1	Image 1	3	1000000084	446
23.6703		Spot	1	Image 1	3	1000000088	447
19.0179		Spot	1	Image 1	3	1000000089	448
35.053		Spot	1	Image 1	3	1000000090	449
22.1264		Spot	1	Image 1	3	1000000091	450
22.2888		Spot	1	Image 1	3	1000000093	451
30.1574		Spot	1	Image 1	3	1000000092	452
27.1183		Spot	1	Image 1	3	1000000175	453
17.4133		Spot	1	Image 1	3	1000000094	454
23.4615		Spot	1	Image 1	3	1000000096	455
23.8291		Spot	1	Image 1	3	1000000095	456
23.4569		Spot	1	Image 1	3	1000000097	457
24.838		Spot	1	Image 1	3	1000000098	458
20.3545		Spot	1	Image 1	3	1000000099	459
26.9099		Spot	1	Image 1	3	1000000100	461
14.436		Spot	1	Image 1	3	1000000101	462
16.8978		Spot	1	Image 1	3	1000000102	463
13.4006		Spot	1	Image 1	3	1000000103	464
24.4828		Spot	1	Image 1	3	1000000104	465
20.469		Spot	1	Image 1	3	1000000105	466
22.4449		Spot	1	Image 1	3	1000000106	467
21.3634		Spot	1	Image 1	3	1000000107	468
23.3303		Spot	1	Image 1	3	1000000108	469
17.8885		Spot	1	Image 1	3	1000000109	470
11.6665		Spot	1	Image 1	3	1000000110	471
23.3384		Spot	1	Image 1	3	1000000111	472
26.1917		Spot	1	Image 1	3	1000000112	473
19.0444		Spot	1	Image 1	3	1000000113	474
23.8008		Spot	1	Image 1	3	1000000114	475
15.4308		Spot	1	Image 1	3	1000000115	476
18.176		Spot	1	Image 1	3	1000000116	477
30.6171		Spot	1	Image 1	3	1000000117	478
18.1633		Spot	1	Image 1	3	1000000118	479
14.3419		Spot	1	Image 1	3	1000000120	480
11.3282		Spot	1	Image 1	3	1000000119	481
44.261		Spot	1	Image 1	3	1000000121	482
34.2238		Spot	1	Image 1	3	1000000122	483
19.949		Spot	1	Image 1	3	1000000123	484
16.1403		Spot	1	Image 1	3	1000000124	485
16.7848		Spot	1	Image 1	3	1000000125	486
22.6137		Spot	1	Image 1	3	1000000126	487
17.1774		Spot	1	Image 1	3	1000000127	488
50.4087		Spot	1	Image 1	3	1000000128	489
18.8055		Spot	1	Image 1	3	1000000129	490
23.6233		Spot	1	Image 1	3	1000000130	491
22.5006		Spot	1	Image 1	3	1000000131	492
24.7217		Spot	1	Image 1	3	1000000132	493
21.0467		Spot	1	Image 1	3	1000000133	494
29.4476		Spot	1	Image 1	3	1000000134	495
29.0165		Spot	1	Image 1	3	1000000135	496
27.4823		Spot	1	Image 1	3	1000000136	497
49.7947		Spot	1	Image 1	3	1000000137	498
31.6268		Spot	1	Image 1	3	1000000138	499
48.5931		Spot	1	Image 1	3	1000000140	500
68.5985		Spot	1	Image 1	3	1000000141	501
25.986		Spot	1	Image 1	3	1000000142	502
23.5938		Spot	1	Image 1	3	1000000143	503
13.9381		Spot	1	Image 1	3	1000000144	504
52.0677		Spot	1	Image 1	3	1000000145	505
78.5523		Spot	1	Image 1	3	1000000146	506
33.6168		Spot	1	Image 1	3	1000000147	507
22.8346		Spot	1	Image 1	3	1000000148	508
76.9697		Spot	1	Image 1	3	1000000149	509
69.7041		Spot	1	Image 1	3	1000000150	510
22.4631		Spot	1	Image 1	3	1000000151	511
24.7569		Spot	1	Image 1	3	1000000152	512
41.2042		Spot	1	Image 1	3	1000000153	513
24.1379		Spot	1	Image 1	3	1000000154	514
23.8274		Spot	1	Image 1	3	1000000155	515
39.8515		Spot	1	Image 1	3	1000000156	516
65.4017		Spot	1	Image 1	3	1000000157	517
51.223		Spot	1	Image 1	3	1000000158	518
20.793		Spot	1	Image 1	3	1000000159	519
37.5711		Spot	1	Image 1	3	1000000160	520
29.3959		Spot	1	Image 1	3	1000000162	521
41.4308		Spot	1	Image 1	3	1000000161	522
37.7177		Spot	1	Image 1	3	1000000163	523
25.755		Spot	1	Image 1	3	1000000164	524
87.9631		Spot	1	Image 1	3	1000000165	525
43.5038		Spot	1	Image 1	3	1000000166	526
28.0221		Spot	1	Image 1	3	1000000167	527
22.9562		Spot	1	Image 1	3	1000000168	528
38.013		Spot	1	Image 1	3	1000000169	529
47.8054		Spot	1	Image 1	3	1000000170	530
21.845		Spot	1	Image 1	3	1000000171	531
53.8617		Spot	1	Image 1	3	1000000172	532
21.2855		Spot	1	Image 1	3	1000000173	533
24.0729		Spot	1	Image 1	4	1000000000	534
21.349		Spot	1	Image 1	4	1000000001	535
27.9687		Spot	1	Image 1	4	1000000002	536
15.8923		Spot	1	Image 1	4	1000000003	537
20.1482		Spot	1	Image 1	4	1000000004	538
9.64995		Spot	1	Image 1	4	1000000005	539
22.6968		Spot	1	Image 1	4	1000000006	540
10.6986		Spot	1	Image 1	4	1000000007	541
12.6563		Spot	1	Image 1	4	1000000008	542
11.1268		Spot	1	Image 1	4	1000000009	543
18.5608		Spot	1	Image 1	4	1000000010	544
13.3426		Spot	1	Image 1	4	1000000011	545
20.0892		Spot	1	Image 1	4	1000000013	546
46.5641		Spot	1	Image 1	4	1000000014	547
15.2131		Spot	1	Image 1	4	1000000012	548
24.2787		Spot	1	Image 1	4	1000000015	549
11.541		Spot	1	Image 1	4	1000000016	550
12.6654		Spot	1	Image 1	4	1000000017	551
17.1971		Spot	1	Image 1	4	1000000018	552
11.2706		Spot	1	Image 1	4	1000000019	553
18.4296		Spot	1	Image 1	4	1000000020	554
24.8209		Spot	1	Image 1	4	1000000021	555
13.3709		Spot	1	Image 1	4	1000000022	556
21.2933		Spot	1	Image 1	4	1000000023	557
12.4949		Spot	1	Image 1	4	1000000024	558
29.2602		Spot	1	Image 1	4	1000000025	559
41.078		Spot	1	Image 1	4	1000000026	560
15.7978		Spot	1	Image 1	4	1000000027	561
18.0552		Spot	1	Image 1	4	1000000028	562
15.5438		Spot	1	Image 1	4	1000000029	563
18.7004		Spot	1	Image 1	4	1000000030	564
22.355		Spot	1	Image 1	4	1000000031	565
15.283		Spot	1	Image 1	4	1000000032	566
17.9147		Spot	1	Image 1	4	1000000033	567
15.8535		Spot	1	Image 1	4	1000000034	568
32.4828		Spot	1	Image 1	4	1000000037	569
13.042		Spot	1	Image 1	4	1000000035	570
19.3391		Spot	1	Image 1	4	1000000036	571
34.0904		Spot	1	Image 1	4	1000000038	572
17.3019		Spot	1	Image 1	4	1000000040	573
16.0441		Spot	1	Image 1	4	1000000039	574
15.2699		Spot	1	Image 1	4	1000000174	575
15.8529		Spot	1	Image 1	4	1000000041	578
20.3932		Spot	1	Image 1	4	1000000044	579
16.8611		Spot	1	Image 1	4	1000000042	580
16.9844		Spot	1	Image 1	4	1000000045	581
12.3201		Spot	1	Image 1	4	1000000043	582
16.1299		Spot	1	Image 1	4	1000000046	583
19.3262		Spot	1	Image 1	4	1000000047	584
17.8899		Spot	1	Image 1	4	1000000048	585
16.3763		Spot	1	Image 1	4	1000000049	586
23.832		Spot	1	Image 1	4	1000000050	587
19.902		Spot	1	Image 1	4	1000000052	588
21.2451		Spot	1	Image 1	4	1000000051	589
22.2157		Spot	1	Image 1	4	1000000053	590
17.289		Spot	1	Image 1	4	1000000054	591
41.4956		Spot	1	Image 1	4	1000000055	592
30.9504		Spot	1	Image 1	4	1000000056	593
22.0807		Spot	1	Image 1	4	1000000057	594
20.0402		Spot	1	Image 1	4	1000000058	595
12.8363		Spot	1	Image 1	4	1000000059	596
23.3167		Spot	1	Image 1	4	1000000060	597
61.7957		Spot	1	Image 1	4	1000000061	598
19.0365		Spot	1	Image 1	4	1000000062	599
22.8397		Spot	1	Image 1	4	1000000063	600
40.4318		Spot	1	Image 1	4	1000000064	601
58.1547		Spot	1	Image 1	4	1000000065	602
27.3932		Spot	1	Image 1	4	1000000066	603
27.4005		Spot	1	Image 1	4	1000000067	604
19.085		Spot	1	Image 1	4	1000000068	605
21.008		Spot	1	Image 1	4	1000000069	606
23.9076		Spot	1	Image 1	4	1000000070	607
41.2772		Spot	1	Image 1	4	1000000071	608
19.4922		Spot	1	Image 1	4	1000000072	609
18.1896		Spot	1	Image 1	4	1000000073	610
28.5857		Spot	1	Image 1	4	1000000074	611
19.386		Spot	1	Image 1	4	1000000076	612
12.8041		Spot	1	Image 1	4	1000000075	613
32.3063		Spot	1	Image 1	4	1000000080	614
13.9845		Spot	1	Image 1	4	1000000077	615
24.5039		Spot	1	Image 1	4	1000000078	616
18.4392		Spot	1	Image 1	4	1000000079	617
21.5305		Spot	1	Image 1	4	1000000082	618
33.441		Spot	1	Image 1	4	1000000081	619
18.3997		Spot	1	Image 1	4	1000000083	621
13.8525		Spot	1	Image 1	4	1000000085	622
13.1415		Spot	1	Image 1	4	1000000086	623
24.7753		Spot	1	Image 1	4	1000000087	624
37.6376		Spot	1	Image 1	4	1000000084	625
22.9734		Spot	1	Image 1	4	1000000088	626
20.0497		Spot	1	Image 1	4	1000000089	627
36.0329		Spot	1	Image 1	4	1000000090	628
21.0738		Spot	1	Image 1	4	1000000091	629
22.963		Spot	1	Image 1	4	1000000093	630
30.6569		Spot	1	Image 1	4	1000000092	631
25.5554		Spot	1	Image 1	4	1000000175	632
25.8685		Spot	1	Image 1	4	1000000096	633
19.5631		Spot	1	Image 1	4	1000000094	634
23.6174		Spot	1	Image 1	4	1000000095	635
24.9801		Spot	1	Image 1	4	1000000097	636
24.8816		Spot	1	Image 1	4	1000000098	637
20.6142		Spot	1	Image 1	4	1000000099	638
28.6261		Spot	1	Image 1	4	1000000100	640
15.7186		Spot	1	Image 1	4	1000000101	641
18.4276		Spot	1	Image 1	4	1000000102	642
24.6575		Spot	1	Image 1	4	1000000176	643
12.9534		Spot	1	Image 1	4	1000000103	644
24.5634		Spot	1	Image 1	4	1000000104	645
21.3873		Spot	1	Image 1	4	1000000105	646
24.497		Spot	1	Image 1	4	1000000108	647
20.7449		Spot	1	Image 1	4	1000000106	648
20.9211		Spot	1	Image 1	4	1000000107	649
16.5796		Spot	1	Image 1	4	1000000109	650
23.9047		Spot	1	Image 1	4	1000000111	651
11.4722		Spot	1	Image 1	4	1000000110	652
26.9326		Spot	1	Image 1	4	1000000112	653
20.0504		Spot	1	Image 1	4	1000000113	654
24.6041		Spot	1	Image 1	4	1000000114	655
14.8839		Spot	1	Image 1	4	1000000115	656
17.774		Spot	1	Image 1	4	1000000116	657
27.7314		Spot	1	Image 1	4	1000000117	658
19.7567		Spot	1	Image 1	4	1000000118	659
11.9174		Spot	1	Image 1	4	1000000119	660
15.4566		Spot	1	Image 1	4	1000000120	661
43.3926		Spot	1	Image 1	4	1000000121	662
36.4657		Spot	1	Image 1	4	1000000122	663
19.8096		Spot	1	Image 1	4	1000000123	664
16.517		Spot	1	Image 1	4	1000000124	665
18.1936		Spot	1	Image 1	4	1000000125	666
16.8137		Spot	1	Image 1	4	1000000127	667
20.7265		Spot	1	Image 1	4	1000000126	668
47.6029		Spot	1	Image 1	4	1000000128	669
19.6338		Spot	1	Image 1	4	1000000129	670
24.5913		Spot	1	Image 1	4	1000000130	671
25.5045		Spot	1	Image 1	4	1000000132	672
22.8274		Spot	1	Image 1	4	1000000131	673
21.9679		Spot	1	Image 1	4	1000000133	674
28.7032		Spot	1	Image 1	4	1000000134	675
30.9668		Spot	1	Image 1	4	1000000135	676
26.7396		Spot	1	Image 1	4	1000000136	677
49.5451		Spot	1	Image 1	4	1000000137	678
30.8138		Spot	1	Image 1	4	1000000138	679
25.1485		Spot	1	Image 1	4	1000000139	680
48.0004		Spot	1	Image 1	4	1000000140	681
24.7628		Spot	1	Image 1	4	1000000143	682
70.2637		Spot	1	Image 1	4	1000000141	683
26.363		Spot	1	Image 1	4	1000000142	684
13.9994		Spot	1	Image 1	4	1000000144	685
54.206		Spot	1	Image 1	4	1000000145	686
77.6564		Spot	1	Image 1	4	1000000146	687
36.1222		Spot	1	Image 1	4	1000000147	688
20.7885		Spot	1	Image 1	4	1000000148	689
77.4834		Spot	1	Image 1	4	1000000149	690
64.0534		Spot	1	Image 1	4	1000000150	691
22.7842		Spot	1	Image 1	4	1000000151	692
24.4806		Spot	1	Image 1	4	1000000152	693
37.379		Spot	1	Image 1	4	1000000153	694
23.4867		Spot	1	Image 1	4	1000000154	695
25.4058		Spot	1	Image 1	4	1000000155	696
38.8602		Spot	1	Image 1	4	1000000156	697
65.6333		Spot	1	Image 1	4	1000000157	698
51.6429		Spot	1	Image 1	4	1000000158	699
19.881		Spot	1	Image 1	4	1000000159	700
37.4621		Spot	1	Image 1	4	1000000160	701
29.2926		Spot	1	Image 1	4	1000000162	702
39.8784		Spot	1	Image 1	4	1000000161	703
36.6205		Spot	1	Image 1	4	1000000163	704
26.035		Spot	1	Image 1	4	1000000164	705
91.8137		Spot	1	Image 1	4	1000000165	706
42.9253		Spot	1	Image 1	4	1000000166	707
25.4592		Spot	1	Image 1	4	1000000167	708
22.4183		Spot	1	Image 1	4	1000000168	709
37.6717		Spot	1	Image 1	4	1000000169	710
49.1319		Spot	1	Image 1	4	1000000170	711
21.723		Spot	1	Image 1	4	1000000171	712
52.4964		Spot	1	Image 1	4	1000000172	713
19.7365		Spot	1	Image 1	4	1000000173	714
25.635		Spot	1	Image 1	5	1000000000	715
21.7651		Spot	1	Image 1	5	1000000001	716
25.2854		Spot	1	Image 1	5	1000000002	717
21.9188		Spot	1	Image 1	5	1000000004	718
15.5653		Spot	1	Image 1	5	1000000003	719
9.58378		Spot	1	Image 1	5	1000000005	720
22.517		Spot	1	Image 1	5	1000000006	721
10.0394		Spot	1	Image 1	5	1000000007	722
12.2523		Spot	1	Image 1	5	1000000008	723
12.3461		Spot	1	Image 1	5	1000000009	724
16.8913		Spot	1	Image 1	5	1000000010	725
12.7856		Spot	1	Image 1	5	1000000011	726
18.0862		Spot	1	Image 1	5	1000000013	727
42.8376		Spot	1	Image 1	5	1000000014	728
15.5769		Spot	1	Image 1	5	1000000012	729
23.9777		Spot	1	Image 1	5	1000000015	730
12.1032		Spot	1	Image 1	5	1000000017	731
18.5922		Spot	1	Image 1	5	1000000018	732
10.8683		Spot	1	Image 1	5	1000000019	733
19.0272		Spot	1	Image 1	5	1000000020	734
24.3422		Spot	1	Image 1	5	1000000021	735
13.9887		Spot	1	Image 1	5	1000000022	736
20.8607		Spot	1	Image 1	5	1000000023	737
11.6316		Spot	1	Image 1	5	1000000024	738
25.8347		Spot	1	Image 1	5	1000000025	739
43.9558		Spot	1	Image 1	5	1000000026	740
13.5883		Spot	1	Image 1	5	1000000027	741
19.7537		Spot	1	Image 1	5	1000000028	742
14.7663		Spot	1	Image 1	5	1000000029	743
17.0558		Spot	1	Image 1	5	1000000030	744
22.6644		Spot	1	Image 1	5	1000000031	745
15.2113		Spot	1	Image 1	5	1000000032	746
19.3738		Spot	1	Image 1	5	1000000033	747
16.5747		Spot	1	Image 1	5	1000000034	748
30.9347		Spot	1	Image 1	5	1000000037	749
13.2264		Spot	1	Image 1	5	1000000035	750
19.7346		Spot	1	Image 1	5	1000000036	751
32.637		Spot	1	Image 1	5	1000000038	752
18.5669		Spot	1	Image 1	5	1000000040	753
14.3701		Spot	1	Image 1	5	1000000039	754
15.8051		Spot	1	Image 1	5	1000000174	755
16.1789		Spot	1	Image 1	5	1000000041	758
18.5792		Spot	1	Image 1	5	1000000044	759
17.5049		Spot	1	Image 1	5	1000000042	760
17.2509		Spot	1	Image 1	5	1000000045	761
11.3494		Spot	1	Image 1	5	1000000043	762
15.1492		Spot	1	Image 1	5	1000000046	763
19.4628		Spot	1	Image 1	5	1000000047	764
17.4484		Spot	1	Image 1	5	1000000048	765
19.3026		Spot	1	Image 1	5	1000000177	766
15.5019		Spot	1	Image 1	5	1000000049	767
23.2568		Spot	1	Image 1	5	1000000050	768
21.2105		Spot	1	Image 1	5	1000000051	769
19.504		Spot	1	Image 1	5	1000000052	770
20.9052		Spot	1	Image 1	5	1000000053	771
15.8742		Spot	1	Image 1	5	1000000054	772
44.4657		Spot	1	Image 1	5	1000000055	773
32.0945		Spot	1	Image 1	5	1000000056	774
23.0139		Spot	1	Image 1	5	1000000057	775
19.3743		Spot	1	Image 1	5	1000000058	776
13.5578		Spot	1	Image 1	5	1000000059	777
24.3614		Spot	1	Image 1	5	1000000060	778
60.3035		Spot	1	Image 1	5	1000000061	779
21.1393		Spot	1	Image 1	5	1000000062	780
22.2908		Spot	1	Image 1	5	1000000063	781
39.5638		Spot	1	Image 1	5	1000000064	782
55.6909		Spot	1	Image 1	5	1000000065	783
25.7847		Spot	1	Image 1	5	1000000066	784
26.6956		Spot	1	Image 1	5	1000000067	785
18.3924		Spot	1	Image 1	5	1000000068	786
27.9641		Spot	1	Image 1	5	1000000070	787
19.6369		Spot	1	Image 1	5	1000000069	788
41.9415		Spot	1	Image 1	5	1000000071	789
19.9641		Spot	1	Image 1	5	1000000072	790
19.5106		Spot	1	Image 1	5	1000000073	791
28.9933		Spot	1	Image 1	5	1000000074	792
20.6115		Spot	1	Image 1	5	1000000076	793
13.2507		Spot	1	Image 1	5	1000000075	794
20.4766		Spot	1	Image 1	5	1000000079	795
15.7854		Spot	1	Image 1	5	1000000077	796
30.754		Spot	1	Image 1	5	1000000080	797
24.4304		Spot	1	Image 1	5	1000000078	798
22.2772		Spot	1	Image 1	5	1000000082	799
33.8593		Spot	1	Image 1	5	1000000081	800
18.0854		Spot	1	Image 1	5	1000000083	802
14.0283		Spot	1	Image 1	5	1000000085	803
12.8203		Spot	1	Image 1	5	1000000086	804
25.4913		Spot	1	Image 1	5	1000000087	805
37.3733		Spot	1	Image 1	5	1000000084	806
22.6585		Spot	1	Image 1	5	1000000088	807
18.612		Spot	1	Image 1	5	1000000089	808
36.1297		Spot	1	Image 1	5	1000000090	809
23.4906		Spot	1	Image 1	5	1000000091	810
22.9128		Spot	1	Image 1	5	1000000093	811
31.1053		Spot	1	Image 1	5	1000000092	812
26.1346		Spot	1	Image 1	5	1000000175	813
19.1786		Spot	1	Image 1	5	1000000094	814
24.5962		Spot	1	Image 1	5	1000000096	815
22.5801		Spot	1	Image 1	5	1000000095	816
23.094		Spot	1	Image 1	5	1000000097	817
24.8042		Spot	1	Image 1	5	1000000098	818
22.1313		Spot	1	Image 1	5	1000000099	819
27.478		Spot	1	Image 1	5	1000000100	821
16.1021		Spot	1	Image 1	5	1000000101	822
17.3953		Spot	1	Image 1	5	1000000102	823
23.8312		Spot	1	Image 1	5	1000000176	824
13.5906		Spot	1	Image 1	5	1000000103	825
24.6743		Spot	1	Image 1	5	1000000104	826
20.7996		Spot	1	Image 1	5	1000000105	827
24.8281		Spot	1	Image 1	5	1000000108	828
23.7927		Spot	1	Image 1	5	1000000107	829
24.4853		Spot	1	Image 1	5	1000000106	830
16.7231		Spot	1	Image 1	5	1000000109	831
24.9508		Spot	1	Image 1	5	1000000111	832
12.5545		Spot	1	Image 1	5	1000000110	833
26.5291		Spot	1	Image 1	5	1000000112	834
19.9423		Spot	1	Image 1	5	1000000113	835
23.8399		Spot	1	Image 1	5	1000000114	836
17.1618		Spot	1	Image 1	5	1000000115	837
17.3329		Spot	1	Image 1	5	1000000116	838
29.1322		Spot	1	Image 1	5	1000000117	839
20.0397		Spot	1	Image 1	5	1000000118	840
11.582		Spot	1	Image 1	5	1000000119	841
15.0425		Spot	1	Image 1	5	1000000120	842
43.2232		Spot	1	Image 1	5	1000000121	843
34.6095		Spot	1	Image 1	5	1000000122	844
16.3994		Spot	1	Image 1	5	1000000124	845
20.1378		Spot	1	Image 1	5	1000000123	846
17.2883		Spot	1	Image 1	5	1000000125	847
48.3666		Spot	1	Image 1	5	1000000128	848
21.2652		Spot	1	Image 1	5	1000000126	849
17.8518		Spot	1	Image 1	5	1000000127	850
18.5841		Spot	1	Image 1	5	1000000129	851
24.8962		Spot	1	Image 1	5	1000000130	852
22.5948		Spot	1	Image 1	5	1000000131	853
23.5569		Spot	1	Image 1	5	1000000132	854
21.6452		Spot	1	Image 1	5	1000000133	855
32.3626		Spot	1	Image 1	5	1000000135	856
28.2536		Spot	1	Image 1	5	1000000134	857
25.845		Spot	1	Image 1	5	1000000136	858
49.2156		Spot	1	Image 1	5	1000000137	859
30.5406		Spot	1	Image 1	5	1000000138	860
26.2467		Spot	1	Image 1	5	1000000139	861
50.2751		Spot	1	Image 1	5	1000000140	862
25.2342		Spot	1	Image 1	5	1000000143	863
68.8794		Spot	1	Image 1	5	1000000141	864
25.741		Spot	1	Image 1	5	1000000142	865
12.9672		Spot	1	Image 1	5	1000000144	866
50.5077		Spot	1	Image 1	5	1000000145	867
77.7343		Spot	1	Image 1	5	1000000146	868
36.7034		Spot	1	Image 1	5	1000000147	869
21.5936		Spot	1	Image 1	5	1000000148	870
73.5798		Spot	1	Image 1	5	1000000149	871
69.632		Spot	1	Image 1	5	1000000150	872
22.3857		Spot	1	Image 1	5	1000000151	873
24.1242		Spot	1	Image 1	5	1000000152	874
37.683		Spot	1	Image 1	5	1000000153	875
23.1389		Spot	1	Image 1	5	1000000154	876
23.3301		Spot	1	Image 1	5	1000000155	877
37.9663		Spot	1	Image 1	5	1000000156	878
65.3333		Spot	1	Image 1	5	1000000157	879
50.1082		Spot	1	Image 1	5	1000000158	880
22.43		Spot	1	Image 1	5	1000000159	881
35.6966		Spot	1	Image 1	5	1000000160	882
28.8556		Spot	1	Image 1	5	1000000162	883
39.5695		Spot	1	Image 1	5	1000000161	884
35.6684		Spot	1	Image 1	5	1000000163	885
25.6292		Spot	1	Image 1	5	1000000164	886
88.4319		Spot	1	Image 1	5	1000000165	887
42.7142		Spot	1	Image 1	5	1000000166	888
26.7891		Spot	1	Image 1	5	1000000167	889
22.101		Spot	1	Image 1	5	1000000168	890
39.073		Spot	1	Image 1	5	1000000169	891
47.402		Spot	1	Image 1	5	1000000170	892
20.4791		Spot	1	Image 1	5	1000000171	893
50.6199		Spot	1	Image 1	5	1000000172	894
19.9853		Spot	1	Image 1	5	1000000173	895
25.3687		Spot	1	Image 1	6	1000000000	896
21.712		Spot	1	Image 1	6	1000000001	897
10.2404		Spot	1	Image 1	6	1000000005	898
21.1931		Spot	1	Image 1	6	1000000004	899
14.8933		Spot	1	Image 1	6	1000000003	900
22.2023		Spot	1	Image 1	6	1000000006	901
10.3843		Spot	1	Image 1	6	1000000007	902
12.6037		Spot	1	Image 1	6	1000000008	903
11.2094		Spot	1	Image 1	6	1000000009	904
16.647		Spot	1	Image 1	6	1000000010	905
13.789		Spot	1	Image 1	6	1000000011	906
20.1421		Spot	1	Image 1	6	1000000013	907
45.1046		Spot	1	Image 1	6	1000000014	908
14.856		Spot	1	Image 1	6	1000000012	909
26.0093		Spot	1	Image 1	6	1000000015	910
12.0207		Spot	1	Image 1	6	1000000016	911
13.1496		Spot	1	Image 1	6	1000000017	912
17.3877		Spot	1	Image 1	6	1000000018	913
11.2145		Spot	1	Image 1	6	1000000019	914
18.4559		Spot	1	Image 1	6	1000000020	915
23.9285		Spot	1	Image 1	6	1000000021	916
12.427		Spot	1	Image 1	6	1000000022	917
20.7055		Spot	1	Image 1	6	1000000023	918
11.9446		Spot	1	Image 1	6	1000000024	919
24.5228		Spot	1	Image 1	6	1000000025	920
46.0363		Spot	1	Image 1	6	1000000026	921
13.2615		Spot	1	Image 1	6	1000000027	922
27.794		Spot	1	Image 1	6	1000000028	923
15.9946		Spot	1	Image 1	6	1000000029	924
18.0848		Spot	1	Image 1	6	1000000030	925
21.5812		Spot	1	Image 1	6	1000000031	926
14.892		Spot	1	Image 1	6	1000000032	927
21.0284		Spot	1	Image 1	6	1000000033	928
15.5124		Spot	1	Image 1	6	1000000034	929
28.1734		Spot	1	Image 1	6	1000000037	930
12.4661		Spot	1	Image 1	6	1000000035	931
19.7632		Spot	1	Image 1	6	1000000036	932
31.8271		Spot	1	Image 1	6	1000000038	933
18.7046		Spot	1	Image 1	6	1000000040	934
16.1142		Spot	1	Image 1	6	1000000039	935
16.1928		Spot	1	Image 1	6	1000000174	936
16.4011		Spot	1	Image 1	6	1000000041	939
16.9043		Spot	1	Image 1	6	1000000042	940
20.3336		Spot	1	Image 1	6	1000000044	941
17.8408		Spot	1	Image 1	6	1000000045	942
12.4195		Spot	1	Image 1	6	1000000043	943
14.4897		Spot	1	Image 1	6	1000000046	944
20.1626		Spot	1	Image 1	6	1000000047	945
18.0873		Spot	1	Image 1	6	1000000048	946
17.8131		Spot	1	Image 1	6	1000000049	947
23.6849		Spot	1	Image 1	6	1000000050	948
22.6101		Spot	1	Image 1	6	1000000051	949
19.8887		Spot	1	Image 1	6	1000000052	950
21.3259		Spot	1	Image 1	6	1000000053	951
17.3032		Spot	1	Image 1	6	1000000054	952
44.048		Spot	1	Image 1	6	1000000055	953
29.3477		Spot	1	Image 1	6	1000000056	954
22.0819		Spot	1	Image 1	6	1000000057	955
18.7024		Spot	1	Image 1	6	1000000058	956
13.8139		Spot	1	Image 1	6	1000000059	957
24.6035		Spot	1	Image 1	6	1000000060	958
59.1778		Spot	1	Image 1	6	1000000061	959
18.944		Spot	1	Image 1	6	1000000062	960
24.4221		Spot	1	Image 1	6	1000000063	961
43.4455		Spot	1	Image 1	6	1000000064	962
55.3833		Spot	1	Image 1	6	1000000065	963
25.9889		Spot	1	Image 1	6	1000000066	964
29.3982		Spot	1	Image 1	6	1000000067	965
19.5148		Spot	1	Image 1	6	1000000068	966
19.6643		Spot	1	Image 1	6	1000000069	967
26.72		Spot	1	Image 1	6	1000000070	968
42.4732		Spot	1	Image 1	6	1000000071	969
19.5504		Spot	1	Image 1	6	1000000072	970
17.6257		Spot	1	Image 1	6	1000000073	971
28.1235		Spot	1	Image 1	6	1000000074	972
20.9114		Spot	1	Image 1	6	1000000076	973
13.0888		Spot	1	Image 1	6	1000000075	974
31.2804		Spot	1	Image 1	6	1000000080	975
23.1798		Spot	1	Image 1	6	1000000078	976
20.0976		Spot	1	Image 1	6	1000000079	977
14.8558		Spot	1	Image 1	6	1000000077	978
34.3223		Spot	1	Image 1	6	1000000081	979
21.5207		Spot	1	Image 1	6	1000000082	980
18.5667		Spot	1	Image 1	6	1000000083	982
13.8333		Spot	1	Image 1	6	1000000178	983
13.3619		Spot	1	Image 1	6	1000000085	984
13.6778		Spot	1	Image 1	6	1000000086	985
27.5156		Spot	1	Image 1	6	1000000087	986
35.1099		Spot	1	Image 1	6	1000000084	987
23.5886		Spot	1	Image 1	6	1000000088	988
19.0913		Spot	1	Image 1	6	1000000089	989
36.9436		Spot	1	Image 1	6	1000000090	990
23.2373		Spot	1	Image 1	6	1000000091	991
20.7574		Spot	1	Image 1	6	1000000093	992
28.2129		Spot	1	Image 1	6	1000000092	993
28.401		Spot	1	Image 1	6	1000000175	994
26.7906		Spot	1	Image 1	6	1000000096	995
19.8901		Spot	1	Image 1	6	1000000094	996
23.6816		Spot	1	Image 1	6	1000000095	997
24.4457		Spot	1	Image 1	6	1000000097	998
24.8846		Spot	1	Image 1	6	1000000098	999
21.4446		Spot	1	Image 1	6	1000000099	1000
27.4723		Spot	1	Image 1	6	1000000100	1001
15.8347		Spot	1	Image 1	6	1000000101	1002
17.3481		Spot	1	Image 1	6	1000000102	1003
24.102		Spot	1	Image 1	6	1000000176	1004
12.1948		Spot	1	Image 1	6	1000000103	1005
23.8192		Spot	1	Image 1	6	1000000104	1006
20.1922		Spot	1	Image 1	6	1000000105	1007
23.7462		Spot	1	Image 1	6	1000000108	1008
21.3269		Spot	1	Image 1	6	1000000107	1009
21.9739		Spot	1	Image 1	6	1000000106	1010
17.4252		Spot	1	Image 1	6	1000000109	1011
12.5504		Spot	1	Image 1	6	1000000110	1012
24.0498		Spot	1	Image 1	6	1000000111	1013
25.754		Spot	1	Image 1	6	1000000112	1014
17.7797		Spot	1	Image 1	6	1000000113	1015
24.5108		Spot	1	Image 1	6	1000000114	1016
17.5541		Spot	1	Image 1	6	1000000115	1017
17.5666		Spot	1	Image 1	6	1000000116	1018
28.5115		Spot	1	Image 1	6	1000000117	1019
17.7018		Spot	1	Image 1	6	1000000118	1020
11.2808		Spot	1	Image 1	6	1000000119	1021
15.6407		Spot	1	Image 1	6	1000000120	1022
42.7658		Spot	1	Image 1	6	1000000121	1023
34.6772		Spot	1	Image 1	6	1000000122	1024
20.0639		Spot	1	Image 1	6	1000000123	1025
16.3767		Spot	1	Image 1	6	1000000124	1026
17.6573		Spot	1	Image 1	6	1000000125	1027
20.5742		Spot	1	Image 1	6	1000000126	1028
17.53		Spot	1	Image 1	6	1000000127	1029
45.444		Spot	1	Image 1	6	1000000128	1030
17.8642		Spot	1	Image 1	6	1000000129	1031
25.2141		Spot	1	Image 1	6	1000000130	1032
21.6597		Spot	1	Image 1	6	1000000131	1033
22.3158		Spot	1	Image 1	6	1000000132	1034
22.1485		Spot	1	Image 1	6	1000000133	1035
28.1473		Spot	1	Image 1	6	1000000134	1036
31.3458		Spot	1	Image 1	6	1000000135	1037
26.7555		Spot	1	Image 1	6	1000000136	1038
48.4036		Spot	1	Image 1	6	1000000137	1039
29.7512		Spot	1	Image 1	6	1000000138	1040
27.0376		Spot	1	Image 1	6	1000000139	1041
47.9147		Spot	1	Image 1	6	1000000140	1042
25.3801		Spot	1	Image 1	6	1000000143	1043
66.7408		Spot	1	Image 1	6	1000000141	1044
27.1946		Spot	1	Image 1	6	1000000142	1045
13.5047		Spot	1	Image 1	6	1000000144	1046
49.5631		Spot	1	Image 1	6	1000000145	1047
78.1519		Spot	1	Image 1	6	1000000146	1048
34.7518		Spot	1	Image 1	6	1000000147	1049
20.3504		Spot	1	Image 1	6	1000000148	1050
71.8932		Spot	1	Image 1	6	1000000149	1051
66.5134		Spot	1	Image 1	6	1000000150	1052
22.4701		Spot	1	Image 1	6	1000000151	1053
22.7207		Spot	1	Image 1	6	1000000152	1054
38.3046		Spot	1	Image 1	6	1000000153	1055
21.6303		Spot	1	Image 1	6	1000000154	1056
22.4559		Spot	1	Image 1	6	1000000155	1057
40.8052		Spot	1	Image 1	6	1000000156	1058
66.0608		Spot	1	Image 1	6	1000000157	1059
49.514		Spot	1	Image 1	6	1000000158	1060
19.6722		Spot	1	Image 1	6	1000000159	1061
31.9976		Spot	1	Image 1	6	1000000160	1062
29.0822		Spot	1	Image 1	6	1000000162	1063
40.6591		Spot	1	Image 1	6	1000000161	1064
36.2958		Spot	1	Image 1	6	1000000163	1065
26.63		Spot	1	Image 1	6	1000000164	1066
80.4871		Spot	1	Image 1	6	1000000165	1067
43.0149		Spot	1	Image 1	6	1000000166	1068
24.6746		Spot	1	Image 1	6	1000000167	1069
21.2469		Spot	1	Image 1	6	1000000168	1070
38.8781		Spot	1	Image 1	6	1000000169	1071
46.7183		Spot	1	Image 1	6	1000000170	1072
21.1725		Spot	1	Image 1	6	1000000171	1073
50.7417		Spot	1	Image 1	6	1000000172	1074
19.7055		Spot	1	Image 1	6	1000000173	1075
23.6633		Spot	1	Image 1	7	1000000000	1076
22.0501		Spot	1	Image 1	7	1000000001	1077
24.5886		Spot	1	Image 1	7	1000000002	1078
22.0634		Spot	1	Image 1	7	1000000004	1079
10.2631		Spot	1	Image 1	7	1000000005	1080
15.0568		Spot	1	Image 1	7	1000000003	1081
22.1707		Spot	1	Image 1	7	1000000006	1082
10.5231		Spot	1	Image 1	7	1000000007	1083
11.2977		Spot	1	Image 1	7	1000000008	1084
11.2085		Spot	1	Image 1	7	1000000009	1085
12.6407		Spot	1	Image 1	7	1000000011	1086
18.4209		Spot	1	Image 1	7	1000000013	1087
42.9862		Spot	1	Image 1	7	1000000014	1088
15.6628		Spot	1	Image 1	7	1000000012	1089
23.92		Spot	1	Image 1	7	1000000015	1090
12.25		Spot	1	Image 1	7	1000000016	1091
13.1042		Spot	1	Image 1	7	1000000017	1092
18.371		Spot	1	Image 1	7	1000000018	1093
12.0256		Spot	1	Image 1	7	1000000019	1094
20.3015		Spot	1	Image 1	7	1000000020	1095
24.0735		Spot	1	Image 1	7	1000000021	1096
13.1777		Spot	1	Image 1	7	1000000022	1097
20.4758		Spot	1	Image 1	7	1000000023	1098
12.4172		Spot	1	Image 1	7	1000000024	1099
30.9321		Spot	1	Image 1	7	1000000025	1100
46.8911		Spot	1	Image 1	7	1000000026	1101
14.4152		Spot	1	Image 1	7	1000000027	1102
32.282		Spot	1	Image 1	7	1000000028	1103
14.4728		Spot	1	Image 1	7	1000000029	1104
16.7603		Spot	1	Image 1	7	1000000030	1105
22.5405		Spot	1	Image 1	7	1000000031	1106
16.0896		Spot	1	Image 1	7	1000000032	1107
20.5036		Spot	1	Image 1	7	1000000033	1108
15.5811		Spot	1	Image 1	7	1000000034	1109
11.6859		Spot	1	Image 1	7	1000000035	1110
27.3348		Spot	1	Image 1	7	1000000037	1111
19.27		Spot	1	Image 1	7	1000000036	1112
31.7824		Spot	1	Image 1	7	1000000038	1113
19.6135		Spot	1	Image 1	7	1000000040	1114
16.1794		Spot	1	Image 1	7	1000000174	1115
15.2049		Spot	1	Image 1	7	1000000039	1116
15.862		Spot	1	Image 1	7	1000000041	1119
17.4879		Spot	1	Image 1	7	1000000042	1120
19.045		Spot	1	Image 1	7	1000000044	1121
17.9769		Spot	1	Image 1	7	1000000045	1122
11.4186		Spot	1	Image 1	7	1000000043	1123
15.3276		Spot	1	Image 1	7	1000000046	1124
20.2012		Spot	1	Image 1	7	1000000047	1125
16.7918		Spot	1	Image 1	7	1000000048	1126
16.7052		Spot	1	Image 1	7	1000000049	1127
22.7353		Spot	1	Image 1	7	1000000050	1128
22.0731		Spot	1	Image 1	7	1000000051	1129
19.2871		Spot	1	Image 1	7	1000000052	1130
20.2826		Spot	1	Image 1	7	1000000053	1131
16.9031		Spot	1	Image 1	7	1000000054	1132
44.5843		Spot	1	Image 1	7	1000000055	1133
32.099		Spot	1	Image 1	7	1000000056	1134
22.8879		Spot	1	Image 1	7	1000000057	1135
18.1685		Spot	1	Image 1	7	1000000058	1136
13.3446		Spot	1	Image 1	7	1000000059	1137
45.0619		Spot	1	Image 1	7	1000000061	1138
23.5924		Spot	1	Image 1	7	1000000060	1139
18.6078		Spot	1	Image 1	7	1000000062	1140
23.3401		Spot	1	Image 1	7	1000000063	1141
41.3635		Spot	1	Image 1	7	1000000064	1142
54.2582		Spot	1	Image 1	7	1000000065	1143
24.7201		Spot	1	Image 1	7	1000000066	1144
17.6875		Spot	1	Image 1	7	1000000068	1145
26.1739		Spot	1	Image 1	7	1000000067	1146
19.3012		Spot	1	Image 1	7	1000000069	1147
25.8046		Spot	1	Image 1	7	1000000070	1148
41.6167		Spot	1	Image 1	7	1000000071	1149
19.339		Spot	1	Image 1	7	1000000072	1150
18.793		Spot	1	Image 1	7	1000000073	1151
28.7572		Spot	1	Image 1	7	1000000074	1152
21.0325		Spot	1	Image 1	7	1000000076	1153
12.6814		Spot	1	Image 1	7	1000000075	1154
33.5178		Spot	1	Image 1	7	1000000080	1155
14.6939		Spot	1	Image 1	7	1000000077	1156
24.1881		Spot	1	Image 1	7	1000000078	1157
19.4768		Spot	1	Image 1	7	1000000079	1158
21.401		Spot	1	Image 1	7	1000000082	1159
32.2246		Spot	1	Image 1	7	1000000081	1160
17.927		Spot	1	Image 1	7	1000000083	1162
13.1272		Spot	1	Image 1	7	1000000178	1163
12.3717		Spot	1	Image 1	7	1000000085	1164
38.8269		Spot	1	Image 1	7	1000000084	1165
12.5825		Spot	1	Image 1	7	1000000086	1166
24.9682		Spot	1	Image 1	7	1000000087	1167
22.7229		Spot	1	Image 1	7	1000000088	1168
20.6344		Spot	1	Image 1	7	1000000089	1169
37.7965		Spot	1	Image 1	7	1000000090	1170
24.2871		Spot	1	Image 1	7	1000000091	1171
23.7091		Spot	1	Image 1	7	1000000093	1172
30.1583		Spot	1	Image 1	7	1000000092	1173
25.7503		Spot	1	Image 1	7	1000000175	1174
23.4023		Spot	1	Image 1	7	1000000095	1175
18.4273		Spot	1	Image 1	7	1000000094	1176
22.8546		Spot	1	Image 1	7	1000000096	1177
24.616		Spot	1	Image 1	7	1000000097	1178
24.2807		Spot	1	Image 1	7	1000000098	1179
19.721		Spot	1	Image 1	7	1000000099	1180
26.8629		Spot	1	Image 1	7	1000000100	1182
14.0094		Spot	1	Image 1	7	1000000101	1183
17.4126		Spot	1	Image 1	7	1000000102	1184
12.6333		Spot	1	Image 1	7	1000000103	1185
22.8746		Spot	1	Image 1	7	1000000104	1186
21.7801		Spot	1	Image 1	7	1000000105	1187
21.8503		Spot	1	Image 1	7	1000000106	1188
21.6012		Spot	1	Image 1	7	1000000107	1189
23.3661		Spot	1	Image 1	7	1000000108	1190
17.1971		Spot	1	Image 1	7	1000000109	1191
23.3035		Spot	1	Image 1	7	1000000111	1192
12.3246		Spot	1	Image 1	7	1000000110	1193
26.5316		Spot	1	Image 1	7	1000000112	1194
19.7676		Spot	1	Image 1	7	1000000113	1195
22.187		Spot	1	Image 1	7	1000000114	1196
15.9597		Spot	1	Image 1	7	1000000115	1197
18.471		Spot	1	Image 1	7	1000000116	1198
27.365		Spot	1	Image 1	7	1000000117	1199
18.6226		Spot	1	Image 1	7	1000000118	1200
11.7405		Spot	1	Image 1	7	1000000119	1201
15.9643		Spot	1	Image 1	7	1000000120	1202
40.3451		Spot	1	Image 1	7	1000000121	1203
35.165		Spot	1	Image 1	7	1000000122	1204
17.4553		Spot	1	Image 1	7	1000000124	1205
19.0562		Spot	1	Image 1	7	1000000123	1206
17.869		Spot	1	Image 1	7	1000000125	1207
22.2563		Spot	1	Image 1	7	1000000126	1208
16.7102		Spot	1	Image 1	7	1000000127	1209
16.7377		Spot	1	Image 1	7	1000000129	1210
24.1027		Spot	1	Image 1	7	1000000130	1211
21.5012		Spot	1	Image 1	7	1000000131	1212
24.4435		Spot	1	Image 1	7	1000000132	1213
22.5773		Spot	1	Image 1	7	1000000133	1214
28.177		Spot	1	Image 1	7	1000000134	1215
30.9289		Spot	1	Image 1	7	1000000135	1216
26.6594		Spot	1	Image 1	7	1000000136	1217
47.4365		Spot	1	Image 1	7	1000000137	1218
32.2934		Spot	1	Image 1	7	1000000138	1219
25.3223		Spot	1	Image 1	7	1000000139	1220
46.0541		Spot	1	Image 1	7	1000000140	1221
23.876		Spot	1	Image 1	7	1000000143	1222
65.6893		Spot	1	Image 1	7	1000000141	1223
28.0569		Spot	1	Image 1	7	1000000142	1224
14.4627		Spot	1	Image 1	7	1000000144	1225
47.6471		Spot	1	Image 1	7	1000000145	1226
76.8308		Spot	1	Image 1	7	1000000146	1227
38.1798		Spot	1	Image 1	7	1000000147	1228
20.8731		Spot	1	Image 1	7	1000000148	1229
71.5746		Spot	1	Image 1	7	1000000149	1230
65.361		Spot	1	Image 1	7	1000000150	1231
22.3603		Spot	1	Image 1	7	1000000151	1232
25.3943		Spot	1	Image 1	7	1000000152	1233
39.4309		Spot	1	Image 1	7	1000000153	1234
22.6578		Spot	1	Image 1	7	1000000154	1235
23.0489		Spot	1	Image 1	7	1000000155	1236
40.0198		Spot	1	Image 1	7	1000000156	1237
64.5412		Spot	1	Image 1	7	1000000157	1238
48.6815		Spot	1	Image 1	7	1000000158	1239
19.7221		Spot	1	Image 1	7	1000000159	1240
34.5542		Spot	1	Image 1	7	1000000160	1241
40.1504		Spot	1	Image 1	7	1000000161	1242
27.6364		Spot	1	Image 1	7	1000000162	1243
32.0565		Spot	1	Image 1	7	1000000163	1244
24.8851		Spot	1	Image 1	7	1000000164	1245
85.3105		Spot	1	Image 1	7	1000000165	1246
44.7285		Spot	1	Image 1	7	1000000166	1247
25.0567		Spot	1	Image 1	7	1000000167	1248
22.5049		Spot	1	Image 1	7	1000000168	1249
38.6759		Spot	1	Image 1	7	1000000169	1250
50.833		Spot	1	Image 1	7	1000000170	1251
21.8867		Spot	1	Image 1	7	1000000171	1252
51.5163		Spot	1	Image 1	7	1000000172	1253
20.6898		Spot	1	Image 1	7	1000000173	1254
26.0089		Spot	1	Image 1	8	1000000000	1255
22.3989		Spot	1	Image 1	8	1000000001	1256
11.9633		Spot	1	Image 1	8	1000000005	1257
22.6918		Spot	1	Image 1	8	1000000004	1258
15.5405		Spot	1	Image 1	8	1000000003	1259
21.4371		Spot	1	Image 1	8	1000000006	1260
11.2265		Spot	1	Image 1	8	1000000007	1261
11.7634		Spot	1	Image 1	8	1000000008	1262
11.7533		Spot	1	Image 1	8	1000000009	1263
16.1896		Spot	1	Image 1	8	1000000010	1264
14.1665		Spot	1	Image 1	8	1000000011	1265
49.5641		Spot	1	Image 1	8	1000000014	1266
15.2746		Spot	1	Image 1	8	1000000012	1267
19.0326		Spot	1	Image 1	8	1000000013	1268
24.6666		Spot	1	Image 1	8	1000000015	1269
11.7542		Spot	1	Image 1	8	1000000016	1270
12.4801		Spot	1	Image 1	8	1000000017	1271
16.9708		Spot	1	Image 1	8	1000000018	1272
11.2336		Spot	1	Image 1	8	1000000019	1273
18.8161		Spot	1	Image 1	8	1000000020	1274
24.3324		Spot	1	Image 1	8	1000000021	1275
12.8492		Spot	1	Image 1	8	1000000022	1276
20.2956		Spot	1	Image 1	8	1000000023	1277
12.4021		Spot	1	Image 1	8	1000000024	1278
31.8948		Spot	1	Image 1	8	1000000025	1279
45.5859		Spot	1	Image 1	8	1000000026	1280
14.3357		Spot	1	Image 1	8	1000000027	1281
29.3872		Spot	1	Image 1	8	1000000028	1282
14.9096		Spot	1	Image 1	8	1000000029	1283
17.4859		Spot	1	Image 1	8	1000000030	1284
22.9042		Spot	1	Image 1	8	1000000031	1285
15.917		Spot	1	Image 1	8	1000000032	1286
20.5327		Spot	1	Image 1	8	1000000033	1287
15.61		Spot	1	Image 1	8	1000000034	1288
12.7736		Spot	1	Image 1	8	1000000035	1289
29.5757		Spot	1	Image 1	8	1000000037	1290
19.219		Spot	1	Image 1	8	1000000036	1291
35.2136		Spot	1	Image 1	8	1000000038	1292
18.8129		Spot	1	Image 1	8	1000000040	1293
16.2328		Spot	1	Image 1	8	1000000174	1294
16.0199		Spot	1	Image 1	8	1000000039	1295
16.3046		Spot	1	Image 1	8	1000000041	1298
17.8367		Spot	1	Image 1	8	1000000042	1299
18.093		Spot	1	Image 1	8	1000000044	1300
11.7975		Spot	1	Image 1	8	1000000043	1301
16.9079		Spot	1	Image 1	8	1000000045	1302
15.8078		Spot	1	Image 1	8	1000000046	1303
18.6609		Spot	1	Image 1	8	1000000047	1304
18.3393		Spot	1	Image 1	8	1000000048	1305
18.7444		Spot	1	Image 1	8	1000000177	1306
16.4234		Spot	1	Image 1	8	1000000049	1307
22.2595		Spot	1	Image 1	8	1000000050	1308
18.6422		Spot	1	Image 1	8	1000000052	1309
21.5866		Spot	1	Image 1	8	1000000051	1310
19.6937		Spot	1	Image 1	8	1000000053	1311
17.1456		Spot	1	Image 1	8	1000000054	1312
44.0502		Spot	1	Image 1	8	1000000055	1313
29.8735		Spot	1	Image 1	8	1000000056	1314
23.1982		Spot	1	Image 1	8	1000000057	1315
18.3466		Spot	1	Image 1	8	1000000058	1316
12.8234		Spot	1	Image 1	8	1000000059	1317
47.6464		Spot	1	Image 1	8	1000000061	1318
23.1812		Spot	1	Image 1	8	1000000060	1319
20.8142		Spot	1	Image 1	8	1000000062	1320
23.344		Spot	1	Image 1	8	1000000063	1321
54.9525		Spot	1	Image 1	8	1000000065	1322
41.4015		Spot	1	Image 1	8	1000000064	1323
26.0753		Spot	1	Image 1	8	1000000066	1324
27.7583		Spot	1	Image 1	8	1000000067	1325
18.2896		Spot	1	Image 1	8	1000000068	1326
23.4339		Spot	1	Image 1	8	1000000069	1327
27.8815		Spot	1	Image 1	8	1000000070	1328
41.2772		Spot	1	Image 1	8	1000000071	1329
18.6906		Spot	1	Image 1	8	1000000072	1330
19.0308		Spot	1	Image 1	8	1000000073	1331
29.0196		Spot	1	Image 1	8	1000000074	1332
21.1594		Spot	1	Image 1	8	1000000076	1333
12.8549		Spot	1	Image 1	8	1000000075	1334
31.2591		Spot	1	Image 1	8	1000000080	1335
23.897		Spot	1	Image 1	8	1000000078	1336
22.2805		Spot	1	Image 1	8	1000000079	1337
16.7172		Spot	1	Image 1	8	1000000077	1338
33.4105		Spot	1	Image 1	8	1000000081	1339
22.0776		Spot	1	Image 1	8	1000000082	1340
19.7343		Spot	1	Image 1	8	1000000083	1342
14.0217		Spot	1	Image 1	8	1000000085	1343
14.0609		Spot	1	Image 1	8	1000000086	1344
24.9137		Spot	1	Image 1	8	1000000087	1345
35.4398		Spot	1	Image 1	8	1000000084	1346
22.5992		Spot	1	Image 1	8	1000000088	1347
19.054		Spot	1	Image 1	8	1000000089	1348
35.9423		Spot	1	Image 1	8	1000000090	1349
21.0776		Spot	1	Image 1	8	1000000091	1350
22.609		Spot	1	Image 1	8	1000000093	1351
30.8897		Spot	1	Image 1	8	1000000092	1352
24.6513		Spot	1	Image 1	8	1000000175	1353
18.9485		Spot	1	Image 1	8	1000000094	1354
23.8572		Spot	1	Image 1	8	1000000096	1355
23.6772		Spot	1	Image 1	8	1000000095	1356
24.9214		Spot	1	Image 1	8	1000000097	1357
25.3523		Spot	1	Image 1	8	1000000098	1358
22.3985		Spot	1	Image 1	8	1000000099	1359
26.1913		Spot	1	Image 1	8	1000000100	1361
15.7597		Spot	1	Image 1	8	1000000101	1362
16.2246		Spot	1	Image 1	8	1000000102	1363
23.0289		Spot	1	Image 1	8	1000000176	1364
13.2531		Spot	1	Image 1	8	1000000103	1365
23.5427		Spot	1	Image 1	8	1000000104	1366
20.6164		Spot	1	Image 1	8	1000000105	1367
24.7409		Spot	1	Image 1	8	1000000108	1368
20.0206		Spot	1	Image 1	8	1000000106	1369
22.4223		Spot	1	Image 1	8	1000000107	1370
17.9844		Spot	1	Image 1	8	1000000109	1371
23.6564		Spot	1	Image 1	8	1000000111	1372
11.9415		Spot	1	Image 1	8	1000000110	1373
25.415		Spot	1	Image 1	8	1000000112	1374
18.5019		Spot	1	Image 1	8	1000000113	1375
24.4471		Spot	1	Image 1	8	1000000114	1376
15.2216		Spot	1	Image 1	8	1000000115	1377
18.4707		Spot	1	Image 1	8	1000000116	1378
28.3811		Spot	1	Image 1	8	1000000117	1379
19.2836		Spot	1	Image 1	8	1000000118	1380
11.3435		Spot	1	Image 1	8	1000000119	1381
14.1759		Spot	1	Image 1	8	1000000120	1382
34.0861		Spot	1	Image 1	8	1000000122	1383
44.168		Spot	1	Image 1	8	1000000121	1384
19.8617		Spot	1	Image 1	8	1000000123	1385
16.5312		Spot	1	Image 1	8	1000000124	1386
18.0305		Spot	1	Image 1	8	1000000125	1387
22.1369		Spot	1	Image 1	8	1000000126	1388
16.7654		Spot	1	Image 1	8	1000000127	1389
46.6738		Spot	1	Image 1	8	1000000128	1390
17.5362		Spot	1	Image 1	8	1000000129	1391
24.7714		Spot	1	Image 1	8	1000000130	1392
22.5178		Spot	1	Image 1	8	1000000131	1393
24.8471		Spot	1	Image 1	8	1000000132	1394
24.1631		Spot	1	Image 1	8	1000000133	1395
27.6116		Spot	1	Image 1	8	1000000134	1396
32.1116		Spot	1	Image 1	8	1000000135	1397
26.7583		Spot	1	Image 1	8	1000000136	1398
48.8082		Spot	1	Image 1	8	1000000137	1399
32.6713		Spot	1	Image 1	8	1000000138	1400
27.0788		Spot	1	Image 1	8	1000000139	1401
46.0047		Spot	1	Image 1	8	1000000140	1402
66.8219		Spot	1	Image 1	8	1000000141	1403
23.9309		Spot	1	Image 1	8	1000000143	1404
26.0689		Spot	1	Image 1	8	1000000142	1405
14.5837		Spot	1	Image 1	8	1000000144	1406
46.9544		Spot	1	Image 1	8	1000000145	1407
80.4823		Spot	1	Image 1	8	1000000146	1408
32.6016		Spot	1	Image 1	8	1000000147	1409
21.2433		Spot	1	Image 1	8	1000000148	1410
65.2752		Spot	1	Image 1	8	1000000149	1411
64.6936		Spot	1	Image 1	8	1000000150	1412
22.9776		Spot	1	Image 1	8	1000000151	1413
24.8399		Spot	1	Image 1	8	1000000152	1414
39.3694		Spot	1	Image 1	8	1000000153	1415
22.3168		Spot	1	Image 1	8	1000000154	1416
23.4778		Spot	1	Image 1	8	1000000155	1417
60.9271		Spot	1	Image 1	8	1000000157	1418
45.9576		Spot	1	Image 1	8	1000000158	1419
20.0188		Spot	1	Image 1	8	1000000159	1420
34.1153		Spot	1	Image 1	8	1000000160	1421
41.135		Spot	1	Image 1	8	1000000161	1422
29.5835		Spot	1	Image 1	8	1000000162	1423
35.2474		Spot	1	Image 1	8	1000000163	1424
25.8023		Spot	1	Image 1	8	1000000164	1425
85.2202		Spot	1	Image 1	8	1000000165	1426
40.1402		Spot	1	Image 1	8	1000000166	1427
25.5656		Spot	1	Image 1	8	1000000167	1428
21.3261		Spot	1	Image 1	8	1000000168	1429
38.5875		Spot	1	Image 1	8	1000000169	1430
45.2266		Spot	1	Image 1	8	1000000170	1431
21.0385		Spot	1	Image 1	8	1000000171	1432
49.4186		Spot	1	Image 1	8	1000000172	1433
19.7068		Spot	1	Image 1	8	1000000173	1434
24.7365		Spot	1	Image 1	9	1000000000	1435
21.4556		Spot	1	Image 1	9	1000000001	1436
25.2081		Spot	1	Image 1	9	1000000002	1437
10.5488		Spot	1	Image 1	9	1000000005	1438
20.9599		Spot	1	Image 1	9	1000000004	1439
16.5961		Spot	1	Image 1	9	1000000003	1440
22.9611		Spot	1	Image 1	9	1000000006	1441
11.1067		Spot	1	Image 1	9	1000000007	1442
12.0196		Spot	1	Image 1	9	1000000008	1443
13.1034		Spot	1	Image 1	9	1000000009	1444
12.7589		Spot	1	Image 1	9	1000000011	1445
15.3111		Spot	1	Image 1	9	1000000012	1446
19.4561		Spot	1	Image 1	9	1000000013	1447
53.9824		Spot	1	Image 1	9	1000000014	1448
25.208		Spot	1	Image 1	9	1000000015	1449
12.8413		Spot	1	Image 1	9	1000000016	1450
12.3037		Spot	1	Image 1	9	1000000017	1451
17.8431		Spot	1	Image 1	9	1000000018	1452
11.8401		Spot	1	Image 1	9	1000000019	1453
19.2492		Spot	1	Image 1	9	1000000020	1454
22.2792		Spot	1	Image 1	9	1000000021	1455
13.0183		Spot	1	Image 1	9	1000000022	1456
19.7295		Spot	1	Image 1	9	1000000023	1457
12.2099		Spot	1	Image 1	9	1000000024	1458
31.5442		Spot	1	Image 1	9	1000000025	1459
47.3217		Spot	1	Image 1	9	1000000026	1460
13.0108		Spot	1	Image 1	9	1000000027	1461
31.503		Spot	1	Image 1	9	1000000028	1462
14.2459		Spot	1	Image 1	9	1000000029	1463
15.9727		Spot	1	Image 1	9	1000000030	1464
22.7543		Spot	1	Image 1	9	1000000031	1465
15.6766		Spot	1	Image 1	9	1000000032	1466
19.8633		Spot	1	Image 1	9	1000000033	1467
15.7985		Spot	1	Image 1	9	1000000034	1468
12.0249		Spot	1	Image 1	9	1000000035	1469
27.3304		Spot	1	Image 1	9	1000000037	1470
19.57		Spot	1	Image 1	9	1000000036	1471
31.2302		Spot	1	Image 1	9	1000000038	1472
17.8518		Spot	1	Image 1	9	1000000040	1473
15.8855		Spot	1	Image 1	9	1000000039	1474
15.0666		Spot	1	Image 1	9	1000000174	1475
17.1112		Spot	1	Image 1	9	1000000041	1477
17.0535		Spot	1	Image 1	9	1000000042	1478
18.3727		Spot	1	Image 1	9	1000000044	1479
16.4569		Spot	1	Image 1	9	1000000045	1480
11.9033		Spot	1	Image 1	9	1000000043	1481
16.1224		Spot	1	Image 1	9	1000000046	1482
19.876		Spot	1	Image 1	9	1000000047	1483
15.5282		Spot	1	Image 1	9	1000000048	1484
16.4006		Spot	1	Image 1	9	1000000177	1485
15.913		Spot	1	Image 1	9	1000000049	1486
22.6346		Spot	1	Image 1	9	1000000050	1487
20.15		Spot	1	Image 1	9	1000000051	1488
17.7866		Spot	1	Image 1	9	1000000052	1489
20.1345		Spot	1	Image 1	9	1000000053	1490
16.9976		Spot	1	Image 1	9	1000000054	1491
42.1557		Spot	1	Image 1	9	1000000055	1492
22.9301		Spot	1	Image 1	9	1000000057	1493
31.2556		Spot	1	Image 1	9	1000000056	1494
17.8281		Spot	1	Image 1	9	1000000058	1495
13.4612		Spot	1	Image 1	9	1000000059	1496
32.3619		Spot	1	Image 1	9	1000000061	1497
22.819		Spot	1	Image 1	9	1000000060	1498
19.5057		Spot	1	Image 1	9	1000000062	1499
21.935		Spot	1	Image 1	9	1000000063	1500
41.5781		Spot	1	Image 1	9	1000000064	1501
54.2025		Spot	1	Image 1	9	1000000065	1502
25.3424		Spot	1	Image 1	9	1000000066	1503
29.5788		Spot	1	Image 1	9	1000000067	1504
16.8443		Spot	1	Image 1	9	1000000068	1505
21.0332		Spot	1	Image 1	9	1000000069	1506
26.8281		Spot	1	Image 1	9	1000000070	1507
40.3543		Spot	1	Image 1	9	1000000071	1508
20.103		Spot	1	Image 1	9	1000000072	1509
17.6134		Spot	1	Image 1	9	1000000073	1510
28.5265		Spot	1	Image 1	9	1000000074	1511
20.7236		Spot	1	Image 1	9	1000000076	1512
13.7898		Spot	1	Image 1	9	1000000075	1513
30.8873		Spot	1	Image 1	9	1000000080	1514
19.4004		Spot	1	Image 1	9	1000000079	1515
16.4744		Spot	1	Image 1	9	1000000077	1516
32.2162		Spot	1	Image 1	9	1000000081	1517
22.2458		Spot	1	Image 1	9	1000000082	1518
17.1843		Spot	1	Image 1	9	1000000083	1520
13.1413		Spot	1	Image 1	9	1000000085	1521
13.3351		Spot	1	Image 1	9	1000000086	1522
26.5484		Spot	1	Image 1	9	1000000087	1523
37.8208		Spot	1	Image 1	9	1000000084	1524
23.6962		Spot	1	Image 1	9	1000000088	1525
18.2959		Spot	1	Image 1	9	1000000089	1526
34.2772		Spot	1	Image 1	9	1000000090	1527
22.3166		Spot	1	Image 1	9	1000000091	1528
21.7671		Spot	1	Image 1	9	1000000093	1529
29.7106		Spot	1	Image 1	9	1000000092	1530
19.2577		Spot	1	Image 1	9	1000000094	1531
26.1071		Spot	1	Image 1	9	1000000175	1532
22.2785		Spot	1	Image 1	9	1000000095	1533
23.8841		Spot	1	Image 1	9	1000000096	1534
24.5727		Spot	1	Image 1	9	1000000097	1535
24.003		Spot	1	Image 1	9	1000000098	1536
20.3957		Spot	1	Image 1	9	1000000099	1537
27.9314		Spot	1	Image 1	9	1000000100	1539
13.9557		Spot	1	Image 1	9	1000000101	1540
19.1493		Spot	1	Image 1	9	1000000102	1541
23.2618		Spot	1	Image 1	9	1000000176	1542
11.6721		Spot	1	Image 1	9	1000000103	1543
23.0788		Spot	1	Image 1	9	1000000104	1544
21.8425		Spot	1	Image 1	9	1000000105	1545
23.9611		Spot	1	Image 1	9	1000000108	1546
21.6793		Spot	1	Image 1	9	1000000106	1547
20.076		Spot	1	Image 1	9	1000000107	1548
16.8561		Spot	1	Image 1	9	1000000109	1549
12.338		Spot	1	Image 1	9	1000000179	1550
22.6184		Spot	1	Image 1	9	1000000111	1551
12.4657		Spot	1	Image 1	9	1000000110	1552
25.2671		Spot	1	Image 1	9	1000000112	1553
18.2491		Spot	1	Image 1	9	1000000113	1554
23.1859		Spot	1	Image 1	9	1000000114	1555
15.3092		Spot	1	Image 1	9	1000000115	1556
17.5443		Spot	1	Image 1	9	1000000116	1557
26.9897		Spot	1	Image 1	9	1000000117	1558
18.9519		Spot	1	Image 1	9	1000000118	1559
15.8498		Spot	1	Image 1	9	1000000120	1560
12.3222		Spot	1	Image 1	9	1000000119	1561
37.2456		Spot	1	Image 1	9	1000000121	1562
34.7761		Spot	1	Image 1	9	1000000122	1563
16.0478		Spot	1	Image 1	9	1000000124	1564
19.5402		Spot	1	Image 1	9	1000000123	1565
17.1629		Spot	1	Image 1	9	1000000125	1566
45.5889		Spot	1	Image 1	9	1000000128	1567
21.6515		Spot	1	Image 1	9	1000000126	1568
17.7396		Spot	1	Image 1	9	1000000127	1569
18.8759		Spot	1	Image 1	9	1000000129	1570
23.7565		Spot	1	Image 1	9	1000000130	1571
25.6117		Spot	1	Image 1	9	1000000132	1572
21.1163		Spot	1	Image 1	9	1000000131	1573
22.2734		Spot	1	Image 1	9	1000000133	1574
29.5432		Spot	1	Image 1	9	1000000134	1575
30.5952		Spot	1	Image 1	9	1000000135	1576
26.3828		Spot	1	Image 1	9	1000000136	1577
46.0547		Spot	1	Image 1	9	1000000137	1578
29.8608		Spot	1	Image 1	9	1000000138	1579
27.8601		Spot	1	Image 1	9	1000000139	1580
43.6825		Spot	1	Image 1	9	1000000140	1581
64.6008		Spot	1	Image 1	9	1000000141	1582
25.8974		Spot	1	Image 1	9	1000000142	1583
23.0431		Spot	1	Image 1	9	1000000143	1584
14.1103		Spot	1	Image 1	9	1000000144	1585
49.318		Spot	1	Image 1	9	1000000145	1586
75.417		Spot	1	Image 1	9	1000000146	1587
35.2097		Spot	1	Image 1	9	1000000147	1588
20.7808		Spot	1	Image 1	9	1000000148	1589
71.9982		Spot	1	Image 1	9	1000000149	1590
64.5073		Spot	1	Image 1	9	1000000150	1591
21.83		Spot	1	Image 1	9	1000000151	1592
26.6747		Spot	1	Image 1	9	1000000152	1593
37.451		Spot	1	Image 1	9	1000000153	1594
22.4627		Spot	1	Image 1	9	1000000154	1595
23.0238		Spot	1	Image 1	9	1000000155	1596
60.3927		Spot	1	Image 1	9	1000000157	1597
46.6499		Spot	1	Image 1	9	1000000158	1598
21.0286		Spot	1	Image 1	9	1000000159	1599
34.8481		Spot	1	Image 1	9	1000000160	1600
28.6646		Spot	1	Image 1	9	1000000162	1601
39.2954		Spot	1	Image 1	9	1000000161	1602
34.3734		Spot	1	Image 1	9	1000000163	1603
25.052		Spot	1	Image 1	9	1000000164	1604
84.7375		Spot	1	Image 1	9	1000000165	1605
41.1141		Spot	1	Image 1	9	1000000166	1606
23.6621		Spot	1	Image 1	9	1000000167	1607
21.9884		Spot	1	Image 1	9	1000000168	1608
36.9736		Spot	1	Image 1	9	1000000169	1609
48.8422		Spot	1	Image 1	9	1000000170	1610
22.0761		Spot	1	Image 1	9	1000000171	1611
46.5071		Spot	1	Image 1	9	1000000172	1612
19.9234		Spot	1	Image 1	9	1000000173	1613
25.3395		Spot	1	Image 1	10	1000000000	1614
21.6051		Spot	1	Image 1	10	1000000001	1615
27.2039		Spot	1	Image 1	10	1000000002	1616
19.4082		Spot	1	Image 1	10	1000000004	1617
10.1411		Spot	1	Image 1	10	1000000005	1618
15.627		Spot	1	Image 1	10	1000000003	1619
22.4903		Spot	1	Image 1	10	1000000006	1620
12.1067		Spot	1	Image 1	10	1000000008	1621
12.3813		Spot	1	Image 1	10	1000000009	1622
14.6628		Spot	1	Image 1	10	1000000011	1623
20.5088		Spot	1	Image 1	10	1000000013	1624
47.541		Spot	1	Image 1	10	1000000014	1625
14.629		Spot	1	Image 1	10	1000000012	1626
24.0152		Spot	1	Image 1	10	1000000015	1627
11.9129		Spot	1	Image 1	10	1000000016	1628
11.775		Spot	1	Image 1	10	1000000017	1629
16.6223		Spot	1	Image 1	10	1000000018	1630
11.6397		Spot	1	Image 1	10	1000000019	1631
19.4163		Spot	1	Image 1	10	1000000020	1632
23.6113		Spot	1	Image 1	10	1000000021	1633
13.9576		Spot	1	Image 1	10	1000000022	1634
22.0419		Spot	1	Image 1	10	1000000023	1635
11.5526		Spot	1	Image 1	10	1000000024	1636
31.2226		Spot	1	Image 1	10	1000000025	1637
49.4848		Spot	1	Image 1	10	1000000026	1638
14.2829		Spot	1	Image 1	10	1000000027	1639
28.1738		Spot	1	Image 1	10	1000000028	1640
18.4218		Spot	1	Image 1	10	1000000030	1641
14.9317		Spot	1	Image 1	10	1000000029	1642
23.0065		Spot	1	Image 1	10	1000000031	1643
16.1035		Spot	1	Image 1	10	1000000032	1644
18.9003		Spot	1	Image 1	10	1000000033	1645
15.2797		Spot	1	Image 1	10	1000000034	1646
12.548		Spot	1	Image 1	10	1000000035	1647
34.7194		Spot	1	Image 1	10	1000000037	1648
19.6615		Spot	1	Image 1	10	1000000036	1649
32.7157		Spot	1	Image 1	10	1000000038	1650
18.2557		Spot	1	Image 1	10	1000000040	1651
15.2815		Spot	1	Image 1	10	1000000039	1652
15.2652		Spot	1	Image 1	10	1000000174	1653
15.7137		Spot	1	Image 1	10	1000000041	1655
17.6088		Spot	1	Image 1	10	1000000044	1656
17.5624		Spot	1	Image 1	10	1000000042	1657
16.7509		Spot	1	Image 1	10	1000000045	1658
11.7984		Spot	1	Image 1	10	1000000043	1659
19.3164		Spot	1	Image 1	10	1000000047	1660
15.8506		Spot	1	Image 1	10	1000000046	1661
16.7969		Spot	1	Image 1	10	1000000048	1663
15.1906		Spot	1	Image 1	10	1000000049	1664
21.9627		Spot	1	Image 1	10	1000000050	1665
19.7119		Spot	1	Image 1	10	1000000051	1666
20.7053		Spot	1	Image 1	10	1000000052	1667
19.8923		Spot	1	Image 1	10	1000000053	1668
16.9215		Spot	1	Image 1	10	1000000054	1669
41.3714		Spot	1	Image 1	10	1000000055	1670
31.9725		Spot	1	Image 1	10	1000000056	1671
23.0922		Spot	1	Image 1	10	1000000057	1672
17.2973		Spot	1	Image 1	10	1000000058	1673
13.3012		Spot	1	Image 1	10	1000000059	1674
23.6263		Spot	1	Image 1	10	1000000060	1675
42.4052		Spot	1	Image 1	10	1000000061	1676
20.4296		Spot	1	Image 1	10	1000000062	1677
23.4412		Spot	1	Image 1	10	1000000063	1678
41.1786		Spot	1	Image 1	10	1000000064	1679
56.3672		Spot	1	Image 1	10	1000000065	1680
25.2673		Spot	1	Image 1	10	1000000066	1681
28.7893		Spot	1	Image 1	10	1000000067	1682
17.8612		Spot	1	Image 1	10	1000000068	1683
19.2675		Spot	1	Image 1	10	1000000069	1684
42.4187		Spot	1	Image 1	10	1000000071	1685
25.1109		Spot	1	Image 1	10	1000000070	1686
18.3331		Spot	1	Image 1	10	1000000072	1687
18.6399		Spot	1	Image 1	10	1000000073	1688
30.0385		Spot	1	Image 1	10	1000000074	1689
20.1733		Spot	1	Image 1	10	1000000076	1690
13.1228		Spot	1	Image 1	10	1000000075	1691
19.2619		Spot	1	Image 1	10	1000000079	1692
31.9607		Spot	1	Image 1	10	1000000080	1693
23.9295		Spot	1	Image 1	10	1000000078	1694
15.3197		Spot	1	Image 1	10	1000000077	1695
34.3467		Spot	1	Image 1	10	1000000081	1696
21.4381		Spot	1	Image 1	10	1000000082	1697
18.5947		Spot	1	Image 1	10	1000000083	1699
12.9971		Spot	1	Image 1	10	1000000178	1700
12.339		Spot	1	Image 1	10	1000000085	1701
13.4683		Spot	1	Image 1	10	1000000086	1702
25.9079		Spot	1	Image 1	10	1000000087	1703
35.9122		Spot	1	Image 1	10	1000000084	1704
22.2085		Spot	1	Image 1	10	1000000088	1705
18.6126		Spot	1	Image 1	10	1000000089	1706
35.786		Spot	1	Image 1	10	1000000090	1707
23.1579		Spot	1	Image 1	10	1000000091	1708
21.1686		Spot	1	Image 1	10	1000000093	1709
30.825		Spot	1	Image 1	10	1000000092	1710
23.3297		Spot	1	Image 1	10	1000000095	1711
24.0327		Spot	1	Image 1	10	1000000096	1712
18.0864		Spot	1	Image 1	10	1000000094	1713
24.2235		Spot	1	Image 1	10	1000000097	1714
23.3073		Spot	1	Image 1	10	1000000098	1715
20.6779		Spot	1	Image 1	10	1000000099	1716
26.3246		Spot	1	Image 1	10	1000000100	1718
13.7473		Spot	1	Image 1	10	1000000101	1719
17.6925		Spot	1	Image 1	10	1000000102	1720
23.2079		Spot	1	Image 1	10	1000000176	1721
12.13		Spot	1	Image 1	10	1000000103	1722
24.287		Spot	1	Image 1	10	1000000104	1723
20.6854		Spot	1	Image 1	10	1000000105	1724
23.9257		Spot	1	Image 1	10	1000000108	1725
21.2409		Spot	1	Image 1	10	1000000106	1726
22.6352		Spot	1	Image 1	10	1000000107	1727
16.6656		Spot	1	Image 1	10	1000000109	1728
12.0534		Spot	1	Image 1	10	1000000110	1729
24.2258		Spot	1	Image 1	10	1000000111	1730
26.1683		Spot	1	Image 1	10	1000000112	1731
18.6637		Spot	1	Image 1	10	1000000113	1732
25.1574		Spot	1	Image 1	10	1000000114	1733
15.3454		Spot	1	Image 1	10	1000000115	1734
17.9484		Spot	1	Image 1	10	1000000116	1735
28.9052		Spot	1	Image 1	10	1000000117	1736
17.9706		Spot	1	Image 1	10	1000000118	1737
12.01		Spot	1	Image 1	10	1000000119	1738
15.8108		Spot	1	Image 1	10	1000000120	1739
34.4434		Spot	1	Image 1	10	1000000122	1740
19.6476		Spot	1	Image 1	10	1000000123	1741
15.8941		Spot	1	Image 1	10	1000000124	1742
17.5189		Spot	1	Image 1	10	1000000125	1743
20.5749		Spot	1	Image 1	10	1000000126	1744
19.0419		Spot	1	Image 1	10	1000000127	1745
44.8681		Spot	1	Image 1	10	1000000128	1746
18.3873		Spot	1	Image 1	10	1000000129	1747
24.1397		Spot	1	Image 1	10	1000000130	1748
25.2376		Spot	1	Image 1	10	1000000132	1749
21.8808		Spot	1	Image 1	10	1000000131	1750
21.9316		Spot	1	Image 1	10	1000000133	1751
27.6493		Spot	1	Image 1	10	1000000134	1752
33.7207		Spot	1	Image 1	10	1000000135	1753
27.5669		Spot	1	Image 1	10	1000000136	1754
45.7444		Spot	1	Image 1	10	1000000137	1755
31.1311		Spot	1	Image 1	10	1000000138	1756
23.4042		Spot	1	Image 1	10	1000000139	1757
46.2893		Spot	1	Image 1	10	1000000140	1758
23.4611		Spot	1	Image 1	10	1000000143	1759
63.8679		Spot	1	Image 1	10	1000000141	1760
26.1154		Spot	1	Image 1	10	1000000142	1761
12.8256		Spot	1	Image 1	10	1000000144	1762
43.453		Spot	1	Image 1	10	1000000145	1763
78.4697		Spot	1	Image 1	10	1000000146	1764
32.0816		Spot	1	Image 1	10	1000000147	1765
22.2366		Spot	1	Image 1	10	1000000148	1767
66.8842		Spot	1	Image 1	10	1000000149	1768
64.8104		Spot	1	Image 1	10	1000000150	1769
20.4227		Spot	1	Image 1	10	1000000151	1770
24.9656		Spot	1	Image 1	10	1000000152	1771
36.236		Spot	1	Image 1	10	1000000153	1772
22.7922		Spot	1	Image 1	10	1000000154	1773
22.4557		Spot	1	Image 1	10	1000000155	1774
61.2088		Spot	1	Image 1	10	1000000157	1775
47.2682		Spot	1	Image 1	10	1000000158	1776
19.9991		Spot	1	Image 1	10	1000000159	1777
32.7571		Spot	1	Image 1	10	1000000160	1778
40.3157		Spot	1	Image 1	10	1000000161	1779
29.0998		Spot	1	Image 1	10	1000000162	1780
34.1166		Spot	1	Image 1	10	1000000163	1781
24.6148		Spot	1	Image 1	10	1000000164	1782
87.4573		Spot	1	Image 1	10	1000000165	1783
43.3021		Spot	1	Image 1	10	1000000166	1784
21.9882		Spot	1	Image 1	10	1000000167	1785
22.1993		Spot	1	Image 1	10	1000000168	1786
38.5786		Spot	1	Image 1	10	1000000169	1787
46.7039		Spot	1	Image 1	10	1000000170	1788
20.6208		Spot	1	Image 1	10	1000000171	1789
46.8985		Spot	1	Image 1	10	1000000172	1790
20.143		Spot	1	Image 1	10	1000000173	1791
25.7963		Spot	1	Image 1	11	1000000000	1792
20.1213		Spot	1	Image 1	11	1000000001	1793
25.3877		Spot	1	Image 1	11	1000000002	1794
21.7086		Spot	1	Image 1	11	1000000004	1795
10.1253		Spot	1	Image 1	11	1000000005	1796
14.4178		Spot	1	Image 1	11	1000000003	1797
21.2543		Spot	1	Image 1	11	1000000006	1798
11.4082		Spot	1	Image 1	11	1000000008	1799
11.7407		Spot	1	Image 1	11	1000000009	1800
13.0282		Spot	1	Image 1	11	1000000011	1801
20.4097		Spot	1	Image 1	11	1000000013	1802
14.9388		Spot	1	Image 1	11	1000000012	1803
53.6323		Spot	1	Image 1	11	1000000014	1804
23.2941		Spot	1	Image 1	11	1000000015	1805
12.3077		Spot	1	Image 1	11	1000000016	1806
12.5804		Spot	1	Image 1	11	1000000017	1807
18.3165		Spot	1	Image 1	11	1000000018	1808
12.498		Spot	1	Image 1	11	1000000019	1809
20.827		Spot	1	Image 1	11	1000000020	1810
22.7528		Spot	1	Image 1	11	1000000021	1811
13.0076		Spot	1	Image 1	11	1000000022	1812
21.2761		Spot	1	Image 1	11	1000000023	1813
11.5864		Spot	1	Image 1	11	1000000024	1814
31.0845		Spot	1	Image 1	11	1000000025	1815
49.1601		Spot	1	Image 1	11	1000000026	1816
13.0782		Spot	1	Image 1	11	1000000027	1817
24.2886		Spot	1	Image 1	11	1000000180	1818
25.1528		Spot	1	Image 1	11	1000000028	1819
14.044		Spot	1	Image 1	11	1000000029	1820
15.3697		Spot	1	Image 1	11	1000000030	1821
21.9932		Spot	1	Image 1	11	1000000031	1822
16.5904		Spot	1	Image 1	11	1000000032	1823
19.0599		Spot	1	Image 1	11	1000000033	1824
15.4711		Spot	1	Image 1	11	1000000034	1825
11.9244		Spot	1	Image 1	11	1000000035	1826
33.7847		Spot	1	Image 1	11	1000000037	1827
18.3488		Spot	1	Image 1	11	1000000036	1828
33.2109		Spot	1	Image 1	11	1000000038	1829
19.5942		Spot	1	Image 1	11	1000000040	1830
14.9737		Spot	1	Image 1	11	1000000039	1831
16.779		Spot	1	Image 1	11	1000000174	1832
15.9498		Spot	1	Image 1	11	1000000041	1834
22.5396		Spot	1	Image 1	11	1000000045	1835
16.5541		Spot	1	Image 1	11	1000000042	1836
17.7293		Spot	1	Image 1	11	1000000044	1837
11.6083		Spot	1	Image 1	11	1000000043	1838
15.5044		Spot	1	Image 1	11	1000000046	1839
19.9674		Spot	1	Image 1	11	1000000047	1840
16.82		Spot	1	Image 1	11	1000000048	1842
19.3043		Spot	1	Image 1	11	1000000177	1843
15.2783		Spot	1	Image 1	11	1000000049	1844
21.2766		Spot	1	Image 1	11	1000000050	1845
20.6635		Spot	1	Image 1	11	1000000052	1846
22.2064		Spot	1	Image 1	11	1000000051	1847
20.2972		Spot	1	Image 1	11	1000000053	1848
15.7978		Spot	1	Image 1	11	1000000054	1849
45.1177		Spot	1	Image 1	11	1000000055	1850
29.8291		Spot	1	Image 1	11	1000000056	1851
21.638		Spot	1	Image 1	11	1000000057	1852
18.3069		Spot	1	Image 1	11	1000000058	1853
12.5721		Spot	1	Image 1	11	1000000059	1854
22.9518		Spot	1	Image 1	11	1000000060	1855
49.4462		Spot	1	Image 1	11	1000000061	1856
22.3248		Spot	1	Image 1	11	1000000062	1857
22.2148		Spot	1	Image 1	11	1000000063	1858
39.8013		Spot	1	Image 1	11	1000000064	1859
53.8624		Spot	1	Image 1	11	1000000065	1860
26.0424		Spot	1	Image 1	11	1000000066	1861
28.6449		Spot	1	Image 1	11	1000000067	1862
17.6769		Spot	1	Image 1	11	1000000068	1863
18.0762		Spot	1	Image 1	11	1000000069	1864
43.5059		Spot	1	Image 1	11	1000000071	1865
25.4835		Spot	1	Image 1	11	1000000070	1866
18.3141		Spot	1	Image 1	11	1000000072	1867
19.5053		Spot	1	Image 1	11	1000000073	1868
29.7187		Spot	1	Image 1	11	1000000074	1869
13.2238		Spot	1	Image 1	11	1000000075	1870
20.1491		Spot	1	Image 1	11	1000000076	1871
31.3916		Spot	1	Image 1	11	1000000080	1872
19.2902		Spot	1	Image 1	11	1000000079	1873
20.9181		Spot	1	Image 1	11	1000000078	1874
15.6733		Spot	1	Image 1	11	1000000077	1875
33.5075		Spot	1	Image 1	11	1000000081	1876
20.3969		Spot	1	Image 1	11	1000000082	1877
17.9953		Spot	1	Image 1	11	1000000083	1879
12.8796		Spot	1	Image 1	11	1000000178	1880
12.2532		Spot	1	Image 1	11	1000000085	1881
12.8		Spot	1	Image 1	11	1000000086	1882
24.0714		Spot	1	Image 1	11	1000000087	1883
36.1218		Spot	1	Image 1	11	1000000084	1884
23.2045		Spot	1	Image 1	11	1000000088	1885
18.3021		Spot	1	Image 1	11	1000000089	1886
33.7241		Spot	1	Image 1	11	1000000090	1887
20.3266		Spot	1	Image 1	11	1000000091	1888
30.922		Spot	1	Image 1	11	1000000092	1889
25.1577		Spot	1	Image 1	11	1000000175	1890
18.8521		Spot	1	Image 1	11	1000000094	1891
22.5159		Spot	1	Image 1	11	1000000095	1892
24.8472		Spot	1	Image 1	11	1000000096	1893
23.9533		Spot	1	Image 1	11	1000000097	1894
25.0244		Spot	1	Image 1	11	1000000098	1895
19.3714		Spot	1	Image 1	11	1000000099	1896
26.7621		Spot	1	Image 1	11	1000000100	1898
14.2045		Spot	1	Image 1	11	1000000101	1899
16.9731		Spot	1	Image 1	11	1000000102	1900
22.5803		Spot	1	Image 1	11	1000000176	1901
11.2981		Spot	1	Image 1	11	1000000103	1902
23.9254		Spot	1	Image 1	11	1000000104	1903
21.4285		Spot	1	Image 1	11	1000000105	1904
22.68		Spot	1	Image 1	11	1000000108	1905
23.0432		Spot	1	Image 1	11	1000000106	1906
21.3993		Spot	1	Image 1	11	1000000107	1907
15.9383		Spot	1	Image 1	11	1000000109	1908
22.6876		Spot	1	Image 1	11	1000000111	1909
13.0581		Spot	1	Image 1	11	1000000110	1910
25.234		Spot	1	Image 1	11	1000000112	1911
19.8899		Spot	1	Image 1	11	1000000113	1912
24.0085		Spot	1	Image 1	11	1000000114	1913
15.7377		Spot	1	Image 1	11	1000000115	1914
17.419		Spot	1	Image 1	11	1000000116	1915
28.8256		Spot	1	Image 1	11	1000000117	1916
19.2782		Spot	1	Image 1	11	1000000118	1917
11.2614		Spot	1	Image 1	11	1000000119	1918
15.1006		Spot	1	Image 1	11	1000000120	1919
37.0191		Spot	1	Image 1	11	1000000121	1920
35.3478		Spot	1	Image 1	11	1000000122	1921
20.1062		Spot	1	Image 1	11	1000000123	1922
15.7016		Spot	1	Image 1	11	1000000124	1923
19.433		Spot	1	Image 1	11	1000000125	1924
16.4547		Spot	1	Image 1	11	1000000127	1925
22.339		Spot	1	Image 1	11	1000000126	1926
45.0301		Spot	1	Image 1	11	1000000128	1927
17.5456		Spot	1	Image 1	11	1000000129	1928
26.283		Spot	1	Image 1	11	1000000130	1929
21.3351		Spot	1	Image 1	11	1000000131	1930
26.0691		Spot	1	Image 1	11	1000000132	1931
22.0763		Spot	1	Image 1	11	1000000133	1932
26.3403		Spot	1	Image 1	11	1000000134	1933
31.286		Spot	1	Image 1	11	1000000135	1934
27.152		Spot	1	Image 1	11	1000000136	1935
45.9467		Spot	1	Image 1	11	1000000137	1936
29.592		Spot	1	Image 1	11	1000000138	1937
25.06		Spot	1	Image 1	11	1000000139	1938
45.6666		Spot	1	Image 1	11	1000000140	1939
62.0671		Spot	1	Image 1	11	1000000141	1940
21.7006		Spot	1	Image 1	11	1000000143	1941
26.4708		Spot	1	Image 1	11	1000000142	1942
12.9702		Spot	1	Image 1	11	1000000144	1943
46.975		Spot	1	Image 1	11	1000000145	1944
79.2799		Spot	1	Image 1	11	1000000146	1945
32.5414		Spot	1	Image 1	11	1000000147	1947
21.5994		Spot	1	Image 1	11	1000000148	1948
70.5109		Spot	1	Image 1	11	1000000149	1949
59.5205		Spot	1	Image 1	11	1000000150	1950
21.9562		Spot	1	Image 1	11	1000000151	1951
25.0669		Spot	1	Image 1	11	1000000152	1952
34.2825		Spot	1	Image 1	11	1000000153	1953
20.646		Spot	1	Image 1	11	1000000154	1954
24.2295		Spot	1	Image 1	11	1000000155	1955
60.5636		Spot	1	Image 1	11	1000000157	1956
48.4365		Spot	1	Image 1	11	1000000158	1957
19.1987		Spot	1	Image 1	11	1000000159	1958
31.9132		Spot	1	Image 1	11	1000000160	1959
28.3566		Spot	1	Image 1	11	1000000162	1960
38.2745		Spot	1	Image 1	11	1000000161	1961
35.0064		Spot	1	Image 1	11	1000000163	1962
25.8825		Spot	1	Image 1	11	1000000164	1963
83.5548		Spot	1	Image 1	11	1000000165	1964
41.9518		Spot	1	Image 1	11	1000000166	1965
24.0402		Spot	1	Image 1	11	1000000167	1966
22.8266		Spot	1	Image 1	11	1000000168	1967
36.2469		Spot	1	Image 1	11	1000000169	1968
45.5345		Spot	1	Image 1	11	1000000170	1969
22.0263		Spot	1	Image 1	11	1000000171	1970
48.3482		Spot	1	Image 1	11	1000000172	1971
18.4735		Spot	1	Image 1	11	1000000173	1972
23.3658		Spot	1	Image 1	12	1000000000	1973
19.6763		Spot	1	Image 1	12	1000000001	1974
11.3313		Spot	1	Image 1	12	1000000005	1975
22.1121		Spot	1	Image 1	12	1000000004	1976
14.9645		Spot	1	Image 1	12	1000000003	1977
23.9181		Spot	1	Image 1	12	1000000006	1978
10.2257		Spot	1	Image 1	12	1000000007	1979
11.1838		Spot	1	Image 1	12	1000000008	1980
12.4399		Spot	1	Image 1	12	1000000009	1981
13.8094		Spot	1	Image 1	12	1000000011	1982
18.5247		Spot	1	Image 1	12	1000000013	1983
15.2967		Spot	1	Image 1	12	1000000012	1984
53.7845		Spot	1	Image 1	12	1000000014	1985
24.7243		Spot	1	Image 1	12	1000000015	1986
12.6671		Spot	1	Image 1	12	1000000016	1987
11.7872		Spot	1	Image 1	12	1000000017	1988
17.3792		Spot	1	Image 1	12	1000000018	1989
11.5975		Spot	1	Image 1	12	1000000019	1990
19.1701		Spot	1	Image 1	12	1000000020	1991
22.7481		Spot	1	Image 1	12	1000000021	1992
13.74		Spot	1	Image 1	12	1000000022	1993
21.4552		Spot	1	Image 1	12	1000000023	1994
11.946		Spot	1	Image 1	12	1000000024	1995
28.5213		Spot	1	Image 1	12	1000000025	1996
47.926		Spot	1	Image 1	12	1000000026	1997
13.9115		Spot	1	Image 1	12	1000000027	1998
21.6327		Spot	1	Image 1	12	1000000180	1999
24.4672		Spot	1	Image 1	12	1000000028	2000
14.2716		Spot	1	Image 1	12	1000000029	2001
14.2619		Spot	1	Image 1	12	1000000030	2002
23.0538		Spot	1	Image 1	12	1000000031	2003
16.6016		Spot	1	Image 1	12	1000000032	2004
17.1717		Spot	1	Image 1	12	1000000033	2005
16.4556		Spot	1	Image 1	12	1000000034	2006
12.5638		Spot	1	Image 1	12	1000000035	2007
28.2		Spot	1	Image 1	12	1000000037	2008
20.8006		Spot	1	Image 1	12	1000000036	2009
33.065		Spot	1	Image 1	12	1000000038	2010
19.3173		Spot	1	Image 1	12	1000000040	2011
15.1684		Spot	1	Image 1	12	1000000039	2012
16.3738		Spot	1	Image 1	12	1000000174	2013
16.1311		Spot	1	Image 1	12	1000000041	2015
18.0357		Spot	1	Image 1	12	1000000045	2016
18.8571		Spot	1	Image 1	12	1000000044	2017
16.7401		Spot	1	Image 1	12	1000000042	2018
12.4655		Spot	1	Image 1	12	1000000043	2019
15.3773		Spot	1	Image 1	12	1000000046	2020
18.9926		Spot	1	Image 1	12	1000000047	2021
15.7779		Spot	1	Image 1	12	1000000048	2023
15.7986		Spot	1	Image 1	12	1000000049	2024
22.357		Spot	1	Image 1	12	1000000050	2025
20.7715		Spot	1	Image 1	12	1000000051	2026
18.5524		Spot	1	Image 1	12	1000000052	2027
20.578		Spot	1	Image 1	12	1000000053	2028
15.4015		Spot	1	Image 1	12	1000000054	2029
44.0128		Spot	1	Image 1	12	1000000055	2030
29.3905		Spot	1	Image 1	12	1000000056	2031
22.6909		Spot	1	Image 1	12	1000000057	2032
18.6469		Spot	1	Image 1	12	1000000058	2033
12.9991		Spot	1	Image 1	12	1000000059	2034
45.3701		Spot	1	Image 1	12	1000000061	2035
24.813		Spot	1	Image 1	12	1000000060	2036
20.5247		Spot	1	Image 1	12	1000000062	2037
22.848		Spot	1	Image 1	12	1000000063	2038
54.6034		Spot	1	Image 1	12	1000000065	2039
40.2971		Spot	1	Image 1	12	1000000064	2040
25.3973		Spot	1	Image 1	12	1000000066	2041
29.1878		Spot	1	Image 1	12	1000000067	2042
[truncated: 8,248 more rows]
