# Supplementary material for: Protocol for real-time monitoring of CD8+ T and myeloid cell behavior in human high-grade serous ovarian cancer slices
Source: STAR Protoc. 2024 Jun 2;5(2):103102. doi: 10.1016/j.xpro.2024.103102 (PMC11179100; doi:10.1016/j.xpro.2024.103102)
Supplement: Data S3. Files for testing the R script, quantification and statistical analysis step 2 [file mmc3.zip › Test files/Slice1_a/__Intensity_StdDev_Ch=2_Img=1.csv]

Intensity StdDev Ch=2 Img=1
====================
Intensity StdDev	Unit	Category	Channel	Image	Time	TrackID	ID
9.91686		Spot	2	Image 1	1	1000000000	0
9.84083		Spot	2	Image 1	1	1000000001	1
10.7925		Spot	2	Image 1	1	1000000002	2
10.5463		Spot	2	Image 1	1	1000000003	3
18.709		Spot	2	Image 1	1	1000000004	4
17.7854		Spot	2	Image 1	1	1000000005	5
9.52657		Spot	2	Image 1	1	1000000006	6
12.2198		Spot	2	Image 1	1	1000000007	7
17.2248		Spot	2	Image 1	1	1000000008	8
15.2381		Spot	2	Image 1	1	1000000009	9
10.6346		Spot	2	Image 1	1	1000000010	10
23.6942		Spot	2	Image 1	1	1000000011	11
12.2629		Spot	2	Image 1	1	1000000012	12
20.8737		Spot	2	Image 1	1	1000000013	13
37.4431		Spot	2	Image 1	1	1000000014	14
21.2352		Spot	2	Image 1	1	1000000015	15
18.8468		Spot	2	Image 1	1	1000000016	16
18.0759		Spot	2	Image 1	1	1000000017	17
11.267		Spot	2	Image 1	1	1000000018	18
20.2767		Spot	2	Image 1	1	1000000019	19
10.1515		Spot	2	Image 1	1	1000000020	20
11.074		Spot	2	Image 1	1	1000000021	21
23.7604		Spot	2	Image 1	1	1000000022	22
11.966		Spot	2	Image 1	1	1000000023	23
22.8945		Spot	2	Image 1	1	1000000024	24
9.93224		Spot	2	Image 1	1	1000000025	25
10.5751		Spot	2	Image 1	1	1000000026	26
19.1423		Spot	2	Image 1	1	1000000027	27
11.9346		Spot	2	Image 1	1	1000000028	28
12.5081		Spot	2	Image 1	1	1000000029	29
10.761		Spot	2	Image 1	1	1000000030	30
12.8399		Spot	2	Image 1	1	1000000031	31
15.3703		Spot	2	Image 1	1	1000000032	32
21.2887		Spot	2	Image 1	1	1000000033	33
10.7921		Spot	2	Image 1	1	1000000034	34
14.2491		Spot	2	Image 1	1	1000000035	35
11.349		Spot	2	Image 1	1	1000000036	36
11.8174		Spot	2	Image 1	1	1000000037	37
11.3556		Spot	2	Image 1	1	1000000038	38
12.179		Spot	2	Image 1	1	1000000039	39
11.7289		Spot	2	Image 1	1	1000000040	40
11.7582		Spot	2	Image 1	1	1000000041	43
15.1855		Spot	2	Image 1	1	1000000042	44
20.6602		Spot	2	Image 1	1	1000000043	45
10.1196		Spot	2	Image 1	1	1000000044	46
13.7173		Spot	2	Image 1	1	1000000045	47
10.3693		Spot	2	Image 1	1	1000000046	48
11.7796		Spot	2	Image 1	1	1000000047	49
13.9863		Spot	2	Image 1	1	1000000048	50
13.7183		Spot	2	Image 1	1	1000000049	51
12.2002		Spot	2	Image 1	1	1000000050	52
13.056		Spot	2	Image 1	1	1000000051	53
10.5103		Spot	2	Image 1	1	1000000052	54
11.6746		Spot	2	Image 1	1	1000000053	55
10.9443		Spot	2	Image 1	1	1000000054	56
14.9962		Spot	2	Image 1	1	1000000055	57
14.2875		Spot	2	Image 1	1	1000000056	58
8.95989		Spot	2	Image 1	1	1000000057	59
10.3439		Spot	2	Image 1	1	1000000058	60
10.7603		Spot	2	Image 1	1	1000000059	61
10.1954		Spot	2	Image 1	1	1000000060	62
11.9718		Spot	2	Image 1	1	1000000061	63
17.9066		Spot	2	Image 1	1	1000000062	64
13.6427		Spot	2	Image 1	1	1000000063	65
10.773		Spot	2	Image 1	1	1000000064	66
10.8887		Spot	2	Image 1	1	1000000065	67
12.3337		Spot	2	Image 1	1	1000000066	68
10.0664		Spot	2	Image 1	1	1000000067	69
11.3033		Spot	2	Image 1	1	1000000068	70
14.5059		Spot	2	Image 1	1	1000000069	71
12.9002		Spot	2	Image 1	1	1000000070	72
11.2244		Spot	2	Image 1	1	1000000071	73
11.7512		Spot	2	Image 1	1	1000000072	74
9.41451		Spot	2	Image 1	1	1000000073	75
11.7409		Spot	2	Image 1	1	1000000074	76
18.277		Spot	2	Image 1	1	1000000075	77
11.1194		Spot	2	Image 1	1	1000000076	78
27.4352		Spot	2	Image 1	1	1000000077	79
10.9786		Spot	2	Image 1	1	1000000078	80
11.8884		Spot	2	Image 1	1	1000000079	81
10.2209		Spot	2	Image 1	1	1000000080	82
14.7458		Spot	2	Image 1	1	1000000081	83
10.5801		Spot	2	Image 1	1	1000000082	84
12.3801		Spot	2	Image 1	1	1000000083	86
10.7665		Spot	2	Image 1	1	1000000084	87
19.0281		Spot	2	Image 1	1	1000000085	88
15.9714		Spot	2	Image 1	1	1000000086	89
11.316		Spot	2	Image 1	1	1000000087	90
13.4335		Spot	2	Image 1	1	1000000088	91
14.5123		Spot	2	Image 1	1	1000000089	92
10.3346		Spot	2	Image 1	1	1000000090	93
14.7441		Spot	2	Image 1	1	1000000091	94
10.072		Spot	2	Image 1	1	1000000092	95
10.1958		Spot	2	Image 1	1	1000000093	96
9.29631		Spot	2	Image 1	1	1000000094	97
11.0691		Spot	2	Image 1	1	1000000095	98
10.6548		Spot	2	Image 1	1	1000000096	99
11.0858		Spot	2	Image 1	1	1000000097	100
11.9472		Spot	2	Image 1	1	1000000098	101
10.7671		Spot	2	Image 1	1	1000000099	102
10.6799		Spot	2	Image 1	1	1000000100	103
14.2253		Spot	2	Image 1	1	1000000101	105
32.8913		Spot	2	Image 1	1	1000000102	106
11.7892		Spot	2	Image 1	1	1000000103	107
10.2952		Spot	2	Image 1	1	1000000104	108
12.3094		Spot	2	Image 1	1	1000000105	109
10.9963		Spot	2	Image 1	1	1000000106	110
10.1027		Spot	2	Image 1	1	1000000107	111
12.5668		Spot	2	Image 1	1	1000000108	112
13.3697		Spot	2	Image 1	1	1000000109	113
22.5796		Spot	2	Image 1	1	1000000110	114
13.0983		Spot	2	Image 1	1	1000000111	115
9.65581		Spot	2	Image 1	1	1000000112	116
9.79073		Spot	2	Image 1	1	1000000113	117
11.8653		Spot	2	Image 1	1	1000000114	118
13.6541		Spot	2	Image 1	1	1000000115	119
9.95877		Spot	2	Image 1	1	1000000116	120
10.8642		Spot	2	Image 1	1	1000000117	121
9.4879		Spot	2	Image 1	1	1000000118	122
9.86404		Spot	2	Image 1	1	1000000119	123
13.1487		Spot	2	Image 1	1	1000000120	124
8.63925		Spot	2	Image 1	1	1000000121	125
9.373		Spot	2	Image 1	1	1000000122	126
10.8795		Spot	2	Image 1	1	1000000123	127
17.8905		Spot	2	Image 1	1	1000000124	128
9.91821		Spot	2	Image 1	1	1000000125	129
10.4413		Spot	2	Image 1	1	1000000126	130
12.1676		Spot	2	Image 1	1	1000000127	131
18.1237		Spot	2	Image 1	1	1000000128	132
10.5411		Spot	2	Image 1	1	1000000129	133
13.3225		Spot	2	Image 1	1	1000000130	134
11.1638		Spot	2	Image 1	1	1000000131	135
10.9397		Spot	2	Image 1	1	1000000132	136
14.448		Spot	2	Image 1	1	1000000133	137
10.6688		Spot	2	Image 1	1	1000000134	138
12.7031		Spot	2	Image 1	1	1000000135	139
9.93353		Spot	2	Image 1	1	1000000136	140
41.3514		Spot	2	Image 1	1	1000000137	141
9.86847		Spot	2	Image 1	1	1000000138	142
12.8177		Spot	2	Image 1	1	1000000139	143
11.4501		Spot	2	Image 1	1	1000000140	144
43.3791		Spot	2	Image 1	1	1000000141	145
11.0913		Spot	2	Image 1	1	1000000142	146
11.6844		Spot	2	Image 1	1	1000000143	147
12.2866		Spot	2	Image 1	1	1000000144	148
22.2372		Spot	2	Image 1	1	1000000145	149
15.9286		Spot	2	Image 1	1	1000000146	150
30.5693		Spot	2	Image 1	1	1000000147	151
9.65651		Spot	2	Image 1	1	1000000148	152
42.7665		Spot	2	Image 1	1	1000000149	153
45.2513		Spot	2	Image 1	1	1000000150	154
14.2851		Spot	2	Image 1	1	1000000151	155
10.3483		Spot	2	Image 1	1	1000000152	156
14.7787		Spot	2	Image 1	1	1000000153	157
13.3021		Spot	2	Image 1	1	1000000154	158
10.8123		Spot	2	Image 1	1	1000000155	159
21.648		Spot	2	Image 1	1	1000000156	160
31.7845		Spot	2	Image 1	1	1000000157	161
60.3534		Spot	2	Image 1	1	1000000158	162
12.2529		Spot	2	Image 1	1	1000000159	163
20.4089		Spot	2	Image 1	1	1000000160	164
24.5321		Spot	2	Image 1	1	1000000161	165
12.8235		Spot	2	Image 1	1	1000000162	166
23.9474		Spot	2	Image 1	1	1000000163	167
18.3189		Spot	2	Image 1	1	1000000164	168
33.0707		Spot	2	Image 1	1	1000000165	169
20.1617		Spot	2	Image 1	1	1000000166	170
15.7998		Spot	2	Image 1	1	1000000167	171
11.2139		Spot	2	Image 1	1	1000000168	172
32.0925		Spot	2	Image 1	1	1000000169	173
31.6835		Spot	2	Image 1	1	1000000170	174
13.6396		Spot	2	Image 1	1	1000000171	175
15.2848		Spot	2	Image 1	1	1000000172	176
11.0667		Spot	2	Image 1	1	1000000173	177
8.9196		Spot	2	Image 1	2	1000000000	178
10.4902		Spot	2	Image 1	2	1000000001	179
10.9288		Spot	2	Image 1	2	1000000002	180
10.3834		Spot	2	Image 1	2	1000000003	181
18.9872		Spot	2	Image 1	2	1000000004	182
20.0234		Spot	2	Image 1	2	1000000005	183
9.09536		Spot	2	Image 1	2	1000000006	184
11.6218		Spot	2	Image 1	2	1000000007	185
16.9949		Spot	2	Image 1	2	1000000008	186
16.5457		Spot	2	Image 1	2	1000000009	187
9.79303		Spot	2	Image 1	2	1000000010	188
23.239		Spot	2	Image 1	2	1000000011	189
10.6325		Spot	2	Image 1	2	1000000012	190
20.5997		Spot	2	Image 1	2	1000000013	191
35.6168		Spot	2	Image 1	2	1000000014	192
18.5962		Spot	2	Image 1	2	1000000015	193
17.2689		Spot	2	Image 1	2	1000000016	194
16.5136		Spot	2	Image 1	2	1000000017	195
11.51		Spot	2	Image 1	2	1000000018	196
19.9357		Spot	2	Image 1	2	1000000019	197
10.4623		Spot	2	Image 1	2	1000000020	198
9.79492		Spot	2	Image 1	2	1000000021	199
23.2003		Spot	2	Image 1	2	1000000022	200
11.8803		Spot	2	Image 1	2	1000000023	201
22.9732		Spot	2	Image 1	2	1000000024	202
11.0231		Spot	2	Image 1	2	1000000025	203
10.5134		Spot	2	Image 1	2	1000000026	204
19.4841		Spot	2	Image 1	2	1000000027	205
11.6476		Spot	2	Image 1	2	1000000028	206
12.9836		Spot	2	Image 1	2	1000000029	207
11.9188		Spot	2	Image 1	2	1000000030	208
13.0504		Spot	2	Image 1	2	1000000031	209
15.3281		Spot	2	Image 1	2	1000000032	210
21.1093		Spot	2	Image 1	2	1000000033	211
11.3958		Spot	2	Image 1	2	1000000034	212
16.0323		Spot	2	Image 1	2	1000000035	213
12.8764		Spot	2	Image 1	2	1000000036	214
9.91895		Spot	2	Image 1	2	1000000037	215
11.4522		Spot	2	Image 1	2	1000000038	216
13.0729		Spot	2	Image 1	2	1000000040	217
12.5348		Spot	2	Image 1	2	1000000039	218
11.9837		Spot	2	Image 1	2	1000000174	219
11.6322		Spot	2	Image 1	2	1000000041	222
15.1703		Spot	2	Image 1	2	1000000042	223
10.2357		Spot	2	Image 1	2	1000000044	224
13.4351		Spot	2	Image 1	2	1000000045	225
21.7704		Spot	2	Image 1	2	1000000043	226
11.0654		Spot	2	Image 1	2	1000000046	227
12.1305		Spot	2	Image 1	2	1000000047	228
15.3198		Spot	2	Image 1	2	1000000049	229
12.8191		Spot	2	Image 1	2	1000000050	230
10.8642		Spot	2	Image 1	2	1000000052	231
10.1563		Spot	2	Image 1	2	1000000053	232
15.6117		Spot	2	Image 1	2	1000000055	233
10.1807		Spot	2	Image 1	2	1000000057	234
10.0541		Spot	2	Image 1	2	1000000054	235
14.6943		Spot	2	Image 1	2	1000000056	236
11.2248		Spot	2	Image 1	2	1000000058	237
10.1222		Spot	2	Image 1	2	1000000059	238
9.63769		Spot	2	Image 1	2	1000000060	239
12.9705		Spot	2	Image 1	2	1000000061	240
20.8563		Spot	2	Image 1	2	1000000062	241
12.7756		Spot	2	Image 1	2	1000000063	242
11.8757		Spot	2	Image 1	2	1000000065	243
12.0565		Spot	2	Image 1	2	1000000064	244
12.0518		Spot	2	Image 1	2	1000000066	245
11.0853		Spot	2	Image 1	2	1000000068	246
10.645		Spot	2	Image 1	2	1000000067	247
13.127		Spot	2	Image 1	2	1000000069	248
12.3039		Spot	2	Image 1	2	1000000070	249
10.6055		Spot	2	Image 1	2	1000000071	250
12.5638		Spot	2	Image 1	2	1000000072	251
10.5798		Spot	2	Image 1	2	1000000073	252
11.4949		Spot	2	Image 1	2	1000000074	253
20.5824		Spot	2	Image 1	2	1000000075	254
10.803		Spot	2	Image 1	2	1000000076	255
29.891		Spot	2	Image 1	2	1000000077	256
11.2678		Spot	2	Image 1	2	1000000078	257
12.3303		Spot	2	Image 1	2	1000000079	258
11.177		Spot	2	Image 1	2	1000000080	259
14.3506		Spot	2	Image 1	2	1000000081	260
10.0253		Spot	2	Image 1	2	1000000082	261
12.7817		Spot	2	Image 1	2	1000000083	263
18.6081		Spot	2	Image 1	2	1000000085	264
14.3256		Spot	2	Image 1	2	1000000086	265
12.6779		Spot	2	Image 1	2	1000000087	266
11.2485		Spot	2	Image 1	2	1000000084	267
13.5041		Spot	2	Image 1	2	1000000088	268
15.3452		Spot	2	Image 1	2	1000000089	269
11.497		Spot	2	Image 1	2	1000000090	270
15.5976		Spot	2	Image 1	2	1000000091	271
10.8666		Spot	2	Image 1	2	1000000093	272
11.2197		Spot	2	Image 1	2	1000000092	273
12.9977		Spot	2	Image 1	2	1000000175	274
11.4171		Spot	2	Image 1	2	1000000096	275
10.9175		Spot	2	Image 1	2	1000000094	276
11.4297		Spot	2	Image 1	2	1000000095	277
11.4859		Spot	2	Image 1	2	1000000097	278
12.3974		Spot	2	Image 1	2	1000000098	279
9.28364		Spot	2	Image 1	2	1000000099	280
11.078		Spot	2	Image 1	2	1000000100	282
13.1312		Spot	2	Image 1	2	1000000101	283
33.0374		Spot	2	Image 1	2	1000000102	284
12.2836		Spot	2	Image 1	2	1000000176	285
12.9783		Spot	2	Image 1	2	1000000103	286
10.6041		Spot	2	Image 1	2	1000000104	287
11.8308		Spot	2	Image 1	2	1000000105	288
10.2258		Spot	2	Image 1	2	1000000107	289
13.5844		Spot	2	Image 1	2	1000000108	290
10.4395		Spot	2	Image 1	2	1000000106	291
12.9814		Spot	2	Image 1	2	1000000109	292
21.1219		Spot	2	Image 1	2	1000000110	293
13.4105		Spot	2	Image 1	2	1000000111	294
10.1828		Spot	2	Image 1	2	1000000112	295
9.55767		Spot	2	Image 1	2	1000000113	296
11.2723		Spot	2	Image 1	2	1000000114	297
13.3207		Spot	2	Image 1	2	1000000115	298
10.9063		Spot	2	Image 1	2	1000000116	299
10.8521		Spot	2	Image 1	2	1000000117	300
10.4386		Spot	2	Image 1	2	1000000118	301
12.5392		Spot	2	Image 1	2	1000000120	302
9.12037		Spot	2	Image 1	2	1000000119	303
10.3064		Spot	2	Image 1	2	1000000122	304
9.29649		Spot	2	Image 1	2	1000000121	305
11.3937		Spot	2	Image 1	2	1000000123	306
18.1026		Spot	2	Image 1	2	1000000124	307
10.8494		Spot	2	Image 1	2	1000000125	308
11.0633		Spot	2	Image 1	2	1000000126	309
13.2759		Spot	2	Image 1	2	1000000127	310
20.7434		Spot	2	Image 1	2	1000000128	311
10.636		Spot	2	Image 1	2	1000000129	312
13.5171		Spot	2	Image 1	2	1000000130	313
9.79135		Spot	2	Image 1	2	1000000131	314
12.6296		Spot	2	Image 1	2	1000000132	315
14.3764		Spot	2	Image 1	2	1000000133	316
11.1737		Spot	2	Image 1	2	1000000134	317
12.2458		Spot	2	Image 1	2	1000000135	318
10.8117		Spot	2	Image 1	2	1000000136	319
42.0129		Spot	2	Image 1	2	1000000137	320
10.2601		Spot	2	Image 1	2	1000000138	321
11.5086		Spot	2	Image 1	2	1000000139	322
10.5456		Spot	2	Image 1	2	1000000140	323
42.6666		Spot	2	Image 1	2	1000000141	324
11.1416		Spot	2	Image 1	2	1000000142	325
11.9879		Spot	2	Image 1	2	1000000144	326
12.153		Spot	2	Image 1	2	1000000143	327
23.2872		Spot	2	Image 1	2	1000000145	328
16.5054		Spot	2	Image 1	2	1000000146	329
30.6451		Spot	2	Image 1	2	1000000147	330
10.4631		Spot	2	Image 1	2	1000000148	331
41.1217		Spot	2	Image 1	2	1000000149	332
45.1248		Spot	2	Image 1	2	1000000150	333
14.7401		Spot	2	Image 1	2	1000000151	334
9.43338		Spot	2	Image 1	2	1000000152	335
17.1693		Spot	2	Image 1	2	1000000153	336
14.5397		Spot	2	Image 1	2	1000000154	337
12.2143		Spot	2	Image 1	2	1000000155	338
22.2998		Spot	2	Image 1	2	1000000156	339
31.1069		Spot	2	Image 1	2	1000000157	340
62.4254		Spot	2	Image 1	2	1000000158	341
11.6876		Spot	2	Image 1	2	1000000159	342
20.9214		Spot	2	Image 1	2	1000000160	343
26.9781		Spot	2	Image 1	2	1000000161	344
13.1468		Spot	2	Image 1	2	1000000162	345
23.6269		Spot	2	Image 1	2	1000000163	346
16.4455		Spot	2	Image 1	2	1000000164	347
34.1321		Spot	2	Image 1	2	1000000165	348
20.1182		Spot	2	Image 1	2	1000000166	349
17.4085		Spot	2	Image 1	2	1000000167	350
11.3767		Spot	2	Image 1	2	1000000168	351
33.0125		Spot	2	Image 1	2	1000000169	352
32.0181		Spot	2	Image 1	2	1000000170	353
12.5887		Spot	2	Image 1	2	1000000171	354
16.6666		Spot	2	Image 1	2	1000000172	355
12.1182		Spot	2	Image 1	2	1000000173	356
9.77627		Spot	2	Image 1	3	1000000000	357
10.0849		Spot	2	Image 1	3	1000000001	358
10.2561		Spot	2	Image 1	3	1000000002	359
10.2522		Spot	2	Image 1	3	1000000003	360
18.5796		Spot	2	Image 1	3	1000000004	361
19.8484		Spot	2	Image 1	3	1000000005	362
9.62935		Spot	2	Image 1	3	1000000006	363
10.7258		Spot	2	Image 1	3	1000000007	364
17.6376		Spot	2	Image 1	3	1000000008	365
14.6412		Spot	2	Image 1	3	1000000009	366
21.5262		Spot	2	Image 1	3	1000000011	367
20.8163		Spot	2	Image 1	3	1000000013	368
37.8774		Spot	2	Image 1	3	1000000014	369
11.8246		Spot	2	Image 1	3	1000000012	370
22.7168		Spot	2	Image 1	3	1000000015	371
17.3768		Spot	2	Image 1	3	1000000016	372
16.8452		Spot	2	Image 1	3	1000000017	373
11.604		Spot	2	Image 1	3	1000000018	374
20.119		Spot	2	Image 1	3	1000000019	375
9.95961		Spot	2	Image 1	3	1000000020	376
10.8313		Spot	2	Image 1	3	1000000021	377
22.4502		Spot	2	Image 1	3	1000000022	378
10.8129		Spot	2	Image 1	3	1000000023	379
21.6266		Spot	2	Image 1	3	1000000024	380
10.8569		Spot	2	Image 1	3	1000000025	381
10.552		Spot	2	Image 1	3	1000000026	382
19.5222		Spot	2	Image 1	3	1000000027	383
12.2484		Spot	2	Image 1	3	1000000028	384
13.6769		Spot	2	Image 1	3	1000000029	385
12.0515		Spot	2	Image 1	3	1000000030	386
12.7969		Spot	2	Image 1	3	1000000031	387
14.7971		Spot	2	Image 1	3	1000000032	388
19.6956		Spot	2	Image 1	3	1000000033	389
11.4554		Spot	2	Image 1	3	1000000034	390
15.1688		Spot	2	Image 1	3	1000000035	391
13.1628		Spot	2	Image 1	3	1000000036	392
11.143		Spot	2	Image 1	3	1000000037	393
11.9518		Spot	2	Image 1	3	1000000038	394
12.1081		Spot	2	Image 1	3	1000000040	395
11.8403		Spot	2	Image 1	3	1000000039	396
11.9321		Spot	2	Image 1	3	1000000174	397
11.4433		Spot	2	Image 1	3	1000000041	400
14.3513		Spot	2	Image 1	3	1000000042	401
10.1125		Spot	2	Image 1	3	1000000044	402
14.0086		Spot	2	Image 1	3	1000000045	403
21.2677		Spot	2	Image 1	3	1000000043	404
10.9319		Spot	2	Image 1	3	1000000046	405
12.0589		Spot	2	Image 1	3	1000000047	406
14.2851		Spot	2	Image 1	3	1000000049	407
9.71981		Spot	2	Image 1	3	1000000177	408
12.5022		Spot	2	Image 1	3	1000000050	409
10.4294		Spot	2	Image 1	3	1000000052	410
10.4753		Spot	2	Image 1	3	1000000053	411
11.289		Spot	2	Image 1	3	1000000054	412
16.5836		Spot	2	Image 1	3	1000000055	413
13.9953		Spot	2	Image 1	3	1000000056	414
10.4224		Spot	2	Image 1	3	1000000057	415
10.1283		Spot	2	Image 1	3	1000000058	416
11.5882		Spot	2	Image 1	3	1000000059	417
9.62768		Spot	2	Image 1	3	1000000060	418
11.1413		Spot	2	Image 1	3	1000000061	419
18.8439		Spot	2	Image 1	3	1000000062	420
12.7433		Spot	2	Image 1	3	1000000063	421
10.6613		Spot	2	Image 1	3	1000000064	422
11.2597		Spot	2	Image 1	3	1000000065	423
11.9592		Spot	2	Image 1	3	1000000066	424
10.1626		Spot	2	Image 1	3	1000000067	425
10.4448		Spot	2	Image 1	3	1000000068	426
13.0024		Spot	2	Image 1	3	1000000069	427
12.2253		Spot	2	Image 1	3	1000000070	428
10.8607		Spot	2	Image 1	3	1000000071	429
11.8532		Spot	2	Image 1	3	1000000072	430
9.88754		Spot	2	Image 1	3	1000000073	431
12.1743		Spot	2	Image 1	3	1000000074	432
17.6356		Spot	2	Image 1	3	1000000075	433
11.3805		Spot	2	Image 1	3	1000000076	434
29.0989		Spot	2	Image 1	3	1000000077	435
10.7137		Spot	2	Image 1	3	1000000080	436
11.7302		Spot	2	Image 1	3	1000000078	437
12.0487		Spot	2	Image 1	3	1000000079	438
13.9696		Spot	2	Image 1	3	1000000081	439
10.0482		Spot	2	Image 1	3	1000000082	440
12.7613		Spot	2	Image 1	3	1000000083	442
16.7208		Spot	2	Image 1	3	1000000085	443
15.893		Spot	2	Image 1	3	1000000086	444
11.612		Spot	2	Image 1	3	1000000087	445
10.5933		Spot	2	Image 1	3	1000000084	446
12.3727		Spot	2	Image 1	3	1000000088	447
14.6037		Spot	2	Image 1	3	1000000089	448
10.0814		Spot	2	Image 1	3	1000000090	449
14.8012		Spot	2	Image 1	3	1000000091	450
11.6685		Spot	2	Image 1	3	1000000093	451
10.8331		Spot	2	Image 1	3	1000000092	452
13.6908		Spot	2	Image 1	3	1000000175	453
10.5302		Spot	2	Image 1	3	1000000094	454
10.195		Spot	2	Image 1	3	1000000096	455
11.0724		Spot	2	Image 1	3	1000000095	456
11.7453		Spot	2	Image 1	3	1000000097	457
11.2248		Spot	2	Image 1	3	1000000098	458
10.6834		Spot	2	Image 1	3	1000000099	459
11.5772		Spot	2	Image 1	3	1000000100	461
13.5738		Spot	2	Image 1	3	1000000101	462
33.6071		Spot	2	Image 1	3	1000000102	463
13.423		Spot	2	Image 1	3	1000000103	464
11.4247		Spot	2	Image 1	3	1000000104	465
11.5457		Spot	2	Image 1	3	1000000105	466
11.2769		Spot	2	Image 1	3	1000000106	467
10.2423		Spot	2	Image 1	3	1000000107	468
12.8798		Spot	2	Image 1	3	1000000108	469
13.528		Spot	2	Image 1	3	1000000109	470
23.4444		Spot	2	Image 1	3	1000000110	471
13.1814		Spot	2	Image 1	3	1000000111	472
11.3788		Spot	2	Image 1	3	1000000112	473
9.49858		Spot	2	Image 1	3	1000000113	474
11.0915		Spot	2	Image 1	3	1000000114	475
12.0728		Spot	2	Image 1	3	1000000115	476
10.4782		Spot	2	Image 1	3	1000000116	477
11.4981		Spot	2	Image 1	3	1000000117	478
10.1788		Spot	2	Image 1	3	1000000118	479
12.6674		Spot	2	Image 1	3	1000000120	480
9.51293		Spot	2	Image 1	3	1000000119	481
9.23094		Spot	2	Image 1	3	1000000121	482
10.483		Spot	2	Image 1	3	1000000122	483
10.6607		Spot	2	Image 1	3	1000000123	484
18.0094		Spot	2	Image 1	3	1000000124	485
10.6013		Spot	2	Image 1	3	1000000125	486
10.5469		Spot	2	Image 1	3	1000000126	487
12.9322		Spot	2	Image 1	3	1000000127	488
19.1725		Spot	2	Image 1	3	1000000128	489
11.061		Spot	2	Image 1	3	1000000129	490
12.9275		Spot	2	Image 1	3	1000000130	491
11.3942		Spot	2	Image 1	3	1000000131	492
11.9279		Spot	2	Image 1	3	1000000132	493
15.0687		Spot	2	Image 1	3	1000000133	494
10.7664		Spot	2	Image 1	3	1000000134	495
12.1084		Spot	2	Image 1	3	1000000135	496
10.2805		Spot	2	Image 1	3	1000000136	497
41.4912		Spot	2	Image 1	3	1000000137	498
9.98349		Spot	2	Image 1	3	1000000138	499
12.1462		Spot	2	Image 1	3	1000000140	500
43.5083		Spot	2	Image 1	3	1000000141	501
10.926		Spot	2	Image 1	3	1000000142	502
12.4574		Spot	2	Image 1	3	1000000143	503
11.4115		Spot	2	Image 1	3	1000000144	504
22.6415		Spot	2	Image 1	3	1000000145	505
16.1491		Spot	2	Image 1	3	1000000146	506
31.3926		Spot	2	Image 1	3	1000000147	507
9.81721		Spot	2	Image 1	3	1000000148	508
45.1535		Spot	2	Image 1	3	1000000149	509
45.6946		Spot	2	Image 1	3	1000000150	510
14.2313		Spot	2	Image 1	3	1000000151	511
9.93958		Spot	2	Image 1	3	1000000152	512
16.6344		Spot	2	Image 1	3	1000000153	513
14.4977		Spot	2	Image 1	3	1000000154	514
10.8795		Spot	2	Image 1	3	1000000155	515
22.1127		Spot	2	Image 1	3	1000000156	516
33.7552		Spot	2	Image 1	3	1000000157	517
60.5881		Spot	2	Image 1	3	1000000158	518
12.3431		Spot	2	Image 1	3	1000000159	519
21.2543		Spot	2	Image 1	3	1000000160	520
12.9731		Spot	2	Image 1	3	1000000162	521
25.7878		Spot	2	Image 1	3	1000000161	522
24.1621		Spot	2	Image 1	3	1000000163	523
18.1172		Spot	2	Image 1	3	1000000164	524
33.6334		Spot	2	Image 1	3	1000000165	525
20.4123		Spot	2	Image 1	3	1000000166	526
17.9095		Spot	2	Image 1	3	1000000167	527
12.8554		Spot	2	Image 1	3	1000000168	528
32.4683		Spot	2	Image 1	3	1000000169	529
31.7462		Spot	2	Image 1	3	1000000170	530
13.2657		Spot	2	Image 1	3	1000000171	531
16.6474		Spot	2	Image 1	3	1000000172	532
11.7554		Spot	2	Image 1	3	1000000173	533
8.98301		Spot	2	Image 1	4	1000000000	534
10.0583		Spot	2	Image 1	4	1000000001	535
10.9264		Spot	2	Image 1	4	1000000002	536
11.0981		Spot	2	Image 1	4	1000000003	537
17.7624		Spot	2	Image 1	4	1000000004	538
21.7976		Spot	2	Image 1	4	1000000005	539
8.91072		Spot	2	Image 1	4	1000000006	540
12.7384		Spot	2	Image 1	4	1000000007	541
17.7083		Spot	2	Image 1	4	1000000008	542
15.8303		Spot	2	Image 1	4	1000000009	543
10.5045		Spot	2	Image 1	4	1000000010	544
22.8151		Spot	2	Image 1	4	1000000011	545
21.4026		Spot	2	Image 1	4	1000000013	546
33.3457		Spot	2	Image 1	4	1000000014	547
11.9918		Spot	2	Image 1	4	1000000012	548
21.9061		Spot	2	Image 1	4	1000000015	549
17.6082		Spot	2	Image 1	4	1000000016	550
16.9407		Spot	2	Image 1	4	1000000017	551
10.7322		Spot	2	Image 1	4	1000000018	552
18.7415		Spot	2	Image 1	4	1000000019	553
10.2809		Spot	2	Image 1	4	1000000020	554
11.6033		Spot	2	Image 1	4	1000000021	555
24.9343		Spot	2	Image 1	4	1000000022	556
11.3468		Spot	2	Image 1	4	1000000023	557
21.0708		Spot	2	Image 1	4	1000000024	558
10.2386		Spot	2	Image 1	4	1000000025	559
10.7332		Spot	2	Image 1	4	1000000026	560
19.4712		Spot	2	Image 1	4	1000000027	561
11.5737		Spot	2	Image 1	4	1000000028	562
13.7582		Spot	2	Image 1	4	1000000029	563
12.6882		Spot	2	Image 1	4	1000000030	564
13.2482		Spot	2	Image 1	4	1000000031	565
15.5257		Spot	2	Image 1	4	1000000032	566
19.375		Spot	2	Image 1	4	1000000033	567
11.5649		Spot	2	Image 1	4	1000000034	568
10.8949		Spot	2	Image 1	4	1000000037	569
16.444		Spot	2	Image 1	4	1000000035	570
13.3314		Spot	2	Image 1	4	1000000036	571
11.0962		Spot	2	Image 1	4	1000000038	572
12.624		Spot	2	Image 1	4	1000000040	573
11.5547		Spot	2	Image 1	4	1000000039	574
12.165		Spot	2	Image 1	4	1000000174	575
11.5428		Spot	2	Image 1	4	1000000041	578
9.74143		Spot	2	Image 1	4	1000000044	579
15.0892		Spot	2	Image 1	4	1000000042	580
13.8083		Spot	2	Image 1	4	1000000045	581
19.2625		Spot	2	Image 1	4	1000000043	582
12.1123		Spot	2	Image 1	4	1000000046	583
11.3498		Spot	2	Image 1	4	1000000047	584
14.7912		Spot	2	Image 1	4	1000000048	585
14.4515		Spot	2	Image 1	4	1000000049	586
11.9735		Spot	2	Image 1	4	1000000050	587
11.3133		Spot	2	Image 1	4	1000000052	588
11.9732		Spot	2	Image 1	4	1000000051	589
10.5349		Spot	2	Image 1	4	1000000053	590
10.6614		Spot	2	Image 1	4	1000000054	591
14.9146		Spot	2	Image 1	4	1000000055	592
13.7901		Spot	2	Image 1	4	1000000056	593
10.1903		Spot	2	Image 1	4	1000000057	594
11.469		Spot	2	Image 1	4	1000000058	595
10.3557		Spot	2	Image 1	4	1000000059	596
10.2643		Spot	2	Image 1	4	1000000060	597
11.3862		Spot	2	Image 1	4	1000000061	598
18.6994		Spot	2	Image 1	4	1000000062	599
13.0488		Spot	2	Image 1	4	1000000063	600
10.9499		Spot	2	Image 1	4	1000000064	601
9.72384		Spot	2	Image 1	4	1000000065	602
11.7279		Spot	2	Image 1	4	1000000066	603
10.3134		Spot	2	Image 1	4	1000000067	604
10.1372		Spot	2	Image 1	4	1000000068	605
14.6617		Spot	2	Image 1	4	1000000069	606
12.4143		Spot	2	Image 1	4	1000000070	607
11.0885		Spot	2	Image 1	4	1000000071	608
14.4917		Spot	2	Image 1	4	1000000072	609
10.3154		Spot	2	Image 1	4	1000000073	610
12.2872		Spot	2	Image 1	4	1000000074	611
10.6679		Spot	2	Image 1	4	1000000076	612
19.2029		Spot	2	Image 1	4	1000000075	613
9.98174		Spot	2	Image 1	4	1000000080	614
29.5446		Spot	2	Image 1	4	1000000077	615
12.1989		Spot	2	Image 1	4	1000000078	616
11.331		Spot	2	Image 1	4	1000000079	617
10.6827		Spot	2	Image 1	4	1000000082	618
14.6991		Spot	2	Image 1	4	1000000081	619
12.3349		Spot	2	Image 1	4	1000000083	621
17.0177		Spot	2	Image 1	4	1000000085	622
15.9456		Spot	2	Image 1	4	1000000086	623
11.0064		Spot	2	Image 1	4	1000000087	624
11.4163		Spot	2	Image 1	4	1000000084	625
12.6029		Spot	2	Image 1	4	1000000088	626
14.3546		Spot	2	Image 1	4	1000000089	627
11.2506		Spot	2	Image 1	4	1000000090	628
14.5191		Spot	2	Image 1	4	1000000091	629
11.427		Spot	2	Image 1	4	1000000093	630
10.8923		Spot	2	Image 1	4	1000000092	631
12.8561		Spot	2	Image 1	4	1000000175	632
10.6656		Spot	2	Image 1	4	1000000096	633
9.62389		Spot	2	Image 1	4	1000000094	634
11.1414		Spot	2	Image 1	4	1000000095	635
10.8899		Spot	2	Image 1	4	1000000097	636
12.4526		Spot	2	Image 1	4	1000000098	637
10.955		Spot	2	Image 1	4	1000000099	638
11.7864		Spot	2	Image 1	4	1000000100	640
12.7593		Spot	2	Image 1	4	1000000101	641
30.9939		Spot	2	Image 1	4	1000000102	642
11.9364		Spot	2	Image 1	4	1000000176	643
12.4338		Spot	2	Image 1	4	1000000103	644
10.4328		Spot	2	Image 1	4	1000000104	645
12.4686		Spot	2	Image 1	4	1000000105	646
12.3302		Spot	2	Image 1	4	1000000108	647
10.3423		Spot	2	Image 1	4	1000000106	648
10.8405		Spot	2	Image 1	4	1000000107	649
13.1593		Spot	2	Image 1	4	1000000109	650
13.4947		Spot	2	Image 1	4	1000000111	651
20.6762		Spot	2	Image 1	4	1000000110	652
10.4943		Spot	2	Image 1	4	1000000112	653
10.2726		Spot	2	Image 1	4	1000000113	654
12.4236		Spot	2	Image 1	4	1000000114	655
12.1572		Spot	2	Image 1	4	1000000115	656
10.4491		Spot	2	Image 1	4	1000000116	657
10.4465		Spot	2	Image 1	4	1000000117	658
8.91221		Spot	2	Image 1	4	1000000118	659
9.58426		Spot	2	Image 1	4	1000000119	660
12.7112		Spot	2	Image 1	4	1000000120	661
9.93871		Spot	2	Image 1	4	1000000121	662
9.63277		Spot	2	Image 1	4	1000000122	663
10.173		Spot	2	Image 1	4	1000000123	664
17.493		Spot	2	Image 1	4	1000000124	665
10.9396		Spot	2	Image 1	4	1000000125	666
12.7286		Spot	2	Image 1	4	1000000127	667
10.5806		Spot	2	Image 1	4	1000000126	668
18.8806		Spot	2	Image 1	4	1000000128	669
10.4609		Spot	2	Image 1	4	1000000129	670
13.7997		Spot	2	Image 1	4	1000000130	671
11.8149		Spot	2	Image 1	4	1000000132	672
10.124		Spot	2	Image 1	4	1000000131	673
14.9648		Spot	2	Image 1	4	1000000133	674
10.7883		Spot	2	Image 1	4	1000000134	675
11.9797		Spot	2	Image 1	4	1000000135	676
10.2777		Spot	2	Image 1	4	1000000136	677
42.7556		Spot	2	Image 1	4	1000000137	678
10.2637		Spot	2	Image 1	4	1000000138	679
12.6528		Spot	2	Image 1	4	1000000139	680
11.4212		Spot	2	Image 1	4	1000000140	681
12.791		Spot	2	Image 1	4	1000000143	682
44.2144		Spot	2	Image 1	4	1000000141	683
11.6075		Spot	2	Image 1	4	1000000142	684
13.004		Spot	2	Image 1	4	1000000144	685
22.9419		Spot	2	Image 1	4	1000000145	686
17.6849		Spot	2	Image 1	4	1000000146	687
32.5827		Spot	2	Image 1	4	1000000147	688
10.5025		Spot	2	Image 1	4	1000000148	689
43.4585		Spot	2	Image 1	4	1000000149	690
43.4621		Spot	2	Image 1	4	1000000150	691
14.662		Spot	2	Image 1	4	1000000151	692
9.82737		Spot	2	Image 1	4	1000000152	693
16.288		Spot	2	Image 1	4	1000000153	694
15.0906		Spot	2	Image 1	4	1000000154	695
10.9501		Spot	2	Image 1	4	1000000155	696
21.7023		Spot	2	Image 1	4	1000000156	697
32.7805		Spot	2	Image 1	4	1000000157	698
61.5591		Spot	2	Image 1	4	1000000158	699
12.0492		Spot	2	Image 1	4	1000000159	700
19.5805		Spot	2	Image 1	4	1000000160	701
12.7808		Spot	2	Image 1	4	1000000162	702
25.8929		Spot	2	Image 1	4	1000000161	703
22.9024		Spot	2	Image 1	4	1000000163	704
18.113		Spot	2	Image 1	4	1000000164	705
33.6932		Spot	2	Image 1	4	1000000165	706
20.5227		Spot	2	Image 1	4	1000000166	707
15.5044		Spot	2	Image 1	4	1000000167	708
12.0793		Spot	2	Image 1	4	1000000168	709
32.5509		Spot	2	Image 1	4	1000000169	710
33.3454		Spot	2	Image 1	4	1000000170	711
13.924		Spot	2	Image 1	4	1000000171	712
16.3122		Spot	2	Image 1	4	1000000172	713
11.1231		Spot	2	Image 1	4	1000000173	714
9.50414		Spot	2	Image 1	5	1000000000	715
10.2221		Spot	2	Image 1	5	1000000001	716
9.72898		Spot	2	Image 1	5	1000000002	717
17.4602		Spot	2	Image 1	5	1000000004	718
10.3695		Spot	2	Image 1	5	1000000003	719
23.337		Spot	2	Image 1	5	1000000005	720
10.1049		Spot	2	Image 1	5	1000000006	721
11.7437		Spot	2	Image 1	5	1000000007	722
17.6816		Spot	2	Image 1	5	1000000008	723
15.0112		Spot	2	Image 1	5	1000000009	724
10.0933		Spot	2	Image 1	5	1000000010	725
22.1899		Spot	2	Image 1	5	1000000011	726
21.267		Spot	2	Image 1	5	1000000013	727
31.0332		Spot	2	Image 1	5	1000000014	728
10.6806		Spot	2	Image 1	5	1000000012	729
23.0986		Spot	2	Image 1	5	1000000015	730
17.4933		Spot	2	Image 1	5	1000000017	731
11.7593		Spot	2	Image 1	5	1000000018	732
19.5818		Spot	2	Image 1	5	1000000019	733
10.5453		Spot	2	Image 1	5	1000000020	734
11.2577		Spot	2	Image 1	5	1000000021	735
24.2672		Spot	2	Image 1	5	1000000022	736
12.0079		Spot	2	Image 1	5	1000000023	737
22.1584		Spot	2	Image 1	5	1000000024	738
9.86776		Spot	2	Image 1	5	1000000025	739
10.0623		Spot	2	Image 1	5	1000000026	740
19.3106		Spot	2	Image 1	5	1000000027	741
11.3655		Spot	2	Image 1	5	1000000028	742
13.5744		Spot	2	Image 1	5	1000000029	743
12.5229		Spot	2	Image 1	5	1000000030	744
11.7102		Spot	2	Image 1	5	1000000031	745
16.1076		Spot	2	Image 1	5	1000000032	746
19.4929		Spot	2	Image 1	5	1000000033	747
11.6747		Spot	2	Image 1	5	1000000034	748
10.5086		Spot	2	Image 1	5	1000000037	749
15.3149		Spot	2	Image 1	5	1000000035	750
13.3775		Spot	2	Image 1	5	1000000036	751
12.2115		Spot	2	Image 1	5	1000000038	752
12.674		Spot	2	Image 1	5	1000000040	753
11.7958		Spot	2	Image 1	5	1000000039	754
13.8417		Spot	2	Image 1	5	1000000174	755
11.4687		Spot	2	Image 1	5	1000000041	758
10.2454		Spot	2	Image 1	5	1000000044	759
15.1719		Spot	2	Image 1	5	1000000042	760
14.0983		Spot	2	Image 1	5	1000000045	761
21.4739		Spot	2	Image 1	5	1000000043	762
10.7253		Spot	2	Image 1	5	1000000046	763
11.4379		Spot	2	Image 1	5	1000000047	764
14.388		Spot	2	Image 1	5	1000000048	765
9.85841		Spot	2	Image 1	5	1000000177	766
14.1775		Spot	2	Image 1	5	1000000049	767
12.6873		Spot	2	Image 1	5	1000000050	768
11.8195		Spot	2	Image 1	5	1000000051	769
11.2758		Spot	2	Image 1	5	1000000052	770
11.9885		Spot	2	Image 1	5	1000000053	771
11.6721		Spot	2	Image 1	5	1000000054	772
14.8128		Spot	2	Image 1	5	1000000055	773
13.7783		Spot	2	Image 1	5	1000000056	774
10.3066		Spot	2	Image 1	5	1000000057	775
10.1432		Spot	2	Image 1	5	1000000058	776
11.2256		Spot	2	Image 1	5	1000000059	777
10.0174		Spot	2	Image 1	5	1000000060	778
10.318		Spot	2	Image 1	5	1000000061	779
17.9408		Spot	2	Image 1	5	1000000062	780
13.3411		Spot	2	Image 1	5	1000000063	781
11.2173		Spot	2	Image 1	5	1000000064	782
10.0901		Spot	2	Image 1	5	1000000065	783
11.9816		Spot	2	Image 1	5	1000000066	784
10.3433		Spot	2	Image 1	5	1000000067	785
11.806		Spot	2	Image 1	5	1000000068	786
11.7263		Spot	2	Image 1	5	1000000070	787
14.565		Spot	2	Image 1	5	1000000069	788
11.1985		Spot	2	Image 1	5	1000000071	789
12.3735		Spot	2	Image 1	5	1000000072	790
9.75517		Spot	2	Image 1	5	1000000073	791
13.0931		Spot	2	Image 1	5	1000000074	792
10.437		Spot	2	Image 1	5	1000000076	793
18.9779		Spot	2	Image 1	5	1000000075	794
11.964		Spot	2	Image 1	5	1000000079	795
29.6495		Spot	2	Image 1	5	1000000077	796
10.908		Spot	2	Image 1	5	1000000080	797
11.4177		Spot	2	Image 1	5	1000000078	798
10.122		Spot	2	Image 1	5	1000000082	799
14.7521		Spot	2	Image 1	5	1000000081	800
12.8308		Spot	2	Image 1	5	1000000083	802
16.1522		Spot	2	Image 1	5	1000000085	803
15.2635		Spot	2	Image 1	5	1000000086	804
11.9848		Spot	2	Image 1	5	1000000087	805
10.8272		Spot	2	Image 1	5	1000000084	806
13.1093		Spot	2	Image 1	5	1000000088	807
14.8139		Spot	2	Image 1	5	1000000089	808
10.2027		Spot	2	Image 1	5	1000000090	809
14.7006		Spot	2	Image 1	5	1000000091	810
11.5811		Spot	2	Image 1	5	1000000093	811
11.4809		Spot	2	Image 1	5	1000000092	812
13.3191		Spot	2	Image 1	5	1000000175	813
9.3773		Spot	2	Image 1	5	1000000094	814
9.91822		Spot	2	Image 1	5	1000000096	815
11.7339		Spot	2	Image 1	5	1000000095	816
12.592		Spot	2	Image 1	5	1000000097	817
12.3124		Spot	2	Image 1	5	1000000098	818
10.5923		Spot	2	Image 1	5	1000000099	819
11.4382		Spot	2	Image 1	5	1000000100	821
14.1033		Spot	2	Image 1	5	1000000101	822
32.2237		Spot	2	Image 1	5	1000000102	823
11.8856		Spot	2	Image 1	5	1000000176	824
12.892		Spot	2	Image 1	5	1000000103	825
10.6758		Spot	2	Image 1	5	1000000104	826
11.9068		Spot	2	Image 1	5	1000000105	827
12.1664		Spot	2	Image 1	5	1000000108	828
10.636		Spot	2	Image 1	5	1000000107	829
10.8594		Spot	2	Image 1	5	1000000106	830
13.9359		Spot	2	Image 1	5	1000000109	831
12.9484		Spot	2	Image 1	5	1000000111	832
21.8219		Spot	2	Image 1	5	1000000110	833
11.3163		Spot	2	Image 1	5	1000000112	834
9.84772		Spot	2	Image 1	5	1000000113	835
12.6782		Spot	2	Image 1	5	1000000114	836
12.7455		Spot	2	Image 1	5	1000000115	837
10.8464		Spot	2	Image 1	5	1000000116	838
10.4333		Spot	2	Image 1	5	1000000117	839
9.12897		Spot	2	Image 1	5	1000000118	840
9.90027		Spot	2	Image 1	5	1000000119	841
13.5229		Spot	2	Image 1	5	1000000120	842
10.4951		Spot	2	Image 1	5	1000000121	843
10.1983		Spot	2	Image 1	5	1000000122	844
20.0186		Spot	2	Image 1	5	1000000124	845
10.2911		Spot	2	Image 1	5	1000000123	846
10.8884		Spot	2	Image 1	5	1000000125	847
19.1835		Spot	2	Image 1	5	1000000128	848
11.3306		Spot	2	Image 1	5	1000000126	849
12.3782		Spot	2	Image 1	5	1000000127	850
10.6225		Spot	2	Image 1	5	1000000129	851
13.5384		Spot	2	Image 1	5	1000000130	852
9.82332		Spot	2	Image 1	5	1000000131	853
12.0071		Spot	2	Image 1	5	1000000132	854
14.6137		Spot	2	Image 1	5	1000000133	855
13.539		Spot	2	Image 1	5	1000000135	856
10.674		Spot	2	Image 1	5	1000000134	857
10.7862		Spot	2	Image 1	5	1000000136	858
42.5518		Spot	2	Image 1	5	1000000137	859
11.1418		Spot	2	Image 1	5	1000000138	860
11.9197		Spot	2	Image 1	5	1000000139	861
11.4067		Spot	2	Image 1	5	1000000140	862
12.1715		Spot	2	Image 1	5	1000000143	863
44.8571		Spot	2	Image 1	5	1000000141	864
10.6207		Spot	2	Image 1	5	1000000142	865
12.3504		Spot	2	Image 1	5	1000000144	866
22.4019		Spot	2	Image 1	5	1000000145	867
17.3217		Spot	2	Image 1	5	1000000146	868
31.4856		Spot	2	Image 1	5	1000000147	869
9.1959		Spot	2	Image 1	5	1000000148	870
42.2492		Spot	2	Image 1	5	1000000149	871
46.6231		Spot	2	Image 1	5	1000000150	872
13.8337		Spot	2	Image 1	5	1000000151	873
10.1206		Spot	2	Image 1	5	1000000152	874
15.2009		Spot	2	Image 1	5	1000000153	875
13.6406		Spot	2	Image 1	5	1000000154	876
11.1076		Spot	2	Image 1	5	1000000155	877
22.1803		Spot	2	Image 1	5	1000000156	878
34.3628		Spot	2	Image 1	5	1000000157	879
63.302		Spot	2	Image 1	5	1000000158	880
11.5486		Spot	2	Image 1	5	1000000159	881
19.8712		Spot	2	Image 1	5	1000000160	882
12.9307		Spot	2	Image 1	5	1000000162	883
27.4341		Spot	2	Image 1	5	1000000161	884
22.248		Spot	2	Image 1	5	1000000163	885
17.1737		Spot	2	Image 1	5	1000000164	886
32.9694		Spot	2	Image 1	5	1000000165	887
21.0949		Spot	2	Image 1	5	1000000166	888
15.6996		Spot	2	Image 1	5	1000000167	889
12.8542		Spot	2	Image 1	5	1000000168	890
32.913		Spot	2	Image 1	5	1000000169	891
31.7859		Spot	2	Image 1	5	1000000170	892
13.7686		Spot	2	Image 1	5	1000000171	893
17.3818		Spot	2	Image 1	5	1000000172	894
12.0557		Spot	2	Image 1	5	1000000173	895
9.85395		Spot	2	Image 1	6	1000000000	896
9.09383		Spot	2	Image 1	6	1000000001	897
22.6197		Spot	2	Image 1	6	1000000005	898
18.0493		Spot	2	Image 1	6	1000000004	899
10.3951		Spot	2	Image 1	6	1000000003	900
9.22144		Spot	2	Image 1	6	1000000006	901
12.3913		Spot	2	Image 1	6	1000000007	902
17.7626		Spot	2	Image 1	6	1000000008	903
15.3842		Spot	2	Image 1	6	1000000009	904
10.3998		Spot	2	Image 1	6	1000000010	905
22.3961		Spot	2	Image 1	6	1000000011	906
20.2282		Spot	2	Image 1	6	1000000013	907
27.9763		Spot	2	Image 1	6	1000000014	908
12.1223		Spot	2	Image 1	6	1000000012	909
24.219		Spot	2	Image 1	6	1000000015	910
18.2294		Spot	2	Image 1	6	1000000016	911
16.4658		Spot	2	Image 1	6	1000000017	912
11.7758		Spot	2	Image 1	6	1000000018	913
19.5543		Spot	2	Image 1	6	1000000019	914
10.183		Spot	2	Image 1	6	1000000020	915
11.1923		Spot	2	Image 1	6	1000000021	916
25.0249		Spot	2	Image 1	6	1000000022	917
12.5943		Spot	2	Image 1	6	1000000023	918
21.2915		Spot	2	Image 1	6	1000000024	919
9.98989		Spot	2	Image 1	6	1000000025	920
10.1408		Spot	2	Image 1	6	1000000026	921
18.3185		Spot	2	Image 1	6	1000000027	922
11.5204		Spot	2	Image 1	6	1000000028	923
14.4584		Spot	2	Image 1	6	1000000029	924
12.3036		Spot	2	Image 1	6	1000000030	925
12.8293		Spot	2	Image 1	6	1000000031	926
15.8636		Spot	2	Image 1	6	1000000032	927
19.5869		Spot	2	Image 1	6	1000000033	928
11.134		Spot	2	Image 1	6	1000000034	929
10.791		Spot	2	Image 1	6	1000000037	930
15.7973		Spot	2	Image 1	6	1000000035	931
12.9033		Spot	2	Image 1	6	1000000036	932
11.762		Spot	2	Image 1	6	1000000038	933
12.2002		Spot	2	Image 1	6	1000000040	934
11.002		Spot	2	Image 1	6	1000000039	935
13.6784		Spot	2	Image 1	6	1000000174	936
11.3844		Spot	2	Image 1	6	1000000041	939
14.8972		Spot	2	Image 1	6	1000000042	940
10.2626		Spot	2	Image 1	6	1000000044	941
13.0415		Spot	2	Image 1	6	1000000045	942
20.229		Spot	2	Image 1	6	1000000043	943
11.5413		Spot	2	Image 1	6	1000000046	944
11.4143		Spot	2	Image 1	6	1000000047	945
13.0405		Spot	2	Image 1	6	1000000048	946
13.8828		Spot	2	Image 1	6	1000000049	947
12.3508		Spot	2	Image 1	6	1000000050	948
11.7765		Spot	2	Image 1	6	1000000051	949
9.96261		Spot	2	Image 1	6	1000000052	950
10.4802		Spot	2	Image 1	6	1000000053	951
11.0167		Spot	2	Image 1	6	1000000054	952
14.2612		Spot	2	Image 1	6	1000000055	953
13.7535		Spot	2	Image 1	6	1000000056	954
10.699		Spot	2	Image 1	6	1000000057	955
10.2858		Spot	2	Image 1	6	1000000058	956
11.128		Spot	2	Image 1	6	1000000059	957
10.0156		Spot	2	Image 1	6	1000000060	958
10.6805		Spot	2	Image 1	6	1000000061	959
15.9904		Spot	2	Image 1	6	1000000062	960
13.2741		Spot	2	Image 1	6	1000000063	961
10.475		Spot	2	Image 1	6	1000000064	962
9.47173		Spot	2	Image 1	6	1000000065	963
12.5707		Spot	2	Image 1	6	1000000066	964
9.71493		Spot	2	Image 1	6	1000000067	965
10.8761		Spot	2	Image 1	6	1000000068	966
15.507		Spot	2	Image 1	6	1000000069	967
12.6727		Spot	2	Image 1	6	1000000070	968
11.2866		Spot	2	Image 1	6	1000000071	969
12.4421		Spot	2	Image 1	6	1000000072	970
10.9705		Spot	2	Image 1	6	1000000073	971
12.4243		Spot	2	Image 1	6	1000000074	972
10.1912		Spot	2	Image 1	6	1000000076	973
18.5093		Spot	2	Image 1	6	1000000075	974
10.9338		Spot	2	Image 1	6	1000000080	975
11.3383		Spot	2	Image 1	6	1000000078	976
11.3871		Spot	2	Image 1	6	1000000079	977
27.2898		Spot	2	Image 1	6	1000000077	978
13.8858		Spot	2	Image 1	6	1000000081	979
10.6954		Spot	2	Image 1	6	1000000082	980
12.8455		Spot	2	Image 1	6	1000000083	982
35.6665		Spot	2	Image 1	6	1000000178	983
18.4691		Spot	2	Image 1	6	1000000085	984
16.0468		Spot	2	Image 1	6	1000000086	985
12.1567		Spot	2	Image 1	6	1000000087	986
10.7772		Spot	2	Image 1	6	1000000084	987
12.0054		Spot	2	Image 1	6	1000000088	988
15.3622		Spot	2	Image 1	6	1000000089	989
11.138		Spot	2	Image 1	6	1000000090	990
15.4199		Spot	2	Image 1	6	1000000091	991
11.5065		Spot	2	Image 1	6	1000000093	992
10.5156		Spot	2	Image 1	6	1000000092	993
13.8797		Spot	2	Image 1	6	1000000175	994
10.2341		Spot	2	Image 1	6	1000000096	995
10.0573		Spot	2	Image 1	6	1000000094	996
12.2143		Spot	2	Image 1	6	1000000095	997
11.7308		Spot	2	Image 1	6	1000000097	998
13.1897		Spot	2	Image 1	6	1000000098	999
10.5473		Spot	2	Image 1	6	1000000099	1000
10.6068		Spot	2	Image 1	6	1000000100	1001
13.1579		Spot	2	Image 1	6	1000000101	1002
31.9461		Spot	2	Image 1	6	1000000102	1003
12.2528		Spot	2	Image 1	6	1000000176	1004
12.6306		Spot	2	Image 1	6	1000000103	1005
10.4484		Spot	2	Image 1	6	1000000104	1006
11.6392		Spot	2	Image 1	6	1000000105	1007
13.2438		Spot	2	Image 1	6	1000000108	1008
10.5634		Spot	2	Image 1	6	1000000107	1009
11.5476		Spot	2	Image 1	6	1000000106	1010
13.4898		Spot	2	Image 1	6	1000000109	1011
22.3605		Spot	2	Image 1	6	1000000110	1012
12.7929		Spot	2	Image 1	6	1000000111	1013
10.2955		Spot	2	Image 1	6	1000000112	1014
9.05054		Spot	2	Image 1	6	1000000113	1015
11.9537		Spot	2	Image 1	6	1000000114	1016
12.679		Spot	2	Image 1	6	1000000115	1017
11.0639		Spot	2	Image 1	6	1000000116	1018
10.6856		Spot	2	Image 1	6	1000000117	1019
9.35677		Spot	2	Image 1	6	1000000118	1020
9.52139		Spot	2	Image 1	6	1000000119	1021
13.7592		Spot	2	Image 1	6	1000000120	1022
10.2797		Spot	2	Image 1	6	1000000121	1023
9.71044		Spot	2	Image 1	6	1000000122	1024
10.2927		Spot	2	Image 1	6	1000000123	1025
18.4546		Spot	2	Image 1	6	1000000124	1026
10.6574		Spot	2	Image 1	6	1000000125	1027
11.199		Spot	2	Image 1	6	1000000126	1028
12.4385		Spot	2	Image 1	6	1000000127	1029
17.9089		Spot	2	Image 1	6	1000000128	1030
9.99739		Spot	2	Image 1	6	1000000129	1031
13.3291		Spot	2	Image 1	6	1000000130	1032
10.6045		Spot	2	Image 1	6	1000000131	1033
12.8314		Spot	2	Image 1	6	1000000132	1034
14.5999		Spot	2	Image 1	6	1000000133	1035
11.6213		Spot	2	Image 1	6	1000000134	1036
12.6362		Spot	2	Image 1	6	1000000135	1037
9.89032		Spot	2	Image 1	6	1000000136	1038
43.6196		Spot	2	Image 1	6	1000000137	1039
11.6971		Spot	2	Image 1	6	1000000138	1040
12.6097		Spot	2	Image 1	6	1000000139	1041
11.6589		Spot	2	Image 1	6	1000000140	1042
11.617		Spot	2	Image 1	6	1000000143	1043
44.4993		Spot	2	Image 1	6	1000000141	1044
11.3101		Spot	2	Image 1	6	1000000142	1045
13.2363		Spot	2	Image 1	6	1000000144	1046
21.932		Spot	2	Image 1	6	1000000145	1047
16.8237		Spot	2	Image 1	6	1000000146	1048
27.7342		Spot	2	Image 1	6	1000000147	1049
9.90528		Spot	2	Image 1	6	1000000148	1050
42.866		Spot	2	Image 1	6	1000000149	1051
44.5496		Spot	2	Image 1	6	1000000150	1052
14.6541		Spot	2	Image 1	6	1000000151	1053
9.92903		Spot	2	Image 1	6	1000000152	1054
15.2814		Spot	2	Image 1	6	1000000153	1055
13.313		Spot	2	Image 1	6	1000000154	1056
11.4721		Spot	2	Image 1	6	1000000155	1057
23.6623		Spot	2	Image 1	6	1000000156	1058
33.4989		Spot	2	Image 1	6	1000000157	1059
63.5766		Spot	2	Image 1	6	1000000158	1060
11.7617		Spot	2	Image 1	6	1000000159	1061
20.0936		Spot	2	Image 1	6	1000000160	1062
14.5466		Spot	2	Image 1	6	1000000162	1063
26.8884		Spot	2	Image 1	6	1000000161	1064
22.9547		Spot	2	Image 1	6	1000000163	1065
19.1373		Spot	2	Image 1	6	1000000164	1066
32.608		Spot	2	Image 1	6	1000000165	1067
20.0535		Spot	2	Image 1	6	1000000166	1068
16.0115		Spot	2	Image 1	6	1000000167	1069
11.6027		Spot	2	Image 1	6	1000000168	1070
32.2712		Spot	2	Image 1	6	1000000169	1071
31.6519		Spot	2	Image 1	6	1000000170	1072
13.5031		Spot	2	Image 1	6	1000000171	1073
16.4901		Spot	2	Image 1	6	1000000172	1074
12.6047		Spot	2	Image 1	6	1000000173	1075
10.8257		Spot	2	Image 1	7	1000000000	1076
9.68778		Spot	2	Image 1	7	1000000001	1077
10.0357		Spot	2	Image 1	7	1000000002	1078
18.2532		Spot	2	Image 1	7	1000000004	1079
21.4246		Spot	2	Image 1	7	1000000005	1080
10.8173		Spot	2	Image 1	7	1000000003	1081
9.45412		Spot	2	Image 1	7	1000000006	1082
12.0717		Spot	2	Image 1	7	1000000007	1083
18.1761		Spot	2	Image 1	7	1000000008	1084
15.7806		Spot	2	Image 1	7	1000000009	1085
21.924		Spot	2	Image 1	7	1000000011	1086
19.9186		Spot	2	Image 1	7	1000000013	1087
28.9042		Spot	2	Image 1	7	1000000014	1088
10.9672		Spot	2	Image 1	7	1000000012	1089
22.6015		Spot	2	Image 1	7	1000000015	1090
17.4809		Spot	2	Image 1	7	1000000016	1091
16.28		Spot	2	Image 1	7	1000000017	1092
11.1882		Spot	2	Image 1	7	1000000018	1093
20.1054		Spot	2	Image 1	7	1000000019	1094
9.86713		Spot	2	Image 1	7	1000000020	1095
10.9049		Spot	2	Image 1	7	1000000021	1096
23.3968		Spot	2	Image 1	7	1000000022	1097
11.6559		Spot	2	Image 1	7	1000000023	1098
22.4974		Spot	2	Image 1	7	1000000024	1099
10.6971		Spot	2	Image 1	7	1000000025	1100
10.6578		Spot	2	Image 1	7	1000000026	1101
19.8103		Spot	2	Image 1	7	1000000027	1102
11.794		Spot	2	Image 1	7	1000000028	1103
12.1093		Spot	2	Image 1	7	1000000029	1104
11.9478		Spot	2	Image 1	7	1000000030	1105
12.7848		Spot	2	Image 1	7	1000000031	1106
14.924		Spot	2	Image 1	7	1000000032	1107
17.5499		Spot	2	Image 1	7	1000000033	1108
10.7933		Spot	2	Image 1	7	1000000034	1109
16.2876		Spot	2	Image 1	7	1000000035	1110
10.8448		Spot	2	Image 1	7	1000000037	1111
13.397		Spot	2	Image 1	7	1000000036	1112
11.7751		Spot	2	Image 1	7	1000000038	1113
13.0993		Spot	2	Image 1	7	1000000040	1114
12.6459		Spot	2	Image 1	7	1000000174	1115
11.0998		Spot	2	Image 1	7	1000000039	1116
11.1444		Spot	2	Image 1	7	1000000041	1119
15.2667		Spot	2	Image 1	7	1000000042	1120
10.275		Spot	2	Image 1	7	1000000044	1121
13.9265		Spot	2	Image 1	7	1000000045	1122
19.6283		Spot	2	Image 1	7	1000000043	1123
10.9501		Spot	2	Image 1	7	1000000046	1124
11.2654		Spot	2	Image 1	7	1000000047	1125
14.8474		Spot	2	Image 1	7	1000000048	1126
13.5831		Spot	2	Image 1	7	1000000049	1127
12.8171		Spot	2	Image 1	7	1000000050	1128
11.8358		Spot	2	Image 1	7	1000000051	1129
10.7273		Spot	2	Image 1	7	1000000052	1130
10.1973		Spot	2	Image 1	7	1000000053	1131
10.0232		Spot	2	Image 1	7	1000000054	1132
14.9889		Spot	2	Image 1	7	1000000055	1133
14.1291		Spot	2	Image 1	7	1000000056	1134
9.40094		Spot	2	Image 1	7	1000000057	1135
10.2651		Spot	2	Image 1	7	1000000058	1136
10.4083		Spot	2	Image 1	7	1000000059	1137
11.2032		Spot	2	Image 1	7	1000000061	1138
10.6312		Spot	2	Image 1	7	1000000060	1139
16.7435		Spot	2	Image 1	7	1000000062	1140
12.8831		Spot	2	Image 1	7	1000000063	1141
10.3878		Spot	2	Image 1	7	1000000064	1142
10.0239		Spot	2	Image 1	7	1000000065	1143
12.0551		Spot	2	Image 1	7	1000000066	1144
11.0735		Spot	2	Image 1	7	1000000068	1145
11.3584		Spot	2	Image 1	7	1000000067	1146
14.3089		Spot	2	Image 1	7	1000000069	1147
11.8568		Spot	2	Image 1	7	1000000070	1148
11.3827		Spot	2	Image 1	7	1000000071	1149
11.6946		Spot	2	Image 1	7	1000000072	1150
9.93568		Spot	2	Image 1	7	1000000073	1151
12.5509		Spot	2	Image 1	7	1000000074	1152
10.6468		Spot	2	Image 1	7	1000000076	1153
20.6156		Spot	2	Image 1	7	1000000075	1154
11.3479		Spot	2	Image 1	7	1000000080	1155
28.2192		Spot	2	Image 1	7	1000000077	1156
11.4754		Spot	2	Image 1	7	1000000078	1157
12.9164		Spot	2	Image 1	7	1000000079	1158
10.079		Spot	2	Image 1	7	1000000082	1159
13.7371		Spot	2	Image 1	7	1000000081	1160
12.5673		Spot	2	Image 1	7	1000000083	1162
38.369		Spot	2	Image 1	7	1000000178	1163
17.84		Spot	2	Image 1	7	1000000085	1164
10.7654		Spot	2	Image 1	7	1000000084	1165
16.1796		Spot	2	Image 1	7	1000000086	1166
11.2978		Spot	2	Image 1	7	1000000087	1167
11.875		Spot	2	Image 1	7	1000000088	1168
15.0151		Spot	2	Image 1	7	1000000089	1169
12.2537		Spot	2	Image 1	7	1000000090	1170
15.8025		Spot	2	Image 1	7	1000000091	1171
10.983		Spot	2	Image 1	7	1000000093	1172
10.3937		Spot	2	Image 1	7	1000000092	1173
14.4007		Spot	2	Image 1	7	1000000175	1174
11.5302		Spot	2	Image 1	7	1000000095	1175
10.9447		Spot	2	Image 1	7	1000000094	1176
10.5906		Spot	2	Image 1	7	1000000096	1177
11.7662		Spot	2	Image 1	7	1000000097	1178
13.7079		Spot	2	Image 1	7	1000000098	1179
10.5689		Spot	2	Image 1	7	1000000099	1180
11.134		Spot	2	Image 1	7	1000000100	1182
13.6255		Spot	2	Image 1	7	1000000101	1183
30.9856		Spot	2	Image 1	7	1000000102	1184
13.2116		Spot	2	Image 1	7	1000000103	1185
9.23239		Spot	2	Image 1	7	1000000104	1186
11.5326		Spot	2	Image 1	7	1000000105	1187
10.811		Spot	2	Image 1	7	1000000106	1188
10.4889		Spot	2	Image 1	7	1000000107	1189
12.3531		Spot	2	Image 1	7	1000000108	1190
14.4632		Spot	2	Image 1	7	1000000109	1191
13.4715		Spot	2	Image 1	7	1000000111	1192
22.4875		Spot	2	Image 1	7	1000000110	1193
10.9594		Spot	2	Image 1	7	1000000112	1194
10.0002		Spot	2	Image 1	7	1000000113	1195
11.677		Spot	2	Image 1	7	1000000114	1196
13.0818		Spot	2	Image 1	7	1000000115	1197
10.4396		Spot	2	Image 1	7	1000000116	1198
10.7854		Spot	2	Image 1	7	1000000117	1199
9.83489		Spot	2	Image 1	7	1000000118	1200
8.82594		Spot	2	Image 1	7	1000000119	1201
11.9583		Spot	2	Image 1	7	1000000120	1202
10.5373		Spot	2	Image 1	7	1000000121	1203
10.4146		Spot	2	Image 1	7	1000000122	1204
18.6839		Spot	2	Image 1	7	1000000124	1205
10.6189		Spot	2	Image 1	7	1000000123	1206
11.2143		Spot	2	Image 1	7	1000000125	1207
11.446		Spot	2	Image 1	7	1000000126	1208
12.5739		Spot	2	Image 1	7	1000000127	1209
9.62768		Spot	2	Image 1	7	1000000129	1210
12.8485		Spot	2	Image 1	7	1000000130	1211
11.1523		Spot	2	Image 1	7	1000000131	1212
11.8345		Spot	2	Image 1	7	1000000132	1213
13.6982		Spot	2	Image 1	7	1000000133	1214
10.9342		Spot	2	Image 1	7	1000000134	1215
12.8914		Spot	2	Image 1	7	1000000135	1216
10.7079		Spot	2	Image 1	7	1000000136	1217
45.6476		Spot	2	Image 1	7	1000000137	1218
10.3192		Spot	2	Image 1	7	1000000138	1219
13.105		Spot	2	Image 1	7	1000000139	1220
11.7502		Spot	2	Image 1	7	1000000140	1221
11.0415		Spot	2	Image 1	7	1000000143	1222
43.4514		Spot	2	Image 1	7	1000000141	1223
11.385		Spot	2	Image 1	7	1000000142	1224
12.2279		Spot	2	Image 1	7	1000000144	1225
22.0048		Spot	2	Image 1	7	1000000145	1226
16.1645		Spot	2	Image 1	7	1000000146	1227
32.1558		Spot	2	Image 1	7	1000000147	1228
11.2101		Spot	2	Image 1	7	1000000148	1229
45.3983		Spot	2	Image 1	7	1000000149	1230
42.0674		Spot	2	Image 1	7	1000000150	1231
13.6689		Spot	2	Image 1	7	1000000151	1232
10.0615		Spot	2	Image 1	7	1000000152	1233
15.6916		Spot	2	Image 1	7	1000000153	1234
15.0031		Spot	2	Image 1	7	1000000154	1235
11.5533		Spot	2	Image 1	7	1000000155	1236
21.5834		Spot	2	Image 1	7	1000000156	1237
32.6683		Spot	2	Image 1	7	1000000157	1238
63.4427		Spot	2	Image 1	7	1000000158	1239
11.4707		Spot	2	Image 1	7	1000000159	1240
20.6575		Spot	2	Image 1	7	1000000160	1241
26.2713		Spot	2	Image 1	7	1000000161	1242
12.5199		Spot	2	Image 1	7	1000000162	1243
23.3675		Spot	2	Image 1	7	1000000163	1244
17.868		Spot	2	Image 1	7	1000000164	1245
32.8176		Spot	2	Image 1	7	1000000165	1246
21.3096		Spot	2	Image 1	7	1000000166	1247
15.1764		Spot	2	Image 1	7	1000000167	1248
12.6895		Spot	2	Image 1	7	1000000168	1249
33.6431		Spot	2	Image 1	7	1000000169	1250
31.7773		Spot	2	Image 1	7	1000000170	1251
13.8049		Spot	2	Image 1	7	1000000171	1252
16.4563		Spot	2	Image 1	7	1000000172	1253
11.6043		Spot	2	Image 1	7	1000000173	1254
10.2167		Spot	2	Image 1	8	1000000000	1255
9.90519		Spot	2	Image 1	8	1000000001	1256
22.1672		Spot	2	Image 1	8	1000000005	1257
18.9302		Spot	2	Image 1	8	1000000004	1258
10.3665		Spot	2	Image 1	8	1000000003	1259
9.38085		Spot	2	Image 1	8	1000000006	1260
10.342		Spot	2	Image 1	8	1000000007	1261
18.1054		Spot	2	Image 1	8	1000000008	1262
15.9623		Spot	2	Image 1	8	1000000009	1263
9.57075		Spot	2	Image 1	8	1000000010	1264
22.7933		Spot	2	Image 1	8	1000000011	1265
34.2703		Spot	2	Image 1	8	1000000014	1266
11.5234		Spot	2	Image 1	8	1000000012	1267
19.8198		Spot	2	Image 1	8	1000000013	1268
22.0218		Spot	2	Image 1	8	1000000015	1269
16.1839		Spot	2	Image 1	8	1000000016	1270
17.013		Spot	2	Image 1	8	1000000017	1271
11.0571		Spot	2	Image 1	8	1000000018	1272
19.2308		Spot	2	Image 1	8	1000000019	1273
9.45447		Spot	2	Image 1	8	1000000020	1274
11.2908		Spot	2	Image 1	8	1000000021	1275
23.1534		Spot	2	Image 1	8	1000000022	1276
12.2305		Spot	2	Image 1	8	1000000023	1277
22.5361		Spot	2	Image 1	8	1000000024	1278
9.57396		Spot	2	Image 1	8	1000000025	1279
11.3075		Spot	2	Image 1	8	1000000026	1280
19.5732		Spot	2	Image 1	8	1000000027	1281
13.7363		Spot	2	Image 1	8	1000000028	1282
13.4386		Spot	2	Image 1	8	1000000029	1283
11.7381		Spot	2	Image 1	8	1000000030	1284
12.9981		Spot	2	Image 1	8	1000000031	1285
15.2115		Spot	2	Image 1	8	1000000032	1286
18.1174		Spot	2	Image 1	8	1000000033	1287
11.3471		Spot	2	Image 1	8	1000000034	1288
15.3967		Spot	2	Image 1	8	1000000035	1289
10.7077		Spot	2	Image 1	8	1000000037	1290
13.3276		Spot	2	Image 1	8	1000000036	1291
10.9248		Spot	2	Image 1	8	1000000038	1292
12.7216		Spot	2	Image 1	8	1000000040	1293
12.0675		Spot	2	Image 1	8	1000000174	1294
11.6483		Spot	2	Image 1	8	1000000039	1295
11.647		Spot	2	Image 1	8	1000000041	1298
15.4109		Spot	2	Image 1	8	1000000042	1299
10.6133		Spot	2	Image 1	8	1000000044	1300
21.1322		Spot	2	Image 1	8	1000000043	1301
14.4663		Spot	2	Image 1	8	1000000045	1302
10.7009		Spot	2	Image 1	8	1000000046	1303
12.318		Spot	2	Image 1	8	1000000047	1304
15.7454		Spot	2	Image 1	8	1000000048	1305
10.0778		Spot	2	Image 1	8	1000000177	1306
14.3593		Spot	2	Image 1	8	1000000049	1307
12.3198		Spot	2	Image 1	8	1000000050	1308
10.4126		Spot	2	Image 1	8	1000000052	1309
11.6075		Spot	2	Image 1	8	1000000051	1310
11.271		Spot	2	Image 1	8	1000000053	1311
11.2902		Spot	2	Image 1	8	1000000054	1312
15.6688		Spot	2	Image 1	8	1000000055	1313
14.0729		Spot	2	Image 1	8	1000000056	1314
8.8234		Spot	2	Image 1	8	1000000057	1315
10.9996		Spot	2	Image 1	8	1000000058	1316
10.7281		Spot	2	Image 1	8	1000000059	1317
11.1559		Spot	2	Image 1	8	1000000061	1318
11.2841		Spot	2	Image 1	8	1000000060	1319
17.6066		Spot	2	Image 1	8	1000000062	1320
13.6341		Spot	2	Image 1	8	1000000063	1321
9.47229		Spot	2	Image 1	8	1000000065	1322
11.2524		Spot	2	Image 1	8	1000000064	1323
10.4777		Spot	2	Image 1	8	1000000066	1324
10.3315		Spot	2	Image 1	8	1000000067	1325
11.4248		Spot	2	Image 1	8	1000000068	1326
16.5291		Spot	2	Image 1	8	1000000069	1327
12.1584		Spot	2	Image 1	8	1000000070	1328
11.0407		Spot	2	Image 1	8	1000000071	1329
12.4455		Spot	2	Image 1	8	1000000072	1330
9.18371		Spot	2	Image 1	8	1000000073	1331
11.6391		Spot	2	Image 1	8	1000000074	1332
10.6136		Spot	2	Image 1	8	1000000076	1333
20.3312		Spot	2	Image 1	8	1000000075	1334
10.3575		Spot	2	Image 1	8	1000000080	1335
11.381		Spot	2	Image 1	8	1000000078	1336
11.8391		Spot	2	Image 1	8	1000000079	1337
30.33		Spot	2	Image 1	8	1000000077	1338
14.4919		Spot	2	Image 1	8	1000000081	1339
9.88168		Spot	2	Image 1	8	1000000082	1340
12.1804		Spot	2	Image 1	8	1000000083	1342
16.0765		Spot	2	Image 1	8	1000000085	1343
15.1187		Spot	2	Image 1	8	1000000086	1344
12.1311		Spot	2	Image 1	8	1000000087	1345
11.8188		Spot	2	Image 1	8	1000000084	1346
12.3787		Spot	2	Image 1	8	1000000088	1347
14.5017		Spot	2	Image 1	8	1000000089	1348
10.669		Spot	2	Image 1	8	1000000090	1349
15.4527		Spot	2	Image 1	8	1000000091	1350
11.6543		Spot	2	Image 1	8	1000000093	1351
10.5538		Spot	2	Image 1	8	1000000092	1352
13.7247		Spot	2	Image 1	8	1000000175	1353
10.3892		Spot	2	Image 1	8	1000000094	1354
10.8488		Spot	2	Image 1	8	1000000096	1355
11.0041		Spot	2	Image 1	8	1000000095	1356
11.3276		Spot	2	Image 1	8	1000000097	1357
12.1839		Spot	2	Image 1	8	1000000098	1358
10.9467		Spot	2	Image 1	8	1000000099	1359
11.4306		Spot	2	Image 1	8	1000000100	1361
14.8958		Spot	2	Image 1	8	1000000101	1362
33.5674		Spot	2	Image 1	8	1000000102	1363
11.18		Spot	2	Image 1	8	1000000176	1364
12.3678		Spot	2	Image 1	8	1000000103	1365
10.1632		Spot	2	Image 1	8	1000000104	1366
12.6519		Spot	2	Image 1	8	1000000105	1367
13.3771		Spot	2	Image 1	8	1000000108	1368
11.2624		Spot	2	Image 1	8	1000000106	1369
10.6632		Spot	2	Image 1	8	1000000107	1370
12.7162		Spot	2	Image 1	8	1000000109	1371
13.0984		Spot	2	Image 1	8	1000000111	1372
23.6619		Spot	2	Image 1	8	1000000110	1373
11.4621		Spot	2	Image 1	8	1000000112	1374
9.84093		Spot	2	Image 1	8	1000000113	1375
12.4698		Spot	2	Image 1	8	1000000114	1376
13.5104		Spot	2	Image 1	8	1000000115	1377
10.3172		Spot	2	Image 1	8	1000000116	1378
11.1435		Spot	2	Image 1	8	1000000117	1379
10.4028		Spot	2	Image 1	8	1000000118	1380
8.26548		Spot	2	Image 1	8	1000000119	1381
12.2607		Spot	2	Image 1	8	1000000120	1382
10.3299		Spot	2	Image 1	8	1000000122	1383
9.34679		Spot	2	Image 1	8	1000000121	1384
10.6566		Spot	2	Image 1	8	1000000123	1385
18.2434		Spot	2	Image 1	8	1000000124	1386
10.7072		Spot	2	Image 1	8	1000000125	1387
10.4074		Spot	2	Image 1	8	1000000126	1388
12.7484		Spot	2	Image 1	8	1000000127	1389
19.1461		Spot	2	Image 1	8	1000000128	1390
10.3148		Spot	2	Image 1	8	1000000129	1391
12.7796		Spot	2	Image 1	8	1000000130	1392
9.85395		Spot	2	Image 1	8	1000000131	1393
11.0754		Spot	2	Image 1	8	1000000132	1394
14.6904		Spot	2	Image 1	8	1000000133	1395
11.5181		Spot	2	Image 1	8	1000000134	1396
13.0188		Spot	2	Image 1	8	1000000135	1397
10.001		Spot	2	Image 1	8	1000000136	1398
42.579		Spot	2	Image 1	8	1000000137	1399
10.0131		Spot	2	Image 1	8	1000000138	1400
12.2633		Spot	2	Image 1	8	1000000139	1401
13.3509		Spot	2	Image 1	8	1000000140	1402
43.6043		Spot	2	Image 1	8	1000000141	1403
12.7172		Spot	2	Image 1	8	1000000143	1404
11.6397		Spot	2	Image 1	8	1000000142	1405
12.9549		Spot	2	Image 1	8	1000000144	1406
20.3648		Spot	2	Image 1	8	1000000145	1407
16.6882		Spot	2	Image 1	8	1000000146	1408
29.212		Spot	2	Image 1	8	1000000147	1409
9.60178		Spot	2	Image 1	8	1000000148	1410
42.2881		Spot	2	Image 1	8	1000000149	1411
45.201		Spot	2	Image 1	8	1000000150	1412
13.8592		Spot	2	Image 1	8	1000000151	1413
9.34332		Spot	2	Image 1	8	1000000152	1414
15.3127		Spot	2	Image 1	8	1000000153	1415
13.4447		Spot	2	Image 1	8	1000000154	1416
12.1888		Spot	2	Image 1	8	1000000155	1417
31.6383		Spot	2	Image 1	8	1000000157	1418
62.0817		Spot	2	Image 1	8	1000000158	1419
12.7972		Spot	2	Image 1	8	1000000159	1420
20.7627		Spot	2	Image 1	8	1000000160	1421
25.8051		Spot	2	Image 1	8	1000000161	1422
12.7585		Spot	2	Image 1	8	1000000162	1423
22.9872		Spot	2	Image 1	8	1000000163	1424
17.581		Spot	2	Image 1	8	1000000164	1425
32.7186		Spot	2	Image 1	8	1000000165	1426
17.9483		Spot	2	Image 1	8	1000000166	1427
15.3616		Spot	2	Image 1	8	1000000167	1428
11.6273		Spot	2	Image 1	8	1000000168	1429
31.5648		Spot	2	Image 1	8	1000000169	1430
30.5152		Spot	2	Image 1	8	1000000170	1431
13.2175		Spot	2	Image 1	8	1000000171	1432
16.6932		Spot	2	Image 1	8	1000000172	1433
11.9354		Spot	2	Image 1	8	1000000173	1434
10.4653		Spot	2	Image 1	9	1000000000	1435
9.64208		Spot	2	Image 1	9	1000000001	1436
10.5222		Spot	2	Image 1	9	1000000002	1437
23.2937		Spot	2	Image 1	9	1000000005	1438
18.5714		Spot	2	Image 1	9	1000000004	1439
10.341		Spot	2	Image 1	9	1000000003	1440
9.7478		Spot	2	Image 1	9	1000000006	1441
12.2697		Spot	2	Image 1	9	1000000007	1442
16.7099		Spot	2	Image 1	9	1000000008	1443
16.9571		Spot	2	Image 1	9	1000000009	1444
23.1445		Spot	2	Image 1	9	1000000011	1445
11.2388		Spot	2	Image 1	9	1000000012	1446
20.0598		Spot	2	Image 1	9	1000000013	1447
33.1795		Spot	2	Image 1	9	1000000014	1448
21.6255		Spot	2	Image 1	9	1000000015	1449
18.4178		Spot	2	Image 1	9	1000000016	1450
17.1221		Spot	2	Image 1	9	1000000017	1451
11.2602		Spot	2	Image 1	9	1000000018	1452
19.1776		Spot	2	Image 1	9	1000000019	1453
11.0156		Spot	2	Image 1	9	1000000020	1454
10.2972		Spot	2	Image 1	9	1000000021	1455
23.8861		Spot	2	Image 1	9	1000000022	1456
11.4554		Spot	2	Image 1	9	1000000023	1457
21.9287		Spot	2	Image 1	9	1000000024	1458
10.3658		Spot	2	Image 1	9	1000000025	1459
10.2897		Spot	2	Image 1	9	1000000026	1460
18.0685		Spot	2	Image 1	9	1000000027	1461
12.4326		Spot	2	Image 1	9	1000000028	1462
12.7533		Spot	2	Image 1	9	1000000029	1463
11.8464		Spot	2	Image 1	9	1000000030	1464
13.576		Spot	2	Image 1	9	1000000031	1465
15.0687		Spot	2	Image 1	9	1000000032	1466
18.9502		Spot	2	Image 1	9	1000000033	1467
11.6128		Spot	2	Image 1	9	1000000034	1468
16.0927		Spot	2	Image 1	9	1000000035	1469
11.1326		Spot	2	Image 1	9	1000000037	1470
13.1186		Spot	2	Image 1	9	1000000036	1471
12.3604		Spot	2	Image 1	9	1000000038	1472
12.9999		Spot	2	Image 1	9	1000000040	1473
11.48		Spot	2	Image 1	9	1000000039	1474
13.0169		Spot	2	Image 1	9	1000000174	1475
11.676		Spot	2	Image 1	9	1000000041	1477
15.9775		Spot	2	Image 1	9	1000000042	1478
10.3119		Spot	2	Image 1	9	1000000044	1479
14.3726		Spot	2	Image 1	9	1000000045	1480
19.86		Spot	2	Image 1	9	1000000043	1481
10.8741		Spot	2	Image 1	9	1000000046	1482
12.843		Spot	2	Image 1	9	1000000047	1483
13.9366		Spot	2	Image 1	9	1000000048	1484
9.72383		Spot	2	Image 1	9	1000000177	1485
14.7756		Spot	2	Image 1	9	1000000049	1486
11.9028		Spot	2	Image 1	9	1000000050	1487
11.9953		Spot	2	Image 1	9	1000000051	1488
11.3716		Spot	2	Image 1	9	1000000052	1489
11.3346		Spot	2	Image 1	9	1000000053	1490
11.7894		Spot	2	Image 1	9	1000000054	1491
15.3664		Spot	2	Image 1	9	1000000055	1492
9.86399		Spot	2	Image 1	9	1000000057	1493
14.3974		Spot	2	Image 1	9	1000000056	1494
11.2481		Spot	2	Image 1	9	1000000058	1495
10.9372		Spot	2	Image 1	9	1000000059	1496
10.6294		Spot	2	Image 1	9	1000000061	1497
10.1932		Spot	2	Image 1	9	1000000060	1498
18.7314		Spot	2	Image 1	9	1000000062	1499
13.0209		Spot	2	Image 1	9	1000000063	1500
11.1084		Spot	2	Image 1	9	1000000064	1501
11.3815		Spot	2	Image 1	9	1000000065	1502
12.827		Spot	2	Image 1	9	1000000066	1503
10.7917		Spot	2	Image 1	9	1000000067	1504
10.9602		Spot	2	Image 1	9	1000000068	1505
15.8709		Spot	2	Image 1	9	1000000069	1506
12.6919		Spot	2	Image 1	9	1000000070	1507
10.8282		Spot	2	Image 1	9	1000000071	1508
12.9328		Spot	2	Image 1	9	1000000072	1509
9.51562		Spot	2	Image 1	9	1000000073	1510
12.1953		Spot	2	Image 1	9	1000000074	1511
10.7459		Spot	2	Image 1	9	1000000076	1512
18.8307		Spot	2	Image 1	9	1000000075	1513
11.2578		Spot	2	Image 1	9	1000000080	1514
11.1278		Spot	2	Image 1	9	1000000079	1515
31.3554		Spot	2	Image 1	9	1000000077	1516
14.1563		Spot	2	Image 1	9	1000000081	1517
10.1451		Spot	2	Image 1	9	1000000082	1518
12.4261		Spot	2	Image 1	9	1000000083	1520
17.0689		Spot	2	Image 1	9	1000000085	1521
15.5849		Spot	2	Image 1	9	1000000086	1522
11.8353		Spot	2	Image 1	9	1000000087	1523
10.8819		Spot	2	Image 1	9	1000000084	1524
12.1661		Spot	2	Image 1	9	1000000088	1525
14.2883		Spot	2	Image 1	9	1000000089	1526
10.6974		Spot	2	Image 1	9	1000000090	1527
15.056		Spot	2	Image 1	9	1000000091	1528
11.4763		Spot	2	Image 1	9	1000000093	1529
11.2244		Spot	2	Image 1	9	1000000092	1530
10.1221		Spot	2	Image 1	9	1000000094	1531
13.6688		Spot	2	Image 1	9	1000000175	1532
11.029		Spot	2	Image 1	9	1000000095	1533
10.416		Spot	2	Image 1	9	1000000096	1534
12.5223		Spot	2	Image 1	9	1000000097	1535
12.6449		Spot	2	Image 1	9	1000000098	1536
10.3642		Spot	2	Image 1	9	1000000099	1537
12.3626		Spot	2	Image 1	9	1000000100	1539
15.4239		Spot	2	Image 1	9	1000000101	1540
32.1957		Spot	2	Image 1	9	1000000102	1541
11.8507		Spot	2	Image 1	9	1000000176	1542
12.8038		Spot	2	Image 1	9	1000000103	1543
10.0228		Spot	2	Image 1	9	1000000104	1544
11.3025		Spot	2	Image 1	9	1000000105	1545
12.3053		Spot	2	Image 1	9	1000000108	1546
10.4136		Spot	2	Image 1	9	1000000106	1547
10.5607		Spot	2	Image 1	9	1000000107	1548
12.9307		Spot	2	Image 1	9	1000000109	1549
13.054		Spot	2	Image 1	9	1000000179	1550
13.9331		Spot	2	Image 1	9	1000000111	1551
21.104		Spot	2	Image 1	9	1000000110	1552
10.7796		Spot	2	Image 1	9	1000000112	1553
9.77947		Spot	2	Image 1	9	1000000113	1554
11.251		Spot	2	Image 1	9	1000000114	1555
13.1797		Spot	2	Image 1	9	1000000115	1556
10.3979		Spot	2	Image 1	9	1000000116	1557
10.7632		Spot	2	Image 1	9	1000000117	1558
9.31426		Spot	2	Image 1	9	1000000118	1559
13.8287		Spot	2	Image 1	9	1000000120	1560
9.24415		Spot	2	Image 1	9	1000000119	1561
9.66394		Spot	2	Image 1	9	1000000121	1562
9.76686		Spot	2	Image 1	9	1000000122	1563
19.1994		Spot	2	Image 1	9	1000000124	1564
11.0316		Spot	2	Image 1	9	1000000123	1565
10.5166		Spot	2	Image 1	9	1000000125	1566
19.2983		Spot	2	Image 1	9	1000000128	1567
10.7116		Spot	2	Image 1	9	1000000126	1568
12.4858		Spot	2	Image 1	9	1000000127	1569
10.6884		Spot	2	Image 1	9	1000000129	1570
14.0212		Spot	2	Image 1	9	1000000130	1571
11.1186		Spot	2	Image 1	9	1000000132	1572
10.0318		Spot	2	Image 1	9	1000000131	1573
14.7369		Spot	2	Image 1	9	1000000133	1574
10.9943		Spot	2	Image 1	9	1000000134	1575
13.0886		Spot	2	Image 1	9	1000000135	1576
9.93668		Spot	2	Image 1	9	1000000136	1577
44.8153		Spot	2	Image 1	9	1000000137	1578
10.1305		Spot	2	Image 1	9	1000000138	1579
13.207		Spot	2	Image 1	9	1000000139	1580
11.9287		Spot	2	Image 1	9	1000000140	1581
43.592		Spot	2	Image 1	9	1000000141	1582
11.0611		Spot	2	Image 1	9	1000000142	1583
13.0357		Spot	2	Image 1	9	1000000143	1584
12.2246		Spot	2	Image 1	9	1000000144	1585
21.0735		Spot	2	Image 1	9	1000000145	1586
16.3559		Spot	2	Image 1	9	1000000146	1587
31.5414		Spot	2	Image 1	9	1000000147	1588
9.60364		Spot	2	Image 1	9	1000000148	1589
41.8254		Spot	2	Image 1	9	1000000149	1590
44.6575		Spot	2	Image 1	9	1000000150	1591
14.5487		Spot	2	Image 1	9	1000000151	1592
9.42507		Spot	2	Image 1	9	1000000152	1593
15.7518		Spot	2	Image 1	9	1000000153	1594
15.021		Spot	2	Image 1	9	1000000154	1595
11.9476		Spot	2	Image 1	9	1000000155	1596
32.9334		Spot	2	Image 1	9	1000000157	1597
61.4956		Spot	2	Image 1	9	1000000158	1598
12.2365		Spot	2	Image 1	9	1000000159	1599
18.6635		Spot	2	Image 1	9	1000000160	1600
12.9717		Spot	2	Image 1	9	1000000162	1601
26.2178		Spot	2	Image 1	9	1000000161	1602
22.9772		Spot	2	Image 1	9	1000000163	1603
17.3576		Spot	2	Image 1	9	1000000164	1604
33.4788		Spot	2	Image 1	9	1000000165	1605
20.5181		Spot	2	Image 1	9	1000000166	1606
15.8041		Spot	2	Image 1	9	1000000167	1607
11.8277		Spot	2	Image 1	9	1000000168	1608
32.5593		Spot	2	Image 1	9	1000000169	1609
30.0795		Spot	2	Image 1	9	1000000170	1610
13.6367		Spot	2	Image 1	9	1000000171	1611
15.0866		Spot	2	Image 1	9	1000000172	1612
11.4451		Spot	2	Image 1	9	1000000173	1613
9.901		Spot	2	Image 1	10	1000000000	1614
10.1194		Spot	2	Image 1	10	1000000001	1615
9.9048		Spot	2	Image 1	10	1000000002	1616
16.8509		Spot	2	Image 1	10	1000000004	1617
18.9624		Spot	2	Image 1	10	1000000005	1618
10.7845		Spot	2	Image 1	10	1000000003	1619
10.2801		Spot	2	Image 1	10	1000000006	1620
17.0677		Spot	2	Image 1	10	1000000008	1621
16.8918		Spot	2	Image 1	10	1000000009	1622
21.7168		Spot	2	Image 1	10	1000000011	1623
20.4767		Spot	2	Image 1	10	1000000013	1624
28.0244		Spot	2	Image 1	10	1000000014	1625
11.8945		Spot	2	Image 1	10	1000000012	1626
20.8968		Spot	2	Image 1	10	1000000015	1627
17.8129		Spot	2	Image 1	10	1000000016	1628
17.8212		Spot	2	Image 1	10	1000000017	1629
11.6968		Spot	2	Image 1	10	1000000018	1630
19.8899		Spot	2	Image 1	10	1000000019	1631
10.0214		Spot	2	Image 1	10	1000000020	1632
11.0613		Spot	2	Image 1	10	1000000021	1633
23.57		Spot	2	Image 1	10	1000000022	1634
11.5201		Spot	2	Image 1	10	1000000023	1635
23.9713		Spot	2	Image 1	10	1000000024	1636
10.5928		Spot	2	Image 1	10	1000000025	1637
9.97675		Spot	2	Image 1	10	1000000026	1638
20.0537		Spot	2	Image 1	10	1000000027	1639
11.4703		Spot	2	Image 1	10	1000000028	1640
12.1495		Spot	2	Image 1	10	1000000030	1641
12.9571		Spot	2	Image 1	10	1000000029	1642
12.4491		Spot	2	Image 1	10	1000000031	1643
15.0908		Spot	2	Image 1	10	1000000032	1644
19.9296		Spot	2	Image 1	10	1000000033	1645
11.7319		Spot	2	Image 1	10	1000000034	1646
15.1909		Spot	2	Image 1	10	1000000035	1647
10.9922		Spot	2	Image 1	10	1000000037	1648
13.3669		Spot	2	Image 1	10	1000000036	1649
11.6976		Spot	2	Image 1	10	1000000038	1650
12.7698		Spot	2	Image 1	10	1000000040	1651
12.082		Spot	2	Image 1	10	1000000039	1652
13.1365		Spot	2	Image 1	10	1000000174	1653
11.4322		Spot	2	Image 1	10	1000000041	1655
9.97063		Spot	2	Image 1	10	1000000044	1656
14.58		Spot	2	Image 1	10	1000000042	1657
14.3948		Spot	2	Image 1	10	1000000045	1658
20.5605		Spot	2	Image 1	10	1000000043	1659
11.7146		Spot	2	Image 1	10	1000000047	1660
10.7095		Spot	2	Image 1	10	1000000046	1661
13.4473		Spot	2	Image 1	10	1000000048	1663
14.2249		Spot	2	Image 1	10	1000000049	1664
12.4424		Spot	2	Image 1	10	1000000050	1665
12.0682		Spot	2	Image 1	10	1000000051	1666
10.3612		Spot	2	Image 1	10	1000000052	1667
9.91053		Spot	2	Image 1	10	1000000053	1668
12.2091		Spot	2	Image 1	10	1000000054	1669
15.6096		Spot	2	Image 1	10	1000000055	1670
14.3493		Spot	2	Image 1	10	1000000056	1671
9.46117		Spot	2	Image 1	10	1000000057	1672
10.6843		Spot	2	Image 1	10	1000000058	1673
10.262		Spot	2	Image 1	10	1000000059	1674
10.1867		Spot	2	Image 1	10	1000000060	1675
10.8754		Spot	2	Image 1	10	1000000061	1676
18.2808		Spot	2	Image 1	10	1000000062	1677
13.3967		Spot	2	Image 1	10	1000000063	1678
11.0412		Spot	2	Image 1	10	1000000064	1679
9.31163		Spot	2	Image 1	10	1000000065	1680
11.8163		Spot	2	Image 1	10	1000000066	1681
10.5696		Spot	2	Image 1	10	1000000067	1682
10.771		Spot	2	Image 1	10	1000000068	1683
15.0007		Spot	2	Image 1	10	1000000069	1684
11.2528		Spot	2	Image 1	10	1000000071	1685
11.9618		Spot	2	Image 1	10	1000000070	1686
11.5076		Spot	2	Image 1	10	1000000072	1687
9.63406		Spot	2	Image 1	10	1000000073	1688
11.5686		Spot	2	Image 1	10	1000000074	1689
10.8253		Spot	2	Image 1	10	1000000076	1690
18.7933		Spot	2	Image 1	10	1000000075	1691
12.9211		Spot	2	Image 1	10	1000000079	1692
10.9525		Spot	2	Image 1	10	1000000080	1693
11.7999		Spot	2	Image 1	10	1000000078	1694
31.1459		Spot	2	Image 1	10	1000000077	1695
14.7688		Spot	2	Image 1	10	1000000081	1696
10.445		Spot	2	Image 1	10	1000000082	1697
12.4871		Spot	2	Image 1	10	1000000083	1699
36.6768		Spot	2	Image 1	10	1000000178	1700
17.6154		Spot	2	Image 1	10	1000000085	1701
16.4421		Spot	2	Image 1	10	1000000086	1702
12.2552		Spot	2	Image 1	10	1000000087	1703
11.9711		Spot	2	Image 1	10	1000000084	1704
13.737		Spot	2	Image 1	10	1000000088	1705
13.6166		Spot	2	Image 1	10	1000000089	1706
11.0176		Spot	2	Image 1	10	1000000090	1707
16.0512		Spot	2	Image 1	10	1000000091	1708
11.1914		Spot	2	Image 1	10	1000000093	1709
11.002		Spot	2	Image 1	10	1000000092	1710
10.7796		Spot	2	Image 1	10	1000000095	1711
10.5152		Spot	2	Image 1	10	1000000096	1712
9.84258		Spot	2	Image 1	10	1000000094	1713
10.9723		Spot	2	Image 1	10	1000000097	1714
11.9523		Spot	2	Image 1	10	1000000098	1715
10.1845		Spot	2	Image 1	10	1000000099	1716
11.3463		Spot	2	Image 1	10	1000000100	1718
13.8657		Spot	2	Image 1	10	1000000101	1719
31.4866		Spot	2	Image 1	10	1000000102	1720
11.3325		Spot	2	Image 1	10	1000000176	1721
11.5278		Spot	2	Image 1	10	1000000103	1722
9.62588		Spot	2	Image 1	10	1000000104	1723
11.2856		Spot	2	Image 1	10	1000000105	1724
13.1449		Spot	2	Image 1	10	1000000108	1725
11.3481		Spot	2	Image 1	10	1000000106	1726
10.7259		Spot	2	Image 1	10	1000000107	1727
13.7259		Spot	2	Image 1	10	1000000109	1728
22.6607		Spot	2	Image 1	10	1000000110	1729
13.3905		Spot	2	Image 1	10	1000000111	1730
10.313		Spot	2	Image 1	10	1000000112	1731
9.31924		Spot	2	Image 1	10	1000000113	1732
11.1686		Spot	2	Image 1	10	1000000114	1733
12.6202		Spot	2	Image 1	10	1000000115	1734
10.9759		Spot	2	Image 1	10	1000000116	1735
9.90142		Spot	2	Image 1	10	1000000117	1736
9.94335		Spot	2	Image 1	10	1000000118	1737
10.1751		Spot	2	Image 1	10	1000000119	1738
12.8441		Spot	2	Image 1	10	1000000120	1739
10.286		Spot	2	Image 1	10	1000000122	1740
9.91432		Spot	2	Image 1	10	1000000123	1741
18.3262		Spot	2	Image 1	10	1000000124	1742
10.7575		Spot	2	Image 1	10	1000000125	1743
11.3889		Spot	2	Image 1	10	1000000126	1744
12.3102		Spot	2	Image 1	10	1000000127	1745
19.239		Spot	2	Image 1	10	1000000128	1746
10.2967		Spot	2	Image 1	10	1000000129	1747
12.8081		Spot	2	Image 1	10	1000000130	1748
12.1443		Spot	2	Image 1	10	1000000132	1749
11.5088		Spot	2	Image 1	10	1000000131	1750
13.8092		Spot	2	Image 1	10	1000000133	1751
10.9695		Spot	2	Image 1	10	1000000134	1752
12.5473		Spot	2	Image 1	10	1000000135	1753
10.1737		Spot	2	Image 1	10	1000000136	1754
43.4693		Spot	2	Image 1	10	1000000137	1755
10.7203		Spot	2	Image 1	10	1000000138	1756
13.2866		Spot	2	Image 1	10	1000000139	1757
11.8302		Spot	2	Image 1	10	1000000140	1758
11.8523		Spot	2	Image 1	10	1000000143	1759
43.4165		Spot	2	Image 1	10	1000000141	1760
10.9315		Spot	2	Image 1	10	1000000142	1761
12.1835		Spot	2	Image 1	10	1000000144	1762
20.859		Spot	2	Image 1	10	1000000145	1763
16.5194		Spot	2	Image 1	10	1000000146	1764
31.6762		Spot	2	Image 1	10	1000000147	1765
10.1046		Spot	2	Image 1	10	1000000148	1767
40.0156		Spot	2	Image 1	10	1000000149	1768
42.0302		Spot	2	Image 1	10	1000000150	1769
14.2624		Spot	2	Image 1	10	1000000151	1770
10.2493		Spot	2	Image 1	10	1000000152	1771
16.6327		Spot	2	Image 1	10	1000000153	1772
14.7808		Spot	2	Image 1	10	1000000154	1773
11.9416		Spot	2	Image 1	10	1000000155	1774
29.7374		Spot	2	Image 1	10	1000000157	1775
62.5067		Spot	2	Image 1	10	1000000158	1776
11.0757		Spot	2	Image 1	10	1000000159	1777
20.2752		Spot	2	Image 1	10	1000000160	1778
27.4127		Spot	2	Image 1	10	1000000161	1779
13.0598		Spot	2	Image 1	10	1000000162	1780
23.5052		Spot	2	Image 1	10	1000000163	1781
17.2853		Spot	2	Image 1	10	1000000164	1782
34.4396		Spot	2	Image 1	10	1000000165	1783
20.544		Spot	2	Image 1	10	1000000166	1784
15.0725		Spot	2	Image 1	10	1000000167	1785
11.6904		Spot	2	Image 1	10	1000000168	1786
30.7799		Spot	2	Image 1	10	1000000169	1787
31.321		Spot	2	Image 1	10	1000000170	1788
13.6843		Spot	2	Image 1	10	1000000171	1789
14.5908		Spot	2	Image 1	10	1000000172	1790
11.4106		Spot	2	Image 1	10	1000000173	1791
9.2691		Spot	2	Image 1	11	1000000000	1792
10.3926		Spot	2	Image 1	11	1000000001	1793
9.63619		Spot	2	Image 1	11	1000000002	1794
18.109		Spot	2	Image 1	11	1000000004	1795
21.1626		Spot	2	Image 1	11	1000000005	1796
10.0586		Spot	2	Image 1	11	1000000003	1797
8.99005		Spot	2	Image 1	11	1000000006	1798
17.6288		Spot	2	Image 1	11	1000000008	1799
15.1998		Spot	2	Image 1	11	1000000009	1800
22.7516		Spot	2	Image 1	11	1000000011	1801
19.8908		Spot	2	Image 1	11	1000000013	1802
11.4262		Spot	2	Image 1	11	1000000012	1803
31.3971		Spot	2	Image 1	11	1000000014	1804
21.2117		Spot	2	Image 1	11	1000000015	1805
17.7719		Spot	2	Image 1	11	1000000016	1806
17.3315		Spot	2	Image 1	11	1000000017	1807
11.262		Spot	2	Image 1	11	1000000018	1808
19.904		Spot	2	Image 1	11	1000000019	1809
10.1229		Spot	2	Image 1	11	1000000020	1810
11.7052		Spot	2	Image 1	11	1000000021	1811
24.9803		Spot	2	Image 1	11	1000000022	1812
11.2293		Spot	2	Image 1	11	1000000023	1813
22.7865		Spot	2	Image 1	11	1000000024	1814
11.006		Spot	2	Image 1	11	1000000025	1815
10.6229		Spot	2	Image 1	11	1000000026	1816
19.5091		Spot	2	Image 1	11	1000000027	1817
21.0134		Spot	2	Image 1	11	1000000180	1818
13.8744		Spot	2	Image 1	11	1000000028	1819
13.2307		Spot	2	Image 1	11	1000000029	1820
12.0511		Spot	2	Image 1	11	1000000030	1821
12.804		Spot	2	Image 1	11	1000000031	1822
14.4605		Spot	2	Image 1	11	1000000032	1823
19.5302		Spot	2	Image 1	11	1000000033	1824
12.1955		Spot	2	Image 1	11	1000000034	1825
15.3854		Spot	2	Image 1	11	1000000035	1826
10.5247		Spot	2	Image 1	11	1000000037	1827
12.2579		Spot	2	Image 1	11	1000000036	1828
12.6255		Spot	2	Image 1	11	1000000038	1829
11.888		Spot	2	Image 1	11	1000000040	1830
11.6108		Spot	2	Image 1	11	1000000039	1831
12.049		Spot	2	Image 1	11	1000000174	1832
11.6705		Spot	2	Image 1	11	1000000041	1834
14.3862		Spot	2	Image 1	11	1000000045	1835
15.6031		Spot	2	Image 1	11	1000000042	1836
10.907		Spot	2	Image 1	11	1000000044	1837
20.9088		Spot	2	Image 1	11	1000000043	1838
11.2231		Spot	2	Image 1	11	1000000046	1839
11.9089		Spot	2	Image 1	11	1000000047	1840
13.5746		Spot	2	Image 1	11	1000000048	1842
10.8748		Spot	2	Image 1	11	1000000177	1843
14.4655		Spot	2	Image 1	11	1000000049	1844
12.5477		Spot	2	Image 1	11	1000000050	1845
10.2954		Spot	2	Image 1	11	1000000052	1846
11.6361		Spot	2	Image 1	11	1000000051	1847
10.3467		Spot	2	Image 1	11	1000000053	1848
11.8093		Spot	2	Image 1	11	1000000054	1849
15.6356		Spot	2	Image 1	11	1000000055	1850
14.7591		Spot	2	Image 1	11	1000000056	1851
9.79686		Spot	2	Image 1	11	1000000057	1852
11.1927		Spot	2	Image 1	11	1000000058	1853
10.5667		Spot	2	Image 1	11	1000000059	1854
10.0021		Spot	2	Image 1	11	1000000060	1855
11.5421		Spot	2	Image 1	11	1000000061	1856
16.064		Spot	2	Image 1	11	1000000062	1857
13.0516		Spot	2	Image 1	11	1000000063	1858
11.7002		Spot	2	Image 1	11	1000000064	1859
10.5545		Spot	2	Image 1	11	1000000065	1860
12.2998		Spot	2	Image 1	11	1000000066	1861
10.4681		Spot	2	Image 1	11	1000000067	1862
9.78318		Spot	2	Image 1	11	1000000068	1863
15.0999		Spot	2	Image 1	11	1000000069	1864
10.611		Spot	2	Image 1	11	1000000071	1865
12.2372		Spot	2	Image 1	11	1000000070	1866
12.5577		Spot	2	Image 1	11	1000000072	1867
11.0326		Spot	2	Image 1	11	1000000073	1868
12.1435		Spot	2	Image 1	11	1000000074	1869
19.6365		Spot	2	Image 1	11	1000000075	1870
11.1275		Spot	2	Image 1	11	1000000076	1871
10.7926		Spot	2	Image 1	11	1000000080	1872
12.4339		Spot	2	Image 1	11	1000000079	1873
11.1279		Spot	2	Image 1	11	1000000078	1874
30.7364		Spot	2	Image 1	11	1000000077	1875
15.4231		Spot	2	Image 1	11	1000000081	1876
10.2855		Spot	2	Image 1	11	1000000082	1877
11.9758		Spot	2	Image 1	11	1000000083	1879
38.0378		Spot	2	Image 1	11	1000000178	1880
17.1405		Spot	2	Image 1	11	1000000085	1881
15.4708		Spot	2	Image 1	11	1000000086	1882
11.9797		Spot	2	Image 1	11	1000000087	1883
10.9346		Spot	2	Image 1	11	1000000084	1884
14.0585		Spot	2	Image 1	11	1000000088	1885
13.8275		Spot	2	Image 1	11	1000000089	1886
10.4173		Spot	2	Image 1	11	1000000090	1887
14.7008		Spot	2	Image 1	11	1000000091	1888
11.0369		Spot	2	Image 1	11	1000000092	1889
13.3505		Spot	2	Image 1	11	1000000175	1890
9.98401		Spot	2	Image 1	11	1000000094	1891
11.1731		Spot	2	Image 1	11	1000000095	1892
10.0913		Spot	2	Image 1	11	1000000096	1893
10.9968		Spot	2	Image 1	11	1000000097	1894
12.3495		Spot	2	Image 1	11	1000000098	1895
10.5222		Spot	2	Image 1	11	1000000099	1896
11.1607		Spot	2	Image 1	11	1000000100	1898
14.1043		Spot	2	Image 1	11	1000000101	1899
32.8966		Spot	2	Image 1	11	1000000102	1900
10.2885		Spot	2	Image 1	11	1000000176	1901
12.9969		Spot	2	Image 1	11	1000000103	1902
10.3446		Spot	2	Image 1	11	1000000104	1903
12.1319		Spot	2	Image 1	11	1000000105	1904
13.2023		Spot	2	Image 1	11	1000000108	1905
11.1872		Spot	2	Image 1	11	1000000106	1906
11.2549		Spot	2	Image 1	11	1000000107	1907
13.8439		Spot	2	Image 1	11	1000000109	1908
13.7905		Spot	2	Image 1	11	1000000111	1909
22.2424		Spot	2	Image 1	11	1000000110	1910
11.3908		Spot	2	Image 1	11	1000000112	1911
9.06451		Spot	2	Image 1	11	1000000113	1912
11.7379		Spot	2	Image 1	11	1000000114	1913
13.9858		Spot	2	Image 1	11	1000000115	1914
10.2201		Spot	2	Image 1	11	1000000116	1915
10.5747		Spot	2	Image 1	11	1000000117	1916
8.70134		Spot	2	Image 1	11	1000000118	1917
10.1707		Spot	2	Image 1	11	1000000119	1918
13.0817		Spot	2	Image 1	11	1000000120	1919
9.31576		Spot	2	Image 1	11	1000000121	1920
9.93842		Spot	2	Image 1	11	1000000122	1921
9.51759		Spot	2	Image 1	11	1000000123	1922
17.6002		Spot	2	Image 1	11	1000000124	1923
10.4213		Spot	2	Image 1	11	1000000125	1924
12.2647		Spot	2	Image 1	11	1000000127	1925
11.2608		Spot	2	Image 1	11	1000000126	1926
19.0054		Spot	2	Image 1	11	1000000128	1927
10.6282		Spot	2	Image 1	11	1000000129	1928
12.5178		Spot	2	Image 1	11	1000000130	1929
9.68941		Spot	2	Image 1	11	1000000131	1930
11.4254		Spot	2	Image 1	11	1000000132	1931
15.0908		Spot	2	Image 1	11	1000000133	1932
10.3266		Spot	2	Image 1	11	1000000134	1933
13.9501		Spot	2	Image 1	11	1000000135	1934
10.1922		Spot	2	Image 1	11	1000000136	1935
41.8318		Spot	2	Image 1	11	1000000137	1936
11.2619		Spot	2	Image 1	11	1000000138	1937
13.2404		Spot	2	Image 1	11	1000000139	1938
11.6309		Spot	2	Image 1	11	1000000140	1939
41.7765		Spot	2	Image 1	11	1000000141	1940
12.6751		Spot	2	Image 1	11	1000000143	1941
10.3401		Spot	2	Image 1	11	1000000142	1942
12.479		Spot	2	Image 1	11	1000000144	1943
19.9565		Spot	2	Image 1	11	1000000145	1944
15.5528		Spot	2	Image 1	11	1000000146	1945
29.6291		Spot	2	Image 1	11	1000000147	1947
9.74506		Spot	2	Image 1	11	1000000148	1948
41.3246		Spot	2	Image 1	11	1000000149	1949
41.9363		Spot	2	Image 1	11	1000000150	1950
12.8392		Spot	2	Image 1	11	1000000151	1951
9.98819		Spot	2	Image 1	11	1000000152	1952
15.7815		Spot	2	Image 1	11	1000000153	1953
14.4422		Spot	2	Image 1	11	1000000154	1954
11.6648		Spot	2	Image 1	11	1000000155	1955
34.5625		Spot	2	Image 1	11	1000000157	1956
59.4711		Spot	2	Image 1	11	1000000158	1957
11.9477		Spot	2	Image 1	11	1000000159	1958
18.3585		Spot	2	Image 1	11	1000000160	1959
13.3586		Spot	2	Image 1	11	1000000162	1960
26.5782		Spot	2	Image 1	11	1000000161	1961
22.2827		Spot	2	Image 1	11	1000000163	1962
17.8131		Spot	2	Image 1	11	1000000164	1963
32.8382		Spot	2	Image 1	11	1000000165	1964
20.5287		Spot	2	Image 1	11	1000000166	1965
16.1817		Spot	2	Image 1	11	1000000167	1966
11.8694		Spot	2	Image 1	11	1000000168	1967
31.4469		Spot	2	Image 1	11	1000000169	1968
30.4299		Spot	2	Image 1	11	1000000170	1969
13.2599		Spot	2	Image 1	11	1000000171	1970
16.3168		Spot	2	Image 1	11	1000000172	1971
11.5227		Spot	2	Image 1	11	1000000173	1972
9.18619		Spot	2	Image 1	12	1000000000	1973
8.77423		Spot	2	Image 1	12	1000000001	1974
20.2456		Spot	2	Image 1	12	1000000005	1975
17.3842		Spot	2	Image 1	12	1000000004	1976
10.6803		Spot	2	Image 1	12	1000000003	1977
9.4797		Spot	2	Image 1	12	1000000006	1978
12.7938		Spot	2	Image 1	12	1000000007	1979
15.6599		Spot	2	Image 1	12	1000000008	1980
14.9521		Spot	2	Image 1	12	1000000009	1981
21.9665		Spot	2	Image 1	12	1000000011	1982
20.4659		Spot	2	Image 1	12	1000000013	1983
12.6489		Spot	2	Image 1	12	1000000012	1984
35.7478		Spot	2	Image 1	12	1000000014	1985
22.0274		Spot	2	Image 1	12	1000000015	1986
17.6242		Spot	2	Image 1	12	1000000016	1987
17.407		Spot	2	Image 1	12	1000000017	1988
11.3289		Spot	2	Image 1	12	1000000018	1989
20.295		Spot	2	Image 1	12	1000000019	1990
10.518		Spot	2	Image 1	12	1000000020	1991
11.0541		Spot	2	Image 1	12	1000000021	1992
24.185		Spot	2	Image 1	12	1000000022	1993
11.0834		Spot	2	Image 1	12	1000000023	1994
23.2898		Spot	2	Image 1	12	1000000024	1995
10.0412		Spot	2	Image 1	12	1000000025	1996
10.4989		Spot	2	Image 1	12	1000000026	1997
20.3666		Spot	2	Image 1	12	1000000027	1998
22.7681		Spot	2	Image 1	12	1000000180	1999
12.7147		Spot	2	Image 1	12	1000000028	2000
12.9198		Spot	2	Image 1	12	1000000029	2001
12.663		Spot	2	Image 1	12	1000000030	2002
12.2721		Spot	2	Image 1	12	1000000031	2003
14.413		Spot	2	Image 1	12	1000000032	2004
18.3334		Spot	2	Image 1	12	1000000033	2005
11.5332		Spot	2	Image 1	12	1000000034	2006
15.8945		Spot	2	Image 1	12	1000000035	2007
11.6006		Spot	2	Image 1	12	1000000037	2008
12.444		Spot	2	Image 1	12	1000000036	2009
11.9902		Spot	2	Image 1	12	1000000038	2010
12.8125		Spot	2	Image 1	12	1000000040	2011
12.3097		Spot	2	Image 1	12	1000000039	2012
13.1914		Spot	2	Image 1	12	1000000174	2013
12.2161		Spot	2	Image 1	12	1000000041	2015
14.2993		Spot	2	Image 1	12	1000000045	2016
10.7076		Spot	2	Image 1	12	1000000044	2017
14.8808		Spot	2	Image 1	12	1000000042	2018
19.7656		Spot	2	Image 1	12	1000000043	2019
11.1634		Spot	2	Image 1	12	1000000046	2020
11.8066		Spot	2	Image 1	12	1000000047	2021
12.9376		Spot	2	Image 1	12	1000000048	2023
14.6158		Spot	2	Image 1	12	1000000049	2024
12.3273		Spot	2	Image 1	12	1000000050	2025
11.5408		Spot	2	Image 1	12	1000000051	2026
10.8445		Spot	2	Image 1	12	1000000052	2027
10.4534		Spot	2	Image 1	12	1000000053	2028
11.1976		Spot	2	Image 1	12	1000000054	2029
15.0576		Spot	2	Image 1	12	1000000055	2030
13.7757		Spot	2	Image 1	12	1000000056	2031
9.52618		Spot	2	Image 1	12	1000000057	2032
9.55073		Spot	2	Image 1	12	1000000058	2033
10.6496		Spot	2	Image 1	12	1000000059	2034
10.296		Spot	2	Image 1	12	1000000061	2035
10.2715		Spot	2	Image 1	12	1000000060	2036
17.0489		Spot	2	Image 1	12	1000000062	2037
13.829		Spot	2	Image 1	12	1000000063	2038
10.2722		Spot	2	Image 1	12	1000000065	2039
11.7868		Spot	2	Image 1	12	1000000064	2040
11.9774		Spot	2	Image 1	12	1000000066	2041
9.7319		Spot	2	Image 1	12	1000000067	2042
[truncated: 8,248 more rows]
