# Supplementary material for: Protocol for real-time monitoring of CD8+ T and myeloid cell behavior in human high-grade serous ovarian cancer slices
Source: STAR Protoc. 2024 Jun 2;5(2):103102. doi: 10.1016/j.xpro.2024.103102 (PMC11179100; doi:10.1016/j.xpro.2024.103102)
Supplement: Data S3. Files for testing the R script, quantification and statistical analysis step 2 [file mmc3.zip › Test files/Slice1_a/__Intensity_StdDev_Ch=3_Img=1.csv]

Intensity StdDev Ch=3 Img=1
====================
Intensity StdDev	Unit	Category	Channel	Image	Time	TrackID	ID
16.1106		Spot	3	Image 1	1	1000000000	0
17.5517		Spot	3	Image 1	1	1000000001	1
17.0981		Spot	3	Image 1	1	1000000002	2
16.4835		Spot	3	Image 1	1	1000000003	3
27.5815		Spot	3	Image 1	1	1000000004	4
27.3857		Spot	3	Image 1	1	1000000005	5
18.6901		Spot	3	Image 1	1	1000000006	6
30.6219		Spot	3	Image 1	1	1000000007	7
18.3901		Spot	3	Image 1	1	1000000008	8
22.3995		Spot	3	Image 1	1	1000000009	9
17.2538		Spot	3	Image 1	1	1000000010	10
23.2394		Spot	3	Image 1	1	1000000011	11
16.6673		Spot	3	Image 1	1	1000000012	12
21.6138		Spot	3	Image 1	1	1000000013	13
40.1887		Spot	3	Image 1	1	1000000014	14
53.8412		Spot	3	Image 1	1	1000000015	15
22.6615		Spot	3	Image 1	1	1000000016	16
15.9138		Spot	3	Image 1	1	1000000017	17
17.2747		Spot	3	Image 1	1	1000000018	18
18.1657		Spot	3	Image 1	1	1000000019	19
17.6206		Spot	3	Image 1	1	1000000020	20
17.5849		Spot	3	Image 1	1	1000000021	21
47.4723		Spot	3	Image 1	1	1000000022	22
18.903		Spot	3	Image 1	1	1000000023	23
21.3276		Spot	3	Image 1	1	1000000024	24
25.2792		Spot	3	Image 1	1	1000000025	25
25.5433		Spot	3	Image 1	1	1000000026	26
25.1857		Spot	3	Image 1	1	1000000027	27
38.9527		Spot	3	Image 1	1	1000000028	28
16.0063		Spot	3	Image 1	1	1000000029	29
17.3409		Spot	3	Image 1	1	1000000030	30
22.4998		Spot	3	Image 1	1	1000000031	31
22.4649		Spot	3	Image 1	1	1000000032	32
54.5353		Spot	3	Image 1	1	1000000033	33
21.9517		Spot	3	Image 1	1	1000000034	34
28.6932		Spot	3	Image 1	1	1000000035	35
25.2866		Spot	3	Image 1	1	1000000036	36
19.3292		Spot	3	Image 1	1	1000000037	37
22.5742		Spot	3	Image 1	1	1000000038	38
15.7417		Spot	3	Image 1	1	1000000039	39
30.8926		Spot	3	Image 1	1	1000000040	40
18.489		Spot	3	Image 1	1	1000000041	43
31.2916		Spot	3	Image 1	1	1000000042	44
19.0742		Spot	3	Image 1	1	1000000043	45
20.3275		Spot	3	Image 1	1	1000000044	46
29.9222		Spot	3	Image 1	1	1000000045	47
18.4987		Spot	3	Image 1	1	1000000046	48
16.6401		Spot	3	Image 1	1	1000000047	49
19.1655		Spot	3	Image 1	1	1000000048	50
23.5299		Spot	3	Image 1	1	1000000049	51
36.1673		Spot	3	Image 1	1	1000000050	52
17.6283		Spot	3	Image 1	1	1000000051	53
19.407		Spot	3	Image 1	1	1000000052	54
39.3897		Spot	3	Image 1	1	1000000053	55
19.7267		Spot	3	Image 1	1	1000000054	56
26.5077		Spot	3	Image 1	1	1000000055	57
21.2587		Spot	3	Image 1	1	1000000056	58
17.5178		Spot	3	Image 1	1	1000000057	59
18.0632		Spot	3	Image 1	1	1000000058	60
23.9361		Spot	3	Image 1	1	1000000059	61
22.8472		Spot	3	Image 1	1	1000000060	62
24.4344		Spot	3	Image 1	1	1000000061	63
30.4009		Spot	3	Image 1	1	1000000062	64
23.3156		Spot	3	Image 1	1	1000000063	65
16.9421		Spot	3	Image 1	1	1000000064	66
20.7875		Spot	3	Image 1	1	1000000065	67
18.0317		Spot	3	Image 1	1	1000000066	68
21.9713		Spot	3	Image 1	1	1000000067	69
17.9466		Spot	3	Image 1	1	1000000068	70
20.1443		Spot	3	Image 1	1	1000000069	71
23.6084		Spot	3	Image 1	1	1000000070	72
31.5461		Spot	3	Image 1	1	1000000071	73
22.9073		Spot	3	Image 1	1	1000000072	74
16.8548		Spot	3	Image 1	1	1000000073	75
37.1586		Spot	3	Image 1	1	1000000074	76
20.3881		Spot	3	Image 1	1	1000000075	77
16.5666		Spot	3	Image 1	1	1000000076	78
80.4746		Spot	3	Image 1	1	1000000077	79
23.295		Spot	3	Image 1	1	1000000078	80
22.5505		Spot	3	Image 1	1	1000000079	81
19.3988		Spot	3	Image 1	1	1000000080	82
21.21		Spot	3	Image 1	1	1000000081	83
16.5417		Spot	3	Image 1	1	1000000082	84
19.811		Spot	3	Image 1	1	1000000083	86
19.4349		Spot	3	Image 1	1	1000000084	87
30.0817		Spot	3	Image 1	1	1000000085	88
26.4489		Spot	3	Image 1	1	1000000086	89
22.1062		Spot	3	Image 1	1	1000000087	90
19.8437		Spot	3	Image 1	1	1000000088	91
21.9778		Spot	3	Image 1	1	1000000089	92
35.3791		Spot	3	Image 1	1	1000000090	93
25.0074		Spot	3	Image 1	1	1000000091	94
23.9756		Spot	3	Image 1	1	1000000092	95
20.6625		Spot	3	Image 1	1	1000000093	96
21.003		Spot	3	Image 1	1	1000000094	97
21.8811		Spot	3	Image 1	1	1000000095	98
20.4784		Spot	3	Image 1	1	1000000096	99
21.8775		Spot	3	Image 1	1	1000000097	100
24.8497		Spot	3	Image 1	1	1000000098	101
22.4095		Spot	3	Image 1	1	1000000099	102
25.6544		Spot	3	Image 1	1	1000000100	103
30.1496		Spot	3	Image 1	1	1000000101	105
32.4771		Spot	3	Image 1	1	1000000102	106
46.281		Spot	3	Image 1	1	1000000103	107
21.6538		Spot	3	Image 1	1	1000000104	108
26.7384		Spot	3	Image 1	1	1000000105	109
25.798		Spot	3	Image 1	1	1000000106	110
19.0987		Spot	3	Image 1	1	1000000107	111
26.0431		Spot	3	Image 1	1	1000000108	112
28.0841		Spot	3	Image 1	1	1000000109	113
54.4362		Spot	3	Image 1	1	1000000110	114
23.8321		Spot	3	Image 1	1	1000000111	115
29.8744		Spot	3	Image 1	1	1000000112	116
19.3406		Spot	3	Image 1	1	1000000113	117
19.6706		Spot	3	Image 1	1	1000000114	118
35.4539		Spot	3	Image 1	1	1000000115	119
25.9543		Spot	3	Image 1	1	1000000116	120
29.3312		Spot	3	Image 1	1	1000000117	121
20.091		Spot	3	Image 1	1	1000000118	122
14.9279		Spot	3	Image 1	1	1000000119	123
30.7313		Spot	3	Image 1	1	1000000120	124
19.9622		Spot	3	Image 1	1	1000000121	125
22.0534		Spot	3	Image 1	1	1000000122	126
24.2261		Spot	3	Image 1	1	1000000123	127
15.8177		Spot	3	Image 1	1	1000000124	128
22.3792		Spot	3	Image 1	1	1000000125	129
30.8209		Spot	3	Image 1	1	1000000126	130
26.4887		Spot	3	Image 1	1	1000000127	131
35.71		Spot	3	Image 1	1	1000000128	132
21.8703		Spot	3	Image 1	1	1000000129	133
28.3981		Spot	3	Image 1	1	1000000130	134
22.9273		Spot	3	Image 1	1	1000000131	135
23.0494		Spot	3	Image 1	1	1000000132	136
27.0325		Spot	3	Image 1	1	1000000133	137
22.8832		Spot	3	Image 1	1	1000000134	138
23.3027		Spot	3	Image 1	1	1000000135	139
23.4299		Spot	3	Image 1	1	1000000136	140
42.1567		Spot	3	Image 1	1	1000000137	141
21.4856		Spot	3	Image 1	1	1000000138	142
26.0767		Spot	3	Image 1	1	1000000139	143
26.6694		Spot	3	Image 1	1	1000000140	144
48.3918		Spot	3	Image 1	1	1000000141	145
44.1639		Spot	3	Image 1	1	1000000142	146
23.447		Spot	3	Image 1	1	1000000143	147
26.8722		Spot	3	Image 1	1	1000000144	148
37.8208		Spot	3	Image 1	1	1000000145	149
39.4065		Spot	3	Image 1	1	1000000146	150
30.9282		Spot	3	Image 1	1	1000000147	151
24.3172		Spot	3	Image 1	1	1000000148	152
40.4474		Spot	3	Image 1	1	1000000149	153
43.6873		Spot	3	Image 1	1	1000000150	154
28.5312		Spot	3	Image 1	1	1000000151	155
21.2621		Spot	3	Image 1	1	1000000152	156
30.8778		Spot	3	Image 1	1	1000000153	157
27.459		Spot	3	Image 1	1	1000000154	158
26.6748		Spot	3	Image 1	1	1000000155	159
41.0621		Spot	3	Image 1	1	1000000156	160
39.9739		Spot	3	Image 1	1	1000000157	161
53.9321		Spot	3	Image 1	1	1000000158	162
21.1158		Spot	3	Image 1	1	1000000159	163
30.5001		Spot	3	Image 1	1	1000000160	164
32.1149		Spot	3	Image 1	1	1000000161	165
18.8715		Spot	3	Image 1	1	1000000162	166
42.0337		Spot	3	Image 1	1	1000000163	167
27.8117		Spot	3	Image 1	1	1000000164	168
33.195		Spot	3	Image 1	1	1000000165	169
57.1433		Spot	3	Image 1	1	1000000166	170
47.9736		Spot	3	Image 1	1	1000000167	171
22.3817		Spot	3	Image 1	1	1000000168	172
36.2696		Spot	3	Image 1	1	1000000169	173
39.8128		Spot	3	Image 1	1	1000000170	174
24.6028		Spot	3	Image 1	1	1000000171	175
25.7511		Spot	3	Image 1	1	1000000172	176
28.1536		Spot	3	Image 1	1	1000000173	177
15.6053		Spot	3	Image 1	2	1000000000	178
15.9258		Spot	3	Image 1	2	1000000001	179
16.5522		Spot	3	Image 1	2	1000000002	180
16.2405		Spot	3	Image 1	2	1000000003	181
27.0263		Spot	3	Image 1	2	1000000004	182
30.2407		Spot	3	Image 1	2	1000000005	183
17.1008		Spot	3	Image 1	2	1000000006	184
35.3056		Spot	3	Image 1	2	1000000007	185
18.9007		Spot	3	Image 1	2	1000000008	186
22.2617		Spot	3	Image 1	2	1000000009	187
18.1797		Spot	3	Image 1	2	1000000010	188
25.0619		Spot	3	Image 1	2	1000000011	189
16.388		Spot	3	Image 1	2	1000000012	190
21.7953		Spot	3	Image 1	2	1000000013	191
39.5454		Spot	3	Image 1	2	1000000014	192
54.336		Spot	3	Image 1	2	1000000015	193
21.1105		Spot	3	Image 1	2	1000000016	194
15.5993		Spot	3	Image 1	2	1000000017	195
16.9972		Spot	3	Image 1	2	1000000018	196
18.3021		Spot	3	Image 1	2	1000000019	197
17.9714		Spot	3	Image 1	2	1000000020	198
16.4603		Spot	3	Image 1	2	1000000021	199
46.9344		Spot	3	Image 1	2	1000000022	200
17.4889		Spot	3	Image 1	2	1000000023	201
23.176		Spot	3	Image 1	2	1000000024	202
24.9521		Spot	3	Image 1	2	1000000025	203
25.9657		Spot	3	Image 1	2	1000000026	204
28.2061		Spot	3	Image 1	2	1000000027	205
40.1308		Spot	3	Image 1	2	1000000028	206
16.6453		Spot	3	Image 1	2	1000000029	207
17.4398		Spot	3	Image 1	2	1000000030	208
21.8746		Spot	3	Image 1	2	1000000031	209
20.3872		Spot	3	Image 1	2	1000000032	210
53.4481		Spot	3	Image 1	2	1000000033	211
21.7129		Spot	3	Image 1	2	1000000034	212
28.4656		Spot	3	Image 1	2	1000000035	213
26.4804		Spot	3	Image 1	2	1000000036	214
17.7972		Spot	3	Image 1	2	1000000037	215
23.3582		Spot	3	Image 1	2	1000000038	216
31.2125		Spot	3	Image 1	2	1000000040	217
15.0878		Spot	3	Image 1	2	1000000039	218
25.7428		Spot	3	Image 1	2	1000000174	219
18.2923		Spot	3	Image 1	2	1000000041	222
29.7173		Spot	3	Image 1	2	1000000042	223
21.8355		Spot	3	Image 1	2	1000000044	224
30.2296		Spot	3	Image 1	2	1000000045	225
18.1044		Spot	3	Image 1	2	1000000043	226
19.3983		Spot	3	Image 1	2	1000000046	227
17.6414		Spot	3	Image 1	2	1000000047	228
24.2845		Spot	3	Image 1	2	1000000049	229
33.3151		Spot	3	Image 1	2	1000000050	230
20.0803		Spot	3	Image 1	2	1000000052	231
40.942		Spot	3	Image 1	2	1000000053	232
25.6359		Spot	3	Image 1	2	1000000055	233
17.2888		Spot	3	Image 1	2	1000000057	234
20.3931		Spot	3	Image 1	2	1000000054	235
20.711		Spot	3	Image 1	2	1000000056	236
17.0028		Spot	3	Image 1	2	1000000058	237
23.5469		Spot	3	Image 1	2	1000000059	238
21.5041		Spot	3	Image 1	2	1000000060	239
24.0797		Spot	3	Image 1	2	1000000061	240
29.3348		Spot	3	Image 1	2	1000000062	241
25.5416		Spot	3	Image 1	2	1000000063	242
19.3047		Spot	3	Image 1	2	1000000065	243
18.4396		Spot	3	Image 1	2	1000000064	244
16.124		Spot	3	Image 1	2	1000000066	245
18.6437		Spot	3	Image 1	2	1000000068	246
20.8113		Spot	3	Image 1	2	1000000067	247
19.9459		Spot	3	Image 1	2	1000000069	248
23.8109		Spot	3	Image 1	2	1000000070	249
30.9489		Spot	3	Image 1	2	1000000071	250
23.5593		Spot	3	Image 1	2	1000000072	251
16.1739		Spot	3	Image 1	2	1000000073	252
39.3344		Spot	3	Image 1	2	1000000074	253
22.056		Spot	3	Image 1	2	1000000075	254
17.9265		Spot	3	Image 1	2	1000000076	255
80.7402		Spot	3	Image 1	2	1000000077	256
24.2702		Spot	3	Image 1	2	1000000078	257
21.9954		Spot	3	Image 1	2	1000000079	258
19.6866		Spot	3	Image 1	2	1000000080	259
23.4234		Spot	3	Image 1	2	1000000081	260
16.965		Spot	3	Image 1	2	1000000082	261
21.5192		Spot	3	Image 1	2	1000000083	263
27.3652		Spot	3	Image 1	2	1000000085	264
27.6056		Spot	3	Image 1	2	1000000086	265
22.7505		Spot	3	Image 1	2	1000000087	266
18.7542		Spot	3	Image 1	2	1000000084	267
22.0014		Spot	3	Image 1	2	1000000088	268
21.3997		Spot	3	Image 1	2	1000000089	269
36.3514		Spot	3	Image 1	2	1000000090	270
23.5024		Spot	3	Image 1	2	1000000091	271
22.8487		Spot	3	Image 1	2	1000000093	272
23.1854		Spot	3	Image 1	2	1000000092	273
27.361		Spot	3	Image 1	2	1000000175	274
20.3996		Spot	3	Image 1	2	1000000096	275
20.1252		Spot	3	Image 1	2	1000000094	276
22.7144		Spot	3	Image 1	2	1000000095	277
22.5883		Spot	3	Image 1	2	1000000097	278
25.9814		Spot	3	Image 1	2	1000000098	279
21.1286		Spot	3	Image 1	2	1000000099	280
24.8765		Spot	3	Image 1	2	1000000100	282
28.4513		Spot	3	Image 1	2	1000000101	283
33.3809		Spot	3	Image 1	2	1000000102	284
23.0227		Spot	3	Image 1	2	1000000176	285
49.1674		Spot	3	Image 1	2	1000000103	286
21.3031		Spot	3	Image 1	2	1000000104	287
26.2818		Spot	3	Image 1	2	1000000105	288
21.284		Spot	3	Image 1	2	1000000107	289
31.0305		Spot	3	Image 1	2	1000000108	290
26.2231		Spot	3	Image 1	2	1000000106	291
28.0043		Spot	3	Image 1	2	1000000109	292
54.9907		Spot	3	Image 1	2	1000000110	293
21.987		Spot	3	Image 1	2	1000000111	294
30.8817		Spot	3	Image 1	2	1000000112	295
19.3252		Spot	3	Image 1	2	1000000113	296
20.9715		Spot	3	Image 1	2	1000000114	297
35.8619		Spot	3	Image 1	2	1000000115	298
27.4008		Spot	3	Image 1	2	1000000116	299
28.6524		Spot	3	Image 1	2	1000000117	300
20.1788		Spot	3	Image 1	2	1000000118	301
29.4187		Spot	3	Image 1	2	1000000120	302
15.2235		Spot	3	Image 1	2	1000000119	303
21.1971		Spot	3	Image 1	2	1000000122	304
20.9207		Spot	3	Image 1	2	1000000121	305
24.5271		Spot	3	Image 1	2	1000000123	306
16.1725		Spot	3	Image 1	2	1000000124	307
22.8699		Spot	3	Image 1	2	1000000125	308
32.6121		Spot	3	Image 1	2	1000000126	309
24.6588		Spot	3	Image 1	2	1000000127	310
34.5832		Spot	3	Image 1	2	1000000128	311
20.3308		Spot	3	Image 1	2	1000000129	312
27.7398		Spot	3	Image 1	2	1000000130	313
21.1442		Spot	3	Image 1	2	1000000131	314
22.8978		Spot	3	Image 1	2	1000000132	315
27.951		Spot	3	Image 1	2	1000000133	316
23.3281		Spot	3	Image 1	2	1000000134	317
21.8323		Spot	3	Image 1	2	1000000135	318
24.2184		Spot	3	Image 1	2	1000000136	319
41.2513		Spot	3	Image 1	2	1000000137	320
20.5118		Spot	3	Image 1	2	1000000138	321
24.6343		Spot	3	Image 1	2	1000000139	322
24.0645		Spot	3	Image 1	2	1000000140	323
49.4071		Spot	3	Image 1	2	1000000141	324
46.3457		Spot	3	Image 1	2	1000000142	325
26.9546		Spot	3	Image 1	2	1000000144	326
22.8258		Spot	3	Image 1	2	1000000143	327
37.1449		Spot	3	Image 1	2	1000000145	328
36.0581		Spot	3	Image 1	2	1000000146	329
31.5922		Spot	3	Image 1	2	1000000147	330
24.1837		Spot	3	Image 1	2	1000000148	331
37.9041		Spot	3	Image 1	2	1000000149	332
43.9436		Spot	3	Image 1	2	1000000150	333
28.8114		Spot	3	Image 1	2	1000000151	334
21.5854		Spot	3	Image 1	2	1000000152	335
31.0471		Spot	3	Image 1	2	1000000153	336
26.1857		Spot	3	Image 1	2	1000000154	337
28.1479		Spot	3	Image 1	2	1000000155	338
42.8406		Spot	3	Image 1	2	1000000156	339
41.9139		Spot	3	Image 1	2	1000000157	340
54.2847		Spot	3	Image 1	2	1000000158	341
22.3118		Spot	3	Image 1	2	1000000159	342
30.8011		Spot	3	Image 1	2	1000000160	343
32.6379		Spot	3	Image 1	2	1000000161	344
18.9878		Spot	3	Image 1	2	1000000162	345
43.1459		Spot	3	Image 1	2	1000000163	346
29.2647		Spot	3	Image 1	2	1000000164	347
33.8935		Spot	3	Image 1	2	1000000165	348
59.7755		Spot	3	Image 1	2	1000000166	349
45.1872		Spot	3	Image 1	2	1000000167	350
24.6391		Spot	3	Image 1	2	1000000168	351
38.1183		Spot	3	Image 1	2	1000000169	352
43.858		Spot	3	Image 1	2	1000000170	353
26.4479		Spot	3	Image 1	2	1000000171	354
27.4888		Spot	3	Image 1	2	1000000172	355
26.76		Spot	3	Image 1	2	1000000173	356
16.0678		Spot	3	Image 1	3	1000000000	357
16.0795		Spot	3	Image 1	3	1000000001	358
17.8706		Spot	3	Image 1	3	1000000002	359
16.825		Spot	3	Image 1	3	1000000003	360
25.1023		Spot	3	Image 1	3	1000000004	361
30.8516		Spot	3	Image 1	3	1000000005	362
18.2541		Spot	3	Image 1	3	1000000006	363
31.4547		Spot	3	Image 1	3	1000000007	364
19.6407		Spot	3	Image 1	3	1000000008	365
23.5888		Spot	3	Image 1	3	1000000009	366
23.5358		Spot	3	Image 1	3	1000000011	367
22.1599		Spot	3	Image 1	3	1000000013	368
37.0503		Spot	3	Image 1	3	1000000014	369
16.6829		Spot	3	Image 1	3	1000000012	370
56.2463		Spot	3	Image 1	3	1000000015	371
21.5559		Spot	3	Image 1	3	1000000016	372
17.4518		Spot	3	Image 1	3	1000000017	373
15.7137		Spot	3	Image 1	3	1000000018	374
16.8105		Spot	3	Image 1	3	1000000019	375
17.9449		Spot	3	Image 1	3	1000000020	376
17.4303		Spot	3	Image 1	3	1000000021	377
45.4098		Spot	3	Image 1	3	1000000022	378
18.4321		Spot	3	Image 1	3	1000000023	379
21.7494		Spot	3	Image 1	3	1000000024	380
23.578		Spot	3	Image 1	3	1000000025	381
26.3532		Spot	3	Image 1	3	1000000026	382
27.2305		Spot	3	Image 1	3	1000000027	383
41.1082		Spot	3	Image 1	3	1000000028	384
16.5116		Spot	3	Image 1	3	1000000029	385
18.516		Spot	3	Image 1	3	1000000030	386
20.9691		Spot	3	Image 1	3	1000000031	387
23.8739		Spot	3	Image 1	3	1000000032	388
51.8601		Spot	3	Image 1	3	1000000033	389
21.1579		Spot	3	Image 1	3	1000000034	390
26.2769		Spot	3	Image 1	3	1000000035	391
22.7515		Spot	3	Image 1	3	1000000036	392
18.334		Spot	3	Image 1	3	1000000037	393
25.0683		Spot	3	Image 1	3	1000000038	394
36.0711		Spot	3	Image 1	3	1000000040	395
17.3693		Spot	3	Image 1	3	1000000039	396
25.8746		Spot	3	Image 1	3	1000000174	397
18.7258		Spot	3	Image 1	3	1000000041	400
33.2035		Spot	3	Image 1	3	1000000042	401
20.198		Spot	3	Image 1	3	1000000044	402
29.8687		Spot	3	Image 1	3	1000000045	403
19.4092		Spot	3	Image 1	3	1000000043	404
19.3006		Spot	3	Image 1	3	1000000046	405
16.9605		Spot	3	Image 1	3	1000000047	406
23.7417		Spot	3	Image 1	3	1000000049	407
16.4863		Spot	3	Image 1	3	1000000177	408
33.8748		Spot	3	Image 1	3	1000000050	409
20.4007		Spot	3	Image 1	3	1000000052	410
40.3922		Spot	3	Image 1	3	1000000053	411
21.1101		Spot	3	Image 1	3	1000000054	412
26.0332		Spot	3	Image 1	3	1000000055	413
21.505		Spot	3	Image 1	3	1000000056	414
16.944		Spot	3	Image 1	3	1000000057	415
17.0729		Spot	3	Image 1	3	1000000058	416
22.9634		Spot	3	Image 1	3	1000000059	417
21.4036		Spot	3	Image 1	3	1000000060	418
24.8007		Spot	3	Image 1	3	1000000061	419
31.1802		Spot	3	Image 1	3	1000000062	420
25.1041		Spot	3	Image 1	3	1000000063	421
16.512		Spot	3	Image 1	3	1000000064	422
19.0219		Spot	3	Image 1	3	1000000065	423
15.9114		Spot	3	Image 1	3	1000000066	424
23.4662		Spot	3	Image 1	3	1000000067	425
18.7227		Spot	3	Image 1	3	1000000068	426
18.8902		Spot	3	Image 1	3	1000000069	427
24.6298		Spot	3	Image 1	3	1000000070	428
32.2659		Spot	3	Image 1	3	1000000071	429
22.7503		Spot	3	Image 1	3	1000000072	430
16.2822		Spot	3	Image 1	3	1000000073	431
38.1676		Spot	3	Image 1	3	1000000074	432
19.2766		Spot	3	Image 1	3	1000000075	433
16.1526		Spot	3	Image 1	3	1000000076	434
81.9394		Spot	3	Image 1	3	1000000077	435
18.5295		Spot	3	Image 1	3	1000000080	436
24.5526		Spot	3	Image 1	3	1000000078	437
23.119		Spot	3	Image 1	3	1000000079	438
23.0631		Spot	3	Image 1	3	1000000081	439
16.5512		Spot	3	Image 1	3	1000000082	440
20.3352		Spot	3	Image 1	3	1000000083	442
27.6583		Spot	3	Image 1	3	1000000085	443
27.6181		Spot	3	Image 1	3	1000000086	444
21.4757		Spot	3	Image 1	3	1000000087	445
18.9238		Spot	3	Image 1	3	1000000084	446
25.1821		Spot	3	Image 1	3	1000000088	447
23.3089		Spot	3	Image 1	3	1000000089	448
36.3922		Spot	3	Image 1	3	1000000090	449
24.9386		Spot	3	Image 1	3	1000000091	450
19.7195		Spot	3	Image 1	3	1000000093	451
19.9945		Spot	3	Image 1	3	1000000092	452
27.9854		Spot	3	Image 1	3	1000000175	453
21.744		Spot	3	Image 1	3	1000000094	454
20.4916		Spot	3	Image 1	3	1000000096	455
22.399		Spot	3	Image 1	3	1000000095	456
21.8731		Spot	3	Image 1	3	1000000097	457
25.3906		Spot	3	Image 1	3	1000000098	458
20.5052		Spot	3	Image 1	3	1000000099	459
23.1332		Spot	3	Image 1	3	1000000100	461
27.6885		Spot	3	Image 1	3	1000000101	462
33.7147		Spot	3	Image 1	3	1000000102	463
39.1921		Spot	3	Image 1	3	1000000103	464
22.8109		Spot	3	Image 1	3	1000000104	465
27.5641		Spot	3	Image 1	3	1000000105	466
23.7946		Spot	3	Image 1	3	1000000106	467
20.7132		Spot	3	Image 1	3	1000000107	468
26.5075		Spot	3	Image 1	3	1000000108	469
27.6179		Spot	3	Image 1	3	1000000109	470
53.3881		Spot	3	Image 1	3	1000000110	471
22.838		Spot	3	Image 1	3	1000000111	472
29.8866		Spot	3	Image 1	3	1000000112	473
19.331		Spot	3	Image 1	3	1000000113	474
21.9815		Spot	3	Image 1	3	1000000114	475
35.221		Spot	3	Image 1	3	1000000115	476
27.9114		Spot	3	Image 1	3	1000000116	477
31.2795		Spot	3	Image 1	3	1000000117	478
20.0125		Spot	3	Image 1	3	1000000118	479
31.6476		Spot	3	Image 1	3	1000000120	480
14.9139		Spot	3	Image 1	3	1000000119	481
20.1962		Spot	3	Image 1	3	1000000121	482
22.7694		Spot	3	Image 1	3	1000000122	483
26.1318		Spot	3	Image 1	3	1000000123	484
15.9019		Spot	3	Image 1	3	1000000124	485
20.5404		Spot	3	Image 1	3	1000000125	486
31.6094		Spot	3	Image 1	3	1000000126	487
22.9937		Spot	3	Image 1	3	1000000127	488
33.6752		Spot	3	Image 1	3	1000000128	489
20.8415		Spot	3	Image 1	3	1000000129	490
28.4048		Spot	3	Image 1	3	1000000130	491
21.6907		Spot	3	Image 1	3	1000000131	492
21.5514		Spot	3	Image 1	3	1000000132	493
26.0485		Spot	3	Image 1	3	1000000133	494
23.4258		Spot	3	Image 1	3	1000000134	495
22.7981		Spot	3	Image 1	3	1000000135	496
24.4604		Spot	3	Image 1	3	1000000136	497
43.8958		Spot	3	Image 1	3	1000000137	498
20.1126		Spot	3	Image 1	3	1000000138	499
26.779		Spot	3	Image 1	3	1000000140	500
48.8554		Spot	3	Image 1	3	1000000141	501
42.2128		Spot	3	Image 1	3	1000000142	502
23.7538		Spot	3	Image 1	3	1000000143	503
25.9557		Spot	3	Image 1	3	1000000144	504
36.5997		Spot	3	Image 1	3	1000000145	505
38.2323		Spot	3	Image 1	3	1000000146	506
29.8233		Spot	3	Image 1	3	1000000147	507
22.9729		Spot	3	Image 1	3	1000000148	508
42.1363		Spot	3	Image 1	3	1000000149	509
46.5765		Spot	3	Image 1	3	1000000150	510
28.3368		Spot	3	Image 1	3	1000000151	511
20.7324		Spot	3	Image 1	3	1000000152	512
30.3412		Spot	3	Image 1	3	1000000153	513
28.5678		Spot	3	Image 1	3	1000000154	514
28.8392		Spot	3	Image 1	3	1000000155	515
42.5824		Spot	3	Image 1	3	1000000156	516
39.764		Spot	3	Image 1	3	1000000157	517
53.8829		Spot	3	Image 1	3	1000000158	518
20.4869		Spot	3	Image 1	3	1000000159	519
32.5415		Spot	3	Image 1	3	1000000160	520
18.7836		Spot	3	Image 1	3	1000000162	521
32.2127		Spot	3	Image 1	3	1000000161	522
42.0935		Spot	3	Image 1	3	1000000163	523
27.2433		Spot	3	Image 1	3	1000000164	524
31.6892		Spot	3	Image 1	3	1000000165	525
57.2353		Spot	3	Image 1	3	1000000166	526
39.74		Spot	3	Image 1	3	1000000167	527
25.6536		Spot	3	Image 1	3	1000000168	528
37.721		Spot	3	Image 1	3	1000000169	529
40.5608		Spot	3	Image 1	3	1000000170	530
26.0689		Spot	3	Image 1	3	1000000171	531
26.5635		Spot	3	Image 1	3	1000000172	532
30.8424		Spot	3	Image 1	3	1000000173	533
16.9987		Spot	3	Image 1	4	1000000000	534
17.458		Spot	3	Image 1	4	1000000001	535
18.2892		Spot	3	Image 1	4	1000000002	536
16.8509		Spot	3	Image 1	4	1000000003	537
26.0697		Spot	3	Image 1	4	1000000004	538
31.001		Spot	3	Image 1	4	1000000005	539
17.0009		Spot	3	Image 1	4	1000000006	540
32.6618		Spot	3	Image 1	4	1000000007	541
19.2189		Spot	3	Image 1	4	1000000008	542
22.0396		Spot	3	Image 1	4	1000000009	543
19.4029		Spot	3	Image 1	4	1000000010	544
24.5201		Spot	3	Image 1	4	1000000011	545
21.625		Spot	3	Image 1	4	1000000013	546
34.5363		Spot	3	Image 1	4	1000000014	547
16.787		Spot	3	Image 1	4	1000000012	548
54.4766		Spot	3	Image 1	4	1000000015	549
21.8476		Spot	3	Image 1	4	1000000016	550
17.0729		Spot	3	Image 1	4	1000000017	551
17.1332		Spot	3	Image 1	4	1000000018	552
16.8534		Spot	3	Image 1	4	1000000019	553
18.1807		Spot	3	Image 1	4	1000000020	554
16.8978		Spot	3	Image 1	4	1000000021	555
46.722		Spot	3	Image 1	4	1000000022	556
18.5107		Spot	3	Image 1	4	1000000023	557
23.0787		Spot	3	Image 1	4	1000000024	558
25.7233		Spot	3	Image 1	4	1000000025	559
24.6263		Spot	3	Image 1	4	1000000026	560
25.2077		Spot	3	Image 1	4	1000000027	561
37.8326		Spot	3	Image 1	4	1000000028	562
17.1442		Spot	3	Image 1	4	1000000029	563
17.1934		Spot	3	Image 1	4	1000000030	564
22.0203		Spot	3	Image 1	4	1000000031	565
22.5003		Spot	3	Image 1	4	1000000032	566
52.7532		Spot	3	Image 1	4	1000000033	567
22.456		Spot	3	Image 1	4	1000000034	568
19.7515		Spot	3	Image 1	4	1000000037	569
28.5538		Spot	3	Image 1	4	1000000035	570
23.7149		Spot	3	Image 1	4	1000000036	571
25.0739		Spot	3	Image 1	4	1000000038	572
34.4881		Spot	3	Image 1	4	1000000040	573
14.8085		Spot	3	Image 1	4	1000000039	574
24.4897		Spot	3	Image 1	4	1000000174	575
19.0855		Spot	3	Image 1	4	1000000041	578
20.7698		Spot	3	Image 1	4	1000000044	579
30.7842		Spot	3	Image 1	4	1000000042	580
29.2431		Spot	3	Image 1	4	1000000045	581
19.2376		Spot	3	Image 1	4	1000000043	582
19.6651		Spot	3	Image 1	4	1000000046	583
16.9418		Spot	3	Image 1	4	1000000047	584
19.7761		Spot	3	Image 1	4	1000000048	585
23.7914		Spot	3	Image 1	4	1000000049	586
34.4639		Spot	3	Image 1	4	1000000050	587
18.9173		Spot	3	Image 1	4	1000000052	588
18.3524		Spot	3	Image 1	4	1000000051	589
38.713		Spot	3	Image 1	4	1000000053	590
22.6992		Spot	3	Image 1	4	1000000054	591
24.7793		Spot	3	Image 1	4	1000000055	592
21.4278		Spot	3	Image 1	4	1000000056	593
17.3689		Spot	3	Image 1	4	1000000057	594
17.1139		Spot	3	Image 1	4	1000000058	595
22.4247		Spot	3	Image 1	4	1000000059	596
21.0646		Spot	3	Image 1	4	1000000060	597
24.0511		Spot	3	Image 1	4	1000000061	598
29.31		Spot	3	Image 1	4	1000000062	599
22.7897		Spot	3	Image 1	4	1000000063	600
18.3634		Spot	3	Image 1	4	1000000064	601
19.2085		Spot	3	Image 1	4	1000000065	602
16.7736		Spot	3	Image 1	4	1000000066	603
20.9508		Spot	3	Image 1	4	1000000067	604
18.3684		Spot	3	Image 1	4	1000000068	605
19.1555		Spot	3	Image 1	4	1000000069	606
23.8323		Spot	3	Image 1	4	1000000070	607
31.9795		Spot	3	Image 1	4	1000000071	608
22.8831		Spot	3	Image 1	4	1000000072	609
16.1462		Spot	3	Image 1	4	1000000073	610
35.7156		Spot	3	Image 1	4	1000000074	611
17.3369		Spot	3	Image 1	4	1000000076	612
22.2871		Spot	3	Image 1	4	1000000075	613
20.3322		Spot	3	Image 1	4	1000000080	614
86.3506		Spot	3	Image 1	4	1000000077	615
23.4148		Spot	3	Image 1	4	1000000078	616
22.3747		Spot	3	Image 1	4	1000000079	617
17.1414		Spot	3	Image 1	4	1000000082	618
21.7186		Spot	3	Image 1	4	1000000081	619
21.4927		Spot	3	Image 1	4	1000000083	621
25.5328		Spot	3	Image 1	4	1000000085	622
27.7617		Spot	3	Image 1	4	1000000086	623
22.9164		Spot	3	Image 1	4	1000000087	624
18.5839		Spot	3	Image 1	4	1000000084	625
20.7827		Spot	3	Image 1	4	1000000088	626
20.9242		Spot	3	Image 1	4	1000000089	627
37.4286		Spot	3	Image 1	4	1000000090	628
24.3157		Spot	3	Image 1	4	1000000091	629
21.9492		Spot	3	Image 1	4	1000000093	630
25.2288		Spot	3	Image 1	4	1000000092	631
29.1237		Spot	3	Image 1	4	1000000175	632
20.6655		Spot	3	Image 1	4	1000000096	633
18.2283		Spot	3	Image 1	4	1000000094	634
21.5135		Spot	3	Image 1	4	1000000095	635
20.6035		Spot	3	Image 1	4	1000000097	636
25.4016		Spot	3	Image 1	4	1000000098	637
21.2116		Spot	3	Image 1	4	1000000099	638
24.3046		Spot	3	Image 1	4	1000000100	640
27.8063		Spot	3	Image 1	4	1000000101	641
32.7293		Spot	3	Image 1	4	1000000102	642
24.0526		Spot	3	Image 1	4	1000000176	643
39.1297		Spot	3	Image 1	4	1000000103	644
22.8225		Spot	3	Image 1	4	1000000104	645
26.8223		Spot	3	Image 1	4	1000000105	646
29.1495		Spot	3	Image 1	4	1000000108	647
26.2731		Spot	3	Image 1	4	1000000106	648
20.789		Spot	3	Image 1	4	1000000107	649
27.7899		Spot	3	Image 1	4	1000000109	650
24.2215		Spot	3	Image 1	4	1000000111	651
51.339		Spot	3	Image 1	4	1000000110	652
30.1259		Spot	3	Image 1	4	1000000112	653
19.9707		Spot	3	Image 1	4	1000000113	654
20.2991		Spot	3	Image 1	4	1000000114	655
35.3381		Spot	3	Image 1	4	1000000115	656
26.6345		Spot	3	Image 1	4	1000000116	657
31.5994		Spot	3	Image 1	4	1000000117	658
21.1908		Spot	3	Image 1	4	1000000118	659
14.9505		Spot	3	Image 1	4	1000000119	660
30.2771		Spot	3	Image 1	4	1000000120	661
20.1151		Spot	3	Image 1	4	1000000121	662
22.5451		Spot	3	Image 1	4	1000000122	663
23.9222		Spot	3	Image 1	4	1000000123	664
16.3513		Spot	3	Image 1	4	1000000124	665
21.0606		Spot	3	Image 1	4	1000000125	666
23.5918		Spot	3	Image 1	4	1000000127	667
30.094		Spot	3	Image 1	4	1000000126	668
35.2427		Spot	3	Image 1	4	1000000128	669
21.091		Spot	3	Image 1	4	1000000129	670
30.1129		Spot	3	Image 1	4	1000000130	671
21.1105		Spot	3	Image 1	4	1000000132	672
22.0033		Spot	3	Image 1	4	1000000131	673
26.5092		Spot	3	Image 1	4	1000000133	674
22.8316		Spot	3	Image 1	4	1000000134	675
22.2312		Spot	3	Image 1	4	1000000135	676
23.9826		Spot	3	Image 1	4	1000000136	677
45.9345		Spot	3	Image 1	4	1000000137	678
20.5291		Spot	3	Image 1	4	1000000138	679
25.8588		Spot	3	Image 1	4	1000000139	680
25.669		Spot	3	Image 1	4	1000000140	681
23.4917		Spot	3	Image 1	4	1000000143	682
49.589		Spot	3	Image 1	4	1000000141	683
43.5083		Spot	3	Image 1	4	1000000142	684
24.4098		Spot	3	Image 1	4	1000000144	685
36.6365		Spot	3	Image 1	4	1000000145	686
38.0268		Spot	3	Image 1	4	1000000146	687
31.1389		Spot	3	Image 1	4	1000000147	688
24.938		Spot	3	Image 1	4	1000000148	689
42.5905		Spot	3	Image 1	4	1000000149	690
44.395		Spot	3	Image 1	4	1000000150	691
28.9624		Spot	3	Image 1	4	1000000151	692
20.2719		Spot	3	Image 1	4	1000000152	693
30.886		Spot	3	Image 1	4	1000000153	694
27.001		Spot	3	Image 1	4	1000000154	695
29.7246		Spot	3	Image 1	4	1000000155	696
45.4698		Spot	3	Image 1	4	1000000156	697
41.8916		Spot	3	Image 1	4	1000000157	698
55.7315		Spot	3	Image 1	4	1000000158	699
20.5813		Spot	3	Image 1	4	1000000159	700
32.2289		Spot	3	Image 1	4	1000000160	701
19.0582		Spot	3	Image 1	4	1000000162	702
30.3075		Spot	3	Image 1	4	1000000161	703
41.9751		Spot	3	Image 1	4	1000000163	704
27.1595		Spot	3	Image 1	4	1000000164	705
33.686		Spot	3	Image 1	4	1000000165	706
56.662		Spot	3	Image 1	4	1000000166	707
39.6804		Spot	3	Image 1	4	1000000167	708
24.3344		Spot	3	Image 1	4	1000000168	709
38.9234		Spot	3	Image 1	4	1000000169	710
40.7609		Spot	3	Image 1	4	1000000170	711
26.2959		Spot	3	Image 1	4	1000000171	712
26.4803		Spot	3	Image 1	4	1000000172	713
28.9637		Spot	3	Image 1	4	1000000173	714
16.0736		Spot	3	Image 1	5	1000000000	715
16.5384		Spot	3	Image 1	5	1000000001	716
17.6514		Spot	3	Image 1	5	1000000002	717
26.8634		Spot	3	Image 1	5	1000000004	718
16.3049		Spot	3	Image 1	5	1000000003	719
32.0379		Spot	3	Image 1	5	1000000005	720
17.4294		Spot	3	Image 1	5	1000000006	721
34.281		Spot	3	Image 1	5	1000000007	722
18.7257		Spot	3	Image 1	5	1000000008	723
23.7727		Spot	3	Image 1	5	1000000009	724
18.947		Spot	3	Image 1	5	1000000010	725
22.7125		Spot	3	Image 1	5	1000000011	726
20.1771		Spot	3	Image 1	5	1000000013	727
34.6298		Spot	3	Image 1	5	1000000014	728
16.253		Spot	3	Image 1	5	1000000012	729
58.9107		Spot	3	Image 1	5	1000000015	730
17.4381		Spot	3	Image 1	5	1000000017	731
16.611		Spot	3	Image 1	5	1000000018	732
17.3495		Spot	3	Image 1	5	1000000019	733
17.3657		Spot	3	Image 1	5	1000000020	734
17.9487		Spot	3	Image 1	5	1000000021	735
43.6145		Spot	3	Image 1	5	1000000022	736
19.2507		Spot	3	Image 1	5	1000000023	737
23.6222		Spot	3	Image 1	5	1000000024	738
27.8231		Spot	3	Image 1	5	1000000025	739
27.2319		Spot	3	Image 1	5	1000000026	740
26.4613		Spot	3	Image 1	5	1000000027	741
25.4354		Spot	3	Image 1	5	1000000028	742
16.6691		Spot	3	Image 1	5	1000000029	743
17.1377		Spot	3	Image 1	5	1000000030	744
20.8866		Spot	3	Image 1	5	1000000031	745
21.1846		Spot	3	Image 1	5	1000000032	746
51.9467		Spot	3	Image 1	5	1000000033	747
21.5625		Spot	3	Image 1	5	1000000034	748
19.2019		Spot	3	Image 1	5	1000000037	749
32.4733		Spot	3	Image 1	5	1000000035	750
25.0883		Spot	3	Image 1	5	1000000036	751
22.4845		Spot	3	Image 1	5	1000000038	752
37.1685		Spot	3	Image 1	5	1000000040	753
16.1867		Spot	3	Image 1	5	1000000039	754
24.2915		Spot	3	Image 1	5	1000000174	755
19.3566		Spot	3	Image 1	5	1000000041	758
21.28		Spot	3	Image 1	5	1000000044	759
31.2861		Spot	3	Image 1	5	1000000042	760
28.4718		Spot	3	Image 1	5	1000000045	761
19.8537		Spot	3	Image 1	5	1000000043	762
19.5142		Spot	3	Image 1	5	1000000046	763
16.5167		Spot	3	Image 1	5	1000000047	764
17.7077		Spot	3	Image 1	5	1000000048	765
16.0091		Spot	3	Image 1	5	1000000177	766
23.9276		Spot	3	Image 1	5	1000000049	767
34.1271		Spot	3	Image 1	5	1000000050	768
18.8908		Spot	3	Image 1	5	1000000051	769
21.4082		Spot	3	Image 1	5	1000000052	770
38.6248		Spot	3	Image 1	5	1000000053	771
20.7542		Spot	3	Image 1	5	1000000054	772
26.2394		Spot	3	Image 1	5	1000000055	773
20.2104		Spot	3	Image 1	5	1000000056	774
17.8566		Spot	3	Image 1	5	1000000057	775
16.9924		Spot	3	Image 1	5	1000000058	776
24.1202		Spot	3	Image 1	5	1000000059	777
23.6375		Spot	3	Image 1	5	1000000060	778
25.9155		Spot	3	Image 1	5	1000000061	779
29.601		Spot	3	Image 1	5	1000000062	780
24.0027		Spot	3	Image 1	5	1000000063	781
17.8632		Spot	3	Image 1	5	1000000064	782
20.3614		Spot	3	Image 1	5	1000000065	783
18.1038		Spot	3	Image 1	5	1000000066	784
24.4916		Spot	3	Image 1	5	1000000067	785
18.4352		Spot	3	Image 1	5	1000000068	786
22.2789		Spot	3	Image 1	5	1000000070	787
21.1211		Spot	3	Image 1	5	1000000069	788
32.1827		Spot	3	Image 1	5	1000000071	789
22.0279		Spot	3	Image 1	5	1000000072	790
16.1553		Spot	3	Image 1	5	1000000073	791
35.9851		Spot	3	Image 1	5	1000000074	792
17.4207		Spot	3	Image 1	5	1000000076	793
22.7975		Spot	3	Image 1	5	1000000075	794
21.8796		Spot	3	Image 1	5	1000000079	795
81.3001		Spot	3	Image 1	5	1000000077	796
18.8353		Spot	3	Image 1	5	1000000080	797
23.0373		Spot	3	Image 1	5	1000000078	798
17.0959		Spot	3	Image 1	5	1000000082	799
21.2058		Spot	3	Image 1	5	1000000081	800
20.8418		Spot	3	Image 1	5	1000000083	802
29.5493		Spot	3	Image 1	5	1000000085	803
25.9921		Spot	3	Image 1	5	1000000086	804
22.3765		Spot	3	Image 1	5	1000000087	805
19.5712		Spot	3	Image 1	5	1000000084	806
21.2559		Spot	3	Image 1	5	1000000088	807
22.1224		Spot	3	Image 1	5	1000000089	808
39.9315		Spot	3	Image 1	5	1000000090	809
22.7216		Spot	3	Image 1	5	1000000091	810
21.6021		Spot	3	Image 1	5	1000000093	811
22.197		Spot	3	Image 1	5	1000000092	812
30.9639		Spot	3	Image 1	5	1000000175	813
21.5432		Spot	3	Image 1	5	1000000094	814
19.5513		Spot	3	Image 1	5	1000000096	815
22.605		Spot	3	Image 1	5	1000000095	816
21.6308		Spot	3	Image 1	5	1000000097	817
24.7765		Spot	3	Image 1	5	1000000098	818
21.7245		Spot	3	Image 1	5	1000000099	819
24.7704		Spot	3	Image 1	5	1000000100	821
28.3846		Spot	3	Image 1	5	1000000101	822
31.5894		Spot	3	Image 1	5	1000000102	823
23.4366		Spot	3	Image 1	5	1000000176	824
41.5489		Spot	3	Image 1	5	1000000103	825
23.802		Spot	3	Image 1	5	1000000104	826
25.7227		Spot	3	Image 1	5	1000000105	827
28.3678		Spot	3	Image 1	5	1000000108	828
19.3918		Spot	3	Image 1	5	1000000107	829
24.9245		Spot	3	Image 1	5	1000000106	830
28.6606		Spot	3	Image 1	5	1000000109	831
22.0391		Spot	3	Image 1	5	1000000111	832
50.6037		Spot	3	Image 1	5	1000000110	833
29.2096		Spot	3	Image 1	5	1000000112	834
20.5386		Spot	3	Image 1	5	1000000113	835
22.289		Spot	3	Image 1	5	1000000114	836
34.0431		Spot	3	Image 1	5	1000000115	837
25.1375		Spot	3	Image 1	5	1000000116	838
32.3242		Spot	3	Image 1	5	1000000117	839
20.2247		Spot	3	Image 1	5	1000000118	840
15.429		Spot	3	Image 1	5	1000000119	841
29.7798		Spot	3	Image 1	5	1000000120	842
20.1419		Spot	3	Image 1	5	1000000121	843
24.2431		Spot	3	Image 1	5	1000000122	844
16.5281		Spot	3	Image 1	5	1000000124	845
24.7679		Spot	3	Image 1	5	1000000123	846
20.5294		Spot	3	Image 1	5	1000000125	847
35.9209		Spot	3	Image 1	5	1000000128	848
31.2081		Spot	3	Image 1	5	1000000126	849
25.6048		Spot	3	Image 1	5	1000000127	850
20.9415		Spot	3	Image 1	5	1000000129	851
28.0494		Spot	3	Image 1	5	1000000130	852
20.6722		Spot	3	Image 1	5	1000000131	853
21.7053		Spot	3	Image 1	5	1000000132	854
25.7793		Spot	3	Image 1	5	1000000133	855
24.1733		Spot	3	Image 1	5	1000000135	856
23.4327		Spot	3	Image 1	5	1000000134	857
24.943		Spot	3	Image 1	5	1000000136	858
43.0937		Spot	3	Image 1	5	1000000137	859
20.5932		Spot	3	Image 1	5	1000000138	860
26.9741		Spot	3	Image 1	5	1000000139	861
25.0714		Spot	3	Image 1	5	1000000140	862
25.2009		Spot	3	Image 1	5	1000000143	863
49.1513		Spot	3	Image 1	5	1000000141	864
45.1733		Spot	3	Image 1	5	1000000142	865
25.3851		Spot	3	Image 1	5	1000000144	866
36.0784		Spot	3	Image 1	5	1000000145	867
39.177		Spot	3	Image 1	5	1000000146	868
32.9475		Spot	3	Image 1	5	1000000147	869
25.2366		Spot	3	Image 1	5	1000000148	870
39.2624		Spot	3	Image 1	5	1000000149	871
44.8857		Spot	3	Image 1	5	1000000150	872
28.1546		Spot	3	Image 1	5	1000000151	873
21.5645		Spot	3	Image 1	5	1000000152	874
31.7443		Spot	3	Image 1	5	1000000153	875
28.3981		Spot	3	Image 1	5	1000000154	876
31.0259		Spot	3	Image 1	5	1000000155	877
43.0519		Spot	3	Image 1	5	1000000156	878
42.0712		Spot	3	Image 1	5	1000000157	879
55.0898		Spot	3	Image 1	5	1000000158	880
22.2363		Spot	3	Image 1	5	1000000159	881
32.4913		Spot	3	Image 1	5	1000000160	882
18.4035		Spot	3	Image 1	5	1000000162	883
32.0312		Spot	3	Image 1	5	1000000161	884
44.1011		Spot	3	Image 1	5	1000000163	885
27.7549		Spot	3	Image 1	5	1000000164	886
36.1429		Spot	3	Image 1	5	1000000165	887
57.0704		Spot	3	Image 1	5	1000000166	888
37.1216		Spot	3	Image 1	5	1000000167	889
24.4106		Spot	3	Image 1	5	1000000168	890
39.4626		Spot	3	Image 1	5	1000000169	891
39.2218		Spot	3	Image 1	5	1000000170	892
27.1591		Spot	3	Image 1	5	1000000171	893
27.0423		Spot	3	Image 1	5	1000000172	894
28.7761		Spot	3	Image 1	5	1000000173	895
15.6261		Spot	3	Image 1	6	1000000000	896
18.3765		Spot	3	Image 1	6	1000000001	897
32.2555		Spot	3	Image 1	6	1000000005	898
25.5824		Spot	3	Image 1	6	1000000004	899
16.7403		Spot	3	Image 1	6	1000000003	900
17.6654		Spot	3	Image 1	6	1000000006	901
39.4258		Spot	3	Image 1	6	1000000007	902
19.1162		Spot	3	Image 1	6	1000000008	903
23.3743		Spot	3	Image 1	6	1000000009	904
15.9731		Spot	3	Image 1	6	1000000010	905
23.3582		Spot	3	Image 1	6	1000000011	906
21.1491		Spot	3	Image 1	6	1000000013	907
34.8039		Spot	3	Image 1	6	1000000014	908
16.5214		Spot	3	Image 1	6	1000000012	909
59.558		Spot	3	Image 1	6	1000000015	910
21.3667		Spot	3	Image 1	6	1000000016	911
17.0946		Spot	3	Image 1	6	1000000017	912
15.2356		Spot	3	Image 1	6	1000000018	913
16.9767		Spot	3	Image 1	6	1000000019	914
18.2012		Spot	3	Image 1	6	1000000020	915
18.1429		Spot	3	Image 1	6	1000000021	916
45.8308		Spot	3	Image 1	6	1000000022	917
18.699		Spot	3	Image 1	6	1000000023	918
22.2852		Spot	3	Image 1	6	1000000024	919
33.4932		Spot	3	Image 1	6	1000000025	920
26.663		Spot	3	Image 1	6	1000000026	921
24.7996		Spot	3	Image 1	6	1000000027	922
25.1382		Spot	3	Image 1	6	1000000028	923
17.9874		Spot	3	Image 1	6	1000000029	924
16.2155		Spot	3	Image 1	6	1000000030	925
19.782		Spot	3	Image 1	6	1000000031	926
23.3994		Spot	3	Image 1	6	1000000032	927
50.2761		Spot	3	Image 1	6	1000000033	928
20.7451		Spot	3	Image 1	6	1000000034	929
18.6776		Spot	3	Image 1	6	1000000037	930
30.3977		Spot	3	Image 1	6	1000000035	931
25.4763		Spot	3	Image 1	6	1000000036	932
23.4412		Spot	3	Image 1	6	1000000038	933
35.645		Spot	3	Image 1	6	1000000040	934
16.1475		Spot	3	Image 1	6	1000000039	935
27.0662		Spot	3	Image 1	6	1000000174	936
19.0726		Spot	3	Image 1	6	1000000041	939
30.9629		Spot	3	Image 1	6	1000000042	940
19.6646		Spot	3	Image 1	6	1000000044	941
28.9799		Spot	3	Image 1	6	1000000045	942
18.9903		Spot	3	Image 1	6	1000000043	943
17.7161		Spot	3	Image 1	6	1000000046	944
17.3471		Spot	3	Image 1	6	1000000047	945
19.3301		Spot	3	Image 1	6	1000000048	946
24.2785		Spot	3	Image 1	6	1000000049	947
36.3177		Spot	3	Image 1	6	1000000050	948
18.04		Spot	3	Image 1	6	1000000051	949
20.8362		Spot	3	Image 1	6	1000000052	950
38.133		Spot	3	Image 1	6	1000000053	951
21.8056		Spot	3	Image 1	6	1000000054	952
24.8572		Spot	3	Image 1	6	1000000055	953
20.8906		Spot	3	Image 1	6	1000000056	954
17.7617		Spot	3	Image 1	6	1000000057	955
15.8858		Spot	3	Image 1	6	1000000058	956
24.3857		Spot	3	Image 1	6	1000000059	957
21.6338		Spot	3	Image 1	6	1000000060	958
23.9543		Spot	3	Image 1	6	1000000061	959
30.9524		Spot	3	Image 1	6	1000000062	960
25.2222		Spot	3	Image 1	6	1000000063	961
17.6075		Spot	3	Image 1	6	1000000064	962
21.8706		Spot	3	Image 1	6	1000000065	963
17.9008		Spot	3	Image 1	6	1000000066	964
22.5649		Spot	3	Image 1	6	1000000067	965
18.8705		Spot	3	Image 1	6	1000000068	966
20.5257		Spot	3	Image 1	6	1000000069	967
24.5338		Spot	3	Image 1	6	1000000070	968
30.3872		Spot	3	Image 1	6	1000000071	969
23.447		Spot	3	Image 1	6	1000000072	970
17.7013		Spot	3	Image 1	6	1000000073	971
38.1608		Spot	3	Image 1	6	1000000074	972
17.1528		Spot	3	Image 1	6	1000000076	973
20.76		Spot	3	Image 1	6	1000000075	974
19.5183		Spot	3	Image 1	6	1000000080	975
24.0605		Spot	3	Image 1	6	1000000078	976
23.0711		Spot	3	Image 1	6	1000000079	977
78.5287		Spot	3	Image 1	6	1000000077	978
21.8243		Spot	3	Image 1	6	1000000081	979
18.2497		Spot	3	Image 1	6	1000000082	980
20.0362		Spot	3	Image 1	6	1000000083	982
34.7523		Spot	3	Image 1	6	1000000178	983
27.535		Spot	3	Image 1	6	1000000085	984
26.7674		Spot	3	Image 1	6	1000000086	985
22.6032		Spot	3	Image 1	6	1000000087	986
19.3254		Spot	3	Image 1	6	1000000084	987
26.214		Spot	3	Image 1	6	1000000088	988
23.0809		Spot	3	Image 1	6	1000000089	989
39.4767		Spot	3	Image 1	6	1000000090	990
23.988		Spot	3	Image 1	6	1000000091	991
21.2255		Spot	3	Image 1	6	1000000093	992
24.2763		Spot	3	Image 1	6	1000000092	993
30.1715		Spot	3	Image 1	6	1000000175	994
21.111		Spot	3	Image 1	6	1000000096	995
20.8579		Spot	3	Image 1	6	1000000094	996
22.7981		Spot	3	Image 1	6	1000000095	997
20.6329		Spot	3	Image 1	6	1000000097	998
26.4932		Spot	3	Image 1	6	1000000098	999
22.0088		Spot	3	Image 1	6	1000000099	1000
23.7708		Spot	3	Image 1	6	1000000100	1001
27.5125		Spot	3	Image 1	6	1000000101	1002
32.6173		Spot	3	Image 1	6	1000000102	1003
24.3306		Spot	3	Image 1	6	1000000176	1004
42.1946		Spot	3	Image 1	6	1000000103	1005
24.1282		Spot	3	Image 1	6	1000000104	1006
26.9931		Spot	3	Image 1	6	1000000105	1007
30.4391		Spot	3	Image 1	6	1000000108	1008
19.5097		Spot	3	Image 1	6	1000000107	1009
25.7418		Spot	3	Image 1	6	1000000106	1010
27.8288		Spot	3	Image 1	6	1000000109	1011
55.2866		Spot	3	Image 1	6	1000000110	1012
23.2477		Spot	3	Image 1	6	1000000111	1013
28.2864		Spot	3	Image 1	6	1000000112	1014
18.9396		Spot	3	Image 1	6	1000000113	1015
20.736		Spot	3	Image 1	6	1000000114	1016
37.0646		Spot	3	Image 1	6	1000000115	1017
21.772		Spot	3	Image 1	6	1000000116	1018
32.0283		Spot	3	Image 1	6	1000000117	1019
20.0031		Spot	3	Image 1	6	1000000118	1020
13.0796		Spot	3	Image 1	6	1000000119	1021
29.8186		Spot	3	Image 1	6	1000000120	1022
20.0016		Spot	3	Image 1	6	1000000121	1023
22.8475		Spot	3	Image 1	6	1000000122	1024
24.4798		Spot	3	Image 1	6	1000000123	1025
15.7298		Spot	3	Image 1	6	1000000124	1026
20.8487		Spot	3	Image 1	6	1000000125	1027
31.6488		Spot	3	Image 1	6	1000000126	1028
23.4484		Spot	3	Image 1	6	1000000127	1029
36.6685		Spot	3	Image 1	6	1000000128	1030
20.4153		Spot	3	Image 1	6	1000000129	1031
29.6752		Spot	3	Image 1	6	1000000130	1032
21.2213		Spot	3	Image 1	6	1000000131	1033
21.6438		Spot	3	Image 1	6	1000000132	1034
27.6435		Spot	3	Image 1	6	1000000133	1035
23.0199		Spot	3	Image 1	6	1000000134	1036
22.29		Spot	3	Image 1	6	1000000135	1037
27.0689		Spot	3	Image 1	6	1000000136	1038
45.506		Spot	3	Image 1	6	1000000137	1039
21.3186		Spot	3	Image 1	6	1000000138	1040
27.2841		Spot	3	Image 1	6	1000000139	1041
27.327		Spot	3	Image 1	6	1000000140	1042
24.2476		Spot	3	Image 1	6	1000000143	1043
49.7611		Spot	3	Image 1	6	1000000141	1044
43.565		Spot	3	Image 1	6	1000000142	1045
25.7855		Spot	3	Image 1	6	1000000144	1046
38.9823		Spot	3	Image 1	6	1000000145	1047
37.9126		Spot	3	Image 1	6	1000000146	1048
31.4285		Spot	3	Image 1	6	1000000147	1049
24.5944		Spot	3	Image 1	6	1000000148	1050
41.6059		Spot	3	Image 1	6	1000000149	1051
44.3843		Spot	3	Image 1	6	1000000150	1052
27.7188		Spot	3	Image 1	6	1000000151	1053
20.7411		Spot	3	Image 1	6	1000000152	1054
33.1759		Spot	3	Image 1	6	1000000153	1055
27.1036		Spot	3	Image 1	6	1000000154	1056
32.2255		Spot	3	Image 1	6	1000000155	1057
42.6147		Spot	3	Image 1	6	1000000156	1058
41.5499		Spot	3	Image 1	6	1000000157	1059
55.4151		Spot	3	Image 1	6	1000000158	1060
21.4103		Spot	3	Image 1	6	1000000159	1061
32.6063		Spot	3	Image 1	6	1000000160	1062
17.0941		Spot	3	Image 1	6	1000000162	1063
30.7209		Spot	3	Image 1	6	1000000161	1064
41.9081		Spot	3	Image 1	6	1000000163	1065
27.879		Spot	3	Image 1	6	1000000164	1066
32.4219		Spot	3	Image 1	6	1000000165	1067
59.6848		Spot	3	Image 1	6	1000000166	1068
37.677		Spot	3	Image 1	6	1000000167	1069
26.4887		Spot	3	Image 1	6	1000000168	1070
38.5055		Spot	3	Image 1	6	1000000169	1071
38.2124		Spot	3	Image 1	6	1000000170	1072
26.1635		Spot	3	Image 1	6	1000000171	1073
28.0289		Spot	3	Image 1	6	1000000172	1074
29.0135		Spot	3	Image 1	6	1000000173	1075
15.9572		Spot	3	Image 1	7	1000000000	1076
15.5321		Spot	3	Image 1	7	1000000001	1077
16.3448		Spot	3	Image 1	7	1000000002	1078
27.5372		Spot	3	Image 1	7	1000000004	1079
32.3898		Spot	3	Image 1	7	1000000005	1080
15.8706		Spot	3	Image 1	7	1000000003	1081
18.2418		Spot	3	Image 1	7	1000000006	1082
35.612		Spot	3	Image 1	7	1000000007	1083
19.0049		Spot	3	Image 1	7	1000000008	1084
25.6003		Spot	3	Image 1	7	1000000009	1085
23.0376		Spot	3	Image 1	7	1000000011	1086
21.1089		Spot	3	Image 1	7	1000000013	1087
31.3433		Spot	3	Image 1	7	1000000014	1088
15.626		Spot	3	Image 1	7	1000000012	1089
56.4906		Spot	3	Image 1	7	1000000015	1090
22.3235		Spot	3	Image 1	7	1000000016	1091
16.3279		Spot	3	Image 1	7	1000000017	1092
17.2364		Spot	3	Image 1	7	1000000018	1093
16.9062		Spot	3	Image 1	7	1000000019	1094
18.6618		Spot	3	Image 1	7	1000000020	1095
18.1798		Spot	3	Image 1	7	1000000021	1096
43.5915		Spot	3	Image 1	7	1000000022	1097
17.2907		Spot	3	Image 1	7	1000000023	1098
22.2971		Spot	3	Image 1	7	1000000024	1099
31.6603		Spot	3	Image 1	7	1000000025	1100
29.2102		Spot	3	Image 1	7	1000000026	1101
26.0748		Spot	3	Image 1	7	1000000027	1102
30.4167		Spot	3	Image 1	7	1000000028	1103
16.0778		Spot	3	Image 1	7	1000000029	1104
18.1746		Spot	3	Image 1	7	1000000030	1105
20.7516		Spot	3	Image 1	7	1000000031	1106
22.9967		Spot	3	Image 1	7	1000000032	1107
46.0879		Spot	3	Image 1	7	1000000033	1108
22.3732		Spot	3	Image 1	7	1000000034	1109
30.2921		Spot	3	Image 1	7	1000000035	1110
19.0218		Spot	3	Image 1	7	1000000037	1111
26.838		Spot	3	Image 1	7	1000000036	1112
22.6252		Spot	3	Image 1	7	1000000038	1113
33.7092		Spot	3	Image 1	7	1000000040	1114
27.1526		Spot	3	Image 1	7	1000000174	1115
16.3044		Spot	3	Image 1	7	1000000039	1116
19.4399		Spot	3	Image 1	7	1000000041	1119
30.5239		Spot	3	Image 1	7	1000000042	1120
20.8903		Spot	3	Image 1	7	1000000044	1121
28.1782		Spot	3	Image 1	7	1000000045	1122
19.1636		Spot	3	Image 1	7	1000000043	1123
18.2849		Spot	3	Image 1	7	1000000046	1124
17.8815		Spot	3	Image 1	7	1000000047	1125
18.2433		Spot	3	Image 1	7	1000000048	1126
24.9856		Spot	3	Image 1	7	1000000049	1127
34.3615		Spot	3	Image 1	7	1000000050	1128
17.6183		Spot	3	Image 1	7	1000000051	1129
19.8114		Spot	3	Image 1	7	1000000052	1130
39.9637		Spot	3	Image 1	7	1000000053	1131
20.4329		Spot	3	Image 1	7	1000000054	1132
24.6872		Spot	3	Image 1	7	1000000055	1133
21.3741		Spot	3	Image 1	7	1000000056	1134
18.0799		Spot	3	Image 1	7	1000000057	1135
17.5984		Spot	3	Image 1	7	1000000058	1136
22.9371		Spot	3	Image 1	7	1000000059	1137
24.8503		Spot	3	Image 1	7	1000000061	1138
22.4474		Spot	3	Image 1	7	1000000060	1139
30.2128		Spot	3	Image 1	7	1000000062	1140
26.5046		Spot	3	Image 1	7	1000000063	1141
17.0695		Spot	3	Image 1	7	1000000064	1142
20.0347		Spot	3	Image 1	7	1000000065	1143
16.6219		Spot	3	Image 1	7	1000000066	1144
18.4367		Spot	3	Image 1	7	1000000068	1145
23.7826		Spot	3	Image 1	7	1000000067	1146
21.0919		Spot	3	Image 1	7	1000000069	1147
23.5584		Spot	3	Image 1	7	1000000070	1148
32.4581		Spot	3	Image 1	7	1000000071	1149
24.5622		Spot	3	Image 1	7	1000000072	1150
16.8194		Spot	3	Image 1	7	1000000073	1151
38.4952		Spot	3	Image 1	7	1000000074	1152
17.1941		Spot	3	Image 1	7	1000000076	1153
22.3558		Spot	3	Image 1	7	1000000075	1154
20.5635		Spot	3	Image 1	7	1000000080	1155
84.1921		Spot	3	Image 1	7	1000000077	1156
23.8798		Spot	3	Image 1	7	1000000078	1157
22.0813		Spot	3	Image 1	7	1000000079	1158
17.5871		Spot	3	Image 1	7	1000000082	1159
22.6699		Spot	3	Image 1	7	1000000081	1160
20.0876		Spot	3	Image 1	7	1000000083	1162
33.2602		Spot	3	Image 1	7	1000000178	1163
29.7092		Spot	3	Image 1	7	1000000085	1164
19.1769		Spot	3	Image 1	7	1000000084	1165
29.8957		Spot	3	Image 1	7	1000000086	1166
20.6093		Spot	3	Image 1	7	1000000087	1167
24.907		Spot	3	Image 1	7	1000000088	1168
22.8252		Spot	3	Image 1	7	1000000089	1169
39.7747		Spot	3	Image 1	7	1000000090	1170
23.5728		Spot	3	Image 1	7	1000000091	1171
19.7497		Spot	3	Image 1	7	1000000093	1172
22.5753		Spot	3	Image 1	7	1000000092	1173
28.6409		Spot	3	Image 1	7	1000000175	1174
21.7554		Spot	3	Image 1	7	1000000095	1175
20.3999		Spot	3	Image 1	7	1000000094	1176
21.19		Spot	3	Image 1	7	1000000096	1177
21.8474		Spot	3	Image 1	7	1000000097	1178
25.2126		Spot	3	Image 1	7	1000000098	1179
20.0949		Spot	3	Image 1	7	1000000099	1180
26.3306		Spot	3	Image 1	7	1000000100	1182
25.7473		Spot	3	Image 1	7	1000000101	1183
33.7145		Spot	3	Image 1	7	1000000102	1184
45.5361		Spot	3	Image 1	7	1000000103	1185
24.063		Spot	3	Image 1	7	1000000104	1186
24.4637		Spot	3	Image 1	7	1000000105	1187
26.0903		Spot	3	Image 1	7	1000000106	1188
21.0957		Spot	3	Image 1	7	1000000107	1189
30.2511		Spot	3	Image 1	7	1000000108	1190
28.4549		Spot	3	Image 1	7	1000000109	1191
23.7916		Spot	3	Image 1	7	1000000111	1192
53.5413		Spot	3	Image 1	7	1000000110	1193
30.4797		Spot	3	Image 1	7	1000000112	1194
19.2838		Spot	3	Image 1	7	1000000113	1195
20.1947		Spot	3	Image 1	7	1000000114	1196
33.5774		Spot	3	Image 1	7	1000000115	1197
24.9345		Spot	3	Image 1	7	1000000116	1198
31.6152		Spot	3	Image 1	7	1000000117	1199
20.3782		Spot	3	Image 1	7	1000000118	1200
14.1702		Spot	3	Image 1	7	1000000119	1201
30.2882		Spot	3	Image 1	7	1000000120	1202
20.2589		Spot	3	Image 1	7	1000000121	1203
22.3281		Spot	3	Image 1	7	1000000122	1204
15.6967		Spot	3	Image 1	7	1000000124	1205
24.9983		Spot	3	Image 1	7	1000000123	1206
19.6944		Spot	3	Image 1	7	1000000125	1207
31.5016		Spot	3	Image 1	7	1000000126	1208
23.8006		Spot	3	Image 1	7	1000000127	1209
20.1973		Spot	3	Image 1	7	1000000129	1210
30.3515		Spot	3	Image 1	7	1000000130	1211
22.269		Spot	3	Image 1	7	1000000131	1212
20.3591		Spot	3	Image 1	7	1000000132	1213
26.5773		Spot	3	Image 1	7	1000000133	1214
24.0115		Spot	3	Image 1	7	1000000134	1215
22.9977		Spot	3	Image 1	7	1000000135	1216
22.9638		Spot	3	Image 1	7	1000000136	1217
44.5218		Spot	3	Image 1	7	1000000137	1218
20.3058		Spot	3	Image 1	7	1000000138	1219
25.4708		Spot	3	Image 1	7	1000000139	1220
25.305		Spot	3	Image 1	7	1000000140	1221
23.2623		Spot	3	Image 1	7	1000000143	1222
47.9521		Spot	3	Image 1	7	1000000141	1223
44.6787		Spot	3	Image 1	7	1000000142	1224
26.1519		Spot	3	Image 1	7	1000000144	1225
35.5968		Spot	3	Image 1	7	1000000145	1226
39.301		Spot	3	Image 1	7	1000000146	1227
34.0599		Spot	3	Image 1	7	1000000147	1228
24.0007		Spot	3	Image 1	7	1000000148	1229
43.5373		Spot	3	Image 1	7	1000000149	1230
45.9797		Spot	3	Image 1	7	1000000150	1231
27.3143		Spot	3	Image 1	7	1000000151	1232
21.4631		Spot	3	Image 1	7	1000000152	1233
32.0888		Spot	3	Image 1	7	1000000153	1234
29.133		Spot	3	Image 1	7	1000000154	1235
36.0856		Spot	3	Image 1	7	1000000155	1236
45.7259		Spot	3	Image 1	7	1000000156	1237
42.7151		Spot	3	Image 1	7	1000000157	1238
56.9524		Spot	3	Image 1	7	1000000158	1239
21.5325		Spot	3	Image 1	7	1000000159	1240
31.7978		Spot	3	Image 1	7	1000000160	1241
31.7862		Spot	3	Image 1	7	1000000161	1242
18.47		Spot	3	Image 1	7	1000000162	1243
43.1072		Spot	3	Image 1	7	1000000163	1244
29.468		Spot	3	Image 1	7	1000000164	1245
32.6811		Spot	3	Image 1	7	1000000165	1246
60.8125		Spot	3	Image 1	7	1000000166	1247
36.2778		Spot	3	Image 1	7	1000000167	1248
24.7119		Spot	3	Image 1	7	1000000168	1249
35.3789		Spot	3	Image 1	7	1000000169	1250
42.4457		Spot	3	Image 1	7	1000000170	1251
25.5792		Spot	3	Image 1	7	1000000171	1252
27.1347		Spot	3	Image 1	7	1000000172	1253
29.413		Spot	3	Image 1	7	1000000173	1254
18.0916		Spot	3	Image 1	8	1000000000	1255
16.6851		Spot	3	Image 1	8	1000000001	1256
32.6263		Spot	3	Image 1	8	1000000005	1257
27.2912		Spot	3	Image 1	8	1000000004	1258
17.2499		Spot	3	Image 1	8	1000000003	1259
18.9048		Spot	3	Image 1	8	1000000006	1260
26.2608		Spot	3	Image 1	8	1000000007	1261
18.2712		Spot	3	Image 1	8	1000000008	1262
25.3636		Spot	3	Image 1	8	1000000009	1263
18.211		Spot	3	Image 1	8	1000000010	1264
24.2292		Spot	3	Image 1	8	1000000011	1265
35.8785		Spot	3	Image 1	8	1000000014	1266
16.5338		Spot	3	Image 1	8	1000000012	1267
22.7039		Spot	3	Image 1	8	1000000013	1268
61.2272		Spot	3	Image 1	8	1000000015	1269
22.0107		Spot	3	Image 1	8	1000000016	1270
15.807		Spot	3	Image 1	8	1000000017	1271
16.0091		Spot	3	Image 1	8	1000000018	1272
18.5448		Spot	3	Image 1	8	1000000019	1273
18.0892		Spot	3	Image 1	8	1000000020	1274
17.6633		Spot	3	Image 1	8	1000000021	1275
45.9748		Spot	3	Image 1	8	1000000022	1276
19.0553		Spot	3	Image 1	8	1000000023	1277
21.9043		Spot	3	Image 1	8	1000000024	1278
31.1408		Spot	3	Image 1	8	1000000025	1279
25.6299		Spot	3	Image 1	8	1000000026	1280
25.8946		Spot	3	Image 1	8	1000000027	1281
39.4871		Spot	3	Image 1	8	1000000028	1282
17.7905		Spot	3	Image 1	8	1000000029	1283
17.4358		Spot	3	Image 1	8	1000000030	1284
22.329		Spot	3	Image 1	8	1000000031	1285
22.1093		Spot	3	Image 1	8	1000000032	1286
47.1325		Spot	3	Image 1	8	1000000033	1287
20.7878		Spot	3	Image 1	8	1000000034	1288
29.8068		Spot	3	Image 1	8	1000000035	1289
18.7568		Spot	3	Image 1	8	1000000037	1290
26.5484		Spot	3	Image 1	8	1000000036	1291
21.73		Spot	3	Image 1	8	1000000038	1292
38.4329		Spot	3	Image 1	8	1000000040	1293
25.5762		Spot	3	Image 1	8	1000000174	1294
16.3071		Spot	3	Image 1	8	1000000039	1295
19.9706		Spot	3	Image 1	8	1000000041	1298
31.7861		Spot	3	Image 1	8	1000000042	1299
20.92		Spot	3	Image 1	8	1000000044	1300
19.8946		Spot	3	Image 1	8	1000000043	1301
28.8651		Spot	3	Image 1	8	1000000045	1302
18.456		Spot	3	Image 1	8	1000000046	1303
16.4258		Spot	3	Image 1	8	1000000047	1304
20.2173		Spot	3	Image 1	8	1000000048	1305
16.7528		Spot	3	Image 1	8	1000000177	1306
23.4243		Spot	3	Image 1	8	1000000049	1307
36.5127		Spot	3	Image 1	8	1000000050	1308
20.0199		Spot	3	Image 1	8	1000000052	1309
18.0339		Spot	3	Image 1	8	1000000051	1310
39.6581		Spot	3	Image 1	8	1000000053	1311
22.2104		Spot	3	Image 1	8	1000000054	1312
24.1764		Spot	3	Image 1	8	1000000055	1313
21.6439		Spot	3	Image 1	8	1000000056	1314
17.9424		Spot	3	Image 1	8	1000000057	1315
16.1091		Spot	3	Image 1	8	1000000058	1316
26.0144		Spot	3	Image 1	8	1000000059	1317
25.1266		Spot	3	Image 1	8	1000000061	1318
22.4062		Spot	3	Image 1	8	1000000060	1319
28.9447		Spot	3	Image 1	8	1000000062	1320
24.6858		Spot	3	Image 1	8	1000000063	1321
20.0496		Spot	3	Image 1	8	1000000065	1322
17.5906		Spot	3	Image 1	8	1000000064	1323
16.936		Spot	3	Image 1	8	1000000066	1324
22.4168		Spot	3	Image 1	8	1000000067	1325
17.8956		Spot	3	Image 1	8	1000000068	1326
20.7535		Spot	3	Image 1	8	1000000069	1327
23.1553		Spot	3	Image 1	8	1000000070	1328
32.8207		Spot	3	Image 1	8	1000000071	1329
24.0091		Spot	3	Image 1	8	1000000072	1330
15.7237		Spot	3	Image 1	8	1000000073	1331
33.8979		Spot	3	Image 1	8	1000000074	1332
19.2435		Spot	3	Image 1	8	1000000076	1333
23.5138		Spot	3	Image 1	8	1000000075	1334
19.4247		Spot	3	Image 1	8	1000000080	1335
23.4076		Spot	3	Image 1	8	1000000078	1336
22.6374		Spot	3	Image 1	8	1000000079	1337
88.0076		Spot	3	Image 1	8	1000000077	1338
21.0152		Spot	3	Image 1	8	1000000081	1339
17.4887		Spot	3	Image 1	8	1000000082	1340
21.4817		Spot	3	Image 1	8	1000000083	1342
27.1635		Spot	3	Image 1	8	1000000085	1343
28.4427		Spot	3	Image 1	8	1000000086	1344
21.9873		Spot	3	Image 1	8	1000000087	1345
19.7928		Spot	3	Image 1	8	1000000084	1346
26.0014		Spot	3	Image 1	8	1000000088	1347
22.607		Spot	3	Image 1	8	1000000089	1348
39.9311		Spot	3	Image 1	8	1000000090	1349
24.443		Spot	3	Image 1	8	1000000091	1350
20.4481		Spot	3	Image 1	8	1000000093	1351
21.8598		Spot	3	Image 1	8	1000000092	1352
29.0218		Spot	3	Image 1	8	1000000175	1353
21.0348		Spot	3	Image 1	8	1000000094	1354
21.1633		Spot	3	Image 1	8	1000000096	1355
23.5249		Spot	3	Image 1	8	1000000095	1356
21.8821		Spot	3	Image 1	8	1000000097	1357
25.6831		Spot	3	Image 1	8	1000000098	1358
21.5648		Spot	3	Image 1	8	1000000099	1359
24.1631		Spot	3	Image 1	8	1000000100	1361
28.6359		Spot	3	Image 1	8	1000000101	1362
32.5036		Spot	3	Image 1	8	1000000102	1363
23.8872		Spot	3	Image 1	8	1000000176	1364
48.9245		Spot	3	Image 1	8	1000000103	1365
22.263		Spot	3	Image 1	8	1000000104	1366
25.5834		Spot	3	Image 1	8	1000000105	1367
31.7806		Spot	3	Image 1	8	1000000108	1368
26.0114		Spot	3	Image 1	8	1000000106	1369
21.3331		Spot	3	Image 1	8	1000000107	1370
28.3891		Spot	3	Image 1	8	1000000109	1371
22.4382		Spot	3	Image 1	8	1000000111	1372
51.2368		Spot	3	Image 1	8	1000000110	1373
30.7808		Spot	3	Image 1	8	1000000112	1374
19.762		Spot	3	Image 1	8	1000000113	1375
22.2551		Spot	3	Image 1	8	1000000114	1376
35.2816		Spot	3	Image 1	8	1000000115	1377
22.0182		Spot	3	Image 1	8	1000000116	1378
35.6462		Spot	3	Image 1	8	1000000117	1379
20.2678		Spot	3	Image 1	8	1000000118	1380
15.4026		Spot	3	Image 1	8	1000000119	1381
31.6148		Spot	3	Image 1	8	1000000120	1382
22.9642		Spot	3	Image 1	8	1000000122	1383
19.7938		Spot	3	Image 1	8	1000000121	1384
25.0032		Spot	3	Image 1	8	1000000123	1385
16.6124		Spot	3	Image 1	8	1000000124	1386
21.9143		Spot	3	Image 1	8	1000000125	1387
30.9921		Spot	3	Image 1	8	1000000126	1388
24.681		Spot	3	Image 1	8	1000000127	1389
34.6787		Spot	3	Image 1	8	1000000128	1390
20.8766		Spot	3	Image 1	8	1000000129	1391
29.9646		Spot	3	Image 1	8	1000000130	1392
21.0175		Spot	3	Image 1	8	1000000131	1393
20.8398		Spot	3	Image 1	8	1000000132	1394
25.903		Spot	3	Image 1	8	1000000133	1395
22.4393		Spot	3	Image 1	8	1000000134	1396
23.5797		Spot	3	Image 1	8	1000000135	1397
25.3505		Spot	3	Image 1	8	1000000136	1398
43.4292		Spot	3	Image 1	8	1000000137	1399
22.6176		Spot	3	Image 1	8	1000000138	1400
25.1301		Spot	3	Image 1	8	1000000139	1401
26.1635		Spot	3	Image 1	8	1000000140	1402
45.4151		Spot	3	Image 1	8	1000000141	1403
23.2159		Spot	3	Image 1	8	1000000143	1404
42.6327		Spot	3	Image 1	8	1000000142	1405
26.1039		Spot	3	Image 1	8	1000000144	1406
35.5638		Spot	3	Image 1	8	1000000145	1407
38.8956		Spot	3	Image 1	8	1000000146	1408
32.7371		Spot	3	Image 1	8	1000000147	1409
24.5298		Spot	3	Image 1	8	1000000148	1410
37.7083		Spot	3	Image 1	8	1000000149	1411
44.3159		Spot	3	Image 1	8	1000000150	1412
26.7037		Spot	3	Image 1	8	1000000151	1413
21.3965		Spot	3	Image 1	8	1000000152	1414
30.8873		Spot	3	Image 1	8	1000000153	1415
26.4355		Spot	3	Image 1	8	1000000154	1416
34.6534		Spot	3	Image 1	8	1000000155	1417
41.1739		Spot	3	Image 1	8	1000000157	1418
57.2678		Spot	3	Image 1	8	1000000158	1419
21.4479		Spot	3	Image 1	8	1000000159	1420
32.7319		Spot	3	Image 1	8	1000000160	1421
32.7269		Spot	3	Image 1	8	1000000161	1422
18.2822		Spot	3	Image 1	8	1000000162	1423
41.992		Spot	3	Image 1	8	1000000163	1424
28.523		Spot	3	Image 1	8	1000000164	1425
32.0191		Spot	3	Image 1	8	1000000165	1426
58.2343		Spot	3	Image 1	8	1000000166	1427
35.83		Spot	3	Image 1	8	1000000167	1428
26.139		Spot	3	Image 1	8	1000000168	1429
38.3254		Spot	3	Image 1	8	1000000169	1430
40.1654		Spot	3	Image 1	8	1000000170	1431
27.5498		Spot	3	Image 1	8	1000000171	1432
26.8966		Spot	3	Image 1	8	1000000172	1433
29.7649		Spot	3	Image 1	8	1000000173	1434
16.7213		Spot	3	Image 1	9	1000000000	1435
17.1686		Spot	3	Image 1	9	1000000001	1436
16.2992		Spot	3	Image 1	9	1000000002	1437
34.8962		Spot	3	Image 1	9	1000000005	1438
26.0962		Spot	3	Image 1	9	1000000004	1439
16.3382		Spot	3	Image 1	9	1000000003	1440
17.2232		Spot	3	Image 1	9	1000000006	1441
21.9052		Spot	3	Image 1	9	1000000007	1442
17.8074		Spot	3	Image 1	9	1000000008	1443
25.7688		Spot	3	Image 1	9	1000000009	1444
24.3292		Spot	3	Image 1	9	1000000011	1445
16.2866		Spot	3	Image 1	9	1000000012	1446
21.3494		Spot	3	Image 1	9	1000000013	1447
35.2146		Spot	3	Image 1	9	1000000014	1448
57.5193		Spot	3	Image 1	9	1000000015	1449
21.0876		Spot	3	Image 1	9	1000000016	1450
16.2461		Spot	3	Image 1	9	1000000017	1451
16.5576		Spot	3	Image 1	9	1000000018	1452
17.1257		Spot	3	Image 1	9	1000000019	1453
17.7136		Spot	3	Image 1	9	1000000020	1454
15.9397		Spot	3	Image 1	9	1000000021	1455
46.7086		Spot	3	Image 1	9	1000000022	1456
18.6297		Spot	3	Image 1	9	1000000023	1457
21.7616		Spot	3	Image 1	9	1000000024	1458
33.7858		Spot	3	Image 1	9	1000000025	1459
28.9886		Spot	3	Image 1	9	1000000026	1460
27.8352		Spot	3	Image 1	9	1000000027	1461
38.8076		Spot	3	Image 1	9	1000000028	1462
16.6475		Spot	3	Image 1	9	1000000029	1463
17.8666		Spot	3	Image 1	9	1000000030	1464
21.8904		Spot	3	Image 1	9	1000000031	1465
21.8523		Spot	3	Image 1	9	1000000032	1466
47.4207		Spot	3	Image 1	9	1000000033	1467
22.8404		Spot	3	Image 1	9	1000000034	1468
29.2749		Spot	3	Image 1	9	1000000035	1469
19.002		Spot	3	Image 1	9	1000000037	1470
24.7295		Spot	3	Image 1	9	1000000036	1471
22.8925		Spot	3	Image 1	9	1000000038	1472
41.0597		Spot	3	Image 1	9	1000000040	1473
16.4161		Spot	3	Image 1	9	1000000039	1474
24.1372		Spot	3	Image 1	9	1000000174	1475
19.3553		Spot	3	Image 1	9	1000000041	1477
30.5154		Spot	3	Image 1	9	1000000042	1478
22.4653		Spot	3	Image 1	9	1000000044	1479
30.294		Spot	3	Image 1	9	1000000045	1480
17.7375		Spot	3	Image 1	9	1000000043	1481
17.7458		Spot	3	Image 1	9	1000000046	1482
17.5492		Spot	3	Image 1	9	1000000047	1483
19.6251		Spot	3	Image 1	9	1000000048	1484
15.3031		Spot	3	Image 1	9	1000000177	1485
23.778		Spot	3	Image 1	9	1000000049	1486
37.1905		Spot	3	Image 1	9	1000000050	1487
16.4909		Spot	3	Image 1	9	1000000051	1488
20.9101		Spot	3	Image 1	9	1000000052	1489
37.5805		Spot	3	Image 1	9	1000000053	1490
22.7449		Spot	3	Image 1	9	1000000054	1491
23.4742		Spot	3	Image 1	9	1000000055	1492
17.2748		Spot	3	Image 1	9	1000000057	1493
22.993		Spot	3	Image 1	9	1000000056	1494
17.4182		Spot	3	Image 1	9	1000000058	1495
23.6944		Spot	3	Image 1	9	1000000059	1496
25.6725		Spot	3	Image 1	9	1000000061	1497
24.4694		Spot	3	Image 1	9	1000000060	1498
28.4403		Spot	3	Image 1	9	1000000062	1499
24.9472		Spot	3	Image 1	9	1000000063	1500
17.7176		Spot	3	Image 1	9	1000000064	1501
20.4192		Spot	3	Image 1	9	1000000065	1502
17.968		Spot	3	Image 1	9	1000000066	1503
20.7979		Spot	3	Image 1	9	1000000067	1504
19.7516		Spot	3	Image 1	9	1000000068	1505
21.1033		Spot	3	Image 1	9	1000000069	1506
23.2585		Spot	3	Image 1	9	1000000070	1507
30.7966		Spot	3	Image 1	9	1000000071	1508
22.685		Spot	3	Image 1	9	1000000072	1509
16.7322		Spot	3	Image 1	9	1000000073	1510
37.0129		Spot	3	Image 1	9	1000000074	1511
18.649		Spot	3	Image 1	9	1000000076	1512
25.6123		Spot	3	Image 1	9	1000000075	1513
19.7261		Spot	3	Image 1	9	1000000080	1514
22.9033		Spot	3	Image 1	9	1000000079	1515
89.9106		Spot	3	Image 1	9	1000000077	1516
22.316		Spot	3	Image 1	9	1000000081	1517
18.6675		Spot	3	Image 1	9	1000000082	1518
21.4987		Spot	3	Image 1	9	1000000083	1520
29.3446		Spot	3	Image 1	9	1000000085	1521
28.5705		Spot	3	Image 1	9	1000000086	1522
21.771		Spot	3	Image 1	9	1000000087	1523
18.7321		Spot	3	Image 1	9	1000000084	1524
24.5625		Spot	3	Image 1	9	1000000088	1525
22.5974		Spot	3	Image 1	9	1000000089	1526
37.7765		Spot	3	Image 1	9	1000000090	1527
23.629		Spot	3	Image 1	9	1000000091	1528
21.7882		Spot	3	Image 1	9	1000000093	1529
23.9338		Spot	3	Image 1	9	1000000092	1530
22.2368		Spot	3	Image 1	9	1000000094	1531
28.182		Spot	3	Image 1	9	1000000175	1532
24.0549		Spot	3	Image 1	9	1000000095	1533
21.8782		Spot	3	Image 1	9	1000000096	1534
20.2307		Spot	3	Image 1	9	1000000097	1535
26.7683		Spot	3	Image 1	9	1000000098	1536
21.9885		Spot	3	Image 1	9	1000000099	1537
24.7213		Spot	3	Image 1	9	1000000100	1539
24.9037		Spot	3	Image 1	9	1000000101	1540
32.0155		Spot	3	Image 1	9	1000000102	1541
21.4277		Spot	3	Image 1	9	1000000176	1542
50.8539		Spot	3	Image 1	9	1000000103	1543
23.166		Spot	3	Image 1	9	1000000104	1544
26.2584		Spot	3	Image 1	9	1000000105	1545
29.5438		Spot	3	Image 1	9	1000000108	1546
26.4865		Spot	3	Image 1	9	1000000106	1547
20.3566		Spot	3	Image 1	9	1000000107	1548
27.575		Spot	3	Image 1	9	1000000109	1549
18.4925		Spot	3	Image 1	9	1000000179	1550
22.1505		Spot	3	Image 1	9	1000000111	1551
49.8603		Spot	3	Image 1	9	1000000110	1552
32.1165		Spot	3	Image 1	9	1000000112	1553
19.3591		Spot	3	Image 1	9	1000000113	1554
20.3958		Spot	3	Image 1	9	1000000114	1555
35.7612		Spot	3	Image 1	9	1000000115	1556
21.2123		Spot	3	Image 1	9	1000000116	1557
38.3079		Spot	3	Image 1	9	1000000117	1558
19.8369		Spot	3	Image 1	9	1000000118	1559
29.5754		Spot	3	Image 1	9	1000000120	1560
14.8054		Spot	3	Image 1	9	1000000119	1561
19.2273		Spot	3	Image 1	9	1000000121	1562
23.2444		Spot	3	Image 1	9	1000000122	1563
16.9752		Spot	3	Image 1	9	1000000124	1564
26.2802		Spot	3	Image 1	9	1000000123	1565
21.617		Spot	3	Image 1	9	1000000125	1566
34.1728		Spot	3	Image 1	9	1000000128	1567
33.4107		Spot	3	Image 1	9	1000000126	1568
26.1685		Spot	3	Image 1	9	1000000127	1569
22.3528		Spot	3	Image 1	9	1000000129	1570
28.2028		Spot	3	Image 1	9	1000000130	1571
23.097		Spot	3	Image 1	9	1000000132	1572
20.0734		Spot	3	Image 1	9	1000000131	1573
26.4731		Spot	3	Image 1	9	1000000133	1574
23.4422		Spot	3	Image 1	9	1000000134	1575
23.2008		Spot	3	Image 1	9	1000000135	1576
26.0336		Spot	3	Image 1	9	1000000136	1577
46.8896		Spot	3	Image 1	9	1000000137	1578
20.616		Spot	3	Image 1	9	1000000138	1579
28.198		Spot	3	Image 1	9	1000000139	1580
26.0295		Spot	3	Image 1	9	1000000140	1581
47.1385		Spot	3	Image 1	9	1000000141	1582
46.0737		Spot	3	Image 1	9	1000000142	1583
24.5065		Spot	3	Image 1	9	1000000143	1584
25.7636		Spot	3	Image 1	9	1000000144	1585
36.9323		Spot	3	Image 1	9	1000000145	1586
40.5194		Spot	3	Image 1	9	1000000146	1587
33.4838		Spot	3	Image 1	9	1000000147	1588
23.5493		Spot	3	Image 1	9	1000000148	1589
41.0313		Spot	3	Image 1	9	1000000149	1590
43.1265		Spot	3	Image 1	9	1000000150	1591
27.8421		Spot	3	Image 1	9	1000000151	1592
21.1193		Spot	3	Image 1	9	1000000152	1593
30.801		Spot	3	Image 1	9	1000000153	1594
27.3517		Spot	3	Image 1	9	1000000154	1595
32.3511		Spot	3	Image 1	9	1000000155	1596
42.6769		Spot	3	Image 1	9	1000000157	1597
54.5007		Spot	3	Image 1	9	1000000158	1598
19.5162		Spot	3	Image 1	9	1000000159	1599
29.1125		Spot	3	Image 1	9	1000000160	1600
19.5721		Spot	3	Image 1	9	1000000162	1601
31.9874		Spot	3	Image 1	9	1000000161	1602
43.0275		Spot	3	Image 1	9	1000000163	1603
29.9082		Spot	3	Image 1	9	1000000164	1604
32.9646		Spot	3	Image 1	9	1000000165	1605
56.5041		Spot	3	Image 1	9	1000000166	1606
36.5668		Spot	3	Image 1	9	1000000167	1607
26.3322		Spot	3	Image 1	9	1000000168	1608
36.7778		Spot	3	Image 1	9	1000000169	1609
38.2224		Spot	3	Image 1	9	1000000170	1610
25.9077		Spot	3	Image 1	9	1000000171	1611
28.4282		Spot	3	Image 1	9	1000000172	1612
28.8697		Spot	3	Image 1	9	1000000173	1613
16.0768		Spot	3	Image 1	10	1000000000	1614
15.9905		Spot	3	Image 1	10	1000000001	1615
16.5475		Spot	3	Image 1	10	1000000002	1616
27.3149		Spot	3	Image 1	10	1000000004	1617
29.9591		Spot	3	Image 1	10	1000000005	1618
16.1397		Spot	3	Image 1	10	1000000003	1619
16.4904		Spot	3	Image 1	10	1000000006	1620
16.78		Spot	3	Image 1	10	1000000008	1621
24.1416		Spot	3	Image 1	10	1000000009	1622
24.4909		Spot	3	Image 1	10	1000000011	1623
21.5586		Spot	3	Image 1	10	1000000013	1624
34.9941		Spot	3	Image 1	10	1000000014	1625
17.273		Spot	3	Image 1	10	1000000012	1626
57.2035		Spot	3	Image 1	10	1000000015	1627
21.6807		Spot	3	Image 1	10	1000000016	1628
15.6251		Spot	3	Image 1	10	1000000017	1629
16.6351		Spot	3	Image 1	10	1000000018	1630
17.7169		Spot	3	Image 1	10	1000000019	1631
16.4934		Spot	3	Image 1	10	1000000020	1632
17.3914		Spot	3	Image 1	10	1000000021	1633
46.0981		Spot	3	Image 1	10	1000000022	1634
19.3448		Spot	3	Image 1	10	1000000023	1635
20.9828		Spot	3	Image 1	10	1000000024	1636
29.999		Spot	3	Image 1	10	1000000025	1637
26.5389		Spot	3	Image 1	10	1000000026	1638
26.6229		Spot	3	Image 1	10	1000000027	1639
39.8207		Spot	3	Image 1	10	1000000028	1640
17.8585		Spot	3	Image 1	10	1000000030	1641
16.0517		Spot	3	Image 1	10	1000000029	1642
21.4824		Spot	3	Image 1	10	1000000031	1643
21.9651		Spot	3	Image 1	10	1000000032	1644
48.7826		Spot	3	Image 1	10	1000000033	1645
25.9036		Spot	3	Image 1	10	1000000034	1646
29.5834		Spot	3	Image 1	10	1000000035	1647
19.5099		Spot	3	Image 1	10	1000000037	1648
25.8971		Spot	3	Image 1	10	1000000036	1649
25.4928		Spot	3	Image 1	10	1000000038	1650
37.891		Spot	3	Image 1	10	1000000040	1651
16.0105		Spot	3	Image 1	10	1000000039	1652
25.3933		Spot	3	Image 1	10	1000000174	1653
18.3458		Spot	3	Image 1	10	1000000041	1655
21.4973		Spot	3	Image 1	10	1000000044	1656
30.5913		Spot	3	Image 1	10	1000000042	1657
29.0551		Spot	3	Image 1	10	1000000045	1658
18.6077		Spot	3	Image 1	10	1000000043	1659
16.2918		Spot	3	Image 1	10	1000000047	1660
19.5681		Spot	3	Image 1	10	1000000046	1661
19.8089		Spot	3	Image 1	10	1000000048	1663
23.4856		Spot	3	Image 1	10	1000000049	1664
34.5092		Spot	3	Image 1	10	1000000050	1665
16.2406		Spot	3	Image 1	10	1000000051	1666
20.632		Spot	3	Image 1	10	1000000052	1667
40.6463		Spot	3	Image 1	10	1000000053	1668
23.3692		Spot	3	Image 1	10	1000000054	1669
23.6296		Spot	3	Image 1	10	1000000055	1670
22.3785		Spot	3	Image 1	10	1000000056	1671
16.5285		Spot	3	Image 1	10	1000000057	1672
18.6141		Spot	3	Image 1	10	1000000058	1673
21.0427		Spot	3	Image 1	10	1000000059	1674
22.3492		Spot	3	Image 1	10	1000000060	1675
25.0465		Spot	3	Image 1	10	1000000061	1676
29.2289		Spot	3	Image 1	10	1000000062	1677
24.3488		Spot	3	Image 1	10	1000000063	1678
18.1201		Spot	3	Image 1	10	1000000064	1679
20.5923		Spot	3	Image 1	10	1000000065	1680
15.4499		Spot	3	Image 1	10	1000000066	1681
23.1788		Spot	3	Image 1	10	1000000067	1682
19.1801		Spot	3	Image 1	10	1000000068	1683
21.9495		Spot	3	Image 1	10	1000000069	1684
33.1725		Spot	3	Image 1	10	1000000071	1685
23.1896		Spot	3	Image 1	10	1000000070	1686
23.1533		Spot	3	Image 1	10	1000000072	1687
15.4768		Spot	3	Image 1	10	1000000073	1688
38.5372		Spot	3	Image 1	10	1000000074	1689
16.4391		Spot	3	Image 1	10	1000000076	1690
21.6725		Spot	3	Image 1	10	1000000075	1691
21.4481		Spot	3	Image 1	10	1000000079	1692
18.7126		Spot	3	Image 1	10	1000000080	1693
24.3869		Spot	3	Image 1	10	1000000078	1694
91.5867		Spot	3	Image 1	10	1000000077	1695
22.3977		Spot	3	Image 1	10	1000000081	1696
16.7884		Spot	3	Image 1	10	1000000082	1697
22.0266		Spot	3	Image 1	10	1000000083	1699
37.9777		Spot	3	Image 1	10	1000000178	1700
28.1534		Spot	3	Image 1	10	1000000085	1701
28.488		Spot	3	Image 1	10	1000000086	1702
20.3408		Spot	3	Image 1	10	1000000087	1703
19.7408		Spot	3	Image 1	10	1000000084	1704
22.207		Spot	3	Image 1	10	1000000088	1705
21.9075		Spot	3	Image 1	10	1000000089	1706
39.0806		Spot	3	Image 1	10	1000000090	1707
24.0929		Spot	3	Image 1	10	1000000091	1708
19.897		Spot	3	Image 1	10	1000000093	1709
23.0878		Spot	3	Image 1	10	1000000092	1710
22.4783		Spot	3	Image 1	10	1000000095	1711
21.1395		Spot	3	Image 1	10	1000000096	1712
19.4882		Spot	3	Image 1	10	1000000094	1713
21.6022		Spot	3	Image 1	10	1000000097	1714
26.3729		Spot	3	Image 1	10	1000000098	1715
20.6903		Spot	3	Image 1	10	1000000099	1716
24.2282		Spot	3	Image 1	10	1000000100	1718
25.023		Spot	3	Image 1	10	1000000101	1719
33.4434		Spot	3	Image 1	10	1000000102	1720
22.4704		Spot	3	Image 1	10	1000000176	1721
39.2817		Spot	3	Image 1	10	1000000103	1722
23.2493		Spot	3	Image 1	10	1000000104	1723
26.4668		Spot	3	Image 1	10	1000000105	1724
29.8326		Spot	3	Image 1	10	1000000108	1725
24.809		Spot	3	Image 1	10	1000000106	1726
20.6927		Spot	3	Image 1	10	1000000107	1727
30.0247		Spot	3	Image 1	10	1000000109	1728
56.4135		Spot	3	Image 1	10	1000000110	1729
23.7328		Spot	3	Image 1	10	1000000111	1730
29.1053		Spot	3	Image 1	10	1000000112	1731
21.1769		Spot	3	Image 1	10	1000000113	1732
21.4448		Spot	3	Image 1	10	1000000114	1733
37.2424		Spot	3	Image 1	10	1000000115	1734
26.245		Spot	3	Image 1	10	1000000116	1735
37.5017		Spot	3	Image 1	10	1000000117	1736
20.8612		Spot	3	Image 1	10	1000000118	1737
14.2922		Spot	3	Image 1	10	1000000119	1738
30.0437		Spot	3	Image 1	10	1000000120	1739
23.1935		Spot	3	Image 1	10	1000000122	1740
25.0595		Spot	3	Image 1	10	1000000123	1741
16.5762		Spot	3	Image 1	10	1000000124	1742
20.2958		Spot	3	Image 1	10	1000000125	1743
32.5637		Spot	3	Image 1	10	1000000126	1744
24.4151		Spot	3	Image 1	10	1000000127	1745
34.4743		Spot	3	Image 1	10	1000000128	1746
21.6623		Spot	3	Image 1	10	1000000129	1747
28.6075		Spot	3	Image 1	10	1000000130	1748
22.1733		Spot	3	Image 1	10	1000000132	1749
21.4439		Spot	3	Image 1	10	1000000131	1750
25.9379		Spot	3	Image 1	10	1000000133	1751
24.4621		Spot	3	Image 1	10	1000000134	1752
23.4118		Spot	3	Image 1	10	1000000135	1753
25.2372		Spot	3	Image 1	10	1000000136	1754
45.7283		Spot	3	Image 1	10	1000000137	1755
20.9503		Spot	3	Image 1	10	1000000138	1756
25.2652		Spot	3	Image 1	10	1000000139	1757
25.0784		Spot	3	Image 1	10	1000000140	1758
26.0355		Spot	3	Image 1	10	1000000143	1759
50.3576		Spot	3	Image 1	10	1000000141	1760
46.3649		Spot	3	Image 1	10	1000000142	1761
27.0576		Spot	3	Image 1	10	1000000144	1762
36.936		Spot	3	Image 1	10	1000000145	1763
40.956		Spot	3	Image 1	10	1000000146	1764
32.4077		Spot	3	Image 1	10	1000000147	1765
25.2903		Spot	3	Image 1	10	1000000148	1767
37.5657		Spot	3	Image 1	10	1000000149	1768
44.6573		Spot	3	Image 1	10	1000000150	1769
28.1083		Spot	3	Image 1	10	1000000151	1770
21.4981		Spot	3	Image 1	10	1000000152	1771
30.3725		Spot	3	Image 1	10	1000000153	1772
26.7703		Spot	3	Image 1	10	1000000154	1773
31.7871		Spot	3	Image 1	10	1000000155	1774
43.9094		Spot	3	Image 1	10	1000000157	1775
55.6849		Spot	3	Image 1	10	1000000158	1776
21.2101		Spot	3	Image 1	10	1000000159	1777
29.994		Spot	3	Image 1	10	1000000160	1778
30.3713		Spot	3	Image 1	10	1000000161	1779
17.3206		Spot	3	Image 1	10	1000000162	1780
44.2459		Spot	3	Image 1	10	1000000163	1781
26.6726		Spot	3	Image 1	10	1000000164	1782
30.5979		Spot	3	Image 1	10	1000000165	1783
55.5045		Spot	3	Image 1	10	1000000166	1784
37.7909		Spot	3	Image 1	10	1000000167	1785
24.8155		Spot	3	Image 1	10	1000000168	1786
38.5204		Spot	3	Image 1	10	1000000169	1787
40.6525		Spot	3	Image 1	10	1000000170	1788
27.0317		Spot	3	Image 1	10	1000000171	1789
27.7698		Spot	3	Image 1	10	1000000172	1790
27.651		Spot	3	Image 1	10	1000000173	1791
15.595		Spot	3	Image 1	11	1000000000	1792
17.3335		Spot	3	Image 1	11	1000000001	1793
16.6415		Spot	3	Image 1	11	1000000002	1794
27.1543		Spot	3	Image 1	11	1000000004	1795
27.0499		Spot	3	Image 1	11	1000000005	1796
16.6291		Spot	3	Image 1	11	1000000003	1797
18.2656		Spot	3	Image 1	11	1000000006	1798
18.703		Spot	3	Image 1	11	1000000008	1799
22.6117		Spot	3	Image 1	11	1000000009	1800
22.8086		Spot	3	Image 1	11	1000000011	1801
23.8197		Spot	3	Image 1	11	1000000013	1802
16.9156		Spot	3	Image 1	11	1000000012	1803
34.207		Spot	3	Image 1	11	1000000014	1804
55.438		Spot	3	Image 1	11	1000000015	1805
21.2354		Spot	3	Image 1	11	1000000016	1806
16.2313		Spot	3	Image 1	11	1000000017	1807
15.7179		Spot	3	Image 1	11	1000000018	1808
17.7717		Spot	3	Image 1	11	1000000019	1809
17.0221		Spot	3	Image 1	11	1000000020	1810
17.2232		Spot	3	Image 1	11	1000000021	1811
48.5119		Spot	3	Image 1	11	1000000022	1812
18.0519		Spot	3	Image 1	11	1000000023	1813
20.0627		Spot	3	Image 1	11	1000000024	1814
30.6422		Spot	3	Image 1	11	1000000025	1815
26.9187		Spot	3	Image 1	11	1000000026	1816
25.6808		Spot	3	Image 1	11	1000000027	1817
20.7949		Spot	3	Image 1	11	1000000180	1818
41.2345		Spot	3	Image 1	11	1000000028	1819
16.5674		Spot	3	Image 1	11	1000000029	1820
17.5		Spot	3	Image 1	11	1000000030	1821
21.889		Spot	3	Image 1	11	1000000031	1822
23.6938		Spot	3	Image 1	11	1000000032	1823
51.5243		Spot	3	Image 1	11	1000000033	1824
24.1152		Spot	3	Image 1	11	1000000034	1825
27.6655		Spot	3	Image 1	11	1000000035	1826
17.634		Spot	3	Image 1	11	1000000037	1827
25.36		Spot	3	Image 1	11	1000000036	1828
22.8855		Spot	3	Image 1	11	1000000038	1829
38.5666		Spot	3	Image 1	11	1000000040	1830
16.3447		Spot	3	Image 1	11	1000000039	1831
25.8357		Spot	3	Image 1	11	1000000174	1832
18.7921		Spot	3	Image 1	11	1000000041	1834
30.1686		Spot	3	Image 1	11	1000000045	1835
30.0025		Spot	3	Image 1	11	1000000042	1836
21.0936		Spot	3	Image 1	11	1000000044	1837
19.7422		Spot	3	Image 1	11	1000000043	1838
19.0262		Spot	3	Image 1	11	1000000046	1839
17.3976		Spot	3	Image 1	11	1000000047	1840
19.9235		Spot	3	Image 1	11	1000000048	1842
15.8759		Spot	3	Image 1	11	1000000177	1843
23.5929		Spot	3	Image 1	11	1000000049	1844
34.2401		Spot	3	Image 1	11	1000000050	1845
20.8909		Spot	3	Image 1	11	1000000052	1846
17.852		Spot	3	Image 1	11	1000000051	1847
40.4804		Spot	3	Image 1	11	1000000053	1848
20.985		Spot	3	Image 1	11	1000000054	1849
24.7511		Spot	3	Image 1	11	1000000055	1850
20.8052		Spot	3	Image 1	11	1000000056	1851
18.1913		Spot	3	Image 1	11	1000000057	1852
17.0768		Spot	3	Image 1	11	1000000058	1853
23.4565		Spot	3	Image 1	11	1000000059	1854
23.098		Spot	3	Image 1	11	1000000060	1855
25.0923		Spot	3	Image 1	11	1000000061	1856
29.7309		Spot	3	Image 1	11	1000000062	1857
25.4437		Spot	3	Image 1	11	1000000063	1858
18.2287		Spot	3	Image 1	11	1000000064	1859
21.443		Spot	3	Image 1	11	1000000065	1860
16.818		Spot	3	Image 1	11	1000000066	1861
22.1347		Spot	3	Image 1	11	1000000067	1862
18.8624		Spot	3	Image 1	11	1000000068	1863
21.3859		Spot	3	Image 1	11	1000000069	1864
34.7329		Spot	3	Image 1	11	1000000071	1865
24.1048		Spot	3	Image 1	11	1000000070	1866
23.5372		Spot	3	Image 1	11	1000000072	1867
15.7396		Spot	3	Image 1	11	1000000073	1868
40.2868		Spot	3	Image 1	11	1000000074	1869
22.0287		Spot	3	Image 1	11	1000000075	1870
17.8993		Spot	3	Image 1	11	1000000076	1871
19.5179		Spot	3	Image 1	11	1000000080	1872
22.7806		Spot	3	Image 1	11	1000000079	1873
24.2866		Spot	3	Image 1	11	1000000078	1874
95.8449		Spot	3	Image 1	11	1000000077	1875
22.4556		Spot	3	Image 1	11	1000000081	1876
18.0025		Spot	3	Image 1	11	1000000082	1877
20.3307		Spot	3	Image 1	11	1000000083	1879
38.5988		Spot	3	Image 1	11	1000000178	1880
28.7692		Spot	3	Image 1	11	1000000085	1881
28.9692		Spot	3	Image 1	11	1000000086	1882
22.0098		Spot	3	Image 1	11	1000000087	1883
20.5107		Spot	3	Image 1	11	1000000084	1884
24.2468		Spot	3	Image 1	11	1000000088	1885
21.7955		Spot	3	Image 1	11	1000000089	1886
36.5357		Spot	3	Image 1	11	1000000090	1887
25.6427		Spot	3	Image 1	11	1000000091	1888
21.0671		Spot	3	Image 1	11	1000000092	1889
28.9387		Spot	3	Image 1	11	1000000175	1890
20.2758		Spot	3	Image 1	11	1000000094	1891
22.709		Spot	3	Image 1	11	1000000095	1892
19.4084		Spot	3	Image 1	11	1000000096	1893
20.3028		Spot	3	Image 1	11	1000000097	1894
26.0349		Spot	3	Image 1	11	1000000098	1895
20.2988		Spot	3	Image 1	11	1000000099	1896
25.1271		Spot	3	Image 1	11	1000000100	1898
27.4574		Spot	3	Image 1	11	1000000101	1899
33.2718		Spot	3	Image 1	11	1000000102	1900
23.4922		Spot	3	Image 1	11	1000000176	1901
50.0552		Spot	3	Image 1	11	1000000103	1902
21.6432		Spot	3	Image 1	11	1000000104	1903
24.885		Spot	3	Image 1	11	1000000105	1904
28.6454		Spot	3	Image 1	11	1000000108	1905
25.6791		Spot	3	Image 1	11	1000000106	1906
21.1633		Spot	3	Image 1	11	1000000107	1907
27.1844		Spot	3	Image 1	11	1000000109	1908
23.1776		Spot	3	Image 1	11	1000000111	1909
51.8272		Spot	3	Image 1	11	1000000110	1910
31.8208		Spot	3	Image 1	11	1000000112	1911
20.1854		Spot	3	Image 1	11	1000000113	1912
20.5035		Spot	3	Image 1	11	1000000114	1913
31.6817		Spot	3	Image 1	11	1000000115	1914
26.9086		Spot	3	Image 1	11	1000000116	1915
36.0253		Spot	3	Image 1	11	1000000117	1916
22.0966		Spot	3	Image 1	11	1000000118	1917
15.9461		Spot	3	Image 1	11	1000000119	1918
32.5479		Spot	3	Image 1	11	1000000120	1919
20.0751		Spot	3	Image 1	11	1000000121	1920
23.4795		Spot	3	Image 1	11	1000000122	1921
24.9529		Spot	3	Image 1	11	1000000123	1922
17.1043		Spot	3	Image 1	11	1000000124	1923
21.0279		Spot	3	Image 1	11	1000000125	1924
25.5328		Spot	3	Image 1	11	1000000127	1925
32.1961		Spot	3	Image 1	11	1000000126	1926
34.3632		Spot	3	Image 1	11	1000000128	1927
22.0391		Spot	3	Image 1	11	1000000129	1928
28.1653		Spot	3	Image 1	11	1000000130	1929
22.7306		Spot	3	Image 1	11	1000000131	1930
21.7476		Spot	3	Image 1	11	1000000132	1931
24.4196		Spot	3	Image 1	11	1000000133	1932
22.2511		Spot	3	Image 1	11	1000000134	1933
24.1032		Spot	3	Image 1	11	1000000135	1934
25.2732		Spot	3	Image 1	11	1000000136	1935
44.5146		Spot	3	Image 1	11	1000000137	1936
20.4989		Spot	3	Image 1	11	1000000138	1937
26.4718		Spot	3	Image 1	11	1000000139	1938
24.8215		Spot	3	Image 1	11	1000000140	1939
48.5853		Spot	3	Image 1	11	1000000141	1940
23.2565		Spot	3	Image 1	11	1000000143	1941
45.9102		Spot	3	Image 1	11	1000000142	1942
26.1895		Spot	3	Image 1	11	1000000144	1943
36.2413		Spot	3	Image 1	11	1000000145	1944
41.8523		Spot	3	Image 1	11	1000000146	1945
34.0091		Spot	3	Image 1	11	1000000147	1947
24.3932		Spot	3	Image 1	11	1000000148	1948
38.2295		Spot	3	Image 1	11	1000000149	1949
44.8225		Spot	3	Image 1	11	1000000150	1950
26.41		Spot	3	Image 1	11	1000000151	1951
21.761		Spot	3	Image 1	11	1000000152	1952
32.0764		Spot	3	Image 1	11	1000000153	1953
29.015		Spot	3	Image 1	11	1000000154	1954
33.4833		Spot	3	Image 1	11	1000000155	1955
43.7182		Spot	3	Image 1	11	1000000157	1956
56.65		Spot	3	Image 1	11	1000000158	1957
20.8948		Spot	3	Image 1	11	1000000159	1958
28.9874		Spot	3	Image 1	11	1000000160	1959
18.8344		Spot	3	Image 1	11	1000000162	1960
32.1938		Spot	3	Image 1	11	1000000161	1961
43.8237		Spot	3	Image 1	11	1000000163	1962
26.5845		Spot	3	Image 1	11	1000000164	1963
33.2431		Spot	3	Image 1	11	1000000165	1964
56.8037		Spot	3	Image 1	11	1000000166	1965
39.1261		Spot	3	Image 1	11	1000000167	1966
24.684		Spot	3	Image 1	11	1000000168	1967
37.8871		Spot	3	Image 1	11	1000000169	1968
38.8714		Spot	3	Image 1	11	1000000170	1969
25.8805		Spot	3	Image 1	11	1000000171	1970
26.8554		Spot	3	Image 1	11	1000000172	1971
28.7554		Spot	3	Image 1	11	1000000173	1972
15.1164		Spot	3	Image 1	12	1000000000	1973
17.2207		Spot	3	Image 1	12	1000000001	1974
30.7464		Spot	3	Image 1	12	1000000005	1975
23.8801		Spot	3	Image 1	12	1000000004	1976
17.2543		Spot	3	Image 1	12	1000000003	1977
17.4544		Spot	3	Image 1	12	1000000006	1978
36.6054		Spot	3	Image 1	12	1000000007	1979
18.0542		Spot	3	Image 1	12	1000000008	1980
24.758		Spot	3	Image 1	12	1000000009	1981
23.9851		Spot	3	Image 1	12	1000000011	1982
22.909		Spot	3	Image 1	12	1000000013	1983
15.4174		Spot	3	Image 1	12	1000000012	1984
39.765		Spot	3	Image 1	12	1000000014	1985
55.9778		Spot	3	Image 1	12	1000000015	1986
22.8323		Spot	3	Image 1	12	1000000016	1987
15.5258		Spot	3	Image 1	12	1000000017	1988
17.1222		Spot	3	Image 1	12	1000000018	1989
18.3784		Spot	3	Image 1	12	1000000019	1990
18.764		Spot	3	Image 1	12	1000000020	1991
16.5996		Spot	3	Image 1	12	1000000021	1992
45.6449		Spot	3	Image 1	12	1000000022	1993
18.1808		Spot	3	Image 1	12	1000000023	1994
22.3927		Spot	3	Image 1	12	1000000024	1995
32.5613		Spot	3	Image 1	12	1000000025	1996
28.345		Spot	3	Image 1	12	1000000026	1997
26.8698		Spot	3	Image 1	12	1000000027	1998
20.9357		Spot	3	Image 1	12	1000000180	1999
39.577		Spot	3	Image 1	12	1000000028	2000
16.2939		Spot	3	Image 1	12	1000000029	2001
17.3014		Spot	3	Image 1	12	1000000030	2002
19.5898		Spot	3	Image 1	12	1000000031	2003
22.4503		Spot	3	Image 1	12	1000000032	2004
47.8237		Spot	3	Image 1	12	1000000033	2005
21.7593		Spot	3	Image 1	12	1000000034	2006
31.9316		Spot	3	Image 1	12	1000000035	2007
18.3771		Spot	3	Image 1	12	1000000037	2008
26.3247		Spot	3	Image 1	12	1000000036	2009
22.9475		Spot	3	Image 1	12	1000000038	2010
36.3463		Spot	3	Image 1	12	1000000040	2011
16.1143		Spot	3	Image 1	12	1000000039	2012
23.6748		Spot	3	Image 1	12	1000000174	2013
19.8092		Spot	3	Image 1	12	1000000041	2015
31.7708		Spot	3	Image 1	12	1000000045	2016
21.127		Spot	3	Image 1	12	1000000044	2017
28.9912		Spot	3	Image 1	12	1000000042	2018
21.5145		Spot	3	Image 1	12	1000000043	2019
19.7735		Spot	3	Image 1	12	1000000046	2020
16.8627		Spot	3	Image 1	12	1000000047	2021
20.6418		Spot	3	Image 1	12	1000000048	2023
24.8981		Spot	3	Image 1	12	1000000049	2024
36.1894		Spot	3	Image 1	12	1000000050	2025
17.726		Spot	3	Image 1	12	1000000051	2026
20.1729		Spot	3	Image 1	12	1000000052	2027
40.5708		Spot	3	Image 1	12	1000000053	2028
21.5666		Spot	3	Image 1	12	1000000054	2029
25.476		Spot	3	Image 1	12	1000000055	2030
21.7532		Spot	3	Image 1	12	1000000056	2031
16.9797		Spot	3	Image 1	12	1000000057	2032
17.9252		Spot	3	Image 1	12	1000000058	2033
24.0396		Spot	3	Image 1	12	1000000059	2034
26.3139		Spot	3	Image 1	12	1000000061	2035
22.7273		Spot	3	Image 1	12	1000000060	2036
30.148		Spot	3	Image 1	12	1000000062	2037
25.6917		Spot	3	Image 1	12	1000000063	2038
21.1545		Spot	3	Image 1	12	1000000065	2039
17.6905		Spot	3	Image 1	12	1000000064	2040
16.6792		Spot	3	Image 1	12	1000000066	2041
21.0942		Spot	3	Image 1	12	1000000067	2042
[truncated: 8,248 more rows]
