# Supplementary material for: Protocol for real-time monitoring of CD8+ T and myeloid cell behavior in human high-grade serous ovarian cancer slices
Source: STAR Protoc. 2024 Jun 2;5(2):103102. doi: 10.1016/j.xpro.2024.103102 (PMC11179100; doi:10.1016/j.xpro.2024.103102)
Supplement: Data S3. Files for testing the R script, quantification and statistical analysis step 2 [file mmc3.zip › Test files/Slice1_a/__Intensity_StdDev_Ch=4_Img=1.csv]

Intensity StdDev Ch=4 Img=1
====================
Intensity StdDev	Unit	Category	Channel	Image	Time	TrackID	ID
65.9857		Spot	4	Image 1	1	1000000000	0
27.8021		Spot	4	Image 1	1	1000000001	1
20.9487		Spot	4	Image 1	1	1000000002	2
87.1646		Spot	4	Image 1	1	1000000003	3
29.2331		Spot	4	Image 1	1	1000000004	4
22.1724		Spot	4	Image 1	1	1000000005	5
28.1572		Spot	4	Image 1	1	1000000006	6
21.8457		Spot	4	Image 1	1	1000000007	7
82.0387		Spot	4	Image 1	1	1000000008	8
40.7755		Spot	4	Image 1	1	1000000009	9
21.8745		Spot	4	Image 1	1	1000000010	10
41.5011		Spot	4	Image 1	1	1000000011	11
47.9035		Spot	4	Image 1	1	1000000012	12
38.6783		Spot	4	Image 1	1	1000000013	13
20.0419		Spot	4	Image 1	1	1000000014	14
418.228		Spot	4	Image 1	1	1000000015	15
25.5135		Spot	4	Image 1	1	1000000016	16
45.4603		Spot	4	Image 1	1	1000000017	17
35.3689		Spot	4	Image 1	1	1000000018	18
121.362		Spot	4	Image 1	1	1000000019	19
54.5725		Spot	4	Image 1	1	1000000020	20
40.416		Spot	4	Image 1	1	1000000021	21
49.8993		Spot	4	Image 1	1	1000000022	22
22.2319		Spot	4	Image 1	1	1000000023	23
40.943		Spot	4	Image 1	1	1000000024	24
38.955		Spot	4	Image 1	1	1000000025	25
56.7561		Spot	4	Image 1	1	1000000026	26
53.0529		Spot	4	Image 1	1	1000000027	27
37.9171		Spot	4	Image 1	1	1000000028	28
24.8528		Spot	4	Image 1	1	1000000029	29
28.7628		Spot	4	Image 1	1	1000000030	30
45.636		Spot	4	Image 1	1	1000000031	31
38.6418		Spot	4	Image 1	1	1000000032	32
238.873		Spot	4	Image 1	1	1000000033	33
216.744		Spot	4	Image 1	1	1000000034	34
33.9767		Spot	4	Image 1	1	1000000035	35
50.6645		Spot	4	Image 1	1	1000000036	36
34.8787		Spot	4	Image 1	1	1000000037	37
40.5922		Spot	4	Image 1	1	1000000038	38
24.8286		Spot	4	Image 1	1	1000000039	39
51.8482		Spot	4	Image 1	1	1000000040	40
28.2825		Spot	4	Image 1	1	1000000041	43
102.465		Spot	4	Image 1	1	1000000042	44
33.6994		Spot	4	Image 1	1	1000000043	45
31.0267		Spot	4	Image 1	1	1000000044	46
86.6232		Spot	4	Image 1	1	1000000045	47
132.258		Spot	4	Image 1	1	1000000046	48
36.1858		Spot	4	Image 1	1	1000000047	49
94.0651		Spot	4	Image 1	1	1000000048	50
63.9441		Spot	4	Image 1	1	1000000049	51
32.248		Spot	4	Image 1	1	1000000050	52
24.1674		Spot	4	Image 1	1	1000000051	53
36.9438		Spot	4	Image 1	1	1000000052	54
82.8062		Spot	4	Image 1	1	1000000053	55
32.2241		Spot	4	Image 1	1	1000000054	56
36.9091		Spot	4	Image 1	1	1000000055	57
62.8091		Spot	4	Image 1	1	1000000056	58
46.344		Spot	4	Image 1	1	1000000057	59
52.6958		Spot	4	Image 1	1	1000000058	60
39.7679		Spot	4	Image 1	1	1000000059	61
35.2305		Spot	4	Image 1	1	1000000060	62
44.2444		Spot	4	Image 1	1	1000000061	63
80.244		Spot	4	Image 1	1	1000000062	64
60.0029		Spot	4	Image 1	1	1000000063	65
27.8694		Spot	4	Image 1	1	1000000064	66
35.6734		Spot	4	Image 1	1	1000000065	67
82.4536		Spot	4	Image 1	1	1000000066	68
28.6923		Spot	4	Image 1	1	1000000067	69
42.8806		Spot	4	Image 1	1	1000000068	70
23.0319		Spot	4	Image 1	1	1000000069	71
81.3285		Spot	4	Image 1	1	1000000070	72
53.7899		Spot	4	Image 1	1	1000000071	73
56.5466		Spot	4	Image 1	1	1000000072	74
19.3379		Spot	4	Image 1	1	1000000073	75
621.039		Spot	4	Image 1	1	1000000074	76
45.87		Spot	4	Image 1	1	1000000075	77
50.7238		Spot	4	Image 1	1	1000000076	78
77.1994		Spot	4	Image 1	1	1000000077	79
30.7259		Spot	4	Image 1	1	1000000078	80
51.075		Spot	4	Image 1	1	1000000079	81
27.6187		Spot	4	Image 1	1	1000000080	82
31.925		Spot	4	Image 1	1	1000000081	83
32.626		Spot	4	Image 1	1	1000000082	84
62.7006		Spot	4	Image 1	1	1000000083	86
24.1754		Spot	4	Image 1	1	1000000084	87
70.7276		Spot	4	Image 1	1	1000000085	88
45.0044		Spot	4	Image 1	1	1000000086	89
47.5573		Spot	4	Image 1	1	1000000087	90
39.9563		Spot	4	Image 1	1	1000000088	91
100.143		Spot	4	Image 1	1	1000000089	92
98.6459		Spot	4	Image 1	1	1000000090	93
29.186		Spot	4	Image 1	1	1000000091	94
58.2279		Spot	4	Image 1	1	1000000092	95
28.0142		Spot	4	Image 1	1	1000000093	96
22.9512		Spot	4	Image 1	1	1000000094	97
23.871		Spot	4	Image 1	1	1000000095	98
34.3518		Spot	4	Image 1	1	1000000096	99
28.1785		Spot	4	Image 1	1	1000000097	100
24.0822		Spot	4	Image 1	1	1000000098	101
30.5005		Spot	4	Image 1	1	1000000099	102
32.5332		Spot	4	Image 1	1	1000000100	103
27.4322		Spot	4	Image 1	1	1000000101	105
40.7613		Spot	4	Image 1	1	1000000102	106
22.0327		Spot	4	Image 1	1	1000000103	107
25.0548		Spot	4	Image 1	1	1000000104	108
22.0695		Spot	4	Image 1	1	1000000105	109
68.949		Spot	4	Image 1	1	1000000106	110
53.9317		Spot	4	Image 1	1	1000000107	111
25.0748		Spot	4	Image 1	1	1000000108	112
25.1013		Spot	4	Image 1	1	1000000109	113
25.1738		Spot	4	Image 1	1	1000000110	114
51.436		Spot	4	Image 1	1	1000000111	115
127.688		Spot	4	Image 1	1	1000000112	116
25.6634		Spot	4	Image 1	1	1000000113	117
48.1129		Spot	4	Image 1	1	1000000114	118
34.5852		Spot	4	Image 1	1	1000000115	119
33.3995		Spot	4	Image 1	1	1000000116	120
47.1165		Spot	4	Image 1	1	1000000117	121
43.7779		Spot	4	Image 1	1	1000000118	122
19.2707		Spot	4	Image 1	1	1000000119	123
30.5158		Spot	4	Image 1	1	1000000120	124
19.5683		Spot	4	Image 1	1	1000000121	125
27.638		Spot	4	Image 1	1	1000000122	126
50.908		Spot	4	Image 1	1	1000000123	127
20.2812		Spot	4	Image 1	1	1000000124	128
24.8101		Spot	4	Image 1	1	1000000125	129
23.8483		Spot	4	Image 1	1	1000000126	130
23.8876		Spot	4	Image 1	1	1000000127	131
30.2827		Spot	4	Image 1	1	1000000128	132
19.9648		Spot	4	Image 1	1	1000000129	133
26.0385		Spot	4	Image 1	1	1000000130	134
23.1251		Spot	4	Image 1	1	1000000131	135
77.9523		Spot	4	Image 1	1	1000000132	136
23.5137		Spot	4	Image 1	1	1000000133	137
30.2222		Spot	4	Image 1	1	1000000134	138
31.0827		Spot	4	Image 1	1	1000000135	139
38.4501		Spot	4	Image 1	1	1000000136	140
24.5786		Spot	4	Image 1	1	1000000137	141
18.9232		Spot	4	Image 1	1	1000000138	142
22.9472		Spot	4	Image 1	1	1000000139	143
50.1241		Spot	4	Image 1	1	1000000140	144
21.8943		Spot	4	Image 1	1	1000000141	145
36.2129		Spot	4	Image 1	1	1000000142	146
27.5922		Spot	4	Image 1	1	1000000143	147
25.7219		Spot	4	Image 1	1	1000000144	148
25.9531		Spot	4	Image 1	1	1000000145	149
28.2035		Spot	4	Image 1	1	1000000146	150
21.3084		Spot	4	Image 1	1	1000000147	151
25.8211		Spot	4	Image 1	1	1000000148	152
20.1398		Spot	4	Image 1	1	1000000149	153
20.9833		Spot	4	Image 1	1	1000000150	154
22.3732		Spot	4	Image 1	1	1000000151	155
28.625		Spot	4	Image 1	1	1000000152	156
40.7703		Spot	4	Image 1	1	1000000153	157
27.7564		Spot	4	Image 1	1	1000000154	158
82.216		Spot	4	Image 1	1	1000000155	159
20.1217		Spot	4	Image 1	1	1000000156	160
25.6526		Spot	4	Image 1	1	1000000157	161
23.2383		Spot	4	Image 1	1	1000000158	162
23.4032		Spot	4	Image 1	1	1000000159	163
25.3483		Spot	4	Image 1	1	1000000160	164
22.4092		Spot	4	Image 1	1	1000000161	165
24.3387		Spot	4	Image 1	1	1000000162	166
23.2026		Spot	4	Image 1	1	1000000163	167
30.8708		Spot	4	Image 1	1	1000000164	168
24.1052		Spot	4	Image 1	1	1000000165	169
24.4742		Spot	4	Image 1	1	1000000166	170
24.5479		Spot	4	Image 1	1	1000000167	171
22.577		Spot	4	Image 1	1	1000000168	172
22.8902		Spot	4	Image 1	1	1000000169	173
23.4353		Spot	4	Image 1	1	1000000170	174
19.3878		Spot	4	Image 1	1	1000000171	175
21.4162		Spot	4	Image 1	1	1000000172	176
62.5508		Spot	4	Image 1	1	1000000173	177
61.4984		Spot	4	Image 1	2	1000000000	178
29.3705		Spot	4	Image 1	2	1000000001	179
22.8158		Spot	4	Image 1	2	1000000002	180
99.6676		Spot	4	Image 1	2	1000000003	181
28.0704		Spot	4	Image 1	2	1000000004	182
28.1888		Spot	4	Image 1	2	1000000005	183
27.6921		Spot	4	Image 1	2	1000000006	184
30.0358		Spot	4	Image 1	2	1000000007	185
82.6007		Spot	4	Image 1	2	1000000008	186
42.5047		Spot	4	Image 1	2	1000000009	187
29.6421		Spot	4	Image 1	2	1000000010	188
39.1458		Spot	4	Image 1	2	1000000011	189
45.44		Spot	4	Image 1	2	1000000012	190
41.6438		Spot	4	Image 1	2	1000000013	191
18.8741		Spot	4	Image 1	2	1000000014	192
416.674		Spot	4	Image 1	2	1000000015	193
26.6638		Spot	4	Image 1	2	1000000016	194
42.4947		Spot	4	Image 1	2	1000000017	195
33.8451		Spot	4	Image 1	2	1000000018	196
111.408		Spot	4	Image 1	2	1000000019	197
51.8892		Spot	4	Image 1	2	1000000020	198
40.0099		Spot	4	Image 1	2	1000000021	199
50.0957		Spot	4	Image 1	2	1000000022	200
21.7302		Spot	4	Image 1	2	1000000023	201
39.7079		Spot	4	Image 1	2	1000000024	202
34.1989		Spot	4	Image 1	2	1000000025	203
56.8729		Spot	4	Image 1	2	1000000026	204
52.6406		Spot	4	Image 1	2	1000000027	205
35.4032		Spot	4	Image 1	2	1000000028	206
24.6955		Spot	4	Image 1	2	1000000029	207
26.7564		Spot	4	Image 1	2	1000000030	208
46.9672		Spot	4	Image 1	2	1000000031	209
42.1322		Spot	4	Image 1	2	1000000032	210
228.336		Spot	4	Image 1	2	1000000033	211
247.874		Spot	4	Image 1	2	1000000034	212
38.9354		Spot	4	Image 1	2	1000000035	213
48.4047		Spot	4	Image 1	2	1000000036	214
30.8479		Spot	4	Image 1	2	1000000037	215
38.0788		Spot	4	Image 1	2	1000000038	216
61.3962		Spot	4	Image 1	2	1000000040	217
21.6466		Spot	4	Image 1	2	1000000039	218
43.5243		Spot	4	Image 1	2	1000000174	219
27.1661		Spot	4	Image 1	2	1000000041	222
107.246		Spot	4	Image 1	2	1000000042	223
30.9833		Spot	4	Image 1	2	1000000044	224
116.133		Spot	4	Image 1	2	1000000045	225
35.1914		Spot	4	Image 1	2	1000000043	226
127.56		Spot	4	Image 1	2	1000000046	227
35.6678		Spot	4	Image 1	2	1000000047	228
65.5329		Spot	4	Image 1	2	1000000049	229
32.4098		Spot	4	Image 1	2	1000000050	230
36.2995		Spot	4	Image 1	2	1000000052	231
84.7774		Spot	4	Image 1	2	1000000053	232
37.9371		Spot	4	Image 1	2	1000000055	233
45.5617		Spot	4	Image 1	2	1000000057	234
36.0918		Spot	4	Image 1	2	1000000054	235
62.6347		Spot	4	Image 1	2	1000000056	236
53.6838		Spot	4	Image 1	2	1000000058	237
32.3929		Spot	4	Image 1	2	1000000059	238
35.4465		Spot	4	Image 1	2	1000000060	239
45.9375		Spot	4	Image 1	2	1000000061	240
87.9517		Spot	4	Image 1	2	1000000062	241
66.8795		Spot	4	Image 1	2	1000000063	242
35.3		Spot	4	Image 1	2	1000000065	243
28.7548		Spot	4	Image 1	2	1000000064	244
78.6151		Spot	4	Image 1	2	1000000066	245
46.5833		Spot	4	Image 1	2	1000000068	246
28.4291		Spot	4	Image 1	2	1000000067	247
28.6951		Spot	4	Image 1	2	1000000069	248
77.3471		Spot	4	Image 1	2	1000000070	249
52.7304		Spot	4	Image 1	2	1000000071	250
60.034		Spot	4	Image 1	2	1000000072	251
19.6931		Spot	4	Image 1	2	1000000073	252
627.632		Spot	4	Image 1	2	1000000074	253
48.4278		Spot	4	Image 1	2	1000000075	254
51.8552		Spot	4	Image 1	2	1000000076	255
78.7985		Spot	4	Image 1	2	1000000077	256
32.6635		Spot	4	Image 1	2	1000000078	257
55.4502		Spot	4	Image 1	2	1000000079	258
27.0311		Spot	4	Image 1	2	1000000080	259
29.8528		Spot	4	Image 1	2	1000000081	260
32.8262		Spot	4	Image 1	2	1000000082	261
62.0805		Spot	4	Image 1	2	1000000083	263
63.6368		Spot	4	Image 1	2	1000000085	264
43.0426		Spot	4	Image 1	2	1000000086	265
44.7441		Spot	4	Image 1	2	1000000087	266
25.1071		Spot	4	Image 1	2	1000000084	267
44.3405		Spot	4	Image 1	2	1000000088	268
98.4015		Spot	4	Image 1	2	1000000089	269
91.6075		Spot	4	Image 1	2	1000000090	270
27.1999		Spot	4	Image 1	2	1000000091	271
24.0093		Spot	4	Image 1	2	1000000093	272
54.2214		Spot	4	Image 1	2	1000000092	273
23.5833		Spot	4	Image 1	2	1000000175	274
33.687		Spot	4	Image 1	2	1000000096	275
21.863		Spot	4	Image 1	2	1000000094	276
22.6585		Spot	4	Image 1	2	1000000095	277
29.3606		Spot	4	Image 1	2	1000000097	278
24.2512		Spot	4	Image 1	2	1000000098	279
29.2857		Spot	4	Image 1	2	1000000099	280
32.7999		Spot	4	Image 1	2	1000000100	282
26.2593		Spot	4	Image 1	2	1000000101	283
38.1502		Spot	4	Image 1	2	1000000102	284
29.9909		Spot	4	Image 1	2	1000000176	285
20.6383		Spot	4	Image 1	2	1000000103	286
25.1887		Spot	4	Image 1	2	1000000104	287
23.6103		Spot	4	Image 1	2	1000000105	288
50.9144		Spot	4	Image 1	2	1000000107	289
26.0236		Spot	4	Image 1	2	1000000108	290
68.1016		Spot	4	Image 1	2	1000000106	291
25.4511		Spot	4	Image 1	2	1000000109	292
25.3625		Spot	4	Image 1	2	1000000110	293
48.7505		Spot	4	Image 1	2	1000000111	294
122.37		Spot	4	Image 1	2	1000000112	295
24.9538		Spot	4	Image 1	2	1000000113	296
48.0081		Spot	4	Image 1	2	1000000114	297
32.37		Spot	4	Image 1	2	1000000115	298
32.8415		Spot	4	Image 1	2	1000000116	299
51.9238		Spot	4	Image 1	2	1000000117	300
40.8556		Spot	4	Image 1	2	1000000118	301
30.0422		Spot	4	Image 1	2	1000000120	302
20.8176		Spot	4	Image 1	2	1000000119	303
28.4818		Spot	4	Image 1	2	1000000122	304
20.2771		Spot	4	Image 1	2	1000000121	305
50.0927		Spot	4	Image 1	2	1000000123	306
19.937		Spot	4	Image 1	2	1000000124	307
25.5502		Spot	4	Image 1	2	1000000125	308
23.7071		Spot	4	Image 1	2	1000000126	309
22.9207		Spot	4	Image 1	2	1000000127	310
28.477		Spot	4	Image 1	2	1000000128	311
20.4064		Spot	4	Image 1	2	1000000129	312
26.8081		Spot	4	Image 1	2	1000000130	313
23.8761		Spot	4	Image 1	2	1000000131	314
61.9537		Spot	4	Image 1	2	1000000132	315
23.0661		Spot	4	Image 1	2	1000000133	316
31.0509		Spot	4	Image 1	2	1000000134	317
28.3222		Spot	4	Image 1	2	1000000135	318
39.0103		Spot	4	Image 1	2	1000000136	319
22.9508		Spot	4	Image 1	2	1000000137	320
19.9446		Spot	4	Image 1	2	1000000138	321
23.2858		Spot	4	Image 1	2	1000000139	322
51.7407		Spot	4	Image 1	2	1000000140	323
21.0618		Spot	4	Image 1	2	1000000141	324
33.0477		Spot	4	Image 1	2	1000000142	325
25.9667		Spot	4	Image 1	2	1000000144	326
29.8009		Spot	4	Image 1	2	1000000143	327
26.152		Spot	4	Image 1	2	1000000145	328
27.6369		Spot	4	Image 1	2	1000000146	329
21.2416		Spot	4	Image 1	2	1000000147	330
22.3095		Spot	4	Image 1	2	1000000148	331
20.6704		Spot	4	Image 1	2	1000000149	332
18.7162		Spot	4	Image 1	2	1000000150	333
23.1568		Spot	4	Image 1	2	1000000151	334
27.754		Spot	4	Image 1	2	1000000152	335
44.6033		Spot	4	Image 1	2	1000000153	336
27.7989		Spot	4	Image 1	2	1000000154	337
87.8219		Spot	4	Image 1	2	1000000155	338
20.3838		Spot	4	Image 1	2	1000000156	339
24.6724		Spot	4	Image 1	2	1000000157	340
21.5001		Spot	4	Image 1	2	1000000158	341
24.3632		Spot	4	Image 1	2	1000000159	342
26.483		Spot	4	Image 1	2	1000000160	343
22.8277		Spot	4	Image 1	2	1000000161	344
25.6432		Spot	4	Image 1	2	1000000162	345
24.4102		Spot	4	Image 1	2	1000000163	346
31.3463		Spot	4	Image 1	2	1000000164	347
24.212		Spot	4	Image 1	2	1000000165	348
23.3536		Spot	4	Image 1	2	1000000166	349
25.4284		Spot	4	Image 1	2	1000000167	350
22.8597		Spot	4	Image 1	2	1000000168	351
22.4205		Spot	4	Image 1	2	1000000169	352
22.5001		Spot	4	Image 1	2	1000000170	353
22.7118		Spot	4	Image 1	2	1000000171	354
20.9127		Spot	4	Image 1	2	1000000172	355
60.2578		Spot	4	Image 1	2	1000000173	356
65.8082		Spot	4	Image 1	3	1000000000	357
27.0877		Spot	4	Image 1	3	1000000001	358
22.4786		Spot	4	Image 1	3	1000000002	359
105.015		Spot	4	Image 1	3	1000000003	360
26.8593		Spot	4	Image 1	3	1000000004	361
25.8207		Spot	4	Image 1	3	1000000005	362
27.4194		Spot	4	Image 1	3	1000000006	363
24.9628		Spot	4	Image 1	3	1000000007	364
87.51		Spot	4	Image 1	3	1000000008	365
39.9437		Spot	4	Image 1	3	1000000009	366
40.5891		Spot	4	Image 1	3	1000000011	367
39.0016		Spot	4	Image 1	3	1000000013	368
18.2078		Spot	4	Image 1	3	1000000014	369
45.2783		Spot	4	Image 1	3	1000000012	370
408.371		Spot	4	Image 1	3	1000000015	371
25.9496		Spot	4	Image 1	3	1000000016	372
43.8185		Spot	4	Image 1	3	1000000017	373
34.9244		Spot	4	Image 1	3	1000000018	374
102.143		Spot	4	Image 1	3	1000000019	375
51.7507		Spot	4	Image 1	3	1000000020	376
41.7679		Spot	4	Image 1	3	1000000021	377
51.1778		Spot	4	Image 1	3	1000000022	378
22.4045		Spot	4	Image 1	3	1000000023	379
41.3162		Spot	4	Image 1	3	1000000024	380
34.9104		Spot	4	Image 1	3	1000000025	381
57.328		Spot	4	Image 1	3	1000000026	382
54.7062		Spot	4	Image 1	3	1000000027	383
38.8596		Spot	4	Image 1	3	1000000028	384
24.4984		Spot	4	Image 1	3	1000000029	385
28.0041		Spot	4	Image 1	3	1000000030	386
45.8572		Spot	4	Image 1	3	1000000031	387
42.405		Spot	4	Image 1	3	1000000032	388
219.69		Spot	4	Image 1	3	1000000033	389
225.123		Spot	4	Image 1	3	1000000034	390
33.4391		Spot	4	Image 1	3	1000000035	391
49.9535		Spot	4	Image 1	3	1000000036	392
35.3202		Spot	4	Image 1	3	1000000037	393
39.0991		Spot	4	Image 1	3	1000000038	394
78.1562		Spot	4	Image 1	3	1000000040	395
21.231		Spot	4	Image 1	3	1000000039	396
42.3051		Spot	4	Image 1	3	1000000174	397
29.2562		Spot	4	Image 1	3	1000000041	400
109.956		Spot	4	Image 1	3	1000000042	401
29.4412		Spot	4	Image 1	3	1000000044	402
103.95		Spot	4	Image 1	3	1000000045	403
36.7589		Spot	4	Image 1	3	1000000043	404
133.737		Spot	4	Image 1	3	1000000046	405
35.1616		Spot	4	Image 1	3	1000000047	406
63.0136		Spot	4	Image 1	3	1000000049	407
20.5652		Spot	4	Image 1	3	1000000177	408
34.0664		Spot	4	Image 1	3	1000000050	409
33.9531		Spot	4	Image 1	3	1000000052	410
81.0318		Spot	4	Image 1	3	1000000053	411
40.514		Spot	4	Image 1	3	1000000054	412
37.7548		Spot	4	Image 1	3	1000000055	413
63.597		Spot	4	Image 1	3	1000000056	414
44.2852		Spot	4	Image 1	3	1000000057	415
54.618		Spot	4	Image 1	3	1000000058	416
33.9605		Spot	4	Image 1	3	1000000059	417
34.4185		Spot	4	Image 1	3	1000000060	418
42.0006		Spot	4	Image 1	3	1000000061	419
91.1952		Spot	4	Image 1	3	1000000062	420
64.0461		Spot	4	Image 1	3	1000000063	421
27.683		Spot	4	Image 1	3	1000000064	422
33.9347		Spot	4	Image 1	3	1000000065	423
81.5644		Spot	4	Image 1	3	1000000066	424
29.7102		Spot	4	Image 1	3	1000000067	425
44.8829		Spot	4	Image 1	3	1000000068	426
25.2931		Spot	4	Image 1	3	1000000069	427
76.6777		Spot	4	Image 1	3	1000000070	428
54.4222		Spot	4	Image 1	3	1000000071	429
60.0372		Spot	4	Image 1	3	1000000072	430
19.9916		Spot	4	Image 1	3	1000000073	431
658.778		Spot	4	Image 1	3	1000000074	432
47.5998		Spot	4	Image 1	3	1000000075	433
49.7189		Spot	4	Image 1	3	1000000076	434
78.5683		Spot	4	Image 1	3	1000000077	435
26.5		Spot	4	Image 1	3	1000000080	436
31.4194		Spot	4	Image 1	3	1000000078	437
51.6682		Spot	4	Image 1	3	1000000079	438
31.7428		Spot	4	Image 1	3	1000000081	439
31.6895		Spot	4	Image 1	3	1000000082	440
64.6181		Spot	4	Image 1	3	1000000083	442
64.4254		Spot	4	Image 1	3	1000000085	443
46.2086		Spot	4	Image 1	3	1000000086	444
46.3229		Spot	4	Image 1	3	1000000087	445
23.1086		Spot	4	Image 1	3	1000000084	446
46.7211		Spot	4	Image 1	3	1000000088	447
103.995		Spot	4	Image 1	3	1000000089	448
91.4916		Spot	4	Image 1	3	1000000090	449
26.9294		Spot	4	Image 1	3	1000000091	450
26.5919		Spot	4	Image 1	3	1000000093	451
54.718		Spot	4	Image 1	3	1000000092	452
24.3051		Spot	4	Image 1	3	1000000175	453
21.1973		Spot	4	Image 1	3	1000000094	454
32.1697		Spot	4	Image 1	3	1000000096	455
21.5456		Spot	4	Image 1	3	1000000095	456
28.1151		Spot	4	Image 1	3	1000000097	457
23.8915		Spot	4	Image 1	3	1000000098	458
29.6731		Spot	4	Image 1	3	1000000099	459
31.607		Spot	4	Image 1	3	1000000100	461
26.5498		Spot	4	Image 1	3	1000000101	462
38.6304		Spot	4	Image 1	3	1000000102	463
20.7339		Spot	4	Image 1	3	1000000103	464
23.8431		Spot	4	Image 1	3	1000000104	465
23.8689		Spot	4	Image 1	3	1000000105	466
69.3711		Spot	4	Image 1	3	1000000106	467
49.3088		Spot	4	Image 1	3	1000000107	468
24.5712		Spot	4	Image 1	3	1000000108	469
25.9568		Spot	4	Image 1	3	1000000109	470
22.739		Spot	4	Image 1	3	1000000110	471
46.9627		Spot	4	Image 1	3	1000000111	472
124.791		Spot	4	Image 1	3	1000000112	473
24.087		Spot	4	Image 1	3	1000000113	474
49.0266		Spot	4	Image 1	3	1000000114	475
30.6757		Spot	4	Image 1	3	1000000115	476
32.1198		Spot	4	Image 1	3	1000000116	477
49.228		Spot	4	Image 1	3	1000000117	478
42.2356		Spot	4	Image 1	3	1000000118	479
29.2458		Spot	4	Image 1	3	1000000120	480
18.6439		Spot	4	Image 1	3	1000000119	481
20.2011		Spot	4	Image 1	3	1000000121	482
28.6818		Spot	4	Image 1	3	1000000122	483
52.2979		Spot	4	Image 1	3	1000000123	484
20.8548		Spot	4	Image 1	3	1000000124	485
26.8357		Spot	4	Image 1	3	1000000125	486
24.0534		Spot	4	Image 1	3	1000000126	487
22.2762		Spot	4	Image 1	3	1000000127	488
29.7151		Spot	4	Image 1	3	1000000128	489
19.7365		Spot	4	Image 1	3	1000000129	490
25.0479		Spot	4	Image 1	3	1000000130	491
23.2548		Spot	4	Image 1	3	1000000131	492
51.7435		Spot	4	Image 1	3	1000000132	493
22.5495		Spot	4	Image 1	3	1000000133	494
31.2592		Spot	4	Image 1	3	1000000134	495
31.1011		Spot	4	Image 1	3	1000000135	496
39.5704		Spot	4	Image 1	3	1000000136	497
25.2843		Spot	4	Image 1	3	1000000137	498
18.9041		Spot	4	Image 1	3	1000000138	499
48.8507		Spot	4	Image 1	3	1000000140	500
21.0887		Spot	4	Image 1	3	1000000141	501
33.0842		Spot	4	Image 1	3	1000000142	502
36.1626		Spot	4	Image 1	3	1000000143	503
25.9702		Spot	4	Image 1	3	1000000144	504
27.2246		Spot	4	Image 1	3	1000000145	505
27.5759		Spot	4	Image 1	3	1000000146	506
21.5097		Spot	4	Image 1	3	1000000147	507
23.7475		Spot	4	Image 1	3	1000000148	508
20.8996		Spot	4	Image 1	3	1000000149	509
19.2651		Spot	4	Image 1	3	1000000150	510
23.116		Spot	4	Image 1	3	1000000151	511
27.5939		Spot	4	Image 1	3	1000000152	512
43.8885		Spot	4	Image 1	3	1000000153	513
29.7302		Spot	4	Image 1	3	1000000154	514
86.8736		Spot	4	Image 1	3	1000000155	515
19.6667		Spot	4	Image 1	3	1000000156	516
27.0631		Spot	4	Image 1	3	1000000157	517
21.8063		Spot	4	Image 1	3	1000000158	518
24.3481		Spot	4	Image 1	3	1000000159	519
26.6379		Spot	4	Image 1	3	1000000160	520
24.3229		Spot	4	Image 1	3	1000000162	521
22.8364		Spot	4	Image 1	3	1000000161	522
24.4503		Spot	4	Image 1	3	1000000163	523
30.8024		Spot	4	Image 1	3	1000000164	524
24.7105		Spot	4	Image 1	3	1000000165	525
23.8534		Spot	4	Image 1	3	1000000166	526
21.977		Spot	4	Image 1	3	1000000167	527
22.9896		Spot	4	Image 1	3	1000000168	528
22.0948		Spot	4	Image 1	3	1000000169	529
23.4533		Spot	4	Image 1	3	1000000170	530
22.2496		Spot	4	Image 1	3	1000000171	531
18.8246		Spot	4	Image 1	3	1000000172	532
61.2443		Spot	4	Image 1	3	1000000173	533
67.9604		Spot	4	Image 1	4	1000000000	534
27.2261		Spot	4	Image 1	4	1000000001	535
18.4036		Spot	4	Image 1	4	1000000002	536
113.639		Spot	4	Image 1	4	1000000003	537
25.68		Spot	4	Image 1	4	1000000004	538
25.4805		Spot	4	Image 1	4	1000000005	539
28.8016		Spot	4	Image 1	4	1000000006	540
26.4214		Spot	4	Image 1	4	1000000007	541
84.6112		Spot	4	Image 1	4	1000000008	542
46.0799		Spot	4	Image 1	4	1000000009	543
19.6042		Spot	4	Image 1	4	1000000010	544
40.394		Spot	4	Image 1	4	1000000011	545
36.8789		Spot	4	Image 1	4	1000000013	546
20.3339		Spot	4	Image 1	4	1000000014	547
45.2982		Spot	4	Image 1	4	1000000012	548
447.813		Spot	4	Image 1	4	1000000015	549
25.5538		Spot	4	Image 1	4	1000000016	550
46.9716		Spot	4	Image 1	4	1000000017	551
31.8847		Spot	4	Image 1	4	1000000018	552
102.28		Spot	4	Image 1	4	1000000019	553
52.6904		Spot	4	Image 1	4	1000000020	554
41.1165		Spot	4	Image 1	4	1000000021	555
51.481		Spot	4	Image 1	4	1000000022	556
22.7189		Spot	4	Image 1	4	1000000023	557
39.7907		Spot	4	Image 1	4	1000000024	558
34.4817		Spot	4	Image 1	4	1000000025	559
58.5247		Spot	4	Image 1	4	1000000026	560
54.824		Spot	4	Image 1	4	1000000027	561
42.471		Spot	4	Image 1	4	1000000028	562
22.5476		Spot	4	Image 1	4	1000000029	563
24.536		Spot	4	Image 1	4	1000000030	564
44.838		Spot	4	Image 1	4	1000000031	565
41.48		Spot	4	Image 1	4	1000000032	566
218.61		Spot	4	Image 1	4	1000000033	567
256.05		Spot	4	Image 1	4	1000000034	568
32.0728		Spot	4	Image 1	4	1000000037	569
37.6841		Spot	4	Image 1	4	1000000035	570
48.5144		Spot	4	Image 1	4	1000000036	571
41.797		Spot	4	Image 1	4	1000000038	572
75.0083		Spot	4	Image 1	4	1000000040	573
21.0978		Spot	4	Image 1	4	1000000039	574
38.6405		Spot	4	Image 1	4	1000000174	575
27.8126		Spot	4	Image 1	4	1000000041	578
27.7747		Spot	4	Image 1	4	1000000044	579
111.681		Spot	4	Image 1	4	1000000042	580
102.038		Spot	4	Image 1	4	1000000045	581
31.1491		Spot	4	Image 1	4	1000000043	582
133.077		Spot	4	Image 1	4	1000000046	583
37.8299		Spot	4	Image 1	4	1000000047	584
52.9926		Spot	4	Image 1	4	1000000048	585
62.4104		Spot	4	Image 1	4	1000000049	586
35.6551		Spot	4	Image 1	4	1000000050	587
30.9326		Spot	4	Image 1	4	1000000052	588
23.4094		Spot	4	Image 1	4	1000000051	589
82.7714		Spot	4	Image 1	4	1000000053	590
45.1409		Spot	4	Image 1	4	1000000054	591
36.1416		Spot	4	Image 1	4	1000000055	592
65.9632		Spot	4	Image 1	4	1000000056	593
45.7441		Spot	4	Image 1	4	1000000057	594
55.4315		Spot	4	Image 1	4	1000000058	595
33.99		Spot	4	Image 1	4	1000000059	596
34.4672		Spot	4	Image 1	4	1000000060	597
46.7076		Spot	4	Image 1	4	1000000061	598
92.115		Spot	4	Image 1	4	1000000062	599
67.0652		Spot	4	Image 1	4	1000000063	600
27.494		Spot	4	Image 1	4	1000000064	601
36.5934		Spot	4	Image 1	4	1000000065	602
82.7995		Spot	4	Image 1	4	1000000066	603
30.4348		Spot	4	Image 1	4	1000000067	604
40.9601		Spot	4	Image 1	4	1000000068	605
25.2376		Spot	4	Image 1	4	1000000069	606
75.9033		Spot	4	Image 1	4	1000000070	607
52.5074		Spot	4	Image 1	4	1000000071	608
57.7017		Spot	4	Image 1	4	1000000072	609
19.367		Spot	4	Image 1	4	1000000073	610
669.221		Spot	4	Image 1	4	1000000074	611
55.3814		Spot	4	Image 1	4	1000000076	612
47.9197		Spot	4	Image 1	4	1000000075	613
27.5092		Spot	4	Image 1	4	1000000080	614
83.9014		Spot	4	Image 1	4	1000000077	615
33.3509		Spot	4	Image 1	4	1000000078	616
54.6983		Spot	4	Image 1	4	1000000079	617
31.8312		Spot	4	Image 1	4	1000000082	618
31.2007		Spot	4	Image 1	4	1000000081	619
62.0582		Spot	4	Image 1	4	1000000083	621
62.754		Spot	4	Image 1	4	1000000085	622
47.2359		Spot	4	Image 1	4	1000000086	623
46.3744		Spot	4	Image 1	4	1000000087	624
23.6238		Spot	4	Image 1	4	1000000084	625
43.5047		Spot	4	Image 1	4	1000000088	626
101.239		Spot	4	Image 1	4	1000000089	627
100.905		Spot	4	Image 1	4	1000000090	628
28.5499		Spot	4	Image 1	4	1000000091	629
25.5603		Spot	4	Image 1	4	1000000093	630
55.5479		Spot	4	Image 1	4	1000000092	631
25.4151		Spot	4	Image 1	4	1000000175	632
33.6236		Spot	4	Image 1	4	1000000096	633
24.4778		Spot	4	Image 1	4	1000000094	634
22.0276		Spot	4	Image 1	4	1000000095	635
28.1627		Spot	4	Image 1	4	1000000097	636
23.6738		Spot	4	Image 1	4	1000000098	637
29.5116		Spot	4	Image 1	4	1000000099	638
31.1028		Spot	4	Image 1	4	1000000100	640
26.2542		Spot	4	Image 1	4	1000000101	641
37.3558		Spot	4	Image 1	4	1000000102	642
26.3297		Spot	4	Image 1	4	1000000176	643
20.6387		Spot	4	Image 1	4	1000000103	644
23.6279		Spot	4	Image 1	4	1000000104	645
22.6067		Spot	4	Image 1	4	1000000105	646
26.3284		Spot	4	Image 1	4	1000000108	647
66.511		Spot	4	Image 1	4	1000000106	648
50.468		Spot	4	Image 1	4	1000000107	649
25.0998		Spot	4	Image 1	4	1000000109	650
44.0966		Spot	4	Image 1	4	1000000111	651
21.6567		Spot	4	Image 1	4	1000000110	652
127.753		Spot	4	Image 1	4	1000000112	653
24.2752		Spot	4	Image 1	4	1000000113	654
49.3648		Spot	4	Image 1	4	1000000114	655
33.7547		Spot	4	Image 1	4	1000000115	656
32.9281		Spot	4	Image 1	4	1000000116	657
57.6602		Spot	4	Image 1	4	1000000117	658
42.6643		Spot	4	Image 1	4	1000000118	659
19.2096		Spot	4	Image 1	4	1000000119	660
29.1813		Spot	4	Image 1	4	1000000120	661
20.2932		Spot	4	Image 1	4	1000000121	662
27.1153		Spot	4	Image 1	4	1000000122	663
49.9776		Spot	4	Image 1	4	1000000123	664
21.3904		Spot	4	Image 1	4	1000000124	665
26.1557		Spot	4	Image 1	4	1000000125	666
22.5105		Spot	4	Image 1	4	1000000127	667
22.6577		Spot	4	Image 1	4	1000000126	668
30.2393		Spot	4	Image 1	4	1000000128	669
19.8122		Spot	4	Image 1	4	1000000129	670
27.5307		Spot	4	Image 1	4	1000000130	671
42.125		Spot	4	Image 1	4	1000000132	672
23.6779		Spot	4	Image 1	4	1000000131	673
22.1889		Spot	4	Image 1	4	1000000133	674
30.6807		Spot	4	Image 1	4	1000000134	675
32.3493		Spot	4	Image 1	4	1000000135	676
38.0235		Spot	4	Image 1	4	1000000136	677
25.2641		Spot	4	Image 1	4	1000000137	678
20.1207		Spot	4	Image 1	4	1000000138	679
24.5838		Spot	4	Image 1	4	1000000139	680
53.0314		Spot	4	Image 1	4	1000000140	681
30.0819		Spot	4	Image 1	4	1000000143	682
21.1031		Spot	4	Image 1	4	1000000141	683
34.9777		Spot	4	Image 1	4	1000000142	684
24.0902		Spot	4	Image 1	4	1000000144	685
27.3528		Spot	4	Image 1	4	1000000145	686
29.0231		Spot	4	Image 1	4	1000000146	687
21.1311		Spot	4	Image 1	4	1000000147	688
23.425		Spot	4	Image 1	4	1000000148	689
20.6516		Spot	4	Image 1	4	1000000149	690
20.1639		Spot	4	Image 1	4	1000000150	691
21.9799		Spot	4	Image 1	4	1000000151	692
29.3815		Spot	4	Image 1	4	1000000152	693
39.9582		Spot	4	Image 1	4	1000000153	694
28.3913		Spot	4	Image 1	4	1000000154	695
85.2624		Spot	4	Image 1	4	1000000155	696
20.4602		Spot	4	Image 1	4	1000000156	697
26.6196		Spot	4	Image 1	4	1000000157	698
22.5402		Spot	4	Image 1	4	1000000158	699
25.9921		Spot	4	Image 1	4	1000000159	700
25.2199		Spot	4	Image 1	4	1000000160	701
25.5512		Spot	4	Image 1	4	1000000162	702
21.9556		Spot	4	Image 1	4	1000000161	703
24.0005		Spot	4	Image 1	4	1000000163	704
30.3077		Spot	4	Image 1	4	1000000164	705
24.7996		Spot	4	Image 1	4	1000000165	706
23.8483		Spot	4	Image 1	4	1000000166	707
24.2088		Spot	4	Image 1	4	1000000167	708
23.3482		Spot	4	Image 1	4	1000000168	709
23.3335		Spot	4	Image 1	4	1000000169	710
23.2143		Spot	4	Image 1	4	1000000170	711
21.1913		Spot	4	Image 1	4	1000000171	712
20.2698		Spot	4	Image 1	4	1000000172	713
63.1078		Spot	4	Image 1	4	1000000173	714
66.9087		Spot	4	Image 1	5	1000000000	715
27.0563		Spot	4	Image 1	5	1000000001	716
20.0271		Spot	4	Image 1	5	1000000002	717
23.8256		Spot	4	Image 1	5	1000000004	718
131.291		Spot	4	Image 1	5	1000000003	719
28.3733		Spot	4	Image 1	5	1000000005	720
28.4938		Spot	4	Image 1	5	1000000006	721
25.4951		Spot	4	Image 1	5	1000000007	722
76.2252		Spot	4	Image 1	5	1000000008	723
46.2253		Spot	4	Image 1	5	1000000009	724
22.2767		Spot	4	Image 1	5	1000000010	725
42.818		Spot	4	Image 1	5	1000000011	726
39.5151		Spot	4	Image 1	5	1000000013	727
20.1175		Spot	4	Image 1	5	1000000014	728
46.133		Spot	4	Image 1	5	1000000012	729
453.715		Spot	4	Image 1	5	1000000015	730
45.0125		Spot	4	Image 1	5	1000000017	731
31.6123		Spot	4	Image 1	5	1000000018	732
110.319		Spot	4	Image 1	5	1000000019	733
51.8019		Spot	4	Image 1	5	1000000020	734
40.9408		Spot	4	Image 1	5	1000000021	735
52.4645		Spot	4	Image 1	5	1000000022	736
20.9426		Spot	4	Image 1	5	1000000023	737
41.3775		Spot	4	Image 1	5	1000000024	738
37.2483		Spot	4	Image 1	5	1000000025	739
54.0336		Spot	4	Image 1	5	1000000026	740
56.9887		Spot	4	Image 1	5	1000000027	741
44.801		Spot	4	Image 1	5	1000000028	742
23.1888		Spot	4	Image 1	5	1000000029	743
27.1323		Spot	4	Image 1	5	1000000030	744
44.973		Spot	4	Image 1	5	1000000031	745
43.4493		Spot	4	Image 1	5	1000000032	746
229.762		Spot	4	Image 1	5	1000000033	747
203.983		Spot	4	Image 1	5	1000000034	748
31.9157		Spot	4	Image 1	5	1000000037	749
38.6555		Spot	4	Image 1	5	1000000035	750
48.3816		Spot	4	Image 1	5	1000000036	751
41.0751		Spot	4	Image 1	5	1000000038	752
76.3447		Spot	4	Image 1	5	1000000040	753
20.1684		Spot	4	Image 1	5	1000000039	754
36.0406		Spot	4	Image 1	5	1000000174	755
27.6557		Spot	4	Image 1	5	1000000041	758
28.1289		Spot	4	Image 1	5	1000000044	759
114.881		Spot	4	Image 1	5	1000000042	760
97.3495		Spot	4	Image 1	5	1000000045	761
32.695		Spot	4	Image 1	5	1000000043	762
131.025		Spot	4	Image 1	5	1000000046	763
38.1856		Spot	4	Image 1	5	1000000047	764
55.4289		Spot	4	Image 1	5	1000000048	765
21.7419		Spot	4	Image 1	5	1000000177	766
74.9459		Spot	4	Image 1	5	1000000049	767
32.9249		Spot	4	Image 1	5	1000000050	768
22.8847		Spot	4	Image 1	5	1000000051	769
31.5935		Spot	4	Image 1	5	1000000052	770
82.5206		Spot	4	Image 1	5	1000000053	771
48.4755		Spot	4	Image 1	5	1000000054	772
37.9227		Spot	4	Image 1	5	1000000055	773
65.2288		Spot	4	Image 1	5	1000000056	774
45.5286		Spot	4	Image 1	5	1000000057	775
51.8277		Spot	4	Image 1	5	1000000058	776
33.4161		Spot	4	Image 1	5	1000000059	777
35.2677		Spot	4	Image 1	5	1000000060	778
44.1984		Spot	4	Image 1	5	1000000061	779
77.6143		Spot	4	Image 1	5	1000000062	780
65.8341		Spot	4	Image 1	5	1000000063	781
27.9366		Spot	4	Image 1	5	1000000064	782
33.823		Spot	4	Image 1	5	1000000065	783
83.1173		Spot	4	Image 1	5	1000000066	784
26.3115		Spot	4	Image 1	5	1000000067	785
44.6348		Spot	4	Image 1	5	1000000068	786
79.4892		Spot	4	Image 1	5	1000000070	787
23.3325		Spot	4	Image 1	5	1000000069	788
45.1661		Spot	4	Image 1	5	1000000071	789
56.6811		Spot	4	Image 1	5	1000000072	790
20.6779		Spot	4	Image 1	5	1000000073	791
639.784		Spot	4	Image 1	5	1000000074	792
55.4876		Spot	4	Image 1	5	1000000076	793
56.7128		Spot	4	Image 1	5	1000000075	794
52.1573		Spot	4	Image 1	5	1000000079	795
76.2558		Spot	4	Image 1	5	1000000077	796
26.847		Spot	4	Image 1	5	1000000080	797
31.3535		Spot	4	Image 1	5	1000000078	798
33.5349		Spot	4	Image 1	5	1000000082	799
31.0272		Spot	4	Image 1	5	1000000081	800
64.8823		Spot	4	Image 1	5	1000000083	802
61.6931		Spot	4	Image 1	5	1000000085	803
44.7837		Spot	4	Image 1	5	1000000086	804
45.0581		Spot	4	Image 1	5	1000000087	805
22.2301		Spot	4	Image 1	5	1000000084	806
42.5986		Spot	4	Image 1	5	1000000088	807
100.557		Spot	4	Image 1	5	1000000089	808
99.6234		Spot	4	Image 1	5	1000000090	809
26.1782		Spot	4	Image 1	5	1000000091	810
25.084		Spot	4	Image 1	5	1000000093	811
54.3057		Spot	4	Image 1	5	1000000092	812
25.4667		Spot	4	Image 1	5	1000000175	813
21.6232		Spot	4	Image 1	5	1000000094	814
34.8311		Spot	4	Image 1	5	1000000096	815
23.053		Spot	4	Image 1	5	1000000095	816
28.2443		Spot	4	Image 1	5	1000000097	817
25.6907		Spot	4	Image 1	5	1000000098	818
30.5885		Spot	4	Image 1	5	1000000099	819
33.0812		Spot	4	Image 1	5	1000000100	821
27.2155		Spot	4	Image 1	5	1000000101	822
39.4062		Spot	4	Image 1	5	1000000102	823
28.6495		Spot	4	Image 1	5	1000000176	824
20.544		Spot	4	Image 1	5	1000000103	825
24.6592		Spot	4	Image 1	5	1000000104	826
23.8424		Spot	4	Image 1	5	1000000105	827
24.0868		Spot	4	Image 1	5	1000000108	828
50.4415		Spot	4	Image 1	5	1000000107	829
63.8414		Spot	4	Image 1	5	1000000106	830
26.0888		Spot	4	Image 1	5	1000000109	831
43.2873		Spot	4	Image 1	5	1000000111	832
21.2035		Spot	4	Image 1	5	1000000110	833
126.755		Spot	4	Image 1	5	1000000112	834
24.7647		Spot	4	Image 1	5	1000000113	835
50.1648		Spot	4	Image 1	5	1000000114	836
32.3284		Spot	4	Image 1	5	1000000115	837
31.4324		Spot	4	Image 1	5	1000000116	838
87.3139		Spot	4	Image 1	5	1000000117	839
41.9057		Spot	4	Image 1	5	1000000118	840
21.6723		Spot	4	Image 1	5	1000000119	841
30.9116		Spot	4	Image 1	5	1000000120	842
18.4859		Spot	4	Image 1	5	1000000121	843
28.828		Spot	4	Image 1	5	1000000122	844
21.331		Spot	4	Image 1	5	1000000124	845
49.5064		Spot	4	Image 1	5	1000000123	846
26.2063		Spot	4	Image 1	5	1000000125	847
28.1215		Spot	4	Image 1	5	1000000128	848
22.8395		Spot	4	Image 1	5	1000000126	849
24.4251		Spot	4	Image 1	5	1000000127	850
21.4004		Spot	4	Image 1	5	1000000129	851
27.4672		Spot	4	Image 1	5	1000000130	852
24.2041		Spot	4	Image 1	5	1000000131	853
36.9411		Spot	4	Image 1	5	1000000132	854
22.1735		Spot	4	Image 1	5	1000000133	855
29.5147		Spot	4	Image 1	5	1000000135	856
30.7882		Spot	4	Image 1	5	1000000134	857
40.3734		Spot	4	Image 1	5	1000000136	858
22.4485		Spot	4	Image 1	5	1000000137	859
20.9506		Spot	4	Image 1	5	1000000138	860
24.0662		Spot	4	Image 1	5	1000000139	861
51.3979		Spot	4	Image 1	5	1000000140	862
40.0767		Spot	4	Image 1	5	1000000143	863
22.8075		Spot	4	Image 1	5	1000000141	864
35.6496		Spot	4	Image 1	5	1000000142	865
24.7505		Spot	4	Image 1	5	1000000144	866
26.3669		Spot	4	Image 1	5	1000000145	867
29.0359		Spot	4	Image 1	5	1000000146	868
20.6922		Spot	4	Image 1	5	1000000147	869
25.4354		Spot	4	Image 1	5	1000000148	870
19.0348		Spot	4	Image 1	5	1000000149	871
19.7823		Spot	4	Image 1	5	1000000150	872
21.9937		Spot	4	Image 1	5	1000000151	873
29.8838		Spot	4	Image 1	5	1000000152	874
43.2674		Spot	4	Image 1	5	1000000153	875
29.0091		Spot	4	Image 1	5	1000000154	876
81.4241		Spot	4	Image 1	5	1000000155	877
21.5031		Spot	4	Image 1	5	1000000156	878
26.071		Spot	4	Image 1	5	1000000157	879
23.357		Spot	4	Image 1	5	1000000158	880
25.8333		Spot	4	Image 1	5	1000000159	881
24.6022		Spot	4	Image 1	5	1000000160	882
25.3679		Spot	4	Image 1	5	1000000162	883
22.6687		Spot	4	Image 1	5	1000000161	884
22.2475		Spot	4	Image 1	5	1000000163	885
33.6312		Spot	4	Image 1	5	1000000164	886
24.859		Spot	4	Image 1	5	1000000165	887
24.4825		Spot	4	Image 1	5	1000000166	888
25.2094		Spot	4	Image 1	5	1000000167	889
23.2346		Spot	4	Image 1	5	1000000168	890
20.7144		Spot	4	Image 1	5	1000000169	891
22.6046		Spot	4	Image 1	5	1000000170	892
22.5183		Spot	4	Image 1	5	1000000171	893
21.8145		Spot	4	Image 1	5	1000000172	894
63.4547		Spot	4	Image 1	5	1000000173	895
63.0592		Spot	4	Image 1	6	1000000000	896
26.2475		Spot	4	Image 1	6	1000000001	897
33.2036		Spot	4	Image 1	6	1000000005	898
25.5214		Spot	4	Image 1	6	1000000004	899
137.601		Spot	4	Image 1	6	1000000003	900
30.3569		Spot	4	Image 1	6	1000000006	901
19.927		Spot	4	Image 1	6	1000000007	902
83.1061		Spot	4	Image 1	6	1000000008	903
47.282		Spot	4	Image 1	6	1000000009	904
19.5009		Spot	4	Image 1	6	1000000010	905
43.0994		Spot	4	Image 1	6	1000000011	906
37.8906		Spot	4	Image 1	6	1000000013	907
20.2626		Spot	4	Image 1	6	1000000014	908
44.8267		Spot	4	Image 1	6	1000000012	909
444.882		Spot	4	Image 1	6	1000000015	910
23.3576		Spot	4	Image 1	6	1000000016	911
41.4845		Spot	4	Image 1	6	1000000017	912
32.0347		Spot	4	Image 1	6	1000000018	913
112.074		Spot	4	Image 1	6	1000000019	914
52.5445		Spot	4	Image 1	6	1000000020	915
41.89		Spot	4	Image 1	6	1000000021	916
51.1085		Spot	4	Image 1	6	1000000022	917
22.7578		Spot	4	Image 1	6	1000000023	918
40.1288		Spot	4	Image 1	6	1000000024	919
44.6274		Spot	4	Image 1	6	1000000025	920
54.4269		Spot	4	Image 1	6	1000000026	921
55.5173		Spot	4	Image 1	6	1000000027	922
39.8939		Spot	4	Image 1	6	1000000028	923
24.3772		Spot	4	Image 1	6	1000000029	924
26.7387		Spot	4	Image 1	6	1000000030	925
45.3437		Spot	4	Image 1	6	1000000031	926
40.4227		Spot	4	Image 1	6	1000000032	927
214.707		Spot	4	Image 1	6	1000000033	928
188.689		Spot	4	Image 1	6	1000000034	929
31.1767		Spot	4	Image 1	6	1000000037	930
41.6266		Spot	4	Image 1	6	1000000035	931
48.3801		Spot	4	Image 1	6	1000000036	932
38.9424		Spot	4	Image 1	6	1000000038	933
74.9844		Spot	4	Image 1	6	1000000040	934
19.1518		Spot	4	Image 1	6	1000000039	935
42.1031		Spot	4	Image 1	6	1000000174	936
30.2163		Spot	4	Image 1	6	1000000041	939
116.384		Spot	4	Image 1	6	1000000042	940
25.2762		Spot	4	Image 1	6	1000000044	941
93.1341		Spot	4	Image 1	6	1000000045	942
35.5327		Spot	4	Image 1	6	1000000043	943
128.388		Spot	4	Image 1	6	1000000046	944
36.2493		Spot	4	Image 1	6	1000000047	945
55.9333		Spot	4	Image 1	6	1000000048	946
76.87		Spot	4	Image 1	6	1000000049	947
33.9138		Spot	4	Image 1	6	1000000050	948
23.4106		Spot	4	Image 1	6	1000000051	949
32.0643		Spot	4	Image 1	6	1000000052	950
81.7488		Spot	4	Image 1	6	1000000053	951
45.1329		Spot	4	Image 1	6	1000000054	952
37.6022		Spot	4	Image 1	6	1000000055	953
60.0178		Spot	4	Image 1	6	1000000056	954
45.9911		Spot	4	Image 1	6	1000000057	955
56.1262		Spot	4	Image 1	6	1000000058	956
33.9674		Spot	4	Image 1	6	1000000059	957
35.8894		Spot	4	Image 1	6	1000000060	958
44.3078		Spot	4	Image 1	6	1000000061	959
82.2636		Spot	4	Image 1	6	1000000062	960
67.8668		Spot	4	Image 1	6	1000000063	961
27.1181		Spot	4	Image 1	6	1000000064	962
33.006		Spot	4	Image 1	6	1000000065	963
80.2486		Spot	4	Image 1	6	1000000066	964
29.5211		Spot	4	Image 1	6	1000000067	965
43.2618		Spot	4	Image 1	6	1000000068	966
25.8125		Spot	4	Image 1	6	1000000069	967
78.1661		Spot	4	Image 1	6	1000000070	968
48.9431		Spot	4	Image 1	6	1000000071	969
59.5661		Spot	4	Image 1	6	1000000072	970
19.2388		Spot	4	Image 1	6	1000000073	971
631.503		Spot	4	Image 1	6	1000000074	972
62.2565		Spot	4	Image 1	6	1000000076	973
48.8974		Spot	4	Image 1	6	1000000075	974
27.238		Spot	4	Image 1	6	1000000080	975
29.1871		Spot	4	Image 1	6	1000000078	976
53.4552		Spot	4	Image 1	6	1000000079	977
77.0982		Spot	4	Image 1	6	1000000077	978
30.4181		Spot	4	Image 1	6	1000000081	979
32.4801		Spot	4	Image 1	6	1000000082	980
64.2587		Spot	4	Image 1	6	1000000083	982
17.855		Spot	4	Image 1	6	1000000178	983
59.0404		Spot	4	Image 1	6	1000000085	984
46.437		Spot	4	Image 1	6	1000000086	985
45.3915		Spot	4	Image 1	6	1000000087	986
23.6663		Spot	4	Image 1	6	1000000084	987
43.949		Spot	4	Image 1	6	1000000088	988
100.84		Spot	4	Image 1	6	1000000089	989
96.3043		Spot	4	Image 1	6	1000000090	990
27.263		Spot	4	Image 1	6	1000000091	991
25.2256		Spot	4	Image 1	6	1000000093	992
57.2651		Spot	4	Image 1	6	1000000092	993
23.9289		Spot	4	Image 1	6	1000000175	994
33.5549		Spot	4	Image 1	6	1000000096	995
23.0191		Spot	4	Image 1	6	1000000094	996
22.5493		Spot	4	Image 1	6	1000000095	997
27.8883		Spot	4	Image 1	6	1000000097	998
25.9331		Spot	4	Image 1	6	1000000098	999
28.8361		Spot	4	Image 1	6	1000000099	1000
32.5074		Spot	4	Image 1	6	1000000100	1001
26.5218		Spot	4	Image 1	6	1000000101	1002
37.0849		Spot	4	Image 1	6	1000000102	1003
29.4472		Spot	4	Image 1	6	1000000176	1004
19.7674		Spot	4	Image 1	6	1000000103	1005
24.0988		Spot	4	Image 1	6	1000000104	1006
22.7386		Spot	4	Image 1	6	1000000105	1007
25.4389		Spot	4	Image 1	6	1000000108	1008
52.8775		Spot	4	Image 1	6	1000000107	1009
66.8927		Spot	4	Image 1	6	1000000106	1010
25.6648		Spot	4	Image 1	6	1000000109	1011
23.3734		Spot	4	Image 1	6	1000000110	1012
43.6993		Spot	4	Image 1	6	1000000111	1013
123.53		Spot	4	Image 1	6	1000000112	1014
24.8946		Spot	4	Image 1	6	1000000113	1015
46.8724		Spot	4	Image 1	6	1000000114	1016
33.4191		Spot	4	Image 1	6	1000000115	1017
31.4089		Spot	4	Image 1	6	1000000116	1018
70.3547		Spot	4	Image 1	6	1000000117	1019
40.5199		Spot	4	Image 1	6	1000000118	1020
22.0542		Spot	4	Image 1	6	1000000119	1021
29.9005		Spot	4	Image 1	6	1000000120	1022
20.7792		Spot	4	Image 1	6	1000000121	1023
29.2078		Spot	4	Image 1	6	1000000122	1024
48.1401		Spot	4	Image 1	6	1000000123	1025
20.6622		Spot	4	Image 1	6	1000000124	1026
24.818		Spot	4	Image 1	6	1000000125	1027
23.4016		Spot	4	Image 1	6	1000000126	1028
23.2233		Spot	4	Image 1	6	1000000127	1029
28.7108		Spot	4	Image 1	6	1000000128	1030
19.6628		Spot	4	Image 1	6	1000000129	1031
25.0313		Spot	4	Image 1	6	1000000130	1032
24.3935		Spot	4	Image 1	6	1000000131	1033
35.4417		Spot	4	Image 1	6	1000000132	1034
23.9158		Spot	4	Image 1	6	1000000133	1035
31.1857		Spot	4	Image 1	6	1000000134	1036
28.3567		Spot	4	Image 1	6	1000000135	1037
39.5307		Spot	4	Image 1	6	1000000136	1038
24.3211		Spot	4	Image 1	6	1000000137	1039
20.3035		Spot	4	Image 1	6	1000000138	1040
25.3949		Spot	4	Image 1	6	1000000139	1041
52.5611		Spot	4	Image 1	6	1000000140	1042
32.4139		Spot	4	Image 1	6	1000000143	1043
22.1435		Spot	4	Image 1	6	1000000141	1044
35.1122		Spot	4	Image 1	6	1000000142	1045
24.9427		Spot	4	Image 1	6	1000000144	1046
26.6388		Spot	4	Image 1	6	1000000145	1047
28.3072		Spot	4	Image 1	6	1000000146	1048
21.4512		Spot	4	Image 1	6	1000000147	1049
23.6696		Spot	4	Image 1	6	1000000148	1050
19.9119		Spot	4	Image 1	6	1000000149	1051
20.4529		Spot	4	Image 1	6	1000000150	1052
22.5284		Spot	4	Image 1	6	1000000151	1053
27.9731		Spot	4	Image 1	6	1000000152	1054
45.2834		Spot	4	Image 1	6	1000000153	1055
28.6017		Spot	4	Image 1	6	1000000154	1056
83.5264		Spot	4	Image 1	6	1000000155	1057
20.4147		Spot	4	Image 1	6	1000000156	1058
26.5883		Spot	4	Image 1	6	1000000157	1059
22.7595		Spot	4	Image 1	6	1000000158	1060
24.0571		Spot	4	Image 1	6	1000000159	1061
26.2998		Spot	4	Image 1	6	1000000160	1062
22.4598		Spot	4	Image 1	6	1000000162	1063
23.0441		Spot	4	Image 1	6	1000000161	1064
22.9129		Spot	4	Image 1	6	1000000163	1065
29.7846		Spot	4	Image 1	6	1000000164	1066
23.7221		Spot	4	Image 1	6	1000000165	1067
24.2322		Spot	4	Image 1	6	1000000166	1068
24.1399		Spot	4	Image 1	6	1000000167	1069
23.2256		Spot	4	Image 1	6	1000000168	1070
20.9142		Spot	4	Image 1	6	1000000169	1071
22.9862		Spot	4	Image 1	6	1000000170	1072
22.4003		Spot	4	Image 1	6	1000000171	1073
19.7213		Spot	4	Image 1	6	1000000172	1074
62.0963		Spot	4	Image 1	6	1000000173	1075
63.7495		Spot	4	Image 1	7	1000000000	1076
26.4063		Spot	4	Image 1	7	1000000001	1077
21.9451		Spot	4	Image 1	7	1000000002	1078
24.1967		Spot	4	Image 1	7	1000000004	1079
30.8837		Spot	4	Image 1	7	1000000005	1080
120.272		Spot	4	Image 1	7	1000000003	1081
28.2924		Spot	4	Image 1	7	1000000006	1082
19.3741		Spot	4	Image 1	7	1000000007	1083
92.9404		Spot	4	Image 1	7	1000000008	1084
49.5809		Spot	4	Image 1	7	1000000009	1085
43.5728		Spot	4	Image 1	7	1000000011	1086
37.404		Spot	4	Image 1	7	1000000013	1087
18.8407		Spot	4	Image 1	7	1000000014	1088
46.3192		Spot	4	Image 1	7	1000000012	1089
427.585		Spot	4	Image 1	7	1000000015	1090
24.8643		Spot	4	Image 1	7	1000000016	1091
41.8285		Spot	4	Image 1	7	1000000017	1092
34.6104		Spot	4	Image 1	7	1000000018	1093
120.933		Spot	4	Image 1	7	1000000019	1094
52.6363		Spot	4	Image 1	7	1000000020	1095
42.0961		Spot	4	Image 1	7	1000000021	1096
50.821		Spot	4	Image 1	7	1000000022	1097
23.0533		Spot	4	Image 1	7	1000000023	1098
40.6654		Spot	4	Image 1	7	1000000024	1099
45.0963		Spot	4	Image 1	7	1000000025	1100
50.3062		Spot	4	Image 1	7	1000000026	1101
51.1675		Spot	4	Image 1	7	1000000027	1102
35.008		Spot	4	Image 1	7	1000000028	1103
24.2671		Spot	4	Image 1	7	1000000029	1104
25.2039		Spot	4	Image 1	7	1000000030	1105
44.855		Spot	4	Image 1	7	1000000031	1106
39.8231		Spot	4	Image 1	7	1000000032	1107
189.324		Spot	4	Image 1	7	1000000033	1108
178.145		Spot	4	Image 1	7	1000000034	1109
36.9143		Spot	4	Image 1	7	1000000035	1110
30.6765		Spot	4	Image 1	7	1000000037	1111
49.7953		Spot	4	Image 1	7	1000000036	1112
38.0669		Spot	4	Image 1	7	1000000038	1113
67.6287		Spot	4	Image 1	7	1000000040	1114
44.6183		Spot	4	Image 1	7	1000000174	1115
18.4695		Spot	4	Image 1	7	1000000039	1116
29.6792		Spot	4	Image 1	7	1000000041	1119
114.72		Spot	4	Image 1	7	1000000042	1120
27.1588		Spot	4	Image 1	7	1000000044	1121
93.2818		Spot	4	Image 1	7	1000000045	1122
35.1046		Spot	4	Image 1	7	1000000043	1123
126.92		Spot	4	Image 1	7	1000000046	1124
38.5514		Spot	4	Image 1	7	1000000047	1125
51.5105		Spot	4	Image 1	7	1000000048	1126
78.811		Spot	4	Image 1	7	1000000049	1127
33.2978		Spot	4	Image 1	7	1000000050	1128
24.5854		Spot	4	Image 1	7	1000000051	1129
35.976		Spot	4	Image 1	7	1000000052	1130
80.0446		Spot	4	Image 1	7	1000000053	1131
48.3208		Spot	4	Image 1	7	1000000054	1132
38.8427		Spot	4	Image 1	7	1000000055	1133
62.0378		Spot	4	Image 1	7	1000000056	1134
45.1438		Spot	4	Image 1	7	1000000057	1135
54.1012		Spot	4	Image 1	7	1000000058	1136
33.1075		Spot	4	Image 1	7	1000000059	1137
42.3527		Spot	4	Image 1	7	1000000061	1138
32.9226		Spot	4	Image 1	7	1000000060	1139
73.7711		Spot	4	Image 1	7	1000000062	1140
72.2416		Spot	4	Image 1	7	1000000063	1141
28.536		Spot	4	Image 1	7	1000000064	1142
35.1707		Spot	4	Image 1	7	1000000065	1143
82.989		Spot	4	Image 1	7	1000000066	1144
43.9387		Spot	4	Image 1	7	1000000068	1145
30.2051		Spot	4	Image 1	7	1000000067	1146
26.0122		Spot	4	Image 1	7	1000000069	1147
75.0367		Spot	4	Image 1	7	1000000070	1148
47.9018		Spot	4	Image 1	7	1000000071	1149
59.5782		Spot	4	Image 1	7	1000000072	1150
19.0116		Spot	4	Image 1	7	1000000073	1151
615.72		Spot	4	Image 1	7	1000000074	1152
69.3311		Spot	4	Image 1	7	1000000076	1153
51.9356		Spot	4	Image 1	7	1000000075	1154
26.7351		Spot	4	Image 1	7	1000000080	1155
81.5371		Spot	4	Image 1	7	1000000077	1156
30.8924		Spot	4	Image 1	7	1000000078	1157
52.5028		Spot	4	Image 1	7	1000000079	1158
30.0341		Spot	4	Image 1	7	1000000082	1159
29.2712		Spot	4	Image 1	7	1000000081	1160
64.933		Spot	4	Image 1	7	1000000083	1162
18.0803		Spot	4	Image 1	7	1000000178	1163
60.5053		Spot	4	Image 1	7	1000000085	1164
23.6902		Spot	4	Image 1	7	1000000084	1165
51.2442		Spot	4	Image 1	7	1000000086	1166
44.9025		Spot	4	Image 1	7	1000000087	1167
43.8941		Spot	4	Image 1	7	1000000088	1168
100.658		Spot	4	Image 1	7	1000000089	1169
98.8212		Spot	4	Image 1	7	1000000090	1170
26.2228		Spot	4	Image 1	7	1000000091	1171
26.1979		Spot	4	Image 1	7	1000000093	1172
55.4637		Spot	4	Image 1	7	1000000092	1173
24.9326		Spot	4	Image 1	7	1000000175	1174
22.8271		Spot	4	Image 1	7	1000000095	1175
21.2191		Spot	4	Image 1	7	1000000094	1176
33.8655		Spot	4	Image 1	7	1000000096	1177
26.607		Spot	4	Image 1	7	1000000097	1178
26.0243		Spot	4	Image 1	7	1000000098	1179
29.2106		Spot	4	Image 1	7	1000000099	1180
33.2561		Spot	4	Image 1	7	1000000100	1182
25.563		Spot	4	Image 1	7	1000000101	1183
39.466		Spot	4	Image 1	7	1000000102	1184
19.2206		Spot	4	Image 1	7	1000000103	1185
25.2348		Spot	4	Image 1	7	1000000104	1186
21.7996		Spot	4	Image 1	7	1000000105	1187
69.5704		Spot	4	Image 1	7	1000000106	1188
47.5748		Spot	4	Image 1	7	1000000107	1189
26.5638		Spot	4	Image 1	7	1000000108	1190
25.8893		Spot	4	Image 1	7	1000000109	1191
42.3162		Spot	4	Image 1	7	1000000111	1192
20.9942		Spot	4	Image 1	7	1000000110	1193
124.079		Spot	4	Image 1	7	1000000112	1194
25.6937		Spot	4	Image 1	7	1000000113	1195
46.9364		Spot	4	Image 1	7	1000000114	1196
33.7004		Spot	4	Image 1	7	1000000115	1197
33.79		Spot	4	Image 1	7	1000000116	1198
53.9141		Spot	4	Image 1	7	1000000117	1199
40.5271		Spot	4	Image 1	7	1000000118	1200
23.9034		Spot	4	Image 1	7	1000000119	1201
29.1932		Spot	4	Image 1	7	1000000120	1202
21.6049		Spot	4	Image 1	7	1000000121	1203
27.2248		Spot	4	Image 1	7	1000000122	1204
20.3393		Spot	4	Image 1	7	1000000124	1205
47.8569		Spot	4	Image 1	7	1000000123	1206
25.6312		Spot	4	Image 1	7	1000000125	1207
22.9848		Spot	4	Image 1	7	1000000126	1208
24.2151		Spot	4	Image 1	7	1000000127	1209
20.0179		Spot	4	Image 1	7	1000000129	1210
24.8838		Spot	4	Image 1	7	1000000130	1211
23.0693		Spot	4	Image 1	7	1000000131	1212
36.0552		Spot	4	Image 1	7	1000000132	1213
23.2131		Spot	4	Image 1	7	1000000133	1214
30.0947		Spot	4	Image 1	7	1000000134	1215
27.3208		Spot	4	Image 1	7	1000000135	1216
39.2335		Spot	4	Image 1	7	1000000136	1217
23.4001		Spot	4	Image 1	7	1000000137	1218
18.9684		Spot	4	Image 1	7	1000000138	1219
24.0264		Spot	4	Image 1	7	1000000139	1220
50.7493		Spot	4	Image 1	7	1000000140	1221
28.3255		Spot	4	Image 1	7	1000000143	1222
22.6682		Spot	4	Image 1	7	1000000141	1223
37.7882		Spot	4	Image 1	7	1000000142	1224
25.1553		Spot	4	Image 1	7	1000000144	1225
23.8969		Spot	4	Image 1	7	1000000145	1226
28.8755		Spot	4	Image 1	7	1000000146	1227
21.5673		Spot	4	Image 1	7	1000000147	1228
22.6476		Spot	4	Image 1	7	1000000148	1229
19.1415		Spot	4	Image 1	7	1000000149	1230
20.8358		Spot	4	Image 1	7	1000000150	1231
23.7469		Spot	4	Image 1	7	1000000151	1232
29.0857		Spot	4	Image 1	7	1000000152	1233
42.8071		Spot	4	Image 1	7	1000000153	1234
30.0168		Spot	4	Image 1	7	1000000154	1235
87.5777		Spot	4	Image 1	7	1000000155	1236
21.1557		Spot	4	Image 1	7	1000000156	1237
24.3693		Spot	4	Image 1	7	1000000157	1238
22.379		Spot	4	Image 1	7	1000000158	1239
24.1625		Spot	4	Image 1	7	1000000159	1240
25.9607		Spot	4	Image 1	7	1000000160	1241
23.0648		Spot	4	Image 1	7	1000000161	1242
23.3395		Spot	4	Image 1	7	1000000162	1243
23.7889		Spot	4	Image 1	7	1000000163	1244
31.4529		Spot	4	Image 1	7	1000000164	1245
23.7391		Spot	4	Image 1	7	1000000165	1246
23.9129		Spot	4	Image 1	7	1000000166	1247
24.0975		Spot	4	Image 1	7	1000000167	1248
22.5072		Spot	4	Image 1	7	1000000168	1249
21.5192		Spot	4	Image 1	7	1000000169	1250
21.5808		Spot	4	Image 1	7	1000000170	1251
22.8038		Spot	4	Image 1	7	1000000171	1252
22.3478		Spot	4	Image 1	7	1000000172	1253
60.7395		Spot	4	Image 1	7	1000000173	1254
64.7684		Spot	4	Image 1	8	1000000000	1255
26.7541		Spot	4	Image 1	8	1000000001	1256
32.5368		Spot	4	Image 1	8	1000000005	1257
24.8782		Spot	4	Image 1	8	1000000004	1258
118.047		Spot	4	Image 1	8	1000000003	1259
27.9783		Spot	4	Image 1	8	1000000006	1260
20.1606		Spot	4	Image 1	8	1000000007	1261
88.2501		Spot	4	Image 1	8	1000000008	1262
52.3604		Spot	4	Image 1	8	1000000009	1263
22.6497		Spot	4	Image 1	8	1000000010	1264
45.0617		Spot	4	Image 1	8	1000000011	1265
20.4826		Spot	4	Image 1	8	1000000014	1266
43.1237		Spot	4	Image 1	8	1000000012	1267
41.7944		Spot	4	Image 1	8	1000000013	1268
475.18		Spot	4	Image 1	8	1000000015	1269
25.1837		Spot	4	Image 1	8	1000000016	1270
44.8792		Spot	4	Image 1	8	1000000017	1271
32.3974		Spot	4	Image 1	8	1000000018	1272
122.825		Spot	4	Image 1	8	1000000019	1273
57.5341		Spot	4	Image 1	8	1000000020	1274
40.1086		Spot	4	Image 1	8	1000000021	1275
50.7994		Spot	4	Image 1	8	1000000022	1276
23.9493		Spot	4	Image 1	8	1000000023	1277
37.8831		Spot	4	Image 1	8	1000000024	1278
42.8709		Spot	4	Image 1	8	1000000025	1279
55.0841		Spot	4	Image 1	8	1000000026	1280
54.4509		Spot	4	Image 1	8	1000000027	1281
33.8133		Spot	4	Image 1	8	1000000028	1282
22.0707		Spot	4	Image 1	8	1000000029	1283
26.1291		Spot	4	Image 1	8	1000000030	1284
44.539		Spot	4	Image 1	8	1000000031	1285
42.7143		Spot	4	Image 1	8	1000000032	1286
191.74		Spot	4	Image 1	8	1000000033	1287
207.163		Spot	4	Image 1	8	1000000034	1288
35.2571		Spot	4	Image 1	8	1000000035	1289
32.243		Spot	4	Image 1	8	1000000037	1290
50.2949		Spot	4	Image 1	8	1000000036	1291
41.1619		Spot	4	Image 1	8	1000000038	1292
80.0613		Spot	4	Image 1	8	1000000040	1293
42.7365		Spot	4	Image 1	8	1000000174	1294
21.9298		Spot	4	Image 1	8	1000000039	1295
28.2057		Spot	4	Image 1	8	1000000041	1298
110.281		Spot	4	Image 1	8	1000000042	1299
25.9013		Spot	4	Image 1	8	1000000044	1300
34.2945		Spot	4	Image 1	8	1000000043	1301
97.2008		Spot	4	Image 1	8	1000000045	1302
130.476		Spot	4	Image 1	8	1000000046	1303
36.9494		Spot	4	Image 1	8	1000000047	1304
37.5597		Spot	4	Image 1	8	1000000048	1305
19.5817		Spot	4	Image 1	8	1000000177	1306
77.1157		Spot	4	Image 1	8	1000000049	1307
35.0424		Spot	4	Image 1	8	1000000050	1308
35.8531		Spot	4	Image 1	8	1000000052	1309
23.3025		Spot	4	Image 1	8	1000000051	1310
81.2094		Spot	4	Image 1	8	1000000053	1311
49.0785		Spot	4	Image 1	8	1000000054	1312
34.4992		Spot	4	Image 1	8	1000000055	1313
61.2272		Spot	4	Image 1	8	1000000056	1314
49.2669		Spot	4	Image 1	8	1000000057	1315
53.8777		Spot	4	Image 1	8	1000000058	1316
34.7695		Spot	4	Image 1	8	1000000059	1317
43.3302		Spot	4	Image 1	8	1000000061	1318
32.9117		Spot	4	Image 1	8	1000000060	1319
71.4009		Spot	4	Image 1	8	1000000062	1320
72.8234		Spot	4	Image 1	8	1000000063	1321
33.6701		Spot	4	Image 1	8	1000000065	1322
30.823		Spot	4	Image 1	8	1000000064	1323
83.9061		Spot	4	Image 1	8	1000000066	1324
28.3177		Spot	4	Image 1	8	1000000067	1325
41.5779		Spot	4	Image 1	8	1000000068	1326
25.5917		Spot	4	Image 1	8	1000000069	1327
75.8227		Spot	4	Image 1	8	1000000070	1328
49.7467		Spot	4	Image 1	8	1000000071	1329
55.3681		Spot	4	Image 1	8	1000000072	1330
19.2838		Spot	4	Image 1	8	1000000073	1331
558.007		Spot	4	Image 1	8	1000000074	1332
73.8889		Spot	4	Image 1	8	1000000076	1333
52.082		Spot	4	Image 1	8	1000000075	1334
28.7401		Spot	4	Image 1	8	1000000080	1335
31.9315		Spot	4	Image 1	8	1000000078	1336
53.5752		Spot	4	Image 1	8	1000000079	1337
84.8454		Spot	4	Image 1	8	1000000077	1338
30.2467		Spot	4	Image 1	8	1000000081	1339
31.7712		Spot	4	Image 1	8	1000000082	1340
61.6656		Spot	4	Image 1	8	1000000083	1342
57.7217		Spot	4	Image 1	8	1000000085	1343
50.2725		Spot	4	Image 1	8	1000000086	1344
43.6293		Spot	4	Image 1	8	1000000087	1345
24.5272		Spot	4	Image 1	8	1000000084	1346
43.5842		Spot	4	Image 1	8	1000000088	1347
97.2397		Spot	4	Image 1	8	1000000089	1348
99.2026		Spot	4	Image 1	8	1000000090	1349
28.0252		Spot	4	Image 1	8	1000000091	1350
26.6897		Spot	4	Image 1	8	1000000093	1351
53.606		Spot	4	Image 1	8	1000000092	1352
24.0132		Spot	4	Image 1	8	1000000175	1353
21.4938		Spot	4	Image 1	8	1000000094	1354
34.8642		Spot	4	Image 1	8	1000000096	1355
22.6791		Spot	4	Image 1	8	1000000095	1356
29.4662		Spot	4	Image 1	8	1000000097	1357
25.2148		Spot	4	Image 1	8	1000000098	1358
30.0838		Spot	4	Image 1	8	1000000099	1359
31.4508		Spot	4	Image 1	8	1000000100	1361
27.9649		Spot	4	Image 1	8	1000000101	1362
38.3443		Spot	4	Image 1	8	1000000102	1363
28.6722		Spot	4	Image 1	8	1000000176	1364
20.0312		Spot	4	Image 1	8	1000000103	1365
23.1864		Spot	4	Image 1	8	1000000104	1366
21.1653		Spot	4	Image 1	8	1000000105	1367
23.3888		Spot	4	Image 1	8	1000000108	1368
68.7258		Spot	4	Image 1	8	1000000106	1369
52.175		Spot	4	Image 1	8	1000000107	1370
24.6978		Spot	4	Image 1	8	1000000109	1371
44.9065		Spot	4	Image 1	8	1000000111	1372
22.7747		Spot	4	Image 1	8	1000000110	1373
129.352		Spot	4	Image 1	8	1000000112	1374
24.4152		Spot	4	Image 1	8	1000000113	1375
47.5375		Spot	4	Image 1	8	1000000114	1376
33.3922		Spot	4	Image 1	8	1000000115	1377
32.5095		Spot	4	Image 1	8	1000000116	1378
56.9786		Spot	4	Image 1	8	1000000117	1379
41.0226		Spot	4	Image 1	8	1000000118	1380
21.6871		Spot	4	Image 1	8	1000000119	1381
30.6283		Spot	4	Image 1	8	1000000120	1382
28.4965		Spot	4	Image 1	8	1000000122	1383
19.968		Spot	4	Image 1	8	1000000121	1384
50.1231		Spot	4	Image 1	8	1000000123	1385
19.7725		Spot	4	Image 1	8	1000000124	1386
22.8393		Spot	4	Image 1	8	1000000125	1387
22.1471		Spot	4	Image 1	8	1000000126	1388
23.8988		Spot	4	Image 1	8	1000000127	1389
30.2699		Spot	4	Image 1	8	1000000128	1390
19.2277		Spot	4	Image 1	8	1000000129	1391
25.5921		Spot	4	Image 1	8	1000000130	1392
22.1919		Spot	4	Image 1	8	1000000131	1393
37.649		Spot	4	Image 1	8	1000000132	1394
24.0027		Spot	4	Image 1	8	1000000133	1395
32.0416		Spot	4	Image 1	8	1000000134	1396
26.8727		Spot	4	Image 1	8	1000000135	1397
37.1075		Spot	4	Image 1	8	1000000136	1398
22.3546		Spot	4	Image 1	8	1000000137	1399
19.2646		Spot	4	Image 1	8	1000000138	1400
22.851		Spot	4	Image 1	8	1000000139	1401
51.653		Spot	4	Image 1	8	1000000140	1402
21.1736		Spot	4	Image 1	8	1000000141	1403
29.284		Spot	4	Image 1	8	1000000143	1404
34.3153		Spot	4	Image 1	8	1000000142	1405
25.2396		Spot	4	Image 1	8	1000000144	1406
26.2337		Spot	4	Image 1	8	1000000145	1407
29.4219		Spot	4	Image 1	8	1000000146	1408
22.144		Spot	4	Image 1	8	1000000147	1409
23.3046		Spot	4	Image 1	8	1000000148	1410
19.7194		Spot	4	Image 1	8	1000000149	1411
19.2042		Spot	4	Image 1	8	1000000150	1412
22.736		Spot	4	Image 1	8	1000000151	1413
28.8989		Spot	4	Image 1	8	1000000152	1414
44.0263		Spot	4	Image 1	8	1000000153	1415
28.4312		Spot	4	Image 1	8	1000000154	1416
88.6853		Spot	4	Image 1	8	1000000155	1417
25.26		Spot	4	Image 1	8	1000000157	1418
23.0698		Spot	4	Image 1	8	1000000158	1419
25.1164		Spot	4	Image 1	8	1000000159	1420
26.965		Spot	4	Image 1	8	1000000160	1421
22.2794		Spot	4	Image 1	8	1000000161	1422
23.9428		Spot	4	Image 1	8	1000000162	1423
23.1963		Spot	4	Image 1	8	1000000163	1424
29.4549		Spot	4	Image 1	8	1000000164	1425
22.8103		Spot	4	Image 1	8	1000000165	1426
23.5599		Spot	4	Image 1	8	1000000166	1427
24.5199		Spot	4	Image 1	8	1000000167	1428
23.1197		Spot	4	Image 1	8	1000000168	1429
20.6841		Spot	4	Image 1	8	1000000169	1430
23.905		Spot	4	Image 1	8	1000000170	1431
20.6891		Spot	4	Image 1	8	1000000171	1432
20.3396		Spot	4	Image 1	8	1000000172	1433
59.7345		Spot	4	Image 1	8	1000000173	1434
62.4883		Spot	4	Image 1	9	1000000000	1435
27.424		Spot	4	Image 1	9	1000000001	1436
19.6928		Spot	4	Image 1	9	1000000002	1437
29.677		Spot	4	Image 1	9	1000000005	1438
25.2056		Spot	4	Image 1	9	1000000004	1439
114.237		Spot	4	Image 1	9	1000000003	1440
28.4057		Spot	4	Image 1	9	1000000006	1441
22.9725		Spot	4	Image 1	9	1000000007	1442
82.476		Spot	4	Image 1	9	1000000008	1443
45.5553		Spot	4	Image 1	9	1000000009	1444
45.201		Spot	4	Image 1	9	1000000011	1445
45.6068		Spot	4	Image 1	9	1000000012	1446
38.7835		Spot	4	Image 1	9	1000000013	1447
20.3868		Spot	4	Image 1	9	1000000014	1448
430.935		Spot	4	Image 1	9	1000000015	1449
25.4425		Spot	4	Image 1	9	1000000016	1450
44.7388		Spot	4	Image 1	9	1000000017	1451
33.7348		Spot	4	Image 1	9	1000000018	1452
122.352		Spot	4	Image 1	9	1000000019	1453
55.6786		Spot	4	Image 1	9	1000000020	1454
40.7883		Spot	4	Image 1	9	1000000021	1455
48.4858		Spot	4	Image 1	9	1000000022	1456
22.4265		Spot	4	Image 1	9	1000000023	1457
39.8188		Spot	4	Image 1	9	1000000024	1458
49.7886		Spot	4	Image 1	9	1000000025	1459
47.958		Spot	4	Image 1	9	1000000026	1460
54.2933		Spot	4	Image 1	9	1000000027	1461
32.6671		Spot	4	Image 1	9	1000000028	1462
22.1866		Spot	4	Image 1	9	1000000029	1463
25.869		Spot	4	Image 1	9	1000000030	1464
43.8931		Spot	4	Image 1	9	1000000031	1465
38.4169		Spot	4	Image 1	9	1000000032	1466
174.794		Spot	4	Image 1	9	1000000033	1467
246.875		Spot	4	Image 1	9	1000000034	1468
38.462		Spot	4	Image 1	9	1000000035	1469
32.1197		Spot	4	Image 1	9	1000000037	1470
49.979		Spot	4	Image 1	9	1000000036	1471
42.4226		Spot	4	Image 1	9	1000000038	1472
79.509		Spot	4	Image 1	9	1000000040	1473
23.3528		Spot	4	Image 1	9	1000000039	1474
43.5079		Spot	4	Image 1	9	1000000174	1475
28.9609		Spot	4	Image 1	9	1000000041	1477
103.785		Spot	4	Image 1	9	1000000042	1478
25.17		Spot	4	Image 1	9	1000000044	1479
104.762		Spot	4	Image 1	9	1000000045	1480
33.5132		Spot	4	Image 1	9	1000000043	1481
125.933		Spot	4	Image 1	9	1000000046	1482
37.7001		Spot	4	Image 1	9	1000000047	1483
57.0446		Spot	4	Image 1	9	1000000048	1484
19.7224		Spot	4	Image 1	9	1000000177	1485
75.3086		Spot	4	Image 1	9	1000000049	1486
31.715		Spot	4	Image 1	9	1000000050	1487
23.507		Spot	4	Image 1	9	1000000051	1488
36.5977		Spot	4	Image 1	9	1000000052	1489
82.1664		Spot	4	Image 1	9	1000000053	1490
52.0923		Spot	4	Image 1	9	1000000054	1491
39.2219		Spot	4	Image 1	9	1000000055	1492
46.3989		Spot	4	Image 1	9	1000000057	1493
59.9675		Spot	4	Image 1	9	1000000056	1494
52.1127		Spot	4	Image 1	9	1000000058	1495
36.5819		Spot	4	Image 1	9	1000000059	1496
41.6732		Spot	4	Image 1	9	1000000061	1497
35.7104		Spot	4	Image 1	9	1000000060	1498
80.538		Spot	4	Image 1	9	1000000062	1499
71.4194		Spot	4	Image 1	9	1000000063	1500
28.3595		Spot	4	Image 1	9	1000000064	1501
34.3809		Spot	4	Image 1	9	1000000065	1502
81.569		Spot	4	Image 1	9	1000000066	1503
28.1329		Spot	4	Image 1	9	1000000067	1504
42.505		Spot	4	Image 1	9	1000000068	1505
26.8273		Spot	4	Image 1	9	1000000069	1506
72.8704		Spot	4	Image 1	9	1000000070	1507
50.7399		Spot	4	Image 1	9	1000000071	1508
58.2958		Spot	4	Image 1	9	1000000072	1509
19.9064		Spot	4	Image 1	9	1000000073	1510
563.45		Spot	4	Image 1	9	1000000074	1511
71.213		Spot	4	Image 1	9	1000000076	1512
58.7777		Spot	4	Image 1	9	1000000075	1513
26.5234		Spot	4	Image 1	9	1000000080	1514
53.0647		Spot	4	Image 1	9	1000000079	1515
84.883		Spot	4	Image 1	9	1000000077	1516
30.4611		Spot	4	Image 1	9	1000000081	1517
31.4773		Spot	4	Image 1	9	1000000082	1518
62.4422		Spot	4	Image 1	9	1000000083	1520
59.4539		Spot	4	Image 1	9	1000000085	1521
49.2789		Spot	4	Image 1	9	1000000086	1522
46.521		Spot	4	Image 1	9	1000000087	1523
23.5159		Spot	4	Image 1	9	1000000084	1524
44.9364		Spot	4	Image 1	9	1000000088	1525
95.4017		Spot	4	Image 1	9	1000000089	1526
96.1438		Spot	4	Image 1	9	1000000090	1527
25.1844		Spot	4	Image 1	9	1000000091	1528
25.1292		Spot	4	Image 1	9	1000000093	1529
54.8735		Spot	4	Image 1	9	1000000092	1530
22.7694		Spot	4	Image 1	9	1000000094	1531
25.0539		Spot	4	Image 1	9	1000000175	1532
21.9648		Spot	4	Image 1	9	1000000095	1533
33.5644		Spot	4	Image 1	9	1000000096	1534
29.2668		Spot	4	Image 1	9	1000000097	1535
24.0704		Spot	4	Image 1	9	1000000098	1536
28.4804		Spot	4	Image 1	9	1000000099	1537
31.9372		Spot	4	Image 1	9	1000000100	1539
24.4283		Spot	4	Image 1	9	1000000101	1540
38.1095		Spot	4	Image 1	9	1000000102	1541
29.0586		Spot	4	Image 1	9	1000000176	1542
22.4007		Spot	4	Image 1	9	1000000103	1543
24.4991		Spot	4	Image 1	9	1000000104	1544
22.2452		Spot	4	Image 1	9	1000000105	1545
26.889		Spot	4	Image 1	9	1000000108	1546
67.0609		Spot	4	Image 1	9	1000000106	1547
51.5403		Spot	4	Image 1	9	1000000107	1548
26.1972		Spot	4	Image 1	9	1000000109	1549
22.3458		Spot	4	Image 1	9	1000000179	1550
43.9777		Spot	4	Image 1	9	1000000111	1551
22.036		Spot	4	Image 1	9	1000000110	1552
125.052		Spot	4	Image 1	9	1000000112	1553
24.8341		Spot	4	Image 1	9	1000000113	1554
46.2693		Spot	4	Image 1	9	1000000114	1555
34.2974		Spot	4	Image 1	9	1000000115	1556
33.5876		Spot	4	Image 1	9	1000000116	1557
61.1769		Spot	4	Image 1	9	1000000117	1558
41.7311		Spot	4	Image 1	9	1000000118	1559
30.6346		Spot	4	Image 1	9	1000000120	1560
25.0642		Spot	4	Image 1	9	1000000119	1561
19.2868		Spot	4	Image 1	9	1000000121	1562
28.5236		Spot	4	Image 1	9	1000000122	1563
20.676		Spot	4	Image 1	9	1000000124	1564
49.723		Spot	4	Image 1	9	1000000123	1565
22.9947		Spot	4	Image 1	9	1000000125	1566
27.7692		Spot	4	Image 1	9	1000000128	1567
23.4065		Spot	4	Image 1	9	1000000126	1568
23.415		Spot	4	Image 1	9	1000000127	1569
19.482		Spot	4	Image 1	9	1000000129	1570
24.35		Spot	4	Image 1	9	1000000130	1571
44.0121		Spot	4	Image 1	9	1000000132	1572
23.2251		Spot	4	Image 1	9	1000000131	1573
22.1805		Spot	4	Image 1	9	1000000133	1574
31.0708		Spot	4	Image 1	9	1000000134	1575
26.9792		Spot	4	Image 1	9	1000000135	1576
35.9054		Spot	4	Image 1	9	1000000136	1577
25.0603		Spot	4	Image 1	9	1000000137	1578
18.5432		Spot	4	Image 1	9	1000000138	1579
24.0361		Spot	4	Image 1	9	1000000139	1580
51.1495		Spot	4	Image 1	9	1000000140	1581
20.2548		Spot	4	Image 1	9	1000000141	1582
39.1344		Spot	4	Image 1	9	1000000142	1583
28.416		Spot	4	Image 1	9	1000000143	1584
25.138		Spot	4	Image 1	9	1000000144	1585
25.4738		Spot	4	Image 1	9	1000000145	1586
29.3061		Spot	4	Image 1	9	1000000146	1587
21.2578		Spot	4	Image 1	9	1000000147	1588
23.6381		Spot	4	Image 1	9	1000000148	1589
19.6122		Spot	4	Image 1	9	1000000149	1590
18.6518		Spot	4	Image 1	9	1000000150	1591
24.1688		Spot	4	Image 1	9	1000000151	1592
28.9222		Spot	4	Image 1	9	1000000152	1593
43.5393		Spot	4	Image 1	9	1000000153	1594
28.2124		Spot	4	Image 1	9	1000000154	1595
83.7711		Spot	4	Image 1	9	1000000155	1596
25.6381		Spot	4	Image 1	9	1000000157	1597
24.0969		Spot	4	Image 1	9	1000000158	1598
22.9764		Spot	4	Image 1	9	1000000159	1599
27.0217		Spot	4	Image 1	9	1000000160	1600
21.6297		Spot	4	Image 1	9	1000000162	1601
22.5476		Spot	4	Image 1	9	1000000161	1602
23.0312		Spot	4	Image 1	9	1000000163	1603
30.4284		Spot	4	Image 1	9	1000000164	1604
25.5053		Spot	4	Image 1	9	1000000165	1605
24.8574		Spot	4	Image 1	9	1000000166	1606
23.5541		Spot	4	Image 1	9	1000000167	1607
23.0363		Spot	4	Image 1	9	1000000168	1608
20.9927		Spot	4	Image 1	9	1000000169	1609
23.2517		Spot	4	Image 1	9	1000000170	1610
22.3136		Spot	4	Image 1	9	1000000171	1611
20.4139		Spot	4	Image 1	9	1000000172	1612
52.071		Spot	4	Image 1	9	1000000173	1613
64.805		Spot	4	Image 1	10	1000000000	1614
27.2928		Spot	4	Image 1	10	1000000001	1615
21.9709		Spot	4	Image 1	10	1000000002	1616
23.5843		Spot	4	Image 1	10	1000000004	1617
25.3066		Spot	4	Image 1	10	1000000005	1618
119.087		Spot	4	Image 1	10	1000000003	1619
28.4574		Spot	4	Image 1	10	1000000006	1620
85.6491		Spot	4	Image 1	10	1000000008	1621
46.12		Spot	4	Image 1	10	1000000009	1622
42.9563		Spot	4	Image 1	10	1000000011	1623
38.8635		Spot	4	Image 1	10	1000000013	1624
19.9682		Spot	4	Image 1	10	1000000014	1625
46.4417		Spot	4	Image 1	10	1000000012	1626
428.01		Spot	4	Image 1	10	1000000015	1627
25.3683		Spot	4	Image 1	10	1000000016	1628
40.296		Spot	4	Image 1	10	1000000017	1629
32.3781		Spot	4	Image 1	10	1000000018	1630
125.168		Spot	4	Image 1	10	1000000019	1631
56.0836		Spot	4	Image 1	10	1000000020	1632
45.973		Spot	4	Image 1	10	1000000021	1633
49.5813		Spot	4	Image 1	10	1000000022	1634
22.5238		Spot	4	Image 1	10	1000000023	1635
36.6231		Spot	4	Image 1	10	1000000024	1636
49.2859		Spot	4	Image 1	10	1000000025	1637
53.3826		Spot	4	Image 1	10	1000000026	1638
58.2044		Spot	4	Image 1	10	1000000027	1639
33.3174		Spot	4	Image 1	10	1000000028	1640
24.5088		Spot	4	Image 1	10	1000000030	1641
24.3803		Spot	4	Image 1	10	1000000029	1642
43.8157		Spot	4	Image 1	10	1000000031	1643
42.2914		Spot	4	Image 1	10	1000000032	1644
183.33		Spot	4	Image 1	10	1000000033	1645
230.382		Spot	4	Image 1	10	1000000034	1646
40.5636		Spot	4	Image 1	10	1000000035	1647
30.6405		Spot	4	Image 1	10	1000000037	1648
49.5493		Spot	4	Image 1	10	1000000036	1649
39.7412		Spot	4	Image 1	10	1000000038	1650
73.7831		Spot	4	Image 1	10	1000000040	1651
23.3773		Spot	4	Image 1	10	1000000039	1652
44.2389		Spot	4	Image 1	10	1000000174	1653
28.2986		Spot	4	Image 1	10	1000000041	1655
26.8383		Spot	4	Image 1	10	1000000044	1656
104.758		Spot	4	Image 1	10	1000000042	1657
102.149		Spot	4	Image 1	10	1000000045	1658
30.9414		Spot	4	Image 1	10	1000000043	1659
37.5349		Spot	4	Image 1	10	1000000047	1660
123.551		Spot	4	Image 1	10	1000000046	1661
57.4297		Spot	4	Image 1	10	1000000048	1663
91.1151		Spot	4	Image 1	10	1000000049	1664
31.9421		Spot	4	Image 1	10	1000000050	1665
23.0845		Spot	4	Image 1	10	1000000051	1666
37.6601		Spot	4	Image 1	10	1000000052	1667
82.6185		Spot	4	Image 1	10	1000000053	1668
50.6779		Spot	4	Image 1	10	1000000054	1669
38.1828		Spot	4	Image 1	10	1000000055	1670
60.4838		Spot	4	Image 1	10	1000000056	1671
43.4241		Spot	4	Image 1	10	1000000057	1672
52.6961		Spot	4	Image 1	10	1000000058	1673
33.9541		Spot	4	Image 1	10	1000000059	1674
33.7255		Spot	4	Image 1	10	1000000060	1675
43.5624		Spot	4	Image 1	10	1000000061	1676
78.8899		Spot	4	Image 1	10	1000000062	1677
70.9415		Spot	4	Image 1	10	1000000063	1678
27.5373		Spot	4	Image 1	10	1000000064	1679
36.1113		Spot	4	Image 1	10	1000000065	1680
85.4653		Spot	4	Image 1	10	1000000066	1681
29.1405		Spot	4	Image 1	10	1000000067	1682
46.6606		Spot	4	Image 1	10	1000000068	1683
26.5284		Spot	4	Image 1	10	1000000069	1684
50.2756		Spot	4	Image 1	10	1000000071	1685
74.1857		Spot	4	Image 1	10	1000000070	1686
54.761		Spot	4	Image 1	10	1000000072	1687
18.1853		Spot	4	Image 1	10	1000000073	1688
611.426		Spot	4	Image 1	10	1000000074	1689
72.9642		Spot	4	Image 1	10	1000000076	1690
55.179		Spot	4	Image 1	10	1000000075	1691
50.978		Spot	4	Image 1	10	1000000079	1692
25.4894		Spot	4	Image 1	10	1000000080	1693
32.4287		Spot	4	Image 1	10	1000000078	1694
92.9995		Spot	4	Image 1	10	1000000077	1695
29.8159		Spot	4	Image 1	10	1000000081	1696
32.4794		Spot	4	Image 1	10	1000000082	1697
63.8724		Spot	4	Image 1	10	1000000083	1699
17.0743		Spot	4	Image 1	10	1000000178	1700
60.0338		Spot	4	Image 1	10	1000000085	1701
51.2814		Spot	4	Image 1	10	1000000086	1702
47.7552		Spot	4	Image 1	10	1000000087	1703
23.6327		Spot	4	Image 1	10	1000000084	1704
42.1235		Spot	4	Image 1	10	1000000088	1705
95.5878		Spot	4	Image 1	10	1000000089	1706
99.612		Spot	4	Image 1	10	1000000090	1707
25.6739		Spot	4	Image 1	10	1000000091	1708
25.7855		Spot	4	Image 1	10	1000000093	1709
55.4627		Spot	4	Image 1	10	1000000092	1710
21.6048		Spot	4	Image 1	10	1000000095	1711
33.1289		Spot	4	Image 1	10	1000000096	1712
21.6586		Spot	4	Image 1	10	1000000094	1713
26.8925		Spot	4	Image 1	10	1000000097	1714
23.1898		Spot	4	Image 1	10	1000000098	1715
30.0881		Spot	4	Image 1	10	1000000099	1716
32.7582		Spot	4	Image 1	10	1000000100	1718
24.3261		Spot	4	Image 1	10	1000000101	1719
38.6982		Spot	4	Image 1	10	1000000102	1720
28.1477		Spot	4	Image 1	10	1000000176	1721
21.8375		Spot	4	Image 1	10	1000000103	1722
24.9921		Spot	4	Image 1	10	1000000104	1723
23.7029		Spot	4	Image 1	10	1000000105	1724
25.1171		Spot	4	Image 1	10	1000000108	1725
68.4906		Spot	4	Image 1	10	1000000106	1726
49.811		Spot	4	Image 1	10	1000000107	1727
26.2085		Spot	4	Image 1	10	1000000109	1728
24.4423		Spot	4	Image 1	10	1000000110	1729
44.3615		Spot	4	Image 1	10	1000000111	1730
126.317		Spot	4	Image 1	10	1000000112	1731
25.4083		Spot	4	Image 1	10	1000000113	1732
46.3536		Spot	4	Image 1	10	1000000114	1733
33.4387		Spot	4	Image 1	10	1000000115	1734
31.4951		Spot	4	Image 1	10	1000000116	1735
55.9915		Spot	4	Image 1	10	1000000117	1736
41.9242		Spot	4	Image 1	10	1000000118	1737
23.3699		Spot	4	Image 1	10	1000000119	1738
27.7128		Spot	4	Image 1	10	1000000120	1739
28.3343		Spot	4	Image 1	10	1000000122	1740
49.313		Spot	4	Image 1	10	1000000123	1741
20.4888		Spot	4	Image 1	10	1000000124	1742
26.3075		Spot	4	Image 1	10	1000000125	1743
23.6136		Spot	4	Image 1	10	1000000126	1744
21.6858		Spot	4	Image 1	10	1000000127	1745
29.9809		Spot	4	Image 1	10	1000000128	1746
20.4581		Spot	4	Image 1	10	1000000129	1747
26.3607		Spot	4	Image 1	10	1000000130	1748
41.4458		Spot	4	Image 1	10	1000000132	1749
22.3365		Spot	4	Image 1	10	1000000131	1750
22.2677		Spot	4	Image 1	10	1000000133	1751
31.1418		Spot	4	Image 1	10	1000000134	1752
28.333		Spot	4	Image 1	10	1000000135	1753
37.0242		Spot	4	Image 1	10	1000000136	1754
25.7901		Spot	4	Image 1	10	1000000137	1755
19.8268		Spot	4	Image 1	10	1000000138	1756
25.0628		Spot	4	Image 1	10	1000000139	1757
49.6521		Spot	4	Image 1	10	1000000140	1758
31.6011		Spot	4	Image 1	10	1000000143	1759
21.1251		Spot	4	Image 1	10	1000000141	1760
35.8731		Spot	4	Image 1	10	1000000142	1761
27.316		Spot	4	Image 1	10	1000000144	1762
24.4164		Spot	4	Image 1	10	1000000145	1763
26.7726		Spot	4	Image 1	10	1000000146	1764
21.4919		Spot	4	Image 1	10	1000000147	1765
24.4458		Spot	4	Image 1	10	1000000148	1767
21.1284		Spot	4	Image 1	10	1000000149	1768
21.36		Spot	4	Image 1	10	1000000150	1769
23.5032		Spot	4	Image 1	10	1000000151	1770
26.6566		Spot	4	Image 1	10	1000000152	1771
40.8994		Spot	4	Image 1	10	1000000153	1772
28.2569		Spot	4	Image 1	10	1000000154	1773
79.0152		Spot	4	Image 1	10	1000000155	1774
25.128		Spot	4	Image 1	10	1000000157	1775
21.0883		Spot	4	Image 1	10	1000000158	1776
25.4259		Spot	4	Image 1	10	1000000159	1777
27.5526		Spot	4	Image 1	10	1000000160	1778
20.7616		Spot	4	Image 1	10	1000000161	1779
23.3741		Spot	4	Image 1	10	1000000162	1780
22.8852		Spot	4	Image 1	10	1000000163	1781
28.2746		Spot	4	Image 1	10	1000000164	1782
24.0208		Spot	4	Image 1	10	1000000165	1783
23.1759		Spot	4	Image 1	10	1000000166	1784
23.5924		Spot	4	Image 1	10	1000000167	1785
23.7999		Spot	4	Image 1	10	1000000168	1786
23.2996		Spot	4	Image 1	10	1000000169	1787
23.0225		Spot	4	Image 1	10	1000000170	1788
23.7046		Spot	4	Image 1	10	1000000171	1789
19.9934		Spot	4	Image 1	10	1000000172	1790
55.2542		Spot	4	Image 1	10	1000000173	1791
65.8355		Spot	4	Image 1	11	1000000000	1792
27.9439		Spot	4	Image 1	11	1000000001	1793
22.5142		Spot	4	Image 1	11	1000000002	1794
23.4135		Spot	4	Image 1	11	1000000004	1795
25.1846		Spot	4	Image 1	11	1000000005	1796
111.679		Spot	4	Image 1	11	1000000003	1797
27.5504		Spot	4	Image 1	11	1000000006	1798
94.4544		Spot	4	Image 1	11	1000000008	1799
44.8343		Spot	4	Image 1	11	1000000009	1800
44.6126		Spot	4	Image 1	11	1000000011	1801
39.2902		Spot	4	Image 1	11	1000000013	1802
46.1362		Spot	4	Image 1	11	1000000012	1803
19.1554		Spot	4	Image 1	11	1000000014	1804
390.113		Spot	4	Image 1	11	1000000015	1805
25.972		Spot	4	Image 1	11	1000000016	1806
44.0758		Spot	4	Image 1	11	1000000017	1807
34.0182		Spot	4	Image 1	11	1000000018	1808
135.658		Spot	4	Image 1	11	1000000019	1809
56.8465		Spot	4	Image 1	11	1000000020	1810
43.2201		Spot	4	Image 1	11	1000000021	1811
50.0894		Spot	4	Image 1	11	1000000022	1812
22.5261		Spot	4	Image 1	11	1000000023	1813
42.9391		Spot	4	Image 1	11	1000000024	1814
51.2122		Spot	4	Image 1	11	1000000025	1815
49.7414		Spot	4	Image 1	11	1000000026	1816
58.9973		Spot	4	Image 1	11	1000000027	1817
20.8388		Spot	4	Image 1	11	1000000180	1818
33.0951		Spot	4	Image 1	11	1000000028	1819
22.9754		Spot	4	Image 1	11	1000000029	1820
25.3313		Spot	4	Image 1	11	1000000030	1821
45.0116		Spot	4	Image 1	11	1000000031	1822
45.2935		Spot	4	Image 1	11	1000000032	1823
187.262		Spot	4	Image 1	11	1000000033	1824
211.119		Spot	4	Image 1	11	1000000034	1825
37.5982		Spot	4	Image 1	11	1000000035	1826
31.9352		Spot	4	Image 1	11	1000000037	1827
48.0945		Spot	4	Image 1	11	1000000036	1828
39.4823		Spot	4	Image 1	11	1000000038	1829
68.6387		Spot	4	Image 1	11	1000000040	1830
22.6838		Spot	4	Image 1	11	1000000039	1831
51.3546		Spot	4	Image 1	11	1000000174	1832
29.1463		Spot	4	Image 1	11	1000000041	1834
93.4491		Spot	4	Image 1	11	1000000045	1835
97.2213		Spot	4	Image 1	11	1000000042	1836
26.3355		Spot	4	Image 1	11	1000000044	1837
35.9006		Spot	4	Image 1	11	1000000043	1838
119.013		Spot	4	Image 1	11	1000000046	1839
34.4776		Spot	4	Image 1	11	1000000047	1840
53.1271		Spot	4	Image 1	11	1000000048	1842
19.9475		Spot	4	Image 1	11	1000000177	1843
87.4893		Spot	4	Image 1	11	1000000049	1844
32.5369		Spot	4	Image 1	11	1000000050	1845
35.1456		Spot	4	Image 1	11	1000000052	1846
23.6		Spot	4	Image 1	11	1000000051	1847
85.3536		Spot	4	Image 1	11	1000000053	1848
48.6029		Spot	4	Image 1	11	1000000054	1849
38.0231		Spot	4	Image 1	11	1000000055	1850
63.2857		Spot	4	Image 1	11	1000000056	1851
43.9649		Spot	4	Image 1	11	1000000057	1852
52.6065		Spot	4	Image 1	11	1000000058	1853
33.0754		Spot	4	Image 1	11	1000000059	1854
33.264		Spot	4	Image 1	11	1000000060	1855
41.3204		Spot	4	Image 1	11	1000000061	1856
67.545		Spot	4	Image 1	11	1000000062	1857
68.3603		Spot	4	Image 1	11	1000000063	1858
27.2701		Spot	4	Image 1	11	1000000064	1859
32.8939		Spot	4	Image 1	11	1000000065	1860
82.0227		Spot	4	Image 1	11	1000000066	1861
28.7674		Spot	4	Image 1	11	1000000067	1862
43.8156		Spot	4	Image 1	11	1000000068	1863
25.5517		Spot	4	Image 1	11	1000000069	1864
52.1802		Spot	4	Image 1	11	1000000071	1865
76.121		Spot	4	Image 1	11	1000000070	1866
56.793		Spot	4	Image 1	11	1000000072	1867
17.4537		Spot	4	Image 1	11	1000000073	1868
615.25		Spot	4	Image 1	11	1000000074	1869
55.3764		Spot	4	Image 1	11	1000000075	1870
65.6341		Spot	4	Image 1	11	1000000076	1871
26.9542		Spot	4	Image 1	11	1000000080	1872
53.743		Spot	4	Image 1	11	1000000079	1873
29.4243		Spot	4	Image 1	11	1000000078	1874
93.2504		Spot	4	Image 1	11	1000000077	1875
29.9464		Spot	4	Image 1	11	1000000081	1876
30.0713		Spot	4	Image 1	11	1000000082	1877
58.9115		Spot	4	Image 1	11	1000000083	1879
17.7341		Spot	4	Image 1	11	1000000178	1880
59.9975		Spot	4	Image 1	11	1000000085	1881
51.8939		Spot	4	Image 1	11	1000000086	1882
43.7183		Spot	4	Image 1	11	1000000087	1883
22.5747		Spot	4	Image 1	11	1000000084	1884
44.4093		Spot	4	Image 1	11	1000000088	1885
99.3126		Spot	4	Image 1	11	1000000089	1886
99.398		Spot	4	Image 1	11	1000000090	1887
28.5818		Spot	4	Image 1	11	1000000091	1888
53.406		Spot	4	Image 1	11	1000000092	1889
25.0389		Spot	4	Image 1	11	1000000175	1890
22.0503		Spot	4	Image 1	11	1000000094	1891
21.2578		Spot	4	Image 1	11	1000000095	1892
34.3096		Spot	4	Image 1	11	1000000096	1893
26.6589		Spot	4	Image 1	11	1000000097	1894
25.2497		Spot	4	Image 1	11	1000000098	1895
27.1915		Spot	4	Image 1	11	1000000099	1896
33.1672		Spot	4	Image 1	11	1000000100	1898
24.379		Spot	4	Image 1	11	1000000101	1899
38.9905		Spot	4	Image 1	11	1000000102	1900
27.6934		Spot	4	Image 1	11	1000000176	1901
21.4869		Spot	4	Image 1	11	1000000103	1902
24.4466		Spot	4	Image 1	11	1000000104	1903
23.0415		Spot	4	Image 1	11	1000000105	1904
25.8815		Spot	4	Image 1	11	1000000108	1905
67.6856		Spot	4	Image 1	11	1000000106	1906
51.2397		Spot	4	Image 1	11	1000000107	1907
25.6637		Spot	4	Image 1	11	1000000109	1908
44.452		Spot	4	Image 1	11	1000000111	1909
22.0757		Spot	4	Image 1	11	1000000110	1910
125.634		Spot	4	Image 1	11	1000000112	1911
24.4338		Spot	4	Image 1	11	1000000113	1912
45.8162		Spot	4	Image 1	11	1000000114	1913
34.8063		Spot	4	Image 1	11	1000000115	1914
29.8642		Spot	4	Image 1	11	1000000116	1915
54.5174		Spot	4	Image 1	11	1000000117	1916
41.5776		Spot	4	Image 1	11	1000000118	1917
23.5245		Spot	4	Image 1	11	1000000119	1918
29.5543		Spot	4	Image 1	11	1000000120	1919
18.1865		Spot	4	Image 1	11	1000000121	1920
28.7251		Spot	4	Image 1	11	1000000122	1921
51.8212		Spot	4	Image 1	11	1000000123	1922
19.9247		Spot	4	Image 1	11	1000000124	1923
23.844		Spot	4	Image 1	11	1000000125	1924
24.0129		Spot	4	Image 1	11	1000000127	1925
23.8326		Spot	4	Image 1	11	1000000126	1926
27.8045		Spot	4	Image 1	11	1000000128	1927
20.9341		Spot	4	Image 1	11	1000000129	1928
23.8697		Spot	4	Image 1	11	1000000130	1929
24.0595		Spot	4	Image 1	11	1000000131	1930
36.873		Spot	4	Image 1	11	1000000132	1931
22.9952		Spot	4	Image 1	11	1000000133	1932
31.2784		Spot	4	Image 1	11	1000000134	1933
25.2423		Spot	4	Image 1	11	1000000135	1934
39.0805		Spot	4	Image 1	11	1000000136	1935
24.015		Spot	4	Image 1	11	1000000137	1936
17.6873		Spot	4	Image 1	11	1000000138	1937
24.0927		Spot	4	Image 1	11	1000000139	1938
50.8086		Spot	4	Image 1	11	1000000140	1939
20.6797		Spot	4	Image 1	11	1000000141	1940
26.3989		Spot	4	Image 1	11	1000000143	1941
35.6919		Spot	4	Image 1	11	1000000142	1942
26.2588		Spot	4	Image 1	11	1000000144	1943
23.5151		Spot	4	Image 1	11	1000000145	1944
29.188		Spot	4	Image 1	11	1000000146	1945
21.8433		Spot	4	Image 1	11	1000000147	1947
24.8899		Spot	4	Image 1	11	1000000148	1948
19.9002		Spot	4	Image 1	11	1000000149	1949
20.0151		Spot	4	Image 1	11	1000000150	1950
22.5424		Spot	4	Image 1	11	1000000151	1951
27.4217		Spot	4	Image 1	11	1000000152	1952
42.404		Spot	4	Image 1	11	1000000153	1953
26.2849		Spot	4	Image 1	11	1000000154	1954
80.8467		Spot	4	Image 1	11	1000000155	1955
27.4222		Spot	4	Image 1	11	1000000157	1956
22.3111		Spot	4	Image 1	11	1000000158	1957
25.2797		Spot	4	Image 1	11	1000000159	1958
26.6953		Spot	4	Image 1	11	1000000160	1959
23.9241		Spot	4	Image 1	11	1000000162	1960
22.4165		Spot	4	Image 1	11	1000000161	1961
24.0085		Spot	4	Image 1	11	1000000163	1962
29.0415		Spot	4	Image 1	11	1000000164	1963
23.2421		Spot	4	Image 1	11	1000000165	1964
23.728		Spot	4	Image 1	11	1000000166	1965
23.5949		Spot	4	Image 1	11	1000000167	1966
24.4284		Spot	4	Image 1	11	1000000168	1967
22.121		Spot	4	Image 1	11	1000000169	1968
22.1024		Spot	4	Image 1	11	1000000170	1969
22.8337		Spot	4	Image 1	11	1000000171	1970
21.2357		Spot	4	Image 1	11	1000000172	1971
57.8769		Spot	4	Image 1	11	1000000173	1972
66.2489		Spot	4	Image 1	12	1000000000	1973
26.4097		Spot	4	Image 1	12	1000000001	1974
24.1633		Spot	4	Image 1	12	1000000005	1975
22.0637		Spot	4	Image 1	12	1000000004	1976
107.533		Spot	4	Image 1	12	1000000003	1977
27.4107		Spot	4	Image 1	12	1000000006	1978
22.3886		Spot	4	Image 1	12	1000000007	1979
94.6549		Spot	4	Image 1	12	1000000008	1980
47.0439		Spot	4	Image 1	12	1000000009	1981
41.1716		Spot	4	Image 1	12	1000000011	1982
38.7482		Spot	4	Image 1	12	1000000013	1983
47.4935		Spot	4	Image 1	12	1000000012	1984
19.8783		Spot	4	Image 1	12	1000000014	1985
395.863		Spot	4	Image 1	12	1000000015	1986
25.4068		Spot	4	Image 1	12	1000000016	1987
43.4805		Spot	4	Image 1	12	1000000017	1988
33.216		Spot	4	Image 1	12	1000000018	1989
145.739		Spot	4	Image 1	12	1000000019	1990
54.3213		Spot	4	Image 1	12	1000000020	1991
39.7254		Spot	4	Image 1	12	1000000021	1992
52.5196		Spot	4	Image 1	12	1000000022	1993
22.0043		Spot	4	Image 1	12	1000000023	1994
51.4645		Spot	4	Image 1	12	1000000024	1995
50.4525		Spot	4	Image 1	12	1000000025	1996
52.8168		Spot	4	Image 1	12	1000000026	1997
57.9647		Spot	4	Image 1	12	1000000027	1998
21.2811		Spot	4	Image 1	12	1000000180	1999
33.6988		Spot	4	Image 1	12	1000000028	2000
23.5097		Spot	4	Image 1	12	1000000029	2001
25.4331		Spot	4	Image 1	12	1000000030	2002
45.7056		Spot	4	Image 1	12	1000000031	2003
40.9424		Spot	4	Image 1	12	1000000032	2004
179.184		Spot	4	Image 1	12	1000000033	2005
206.495		Spot	4	Image 1	12	1000000034	2006
39.5406		Spot	4	Image 1	12	1000000035	2007
28.6204		Spot	4	Image 1	12	1000000037	2008
46.9976		Spot	4	Image 1	12	1000000036	2009
42.1027		Spot	4	Image 1	12	1000000038	2010
61.585		Spot	4	Image 1	12	1000000040	2011
19.5082		Spot	4	Image 1	12	1000000039	2012
43.3519		Spot	4	Image 1	12	1000000174	2013
27.4684		Spot	4	Image 1	12	1000000041	2015
93.5743		Spot	4	Image 1	12	1000000045	2016
25.8887		Spot	4	Image 1	12	1000000044	2017
99.4904		Spot	4	Image 1	12	1000000042	2018
37.5528		Spot	4	Image 1	12	1000000043	2019
123.849		Spot	4	Image 1	12	1000000046	2020
35.6795		Spot	4	Image 1	12	1000000047	2021
54.6927		Spot	4	Image 1	12	1000000048	2023
64.8863		Spot	4	Image 1	12	1000000049	2024
31.8246		Spot	4	Image 1	12	1000000050	2025
23.5789		Spot	4	Image 1	12	1000000051	2026
33.4701		Spot	4	Image 1	12	1000000052	2027
80.6515		Spot	4	Image 1	12	1000000053	2028
44.4099		Spot	4	Image 1	12	1000000054	2029
39.3574		Spot	4	Image 1	12	1000000055	2030
62.6466		Spot	4	Image 1	12	1000000056	2031
44.6056		Spot	4	Image 1	12	1000000057	2032
50.4102		Spot	4	Image 1	12	1000000058	2033
32.787		Spot	4	Image 1	12	1000000059	2034
41.458		Spot	4	Image 1	12	1000000061	2035
35.1042		Spot	4	Image 1	12	1000000060	2036
71.2961		Spot	4	Image 1	12	1000000062	2037
70.5442		Spot	4	Image 1	12	1000000063	2038
34.7459		Spot	4	Image 1	12	1000000065	2039
27.4778		Spot	4	Image 1	12	1000000064	2040
80.2662		Spot	4	Image 1	12	1000000066	2041
28.315		Spot	4	Image 1	12	1000000067	2042
[truncated: 8,248 more rows]
