# Supplementary material for: Protocol for real-time monitoring of CD8+ T and myeloid cell behavior in human high-grade serous ovarian cancer slices
Source: STAR Protoc. 2024 Jun 2;5(2):103102. doi: 10.1016/j.xpro.2024.103102 (PMC11179100; doi:10.1016/j.xpro.2024.103102)
Supplement: Data S3. Files for testing the R script, quantification and statistical analysis step 2 [file mmc3.zip › Test files/Slice1_a/__Intensity_Sum_Ch=1_Img=1.csv]

Intensity Sum Ch=1 Img=1
====================
Intensity Sum	Unit	Category	Channel	Image	Time	TrackID	ID
69289		Spot	1	Image 1	1	1000000000	0
63456		Spot	1	Image 1	1	1000000001	1
63144		Spot	1	Image 1	1	1000000002	2
56447		Spot	1	Image 1	1	1000000003	3
59850		Spot	1	Image 1	1	1000000004	4
25900		Spot	1	Image 1	1	1000000005	5
64427		Spot	1	Image 1	1	1000000006	6
26428		Spot	1	Image 1	1	1000000007	7
48978		Spot	1	Image 1	1	1000000008	8
38198		Spot	1	Image 1	1	1000000009	9
55535		Spot	1	Image 1	1	1000000010	10
52904		Spot	1	Image 1	1	1000000011	11
55010		Spot	1	Image 1	1	1000000012	12
63987		Spot	1	Image 1	1	1000000013	13
110748		Spot	1	Image 1	1	1000000014	14
63623		Spot	1	Image 1	1	1000000015	15
49802		Spot	1	Image 1	1	1000000016	16
50261		Spot	1	Image 1	1	1000000017	17
60532		Spot	1	Image 1	1	1000000018	18
48169		Spot	1	Image 1	1	1000000019	19
62815		Spot	1	Image 1	1	1000000020	20
63276		Spot	1	Image 1	1	1000000021	21
51210		Spot	1	Image 1	1	1000000022	22
68824		Spot	1	Image 1	1	1000000023	23
49174		Spot	1	Image 1	1	1000000024	24
70957		Spot	1	Image 1	1	1000000025	25
72142		Spot	1	Image 1	1	1000000026	26
52287		Spot	1	Image 1	1	1000000027	27
58534		Spot	1	Image 1	1	1000000028	28
53200		Spot	1	Image 1	1	1000000029	29
57372		Spot	1	Image 1	1	1000000030	30
66919		Spot	1	Image 1	1	1000000031	31
57601		Spot	1	Image 1	1	1000000032	32
64010		Spot	1	Image 1	1	1000000033	33
56434		Spot	1	Image 1	1	1000000034	34
49904		Spot	1	Image 1	1	1000000035	35
62781		Spot	1	Image 1	1	1000000036	36
63088		Spot	1	Image 1	1	1000000037	37
69770		Spot	1	Image 1	1	1000000038	38
56095		Spot	1	Image 1	1	1000000039	39
57875		Spot	1	Image 1	1	1000000040	40
59361		Spot	1	Image 1	1	1000000041	43
59081		Spot	1	Image 1	1	1000000042	44
48733		Spot	1	Image 1	1	1000000043	45
62194		Spot	1	Image 1	1	1000000044	46
59151		Spot	1	Image 1	1	1000000045	47
58100		Spot	1	Image 1	1	1000000046	48
61219		Spot	1	Image 1	1	1000000047	49
56557		Spot	1	Image 1	1	1000000048	50
59037		Spot	1	Image 1	1	1000000049	51
62886		Spot	1	Image 1	1	1000000050	52
60752		Spot	1	Image 1	1	1000000051	53
63609		Spot	1	Image 1	1	1000000052	54
65502		Spot	1	Image 1	1	1000000053	55
60801		Spot	1	Image 1	1	1000000054	56
76503		Spot	1	Image 1	1	1000000055	57
66812		Spot	1	Image 1	1	1000000056	58
65984		Spot	1	Image 1	1	1000000057	59
64388		Spot	1	Image 1	1	1000000058	60
52231		Spot	1	Image 1	1	1000000059	61
67855		Spot	1	Image 1	1	1000000060	62
80957		Spot	1	Image 1	1	1000000061	63
63542		Spot	1	Image 1	1	1000000062	64
66152		Spot	1	Image 1	1	1000000063	65
82781		Spot	1	Image 1	1	1000000064	66
99580		Spot	1	Image 1	1	1000000065	67
74125		Spot	1	Image 1	1	1000000066	68
75141		Spot	1	Image 1	1	1000000067	69
64693		Spot	1	Image 1	1	1000000068	70
67414		Spot	1	Image 1	1	1000000069	71
65624		Spot	1	Image 1	1	1000000070	72
85808		Spot	1	Image 1	1	1000000071	73
65422		Spot	1	Image 1	1	1000000072	74
58410		Spot	1	Image 1	1	1000000073	75
79501		Spot	1	Image 1	1	1000000074	76
29704		Spot	1	Image 1	1	1000000075	77
64425		Spot	1	Image 1	1	1000000076	78
56940		Spot	1	Image 1	1	1000000077	79
75119		Spot	1	Image 1	1	1000000078	80
67872		Spot	1	Image 1	1	1000000079	81
78991		Spot	1	Image 1	1	1000000080	82
75078		Spot	1	Image 1	1	1000000081	83
69087		Spot	1	Image 1	1	1000000082	84
66888		Spot	1	Image 1	1	1000000083	86
81266		Spot	1	Image 1	1	1000000084	87
28428		Spot	1	Image 1	1	1000000085	88
50661		Spot	1	Image 1	1	1000000086	89
76097		Spot	1	Image 1	1	1000000087	90
78633		Spot	1	Image 1	1	1000000088	91
67424		Spot	1	Image 1	1	1000000089	92
95385		Spot	1	Image 1	1	1000000090	93
64447		Spot	1	Image 1	1	1000000091	94
80160		Spot	1	Image 1	1	1000000092	95
75536		Spot	1	Image 1	1	1000000093	96
69408		Spot	1	Image 1	1	1000000094	97
82488		Spot	1	Image 1	1	1000000095	98
80318		Spot	1	Image 1	1	1000000096	99
79332		Spot	1	Image 1	1	1000000097	100
76543		Spot	1	Image 1	1	1000000098	101
71048		Spot	1	Image 1	1	1000000099	102
85927		Spot	1	Image 1	1	1000000100	103
54092		Spot	1	Image 1	1	1000000101	105
64363		Spot	1	Image 1	1	1000000102	106
49801		Spot	1	Image 1	1	1000000103	107
84248		Spot	1	Image 1	1	1000000104	108
71985		Spot	1	Image 1	1	1000000105	109
73939		Spot	1	Image 1	1	1000000106	110
75272		Spot	1	Image 1	1	1000000107	111
75667		Spot	1	Image 1	1	1000000108	112
57458		Spot	1	Image 1	1	1000000109	113
50273		Spot	1	Image 1	1	1000000110	114
84122		Spot	1	Image 1	1	1000000111	115
85294		Spot	1	Image 1	1	1000000112	116
69605		Spot	1	Image 1	1	1000000113	117
83614		Spot	1	Image 1	1	1000000114	118
53573		Spot	1	Image 1	1	1000000115	119
66515		Spot	1	Image 1	1	1000000116	120
86508		Spot	1	Image 1	1	1000000117	121
67539		Spot	1	Image 1	1	1000000118	122
27514		Spot	1	Image 1	1	1000000119	123
58137		Spot	1	Image 1	1	1000000120	124
91512		Spot	1	Image 1	1	1000000121	125
86269		Spot	1	Image 1	1	1000000122	126
70462		Spot	1	Image 1	1	1000000123	127
55794		Spot	1	Image 1	1	1000000124	128
65724		Spot	1	Image 1	1	1000000125	129
75669		Spot	1	Image 1	1	1000000126	130
64930		Spot	1	Image 1	1	1000000127	131
104320		Spot	1	Image 1	1	1000000128	132
67873		Spot	1	Image 1	1	1000000129	133
74448		Spot	1	Image 1	1	1000000130	134
71294		Spot	1	Image 1	1	1000000131	135
83698		Spot	1	Image 1	1	1000000132	136
71750		Spot	1	Image 1	1	1000000133	137
86791		Spot	1	Image 1	1	1000000134	138
85850		Spot	1	Image 1	1	1000000135	139
80677		Spot	1	Image 1	1	1000000136	140
116788		Spot	1	Image 1	1	1000000137	141
80832		Spot	1	Image 1	1	1000000138	142
81776		Spot	1	Image 1	1	1000000139	143
97936		Spot	1	Image 1	1	1000000140	144
115504		Spot	1	Image 1	1	1000000141	145
76102		Spot	1	Image 1	1	1000000142	146
81739		Spot	1	Image 1	1	1000000143	147
53747		Spot	1	Image 1	1	1000000144	148
135644		Spot	1	Image 1	1	1000000145	149
119590		Spot	1	Image 1	1	1000000146	150
111415		Spot	1	Image 1	1	1000000147	151
75494		Spot	1	Image 1	1	1000000148	152
149158		Spot	1	Image 1	1	1000000149	153
122811		Spot	1	Image 1	1	1000000150	154
80991		Spot	1	Image 1	1	1000000151	155
84092		Spot	1	Image 1	1	1000000152	156
99629		Spot	1	Image 1	1	1000000153	157
80646		Spot	1	Image 1	1	1000000154	158
78484		Spot	1	Image 1	1	1000000155	159
92674		Spot	1	Image 1	1	1000000156	160
131057		Spot	1	Image 1	1	1000000157	161
98134		Spot	1	Image 1	1	1000000158	162
73016		Spot	1	Image 1	1	1000000159	163
90265		Spot	1	Image 1	1	1000000160	164
118089		Spot	1	Image 1	1	1000000161	165
90227		Spot	1	Image 1	1	1000000162	166
87298		Spot	1	Image 1	1	1000000163	167
92095		Spot	1	Image 1	1	1000000164	168
164716		Spot	1	Image 1	1	1000000165	169
103929		Spot	1	Image 1	1	1000000166	170
84521		Spot	1	Image 1	1	1000000167	171
73049		Spot	1	Image 1	1	1000000168	172
118587		Spot	1	Image 1	1	1000000169	173
105840		Spot	1	Image 1	1	1000000170	174
74466		Spot	1	Image 1	1	1000000171	175
89053		Spot	1	Image 1	1	1000000172	176
72746		Spot	1	Image 1	1	1000000173	177
69051		Spot	1	Image 1	2	1000000000	178
63037		Spot	1	Image 1	2	1000000001	179
62832		Spot	1	Image 1	2	1000000002	180
57211		Spot	1	Image 1	2	1000000003	181
59781		Spot	1	Image 1	2	1000000004	182
26049		Spot	1	Image 1	2	1000000005	183
62991		Spot	1	Image 1	2	1000000006	184
25810		Spot	1	Image 1	2	1000000007	185
48791		Spot	1	Image 1	2	1000000008	186
44097		Spot	1	Image 1	2	1000000009	187
55695		Spot	1	Image 1	2	1000000010	188
53036		Spot	1	Image 1	2	1000000011	189
55652		Spot	1	Image 1	2	1000000012	190
63284		Spot	1	Image 1	2	1000000013	191
112759		Spot	1	Image 1	2	1000000014	192
63787		Spot	1	Image 1	2	1000000015	193
49536		Spot	1	Image 1	2	1000000016	194
49814		Spot	1	Image 1	2	1000000017	195
59832		Spot	1	Image 1	2	1000000018	196
47712		Spot	1	Image 1	2	1000000019	197
61977		Spot	1	Image 1	2	1000000020	198
63248		Spot	1	Image 1	2	1000000021	199
51224		Spot	1	Image 1	2	1000000022	200
69162		Spot	1	Image 1	2	1000000023	201
49091		Spot	1	Image 1	2	1000000024	202
70596		Spot	1	Image 1	2	1000000025	203
72994		Spot	1	Image 1	2	1000000026	204
52513		Spot	1	Image 1	2	1000000027	205
58398		Spot	1	Image 1	2	1000000028	206
53638		Spot	1	Image 1	2	1000000029	207
57808		Spot	1	Image 1	2	1000000030	208
66513		Spot	1	Image 1	2	1000000031	209
58896		Spot	1	Image 1	2	1000000032	210
65512		Spot	1	Image 1	2	1000000033	211
56341		Spot	1	Image 1	2	1000000034	212
49546		Spot	1	Image 1	2	1000000035	213
61330		Spot	1	Image 1	2	1000000036	214
65980		Spot	1	Image 1	2	1000000037	215
70186		Spot	1	Image 1	2	1000000038	216
57808		Spot	1	Image 1	2	1000000040	217
55498		Spot	1	Image 1	2	1000000039	218
55602		Spot	1	Image 1	2	1000000174	219
59373		Spot	1	Image 1	2	1000000041	222
59625		Spot	1	Image 1	2	1000000042	223
61269		Spot	1	Image 1	2	1000000044	224
59273		Spot	1	Image 1	2	1000000045	225
49412		Spot	1	Image 1	2	1000000043	226
57407		Spot	1	Image 1	2	1000000046	227
60118		Spot	1	Image 1	2	1000000047	228
59465		Spot	1	Image 1	2	1000000049	229
63011		Spot	1	Image 1	2	1000000050	230
63624		Spot	1	Image 1	2	1000000052	231
66171		Spot	1	Image 1	2	1000000053	232
75974		Spot	1	Image 1	2	1000000055	233
66009		Spot	1	Image 1	2	1000000057	234
59699		Spot	1	Image 1	2	1000000054	235
68327		Spot	1	Image 1	2	1000000056	236
64494		Spot	1	Image 1	2	1000000058	237
52268		Spot	1	Image 1	2	1000000059	238
67677		Spot	1	Image 1	2	1000000060	239
78884		Spot	1	Image 1	2	1000000061	240
64774		Spot	1	Image 1	2	1000000062	241
65552		Spot	1	Image 1	2	1000000063	242
100429		Spot	1	Image 1	2	1000000065	243
83012		Spot	1	Image 1	2	1000000064	244
75246		Spot	1	Image 1	2	1000000066	245
64510		Spot	1	Image 1	2	1000000068	246
73916		Spot	1	Image 1	2	1000000067	247
67512		Spot	1	Image 1	2	1000000069	248
64847		Spot	1	Image 1	2	1000000070	249
85777		Spot	1	Image 1	2	1000000071	250
66206		Spot	1	Image 1	2	1000000072	251
58634		Spot	1	Image 1	2	1000000073	252
78827		Spot	1	Image 1	2	1000000074	253
29881		Spot	1	Image 1	2	1000000075	254
63806		Spot	1	Image 1	2	1000000076	255
55293		Spot	1	Image 1	2	1000000077	256
75129		Spot	1	Image 1	2	1000000078	257
66673		Spot	1	Image 1	2	1000000079	258
77769		Spot	1	Image 1	2	1000000080	259
74714		Spot	1	Image 1	2	1000000081	260
68788		Spot	1	Image 1	2	1000000082	261
66407		Spot	1	Image 1	2	1000000083	263
29076		Spot	1	Image 1	2	1000000085	264
51003		Spot	1	Image 1	2	1000000086	265
75536		Spot	1	Image 1	2	1000000087	266
79095		Spot	1	Image 1	2	1000000084	267
79126		Spot	1	Image 1	2	1000000088	268
67622		Spot	1	Image 1	2	1000000089	269
95486		Spot	1	Image 1	2	1000000090	270
64758		Spot	1	Image 1	2	1000000091	271
74779		Spot	1	Image 1	2	1000000093	272
80116		Spot	1	Image 1	2	1000000092	273
83760		Spot	1	Image 1	2	1000000175	274
79288		Spot	1	Image 1	2	1000000096	275
69529		Spot	1	Image 1	2	1000000094	276
82786		Spot	1	Image 1	2	1000000095	277
78855		Spot	1	Image 1	2	1000000097	278
78309		Spot	1	Image 1	2	1000000098	279
71384		Spot	1	Image 1	2	1000000099	280
85287		Spot	1	Image 1	2	1000000100	282
53608		Spot	1	Image 1	2	1000000101	283
63504		Spot	1	Image 1	2	1000000102	284
83163		Spot	1	Image 1	2	1000000176	285
49984		Spot	1	Image 1	2	1000000103	286
83419		Spot	1	Image 1	2	1000000104	287
71045		Spot	1	Image 1	2	1000000105	288
74746		Spot	1	Image 1	2	1000000107	289
76103		Spot	1	Image 1	2	1000000108	290
73133		Spot	1	Image 1	2	1000000106	291
57076		Spot	1	Image 1	2	1000000109	292
49557		Spot	1	Image 1	2	1000000110	293
84139		Spot	1	Image 1	2	1000000111	294
85427		Spot	1	Image 1	2	1000000112	295
70343		Spot	1	Image 1	2	1000000113	296
83302		Spot	1	Image 1	2	1000000114	297
53255		Spot	1	Image 1	2	1000000115	298
66210		Spot	1	Image 1	2	1000000116	299
84875		Spot	1	Image 1	2	1000000117	300
67730		Spot	1	Image 1	2	1000000118	301
58565		Spot	1	Image 1	2	1000000120	302
28060		Spot	1	Image 1	2	1000000119	303
86936		Spot	1	Image 1	2	1000000122	304
92905		Spot	1	Image 1	2	1000000121	305
72391		Spot	1	Image 1	2	1000000123	306
55543		Spot	1	Image 1	2	1000000124	307
65052		Spot	1	Image 1	2	1000000125	308
74281		Spot	1	Image 1	2	1000000126	309
64687		Spot	1	Image 1	2	1000000127	310
101123		Spot	1	Image 1	2	1000000128	311
67103		Spot	1	Image 1	2	1000000129	312
74491		Spot	1	Image 1	2	1000000130	313
70802		Spot	1	Image 1	2	1000000131	314
82889		Spot	1	Image 1	2	1000000132	315
70856		Spot	1	Image 1	2	1000000133	316
82462		Spot	1	Image 1	2	1000000134	317
84983		Spot	1	Image 1	2	1000000135	318
79637		Spot	1	Image 1	2	1000000136	319
116359		Spot	1	Image 1	2	1000000137	320
81300		Spot	1	Image 1	2	1000000138	321
80459		Spot	1	Image 1	2	1000000139	322
98178		Spot	1	Image 1	2	1000000140	323
114349		Spot	1	Image 1	2	1000000141	324
75782		Spot	1	Image 1	2	1000000142	325
53726		Spot	1	Image 1	2	1000000144	326
82444		Spot	1	Image 1	2	1000000143	327
131850		Spot	1	Image 1	2	1000000145	328
118264		Spot	1	Image 1	2	1000000146	329
110963		Spot	1	Image 1	2	1000000147	330
75233		Spot	1	Image 1	2	1000000148	331
146551		Spot	1	Image 1	2	1000000149	332
122414		Spot	1	Image 1	2	1000000150	333
78500		Spot	1	Image 1	2	1000000151	334
84132		Spot	1	Image 1	2	1000000152	335
98369		Spot	1	Image 1	2	1000000153	336
79985		Spot	1	Image 1	2	1000000154	337
78413		Spot	1	Image 1	2	1000000155	338
92729		Spot	1	Image 1	2	1000000156	339
130229		Spot	1	Image 1	2	1000000157	340
98609		Spot	1	Image 1	2	1000000158	341
71295		Spot	1	Image 1	2	1000000159	342
87301		Spot	1	Image 1	2	1000000160	343
116644		Spot	1	Image 1	2	1000000161	344
89026		Spot	1	Image 1	2	1000000162	345
87760		Spot	1	Image 1	2	1000000163	346
91879		Spot	1	Image 1	2	1000000164	347
159973		Spot	1	Image 1	2	1000000165	348
104113		Spot	1	Image 1	2	1000000166	349
83636		Spot	1	Image 1	2	1000000167	350
73336		Spot	1	Image 1	2	1000000168	351
116440		Spot	1	Image 1	2	1000000169	352
103752		Spot	1	Image 1	2	1000000170	353
73523		Spot	1	Image 1	2	1000000171	354
89276		Spot	1	Image 1	2	1000000172	355
72053		Spot	1	Image 1	2	1000000173	356
69218		Spot	1	Image 1	3	1000000000	357
62997		Spot	1	Image 1	3	1000000001	358
62380		Spot	1	Image 1	3	1000000002	359
56371		Spot	1	Image 1	3	1000000003	360
60034		Spot	1	Image 1	3	1000000004	361
25766		Spot	1	Image 1	3	1000000005	362
62627		Spot	1	Image 1	3	1000000006	363
25843		Spot	1	Image 1	3	1000000007	364
48864		Spot	1	Image 1	3	1000000008	365
40525		Spot	1	Image 1	3	1000000009	366
52259		Spot	1	Image 1	3	1000000011	367
63308		Spot	1	Image 1	3	1000000013	368
107543		Spot	1	Image 1	3	1000000014	369
55505		Spot	1	Image 1	3	1000000012	370
64036		Spot	1	Image 1	3	1000000015	371
49332		Spot	1	Image 1	3	1000000016	372
51078		Spot	1	Image 1	3	1000000017	373
59600		Spot	1	Image 1	3	1000000018	374
47052		Spot	1	Image 1	3	1000000019	375
62814		Spot	1	Image 1	3	1000000020	376
62953		Spot	1	Image 1	3	1000000021	377
51418		Spot	1	Image 1	3	1000000022	378
68622		Spot	1	Image 1	3	1000000023	379
49430		Spot	1	Image 1	3	1000000024	380
71782		Spot	1	Image 1	3	1000000025	381
71883		Spot	1	Image 1	3	1000000026	382
52955		Spot	1	Image 1	3	1000000027	383
58059		Spot	1	Image 1	3	1000000028	384
53487		Spot	1	Image 1	3	1000000029	385
58166		Spot	1	Image 1	3	1000000030	386
65815		Spot	1	Image 1	3	1000000031	387
57679		Spot	1	Image 1	3	1000000032	388
64420		Spot	1	Image 1	3	1000000033	389
56190		Spot	1	Image 1	3	1000000034	390
49870		Spot	1	Image 1	3	1000000035	391
62499		Spot	1	Image 1	3	1000000036	392
64923		Spot	1	Image 1	3	1000000037	393
69013		Spot	1	Image 1	3	1000000038	394
58550		Spot	1	Image 1	3	1000000040	395
54631		Spot	1	Image 1	3	1000000039	396
57274		Spot	1	Image 1	3	1000000174	397
59667		Spot	1	Image 1	3	1000000041	400
59569		Spot	1	Image 1	3	1000000042	401
61119		Spot	1	Image 1	3	1000000044	402
58446		Spot	1	Image 1	3	1000000045	403
48057		Spot	1	Image 1	3	1000000043	404
56972		Spot	1	Image 1	3	1000000046	405
59707		Spot	1	Image 1	3	1000000047	406
58703		Spot	1	Image 1	3	1000000049	407
60556		Spot	1	Image 1	3	1000000177	408
62353		Spot	1	Image 1	3	1000000050	409
65517		Spot	1	Image 1	3	1000000052	410
65227		Spot	1	Image 1	3	1000000053	411
59298		Spot	1	Image 1	3	1000000054	412
76816		Spot	1	Image 1	3	1000000055	413
67383		Spot	1	Image 1	3	1000000056	414
66026		Spot	1	Image 1	3	1000000057	415
63641		Spot	1	Image 1	3	1000000058	416
52589		Spot	1	Image 1	3	1000000059	417
66924		Spot	1	Image 1	3	1000000060	418
79910		Spot	1	Image 1	3	1000000061	419
64506		Spot	1	Image 1	3	1000000062	420
66353		Spot	1	Image 1	3	1000000063	421
82767		Spot	1	Image 1	3	1000000064	422
99716		Spot	1	Image 1	3	1000000065	423
75222		Spot	1	Image 1	3	1000000066	424
74894		Spot	1	Image 1	3	1000000067	425
64487		Spot	1	Image 1	3	1000000068	426
68851		Spot	1	Image 1	3	1000000069	427
64900		Spot	1	Image 1	3	1000000070	428
85176		Spot	1	Image 1	3	1000000071	429
66822		Spot	1	Image 1	3	1000000072	430
58751		Spot	1	Image 1	3	1000000073	431
79435		Spot	1	Image 1	3	1000000074	432
29688		Spot	1	Image 1	3	1000000075	433
64675		Spot	1	Image 1	3	1000000076	434
55873		Spot	1	Image 1	3	1000000077	435
78569		Spot	1	Image 1	3	1000000080	436
74558		Spot	1	Image 1	3	1000000078	437
68012		Spot	1	Image 1	3	1000000079	438
74392		Spot	1	Image 1	3	1000000081	439
67907		Spot	1	Image 1	3	1000000082	440
66011		Spot	1	Image 1	3	1000000083	442
29129		Spot	1	Image 1	3	1000000085	443
51102		Spot	1	Image 1	3	1000000086	444
76151		Spot	1	Image 1	3	1000000087	445
77580		Spot	1	Image 1	3	1000000084	446
79011		Spot	1	Image 1	3	1000000088	447
67110		Spot	1	Image 1	3	1000000089	448
95609		Spot	1	Image 1	3	1000000090	449
63915		Spot	1	Image 1	3	1000000091	450
75135		Spot	1	Image 1	3	1000000093	451
78664		Spot	1	Image 1	3	1000000092	452
83278		Spot	1	Image 1	3	1000000175	453
69212		Spot	1	Image 1	3	1000000094	454
79295		Spot	1	Image 1	3	1000000096	455
81538		Spot	1	Image 1	3	1000000095	456
79066		Spot	1	Image 1	3	1000000097	457
77273		Spot	1	Image 1	3	1000000098	458
70535		Spot	1	Image 1	3	1000000099	459
86245		Spot	1	Image 1	3	1000000100	461
53890		Spot	1	Image 1	3	1000000101	462
63524		Spot	1	Image 1	3	1000000102	463
50375		Spot	1	Image 1	3	1000000103	464
83459		Spot	1	Image 1	3	1000000104	465
70951		Spot	1	Image 1	3	1000000105	466
73305		Spot	1	Image 1	3	1000000106	467
73932		Spot	1	Image 1	3	1000000107	468
76258		Spot	1	Image 1	3	1000000108	469
56885		Spot	1	Image 1	3	1000000109	470
49179		Spot	1	Image 1	3	1000000110	471
83110		Spot	1	Image 1	3	1000000111	472
84673		Spot	1	Image 1	3	1000000112	473
68868		Spot	1	Image 1	3	1000000113	474
82035		Spot	1	Image 1	3	1000000114	475
54028		Spot	1	Image 1	3	1000000115	476
67636		Spot	1	Image 1	3	1000000116	477
84839		Spot	1	Image 1	3	1000000117	478
67527		Spot	1	Image 1	3	1000000118	479
58691		Spot	1	Image 1	3	1000000120	480
27861		Spot	1	Image 1	3	1000000119	481
92475		Spot	1	Image 1	3	1000000121	482
86337		Spot	1	Image 1	3	1000000122	483
70454		Spot	1	Image 1	3	1000000123	484
55404		Spot	1	Image 1	3	1000000124	485
66741		Spot	1	Image 1	3	1000000125	486
73409		Spot	1	Image 1	3	1000000126	487
64803		Spot	1	Image 1	3	1000000127	488
99987		Spot	1	Image 1	3	1000000128	489
66770		Spot	1	Image 1	3	1000000129	490
73709		Spot	1	Image 1	3	1000000130	491
71328		Spot	1	Image 1	3	1000000131	492
82772		Spot	1	Image 1	3	1000000132	493
70412		Spot	1	Image 1	3	1000000133	494
81407		Spot	1	Image 1	3	1000000134	495
82932		Spot	1	Image 1	3	1000000135	496
79776		Spot	1	Image 1	3	1000000136	497
113517		Spot	1	Image 1	3	1000000137	498
81201		Spot	1	Image 1	3	1000000138	499
96530		Spot	1	Image 1	3	1000000140	500
114068		Spot	1	Image 1	3	1000000141	501
75116		Spot	1	Image 1	3	1000000142	502
83242		Spot	1	Image 1	3	1000000143	503
53057		Spot	1	Image 1	3	1000000144	504
131088		Spot	1	Image 1	3	1000000145	505
120393		Spot	1	Image 1	3	1000000146	506
110518		Spot	1	Image 1	3	1000000147	507
75599		Spot	1	Image 1	3	1000000148	508
142082		Spot	1	Image 1	3	1000000149	509
121907		Spot	1	Image 1	3	1000000150	510
78551		Spot	1	Image 1	3	1000000151	511
83525		Spot	1	Image 1	3	1000000152	512
97352		Spot	1	Image 1	3	1000000153	513
79618		Spot	1	Image 1	3	1000000154	514
76612		Spot	1	Image 1	3	1000000155	515
91283		Spot	1	Image 1	3	1000000156	516
127164		Spot	1	Image 1	3	1000000157	517
96918		Spot	1	Image 1	3	1000000158	518
73116		Spot	1	Image 1	3	1000000159	519
87658		Spot	1	Image 1	3	1000000160	520
90485		Spot	1	Image 1	3	1000000162	521
114441		Spot	1	Image 1	3	1000000161	522
85412		Spot	1	Image 1	3	1000000163	523
91404		Spot	1	Image 1	3	1000000164	524
159483		Spot	1	Image 1	3	1000000165	525
102806		Spot	1	Image 1	3	1000000166	526
82476		Spot	1	Image 1	3	1000000167	527
74624		Spot	1	Image 1	3	1000000168	528
114942		Spot	1	Image 1	3	1000000169	529
103055		Spot	1	Image 1	3	1000000170	530
72926		Spot	1	Image 1	3	1000000171	531
88673		Spot	1	Image 1	3	1000000172	532
72927		Spot	1	Image 1	3	1000000173	533
68131		Spot	1	Image 1	4	1000000000	534
63370		Spot	1	Image 1	4	1000000001	535
64217		Spot	1	Image 1	4	1000000002	536
55862		Spot	1	Image 1	4	1000000003	537
59970		Spot	1	Image 1	4	1000000004	538
25383		Spot	1	Image 1	4	1000000005	539
63270		Spot	1	Image 1	4	1000000006	540
26210		Spot	1	Image 1	4	1000000007	541
48321		Spot	1	Image 1	4	1000000008	542
42223		Spot	1	Image 1	4	1000000009	543
58512		Spot	1	Image 1	4	1000000010	544
52292		Spot	1	Image 1	4	1000000011	545
63214		Spot	1	Image 1	4	1000000013	546
101615		Spot	1	Image 1	4	1000000014	547
55294		Spot	1	Image 1	4	1000000012	548
65209		Spot	1	Image 1	4	1000000015	549
49074		Spot	1	Image 1	4	1000000016	550
50352		Spot	1	Image 1	4	1000000017	551
59105		Spot	1	Image 1	4	1000000018	552
47401		Spot	1	Image 1	4	1000000019	553
62705		Spot	1	Image 1	4	1000000020	554
62146		Spot	1	Image 1	4	1000000021	555
51186		Spot	1	Image 1	4	1000000022	556
68565		Spot	1	Image 1	4	1000000023	557
49254		Spot	1	Image 1	4	1000000024	558
70446		Spot	1	Image 1	4	1000000025	559
71122		Spot	1	Image 1	4	1000000026	560
53171		Spot	1	Image 1	4	1000000027	561
58169		Spot	1	Image 1	4	1000000028	562
53129		Spot	1	Image 1	4	1000000029	563
57630		Spot	1	Image 1	4	1000000030	564
66129		Spot	1	Image 1	4	1000000031	565
57742		Spot	1	Image 1	4	1000000032	566
63472		Spot	1	Image 1	4	1000000033	567
56628		Spot	1	Image 1	4	1000000034	568
68517		Spot	1	Image 1	4	1000000037	569
49228		Spot	1	Image 1	4	1000000035	570
61464		Spot	1	Image 1	4	1000000036	571
69960		Spot	1	Image 1	4	1000000038	572
57976		Spot	1	Image 1	4	1000000040	573
56305		Spot	1	Image 1	4	1000000039	574
56393		Spot	1	Image 1	4	1000000174	575
59431		Spot	1	Image 1	4	1000000041	578
61962		Spot	1	Image 1	4	1000000044	579
59139		Spot	1	Image 1	4	1000000042	580
58802		Spot	1	Image 1	4	1000000045	581
49270		Spot	1	Image 1	4	1000000043	582
56516		Spot	1	Image 1	4	1000000046	583
59326		Spot	1	Image 1	4	1000000047	584
57947		Spot	1	Image 1	4	1000000048	585
60226		Spot	1	Image 1	4	1000000049	586
63407		Spot	1	Image 1	4	1000000050	587
64701		Spot	1	Image 1	4	1000000052	588
61072		Spot	1	Image 1	4	1000000051	589
65028		Spot	1	Image 1	4	1000000053	590
58584		Spot	1	Image 1	4	1000000054	591
77293		Spot	1	Image 1	4	1000000055	592
67680		Spot	1	Image 1	4	1000000056	593
65704		Spot	1	Image 1	4	1000000057	594
63812		Spot	1	Image 1	4	1000000058	595
53740		Spot	1	Image 1	4	1000000059	596
66213		Spot	1	Image 1	4	1000000060	597
78784		Spot	1	Image 1	4	1000000061	598
63863		Spot	1	Image 1	4	1000000062	599
65716		Spot	1	Image 1	4	1000000063	600
82822		Spot	1	Image 1	4	1000000064	601
100333		Spot	1	Image 1	4	1000000065	602
74589		Spot	1	Image 1	4	1000000066	603
74783		Spot	1	Image 1	4	1000000067	604
65264		Spot	1	Image 1	4	1000000068	605
66620		Spot	1	Image 1	4	1000000069	606
64689		Spot	1	Image 1	4	1000000070	607
85204		Spot	1	Image 1	4	1000000071	608
66746		Spot	1	Image 1	4	1000000072	609
58482		Spot	1	Image 1	4	1000000073	610
80171		Spot	1	Image 1	4	1000000074	611
62632		Spot	1	Image 1	4	1000000076	612
29922		Spot	1	Image 1	4	1000000075	613
78452		Spot	1	Image 1	4	1000000080	614
55690		Spot	1	Image 1	4	1000000077	615
75372		Spot	1	Image 1	4	1000000078	616
66720		Spot	1	Image 1	4	1000000079	617
68061		Spot	1	Image 1	4	1000000082	618
74257		Spot	1	Image 1	4	1000000081	619
66151		Spot	1	Image 1	4	1000000083	621
28708		Spot	1	Image 1	4	1000000085	622
51060		Spot	1	Image 1	4	1000000086	623
75446		Spot	1	Image 1	4	1000000087	624
79229		Spot	1	Image 1	4	1000000084	625
79275		Spot	1	Image 1	4	1000000088	626
66835		Spot	1	Image 1	4	1000000089	627
94888		Spot	1	Image 1	4	1000000090	628
63484		Spot	1	Image 1	4	1000000091	629
74374		Spot	1	Image 1	4	1000000093	630
78639		Spot	1	Image 1	4	1000000092	631
82272		Spot	1	Image 1	4	1000000175	632
78512		Spot	1	Image 1	4	1000000096	633
69323		Spot	1	Image 1	4	1000000094	634
81670		Spot	1	Image 1	4	1000000095	635
79641		Spot	1	Image 1	4	1000000097	636
77324		Spot	1	Image 1	4	1000000098	637
70723		Spot	1	Image 1	4	1000000099	638
85202		Spot	1	Image 1	4	1000000100	640
53868		Spot	1	Image 1	4	1000000101	641
62651		Spot	1	Image 1	4	1000000102	642
81855		Spot	1	Image 1	4	1000000176	643
50366		Spot	1	Image 1	4	1000000103	644
83052		Spot	1	Image 1	4	1000000104	645
72015		Spot	1	Image 1	4	1000000105	646
76595		Spot	1	Image 1	4	1000000108	647
72707		Spot	1	Image 1	4	1000000106	648
73507		Spot	1	Image 1	4	1000000107	649
56883		Spot	1	Image 1	4	1000000109	650
83145		Spot	1	Image 1	4	1000000111	651
50320		Spot	1	Image 1	4	1000000110	652
84267		Spot	1	Image 1	4	1000000112	653
67949		Spot	1	Image 1	4	1000000113	654
81525		Spot	1	Image 1	4	1000000114	655
53412		Spot	1	Image 1	4	1000000115	656
65288		Spot	1	Image 1	4	1000000116	657
85377		Spot	1	Image 1	4	1000000117	658
68205		Spot	1	Image 1	4	1000000118	659
27343		Spot	1	Image 1	4	1000000119	660
58116		Spot	1	Image 1	4	1000000120	661
92736		Spot	1	Image 1	4	1000000121	662
87273		Spot	1	Image 1	4	1000000122	663
68959		Spot	1	Image 1	4	1000000123	664
55787		Spot	1	Image 1	4	1000000124	665
65216		Spot	1	Image 1	4	1000000125	666
64308		Spot	1	Image 1	4	1000000127	667
74021		Spot	1	Image 1	4	1000000126	668
99389		Spot	1	Image 1	4	1000000128	669
67644		Spot	1	Image 1	4	1000000129	670
73697		Spot	1	Image 1	4	1000000130	671
84608		Spot	1	Image 1	4	1000000132	672
70771		Spot	1	Image 1	4	1000000131	673
70661		Spot	1	Image 1	4	1000000133	674
81789		Spot	1	Image 1	4	1000000134	675
82321		Spot	1	Image 1	4	1000000135	676
80399		Spot	1	Image 1	4	1000000136	677
112849		Spot	1	Image 1	4	1000000137	678
80573		Spot	1	Image 1	4	1000000138	679
80050		Spot	1	Image 1	4	1000000139	680
96827		Spot	1	Image 1	4	1000000140	681
81833		Spot	1	Image 1	4	1000000143	682
113411		Spot	1	Image 1	4	1000000141	683
77526		Spot	1	Image 1	4	1000000142	684
52981		Spot	1	Image 1	4	1000000144	685
129848		Spot	1	Image 1	4	1000000145	686
117795		Spot	1	Image 1	4	1000000146	687
108220		Spot	1	Image 1	4	1000000147	688
75839		Spot	1	Image 1	4	1000000148	689
140832		Spot	1	Image 1	4	1000000149	690
121384		Spot	1	Image 1	4	1000000150	691
79234		Spot	1	Image 1	4	1000000151	692
83342		Spot	1	Image 1	4	1000000152	693
96074		Spot	1	Image 1	4	1000000153	694
78210		Spot	1	Image 1	4	1000000154	695
77051		Spot	1	Image 1	4	1000000155	696
91044		Spot	1	Image 1	4	1000000156	697
127006		Spot	1	Image 1	4	1000000157	698
96195		Spot	1	Image 1	4	1000000158	699
72051		Spot	1	Image 1	4	1000000159	700
88266		Spot	1	Image 1	4	1000000160	701
90427		Spot	1	Image 1	4	1000000162	702
113907		Spot	1	Image 1	4	1000000161	703
85647		Spot	1	Image 1	4	1000000163	704
91683		Spot	1	Image 1	4	1000000164	705
156325		Spot	1	Image 1	4	1000000165	706
104651		Spot	1	Image 1	4	1000000166	707
81427		Spot	1	Image 1	4	1000000167	708
75170		Spot	1	Image 1	4	1000000168	709
112927		Spot	1	Image 1	4	1000000169	710
101344		Spot	1	Image 1	4	1000000170	711
74396		Spot	1	Image 1	4	1000000171	712
89879		Spot	1	Image 1	4	1000000172	713
72489		Spot	1	Image 1	4	1000000173	714
68439		Spot	1	Image 1	5	1000000000	715
62825		Spot	1	Image 1	5	1000000001	716
62743		Spot	1	Image 1	5	1000000002	717
60205		Spot	1	Image 1	5	1000000004	718
56447		Spot	1	Image 1	5	1000000003	719
25536		Spot	1	Image 1	5	1000000005	720
63507		Spot	1	Image 1	5	1000000006	721
25484		Spot	1	Image 1	5	1000000007	722
48425		Spot	1	Image 1	5	1000000008	723
44062		Spot	1	Image 1	5	1000000009	724
58150		Spot	1	Image 1	5	1000000010	725
52391		Spot	1	Image 1	5	1000000011	726
63115		Spot	1	Image 1	5	1000000013	727
104642		Spot	1	Image 1	5	1000000014	728
55260		Spot	1	Image 1	5	1000000012	729
64164		Spot	1	Image 1	5	1000000015	730
49847		Spot	1	Image 1	5	1000000017	731
59549		Spot	1	Image 1	5	1000000018	732
47332		Spot	1	Image 1	5	1000000019	733
63096		Spot	1	Image 1	5	1000000020	734
62996		Spot	1	Image 1	5	1000000021	735
51340		Spot	1	Image 1	5	1000000022	736
67827		Spot	1	Image 1	5	1000000023	737
49533		Spot	1	Image 1	5	1000000024	738
68973		Spot	1	Image 1	5	1000000025	739
71082		Spot	1	Image 1	5	1000000026	740
52471		Spot	1	Image 1	5	1000000027	741
58272		Spot	1	Image 1	5	1000000028	742
54053		Spot	1	Image 1	5	1000000029	743
57620		Spot	1	Image 1	5	1000000030	744
66509		Spot	1	Image 1	5	1000000031	745
57059		Spot	1	Image 1	5	1000000032	746
63290		Spot	1	Image 1	5	1000000033	747
56321		Spot	1	Image 1	5	1000000034	748
69645		Spot	1	Image 1	5	1000000037	749
49401		Spot	1	Image 1	5	1000000035	750
62669		Spot	1	Image 1	5	1000000036	751
69651		Spot	1	Image 1	5	1000000038	752
57184		Spot	1	Image 1	5	1000000040	753
56000		Spot	1	Image 1	5	1000000039	754
55724		Spot	1	Image 1	5	1000000174	755
60545		Spot	1	Image 1	5	1000000041	758
61865		Spot	1	Image 1	5	1000000044	759
58449		Spot	1	Image 1	5	1000000042	760
58897		Spot	1	Image 1	5	1000000045	761
48954		Spot	1	Image 1	5	1000000043	762
56974		Spot	1	Image 1	5	1000000046	763
60713		Spot	1	Image 1	5	1000000047	764
57299		Spot	1	Image 1	5	1000000048	765
60862		Spot	1	Image 1	5	1000000177	766
59026		Spot	1	Image 1	5	1000000049	767
63131		Spot	1	Image 1	5	1000000050	768
60765		Spot	1	Image 1	5	1000000051	769
64175		Spot	1	Image 1	5	1000000052	770
65199		Spot	1	Image 1	5	1000000053	771
59134		Spot	1	Image 1	5	1000000054	772
75839		Spot	1	Image 1	5	1000000055	773
67491		Spot	1	Image 1	5	1000000056	774
66677		Spot	1	Image 1	5	1000000057	775
63297		Spot	1	Image 1	5	1000000058	776
53187		Spot	1	Image 1	5	1000000059	777
66088		Spot	1	Image 1	5	1000000060	778
79217		Spot	1	Image 1	5	1000000061	779
63453		Spot	1	Image 1	5	1000000062	780
65321		Spot	1	Image 1	5	1000000063	781
83081		Spot	1	Image 1	5	1000000064	782
101170		Spot	1	Image 1	5	1000000065	783
76250		Spot	1	Image 1	5	1000000066	784
73103		Spot	1	Image 1	5	1000000067	785
64205		Spot	1	Image 1	5	1000000068	786
65200		Spot	1	Image 1	5	1000000070	787
66293		Spot	1	Image 1	5	1000000069	788
85990		Spot	1	Image 1	5	1000000071	789
66357		Spot	1	Image 1	5	1000000072	790
58858		Spot	1	Image 1	5	1000000073	791
79071		Spot	1	Image 1	5	1000000074	792
65243		Spot	1	Image 1	5	1000000076	793
29428		Spot	1	Image 1	5	1000000075	794
66771		Spot	1	Image 1	5	1000000079	795
56461		Spot	1	Image 1	5	1000000077	796
77780		Spot	1	Image 1	5	1000000080	797
74538		Spot	1	Image 1	5	1000000078	798
68366		Spot	1	Image 1	5	1000000082	799
74698		Spot	1	Image 1	5	1000000081	800
66172		Spot	1	Image 1	5	1000000083	802
28766		Spot	1	Image 1	5	1000000085	803
50922		Spot	1	Image 1	5	1000000086	804
76481		Spot	1	Image 1	5	1000000087	805
77855		Spot	1	Image 1	5	1000000084	806
79301		Spot	1	Image 1	5	1000000088	807
67326		Spot	1	Image 1	5	1000000089	808
94665		Spot	1	Image 1	5	1000000090	809
63878		Spot	1	Image 1	5	1000000091	810
74534		Spot	1	Image 1	5	1000000093	811
79020		Spot	1	Image 1	5	1000000092	812
82908		Spot	1	Image 1	5	1000000175	813
69093		Spot	1	Image 1	5	1000000094	814
80708		Spot	1	Image 1	5	1000000096	815
80870		Spot	1	Image 1	5	1000000095	816
78741		Spot	1	Image 1	5	1000000097	817
76473		Spot	1	Image 1	5	1000000098	818
70143		Spot	1	Image 1	5	1000000099	819
85253		Spot	1	Image 1	5	1000000100	821
54734		Spot	1	Image 1	5	1000000101	822
63503		Spot	1	Image 1	5	1000000102	823
80965		Spot	1	Image 1	5	1000000176	824
50302		Spot	1	Image 1	5	1000000103	825
82606		Spot	1	Image 1	5	1000000104	826
71106		Spot	1	Image 1	5	1000000105	827
78367		Spot	1	Image 1	5	1000000108	828
74487		Spot	1	Image 1	5	1000000107	829
73690		Spot	1	Image 1	5	1000000106	830
56702		Spot	1	Image 1	5	1000000109	831
83094		Spot	1	Image 1	5	1000000111	832
50886		Spot	1	Image 1	5	1000000110	833
84876		Spot	1	Image 1	5	1000000112	834
68704		Spot	1	Image 1	5	1000000113	835
82903		Spot	1	Image 1	5	1000000114	836
53673		Spot	1	Image 1	5	1000000115	837
65231		Spot	1	Image 1	5	1000000116	838
85559		Spot	1	Image 1	5	1000000117	839
68344		Spot	1	Image 1	5	1000000118	840
27868		Spot	1	Image 1	5	1000000119	841
59338		Spot	1	Image 1	5	1000000120	842
92030		Spot	1	Image 1	5	1000000121	843
87280		Spot	1	Image 1	5	1000000122	844
55306		Spot	1	Image 1	5	1000000124	845
68954		Spot	1	Image 1	5	1000000123	846
65261		Spot	1	Image 1	5	1000000125	847
98049		Spot	1	Image 1	5	1000000128	848
73060		Spot	1	Image 1	5	1000000126	849
64512		Spot	1	Image 1	5	1000000127	850
67603		Spot	1	Image 1	5	1000000129	851
73480		Spot	1	Image 1	5	1000000130	852
70708		Spot	1	Image 1	5	1000000131	853
81505		Spot	1	Image 1	5	1000000132	854
71699		Spot	1	Image 1	5	1000000133	855
83672		Spot	1	Image 1	5	1000000135	856
81001		Spot	1	Image 1	5	1000000134	857
79973		Spot	1	Image 1	5	1000000136	858
112399		Spot	1	Image 1	5	1000000137	859
80585		Spot	1	Image 1	5	1000000138	860
79653		Spot	1	Image 1	5	1000000139	861
96728		Spot	1	Image 1	5	1000000140	862
81654		Spot	1	Image 1	5	1000000143	863
112834		Spot	1	Image 1	5	1000000141	864
76076		Spot	1	Image 1	5	1000000142	865
52547		Spot	1	Image 1	5	1000000144	866
125333		Spot	1	Image 1	5	1000000145	867
120081		Spot	1	Image 1	5	1000000146	868
108435		Spot	1	Image 1	5	1000000147	869
75388		Spot	1	Image 1	5	1000000148	870
141867		Spot	1	Image 1	5	1000000149	871
119506		Spot	1	Image 1	5	1000000150	872
78445		Spot	1	Image 1	5	1000000151	873
83297		Spot	1	Image 1	5	1000000152	874
95823		Spot	1	Image 1	5	1000000153	875
78007		Spot	1	Image 1	5	1000000154	876
76376		Spot	1	Image 1	5	1000000155	877
90684		Spot	1	Image 1	5	1000000156	878
127287		Spot	1	Image 1	5	1000000157	879
95946		Spot	1	Image 1	5	1000000158	880
72226		Spot	1	Image 1	5	1000000159	881
85173		Spot	1	Image 1	5	1000000160	882
88845		Spot	1	Image 1	5	1000000162	883
115451		Spot	1	Image 1	5	1000000161	884
85831		Spot	1	Image 1	5	1000000163	885
90008		Spot	1	Image 1	5	1000000164	886
157371		Spot	1	Image 1	5	1000000165	887
101775		Spot	1	Image 1	5	1000000166	888
81150		Spot	1	Image 1	5	1000000167	889
74460		Spot	1	Image 1	5	1000000168	890
113576		Spot	1	Image 1	5	1000000169	891
101809		Spot	1	Image 1	5	1000000170	892
74174		Spot	1	Image 1	5	1000000171	893
90166		Spot	1	Image 1	5	1000000172	894
71900		Spot	1	Image 1	5	1000000173	895
68443		Spot	1	Image 1	6	1000000000	896
63310		Spot	1	Image 1	6	1000000001	897
25397		Spot	1	Image 1	6	1000000005	898
60047		Spot	1	Image 1	6	1000000004	899
57703		Spot	1	Image 1	6	1000000003	900
63184		Spot	1	Image 1	6	1000000006	901
26104		Spot	1	Image 1	6	1000000007	902
48279		Spot	1	Image 1	6	1000000008	903
44010		Spot	1	Image 1	6	1000000009	904
57006		Spot	1	Image 1	6	1000000010	905
52474		Spot	1	Image 1	6	1000000011	906
63634		Spot	1	Image 1	6	1000000013	907
102888		Spot	1	Image 1	6	1000000014	908
56244		Spot	1	Image 1	6	1000000012	909
64740		Spot	1	Image 1	6	1000000015	910
49565		Spot	1	Image 1	6	1000000016	911
50339		Spot	1	Image 1	6	1000000017	912
59730		Spot	1	Image 1	6	1000000018	913
47267		Spot	1	Image 1	6	1000000019	914
62874		Spot	1	Image 1	6	1000000020	915
63228		Spot	1	Image 1	6	1000000021	916
50703		Spot	1	Image 1	6	1000000022	917
68862		Spot	1	Image 1	6	1000000023	918
49623		Spot	1	Image 1	6	1000000024	919
69629		Spot	1	Image 1	6	1000000025	920
72180		Spot	1	Image 1	6	1000000026	921
52153		Spot	1	Image 1	6	1000000027	922
60800		Spot	1	Image 1	6	1000000028	923
54421		Spot	1	Image 1	6	1000000029	924
57828		Spot	1	Image 1	6	1000000030	925
66639		Spot	1	Image 1	6	1000000031	926
57276		Spot	1	Image 1	6	1000000032	927
63681		Spot	1	Image 1	6	1000000033	928
55694		Spot	1	Image 1	6	1000000034	929
66915		Spot	1	Image 1	6	1000000037	930
49897		Spot	1	Image 1	6	1000000035	931
62212		Spot	1	Image 1	6	1000000036	932
70105		Spot	1	Image 1	6	1000000038	933
57300		Spot	1	Image 1	6	1000000040	934
55985		Spot	1	Image 1	6	1000000039	935
56712		Spot	1	Image 1	6	1000000174	936
59713		Spot	1	Image 1	6	1000000041	939
58941		Spot	1	Image 1	6	1000000042	940
62870		Spot	1	Image 1	6	1000000044	941
58464		Spot	1	Image 1	6	1000000045	942
49959		Spot	1	Image 1	6	1000000043	943
56535		Spot	1	Image 1	6	1000000046	944
60645		Spot	1	Image 1	6	1000000047	945
57399		Spot	1	Image 1	6	1000000048	946
59412		Spot	1	Image 1	6	1000000049	947
63169		Spot	1	Image 1	6	1000000050	948
60846		Spot	1	Image 1	6	1000000051	949
63992		Spot	1	Image 1	6	1000000052	950
64674		Spot	1	Image 1	6	1000000053	951
58370		Spot	1	Image 1	6	1000000054	952
75677		Spot	1	Image 1	6	1000000055	953
67250		Spot	1	Image 1	6	1000000056	954
65846		Spot	1	Image 1	6	1000000057	955
62974		Spot	1	Image 1	6	1000000058	956
53348		Spot	1	Image 1	6	1000000059	957
66658		Spot	1	Image 1	6	1000000060	958
79173		Spot	1	Image 1	6	1000000061	959
62709		Spot	1	Image 1	6	1000000062	960
66001		Spot	1	Image 1	6	1000000063	961
82746		Spot	1	Image 1	6	1000000064	962
99170		Spot	1	Image 1	6	1000000065	963
76100		Spot	1	Image 1	6	1000000066	964
73890		Spot	1	Image 1	6	1000000067	965
64754		Spot	1	Image 1	6	1000000068	966
68178		Spot	1	Image 1	6	1000000069	967
65032		Spot	1	Image 1	6	1000000070	968
84743		Spot	1	Image 1	6	1000000071	969
66197		Spot	1	Image 1	6	1000000072	970
58469		Spot	1	Image 1	6	1000000073	971
79619		Spot	1	Image 1	6	1000000074	972
65216		Spot	1	Image 1	6	1000000076	973
29676		Spot	1	Image 1	6	1000000075	974
77197		Spot	1	Image 1	6	1000000080	975
74499		Spot	1	Image 1	6	1000000078	976
66888		Spot	1	Image 1	6	1000000079	977
56917		Spot	1	Image 1	6	1000000077	978
73930		Spot	1	Image 1	6	1000000081	979
68902		Spot	1	Image 1	6	1000000082	980
66376		Spot	1	Image 1	6	1000000083	982
52673		Spot	1	Image 1	6	1000000178	983
28891		Spot	1	Image 1	6	1000000085	984
51227		Spot	1	Image 1	6	1000000086	985
76688		Spot	1	Image 1	6	1000000087	986
78246		Spot	1	Image 1	6	1000000084	987
79177		Spot	1	Image 1	6	1000000088	988
67108		Spot	1	Image 1	6	1000000089	989
94942		Spot	1	Image 1	6	1000000090	990
64703		Spot	1	Image 1	6	1000000091	991
72995		Spot	1	Image 1	6	1000000093	992
78260		Spot	1	Image 1	6	1000000092	993
83768		Spot	1	Image 1	6	1000000175	994
78801		Spot	1	Image 1	6	1000000096	995
69703		Spot	1	Image 1	6	1000000094	996
83303		Spot	1	Image 1	6	1000000095	997
78245		Spot	1	Image 1	6	1000000097	998
76241		Spot	1	Image 1	6	1000000098	999
70190		Spot	1	Image 1	6	1000000099	1000
83527		Spot	1	Image 1	6	1000000100	1001
54645		Spot	1	Image 1	6	1000000101	1002
64348		Spot	1	Image 1	6	1000000102	1003
82179		Spot	1	Image 1	6	1000000176	1004
51221		Spot	1	Image 1	6	1000000103	1005
82982		Spot	1	Image 1	6	1000000104	1006
71156		Spot	1	Image 1	6	1000000105	1007
76261		Spot	1	Image 1	6	1000000108	1008
74083		Spot	1	Image 1	6	1000000107	1009
71995		Spot	1	Image 1	6	1000000106	1010
56523		Spot	1	Image 1	6	1000000109	1011
50278		Spot	1	Image 1	6	1000000110	1012
82787		Spot	1	Image 1	6	1000000111	1013
84115		Spot	1	Image 1	6	1000000112	1014
68618		Spot	1	Image 1	6	1000000113	1015
80863		Spot	1	Image 1	6	1000000114	1016
53999		Spot	1	Image 1	6	1000000115	1017
67162		Spot	1	Image 1	6	1000000116	1018
85121		Spot	1	Image 1	6	1000000117	1019
67940		Spot	1	Image 1	6	1000000118	1020
27985		Spot	1	Image 1	6	1000000119	1021
57500		Spot	1	Image 1	6	1000000120	1022
91998		Spot	1	Image 1	6	1000000121	1023
86049		Spot	1	Image 1	6	1000000122	1024
68868		Spot	1	Image 1	6	1000000123	1025
55379		Spot	1	Image 1	6	1000000124	1026
64900		Spot	1	Image 1	6	1000000125	1027
73622		Spot	1	Image 1	6	1000000126	1028
65059		Spot	1	Image 1	6	1000000127	1029
99024		Spot	1	Image 1	6	1000000128	1030
67882		Spot	1	Image 1	6	1000000129	1031
73325		Spot	1	Image 1	6	1000000130	1032
71852		Spot	1	Image 1	6	1000000131	1033
81672		Spot	1	Image 1	6	1000000132	1034
71155		Spot	1	Image 1	6	1000000133	1035
81916		Spot	1	Image 1	6	1000000134	1036
82646		Spot	1	Image 1	6	1000000135	1037
79282		Spot	1	Image 1	6	1000000136	1038
111912		Spot	1	Image 1	6	1000000137	1039
79422		Spot	1	Image 1	6	1000000138	1040
80449		Spot	1	Image 1	6	1000000139	1041
97165		Spot	1	Image 1	6	1000000140	1042
82192		Spot	1	Image 1	6	1000000143	1043
113054		Spot	1	Image 1	6	1000000141	1044
76122		Spot	1	Image 1	6	1000000142	1045
53062		Spot	1	Image 1	6	1000000144	1046
123849		Spot	1	Image 1	6	1000000145	1047
117407		Spot	1	Image 1	6	1000000146	1048
108076		Spot	1	Image 1	6	1000000147	1049
75667		Spot	1	Image 1	6	1000000148	1050
142849		Spot	1	Image 1	6	1000000149	1051
121942		Spot	1	Image 1	6	1000000150	1052
78307		Spot	1	Image 1	6	1000000151	1053
83068		Spot	1	Image 1	6	1000000152	1054
95341		Spot	1	Image 1	6	1000000153	1055
78934		Spot	1	Image 1	6	1000000154	1056
75858		Spot	1	Image 1	6	1000000155	1057
90624		Spot	1	Image 1	6	1000000156	1058
125832		Spot	1	Image 1	6	1000000157	1059
95172		Spot	1	Image 1	6	1000000158	1060
71664		Spot	1	Image 1	6	1000000159	1061
85164		Spot	1	Image 1	6	1000000160	1062
89358		Spot	1	Image 1	6	1000000162	1063
114232		Spot	1	Image 1	6	1000000161	1064
84688		Spot	1	Image 1	6	1000000163	1065
91348		Spot	1	Image 1	6	1000000164	1066
154711		Spot	1	Image 1	6	1000000165	1067
101874		Spot	1	Image 1	6	1000000166	1068
81072		Spot	1	Image 1	6	1000000167	1069
73225		Spot	1	Image 1	6	1000000168	1070
114457		Spot	1	Image 1	6	1000000169	1071
103182		Spot	1	Image 1	6	1000000170	1072
72264		Spot	1	Image 1	6	1000000171	1073
89636		Spot	1	Image 1	6	1000000172	1074
71699		Spot	1	Image 1	6	1000000173	1075
67683		Spot	1	Image 1	7	1000000000	1076
64576		Spot	1	Image 1	7	1000000001	1077
63200		Spot	1	Image 1	7	1000000002	1078
59305		Spot	1	Image 1	7	1000000004	1079
25578		Spot	1	Image 1	7	1000000005	1080
56365		Spot	1	Image 1	7	1000000003	1081
63156		Spot	1	Image 1	7	1000000006	1082
26329		Spot	1	Image 1	7	1000000007	1083
48108		Spot	1	Image 1	7	1000000008	1084
43450		Spot	1	Image 1	7	1000000009	1085
52040		Spot	1	Image 1	7	1000000011	1086
63528		Spot	1	Image 1	7	1000000013	1087
97576		Spot	1	Image 1	7	1000000014	1088
55912		Spot	1	Image 1	7	1000000012	1089
63097		Spot	1	Image 1	7	1000000015	1090
50147		Spot	1	Image 1	7	1000000016	1091
50653		Spot	1	Image 1	7	1000000017	1092
59938		Spot	1	Image 1	7	1000000018	1093
47598		Spot	1	Image 1	7	1000000019	1094
62592		Spot	1	Image 1	7	1000000020	1095
62654		Spot	1	Image 1	7	1000000021	1096
50799		Spot	1	Image 1	7	1000000022	1097
67161		Spot	1	Image 1	7	1000000023	1098
49123		Spot	1	Image 1	7	1000000024	1099
70487		Spot	1	Image 1	7	1000000025	1100
70709		Spot	1	Image 1	7	1000000026	1101
53116		Spot	1	Image 1	7	1000000027	1102
62442		Spot	1	Image 1	7	1000000028	1103
54215		Spot	1	Image 1	7	1000000029	1104
57982		Spot	1	Image 1	7	1000000030	1105
65686		Spot	1	Image 1	7	1000000031	1106
58366		Spot	1	Image 1	7	1000000032	1107
63142		Spot	1	Image 1	7	1000000033	1108
55335		Spot	1	Image 1	7	1000000034	1109
48967		Spot	1	Image 1	7	1000000035	1110
67410		Spot	1	Image 1	7	1000000037	1111
62254		Spot	1	Image 1	7	1000000036	1112
70026		Spot	1	Image 1	7	1000000038	1113
57639		Spot	1	Image 1	7	1000000040	1114
56514		Spot	1	Image 1	7	1000000174	1115
55613		Spot	1	Image 1	7	1000000039	1116
58989		Spot	1	Image 1	7	1000000041	1119
58848		Spot	1	Image 1	7	1000000042	1120
62659		Spot	1	Image 1	7	1000000044	1121
59091		Spot	1	Image 1	7	1000000045	1122
49669		Spot	1	Image 1	7	1000000043	1123
56779		Spot	1	Image 1	7	1000000046	1124
59348		Spot	1	Image 1	7	1000000047	1125
56812		Spot	1	Image 1	7	1000000048	1126
58569		Spot	1	Image 1	7	1000000049	1127
62057		Spot	1	Image 1	7	1000000050	1128
61320		Spot	1	Image 1	7	1000000051	1129
64022		Spot	1	Image 1	7	1000000052	1130
64201		Spot	1	Image 1	7	1000000053	1131
58566		Spot	1	Image 1	7	1000000054	1132
75050		Spot	1	Image 1	7	1000000055	1133
67230		Spot	1	Image 1	7	1000000056	1134
65727		Spot	1	Image 1	7	1000000057	1135
62549		Spot	1	Image 1	7	1000000058	1136
52824		Spot	1	Image 1	7	1000000059	1137
74230		Spot	1	Image 1	7	1000000061	1138
66830		Spot	1	Image 1	7	1000000060	1139
63354		Spot	1	Image 1	7	1000000062	1140
65059		Spot	1	Image 1	7	1000000063	1141
83484		Spot	1	Image 1	7	1000000064	1142
100384		Spot	1	Image 1	7	1000000065	1143
74858		Spot	1	Image 1	7	1000000066	1144
65824		Spot	1	Image 1	7	1000000068	1145
73090		Spot	1	Image 1	7	1000000067	1146
66890		Spot	1	Image 1	7	1000000069	1147
64448		Spot	1	Image 1	7	1000000070	1148
85884		Spot	1	Image 1	7	1000000071	1149
66072		Spot	1	Image 1	7	1000000072	1150
58739		Spot	1	Image 1	7	1000000073	1151
79479		Spot	1	Image 1	7	1000000074	1152
65493		Spot	1	Image 1	7	1000000076	1153
29881		Spot	1	Image 1	7	1000000075	1154
77462		Spot	1	Image 1	7	1000000080	1155
56432		Spot	1	Image 1	7	1000000077	1156
73776		Spot	1	Image 1	7	1000000078	1157
66711		Spot	1	Image 1	7	1000000079	1158
69002		Spot	1	Image 1	7	1000000082	1159
73740		Spot	1	Image 1	7	1000000081	1160
65499		Spot	1	Image 1	7	1000000083	1162
52786		Spot	1	Image 1	7	1000000178	1163
29337		Spot	1	Image 1	7	1000000085	1164
81843		Spot	1	Image 1	7	1000000084	1165
50562		Spot	1	Image 1	7	1000000086	1166
76980		Spot	1	Image 1	7	1000000087	1167
78257		Spot	1	Image 1	7	1000000088	1168
66475		Spot	1	Image 1	7	1000000089	1169
94662		Spot	1	Image 1	7	1000000090	1170
64605		Spot	1	Image 1	7	1000000091	1171
73353		Spot	1	Image 1	7	1000000093	1172
79635		Spot	1	Image 1	7	1000000092	1173
82808		Spot	1	Image 1	7	1000000175	1174
80581		Spot	1	Image 1	7	1000000095	1175
69964		Spot	1	Image 1	7	1000000094	1176
79181		Spot	1	Image 1	7	1000000096	1177
77918		Spot	1	Image 1	7	1000000097	1178
76258		Spot	1	Image 1	7	1000000098	1179
69886		Spot	1	Image 1	7	1000000099	1180
83717		Spot	1	Image 1	7	1000000100	1182
54188		Spot	1	Image 1	7	1000000101	1183
63419		Spot	1	Image 1	7	1000000102	1184
50401		Spot	1	Image 1	7	1000000103	1185
82844		Spot	1	Image 1	7	1000000104	1186
70148		Spot	1	Image 1	7	1000000105	1187
72472		Spot	1	Image 1	7	1000000106	1188
73565		Spot	1	Image 1	7	1000000107	1189
76241		Spot	1	Image 1	7	1000000108	1190
56785		Spot	1	Image 1	7	1000000109	1191
82085		Spot	1	Image 1	7	1000000111	1192
50040		Spot	1	Image 1	7	1000000110	1193
83456		Spot	1	Image 1	7	1000000112	1194
68790		Spot	1	Image 1	7	1000000113	1195
82936		Spot	1	Image 1	7	1000000114	1196
54069		Spot	1	Image 1	7	1000000115	1197
65936		Spot	1	Image 1	7	1000000116	1198
84293		Spot	1	Image 1	7	1000000117	1199
67916		Spot	1	Image 1	7	1000000118	1200
27716		Spot	1	Image 1	7	1000000119	1201
57355		Spot	1	Image 1	7	1000000120	1202
91011		Spot	1	Image 1	7	1000000121	1203
85592		Spot	1	Image 1	7	1000000122	1204
56541		Spot	1	Image 1	7	1000000124	1205
69308		Spot	1	Image 1	7	1000000123	1206
64767		Spot	1	Image 1	7	1000000125	1207
75257		Spot	1	Image 1	7	1000000126	1208
64563		Spot	1	Image 1	7	1000000127	1209
67213		Spot	1	Image 1	7	1000000129	1210
72680		Spot	1	Image 1	7	1000000130	1211
69562		Spot	1	Image 1	7	1000000131	1212
81408		Spot	1	Image 1	7	1000000132	1213
72936		Spot	1	Image 1	7	1000000133	1214
81485		Spot	1	Image 1	7	1000000134	1215
83432		Spot	1	Image 1	7	1000000135	1216
79419		Spot	1	Image 1	7	1000000136	1217
112421		Spot	1	Image 1	7	1000000137	1218
80248		Spot	1	Image 1	7	1000000138	1219
79699		Spot	1	Image 1	7	1000000139	1220
95005		Spot	1	Image 1	7	1000000140	1221
81755		Spot	1	Image 1	7	1000000143	1222
110740		Spot	1	Image 1	7	1000000141	1223
76314		Spot	1	Image 1	7	1000000142	1224
53711		Spot	1	Image 1	7	1000000144	1225
123058		Spot	1	Image 1	7	1000000145	1226
115471		Spot	1	Image 1	7	1000000146	1227
106632		Spot	1	Image 1	7	1000000147	1228
74698		Spot	1	Image 1	7	1000000148	1229
138328		Spot	1	Image 1	7	1000000149	1230
120905		Spot	1	Image 1	7	1000000150	1231
77331		Spot	1	Image 1	7	1000000151	1232
80586		Spot	1	Image 1	7	1000000152	1233
94550		Spot	1	Image 1	7	1000000153	1234
77691		Spot	1	Image 1	7	1000000154	1235
76919		Spot	1	Image 1	7	1000000155	1236
89812		Spot	1	Image 1	7	1000000156	1237
126288		Spot	1	Image 1	7	1000000157	1238
94659		Spot	1	Image 1	7	1000000158	1239
71143		Spot	1	Image 1	7	1000000159	1240
85205		Spot	1	Image 1	7	1000000160	1241
112407		Spot	1	Image 1	7	1000000161	1242
89660		Spot	1	Image 1	7	1000000162	1243
83143		Spot	1	Image 1	7	1000000163	1244
90620		Spot	1	Image 1	7	1000000164	1245
153599		Spot	1	Image 1	7	1000000165	1246
101689		Spot	1	Image 1	7	1000000166	1247
81496		Spot	1	Image 1	7	1000000167	1248
71529		Spot	1	Image 1	7	1000000168	1249
111476		Spot	1	Image 1	7	1000000169	1250
100806		Spot	1	Image 1	7	1000000170	1251
73762		Spot	1	Image 1	7	1000000171	1252
90643		Spot	1	Image 1	7	1000000172	1253
71389		Spot	1	Image 1	7	1000000173	1254
68318		Spot	1	Image 1	8	1000000000	1255
63270		Spot	1	Image 1	8	1000000001	1256
25852		Spot	1	Image 1	8	1000000005	1257
59434		Spot	1	Image 1	8	1000000004	1258
57065		Spot	1	Image 1	8	1000000003	1259
62288		Spot	1	Image 1	8	1000000006	1260
25529		Spot	1	Image 1	8	1000000007	1261
48178		Spot	1	Image 1	8	1000000008	1262
42529		Spot	1	Image 1	8	1000000009	1263
55548		Spot	1	Image 1	8	1000000010	1264
52239		Spot	1	Image 1	8	1000000011	1265
103276		Spot	1	Image 1	8	1000000014	1266
54431		Spot	1	Image 1	8	1000000012	1267
62812		Spot	1	Image 1	8	1000000013	1268
64617		Spot	1	Image 1	8	1000000015	1269
49579		Spot	1	Image 1	8	1000000016	1270
50421		Spot	1	Image 1	8	1000000017	1271
59119		Spot	1	Image 1	8	1000000018	1272
47115		Spot	1	Image 1	8	1000000019	1273
62079		Spot	1	Image 1	8	1000000020	1274
62662		Spot	1	Image 1	8	1000000021	1275
50896		Spot	1	Image 1	8	1000000022	1276
68439		Spot	1	Image 1	8	1000000023	1277
50493		Spot	1	Image 1	8	1000000024	1278
70568		Spot	1	Image 1	8	1000000025	1279
71995		Spot	1	Image 1	8	1000000026	1280
52607		Spot	1	Image 1	8	1000000027	1281
62087		Spot	1	Image 1	8	1000000028	1282
53740		Spot	1	Image 1	8	1000000029	1283
57543		Spot	1	Image 1	8	1000000030	1284
67062		Spot	1	Image 1	8	1000000031	1285
57844		Spot	1	Image 1	8	1000000032	1286
63861		Spot	1	Image 1	8	1000000033	1287
55378		Spot	1	Image 1	8	1000000034	1288
49086		Spot	1	Image 1	8	1000000035	1289
66697		Spot	1	Image 1	8	1000000037	1290
61355		Spot	1	Image 1	8	1000000036	1291
69198		Spot	1	Image 1	8	1000000038	1292
57414		Spot	1	Image 1	8	1000000040	1293
56373		Spot	1	Image 1	8	1000000174	1294
55758		Spot	1	Image 1	8	1000000039	1295
59254		Spot	1	Image 1	8	1000000041	1298
59174		Spot	1	Image 1	8	1000000042	1299
61134		Spot	1	Image 1	8	1000000044	1300
49643		Spot	1	Image 1	8	1000000043	1301
59969		Spot	1	Image 1	8	1000000045	1302
56350		Spot	1	Image 1	8	1000000046	1303
59606		Spot	1	Image 1	8	1000000047	1304
57466		Spot	1	Image 1	8	1000000048	1305
60722		Spot	1	Image 1	8	1000000177	1306
59034		Spot	1	Image 1	8	1000000049	1307
61711		Spot	1	Image 1	8	1000000050	1308
63819		Spot	1	Image 1	8	1000000052	1309
61439		Spot	1	Image 1	8	1000000051	1310
64158		Spot	1	Image 1	8	1000000053	1311
58334		Spot	1	Image 1	8	1000000054	1312
75023		Spot	1	Image 1	8	1000000055	1313
66999		Spot	1	Image 1	8	1000000056	1314
65924		Spot	1	Image 1	8	1000000057	1315
63464		Spot	1	Image 1	8	1000000058	1316
52941		Spot	1	Image 1	8	1000000059	1317
75411		Spot	1	Image 1	8	1000000061	1318
67263		Spot	1	Image 1	8	1000000060	1319
64094		Spot	1	Image 1	8	1000000062	1320
64963		Spot	1	Image 1	8	1000000063	1321
99008		Spot	1	Image 1	8	1000000065	1322
82935		Spot	1	Image 1	8	1000000064	1323
73419		Spot	1	Image 1	8	1000000066	1324
73809		Spot	1	Image 1	8	1000000067	1325
64474		Spot	1	Image 1	8	1000000068	1326
69550		Spot	1	Image 1	8	1000000069	1327
65299		Spot	1	Image 1	8	1000000070	1328
83529		Spot	1	Image 1	8	1000000071	1329
66281		Spot	1	Image 1	8	1000000072	1330
58407		Spot	1	Image 1	8	1000000073	1331
79327		Spot	1	Image 1	8	1000000074	1332
64596		Spot	1	Image 1	8	1000000076	1333
29720		Spot	1	Image 1	8	1000000075	1334
76802		Spot	1	Image 1	8	1000000080	1335
73794		Spot	1	Image 1	8	1000000078	1336
66706		Spot	1	Image 1	8	1000000079	1337
56380		Spot	1	Image 1	8	1000000077	1338
75485		Spot	1	Image 1	8	1000000081	1339
67432		Spot	1	Image 1	8	1000000082	1340
65690		Spot	1	Image 1	8	1000000083	1342
28584		Spot	1	Image 1	8	1000000085	1343
51089		Spot	1	Image 1	8	1000000086	1344
76478		Spot	1	Image 1	8	1000000087	1345
78138		Spot	1	Image 1	8	1000000084	1346
78018		Spot	1	Image 1	8	1000000088	1347
66639		Spot	1	Image 1	8	1000000089	1348
95086		Spot	1	Image 1	8	1000000090	1349
62901		Spot	1	Image 1	8	1000000091	1350
73515		Spot	1	Image 1	8	1000000093	1351
78966		Spot	1	Image 1	8	1000000092	1352
81113		Spot	1	Image 1	8	1000000175	1353
68873		Spot	1	Image 1	8	1000000094	1354
79072		Spot	1	Image 1	8	1000000096	1355
80167		Spot	1	Image 1	8	1000000095	1356
78372		Spot	1	Image 1	8	1000000097	1357
76913		Spot	1	Image 1	8	1000000098	1358
70393		Spot	1	Image 1	8	1000000099	1359
83981		Spot	1	Image 1	8	1000000100	1361
55107		Spot	1	Image 1	8	1000000101	1362
63504		Spot	1	Image 1	8	1000000102	1363
79327		Spot	1	Image 1	8	1000000176	1364
49723		Spot	1	Image 1	8	1000000103	1365
83323		Spot	1	Image 1	8	1000000104	1366
70263		Spot	1	Image 1	8	1000000105	1367
75612		Spot	1	Image 1	8	1000000108	1368
72167		Spot	1	Image 1	8	1000000106	1369
72927		Spot	1	Image 1	8	1000000107	1370
56800		Spot	1	Image 1	8	1000000109	1371
82071		Spot	1	Image 1	8	1000000111	1372
50128		Spot	1	Image 1	8	1000000110	1373
82727		Spot	1	Image 1	8	1000000112	1374
68159		Spot	1	Image 1	8	1000000113	1375
81229		Spot	1	Image 1	8	1000000114	1376
52483		Spot	1	Image 1	8	1000000115	1377
66704		Spot	1	Image 1	8	1000000116	1378
84109		Spot	1	Image 1	8	1000000117	1379
68739		Spot	1	Image 1	8	1000000118	1380
27644		Spot	1	Image 1	8	1000000119	1381
58022		Spot	1	Image 1	8	1000000120	1382
86006		Spot	1	Image 1	8	1000000122	1383
90975		Spot	1	Image 1	8	1000000121	1384
69428		Spot	1	Image 1	8	1000000123	1385
56151		Spot	1	Image 1	8	1000000124	1386
64265		Spot	1	Image 1	8	1000000125	1387
72688		Spot	1	Image 1	8	1000000126	1388
63990		Spot	1	Image 1	8	1000000127	1389
98448		Spot	1	Image 1	8	1000000128	1390
67017		Spot	1	Image 1	8	1000000129	1391
72173		Spot	1	Image 1	8	1000000130	1392
69646		Spot	1	Image 1	8	1000000131	1393
80994		Spot	1	Image 1	8	1000000132	1394
71385		Spot	1	Image 1	8	1000000133	1395
79851		Spot	1	Image 1	8	1000000134	1396
82871		Spot	1	Image 1	8	1000000135	1397
80000		Spot	1	Image 1	8	1000000136	1398
110002		Spot	1	Image 1	8	1000000137	1399
81548		Spot	1	Image 1	8	1000000138	1400
79254		Spot	1	Image 1	8	1000000139	1401
95719		Spot	1	Image 1	8	1000000140	1402
112014		Spot	1	Image 1	8	1000000141	1403
81045		Spot	1	Image 1	8	1000000143	1404
74739		Spot	1	Image 1	8	1000000142	1405
52915		Spot	1	Image 1	8	1000000144	1406
122849		Spot	1	Image 1	8	1000000145	1407
119143		Spot	1	Image 1	8	1000000146	1408
107949		Spot	1	Image 1	8	1000000147	1409
74456		Spot	1	Image 1	8	1000000148	1410
139278		Spot	1	Image 1	8	1000000149	1411
119906		Spot	1	Image 1	8	1000000150	1412
77261		Spot	1	Image 1	8	1000000151	1413
83350		Spot	1	Image 1	8	1000000152	1414
95072		Spot	1	Image 1	8	1000000153	1415
77203		Spot	1	Image 1	8	1000000154	1416
75267		Spot	1	Image 1	8	1000000155	1417
125329		Spot	1	Image 1	8	1000000157	1418
93096		Spot	1	Image 1	8	1000000158	1419
70458		Spot	1	Image 1	8	1000000159	1420
85108		Spot	1	Image 1	8	1000000160	1421
112170		Spot	1	Image 1	8	1000000161	1422
89964		Spot	1	Image 1	8	1000000162	1423
85639		Spot	1	Image 1	8	1000000163	1424
89849		Spot	1	Image 1	8	1000000164	1425
152724		Spot	1	Image 1	8	1000000165	1426
100545		Spot	1	Image 1	8	1000000166	1427
78667		Spot	1	Image 1	8	1000000167	1428
72371		Spot	1	Image 1	8	1000000168	1429
111292		Spot	1	Image 1	8	1000000169	1430
100374		Spot	1	Image 1	8	1000000170	1431
71811		Spot	1	Image 1	8	1000000171	1432
87797		Spot	1	Image 1	8	1000000172	1433
71427		Spot	1	Image 1	8	1000000173	1434
68164		Spot	1	Image 1	9	1000000000	1435
62608		Spot	1	Image 1	9	1000000001	1436
62522		Spot	1	Image 1	9	1000000002	1437
25482		Spot	1	Image 1	9	1000000005	1438
59456		Spot	1	Image 1	9	1000000004	1439
56327		Spot	1	Image 1	9	1000000003	1440
62815		Spot	1	Image 1	9	1000000006	1441
25667		Spot	1	Image 1	9	1000000007	1442
48826		Spot	1	Image 1	9	1000000008	1443
41438		Spot	1	Image 1	9	1000000009	1444
52378		Spot	1	Image 1	9	1000000011	1445
55690		Spot	1	Image 1	9	1000000012	1446
62879		Spot	1	Image 1	9	1000000013	1447
105487		Spot	1	Image 1	9	1000000014	1448
64509		Spot	1	Image 1	9	1000000015	1449
50397		Spot	1	Image 1	9	1000000016	1450
50045		Spot	1	Image 1	9	1000000017	1451
58572		Spot	1	Image 1	9	1000000018	1452
47236		Spot	1	Image 1	9	1000000019	1453
61828		Spot	1	Image 1	9	1000000020	1454
63314		Spot	1	Image 1	9	1000000021	1455
51996		Spot	1	Image 1	9	1000000022	1456
66725		Spot	1	Image 1	9	1000000023	1457
49286		Spot	1	Image 1	9	1000000024	1458
70747		Spot	1	Image 1	9	1000000025	1459
71344		Spot	1	Image 1	9	1000000026	1460
52744		Spot	1	Image 1	9	1000000027	1461
61687		Spot	1	Image 1	9	1000000028	1462
53703		Spot	1	Image 1	9	1000000029	1463
56526		Spot	1	Image 1	9	1000000030	1464
65284		Spot	1	Image 1	9	1000000031	1465
58331		Spot	1	Image 1	9	1000000032	1466
62306		Spot	1	Image 1	9	1000000033	1467
55452		Spot	1	Image 1	9	1000000034	1468
49229		Spot	1	Image 1	9	1000000035	1469
66976		Spot	1	Image 1	9	1000000037	1470
62475		Spot	1	Image 1	9	1000000036	1471
68731		Spot	1	Image 1	9	1000000038	1472
57471		Spot	1	Image 1	9	1000000040	1473
57095		Spot	1	Image 1	9	1000000039	1474
56367		Spot	1	Image 1	9	1000000174	1475
59503		Spot	1	Image 1	9	1000000041	1477
58484		Spot	1	Image 1	9	1000000042	1478
62354		Spot	1	Image 1	9	1000000044	1479
58982		Spot	1	Image 1	9	1000000045	1480
50074		Spot	1	Image 1	9	1000000043	1481
56480		Spot	1	Image 1	9	1000000046	1482
60685		Spot	1	Image 1	9	1000000047	1483
56800		Spot	1	Image 1	9	1000000048	1484
60635		Spot	1	Image 1	9	1000000177	1485
58539		Spot	1	Image 1	9	1000000049	1486
62203		Spot	1	Image 1	9	1000000050	1487
60538		Spot	1	Image 1	9	1000000051	1488
64778		Spot	1	Image 1	9	1000000052	1489
64757		Spot	1	Image 1	9	1000000053	1490
58433		Spot	1	Image 1	9	1000000054	1491
75223		Spot	1	Image 1	9	1000000055	1492
66145		Spot	1	Image 1	9	1000000057	1493
68589		Spot	1	Image 1	9	1000000056	1494
62868		Spot	1	Image 1	9	1000000058	1495
52229		Spot	1	Image 1	9	1000000059	1496
70616		Spot	1	Image 1	9	1000000061	1497
65856		Spot	1	Image 1	9	1000000060	1498
64646		Spot	1	Image 1	9	1000000062	1499
65329		Spot	1	Image 1	9	1000000063	1500
81586		Spot	1	Image 1	9	1000000064	1501
99333		Spot	1	Image 1	9	1000000065	1502
73857		Spot	1	Image 1	9	1000000066	1503
73740		Spot	1	Image 1	9	1000000067	1504
65053		Spot	1	Image 1	9	1000000068	1505
67955		Spot	1	Image 1	9	1000000069	1506
65132		Spot	1	Image 1	9	1000000070	1507
84545		Spot	1	Image 1	9	1000000071	1508
66021		Spot	1	Image 1	9	1000000072	1509
58747		Spot	1	Image 1	9	1000000073	1510
79363		Spot	1	Image 1	9	1000000074	1511
66573		Spot	1	Image 1	9	1000000076	1512
29357		Spot	1	Image 1	9	1000000075	1513
76673		Spot	1	Image 1	9	1000000080	1514
66881		Spot	1	Image 1	9	1000000079	1515
56331		Spot	1	Image 1	9	1000000077	1516
73334		Spot	1	Image 1	9	1000000081	1517
68229		Spot	1	Image 1	9	1000000082	1518
65434		Spot	1	Image 1	9	1000000083	1520
28695		Spot	1	Image 1	9	1000000085	1521
51862		Spot	1	Image 1	9	1000000086	1522
75684		Spot	1	Image 1	9	1000000087	1523
78501		Spot	1	Image 1	9	1000000084	1524
78095		Spot	1	Image 1	9	1000000088	1525
65880		Spot	1	Image 1	9	1000000089	1526
94695		Spot	1	Image 1	9	1000000090	1527
63128		Spot	1	Image 1	9	1000000091	1528
72540		Spot	1	Image 1	9	1000000093	1529
78582		Spot	1	Image 1	9	1000000092	1530
68791		Spot	1	Image 1	9	1000000094	1531
83308		Spot	1	Image 1	9	1000000175	1532
81033		Spot	1	Image 1	9	1000000095	1533
76867		Spot	1	Image 1	9	1000000096	1534
79053		Spot	1	Image 1	9	1000000097	1535
75591		Spot	1	Image 1	9	1000000098	1536
69472		Spot	1	Image 1	9	1000000099	1537
83621		Spot	1	Image 1	9	1000000100	1539
53139		Spot	1	Image 1	9	1000000101	1540
63745		Spot	1	Image 1	9	1000000102	1541
79983		Spot	1	Image 1	9	1000000176	1542
49829		Spot	1	Image 1	9	1000000103	1543
81173		Spot	1	Image 1	9	1000000104	1544
71275		Spot	1	Image 1	9	1000000105	1545
75450		Spot	1	Image 1	9	1000000108	1546
71747		Spot	1	Image 1	9	1000000106	1547
72948		Spot	1	Image 1	9	1000000107	1548
56197		Spot	1	Image 1	9	1000000109	1549
27518		Spot	1	Image 1	9	1000000179	1550
81266		Spot	1	Image 1	9	1000000111	1551
50140		Spot	1	Image 1	9	1000000110	1552
83227		Spot	1	Image 1	9	1000000112	1553
67989		Spot	1	Image 1	9	1000000113	1554
80622		Spot	1	Image 1	9	1000000114	1555
52557		Spot	1	Image 1	9	1000000115	1556
66059		Spot	1	Image 1	9	1000000116	1557
84740		Spot	1	Image 1	9	1000000117	1558
67249		Spot	1	Image 1	9	1000000118	1559
58074		Spot	1	Image 1	9	1000000120	1560
27995		Spot	1	Image 1	9	1000000119	1561
86999		Spot	1	Image 1	9	1000000121	1562
86378		Spot	1	Image 1	9	1000000122	1563
55993		Spot	1	Image 1	9	1000000124	1564
69870		Spot	1	Image 1	9	1000000123	1565
64372		Spot	1	Image 1	9	1000000125	1566
98337		Spot	1	Image 1	9	1000000128	1567
72899		Spot	1	Image 1	9	1000000126	1568
63637		Spot	1	Image 1	9	1000000127	1569
67640		Spot	1	Image 1	9	1000000129	1570
73747		Spot	1	Image 1	9	1000000130	1571
82589		Spot	1	Image 1	9	1000000132	1572
69220		Spot	1	Image 1	9	1000000131	1573
70477		Spot	1	Image 1	9	1000000133	1574
80945		Spot	1	Image 1	9	1000000134	1575
82889		Spot	1	Image 1	9	1000000135	1576
80026		Spot	1	Image 1	9	1000000136	1577
110116		Spot	1	Image 1	9	1000000137	1578
80112		Spot	1	Image 1	9	1000000138	1579
78821		Spot	1	Image 1	9	1000000139	1580
93574		Spot	1	Image 1	9	1000000140	1581
108868		Spot	1	Image 1	9	1000000141	1582
74746		Spot	1	Image 1	9	1000000142	1583
80803		Spot	1	Image 1	9	1000000143	1584
52781		Spot	1	Image 1	9	1000000144	1585
122821		Spot	1	Image 1	9	1000000145	1586
117840		Spot	1	Image 1	9	1000000146	1587
106264		Spot	1	Image 1	9	1000000147	1588
73931		Spot	1	Image 1	9	1000000148	1589
138018		Spot	1	Image 1	9	1000000149	1590
119395		Spot	1	Image 1	9	1000000150	1591
76687		Spot	1	Image 1	9	1000000151	1592
82384		Spot	1	Image 1	9	1000000152	1593
95969		Spot	1	Image 1	9	1000000153	1594
76628		Spot	1	Image 1	9	1000000154	1595
75693		Spot	1	Image 1	9	1000000155	1596
124685		Spot	1	Image 1	9	1000000157	1597
93034		Spot	1	Image 1	9	1000000158	1598
71347		Spot	1	Image 1	9	1000000159	1599
84973		Spot	1	Image 1	9	1000000160	1600
88067		Spot	1	Image 1	9	1000000162	1601
112404		Spot	1	Image 1	9	1000000161	1602
83604		Spot	1	Image 1	9	1000000163	1603
89180		Spot	1	Image 1	9	1000000164	1604
148009		Spot	1	Image 1	9	1000000165	1605
99780		Spot	1	Image 1	9	1000000166	1606
79657		Spot	1	Image 1	9	1000000167	1607
72328		Spot	1	Image 1	9	1000000168	1608
111878		Spot	1	Image 1	9	1000000169	1609
101805		Spot	1	Image 1	9	1000000170	1610
71189		Spot	1	Image 1	9	1000000171	1611
87155		Spot	1	Image 1	9	1000000172	1612
71904		Spot	1	Image 1	9	1000000173	1613
68346		Spot	1	Image 1	10	1000000000	1614
63565		Spot	1	Image 1	10	1000000001	1615
62965		Spot	1	Image 1	10	1000000002	1616
58620		Spot	1	Image 1	10	1000000004	1617
25508		Spot	1	Image 1	10	1000000005	1618
57000		Spot	1	Image 1	10	1000000003	1619
63254		Spot	1	Image 1	10	1000000006	1620
48378		Spot	1	Image 1	10	1000000008	1621
43736		Spot	1	Image 1	10	1000000009	1622
52068		Spot	1	Image 1	10	1000000011	1623
62751		Spot	1	Image 1	10	1000000013	1624
97406		Spot	1	Image 1	10	1000000014	1625
56143		Spot	1	Image 1	10	1000000012	1626
63559		Spot	1	Image 1	10	1000000015	1627
49518		Spot	1	Image 1	10	1000000016	1628
50689		Spot	1	Image 1	10	1000000017	1629
59127		Spot	1	Image 1	10	1000000018	1630
47887		Spot	1	Image 1	10	1000000019	1631
63271		Spot	1	Image 1	10	1000000020	1632
65390		Spot	1	Image 1	10	1000000021	1633
50874		Spot	1	Image 1	10	1000000022	1634
68677		Spot	1	Image 1	10	1000000023	1635
48942		Spot	1	Image 1	10	1000000024	1636
69503		Spot	1	Image 1	10	1000000025	1637
71385		Spot	1	Image 1	10	1000000026	1638
52918		Spot	1	Image 1	10	1000000027	1639
59880		Spot	1	Image 1	10	1000000028	1640
57461		Spot	1	Image 1	10	1000000030	1641
52727		Spot	1	Image 1	10	1000000029	1642
65776		Spot	1	Image 1	10	1000000031	1643
57358		Spot	1	Image 1	10	1000000032	1644
62677		Spot	1	Image 1	10	1000000033	1645
56831		Spot	1	Image 1	10	1000000034	1646
49660		Spot	1	Image 1	10	1000000035	1647
69401		Spot	1	Image 1	10	1000000037	1648
61711		Spot	1	Image 1	10	1000000036	1649
70617		Spot	1	Image 1	10	1000000038	1650
57478		Spot	1	Image 1	10	1000000040	1651
55378		Spot	1	Image 1	10	1000000039	1652
55658		Spot	1	Image 1	10	1000000174	1653
59605		Spot	1	Image 1	10	1000000041	1655
61818		Spot	1	Image 1	10	1000000044	1656
59511		Spot	1	Image 1	10	1000000042	1657
58121		Spot	1	Image 1	10	1000000045	1658
48884		Spot	1	Image 1	10	1000000043	1659
59107		Spot	1	Image 1	10	1000000047	1660
56511		Spot	1	Image 1	10	1000000046	1661
56501		Spot	1	Image 1	10	1000000048	1663
58544		Spot	1	Image 1	10	1000000049	1664
62252		Spot	1	Image 1	10	1000000050	1665
60105		Spot	1	Image 1	10	1000000051	1666
64050		Spot	1	Image 1	10	1000000052	1667
64292		Spot	1	Image 1	10	1000000053	1668
58541		Spot	1	Image 1	10	1000000054	1669
76024		Spot	1	Image 1	10	1000000055	1670
67907		Spot	1	Image 1	10	1000000056	1671
65175		Spot	1	Image 1	10	1000000057	1672
63156		Spot	1	Image 1	10	1000000058	1673
52822		Spot	1	Image 1	10	1000000059	1674
66445		Spot	1	Image 1	10	1000000060	1675
74305		Spot	1	Image 1	10	1000000061	1676
63509		Spot	1	Image 1	10	1000000062	1677
64428		Spot	1	Image 1	10	1000000063	1678
81633		Spot	1	Image 1	10	1000000064	1679
99429		Spot	1	Image 1	10	1000000065	1680
74019		Spot	1	Image 1	10	1000000066	1681
73150		Spot	1	Image 1	10	1000000067	1682
64859		Spot	1	Image 1	10	1000000068	1683
67203		Spot	1	Image 1	10	1000000069	1684
84181		Spot	1	Image 1	10	1000000071	1685
63858		Spot	1	Image 1	10	1000000070	1686
67494		Spot	1	Image 1	10	1000000072	1687
58959		Spot	1	Image 1	10	1000000073	1688
80593		Spot	1	Image 1	10	1000000074	1689
65062		Spot	1	Image 1	10	1000000076	1690
29594		Spot	1	Image 1	10	1000000075	1691
66170		Spot	1	Image 1	10	1000000079	1692
77284		Spot	1	Image 1	10	1000000080	1693
73466		Spot	1	Image 1	10	1000000078	1694
55843		Spot	1	Image 1	10	1000000077	1695
74400		Spot	1	Image 1	10	1000000081	1696
68779		Spot	1	Image 1	10	1000000082	1697
64928		Spot	1	Image 1	10	1000000083	1699
52988		Spot	1	Image 1	10	1000000178	1700
32118		Spot	1	Image 1	10	1000000085	1701
50893		Spot	1	Image 1	10	1000000086	1702
74463		Spot	1	Image 1	10	1000000087	1703
77335		Spot	1	Image 1	10	1000000084	1704
78209		Spot	1	Image 1	10	1000000088	1705
66028		Spot	1	Image 1	10	1000000089	1706
93318		Spot	1	Image 1	10	1000000090	1707
63913		Spot	1	Image 1	10	1000000091	1708
73206		Spot	1	Image 1	10	1000000093	1709
77870		Spot	1	Image 1	10	1000000092	1710
79800		Spot	1	Image 1	10	1000000095	1711
77124		Spot	1	Image 1	10	1000000096	1712
69956		Spot	1	Image 1	10	1000000094	1713
77323		Spot	1	Image 1	10	1000000097	1714
75986		Spot	1	Image 1	10	1000000098	1715
69300		Spot	1	Image 1	10	1000000099	1716
82805		Spot	1	Image 1	10	1000000100	1718
53613		Spot	1	Image 1	10	1000000101	1719
63506		Spot	1	Image 1	10	1000000102	1720
79329		Spot	1	Image 1	10	1000000176	1721
50215		Spot	1	Image 1	10	1000000103	1722
82250		Spot	1	Image 1	10	1000000104	1723
69904		Spot	1	Image 1	10	1000000105	1724
76430		Spot	1	Image 1	10	1000000108	1725
72754		Spot	1	Image 1	10	1000000106	1726
74048		Spot	1	Image 1	10	1000000107	1727
56248		Spot	1	Image 1	10	1000000109	1728
50391		Spot	1	Image 1	10	1000000110	1729
81404		Spot	1	Image 1	10	1000000111	1730
84675		Spot	1	Image 1	10	1000000112	1731
69431		Spot	1	Image 1	10	1000000113	1732
82292		Spot	1	Image 1	10	1000000114	1733
52379		Spot	1	Image 1	10	1000000115	1734
64907		Spot	1	Image 1	10	1000000116	1735
84232		Spot	1	Image 1	10	1000000117	1736
66719		Spot	1	Image 1	10	1000000118	1737
27120		Spot	1	Image 1	10	1000000119	1738
57411		Spot	1	Image 1	10	1000000120	1739
85693		Spot	1	Image 1	10	1000000122	1740
69738		Spot	1	Image 1	10	1000000123	1741
56245		Spot	1	Image 1	10	1000000124	1742
64283		Spot	1	Image 1	10	1000000125	1743
72405		Spot	1	Image 1	10	1000000126	1744
63515		Spot	1	Image 1	10	1000000127	1745
96730		Spot	1	Image 1	10	1000000128	1746
66126		Spot	1	Image 1	10	1000000129	1747
72260		Spot	1	Image 1	10	1000000130	1748
81572		Spot	1	Image 1	10	1000000132	1749
70869		Spot	1	Image 1	10	1000000131	1750
70775		Spot	1	Image 1	10	1000000133	1751
81530		Spot	1	Image 1	10	1000000134	1752
82130		Spot	1	Image 1	10	1000000135	1753
78634		Spot	1	Image 1	10	1000000136	1754
110978		Spot	1	Image 1	10	1000000137	1755
79513		Spot	1	Image 1	10	1000000138	1756
77957		Spot	1	Image 1	10	1000000139	1757
95222		Spot	1	Image 1	10	1000000140	1758
79026		Spot	1	Image 1	10	1000000143	1759
109452		Spot	1	Image 1	10	1000000141	1760
74914		Spot	1	Image 1	10	1000000142	1761
52933		Spot	1	Image 1	10	1000000144	1762
119883		Spot	1	Image 1	10	1000000145	1763
115825		Spot	1	Image 1	10	1000000146	1764
103232		Spot	1	Image 1	10	1000000147	1765
73088		Spot	1	Image 1	10	1000000148	1767
135448		Spot	1	Image 1	10	1000000149	1768
118306		Spot	1	Image 1	10	1000000150	1769
75930		Spot	1	Image 1	10	1000000151	1770
80777		Spot	1	Image 1	10	1000000152	1771
94462		Spot	1	Image 1	10	1000000153	1772
76389		Spot	1	Image 1	10	1000000154	1773
75114		Spot	1	Image 1	10	1000000155	1774
123985		Spot	1	Image 1	10	1000000157	1775
93934		Spot	1	Image 1	10	1000000158	1776
70680		Spot	1	Image 1	10	1000000159	1777
84095		Spot	1	Image 1	10	1000000160	1778
111954		Spot	1	Image 1	10	1000000161	1779
87880		Spot	1	Image 1	10	1000000162	1780
83300		Spot	1	Image 1	10	1000000163	1781
89622		Spot	1	Image 1	10	1000000164	1782
149524		Spot	1	Image 1	10	1000000165	1783
98908		Spot	1	Image 1	10	1000000166	1784
78703		Spot	1	Image 1	10	1000000167	1785
72515		Spot	1	Image 1	10	1000000168	1786
110270		Spot	1	Image 1	10	1000000169	1787
99696		Spot	1	Image 1	10	1000000170	1788
71724		Spot	1	Image 1	10	1000000171	1789
87518		Spot	1	Image 1	10	1000000172	1790
71364		Spot	1	Image 1	10	1000000173	1791
68962		Spot	1	Image 1	11	1000000000	1792
62247		Spot	1	Image 1	11	1000000001	1793
61973		Spot	1	Image 1	11	1000000002	1794
59029		Spot	1	Image 1	11	1000000004	1795
25612		Spot	1	Image 1	11	1000000005	1796
56690		Spot	1	Image 1	11	1000000003	1797
62468		Spot	1	Image 1	11	1000000006	1798
48855		Spot	1	Image 1	11	1000000008	1799
43239		Spot	1	Image 1	11	1000000009	1800
52576		Spot	1	Image 1	11	1000000011	1801
62840		Spot	1	Image 1	11	1000000013	1802
55079		Spot	1	Image 1	11	1000000012	1803
106427		Spot	1	Image 1	11	1000000014	1804
62795		Spot	1	Image 1	11	1000000015	1805
49165		Spot	1	Image 1	11	1000000016	1806
50052		Spot	1	Image 1	11	1000000017	1807
60158		Spot	1	Image 1	11	1000000018	1808
47980		Spot	1	Image 1	11	1000000019	1809
62856		Spot	1	Image 1	11	1000000020	1810
64340		Spot	1	Image 1	11	1000000021	1811
50962		Spot	1	Image 1	11	1000000022	1812
69104		Spot	1	Image 1	11	1000000023	1813
49813		Spot	1	Image 1	11	1000000024	1814
69280		Spot	1	Image 1	11	1000000025	1815
71647		Spot	1	Image 1	11	1000000026	1816
52550		Spot	1	Image 1	11	1000000027	1817
67773		Spot	1	Image 1	11	1000000180	1818
60471		Spot	1	Image 1	11	1000000028	1819
53490		Spot	1	Image 1	11	1000000029	1820
57478		Spot	1	Image 1	11	1000000030	1821
66183		Spot	1	Image 1	11	1000000031	1822
57505		Spot	1	Image 1	11	1000000032	1823
62681		Spot	1	Image 1	11	1000000033	1824
56249		Spot	1	Image 1	11	1000000034	1825
49197		Spot	1	Image 1	11	1000000035	1826
68180		Spot	1	Image 1	11	1000000037	1827
62623		Spot	1	Image 1	11	1000000036	1828
70627		Spot	1	Image 1	11	1000000038	1829
58162		Spot	1	Image 1	11	1000000040	1830
57052		Spot	1	Image 1	11	1000000039	1831
55727		Spot	1	Image 1	11	1000000174	1832
58773		Spot	1	Image 1	11	1000000041	1834
59397		Spot	1	Image 1	11	1000000045	1835
59385		Spot	1	Image 1	11	1000000042	1836
61650		Spot	1	Image 1	11	1000000044	1837
49085		Spot	1	Image 1	11	1000000043	1838
56334		Spot	1	Image 1	11	1000000046	1839
59694		Spot	1	Image 1	11	1000000047	1840
57249		Spot	1	Image 1	11	1000000048	1842
60861		Spot	1	Image 1	11	1000000177	1843
59059		Spot	1	Image 1	11	1000000049	1844
62215		Spot	1	Image 1	11	1000000050	1845
64253		Spot	1	Image 1	11	1000000052	1846
61556		Spot	1	Image 1	11	1000000051	1847
63694		Spot	1	Image 1	11	1000000053	1848
58318		Spot	1	Image 1	11	1000000054	1849
75115		Spot	1	Image 1	11	1000000055	1850
65507		Spot	1	Image 1	11	1000000056	1851
65209		Spot	1	Image 1	11	1000000057	1852
62749		Spot	1	Image 1	11	1000000058	1853
52129		Spot	1	Image 1	11	1000000059	1854
65721		Spot	1	Image 1	11	1000000060	1855
74606		Spot	1	Image 1	11	1000000061	1856
63576		Spot	1	Image 1	11	1000000062	1857
66375		Spot	1	Image 1	11	1000000063	1858
82335		Spot	1	Image 1	11	1000000064	1859
99658		Spot	1	Image 1	11	1000000065	1860
73629		Spot	1	Image 1	11	1000000066	1861
74412		Spot	1	Image 1	11	1000000067	1862
64989		Spot	1	Image 1	11	1000000068	1863
66672		Spot	1	Image 1	11	1000000069	1864
83976		Spot	1	Image 1	11	1000000071	1865
64378		Spot	1	Image 1	11	1000000070	1866
65709		Spot	1	Image 1	11	1000000072	1867
58247		Spot	1	Image 1	11	1000000073	1868
79810		Spot	1	Image 1	11	1000000074	1869
29535		Spot	1	Image 1	11	1000000075	1870
65743		Spot	1	Image 1	11	1000000076	1871
76180		Spot	1	Image 1	11	1000000080	1872
65885		Spot	1	Image 1	11	1000000079	1873
73877		Spot	1	Image 1	11	1000000078	1874
55828		Spot	1	Image 1	11	1000000077	1875
73495		Spot	1	Image 1	11	1000000081	1876
67464		Spot	1	Image 1	11	1000000082	1877
65054		Spot	1	Image 1	11	1000000083	1879
52454		Spot	1	Image 1	11	1000000178	1880
28671		Spot	1	Image 1	11	1000000085	1881
51094		Spot	1	Image 1	11	1000000086	1882
75487		Spot	1	Image 1	11	1000000087	1883
77352		Spot	1	Image 1	11	1000000084	1884
78033		Spot	1	Image 1	11	1000000088	1885
67305		Spot	1	Image 1	11	1000000089	1886
93082		Spot	1	Image 1	11	1000000090	1887
62235		Spot	1	Image 1	11	1000000091	1888
78338		Spot	1	Image 1	11	1000000092	1889
82029		Spot	1	Image 1	11	1000000175	1890
70398		Spot	1	Image 1	11	1000000094	1891
79044		Spot	1	Image 1	11	1000000095	1892
77440		Spot	1	Image 1	11	1000000096	1893
77034		Spot	1	Image 1	11	1000000097	1894
74899		Spot	1	Image 1	11	1000000098	1895
69618		Spot	1	Image 1	11	1000000099	1896
82626		Spot	1	Image 1	11	1000000100	1898
52937		Spot	1	Image 1	11	1000000101	1899
62911		Spot	1	Image 1	11	1000000102	1900
79234		Spot	1	Image 1	11	1000000176	1901
50061		Spot	1	Image 1	11	1000000103	1902
84757		Spot	1	Image 1	11	1000000104	1903
70368		Spot	1	Image 1	11	1000000105	1904
74981		Spot	1	Image 1	11	1000000108	1905
71834		Spot	1	Image 1	11	1000000106	1906
72150		Spot	1	Image 1	11	1000000107	1907
56187		Spot	1	Image 1	11	1000000109	1908
81307		Spot	1	Image 1	11	1000000111	1909
50117		Spot	1	Image 1	11	1000000110	1910
84153		Spot	1	Image 1	11	1000000112	1911
68177		Spot	1	Image 1	11	1000000113	1912
80691		Spot	1	Image 1	11	1000000114	1913
53833		Spot	1	Image 1	11	1000000115	1914
65763		Spot	1	Image 1	11	1000000116	1915
83510		Spot	1	Image 1	11	1000000117	1916
66688		Spot	1	Image 1	11	1000000118	1917
27529		Spot	1	Image 1	11	1000000119	1918
57420		Spot	1	Image 1	11	1000000120	1919
85007		Spot	1	Image 1	11	1000000121	1920
85521		Spot	1	Image 1	11	1000000122	1921
68559		Spot	1	Image 1	11	1000000123	1922
55008		Spot	1	Image 1	11	1000000124	1923
65108		Spot	1	Image 1	11	1000000125	1924
63123		Spot	1	Image 1	11	1000000127	1925
72828		Spot	1	Image 1	11	1000000126	1926
95190		Spot	1	Image 1	11	1000000128	1927
66329		Spot	1	Image 1	11	1000000129	1928
72065		Spot	1	Image 1	11	1000000130	1929
70249		Spot	1	Image 1	11	1000000131	1930
80953		Spot	1	Image 1	11	1000000132	1931
70420		Spot	1	Image 1	11	1000000133	1932
80838		Spot	1	Image 1	11	1000000134	1933
82236		Spot	1	Image 1	11	1000000135	1934
79059		Spot	1	Image 1	11	1000000136	1935
109690		Spot	1	Image 1	11	1000000137	1936
79707		Spot	1	Image 1	11	1000000138	1937
79043		Spot	1	Image 1	11	1000000139	1938
94657		Spot	1	Image 1	11	1000000140	1939
108521		Spot	1	Image 1	11	1000000141	1940
80313		Spot	1	Image 1	11	1000000143	1941
75152		Spot	1	Image 1	11	1000000142	1942
52177		Spot	1	Image 1	11	1000000144	1943
118491		Spot	1	Image 1	11	1000000145	1944
116799		Spot	1	Image 1	11	1000000146	1945
104538		Spot	1	Image 1	11	1000000147	1947
73797		Spot	1	Image 1	11	1000000148	1948
135632		Spot	1	Image 1	11	1000000149	1949
118600		Spot	1	Image 1	11	1000000150	1950
77986		Spot	1	Image 1	11	1000000151	1951
80799		Spot	1	Image 1	11	1000000152	1952
93429		Spot	1	Image 1	11	1000000153	1953
75885		Spot	1	Image 1	11	1000000154	1954
75854		Spot	1	Image 1	11	1000000155	1955
123697		Spot	1	Image 1	11	1000000157	1956
92825		Spot	1	Image 1	11	1000000158	1957
70920		Spot	1	Image 1	11	1000000159	1958
83248		Spot	1	Image 1	11	1000000160	1959
87950		Spot	1	Image 1	11	1000000162	1960
111350		Spot	1	Image 1	11	1000000161	1961
82251		Spot	1	Image 1	11	1000000163	1962
89747		Spot	1	Image 1	11	1000000164	1963
147452		Spot	1	Image 1	11	1000000165	1964
99349		Spot	1	Image 1	11	1000000166	1965
80607		Spot	1	Image 1	11	1000000167	1966
73570		Spot	1	Image 1	11	1000000168	1967
110415		Spot	1	Image 1	11	1000000169	1968
100145		Spot	1	Image 1	11	1000000170	1969
71300		Spot	1	Image 1	11	1000000171	1970
88017		Spot	1	Image 1	11	1000000172	1971
70750		Spot	1	Image 1	11	1000000173	1972
68623		Spot	1	Image 1	12	1000000000	1973
63095		Spot	1	Image 1	12	1000000001	1974
25530		Spot	1	Image 1	12	1000000005	1975
59857		Spot	1	Image 1	12	1000000004	1976
56052		Spot	1	Image 1	12	1000000003	1977
63235		Spot	1	Image 1	12	1000000006	1978
26355		Spot	1	Image 1	12	1000000007	1979
48526		Spot	1	Image 1	12	1000000008	1980
44607		Spot	1	Image 1	12	1000000009	1981
52608		Spot	1	Image 1	12	1000000011	1982
63403		Spot	1	Image 1	12	1000000013	1983
55406		Spot	1	Image 1	12	1000000012	1984
111508		Spot	1	Image 1	12	1000000014	1985
63859		Spot	1	Image 1	12	1000000015	1986
49488		Spot	1	Image 1	12	1000000016	1987
49455		Spot	1	Image 1	12	1000000017	1988
60323		Spot	1	Image 1	12	1000000018	1989
47122		Spot	1	Image 1	12	1000000019	1990
62486		Spot	1	Image 1	12	1000000020	1991
62329		Spot	1	Image 1	12	1000000021	1992
50783		Spot	1	Image 1	12	1000000022	1993
68857		Spot	1	Image 1	12	1000000023	1994
49203		Spot	1	Image 1	12	1000000024	1995
68510		Spot	1	Image 1	12	1000000025	1996
71897		Spot	1	Image 1	12	1000000026	1997
52794		Spot	1	Image 1	12	1000000027	1998
66516		Spot	1	Image 1	12	1000000180	1999
59626		Spot	1	Image 1	12	1000000028	2000
53083		Spot	1	Image 1	12	1000000029	2001
56240		Spot	1	Image 1	12	1000000030	2002
66281		Spot	1	Image 1	12	1000000031	2003
57972		Spot	1	Image 1	12	1000000032	2004
63665		Spot	1	Image 1	12	1000000033	2005
55408		Spot	1	Image 1	12	1000000034	2006
49261		Spot	1	Image 1	12	1000000035	2007
66661		Spot	1	Image 1	12	1000000037	2008
62593		Spot	1	Image 1	12	1000000036	2009
71026		Spot	1	Image 1	12	1000000038	2010
58000		Spot	1	Image 1	12	1000000040	2011
55759		Spot	1	Image 1	12	1000000039	2012
56517		Spot	1	Image 1	12	1000000174	2013
59423		Spot	1	Image 1	12	1000000041	2015
58920		Spot	1	Image 1	12	1000000045	2016
61859		Spot	1	Image 1	12	1000000044	2017
59102		Spot	1	Image 1	12	1000000042	2018
48402		Spot	1	Image 1	12	1000000043	2019
56786		Spot	1	Image 1	12	1000000046	2020
59860		Spot	1	Image 1	12	1000000047	2021
56074		Spot	1	Image 1	12	1000000048	2023
58786		Spot	1	Image 1	12	1000000049	2024
61496		Spot	1	Image 1	12	1000000050	2025
60873		Spot	1	Image 1	12	1000000051	2026
63482		Spot	1	Image 1	12	1000000052	2027
63696		Spot	1	Image 1	12	1000000053	2028
58454		Spot	1	Image 1	12	1000000054	2029
74788		Spot	1	Image 1	12	1000000055	2030
66318		Spot	1	Image 1	12	1000000056	2031
65568		Spot	1	Image 1	12	1000000057	2032
62888		Spot	1	Image 1	12	1000000058	2033
53079		Spot	1	Image 1	12	1000000059	2034
73050		Spot	1	Image 1	12	1000000061	2035
67011		Spot	1	Image 1	12	1000000060	2036
63062		Spot	1	Image 1	12	1000000062	2037
65293		Spot	1	Image 1	12	1000000063	2038
99034		Spot	1	Image 1	12	1000000065	2039
82658		Spot	1	Image 1	12	1000000064	2040
73427		Spot	1	Image 1	12	1000000066	2041
73512		Spot	1	Image 1	12	1000000067	2042
[truncated: 8,248 more rows]
