# Supplementary material for: Protocol for real-time monitoring of CD8+ T and myeloid cell behavior in human high-grade serous ovarian cancer slices
Source: STAR Protoc. 2024 Jun 2;5(2):103102. doi: 10.1016/j.xpro.2024.103102 (PMC11179100; doi:10.1016/j.xpro.2024.103102)
Supplement: Data S3. Files for testing the R script, quantification and statistical analysis step 2 [file mmc3.zip › Test files/Slice1_a/__Intensity_Sum_Ch=2_Img=1.csv]

Intensity Sum Ch=2 Img=1
====================
Intensity Sum	Unit	Category	Channel	Image	Time	TrackID	ID
43903		Spot	2	Image 1	1	1000000000	0
44669		Spot	2	Image 1	1	1000000001	1
44618		Spot	2	Image 1	1	1000000002	2
45870		Spot	2	Image 1	1	1000000003	3
54283		Spot	2	Image 1	1	1000000004	4
27864		Spot	2	Image 1	1	1000000005	5
43349		Spot	2	Image 1	1	1000000006	6
26852		Spot	2	Image 1	1	1000000007	7
58085		Spot	2	Image 1	1	1000000008	8
38784		Spot	2	Image 1	1	1000000009	9
44961		Spot	2	Image 1	1	1000000010	10
57155		Spot	2	Image 1	1	1000000011	11
47408		Spot	2	Image 1	1	1000000012	12
50188		Spot	2	Image 1	1	1000000013	13
69994		Spot	2	Image 1	1	1000000014	14
53447		Spot	2	Image 1	1	1000000015	15
56044		Spot	2	Image 1	1	1000000016	16
56977		Spot	2	Image 1	1	1000000017	17
47000		Spot	2	Image 1	1	1000000018	18
55538		Spot	2	Image 1	1	1000000019	19
45388		Spot	2	Image 1	1	1000000020	20
46568		Spot	2	Image 1	1	1000000021	21
60763		Spot	2	Image 1	1	1000000022	22
48806		Spot	2	Image 1	1	1000000023	23
63900		Spot	2	Image 1	1	1000000024	24
45963		Spot	2	Image 1	1	1000000025	25
45906		Spot	2	Image 1	1	1000000026	26
58396		Spot	2	Image 1	1	1000000027	27
48490		Spot	2	Image 1	1	1000000028	28
51129		Spot	2	Image 1	1	1000000029	29
48741		Spot	2	Image 1	1	1000000030	30
49887		Spot	2	Image 1	1	1000000031	31
52834		Spot	2	Image 1	1	1000000032	32
57028		Spot	2	Image 1	1	1000000033	33
47873		Spot	2	Image 1	1	1000000034	34
57103		Spot	2	Image 1	1	1000000035	35
49686		Spot	2	Image 1	1	1000000036	36
46237		Spot	2	Image 1	1	1000000037	37
48249		Spot	2	Image 1	1	1000000038	38
47831		Spot	2	Image 1	1	1000000039	39
49706		Spot	2	Image 1	1	1000000040	40
48133		Spot	2	Image 1	1	1000000041	43
54169		Spot	2	Image 1	1	1000000042	44
55574		Spot	2	Image 1	1	1000000043	45
45369		Spot	2	Image 1	1	1000000044	46
52334		Spot	2	Image 1	1	1000000045	47
47822		Spot	2	Image 1	1	1000000046	48
49835		Spot	2	Image 1	1	1000000047	49
53213		Spot	2	Image 1	1	1000000048	50
52662		Spot	2	Image 1	1	1000000049	51
48455		Spot	2	Image 1	1	1000000050	52
48494		Spot	2	Image 1	1	1000000051	53
46061		Spot	2	Image 1	1	1000000052	54
46121		Spot	2	Image 1	1	1000000053	55
46976		Spot	2	Image 1	1	1000000054	56
53061		Spot	2	Image 1	1	1000000055	57
54152		Spot	2	Image 1	1	1000000056	58
44679		Spot	2	Image 1	1	1000000057	59
46490		Spot	2	Image 1	1	1000000058	60
45884		Spot	2	Image 1	1	1000000059	61
44990		Spot	2	Image 1	1	1000000060	62
47622		Spot	2	Image 1	1	1000000061	63
59485		Spot	2	Image 1	1	1000000062	64
49935		Spot	2	Image 1	1	1000000063	65
47167		Spot	2	Image 1	1	1000000064	66
44736		Spot	2	Image 1	1	1000000065	67
49035		Spot	2	Image 1	1	1000000066	68
45226		Spot	2	Image 1	1	1000000067	69
45674		Spot	2	Image 1	1	1000000068	70
51060		Spot	2	Image 1	1	1000000069	71
49490		Spot	2	Image 1	1	1000000070	72
47699		Spot	2	Image 1	1	1000000071	73
49801		Spot	2	Image 1	1	1000000072	74
44380		Spot	2	Image 1	1	1000000073	75
48584		Spot	2	Image 1	1	1000000074	76
30242		Spot	2	Image 1	1	1000000075	77
45423		Spot	2	Image 1	1	1000000076	78
61957		Spot	2	Image 1	1	1000000077	79
47099		Spot	2	Image 1	1	1000000078	80
49833		Spot	2	Image 1	1	1000000079	81
47207		Spot	2	Image 1	1	1000000080	82
51320		Spot	2	Image 1	1	1000000081	83
45912		Spot	2	Image 1	1	1000000082	84
50266		Spot	2	Image 1	1	1000000083	86
46305		Spot	2	Image 1	1	1000000084	87
33338		Spot	2	Image 1	1	1000000085	88
57114		Spot	2	Image 1	1	1000000086	89
46855		Spot	2	Image 1	1	1000000087	90
50507		Spot	2	Image 1	1	1000000088	91
52976		Spot	2	Image 1	1	1000000089	92
45814		Spot	2	Image 1	1	1000000090	93
55988		Spot	2	Image 1	1	1000000091	94
46341		Spot	2	Image 1	1	1000000092	95
46894		Spot	2	Image 1	1	1000000093	96
45080		Spot	2	Image 1	1	1000000094	97
46825		Spot	2	Image 1	1	1000000095	98
46557		Spot	2	Image 1	1	1000000096	99
46564		Spot	2	Image 1	1	1000000097	100
48644		Spot	2	Image 1	1	1000000098	101
46237		Spot	2	Image 1	1	1000000099	102
46061		Spot	2	Image 1	1	1000000100	103
53176		Spot	2	Image 1	1	1000000101	105
72768		Spot	2	Image 1	1	1000000102	106
49480		Spot	2	Image 1	1	1000000103	107
45597		Spot	2	Image 1	1	1000000104	108
48349		Spot	2	Image 1	1	1000000105	109
46526		Spot	2	Image 1	1	1000000106	110
45754		Spot	2	Image 1	1	1000000107	111
46151		Spot	2	Image 1	1	1000000108	112
52586		Spot	2	Image 1	1	1000000109	113
53520		Spot	2	Image 1	1	1000000110	114
51022		Spot	2	Image 1	1	1000000111	115
46293		Spot	2	Image 1	1	1000000112	116
45023		Spot	2	Image 1	1	1000000113	117
47545		Spot	2	Image 1	1	1000000114	118
50604		Spot	2	Image 1	1	1000000115	119
45551		Spot	2	Image 1	1	1000000116	120
47461		Spot	2	Image 1	1	1000000117	121
44046		Spot	2	Image 1	1	1000000118	122
24975		Spot	2	Image 1	1	1000000119	123
50369		Spot	2	Image 1	1	1000000120	124
43612		Spot	2	Image 1	1	1000000121	125
44440		Spot	2	Image 1	1	1000000122	126
46431		Spot	2	Image 1	1	1000000123	127
55742		Spot	2	Image 1	1	1000000124	128
45252		Spot	2	Image 1	1	1000000125	129
46695		Spot	2	Image 1	1	1000000126	130
49588		Spot	2	Image 1	1	1000000127	131
53229		Spot	2	Image 1	1	1000000128	132
45492		Spot	2	Image 1	1	1000000129	133
49724		Spot	2	Image 1	1	1000000130	134
45657		Spot	2	Image 1	1	1000000131	135
47596		Spot	2	Image 1	1	1000000132	136
53927		Spot	2	Image 1	1	1000000133	137
46027		Spot	2	Image 1	1	1000000134	138
47399		Spot	2	Image 1	1	1000000135	139
46599		Spot	2	Image 1	1	1000000136	140
72208		Spot	2	Image 1	1	1000000137	141
44864		Spot	2	Image 1	1	1000000138	142
50459		Spot	2	Image 1	1	1000000139	143
48121		Spot	2	Image 1	1	1000000140	144
65108		Spot	2	Image 1	1	1000000141	145
46367		Spot	2	Image 1	1	1000000142	146
47966		Spot	2	Image 1	1	1000000143	147
50288		Spot	2	Image 1	1	1000000144	148
66048		Spot	2	Image 1	1	1000000145	149
52569		Spot	2	Image 1	1	1000000146	150
74613		Spot	2	Image 1	1	1000000147	151
45325		Spot	2	Image 1	1	1000000148	152
77947		Spot	2	Image 1	1	1000000149	153
75095		Spot	2	Image 1	1	1000000150	154
52900		Spot	2	Image 1	1	1000000151	155
45336		Spot	2	Image 1	1	1000000152	156
53255		Spot	2	Image 1	1	1000000153	157
53428		Spot	2	Image 1	1	1000000154	158
47831		Spot	2	Image 1	1	1000000155	159
52626		Spot	2	Image 1	1	1000000156	160
66645		Spot	2	Image 1	1	1000000157	161
68704		Spot	2	Image 1	1	1000000158	162
46989		Spot	2	Image 1	1	1000000159	163
53676		Spot	2	Image 1	1	1000000160	164
62842		Spot	2	Image 1	1	1000000161	165
49141		Spot	2	Image 1	1	1000000162	166
57556		Spot	2	Image 1	1	1000000163	167
54815		Spot	2	Image 1	1	1000000164	168
69998		Spot	2	Image 1	1	1000000165	169
55448		Spot	2	Image 1	1	1000000166	170
54822		Spot	2	Image 1	1	1000000167	171
46524		Spot	2	Image 1	1	1000000168	172
79063		Spot	2	Image 1	1	1000000169	173
63356		Spot	2	Image 1	1	1000000170	174
48614		Spot	2	Image 1	1	1000000171	175
53451		Spot	2	Image 1	1	1000000172	176
47558		Spot	2	Image 1	1	1000000173	177
43755		Spot	2	Image 1	2	1000000000	178
44006		Spot	2	Image 1	2	1000000001	179
44475		Spot	2	Image 1	2	1000000002	180
46236		Spot	2	Image 1	2	1000000003	181
54819		Spot	2	Image 1	2	1000000004	182
29651		Spot	2	Image 1	2	1000000005	183
43376		Spot	2	Image 1	2	1000000006	184
26297		Spot	2	Image 1	2	1000000007	185
57730		Spot	2	Image 1	2	1000000008	186
45333		Spot	2	Image 1	2	1000000009	187
45143		Spot	2	Image 1	2	1000000010	188
56508		Spot	2	Image 1	2	1000000011	189
47686		Spot	2	Image 1	2	1000000012	190
49753		Spot	2	Image 1	2	1000000013	191
68363		Spot	2	Image 1	2	1000000014	192
53019		Spot	2	Image 1	2	1000000015	193
55585		Spot	2	Image 1	2	1000000016	194
56254		Spot	2	Image 1	2	1000000017	195
46605		Spot	2	Image 1	2	1000000018	196
54570		Spot	2	Image 1	2	1000000019	197
45177		Spot	2	Image 1	2	1000000020	198
46665		Spot	2	Image 1	2	1000000021	199
61026		Spot	2	Image 1	2	1000000022	200
48653		Spot	2	Image 1	2	1000000023	201
64515		Spot	2	Image 1	2	1000000024	202
45935		Spot	2	Image 1	2	1000000025	203
46645		Spot	2	Image 1	2	1000000026	204
58278		Spot	2	Image 1	2	1000000027	205
48509		Spot	2	Image 1	2	1000000028	206
51208		Spot	2	Image 1	2	1000000029	207
49096		Spot	2	Image 1	2	1000000030	208
50488		Spot	2	Image 1	2	1000000031	209
53673		Spot	2	Image 1	2	1000000032	210
58862		Spot	2	Image 1	2	1000000033	211
47647		Spot	2	Image 1	2	1000000034	212
57630		Spot	2	Image 1	2	1000000035	213
49566		Spot	2	Image 1	2	1000000036	214
47382		Spot	2	Image 1	2	1000000037	215
48753		Spot	2	Image 1	2	1000000038	216
49440		Spot	2	Image 1	2	1000000040	217
47615		Spot	2	Image 1	2	1000000039	218
48624		Spot	2	Image 1	2	1000000174	219
47731		Spot	2	Image 1	2	1000000041	222
54501		Spot	2	Image 1	2	1000000042	223
45174		Spot	2	Image 1	2	1000000044	224
53516		Spot	2	Image 1	2	1000000045	225
56034		Spot	2	Image 1	2	1000000043	226
47009		Spot	2	Image 1	2	1000000046	227
48724		Spot	2	Image 1	2	1000000047	228
52791		Spot	2	Image 1	2	1000000049	229
49194		Spot	2	Image 1	2	1000000050	230
46239		Spot	2	Image 1	2	1000000052	231
46119		Spot	2	Image 1	2	1000000053	232
53449		Spot	2	Image 1	2	1000000055	233
45063		Spot	2	Image 1	2	1000000057	234
46438		Spot	2	Image 1	2	1000000054	235
53199		Spot	2	Image 1	2	1000000056	236
46878		Spot	2	Image 1	2	1000000058	237
45974		Spot	2	Image 1	2	1000000059	238
45419		Spot	2	Image 1	2	1000000060	239
47733		Spot	2	Image 1	2	1000000061	240
59848		Spot	2	Image 1	2	1000000062	241
49262		Spot	2	Image 1	2	1000000063	242
44450		Spot	2	Image 1	2	1000000065	243
47185		Spot	2	Image 1	2	1000000064	244
49033		Spot	2	Image 1	2	1000000066	245
46064		Spot	2	Image 1	2	1000000068	246
45015		Spot	2	Image 1	2	1000000067	247
50279		Spot	2	Image 1	2	1000000069	248
49657		Spot	2	Image 1	2	1000000070	249
46808		Spot	2	Image 1	2	1000000071	250
50001		Spot	2	Image 1	2	1000000072	251
45020		Spot	2	Image 1	2	1000000073	252
48683		Spot	2	Image 1	2	1000000074	253
31477		Spot	2	Image 1	2	1000000075	254
45755		Spot	2	Image 1	2	1000000076	255
60594		Spot	2	Image 1	2	1000000077	256
47208		Spot	2	Image 1	2	1000000078	257
49375		Spot	2	Image 1	2	1000000079	258
46836		Spot	2	Image 1	2	1000000080	259
51474		Spot	2	Image 1	2	1000000081	260
45586		Spot	2	Image 1	2	1000000082	261
49260		Spot	2	Image 1	2	1000000083	263
33639		Spot	2	Image 1	2	1000000085	264
57051		Spot	2	Image 1	2	1000000086	265
47400		Spot	2	Image 1	2	1000000087	266
46971		Spot	2	Image 1	2	1000000084	267
50376		Spot	2	Image 1	2	1000000088	268
52254		Spot	2	Image 1	2	1000000089	269
46309		Spot	2	Image 1	2	1000000090	270
55580		Spot	2	Image 1	2	1000000091	271
46815		Spot	2	Image 1	2	1000000093	272
46559		Spot	2	Image 1	2	1000000092	273
50525		Spot	2	Image 1	2	1000000175	274
46180		Spot	2	Image 1	2	1000000096	275
45294		Spot	2	Image 1	2	1000000094	276
47186		Spot	2	Image 1	2	1000000095	277
46841		Spot	2	Image 1	2	1000000097	278
49033		Spot	2	Image 1	2	1000000098	279
46026		Spot	2	Image 1	2	1000000099	280
46176		Spot	2	Image 1	2	1000000100	282
52597		Spot	2	Image 1	2	1000000101	283
71845		Spot	2	Image 1	2	1000000102	284
49167		Spot	2	Image 1	2	1000000176	285
49575		Spot	2	Image 1	2	1000000103	286
45400		Spot	2	Image 1	2	1000000104	287
48549		Spot	2	Image 1	2	1000000105	288
45880		Spot	2	Image 1	2	1000000107	289
46539		Spot	2	Image 1	2	1000000108	290
46261		Spot	2	Image 1	2	1000000106	291
52506		Spot	2	Image 1	2	1000000109	292
53228		Spot	2	Image 1	2	1000000110	293
51365		Spot	2	Image 1	2	1000000111	294
46947		Spot	2	Image 1	2	1000000112	295
45120		Spot	2	Image 1	2	1000000113	296
47729		Spot	2	Image 1	2	1000000114	297
50516		Spot	2	Image 1	2	1000000115	298
45740		Spot	2	Image 1	2	1000000116	299
46196		Spot	2	Image 1	2	1000000117	300
44385		Spot	2	Image 1	2	1000000118	301
49522		Spot	2	Image 1	2	1000000120	302
24914		Spot	2	Image 1	2	1000000119	303
44821		Spot	2	Image 1	2	1000000122	304
43823		Spot	2	Image 1	2	1000000121	305
47406		Spot	2	Image 1	2	1000000123	306
55724		Spot	2	Image 1	2	1000000124	307
44897		Spot	2	Image 1	2	1000000125	308
45668		Spot	2	Image 1	2	1000000126	309
49628		Spot	2	Image 1	2	1000000127	310
52826		Spot	2	Image 1	2	1000000128	311
45255		Spot	2	Image 1	2	1000000129	312
49957		Spot	2	Image 1	2	1000000130	313
45339		Spot	2	Image 1	2	1000000131	314
47410		Spot	2	Image 1	2	1000000132	315
54361		Spot	2	Image 1	2	1000000133	316
45849		Spot	2	Image 1	2	1000000134	317
47762		Spot	2	Image 1	2	1000000135	318
46445		Spot	2	Image 1	2	1000000136	319
73204		Spot	2	Image 1	2	1000000137	320
44970		Spot	2	Image 1	2	1000000138	321
49670		Spot	2	Image 1	2	1000000139	322
48304		Spot	2	Image 1	2	1000000140	323
65396		Spot	2	Image 1	2	1000000141	324
46378		Spot	2	Image 1	2	1000000142	325
50978		Spot	2	Image 1	2	1000000144	326
48325		Spot	2	Image 1	2	1000000143	327
67247		Spot	2	Image 1	2	1000000145	328
53300		Spot	2	Image 1	2	1000000146	329
76185		Spot	2	Image 1	2	1000000147	330
45542		Spot	2	Image 1	2	1000000148	331
79100		Spot	2	Image 1	2	1000000149	332
75823		Spot	2	Image 1	2	1000000150	333
52450		Spot	2	Image 1	2	1000000151	334
45901		Spot	2	Image 1	2	1000000152	335
54383		Spot	2	Image 1	2	1000000153	336
54600		Spot	2	Image 1	2	1000000154	337
48642		Spot	2	Image 1	2	1000000155	338
53187		Spot	2	Image 1	2	1000000156	339
68046		Spot	2	Image 1	2	1000000157	340
70692		Spot	2	Image 1	2	1000000158	341
46366		Spot	2	Image 1	2	1000000159	342
53195		Spot	2	Image 1	2	1000000160	343
62824		Spot	2	Image 1	2	1000000161	344
49120		Spot	2	Image 1	2	1000000162	345
57579		Spot	2	Image 1	2	1000000163	346
55412		Spot	2	Image 1	2	1000000164	347
70633		Spot	2	Image 1	2	1000000165	348
55627		Spot	2	Image 1	2	1000000166	349
54317		Spot	2	Image 1	2	1000000167	350
46838		Spot	2	Image 1	2	1000000168	351
80100		Spot	2	Image 1	2	1000000169	352
64947		Spot	2	Image 1	2	1000000170	353
48037		Spot	2	Image 1	2	1000000171	354
54202		Spot	2	Image 1	2	1000000172	355
48147		Spot	2	Image 1	2	1000000173	356
44262		Spot	2	Image 1	3	1000000000	357
43973		Spot	2	Image 1	3	1000000001	358
44153		Spot	2	Image 1	3	1000000002	359
46247		Spot	2	Image 1	3	1000000003	360
54275		Spot	2	Image 1	3	1000000004	361
27889		Spot	2	Image 1	3	1000000005	362
43423		Spot	2	Image 1	3	1000000006	363
26331		Spot	2	Image 1	3	1000000007	364
58218		Spot	2	Image 1	3	1000000008	365
41750		Spot	2	Image 1	3	1000000009	366
56393		Spot	2	Image 1	3	1000000011	367
49736		Spot	2	Image 1	3	1000000013	368
69973		Spot	2	Image 1	3	1000000014	369
47855		Spot	2	Image 1	3	1000000012	370
54349		Spot	2	Image 1	3	1000000015	371
55555		Spot	2	Image 1	3	1000000016	372
57222		Spot	2	Image 1	3	1000000017	373
47215		Spot	2	Image 1	3	1000000018	374
53761		Spot	2	Image 1	3	1000000019	375
45216		Spot	2	Image 1	3	1000000020	376
46544		Spot	2	Image 1	3	1000000021	377
60580		Spot	2	Image 1	3	1000000022	378
48878		Spot	2	Image 1	3	1000000023	379
63793		Spot	2	Image 1	3	1000000024	380
45946		Spot	2	Image 1	3	1000000025	381
46352		Spot	2	Image 1	3	1000000026	382
58549		Spot	2	Image 1	3	1000000027	383
48511		Spot	2	Image 1	3	1000000028	384
51084		Spot	2	Image 1	3	1000000029	385
48493		Spot	2	Image 1	3	1000000030	386
50562		Spot	2	Image 1	3	1000000031	387
52554		Spot	2	Image 1	3	1000000032	388
56988		Spot	2	Image 1	3	1000000033	389
47799		Spot	2	Image 1	3	1000000034	390
56850		Spot	2	Image 1	3	1000000035	391
50530		Spot	2	Image 1	3	1000000036	392
46435		Spot	2	Image 1	3	1000000037	393
47957		Spot	2	Image 1	3	1000000038	394
50263		Spot	2	Image 1	3	1000000040	395
46589		Spot	2	Image 1	3	1000000039	396
49801		Spot	2	Image 1	3	1000000174	397
48274		Spot	2	Image 1	3	1000000041	400
54776		Spot	2	Image 1	3	1000000042	401
44829		Spot	2	Image 1	3	1000000044	402
52822		Spot	2	Image 1	3	1000000045	403
54889		Spot	2	Image 1	3	1000000043	404
47031		Spot	2	Image 1	3	1000000046	405
48786		Spot	2	Image 1	3	1000000047	406
51926		Spot	2	Image 1	3	1000000049	407
45132		Spot	2	Image 1	3	1000000177	408
48735		Spot	2	Image 1	3	1000000050	409
46984		Spot	2	Image 1	3	1000000052	410
45925		Spot	2	Image 1	3	1000000053	411
47084		Spot	2	Image 1	3	1000000054	412
53470		Spot	2	Image 1	3	1000000055	413
53983		Spot	2	Image 1	3	1000000056	414
44908		Spot	2	Image 1	3	1000000057	415
46048		Spot	2	Image 1	3	1000000058	416
46068		Spot	2	Image 1	3	1000000059	417
45457		Spot	2	Image 1	3	1000000060	418
47854		Spot	2	Image 1	3	1000000061	419
59290		Spot	2	Image 1	3	1000000062	420
49948		Spot	2	Image 1	3	1000000063	421
47328		Spot	2	Image 1	3	1000000064	422
44875		Spot	2	Image 1	3	1000000065	423
49453		Spot	2	Image 1	3	1000000066	424
45164		Spot	2	Image 1	3	1000000067	425
45541		Spot	2	Image 1	3	1000000068	426
51014		Spot	2	Image 1	3	1000000069	427
49499		Spot	2	Image 1	3	1000000070	428
46651		Spot	2	Image 1	3	1000000071	429
49930		Spot	2	Image 1	3	1000000072	430
45173		Spot	2	Image 1	3	1000000073	431
49074		Spot	2	Image 1	3	1000000074	432
30498		Spot	2	Image 1	3	1000000075	433
46202		Spot	2	Image 1	3	1000000076	434
60635		Spot	2	Image 1	3	1000000077	435
46619		Spot	2	Image 1	3	1000000080	436
47561		Spot	2	Image 1	3	1000000078	437
49829		Spot	2	Image 1	3	1000000079	438
51194		Spot	2	Image 1	3	1000000081	439
45370		Spot	2	Image 1	3	1000000082	440
49784		Spot	2	Image 1	3	1000000083	442
33464		Spot	2	Image 1	3	1000000085	443
56645		Spot	2	Image 1	3	1000000086	444
47212		Spot	2	Image 1	3	1000000087	445
47140		Spot	2	Image 1	3	1000000084	446
49859		Spot	2	Image 1	3	1000000088	447
52777		Spot	2	Image 1	3	1000000089	448
46240		Spot	2	Image 1	3	1000000090	449
55247		Spot	2	Image 1	3	1000000091	450
47470		Spot	2	Image 1	3	1000000093	451
46569		Spot	2	Image 1	3	1000000092	452
50149		Spot	2	Image 1	3	1000000175	453
44886		Spot	2	Image 1	3	1000000094	454
46024		Spot	2	Image 1	3	1000000096	455
46951		Spot	2	Image 1	3	1000000095	456
46725		Spot	2	Image 1	3	1000000097	457
48737		Spot	2	Image 1	3	1000000098	458
46332		Spot	2	Image 1	3	1000000099	459
47317		Spot	2	Image 1	3	1000000100	461
52645		Spot	2	Image 1	3	1000000101	462
71288		Spot	2	Image 1	3	1000000102	463
50141		Spot	2	Image 1	3	1000000103	464
45807		Spot	2	Image 1	3	1000000104	465
48470		Spot	2	Image 1	3	1000000105	466
46243		Spot	2	Image 1	3	1000000106	467
45272		Spot	2	Image 1	3	1000000107	468
46321		Spot	2	Image 1	3	1000000108	469
52974		Spot	2	Image 1	3	1000000109	470
53185		Spot	2	Image 1	3	1000000110	471
51532		Spot	2	Image 1	3	1000000111	472
46313		Spot	2	Image 1	3	1000000112	473
44802		Spot	2	Image 1	3	1000000113	474
47222		Spot	2	Image 1	3	1000000114	475
50255		Spot	2	Image 1	3	1000000115	476
45961		Spot	2	Image 1	3	1000000116	477
47094		Spot	2	Image 1	3	1000000117	478
44084		Spot	2	Image 1	3	1000000118	479
49963		Spot	2	Image 1	3	1000000120	480
25210		Spot	2	Image 1	3	1000000119	481
44082		Spot	2	Image 1	3	1000000121	482
44874		Spot	2	Image 1	3	1000000122	483
46754		Spot	2	Image 1	3	1000000123	484
56021		Spot	2	Image 1	3	1000000124	485
45861		Spot	2	Image 1	3	1000000125	486
45807		Spot	2	Image 1	3	1000000126	487
50034		Spot	2	Image 1	3	1000000127	488
52702		Spot	2	Image 1	3	1000000128	489
45551		Spot	2	Image 1	3	1000000129	490
50190		Spot	2	Image 1	3	1000000130	491
45717		Spot	2	Image 1	3	1000000131	492
47552		Spot	2	Image 1	3	1000000132	493
54582		Spot	2	Image 1	3	1000000133	494
45773		Spot	2	Image 1	3	1000000134	495
46842		Spot	2	Image 1	3	1000000135	496
46178		Spot	2	Image 1	3	1000000136	497
72845		Spot	2	Image 1	3	1000000137	498
44844		Spot	2	Image 1	3	1000000138	499
48495		Spot	2	Image 1	3	1000000140	500
65982		Spot	2	Image 1	3	1000000141	501
46544		Spot	2	Image 1	3	1000000142	502
49216		Spot	2	Image 1	3	1000000143	503
50623		Spot	2	Image 1	3	1000000144	504
66776		Spot	2	Image 1	3	1000000145	505
52972		Spot	2	Image 1	3	1000000146	506
76551		Spot	2	Image 1	3	1000000147	507
45562		Spot	2	Image 1	3	1000000148	508
77507		Spot	2	Image 1	3	1000000149	509
74486		Spot	2	Image 1	3	1000000150	510
53029		Spot	2	Image 1	3	1000000151	511
45273		Spot	2	Image 1	3	1000000152	512
53560		Spot	2	Image 1	3	1000000153	513
54257		Spot	2	Image 1	3	1000000154	514
47979		Spot	2	Image 1	3	1000000155	515
52189		Spot	2	Image 1	3	1000000156	516
67093		Spot	2	Image 1	3	1000000157	517
69344		Spot	2	Image 1	3	1000000158	518
47286		Spot	2	Image 1	3	1000000159	519
53581		Spot	2	Image 1	3	1000000160	520
50034		Spot	2	Image 1	3	1000000162	521
62836		Spot	2	Image 1	3	1000000161	522
57100		Spot	2	Image 1	3	1000000163	523
55880		Spot	2	Image 1	3	1000000164	524
71805		Spot	2	Image 1	3	1000000165	525
55672		Spot	2	Image 1	3	1000000166	526
54679		Spot	2	Image 1	3	1000000167	527
47166		Spot	2	Image 1	3	1000000168	528
80501		Spot	2	Image 1	3	1000000169	529
65016		Spot	2	Image 1	3	1000000170	530
48563		Spot	2	Image 1	3	1000000171	531
54058		Spot	2	Image 1	3	1000000172	532
48035		Spot	2	Image 1	3	1000000173	533
44105		Spot	2	Image 1	4	1000000000	534
44241		Spot	2	Image 1	4	1000000001	535
45217		Spot	2	Image 1	4	1000000002	536
45793		Spot	2	Image 1	4	1000000003	537
54477		Spot	2	Image 1	4	1000000004	538
28326		Spot	2	Image 1	4	1000000005	539
43113		Spot	2	Image 1	4	1000000006	540
26801		Spot	2	Image 1	4	1000000007	541
58020		Spot	2	Image 1	4	1000000008	542
43908		Spot	2	Image 1	4	1000000009	543
45311		Spot	2	Image 1	4	1000000010	544
57005		Spot	2	Image 1	4	1000000011	545
50545		Spot	2	Image 1	4	1000000013	546
70806		Spot	2	Image 1	4	1000000014	547
47558		Spot	2	Image 1	4	1000000012	548
54684		Spot	2	Image 1	4	1000000015	549
55884		Spot	2	Image 1	4	1000000016	550
56556		Spot	2	Image 1	4	1000000017	551
46438		Spot	2	Image 1	4	1000000018	552
53826		Spot	2	Image 1	4	1000000019	553
45146		Spot	2	Image 1	4	1000000020	554
46076		Spot	2	Image 1	4	1000000021	555
60451		Spot	2	Image 1	4	1000000022	556
48662		Spot	2	Image 1	4	1000000023	557
64110		Spot	2	Image 1	4	1000000024	558
46109		Spot	2	Image 1	4	1000000025	559
45877		Spot	2	Image 1	4	1000000026	560
58583		Spot	2	Image 1	4	1000000027	561
48275		Spot	2	Image 1	4	1000000028	562
50275		Spot	2	Image 1	4	1000000029	563
48731		Spot	2	Image 1	4	1000000030	564
50474		Spot	2	Image 1	4	1000000031	565
53136		Spot	2	Image 1	4	1000000032	566
56026		Spot	2	Image 1	4	1000000033	567
47892		Spot	2	Image 1	4	1000000034	568
46540		Spot	2	Image 1	4	1000000037	569
56650		Spot	2	Image 1	4	1000000035	570
49741		Spot	2	Image 1	4	1000000036	571
47911		Spot	2	Image 1	4	1000000038	572
49802		Spot	2	Image 1	4	1000000040	573
47345		Spot	2	Image 1	4	1000000039	574
49109		Spot	2	Image 1	4	1000000174	575
48326		Spot	2	Image 1	4	1000000041	578
45244		Spot	2	Image 1	4	1000000044	579
54680		Spot	2	Image 1	4	1000000042	580
52942		Spot	2	Image 1	4	1000000045	581
55332		Spot	2	Image 1	4	1000000043	582
46920		Spot	2	Image 1	4	1000000046	583
48326		Spot	2	Image 1	4	1000000047	584
53847		Spot	2	Image 1	4	1000000048	585
53565		Spot	2	Image 1	4	1000000049	586
49227		Spot	2	Image 1	4	1000000050	587
46790		Spot	2	Image 1	4	1000000052	588
49112		Spot	2	Image 1	4	1000000051	589
45752		Spot	2	Image 1	4	1000000053	590
45975		Spot	2	Image 1	4	1000000054	591
53466		Spot	2	Image 1	4	1000000055	592
54182		Spot	2	Image 1	4	1000000056	593
44488		Spot	2	Image 1	4	1000000057	594
46261		Spot	2	Image 1	4	1000000058	595
46254		Spot	2	Image 1	4	1000000059	596
45120		Spot	2	Image 1	4	1000000060	597
47331		Spot	2	Image 1	4	1000000061	598
58236		Spot	2	Image 1	4	1000000062	599
49694		Spot	2	Image 1	4	1000000063	600
47190		Spot	2	Image 1	4	1000000064	601
44468		Spot	2	Image 1	4	1000000065	602
49194		Spot	2	Image 1	4	1000000066	603
44696		Spot	2	Image 1	4	1000000067	604
46193		Spot	2	Image 1	4	1000000068	605
50556		Spot	2	Image 1	4	1000000069	606
50080		Spot	2	Image 1	4	1000000070	607
47022		Spot	2	Image 1	4	1000000071	608
50341		Spot	2	Image 1	4	1000000072	609
44839		Spot	2	Image 1	4	1000000073	610
48929		Spot	2	Image 1	4	1000000074	611
45189		Spot	2	Image 1	4	1000000076	612
31138		Spot	2	Image 1	4	1000000075	613
47212		Spot	2	Image 1	4	1000000080	614
60759		Spot	2	Image 1	4	1000000077	615
47717		Spot	2	Image 1	4	1000000078	616
49344		Spot	2	Image 1	4	1000000079	617
45738		Spot	2	Image 1	4	1000000082	618
51035		Spot	2	Image 1	4	1000000081	619
49119		Spot	2	Image 1	4	1000000083	621
33154		Spot	2	Image 1	4	1000000085	622
56810		Spot	2	Image 1	4	1000000086	623
47025		Spot	2	Image 1	4	1000000087	624
47214		Spot	2	Image 1	4	1000000084	625
50088		Spot	2	Image 1	4	1000000088	626
53017		Spot	2	Image 1	4	1000000089	627
46126		Spot	2	Image 1	4	1000000090	628
55059		Spot	2	Image 1	4	1000000091	629
46828		Spot	2	Image 1	4	1000000093	630
45679		Spot	2	Image 1	4	1000000092	631
50589		Spot	2	Image 1	4	1000000175	632
46077		Spot	2	Image 1	4	1000000096	633
45040		Spot	2	Image 1	4	1000000094	634
47041		Spot	2	Image 1	4	1000000095	635
46812		Spot	2	Image 1	4	1000000097	636
48601		Spot	2	Image 1	4	1000000098	637
46573		Spot	2	Image 1	4	1000000099	638
46211		Spot	2	Image 1	4	1000000100	640
52971		Spot	2	Image 1	4	1000000101	641
71317		Spot	2	Image 1	4	1000000102	642
48444		Spot	2	Image 1	4	1000000176	643
49377		Spot	2	Image 1	4	1000000103	644
45312		Spot	2	Image 1	4	1000000104	645
49180		Spot	2	Image 1	4	1000000105	646
46552		Spot	2	Image 1	4	1000000108	647
46196		Spot	2	Image 1	4	1000000106	648
45163		Spot	2	Image 1	4	1000000107	649
52650		Spot	2	Image 1	4	1000000109	650
51264		Spot	2	Image 1	4	1000000111	651
55245		Spot	2	Image 1	4	1000000110	652
46309		Spot	2	Image 1	4	1000000112	653
44559		Spot	2	Image 1	4	1000000113	654
47777		Spot	2	Image 1	4	1000000114	655
50526		Spot	2	Image 1	4	1000000115	656
45457		Spot	2	Image 1	4	1000000116	657
46873		Spot	2	Image 1	4	1000000117	658
44544		Spot	2	Image 1	4	1000000118	659
24616		Spot	2	Image 1	4	1000000119	660
50839		Spot	2	Image 1	4	1000000120	661
44200		Spot	2	Image 1	4	1000000121	662
45072		Spot	2	Image 1	4	1000000122	663
45706		Spot	2	Image 1	4	1000000123	664
55993		Spot	2	Image 1	4	1000000124	665
45376		Spot	2	Image 1	4	1000000125	666
49995		Spot	2	Image 1	4	1000000127	667
46354		Spot	2	Image 1	4	1000000126	668
52433		Spot	2	Image 1	4	1000000128	669
45534		Spot	2	Image 1	4	1000000129	670
50049		Spot	2	Image 1	4	1000000130	671
48458		Spot	2	Image 1	4	1000000132	672
45336		Spot	2	Image 1	4	1000000131	673
54081		Spot	2	Image 1	4	1000000133	674
46283		Spot	2	Image 1	4	1000000134	675
46690		Spot	2	Image 1	4	1000000135	676
46813		Spot	2	Image 1	4	1000000136	677
74000		Spot	2	Image 1	4	1000000137	678
45124		Spot	2	Image 1	4	1000000138	679
50687		Spot	2	Image 1	4	1000000139	680
48195		Spot	2	Image 1	4	1000000140	681
48871		Spot	2	Image 1	4	1000000143	682
66007		Spot	2	Image 1	4	1000000141	683
47219		Spot	2	Image 1	4	1000000142	684
50033		Spot	2	Image 1	4	1000000144	685
68417		Spot	2	Image 1	4	1000000145	686
52703		Spot	2	Image 1	4	1000000146	687
75708		Spot	2	Image 1	4	1000000147	688
46069		Spot	2	Image 1	4	1000000148	689
76745		Spot	2	Image 1	4	1000000149	690
74626		Spot	2	Image 1	4	1000000150	691
52973		Spot	2	Image 1	4	1000000151	692
45327		Spot	2	Image 1	4	1000000152	693
53135		Spot	2	Image 1	4	1000000153	694
53785		Spot	2	Image 1	4	1000000154	695
48158		Spot	2	Image 1	4	1000000155	696
52444		Spot	2	Image 1	4	1000000156	697
67382		Spot	2	Image 1	4	1000000157	698
69760		Spot	2	Image 1	4	1000000158	699
47184		Spot	2	Image 1	4	1000000159	700
53734		Spot	2	Image 1	4	1000000160	701
50127		Spot	2	Image 1	4	1000000162	702
63268		Spot	2	Image 1	4	1000000161	703
57151		Spot	2	Image 1	4	1000000163	704
55579		Spot	2	Image 1	4	1000000164	705
71741		Spot	2	Image 1	4	1000000165	706
56435		Spot	2	Image 1	4	1000000166	707
54089		Spot	2	Image 1	4	1000000167	708
47883		Spot	2	Image 1	4	1000000168	709
80051		Spot	2	Image 1	4	1000000169	710
63725		Spot	2	Image 1	4	1000000170	711
48832		Spot	2	Image 1	4	1000000171	712
54581		Spot	2	Image 1	4	1000000172	713
48317		Spot	2	Image 1	4	1000000173	714
44079		Spot	2	Image 1	5	1000000000	715
43945		Spot	2	Image 1	5	1000000001	716
43404		Spot	2	Image 1	5	1000000002	717
54487		Spot	2	Image 1	5	1000000004	718
45877		Spot	2	Image 1	5	1000000003	719
28706		Spot	2	Image 1	5	1000000005	720
43248		Spot	2	Image 1	5	1000000006	721
25911		Spot	2	Image 1	5	1000000007	722
58088		Spot	2	Image 1	5	1000000008	723
44907		Spot	2	Image 1	5	1000000009	724
45628		Spot	2	Image 1	5	1000000010	725
57479		Spot	2	Image 1	5	1000000011	726
50314		Spot	2	Image 1	5	1000000013	727
70908		Spot	2	Image 1	5	1000000014	728
47690		Spot	2	Image 1	5	1000000012	729
55097		Spot	2	Image 1	5	1000000015	730
56217		Spot	2	Image 1	5	1000000017	731
46606		Spot	2	Image 1	5	1000000018	732
53882		Spot	2	Image 1	5	1000000019	733
46018		Spot	2	Image 1	5	1000000020	734
46550		Spot	2	Image 1	5	1000000021	735
61104		Spot	2	Image 1	5	1000000022	736
48605		Spot	2	Image 1	5	1000000023	737
64547		Spot	2	Image 1	5	1000000024	738
45249		Spot	2	Image 1	5	1000000025	739
46180		Spot	2	Image 1	5	1000000026	740
57671		Spot	2	Image 1	5	1000000027	741
47285		Spot	2	Image 1	5	1000000028	742
52076		Spot	2	Image 1	5	1000000029	743
49177		Spot	2	Image 1	5	1000000030	744
50168		Spot	2	Image 1	5	1000000031	745
52426		Spot	2	Image 1	5	1000000032	746
56010		Spot	2	Image 1	5	1000000033	747
47864		Spot	2	Image 1	5	1000000034	748
47250		Spot	2	Image 1	5	1000000037	749
56508		Spot	2	Image 1	5	1000000035	750
50171		Spot	2	Image 1	5	1000000036	751
47982		Spot	2	Image 1	5	1000000038	752
49100		Spot	2	Image 1	5	1000000040	753
46881		Spot	2	Image 1	5	1000000039	754
48754		Spot	2	Image 1	5	1000000174	755
48506		Spot	2	Image 1	5	1000000041	758
45316		Spot	2	Image 1	5	1000000044	759
53670		Spot	2	Image 1	5	1000000042	760
53082		Spot	2	Image 1	5	1000000045	761
54970		Spot	2	Image 1	5	1000000043	762
47230		Spot	2	Image 1	5	1000000046	763
49101		Spot	2	Image 1	5	1000000047	764
53232		Spot	2	Image 1	5	1000000048	765
45162		Spot	2	Image 1	5	1000000177	766
53109		Spot	2	Image 1	5	1000000049	767
49061		Spot	2	Image 1	5	1000000050	768
48378		Spot	2	Image 1	5	1000000051	769
46529		Spot	2	Image 1	5	1000000052	770
46071		Spot	2	Image 1	5	1000000053	771
45932		Spot	2	Image 1	5	1000000054	772
53653		Spot	2	Image 1	5	1000000055	773
53968		Spot	2	Image 1	5	1000000056	774
45144		Spot	2	Image 1	5	1000000057	775
45818		Spot	2	Image 1	5	1000000058	776
46375		Spot	2	Image 1	5	1000000059	777
45127		Spot	2	Image 1	5	1000000060	778
47063		Spot	2	Image 1	5	1000000061	779
58247		Spot	2	Image 1	5	1000000062	780
49283		Spot	2	Image 1	5	1000000063	781
47068		Spot	2	Image 1	5	1000000064	782
45290		Spot	2	Image 1	5	1000000065	783
50207		Spot	2	Image 1	5	1000000066	784
44599		Spot	2	Image 1	5	1000000067	785
45853		Spot	2	Image 1	5	1000000068	786
49438		Spot	2	Image 1	5	1000000070	787
51227		Spot	2	Image 1	5	1000000069	788
47544		Spot	2	Image 1	5	1000000071	789
49602		Spot	2	Image 1	5	1000000072	790
44903		Spot	2	Image 1	5	1000000073	791
48429		Spot	2	Image 1	5	1000000074	792
46061		Spot	2	Image 1	5	1000000076	793
31195		Spot	2	Image 1	5	1000000075	794
49744		Spot	2	Image 1	5	1000000079	795
61619		Spot	2	Image 1	5	1000000077	796
46943		Spot	2	Image 1	5	1000000080	797
46799		Spot	2	Image 1	5	1000000078	798
45209		Spot	2	Image 1	5	1000000082	799
51374		Spot	2	Image 1	5	1000000081	800
49675		Spot	2	Image 1	5	1000000083	802
33215		Spot	2	Image 1	5	1000000085	803
57266		Spot	2	Image 1	5	1000000086	804
47467		Spot	2	Image 1	5	1000000087	805
46173		Spot	2	Image 1	5	1000000084	806
50794		Spot	2	Image 1	5	1000000088	807
53024		Spot	2	Image 1	5	1000000089	808
46203		Spot	2	Image 1	5	1000000090	809
55438		Spot	2	Image 1	5	1000000091	810
47321		Spot	2	Image 1	5	1000000093	811
46124		Spot	2	Image 1	5	1000000092	812
50394		Spot	2	Image 1	5	1000000175	813
44677		Spot	2	Image 1	5	1000000094	814
46924		Spot	2	Image 1	5	1000000096	815
46783		Spot	2	Image 1	5	1000000095	816
47440		Spot	2	Image 1	5	1000000097	817
48962		Spot	2	Image 1	5	1000000098	818
46076		Spot	2	Image 1	5	1000000099	819
46798		Spot	2	Image 1	5	1000000100	821
54103		Spot	2	Image 1	5	1000000101	822
70874		Spot	2	Image 1	5	1000000102	823
48588		Spot	2	Image 1	5	1000000176	824
49453		Spot	2	Image 1	5	1000000103	825
45887		Spot	2	Image 1	5	1000000104	826
48513		Spot	2	Image 1	5	1000000105	827
47292		Spot	2	Image 1	5	1000000108	828
45572		Spot	2	Image 1	5	1000000107	829
45591		Spot	2	Image 1	5	1000000106	830
52512		Spot	2	Image 1	5	1000000109	831
51007		Spot	2	Image 1	5	1000000111	832
56721		Spot	2	Image 1	5	1000000110	833
47236		Spot	2	Image 1	5	1000000112	834
44744		Spot	2	Image 1	5	1000000113	835
48046		Spot	2	Image 1	5	1000000114	836
50243		Spot	2	Image 1	5	1000000115	837
45519		Spot	2	Image 1	5	1000000116	838
46978		Spot	2	Image 1	5	1000000117	839
44678		Spot	2	Image 1	5	1000000118	840
24953		Spot	2	Image 1	5	1000000119	841
51436		Spot	2	Image 1	5	1000000120	842
44141		Spot	2	Image 1	5	1000000121	843
44943		Spot	2	Image 1	5	1000000122	844
55695		Spot	2	Image 1	5	1000000124	845
46171		Spot	2	Image 1	5	1000000123	846
45158		Spot	2	Image 1	5	1000000125	847
52646		Spot	2	Image 1	5	1000000128	848
46240		Spot	2	Image 1	5	1000000126	849
49958		Spot	2	Image 1	5	1000000127	850
45878		Spot	2	Image 1	5	1000000129	851
49592		Spot	2	Image 1	5	1000000130	852
45383		Spot	2	Image 1	5	1000000131	853
47597		Spot	2	Image 1	5	1000000132	854
54665		Spot	2	Image 1	5	1000000133	855
47313		Spot	2	Image 1	5	1000000135	856
45806		Spot	2	Image 1	5	1000000134	857
46320		Spot	2	Image 1	5	1000000136	858
74192		Spot	2	Image 1	5	1000000137	859
45413		Spot	2	Image 1	5	1000000138	860
50290		Spot	2	Image 1	5	1000000139	861
48158		Spot	2	Image 1	5	1000000140	862
48738		Spot	2	Image 1	5	1000000143	863
65797		Spot	2	Image 1	5	1000000141	864
46458		Spot	2	Image 1	5	1000000142	865
50333		Spot	2	Image 1	5	1000000144	866
65553		Spot	2	Image 1	5	1000000145	867
53585		Spot	2	Image 1	5	1000000146	868
76755		Spot	2	Image 1	5	1000000147	869
45418		Spot	2	Image 1	5	1000000148	870
78984		Spot	2	Image 1	5	1000000149	871
73895		Spot	2	Image 1	5	1000000150	872
52733		Spot	2	Image 1	5	1000000151	873
45102		Spot	2	Image 1	5	1000000152	874
53048		Spot	2	Image 1	5	1000000153	875
53685		Spot	2	Image 1	5	1000000154	876
48513		Spot	2	Image 1	5	1000000155	877
52894		Spot	2	Image 1	5	1000000156	878
67103		Spot	2	Image 1	5	1000000157	879
69818		Spot	2	Image 1	5	1000000158	880
47250		Spot	2	Image 1	5	1000000159	881
52667		Spot	2	Image 1	5	1000000160	882
49563		Spot	2	Image 1	5	1000000162	883
64494		Spot	2	Image 1	5	1000000161	884
57072		Spot	2	Image 1	5	1000000163	885
55008		Spot	2	Image 1	5	1000000164	886
71601		Spot	2	Image 1	5	1000000165	887
56174		Spot	2	Image 1	5	1000000166	888
54494		Spot	2	Image 1	5	1000000167	889
48023		Spot	2	Image 1	5	1000000168	890
80532		Spot	2	Image 1	5	1000000169	891
65166		Spot	2	Image 1	5	1000000170	892
49316		Spot	2	Image 1	5	1000000171	893
54616		Spot	2	Image 1	5	1000000172	894
47873		Spot	2	Image 1	5	1000000173	895
43861		Spot	2	Image 1	6	1000000000	896
43628		Spot	2	Image 1	6	1000000001	897
28696		Spot	2	Image 1	6	1000000005	898
54188		Spot	2	Image 1	6	1000000004	899
47112		Spot	2	Image 1	6	1000000003	900
43757		Spot	2	Image 1	6	1000000006	901
26150		Spot	2	Image 1	6	1000000007	902
57981		Spot	2	Image 1	6	1000000008	903
45369		Spot	2	Image 1	6	1000000009	904
45273		Spot	2	Image 1	6	1000000010	905
56785		Spot	2	Image 1	6	1000000011	906
49620		Spot	2	Image 1	6	1000000013	907
68631		Spot	2	Image 1	6	1000000014	908
48464		Spot	2	Image 1	6	1000000012	909
55564		Spot	2	Image 1	6	1000000015	910
55914		Spot	2	Image 1	6	1000000016	911
56475		Spot	2	Image 1	6	1000000017	912
46979		Spot	2	Image 1	6	1000000018	913
54377		Spot	2	Image 1	6	1000000019	914
45481		Spot	2	Image 1	6	1000000020	915
46555		Spot	2	Image 1	6	1000000021	916
60967		Spot	2	Image 1	6	1000000022	917
48402		Spot	2	Image 1	6	1000000023	918
64909		Spot	2	Image 1	6	1000000024	919
46487		Spot	2	Image 1	6	1000000025	920
46621		Spot	2	Image 1	6	1000000026	921
58021		Spot	2	Image 1	6	1000000027	922
48124		Spot	2	Image 1	6	1000000028	923
51341		Spot	2	Image 1	6	1000000029	924
48542		Spot	2	Image 1	6	1000000030	925
50140		Spot	2	Image 1	6	1000000031	926
52391		Spot	2	Image 1	6	1000000032	927
56549		Spot	2	Image 1	6	1000000033	928
46806		Spot	2	Image 1	6	1000000034	929
46518		Spot	2	Image 1	6	1000000037	930
56952		Spot	2	Image 1	6	1000000035	931
50124		Spot	2	Image 1	6	1000000036	932
48557		Spot	2	Image 1	6	1000000038	933
48853		Spot	2	Image 1	6	1000000040	934
47457		Spot	2	Image 1	6	1000000039	935
49626		Spot	2	Image 1	6	1000000174	936
47923		Spot	2	Image 1	6	1000000041	939
54930		Spot	2	Image 1	6	1000000042	940
45644		Spot	2	Image 1	6	1000000044	941
53078		Spot	2	Image 1	6	1000000045	942
55906		Spot	2	Image 1	6	1000000043	943
46963		Spot	2	Image 1	6	1000000046	944
49275		Spot	2	Image 1	6	1000000047	945
53763		Spot	2	Image 1	6	1000000048	946
53489		Spot	2	Image 1	6	1000000049	947
49043		Spot	2	Image 1	6	1000000050	948
48541		Spot	2	Image 1	6	1000000051	949
46430		Spot	2	Image 1	6	1000000052	950
45740		Spot	2	Image 1	6	1000000053	951
46177		Spot	2	Image 1	6	1000000054	952
53043		Spot	2	Image 1	6	1000000055	953
53489		Spot	2	Image 1	6	1000000056	954
44725		Spot	2	Image 1	6	1000000057	955
45712		Spot	2	Image 1	6	1000000058	956
46018		Spot	2	Image 1	6	1000000059	957
45206		Spot	2	Image 1	6	1000000060	958
47596		Spot	2	Image 1	6	1000000061	959
58504		Spot	2	Image 1	6	1000000062	960
49266		Spot	2	Image 1	6	1000000063	961
47245		Spot	2	Image 1	6	1000000064	962
44020		Spot	2	Image 1	6	1000000065	963
49914		Spot	2	Image 1	6	1000000066	964
44288		Spot	2	Image 1	6	1000000067	965
45608		Spot	2	Image 1	6	1000000068	966
51305		Spot	2	Image 1	6	1000000069	967
49016		Spot	2	Image 1	6	1000000070	968
46668		Spot	2	Image 1	6	1000000071	969
50170		Spot	2	Image 1	6	1000000072	970
44810		Spot	2	Image 1	6	1000000073	971
48461		Spot	2	Image 1	6	1000000074	972
45367		Spot	2	Image 1	6	1000000076	973
31009		Spot	2	Image 1	6	1000000075	974
46602		Spot	2	Image 1	6	1000000080	975
47277		Spot	2	Image 1	6	1000000078	976
49191		Spot	2	Image 1	6	1000000079	977
61898		Spot	2	Image 1	6	1000000077	978
51396		Spot	2	Image 1	6	1000000081	979
46188		Spot	2	Image 1	6	1000000082	980
50161		Spot	2	Image 1	6	1000000083	982
65607		Spot	2	Image 1	6	1000000178	983
32960		Spot	2	Image 1	6	1000000085	984
56657		Spot	2	Image 1	6	1000000086	985
47297		Spot	2	Image 1	6	1000000087	986
46485		Spot	2	Image 1	6	1000000084	987
50590		Spot	2	Image 1	6	1000000088	988
52970		Spot	2	Image 1	6	1000000089	989
46620		Spot	2	Image 1	6	1000000090	990
55816		Spot	2	Image 1	6	1000000091	991
46465		Spot	2	Image 1	6	1000000093	992
46060		Spot	2	Image 1	6	1000000092	993
50562		Spot	2	Image 1	6	1000000175	994
45947		Spot	2	Image 1	6	1000000096	995
44968		Spot	2	Image 1	6	1000000094	996
48317		Spot	2	Image 1	6	1000000095	997
46782		Spot	2	Image 1	6	1000000097	998
48527		Spot	2	Image 1	6	1000000098	999
46297		Spot	2	Image 1	6	1000000099	1000
46027		Spot	2	Image 1	6	1000000100	1001
52805		Spot	2	Image 1	6	1000000101	1002
72749		Spot	2	Image 1	6	1000000102	1003
48617		Spot	2	Image 1	6	1000000176	1004
50203		Spot	2	Image 1	6	1000000103	1005
44886		Spot	2	Image 1	6	1000000104	1006
48546		Spot	2	Image 1	6	1000000105	1007
47373		Spot	2	Image 1	6	1000000108	1008
45160		Spot	2	Image 1	6	1000000107	1009
45986		Spot	2	Image 1	6	1000000106	1010
52810		Spot	2	Image 1	6	1000000109	1011
54110		Spot	2	Image 1	6	1000000110	1012
51495		Spot	2	Image 1	6	1000000111	1013
46081		Spot	2	Image 1	6	1000000112	1014
44676		Spot	2	Image 1	6	1000000113	1015
47863		Spot	2	Image 1	6	1000000114	1016
50985		Spot	2	Image 1	6	1000000115	1017
45146		Spot	2	Image 1	6	1000000116	1018
46692		Spot	2	Image 1	6	1000000117	1019
44620		Spot	2	Image 1	6	1000000118	1020
25022		Spot	2	Image 1	6	1000000119	1021
50166		Spot	2	Image 1	6	1000000120	1022
44645		Spot	2	Image 1	6	1000000121	1023
44564		Spot	2	Image 1	6	1000000122	1024
46336		Spot	2	Image 1	6	1000000123	1025
55572		Spot	2	Image 1	6	1000000124	1026
45086		Spot	2	Image 1	6	1000000125	1027
46408		Spot	2	Image 1	6	1000000126	1028
49679		Spot	2	Image 1	6	1000000127	1029
53100		Spot	2	Image 1	6	1000000128	1030
46239		Spot	2	Image 1	6	1000000129	1031
50213		Spot	2	Image 1	6	1000000130	1032
46490		Spot	2	Image 1	6	1000000131	1033
47432		Spot	2	Image 1	6	1000000132	1034
54615		Spot	2	Image 1	6	1000000133	1035
46059		Spot	2	Image 1	6	1000000134	1036
46813		Spot	2	Image 1	6	1000000135	1037
46025		Spot	2	Image 1	6	1000000136	1038
74667		Spot	2	Image 1	6	1000000137	1039
44789		Spot	2	Image 1	6	1000000138	1040
50864		Spot	2	Image 1	6	1000000139	1041
49111		Spot	2	Image 1	6	1000000140	1042
49516		Spot	2	Image 1	6	1000000143	1043
66056		Spot	2	Image 1	6	1000000141	1044
46848		Spot	2	Image 1	6	1000000142	1045
50489		Spot	2	Image 1	6	1000000144	1046
65164		Spot	2	Image 1	6	1000000145	1047
52988		Spot	2	Image 1	6	1000000146	1048
75191		Spot	2	Image 1	6	1000000147	1049
45214		Spot	2	Image 1	6	1000000148	1050
79162		Spot	2	Image 1	6	1000000149	1051
76068		Spot	2	Image 1	6	1000000150	1052
52890		Spot	2	Image 1	6	1000000151	1053
45127		Spot	2	Image 1	6	1000000152	1054
53044		Spot	2	Image 1	6	1000000153	1055
54595		Spot	2	Image 1	6	1000000154	1056
48443		Spot	2	Image 1	6	1000000155	1057
52229		Spot	2	Image 1	6	1000000156	1058
67703		Spot	2	Image 1	6	1000000157	1059
69846		Spot	2	Image 1	6	1000000158	1060
46876		Spot	2	Image 1	6	1000000159	1061
53142		Spot	2	Image 1	6	1000000160	1062
49830		Spot	2	Image 1	6	1000000162	1063
63230		Spot	2	Image 1	6	1000000161	1064
56971		Spot	2	Image 1	6	1000000163	1065
55079		Spot	2	Image 1	6	1000000164	1066
70682		Spot	2	Image 1	6	1000000165	1067
56215		Spot	2	Image 1	6	1000000166	1068
54905		Spot	2	Image 1	6	1000000167	1069
46876		Spot	2	Image 1	6	1000000168	1070
81585		Spot	2	Image 1	6	1000000169	1071
64070		Spot	2	Image 1	6	1000000170	1072
48492		Spot	2	Image 1	6	1000000171	1073
54662		Spot	2	Image 1	6	1000000172	1074
47738		Spot	2	Image 1	6	1000000173	1075
43870		Spot	2	Image 1	7	1000000000	1076
44506		Spot	2	Image 1	7	1000000001	1077
44280		Spot	2	Image 1	7	1000000002	1078
53458		Spot	2	Image 1	7	1000000004	1079
29364		Spot	2	Image 1	7	1000000005	1080
45479		Spot	2	Image 1	7	1000000003	1081
43518		Spot	2	Image 1	7	1000000006	1082
26267		Spot	2	Image 1	7	1000000007	1083
57049		Spot	2	Image 1	7	1000000008	1084
45186		Spot	2	Image 1	7	1000000009	1085
55951		Spot	2	Image 1	7	1000000011	1086
50137		Spot	2	Image 1	7	1000000013	1087
68039		Spot	2	Image 1	7	1000000014	1088
48472		Spot	2	Image 1	7	1000000012	1089
53821		Spot	2	Image 1	7	1000000015	1090
55866		Spot	2	Image 1	7	1000000016	1091
56763		Spot	2	Image 1	7	1000000017	1092
46448		Spot	2	Image 1	7	1000000018	1093
53866		Spot	2	Image 1	7	1000000019	1094
45833		Spot	2	Image 1	7	1000000020	1095
46238		Spot	2	Image 1	7	1000000021	1096
60256		Spot	2	Image 1	7	1000000022	1097
48391		Spot	2	Image 1	7	1000000023	1098
63877		Spot	2	Image 1	7	1000000024	1099
46050		Spot	2	Image 1	7	1000000025	1100
45950		Spot	2	Image 1	7	1000000026	1101
58487		Spot	2	Image 1	7	1000000027	1102
48294		Spot	2	Image 1	7	1000000028	1103
52002		Spot	2	Image 1	7	1000000029	1104
49387		Spot	2	Image 1	7	1000000030	1105
50080		Spot	2	Image 1	7	1000000031	1106
53238		Spot	2	Image 1	7	1000000032	1107
55851		Spot	2	Image 1	7	1000000033	1108
47314		Spot	2	Image 1	7	1000000034	1109
56693		Spot	2	Image 1	7	1000000035	1110
46038		Spot	2	Image 1	7	1000000037	1111
50138		Spot	2	Image 1	7	1000000036	1112
48534		Spot	2	Image 1	7	1000000038	1113
49432		Spot	2	Image 1	7	1000000040	1114
49310		Spot	2	Image 1	7	1000000174	1115
46909		Spot	2	Image 1	7	1000000039	1116
47272		Spot	2	Image 1	7	1000000041	1119
54527		Spot	2	Image 1	7	1000000042	1120
45101		Spot	2	Image 1	7	1000000044	1121
52532		Spot	2	Image 1	7	1000000045	1122
55163		Spot	2	Image 1	7	1000000043	1123
46651		Spot	2	Image 1	7	1000000046	1124
48569		Spot	2	Image 1	7	1000000047	1125
54627		Spot	2	Image 1	7	1000000048	1126
52693		Spot	2	Image 1	7	1000000049	1127
48916		Spot	2	Image 1	7	1000000050	1128
49457		Spot	2	Image 1	7	1000000051	1129
46258		Spot	2	Image 1	7	1000000052	1130
46215		Spot	2	Image 1	7	1000000053	1131
46167		Spot	2	Image 1	7	1000000054	1132
53456		Spot	2	Image 1	7	1000000055	1133
53785		Spot	2	Image 1	7	1000000056	1134
44383		Spot	2	Image 1	7	1000000057	1135
45027		Spot	2	Image 1	7	1000000058	1136
45799		Spot	2	Image 1	7	1000000059	1137
46680		Spot	2	Image 1	7	1000000061	1138
45415		Spot	2	Image 1	7	1000000060	1139
59077		Spot	2	Image 1	7	1000000062	1140
49482		Spot	2	Image 1	7	1000000063	1141
47310		Spot	2	Image 1	7	1000000064	1142
44566		Spot	2	Image 1	7	1000000065	1143
49562		Spot	2	Image 1	7	1000000066	1144
46664		Spot	2	Image 1	7	1000000068	1145
44815		Spot	2	Image 1	7	1000000067	1146
51160		Spot	2	Image 1	7	1000000069	1147
48994		Spot	2	Image 1	7	1000000070	1148
47333		Spot	2	Image 1	7	1000000071	1149
49384		Spot	2	Image 1	7	1000000072	1150
44897		Spot	2	Image 1	7	1000000073	1151
48893		Spot	2	Image 1	7	1000000074	1152
45477		Spot	2	Image 1	7	1000000076	1153
31474		Spot	2	Image 1	7	1000000075	1154
46697		Spot	2	Image 1	7	1000000080	1155
61213		Spot	2	Image 1	7	1000000077	1156
47576		Spot	2	Image 1	7	1000000078	1157
49496		Spot	2	Image 1	7	1000000079	1158
45343		Spot	2	Image 1	7	1000000082	1159
51173		Spot	2	Image 1	7	1000000081	1160
49363		Spot	2	Image 1	7	1000000083	1162
66237		Spot	2	Image 1	7	1000000178	1163
33407		Spot	2	Image 1	7	1000000085	1164
45880		Spot	2	Image 1	7	1000000084	1165
57124		Spot	2	Image 1	7	1000000086	1166
47824		Spot	2	Image 1	7	1000000087	1167
49739		Spot	2	Image 1	7	1000000088	1168
52473		Spot	2	Image 1	7	1000000089	1169
45956		Spot	2	Image 1	7	1000000090	1170
55641		Spot	2	Image 1	7	1000000091	1171
46235		Spot	2	Image 1	7	1000000093	1172
46954		Spot	2	Image 1	7	1000000092	1173
50441		Spot	2	Image 1	7	1000000175	1174
47120		Spot	2	Image 1	7	1000000095	1175
45056		Spot	2	Image 1	7	1000000094	1176
46358		Spot	2	Image 1	7	1000000096	1177
46637		Spot	2	Image 1	7	1000000097	1178
48922		Spot	2	Image 1	7	1000000098	1179
46615		Spot	2	Image 1	7	1000000099	1180
46346		Spot	2	Image 1	7	1000000100	1182
52444		Spot	2	Image 1	7	1000000101	1183
70095		Spot	2	Image 1	7	1000000102	1184
49489		Spot	2	Image 1	7	1000000103	1185
45302		Spot	2	Image 1	7	1000000104	1186
47888		Spot	2	Image 1	7	1000000105	1187
46350		Spot	2	Image 1	7	1000000106	1188
45812		Spot	2	Image 1	7	1000000107	1189
46789		Spot	2	Image 1	7	1000000108	1190
53017		Spot	2	Image 1	7	1000000109	1191
51333		Spot	2	Image 1	7	1000000111	1192
55717		Spot	2	Image 1	7	1000000110	1193
45899		Spot	2	Image 1	7	1000000112	1194
45154		Spot	2	Image 1	7	1000000113	1195
48513		Spot	2	Image 1	7	1000000114	1196
51173		Spot	2	Image 1	7	1000000115	1197
46121		Spot	2	Image 1	7	1000000116	1198
46792		Spot	2	Image 1	7	1000000117	1199
44445		Spot	2	Image 1	7	1000000118	1200
25091		Spot	2	Image 1	7	1000000119	1201
49674		Spot	2	Image 1	7	1000000120	1202
43728		Spot	2	Image 1	7	1000000121	1203
44591		Spot	2	Image 1	7	1000000122	1204
56208		Spot	2	Image 1	7	1000000124	1205
46718		Spot	2	Image 1	7	1000000123	1206
45135		Spot	2	Image 1	7	1000000125	1207
47038		Spot	2	Image 1	7	1000000126	1208
49927		Spot	2	Image 1	7	1000000127	1209
46362		Spot	2	Image 1	7	1000000129	1210
50136		Spot	2	Image 1	7	1000000130	1211
45498		Spot	2	Image 1	7	1000000131	1212
47798		Spot	2	Image 1	7	1000000132	1213
55199		Spot	2	Image 1	7	1000000133	1214
46545		Spot	2	Image 1	7	1000000134	1215
47134		Spot	2	Image 1	7	1000000135	1216
45996		Spot	2	Image 1	7	1000000136	1217
75133		Spot	2	Image 1	7	1000000137	1218
44981		Spot	2	Image 1	7	1000000138	1219
50602		Spot	2	Image 1	7	1000000139	1220
47801		Spot	2	Image 1	7	1000000140	1221
48782		Spot	2	Image 1	7	1000000143	1222
65934		Spot	2	Image 1	7	1000000141	1223
46959		Spot	2	Image 1	7	1000000142	1224
51140		Spot	2	Image 1	7	1000000144	1225
65092		Spot	2	Image 1	7	1000000145	1226
53136		Spot	2	Image 1	7	1000000146	1227
74827		Spot	2	Image 1	7	1000000147	1228
45599		Spot	2	Image 1	7	1000000148	1229
76838		Spot	2	Image 1	7	1000000149	1230
74838		Spot	2	Image 1	7	1000000150	1231
52352		Spot	2	Image 1	7	1000000151	1232
45015		Spot	2	Image 1	7	1000000152	1233
52762		Spot	2	Image 1	7	1000000153	1234
54045		Spot	2	Image 1	7	1000000154	1235
49098		Spot	2	Image 1	7	1000000155	1236
52506		Spot	2	Image 1	7	1000000156	1237
67412		Spot	2	Image 1	7	1000000157	1238
70110		Spot	2	Image 1	7	1000000158	1239
46537		Spot	2	Image 1	7	1000000159	1240
53202		Spot	2	Image 1	7	1000000160	1241
63455		Spot	2	Image 1	7	1000000161	1242
49745		Spot	2	Image 1	7	1000000162	1243
56827		Spot	2	Image 1	7	1000000163	1244
54981		Spot	2	Image 1	7	1000000164	1245
70323		Spot	2	Image 1	7	1000000165	1246
56341		Spot	2	Image 1	7	1000000166	1247
55282		Spot	2	Image 1	7	1000000167	1248
46869		Spot	2	Image 1	7	1000000168	1249
81646		Spot	2	Image 1	7	1000000169	1250
64582		Spot	2	Image 1	7	1000000170	1251
49316		Spot	2	Image 1	7	1000000171	1252
54849		Spot	2	Image 1	7	1000000172	1253
47294		Spot	2	Image 1	7	1000000173	1254
44170		Spot	2	Image 1	8	1000000000	1255
44146		Spot	2	Image 1	8	1000000001	1256
29111		Spot	2	Image 1	8	1000000005	1257
53924		Spot	2	Image 1	8	1000000004	1258
46127		Spot	2	Image 1	8	1000000003	1259
43342		Spot	2	Image 1	8	1000000006	1260
25513		Spot	2	Image 1	8	1000000007	1261
57355		Spot	2	Image 1	8	1000000008	1262
44746		Spot	2	Image 1	8	1000000009	1263
45024		Spot	2	Image 1	8	1000000010	1264
56733		Spot	2	Image 1	8	1000000011	1265
71110		Spot	2	Image 1	8	1000000014	1266
47445		Spot	2	Image 1	8	1000000012	1267
49717		Spot	2	Image 1	8	1000000013	1268
54150		Spot	2	Image 1	8	1000000015	1269
54739		Spot	2	Image 1	8	1000000016	1270
56433		Spot	2	Image 1	8	1000000017	1271
46922		Spot	2	Image 1	8	1000000018	1272
53973		Spot	2	Image 1	8	1000000019	1273
45026		Spot	2	Image 1	8	1000000020	1274
46513		Spot	2	Image 1	8	1000000021	1275
61385		Spot	2	Image 1	8	1000000022	1276
48934		Spot	2	Image 1	8	1000000023	1277
65522		Spot	2	Image 1	8	1000000024	1278
45453		Spot	2	Image 1	8	1000000025	1279
46091		Spot	2	Image 1	8	1000000026	1280
57585		Spot	2	Image 1	8	1000000027	1281
48950		Spot	2	Image 1	8	1000000028	1282
51096		Spot	2	Image 1	8	1000000029	1283
49177		Spot	2	Image 1	8	1000000030	1284
49853		Spot	2	Image 1	8	1000000031	1285
52950		Spot	2	Image 1	8	1000000032	1286
56264		Spot	2	Image 1	8	1000000033	1287
47185		Spot	2	Image 1	8	1000000034	1288
56292		Spot	2	Image 1	8	1000000035	1289
46200		Spot	2	Image 1	8	1000000037	1290
49474		Spot	2	Image 1	8	1000000036	1291
47286		Spot	2	Image 1	8	1000000038	1292
49718		Spot	2	Image 1	8	1000000040	1293
48720		Spot	2	Image 1	8	1000000174	1294
46911		Spot	2	Image 1	8	1000000039	1295
47339		Spot	2	Image 1	8	1000000041	1298
54553		Spot	2	Image 1	8	1000000042	1299
45124		Spot	2	Image 1	8	1000000044	1300
55458		Spot	2	Image 1	8	1000000043	1301
53372		Spot	2	Image 1	8	1000000045	1302
47045		Spot	2	Image 1	8	1000000046	1303
48550		Spot	2	Image 1	8	1000000047	1304
54020		Spot	2	Image 1	8	1000000048	1305
45062		Spot	2	Image 1	8	1000000177	1306
52406		Spot	2	Image 1	8	1000000049	1307
48531		Spot	2	Image 1	8	1000000050	1308
45800		Spot	2	Image 1	8	1000000052	1309
48362		Spot	2	Image 1	8	1000000051	1310
45845		Spot	2	Image 1	8	1000000053	1311
46338		Spot	2	Image 1	8	1000000054	1312
53558		Spot	2	Image 1	8	1000000055	1313
54352		Spot	2	Image 1	8	1000000056	1314
44733		Spot	2	Image 1	8	1000000057	1315
46503		Spot	2	Image 1	8	1000000058	1316
46156		Spot	2	Image 1	8	1000000059	1317
47322		Spot	2	Image 1	8	1000000061	1318
45552		Spot	2	Image 1	8	1000000060	1319
59272		Spot	2	Image 1	8	1000000062	1320
49356		Spot	2	Image 1	8	1000000063	1321
44612		Spot	2	Image 1	8	1000000065	1322
46923		Spot	2	Image 1	8	1000000064	1323
48263		Spot	2	Image 1	8	1000000066	1324
44799		Spot	2	Image 1	8	1000000067	1325
45849		Spot	2	Image 1	8	1000000068	1326
52293		Spot	2	Image 1	8	1000000069	1327
49408		Spot	2	Image 1	8	1000000070	1328
46180		Spot	2	Image 1	8	1000000071	1329
49826		Spot	2	Image 1	8	1000000072	1330
44885		Spot	2	Image 1	8	1000000073	1331
48202		Spot	2	Image 1	8	1000000074	1332
45140		Spot	2	Image 1	8	1000000076	1333
31959		Spot	2	Image 1	8	1000000075	1334
46820		Spot	2	Image 1	8	1000000080	1335
47099		Spot	2	Image 1	8	1000000078	1336
49148		Spot	2	Image 1	8	1000000079	1337
61691		Spot	2	Image 1	8	1000000077	1338
51236		Spot	2	Image 1	8	1000000081	1339
45159		Spot	2	Image 1	8	1000000082	1340
49396		Spot	2	Image 1	8	1000000083	1342
32698		Spot	2	Image 1	8	1000000085	1343
56875		Spot	2	Image 1	8	1000000086	1344
47288		Spot	2	Image 1	8	1000000087	1345
47310		Spot	2	Image 1	8	1000000084	1346
49553		Spot	2	Image 1	8	1000000088	1347
53102		Spot	2	Image 1	8	1000000089	1348
46407		Spot	2	Image 1	8	1000000090	1349
55988		Spot	2	Image 1	8	1000000091	1350
46762		Spot	2	Image 1	8	1000000093	1351
46251		Spot	2	Image 1	8	1000000092	1352
50449		Spot	2	Image 1	8	1000000175	1353
44889		Spot	2	Image 1	8	1000000094	1354
46471		Spot	2	Image 1	8	1000000096	1355
46771		Spot	2	Image 1	8	1000000095	1356
46911		Spot	2	Image 1	8	1000000097	1357
49157		Spot	2	Image 1	8	1000000098	1358
46543		Spot	2	Image 1	8	1000000099	1359
45898		Spot	2	Image 1	8	1000000100	1361
53536		Spot	2	Image 1	8	1000000101	1362
71812		Spot	2	Image 1	8	1000000102	1363
47778		Spot	2	Image 1	8	1000000176	1364
49221		Spot	2	Image 1	8	1000000103	1365
45254		Spot	2	Image 1	8	1000000104	1366
48730		Spot	2	Image 1	8	1000000105	1367
46491		Spot	2	Image 1	8	1000000108	1368
46477		Spot	2	Image 1	8	1000000106	1369
45556		Spot	2	Image 1	8	1000000107	1370
52745		Spot	2	Image 1	8	1000000109	1371
52104		Spot	2	Image 1	8	1000000111	1372
55552		Spot	2	Image 1	8	1000000110	1373
46156		Spot	2	Image 1	8	1000000112	1374
44540		Spot	2	Image 1	8	1000000113	1375
47665		Spot	2	Image 1	8	1000000114	1376
50302		Spot	2	Image 1	8	1000000115	1377
45190		Spot	2	Image 1	8	1000000116	1378
46460		Spot	2	Image 1	8	1000000117	1379
44801		Spot	2	Image 1	8	1000000118	1380
24906		Spot	2	Image 1	8	1000000119	1381
51306		Spot	2	Image 1	8	1000000120	1382
44693		Spot	2	Image 1	8	1000000122	1383
44202		Spot	2	Image 1	8	1000000121	1384
46455		Spot	2	Image 1	8	1000000123	1385
56895		Spot	2	Image 1	8	1000000124	1386
45059		Spot	2	Image 1	8	1000000125	1387
45973		Spot	2	Image 1	8	1000000126	1388
49894		Spot	2	Image 1	8	1000000127	1389
53233		Spot	2	Image 1	8	1000000128	1390
45472		Spot	2	Image 1	8	1000000129	1391
49908		Spot	2	Image 1	8	1000000130	1392
45281		Spot	2	Image 1	8	1000000131	1393
47417		Spot	2	Image 1	8	1000000132	1394
54993		Spot	2	Image 1	8	1000000133	1395
46301		Spot	2	Image 1	8	1000000134	1396
47483		Spot	2	Image 1	8	1000000135	1397
46492		Spot	2	Image 1	8	1000000136	1398
72933		Spot	2	Image 1	8	1000000137	1399
45468		Spot	2	Image 1	8	1000000138	1400
50393		Spot	2	Image 1	8	1000000139	1401
48795		Spot	2	Image 1	8	1000000140	1402
66312		Spot	2	Image 1	8	1000000141	1403
48936		Spot	2	Image 1	8	1000000143	1404
46893		Spot	2	Image 1	8	1000000142	1405
50481		Spot	2	Image 1	8	1000000144	1406
64692		Spot	2	Image 1	8	1000000145	1407
52292		Spot	2	Image 1	8	1000000146	1408
76696		Spot	2	Image 1	8	1000000147	1409
45579		Spot	2	Image 1	8	1000000148	1410
81067		Spot	2	Image 1	8	1000000149	1411
73592		Spot	2	Image 1	8	1000000150	1412
52525		Spot	2	Image 1	8	1000000151	1413
45225		Spot	2	Image 1	8	1000000152	1414
53328		Spot	2	Image 1	8	1000000153	1415
53549		Spot	2	Image 1	8	1000000154	1416
48321		Spot	2	Image 1	8	1000000155	1417
67509		Spot	2	Image 1	8	1000000157	1418
68881		Spot	2	Image 1	8	1000000158	1419
46740		Spot	2	Image 1	8	1000000159	1420
53295		Spot	2	Image 1	8	1000000160	1421
62772		Spot	2	Image 1	8	1000000161	1422
50221		Spot	2	Image 1	8	1000000162	1423
58063		Spot	2	Image 1	8	1000000163	1424
55026		Spot	2	Image 1	8	1000000164	1425
70980		Spot	2	Image 1	8	1000000165	1426
55365		Spot	2	Image 1	8	1000000166	1427
53821		Spot	2	Image 1	8	1000000167	1428
47509		Spot	2	Image 1	8	1000000168	1429
81211		Spot	2	Image 1	8	1000000169	1430
64118		Spot	2	Image 1	8	1000000170	1431
48142		Spot	2	Image 1	8	1000000171	1432
54223		Spot	2	Image 1	8	1000000172	1433
47256		Spot	2	Image 1	8	1000000173	1434
43882		Spot	2	Image 1	9	1000000000	1435
43961		Spot	2	Image 1	9	1000000001	1436
44224		Spot	2	Image 1	9	1000000002	1437
29133		Spot	2	Image 1	9	1000000005	1438
54171		Spot	2	Image 1	9	1000000004	1439
45715		Spot	2	Image 1	9	1000000003	1440
43210		Spot	2	Image 1	9	1000000006	1441
25477		Spot	2	Image 1	9	1000000007	1442
57755		Spot	2	Image 1	9	1000000008	1443
43414		Spot	2	Image 1	9	1000000009	1444
57327		Spot	2	Image 1	9	1000000011	1445
47808		Spot	2	Image 1	9	1000000012	1446
49411		Spot	2	Image 1	9	1000000013	1447
70179		Spot	2	Image 1	9	1000000014	1448
54684		Spot	2	Image 1	9	1000000015	1449
56845		Spot	2	Image 1	9	1000000016	1450
56461		Spot	2	Image 1	9	1000000017	1451
46662		Spot	2	Image 1	9	1000000018	1452
54048		Spot	2	Image 1	9	1000000019	1453
45608		Spot	2	Image 1	9	1000000020	1454
46053		Spot	2	Image 1	9	1000000021	1455
62043		Spot	2	Image 1	9	1000000022	1456
48383		Spot	2	Image 1	9	1000000023	1457
64043		Spot	2	Image 1	9	1000000024	1458
46391		Spot	2	Image 1	9	1000000025	1459
46069		Spot	2	Image 1	9	1000000026	1460
57864		Spot	2	Image 1	9	1000000027	1461
49143		Spot	2	Image 1	9	1000000028	1462
51054		Spot	2	Image 1	9	1000000029	1463
48930		Spot	2	Image 1	9	1000000030	1464
49807		Spot	2	Image 1	9	1000000031	1465
53040		Spot	2	Image 1	9	1000000032	1466
55673		Spot	2	Image 1	9	1000000033	1467
47630		Spot	2	Image 1	9	1000000034	1468
56620		Spot	2	Image 1	9	1000000035	1469
46454		Spot	2	Image 1	9	1000000037	1470
49474		Spot	2	Image 1	9	1000000036	1471
47954		Spot	2	Image 1	9	1000000038	1472
50049		Spot	2	Image 1	9	1000000040	1473
47912		Spot	2	Image 1	9	1000000039	1474
49223		Spot	2	Image 1	9	1000000174	1475
48312		Spot	2	Image 1	9	1000000041	1477
54161		Spot	2	Image 1	9	1000000042	1478
45132		Spot	2	Image 1	9	1000000044	1479
53248		Spot	2	Image 1	9	1000000045	1480
55869		Spot	2	Image 1	9	1000000043	1481
46623		Spot	2	Image 1	9	1000000046	1482
49102		Spot	2	Image 1	9	1000000047	1483
53259		Spot	2	Image 1	9	1000000048	1484
45034		Spot	2	Image 1	9	1000000177	1485
51542		Spot	2	Image 1	9	1000000049	1486
48853		Spot	2	Image 1	9	1000000050	1487
48777		Spot	2	Image 1	9	1000000051	1488
47218		Spot	2	Image 1	9	1000000052	1489
46474		Spot	2	Image 1	9	1000000053	1490
46707		Spot	2	Image 1	9	1000000054	1491
52812		Spot	2	Image 1	9	1000000055	1492
44824		Spot	2	Image 1	9	1000000057	1493
54517		Spot	2	Image 1	9	1000000056	1494
45837		Spot	2	Image 1	9	1000000058	1495
45723		Spot	2	Image 1	9	1000000059	1496
46507		Spot	2	Image 1	9	1000000061	1497
44936		Spot	2	Image 1	9	1000000060	1498
60187		Spot	2	Image 1	9	1000000062	1499
49307		Spot	2	Image 1	9	1000000063	1500
46867		Spot	2	Image 1	9	1000000064	1501
44458		Spot	2	Image 1	9	1000000065	1502
49135		Spot	2	Image 1	9	1000000066	1503
44773		Spot	2	Image 1	9	1000000067	1504
45590		Spot	2	Image 1	9	1000000068	1505
51609		Spot	2	Image 1	9	1000000069	1506
49565		Spot	2	Image 1	9	1000000070	1507
46733		Spot	2	Image 1	9	1000000071	1508
49942		Spot	2	Image 1	9	1000000072	1509
44878		Spot	2	Image 1	9	1000000073	1510
48650		Spot	2	Image 1	9	1000000074	1511
45819		Spot	2	Image 1	9	1000000076	1512
30761		Spot	2	Image 1	9	1000000075	1513
46740		Spot	2	Image 1	9	1000000080	1514
49340		Spot	2	Image 1	9	1000000079	1515
62775		Spot	2	Image 1	9	1000000077	1516
51238		Spot	2	Image 1	9	1000000081	1517
45369		Spot	2	Image 1	9	1000000082	1518
49396		Spot	2	Image 1	9	1000000083	1520
32354		Spot	2	Image 1	9	1000000085	1521
58072		Spot	2	Image 1	9	1000000086	1522
47345		Spot	2	Image 1	9	1000000087	1523
46845		Spot	2	Image 1	9	1000000084	1524
49650		Spot	2	Image 1	9	1000000088	1525
52606		Spot	2	Image 1	9	1000000089	1526
46020		Spot	2	Image 1	9	1000000090	1527
55001		Spot	2	Image 1	9	1000000091	1528
46593		Spot	2	Image 1	9	1000000093	1529
45931		Spot	2	Image 1	9	1000000092	1530
44809		Spot	2	Image 1	9	1000000094	1531
50306		Spot	2	Image 1	9	1000000175	1532
47621		Spot	2	Image 1	9	1000000095	1533
45804		Spot	2	Image 1	9	1000000096	1534
47247		Spot	2	Image 1	9	1000000097	1535
48849		Spot	2	Image 1	9	1000000098	1536
46205		Spot	2	Image 1	9	1000000099	1537
46461		Spot	2	Image 1	9	1000000100	1539
52599		Spot	2	Image 1	9	1000000101	1540
70629		Spot	2	Image 1	9	1000000102	1541
48382		Spot	2	Image 1	9	1000000176	1542
49696		Spot	2	Image 1	9	1000000103	1543
45616		Spot	2	Image 1	9	1000000104	1544
48515		Spot	2	Image 1	9	1000000105	1545
46734		Spot	2	Image 1	9	1000000108	1546
45959		Spot	2	Image 1	9	1000000106	1547
45202		Spot	2	Image 1	9	1000000107	1548
53037		Spot	2	Image 1	9	1000000109	1549
27325		Spot	2	Image 1	9	1000000179	1550
51136		Spot	2	Image 1	9	1000000111	1551
55748		Spot	2	Image 1	9	1000000110	1552
46481		Spot	2	Image 1	9	1000000112	1553
44475		Spot	2	Image 1	9	1000000113	1554
47455		Spot	2	Image 1	9	1000000114	1555
50396		Spot	2	Image 1	9	1000000115	1556
44896		Spot	2	Image 1	9	1000000116	1557
47016		Spot	2	Image 1	9	1000000117	1558
44370		Spot	2	Image 1	9	1000000118	1559
50522		Spot	2	Image 1	9	1000000120	1560
25085		Spot	2	Image 1	9	1000000119	1561
44296		Spot	2	Image 1	9	1000000121	1562
44827		Spot	2	Image 1	9	1000000122	1563
55658		Spot	2	Image 1	9	1000000124	1564
46341		Spot	2	Image 1	9	1000000123	1565
44538		Spot	2	Image 1	9	1000000125	1566
53538		Spot	2	Image 1	9	1000000128	1567
45921		Spot	2	Image 1	9	1000000126	1568
49482		Spot	2	Image 1	9	1000000127	1569
46162		Spot	2	Image 1	9	1000000129	1570
50311		Spot	2	Image 1	9	1000000130	1571
48149		Spot	2	Image 1	9	1000000132	1572
45279		Spot	2	Image 1	9	1000000131	1573
54749		Spot	2	Image 1	9	1000000133	1574
46232		Spot	2	Image 1	9	1000000134	1575
47288		Spot	2	Image 1	9	1000000135	1576
46614		Spot	2	Image 1	9	1000000136	1577
73069		Spot	2	Image 1	9	1000000137	1578
44882		Spot	2	Image 1	9	1000000138	1579
50117		Spot	2	Image 1	9	1000000139	1580
48194		Spot	2	Image 1	9	1000000140	1581
64984		Spot	2	Image 1	9	1000000141	1582
46598		Spot	2	Image 1	9	1000000142	1583
49254		Spot	2	Image 1	9	1000000143	1584
50042		Spot	2	Image 1	9	1000000144	1585
65592		Spot	2	Image 1	9	1000000145	1586
53779		Spot	2	Image 1	9	1000000146	1587
75634		Spot	2	Image 1	9	1000000147	1588
44956		Spot	2	Image 1	9	1000000148	1589
78222		Spot	2	Image 1	9	1000000149	1590
74299		Spot	2	Image 1	9	1000000150	1591
52734		Spot	2	Image 1	9	1000000151	1592
44814		Spot	2	Image 1	9	1000000152	1593
53809		Spot	2	Image 1	9	1000000153	1594
53983		Spot	2	Image 1	9	1000000154	1595
48383		Spot	2	Image 1	9	1000000155	1596
67220		Spot	2	Image 1	9	1000000157	1597
69049		Spot	2	Image 1	9	1000000158	1598
46894		Spot	2	Image 1	9	1000000159	1599
53266		Spot	2	Image 1	9	1000000160	1600
49332		Spot	2	Image 1	9	1000000162	1601
62878		Spot	2	Image 1	9	1000000161	1602
56743		Spot	2	Image 1	9	1000000163	1603
55121		Spot	2	Image 1	9	1000000164	1604
70212		Spot	2	Image 1	9	1000000165	1605
55681		Spot	2	Image 1	9	1000000166	1606
54079		Spot	2	Image 1	9	1000000167	1607
47200		Spot	2	Image 1	9	1000000168	1608
81467		Spot	2	Image 1	9	1000000169	1609
65211		Spot	2	Image 1	9	1000000170	1610
48269		Spot	2	Image 1	9	1000000171	1611
54241		Spot	2	Image 1	9	1000000172	1612
48351		Spot	2	Image 1	9	1000000173	1613
44078		Spot	2	Image 1	10	1000000000	1614
44340		Spot	2	Image 1	10	1000000001	1615
43756		Spot	2	Image 1	10	1000000002	1616
53097		Spot	2	Image 1	10	1000000004	1617
28561		Spot	2	Image 1	10	1000000005	1618
45634		Spot	2	Image 1	10	1000000003	1619
43835		Spot	2	Image 1	10	1000000006	1620
56504		Spot	2	Image 1	10	1000000008	1621
45832		Spot	2	Image 1	10	1000000009	1622
57056		Spot	2	Image 1	10	1000000011	1623
49557		Spot	2	Image 1	10	1000000013	1624
67172		Spot	2	Image 1	10	1000000014	1625
48160		Spot	2	Image 1	10	1000000012	1626
54082		Spot	2	Image 1	10	1000000015	1627
55757		Spot	2	Image 1	10	1000000016	1628
57324		Spot	2	Image 1	10	1000000017	1629
46769		Spot	2	Image 1	10	1000000018	1630
54590		Spot	2	Image 1	10	1000000019	1631
45764		Spot	2	Image 1	10	1000000020	1632
47188		Spot	2	Image 1	10	1000000021	1633
61024		Spot	2	Image 1	10	1000000022	1634
48305		Spot	2	Image 1	10	1000000023	1635
64038		Spot	2	Image 1	10	1000000024	1636
45660		Spot	2	Image 1	10	1000000025	1637
46106		Spot	2	Image 1	10	1000000026	1638
58619		Spot	2	Image 1	10	1000000027	1639
48647		Spot	2	Image 1	10	1000000028	1640
49305		Spot	2	Image 1	10	1000000030	1641
50733		Spot	2	Image 1	10	1000000029	1642
50064		Spot	2	Image 1	10	1000000031	1643
52452		Spot	2	Image 1	10	1000000032	1644
56828		Spot	2	Image 1	10	1000000033	1645
47979		Spot	2	Image 1	10	1000000034	1646
56645		Spot	2	Image 1	10	1000000035	1647
46444		Spot	2	Image 1	10	1000000037	1648
49536		Spot	2	Image 1	10	1000000036	1649
48185		Spot	2	Image 1	10	1000000038	1650
50052		Spot	2	Image 1	10	1000000040	1651
47347		Spot	2	Image 1	10	1000000039	1652
48862		Spot	2	Image 1	10	1000000174	1653
48253		Spot	2	Image 1	10	1000000041	1655
45097		Spot	2	Image 1	10	1000000044	1656
54801		Spot	2	Image 1	10	1000000042	1657
53071		Spot	2	Image 1	10	1000000045	1658
54844		Spot	2	Image 1	10	1000000043	1659
48345		Spot	2	Image 1	10	1000000047	1660
47150		Spot	2	Image 1	10	1000000046	1661
53475		Spot	2	Image 1	10	1000000048	1663
52753		Spot	2	Image 1	10	1000000049	1664
49098		Spot	2	Image 1	10	1000000050	1665
48398		Spot	2	Image 1	10	1000000051	1666
45853		Spot	2	Image 1	10	1000000052	1667
45654		Spot	2	Image 1	10	1000000053	1668
46464		Spot	2	Image 1	10	1000000054	1669
53594		Spot	2	Image 1	10	1000000055	1670
54725		Spot	2	Image 1	10	1000000056	1671
44164		Spot	2	Image 1	10	1000000057	1672
45974		Spot	2	Image 1	10	1000000058	1673
45483		Spot	2	Image 1	10	1000000059	1674
44936		Spot	2	Image 1	10	1000000060	1675
47677		Spot	2	Image 1	10	1000000061	1676
58477		Spot	2	Image 1	10	1000000062	1677
49328		Spot	2	Image 1	10	1000000063	1678
47037		Spot	2	Image 1	10	1000000064	1679
44564		Spot	2	Image 1	10	1000000065	1680
49266		Spot	2	Image 1	10	1000000066	1681
44503		Spot	2	Image 1	10	1000000067	1682
46297		Spot	2	Image 1	10	1000000068	1683
51347		Spot	2	Image 1	10	1000000069	1684
46731		Spot	2	Image 1	10	1000000071	1685
49441		Spot	2	Image 1	10	1000000070	1686
50097		Spot	2	Image 1	10	1000000072	1687
44743		Spot	2	Image 1	10	1000000073	1688
49686		Spot	2	Image 1	10	1000000074	1689
45508		Spot	2	Image 1	10	1000000076	1690
31136		Spot	2	Image 1	10	1000000075	1691
48968		Spot	2	Image 1	10	1000000079	1692
46508		Spot	2	Image 1	10	1000000080	1693
47200		Spot	2	Image 1	10	1000000078	1694
62845		Spot	2	Image 1	10	1000000077	1695
51192		Spot	2	Image 1	10	1000000081	1696
46102		Spot	2	Image 1	10	1000000082	1697
49148		Spot	2	Image 1	10	1000000083	1699
67339		Spot	2	Image 1	10	1000000178	1700
37206		Spot	2	Image 1	10	1000000085	1701
57184		Spot	2	Image 1	10	1000000086	1702
46772		Spot	2	Image 1	10	1000000087	1703
46970		Spot	2	Image 1	10	1000000084	1704
50063		Spot	2	Image 1	10	1000000088	1705
52112		Spot	2	Image 1	10	1000000089	1706
45865		Spot	2	Image 1	10	1000000090	1707
55813		Spot	2	Image 1	10	1000000091	1708
46537		Spot	2	Image 1	10	1000000093	1709
46117		Spot	2	Image 1	10	1000000092	1710
46955		Spot	2	Image 1	10	1000000095	1711
45764		Spot	2	Image 1	10	1000000096	1712
45102		Spot	2	Image 1	10	1000000094	1713
46721		Spot	2	Image 1	10	1000000097	1714
48157		Spot	2	Image 1	10	1000000098	1715
46344		Spot	2	Image 1	10	1000000099	1716
46542		Spot	2	Image 1	10	1000000100	1718
53000		Spot	2	Image 1	10	1000000101	1719
71014		Spot	2	Image 1	10	1000000102	1720
48358		Spot	2	Image 1	10	1000000176	1721
49360		Spot	2	Image 1	10	1000000103	1722
45023		Spot	2	Image 1	10	1000000104	1723
47892		Spot	2	Image 1	10	1000000105	1724
46961		Spot	2	Image 1	10	1000000108	1725
46150		Spot	2	Image 1	10	1000000106	1726
45401		Spot	2	Image 1	10	1000000107	1727
52919		Spot	2	Image 1	10	1000000109	1728
54141		Spot	2	Image 1	10	1000000110	1729
51045		Spot	2	Image 1	10	1000000111	1730
46262		Spot	2	Image 1	10	1000000112	1731
45291		Spot	2	Image 1	10	1000000113	1732
48125		Spot	2	Image 1	10	1000000114	1733
50470		Spot	2	Image 1	10	1000000115	1734
45752		Spot	2	Image 1	10	1000000116	1735
46515		Spot	2	Image 1	10	1000000117	1736
44472		Spot	2	Image 1	10	1000000118	1737
24286		Spot	2	Image 1	10	1000000119	1738
50131		Spot	2	Image 1	10	1000000120	1739
44205		Spot	2	Image 1	10	1000000122	1740
46878		Spot	2	Image 1	10	1000000123	1741
56534		Spot	2	Image 1	10	1000000124	1742
44721		Spot	2	Image 1	10	1000000125	1743
46157		Spot	2	Image 1	10	1000000126	1744
49065		Spot	2	Image 1	10	1000000127	1745
52556		Spot	2	Image 1	10	1000000128	1746
45285		Spot	2	Image 1	10	1000000129	1747
49684		Spot	2	Image 1	10	1000000130	1748
47679		Spot	2	Image 1	10	1000000132	1749
45628		Spot	2	Image 1	10	1000000131	1750
55154		Spot	2	Image 1	10	1000000133	1751
46137		Spot	2	Image 1	10	1000000134	1752
46915		Spot	2	Image 1	10	1000000135	1753
46051		Spot	2	Image 1	10	1000000136	1754
74254		Spot	2	Image 1	10	1000000137	1755
44937		Spot	2	Image 1	10	1000000138	1756
50383		Spot	2	Image 1	10	1000000139	1757
48419		Spot	2	Image 1	10	1000000140	1758
48644		Spot	2	Image 1	10	1000000143	1759
65190		Spot	2	Image 1	10	1000000141	1760
46407		Spot	2	Image 1	10	1000000142	1761
50667		Spot	2	Image 1	10	1000000144	1762
64819		Spot	2	Image 1	10	1000000145	1763
53392		Spot	2	Image 1	10	1000000146	1764
73761		Spot	2	Image 1	10	1000000147	1765
45297		Spot	2	Image 1	10	1000000148	1767
79247		Spot	2	Image 1	10	1000000149	1768
72241		Spot	2	Image 1	10	1000000150	1769
52038		Spot	2	Image 1	10	1000000151	1770
44874		Spot	2	Image 1	10	1000000152	1771
54226		Spot	2	Image 1	10	1000000153	1772
53777		Spot	2	Image 1	10	1000000154	1773
48594		Spot	2	Image 1	10	1000000155	1774
67215		Spot	2	Image 1	10	1000000157	1775
70428		Spot	2	Image 1	10	1000000158	1776
46751		Spot	2	Image 1	10	1000000159	1777
52797		Spot	2	Image 1	10	1000000160	1778
62780		Spot	2	Image 1	10	1000000161	1779
49505		Spot	2	Image 1	10	1000000162	1780
56937		Spot	2	Image 1	10	1000000163	1781
54858		Spot	2	Image 1	10	1000000164	1782
69767		Spot	2	Image 1	10	1000000165	1783
55444		Spot	2	Image 1	10	1000000166	1784
53465		Spot	2	Image 1	10	1000000167	1785
47205		Spot	2	Image 1	10	1000000168	1786
80469		Spot	2	Image 1	10	1000000169	1787
64517		Spot	2	Image 1	10	1000000170	1788
48773		Spot	2	Image 1	10	1000000171	1789
54151		Spot	2	Image 1	10	1000000172	1790
47943		Spot	2	Image 1	10	1000000173	1791
44193		Spot	2	Image 1	11	1000000000	1792
43846		Spot	2	Image 1	11	1000000001	1793
44168		Spot	2	Image 1	11	1000000002	1794
53476		Spot	2	Image 1	11	1000000004	1795
28318		Spot	2	Image 1	11	1000000005	1796
45725		Spot	2	Image 1	11	1000000003	1797
43197		Spot	2	Image 1	11	1000000006	1798
57100		Spot	2	Image 1	11	1000000008	1799
45455		Spot	2	Image 1	11	1000000009	1800
56872		Spot	2	Image 1	11	1000000011	1801
49275		Spot	2	Image 1	11	1000000013	1802
47691		Spot	2	Image 1	11	1000000012	1803
70416		Spot	2	Image 1	11	1000000014	1804
53578		Spot	2	Image 1	11	1000000015	1805
55143		Spot	2	Image 1	11	1000000016	1806
56676		Spot	2	Image 1	11	1000000017	1807
47064		Spot	2	Image 1	11	1000000018	1808
55629		Spot	2	Image 1	11	1000000019	1809
45594		Spot	2	Image 1	11	1000000020	1810
46102		Spot	2	Image 1	11	1000000021	1811
60535		Spot	2	Image 1	11	1000000022	1812
48231		Spot	2	Image 1	11	1000000023	1813
65288		Spot	2	Image 1	11	1000000024	1814
46037		Spot	2	Image 1	11	1000000025	1815
45786		Spot	2	Image 1	11	1000000026	1816
57715		Spot	2	Image 1	11	1000000027	1817
51424		Spot	2	Image 1	11	1000000180	1818
49071		Spot	2	Image 1	11	1000000028	1819
51222		Spot	2	Image 1	11	1000000029	1820
49121		Spot	2	Image 1	11	1000000030	1821
50033		Spot	2	Image 1	11	1000000031	1822
52058		Spot	2	Image 1	11	1000000032	1823
56808		Spot	2	Image 1	11	1000000033	1824
47792		Spot	2	Image 1	11	1000000034	1825
56481		Spot	2	Image 1	11	1000000035	1826
45965		Spot	2	Image 1	11	1000000037	1827
50412		Spot	2	Image 1	11	1000000036	1828
48780		Spot	2	Image 1	11	1000000038	1829
49617		Spot	2	Image 1	11	1000000040	1830
48245		Spot	2	Image 1	11	1000000039	1831
48721		Spot	2	Image 1	11	1000000174	1832
47595		Spot	2	Image 1	11	1000000041	1834
52597		Spot	2	Image 1	11	1000000045	1835
54921		Spot	2	Image 1	11	1000000042	1836
45350		Spot	2	Image 1	11	1000000044	1837
55383		Spot	2	Image 1	11	1000000043	1838
46669		Spot	2	Image 1	11	1000000046	1839
48417		Spot	2	Image 1	11	1000000047	1840
52749		Spot	2	Image 1	11	1000000048	1842
45782		Spot	2	Image 1	11	1000000177	1843
52683		Spot	2	Image 1	11	1000000049	1844
49534		Spot	2	Image 1	11	1000000050	1845
46040		Spot	2	Image 1	11	1000000052	1846
47995		Spot	2	Image 1	11	1000000051	1847
45864		Spot	2	Image 1	11	1000000053	1848
46647		Spot	2	Image 1	11	1000000054	1849
53371		Spot	2	Image 1	11	1000000055	1850
53782		Spot	2	Image 1	11	1000000056	1851
44921		Spot	2	Image 1	11	1000000057	1852
45689		Spot	2	Image 1	11	1000000058	1853
45580		Spot	2	Image 1	11	1000000059	1854
45104		Spot	2	Image 1	11	1000000060	1855
46758		Spot	2	Image 1	11	1000000061	1856
57607		Spot	2	Image 1	11	1000000062	1857
49621		Spot	2	Image 1	11	1000000063	1858
47445		Spot	2	Image 1	11	1000000064	1859
44777		Spot	2	Image 1	11	1000000065	1860
48840		Spot	2	Image 1	11	1000000066	1861
45075		Spot	2	Image 1	11	1000000067	1862
45456		Spot	2	Image 1	11	1000000068	1863
51111		Spot	2	Image 1	11	1000000069	1864
46877		Spot	2	Image 1	11	1000000071	1865
49470		Spot	2	Image 1	11	1000000070	1866
49260		Spot	2	Image 1	11	1000000072	1867
44929		Spot	2	Image 1	11	1000000073	1868
48688		Spot	2	Image 1	11	1000000074	1869
31301		Spot	2	Image 1	11	1000000075	1870
45408		Spot	2	Image 1	11	1000000076	1871
46440		Spot	2	Image 1	11	1000000080	1872
48896		Spot	2	Image 1	11	1000000079	1873
47640		Spot	2	Image 1	11	1000000078	1874
62446		Spot	2	Image 1	11	1000000077	1875
51011		Spot	2	Image 1	11	1000000081	1876
45314		Spot	2	Image 1	11	1000000082	1877
49713		Spot	2	Image 1	11	1000000083	1879
66133		Spot	2	Image 1	11	1000000178	1880
32975		Spot	2	Image 1	11	1000000085	1881
57697		Spot	2	Image 1	11	1000000086	1882
47307		Spot	2	Image 1	11	1000000087	1883
46638		Spot	2	Image 1	11	1000000084	1884
49479		Spot	2	Image 1	11	1000000088	1885
53182		Spot	2	Image 1	11	1000000089	1886
45819		Spot	2	Image 1	11	1000000090	1887
55019		Spot	2	Image 1	11	1000000091	1888
46480		Spot	2	Image 1	11	1000000092	1889
50684		Spot	2	Image 1	11	1000000175	1890
45441		Spot	2	Image 1	11	1000000094	1891
46771		Spot	2	Image 1	11	1000000095	1892
45662		Spot	2	Image 1	11	1000000096	1893
46628		Spot	2	Image 1	11	1000000097	1894
48396		Spot	2	Image 1	11	1000000098	1895
46233		Spot	2	Image 1	11	1000000099	1896
45949		Spot	2	Image 1	11	1000000100	1898
52181		Spot	2	Image 1	11	1000000101	1899
70619		Spot	2	Image 1	11	1000000102	1900
48611		Spot	2	Image 1	11	1000000176	1901
49816		Spot	2	Image 1	11	1000000103	1902
46016		Spot	2	Image 1	11	1000000104	1903
48943		Spot	2	Image 1	11	1000000105	1904
46400		Spot	2	Image 1	11	1000000108	1905
46137		Spot	2	Image 1	11	1000000106	1906
45148		Spot	2	Image 1	11	1000000107	1907
52565		Spot	2	Image 1	11	1000000109	1908
51103		Spot	2	Image 1	11	1000000111	1909
55523		Spot	2	Image 1	11	1000000110	1910
47163		Spot	2	Image 1	11	1000000112	1911
44426		Spot	2	Image 1	11	1000000113	1912
47716		Spot	2	Image 1	11	1000000114	1913
51309		Spot	2	Image 1	11	1000000115	1914
46014		Spot	2	Image 1	11	1000000116	1915
46505		Spot	2	Image 1	11	1000000117	1916
43996		Spot	2	Image 1	11	1000000118	1917
25012		Spot	2	Image 1	11	1000000119	1918
49845		Spot	2	Image 1	11	1000000120	1919
43609		Spot	2	Image 1	11	1000000121	1920
44326		Spot	2	Image 1	11	1000000122	1921
45987		Spot	2	Image 1	11	1000000123	1922
55762		Spot	2	Image 1	11	1000000124	1923
45215		Spot	2	Image 1	11	1000000125	1924
49261		Spot	2	Image 1	11	1000000127	1925
45763		Spot	2	Image 1	11	1000000126	1926
52189		Spot	2	Image 1	11	1000000128	1927
45373		Spot	2	Image 1	11	1000000129	1928
49130		Spot	2	Image 1	11	1000000130	1929
45462		Spot	2	Image 1	11	1000000131	1930
47263		Spot	2	Image 1	11	1000000132	1931
54823		Spot	2	Image 1	11	1000000133	1932
46295		Spot	2	Image 1	11	1000000134	1933
47259		Spot	2	Image 1	11	1000000135	1934
46049		Spot	2	Image 1	11	1000000136	1935
74107		Spot	2	Image 1	11	1000000137	1936
44898		Spot	2	Image 1	11	1000000138	1937
50656		Spot	2	Image 1	11	1000000139	1938
48131		Spot	2	Image 1	11	1000000140	1939
64561		Spot	2	Image 1	11	1000000141	1940
48683		Spot	2	Image 1	11	1000000143	1941
45721		Spot	2	Image 1	11	1000000142	1942
50258		Spot	2	Image 1	11	1000000144	1943
64034		Spot	2	Image 1	11	1000000145	1944
53127		Spot	2	Image 1	11	1000000146	1945
74961		Spot	2	Image 1	11	1000000147	1947
45070		Spot	2	Image 1	11	1000000148	1948
77940		Spot	2	Image 1	11	1000000149	1949
73228		Spot	2	Image 1	11	1000000150	1950
52919		Spot	2	Image 1	11	1000000151	1951
44755		Spot	2	Image 1	11	1000000152	1952
53283		Spot	2	Image 1	11	1000000153	1953
53318		Spot	2	Image 1	11	1000000154	1954
48261		Spot	2	Image 1	11	1000000155	1955
67232		Spot	2	Image 1	11	1000000157	1956
69541		Spot	2	Image 1	11	1000000158	1957
46085		Spot	2	Image 1	11	1000000159	1958
52310		Spot	2	Image 1	11	1000000160	1959
49808		Spot	2	Image 1	11	1000000162	1960
63754		Spot	2	Image 1	11	1000000161	1961
56755		Spot	2	Image 1	11	1000000163	1962
55741		Spot	2	Image 1	11	1000000164	1963
69755		Spot	2	Image 1	11	1000000165	1964
55825		Spot	2	Image 1	11	1000000166	1965
54112		Spot	2	Image 1	11	1000000167	1966
46957		Spot	2	Image 1	11	1000000168	1967
79228		Spot	2	Image 1	11	1000000169	1968
64569		Spot	2	Image 1	11	1000000170	1969
48448		Spot	2	Image 1	11	1000000171	1970
53996		Spot	2	Image 1	11	1000000172	1971
47510		Spot	2	Image 1	11	1000000173	1972
43743		Spot	2	Image 1	12	1000000000	1973
43966		Spot	2	Image 1	12	1000000001	1974
28173		Spot	2	Image 1	12	1000000005	1975
54216		Spot	2	Image 1	12	1000000004	1976
45375		Spot	2	Image 1	12	1000000003	1977
43124		Spot	2	Image 1	12	1000000006	1978
27364		Spot	2	Image 1	12	1000000007	1979
56939		Spot	2	Image 1	12	1000000008	1980
46019		Spot	2	Image 1	12	1000000009	1981
56893		Spot	2	Image 1	12	1000000011	1982
49999		Spot	2	Image 1	12	1000000013	1983
47382		Spot	2	Image 1	12	1000000012	1984
71785		Spot	2	Image 1	12	1000000014	1985
54085		Spot	2	Image 1	12	1000000015	1986
55193		Spot	2	Image 1	12	1000000016	1987
55871		Spot	2	Image 1	12	1000000017	1988
47055		Spot	2	Image 1	12	1000000018	1989
54691		Spot	2	Image 1	12	1000000019	1990
45667		Spot	2	Image 1	12	1000000020	1991
46354		Spot	2	Image 1	12	1000000021	1992
59881		Spot	2	Image 1	12	1000000022	1993
48223		Spot	2	Image 1	12	1000000023	1994
63582		Spot	2	Image 1	12	1000000024	1995
44935		Spot	2	Image 1	12	1000000025	1996
46018		Spot	2	Image 1	12	1000000026	1997
58114		Spot	2	Image 1	12	1000000027	1998
51427		Spot	2	Image 1	12	1000000180	1999
48631		Spot	2	Image 1	12	1000000028	2000
50391		Spot	2	Image 1	12	1000000029	2001
48948		Spot	2	Image 1	12	1000000030	2002
50303		Spot	2	Image 1	12	1000000031	2003
52808		Spot	2	Image 1	12	1000000032	2004
57565		Spot	2	Image 1	12	1000000033	2005
47280		Spot	2	Image 1	12	1000000034	2006
56628		Spot	2	Image 1	12	1000000035	2007
46417		Spot	2	Image 1	12	1000000037	2008
49904		Spot	2	Image 1	12	1000000036	2009
48522		Spot	2	Image 1	12	1000000038	2010
49729		Spot	2	Image 1	12	1000000040	2011
47449		Spot	2	Image 1	12	1000000039	2012
49175		Spot	2	Image 1	12	1000000174	2013
48086		Spot	2	Image 1	12	1000000041	2015
52688		Spot	2	Image 1	12	1000000045	2016
44978		Spot	2	Image 1	12	1000000044	2017
54896		Spot	2	Image 1	12	1000000042	2018
55148		Spot	2	Image 1	12	1000000043	2019
47322		Spot	2	Image 1	12	1000000046	2020
48672		Spot	2	Image 1	12	1000000047	2021
53026		Spot	2	Image 1	12	1000000048	2023
52360		Spot	2	Image 1	12	1000000049	2024
49243		Spot	2	Image 1	12	1000000050	2025
48341		Spot	2	Image 1	12	1000000051	2026
45732		Spot	2	Image 1	12	1000000052	2027
45675		Spot	2	Image 1	12	1000000053	2028
46626		Spot	2	Image 1	12	1000000054	2029
53613		Spot	2	Image 1	12	1000000055	2030
53557		Spot	2	Image 1	12	1000000056	2031
44203		Spot	2	Image 1	12	1000000057	2032
45214		Spot	2	Image 1	12	1000000058	2033
45743		Spot	2	Image 1	12	1000000059	2034
46640		Spot	2	Image 1	12	1000000061	2035
45003		Spot	2	Image 1	12	1000000060	2036
57388		Spot	2	Image 1	12	1000000062	2037
49520		Spot	2	Image 1	12	1000000063	2038
44895		Spot	2	Image 1	12	1000000065	2039
47276		Spot	2	Image 1	12	1000000064	2040
48730		Spot	2	Image 1	12	1000000066	2041
44697		Spot	2	Image 1	12	1000000067	2042
[truncated: 8,248 more rows]
