# Supplementary material for: Protocol for real-time monitoring of CD8+ T and myeloid cell behavior in human high-grade serous ovarian cancer slices
Source: STAR Protoc. 2024 Jun 2;5(2):103102. doi: 10.1016/j.xpro.2024.103102 (PMC11179100; doi:10.1016/j.xpro.2024.103102)
Supplement: Data S3. Files for testing the R script, quantification and statistical analysis step 2 [file mmc3.zip › Test files/Slice1_a/__Intensity_Sum_Ch=3_Img=1.csv]

Intensity Sum Ch=3 Img=1
====================
Intensity Sum	Unit	Category	Channel	Image	Time	TrackID	ID
59395		Spot	3	Image 1	1	1000000000	0
62275		Spot	3	Image 1	1	1000000001	1
60702		Spot	3	Image 1	1	1000000002	2
61455		Spot	3	Image 1	1	1000000003	3
76124		Spot	3	Image 1	1	1000000004	4
39274		Spot	3	Image 1	1	1000000005	5
64494		Spot	3	Image 1	1	1000000006	6
42820		Spot	3	Image 1	1	1000000007	7
62834		Spot	3	Image 1	1	1000000008	8
54905		Spot	3	Image 1	1	1000000009	9
61891		Spot	3	Image 1	1	1000000010	10
68312		Spot	3	Image 1	1	1000000011	11
61116		Spot	3	Image 1	1	1000000012	12
73599		Spot	3	Image 1	1	1000000013	13
86771		Spot	3	Image 1	1	1000000014	14
86181		Spot	3	Image 1	1	1000000015	15
65646		Spot	3	Image 1	1	1000000016	16
58808		Spot	3	Image 1	1	1000000017	17
61931		Spot	3	Image 1	1	1000000018	18
58178		Spot	3	Image 1	1	1000000019	19
66190		Spot	3	Image 1	1	1000000020	20
63084		Spot	3	Image 1	1	1000000021	21
78783		Spot	3	Image 1	1	1000000022	22
65110		Spot	3	Image 1	1	1000000023	23
67717		Spot	3	Image 1	1	1000000024	24
82994		Spot	3	Image 1	1	1000000025	25
77511		Spot	3	Image 1	1	1000000026	26
66190		Spot	3	Image 1	1	1000000027	27
82742		Spot	3	Image 1	1	1000000028	28
62411		Spot	3	Image 1	1	1000000029	29
64843		Spot	3	Image 1	1	1000000030	30
75222		Spot	3	Image 1	1	1000000031	31
70642		Spot	3	Image 1	1	1000000032	32
100397		Spot	3	Image 1	1	1000000033	33
73500		Spot	3	Image 1	1	1000000034	34
77572		Spot	3	Image 1	1	1000000035	35
77815		Spot	3	Image 1	1	1000000036	36
63209		Spot	3	Image 1	1	1000000037	37
78529		Spot	3	Image 1	1	1000000038	38
60095		Spot	3	Image 1	1	1000000039	39
86880		Spot	3	Image 1	1	1000000040	40
65323		Spot	3	Image 1	1	1000000041	43
84891		Spot	3	Image 1	1	1000000042	44
63739		Spot	3	Image 1	1	1000000043	45
72981		Spot	3	Image 1	1	1000000044	46
78784		Spot	3	Image 1	1	1000000045	47
67764		Spot	3	Image 1	1	1000000046	48
65115		Spot	3	Image 1	1	1000000047	49
68822		Spot	3	Image 1	1	1000000048	50
78015		Spot	3	Image 1	1	1000000049	51
86801		Spot	3	Image 1	1	1000000050	52
64765		Spot	3	Image 1	1	1000000051	53
68661		Spot	3	Image 1	1	1000000052	54
91492		Spot	3	Image 1	1	1000000053	55
66069		Spot	3	Image 1	1	1000000054	56
80873		Spot	3	Image 1	1	1000000055	57
73642		Spot	3	Image 1	1	1000000056	58
63339		Spot	3	Image 1	1	1000000057	59
65587		Spot	3	Image 1	1	1000000058	60
66989		Spot	3	Image 1	1	1000000059	61
77021		Spot	3	Image 1	1	1000000060	62
81264		Spot	3	Image 1	1	1000000061	63
87682		Spot	3	Image 1	1	1000000062	64
79968		Spot	3	Image 1	1	1000000063	65
66519		Spot	3	Image 1	1	1000000064	66
72794		Spot	3	Image 1	1	1000000065	67
63951		Spot	3	Image 1	1	1000000066	68
77162		Spot	3	Image 1	1	1000000067	69
64669		Spot	3	Image 1	1	1000000068	70
72067		Spot	3	Image 1	1	1000000069	71
76075		Spot	3	Image 1	1	1000000070	72
86348		Spot	3	Image 1	1	1000000071	73
80212		Spot	3	Image 1	1	1000000072	74
60249		Spot	3	Image 1	1	1000000073	75
82892		Spot	3	Image 1	1	1000000074	76
38510		Spot	3	Image 1	1	1000000075	77
64666		Spot	3	Image 1	1	1000000076	78
113509		Spot	3	Image 1	1	1000000077	79
82043		Spot	3	Image 1	1	1000000078	80
76243		Spot	3	Image 1	1	1000000079	81
70893		Spot	3	Image 1	1	1000000080	82
75528		Spot	3	Image 1	1	1000000081	83
65105		Spot	3	Image 1	1	1000000082	84
75508		Spot	3	Image 1	1	1000000083	86
70071		Spot	3	Image 1	1	1000000084	87
40291		Spot	3	Image 1	1	1000000085	88
71539		Spot	3	Image 1	1	1000000086	89
78124		Spot	3	Image 1	1	1000000087	90
70644		Spot	3	Image 1	1	1000000088	91
75479		Spot	3	Image 1	1	1000000089	92
89722		Spot	3	Image 1	1	1000000090	93
75555		Spot	3	Image 1	1	1000000091	94
78258		Spot	3	Image 1	1	1000000092	95
72760		Spot	3	Image 1	1	1000000093	96
72122		Spot	3	Image 1	1	1000000094	97
77518		Spot	3	Image 1	1	1000000095	98
76902		Spot	3	Image 1	1	1000000096	99
75166		Spot	3	Image 1	1	1000000097	100
88435		Spot	3	Image 1	1	1000000098	101
75760		Spot	3	Image 1	1	1000000099	102
85078		Spot	3	Image 1	1	1000000100	103
95096		Spot	3	Image 1	1	1000000101	105
84321		Spot	3	Image 1	1	1000000102	106
70123		Spot	3	Image 1	1	1000000103	107
80064		Spot	3	Image 1	1	1000000104	108
85819		Spot	3	Image 1	1	1000000105	109
84535		Spot	3	Image 1	1	1000000106	110
74253		Spot	3	Image 1	1	1000000107	111
79031		Spot	3	Image 1	1	1000000108	112
97916		Spot	3	Image 1	1	1000000109	113
76333		Spot	3	Image 1	1	1000000110	114
80803		Spot	3	Image 1	1	1000000111	115
91839		Spot	3	Image 1	1	1000000112	116
73242		Spot	3	Image 1	1	1000000113	117
74607		Spot	3	Image 1	1	1000000114	118
99935		Spot	3	Image 1	1	1000000115	119
80116		Spot	3	Image 1	1	1000000116	120
93143		Spot	3	Image 1	1	1000000117	121
73499		Spot	3	Image 1	1	1000000118	122
32737		Spot	3	Image 1	1	1000000119	123
106389		Spot	3	Image 1	1	1000000120	124
73043		Spot	3	Image 1	1	1000000121	125
78301		Spot	3	Image 1	1	1000000122	126
85142		Spot	3	Image 1	1	1000000123	127
60803		Spot	3	Image 1	1	1000000124	128
74966		Spot	3	Image 1	1	1000000125	129
86629		Spot	3	Image 1	1	1000000126	130
92079		Spot	3	Image 1	1	1000000127	131
95126		Spot	3	Image 1	1	1000000128	132
76740		Spot	3	Image 1	1	1000000129	133
91664		Spot	3	Image 1	1	1000000130	134
78265		Spot	3	Image 1	1	1000000131	135
76955		Spot	3	Image 1	1	1000000132	136
93917		Spot	3	Image 1	1	1000000133	137
82287		Spot	3	Image 1	1	1000000134	138
78954		Spot	3	Image 1	1	1000000135	139
81297		Spot	3	Image 1	1	1000000136	140
114419		Spot	3	Image 1	1	1000000137	141
74513		Spot	3	Image 1	1	1000000138	142
87561		Spot	3	Image 1	1	1000000139	143
88182		Spot	3	Image 1	1	1000000140	144
102296		Spot	3	Image 1	1	1000000141	145
97338		Spot	3	Image 1	1	1000000142	146
85575		Spot	3	Image 1	1	1000000143	147
100900		Spot	3	Image 1	1	1000000144	148
114235		Spot	3	Image 1	1	1000000145	149
102540		Spot	3	Image 1	1	1000000146	150
110073		Spot	3	Image 1	1	1000000147	151
80462		Spot	3	Image 1	1	1000000148	152
111084		Spot	3	Image 1	1	1000000149	153
110371		Spot	3	Image 1	1	1000000150	154
104482		Spot	3	Image 1	1	1000000151	155
75808		Spot	3	Image 1	1	1000000152	156
100664		Spot	3	Image 1	1	1000000153	157
99415		Spot	3	Image 1	1	1000000154	158
83512		Spot	3	Image 1	1	1000000155	159
112353		Spot	3	Image 1	1	1000000156	160
112835		Spot	3	Image 1	1	1000000157	161
102631		Spot	3	Image 1	1	1000000158	162
76438		Spot	3	Image 1	1	1000000159	163
108242		Spot	3	Image 1	1	1000000160	164
103037		Spot	3	Image 1	1	1000000161	165
68479		Spot	3	Image 1	1	1000000162	166
110755		Spot	3	Image 1	1	1000000163	167
104636		Spot	3	Image 1	1	1000000164	168
111996		Spot	3	Image 1	1	1000000165	169
116459		Spot	3	Image 1	1	1000000166	170
131973		Spot	3	Image 1	1	1000000167	171
83868		Spot	3	Image 1	1	1000000168	172
118848		Spot	3	Image 1	1	1000000169	173
106703		Spot	3	Image 1	1	1000000170	174
93394		Spot	3	Image 1	1	1000000171	175
86351		Spot	3	Image 1	1	1000000172	176
96095		Spot	3	Image 1	1	1000000173	177
59879		Spot	3	Image 1	2	1000000000	178
61460		Spot	3	Image 1	2	1000000001	179
59858		Spot	3	Image 1	2	1000000002	180
62512		Spot	3	Image 1	2	1000000003	181
76910		Spot	3	Image 1	2	1000000004	182
41081		Spot	3	Image 1	2	1000000005	183
63946		Spot	3	Image 1	2	1000000006	184
43305		Spot	3	Image 1	2	1000000007	185
62770		Spot	3	Image 1	2	1000000008	186
63807		Spot	3	Image 1	2	1000000009	187
61927		Spot	3	Image 1	2	1000000010	188
68505		Spot	3	Image 1	2	1000000011	189
61232		Spot	3	Image 1	2	1000000012	190
73189		Spot	3	Image 1	2	1000000013	191
86405		Spot	3	Image 1	2	1000000014	192
85902		Spot	3	Image 1	2	1000000015	193
65176		Spot	3	Image 1	2	1000000016	194
58735		Spot	3	Image 1	2	1000000017	195
62058		Spot	3	Image 1	2	1000000018	196
57655		Spot	3	Image 1	2	1000000019	197
65607		Spot	3	Image 1	2	1000000020	198
64084		Spot	3	Image 1	2	1000000021	199
79077		Spot	3	Image 1	2	1000000022	200
66311		Spot	3	Image 1	2	1000000023	201
67978		Spot	3	Image 1	2	1000000024	202
81215		Spot	3	Image 1	2	1000000025	203
78846		Spot	3	Image 1	2	1000000026	204
66766		Spot	3	Image 1	2	1000000027	205
82403		Spot	3	Image 1	2	1000000028	206
62528		Spot	3	Image 1	2	1000000029	207
65267		Spot	3	Image 1	2	1000000030	208
75160		Spot	3	Image 1	2	1000000031	209
71797		Spot	3	Image 1	2	1000000032	210
102880		Spot	3	Image 1	2	1000000033	211
73332		Spot	3	Image 1	2	1000000034	212
78340		Spot	3	Image 1	2	1000000035	213
78198		Spot	3	Image 1	2	1000000036	214
65345		Spot	3	Image 1	2	1000000037	215
78830		Spot	3	Image 1	2	1000000038	216
87512		Spot	3	Image 1	2	1000000040	217
60064		Spot	3	Image 1	2	1000000039	218
76778		Spot	3	Image 1	2	1000000174	219
65849		Spot	3	Image 1	2	1000000041	222
84761		Spot	3	Image 1	2	1000000042	223
72648		Spot	3	Image 1	2	1000000044	224
80181		Spot	3	Image 1	2	1000000045	225
64728		Spot	3	Image 1	2	1000000043	226
66963		Spot	3	Image 1	2	1000000046	227
64151		Spot	3	Image 1	2	1000000047	228
78500		Spot	3	Image 1	2	1000000049	229
86888		Spot	3	Image 1	2	1000000050	230
69660		Spot	3	Image 1	2	1000000052	231
92564		Spot	3	Image 1	2	1000000053	232
81747		Spot	3	Image 1	2	1000000055	233
63699		Spot	3	Image 1	2	1000000057	234
64762		Spot	3	Image 1	2	1000000054	235
74039		Spot	3	Image 1	2	1000000056	236
65267		Spot	3	Image 1	2	1000000058	237
66207		Spot	3	Image 1	2	1000000059	238
78830		Spot	3	Image 1	2	1000000060	239
81837		Spot	3	Image 1	2	1000000061	240
87158		Spot	3	Image 1	2	1000000062	241
80209		Spot	3	Image 1	2	1000000063	242
73069		Spot	3	Image 1	2	1000000065	243
66728		Spot	3	Image 1	2	1000000064	244
63786		Spot	3	Image 1	2	1000000066	245
65067		Spot	3	Image 1	2	1000000068	246
76849		Spot	3	Image 1	2	1000000067	247
71054		Spot	3	Image 1	2	1000000069	248
76089		Spot	3	Image 1	2	1000000070	249
85240		Spot	3	Image 1	2	1000000071	250
80455		Spot	3	Image 1	2	1000000072	251
61528		Spot	3	Image 1	2	1000000073	252
82979		Spot	3	Image 1	2	1000000074	253
39624		Spot	3	Image 1	2	1000000075	254
64312		Spot	3	Image 1	2	1000000076	255
111546		Spot	3	Image 1	2	1000000077	256
83472		Spot	3	Image 1	2	1000000078	257
75645		Spot	3	Image 1	2	1000000079	258
70756		Spot	3	Image 1	2	1000000080	259
75841		Spot	3	Image 1	2	1000000081	260
65673		Spot	3	Image 1	2	1000000082	261
75021		Spot	3	Image 1	2	1000000083	263
41449		Spot	3	Image 1	2	1000000085	264
71453		Spot	3	Image 1	2	1000000086	265
77740		Spot	3	Image 1	2	1000000087	266
70400		Spot	3	Image 1	2	1000000084	267
71993		Spot	3	Image 1	2	1000000088	268
75663		Spot	3	Image 1	2	1000000089	269
90156		Spot	3	Image 1	2	1000000090	270
75640		Spot	3	Image 1	2	1000000091	271
73315		Spot	3	Image 1	2	1000000093	272
79393		Spot	3	Image 1	2	1000000092	273
87660		Spot	3	Image 1	2	1000000175	274
75350		Spot	3	Image 1	2	1000000096	275
71987		Spot	3	Image 1	2	1000000094	276
77583		Spot	3	Image 1	2	1000000095	277
75465		Spot	3	Image 1	2	1000000097	278
88647		Spot	3	Image 1	2	1000000098	279
75342		Spot	3	Image 1	2	1000000099	280
84780		Spot	3	Image 1	2	1000000100	282
96422		Spot	3	Image 1	2	1000000101	283
83353		Spot	3	Image 1	2	1000000102	284
82667		Spot	3	Image 1	2	1000000176	285
71478		Spot	3	Image 1	2	1000000103	286
79018		Spot	3	Image 1	2	1000000104	287
84176		Spot	3	Image 1	2	1000000105	288
74658		Spot	3	Image 1	2	1000000107	289
79521		Spot	3	Image 1	2	1000000108	290
84945		Spot	3	Image 1	2	1000000106	291
98841		Spot	3	Image 1	2	1000000109	292
77626		Spot	3	Image 1	2	1000000110	293
81767		Spot	3	Image 1	2	1000000111	294
92407		Spot	3	Image 1	2	1000000112	295
74343		Spot	3	Image 1	2	1000000113	296
76159		Spot	3	Image 1	2	1000000114	297
100969		Spot	3	Image 1	2	1000000115	298
80008		Spot	3	Image 1	2	1000000116	299
91226		Spot	3	Image 1	2	1000000117	300
75073		Spot	3	Image 1	2	1000000118	301
104511		Spot	3	Image 1	2	1000000120	302
32575		Spot	3	Image 1	2	1000000119	303
77548		Spot	3	Image 1	2	1000000122	304
73892		Spot	3	Image 1	2	1000000121	305
87455		Spot	3	Image 1	2	1000000123	306
61030		Spot	3	Image 1	2	1000000124	307
75595		Spot	3	Image 1	2	1000000125	308
86975		Spot	3	Image 1	2	1000000126	309
92583		Spot	3	Image 1	2	1000000127	310
93841		Spot	3	Image 1	2	1000000128	311
76218		Spot	3	Image 1	2	1000000129	312
92332		Spot	3	Image 1	2	1000000130	313
78184		Spot	3	Image 1	2	1000000131	314
76740		Spot	3	Image 1	2	1000000132	315
94003		Spot	3	Image 1	2	1000000133	316
80624		Spot	3	Image 1	2	1000000134	317
79561		Spot	3	Image 1	2	1000000135	318
80582		Spot	3	Image 1	2	1000000136	319
114896		Spot	3	Image 1	2	1000000137	320
75133		Spot	3	Image 1	2	1000000138	321
87521		Spot	3	Image 1	2	1000000139	322
87897		Spot	3	Image 1	2	1000000140	323
103007		Spot	3	Image 1	2	1000000141	324
98081		Spot	3	Image 1	2	1000000142	325
103894		Spot	3	Image 1	2	1000000144	326
85728		Spot	3	Image 1	2	1000000143	327
114886		Spot	3	Image 1	2	1000000145	328
105204		Spot	3	Image 1	2	1000000146	329
112114		Spot	3	Image 1	2	1000000147	330
80474		Spot	3	Image 1	2	1000000148	331
112012		Spot	3	Image 1	2	1000000149	332
110942		Spot	3	Image 1	2	1000000150	333
103502		Spot	3	Image 1	2	1000000151	334
77550		Spot	3	Image 1	2	1000000152	335
102217		Spot	3	Image 1	2	1000000153	336
99473		Spot	3	Image 1	2	1000000154	337
85974		Spot	3	Image 1	2	1000000155	338
112424		Spot	3	Image 1	2	1000000156	339
114094		Spot	3	Image 1	2	1000000157	340
104851		Spot	3	Image 1	2	1000000158	341
76473		Spot	3	Image 1	2	1000000159	342
106258		Spot	3	Image 1	2	1000000160	343
102594		Spot	3	Image 1	2	1000000161	344
68035		Spot	3	Image 1	2	1000000162	345
110508		Spot	3	Image 1	2	1000000163	346
104649		Spot	3	Image 1	2	1000000164	347
114167		Spot	3	Image 1	2	1000000165	348
117037		Spot	3	Image 1	2	1000000166	349
130921		Spot	3	Image 1	2	1000000167	350
84897		Spot	3	Image 1	2	1000000168	351
120205		Spot	3	Image 1	2	1000000169	352
108595		Spot	3	Image 1	2	1000000170	353
94228		Spot	3	Image 1	2	1000000171	354
87307		Spot	3	Image 1	2	1000000172	355
94582		Spot	3	Image 1	2	1000000173	356
60184		Spot	3	Image 1	3	1000000000	357
61056		Spot	3	Image 1	3	1000000001	358
59649		Spot	3	Image 1	3	1000000002	359
61404		Spot	3	Image 1	3	1000000003	360
76136		Spot	3	Image 1	3	1000000004	361
39612		Spot	3	Image 1	3	1000000005	362
63387		Spot	3	Image 1	3	1000000006	363
42957		Spot	3	Image 1	3	1000000007	364
61703		Spot	3	Image 1	3	1000000008	365
59647		Spot	3	Image 1	3	1000000009	366
66943		Spot	3	Image 1	3	1000000011	367
72642		Spot	3	Image 1	3	1000000013	368
87066		Spot	3	Image 1	3	1000000014	369
61872		Spot	3	Image 1	3	1000000012	370
87459		Spot	3	Image 1	3	1000000015	371
65399		Spot	3	Image 1	3	1000000016	372
60319		Spot	3	Image 1	3	1000000017	373
61061		Spot	3	Image 1	3	1000000018	374
56730		Spot	3	Image 1	3	1000000019	375
66676		Spot	3	Image 1	3	1000000020	376
63942		Spot	3	Image 1	3	1000000021	377
80215		Spot	3	Image 1	3	1000000022	378
65535		Spot	3	Image 1	3	1000000023	379
67156		Spot	3	Image 1	3	1000000024	380
80403		Spot	3	Image 1	3	1000000025	381
76786		Spot	3	Image 1	3	1000000026	382
65922		Spot	3	Image 1	3	1000000027	383
81451		Spot	3	Image 1	3	1000000028	384
62367		Spot	3	Image 1	3	1000000029	385
64843		Spot	3	Image 1	3	1000000030	386
74944		Spot	3	Image 1	3	1000000031	387
70951		Spot	3	Image 1	3	1000000032	388
101154		Spot	3	Image 1	3	1000000033	389
72919		Spot	3	Image 1	3	1000000034	390
77458		Spot	3	Image 1	3	1000000035	391
78446		Spot	3	Image 1	3	1000000036	392
64279		Spot	3	Image 1	3	1000000037	393
77968		Spot	3	Image 1	3	1000000038	394
89888		Spot	3	Image 1	3	1000000040	395
59348		Spot	3	Image 1	3	1000000039	396
78779		Spot	3	Image 1	3	1000000174	397
66082		Spot	3	Image 1	3	1000000041	400
85928		Spot	3	Image 1	3	1000000042	401
71430		Spot	3	Image 1	3	1000000044	402
79693		Spot	3	Image 1	3	1000000045	403
62228		Spot	3	Image 1	3	1000000043	404
66881		Spot	3	Image 1	3	1000000046	405
64047		Spot	3	Image 1	3	1000000047	406
77704		Spot	3	Image 1	3	1000000049	407
61883		Spot	3	Image 1	3	1000000177	408
85830		Spot	3	Image 1	3	1000000050	409
70443		Spot	3	Image 1	3	1000000052	410
92491		Spot	3	Image 1	3	1000000053	411
65922		Spot	3	Image 1	3	1000000054	412
81394		Spot	3	Image 1	3	1000000055	413
74832		Spot	3	Image 1	3	1000000056	414
63325		Spot	3	Image 1	3	1000000057	415
65199		Spot	3	Image 1	3	1000000058	416
66719		Spot	3	Image 1	3	1000000059	417
77776		Spot	3	Image 1	3	1000000060	418
81566		Spot	3	Image 1	3	1000000061	419
87429		Spot	3	Image 1	3	1000000062	420
80335		Spot	3	Image 1	3	1000000063	421
66805		Spot	3	Image 1	3	1000000064	422
73204		Spot	3	Image 1	3	1000000065	423
64120		Spot	3	Image 1	3	1000000066	424
77126		Spot	3	Image 1	3	1000000067	425
65357		Spot	3	Image 1	3	1000000068	426
71232		Spot	3	Image 1	3	1000000069	427
75495		Spot	3	Image 1	3	1000000070	428
85978		Spot	3	Image 1	3	1000000071	429
80767		Spot	3	Image 1	3	1000000072	430
61520		Spot	3	Image 1	3	1000000073	431
83114		Spot	3	Image 1	3	1000000074	432
39070		Spot	3	Image 1	3	1000000075	433
64737		Spot	3	Image 1	3	1000000076	434
110280		Spot	3	Image 1	3	1000000077	435
70655		Spot	3	Image 1	3	1000000080	436
83084		Spot	3	Image 1	3	1000000078	437
75728		Spot	3	Image 1	3	1000000079	438
76106		Spot	3	Image 1	3	1000000081	439
65233		Spot	3	Image 1	3	1000000082	440
74954		Spot	3	Image 1	3	1000000083	442
41381		Spot	3	Image 1	3	1000000085	443
71955		Spot	3	Image 1	3	1000000086	444
76795		Spot	3	Image 1	3	1000000087	445
70257		Spot	3	Image 1	3	1000000084	446
74569		Spot	3	Image 1	3	1000000088	447
76118		Spot	3	Image 1	3	1000000089	448
89996		Spot	3	Image 1	3	1000000090	449
75684		Spot	3	Image 1	3	1000000091	450
73873		Spot	3	Image 1	3	1000000093	451
78879		Spot	3	Image 1	3	1000000092	452
87045		Spot	3	Image 1	3	1000000175	453
72762		Spot	3	Image 1	3	1000000094	454
75953		Spot	3	Image 1	3	1000000096	455
77758		Spot	3	Image 1	3	1000000095	456
75994		Spot	3	Image 1	3	1000000097	457
88441		Spot	3	Image 1	3	1000000098	458
76157		Spot	3	Image 1	3	1000000099	459
85738		Spot	3	Image 1	3	1000000100	461
95559		Spot	3	Image 1	3	1000000101	462
84214		Spot	3	Image 1	3	1000000102	463
68685		Spot	3	Image 1	3	1000000103	464
81841		Spot	3	Image 1	3	1000000104	465
84904		Spot	3	Image 1	3	1000000105	466
84578		Spot	3	Image 1	3	1000000106	467
74255		Spot	3	Image 1	3	1000000107	468
80049		Spot	3	Image 1	3	1000000108	469
97983		Spot	3	Image 1	3	1000000109	470
77376		Spot	3	Image 1	3	1000000110	471
81017		Spot	3	Image 1	3	1000000111	472
91310		Spot	3	Image 1	3	1000000112	473
74571		Spot	3	Image 1	3	1000000113	474
75288		Spot	3	Image 1	3	1000000114	475
100705		Spot	3	Image 1	3	1000000115	476
81429		Spot	3	Image 1	3	1000000116	477
90786		Spot	3	Image 1	3	1000000117	478
74905		Spot	3	Image 1	3	1000000118	479
105585		Spot	3	Image 1	3	1000000120	480
32782		Spot	3	Image 1	3	1000000119	481
73801		Spot	3	Image 1	3	1000000121	482
78810		Spot	3	Image 1	3	1000000122	483
86544		Spot	3	Image 1	3	1000000123	484
60408		Spot	3	Image 1	3	1000000124	485
76482		Spot	3	Image 1	3	1000000125	486
86938		Spot	3	Image 1	3	1000000126	487
93247		Spot	3	Image 1	3	1000000127	488
93729		Spot	3	Image 1	3	1000000128	489
75878		Spot	3	Image 1	3	1000000129	490
92874		Spot	3	Image 1	3	1000000130	491
78533		Spot	3	Image 1	3	1000000131	492
76436		Spot	3	Image 1	3	1000000132	493
95036		Spot	3	Image 1	3	1000000133	494
80234		Spot	3	Image 1	3	1000000134	495
78069		Spot	3	Image 1	3	1000000135	496
81254		Spot	3	Image 1	3	1000000136	497
113258		Spot	3	Image 1	3	1000000137	498
74199		Spot	3	Image 1	3	1000000138	499
88919		Spot	3	Image 1	3	1000000140	500
104092		Spot	3	Image 1	3	1000000141	501
97857		Spot	3	Image 1	3	1000000142	502
86741		Spot	3	Image 1	3	1000000143	503
101905		Spot	3	Image 1	3	1000000144	504
114000		Spot	3	Image 1	3	1000000145	505
103927		Spot	3	Image 1	3	1000000146	506
111994		Spot	3	Image 1	3	1000000147	507
80769		Spot	3	Image 1	3	1000000148	508
109856		Spot	3	Image 1	3	1000000149	509
110822		Spot	3	Image 1	3	1000000150	510
104920		Spot	3	Image 1	3	1000000151	511
75783		Spot	3	Image 1	3	1000000152	512
101678		Spot	3	Image 1	3	1000000153	513
100875		Spot	3	Image 1	3	1000000154	514
84343		Spot	3	Image 1	3	1000000155	515
110558		Spot	3	Image 1	3	1000000156	516
112659		Spot	3	Image 1	3	1000000157	517
103826		Spot	3	Image 1	3	1000000158	518
77542		Spot	3	Image 1	3	1000000159	519
105636		Spot	3	Image 1	3	1000000160	520
69141		Spot	3	Image 1	3	1000000162	521
102214		Spot	3	Image 1	3	1000000161	522
110117		Spot	3	Image 1	3	1000000163	523
104847		Spot	3	Image 1	3	1000000164	524
112821		Spot	3	Image 1	3	1000000165	525
116167		Spot	3	Image 1	3	1000000166	526
130586		Spot	3	Image 1	3	1000000167	527
85025		Spot	3	Image 1	3	1000000168	528
120511		Spot	3	Image 1	3	1000000169	529
108997		Spot	3	Image 1	3	1000000170	530
93629		Spot	3	Image 1	3	1000000171	531
86974		Spot	3	Image 1	3	1000000172	532
96077		Spot	3	Image 1	3	1000000173	533
59829		Spot	3	Image 1	4	1000000000	534
62187		Spot	3	Image 1	4	1000000001	535
61999		Spot	3	Image 1	4	1000000002	536
61220		Spot	3	Image 1	4	1000000003	537
75802		Spot	3	Image 1	4	1000000004	538
39872		Spot	3	Image 1	4	1000000005	539
63602		Spot	3	Image 1	4	1000000006	540
43363		Spot	3	Image 1	4	1000000007	541
62102		Spot	3	Image 1	4	1000000008	542
62885		Spot	3	Image 1	4	1000000009	543
64248		Spot	3	Image 1	4	1000000010	544
67764		Spot	3	Image 1	4	1000000011	545
73486		Spot	3	Image 1	4	1000000013	546
88322		Spot	3	Image 1	4	1000000014	547
61837		Spot	3	Image 1	4	1000000012	548
87591		Spot	3	Image 1	4	1000000015	549
65558		Spot	3	Image 1	4	1000000016	550
59311		Spot	3	Image 1	4	1000000017	551
61812		Spot	3	Image 1	4	1000000018	552
57824		Spot	3	Image 1	4	1000000019	553
65850		Spot	3	Image 1	4	1000000020	554
62621		Spot	3	Image 1	4	1000000021	555
78196		Spot	3	Image 1	4	1000000022	556
65754		Spot	3	Image 1	4	1000000023	557
67433		Spot	3	Image 1	4	1000000024	558
83269		Spot	3	Image 1	4	1000000025	559
75956		Spot	3	Image 1	4	1000000026	560
66274		Spot	3	Image 1	4	1000000027	561
77990		Spot	3	Image 1	4	1000000028	562
62145		Spot	3	Image 1	4	1000000029	563
64801		Spot	3	Image 1	4	1000000030	564
74891		Spot	3	Image 1	4	1000000031	565
70747		Spot	3	Image 1	4	1000000032	566
100996		Spot	3	Image 1	4	1000000033	567
73792		Spot	3	Image 1	4	1000000034	568
64891		Spot	3	Image 1	4	1000000037	569
77890		Spot	3	Image 1	4	1000000035	570
78111		Spot	3	Image 1	4	1000000036	571
79190		Spot	3	Image 1	4	1000000038	572
89751		Spot	3	Image 1	4	1000000040	573
59470		Spot	3	Image 1	4	1000000039	574
77039		Spot	3	Image 1	4	1000000174	575
66020		Spot	3	Image 1	4	1000000041	578
72290		Spot	3	Image 1	4	1000000044	579
86492		Spot	3	Image 1	4	1000000042	580
79470		Spot	3	Image 1	4	1000000045	581
63970		Spot	3	Image 1	4	1000000043	582
66609		Spot	3	Image 1	4	1000000046	583
64258		Spot	3	Image 1	4	1000000047	584
71374		Spot	3	Image 1	4	1000000048	585
79261		Spot	3	Image 1	4	1000000049	586
86898		Spot	3	Image 1	4	1000000050	587
69573		Spot	3	Image 1	4	1000000052	588
65021		Spot	3	Image 1	4	1000000051	589
91847		Spot	3	Image 1	4	1000000053	590
65509		Spot	3	Image 1	4	1000000054	591
82069		Spot	3	Image 1	4	1000000055	592
74592		Spot	3	Image 1	4	1000000056	593
63039		Spot	3	Image 1	4	1000000057	594
64629		Spot	3	Image 1	4	1000000058	595
67315		Spot	3	Image 1	4	1000000059	596
77921		Spot	3	Image 1	4	1000000060	597
81536		Spot	3	Image 1	4	1000000061	598
86990		Spot	3	Image 1	4	1000000062	599
80234		Spot	3	Image 1	4	1000000063	600
66678		Spot	3	Image 1	4	1000000064	601
72876		Spot	3	Image 1	4	1000000065	602
63667		Spot	3	Image 1	4	1000000066	603
76577		Spot	3	Image 1	4	1000000067	604
66728		Spot	3	Image 1	4	1000000068	605
71529		Spot	3	Image 1	4	1000000069	606
76346		Spot	3	Image 1	4	1000000070	607
86528		Spot	3	Image 1	4	1000000071	608
81698		Spot	3	Image 1	4	1000000072	609
60888		Spot	3	Image 1	4	1000000073	610
84425		Spot	3	Image 1	4	1000000074	611
63951		Spot	3	Image 1	4	1000000076	612
39763		Spot	3	Image 1	4	1000000075	613
71665		Spot	3	Image 1	4	1000000080	614
111186		Spot	3	Image 1	4	1000000077	615
83596		Spot	3	Image 1	4	1000000078	616
75007		Spot	3	Image 1	4	1000000079	617
65775		Spot	3	Image 1	4	1000000082	618
75685		Spot	3	Image 1	4	1000000081	619
75569		Spot	3	Image 1	4	1000000083	621
41275		Spot	3	Image 1	4	1000000085	622
72008		Spot	3	Image 1	4	1000000086	623
77805		Spot	3	Image 1	4	1000000087	624
70365		Spot	3	Image 1	4	1000000084	625
72078		Spot	3	Image 1	4	1000000088	626
76151		Spot	3	Image 1	4	1000000089	627
90602		Spot	3	Image 1	4	1000000090	628
76107		Spot	3	Image 1	4	1000000091	629
72747		Spot	3	Image 1	4	1000000093	630
78664		Spot	3	Image 1	4	1000000092	631
86606		Spot	3	Image 1	4	1000000175	632
75920		Spot	3	Image 1	4	1000000096	633
71580		Spot	3	Image 1	4	1000000094	634
78055		Spot	3	Image 1	4	1000000095	635
75678		Spot	3	Image 1	4	1000000097	636
88703		Spot	3	Image 1	4	1000000098	637
75407		Spot	3	Image 1	4	1000000099	638
84465		Spot	3	Image 1	4	1000000100	640
96639		Spot	3	Image 1	4	1000000101	641
83629		Spot	3	Image 1	4	1000000102	642
80829		Spot	3	Image 1	4	1000000176	643
68150		Spot	3	Image 1	4	1000000103	644
80526		Spot	3	Image 1	4	1000000104	645
86043		Spot	3	Image 1	4	1000000105	646
80180		Spot	3	Image 1	4	1000000108	647
85401		Spot	3	Image 1	4	1000000106	648
73736		Spot	3	Image 1	4	1000000107	649
98464		Spot	3	Image 1	4	1000000109	650
81648		Spot	3	Image 1	4	1000000111	651
83913		Spot	3	Image 1	4	1000000110	652
90992		Spot	3	Image 1	4	1000000112	653
73522		Spot	3	Image 1	4	1000000113	654
75821		Spot	3	Image 1	4	1000000114	655
100100		Spot	3	Image 1	4	1000000115	656
80529		Spot	3	Image 1	4	1000000116	657
92688		Spot	3	Image 1	4	1000000117	658
75975		Spot	3	Image 1	4	1000000118	659
32297		Spot	3	Image 1	4	1000000119	660
106999		Spot	3	Image 1	4	1000000120	661
73428		Spot	3	Image 1	4	1000000121	662
79123		Spot	3	Image 1	4	1000000122	663
85180		Spot	3	Image 1	4	1000000123	664
61217		Spot	3	Image 1	4	1000000124	665
76038		Spot	3	Image 1	4	1000000125	666
92596		Spot	3	Image 1	4	1000000127	667
86365		Spot	3	Image 1	4	1000000126	668
94361		Spot	3	Image 1	4	1000000128	669
78025		Spot	3	Image 1	4	1000000129	670
92346		Spot	3	Image 1	4	1000000130	671
77746		Spot	3	Image 1	4	1000000132	672
78140		Spot	3	Image 1	4	1000000131	673
93809		Spot	3	Image 1	4	1000000133	674
81139		Spot	3	Image 1	4	1000000134	675
78953		Spot	3	Image 1	4	1000000135	676
81120		Spot	3	Image 1	4	1000000136	677
115071		Spot	3	Image 1	4	1000000137	678
74312		Spot	3	Image 1	4	1000000138	679
88311		Spot	3	Image 1	4	1000000139	680
88742		Spot	3	Image 1	4	1000000140	681
86774		Spot	3	Image 1	4	1000000143	682
104311		Spot	3	Image 1	4	1000000141	683
100370		Spot	3	Image 1	4	1000000142	684
102720		Spot	3	Image 1	4	1000000144	685
115669		Spot	3	Image 1	4	1000000145	686
104245		Spot	3	Image 1	4	1000000146	687
111956		Spot	3	Image 1	4	1000000147	688
82131		Spot	3	Image 1	4	1000000148	689
110836		Spot	3	Image 1	4	1000000149	690
112034		Spot	3	Image 1	4	1000000150	691
104113		Spot	3	Image 1	4	1000000151	692
75775		Spot	3	Image 1	4	1000000152	693
100211		Spot	3	Image 1	4	1000000153	694
99216		Spot	3	Image 1	4	1000000154	695
87512		Spot	3	Image 1	4	1000000155	696
110131		Spot	3	Image 1	4	1000000156	697
114199		Spot	3	Image 1	4	1000000157	698
104357		Spot	3	Image 1	4	1000000158	699
76502		Spot	3	Image 1	4	1000000159	700
108279		Spot	3	Image 1	4	1000000160	701
69976		Spot	3	Image 1	4	1000000162	702
103857		Spot	3	Image 1	4	1000000161	703
110847		Spot	3	Image 1	4	1000000163	704
106080		Spot	3	Image 1	4	1000000164	705
115469		Spot	3	Image 1	4	1000000165	706
117136		Spot	3	Image 1	4	1000000166	707
128978		Spot	3	Image 1	4	1000000167	708
86382		Spot	3	Image 1	4	1000000168	709
121227		Spot	3	Image 1	4	1000000169	710
108429		Spot	3	Image 1	4	1000000170	711
93786		Spot	3	Image 1	4	1000000171	712
88308		Spot	3	Image 1	4	1000000172	713
95660		Spot	3	Image 1	4	1000000173	714
59902		Spot	3	Image 1	5	1000000000	715
61130		Spot	3	Image 1	5	1000000001	716
60053		Spot	3	Image 1	5	1000000002	717
75907		Spot	3	Image 1	5	1000000004	718
61822		Spot	3	Image 1	5	1000000003	719
40501		Spot	3	Image 1	5	1000000005	720
63890		Spot	3	Image 1	5	1000000006	721
42345		Spot	3	Image 1	5	1000000007	722
61560		Spot	3	Image 1	5	1000000008	723
64706		Spot	3	Image 1	5	1000000009	724
63856		Spot	3	Image 1	5	1000000010	725
68019		Spot	3	Image 1	5	1000000011	726
73216		Spot	3	Image 1	5	1000000013	727
88901		Spot	3	Image 1	5	1000000014	728
60787		Spot	3	Image 1	5	1000000012	729
88331		Spot	3	Image 1	5	1000000015	730
59099		Spot	3	Image 1	5	1000000017	731
61599		Spot	3	Image 1	5	1000000018	732
57392		Spot	3	Image 1	5	1000000019	733
67507		Spot	3	Image 1	5	1000000020	734
64138		Spot	3	Image 1	5	1000000021	735
78879		Spot	3	Image 1	5	1000000022	736
65910		Spot	3	Image 1	5	1000000023	737
68278		Spot	3	Image 1	5	1000000024	738
83676		Spot	3	Image 1	5	1000000025	739
77521		Spot	3	Image 1	5	1000000026	740
66403		Spot	3	Image 1	5	1000000027	741
74332		Spot	3	Image 1	5	1000000028	742
63729		Spot	3	Image 1	5	1000000029	743
65001		Spot	3	Image 1	5	1000000030	744
74099		Spot	3	Image 1	5	1000000031	745
70050		Spot	3	Image 1	5	1000000032	746
100555		Spot	3	Image 1	5	1000000033	747
72747		Spot	3	Image 1	5	1000000034	748
65982		Spot	3	Image 1	5	1000000037	749
78213		Spot	3	Image 1	5	1000000035	750
79759		Spot	3	Image 1	5	1000000036	751
79068		Spot	3	Image 1	5	1000000038	752
89020		Spot	3	Image 1	5	1000000040	753
59731		Spot	3	Image 1	5	1000000039	754
77458		Spot	3	Image 1	5	1000000174	755
67269		Spot	3	Image 1	5	1000000041	758
72591		Spot	3	Image 1	5	1000000044	759
85109		Spot	3	Image 1	5	1000000042	760
80149		Spot	3	Image 1	5	1000000045	761
63700		Spot	3	Image 1	5	1000000043	762
66259		Spot	3	Image 1	5	1000000046	763
64852		Spot	3	Image 1	5	1000000047	764
69411		Spot	3	Image 1	5	1000000048	765
61412		Spot	3	Image 1	5	1000000177	766
78876		Spot	3	Image 1	5	1000000049	767
85715		Spot	3	Image 1	5	1000000050	768
64457		Spot	3	Image 1	5	1000000051	769
69370		Spot	3	Image 1	5	1000000052	770
92066		Spot	3	Image 1	5	1000000053	771
66113		Spot	3	Image 1	5	1000000054	772
81217		Spot	3	Image 1	5	1000000055	773
74885		Spot	3	Image 1	5	1000000056	774
64254		Spot	3	Image 1	5	1000000057	775
64694		Spot	3	Image 1	5	1000000058	776
67358		Spot	3	Image 1	5	1000000059	777
78227		Spot	3	Image 1	5	1000000060	778
80965		Spot	3	Image 1	5	1000000061	779
84883		Spot	3	Image 1	5	1000000062	780
80407		Spot	3	Image 1	5	1000000063	781
67115		Spot	3	Image 1	5	1000000064	782
74530		Spot	3	Image 1	5	1000000065	783
64862		Spot	3	Image 1	5	1000000066	784
77772		Spot	3	Image 1	5	1000000067	785
65184		Spot	3	Image 1	5	1000000068	786
75881		Spot	3	Image 1	5	1000000070	787
71707		Spot	3	Image 1	5	1000000069	788
87603		Spot	3	Image 1	5	1000000071	789
81344		Spot	3	Image 1	5	1000000072	790
61069		Spot	3	Image 1	5	1000000073	791
84012		Spot	3	Image 1	5	1000000074	792
65105		Spot	3	Image 1	5	1000000076	793
39190		Spot	3	Image 1	5	1000000075	794
75940		Spot	3	Image 1	5	1000000079	795
111455		Spot	3	Image 1	5	1000000077	796
70914		Spot	3	Image 1	5	1000000080	797
82408		Spot	3	Image 1	5	1000000078	798
65278		Spot	3	Image 1	5	1000000082	799
76456		Spot	3	Image 1	5	1000000081	800
75764		Spot	3	Image 1	5	1000000083	802
41674		Spot	3	Image 1	5	1000000085	803
71871		Spot	3	Image 1	5	1000000086	804
77809		Spot	3	Image 1	5	1000000087	805
69489		Spot	3	Image 1	5	1000000084	806
72648		Spot	3	Image 1	5	1000000088	807
76954		Spot	3	Image 1	5	1000000089	808
91150		Spot	3	Image 1	5	1000000090	809
75401		Spot	3	Image 1	5	1000000091	810
73415		Spot	3	Image 1	5	1000000093	811
78365		Spot	3	Image 1	5	1000000092	812
86848		Spot	3	Image 1	5	1000000175	813
72374		Spot	3	Image 1	5	1000000094	814
76869		Spot	3	Image 1	5	1000000096	815
77239		Spot	3	Image 1	5	1000000095	816
77331		Spot	3	Image 1	5	1000000097	817
89291		Spot	3	Image 1	5	1000000098	818
75434		Spot	3	Image 1	5	1000000099	819
86175		Spot	3	Image 1	5	1000000100	821
97248		Spot	3	Image 1	5	1000000101	822
83392		Spot	3	Image 1	5	1000000102	823
80808		Spot	3	Image 1	5	1000000176	824
68991		Spot	3	Image 1	5	1000000103	825
81369		Spot	3	Image 1	5	1000000104	826
85601		Spot	3	Image 1	5	1000000105	827
81842		Spot	3	Image 1	5	1000000108	828
75267		Spot	3	Image 1	5	1000000107	829
84969		Spot	3	Image 1	5	1000000106	830
98026		Spot	3	Image 1	5	1000000109	831
81510		Spot	3	Image 1	5	1000000111	832
85518		Spot	3	Image 1	5	1000000110	833
93032		Spot	3	Image 1	5	1000000112	834
73576		Spot	3	Image 1	5	1000000113	835
77113		Spot	3	Image 1	5	1000000114	836
101635		Spot	3	Image 1	5	1000000115	837
79574		Spot	3	Image 1	5	1000000116	838
92885		Spot	3	Image 1	5	1000000117	839
75321		Spot	3	Image 1	5	1000000118	840
32451		Spot	3	Image 1	5	1000000119	841
109129		Spot	3	Image 1	5	1000000120	842
73963		Spot	3	Image 1	5	1000000121	843
78361		Spot	3	Image 1	5	1000000122	844
61274		Spot	3	Image 1	5	1000000124	845
85526		Spot	3	Image 1	5	1000000123	846
74877		Spot	3	Image 1	5	1000000125	847
94751		Spot	3	Image 1	5	1000000128	848
87701		Spot	3	Image 1	5	1000000126	849
94404		Spot	3	Image 1	5	1000000127	850
76972		Spot	3	Image 1	5	1000000129	851
92826		Spot	3	Image 1	5	1000000130	852
78077		Spot	3	Image 1	5	1000000131	853
76620		Spot	3	Image 1	5	1000000132	854
95001		Spot	3	Image 1	5	1000000133	855
79329		Spot	3	Image 1	5	1000000135	856
80550		Spot	3	Image 1	5	1000000134	857
81849		Spot	3	Image 1	5	1000000136	858
116477		Spot	3	Image 1	5	1000000137	859
74907		Spot	3	Image 1	5	1000000138	860
88459		Spot	3	Image 1	5	1000000139	861
89009		Spot	3	Image 1	5	1000000140	862
87016		Spot	3	Image 1	5	1000000143	863
103017		Spot	3	Image 1	5	1000000141	864
97958		Spot	3	Image 1	5	1000000142	865
102068		Spot	3	Image 1	5	1000000144	866
111715		Spot	3	Image 1	5	1000000145	867
105302		Spot	3	Image 1	5	1000000146	868
112970		Spot	3	Image 1	5	1000000147	869
81407		Spot	3	Image 1	5	1000000148	870
112395		Spot	3	Image 1	5	1000000149	871
110390		Spot	3	Image 1	5	1000000150	872
103799		Spot	3	Image 1	5	1000000151	873
76570		Spot	3	Image 1	5	1000000152	874
101352		Spot	3	Image 1	5	1000000153	875
99702		Spot	3	Image 1	5	1000000154	876
88173		Spot	3	Image 1	5	1000000155	877
111386		Spot	3	Image 1	5	1000000156	878
114166		Spot	3	Image 1	5	1000000157	879
105528		Spot	3	Image 1	5	1000000158	880
76008		Spot	3	Image 1	5	1000000159	881
105226		Spot	3	Image 1	5	1000000160	882
68515		Spot	3	Image 1	5	1000000162	883
103826		Spot	3	Image 1	5	1000000161	884
110087		Spot	3	Image 1	5	1000000163	885
104605		Spot	3	Image 1	5	1000000164	886
116231		Spot	3	Image 1	5	1000000165	887
116115		Spot	3	Image 1	5	1000000166	888
128320		Spot	3	Image 1	5	1000000167	889
86314		Spot	3	Image 1	5	1000000168	890
120905		Spot	3	Image 1	5	1000000169	891
108842		Spot	3	Image 1	5	1000000170	892
94081		Spot	3	Image 1	5	1000000171	893
88299		Spot	3	Image 1	5	1000000172	894
94904		Spot	3	Image 1	5	1000000173	895
59925		Spot	3	Image 1	6	1000000000	896
60908		Spot	3	Image 1	6	1000000001	897
40838		Spot	3	Image 1	6	1000000005	898
75744		Spot	3	Image 1	6	1000000004	899
62829		Spot	3	Image 1	6	1000000003	900
64807		Spot	3	Image 1	6	1000000006	901
43290		Spot	3	Image 1	6	1000000007	902
61830		Spot	3	Image 1	6	1000000008	903
64341		Spot	3	Image 1	6	1000000009	904
62888		Spot	3	Image 1	6	1000000010	905
68063		Spot	3	Image 1	6	1000000011	906
73361		Spot	3	Image 1	6	1000000013	907
87506		Spot	3	Image 1	6	1000000014	908
61604		Spot	3	Image 1	6	1000000012	909
88905		Spot	3	Image 1	6	1000000015	910
66213		Spot	3	Image 1	6	1000000016	911
59647		Spot	3	Image 1	6	1000000017	912
61698		Spot	3	Image 1	6	1000000018	913
57384		Spot	3	Image 1	6	1000000019	914
66173		Spot	3	Image 1	6	1000000020	915
63441		Spot	3	Image 1	6	1000000021	916
78498		Spot	3	Image 1	6	1000000022	917
65826		Spot	3	Image 1	6	1000000023	918
68725		Spot	3	Image 1	6	1000000024	919
89673		Spot	3	Image 1	6	1000000025	920
77447		Spot	3	Image 1	6	1000000026	921
66549		Spot	3	Image 1	6	1000000027	922
75629		Spot	3	Image 1	6	1000000028	923
63187		Spot	3	Image 1	6	1000000029	924
64493		Spot	3	Image 1	6	1000000030	925
74609		Spot	3	Image 1	6	1000000031	926
70647		Spot	3	Image 1	6	1000000032	927
101264		Spot	3	Image 1	6	1000000033	928
72595		Spot	3	Image 1	6	1000000034	929
64759		Spot	3	Image 1	6	1000000037	930
78080		Spot	3	Image 1	6	1000000035	931
79009		Spot	3	Image 1	6	1000000036	932
79670		Spot	3	Image 1	6	1000000038	933
88500		Spot	3	Image 1	6	1000000040	934
60403		Spot	3	Image 1	6	1000000039	935
79502		Spot	3	Image 1	6	1000000174	936
65956		Spot	3	Image 1	6	1000000041	939
84753		Spot	3	Image 1	6	1000000042	940
72867		Spot	3	Image 1	6	1000000044	941
80749		Spot	3	Image 1	6	1000000045	942
64942		Spot	3	Image 1	6	1000000043	943
66514		Spot	3	Image 1	6	1000000046	944
64924		Spot	3	Image 1	6	1000000047	945
70058		Spot	3	Image 1	6	1000000048	946
80785		Spot	3	Image 1	6	1000000049	947
87696		Spot	3	Image 1	6	1000000050	948
64803		Spot	3	Image 1	6	1000000051	949
69364		Spot	3	Image 1	6	1000000052	950
91841		Spot	3	Image 1	6	1000000053	951
65474		Spot	3	Image 1	6	1000000054	952
82382		Spot	3	Image 1	6	1000000055	953
73608		Spot	3	Image 1	6	1000000056	954
63028		Spot	3	Image 1	6	1000000057	955
64914		Spot	3	Image 1	6	1000000058	956
66853		Spot	3	Image 1	6	1000000059	957
78336		Spot	3	Image 1	6	1000000060	958
81820		Spot	3	Image 1	6	1000000061	959
88923		Spot	3	Image 1	6	1000000062	960
80251		Spot	3	Image 1	6	1000000063	961
66036		Spot	3	Image 1	6	1000000064	962
72623		Spot	3	Image 1	6	1000000065	963
64836		Spot	3	Image 1	6	1000000066	964
76465		Spot	3	Image 1	6	1000000067	965
65160		Spot	3	Image 1	6	1000000068	966
72557		Spot	3	Image 1	6	1000000069	967
75457		Spot	3	Image 1	6	1000000070	968
85370		Spot	3	Image 1	6	1000000071	969
82130		Spot	3	Image 1	6	1000000072	970
60546		Spot	3	Image 1	6	1000000073	971
85049		Spot	3	Image 1	6	1000000074	972
64210		Spot	3	Image 1	6	1000000076	973
39141		Spot	3	Image 1	6	1000000075	974
71376		Spot	3	Image 1	6	1000000080	975
83238		Spot	3	Image 1	6	1000000078	976
75288		Spot	3	Image 1	6	1000000079	977
111076		Spot	3	Image 1	6	1000000077	978
76243		Spot	3	Image 1	6	1000000081	979
66640		Spot	3	Image 1	6	1000000082	980
75906		Spot	3	Image 1	6	1000000083	982
78309		Spot	3	Image 1	6	1000000178	983
41256		Spot	3	Image 1	6	1000000085	984
71272		Spot	3	Image 1	6	1000000086	985
78376		Spot	3	Image 1	6	1000000087	986
70194		Spot	3	Image 1	6	1000000084	987
75835		Spot	3	Image 1	6	1000000088	988
76724		Spot	3	Image 1	6	1000000089	989
91148		Spot	3	Image 1	6	1000000090	990
75764		Spot	3	Image 1	6	1000000091	991
72623		Spot	3	Image 1	6	1000000093	992
79015		Spot	3	Image 1	6	1000000092	993
87762		Spot	3	Image 1	6	1000000175	994
76030		Spot	3	Image 1	6	1000000096	995
72248		Spot	3	Image 1	6	1000000094	996
79042		Spot	3	Image 1	6	1000000095	997
76053		Spot	3	Image 1	6	1000000097	998
88167		Spot	3	Image 1	6	1000000098	999
75821		Spot	3	Image 1	6	1000000099	1000
84664		Spot	3	Image 1	6	1000000100	1001
97039		Spot	3	Image 1	6	1000000101	1002
84637		Spot	3	Image 1	6	1000000102	1003
82651		Spot	3	Image 1	6	1000000176	1004
69951		Spot	3	Image 1	6	1000000103	1005
80848		Spot	3	Image 1	6	1000000104	1006
85636		Spot	3	Image 1	6	1000000105	1007
80909		Spot	3	Image 1	6	1000000108	1008
74071		Spot	3	Image 1	6	1000000107	1009
84658		Spot	3	Image 1	6	1000000106	1010
98107		Spot	3	Image 1	6	1000000109	1011
79639		Spot	3	Image 1	6	1000000110	1012
81790		Spot	3	Image 1	6	1000000111	1013
91315		Spot	3	Image 1	6	1000000112	1014
74305		Spot	3	Image 1	6	1000000113	1015
75109		Spot	3	Image 1	6	1000000114	1016
100968		Spot	3	Image 1	6	1000000115	1017
76221		Spot	3	Image 1	6	1000000116	1018
92828		Spot	3	Image 1	6	1000000117	1019
75648		Spot	3	Image 1	6	1000000118	1020
32616		Spot	3	Image 1	6	1000000119	1021
104749		Spot	3	Image 1	6	1000000120	1022
74678		Spot	3	Image 1	6	1000000121	1023
78555		Spot	3	Image 1	6	1000000122	1024
85653		Spot	3	Image 1	6	1000000123	1025
61098		Spot	3	Image 1	6	1000000124	1026
75539		Spot	3	Image 1	6	1000000125	1027
86923		Spot	3	Image 1	6	1000000126	1028
92834		Spot	3	Image 1	6	1000000127	1029
94914		Spot	3	Image 1	6	1000000128	1030
78649		Spot	3	Image 1	6	1000000129	1031
93307		Spot	3	Image 1	6	1000000130	1032
79947		Spot	3	Image 1	6	1000000131	1033
76021		Spot	3	Image 1	6	1000000132	1034
93829		Spot	3	Image 1	6	1000000133	1035
80959		Spot	3	Image 1	6	1000000134	1036
78477		Spot	3	Image 1	6	1000000135	1037
81417		Spot	3	Image 1	6	1000000136	1038
115779		Spot	3	Image 1	6	1000000137	1039
74293		Spot	3	Image 1	6	1000000138	1040
90078		Spot	3	Image 1	6	1000000139	1041
89663		Spot	3	Image 1	6	1000000140	1042
87951		Spot	3	Image 1	6	1000000143	1043
105022		Spot	3	Image 1	6	1000000141	1044
98457		Spot	3	Image 1	6	1000000142	1045
102317		Spot	3	Image 1	6	1000000144	1046
112475		Spot	3	Image 1	6	1000000145	1047
105097		Spot	3	Image 1	6	1000000146	1048
113076		Spot	3	Image 1	6	1000000147	1049
80555		Spot	3	Image 1	6	1000000148	1050
112628		Spot	3	Image 1	6	1000000149	1051
112990		Spot	3	Image 1	6	1000000150	1052
104955		Spot	3	Image 1	6	1000000151	1053
75900		Spot	3	Image 1	6	1000000152	1054
101173		Spot	3	Image 1	6	1000000153	1055
100764		Spot	3	Image 1	6	1000000154	1056
87601		Spot	3	Image 1	6	1000000155	1057
113410		Spot	3	Image 1	6	1000000156	1058
114421		Spot	3	Image 1	6	1000000157	1059
104479		Spot	3	Image 1	6	1000000158	1060
76671		Spot	3	Image 1	6	1000000159	1061
104886		Spot	3	Image 1	6	1000000160	1062
69030		Spot	3	Image 1	6	1000000162	1063
103267		Spot	3	Image 1	6	1000000161	1064
111242		Spot	3	Image 1	6	1000000163	1065
104707		Spot	3	Image 1	6	1000000164	1066
113099		Spot	3	Image 1	6	1000000165	1067
117457		Spot	3	Image 1	6	1000000166	1068
127489		Spot	3	Image 1	6	1000000167	1069
84879		Spot	3	Image 1	6	1000000168	1070
122933		Spot	3	Image 1	6	1000000169	1071
108968		Spot	3	Image 1	6	1000000170	1072
93676		Spot	3	Image 1	6	1000000171	1073
89573		Spot	3	Image 1	6	1000000172	1074
93705		Spot	3	Image 1	6	1000000173	1075
59547		Spot	3	Image 1	7	1000000000	1076
62441		Spot	3	Image 1	7	1000000001	1077
60540		Spot	3	Image 1	7	1000000002	1078
74594		Spot	3	Image 1	7	1000000004	1079
41596		Spot	3	Image 1	7	1000000005	1080
61414		Spot	3	Image 1	7	1000000003	1081
65173		Spot	3	Image 1	7	1000000006	1082
42356		Spot	3	Image 1	7	1000000007	1083
61941		Spot	3	Image 1	7	1000000008	1084
65338		Spot	3	Image 1	7	1000000009	1085
67789		Spot	3	Image 1	7	1000000011	1086
73995		Spot	3	Image 1	7	1000000013	1087
87048		Spot	3	Image 1	7	1000000014	1088
62121		Spot	3	Image 1	7	1000000012	1089
87702		Spot	3	Image 1	7	1000000015	1090
66128		Spot	3	Image 1	7	1000000016	1091
58902		Spot	3	Image 1	7	1000000017	1092
61700		Spot	3	Image 1	7	1000000018	1093
56469		Spot	3	Image 1	7	1000000019	1094
67527		Spot	3	Image 1	7	1000000020	1095
63944		Spot	3	Image 1	7	1000000021	1096
78783		Spot	3	Image 1	7	1000000022	1097
64440		Spot	3	Image 1	7	1000000023	1098
67962		Spot	3	Image 1	7	1000000024	1099
85379		Spot	3	Image 1	7	1000000025	1100
78851		Spot	3	Image 1	7	1000000026	1101
67196		Spot	3	Image 1	7	1000000027	1102
76879		Spot	3	Image 1	7	1000000028	1103
63551		Spot	3	Image 1	7	1000000029	1104
65345		Spot	3	Image 1	7	1000000030	1105
73923		Spot	3	Image 1	7	1000000031	1106
71960		Spot	3	Image 1	7	1000000032	1107
97795		Spot	3	Image 1	7	1000000033	1108
73000		Spot	3	Image 1	7	1000000034	1109
78193		Spot	3	Image 1	7	1000000035	1110
64349		Spot	3	Image 1	7	1000000037	1111
79675		Spot	3	Image 1	7	1000000036	1112
78801		Spot	3	Image 1	7	1000000038	1113
88424		Spot	3	Image 1	7	1000000040	1114
78785		Spot	3	Image 1	7	1000000174	1115
60255		Spot	3	Image 1	7	1000000039	1116
65323		Spot	3	Image 1	7	1000000041	1119
86038		Spot	3	Image 1	7	1000000042	1120
73049		Spot	3	Image 1	7	1000000044	1121
80046		Spot	3	Image 1	7	1000000045	1122
63938		Spot	3	Image 1	7	1000000043	1123
66674		Spot	3	Image 1	7	1000000046	1124
64190		Spot	3	Image 1	7	1000000047	1125
70785		Spot	3	Image 1	7	1000000048	1126
79387		Spot	3	Image 1	7	1000000049	1127
86747		Spot	3	Image 1	7	1000000050	1128
65647		Spot	3	Image 1	7	1000000051	1129
69475		Spot	3	Image 1	7	1000000052	1130
92992		Spot	3	Image 1	7	1000000053	1131
65212		Spot	3	Image 1	7	1000000054	1132
80843		Spot	3	Image 1	7	1000000055	1133
74861		Spot	3	Image 1	7	1000000056	1134
63616		Spot	3	Image 1	7	1000000057	1135
64110		Spot	3	Image 1	7	1000000058	1136
67256		Spot	3	Image 1	7	1000000059	1137
81813		Spot	3	Image 1	7	1000000061	1138
78578		Spot	3	Image 1	7	1000000060	1139
89535		Spot	3	Image 1	7	1000000062	1140
80631		Spot	3	Image 1	7	1000000063	1141
66686		Spot	3	Image 1	7	1000000064	1142
72893		Spot	3	Image 1	7	1000000065	1143
64242		Spot	3	Image 1	7	1000000066	1144
66720		Spot	3	Image 1	7	1000000068	1145
77308		Spot	3	Image 1	7	1000000067	1146
72621		Spot	3	Image 1	7	1000000069	1147
76094		Spot	3	Image 1	7	1000000070	1148
86969		Spot	3	Image 1	7	1000000071	1149
81468		Spot	3	Image 1	7	1000000072	1150
61396		Spot	3	Image 1	7	1000000073	1151
85164		Spot	3	Image 1	7	1000000074	1152
64370		Spot	3	Image 1	7	1000000076	1153
39643		Spot	3	Image 1	7	1000000075	1154
70917		Spot	3	Image 1	7	1000000080	1155
113535		Spot	3	Image 1	7	1000000077	1156
83386		Spot	3	Image 1	7	1000000078	1157
75236		Spot	3	Image 1	7	1000000079	1158
66716		Spot	3	Image 1	7	1000000082	1159
76506		Spot	3	Image 1	7	1000000081	1160
75668		Spot	3	Image 1	7	1000000083	1162
78941		Spot	3	Image 1	7	1000000178	1163
41839		Spot	3	Image 1	7	1000000085	1164
69940		Spot	3	Image 1	7	1000000084	1165
71688		Spot	3	Image 1	7	1000000086	1166
78421		Spot	3	Image 1	7	1000000087	1167
75062		Spot	3	Image 1	7	1000000088	1168
76443		Spot	3	Image 1	7	1000000089	1169
90217		Spot	3	Image 1	7	1000000090	1170
76243		Spot	3	Image 1	7	1000000091	1171
72000		Spot	3	Image 1	7	1000000093	1172
80111		Spot	3	Image 1	7	1000000092	1173
87455		Spot	3	Image 1	7	1000000175	1174
77717		Spot	3	Image 1	7	1000000095	1175
72189		Spot	3	Image 1	7	1000000094	1176
76399		Spot	3	Image 1	7	1000000096	1177
75707		Spot	3	Image 1	7	1000000097	1178
89112		Spot	3	Image 1	7	1000000098	1179
75520		Spot	3	Image 1	7	1000000099	1180
85406		Spot	3	Image 1	7	1000000100	1182
95638		Spot	3	Image 1	7	1000000101	1183
83564		Spot	3	Image 1	7	1000000102	1184
69797		Spot	3	Image 1	7	1000000103	1185
80662		Spot	3	Image 1	7	1000000104	1186
84776		Spot	3	Image 1	7	1000000105	1187
86005		Spot	3	Image 1	7	1000000106	1188
74773		Spot	3	Image 1	7	1000000107	1189
81233		Spot	3	Image 1	7	1000000108	1190
98690		Spot	3	Image 1	7	1000000109	1191
81635		Spot	3	Image 1	7	1000000111	1192
84693		Spot	3	Image 1	7	1000000110	1193
91322		Spot	3	Image 1	7	1000000112	1194
74144		Spot	3	Image 1	7	1000000113	1195
78097		Spot	3	Image 1	7	1000000114	1196
102721		Spot	3	Image 1	7	1000000115	1197
79908		Spot	3	Image 1	7	1000000116	1198
92930		Spot	3	Image 1	7	1000000117	1199
75193		Spot	3	Image 1	7	1000000118	1200
32787		Spot	3	Image 1	7	1000000119	1201
105447		Spot	3	Image 1	7	1000000120	1202
73591		Spot	3	Image 1	7	1000000121	1203
78876		Spot	3	Image 1	7	1000000122	1204
61505		Spot	3	Image 1	7	1000000124	1205
86245		Spot	3	Image 1	7	1000000123	1206
75173		Spot	3	Image 1	7	1000000125	1207
87801		Spot	3	Image 1	7	1000000126	1208
93239		Spot	3	Image 1	7	1000000127	1209
77303		Spot	3	Image 1	7	1000000129	1210
93144		Spot	3	Image 1	7	1000000130	1211
79174		Spot	3	Image 1	7	1000000131	1212
76506		Spot	3	Image 1	7	1000000132	1213
96586		Spot	3	Image 1	7	1000000133	1214
81057		Spot	3	Image 1	7	1000000134	1215
79324		Spot	3	Image 1	7	1000000135	1216
80895		Spot	3	Image 1	7	1000000136	1217
115817		Spot	3	Image 1	7	1000000137	1218
74782		Spot	3	Image 1	7	1000000138	1219
88674		Spot	3	Image 1	7	1000000139	1220
88347		Spot	3	Image 1	7	1000000140	1221
87176		Spot	3	Image 1	7	1000000143	1222
103390		Spot	3	Image 1	7	1000000141	1223
98528		Spot	3	Image 1	7	1000000142	1224
104344		Spot	3	Image 1	7	1000000144	1225
112201		Spot	3	Image 1	7	1000000145	1226
105640		Spot	3	Image 1	7	1000000146	1227
111565		Spot	3	Image 1	7	1000000147	1228
80398		Spot	3	Image 1	7	1000000148	1229
110943		Spot	3	Image 1	7	1000000149	1230
111523		Spot	3	Image 1	7	1000000150	1231
104625		Spot	3	Image 1	7	1000000151	1232
76040		Spot	3	Image 1	7	1000000152	1233
100738		Spot	3	Image 1	7	1000000153	1234
98811		Spot	3	Image 1	7	1000000154	1235
90206		Spot	3	Image 1	7	1000000155	1236
112228		Spot	3	Image 1	7	1000000156	1237
113629		Spot	3	Image 1	7	1000000157	1238
104099		Spot	3	Image 1	7	1000000158	1239
76431		Spot	3	Image 1	7	1000000159	1240
105197		Spot	3	Image 1	7	1000000160	1241
104376		Spot	3	Image 1	7	1000000161	1242
69212		Spot	3	Image 1	7	1000000162	1243
110256		Spot	3	Image 1	7	1000000163	1244
105213		Spot	3	Image 1	7	1000000164	1245
114406		Spot	3	Image 1	7	1000000165	1246
117510		Spot	3	Image 1	7	1000000166	1247
127121		Spot	3	Image 1	7	1000000167	1248
84381		Spot	3	Image 1	7	1000000168	1249
121675		Spot	3	Image 1	7	1000000169	1250
108990		Spot	3	Image 1	7	1000000170	1251
94533		Spot	3	Image 1	7	1000000171	1252
90587		Spot	3	Image 1	7	1000000172	1253
94378		Spot	3	Image 1	7	1000000173	1254
60536		Spot	3	Image 1	8	1000000000	1255
61692		Spot	3	Image 1	8	1000000001	1256
41056		Spot	3	Image 1	8	1000000005	1257
74424		Spot	3	Image 1	8	1000000004	1258
61426		Spot	3	Image 1	8	1000000003	1259
64825		Spot	3	Image 1	8	1000000006	1260
38904		Spot	3	Image 1	8	1000000007	1261
61776		Spot	3	Image 1	8	1000000008	1262
64566		Spot	3	Image 1	8	1000000009	1263
62161		Spot	3	Image 1	8	1000000010	1264
68248		Spot	3	Image 1	8	1000000011	1265
89125		Spot	3	Image 1	8	1000000014	1266
61335		Spot	3	Image 1	8	1000000012	1267
73950		Spot	3	Image 1	8	1000000013	1268
88299		Spot	3	Image 1	8	1000000015	1269
65946		Spot	3	Image 1	8	1000000016	1270
57877		Spot	3	Image 1	8	1000000017	1271
61771		Spot	3	Image 1	8	1000000018	1272
56949		Spot	3	Image 1	8	1000000019	1273
66548		Spot	3	Image 1	8	1000000020	1274
63642		Spot	3	Image 1	8	1000000021	1275
78833		Spot	3	Image 1	8	1000000022	1276
65532		Spot	3	Image 1	8	1000000023	1277
69513		Spot	3	Image 1	8	1000000024	1278
85153		Spot	3	Image 1	8	1000000025	1279
79465		Spot	3	Image 1	8	1000000026	1280
66025		Spot	3	Image 1	8	1000000027	1281
79102		Spot	3	Image 1	8	1000000028	1282
62486		Spot	3	Image 1	8	1000000029	1283
65313		Spot	3	Image 1	8	1000000030	1284
74587		Spot	3	Image 1	8	1000000031	1285
71587		Spot	3	Image 1	8	1000000032	1286
98995		Spot	3	Image 1	8	1000000033	1287
73316		Spot	3	Image 1	8	1000000034	1288
78120		Spot	3	Image 1	8	1000000035	1289
64263		Spot	3	Image 1	8	1000000037	1290
78946		Spot	3	Image 1	8	1000000036	1291
78207		Spot	3	Image 1	8	1000000038	1292
90551		Spot	3	Image 1	8	1000000040	1293
78909		Spot	3	Image 1	8	1000000174	1294
60045		Spot	3	Image 1	8	1000000039	1295
65622		Spot	3	Image 1	8	1000000041	1298
85044		Spot	3	Image 1	8	1000000042	1299
73161		Spot	3	Image 1	8	1000000044	1300
64495		Spot	3	Image 1	8	1000000043	1301
82339		Spot	3	Image 1	8	1000000045	1302
66382		Spot	3	Image 1	8	1000000046	1303
63150		Spot	3	Image 1	8	1000000047	1304
70839		Spot	3	Image 1	8	1000000048	1305
61586		Spot	3	Image 1	8	1000000177	1306
79856		Spot	3	Image 1	8	1000000049	1307
87322		Spot	3	Image 1	8	1000000050	1308
69463		Spot	3	Image 1	8	1000000052	1309
65891		Spot	3	Image 1	8	1000000051	1310
92426		Spot	3	Image 1	8	1000000053	1311
65483		Spot	3	Image 1	8	1000000054	1312
80416		Spot	3	Image 1	8	1000000055	1313
76305		Spot	3	Image 1	8	1000000056	1314
63965		Spot	3	Image 1	8	1000000057	1315
64663		Spot	3	Image 1	8	1000000058	1316
67517		Spot	3	Image 1	8	1000000059	1317
82299		Spot	3	Image 1	8	1000000061	1318
78317		Spot	3	Image 1	8	1000000060	1319
89746		Spot	3	Image 1	8	1000000062	1320
80345		Spot	3	Image 1	8	1000000063	1321
73937		Spot	3	Image 1	8	1000000065	1322
67020		Spot	3	Image 1	8	1000000064	1323
63838		Spot	3	Image 1	8	1000000066	1324
77398		Spot	3	Image 1	8	1000000067	1325
65598		Spot	3	Image 1	8	1000000068	1326
73730		Spot	3	Image 1	8	1000000069	1327
76566		Spot	3	Image 1	8	1000000070	1328
85751		Spot	3	Image 1	8	1000000071	1329
84454		Spot	3	Image 1	8	1000000072	1330
60989		Spot	3	Image 1	8	1000000073	1331
83636		Spot	3	Image 1	8	1000000074	1332
64458		Spot	3	Image 1	8	1000000076	1333
40141		Spot	3	Image 1	8	1000000075	1334
71910		Spot	3	Image 1	8	1000000080	1335
82318		Spot	3	Image 1	8	1000000078	1336
76175		Spot	3	Image 1	8	1000000079	1337
113665		Spot	3	Image 1	8	1000000077	1338
76443		Spot	3	Image 1	8	1000000081	1339
65487		Spot	3	Image 1	8	1000000082	1340
75211		Spot	3	Image 1	8	1000000083	1342
41300		Spot	3	Image 1	8	1000000085	1343
71658		Spot	3	Image 1	8	1000000086	1344
79153		Spot	3	Image 1	8	1000000087	1345
70838		Spot	3	Image 1	8	1000000084	1346
75015		Spot	3	Image 1	8	1000000088	1347
76830		Spot	3	Image 1	8	1000000089	1348
91404		Spot	3	Image 1	8	1000000090	1349
75411		Spot	3	Image 1	8	1000000091	1350
72949		Spot	3	Image 1	8	1000000093	1351
78877		Spot	3	Image 1	8	1000000092	1352
87600		Spot	3	Image 1	8	1000000175	1353
72514		Spot	3	Image 1	8	1000000094	1354
76345		Spot	3	Image 1	8	1000000096	1355
78839		Spot	3	Image 1	8	1000000095	1356
75749		Spot	3	Image 1	8	1000000097	1357
89844		Spot	3	Image 1	8	1000000098	1358
75464		Spot	3	Image 1	8	1000000099	1359
84770		Spot	3	Image 1	8	1000000100	1361
97214		Spot	3	Image 1	8	1000000101	1362
84016		Spot	3	Image 1	8	1000000102	1363
80720		Spot	3	Image 1	8	1000000176	1364
70190		Spot	3	Image 1	8	1000000103	1365
80320		Spot	3	Image 1	8	1000000104	1366
85765		Spot	3	Image 1	8	1000000105	1367
80334		Spot	3	Image 1	8	1000000108	1368
85061		Spot	3	Image 1	8	1000000106	1369
73926		Spot	3	Image 1	8	1000000107	1370
98381		Spot	3	Image 1	8	1000000109	1371
82445		Spot	3	Image 1	8	1000000111	1372
85044		Spot	3	Image 1	8	1000000110	1373
92366		Spot	3	Image 1	8	1000000112	1374
74106		Spot	3	Image 1	8	1000000113	1375
76833		Spot	3	Image 1	8	1000000114	1376
102179		Spot	3	Image 1	8	1000000115	1377
76799		Spot	3	Image 1	8	1000000116	1378
93198		Spot	3	Image 1	8	1000000117	1379
76279		Spot	3	Image 1	8	1000000118	1380
32593		Spot	3	Image 1	8	1000000119	1381
109965		Spot	3	Image 1	8	1000000120	1382
79840		Spot	3	Image 1	8	1000000122	1383
74249		Spot	3	Image 1	8	1000000121	1384
85973		Spot	3	Image 1	8	1000000123	1385
61811		Spot	3	Image 1	8	1000000124	1386
76087		Spot	3	Image 1	8	1000000125	1387
85889		Spot	3	Image 1	8	1000000126	1388
92409		Spot	3	Image 1	8	1000000127	1389
96225		Spot	3	Image 1	8	1000000128	1390
76330		Spot	3	Image 1	8	1000000129	1391
92102		Spot	3	Image 1	8	1000000130	1392
78340		Spot	3	Image 1	8	1000000131	1393
75259		Spot	3	Image 1	8	1000000132	1394
95869		Spot	3	Image 1	8	1000000133	1395
81404		Spot	3	Image 1	8	1000000134	1396
79295		Spot	3	Image 1	8	1000000135	1397
82857		Spot	3	Image 1	8	1000000136	1398
115376		Spot	3	Image 1	8	1000000137	1399
76259		Spot	3	Image 1	8	1000000138	1400
88745		Spot	3	Image 1	8	1000000139	1401
89337		Spot	3	Image 1	8	1000000140	1402
104494		Spot	3	Image 1	8	1000000141	1403
87173		Spot	3	Image 1	8	1000000143	1404
98878		Spot	3	Image 1	8	1000000142	1405
102180		Spot	3	Image 1	8	1000000144	1406
113984		Spot	3	Image 1	8	1000000145	1407
104056		Spot	3	Image 1	8	1000000146	1408
114931		Spot	3	Image 1	8	1000000147	1409
81410		Spot	3	Image 1	8	1000000148	1410
115850		Spot	3	Image 1	8	1000000149	1411
111657		Spot	3	Image 1	8	1000000150	1412
105226		Spot	3	Image 1	8	1000000151	1413
76214		Spot	3	Image 1	8	1000000152	1414
101748		Spot	3	Image 1	8	1000000153	1415
100047		Spot	3	Image 1	8	1000000154	1416
89134		Spot	3	Image 1	8	1000000155	1417
114010		Spot	3	Image 1	8	1000000157	1418
104934		Spot	3	Image 1	8	1000000158	1419
76738		Spot	3	Image 1	8	1000000159	1420
105023		Spot	3	Image 1	8	1000000160	1421
104715		Spot	3	Image 1	8	1000000161	1422
70847		Spot	3	Image 1	8	1000000162	1423
112214		Spot	3	Image 1	8	1000000163	1424
106177		Spot	3	Image 1	8	1000000164	1425
114838		Spot	3	Image 1	8	1000000165	1426
117009		Spot	3	Image 1	8	1000000166	1427
126032		Spot	3	Image 1	8	1000000167	1428
85144		Spot	3	Image 1	8	1000000168	1429
121168		Spot	3	Image 1	8	1000000169	1430
108392		Spot	3	Image 1	8	1000000170	1431
93512		Spot	3	Image 1	8	1000000171	1432
89175		Spot	3	Image 1	8	1000000172	1433
93623		Spot	3	Image 1	8	1000000173	1434
60461		Spot	3	Image 1	9	1000000000	1435
61546		Spot	3	Image 1	9	1000000001	1436
59985		Spot	3	Image 1	9	1000000002	1437
41446		Spot	3	Image 1	9	1000000005	1438
76335		Spot	3	Image 1	9	1000000004	1439
60702		Spot	3	Image 1	9	1000000003	1440
64528		Spot	3	Image 1	9	1000000006	1441
37677		Spot	3	Image 1	9	1000000007	1442
62035		Spot	3	Image 1	9	1000000008	1443
63280		Spot	3	Image 1	9	1000000009	1444
68429		Spot	3	Image 1	9	1000000011	1445
61777		Spot	3	Image 1	9	1000000012	1446
73841		Spot	3	Image 1	9	1000000013	1447
89468		Spot	3	Image 1	9	1000000014	1448
88683		Spot	3	Image 1	9	1000000015	1449
66848		Spot	3	Image 1	9	1000000016	1450
58201		Spot	3	Image 1	9	1000000017	1451
62028		Spot	3	Image 1	9	1000000018	1452
56696		Spot	3	Image 1	9	1000000019	1453
66767		Spot	3	Image 1	9	1000000020	1454
62991		Spot	3	Image 1	9	1000000021	1455
80126		Spot	3	Image 1	9	1000000022	1456
65789		Spot	3	Image 1	9	1000000023	1457
67505		Spot	3	Image 1	9	1000000024	1458
87139		Spot	3	Image 1	9	1000000025	1459
80910		Spot	3	Image 1	9	1000000026	1460
67518		Spot	3	Image 1	9	1000000027	1461
81238		Spot	3	Image 1	9	1000000028	1462
62943		Spot	3	Image 1	9	1000000029	1463
65330		Spot	3	Image 1	9	1000000030	1464
75079		Spot	3	Image 1	9	1000000031	1465
71519		Spot	3	Image 1	9	1000000032	1466
98016		Spot	3	Image 1	9	1000000033	1467
73989		Spot	3	Image 1	9	1000000034	1468
76877		Spot	3	Image 1	9	1000000035	1469
64937		Spot	3	Image 1	9	1000000037	1470
79769		Spot	3	Image 1	9	1000000036	1471
79093		Spot	3	Image 1	9	1000000038	1472
90978		Spot	3	Image 1	9	1000000040	1473
61564		Spot	3	Image 1	9	1000000039	1474
78645		Spot	3	Image 1	9	1000000174	1475
66713		Spot	3	Image 1	9	1000000041	1477
85500		Spot	3	Image 1	9	1000000042	1478
73129		Spot	3	Image 1	9	1000000044	1479
81526		Spot	3	Image 1	9	1000000045	1480
65140		Spot	3	Image 1	9	1000000043	1481
66751		Spot	3	Image 1	9	1000000046	1482
64431		Spot	3	Image 1	9	1000000047	1483
70941		Spot	3	Image 1	9	1000000048	1484
61389		Spot	3	Image 1	9	1000000177	1485
79433		Spot	3	Image 1	9	1000000049	1486
86553		Spot	3	Image 1	9	1000000050	1487
65767		Spot	3	Image 1	9	1000000051	1488
70781		Spot	3	Image 1	9	1000000052	1489
93643		Spot	3	Image 1	9	1000000053	1490
65800		Spot	3	Image 1	9	1000000054	1491
80609		Spot	3	Image 1	9	1000000055	1492
63857		Spot	3	Image 1	9	1000000057	1493
75887		Spot	3	Image 1	9	1000000056	1494
64979		Spot	3	Image 1	9	1000000058	1495
66240		Spot	3	Image 1	9	1000000059	1496
82036		Spot	3	Image 1	9	1000000061	1497
78751		Spot	3	Image 1	9	1000000060	1498
91515		Spot	3	Image 1	9	1000000062	1499
81377		Spot	3	Image 1	9	1000000063	1500
66460		Spot	3	Image 1	9	1000000064	1501
73650		Spot	3	Image 1	9	1000000065	1502
64286		Spot	3	Image 1	9	1000000066	1503
77503		Spot	3	Image 1	9	1000000067	1504
65121		Spot	3	Image 1	9	1000000068	1505
73279		Spot	3	Image 1	9	1000000069	1506
76291		Spot	3	Image 1	9	1000000070	1507
86619		Spot	3	Image 1	9	1000000071	1508
80370		Spot	3	Image 1	9	1000000072	1509
61140		Spot	3	Image 1	9	1000000073	1510
84877		Spot	3	Image 1	9	1000000074	1511
66259		Spot	3	Image 1	9	1000000076	1512
39565		Spot	3	Image 1	9	1000000075	1513
71969		Spot	3	Image 1	9	1000000080	1514
75640		Spot	3	Image 1	9	1000000079	1515
114602		Spot	3	Image 1	9	1000000077	1516
76739		Spot	3	Image 1	9	1000000081	1517
65766		Spot	3	Image 1	9	1000000082	1518
76091		Spot	3	Image 1	9	1000000083	1520
41039		Spot	3	Image 1	9	1000000085	1521
73060		Spot	3	Image 1	9	1000000086	1522
78214		Spot	3	Image 1	9	1000000087	1523
70421		Spot	3	Image 1	9	1000000084	1524
75276		Spot	3	Image 1	9	1000000088	1525
76347		Spot	3	Image 1	9	1000000089	1526
91381		Spot	3	Image 1	9	1000000090	1527
75379		Spot	3	Image 1	9	1000000091	1528
73333		Spot	3	Image 1	9	1000000093	1529
78830		Spot	3	Image 1	9	1000000092	1530
73310		Spot	3	Image 1	9	1000000094	1531
87979		Spot	3	Image 1	9	1000000175	1532
78636		Spot	3	Image 1	9	1000000095	1533
76526		Spot	3	Image 1	9	1000000096	1534
76880		Spot	3	Image 1	9	1000000097	1535
89138		Spot	3	Image 1	9	1000000098	1536
76195		Spot	3	Image 1	9	1000000099	1537
85194		Spot	3	Image 1	9	1000000100	1539
96609		Spot	3	Image 1	9	1000000101	1540
82957		Spot	3	Image 1	9	1000000102	1541
81578		Spot	3	Image 1	9	1000000176	1542
70635		Spot	3	Image 1	9	1000000103	1543
81695		Spot	3	Image 1	9	1000000104	1544
86586		Spot	3	Image 1	9	1000000105	1545
80803		Spot	3	Image 1	9	1000000108	1546
84830		Spot	3	Image 1	9	1000000106	1547
73634		Spot	3	Image 1	9	1000000107	1548
98286		Spot	3	Image 1	9	1000000109	1549
35374		Spot	3	Image 1	9	1000000179	1550
80895		Spot	3	Image 1	9	1000000111	1551
85380		Spot	3	Image 1	9	1000000110	1552
91986		Spot	3	Image 1	9	1000000112	1553
73717		Spot	3	Image 1	9	1000000113	1554
75239		Spot	3	Image 1	9	1000000114	1555
101812		Spot	3	Image 1	9	1000000115	1556
77244		Spot	3	Image 1	9	1000000116	1557
94378		Spot	3	Image 1	9	1000000117	1558
76443		Spot	3	Image 1	9	1000000118	1559
106262		Spot	3	Image 1	9	1000000120	1560
33257		Spot	3	Image 1	9	1000000119	1561
74178		Spot	3	Image 1	9	1000000121	1562
79014		Spot	3	Image 1	9	1000000122	1563
61474		Spot	3	Image 1	9	1000000124	1564
86848		Spot	3	Image 1	9	1000000123	1565
75850		Spot	3	Image 1	9	1000000125	1566
95047		Spot	3	Image 1	9	1000000128	1567
86271		Spot	3	Image 1	9	1000000126	1568
93007		Spot	3	Image 1	9	1000000127	1569
77435		Spot	3	Image 1	9	1000000129	1570
93726		Spot	3	Image 1	9	1000000130	1571
77855		Spot	3	Image 1	9	1000000132	1572
79090		Spot	3	Image 1	9	1000000131	1573
95092		Spot	3	Image 1	9	1000000133	1574
81432		Spot	3	Image 1	9	1000000134	1575
78929		Spot	3	Image 1	9	1000000135	1576
82458		Spot	3	Image 1	9	1000000136	1577
115762		Spot	3	Image 1	9	1000000137	1578
75667		Spot	3	Image 1	9	1000000138	1579
88890		Spot	3	Image 1	9	1000000139	1580
88735		Spot	3	Image 1	9	1000000140	1581
103620		Spot	3	Image 1	9	1000000141	1582
99000		Spot	3	Image 1	9	1000000142	1583
88006		Spot	3	Image 1	9	1000000143	1584
102971		Spot	3	Image 1	9	1000000144	1585
112405		Spot	3	Image 1	9	1000000145	1586
106772		Spot	3	Image 1	9	1000000146	1587
113170		Spot	3	Image 1	9	1000000147	1588
80360		Spot	3	Image 1	9	1000000148	1589
113835		Spot	3	Image 1	9	1000000149	1590
111223		Spot	3	Image 1	9	1000000150	1591
105486		Spot	3	Image 1	9	1000000151	1592
76266		Spot	3	Image 1	9	1000000152	1593
102874		Spot	3	Image 1	9	1000000153	1594
99196		Spot	3	Image 1	9	1000000154	1595
87562		Spot	3	Image 1	9	1000000155	1596
114469		Spot	3	Image 1	9	1000000157	1597
104111		Spot	3	Image 1	9	1000000158	1598
77197		Spot	3	Image 1	9	1000000159	1599
107217		Spot	3	Image 1	9	1000000160	1600
69366		Spot	3	Image 1	9	1000000162	1601
104944		Spot	3	Image 1	9	1000000161	1602
111126		Spot	3	Image 1	9	1000000163	1603
105736		Spot	3	Image 1	9	1000000164	1604
113745		Spot	3	Image 1	9	1000000165	1605
117551		Spot	3	Image 1	9	1000000166	1606
127029		Spot	3	Image 1	9	1000000167	1607
84683		Spot	3	Image 1	9	1000000168	1608
123165		Spot	3	Image 1	9	1000000169	1609
110630		Spot	3	Image 1	9	1000000170	1610
92802		Spot	3	Image 1	9	1000000171	1611
89082		Spot	3	Image 1	9	1000000172	1612
95973		Spot	3	Image 1	9	1000000173	1613
60633		Spot	3	Image 1	10	1000000000	1614
61574		Spot	3	Image 1	10	1000000001	1615
60414		Spot	3	Image 1	10	1000000002	1616
75360		Spot	3	Image 1	10	1000000004	1617
40661		Spot	3	Image 1	10	1000000005	1618
60905		Spot	3	Image 1	10	1000000003	1619
65278		Spot	3	Image 1	10	1000000006	1620
61648		Spot	3	Image 1	10	1000000008	1621
65249		Spot	3	Image 1	10	1000000009	1622
66743		Spot	3	Image 1	10	1000000011	1623
73143		Spot	3	Image 1	10	1000000013	1624
86990		Spot	3	Image 1	10	1000000014	1625
61962		Spot	3	Image 1	10	1000000012	1626
87458		Spot	3	Image 1	10	1000000015	1627
66053		Spot	3	Image 1	10	1000000016	1628
58860		Spot	3	Image 1	10	1000000017	1629
61867		Spot	3	Image 1	10	1000000018	1630
58533		Spot	3	Image 1	10	1000000019	1631
67703		Spot	3	Image 1	10	1000000020	1632
64450		Spot	3	Image 1	10	1000000021	1633
78552		Spot	3	Image 1	10	1000000022	1634
65690		Spot	3	Image 1	10	1000000023	1635
66818		Spot	3	Image 1	10	1000000024	1636
86075		Spot	3	Image 1	10	1000000025	1637
79960		Spot	3	Image 1	10	1000000026	1638
67801		Spot	3	Image 1	10	1000000027	1639
81371		Spot	3	Image 1	10	1000000028	1640
65970		Spot	3	Image 1	10	1000000030	1641
62276		Spot	3	Image 1	10	1000000029	1642
75576		Spot	3	Image 1	10	1000000031	1643
70774		Spot	3	Image 1	10	1000000032	1644
101272		Spot	3	Image 1	10	1000000033	1645
77287		Spot	3	Image 1	10	1000000034	1646
78324		Spot	3	Image 1	10	1000000035	1647
65904		Spot	3	Image 1	10	1000000037	1648
79419		Spot	3	Image 1	10	1000000036	1649
80715		Spot	3	Image 1	10	1000000038	1650
90906		Spot	3	Image 1	10	1000000040	1651
60737		Spot	3	Image 1	10	1000000039	1652
77105		Spot	3	Image 1	10	1000000174	1653
66442		Spot	3	Image 1	10	1000000041	1655
72564		Spot	3	Image 1	10	1000000044	1656
86225		Spot	3	Image 1	10	1000000042	1657
80490		Spot	3	Image 1	10	1000000045	1658
63973		Spot	3	Image 1	10	1000000043	1659
63703		Spot	3	Image 1	10	1000000047	1660
67193		Spot	3	Image 1	10	1000000046	1661
70267		Spot	3	Image 1	10	1000000048	1663
79587		Spot	3	Image 1	10	1000000049	1664
87455		Spot	3	Image 1	10	1000000050	1665
64809		Spot	3	Image 1	10	1000000051	1666
69671		Spot	3	Image 1	10	1000000052	1667
93408		Spot	3	Image 1	10	1000000053	1668
66584		Spot	3	Image 1	10	1000000054	1669
82135		Spot	3	Image 1	10	1000000055	1670
76638		Spot	3	Image 1	10	1000000056	1671
63215		Spot	3	Image 1	10	1000000057	1672
65840		Spot	3	Image 1	10	1000000058	1673
66722		Spot	3	Image 1	10	1000000059	1674
78944		Spot	3	Image 1	10	1000000060	1675
83356		Spot	3	Image 1	10	1000000061	1676
88998		Spot	3	Image 1	10	1000000062	1677
80913		Spot	3	Image 1	10	1000000063	1678
67045		Spot	3	Image 1	10	1000000064	1679
73761		Spot	3	Image 1	10	1000000065	1680
64528		Spot	3	Image 1	10	1000000066	1681
76289		Spot	3	Image 1	10	1000000067	1682
66869		Spot	3	Image 1	10	1000000068	1683
72856		Spot	3	Image 1	10	1000000069	1684
87399		Spot	3	Image 1	10	1000000071	1685
75963		Spot	3	Image 1	10	1000000070	1686
84807		Spot	3	Image 1	10	1000000072	1687
61445		Spot	3	Image 1	10	1000000073	1688
86426		Spot	3	Image 1	10	1000000074	1689
64884		Spot	3	Image 1	10	1000000076	1690
40075		Spot	3	Image 1	10	1000000075	1691
74492		Spot	3	Image 1	10	1000000079	1692
71089		Spot	3	Image 1	10	1000000080	1693
82849		Spot	3	Image 1	10	1000000078	1694
115696		Spot	3	Image 1	10	1000000077	1695
76918		Spot	3	Image 1	10	1000000081	1696
66176		Spot	3	Image 1	10	1000000082	1697
76272		Spot	3	Image 1	10	1000000083	1699
81080		Spot	3	Image 1	10	1000000178	1700
46360		Spot	3	Image 1	10	1000000085	1701
71882		Spot	3	Image 1	10	1000000086	1702
78127		Spot	3	Image 1	10	1000000087	1703
70732		Spot	3	Image 1	10	1000000084	1704
71308		Spot	3	Image 1	10	1000000088	1705
76232		Spot	3	Image 1	10	1000000089	1706
90332		Spot	3	Image 1	10	1000000090	1707
76629		Spot	3	Image 1	10	1000000091	1708
73644		Spot	3	Image 1	10	1000000093	1709
79108		Spot	3	Image 1	10	1000000092	1710
78530		Spot	3	Image 1	10	1000000095	1711
76066		Spot	3	Image 1	10	1000000096	1712
73160		Spot	3	Image 1	10	1000000094	1713
76491		Spot	3	Image 1	10	1000000097	1714
89134		Spot	3	Image 1	10	1000000098	1715
75240		Spot	3	Image 1	10	1000000099	1716
85904		Spot	3	Image 1	10	1000000100	1718
97047		Spot	3	Image 1	10	1000000101	1719
83587		Spot	3	Image 1	10	1000000102	1720
82321		Spot	3	Image 1	10	1000000176	1721
68774		Spot	3	Image 1	10	1000000103	1722
81577		Spot	3	Image 1	10	1000000104	1723
85325		Spot	3	Image 1	10	1000000105	1724
80587		Spot	3	Image 1	10	1000000108	1725
85671		Spot	3	Image 1	10	1000000106	1726
75319		Spot	3	Image 1	10	1000000107	1727
98538		Spot	3	Image 1	10	1000000109	1728
81142		Spot	3	Image 1	10	1000000110	1729
82325		Spot	3	Image 1	10	1000000111	1730
93016		Spot	3	Image 1	10	1000000112	1731
75587		Spot	3	Image 1	10	1000000113	1732
77616		Spot	3	Image 1	10	1000000114	1733
101723		Spot	3	Image 1	10	1000000115	1734
80610		Spot	3	Image 1	10	1000000116	1735
93122		Spot	3	Image 1	10	1000000117	1736
74640		Spot	3	Image 1	10	1000000118	1737
32241		Spot	3	Image 1	10	1000000119	1738
105889		Spot	3	Image 1	10	1000000120	1739
78911		Spot	3	Image 1	10	1000000122	1740
87070		Spot	3	Image 1	10	1000000123	1741
62641		Spot	3	Image 1	10	1000000124	1742
74674		Spot	3	Image 1	10	1000000125	1743
86739		Spot	3	Image 1	10	1000000126	1744
93048		Spot	3	Image 1	10	1000000127	1745
94670		Spot	3	Image 1	10	1000000128	1746
76983		Spot	3	Image 1	10	1000000129	1747
93612		Spot	3	Image 1	10	1000000130	1748
76862		Spot	3	Image 1	10	1000000132	1749
79333		Spot	3	Image 1	10	1000000131	1750
95616		Spot	3	Image 1	10	1000000133	1751
81712		Spot	3	Image 1	10	1000000134	1752
79326		Spot	3	Image 1	10	1000000135	1753
81980		Spot	3	Image 1	10	1000000136	1754
116554		Spot	3	Image 1	10	1000000137	1755
75211		Spot	3	Image 1	10	1000000138	1756
88237		Spot	3	Image 1	10	1000000139	1757
89622		Spot	3	Image 1	10	1000000140	1758
87276		Spot	3	Image 1	10	1000000143	1759
104271		Spot	3	Image 1	10	1000000141	1760
99846		Spot	3	Image 1	10	1000000142	1761
103844		Spot	3	Image 1	10	1000000144	1762
111737		Spot	3	Image 1	10	1000000145	1763
106752		Spot	3	Image 1	10	1000000146	1764
112881		Spot	3	Image 1	10	1000000147	1765
80782		Spot	3	Image 1	10	1000000148	1767
113637		Spot	3	Image 1	10	1000000149	1768
111312		Spot	3	Image 1	10	1000000150	1769
104729		Spot	3	Image 1	10	1000000151	1770
75794		Spot	3	Image 1	10	1000000152	1771
103075		Spot	3	Image 1	10	1000000153	1772
99339		Spot	3	Image 1	10	1000000154	1773
87261		Spot	3	Image 1	10	1000000155	1774
114119		Spot	3	Image 1	10	1000000157	1775
105684		Spot	3	Image 1	10	1000000158	1776
76687		Spot	3	Image 1	10	1000000159	1777
105279		Spot	3	Image 1	10	1000000160	1778
103765		Spot	3	Image 1	10	1000000161	1779
69225		Spot	3	Image 1	10	1000000162	1780
109868		Spot	3	Image 1	10	1000000163	1781
105920		Spot	3	Image 1	10	1000000164	1782
114542		Spot	3	Image 1	10	1000000165	1783
117141		Spot	3	Image 1	10	1000000166	1784
126885		Spot	3	Image 1	10	1000000167	1785
84429		Spot	3	Image 1	10	1000000168	1786
122444		Spot	3	Image 1	10	1000000169	1787
109481		Spot	3	Image 1	10	1000000170	1788
93739		Spot	3	Image 1	10	1000000171	1789
89687		Spot	3	Image 1	10	1000000172	1790
95862		Spot	3	Image 1	10	1000000173	1791
60861		Spot	3	Image 1	11	1000000000	1792
61537		Spot	3	Image 1	11	1000000001	1793
59687		Spot	3	Image 1	11	1000000002	1794
74827		Spot	3	Image 1	11	1000000004	1795
40254		Spot	3	Image 1	11	1000000005	1796
62029		Spot	3	Image 1	11	1000000003	1797
64359		Spot	3	Image 1	11	1000000006	1798
62028		Spot	3	Image 1	11	1000000008	1799
64559		Spot	3	Image 1	11	1000000009	1800
68232		Spot	3	Image 1	11	1000000011	1801
74104		Spot	3	Image 1	11	1000000013	1802
61623		Spot	3	Image 1	11	1000000012	1803
88711		Spot	3	Image 1	11	1000000014	1804
87637		Spot	3	Image 1	11	1000000015	1805
65773		Spot	3	Image 1	11	1000000016	1806
58382		Spot	3	Image 1	11	1000000017	1807
62292		Spot	3	Image 1	11	1000000018	1808
58771		Spot	3	Image 1	11	1000000019	1809
67158		Spot	3	Image 1	11	1000000020	1810
63561		Spot	3	Image 1	11	1000000021	1811
78645		Spot	3	Image 1	11	1000000022	1812
66358		Spot	3	Image 1	11	1000000023	1813
67378		Spot	3	Image 1	11	1000000024	1814
87808		Spot	3	Image 1	11	1000000025	1815
80922		Spot	3	Image 1	11	1000000026	1816
66565		Spot	3	Image 1	11	1000000027	1817
68155		Spot	3	Image 1	11	1000000180	1818
81258		Spot	3	Image 1	11	1000000028	1819
63027		Spot	3	Image 1	11	1000000029	1820
65291		Spot	3	Image 1	11	1000000030	1821
75079		Spot	3	Image 1	11	1000000031	1822
70311		Spot	3	Image 1	11	1000000032	1823
102545		Spot	3	Image 1	11	1000000033	1824
75801		Spot	3	Image 1	11	1000000034	1825
77740		Spot	3	Image 1	11	1000000035	1826
65018		Spot	3	Image 1	11	1000000037	1827
79892		Spot	3	Image 1	11	1000000036	1828
81136		Spot	3	Image 1	11	1000000038	1829
90031		Spot	3	Image 1	11	1000000040	1830
61795		Spot	3	Image 1	11	1000000039	1831
77354		Spot	3	Image 1	11	1000000174	1832
66045		Spot	3	Image 1	11	1000000041	1834
81505		Spot	3	Image 1	11	1000000045	1835
87155		Spot	3	Image 1	11	1000000042	1836
72834		Spot	3	Image 1	11	1000000044	1837
64878		Spot	3	Image 1	11	1000000043	1838
66825		Spot	3	Image 1	11	1000000046	1839
64197		Spot	3	Image 1	11	1000000047	1840
70293		Spot	3	Image 1	11	1000000048	1842
61661		Spot	3	Image 1	11	1000000177	1843
80063		Spot	3	Image 1	11	1000000049	1844
89081		Spot	3	Image 1	11	1000000050	1845
68972		Spot	3	Image 1	11	1000000052	1846
65421		Spot	3	Image 1	11	1000000051	1847
94150		Spot	3	Image 1	11	1000000053	1848
65602		Spot	3	Image 1	11	1000000054	1849
81444		Spot	3	Image 1	11	1000000055	1850
74536		Spot	3	Image 1	11	1000000056	1851
63693		Spot	3	Image 1	11	1000000057	1852
65312		Spot	3	Image 1	11	1000000058	1853
66448		Spot	3	Image 1	11	1000000059	1854
78630		Spot	3	Image 1	11	1000000060	1855
82171		Spot	3	Image 1	11	1000000061	1856
88070		Spot	3	Image 1	11	1000000062	1857
81281		Spot	3	Image 1	11	1000000063	1858
67289		Spot	3	Image 1	11	1000000064	1859
73860		Spot	3	Image 1	11	1000000065	1860
64422		Spot	3	Image 1	11	1000000066	1861
78058		Spot	3	Image 1	11	1000000067	1862
65553		Spot	3	Image 1	11	1000000068	1863
73303		Spot	3	Image 1	11	1000000069	1864
87140		Spot	3	Image 1	11	1000000071	1865
76116		Spot	3	Image 1	11	1000000070	1866
82829		Spot	3	Image 1	11	1000000072	1867
61878		Spot	3	Image 1	11	1000000073	1868
84954		Spot	3	Image 1	11	1000000074	1869
39875		Spot	3	Image 1	11	1000000075	1870
65189		Spot	3	Image 1	11	1000000076	1871
72293		Spot	3	Image 1	11	1000000080	1872
75526		Spot	3	Image 1	11	1000000079	1873
83822		Spot	3	Image 1	11	1000000078	1874
115352		Spot	3	Image 1	11	1000000077	1875
76705		Spot	3	Image 1	11	1000000081	1876
65848		Spot	3	Image 1	11	1000000082	1877
75446		Spot	3	Image 1	11	1000000083	1879
80297		Spot	3	Image 1	11	1000000178	1880
42237		Spot	3	Image 1	11	1000000085	1881
72056		Spot	3	Image 1	11	1000000086	1882
79071		Spot	3	Image 1	11	1000000087	1883
71027		Spot	3	Image 1	11	1000000084	1884
75123		Spot	3	Image 1	11	1000000088	1885
76690		Spot	3	Image 1	11	1000000089	1886
89433		Spot	3	Image 1	11	1000000090	1887
75258		Spot	3	Image 1	11	1000000091	1888
79413		Spot	3	Image 1	11	1000000092	1889
88163		Spot	3	Image 1	11	1000000175	1890
74591		Spot	3	Image 1	11	1000000094	1891
77468		Spot	3	Image 1	11	1000000095	1892
75326		Spot	3	Image 1	11	1000000096	1893
75978		Spot	3	Image 1	11	1000000097	1894
89587		Spot	3	Image 1	11	1000000098	1895
75965		Spot	3	Image 1	11	1000000099	1896
85830		Spot	3	Image 1	11	1000000100	1898
95827		Spot	3	Image 1	11	1000000101	1899
82719		Spot	3	Image 1	11	1000000102	1900
81420		Spot	3	Image 1	11	1000000176	1901
71996		Spot	3	Image 1	11	1000000103	1902
82599		Spot	3	Image 1	11	1000000104	1903
85312		Spot	3	Image 1	11	1000000105	1904
80525		Spot	3	Image 1	11	1000000108	1905
86333		Spot	3	Image 1	11	1000000106	1906
74375		Spot	3	Image 1	11	1000000107	1907
98555		Spot	3	Image 1	11	1000000109	1908
81587		Spot	3	Image 1	11	1000000111	1909
86625		Spot	3	Image 1	11	1000000110	1910
94183		Spot	3	Image 1	11	1000000112	1911
74922		Spot	3	Image 1	11	1000000113	1912
76510		Spot	3	Image 1	11	1000000114	1913
103033		Spot	3	Image 1	11	1000000115	1914
81275		Spot	3	Image 1	11	1000000116	1915
93482		Spot	3	Image 1	11	1000000117	1916
75417		Spot	3	Image 1	11	1000000118	1917
32812		Spot	3	Image 1	11	1000000119	1918
104997		Spot	3	Image 1	11	1000000120	1919
74135		Spot	3	Image 1	11	1000000121	1920
79583		Spot	3	Image 1	11	1000000122	1921
86484		Spot	3	Image 1	11	1000000123	1922
61168		Spot	3	Image 1	11	1000000124	1923
75034		Spot	3	Image 1	11	1000000125	1924
92432		Spot	3	Image 1	11	1000000127	1925
86027		Spot	3	Image 1	11	1000000126	1926
93839		Spot	3	Image 1	11	1000000128	1927
76787		Spot	3	Image 1	11	1000000129	1928
93256		Spot	3	Image 1	11	1000000130	1929
79584		Spot	3	Image 1	11	1000000131	1930
76470		Spot	3	Image 1	11	1000000132	1931
95920		Spot	3	Image 1	11	1000000133	1932
82234		Spot	3	Image 1	11	1000000134	1933
79605		Spot	3	Image 1	11	1000000135	1934
81815		Spot	3	Image 1	11	1000000136	1935
116927		Spot	3	Image 1	11	1000000137	1936
75146		Spot	3	Image 1	11	1000000138	1937
89214		Spot	3	Image 1	11	1000000139	1938
89544		Spot	3	Image 1	11	1000000140	1939
104707		Spot	3	Image 1	11	1000000141	1940
88176		Spot	3	Image 1	11	1000000143	1941
98064		Spot	3	Image 1	11	1000000142	1942
102560		Spot	3	Image 1	11	1000000144	1943
110950		Spot	3	Image 1	11	1000000145	1944
106260		Spot	3	Image 1	11	1000000146	1945
113269		Spot	3	Image 1	11	1000000147	1947
80050		Spot	3	Image 1	11	1000000148	1948
112561		Spot	3	Image 1	11	1000000149	1949
111882		Spot	3	Image 1	11	1000000150	1950
105848		Spot	3	Image 1	11	1000000151	1951
76462		Spot	3	Image 1	11	1000000152	1952
102433		Spot	3	Image 1	11	1000000153	1953
99570		Spot	3	Image 1	11	1000000154	1954
88640		Spot	3	Image 1	11	1000000155	1955
114487		Spot	3	Image 1	11	1000000157	1956
105955		Spot	3	Image 1	11	1000000158	1957
75928		Spot	3	Image 1	11	1000000159	1958
104609		Spot	3	Image 1	11	1000000160	1959
69467		Spot	3	Image 1	11	1000000162	1960
104331		Spot	3	Image 1	11	1000000161	1961
110350		Spot	3	Image 1	11	1000000163	1962
108311		Spot	3	Image 1	11	1000000164	1963
112986		Spot	3	Image 1	11	1000000165	1964
117741		Spot	3	Image 1	11	1000000166	1965
129694		Spot	3	Image 1	11	1000000167	1966
84470		Spot	3	Image 1	11	1000000168	1967
123223		Spot	3	Image 1	11	1000000169	1968
109121		Spot	3	Image 1	11	1000000170	1969
94180		Spot	3	Image 1	11	1000000171	1970
88971		Spot	3	Image 1	11	1000000172	1971
95391		Spot	3	Image 1	11	1000000173	1972
59410		Spot	3	Image 1	12	1000000000	1973
61958		Spot	3	Image 1	12	1000000001	1974
39678		Spot	3	Image 1	12	1000000005	1975
74617		Spot	3	Image 1	12	1000000004	1976
61484		Spot	3	Image 1	12	1000000003	1977
64616		Spot	3	Image 1	12	1000000006	1978
46442		Spot	3	Image 1	12	1000000007	1979
62274		Spot	3	Image 1	12	1000000008	1980
65623		Spot	3	Image 1	12	1000000009	1981
68323		Spot	3	Image 1	12	1000000011	1982
74234		Spot	3	Image 1	12	1000000013	1983
61035		Spot	3	Image 1	12	1000000012	1984
91069		Spot	3	Image 1	12	1000000014	1985
88725		Spot	3	Image 1	12	1000000015	1986
65849		Spot	3	Image 1	12	1000000016	1987
57031		Spot	3	Image 1	12	1000000017	1988
62537		Spot	3	Image 1	12	1000000018	1989
57588		Spot	3	Image 1	12	1000000019	1990
67076		Spot	3	Image 1	12	1000000020	1991
64071		Spot	3	Image 1	12	1000000021	1992
79414		Spot	3	Image 1	12	1000000022	1993
66453		Spot	3	Image 1	12	1000000023	1994
67586		Spot	3	Image 1	12	1000000024	1995
86809		Spot	3	Image 1	12	1000000025	1996
80075		Spot	3	Image 1	12	1000000026	1997
67947		Spot	3	Image 1	12	1000000027	1998
67646		Spot	3	Image 1	12	1000000180	1999
80840		Spot	3	Image 1	12	1000000028	2000
61966		Spot	3	Image 1	12	1000000029	2001
64587		Spot	3	Image 1	12	1000000030	2002
75593		Spot	3	Image 1	12	1000000031	2003
71390		Spot	3	Image 1	12	1000000032	2004
102900		Spot	3	Image 1	12	1000000033	2005
75610		Spot	3	Image 1	12	1000000034	2006
78328		Spot	3	Image 1	12	1000000035	2007
64881		Spot	3	Image 1	12	1000000037	2008
80188		Spot	3	Image 1	12	1000000036	2009
81053		Spot	3	Image 1	12	1000000038	2010
90196		Spot	3	Image 1	12	1000000040	2011
60093		Spot	3	Image 1	12	1000000039	2012
79136		Spot	3	Image 1	12	1000000174	2013
66032		Spot	3	Image 1	12	1000000041	2015
81853		Spot	3	Image 1	12	1000000045	2016
72634		Spot	3	Image 1	12	1000000044	2017
85306		Spot	3	Image 1	12	1000000042	2018
64526		Spot	3	Image 1	12	1000000043	2019
66788		Spot	3	Image 1	12	1000000046	2020
64587		Spot	3	Image 1	12	1000000047	2021
70301		Spot	3	Image 1	12	1000000048	2023
80390		Spot	3	Image 1	12	1000000049	2024
87789		Spot	3	Image 1	12	1000000050	2025
65503		Spot	3	Image 1	12	1000000051	2026
68791		Spot	3	Image 1	12	1000000052	2027
93058		Spot	3	Image 1	12	1000000053	2028
65384		Spot	3	Image 1	12	1000000054	2029
81607		Spot	3	Image 1	12	1000000055	2030
74689		Spot	3	Image 1	12	1000000056	2031
62853		Spot	3	Image 1	12	1000000057	2032
65577		Spot	3	Image 1	12	1000000058	2033
66794		Spot	3	Image 1	12	1000000059	2034
81878		Spot	3	Image 1	12	1000000061	2035
78419		Spot	3	Image 1	12	1000000060	2036
88221		Spot	3	Image 1	12	1000000062	2037
80134		Spot	3	Image 1	12	1000000063	2038
73898		Spot	3	Image 1	12	1000000065	2039
66964		Spot	3	Image 1	12	1000000064	2040
63886		Spot	3	Image 1	12	1000000066	2041
77464		Spot	3	Image 1	12	1000000067	2042
[truncated: 8,248 more rows]
