# Supplementary material for: Protocol for real-time monitoring of CD8+ T and myeloid cell behavior in human high-grade serous ovarian cancer slices
Source: STAR Protoc. 2024 Jun 2;5(2):103102. doi: 10.1016/j.xpro.2024.103102 (PMC11179100; doi:10.1016/j.xpro.2024.103102)
Supplement: Data S3. Files for testing the R script, quantification and statistical analysis step 2 [file mmc3.zip › Test files/Slice1_a/__Intensity_Sum_Ch=4_Img=1.csv]

Intensity Sum Ch=4 Img=1
====================
Intensity Sum	Unit	Category	Channel	Image	Time	TrackID	ID
77333		Spot	4	Image 1	1	1000000000	0
70053		Spot	4	Image 1	1	1000000001	1
62645		Spot	4	Image 1	1	1000000002	2
123540		Spot	4	Image 1	1	1000000003	3
71345		Spot	4	Image 1	1	1000000004	4
34832		Spot	4	Image 1	1	1000000005	5
82351		Spot	4	Image 1	1	1000000006	6
36293		Spot	4	Image 1	1	1000000007	7
100392		Spot	4	Image 1	1	1000000008	8
62732		Spot	4	Image 1	1	1000000009	9
67204		Spot	4	Image 1	1	1000000010	10
80226		Spot	4	Image 1	1	1000000011	11
83583		Spot	4	Image 1	1	1000000012	12
91046		Spot	4	Image 1	1	1000000013	13
68019		Spot	4	Image 1	1	1000000014	14
177009		Spot	4	Image 1	1	1000000015	15
65594		Spot	4	Image 1	1	1000000016	16
71464		Spot	4	Image 1	1	1000000017	17
89319		Spot	4	Image 1	1	1000000018	18
80461		Spot	4	Image 1	1	1000000019	19
86152		Spot	4	Image 1	1	1000000020	20
79637		Spot	4	Image 1	1	1000000021	21
79283		Spot	4	Image 1	1	1000000022	22
69138		Spot	4	Image 1	1	1000000023	23
73517		Spot	4	Image 1	1	1000000024	24
91902		Spot	4	Image 1	1	1000000025	25
92351		Spot	4	Image 1	1	1000000026	26
70638		Spot	4	Image 1	1	1000000027	27
82110		Spot	4	Image 1	1	1000000028	28
68776		Spot	4	Image 1	1	1000000029	29
76680		Spot	4	Image 1	1	1000000030	30
99877		Spot	4	Image 1	1	1000000031	31
67566		Spot	4	Image 1	1	1000000032	32
238552		Spot	4	Image 1	1	1000000033	33
141036		Spot	4	Image 1	1	1000000034	34
79711		Spot	4	Image 1	1	1000000035	35
114408		Spot	4	Image 1	1	1000000036	36
78717		Spot	4	Image 1	1	1000000037	37
103066		Spot	4	Image 1	1	1000000038	38
68083		Spot	4	Image 1	1	1000000039	39
107576		Spot	4	Image 1	1	1000000040	40
68584		Spot	4	Image 1	1	1000000041	43
127119		Spot	4	Image 1	1	1000000042	44
70095		Spot	4	Image 1	1	1000000043	45
87313		Spot	4	Image 1	1	1000000044	46
119880		Spot	4	Image 1	1	1000000045	47
110189		Spot	4	Image 1	1	1000000046	48
79668		Spot	4	Image 1	1	1000000047	49
114264		Spot	4	Image 1	1	1000000048	50
107033		Spot	4	Image 1	1	1000000049	51
87154		Spot	4	Image 1	1	1000000050	52
70459		Spot	4	Image 1	1	1000000051	53
70462		Spot	4	Image 1	1	1000000052	54
111794		Spot	4	Image 1	1	1000000053	55
73008		Spot	4	Image 1	1	1000000054	56
95961		Spot	4	Image 1	1	1000000055	57
110729		Spot	4	Image 1	1	1000000056	58
69258		Spot	4	Image 1	1	1000000057	59
70706		Spot	4	Image 1	1	1000000058	60
70105		Spot	4	Image 1	1	1000000059	61
84280		Spot	4	Image 1	1	1000000060	62
100913		Spot	4	Image 1	1	1000000061	63
122260		Spot	4	Image 1	1	1000000062	64
107455		Spot	4	Image 1	1	1000000063	65
71878		Spot	4	Image 1	1	1000000064	66
86616		Spot	4	Image 1	1	1000000065	67
98496		Spot	4	Image 1	1	1000000066	68
87027		Spot	4	Image 1	1	1000000067	69
101263		Spot	4	Image 1	1	1000000068	70
77089		Spot	4	Image 1	1	1000000069	71
104205		Spot	4	Image 1	1	1000000070	72
98539		Spot	4	Image 1	1	1000000071	73
110926		Spot	4	Image 1	1	1000000072	74
62649		Spot	4	Image 1	1	1000000073	75
302664		Spot	4	Image 1	1	1000000074	76
42613		Spot	4	Image 1	1	1000000075	77
83008		Spot	4	Image 1	1	1000000076	78
100841		Spot	4	Image 1	1	1000000077	79
88136		Spot	4	Image 1	1	1000000078	80
89069		Spot	4	Image 1	1	1000000079	81
82745		Spot	4	Image 1	1	1000000080	82
88719		Spot	4	Image 1	1	1000000081	83
75305		Spot	4	Image 1	1	1000000082	84
114720		Spot	4	Image 1	1	1000000083	86
68815		Spot	4	Image 1	1	1000000084	87
47459		Spot	4	Image 1	1	1000000085	88
72433		Spot	4	Image 1	1	1000000086	89
100003		Spot	4	Image 1	1	1000000087	90
96400		Spot	4	Image 1	1	1000000088	91
135616		Spot	4	Image 1	1	1000000089	92
122504		Spot	4	Image 1	1	1000000090	93
74146		Spot	4	Image 1	1	1000000091	94
99342		Spot	4	Image 1	1	1000000092	95
77538		Spot	4	Image 1	1	1000000093	96
76169		Spot	4	Image 1	1	1000000094	97
81357		Spot	4	Image 1	1	1000000095	98
87047		Spot	4	Image 1	1	1000000096	99
93222		Spot	4	Image 1	1	1000000097	100
84859		Spot	4	Image 1	1	1000000098	101
85896		Spot	4	Image 1	1	1000000099	102
103080		Spot	4	Image 1	1	1000000100	103
90103		Spot	4	Image 1	1	1000000101	105
91350		Spot	4	Image 1	1	1000000102	106
63628		Spot	4	Image 1	1	1000000103	107
78479		Spot	4	Image 1	1	1000000104	108
79580		Spot	4	Image 1	1	1000000105	109
108976		Spot	4	Image 1	1	1000000106	110
111728		Spot	4	Image 1	1	1000000107	111
69566		Spot	4	Image 1	1	1000000108	112
87261		Spot	4	Image 1	1	1000000109	113
62273		Spot	4	Image 1	1	1000000110	114
95609		Spot	4	Image 1	1	1000000111	115
131704		Spot	4	Image 1	1	1000000112	116
76851		Spot	4	Image 1	1	1000000113	117
99293		Spot	4	Image 1	1	1000000114	118
101734		Spot	4	Image 1	1	1000000115	119
79993		Spot	4	Image 1	1	1000000116	120
89308		Spot	4	Image 1	1	1000000117	121
89175		Spot	4	Image 1	1	1000000118	122
32943		Spot	4	Image 1	1	1000000119	123
105756		Spot	4	Image 1	1	1000000120	124
67953		Spot	4	Image 1	1	1000000121	125
65760		Spot	4	Image 1	1	1000000122	126
111583		Spot	4	Image 1	1	1000000123	127
62010		Spot	4	Image 1	1	1000000124	128
75052		Spot	4	Image 1	1	1000000125	129
82925		Spot	4	Image 1	1	1000000126	130
83814		Spot	4	Image 1	1	1000000127	131
83076		Spot	4	Image 1	1	1000000128	132
72664		Spot	4	Image 1	1	1000000129	133
81631		Spot	4	Image 1	1	1000000130	134
67016		Spot	4	Image 1	1	1000000131	135
101375		Spot	4	Image 1	1	1000000132	136
81262		Spot	4	Image 1	1	1000000133	137
88270		Spot	4	Image 1	1	1000000134	138
97310		Spot	4	Image 1	1	1000000135	139
85249		Spot	4	Image 1	1	1000000136	140
82121		Spot	4	Image 1	1	1000000137	141
69991		Spot	4	Image 1	1	1000000138	142
79888		Spot	4	Image 1	1	1000000139	143
86921		Spot	4	Image 1	1	1000000140	144
69672		Spot	4	Image 1	1	1000000141	145
78148		Spot	4	Image 1	1	1000000142	146
85711		Spot	4	Image 1	1	1000000143	147
97746		Spot	4	Image 1	1	1000000144	148
86915		Spot	4	Image 1	1	1000000145	149
84852		Spot	4	Image 1	1	1000000146	150
79890		Spot	4	Image 1	1	1000000147	151
75087		Spot	4	Image 1	1	1000000148	152
68548		Spot	4	Image 1	1	1000000149	153
67668		Spot	4	Image 1	1	1000000150	154
74438		Spot	4	Image 1	1	1000000151	155
76595		Spot	4	Image 1	1	1000000152	156
94359		Spot	4	Image 1	1	1000000153	157
86253		Spot	4	Image 1	1	1000000154	158
110563		Spot	4	Image 1	1	1000000155	159
70983		Spot	4	Image 1	1	1000000156	160
82979		Spot	4	Image 1	1	1000000157	161
71945		Spot	4	Image 1	1	1000000158	162
74341		Spot	4	Image 1	1	1000000159	163
75760		Spot	4	Image 1	1	1000000160	164
79648		Spot	4	Image 1	1	1000000161	165
70925		Spot	4	Image 1	1	1000000162	166
72946		Spot	4	Image 1	1	1000000163	167
86157		Spot	4	Image 1	1	1000000164	168
81352		Spot	4	Image 1	1	1000000165	169
77290		Spot	4	Image 1	1	1000000166	170
79761		Spot	4	Image 1	1	1000000167	171
65807		Spot	4	Image 1	1	1000000168	172
74403		Spot	4	Image 1	1	1000000169	173
77702		Spot	4	Image 1	1	1000000170	174
68469		Spot	4	Image 1	1	1000000171	175
71576		Spot	4	Image 1	1	1000000172	176
88991		Spot	4	Image 1	1	1000000173	177
77595		Spot	4	Image 1	2	1000000000	178
70309		Spot	4	Image 1	2	1000000001	179
62238		Spot	4	Image 1	2	1000000002	180
130298		Spot	4	Image 1	2	1000000003	181
70819		Spot	4	Image 1	2	1000000004	182
37551		Spot	4	Image 1	2	1000000005	183
81851		Spot	4	Image 1	2	1000000006	184
37386		Spot	4	Image 1	2	1000000007	185
100517		Spot	4	Image 1	2	1000000008	186
70692		Spot	4	Image 1	2	1000000009	187
69936		Spot	4	Image 1	2	1000000010	188
79984		Spot	4	Image 1	2	1000000011	189
83522		Spot	4	Image 1	2	1000000012	190
90364		Spot	4	Image 1	2	1000000013	191
68279		Spot	4	Image 1	2	1000000014	192
179916		Spot	4	Image 1	2	1000000015	193
66219		Spot	4	Image 1	2	1000000016	194
71158		Spot	4	Image 1	2	1000000017	195
88099		Spot	4	Image 1	2	1000000018	196
77830		Spot	4	Image 1	2	1000000019	197
85864		Spot	4	Image 1	2	1000000020	198
80654		Spot	4	Image 1	2	1000000021	199
79280		Spot	4	Image 1	2	1000000022	200
69480		Spot	4	Image 1	2	1000000023	201
73488		Spot	4	Image 1	2	1000000024	202
88249		Spot	4	Image 1	2	1000000025	203
93162		Spot	4	Image 1	2	1000000026	204
71507		Spot	4	Image 1	2	1000000027	205
81061		Spot	4	Image 1	2	1000000028	206
68679		Spot	4	Image 1	2	1000000029	207
76467		Spot	4	Image 1	2	1000000030	208
100287		Spot	4	Image 1	2	1000000031	209
69016		Spot	4	Image 1	2	1000000032	210
239070		Spot	4	Image 1	2	1000000033	211
146310		Spot	4	Image 1	2	1000000034	212
83325		Spot	4	Image 1	2	1000000035	213
113565		Spot	4	Image 1	2	1000000036	214
77144		Spot	4	Image 1	2	1000000037	215
102531		Spot	4	Image 1	2	1000000038	216
109310		Spot	4	Image 1	2	1000000040	217
67620		Spot	4	Image 1	2	1000000039	218
87919		Spot	4	Image 1	2	1000000174	219
68392		Spot	4	Image 1	2	1000000041	222
126307		Spot	4	Image 1	2	1000000042	223
85597		Spot	4	Image 1	2	1000000044	224
127959		Spot	4	Image 1	2	1000000045	225
71470		Spot	4	Image 1	2	1000000043	226
106335		Spot	4	Image 1	2	1000000046	227
78528		Spot	4	Image 1	2	1000000047	228
107151		Spot	4	Image 1	2	1000000049	229
88600		Spot	4	Image 1	2	1000000050	230
70853		Spot	4	Image 1	2	1000000052	231
111093		Spot	4	Image 1	2	1000000053	232
96103		Spot	4	Image 1	2	1000000055	233
70616		Spot	4	Image 1	2	1000000057	234
71727		Spot	4	Image 1	2	1000000054	235
110153		Spot	4	Image 1	2	1000000056	236
70771		Spot	4	Image 1	2	1000000058	237
68391		Spot	4	Image 1	2	1000000059	238
85020		Spot	4	Image 1	2	1000000060	239
101012		Spot	4	Image 1	2	1000000061	240
124750		Spot	4	Image 1	2	1000000062	241
106823		Spot	4	Image 1	2	1000000063	242
87776		Spot	4	Image 1	2	1000000065	243
71651		Spot	4	Image 1	2	1000000064	244
97887		Spot	4	Image 1	2	1000000066	245
102899		Spot	4	Image 1	2	1000000068	246
86561		Spot	4	Image 1	2	1000000067	247
79111		Spot	4	Image 1	2	1000000069	248
104068		Spot	4	Image 1	2	1000000070	249
97523		Spot	4	Image 1	2	1000000071	250
112213		Spot	4	Image 1	2	1000000072	251
63426		Spot	4	Image 1	2	1000000073	252
298655		Spot	4	Image 1	2	1000000074	253
46325		Spot	4	Image 1	2	1000000075	254
82812		Spot	4	Image 1	2	1000000076	255
99457		Spot	4	Image 1	2	1000000077	256
89375		Spot	4	Image 1	2	1000000078	257
88669		Spot	4	Image 1	2	1000000079	258
82228		Spot	4	Image 1	2	1000000080	259
89006		Spot	4	Image 1	2	1000000081	260
75196		Spot	4	Image 1	2	1000000082	261
113996		Spot	4	Image 1	2	1000000083	263
49957		Spot	4	Image 1	2	1000000085	264
71822		Spot	4	Image 1	2	1000000086	265
101047		Spot	4	Image 1	2	1000000087	266
68879		Spot	4	Image 1	2	1000000084	267
97579		Spot	4	Image 1	2	1000000088	268
134504		Spot	4	Image 1	2	1000000089	269
120935		Spot	4	Image 1	2	1000000090	270
73793		Spot	4	Image 1	2	1000000091	271
77395		Spot	4	Image 1	2	1000000093	272
98988		Spot	4	Image 1	2	1000000092	273
78026		Spot	4	Image 1	2	1000000175	274
85281		Spot	4	Image 1	2	1000000096	275
77088		Spot	4	Image 1	2	1000000094	276
81697		Spot	4	Image 1	2	1000000095	277
93318		Spot	4	Image 1	2	1000000097	278
86190		Spot	4	Image 1	2	1000000098	279
85643		Spot	4	Image 1	2	1000000099	280
103015		Spot	4	Image 1	2	1000000100	282
90154		Spot	4	Image 1	2	1000000101	283
89520		Spot	4	Image 1	2	1000000102	284
78355		Spot	4	Image 1	2	1000000176	285
62889		Spot	4	Image 1	2	1000000103	286
77795		Spot	4	Image 1	2	1000000104	287
78742		Spot	4	Image 1	2	1000000105	288
109529		Spot	4	Image 1	2	1000000107	289
70441		Spot	4	Image 1	2	1000000108	290
108506		Spot	4	Image 1	2	1000000106	291
87078		Spot	4	Image 1	2	1000000109	292
61935		Spot	4	Image 1	2	1000000110	293
96526		Spot	4	Image 1	2	1000000111	294
131898		Spot	4	Image 1	2	1000000112	295
76410		Spot	4	Image 1	2	1000000113	296
99072		Spot	4	Image 1	2	1000000114	297
100954		Spot	4	Image 1	2	1000000115	298
79335		Spot	4	Image 1	2	1000000116	299
87823		Spot	4	Image 1	2	1000000117	300
87816		Spot	4	Image 1	2	1000000118	301
104454		Spot	4	Image 1	2	1000000120	302
33552		Spot	4	Image 1	2	1000000119	303
66126		Spot	4	Image 1	2	1000000122	304
68276		Spot	4	Image 1	2	1000000121	305
113150		Spot	4	Image 1	2	1000000123	306
61920		Spot	4	Image 1	2	1000000124	307
74575		Spot	4	Image 1	2	1000000125	308
80600		Spot	4	Image 1	2	1000000126	309
83792		Spot	4	Image 1	2	1000000127	310
81070		Spot	4	Image 1	2	1000000128	311
71860		Spot	4	Image 1	2	1000000129	312
81832		Spot	4	Image 1	2	1000000130	313
66014		Spot	4	Image 1	2	1000000131	314
97585		Spot	4	Image 1	2	1000000132	315
81731		Spot	4	Image 1	2	1000000133	316
87415		Spot	4	Image 1	2	1000000134	317
95774		Spot	4	Image 1	2	1000000135	318
84567		Spot	4	Image 1	2	1000000136	319
83082		Spot	4	Image 1	2	1000000137	320
69564		Spot	4	Image 1	2	1000000138	321
78755		Spot	4	Image 1	2	1000000139	322
87770		Spot	4	Image 1	2	1000000140	323
70315		Spot	4	Image 1	2	1000000141	324
77688		Spot	4	Image 1	2	1000000142	325
99125		Spot	4	Image 1	2	1000000144	326
87648		Spot	4	Image 1	2	1000000143	327
85817		Spot	4	Image 1	2	1000000145	328
84532		Spot	4	Image 1	2	1000000146	329
79012		Spot	4	Image 1	2	1000000147	330
75111		Spot	4	Image 1	2	1000000148	331
70128		Spot	4	Image 1	2	1000000149	332
67036		Spot	4	Image 1	2	1000000150	333
75507		Spot	4	Image 1	2	1000000151	334
77762		Spot	4	Image 1	2	1000000152	335
95403		Spot	4	Image 1	2	1000000153	336
86588		Spot	4	Image 1	2	1000000154	337
111624		Spot	4	Image 1	2	1000000155	338
71823		Spot	4	Image 1	2	1000000156	339
83488		Spot	4	Image 1	2	1000000157	340
72125		Spot	4	Image 1	2	1000000158	341
73616		Spot	4	Image 1	2	1000000159	342
75378		Spot	4	Image 1	2	1000000160	343
79691		Spot	4	Image 1	2	1000000161	344
70875		Spot	4	Image 1	2	1000000162	345
72694		Spot	4	Image 1	2	1000000163	346
86539		Spot	4	Image 1	2	1000000164	347
81838		Spot	4	Image 1	2	1000000165	348
76568		Spot	4	Image 1	2	1000000166	349
78836		Spot	4	Image 1	2	1000000167	350
65825		Spot	4	Image 1	2	1000000168	351
75388		Spot	4	Image 1	2	1000000169	352
77237		Spot	4	Image 1	2	1000000170	353
68974		Spot	4	Image 1	2	1000000171	354
70897		Spot	4	Image 1	2	1000000172	355
88376		Spot	4	Image 1	2	1000000173	356
77710		Spot	4	Image 1	3	1000000000	357
69200		Spot	4	Image 1	3	1000000001	358
61728		Spot	4	Image 1	3	1000000002	359
131704		Spot	4	Image 1	3	1000000003	360
71088		Spot	4	Image 1	3	1000000004	361
35358		Spot	4	Image 1	3	1000000005	362
80768		Spot	4	Image 1	3	1000000006	363
36521		Spot	4	Image 1	3	1000000007	364
100155		Spot	4	Image 1	3	1000000008	365
65417		Spot	4	Image 1	3	1000000009	366
78060		Spot	4	Image 1	3	1000000011	367
90162		Spot	4	Image 1	3	1000000013	368
67983		Spot	4	Image 1	3	1000000014	369
83483		Spot	4	Image 1	3	1000000012	370
177725		Spot	4	Image 1	3	1000000015	371
65018		Spot	4	Image 1	3	1000000016	372
73074		Spot	4	Image 1	3	1000000017	373
87145		Spot	4	Image 1	3	1000000018	374
76165		Spot	4	Image 1	3	1000000019	375
85609		Spot	4	Image 1	3	1000000020	376
79870		Spot	4	Image 1	3	1000000021	377
80054		Spot	4	Image 1	3	1000000022	378
69299		Spot	4	Image 1	3	1000000023	379
72814		Spot	4	Image 1	3	1000000024	380
87275		Spot	4	Image 1	3	1000000025	381
91617		Spot	4	Image 1	3	1000000026	382
71726		Spot	4	Image 1	3	1000000027	383
81474		Spot	4	Image 1	3	1000000028	384
69379		Spot	4	Image 1	3	1000000029	385
76299		Spot	4	Image 1	3	1000000030	386
99828		Spot	4	Image 1	3	1000000031	387
67706		Spot	4	Image 1	3	1000000032	388
237415		Spot	4	Image 1	3	1000000033	389
141574		Spot	4	Image 1	3	1000000034	390
79732		Spot	4	Image 1	3	1000000035	391
115117		Spot	4	Image 1	3	1000000036	392
76473		Spot	4	Image 1	3	1000000037	393
101633		Spot	4	Image 1	3	1000000038	394
115594		Spot	4	Image 1	3	1000000040	395
65588		Spot	4	Image 1	3	1000000039	396
91388		Spot	4	Image 1	3	1000000174	397
69277		Spot	4	Image 1	3	1000000041	400
128057		Spot	4	Image 1	3	1000000042	401
85276		Spot	4	Image 1	3	1000000044	402
123680		Spot	4	Image 1	3	1000000045	403
69824		Spot	4	Image 1	3	1000000043	404
104227		Spot	4	Image 1	3	1000000046	405
77772		Spot	4	Image 1	3	1000000047	406
104862		Spot	4	Image 1	3	1000000049	407
65670		Spot	4	Image 1	3	1000000177	408
86284		Spot	4	Image 1	3	1000000050	409
71388		Spot	4	Image 1	3	1000000052	410
111596		Spot	4	Image 1	3	1000000053	411
74476		Spot	4	Image 1	3	1000000054	412
96028		Spot	4	Image 1	3	1000000055	413
111836		Spot	4	Image 1	3	1000000056	414
69571		Spot	4	Image 1	3	1000000057	415
70594		Spot	4	Image 1	3	1000000058	416
67960		Spot	4	Image 1	3	1000000059	417
84844		Spot	4	Image 1	3	1000000060	418
100373		Spot	4	Image 1	3	1000000061	419
123194		Spot	4	Image 1	3	1000000062	420
108689		Spot	4	Image 1	3	1000000063	421
72061		Spot	4	Image 1	3	1000000064	422
87328		Spot	4	Image 1	3	1000000065	423
98713		Spot	4	Image 1	3	1000000066	424
86586		Spot	4	Image 1	3	1000000067	425
101625		Spot	4	Image 1	3	1000000068	426
79613		Spot	4	Image 1	3	1000000069	427
102420		Spot	4	Image 1	3	1000000070	428
97662		Spot	4	Image 1	3	1000000071	429
113709		Spot	4	Image 1	3	1000000072	430
63373		Spot	4	Image 1	3	1000000073	431
301388		Spot	4	Image 1	3	1000000074	432
44607		Spot	4	Image 1	3	1000000075	433
83000		Spot	4	Image 1	3	1000000076	434
98795		Spot	4	Image 1	3	1000000077	435
81646		Spot	4	Image 1	3	1000000080	436
88197		Spot	4	Image 1	3	1000000078	437
89472		Spot	4	Image 1	3	1000000079	438
88316		Spot	4	Image 1	3	1000000081	439
74480		Spot	4	Image 1	3	1000000082	440
112527		Spot	4	Image 1	3	1000000083	442
48110		Spot	4	Image 1	3	1000000085	443
72681		Spot	4	Image 1	3	1000000086	444
99953		Spot	4	Image 1	3	1000000087	445
68914		Spot	4	Image 1	3	1000000084	446
98252		Spot	4	Image 1	3	1000000088	447
135727		Spot	4	Image 1	3	1000000089	448
122275		Spot	4	Image 1	3	1000000090	449
74410		Spot	4	Image 1	3	1000000091	450
78534		Spot	4	Image 1	3	1000000093	451
98509		Spot	4	Image 1	3	1000000092	452
77920		Spot	4	Image 1	3	1000000175	453
75895		Spot	4	Image 1	3	1000000094	454
84318		Spot	4	Image 1	3	1000000096	455
80294		Spot	4	Image 1	3	1000000095	456
92633		Spot	4	Image 1	3	1000000097	457
85047		Spot	4	Image 1	3	1000000098	458
85752		Spot	4	Image 1	3	1000000099	459
105612		Spot	4	Image 1	3	1000000100	461
90405		Spot	4	Image 1	3	1000000101	462
88870		Spot	4	Image 1	3	1000000102	463
63363		Spot	4	Image 1	3	1000000103	464
78645		Spot	4	Image 1	3	1000000104	465
79053		Spot	4	Image 1	3	1000000105	466
107748		Spot	4	Image 1	3	1000000106	467
107509		Spot	4	Image 1	3	1000000107	468
69729		Spot	4	Image 1	3	1000000108	469
87164		Spot	4	Image 1	3	1000000109	470
61401		Spot	4	Image 1	3	1000000110	471
96254		Spot	4	Image 1	3	1000000111	472
131191		Spot	4	Image 1	3	1000000112	473
75833		Spot	4	Image 1	3	1000000113	474
98870		Spot	4	Image 1	3	1000000114	475
101331		Spot	4	Image 1	3	1000000115	476
79976		Spot	4	Image 1	3	1000000116	477
87246		Spot	4	Image 1	3	1000000117	478
88710		Spot	4	Image 1	3	1000000118	479
105617		Spot	4	Image 1	3	1000000120	480
32629		Spot	4	Image 1	3	1000000119	481
68681		Spot	4	Image 1	3	1000000121	482
65767		Spot	4	Image 1	3	1000000122	483
112588		Spot	4	Image 1	3	1000000123	484
60863		Spot	4	Image 1	3	1000000124	485
76091		Spot	4	Image 1	3	1000000125	486
80932		Spot	4	Image 1	3	1000000126	487
83250		Spot	4	Image 1	3	1000000127	488
81462		Spot	4	Image 1	3	1000000128	489
71531		Spot	4	Image 1	3	1000000129	490
82433		Spot	4	Image 1	3	1000000130	491
66176		Spot	4	Image 1	3	1000000131	492
94700		Spot	4	Image 1	3	1000000132	493
80998		Spot	4	Image 1	3	1000000133	494
86909		Spot	4	Image 1	3	1000000134	495
93906		Spot	4	Image 1	3	1000000135	496
83875		Spot	4	Image 1	3	1000000136	497
82202		Spot	4	Image 1	3	1000000137	498
68842		Spot	4	Image 1	3	1000000138	499
87520		Spot	4	Image 1	3	1000000140	500
69912		Spot	4	Image 1	3	1000000141	501
77643		Spot	4	Image 1	3	1000000142	502
90296		Spot	4	Image 1	3	1000000143	503
98539		Spot	4	Image 1	3	1000000144	504
85877		Spot	4	Image 1	3	1000000145	505
84037		Spot	4	Image 1	3	1000000146	506
79892		Spot	4	Image 1	3	1000000147	507
74164		Spot	4	Image 1	3	1000000148	508
68124		Spot	4	Image 1	3	1000000149	509
66985		Spot	4	Image 1	3	1000000150	510
75622		Spot	4	Image 1	3	1000000151	511
75844		Spot	4	Image 1	3	1000000152	512
93595		Spot	4	Image 1	3	1000000153	513
86199		Spot	4	Image 1	3	1000000154	514
111048		Spot	4	Image 1	3	1000000155	515
70137		Spot	4	Image 1	3	1000000156	516
82621		Spot	4	Image 1	3	1000000157	517
71263		Spot	4	Image 1	3	1000000158	518
74656		Spot	4	Image 1	3	1000000159	519
75594		Spot	4	Image 1	3	1000000160	520
71762		Spot	4	Image 1	3	1000000162	521
79342		Spot	4	Image 1	3	1000000161	522
72136		Spot	4	Image 1	3	1000000163	523
86595		Spot	4	Image 1	3	1000000164	524
81213		Spot	4	Image 1	3	1000000165	525
76325		Spot	4	Image 1	3	1000000166	526
79060		Spot	4	Image 1	3	1000000167	527
66673		Spot	4	Image 1	3	1000000168	528
73876		Spot	4	Image 1	3	1000000169	529
76674		Spot	4	Image 1	3	1000000170	530
68627		Spot	4	Image 1	3	1000000171	531
70979		Spot	4	Image 1	3	1000000172	532
88966		Spot	4	Image 1	3	1000000173	533
77875		Spot	4	Image 1	4	1000000000	534
69733		Spot	4	Image 1	4	1000000001	535
63257		Spot	4	Image 1	4	1000000002	536
130940		Spot	4	Image 1	4	1000000003	537
69893		Spot	4	Image 1	4	1000000004	538
36242		Spot	4	Image 1	4	1000000005	539
81437		Spot	4	Image 1	4	1000000006	540
38162		Spot	4	Image 1	4	1000000007	541
99849		Spot	4	Image 1	4	1000000008	542
70321		Spot	4	Image 1	4	1000000009	543
65315		Spot	4	Image 1	4	1000000010	544
78655		Spot	4	Image 1	4	1000000011	545
89572		Spot	4	Image 1	4	1000000013	546
68118		Spot	4	Image 1	4	1000000014	547
83194		Spot	4	Image 1	4	1000000012	548
182838		Spot	4	Image 1	4	1000000015	549
65627		Spot	4	Image 1	4	1000000016	550
73804		Spot	4	Image 1	4	1000000017	551
87463		Spot	4	Image 1	4	1000000018	552
75960		Spot	4	Image 1	4	1000000019	553
85611		Spot	4	Image 1	4	1000000020	554
79323		Spot	4	Image 1	4	1000000021	555
79014		Spot	4	Image 1	4	1000000022	556
69631		Spot	4	Image 1	4	1000000023	557
73479		Spot	4	Image 1	4	1000000024	558
87968		Spot	4	Image 1	4	1000000025	559
90484		Spot	4	Image 1	4	1000000026	560
71617		Spot	4	Image 1	4	1000000027	561
82575		Spot	4	Image 1	4	1000000028	562
68329		Spot	4	Image 1	4	1000000029	563
76164		Spot	4	Image 1	4	1000000030	564
99947		Spot	4	Image 1	4	1000000031	565
66747		Spot	4	Image 1	4	1000000032	566
239994		Spot	4	Image 1	4	1000000033	567
144017		Spot	4	Image 1	4	1000000034	568
74839		Spot	4	Image 1	4	1000000037	569
80951		Spot	4	Image 1	4	1000000035	570
113963		Spot	4	Image 1	4	1000000036	571
102634		Spot	4	Image 1	4	1000000038	572
114208		Spot	4	Image 1	4	1000000040	573
66112		Spot	4	Image 1	4	1000000039	574
88140		Spot	4	Image 1	4	1000000174	575
68990		Spot	4	Image 1	4	1000000041	578
85777		Spot	4	Image 1	4	1000000044	579
127334		Spot	4	Image 1	4	1000000042	580
121496		Spot	4	Image 1	4	1000000045	581
70547		Spot	4	Image 1	4	1000000043	582
104294		Spot	4	Image 1	4	1000000046	583
77614		Spot	4	Image 1	4	1000000047	584
115276		Spot	4	Image 1	4	1000000048	585
108939		Spot	4	Image 1	4	1000000049	586
88421		Spot	4	Image 1	4	1000000050	587
69720		Spot	4	Image 1	4	1000000052	588
68992		Spot	4	Image 1	4	1000000051	589
112179		Spot	4	Image 1	4	1000000053	590
75956		Spot	4	Image 1	4	1000000054	591
97185		Spot	4	Image 1	4	1000000055	592
111981		Spot	4	Image 1	4	1000000056	593
69941		Spot	4	Image 1	4	1000000057	594
69925		Spot	4	Image 1	4	1000000058	595
69203		Spot	4	Image 1	4	1000000059	596
83195		Spot	4	Image 1	4	1000000060	597
100063		Spot	4	Image 1	4	1000000061	598
120612		Spot	4	Image 1	4	1000000062	599
109071		Spot	4	Image 1	4	1000000063	600
71900		Spot	4	Image 1	4	1000000064	601
86922		Spot	4	Image 1	4	1000000065	602
99041		Spot	4	Image 1	4	1000000066	603
84828		Spot	4	Image 1	4	1000000067	604
103680		Spot	4	Image 1	4	1000000068	605
76638		Spot	4	Image 1	4	1000000069	606
103114		Spot	4	Image 1	4	1000000070	607
97571		Spot	4	Image 1	4	1000000071	608
112423		Spot	4	Image 1	4	1000000072	609
62643		Spot	4	Image 1	4	1000000073	610
306695		Spot	4	Image 1	4	1000000074	611
85244		Spot	4	Image 1	4	1000000076	612
46348		Spot	4	Image 1	4	1000000075	613
81662		Spot	4	Image 1	4	1000000080	614
100545		Spot	4	Image 1	4	1000000077	615
89132		Spot	4	Image 1	4	1000000078	616
87633		Spot	4	Image 1	4	1000000079	617
74594		Spot	4	Image 1	4	1000000082	618
88901		Spot	4	Image 1	4	1000000081	619
112245		Spot	4	Image 1	4	1000000083	621
49779		Spot	4	Image 1	4	1000000085	622
72640		Spot	4	Image 1	4	1000000086	623
100599		Spot	4	Image 1	4	1000000087	624
69136		Spot	4	Image 1	4	1000000084	625
97147		Spot	4	Image 1	4	1000000088	626
135398		Spot	4	Image 1	4	1000000089	627
124517		Spot	4	Image 1	4	1000000090	628
74724		Spot	4	Image 1	4	1000000091	629
76999		Spot	4	Image 1	4	1000000093	630
98433		Spot	4	Image 1	4	1000000092	631
77722		Spot	4	Image 1	4	1000000175	632
84789		Spot	4	Image 1	4	1000000096	633
75770		Spot	4	Image 1	4	1000000094	634
81111		Spot	4	Image 1	4	1000000095	635
92688		Spot	4	Image 1	4	1000000097	636
86040		Spot	4	Image 1	4	1000000098	637
85186		Spot	4	Image 1	4	1000000099	638
102179		Spot	4	Image 1	4	1000000100	640
89522		Spot	4	Image 1	4	1000000101	641
88245		Spot	4	Image 1	4	1000000102	642
76900		Spot	4	Image 1	4	1000000176	643
61988		Spot	4	Image 1	4	1000000103	644
78873		Spot	4	Image 1	4	1000000104	645
79682		Spot	4	Image 1	4	1000000105	646
70563		Spot	4	Image 1	4	1000000108	647
108544		Spot	4	Image 1	4	1000000106	648
107428		Spot	4	Image 1	4	1000000107	649
87280		Spot	4	Image 1	4	1000000109	650
95658		Spot	4	Image 1	4	1000000111	651
60588		Spot	4	Image 1	4	1000000110	652
131488		Spot	4	Image 1	4	1000000112	653
76002		Spot	4	Image 1	4	1000000113	654
98322		Spot	4	Image 1	4	1000000114	655
100716		Spot	4	Image 1	4	1000000115	656
78799		Spot	4	Image 1	4	1000000116	657
89930		Spot	4	Image 1	4	1000000117	658
88542		Spot	4	Image 1	4	1000000118	659
32259		Spot	4	Image 1	4	1000000119	660
106510		Spot	4	Image 1	4	1000000120	661
68842		Spot	4	Image 1	4	1000000121	662
66098		Spot	4	Image 1	4	1000000122	663
110969		Spot	4	Image 1	4	1000000123	664
61698		Spot	4	Image 1	4	1000000124	665
75193		Spot	4	Image 1	4	1000000125	666
83466		Spot	4	Image 1	4	1000000127	667
81590		Spot	4	Image 1	4	1000000126	668
80244		Spot	4	Image 1	4	1000000128	669
71593		Spot	4	Image 1	4	1000000129	670
80571		Spot	4	Image 1	4	1000000130	671
89837		Spot	4	Image 1	4	1000000132	672
66391		Spot	4	Image 1	4	1000000131	673
80857		Spot	4	Image 1	4	1000000133	674
86622		Spot	4	Image 1	4	1000000134	675
93868		Spot	4	Image 1	4	1000000135	676
84241		Spot	4	Image 1	4	1000000136	677
82704		Spot	4	Image 1	4	1000000137	678
69207		Spot	4	Image 1	4	1000000138	679
78646		Spot	4	Image 1	4	1000000139	680
87447		Spot	4	Image 1	4	1000000140	681
88258		Spot	4	Image 1	4	1000000143	682
70157		Spot	4	Image 1	4	1000000141	683
80076		Spot	4	Image 1	4	1000000142	684
98619		Spot	4	Image 1	4	1000000144	685
85970		Spot	4	Image 1	4	1000000145	686
84379		Spot	4	Image 1	4	1000000146	687
78888		Spot	4	Image 1	4	1000000147	688
76392		Spot	4	Image 1	4	1000000148	689
67714		Spot	4	Image 1	4	1000000149	690
67697		Spot	4	Image 1	4	1000000150	691
76472		Spot	4	Image 1	4	1000000151	692
76426		Spot	4	Image 1	4	1000000152	693
93007		Spot	4	Image 1	4	1000000153	694
85651		Spot	4	Image 1	4	1000000154	695
114047		Spot	4	Image 1	4	1000000155	696
70386		Spot	4	Image 1	4	1000000156	697
83191		Spot	4	Image 1	4	1000000157	698
71778		Spot	4	Image 1	4	1000000158	699
74127		Spot	4	Image 1	4	1000000159	700
76066		Spot	4	Image 1	4	1000000160	701
72155		Spot	4	Image 1	4	1000000162	702
79612		Spot	4	Image 1	4	1000000161	703
73168		Spot	4	Image 1	4	1000000163	704
86599		Spot	4	Image 1	4	1000000164	705
82599		Spot	4	Image 1	4	1000000165	706
77556		Spot	4	Image 1	4	1000000166	707
78843		Spot	4	Image 1	4	1000000167	708
67059		Spot	4	Image 1	4	1000000168	709
74974		Spot	4	Image 1	4	1000000169	710
76778		Spot	4	Image 1	4	1000000170	711
69765		Spot	4	Image 1	4	1000000171	712
71533		Spot	4	Image 1	4	1000000172	713
88893		Spot	4	Image 1	4	1000000173	714
77857		Spot	4	Image 1	5	1000000000	715
69478		Spot	4	Image 1	5	1000000001	716
61973		Spot	4	Image 1	5	1000000002	717
69296		Spot	4	Image 1	5	1000000004	718
132844		Spot	4	Image 1	5	1000000003	719
36789		Spot	4	Image 1	5	1000000005	720
81905		Spot	4	Image 1	5	1000000006	721
36851		Spot	4	Image 1	5	1000000007	722
96847		Spot	4	Image 1	5	1000000008	723
71765		Spot	4	Image 1	5	1000000009	724
67705		Spot	4	Image 1	5	1000000010	725
78832		Spot	4	Image 1	5	1000000011	726
89620		Spot	4	Image 1	5	1000000013	727
68647		Spot	4	Image 1	5	1000000014	728
83306		Spot	4	Image 1	5	1000000012	729
185356		Spot	4	Image 1	5	1000000015	730
72046		Spot	4	Image 1	5	1000000017	731
87656		Spot	4	Image 1	5	1000000018	732
76623		Spot	4	Image 1	5	1000000019	733
87123		Spot	4	Image 1	5	1000000020	734
79475		Spot	4	Image 1	5	1000000021	735
79483		Spot	4	Image 1	5	1000000022	736
69394		Spot	4	Image 1	5	1000000023	737
73117		Spot	4	Image 1	5	1000000024	738
89326		Spot	4	Image 1	5	1000000025	739
88974		Spot	4	Image 1	5	1000000026	740
72741		Spot	4	Image 1	5	1000000027	741
81652		Spot	4	Image 1	5	1000000028	742
69689		Spot	4	Image 1	5	1000000029	743
76988		Spot	4	Image 1	5	1000000030	744
99641		Spot	4	Image 1	5	1000000031	745
67563		Spot	4	Image 1	5	1000000032	746
234341		Spot	4	Image 1	5	1000000033	747
132538		Spot	4	Image 1	5	1000000034	748
75991		Spot	4	Image 1	5	1000000037	749
80449		Spot	4	Image 1	5	1000000035	750
116030		Spot	4	Image 1	5	1000000036	751
102827		Spot	4	Image 1	5	1000000038	752
113672		Spot	4	Image 1	5	1000000040	753
66409		Spot	4	Image 1	5	1000000039	754
87077		Spot	4	Image 1	5	1000000174	755
69705		Spot	4	Image 1	5	1000000041	758
86583		Spot	4	Image 1	5	1000000044	759
128020		Spot	4	Image 1	5	1000000042	760
118909		Spot	4	Image 1	5	1000000045	761
69544		Spot	4	Image 1	5	1000000043	762
103677		Spot	4	Image 1	5	1000000046	763
79024		Spot	4	Image 1	5	1000000047	764
109788		Spot	4	Image 1	5	1000000048	765
66618		Spot	4	Image 1	5	1000000177	766
106397		Spot	4	Image 1	5	1000000049	767
87667		Spot	4	Image 1	5	1000000050	768
69277		Spot	4	Image 1	5	1000000051	769
69092		Spot	4	Image 1	5	1000000052	770
112213		Spot	4	Image 1	5	1000000053	771
76679		Spot	4	Image 1	5	1000000054	772
94817		Spot	4	Image 1	5	1000000055	773
112294		Spot	4	Image 1	5	1000000056	774
69810		Spot	4	Image 1	5	1000000057	775
69654		Spot	4	Image 1	5	1000000058	776
69107		Spot	4	Image 1	5	1000000059	777
83435		Spot	4	Image 1	5	1000000060	778
99512		Spot	4	Image 1	5	1000000061	779
117403		Spot	4	Image 1	5	1000000062	780
107897		Spot	4	Image 1	5	1000000063	781
72336		Spot	4	Image 1	5	1000000064	782
87183		Spot	4	Image 1	5	1000000065	783
100412		Spot	4	Image 1	5	1000000066	784
85679		Spot	4	Image 1	5	1000000067	785
102202		Spot	4	Image 1	5	1000000068	786
103264		Spot	4	Image 1	5	1000000070	787
76804		Spot	4	Image 1	5	1000000069	788
97863		Spot	4	Image 1	5	1000000071	789
111143		Spot	4	Image 1	5	1000000072	790
62885		Spot	4	Image 1	5	1000000073	791
300295		Spot	4	Image 1	5	1000000074	792
87539		Spot	4	Image 1	5	1000000076	793
47154		Spot	4	Image 1	5	1000000075	794
88580		Spot	4	Image 1	5	1000000079	795
98794		Spot	4	Image 1	5	1000000077	796
81882		Spot	4	Image 1	5	1000000080	797
88472		Spot	4	Image 1	5	1000000078	798
75140		Spot	4	Image 1	5	1000000082	799
88391		Spot	4	Image 1	5	1000000081	800
114260		Spot	4	Image 1	5	1000000083	802
49674		Spot	4	Image 1	5	1000000085	803
71998		Spot	4	Image 1	5	1000000086	804
100939		Spot	4	Image 1	5	1000000087	805
68146		Spot	4	Image 1	5	1000000084	806
97898		Spot	4	Image 1	5	1000000088	807
134781		Spot	4	Image 1	5	1000000089	808
123228		Spot	4	Image 1	5	1000000090	809
73402		Spot	4	Image 1	5	1000000091	810
77455		Spot	4	Image 1	5	1000000093	811
98789		Spot	4	Image 1	5	1000000092	812
77828		Spot	4	Image 1	5	1000000175	813
76251		Spot	4	Image 1	5	1000000094	814
85694		Spot	4	Image 1	5	1000000096	815
80916		Spot	4	Image 1	5	1000000095	816
93409		Spot	4	Image 1	5	1000000097	817
85414		Spot	4	Image 1	5	1000000098	818
84836		Spot	4	Image 1	5	1000000099	819
104529		Spot	4	Image 1	5	1000000100	821
89990		Spot	4	Image 1	5	1000000101	822
89217		Spot	4	Image 1	5	1000000102	823
77724		Spot	4	Image 1	5	1000000176	824
62708		Spot	4	Image 1	5	1000000103	825
79105		Spot	4	Image 1	5	1000000104	826
79534		Spot	4	Image 1	5	1000000105	827
71230		Spot	4	Image 1	5	1000000108	828
109674		Spot	4	Image 1	5	1000000107	829
106786		Spot	4	Image 1	5	1000000106	830
87059		Spot	4	Image 1	5	1000000109	831
94690		Spot	4	Image 1	5	1000000111	832
60953		Spot	4	Image 1	5	1000000110	833
132938		Spot	4	Image 1	5	1000000112	834
75722		Spot	4	Image 1	5	1000000113	835
99062		Spot	4	Image 1	5	1000000114	836
101080		Spot	4	Image 1	5	1000000115	837
77729		Spot	4	Image 1	5	1000000116	838
95804		Spot	4	Image 1	5	1000000117	839
88939		Spot	4	Image 1	5	1000000118	840
32650		Spot	4	Image 1	5	1000000119	841
108100		Spot	4	Image 1	5	1000000120	842
67622		Spot	4	Image 1	5	1000000121	843
66370		Spot	4	Image 1	5	1000000122	844
61419		Spot	4	Image 1	5	1000000124	845
111395		Spot	4	Image 1	5	1000000123	846
75495		Spot	4	Image 1	5	1000000125	847
80914		Spot	4	Image 1	5	1000000128	848
80596		Spot	4	Image 1	5	1000000126	849
83371		Spot	4	Image 1	5	1000000127	850
71824		Spot	4	Image 1	5	1000000129	851
81399		Spot	4	Image 1	5	1000000130	852
66195		Spot	4	Image 1	5	1000000131	853
84910		Spot	4	Image 1	5	1000000132	854
81160		Spot	4	Image 1	5	1000000133	855
94126		Spot	4	Image 1	5	1000000135	856
86433		Spot	4	Image 1	5	1000000134	857
84736		Spot	4	Image 1	5	1000000136	858
82204		Spot	4	Image 1	5	1000000137	859
69520		Spot	4	Image 1	5	1000000138	860
79163		Spot	4	Image 1	5	1000000139	861
87013		Spot	4	Image 1	5	1000000140	862
91502		Spot	4	Image 1	5	1000000143	863
70500		Spot	4	Image 1	5	1000000141	864
77614		Spot	4	Image 1	5	1000000142	865
97731		Spot	4	Image 1	5	1000000144	866
84948		Spot	4	Image 1	5	1000000145	867
84746		Spot	4	Image 1	5	1000000146	868
79797		Spot	4	Image 1	5	1000000147	869
75905		Spot	4	Image 1	5	1000000148	870
67920		Spot	4	Image 1	5	1000000149	871
67426		Spot	4	Image 1	5	1000000150	872
76575		Spot	4	Image 1	5	1000000151	873
75713		Spot	4	Image 1	5	1000000152	874
94187		Spot	4	Image 1	5	1000000153	875
85822		Spot	4	Image 1	5	1000000154	876
113484		Spot	4	Image 1	5	1000000155	877
70597		Spot	4	Image 1	5	1000000156	878
82498		Spot	4	Image 1	5	1000000157	879
72255		Spot	4	Image 1	5	1000000158	880
74151		Spot	4	Image 1	5	1000000159	881
73589		Spot	4	Image 1	5	1000000160	882
70245		Spot	4	Image 1	5	1000000162	883
80989		Spot	4	Image 1	5	1000000161	884
71609		Spot	4	Image 1	5	1000000163	885
86738		Spot	4	Image 1	5	1000000164	886
82791		Spot	4	Image 1	5	1000000165	887
77313		Spot	4	Image 1	5	1000000166	888
80021		Spot	4	Image 1	5	1000000167	889
67104		Spot	4	Image 1	5	1000000168	890
74836		Spot	4	Image 1	5	1000000169	891
77684		Spot	4	Image 1	5	1000000170	892
69235		Spot	4	Image 1	5	1000000171	893
71857		Spot	4	Image 1	5	1000000172	894
88459		Spot	4	Image 1	5	1000000173	895
77009		Spot	4	Image 1	6	1000000000	896
68938		Spot	4	Image 1	6	1000000001	897
37107		Spot	4	Image 1	6	1000000005	898
69229		Spot	4	Image 1	6	1000000004	899
134702		Spot	4	Image 1	6	1000000003	900
82223		Spot	4	Image 1	6	1000000006	901
36411		Spot	4	Image 1	6	1000000007	902
99788		Spot	4	Image 1	6	1000000008	903
72042		Spot	4	Image 1	6	1000000009	904
65679		Spot	4	Image 1	6	1000000010	905
78550		Spot	4	Image 1	6	1000000011	906
89643		Spot	4	Image 1	6	1000000013	907
68437		Spot	4	Image 1	6	1000000014	908
84716		Spot	4	Image 1	6	1000000012	909
182233		Spot	4	Image 1	6	1000000015	910
65748		Spot	4	Image 1	6	1000000016	911
71868		Spot	4	Image 1	6	1000000017	912
87935		Spot	4	Image 1	6	1000000018	913
77307		Spot	4	Image 1	6	1000000019	914
86399		Spot	4	Image 1	6	1000000020	915
80093		Spot	4	Image 1	6	1000000021	916
79065		Spot	4	Image 1	6	1000000022	917
68890		Spot	4	Image 1	6	1000000023	918
73899		Spot	4	Image 1	6	1000000024	919
93825		Spot	4	Image 1	6	1000000025	920
89377		Spot	4	Image 1	6	1000000026	921
72182		Spot	4	Image 1	6	1000000027	922
82577		Spot	4	Image 1	6	1000000028	923
70147		Spot	4	Image 1	6	1000000029	924
76368		Spot	4	Image 1	6	1000000030	925
99835		Spot	4	Image 1	6	1000000031	926
67567		Spot	4	Image 1	6	1000000032	927
232541		Spot	4	Image 1	6	1000000033	928
129541		Spot	4	Image 1	6	1000000034	929
74691		Spot	4	Image 1	6	1000000037	930
81277		Spot	4	Image 1	6	1000000035	931
115902		Spot	4	Image 1	6	1000000036	932
102647		Spot	4	Image 1	6	1000000038	933
113095		Spot	4	Image 1	6	1000000040	934
67006		Spot	4	Image 1	6	1000000039	935
89570		Spot	4	Image 1	6	1000000174	936
68971		Spot	4	Image 1	6	1000000041	939
130104		Spot	4	Image 1	6	1000000042	940
86547		Spot	4	Image 1	6	1000000044	941
118892		Spot	4	Image 1	6	1000000045	942
73021		Spot	4	Image 1	6	1000000043	943
102227		Spot	4	Image 1	6	1000000046	944
79014		Spot	4	Image 1	6	1000000047	945
109848		Spot	4	Image 1	6	1000000048	946
111351		Spot	4	Image 1	6	1000000049	947
87902		Spot	4	Image 1	6	1000000050	948
69496		Spot	4	Image 1	6	1000000051	949
69802		Spot	4	Image 1	6	1000000052	950
112182		Spot	4	Image 1	6	1000000053	951
75964		Spot	4	Image 1	6	1000000054	952
96633		Spot	4	Image 1	6	1000000055	953
109072		Spot	4	Image 1	6	1000000056	954
70146		Spot	4	Image 1	6	1000000057	955
69905		Spot	4	Image 1	6	1000000058	956
69885		Spot	4	Image 1	6	1000000059	957
84722		Spot	4	Image 1	6	1000000060	958
100405		Spot	4	Image 1	6	1000000061	959
123523		Spot	4	Image 1	6	1000000062	960
108075		Spot	4	Image 1	6	1000000063	961
72205		Spot	4	Image 1	6	1000000064	962
87154		Spot	4	Image 1	6	1000000065	963
98968		Spot	4	Image 1	6	1000000066	964
84493		Spot	4	Image 1	6	1000000067	965
101925		Spot	4	Image 1	6	1000000068	966
77628		Spot	4	Image 1	6	1000000069	967
103310		Spot	4	Image 1	6	1000000070	968
97272		Spot	4	Image 1	6	1000000071	969
111465		Spot	4	Image 1	6	1000000072	970
62548		Spot	4	Image 1	6	1000000073	971
297226		Spot	4	Image 1	6	1000000074	972
89511		Spot	4	Image 1	6	1000000076	973
46325		Spot	4	Image 1	6	1000000075	974
82094		Spot	4	Image 1	6	1000000080	975
89496		Spot	4	Image 1	6	1000000078	976
87298		Spot	4	Image 1	6	1000000079	977
99922		Spot	4	Image 1	6	1000000077	978
89372		Spot	4	Image 1	6	1000000081	979
75678		Spot	4	Image 1	6	1000000082	980
113763		Spot	4	Image 1	6	1000000083	982
61024		Spot	4	Image 1	6	1000000178	983
49490		Spot	4	Image 1	6	1000000085	984
71200		Spot	4	Image 1	6	1000000086	985
101182		Spot	4	Image 1	6	1000000087	986
68608		Spot	4	Image 1	6	1000000084	987
97456		Spot	4	Image 1	6	1000000088	988
133598		Spot	4	Image 1	6	1000000089	989
123804		Spot	4	Image 1	6	1000000090	990
74348		Spot	4	Image 1	6	1000000091	991
76655		Spot	4	Image 1	6	1000000093	992
99376		Spot	4	Image 1	6	1000000092	993
77487		Spot	4	Image 1	6	1000000175	994
85474		Spot	4	Image 1	6	1000000096	995
76234		Spot	4	Image 1	6	1000000094	996
82228		Spot	4	Image 1	6	1000000095	997
93182		Spot	4	Image 1	6	1000000097	998
85107		Spot	4	Image 1	6	1000000098	999
85286		Spot	4	Image 1	6	1000000099	1000
103032		Spot	4	Image 1	6	1000000100	1001
88980		Spot	4	Image 1	6	1000000101	1002
90659		Spot	4	Image 1	6	1000000102	1003
77951		Spot	4	Image 1	6	1000000176	1004
63946		Spot	4	Image 1	6	1000000103	1005
78600		Spot	4	Image 1	6	1000000104	1006
78378		Spot	4	Image 1	6	1000000105	1007
70796		Spot	4	Image 1	6	1000000108	1008
108054		Spot	4	Image 1	6	1000000107	1009
106875		Spot	4	Image 1	6	1000000106	1010
86951		Spot	4	Image 1	6	1000000109	1011
61426		Spot	4	Image 1	6	1000000110	1012
94514		Spot	4	Image 1	6	1000000111	1013
131841		Spot	4	Image 1	6	1000000112	1014
76364		Spot	4	Image 1	6	1000000113	1015
98119		Spot	4	Image 1	6	1000000114	1016
101519		Spot	4	Image 1	6	1000000115	1017
77966		Spot	4	Image 1	6	1000000116	1018
92113		Spot	4	Image 1	6	1000000117	1019
89052		Spot	4	Image 1	6	1000000118	1020
33148		Spot	4	Image 1	6	1000000119	1021
103563		Spot	4	Image 1	6	1000000120	1022
68129		Spot	4	Image 1	6	1000000121	1023
66181		Spot	4	Image 1	6	1000000122	1024
109395		Spot	4	Image 1	6	1000000123	1025
61525		Spot	4	Image 1	6	1000000124	1026
74418		Spot	4	Image 1	6	1000000125	1027
81465		Spot	4	Image 1	6	1000000126	1028
83685		Spot	4	Image 1	6	1000000127	1029
82053		Spot	4	Image 1	6	1000000128	1030
72774		Spot	4	Image 1	6	1000000129	1031
81219		Spot	4	Image 1	6	1000000130	1032
67412		Spot	4	Image 1	6	1000000131	1033
85222		Spot	4	Image 1	6	1000000132	1034
81202		Spot	4	Image 1	6	1000000133	1035
87536		Spot	4	Image 1	6	1000000134	1036
93974		Spot	4	Image 1	6	1000000135	1037
83715		Spot	4	Image 1	6	1000000136	1038
82490		Spot	4	Image 1	6	1000000137	1039
69556		Spot	4	Image 1	6	1000000138	1040
79776		Spot	4	Image 1	6	1000000139	1041
88421		Spot	4	Image 1	6	1000000140	1042
91621		Spot	4	Image 1	6	1000000143	1043
70960		Spot	4	Image 1	6	1000000141	1044
77764		Spot	4	Image 1	6	1000000142	1045
97639		Spot	4	Image 1	6	1000000144	1046
83998		Spot	4	Image 1	6	1000000145	1047
84083		Spot	4	Image 1	6	1000000146	1048
79659		Spot	4	Image 1	6	1000000147	1049
74696		Spot	4	Image 1	6	1000000148	1050
68559		Spot	4	Image 1	6	1000000149	1051
67734		Spot	4	Image 1	6	1000000150	1052
76535		Spot	4	Image 1	6	1000000151	1053
75024		Spot	4	Image 1	6	1000000152	1054
94295		Spot	4	Image 1	6	1000000153	1055
86794		Spot	4	Image 1	6	1000000154	1056
112495		Spot	4	Image 1	6	1000000155	1057
70512		Spot	4	Image 1	6	1000000156	1058
82975		Spot	4	Image 1	6	1000000157	1059
71279		Spot	4	Image 1	6	1000000158	1060
74086		Spot	4	Image 1	6	1000000159	1061
74483		Spot	4	Image 1	6	1000000160	1062
70833		Spot	4	Image 1	6	1000000162	1063
79450		Spot	4	Image 1	6	1000000161	1064
71581		Spot	4	Image 1	6	1000000163	1065
86767		Spot	4	Image 1	6	1000000164	1066
80660		Spot	4	Image 1	6	1000000165	1067
77746		Spot	4	Image 1	6	1000000166	1068
79122		Spot	4	Image 1	6	1000000167	1069
66519		Spot	4	Image 1	6	1000000168	1070
75682		Spot	4	Image 1	6	1000000169	1071
77806		Spot	4	Image 1	6	1000000170	1072
69208		Spot	4	Image 1	6	1000000171	1073
73119		Spot	4	Image 1	6	1000000172	1074
88715		Spot	4	Image 1	6	1000000173	1075
77241		Spot	4	Image 1	7	1000000000	1076
71024		Spot	4	Image 1	7	1000000001	1077
62513		Spot	4	Image 1	7	1000000002	1078
70244		Spot	4	Image 1	7	1000000004	1079
37284		Spot	4	Image 1	7	1000000005	1080
131485		Spot	4	Image 1	7	1000000003	1081
82527		Spot	4	Image 1	7	1000000006	1082
36600		Spot	4	Image 1	7	1000000007	1083
101839		Spot	4	Image 1	7	1000000008	1084
73474		Spot	4	Image 1	7	1000000009	1085
79107		Spot	4	Image 1	7	1000000011	1086
91552		Spot	4	Image 1	7	1000000013	1087
67790		Spot	4	Image 1	7	1000000014	1088
83671		Spot	4	Image 1	7	1000000012	1089
173683		Spot	4	Image 1	7	1000000015	1090
66035		Spot	4	Image 1	7	1000000016	1091
72602		Spot	4	Image 1	7	1000000017	1092
86798		Spot	4	Image 1	7	1000000018	1093
78744		Spot	4	Image 1	7	1000000019	1094
86805		Spot	4	Image 1	7	1000000020	1095
79800		Spot	4	Image 1	7	1000000021	1096
78746		Spot	4	Image 1	7	1000000022	1097
69013		Spot	4	Image 1	7	1000000023	1098
73331		Spot	4	Image 1	7	1000000024	1099
91809		Spot	4	Image 1	7	1000000025	1100
88513		Spot	4	Image 1	7	1000000026	1101
71829		Spot	4	Image 1	7	1000000027	1102
81095		Spot	4	Image 1	7	1000000028	1103
70286		Spot	4	Image 1	7	1000000029	1104
75707		Spot	4	Image 1	7	1000000030	1105
99736		Spot	4	Image 1	7	1000000031	1106
68684		Spot	4	Image 1	7	1000000032	1107
219360		Spot	4	Image 1	7	1000000033	1108
129775		Spot	4	Image 1	7	1000000034	1109
80713		Spot	4	Image 1	7	1000000035	1110
75649		Spot	4	Image 1	7	1000000037	1111
115572		Spot	4	Image 1	7	1000000036	1112
102972		Spot	4	Image 1	7	1000000038	1113
112392		Spot	4	Image 1	7	1000000040	1114
90990		Spot	4	Image 1	7	1000000174	1115
65140		Spot	4	Image 1	7	1000000039	1116
69621		Spot	4	Image 1	7	1000000041	1119
130009		Spot	4	Image 1	7	1000000042	1120
87023		Spot	4	Image 1	7	1000000044	1121
118219		Spot	4	Image 1	7	1000000045	1122
71655		Spot	4	Image 1	7	1000000043	1123
103943		Spot	4	Image 1	7	1000000046	1124
78131		Spot	4	Image 1	7	1000000047	1125
108766		Spot	4	Image 1	7	1000000048	1126
111049		Spot	4	Image 1	7	1000000049	1127
87638		Spot	4	Image 1	7	1000000050	1128
69677		Spot	4	Image 1	7	1000000051	1129
70610		Spot	4	Image 1	7	1000000052	1130
113220		Spot	4	Image 1	7	1000000053	1131
78054		Spot	4	Image 1	7	1000000054	1132
97318		Spot	4	Image 1	7	1000000055	1133
109675		Spot	4	Image 1	7	1000000056	1134
69210		Spot	4	Image 1	7	1000000057	1135
69923		Spot	4	Image 1	7	1000000058	1136
69833		Spot	4	Image 1	7	1000000059	1137
99478		Spot	4	Image 1	7	1000000061	1138
85526		Spot	4	Image 1	7	1000000060	1139
119640		Spot	4	Image 1	7	1000000062	1140
110125		Spot	4	Image 1	7	1000000063	1141
72239		Spot	4	Image 1	7	1000000064	1142
86588		Spot	4	Image 1	7	1000000065	1143
99552		Spot	4	Image 1	7	1000000066	1144
102876		Spot	4	Image 1	7	1000000068	1145
85459		Spot	4	Image 1	7	1000000067	1146
77969		Spot	4	Image 1	7	1000000069	1147
103184		Spot	4	Image 1	7	1000000070	1148
97438		Spot	4	Image 1	7	1000000071	1149
111659		Spot	4	Image 1	7	1000000072	1150
63812		Spot	4	Image 1	7	1000000073	1151
296521		Spot	4	Image 1	7	1000000074	1152
91064		Spot	4	Image 1	7	1000000076	1153
46606		Spot	4	Image 1	7	1000000075	1154
80864		Spot	4	Image 1	7	1000000080	1155
101756		Spot	4	Image 1	7	1000000077	1156
87927		Spot	4	Image 1	7	1000000078	1157
88203		Spot	4	Image 1	7	1000000079	1158
74495		Spot	4	Image 1	7	1000000082	1159
88734		Spot	4	Image 1	7	1000000081	1160
114596		Spot	4	Image 1	7	1000000083	1162
61223		Spot	4	Image 1	7	1000000178	1163
50032		Spot	4	Image 1	7	1000000085	1164
68370		Spot	4	Image 1	7	1000000084	1165
72225		Spot	4	Image 1	7	1000000086	1166
101788		Spot	4	Image 1	7	1000000087	1167
97405		Spot	4	Image 1	7	1000000088	1168
134727		Spot	4	Image 1	7	1000000089	1169
122869		Spot	4	Image 1	7	1000000090	1170
74372		Spot	4	Image 1	7	1000000091	1171
76538		Spot	4	Image 1	7	1000000093	1172
99509		Spot	4	Image 1	7	1000000092	1173
78008		Spot	4	Image 1	7	1000000175	1174
80777		Spot	4	Image 1	7	1000000095	1175
76901		Spot	4	Image 1	7	1000000094	1176
85574		Spot	4	Image 1	7	1000000096	1177
92437		Spot	4	Image 1	7	1000000097	1178
86277		Spot	4	Image 1	7	1000000098	1179
85606		Spot	4	Image 1	7	1000000099	1180
102420		Spot	4	Image 1	7	1000000100	1182
87834		Spot	4	Image 1	7	1000000101	1183
91089		Spot	4	Image 1	7	1000000102	1184
63207		Spot	4	Image 1	7	1000000103	1185
78889		Spot	4	Image 1	7	1000000104	1186
78945		Spot	4	Image 1	7	1000000105	1187
109386		Spot	4	Image 1	7	1000000106	1188
107713		Spot	4	Image 1	7	1000000107	1189
71254		Spot	4	Image 1	7	1000000108	1190
87226		Spot	4	Image 1	7	1000000109	1191
94761		Spot	4	Image 1	7	1000000111	1192
60190		Spot	4	Image 1	7	1000000110	1193
131476		Spot	4	Image 1	7	1000000112	1194
76669		Spot	4	Image 1	7	1000000113	1195
99885		Spot	4	Image 1	7	1000000114	1196
102290		Spot	4	Image 1	7	1000000115	1197
79680		Spot	4	Image 1	7	1000000116	1198
88873		Spot	4	Image 1	7	1000000117	1199
88391		Spot	4	Image 1	7	1000000118	1200
32751		Spot	4	Image 1	7	1000000119	1201
103800		Spot	4	Image 1	7	1000000120	1202
68477		Spot	4	Image 1	7	1000000121	1203
66001		Spot	4	Image 1	7	1000000122	1204
61576		Spot	4	Image 1	7	1000000124	1205
110719		Spot	4	Image 1	7	1000000123	1206
75070		Spot	4	Image 1	7	1000000125	1207
81708		Spot	4	Image 1	7	1000000126	1208
83720		Spot	4	Image 1	7	1000000127	1209
72779		Spot	4	Image 1	7	1000000129	1210
81588		Spot	4	Image 1	7	1000000130	1211
66050		Spot	4	Image 1	7	1000000131	1212
84998		Spot	4	Image 1	7	1000000132	1213
82878		Spot	4	Image 1	7	1000000133	1214
87086		Spot	4	Image 1	7	1000000134	1215
94902		Spot	4	Image 1	7	1000000135	1216
84582		Spot	4	Image 1	7	1000000136	1217
83838		Spot	4	Image 1	7	1000000137	1218
69042		Spot	4	Image 1	7	1000000138	1219
79048		Spot	4	Image 1	7	1000000139	1220
86694		Spot	4	Image 1	7	1000000140	1221
89930		Spot	4	Image 1	7	1000000143	1222
71023		Spot	4	Image 1	7	1000000141	1223
78684		Spot	4	Image 1	7	1000000142	1224
98689		Spot	4	Image 1	7	1000000144	1225
83948		Spot	4	Image 1	7	1000000145	1226
84191		Spot	4	Image 1	7	1000000146	1227
78791		Spot	4	Image 1	7	1000000147	1228
75030		Spot	4	Image 1	7	1000000148	1229
68904		Spot	4	Image 1	7	1000000149	1230
67586		Spot	4	Image 1	7	1000000150	1231
76684		Spot	4	Image 1	7	1000000151	1232
76589		Spot	4	Image 1	7	1000000152	1233
93449		Spot	4	Image 1	7	1000000153	1234
86960		Spot	4	Image 1	7	1000000154	1235
114997		Spot	4	Image 1	7	1000000155	1236
70375		Spot	4	Image 1	7	1000000156	1237
83449		Spot	4	Image 1	7	1000000157	1238
71476		Spot	4	Image 1	7	1000000158	1239
74093		Spot	4	Image 1	7	1000000159	1240
75193		Spot	4	Image 1	7	1000000160	1241
79445		Spot	4	Image 1	7	1000000161	1242
71869		Spot	4	Image 1	7	1000000162	1243
72458		Spot	4	Image 1	7	1000000163	1244
86904		Spot	4	Image 1	7	1000000164	1245
81477		Spot	4	Image 1	7	1000000165	1246
76294		Spot	4	Image 1	7	1000000166	1247
80554		Spot	4	Image 1	7	1000000167	1248
65382		Spot	4	Image 1	7	1000000168	1249
75620		Spot	4	Image 1	7	1000000169	1250
77323		Spot	4	Image 1	7	1000000170	1251
69896		Spot	4	Image 1	7	1000000171	1252
73873		Spot	4	Image 1	7	1000000172	1253
88969		Spot	4	Image 1	7	1000000173	1254
77750		Spot	4	Image 1	8	1000000000	1255
69861		Spot	4	Image 1	8	1000000001	1256
36999		Spot	4	Image 1	8	1000000005	1257
69788		Spot	4	Image 1	8	1000000004	1258
130122		Spot	4	Image 1	8	1000000003	1259
81390		Spot	4	Image 1	8	1000000006	1260
34321		Spot	4	Image 1	8	1000000007	1261
101081		Spot	4	Image 1	8	1000000008	1262
71033		Spot	4	Image 1	8	1000000009	1263
66994		Spot	4	Image 1	8	1000000010	1264
79284		Spot	4	Image 1	8	1000000011	1265
68219		Spot	4	Image 1	8	1000000014	1266
82812		Spot	4	Image 1	8	1000000012	1267
89821		Spot	4	Image 1	8	1000000013	1268
188003		Spot	4	Image 1	8	1000000015	1269
65441		Spot	4	Image 1	8	1000000016	1270
72422		Spot	4	Image 1	8	1000000017	1271
86587		Spot	4	Image 1	8	1000000018	1272
78255		Spot	4	Image 1	8	1000000019	1273
86721		Spot	4	Image 1	8	1000000020	1274
79503		Spot	4	Image 1	8	1000000021	1275
79270		Spot	4	Image 1	8	1000000022	1276
69358		Spot	4	Image 1	8	1000000023	1277
73106		Spot	4	Image 1	8	1000000024	1278
90576		Spot	4	Image 1	8	1000000025	1279
88857		Spot	4	Image 1	8	1000000026	1280
71739		Spot	4	Image 1	8	1000000027	1281
81347		Spot	4	Image 1	8	1000000028	1282
68662		Spot	4	Image 1	8	1000000029	1283
76767		Spot	4	Image 1	8	1000000030	1284
99850		Spot	4	Image 1	8	1000000031	1285
67980		Spot	4	Image 1	8	1000000032	1286
217848		Spot	4	Image 1	8	1000000033	1287
133059		Spot	4	Image 1	8	1000000034	1288
80803		Spot	4	Image 1	8	1000000035	1289
74728		Spot	4	Image 1	8	1000000037	1290
114581		Spot	4	Image 1	8	1000000036	1291
102074		Spot	4	Image 1	8	1000000038	1292
115237		Spot	4	Image 1	8	1000000040	1293
88736		Spot	4	Image 1	8	1000000174	1294
66601		Spot	4	Image 1	8	1000000039	1295
68115		Spot	4	Image 1	8	1000000041	1298
127427		Spot	4	Image 1	8	1000000042	1299
86497		Spot	4	Image 1	8	1000000044	1300
71904		Spot	4	Image 1	8	1000000043	1301
122381		Spot	4	Image 1	8	1000000045	1302
102865		Spot	4	Image 1	8	1000000046	1303
78104		Spot	4	Image 1	8	1000000047	1304
103310		Spot	4	Image 1	8	1000000048	1305
66213		Spot	4	Image 1	8	1000000177	1306
112860		Spot	4	Image 1	8	1000000049	1307
87102		Spot	4	Image 1	8	1000000050	1308
70504		Spot	4	Image 1	8	1000000052	1309
68878		Spot	4	Image 1	8	1000000051	1310
112203		Spot	4	Image 1	8	1000000053	1311
76614		Spot	4	Image 1	8	1000000054	1312
95402		Spot	4	Image 1	8	1000000055	1313
111355		Spot	4	Image 1	8	1000000056	1314
69862		Spot	4	Image 1	8	1000000057	1315
70137		Spot	4	Image 1	8	1000000058	1316
70551		Spot	4	Image 1	8	1000000059	1317
101835		Spot	4	Image 1	8	1000000061	1318
84137		Spot	4	Image 1	8	1000000060	1319
118509		Spot	4	Image 1	8	1000000062	1320
108692		Spot	4	Image 1	8	1000000063	1321
87526		Spot	4	Image 1	8	1000000065	1322
71815		Spot	4	Image 1	8	1000000064	1323
98477		Spot	4	Image 1	8	1000000066	1324
84723		Spot	4	Image 1	8	1000000067	1325
99488		Spot	4	Image 1	8	1000000068	1326
78898		Spot	4	Image 1	8	1000000069	1327
102563		Spot	4	Image 1	8	1000000070	1328
96273		Spot	4	Image 1	8	1000000071	1329
110353		Spot	4	Image 1	8	1000000072	1330
62388		Spot	4	Image 1	8	1000000073	1331
275915		Spot	4	Image 1	8	1000000074	1332
89937		Spot	4	Image 1	8	1000000076	1333
46120		Spot	4	Image 1	8	1000000075	1334
81515		Spot	4	Image 1	8	1000000080	1335
87906		Spot	4	Image 1	8	1000000078	1336
88121		Spot	4	Image 1	8	1000000079	1337
102358		Spot	4	Image 1	8	1000000077	1338
88332		Spot	4	Image 1	8	1000000081	1339
73825		Spot	4	Image 1	8	1000000082	1340
113607		Spot	4	Image 1	8	1000000083	1342
49108		Spot	4	Image 1	8	1000000085	1343
71727		Spot	4	Image 1	8	1000000086	1344
99987		Spot	4	Image 1	8	1000000087	1345
69161		Spot	4	Image 1	8	1000000084	1346
96799		Spot	4	Image 1	8	1000000088	1347
133547		Spot	4	Image 1	8	1000000089	1348
124022		Spot	4	Image 1	8	1000000090	1349
73558		Spot	4	Image 1	8	1000000091	1350
76085		Spot	4	Image 1	8	1000000093	1351
98431		Spot	4	Image 1	8	1000000092	1352
77970		Spot	4	Image 1	8	1000000175	1353
75340		Spot	4	Image 1	8	1000000094	1354
85443		Spot	4	Image 1	8	1000000096	1355
80110		Spot	4	Image 1	8	1000000095	1356
92825		Spot	4	Image 1	8	1000000097	1357
86282		Spot	4	Image 1	8	1000000098	1358
84673		Spot	4	Image 1	8	1000000099	1359
102239		Spot	4	Image 1	8	1000000100	1361
90216		Spot	4	Image 1	8	1000000101	1362
89720		Spot	4	Image 1	8	1000000102	1363
77029		Spot	4	Image 1	8	1000000176	1364
61798		Spot	4	Image 1	8	1000000103	1365
78670		Spot	4	Image 1	8	1000000104	1366
78172		Spot	4	Image 1	8	1000000105	1367
69361		Spot	4	Image 1	8	1000000108	1368
108001		Spot	4	Image 1	8	1000000106	1369
107100		Spot	4	Image 1	8	1000000107	1370
86056		Spot	4	Image 1	8	1000000109	1371
94281		Spot	4	Image 1	8	1000000111	1372
60095		Spot	4	Image 1	8	1000000110	1373
132539		Spot	4	Image 1	8	1000000112	1374
74550		Spot	4	Image 1	8	1000000113	1375
97675		Spot	4	Image 1	8	1000000114	1376
100410		Spot	4	Image 1	8	1000000115	1377
78384		Spot	4	Image 1	8	1000000116	1378
88042		Spot	4	Image 1	8	1000000117	1379
87859		Spot	4	Image 1	8	1000000118	1380
32532		Spot	4	Image 1	8	1000000119	1381
106737		Spot	4	Image 1	8	1000000120	1382
66428		Spot	4	Image 1	8	1000000122	1383
67234		Spot	4	Image 1	8	1000000121	1384
109318		Spot	4	Image 1	8	1000000123	1385
61964		Spot	4	Image 1	8	1000000124	1386
74586		Spot	4	Image 1	8	1000000125	1387
79973		Spot	4	Image 1	8	1000000126	1388
83295		Spot	4	Image 1	8	1000000127	1389
81910		Spot	4	Image 1	8	1000000128	1390
71590		Spot	4	Image 1	8	1000000129	1391
80960		Spot	4	Image 1	8	1000000130	1392
66288		Spot	4	Image 1	8	1000000131	1393
85904		Spot	4	Image 1	8	1000000132	1394
80371		Spot	4	Image 1	8	1000000133	1395
87114		Spot	4	Image 1	8	1000000134	1396
93765		Spot	4	Image 1	8	1000000135	1397
84310		Spot	4	Image 1	8	1000000136	1398
81825		Spot	4	Image 1	8	1000000137	1399
69989		Spot	4	Image 1	8	1000000138	1400
78932		Spot	4	Image 1	8	1000000139	1401
86293		Spot	4	Image 1	8	1000000140	1402
69359		Spot	4	Image 1	8	1000000141	1403
89752		Spot	4	Image 1	8	1000000143	1404
77750		Spot	4	Image 1	8	1000000142	1405
96810		Spot	4	Image 1	8	1000000144	1406
84158		Spot	4	Image 1	8	1000000145	1407
83157		Spot	4	Image 1	8	1000000146	1408
80809		Spot	4	Image 1	8	1000000147	1409
75799		Spot	4	Image 1	8	1000000148	1410
69250		Spot	4	Image 1	8	1000000149	1411
67010		Spot	4	Image 1	8	1000000150	1412
76961		Spot	4	Image 1	8	1000000151	1413
75600		Spot	4	Image 1	8	1000000152	1414
92556		Spot	4	Image 1	8	1000000153	1415
85874		Spot	4	Image 1	8	1000000154	1416
111539		Spot	4	Image 1	8	1000000155	1417
82673		Spot	4	Image 1	8	1000000157	1418
70896		Spot	4	Image 1	8	1000000158	1419
73870		Spot	4	Image 1	8	1000000159	1420
75337		Spot	4	Image 1	8	1000000160	1421
80310		Spot	4	Image 1	8	1000000161	1422
71747		Spot	4	Image 1	8	1000000162	1423
73749		Spot	4	Image 1	8	1000000163	1424
86798		Spot	4	Image 1	8	1000000164	1425
81344		Spot	4	Image 1	8	1000000165	1426
75969		Spot	4	Image 1	8	1000000166	1427
77843		Spot	4	Image 1	8	1000000167	1428
65295		Spot	4	Image 1	8	1000000168	1429
74825		Spot	4	Image 1	8	1000000169	1430
76931		Spot	4	Image 1	8	1000000170	1431
69021		Spot	4	Image 1	8	1000000171	1432
72750		Spot	4	Image 1	8	1000000172	1433
86452		Spot	4	Image 1	8	1000000173	1434
77002		Spot	4	Image 1	9	1000000000	1435
69258		Spot	4	Image 1	9	1000000001	1436
62374		Spot	4	Image 1	9	1000000002	1437
36332		Spot	4	Image 1	9	1000000005	1438
69817		Spot	4	Image 1	9	1000000004	1439
126188		Spot	4	Image 1	9	1000000003	1440
82757		Spot	4	Image 1	9	1000000006	1441
33962		Spot	4	Image 1	9	1000000007	1442
96980		Spot	4	Image 1	9	1000000008	1443
68823		Spot	4	Image 1	9	1000000009	1444
79462		Spot	4	Image 1	9	1000000011	1445
84079		Spot	4	Image 1	9	1000000012	1446
90153		Spot	4	Image 1	9	1000000013	1447
67507		Spot	4	Image 1	9	1000000014	1448
178487		Spot	4	Image 1	9	1000000015	1449
66475		Spot	4	Image 1	9	1000000016	1450
71701		Spot	4	Image 1	9	1000000017	1451
86568		Spot	4	Image 1	9	1000000018	1452
79326		Spot	4	Image 1	9	1000000019	1453
86150		Spot	4	Image 1	9	1000000020	1454
79981		Spot	4	Image 1	9	1000000021	1455
79414		Spot	4	Image 1	9	1000000022	1456
68211		Spot	4	Image 1	9	1000000023	1457
73483		Spot	4	Image 1	9	1000000024	1458
94128		Spot	4	Image 1	9	1000000025	1459
88394		Spot	4	Image 1	9	1000000026	1460
72683		Spot	4	Image 1	9	1000000027	1461
80983		Spot	4	Image 1	9	1000000028	1462
68696		Spot	4	Image 1	9	1000000029	1463
76192		Spot	4	Image 1	9	1000000030	1464
99398		Spot	4	Image 1	9	1000000031	1465
67786		Spot	4	Image 1	9	1000000032	1466
215818		Spot	4	Image 1	9	1000000033	1467
142937		Spot	4	Image 1	9	1000000034	1468
81279		Spot	4	Image 1	9	1000000035	1469
75230		Spot	4	Image 1	9	1000000037	1470
114948		Spot	4	Image 1	9	1000000036	1471
101757		Spot	4	Image 1	9	1000000038	1472
114437		Spot	4	Image 1	9	1000000040	1473
69297		Spot	4	Image 1	9	1000000039	1474
90517		Spot	4	Image 1	9	1000000174	1475
68505		Spot	4	Image 1	9	1000000041	1477
125173		Spot	4	Image 1	9	1000000042	1478
86769		Spot	4	Image 1	9	1000000044	1479
124035		Spot	4	Image 1	9	1000000045	1480
71222		Spot	4	Image 1	9	1000000043	1481
102567		Spot	4	Image 1	9	1000000046	1482
79331		Spot	4	Image 1	9	1000000047	1483
109247		Spot	4	Image 1	9	1000000048	1484
65692		Spot	4	Image 1	9	1000000177	1485
111328		Spot	4	Image 1	9	1000000049	1486
86541		Spot	4	Image 1	9	1000000050	1487
69579		Spot	4	Image 1	9	1000000051	1488
72088		Spot	4	Image 1	9	1000000052	1489
113951		Spot	4	Image 1	9	1000000053	1490
77545		Spot	4	Image 1	9	1000000054	1491
95845		Spot	4	Image 1	9	1000000055	1492
70126		Spot	4	Image 1	9	1000000057	1493
112284		Spot	4	Image 1	9	1000000056	1494
70407		Spot	4	Image 1	9	1000000058	1495
70962		Spot	4	Image 1	9	1000000059	1496
99832		Spot	4	Image 1	9	1000000061	1497
83777		Spot	4	Image 1	9	1000000060	1498
123271		Spot	4	Image 1	9	1000000062	1499
108828		Spot	4	Image 1	9	1000000063	1500
71628		Spot	4	Image 1	9	1000000064	1501
87366		Spot	4	Image 1	9	1000000065	1502
98608		Spot	4	Image 1	9	1000000066	1503
85714		Spot	4	Image 1	9	1000000067	1504
100015		Spot	4	Image 1	9	1000000068	1505
78001		Spot	4	Image 1	9	1000000069	1506
101352		Spot	4	Image 1	9	1000000070	1507
97304		Spot	4	Image 1	9	1000000071	1508
110998		Spot	4	Image 1	9	1000000072	1509
62831		Spot	4	Image 1	9	1000000073	1510
281385		Spot	4	Image 1	9	1000000074	1511
89976		Spot	4	Image 1	9	1000000076	1512
46066		Spot	4	Image 1	9	1000000075	1513
82502		Spot	4	Image 1	9	1000000080	1514
87892		Spot	4	Image 1	9	1000000079	1515
102235		Spot	4	Image 1	9	1000000077	1516
88134		Spot	4	Image 1	9	1000000081	1517
73891		Spot	4	Image 1	9	1000000082	1518
112996		Spot	4	Image 1	9	1000000083	1520
48943		Spot	4	Image 1	9	1000000085	1521
73943		Spot	4	Image 1	9	1000000086	1522
101342		Spot	4	Image 1	9	1000000087	1523
68454		Spot	4	Image 1	9	1000000084	1524
96201		Spot	4	Image 1	9	1000000088	1525
133146		Spot	4	Image 1	9	1000000089	1526
120325		Spot	4	Image 1	9	1000000090	1527
73781		Spot	4	Image 1	9	1000000091	1528
76507		Spot	4	Image 1	9	1000000093	1529
98642		Spot	4	Image 1	9	1000000092	1530
76214		Spot	4	Image 1	9	1000000094	1531
78512		Spot	4	Image 1	9	1000000175	1532
81509		Spot	4	Image 1	9	1000000095	1533
83746		Spot	4	Image 1	9	1000000096	1534
93181		Spot	4	Image 1	9	1000000097	1535
85397		Spot	4	Image 1	9	1000000098	1536
84532		Spot	4	Image 1	9	1000000099	1537
102202		Spot	4	Image 1	9	1000000100	1539
88505		Spot	4	Image 1	9	1000000101	1540
89927		Spot	4	Image 1	9	1000000102	1541
77266		Spot	4	Image 1	9	1000000176	1542
63561		Spot	4	Image 1	9	1000000103	1543
79161		Spot	4	Image 1	9	1000000104	1544
78867		Spot	4	Image 1	9	1000000105	1545
70069		Spot	4	Image 1	9	1000000108	1546
107897		Spot	4	Image 1	9	1000000106	1547
105482		Spot	4	Image 1	9	1000000107	1548
87063		Spot	4	Image 1	9	1000000109	1549
34021		Spot	4	Image 1	9	1000000179	1550
92639		Spot	4	Image 1	9	1000000111	1551
60570		Spot	4	Image 1	9	1000000110	1552
132120		Spot	4	Image 1	9	1000000112	1553
75005		Spot	4	Image 1	9	1000000113	1554
95069		Spot	4	Image 1	9	1000000114	1555
100125		Spot	4	Image 1	9	1000000115	1556
78197		Spot	4	Image 1	9	1000000116	1557
89664		Spot	4	Image 1	9	1000000117	1558
88303		Spot	4	Image 1	9	1000000118	1559
104289		Spot	4	Image 1	9	1000000120	1560
33511		Spot	4	Image 1	9	1000000119	1561
67171		Spot	4	Image 1	9	1000000121	1562
66247		Spot	4	Image 1	9	1000000122	1563
61927		Spot	4	Image 1	9	1000000124	1564
110907		Spot	4	Image 1	9	1000000123	1565
74033		Spot	4	Image 1	9	1000000125	1566
81821		Spot	4	Image 1	9	1000000128	1567
80154		Spot	4	Image 1	9	1000000126	1568
83508		Spot	4	Image 1	9	1000000127	1569
72654		Spot	4	Image 1	9	1000000129	1570
81848		Spot	4	Image 1	9	1000000130	1571
89654		Spot	4	Image 1	9	1000000132	1572
66180		Spot	4	Image 1	9	1000000131	1573
80721		Spot	4	Image 1	9	1000000133	1574
88025		Spot	4	Image 1	9	1000000134	1575
93022		Spot	4	Image 1	9	1000000135	1576
84762		Spot	4	Image 1	9	1000000136	1577
82646		Spot	4	Image 1	9	1000000137	1578
68957		Spot	4	Image 1	9	1000000138	1579
78195		Spot	4	Image 1	9	1000000139	1580
87385		Spot	4	Image 1	9	1000000140	1581
70026		Spot	4	Image 1	9	1000000141	1582
79113		Spot	4	Image 1	9	1000000142	1583
88622		Spot	4	Image 1	9	1000000143	1584
97795		Spot	4	Image 1	9	1000000144	1585
84998		Spot	4	Image 1	9	1000000145	1586
84698		Spot	4	Image 1	9	1000000146	1587
78406		Spot	4	Image 1	9	1000000147	1588
74438		Spot	4	Image 1	9	1000000148	1589
69173		Spot	4	Image 1	9	1000000149	1590
67062		Spot	4	Image 1	9	1000000150	1591
76653		Spot	4	Image 1	9	1000000151	1592
74797		Spot	4	Image 1	9	1000000152	1593
94154		Spot	4	Image 1	9	1000000153	1594
85435		Spot	4	Image 1	9	1000000154	1595
112373		Spot	4	Image 1	9	1000000155	1596
82809		Spot	4	Image 1	9	1000000157	1597
71046		Spot	4	Image 1	9	1000000158	1598
74115		Spot	4	Image 1	9	1000000159	1599
74667		Spot	4	Image 1	9	1000000160	1600
70452		Spot	4	Image 1	9	1000000162	1601
79646		Spot	4	Image 1	9	1000000161	1602
71714		Spot	4	Image 1	9	1000000163	1603
86532		Spot	4	Image 1	9	1000000164	1604
80094		Spot	4	Image 1	9	1000000165	1605
76807		Spot	4	Image 1	9	1000000166	1606
79051		Spot	4	Image 1	9	1000000167	1607
65667		Spot	4	Image 1	9	1000000168	1608
76407		Spot	4	Image 1	9	1000000169	1609
77732		Spot	4	Image 1	9	1000000170	1610
68501		Spot	4	Image 1	9	1000000171	1611
71757		Spot	4	Image 1	9	1000000172	1612
86553		Spot	4	Image 1	9	1000000173	1613
78089		Spot	4	Image 1	10	1000000000	1614
68836		Spot	4	Image 1	10	1000000001	1615
61702		Spot	4	Image 1	10	1000000002	1616
68570		Spot	4	Image 1	10	1000000004	1617
35663		Spot	4	Image 1	10	1000000005	1618
123237		Spot	4	Image 1	10	1000000003	1619
82755		Spot	4	Image 1	10	1000000006	1620
97607		Spot	4	Image 1	10	1000000008	1621
71019		Spot	4	Image 1	10	1000000009	1622
78929		Spot	4	Image 1	10	1000000011	1623
89900		Spot	4	Image 1	10	1000000013	1624
67774		Spot	4	Image 1	10	1000000014	1625
84249		Spot	4	Image 1	10	1000000012	1626
178852		Spot	4	Image 1	10	1000000015	1627
65225		Spot	4	Image 1	10	1000000016	1628
73520		Spot	4	Image 1	10	1000000017	1629
85688		Spot	4	Image 1	10	1000000018	1630
81368		Spot	4	Image 1	10	1000000019	1631
87555		Spot	4	Image 1	10	1000000020	1632
81398		Spot	4	Image 1	10	1000000021	1633
78396		Spot	4	Image 1	10	1000000022	1634
69032		Spot	4	Image 1	10	1000000023	1635
72187		Spot	4	Image 1	10	1000000024	1636
92909		Spot	4	Image 1	10	1000000025	1637
89231		Spot	4	Image 1	10	1000000026	1638
73876		Spot	4	Image 1	10	1000000027	1639
80128		Spot	4	Image 1	10	1000000028	1640
75846		Spot	4	Image 1	10	1000000030	1641
68513		Spot	4	Image 1	10	1000000029	1642
100006		Spot	4	Image 1	10	1000000031	1643
67587		Spot	4	Image 1	10	1000000032	1644
221684		Spot	4	Image 1	10	1000000033	1645
144597		Spot	4	Image 1	10	1000000034	1646
82326		Spot	4	Image 1	10	1000000035	1647
73994		Spot	4	Image 1	10	1000000037	1648
114824		Spot	4	Image 1	10	1000000036	1649
102397		Spot	4	Image 1	10	1000000038	1650
114645		Spot	4	Image 1	10	1000000040	1651
68644		Spot	4	Image 1	10	1000000039	1652
87085		Spot	4	Image 1	10	1000000174	1653
69011		Spot	4	Image 1	10	1000000041	1655
86191		Spot	4	Image 1	10	1000000044	1656
127562		Spot	4	Image 1	10	1000000042	1657
123791		Spot	4	Image 1	10	1000000045	1658
69229		Spot	4	Image 1	10	1000000043	1659
77814		Spot	4	Image 1	10	1000000047	1660
101901		Spot	4	Image 1	10	1000000046	1661
110411		Spot	4	Image 1	10	1000000048	1663
111890		Spot	4	Image 1	10	1000000049	1664
86491		Spot	4	Image 1	10	1000000050	1665
68741		Spot	4	Image 1	10	1000000051	1666
70878		Spot	4	Image 1	10	1000000052	1667
112460		Spot	4	Image 1	10	1000000053	1668
77366		Spot	4	Image 1	10	1000000054	1669
97119		Spot	4	Image 1	10	1000000055	1670
112663		Spot	4	Image 1	10	1000000056	1671
68832		Spot	4	Image 1	10	1000000057	1672
69606		Spot	4	Image 1	10	1000000058	1673
68830		Spot	4	Image 1	10	1000000059	1674
83762		Spot	4	Image 1	10	1000000060	1675
100992		Spot	4	Image 1	10	1000000061	1676
118276		Spot	4	Image 1	10	1000000062	1677
108699		Spot	4	Image 1	10	1000000063	1678
71381		Spot	4	Image 1	10	1000000064	1679
87139		Spot	4	Image 1	10	1000000065	1680
98235		Spot	4	Image 1	10	1000000066	1681
83967		Spot	4	Image 1	10	1000000067	1682
104186		Spot	4	Image 1	10	1000000068	1683
77120		Spot	4	Image 1	10	1000000069	1684
96493		Spot	4	Image 1	10	1000000071	1685
102468		Spot	4	Image 1	10	1000000070	1686
111989		Spot	4	Image 1	10	1000000072	1687
62472		Spot	4	Image 1	10	1000000073	1688
295333		Spot	4	Image 1	10	1000000074	1689
88803		Spot	4	Image 1	10	1000000076	1690
46428		Spot	4	Image 1	10	1000000075	1691
86699		Spot	4	Image 1	10	1000000079	1692
80738		Spot	4	Image 1	10	1000000080	1693
86811		Spot	4	Image 1	10	1000000078	1694
102123		Spot	4	Image 1	10	1000000077	1695
89053		Spot	4	Image 1	10	1000000081	1696
74520		Spot	4	Image 1	10	1000000082	1697
112561		Spot	4	Image 1	10	1000000083	1699
61320		Spot	4	Image 1	10	1000000178	1700
54961		Spot	4	Image 1	10	1000000085	1701
72522		Spot	4	Image 1	10	1000000086	1702
99350		Spot	4	Image 1	10	1000000087	1703
68748		Spot	4	Image 1	10	1000000084	1704
94761		Spot	4	Image 1	10	1000000088	1705
132184		Spot	4	Image 1	10	1000000089	1706
120249		Spot	4	Image 1	10	1000000090	1707
73626		Spot	4	Image 1	10	1000000091	1708
77256		Spot	4	Image 1	10	1000000093	1709
97358		Spot	4	Image 1	10	1000000092	1710
79443		Spot	4	Image 1	10	1000000095	1711
82927		Spot	4	Image 1	10	1000000096	1712
76799		Spot	4	Image 1	10	1000000094	1713
92181		Spot	4	Image 1	10	1000000097	1714
84774		Spot	4	Image 1	10	1000000098	1715
84244		Spot	4	Image 1	10	1000000099	1716
102193		Spot	4	Image 1	10	1000000100	1718
88504		Spot	4	Image 1	10	1000000101	1719
89822		Spot	4	Image 1	10	1000000102	1720
76693		Spot	4	Image 1	10	1000000176	1721
63302		Spot	4	Image 1	10	1000000103	1722
78632		Spot	4	Image 1	10	1000000104	1723
78059		Spot	4	Image 1	10	1000000105	1724
70449		Spot	4	Image 1	10	1000000108	1725
107721		Spot	4	Image 1	10	1000000106	1726
106700		Spot	4	Image 1	10	1000000107	1727
86062		Spot	4	Image 1	10	1000000109	1728
62326		Spot	4	Image 1	10	1000000110	1729
93586		Spot	4	Image 1	10	1000000111	1730
132548		Spot	4	Image 1	10	1000000112	1731
76799		Spot	4	Image 1	10	1000000113	1732
96218		Spot	4	Image 1	10	1000000114	1733
99620		Spot	4	Image 1	10	1000000115	1734
78951		Spot	4	Image 1	10	1000000116	1735
88180		Spot	4	Image 1	10	1000000117	1736
87630		Spot	4	Image 1	10	1000000118	1737
32421		Spot	4	Image 1	10	1000000119	1738
104418		Spot	4	Image 1	10	1000000120	1739
65410		Spot	4	Image 1	10	1000000122	1740
110239		Spot	4	Image 1	10	1000000123	1741
62938		Spot	4	Image 1	10	1000000124	1742
74770		Spot	4	Image 1	10	1000000125	1743
79695		Spot	4	Image 1	10	1000000126	1744
82439		Spot	4	Image 1	10	1000000127	1745
80556		Spot	4	Image 1	10	1000000128	1746
71937		Spot	4	Image 1	10	1000000129	1747
80714		Spot	4	Image 1	10	1000000130	1748
88107		Spot	4	Image 1	10	1000000132	1749
66549		Spot	4	Image 1	10	1000000131	1750
79986		Spot	4	Image 1	10	1000000133	1751
86983		Spot	4	Image 1	10	1000000134	1752
93158		Spot	4	Image 1	10	1000000135	1753
84169		Spot	4	Image 1	10	1000000136	1754
83432		Spot	4	Image 1	10	1000000137	1755
68687		Spot	4	Image 1	10	1000000138	1756
78608		Spot	4	Image 1	10	1000000139	1757
85862		Spot	4	Image 1	10	1000000140	1758
89525		Spot	4	Image 1	10	1000000143	1759
70169		Spot	4	Image 1	10	1000000141	1760
78199		Spot	4	Image 1	10	1000000142	1761
97844		Spot	4	Image 1	10	1000000144	1762
83950		Spot	4	Image 1	10	1000000145	1763
84160		Spot	4	Image 1	10	1000000146	1764
79112		Spot	4	Image 1	10	1000000147	1765
74478		Spot	4	Image 1	10	1000000148	1767
68526		Spot	4	Image 1	10	1000000149	1768
66735		Spot	4	Image 1	10	1000000150	1769
76637		Spot	4	Image 1	10	1000000151	1770
75411		Spot	4	Image 1	10	1000000152	1771
94414		Spot	4	Image 1	10	1000000153	1772
85568		Spot	4	Image 1	10	1000000154	1773
108790		Spot	4	Image 1	10	1000000155	1774
82180		Spot	4	Image 1	10	1000000157	1775
72087		Spot	4	Image 1	10	1000000158	1776
73383		Spot	4	Image 1	10	1000000159	1777
73951		Spot	4	Image 1	10	1000000160	1778
78423		Spot	4	Image 1	10	1000000161	1779
70893		Spot	4	Image 1	10	1000000162	1780
71516		Spot	4	Image 1	10	1000000163	1781
86053		Spot	4	Image 1	10	1000000164	1782
80436		Spot	4	Image 1	10	1000000165	1783
76198		Spot	4	Image 1	10	1000000166	1784
78076		Spot	4	Image 1	10	1000000167	1785
65807		Spot	4	Image 1	10	1000000168	1786
74612		Spot	4	Image 1	10	1000000169	1787
77630		Spot	4	Image 1	10	1000000170	1788
68664		Spot	4	Image 1	10	1000000171	1789
72648		Spot	4	Image 1	10	1000000172	1790
85580		Spot	4	Image 1	10	1000000173	1791
78020		Spot	4	Image 1	11	1000000000	1792
69599		Spot	4	Image 1	11	1000000001	1793
61881		Spot	4	Image 1	11	1000000002	1794
67971		Spot	4	Image 1	11	1000000004	1795
35113		Spot	4	Image 1	11	1000000005	1796
122030		Spot	4	Image 1	11	1000000003	1797
81533		Spot	4	Image 1	11	1000000006	1798
100004		Spot	4	Image 1	11	1000000008	1799
70815		Spot	4	Image 1	11	1000000009	1800
80451		Spot	4	Image 1	11	1000000011	1801
89988		Spot	4	Image 1	11	1000000013	1802
82701		Spot	4	Image 1	11	1000000012	1803
67094		Spot	4	Image 1	11	1000000014	1804
170942		Spot	4	Image 1	11	1000000015	1805
65636		Spot	4	Image 1	11	1000000016	1806
72949		Spot	4	Image 1	11	1000000017	1807
87966		Spot	4	Image 1	11	1000000018	1808
83624		Spot	4	Image 1	11	1000000019	1809
86739		Spot	4	Image 1	11	1000000020	1810
79665		Spot	4	Image 1	11	1000000021	1811
79136		Spot	4	Image 1	11	1000000022	1812
69174		Spot	4	Image 1	11	1000000023	1813
72771		Spot	4	Image 1	11	1000000024	1814
94190		Spot	4	Image 1	11	1000000025	1815
88842		Spot	4	Image 1	11	1000000026	1816
74134		Spot	4	Image 1	11	1000000027	1817
67163		Spot	4	Image 1	11	1000000180	1818
81366		Spot	4	Image 1	11	1000000028	1819
69286		Spot	4	Image 1	11	1000000029	1820
76985		Spot	4	Image 1	11	1000000030	1821
100652		Spot	4	Image 1	11	1000000031	1822
68048		Spot	4	Image 1	11	1000000032	1823
223620		Spot	4	Image 1	11	1000000033	1824
139344		Spot	4	Image 1	11	1000000034	1825
82597		Spot	4	Image 1	11	1000000035	1826
73690		Spot	4	Image 1	11	1000000037	1827
115169		Spot	4	Image 1	11	1000000036	1828
104309		Spot	4	Image 1	11	1000000038	1829
113264		Spot	4	Image 1	11	1000000040	1830
69583		Spot	4	Image 1	11	1000000039	1831
88135		Spot	4	Image 1	11	1000000174	1832
67872		Spot	4	Image 1	11	1000000041	1834
120926		Spot	4	Image 1	11	1000000045	1835
124331		Spot	4	Image 1	11	1000000042	1836
86420		Spot	4	Image 1	11	1000000044	1837
70898		Spot	4	Image 1	11	1000000043	1838
101504		Spot	4	Image 1	11	1000000046	1839
77243		Spot	4	Image 1	11	1000000047	1840
108355		Spot	4	Image 1	11	1000000048	1842
65998		Spot	4	Image 1	11	1000000177	1843
111526		Spot	4	Image 1	11	1000000049	1844
87966		Spot	4	Image 1	11	1000000050	1845
70179		Spot	4	Image 1	11	1000000052	1846
68726		Spot	4	Image 1	11	1000000051	1847
113319		Spot	4	Image 1	11	1000000053	1848
75765		Spot	4	Image 1	11	1000000054	1849
97754		Spot	4	Image 1	11	1000000055	1850
109354		Spot	4	Image 1	11	1000000056	1851
69407		Spot	4	Image 1	11	1000000057	1852
69482		Spot	4	Image 1	11	1000000058	1853
69142		Spot	4	Image 1	11	1000000059	1854
84626		Spot	4	Image 1	11	1000000060	1855
100202		Spot	4	Image 1	11	1000000061	1856
113573		Spot	4	Image 1	11	1000000062	1857
109870		Spot	4	Image 1	11	1000000063	1858
72182		Spot	4	Image 1	11	1000000064	1859
86992		Spot	4	Image 1	11	1000000065	1860
97307		Spot	4	Image 1	11	1000000066	1861
86198		Spot	4	Image 1	11	1000000067	1862
101242		Spot	4	Image 1	11	1000000068	1863
77456		Spot	4	Image 1	11	1000000069	1864
97888		Spot	4	Image 1	11	1000000071	1865
102543		Spot	4	Image 1	11	1000000070	1866
110870		Spot	4	Image 1	11	1000000072	1867
63135		Spot	4	Image 1	11	1000000073	1868
296225		Spot	4	Image 1	11	1000000074	1869
46227		Spot	4	Image 1	11	1000000075	1870
86886		Spot	4	Image 1	11	1000000076	1871
81360		Spot	4	Image 1	11	1000000080	1872
87229		Spot	4	Image 1	11	1000000079	1873
88673		Spot	4	Image 1	11	1000000078	1874
101963		Spot	4	Image 1	11	1000000077	1875
88478		Spot	4	Image 1	11	1000000081	1876
73411		Spot	4	Image 1	11	1000000082	1877
111481		Spot	4	Image 1	11	1000000083	1879
61411		Spot	4	Image 1	11	1000000178	1880
50747		Spot	4	Image 1	11	1000000085	1881
74778		Spot	4	Image 1	11	1000000086	1882
99965		Spot	4	Image 1	11	1000000087	1883
68273		Spot	4	Image 1	11	1000000084	1884
95822		Spot	4	Image 1	11	1000000088	1885
133426		Spot	4	Image 1	11	1000000089	1886
119939		Spot	4	Image 1	11	1000000090	1887
73728		Spot	4	Image 1	11	1000000091	1888
98564		Spot	4	Image 1	11	1000000092	1889
78801		Spot	4	Image 1	11	1000000175	1890
77605		Spot	4	Image 1	11	1000000094	1891
79124		Spot	4	Image 1	11	1000000095	1892
84623		Spot	4	Image 1	11	1000000096	1893
91707		Spot	4	Image 1	11	1000000097	1894
85556		Spot	4	Image 1	11	1000000098	1895
84386		Spot	4	Image 1	11	1000000099	1896
101195		Spot	4	Image 1	11	1000000100	1898
87732		Spot	4	Image 1	11	1000000101	1899
89797		Spot	4	Image 1	11	1000000102	1900
77538		Spot	4	Image 1	11	1000000176	1901
64890		Spot	4	Image 1	11	1000000103	1902
80421		Spot	4	Image 1	11	1000000104	1903
78144		Spot	4	Image 1	11	1000000105	1904
69268		Spot	4	Image 1	11	1000000108	1905
108275		Spot	4	Image 1	11	1000000106	1906
108112		Spot	4	Image 1	11	1000000107	1907
86209		Spot	4	Image 1	11	1000000109	1908
95575		Spot	4	Image 1	11	1000000111	1909
60701		Spot	4	Image 1	11	1000000110	1910
132912		Spot	4	Image 1	11	1000000112	1911
75123		Spot	4	Image 1	11	1000000113	1912
96074		Spot	4	Image 1	11	1000000114	1913
102509		Spot	4	Image 1	11	1000000115	1914
79673		Spot	4	Image 1	11	1000000116	1915
87818		Spot	4	Image 1	11	1000000117	1916
86895		Spot	4	Image 1	11	1000000118	1917
32875		Spot	4	Image 1	11	1000000119	1918
104199		Spot	4	Image 1	11	1000000120	1919
66824		Spot	4	Image 1	11	1000000121	1920
66086		Spot	4	Image 1	11	1000000122	1921
109153		Spot	4	Image 1	11	1000000123	1922
61559		Spot	4	Image 1	11	1000000124	1923
74102		Spot	4	Image 1	11	1000000125	1924
83509		Spot	4	Image 1	11	1000000127	1925
79772		Spot	4	Image 1	11	1000000126	1926
79747		Spot	4	Image 1	11	1000000128	1927
71850		Spot	4	Image 1	11	1000000129	1928
79968		Spot	4	Image 1	11	1000000130	1929
66311		Spot	4	Image 1	11	1000000131	1930
85613		Spot	4	Image 1	11	1000000132	1931
81006		Spot	4	Image 1	11	1000000133	1932
87922		Spot	4	Image 1	11	1000000134	1933
93818		Spot	4	Image 1	11	1000000135	1934
85181		Spot	4	Image 1	11	1000000136	1935
83391		Spot	4	Image 1	11	1000000137	1936
69065		Spot	4	Image 1	11	1000000138	1937
78903		Spot	4	Image 1	11	1000000139	1938
86291		Spot	4	Image 1	11	1000000140	1939
70258		Spot	4	Image 1	11	1000000141	1940
89443		Spot	4	Image 1	11	1000000143	1941
77218		Spot	4	Image 1	11	1000000142	1942
97832		Spot	4	Image 1	11	1000000144	1943
83402		Spot	4	Image 1	11	1000000145	1944
84011		Spot	4	Image 1	11	1000000146	1945
78884		Spot	4	Image 1	11	1000000147	1947
74894		Spot	4	Image 1	11	1000000148	1948
68236		Spot	4	Image 1	11	1000000149	1949
67108		Spot	4	Image 1	11	1000000150	1950
78755		Spot	4	Image 1	11	1000000151	1951
74714		Spot	4	Image 1	11	1000000152	1952
93633		Spot	4	Image 1	11	1000000153	1953
85205		Spot	4	Image 1	11	1000000154	1954
110988		Spot	4	Image 1	11	1000000155	1955
82713		Spot	4	Image 1	11	1000000157	1956
71376		Spot	4	Image 1	11	1000000158	1957
73170		Spot	4	Image 1	11	1000000159	1958
75133		Spot	4	Image 1	11	1000000160	1959
72231		Spot	4	Image 1	11	1000000162	1960
79315		Spot	4	Image 1	11	1000000161	1961
72182		Spot	4	Image 1	11	1000000163	1962
87691		Spot	4	Image 1	11	1000000164	1963
80306		Spot	4	Image 1	11	1000000165	1964
77188		Spot	4	Image 1	11	1000000166	1965
80085		Spot	4	Image 1	11	1000000167	1966
65912		Spot	4	Image 1	11	1000000168	1967
76141		Spot	4	Image 1	11	1000000169	1968
77307		Spot	4	Image 1	11	1000000170	1969
69074		Spot	4	Image 1	11	1000000171	1970
72100		Spot	4	Image 1	11	1000000172	1971
85967		Spot	4	Image 1	11	1000000173	1972
76737		Spot	4	Image 1	12	1000000000	1973
69255		Spot	4	Image 1	12	1000000001	1974
34511		Spot	4	Image 1	12	1000000005	1975
68321		Spot	4	Image 1	12	1000000004	1976
119713		Spot	4	Image 1	12	1000000003	1977
82225		Spot	4	Image 1	12	1000000006	1978
38373		Spot	4	Image 1	12	1000000007	1979
99523		Spot	4	Image 1	12	1000000008	1980
71517		Spot	4	Image 1	12	1000000009	1981
79663		Spot	4	Image 1	12	1000000011	1982
89590		Spot	4	Image 1	12	1000000013	1983
83338		Spot	4	Image 1	12	1000000012	1984
68760		Spot	4	Image 1	12	1000000014	1985
173093		Spot	4	Image 1	12	1000000015	1986
65712		Spot	4	Image 1	12	1000000016	1987
71772		Spot	4	Image 1	12	1000000017	1988
90064		Spot	4	Image 1	12	1000000018	1989
84843		Spot	4	Image 1	12	1000000019	1990
86249		Spot	4	Image 1	12	1000000020	1991
79401		Spot	4	Image 1	12	1000000021	1992
78447		Spot	4	Image 1	12	1000000022	1993
68667		Spot	4	Image 1	12	1000000023	1994
72327		Spot	4	Image 1	12	1000000024	1995
92195		Spot	4	Image 1	12	1000000025	1996
90201		Spot	4	Image 1	12	1000000026	1997
73654		Spot	4	Image 1	12	1000000027	1998
66133		Spot	4	Image 1	12	1000000180	1999
80141		Spot	4	Image 1	12	1000000028	2000
68513		Spot	4	Image 1	12	1000000029	2001
76197		Spot	4	Image 1	12	1000000030	2002
100740		Spot	4	Image 1	12	1000000031	2003
67377		Spot	4	Image 1	12	1000000032	2004
222392		Spot	4	Image 1	12	1000000033	2005
136820		Spot	4	Image 1	12	1000000034	2006
81549		Spot	4	Image 1	12	1000000035	2007
73662		Spot	4	Image 1	12	1000000037	2008
115265		Spot	4	Image 1	12	1000000036	2009
103539		Spot	4	Image 1	12	1000000038	2010
111557		Spot	4	Image 1	12	1000000040	2011
68035		Spot	4	Image 1	12	1000000039	2012
89341		Spot	4	Image 1	12	1000000174	2013
69246		Spot	4	Image 1	12	1000000041	2015
120575		Spot	4	Image 1	12	1000000045	2016
86073		Spot	4	Image 1	12	1000000044	2017
123519		Spot	4	Image 1	12	1000000042	2018
71069		Spot	4	Image 1	12	1000000043	2019
102122		Spot	4	Image 1	12	1000000046	2020
77844		Spot	4	Image 1	12	1000000047	2021
107938		Spot	4	Image 1	12	1000000048	2023
110276		Spot	4	Image 1	12	1000000049	2024
85868		Spot	4	Image 1	12	1000000050	2025
68637		Spot	4	Image 1	12	1000000051	2026
69866		Spot	4	Image 1	12	1000000052	2027
112100		Spot	4	Image 1	12	1000000053	2028
73956		Spot	4	Image 1	12	1000000054	2029
97067		Spot	4	Image 1	12	1000000055	2030
109858		Spot	4	Image 1	12	1000000056	2031
69275		Spot	4	Image 1	12	1000000057	2032
69071		Spot	4	Image 1	12	1000000058	2033
68772		Spot	4	Image 1	12	1000000059	2034
98820		Spot	4	Image 1	12	1000000061	2035
83340		Spot	4	Image 1	12	1000000060	2036
116515		Spot	4	Image 1	12	1000000062	2037
108460		Spot	4	Image 1	12	1000000063	2038
86203		Spot	4	Image 1	12	1000000065	2039
72192		Spot	4	Image 1	12	1000000064	2040
97724		Spot	4	Image 1	12	1000000066	2041
84557		Spot	4	Image 1	12	1000000067	2042
[truncated: 8,248 more rows]
