# Supplementary material for: Protocol for real-time monitoring of CD8+ T and myeloid cell behavior in human high-grade serous ovarian cancer slices
Source: STAR Protoc. 2024 Jun 2;5(2):103102. doi: 10.1016/j.xpro.2024.103102 (PMC11179100; doi:10.1016/j.xpro.2024.103102)
Supplement: Data S3. Files for testing the R script, quantification and statistical analysis step 2 [file mmc3.zip › Test files/Slice1_a/__Overall.csv]

Overall
====================
Variable	Value	Unit	Time	ID
Number of Spots per Time Point	174		1
Number of Spots per Time Point	175		2
Number of Spots per Time Point	173		3
Number of Spots per Time Point	177		4
Number of Spots per Time Point	177		5
Number of Spots per Time Point	177		6
Number of Spots per Time Point	175		7
Number of Spots per Time Point	176		8
Number of Spots per Time Point	176		9
Number of Spots per Time Point	173		10
Number of Spots per Time Point	176		11
Number of Spots per Time Point	176		12
Number of Spots per Time Point	177		13
Number of Spots per Time Point	175		14
Number of Spots per Time Point	173		15
Number of Spots per Time Point	173		16
Number of Spots per Time Point	175		17
Number of Spots per Time Point	177		18
Number of Spots per Time Point	175		19
Number of Spots per Time Point	176		20
Number of Spots per Time Point	168		21
Number of Spots per Time Point	172		22
Number of Spots per Time Point	172		23
Number of Spots per Time Point	171		24
Number of Spots per Time Point	174		25
Number of Spots per Time Point	166		26
Number of Spots per Time Point	166		27
Number of Spots per Time Point	168		28
Number of Spots per Time Point	164		29
Number of Spots per Time Point	165		30
Number of Spots per Time Point	168		31
Number of Spots per Time Point	167		32
Number of Spots per Time Point	168		33
Number of Spots per Time Point	167		34
Number of Spots per Time Point	169		35
Number of Spots per Time Point	165		36
Number of Spots per Time Point	170		37
Number of Spots per Time Point	168		38
Number of Spots per Time Point	167		39
Number of Spots per Time Point	166		40
Number of Spots per Time Point	162		41
Number of Spots per Time Point	166		42
Number of Spots per Time Point	161		43
Number of Spots per Time Point	163		44
Number of Spots per Time Point	161		45
Number of Spots per Time Point	160		46
Number of Spots per Time Point	164		47
Number of Spots per Time Point	158		48
Number of Spots per Time Point	163		49
Number of Spots per Time Point	164		50
Number of Spots per Time Point	163		51
Number of Spots per Time Point	164		52
Number of Spots per Time Point	158		53
Number of Spots per Time Point	161		54
Number of Spots per Time Point	162		55
Number of Spots per Time Point	160		56
Number of Spots per Time Point	160		57
Number of Spots per Time Point	156		58
Number of Spots per Time Point	157		59
Number of Spots per Time Point	159		60
Number of Spots per Time Point	156		61
Number of Tracks	202
Total Number of Spots	10245
