# Supplementary material for: Protocol for real-time monitoring of CD8+ T and myeloid cell behavior in human high-grade serous ovarian cancer slices
Source: STAR Protoc. 2024 Jun 2;5(2):103102. doi: 10.1016/j.xpro.2024.103102 (PMC11179100; doi:10.1016/j.xpro.2024.103102)
Supplement: Data S3. Files for testing the R script, quantification and statistical analysis step 2 [file mmc3.zip › Test files/Slice1_a/__Position.csv]

Position
====================
Position X	Position Y	Position Z	Unit	Category	Collection	Time	TrackID	ID
37317.6	-17818.7	3732.85	um	Spot	Position	1	1000000000	0
37312.1	-17813.3	3732.85	um	Spot	Position	1	1000000001	1
37442.9	-17808.8	3732.85	um	Spot	Position	1	1000000002	2
37491.8	-17808.3	3732.85	um	Spot	Position	1	1000000003	3
37360.1	-17807.1	3732.85	um	Spot	Position	1	1000000004	4
37553.9	-17807.5	3732.85	um	Spot	Position	1	1000000005	5
37262.4	-17804.1	3732.85	um	Spot	Position	1	1000000006	6
37553.9	-17800.7	3732.85	um	Spot	Position	1	1000000007	7
37535.6	-17794.9	3732.85	um	Spot	Position	1	1000000008	8
37552.4	-17784.9	3732.85	um	Spot	Position	1	1000000009	9
37360.4	-17783.7	3732.85	um	Spot	Position	1	1000000010	10
37527.2	-17782.8	3732.85	um	Spot	Position	1	1000000011	11
37485.5	-17781	3732.85	um	Spot	Position	1	1000000012	12
37259.7	-17780.8	3732.85	um	Spot	Position	1	1000000013	13
37397.5	-17780.4	3732.85	um	Spot	Position	1	1000000014	14
37312.7	-17779.3	3732.85	um	Spot	Position	1	1000000015	15
37548.4	-17778.7	3732.85	um	Spot	Position	1	1000000016	16
37528.9	-17773.7	3732.85	um	Spot	Position	1	1000000017	17
37464.2	-17773	3732.85	um	Spot	Position	1	1000000018	18
37538.6	-17770.8	3732.85	um	Spot	Position	1	1000000019	19
37221.5	-17770.2	3732.85	um	Spot	Position	1	1000000020	20
37372.7	-17766.2	3732.85	um	Spot	Position	1	1000000021	21
37515.7	-17766	3732.85	um	Spot	Position	1	1000000022	22
37457.2	-17763.8	3732.85	um	Spot	Position	1	1000000023	23
37538.5	-17763.5	3732.85	um	Spot	Position	1	1000000024	24
37233.9	-17760.1	3732.85	um	Spot	Position	1	1000000025	25
37240	-17759.7	3732.85	um	Spot	Position	1	1000000026	26
37532.9	-17759.1	3732.85	um	Spot	Position	1	1000000027	27
37275.5	-17757	3732.85	um	Spot	Position	1	1000000028	28
37503	-17755.1	3732.85	um	Spot	Position	1	1000000029	29
37137.7	-17754.3	3732.85	um	Spot	Position	1	1000000030	30
37257	-17754.1	3732.85	um	Spot	Position	1	1000000031	31
37486.8	-17753.6	3732.85	um	Spot	Position	1	1000000032	32
37306.3	-17751	3732.85	um	Spot	Position	1	1000000033	33
37284.3	-17747.3	3732.85	um	Spot	Position	1	1000000034	34
37550.3	-17744.1	3732.85	um	Spot	Position	1	1000000035	35
37245.7	-17743.6	3732.85	um	Spot	Position	1	1000000036	36
37375.5	-17743.5	3732.85	um	Spot	Position	1	1000000037	37
37224.7	-17740.2	3732.85	um	Spot	Position	1	1000000038	38
37505	-17740.1	3732.85	um	Spot	Position	1	1000000039	39
37266.7	-17739.7	3732.85	um	Spot	Position	1	1000000040	40
37469.3	-17736.3	3732.85	um	Spot	Position	1	1000000041	43
37297.2	-17731.3	3732.85	um	Spot	Position	1	1000000042	44
37550.5	-17730.4	3732.85	um	Spot	Position	1	1000000043	45
37193	-17730.2	3732.85	um	Spot	Position	1	1000000044	46
37235.8	-17730.2	3732.85	um	Spot	Position	1	1000000045	47
37311.5	-17729.5	3732.85	um	Spot	Position	1	1000000046	48
37354.4	-17729.5	3732.85	um	Spot	Position	1	1000000047	49
37242.6	-17728.4	3732.85	um	Spot	Position	1	1000000048	50
37289.2	-17726.1	3732.85	um	Spot	Position	1	1000000049	51
37270	-17723.8	3732.85	um	Spot	Position	1	1000000050	52
37360.5	-17723.4	3732.85	um	Spot	Position	1	1000000051	53
37447.1	-17722.8	3732.85	um	Spot	Position	1	1000000052	54
37196.9	-17722.3	3732.85	um	Spot	Position	1	1000000053	55
37522.7	-17721.4	3732.85	um	Spot	Position	1	1000000054	56
37220.6	-17721	3732.85	um	Spot	Position	1	1000000055	57
37235.5	-17720.8	3732.85	um	Spot	Position	1	1000000056	58
37498.8	-17720.7	3732.85	um	Spot	Position	1	1000000057	59
37457.1	-17720.1	3732.85	um	Spot	Position	1	1000000058	60
37542	-17720.2	3732.85	um	Spot	Position	1	1000000059	61
37182.6	-17717.7	3732.85	um	Spot	Position	1	1000000060	62
37204.7	-17717.8	3732.85	um	Spot	Position	1	1000000061	63
37256.6	-17716.7	3732.85	um	Spot	Position	1	1000000062	64
37276.4	-17715.4	3732.85	um	Spot	Position	1	1000000063	65
37386.7	-17714.9	3732.85	um	Spot	Position	1	1000000064	66
37165.4	-17714.2	3732.85	um	Spot	Position	1	1000000065	67
37328	-17713.1	3732.85	um	Spot	Position	1	1000000066	68
37186.3	-17712.2	3732.85	um	Spot	Position	1	1000000067	69
37440.8	-17712.5	3732.85	um	Spot	Position	1	1000000068	70
37297.4	-17709.8	3732.85	um	Spot	Position	1	1000000069	71
37263	-17709.2	3732.85	um	Spot	Position	1	1000000070	72
37206.8	-17708.7	3732.85	um	Spot	Position	1	1000000071	73
37229.5	-17707.3	3732.85	um	Spot	Position	1	1000000072	74
37508.2	-17704.7	3732.85	um	Spot	Position	1	1000000073	75
37322.1	-17703.4	3732.85	um	Spot	Position	1	1000000074	76
37553.9	-17702.1	3732.85	um	Spot	Position	1	1000000075	77
37440.7	-17700.1	3732.85	um	Spot	Position	1	1000000076	78
37544.8	-17699.9	3732.85	um	Spot	Position	1	1000000077	79
37216.6	-17699.3	3732.85	um	Spot	Position	1	1000000078	80
37269.5	-17699.7	3732.85	um	Spot	Position	1	1000000079	81
37126.6	-17699	3732.85	um	Spot	Position	1	1000000080	82
37284.3	-17697.2	3732.85	um	Spot	Position	1	1000000081	83
37415.4	-17697.6	3732.85	um	Spot	Position	1	1000000082	84
37244.3	-17693.6	3732.85	um	Spot	Position	1	1000000083	86
37405.3	-17687.1	3732.85	um	Spot	Position	1	1000000084	87
37553.9	-17689.7	3732.85	um	Spot	Position	1	1000000085	88
37546.5	-17687.3	3732.85	um	Spot	Position	1	1000000086	89
37216.3	-17685.8	3732.85	um	Spot	Position	1	1000000087	90
37275.4	-17680.6	3732.85	um	Spot	Position	1	1000000088	91
37286.6	-17678.3	3732.85	um	Spot	Position	1	1000000089	92
37166.5	-17677.6	3732.85	um	Spot	Position	1	1000000090	93
37307.4	-17676.6	3732.85	um	Spot	Position	1	1000000091	94
37237.1	-17671.2	3732.85	um	Spot	Position	1	1000000092	95
37108.2	-17671	3732.85	um	Spot	Position	1	1000000093	96
37420.3	-17665.3	3732.85	um	Spot	Position	1	1000000094	97
37139.7	-17664.7	3732.85	um	Spot	Position	1	1000000095	98
37247.1	-17664.6	3732.85	um	Spot	Position	1	1000000096	99
37161.1	-17663.4	3732.85	um	Spot	Position	1	1000000097	100
37206.1	-17659.9	3732.85	um	Spot	Position	1	1000000098	101
37260.7	-17660	3732.85	um	Spot	Position	1	1000000099	102
37182.1	-17658.3	3732.85	um	Spot	Position	1	1000000100	103
37094.1	-17655.9	3732.85	um	Spot	Position	1	1000000101	105
37515.5	-17653.1	3732.85	um	Spot	Position	1	1000000102	106
37532.9	-17646.1	3732.85	um	Spot	Position	1	1000000103	107
37221.8	-17643.1	3732.85	um	Spot	Position	1	1000000104	108
37103.8	-17639.6	3732.85	um	Spot	Position	1	1000000105	109
37192.6	-17636.2	3732.85	um	Spot	Position	1	1000000106	110
37256.2	-17636.2	3732.85	um	Spot	Position	1	1000000107	111
37376	-17636.6	3732.85	um	Spot	Position	1	1000000108	112
37120.9	-17630.1	3732.85	um	Spot	Position	1	1000000109	113
37550	-17626.9	3732.85	um	Spot	Position	1	1000000110	114
37091.3	-17626.7	3732.85	um	Spot	Position	1	1000000111	115
37160.4	-17623.5	3732.85	um	Spot	Position	1	1000000112	116
37332.8	-17622.6	3732.85	um	Spot	Position	1	1000000113	117
37107.1	-17620.4	3732.85	um	Spot	Position	1	1000000114	118
37143.2	-17618.8	3732.85	um	Spot	Position	1	1000000115	119
37241.2	-17611	3732.85	um	Spot	Position	1	1000000116	120
37161.3	-17611.5	3732.85	um	Spot	Position	1	1000000117	121
37331	-17610.2	3732.85	um	Spot	Position	1	1000000118	122
37553.9	-17608.6	3732.85	um	Spot	Position	1	1000000119	123
37138.7	-17607.6	3732.85	um	Spot	Position	1	1000000120	124
37398.7	-17607.7	3732.85	um	Spot	Position	1	1000000121	125
37436.3	-17607.5	3732.85	um	Spot	Position	1	1000000122	126
37224.4	-17604.7	3732.85	um	Spot	Position	1	1000000123	127
37529.3	-17604.4	3732.85	um	Spot	Position	1	1000000124	128
37269.8	-17603.3	3732.85	um	Spot	Position	1	1000000125	129
37210.4	-17597.9	3732.85	um	Spot	Position	1	1000000126	130
37131.2	-17597.8	3732.85	um	Spot	Position	1	1000000127	131
37152.8	-17597.6	3732.85	um	Spot	Position	1	1000000128	132
37297.6	-17596.1	3732.85	um	Spot	Position	1	1000000129	133
37140	-17583	3732.85	um	Spot	Position	1	1000000130	134
37438.9	-17581.7	3732.85	um	Spot	Position	1	1000000131	135
37094.8	-17580.8	3732.85	um	Spot	Position	1	1000000132	136
37116.2	-17577.8	3732.85	um	Spot	Position	1	1000000133	137
37190.9	-17575.2	3732.85	um	Spot	Position	1	1000000134	138
37176.6	-17573.6	3732.85	um	Spot	Position	1	1000000135	139
37174.9	-17562.4	3732.85	um	Spot	Position	1	1000000136	140
37123.3	-17561.6	3732.85	um	Spot	Position	1	1000000137	141
37328.8	-17560.3	3732.85	um	Spot	Position	1	1000000138	142
37235	-17557.4	3732.85	um	Spot	Position	1	1000000139	143
37139.4	-17550.8	3732.85	um	Spot	Position	1	1000000140	144
37321.7	-17549.6	3732.85	um	Spot	Position	1	1000000141	145
37350.3	-17549.4	3732.85	um	Spot	Position	1	1000000142	146
37196.9	-17548.8	3732.85	um	Spot	Position	1	1000000143	147
37106.3	-17548	3732.85	um	Spot	Position	1	1000000144	148
37233.8	-17546	3732.85	um	Spot	Position	1	1000000145	149
37177.1	-17543	3732.85	um	Spot	Position	1	1000000146	150
37221.6	-17541.7	3732.85	um	Spot	Position	1	1000000147	151
37340.9	-17540.2	3732.85	um	Spot	Position	1	1000000148	152
37397.8	-17539.6	3732.85	um	Spot	Position	1	1000000149	153
37422.4	-17539.3	3732.85	um	Spot	Position	1	1000000150	154
37357.7	-17536.5	3732.85	um	Spot	Position	1	1000000151	155
37327.6	-17534.7	3732.85	um	Spot	Position	1	1000000152	156
37132.6	-17532.3	3732.85	um	Spot	Position	1	1000000153	157
37375.6	-17531.8	3732.85	um	Spot	Position	1	1000000154	158
37095	-17526.8	3732.85	um	Spot	Position	1	1000000155	159
37309.6	-17525.7	3732.85	um	Spot	Position	1	1000000156	160
37126.9	-17521.4	3732.85	um	Spot	Position	1	1000000157	161
37292.8	-17521	3732.85	um	Spot	Position	1	1000000158	162
37241.2	-17518.3	3732.85	um	Spot	Position	1	1000000159	163
37303	-17518	3732.85	um	Spot	Position	1	1000000160	164
37183.6	-17515.4	3732.85	um	Spot	Position	1	1000000161	165
37053.9	-17515.3	3732.85	um	Spot	Position	1	1000000162	166
37357.4	-17513.6	3732.85	um	Spot	Position	1	1000000163	167
37206.6	-17509.2	3732.85	um	Spot	Position	1	1000000164	168
37166.8	-17507.7	3732.85	um	Spot	Position	1	1000000165	169
37154.2	-17500.1	3732.85	um	Spot	Position	1	1000000166	170
37321.5	-17496.6	3732.85	um	Spot	Position	1	1000000167	171
37427.5	-17490.8	3732.85	um	Spot	Position	1	1000000168	172
37329.2	-17488.9	3732.85	um	Spot	Position	1	1000000169	173
37105.2	-17487.3	3732.85	um	Spot	Position	1	1000000170	174
37318	-17482.5	3732.85	um	Spot	Position	1	1000000171	175
37087	-17477.9	3732.85	um	Spot	Position	1	1000000172	176
37352.1	-17475.5	3732.85	um	Spot	Position	1	1000000173	177
37317.1	-17818.7	3732.85	um	Spot	Position	2	1000000000	178
37311.5	-17813.2	3732.85	um	Spot	Position	2	1000000001	179
37442.5	-17808.8	3732.85	um	Spot	Position	2	1000000002	180
37491.1	-17808.2	3732.85	um	Spot	Position	2	1000000003	181
37359.7	-17807.2	3732.85	um	Spot	Position	2	1000000004	182
37553.9	-17807.2	3732.85	um	Spot	Position	2	1000000005	183
37261.3	-17804.1	3732.85	um	Spot	Position	2	1000000006	184
37553.9	-17800.5	3732.85	um	Spot	Position	2	1000000007	185
37535.1	-17795	3732.85	um	Spot	Position	2	1000000008	186
37551.7	-17784.8	3732.85	um	Spot	Position	2	1000000009	187
37360.1	-17783.5	3732.85	um	Spot	Position	2	1000000010	188
37526.7	-17782.9	3732.85	um	Spot	Position	2	1000000011	189
37485	-17781	3732.85	um	Spot	Position	2	1000000012	190
37259	-17780.8	3732.85	um	Spot	Position	2	1000000013	191
37396.1	-17780.1	3732.85	um	Spot	Position	2	1000000014	192
37312.3	-17779.2	3732.85	um	Spot	Position	2	1000000015	193
37547.6	-17778.7	3732.85	um	Spot	Position	2	1000000016	194
37528.4	-17773.8	3732.85	um	Spot	Position	2	1000000017	195
37463.7	-17772.9	3732.85	um	Spot	Position	2	1000000018	196
37538.1	-17770.7	3732.85	um	Spot	Position	2	1000000019	197
37220.9	-17770.1	3732.85	um	Spot	Position	2	1000000020	198
37372.1	-17766.1	3732.85	um	Spot	Position	2	1000000021	199
37515	-17765.9	3732.85	um	Spot	Position	2	1000000022	200
37456.6	-17763.9	3732.85	um	Spot	Position	2	1000000023	201
37538.1	-17763.4	3732.85	um	Spot	Position	2	1000000024	202
37233.9	-17759.8	3732.85	um	Spot	Position	2	1000000025	203
37239.5	-17759.4	3732.85	um	Spot	Position	2	1000000026	204
37532.2	-17758.8	3732.85	um	Spot	Position	2	1000000027	205
37274.9	-17756.7	3732.85	um	Spot	Position	2	1000000028	206
37502.6	-17755.1	3732.85	um	Spot	Position	2	1000000029	207
37137.1	-17754.2	3732.85	um	Spot	Position	2	1000000030	208
37256.6	-17754.1	3732.85	um	Spot	Position	2	1000000031	209
37486.3	-17753.6	3732.85	um	Spot	Position	2	1000000032	210
37305.9	-17751	3732.85	um	Spot	Position	2	1000000033	211
37283.9	-17747.2	3732.85	um	Spot	Position	2	1000000034	212
37549.9	-17744.6	3732.85	um	Spot	Position	2	1000000035	213
37245.3	-17743.3	3732.85	um	Spot	Position	2	1000000036	214
37375.7	-17743.8	3732.85	um	Spot	Position	2	1000000037	215
37224	-17740	3732.85	um	Spot	Position	2	1000000038	216
37266.6	-17739.9	3732.85	um	Spot	Position	2	1000000040	217
37504.3	-17739.7	3732.85	um	Spot	Position	2	1000000039	218
37273.1	-17738.8	3732.85	um	Spot	Position	2	1000000174	219
37468.7	-17736.2	3732.85	um	Spot	Position	2	1000000041	222
37296.6	-17731.1	3732.85	um	Spot	Position	2	1000000042	223
37193	-17729.8	3732.85	um	Spot	Position	2	1000000044	224
37236.4	-17730.1	3732.85	um	Spot	Position	2	1000000045	225
37550.3	-17730.1	3732.85	um	Spot	Position	2	1000000043	226
37311	-17729.5	3732.85	um	Spot	Position	2	1000000046	227
37353.9	-17729.5	3732.85	um	Spot	Position	2	1000000047	228
37288.8	-17725.9	3732.85	um	Spot	Position	2	1000000049	229
37269.6	-17723.9	3732.85	um	Spot	Position	2	1000000050	230
37446.8	-17722.8	3732.85	um	Spot	Position	2	1000000052	231
37196.4	-17722.4	3732.85	um	Spot	Position	2	1000000053	232
37220.3	-17720.9	3732.85	um	Spot	Position	2	1000000055	233
37498.3	-17720.7	3732.85	um	Spot	Position	2	1000000057	234
37522.4	-17721.1	3732.85	um	Spot	Position	2	1000000054	235
37234.6	-17720.3	3732.85	um	Spot	Position	2	1000000056	236
37456.6	-17720.2	3732.85	um	Spot	Position	2	1000000058	237
37541.6	-17719.9	3732.85	um	Spot	Position	2	1000000059	238
37182.1	-17717.8	3732.85	um	Spot	Position	2	1000000060	239
37204.1	-17717.9	3732.85	um	Spot	Position	2	1000000061	240
37255.9	-17716.4	3732.85	um	Spot	Position	2	1000000062	241
37276.2	-17715.3	3732.85	um	Spot	Position	2	1000000063	242
37164.9	-17714.1	3732.85	um	Spot	Position	2	1000000065	243
37386.2	-17714.5	3732.85	um	Spot	Position	2	1000000064	244
37327.6	-17713	3732.85	um	Spot	Position	2	1000000066	245
37440.3	-17712.4	3732.85	um	Spot	Position	2	1000000068	246
37186.2	-17712	3732.85	um	Spot	Position	2	1000000067	247
37296.9	-17709.9	3732.85	um	Spot	Position	2	1000000069	248
37262.4	-17709.1	3732.85	um	Spot	Position	2	1000000070	249
37206.3	-17708.5	3732.85	um	Spot	Position	2	1000000071	250
37229	-17707.3	3732.85	um	Spot	Position	2	1000000072	251
37507.8	-17705.1	3732.85	um	Spot	Position	2	1000000073	252
37321.8	-17703.4	3732.85	um	Spot	Position	2	1000000074	253
37553.9	-17701.8	3732.85	um	Spot	Position	2	1000000075	254
37440.4	-17700.1	3732.85	um	Spot	Position	2	1000000076	255
37544.4	-17699.8	3732.85	um	Spot	Position	2	1000000077	256
37216.1	-17699.4	3732.85	um	Spot	Position	2	1000000078	257
37269	-17699.6	3732.85	um	Spot	Position	2	1000000079	258
37126	-17698.6	3732.85	um	Spot	Position	2	1000000080	259
37283.9	-17697.4	3732.85	um	Spot	Position	2	1000000081	260
37414.9	-17697.6	3732.85	um	Spot	Position	2	1000000082	261
37243.8	-17693.6	3732.85	um	Spot	Position	2	1000000083	263
37553.9	-17689.8	3732.85	um	Spot	Position	2	1000000085	264
37546	-17687.2	3732.85	um	Spot	Position	2	1000000086	265
37215.9	-17685.9	3732.85	um	Spot	Position	2	1000000087	266
37403.5	-17685.3	3732.85	um	Spot	Position	2	1000000084	267
37274.9	-17680.4	3732.85	um	Spot	Position	2	1000000088	268
37286	-17678.3	3732.85	um	Spot	Position	2	1000000089	269
37166	-17677.5	3732.85	um	Spot	Position	2	1000000090	270
37307	-17676.8	3732.85	um	Spot	Position	2	1000000091	271
37107.9	-17670.9	3732.85	um	Spot	Position	2	1000000093	272
37236.4	-17671	3732.85	um	Spot	Position	2	1000000092	273
37123.7	-17666.1	3732.85	um	Spot	Position	2	1000000175	274
37247.2	-17664.7	3732.85	um	Spot	Position	2	1000000096	275
37419.6	-17665.2	3732.85	um	Spot	Position	2	1000000094	276
37139.3	-17664.3	3732.85	um	Spot	Position	2	1000000095	277
37160.8	-17663.3	3732.85	um	Spot	Position	2	1000000097	278
37206.1	-17659.9	3732.85	um	Spot	Position	2	1000000098	279
37260.3	-17659.9	3732.85	um	Spot	Position	2	1000000099	280
37181.6	-17658.1	3732.85	um	Spot	Position	2	1000000100	282
37093.5	-17655.5	3732.85	um	Spot	Position	2	1000000101	283
37515	-17653.5	3732.85	um	Spot	Position	2	1000000102	284
37141.4	-17650.2	3732.85	um	Spot	Position	2	1000000176	285
37532.2	-17645.9	3732.85	um	Spot	Position	2	1000000103	286
37221.3	-17643.1	3732.85	um	Spot	Position	2	1000000104	287
37103.2	-17639.9	3732.85	um	Spot	Position	2	1000000105	288
37256	-17636.2	3732.85	um	Spot	Position	2	1000000107	289
37375.5	-17636.5	3732.85	um	Spot	Position	2	1000000108	290
37192	-17636.1	3732.85	um	Spot	Position	2	1000000106	291
37120.7	-17630.3	3732.85	um	Spot	Position	2	1000000109	292
37549.1	-17626.8	3732.85	um	Spot	Position	2	1000000110	293
37090.7	-17626.6	3732.85	um	Spot	Position	2	1000000111	294
37160	-17623.5	3732.85	um	Spot	Position	2	1000000112	295
37332.6	-17622.6	3732.85	um	Spot	Position	2	1000000113	296
37106.5	-17620.4	3732.85	um	Spot	Position	2	1000000114	297
37142.7	-17619.2	3732.85	um	Spot	Position	2	1000000115	298
37240.8	-17611	3732.85	um	Spot	Position	2	1000000116	299
37160.9	-17611.4	3732.85	um	Spot	Position	2	1000000117	300
37330.7	-17610.2	3732.85	um	Spot	Position	2	1000000118	301
37140.3	-17608	3732.85	um	Spot	Position	2	1000000120	302
37553.9	-17608.6	3732.85	um	Spot	Position	2	1000000119	303
37435.8	-17607.6	3732.85	um	Spot	Position	2	1000000122	304
37398.3	-17607.4	3732.85	um	Spot	Position	2	1000000121	305
37224	-17604.7	3732.85	um	Spot	Position	2	1000000123	306
37529	-17604.4	3732.85	um	Spot	Position	2	1000000124	307
37269.3	-17603.2	3732.85	um	Spot	Position	2	1000000125	308
37209.6	-17598.3	3732.85	um	Spot	Position	2	1000000126	309
37131	-17597.7	3732.85	um	Spot	Position	2	1000000127	310
37152.6	-17597.6	3732.85	um	Spot	Position	2	1000000128	311
37297.3	-17595.9	3732.85	um	Spot	Position	2	1000000129	312
37139.7	-17582.9	3732.85	um	Spot	Position	2	1000000130	313
37438.3	-17581.8	3732.85	um	Spot	Position	2	1000000131	314
37093.8	-17580.9	3732.85	um	Spot	Position	2	1000000132	315
37116	-17577.5	3732.85	um	Spot	Position	2	1000000133	316
37189.7	-17574.4	3732.85	um	Spot	Position	2	1000000134	317
37176.2	-17573.5	3732.85	um	Spot	Position	2	1000000135	318
37174.5	-17562.5	3732.85	um	Spot	Position	2	1000000136	319
37123	-17561.6	3732.85	um	Spot	Position	2	1000000137	320
37328.5	-17560.4	3732.85	um	Spot	Position	2	1000000138	321
37234.9	-17557.3	3732.85	um	Spot	Position	2	1000000139	322
37139	-17550.7	3732.85	um	Spot	Position	2	1000000140	323
37321.2	-17549.7	3732.85	um	Spot	Position	2	1000000141	324
37349.9	-17549.3	3732.85	um	Spot	Position	2	1000000142	325
37105.8	-17547.8	3732.85	um	Spot	Position	2	1000000144	326
37196.5	-17548.3	3732.85	um	Spot	Position	2	1000000143	327
37233.1	-17546	3732.85	um	Spot	Position	2	1000000145	328
37176.5	-17542.8	3732.85	um	Spot	Position	2	1000000146	329
37221.1	-17541.8	3732.85	um	Spot	Position	2	1000000147	330
37340.6	-17540.4	3732.85	um	Spot	Position	2	1000000148	331
37396.9	-17539.3	3732.85	um	Spot	Position	2	1000000149	332
37422.2	-17539.2	3732.85	um	Spot	Position	2	1000000150	333
37359.4	-17537.2	3732.85	um	Spot	Position	2	1000000151	334
37325.4	-17534.5	3732.85	um	Spot	Position	2	1000000152	335
37131.7	-17532.3	3732.85	um	Spot	Position	2	1000000153	336
37375.1	-17531.7	3732.85	um	Spot	Position	2	1000000154	337
37094.3	-17526.7	3732.85	um	Spot	Position	2	1000000155	338
37309.2	-17525.5	3732.85	um	Spot	Position	2	1000000156	339
37126.2	-17521.5	3732.85	um	Spot	Position	2	1000000157	340
37292.5	-17521.1	3732.85	um	Spot	Position	2	1000000158	341
37240.7	-17518.2	3732.85	um	Spot	Position	2	1000000159	342
37302.5	-17517.9	3732.85	um	Spot	Position	2	1000000160	343
37183.9	-17515.7	3732.85	um	Spot	Position	2	1000000161	344
37053.5	-17515.3	3732.85	um	Spot	Position	2	1000000162	345
37356.9	-17513.6	3732.85	um	Spot	Position	2	1000000163	346
37206.1	-17509.1	3732.85	um	Spot	Position	2	1000000164	347
37166.2	-17507.9	3732.85	um	Spot	Position	2	1000000165	348
37153.7	-17499.9	3732.85	um	Spot	Position	2	1000000166	349
37321.2	-17496.6	3732.85	um	Spot	Position	2	1000000167	350
37427.2	-17490.8	3732.85	um	Spot	Position	2	1000000168	351
37328.9	-17489.1	3732.85	um	Spot	Position	2	1000000169	352
37104.9	-17486.6	3732.85	um	Spot	Position	2	1000000170	353
37317.5	-17482.8	3732.85	um	Spot	Position	2	1000000171	354
37086.6	-17477.8	3732.85	um	Spot	Position	2	1000000172	355
37351.6	-17475.4	3732.85	um	Spot	Position	2	1000000173	356
37317.6	-17818.7	3732.85	um	Spot	Position	3	1000000000	357
37312.4	-17813.6	3732.85	um	Spot	Position	3	1000000001	358
37443	-17809	3732.85	um	Spot	Position	3	1000000002	359
37491.4	-17808	3732.85	um	Spot	Position	3	1000000003	360
37360	-17807.3	3732.85	um	Spot	Position	3	1000000004	361
37553.9	-17807.4	3732.85	um	Spot	Position	3	1000000005	362
37261.6	-17804.4	3732.85	um	Spot	Position	3	1000000006	363
37553.9	-17800.6	3732.85	um	Spot	Position	3	1000000007	364
37535.5	-17795.1	3732.85	um	Spot	Position	3	1000000008	365
37552.2	-17784.5	3732.85	um	Spot	Position	3	1000000009	366
37527.1	-17782.7	3732.85	um	Spot	Position	3	1000000011	367
37259.6	-17780.8	3732.85	um	Spot	Position	3	1000000013	368
37397.5	-17780.4	3732.85	um	Spot	Position	3	1000000014	369
37485.4	-17780.9	3732.85	um	Spot	Position	3	1000000012	370
37312.7	-17779.1	3732.85	um	Spot	Position	3	1000000015	371
37548.2	-17778.8	3732.85	um	Spot	Position	3	1000000016	372
37528.9	-17773.7	3732.85	um	Spot	Position	3	1000000017	373
37464	-17772.9	3732.85	um	Spot	Position	3	1000000018	374
37538.5	-17770.9	3732.85	um	Spot	Position	3	1000000019	375
37221.3	-17770.1	3732.85	um	Spot	Position	3	1000000020	376
37372.6	-17766.2	3732.85	um	Spot	Position	3	1000000021	377
37515.5	-17766	3732.85	um	Spot	Position	3	1000000022	378
37457.2	-17764	3732.85	um	Spot	Position	3	1000000023	379
37538.5	-17763.5	3732.85	um	Spot	Position	3	1000000024	380
37234	-17759.8	3732.85	um	Spot	Position	3	1000000025	381
37240.2	-17759.6	3732.85	um	Spot	Position	3	1000000026	382
37532.5	-17758.8	3732.85	um	Spot	Position	3	1000000027	383
37276	-17756.4	3732.85	um	Spot	Position	3	1000000028	384
37503	-17755.1	3732.85	um	Spot	Position	3	1000000029	385
37138	-17754.5	3732.85	um	Spot	Position	3	1000000030	386
37257.1	-17754.1	3732.85	um	Spot	Position	3	1000000031	387
37486.8	-17753.5	3732.85	um	Spot	Position	3	1000000032	388
37306.4	-17750.8	3732.85	um	Spot	Position	3	1000000033	389
37284.3	-17747.3	3732.85	um	Spot	Position	3	1000000034	390
37550.1	-17744.2	3732.85	um	Spot	Position	3	1000000035	391
37245.7	-17743.4	3732.85	um	Spot	Position	3	1000000036	392
37376.1	-17743.6	3732.85	um	Spot	Position	3	1000000037	393
37224.7	-17740.4	3732.85	um	Spot	Position	3	1000000038	394
37267.2	-17739.9	3732.85	um	Spot	Position	3	1000000040	395
37505.3	-17739.4	3732.85	um	Spot	Position	3	1000000039	396
37274.7	-17739	3732.85	um	Spot	Position	3	1000000174	397
37469.1	-17736.2	3732.85	um	Spot	Position	3	1000000041	400
37297.1	-17731.1	3732.85	um	Spot	Position	3	1000000042	401
37193.6	-17730.8	3732.85	um	Spot	Position	3	1000000044	402
37237	-17730.8	3732.85	um	Spot	Position	3	1000000045	403
37550.9	-17729.9	3732.85	um	Spot	Position	3	1000000043	404
37311.6	-17729.5	3732.85	um	Spot	Position	3	1000000046	405
37354.4	-17729.5	3732.85	um	Spot	Position	3	1000000047	406
37289.1	-17726.1	3732.85	um	Spot	Position	3	1000000049	407
37518.3	-17726.3	3732.85	um	Spot	Position	3	1000000177	408
37270	-17723.9	3732.85	um	Spot	Position	3	1000000050	409
37447	-17723.1	3732.85	um	Spot	Position	3	1000000052	410
37196.9	-17722.3	3732.85	um	Spot	Position	3	1000000053	411
37523.1	-17721.4	3732.85	um	Spot	Position	3	1000000054	412
37220.9	-17720.9	3732.85	um	Spot	Position	3	1000000055	413
37235.4	-17720.7	3732.85	um	Spot	Position	3	1000000056	414
37498.8	-17720.8	3732.85	um	Spot	Position	3	1000000057	415
37457	-17720.2	3732.85	um	Spot	Position	3	1000000058	416
37542	-17720.1	3732.85	um	Spot	Position	3	1000000059	417
37182.8	-17717.8	3732.85	um	Spot	Position	3	1000000060	418
37204.5	-17717.9	3732.85	um	Spot	Position	3	1000000061	419
37256.3	-17716.3	3732.85	um	Spot	Position	3	1000000062	420
37276.7	-17715.3	3732.85	um	Spot	Position	3	1000000063	421
37386.8	-17714.8	3732.85	um	Spot	Position	3	1000000064	422
37165.4	-17714.2	3732.85	um	Spot	Position	3	1000000065	423
37328	-17713	3732.85	um	Spot	Position	3	1000000066	424
37186.4	-17712.3	3732.85	um	Spot	Position	3	1000000067	425
37440.9	-17712.4	3732.85	um	Spot	Position	3	1000000068	426
37297.7	-17710.1	3732.85	um	Spot	Position	3	1000000069	427
37263	-17709.1	3732.85	um	Spot	Position	3	1000000070	428
37206.8	-17708.6	3732.85	um	Spot	Position	3	1000000071	429
37229.5	-17707.3	3732.85	um	Spot	Position	3	1000000072	430
37508	-17705.2	3732.85	um	Spot	Position	3	1000000073	431
37322.2	-17703.4	3732.85	um	Spot	Position	3	1000000074	432
37553.9	-17701.9	3732.85	um	Spot	Position	3	1000000075	433
37440.8	-17700.9	3732.85	um	Spot	Position	3	1000000076	434
37544.8	-17699.8	3732.85	um	Spot	Position	3	1000000077	435
37126.7	-17699.2	3732.85	um	Spot	Position	3	1000000080	436
37217.3	-17699.4	3732.85	um	Spot	Position	3	1000000078	437
37269.4	-17699.7	3732.85	um	Spot	Position	3	1000000079	438
37284.4	-17697.2	3732.85	um	Spot	Position	3	1000000081	439
37415.4	-17697.5	3732.85	um	Spot	Position	3	1000000082	440
37244.2	-17693.6	3732.85	um	Spot	Position	3	1000000083	442
37553.9	-17689.9	3732.85	um	Spot	Position	3	1000000085	443
37546.5	-17687.3	3732.85	um	Spot	Position	3	1000000086	444
37216.3	-17685.8	3732.85	um	Spot	Position	3	1000000087	445
37403.7	-17684.8	3732.85	um	Spot	Position	3	1000000084	446
37273.7	-17678.6	3732.85	um	Spot	Position	3	1000000088	447
37286.5	-17678.3	3732.85	um	Spot	Position	3	1000000089	448
37166.5	-17677.6	3732.85	um	Spot	Position	3	1000000090	449
37307.5	-17676.7	3732.85	um	Spot	Position	3	1000000091	450
37108.3	-17671	3732.85	um	Spot	Position	3	1000000093	451
37236.9	-17671.1	3732.85	um	Spot	Position	3	1000000092	452
37124.4	-17666.3	3732.85	um	Spot	Position	3	1000000175	453
37420.1	-17665.5	3732.85	um	Spot	Position	3	1000000094	454
37247.5	-17664.7	3732.85	um	Spot	Position	3	1000000096	455
37140	-17664.6	3732.85	um	Spot	Position	3	1000000095	456
37161.1	-17663.2	3732.85	um	Spot	Position	3	1000000097	457
37206	-17659.7	3732.85	um	Spot	Position	3	1000000098	458
37260.1	-17659.9	3732.85	um	Spot	Position	3	1000000099	459
37182.1	-17658	3732.85	um	Spot	Position	3	1000000100	461
37093.9	-17655.3	3732.85	um	Spot	Position	3	1000000101	462
37515.4	-17653.5	3732.85	um	Spot	Position	3	1000000102	463
37533	-17645.4	3732.85	um	Spot	Position	3	1000000103	464
37221.8	-17643.1	3732.85	um	Spot	Position	3	1000000104	465
37103.9	-17639.6	3732.85	um	Spot	Position	3	1000000105	466
37192.6	-17636.1	3732.85	um	Spot	Position	3	1000000106	467
37256.3	-17636.2	3732.85	um	Spot	Position	3	1000000107	468
37376	-17636.7	3732.85	um	Spot	Position	3	1000000108	469
37121.2	-17630.3	3732.85	um	Spot	Position	3	1000000109	470
37549.4	-17626.7	3732.85	um	Spot	Position	3	1000000110	471
37091.1	-17626.6	3732.85	um	Spot	Position	3	1000000111	472
37160.4	-17623.5	3732.85	um	Spot	Position	3	1000000112	473
37332.9	-17622.6	3732.85	um	Spot	Position	3	1000000113	474
37107	-17620.5	3732.85	um	Spot	Position	3	1000000114	475
37143.2	-17618.8	3732.85	um	Spot	Position	3	1000000115	476
37241.3	-17611	3732.85	um	Spot	Position	3	1000000116	477
37161.4	-17611.3	3732.85	um	Spot	Position	3	1000000117	478
37331	-17610.3	3732.85	um	Spot	Position	3	1000000118	479
37140.8	-17608.1	3732.85	um	Spot	Position	3	1000000120	480
37553.9	-17608.6	3732.85	um	Spot	Position	3	1000000119	481
37398.8	-17607.7	3732.85	um	Spot	Position	3	1000000121	482
37436.3	-17607.6	3732.85	um	Spot	Position	3	1000000122	483
37224.4	-17604.8	3732.85	um	Spot	Position	3	1000000123	484
37529.3	-17604.8	3732.85	um	Spot	Position	3	1000000124	485
37269.8	-17603.4	3732.85	um	Spot	Position	3	1000000125	486
37209.6	-17598.4	3732.85	um	Spot	Position	3	1000000126	487
37130.9	-17597.9	3732.85	um	Spot	Position	3	1000000127	488
37152.9	-17597.4	3732.85	um	Spot	Position	3	1000000128	489
37297	-17595.8	3732.85	um	Spot	Position	3	1000000129	490
37140.3	-17583.2	3732.85	um	Spot	Position	3	1000000130	491
37438.7	-17581.7	3732.85	um	Spot	Position	3	1000000131	492
37093.5	-17581.4	3732.85	um	Spot	Position	3	1000000132	493
37116.5	-17577.6	3732.85	um	Spot	Position	3	1000000133	494
37190.1	-17574.7	3732.85	um	Spot	Position	3	1000000134	495
37176.4	-17573.5	3732.85	um	Spot	Position	3	1000000135	496
37174.7	-17562.4	3732.85	um	Spot	Position	3	1000000136	497
37123.4	-17561.5	3732.85	um	Spot	Position	3	1000000137	498
37329.3	-17560.8	3732.85	um	Spot	Position	3	1000000138	499
37139.3	-17550.8	3732.85	um	Spot	Position	3	1000000140	500
37322	-17549.7	3732.85	um	Spot	Position	3	1000000141	501
37350.2	-17549.3	3732.85	um	Spot	Position	3	1000000142	502
37197	-17548.6	3732.85	um	Spot	Position	3	1000000143	503
37106.2	-17548.2	3732.85	um	Spot	Position	3	1000000144	504
37233.5	-17545.9	3732.85	um	Spot	Position	3	1000000145	505
37177.2	-17542.8	3732.85	um	Spot	Position	3	1000000146	506
37221.7	-17542.1	3732.85	um	Spot	Position	3	1000000147	507
37341	-17540.1	3732.85	um	Spot	Position	3	1000000148	508
37398.1	-17539.9	3732.85	um	Spot	Position	3	1000000149	509
37422.6	-17539.4	3732.85	um	Spot	Position	3	1000000150	510
37358.3	-17537.1	3732.85	um	Spot	Position	3	1000000151	511
37327.5	-17534.7	3732.85	um	Spot	Position	3	1000000152	512
37132.6	-17532.4	3732.85	um	Spot	Position	3	1000000153	513
37375.9	-17531.6	3732.85	um	Spot	Position	3	1000000154	514
37094.4	-17527.1	3732.85	um	Spot	Position	3	1000000155	515
37309.6	-17525.6	3732.85	um	Spot	Position	3	1000000156	516
37126.9	-17521.9	3732.85	um	Spot	Position	3	1000000157	517
37293	-17521	3732.85	um	Spot	Position	3	1000000158	518
37240.9	-17518.3	3732.85	um	Spot	Position	3	1000000159	519
37303	-17517.9	3732.85	um	Spot	Position	3	1000000160	520
37054.3	-17515.4	3732.85	um	Spot	Position	3	1000000162	521
37183.8	-17515.2	3732.85	um	Spot	Position	3	1000000161	522
37357.4	-17513.5	3732.85	um	Spot	Position	3	1000000163	523
37206.5	-17509.3	3732.85	um	Spot	Position	3	1000000164	524
37166.9	-17508.1	3732.85	um	Spot	Position	3	1000000165	525
37154.3	-17499.9	3732.85	um	Spot	Position	3	1000000166	526
37321.6	-17496.7	3732.85	um	Spot	Position	3	1000000167	527
37427.5	-17490.9	3732.85	um	Spot	Position	3	1000000168	528
37329.2	-17488.9	3732.85	um	Spot	Position	3	1000000169	529
37105.8	-17486.3	3732.85	um	Spot	Position	3	1000000170	530
37318.1	-17482.6	3732.85	um	Spot	Position	3	1000000171	531
37087.2	-17478.2	3732.85	um	Spot	Position	3	1000000172	532
37352	-17475.6	3732.85	um	Spot	Position	3	1000000173	533
37317.3	-17818.8	3732.85	um	Spot	Position	4	1000000000	534
37311.7	-17813.3	3732.85	um	Spot	Position	4	1000000001	535
37442.8	-17808.5	3732.85	um	Spot	Position	4	1000000002	536
37491	-17807.7	3732.85	um	Spot	Position	4	1000000003	537
37359.8	-17807.4	3732.85	um	Spot	Position	4	1000000004	538
37553.9	-17807.4	3732.85	um	Spot	Position	4	1000000005	539
37262.1	-17804.2	3732.85	um	Spot	Position	4	1000000006	540
37553.9	-17800.7	3732.85	um	Spot	Position	4	1000000007	541
37535.1	-17795.2	3732.85	um	Spot	Position	4	1000000008	542
37551.9	-17784.6	3732.85	um	Spot	Position	4	1000000009	543
37360.2	-17782.9	3732.85	um	Spot	Position	4	1000000010	544
37527.1	-17783.1	3732.85	um	Spot	Position	4	1000000011	545
37258.9	-17780.9	3732.85	um	Spot	Position	4	1000000013	546
37398.3	-17781	3732.85	um	Spot	Position	4	1000000014	547
37485.1	-17780.9	3732.85	um	Spot	Position	4	1000000012	548
37312.4	-17779.2	3732.85	um	Spot	Position	4	1000000015	549
37547.9	-17779.2	3732.85	um	Spot	Position	4	1000000016	550
37528.5	-17773.8	3732.85	um	Spot	Position	4	1000000017	551
37464.1	-17772.9	3732.85	um	Spot	Position	4	1000000018	552
37538.2	-17771	3732.85	um	Spot	Position	4	1000000019	553
37220.8	-17770.3	3732.85	um	Spot	Position	4	1000000020	554
37372.3	-17766.4	3732.85	um	Spot	Position	4	1000000021	555
37515.3	-17766.1	3732.85	um	Spot	Position	4	1000000022	556
37456.9	-17764.2	3732.85	um	Spot	Position	4	1000000023	557
37538.2	-17763.4	3732.85	um	Spot	Position	4	1000000024	558
37233.4	-17760.8	3732.85	um	Spot	Position	4	1000000025	559
37239.9	-17759.5	3732.85	um	Spot	Position	4	1000000026	560
37532.2	-17759	3732.85	um	Spot	Position	4	1000000027	561
37276.3	-17755.9	3732.85	um	Spot	Position	4	1000000028	562
37502.6	-17755.3	3732.85	um	Spot	Position	4	1000000029	563
37137.3	-17754.7	3732.85	um	Spot	Position	4	1000000030	564
37256.7	-17754.1	3732.85	um	Spot	Position	4	1000000031	565
37486.4	-17753.7	3732.85	um	Spot	Position	4	1000000032	566
37306.2	-17750.8	3732.85	um	Spot	Position	4	1000000033	567
37284	-17747.4	3732.85	um	Spot	Position	4	1000000034	568
37376.6	-17744.2	3732.85	um	Spot	Position	4	1000000037	569
37549.9	-17744.5	3732.85	um	Spot	Position	4	1000000035	570
37245.2	-17743.4	3732.85	um	Spot	Position	4	1000000036	571
37225	-17741	3732.85	um	Spot	Position	4	1000000038	572
37266.9	-17740.2	3732.85	um	Spot	Position	4	1000000040	573
37504.9	-17739.8	3732.85	um	Spot	Position	4	1000000039	574
37274.6	-17739.2	3732.85	um	Spot	Position	4	1000000174	575
37468.8	-17736.5	3732.85	um	Spot	Position	4	1000000041	578
37193	-17731.5	3732.85	um	Spot	Position	4	1000000044	579
37296.8	-17731.2	3732.85	um	Spot	Position	4	1000000042	580
37236.5	-17730.8	3732.85	um	Spot	Position	4	1000000045	581
37549.9	-17730.3	3732.85	um	Spot	Position	4	1000000043	582
37311.3	-17729.6	3732.85	um	Spot	Position	4	1000000046	583
37354.2	-17729.5	3732.85	um	Spot	Position	4	1000000047	584
37241.9	-17728.5	3732.85	um	Spot	Position	4	1000000048	585
37288.7	-17725.9	3732.85	um	Spot	Position	4	1000000049	586
37269.5	-17723.9	3732.85	um	Spot	Position	4	1000000050	587
37446.6	-17723.2	3732.85	um	Spot	Position	4	1000000052	588
37360.9	-17723	3732.85	um	Spot	Position	4	1000000051	589
37196.6	-17722.4	3732.85	um	Spot	Position	4	1000000053	590
37522.9	-17721.8	3732.85	um	Spot	Position	4	1000000054	591
37220.7	-17721	3732.85	um	Spot	Position	4	1000000055	592
37235.1	-17720.6	3732.85	um	Spot	Position	4	1000000056	593
37498.5	-17720.8	3732.85	um	Spot	Position	4	1000000057	594
37456.8	-17720.2	3732.85	um	Spot	Position	4	1000000058	595
37541.6	-17720.1	3732.85	um	Spot	Position	4	1000000059	596
37182.3	-17718	3732.85	um	Spot	Position	4	1000000060	597
37204.4	-17717.8	3732.85	um	Spot	Position	4	1000000061	598
37255.6	-17716.2	3732.85	um	Spot	Position	4	1000000062	599
37276.3	-17715.3	3732.85	um	Spot	Position	4	1000000063	600
37386.3	-17714.9	3732.85	um	Spot	Position	4	1000000064	601
37165.1	-17714.2	3732.85	um	Spot	Position	4	1000000065	602
37327.7	-17713	3732.85	um	Spot	Position	4	1000000066	603
37186	-17712.2	3732.85	um	Spot	Position	4	1000000067	604
37440.5	-17712.3	3732.85	um	Spot	Position	4	1000000068	605
37296.7	-17709.6	3732.85	um	Spot	Position	4	1000000069	606
37262.7	-17709.2	3732.85	um	Spot	Position	4	1000000070	607
37206.4	-17708.8	3732.85	um	Spot	Position	4	1000000071	608
37228.9	-17707.4	3732.85	um	Spot	Position	4	1000000072	609
37507.9	-17705.4	3732.85	um	Spot	Position	4	1000000073	610
37321.9	-17703.5	3732.85	um	Spot	Position	4	1000000074	611
37441	-17702.1	3732.85	um	Spot	Position	4	1000000076	612
37553.9	-17701.9	3732.85	um	Spot	Position	4	1000000075	613
37126.5	-17699.9	3732.85	um	Spot	Position	4	1000000080	614
37544.6	-17699.9	3732.85	um	Spot	Position	4	1000000077	615
37216.6	-17699.3	3732.85	um	Spot	Position	4	1000000078	616
37269.2	-17699.7	3732.85	um	Spot	Position	4	1000000079	617
37415.1	-17697.6	3732.85	um	Spot	Position	4	1000000082	618
37284.3	-17697.1	3732.85	um	Spot	Position	4	1000000081	619
37244	-17693.7	3732.85	um	Spot	Position	4	1000000083	621
37553.9	-17690.1	3732.85	um	Spot	Position	4	1000000085	622
37546.2	-17687.1	3732.85	um	Spot	Position	4	1000000086	623
37216	-17685.9	3732.85	um	Spot	Position	4	1000000087	624
37403.6	-17685.2	3732.85	um	Spot	Position	4	1000000084	625
37275	-17680.4	3732.85	um	Spot	Position	4	1000000088	626
37286.2	-17678.4	3732.85	um	Spot	Position	4	1000000089	627
37166.1	-17677.6	3732.85	um	Spot	Position	4	1000000090	628
37307.3	-17676.7	3732.85	um	Spot	Position	4	1000000091	629
37108.1	-17671.1	3732.85	um	Spot	Position	4	1000000093	630
37236.6	-17671.1	3732.85	um	Spot	Position	4	1000000092	631
37124.1	-17666.4	3732.85	um	Spot	Position	4	1000000175	632
37247.2	-17664.9	3732.85	um	Spot	Position	4	1000000096	633
37419.6	-17665.2	3732.85	um	Spot	Position	4	1000000094	634
37139.6	-17664.7	3732.85	um	Spot	Position	4	1000000095	635
37160.7	-17663.2	3732.85	um	Spot	Position	4	1000000097	636
37206.2	-17660.2	3732.85	um	Spot	Position	4	1000000098	637
37260.6	-17659.9	3732.85	um	Spot	Position	4	1000000099	638
37181.8	-17658.1	3732.85	um	Spot	Position	4	1000000100	640
37093.8	-17655.6	3732.85	um	Spot	Position	4	1000000101	641
37515.1	-17653.6	3732.85	um	Spot	Position	4	1000000102	642
37141.4	-17650.4	3732.85	um	Spot	Position	4	1000000176	643
37532.6	-17645.5	3732.85	um	Spot	Position	4	1000000103	644
37221.8	-17643.3	3732.85	um	Spot	Position	4	1000000104	645
37103.1	-17640.2	3732.85	um	Spot	Position	4	1000000105	646
37375.9	-17636.9	3732.85	um	Spot	Position	4	1000000108	647
37192.3	-17636.3	3732.85	um	Spot	Position	4	1000000106	648
37256	-17636.3	3732.85	um	Spot	Position	4	1000000107	649
37120.8	-17630.2	3732.85	um	Spot	Position	4	1000000109	650
37090.9	-17626.7	3732.85	um	Spot	Position	4	1000000111	651
37546.7	-17626.1	3732.85	um	Spot	Position	4	1000000110	652
37160.1	-17623.6	3732.85	um	Spot	Position	4	1000000112	653
37332.6	-17622.5	3732.85	um	Spot	Position	4	1000000113	654
37106.8	-17620.7	3732.85	um	Spot	Position	4	1000000114	655
37142.9	-17618.9	3732.85	um	Spot	Position	4	1000000115	656
37241.1	-17611.1	3732.85	um	Spot	Position	4	1000000116	657
37160.9	-17611.5	3732.85	um	Spot	Position	4	1000000117	658
37330.6	-17610.3	3732.85	um	Spot	Position	4	1000000118	659
37553.9	-17608.8	3732.85	um	Spot	Position	4	1000000119	660
37138.3	-17607.7	3732.85	um	Spot	Position	4	1000000120	661
37398.5	-17607.8	3732.85	um	Spot	Position	4	1000000121	662
37435.9	-17607.7	3732.85	um	Spot	Position	4	1000000122	663
37224.1	-17604.9	3732.85	um	Spot	Position	4	1000000123	664
37529	-17604.5	3732.85	um	Spot	Position	4	1000000124	665
37269.4	-17603.4	3732.85	um	Spot	Position	4	1000000125	666
37130.7	-17597.8	3732.85	um	Spot	Position	4	1000000127	667
37209.7	-17598.1	3732.85	um	Spot	Position	4	1000000126	668
37152.6	-17597.6	3732.85	um	Spot	Position	4	1000000128	669
37297.4	-17596.1	3732.85	um	Spot	Position	4	1000000129	670
37140	-17582.9	3732.85	um	Spot	Position	4	1000000130	671
37092.4	-17581.7	3732.85	um	Spot	Position	4	1000000132	672
37438.7	-17581.9	3732.85	um	Spot	Position	4	1000000131	673
37116	-17577.7	3732.85	um	Spot	Position	4	1000000133	674
37189.7	-17574.5	3732.85	um	Spot	Position	4	1000000134	675
37176.1	-17573.6	3732.85	um	Spot	Position	4	1000000135	676
37174.6	-17562.6	3732.85	um	Spot	Position	4	1000000136	677
37123.2	-17561.8	3732.85	um	Spot	Position	4	1000000137	678
37328.9	-17560.3	3732.85	um	Spot	Position	4	1000000138	679
37233.9	-17557.6	3732.85	um	Spot	Position	4	1000000139	680
37139	-17550.8	3732.85	um	Spot	Position	4	1000000140	681
37196.6	-17549.3	3732.85	um	Spot	Position	4	1000000143	682
37321.6	-17549.7	3732.85	um	Spot	Position	4	1000000141	683
37349.8	-17549.5	3732.85	um	Spot	Position	4	1000000142	684
37106.2	-17548.1	3732.85	um	Spot	Position	4	1000000144	685
37233.1	-17545.9	3732.85	um	Spot	Position	4	1000000145	686
37176.7	-17543.1	3732.85	um	Spot	Position	4	1000000146	687
37221.1	-17541.8	3732.85	um	Spot	Position	4	1000000147	688
37340.3	-17540.1	3732.85	um	Spot	Position	4	1000000148	689
37397.7	-17539.5	3732.85	um	Spot	Position	4	1000000149	690
37422.5	-17539.4	3732.85	um	Spot	Position	4	1000000150	691
37358.3	-17537.2	3732.85	um	Spot	Position	4	1000000151	692
37327.3	-17534.8	3732.85	um	Spot	Position	4	1000000152	693
37131.9	-17532.3	3732.85	um	Spot	Position	4	1000000153	694
37375.3	-17531.8	3732.85	um	Spot	Position	4	1000000154	695
37094	-17527.8	3732.85	um	Spot	Position	4	1000000155	696
37309.3	-17525.3	3732.85	um	Spot	Position	4	1000000156	697
37126.5	-17521.4	3732.85	um	Spot	Position	4	1000000157	698
37292.5	-17521.1	3732.85	um	Spot	Position	4	1000000158	699
37240.8	-17518.3	3732.85	um	Spot	Position	4	1000000159	700
37303	-17518	3732.85	um	Spot	Position	4	1000000160	701
37054	-17515.4	3732.85	um	Spot	Position	4	1000000162	702
37183.5	-17515.3	3732.85	um	Spot	Position	4	1000000161	703
37357	-17513.6	3732.85	um	Spot	Position	4	1000000163	704
37206.3	-17509.1	3732.85	um	Spot	Position	4	1000000164	705
37166.1	-17508.5	3732.85	um	Spot	Position	4	1000000165	706
37153.8	-17500	3732.85	um	Spot	Position	4	1000000166	707
37321.3	-17496.9	3732.85	um	Spot	Position	4	1000000167	708
37427.2	-17491	3732.85	um	Spot	Position	4	1000000168	709
37329	-17489.1	3732.85	um	Spot	Position	4	1000000169	710
37105.1	-17486.6	3732.85	um	Spot	Position	4	1000000170	711
37317.7	-17482.8	3732.85	um	Spot	Position	4	1000000171	712
37087.1	-17478	3732.85	um	Spot	Position	4	1000000172	713
37351.6	-17475.7	3732.85	um	Spot	Position	4	1000000173	714
37317.2	-17818.8	3732.85	um	Spot	Position	5	1000000000	715
37312.2	-17813.5	3732.85	um	Spot	Position	5	1000000001	716
37442.5	-17808.6	3732.85	um	Spot	Position	5	1000000002	717
37359.7	-17807.4	3732.85	um	Spot	Position	5	1000000004	718
37490.8	-17807.3	3732.85	um	Spot	Position	5	1000000003	719
37553.9	-17807.4	3732.85	um	Spot	Position	5	1000000005	720
37261.8	-17804.1	3732.85	um	Spot	Position	5	1000000006	721
37553.9	-17800.9	3732.85	um	Spot	Position	5	1000000007	722
37535.2	-17795.2	3732.85	um	Spot	Position	5	1000000008	723
37551.7	-17784.4	3732.85	um	Spot	Position	5	1000000009	724
37359.5	-17782.9	3732.85	um	Spot	Position	5	1000000010	725
37526.9	-17782.7	3732.85	um	Spot	Position	5	1000000011	726
37258.9	-17780.9	3732.85	um	Spot	Position	5	1000000013	727
37398.2	-17781.3	3732.85	um	Spot	Position	5	1000000014	728
37485.1	-17781.1	3732.85	um	Spot	Position	5	1000000012	729
37312.4	-17779.3	3732.85	um	Spot	Position	5	1000000015	730
37528.4	-17773.9	3732.85	um	Spot	Position	5	1000000017	731
37463.8	-17772.9	3732.85	um	Spot	Position	5	1000000018	732
37538.1	-17770.9	3732.85	um	Spot	Position	5	1000000019	733
37220.7	-17770.1	3732.85	um	Spot	Position	5	1000000020	734
37372.4	-17766.3	3732.85	um	Spot	Position	5	1000000021	735
37515.2	-17766	3732.85	um	Spot	Position	5	1000000022	736
37456.8	-17764.4	3732.85	um	Spot	Position	5	1000000023	737
37538.1	-17763.3	3732.85	um	Spot	Position	5	1000000024	738
37233.2	-17761.3	3732.85	um	Spot	Position	5	1000000025	739
37239.5	-17759.6	3732.85	um	Spot	Position	5	1000000026	740
37532.2	-17758.9	3732.85	um	Spot	Position	5	1000000027	741
37277.9	-17755.4	3732.85	um	Spot	Position	5	1000000028	742
37502.5	-17755.2	3732.85	um	Spot	Position	5	1000000029	743
37137.2	-17754.4	3732.85	um	Spot	Position	5	1000000030	744
37256.8	-17754.1	3732.85	um	Spot	Position	5	1000000031	745
37486.4	-17753.7	3732.85	um	Spot	Position	5	1000000032	746
37306.1	-17750.6	3732.85	um	Spot	Position	5	1000000033	747
37284.1	-17747.5	3732.85	um	Spot	Position	5	1000000034	748
37376.4	-17744.2	3732.85	um	Spot	Position	5	1000000037	749
37550	-17744.3	3732.85	um	Spot	Position	5	1000000035	750
37245.2	-17743.4	3732.85	um	Spot	Position	5	1000000036	751
37224.8	-17740.8	3732.85	um	Spot	Position	5	1000000038	752
37266.9	-17740.1	3732.85	um	Spot	Position	5	1000000040	753
37504.5	-17739.8	3732.85	um	Spot	Position	5	1000000039	754
37274.5	-17739.2	3732.85	um	Spot	Position	5	1000000174	755
37468.7	-17736.3	3732.85	um	Spot	Position	5	1000000041	758
37192.5	-17731	3732.85	um	Spot	Position	5	1000000044	759
37296.7	-17731.2	3732.85	um	Spot	Position	5	1000000042	760
37235.6	-17730.8	3732.85	um	Spot	Position	5	1000000045	761
37549.8	-17730.3	3732.85	um	Spot	Position	5	1000000043	762
37311.3	-17729.5	3732.85	um	Spot	Position	5	1000000046	763
37354.1	-17729.5	3732.85	um	Spot	Position	5	1000000047	764
37242.3	-17728.1	3732.85	um	Spot	Position	5	1000000048	765
37518	-17726.6	3732.85	um	Spot	Position	5	1000000177	766
37289.1	-17725.8	3732.85	um	Spot	Position	5	1000000049	767
37269.6	-17723.9	3732.85	um	Spot	Position	5	1000000050	768
37360.9	-17723	3732.85	um	Spot	Position	5	1000000051	769
37446.6	-17723.1	3732.85	um	Spot	Position	5	1000000052	770
37196.6	-17722.3	3732.85	um	Spot	Position	5	1000000053	771
37522.8	-17721.8	3732.85	um	Spot	Position	5	1000000054	772
37220.5	-17720.9	3732.85	um	Spot	Position	5	1000000055	773
37235.1	-17720.6	3732.85	um	Spot	Position	5	1000000056	774
37498.3	-17720.8	3732.85	um	Spot	Position	5	1000000057	775
37456.6	-17720.3	3732.85	um	Spot	Position	5	1000000058	776
37541.5	-17720.1	3732.85	um	Spot	Position	5	1000000059	777
37182.3	-17717.9	3732.85	um	Spot	Position	5	1000000060	778
37204.4	-17717.9	3732.85	um	Spot	Position	5	1000000061	779
37255.3	-17715.8	3732.85	um	Spot	Position	5	1000000062	780
37276.3	-17715.3	3732.85	um	Spot	Position	5	1000000063	781
37386.3	-17714.9	3732.85	um	Spot	Position	5	1000000064	782
37165.1	-17714.3	3732.85	um	Spot	Position	5	1000000065	783
37327.6	-17713	3732.85	um	Spot	Position	5	1000000066	784
37186.1	-17712.3	3732.85	um	Spot	Position	5	1000000067	785
37440.3	-17712.3	3732.85	um	Spot	Position	5	1000000068	786
37262.6	-17709.2	3732.85	um	Spot	Position	5	1000000070	787
37296.4	-17709.4	3732.85	um	Spot	Position	5	1000000069	788
37206.4	-17708.7	3732.85	um	Spot	Position	5	1000000071	789
37229	-17707.3	3732.85	um	Spot	Position	5	1000000072	790
37507.8	-17705.3	3732.85	um	Spot	Position	5	1000000073	791
37321.9	-17703.4	3732.85	um	Spot	Position	5	1000000074	792
37440.8	-17702.2	3732.85	um	Spot	Position	5	1000000076	793
37553.9	-17701.8	3732.85	um	Spot	Position	5	1000000075	794
37269.1	-17699.8	3732.85	um	Spot	Position	5	1000000079	795
37544.6	-17699.8	3732.85	um	Spot	Position	5	1000000077	796
37126.3	-17699.6	3732.85	um	Spot	Position	5	1000000080	797
37216.4	-17699.3	3732.85	um	Spot	Position	5	1000000078	798
37415	-17697.7	3732.85	um	Spot	Position	5	1000000082	799
37284	-17697.1	3732.85	um	Spot	Position	5	1000000081	800
37243.9	-17693.7	3732.85	um	Spot	Position	5	1000000083	802
37553.9	-17689.9	3732.85	um	Spot	Position	5	1000000085	803
37546	-17687.3	3732.85	um	Spot	Position	5	1000000086	804
37216.1	-17685.9	3732.85	um	Spot	Position	5	1000000087	805
37403.5	-17685.2	3732.85	um	Spot	Position	5	1000000084	806
37275.1	-17680.4	3732.85	um	Spot	Position	5	1000000088	807
37286.2	-17678.3	3732.85	um	Spot	Position	5	1000000089	808
37166.1	-17677.6	3732.85	um	Spot	Position	5	1000000090	809
37307.2	-17676.7	3732.85	um	Spot	Position	5	1000000091	810
37108	-17671	3732.85	um	Spot	Position	5	1000000093	811
37236.6	-17671.1	3732.85	um	Spot	Position	5	1000000092	812
37124.1	-17666.2	3732.85	um	Spot	Position	5	1000000175	813
37419.9	-17666	3732.85	um	Spot	Position	5	1000000094	814
37247.1	-17664.8	3732.85	um	Spot	Position	5	1000000096	815
37139.4	-17664.6	3732.85	um	Spot	Position	5	1000000095	816
37160.7	-17663.2	3732.85	um	Spot	Position	5	1000000097	817
37205.8	-17659.9	3732.85	um	Spot	Position	5	1000000098	818
37260	-17659.8	3732.85	um	Spot	Position	5	1000000099	819
37181.7	-17658.1	3732.85	um	Spot	Position	5	1000000100	821
37093.7	-17655.1	3732.85	um	Spot	Position	5	1000000101	822
37514.9	-17653.6	3732.85	um	Spot	Position	5	1000000102	823
37141.7	-17650.4	3732.85	um	Spot	Position	5	1000000176	824
37532.7	-17645.9	3732.85	um	Spot	Position	5	1000000103	825
37221.8	-17643.4	3732.85	um	Spot	Position	5	1000000104	826
37103.7	-17639.3	3732.85	um	Spot	Position	5	1000000105	827
37375.8	-17636.9	3732.85	um	Spot	Position	5	1000000108	828
37255.8	-17636.3	3732.85	um	Spot	Position	5	1000000107	829
37192.2	-17636.1	3732.85	um	Spot	Position	5	1000000106	830
37120.6	-17630.2	3732.85	um	Spot	Position	5	1000000109	831
37090.8	-17626.7	3732.85	um	Spot	Position	5	1000000111	832
37546.4	-17625.9	3732.85	um	Spot	Position	5	1000000110	833
37160	-17623.5	3732.85	um	Spot	Position	5	1000000112	834
37332.4	-17622.3	3732.85	um	Spot	Position	5	1000000113	835
37106.7	-17620.7	3732.85	um	Spot	Position	5	1000000114	836
37142.7	-17619.2	3732.85	um	Spot	Position	5	1000000115	837
37241.1	-17611.2	3732.85	um	Spot	Position	5	1000000116	838
37160.8	-17611.6	3732.85	um	Spot	Position	5	1000000117	839
37330.6	-17610.3	3732.85	um	Spot	Position	5	1000000118	840
37553.9	-17608.9	3732.85	um	Spot	Position	5	1000000119	841
37138.2	-17607.6	3732.85	um	Spot	Position	5	1000000120	842
37398.7	-17607.7	3732.85	um	Spot	Position	5	1000000121	843
37435.9	-17607.7	3732.85	um	Spot	Position	5	1000000122	844
37528.6	-17605	3732.85	um	Spot	Position	5	1000000124	845
37224.1	-17604.9	3732.85	um	Spot	Position	5	1000000123	846
37269.3	-17603.4	3732.85	um	Spot	Position	5	1000000125	847
37152.7	-17597.8	3732.85	um	Spot	Position	5	1000000128	848
37209.7	-17598.3	3732.85	um	Spot	Position	5	1000000126	849
37130.7	-17597.4	3732.85	um	Spot	Position	5	1000000127	850
37297.2	-17595.9	3732.85	um	Spot	Position	5	1000000129	851
37140	-17583	3732.85	um	Spot	Position	5	1000000130	852
37438.6	-17581.8	3732.85	um	Spot	Position	5	1000000131	853
37091.7	-17580.9	3732.85	um	Spot	Position	5	1000000132	854
37116.1	-17577.9	3732.85	um	Spot	Position	5	1000000133	855
37176.5	-17573.9	3732.85	um	Spot	Position	5	1000000135	856
37189.4	-17574.4	3732.85	um	Spot	Position	5	1000000134	857
37174.5	-17562.6	3732.85	um	Spot	Position	5	1000000136	858
37122.8	-17561.5	3732.85	um	Spot	Position	5	1000000137	859
37328.9	-17560.5	3732.85	um	Spot	Position	5	1000000138	860
37234.6	-17557.5	3732.85	um	Spot	Position	5	1000000139	861
37138.9	-17550.8	3732.85	um	Spot	Position	5	1000000140	862
37196.8	-17549.8	3732.85	um	Spot	Position	5	1000000143	863
37321.4	-17549.8	3732.85	um	Spot	Position	5	1000000141	864
37349.9	-17549.5	3732.85	um	Spot	Position	5	1000000142	865
37106.4	-17548.3	3732.85	um	Spot	Position	5	1000000144	866
37233	-17545.9	3732.85	um	Spot	Position	5	1000000145	867
37176.8	-17542.9	3732.85	um	Spot	Position	5	1000000146	868
37221	-17541.7	3732.85	um	Spot	Position	5	1000000147	869
37340.5	-17540.4	3732.85	um	Spot	Position	5	1000000148	870
37396.8	-17539.6	3732.85	um	Spot	Position	5	1000000149	871
37422	-17539.7	3732.85	um	Spot	Position	5	1000000150	872
37358.8	-17537.1	3732.85	um	Spot	Position	5	1000000151	873
37327.2	-17534.9	3732.85	um	Spot	Position	5	1000000152	874
37131.9	-17532.3	3732.85	um	Spot	Position	5	1000000153	875
37375	-17531.8	3732.85	um	Spot	Position	5	1000000154	876
37093.8	-17528	3732.85	um	Spot	Position	5	1000000155	877
37309.1	-17525.6	3732.85	um	Spot	Position	5	1000000156	878
37126.4	-17521.5	3732.85	um	Spot	Position	5	1000000157	879
37292.6	-17521.1	3732.85	um	Spot	Position	5	1000000158	880
37240.9	-17518.4	3732.85	um	Spot	Position	5	1000000159	881
37302.9	-17517.8	3732.85	um	Spot	Position	5	1000000160	882
37053.4	-17515.2	3732.85	um	Spot	Position	5	1000000162	883
37183.3	-17515	3732.85	um	Spot	Position	5	1000000161	884
37356.9	-17513.6	3732.85	um	Spot	Position	5	1000000163	885
37206	-17509.3	3732.85	um	Spot	Position	5	1000000164	886
37166.2	-17507.9	3732.85	um	Spot	Position	5	1000000165	887
37153.8	-17500	3732.85	um	Spot	Position	5	1000000166	888
37321.5	-17497	3732.85	um	Spot	Position	5	1000000167	889
37427.1	-17491	3732.85	um	Spot	Position	5	1000000168	890
37329.2	-17489.1	3732.85	um	Spot	Position	5	1000000169	891
37104.9	-17486.1	3732.85	um	Spot	Position	5	1000000170	892
37317.6	-17482.8	3732.85	um	Spot	Position	5	1000000171	893
37086.7	-17478	3732.85	um	Spot	Position	5	1000000172	894
37351.5	-17475.8	3732.85	um	Spot	Position	5	1000000173	895
37317.1	-17818.7	3732.85	um	Spot	Position	6	1000000000	896
37312.1	-17813.6	3732.85	um	Spot	Position	6	1000000001	897
37553.9	-17807.7	3732.85	um	Spot	Position	6	1000000005	898
37359.7	-17807.3	3732.85	um	Spot	Position	6	1000000004	899
37490.5	-17806.9	3732.85	um	Spot	Position	6	1000000003	900
37261.8	-17804.1	3732.85	um	Spot	Position	6	1000000006	901
37553.9	-17800.7	3732.85	um	Spot	Position	6	1000000007	902
37535.1	-17795.3	3732.85	um	Spot	Position	6	1000000008	903
37551.8	-17784.5	3732.85	um	Spot	Position	6	1000000009	904
37359.8	-17783.3	3732.85	um	Spot	Position	6	1000000010	905
37526.8	-17782.7	3732.85	um	Spot	Position	6	1000000011	906
37259	-17781	3732.85	um	Spot	Position	6	1000000013	907
37398.3	-17781.6	3732.85	um	Spot	Position	6	1000000014	908
37485	-17781.1	3732.85	um	Spot	Position	6	1000000012	909
37312.4	-17779.2	3732.85	um	Spot	Position	6	1000000015	910
37548.1	-17779	3732.85	um	Spot	Position	6	1000000016	911
37528.6	-17774	3732.85	um	Spot	Position	6	1000000017	912
37464	-17773	3732.85	um	Spot	Position	6	1000000018	913
37538.2	-17771	3732.85	um	Spot	Position	6	1000000019	914
37220.5	-17770.2	3732.85	um	Spot	Position	6	1000000020	915
37372.3	-17766.1	3732.85	um	Spot	Position	6	1000000021	916
37515.4	-17766	3732.85	um	Spot	Position	6	1000000022	917
37456.6	-17763.9	3732.85	um	Spot	Position	6	1000000023	918
37538.2	-17763.7	3732.85	um	Spot	Position	6	1000000024	919
37233.1	-17761.4	3732.85	um	Spot	Position	6	1000000025	920
37239.6	-17759.5	3732.85	um	Spot	Position	6	1000000026	921
37532.2	-17759	3732.85	um	Spot	Position	6	1000000027	922
37278.7	-17755.9	3732.85	um	Spot	Position	6	1000000028	923
37502.6	-17755.3	3732.85	um	Spot	Position	6	1000000029	924
37137.4	-17754.4	3732.85	um	Spot	Position	6	1000000030	925
37256.6	-17754.2	3732.85	um	Spot	Position	6	1000000031	926
37486.4	-17753.4	3732.85	um	Spot	Position	6	1000000032	927
37306.1	-17750.4	3732.85	um	Spot	Position	6	1000000033	928
37284	-17747.4	3732.85	um	Spot	Position	6	1000000034	929
37376.1	-17744	3732.85	um	Spot	Position	6	1000000037	930
37550	-17744.4	3732.85	um	Spot	Position	6	1000000035	931
37245.2	-17743.5	3732.85	um	Spot	Position	6	1000000036	932
37224.6	-17740	3732.85	um	Spot	Position	6	1000000038	933
37266.7	-17740.1	3732.85	um	Spot	Position	6	1000000040	934
37504.4	-17739.6	3732.85	um	Spot	Position	6	1000000039	935
37274.8	-17739	3732.85	um	Spot	Position	6	1000000174	936
37468.8	-17736.1	3732.85	um	Spot	Position	6	1000000041	939
37296.7	-17731.3	3732.85	um	Spot	Position	6	1000000042	940
37192.1	-17730.6	3732.85	um	Spot	Position	6	1000000044	941
37235.1	-17730.6	3732.85	um	Spot	Position	6	1000000045	942
37549.6	-17730.5	3732.85	um	Spot	Position	6	1000000043	943
37311.2	-17729.4	3732.85	um	Spot	Position	6	1000000046	944
37354	-17729.5	3732.85	um	Spot	Position	6	1000000047	945
37242.4	-17728.2	3732.85	um	Spot	Position	6	1000000048	946
37288.6	-17725.6	3732.85	um	Spot	Position	6	1000000049	947
37269.6	-17724	3732.85	um	Spot	Position	6	1000000050	948
37360.8	-17722.8	3732.85	um	Spot	Position	6	1000000051	949
37446.5	-17723	3732.85	um	Spot	Position	6	1000000052	950
37196.6	-17722.3	3732.85	um	Spot	Position	6	1000000053	951
37522.8	-17721.7	3732.85	um	Spot	Position	6	1000000054	952
37220.5	-17720.9	3732.85	um	Spot	Position	6	1000000055	953
37234.9	-17720.6	3732.85	um	Spot	Position	6	1000000056	954
37498.3	-17720.8	3732.85	um	Spot	Position	6	1000000057	955
37456.5	-17720.4	3732.85	um	Spot	Position	6	1000000058	956
37541.4	-17720.3	3732.85	um	Spot	Position	6	1000000059	957
37182.2	-17717.8	3732.85	um	Spot	Position	6	1000000060	958
37204.2	-17717.8	3732.85	um	Spot	Position	6	1000000061	959
37255.8	-17716.7	3732.85	um	Spot	Position	6	1000000062	960
37276.2	-17715.3	3732.85	um	Spot	Position	6	1000000063	961
37386.4	-17715.1	3732.85	um	Spot	Position	6	1000000064	962
37165.1	-17714.1	3732.85	um	Spot	Position	6	1000000065	963
37327.7	-17712.9	3732.85	um	Spot	Position	6	1000000066	964
37186	-17712.2	3732.85	um	Spot	Position	6	1000000067	965
37440.2	-17712.2	3732.85	um	Spot	Position	6	1000000068	966
37296.7	-17709.8	3732.85	um	Spot	Position	6	1000000069	967
37262.6	-17709.1	3732.85	um	Spot	Position	6	1000000070	968
37206.4	-17708.6	3732.85	um	Spot	Position	6	1000000071	969
37229.1	-17707.3	3732.85	um	Spot	Position	6	1000000072	970
37507.9	-17705.1	3732.85	um	Spot	Position	6	1000000073	971
37322	-17703.4	3732.85	um	Spot	Position	6	1000000074	972
37439.9	-17702.3	3732.85	um	Spot	Position	6	1000000076	973
37553.9	-17701.7	3732.85	um	Spot	Position	6	1000000075	974
37126.4	-17699.9	3732.85	um	Spot	Position	6	1000000080	975
37216.8	-17699.4	3732.85	um	Spot	Position	6	1000000078	976
37269.1	-17699.7	3732.85	um	Spot	Position	6	1000000079	977
37544.5	-17699.6	3732.85	um	Spot	Position	6	1000000077	978
37283.9	-17697.3	3732.85	um	Spot	Position	6	1000000081	979
37415.1	-17697.4	3732.85	um	Spot	Position	6	1000000082	980
37243.8	-17693.6	3732.85	um	Spot	Position	6	1000000083	982
37518.1	-17690.3	3732.85	um	Spot	Position	6	1000000178	983
37553.9	-17690	3732.85	um	Spot	Position	6	1000000085	984
37546.1	-17687.5	3732.85	um	Spot	Position	6	1000000086	985
37216.1	-17685.8	3732.85	um	Spot	Position	6	1000000087	986
37403.5	-17685.2	3732.85	um	Spot	Position	6	1000000084	987
37273.3	-17678.4	3732.85	um	Spot	Position	6	1000000088	988
37286	-17678.3	3732.85	um	Spot	Position	6	1000000089	989
37166	-17677.5	3732.85	um	Spot	Position	6	1000000090	990
37307.1	-17676.6	3732.85	um	Spot	Position	6	1000000091	991
37107.9	-17671.1	3732.85	um	Spot	Position	6	1000000093	992
37236.5	-17671	3732.85	um	Spot	Position	6	1000000092	993
37124	-17666	3732.85	um	Spot	Position	6	1000000175	994
37247.2	-17664.7	3732.85	um	Spot	Position	6	1000000096	995
37419.5	-17665.2	3732.85	um	Spot	Position	6	1000000094	996
37139.8	-17664.5	3732.85	um	Spot	Position	6	1000000095	997
37160.6	-17663.5	3732.85	um	Spot	Position	6	1000000097	998
37205.8	-17659.8	3732.85	um	Spot	Position	6	1000000098	999
37259.9	-17659.8	3732.85	um	Spot	Position	6	1000000099	1000
37181.6	-17657.9	3732.85	um	Spot	Position	6	1000000100	1001
37093.7	-17655.1	3732.85	um	Spot	Position	6	1000000101	1002
37514.9	-17653.5	3732.85	um	Spot	Position	6	1000000102	1003
37141.3	-17650.4	3732.85	um	Spot	Position	6	1000000176	1004
37532.5	-17645.7	3732.85	um	Spot	Position	6	1000000103	1005
37221.5	-17643.3	3732.85	um	Spot	Position	6	1000000104	1006
37103.3	-17639.9	3732.85	um	Spot	Position	6	1000000105	1007
37375.5	-17637	3732.85	um	Spot	Position	6	1000000108	1008
37256	-17636.3	3732.85	um	Spot	Position	6	1000000107	1009
37192.2	-17636.1	3732.85	um	Spot	Position	6	1000000106	1010
37120.6	-17630.2	3732.85	um	Spot	Position	6	1000000109	1011
37548.5	-17626.6	3732.85	um	Spot	Position	6	1000000110	1012
37090.8	-17626.6	3732.85	um	Spot	Position	6	1000000111	1013
37159.9	-17623.5	3732.85	um	Spot	Position	6	1000000112	1014
37332.5	-17622.6	3732.85	um	Spot	Position	6	1000000113	1015
37106.8	-17620.6	3732.85	um	Spot	Position	6	1000000114	1016
37142.9	-17619	3732.85	um	Spot	Position	6	1000000115	1017
37241.1	-17613.5	3732.85	um	Spot	Position	6	1000000116	1018
37160.9	-17611.4	3732.85	um	Spot	Position	6	1000000117	1019
37330.6	-17610.3	3732.85	um	Spot	Position	6	1000000118	1020
37553.9	-17608.9	3732.85	um	Spot	Position	6	1000000119	1021
37140.4	-17608.1	3732.85	um	Spot	Position	6	1000000120	1022
37398.5	-17607.7	3732.85	um	Spot	Position	6	1000000121	1023
37435.8	-17607.7	3732.85	um	Spot	Position	6	1000000122	1024
37223.9	-17604.9	3732.85	um	Spot	Position	6	1000000123	1025
37528.6	-17605	3732.85	um	Spot	Position	6	1000000124	1026
37269	-17603.2	3732.85	um	Spot	Position	6	1000000125	1027
37209.4	-17598	3732.85	um	Spot	Position	6	1000000126	1028
37130.6	-17597.4	3732.85	um	Spot	Position	6	1000000127	1029
37152.5	-17597.6	3732.85	um	Spot	Position	6	1000000128	1030
37297.1	-17595.9	3732.85	um	Spot	Position	6	1000000129	1031
37139.6	-17583	3732.85	um	Spot	Position	6	1000000130	1032
37438.5	-17582	3732.85	um	Spot	Position	6	1000000131	1033
37092.3	-17580.9	3732.85	um	Spot	Position	6	1000000132	1034
37115.9	-17578	3732.85	um	Spot	Position	6	1000000133	1035
37189.7	-17574.7	3732.85	um	Spot	Position	6	1000000134	1036
37176.3	-17573.8	3732.85	um	Spot	Position	6	1000000135	1037
37174.2	-17562.6	3732.85	um	Spot	Position	6	1000000136	1038
37122.9	-17561.6	3732.85	um	Spot	Position	6	1000000137	1039
37328.4	-17560.5	3732.85	um	Spot	Position	6	1000000138	1040
37234.3	-17557.3	3732.85	um	Spot	Position	6	1000000139	1041
37138.8	-17550.8	3732.85	um	Spot	Position	6	1000000140	1042
37196.9	-17549.8	3732.85	um	Spot	Position	6	1000000143	1043
37321.5	-17549.8	3732.85	um	Spot	Position	6	1000000141	1044
37349.7	-17549.3	3732.85	um	Spot	Position	6	1000000142	1045
37105.9	-17548.3	3732.85	um	Spot	Position	6	1000000144	1046
37232.9	-17546	3732.85	um	Spot	Position	6	1000000145	1047
37176.6	-17543.1	3732.85	um	Spot	Position	6	1000000146	1048
37221.2	-17541.8	3732.85	um	Spot	Position	6	1000000147	1049
37340.5	-17540.5	3732.85	um	Spot	Position	6	1000000148	1050
37397.2	-17539.7	3732.85	um	Spot	Position	6	1000000149	1051
37422.2	-17539.4	3732.85	um	Spot	Position	6	1000000150	1052
37358.7	-17537.5	3732.85	um	Spot	Position	6	1000000151	1053
37326.9	-17534.7	3732.85	um	Spot	Position	6	1000000152	1054
37131.6	-17532.3	3732.85	um	Spot	Position	6	1000000153	1055
37374.8	-17531.6	3732.85	um	Spot	Position	6	1000000154	1056
37093.5	-17528.1	3732.85	um	Spot	Position	6	1000000155	1057
37310	-17526	3732.85	um	Spot	Position	6	1000000156	1058
37126.6	-17521.8	3732.85	um	Spot	Position	6	1000000157	1059
37292.4	-17521.1	3732.85	um	Spot	Position	6	1000000158	1060
37240.8	-17518.3	3732.85	um	Spot	Position	6	1000000159	1061
37302.9	-17517.7	3732.85	um	Spot	Position	6	1000000160	1062
37053.8	-17515	3732.85	um	Spot	Position	6	1000000162	1063
37183.5	-17515.1	3732.85	um	Spot	Position	6	1000000161	1064
37357.1	-17513.8	3732.85	um	Spot	Position	6	1000000163	1065
37205.9	-17509.4	3732.85	um	Spot	Position	6	1000000164	1066
37166.5	-17508	3732.85	um	Spot	Position	6	1000000165	1067
37153.6	-17500.1	3732.85	um	Spot	Position	6	1000000166	1068
37322	-17497.2	3732.85	um	Spot	Position	6	1000000167	1069
37427	-17491	3732.85	um	Spot	Position	6	1000000168	1070
37328.9	-17489.3	3732.85	um	Spot	Position	6	1000000169	1071
37104.9	-17485.2	3732.85	um	Spot	Position	6	1000000170	1072
37317.6	-17483	3732.85	um	Spot	Position	6	1000000171	1073
37086.2	-17477.7	3732.85	um	Spot	Position	6	1000000172	1074
37351.3	-17475.8	3732.85	um	Spot	Position	6	1000000173	1075
37317.2	-17818.8	3732.85	um	Spot	Position	7	1000000000	1076
37312	-17813.7	3732.85	um	Spot	Position	7	1000000001	1077
37442.3	-17808.7	3732.85	um	Spot	Position	7	1000000002	1078
37359.8	-17807.3	3732.85	um	Spot	Position	7	1000000004	1079
37553.9	-17807.5	3732.85	um	Spot	Position	7	1000000005	1080
37490.3	-17806.6	3732.85	um	Spot	Position	7	1000000003	1081
37261.1	-17804.5	3732.85	um	Spot	Position	7	1000000006	1082
37553.9	-17800.4	3732.85	um	Spot	Position	7	1000000007	1083
37535.2	-17795.1	3732.85	um	Spot	Position	7	1000000008	1084
37551.7	-17784.6	3732.85	um	Spot	Position	7	1000000009	1085
37526.9	-17782.6	3732.85	um	Spot	Position	7	1000000011	1086
37258.8	-17780.9	3732.85	um	Spot	Position	7	1000000013	1087
37397.7	-17781.4	3732.85	um	Spot	Position	7	1000000014	1088
37485	-17780.8	3732.85	um	Spot	Position	7	1000000012	1089
37312.2	-17779.5	3732.85	um	Spot	Position	7	1000000015	1090
37547.8	-17778.9	3732.85	um	Spot	Position	7	1000000016	1091
37528.9	-17773.9	3732.85	um	Spot	Position	7	1000000017	1092
37463.6	-17773	3732.85	um	Spot	Position	7	1000000018	1093
37538.1	-17771	3732.85	um	Spot	Position	7	1000000019	1094
37220.4	-17770.1	3732.85	um	Spot	Position	7	1000000020	1095
37372.3	-17766	3732.85	um	Spot	Position	7	1000000021	1096
37515.2	-17766.1	3732.85	um	Spot	Position	7	1000000022	1097
37456.8	-17764.5	3732.85	um	Spot	Position	7	1000000023	1098
37538.1	-17763.3	3732.85	um	Spot	Position	7	1000000024	1099
37233.4	-17760.7	3732.85	um	Spot	Position	7	1000000025	1100
37239.5	-17759.6	3732.85	um	Spot	Position	7	1000000026	1101
37532	-17758.8	3732.85	um	Spot	Position	7	1000000027	1102
37277.9	-17756.3	3732.85	um	Spot	Position	7	1000000028	1103
37502.5	-17755.2	3732.85	um	Spot	Position	7	1000000029	1104
37137.3	-17754.2	3732.85	um	Spot	Position	7	1000000030	1105
37256.6	-17754.1	3732.85	um	Spot	Position	7	1000000031	1106
37486.2	-17753.5	3732.85	um	Spot	Position	7	1000000032	1107
37306.1	-17750.3	3732.85	um	Spot	Position	7	1000000033	1108
37283.9	-17747.6	3732.85	um	Spot	Position	7	1000000034	1109
37549.9	-17744.7	3732.85	um	Spot	Position	7	1000000035	1110
37376	-17743.9	3732.85	um	Spot	Position	7	1000000037	1111
37245.2	-17743.4	3732.85	um	Spot	Position	7	1000000036	1112
37224.3	-17740.5	3732.85	um	Spot	Position	7	1000000038	1113
37266.4	-17739.9	3732.85	um	Spot	Position	7	1000000040	1114
37275.1	-17738.9	3732.85	um	Spot	Position	7	1000000174	1115
37504.3	-17739	3732.85	um	Spot	Position	7	1000000039	1116
37468.6	-17736.2	3732.85	um	Spot	Position	7	1000000041	1119
37296.6	-17731.2	3732.85	um	Spot	Position	7	1000000042	1120
37191.5	-17730.7	3732.85	um	Spot	Position	7	1000000044	1121
37234.8	-17730.3	3732.85	um	Spot	Position	7	1000000045	1122
37549.7	-17730.4	3732.85	um	Spot	Position	7	1000000043	1123
37311.1	-17729.4	3732.85	um	Spot	Position	7	1000000046	1124
37354.2	-17729.4	3732.85	um	Spot	Position	7	1000000047	1125
37242.5	-17728	3732.85	um	Spot	Position	7	1000000048	1126
37288.7	-17725.5	3732.85	um	Spot	Position	7	1000000049	1127
37269.6	-17723.9	3732.85	um	Spot	Position	7	1000000050	1128
37360.8	-17722.8	3732.85	um	Spot	Position	7	1000000051	1129
37446.7	-17723.1	3732.85	um	Spot	Position	7	1000000052	1130
37196.7	-17722.1	3732.85	um	Spot	Position	7	1000000053	1131
37522.8	-17721.8	3732.85	um	Spot	Position	7	1000000054	1132
37220.7	-17720.9	3732.85	um	Spot	Position	7	1000000055	1133
37235	-17720.7	3732.85	um	Spot	Position	7	1000000056	1134
37498.2	-17720.9	3732.85	um	Spot	Position	7	1000000057	1135
37456.5	-17720.3	3732.85	um	Spot	Position	7	1000000058	1136
37541.4	-17720.4	3732.85	um	Spot	Position	7	1000000059	1137
37203.6	-17718	3732.85	um	Spot	Position	7	1000000061	1138
37182.3	-17717.9	3732.85	um	Spot	Position	7	1000000060	1139
37256.2	-17717.3	3732.85	um	Spot	Position	7	1000000062	1140
37276.2	-17715.2	3732.85	um	Spot	Position	7	1000000063	1141
37386.3	-17714.7	3732.85	um	Spot	Position	7	1000000064	1142
37165	-17714.2	3732.85	um	Spot	Position	7	1000000065	1143
37327.6	-17713	3732.85	um	Spot	Position	7	1000000066	1144
37440.1	-17712.3	3732.85	um	Spot	Position	7	1000000068	1145
37186.2	-17712.1	3732.85	um	Spot	Position	7	1000000067	1146
37296.4	-17709.6	3732.85	um	Spot	Position	7	1000000069	1147
37262.5	-17709.1	3732.85	um	Spot	Position	7	1000000070	1148
37206.4	-17708.8	3732.85	um	Spot	Position	7	1000000071	1149
37228.8	-17707.2	3732.85	um	Spot	Position	7	1000000072	1150
37507.7	-17705.9	3732.85	um	Spot	Position	7	1000000073	1151
37321.9	-17703.5	3732.85	um	Spot	Position	7	1000000074	1152
37439.8	-17702.3	3732.85	um	Spot	Position	7	1000000076	1153
37553.9	-17701.9	3732.85	um	Spot	Position	7	1000000075	1154
37126.4	-17699.9	3732.85	um	Spot	Position	7	1000000080	1155
37544.3	-17699.8	3732.85	um	Spot	Position	7	1000000077	1156
37216.9	-17699.4	3732.85	um	Spot	Position	7	1000000078	1157
37269.1	-17699.6	3732.85	um	Spot	Position	7	1000000079	1158
37414.9	-17697.7	3732.85	um	Spot	Position	7	1000000082	1159
37284	-17697.1	3732.85	um	Spot	Position	7	1000000081	1160
37243.8	-17693.6	3732.85	um	Spot	Position	7	1000000083	1162
37517.6	-17690.2	3732.85	um	Spot	Position	7	1000000178	1163
37553.9	-17690.2	3732.85	um	Spot	Position	7	1000000085	1164
37404.8	-17687.5	3732.85	um	Spot	Position	7	1000000084	1165
37546.2	-17687.5	3732.85	um	Spot	Position	7	1000000086	1166
37216.6	-17686.4	3732.85	um	Spot	Position	7	1000000087	1167
37273.3	-17678.5	3732.85	um	Spot	Position	7	1000000088	1168
37286	-17678.3	3732.85	um	Spot	Position	7	1000000089	1169
37166	-17677.6	3732.85	um	Spot	Position	7	1000000090	1170
37307	-17676.5	3732.85	um	Spot	Position	7	1000000091	1171
37107.9	-17671.2	3732.85	um	Spot	Position	7	1000000093	1172
37236.4	-17671.1	3732.85	um	Spot	Position	7	1000000092	1173
37123.8	-17666.1	3732.85	um	Spot	Position	7	1000000175	1174
37139.4	-17664.7	3732.85	um	Spot	Position	7	1000000095	1175
37419.6	-17665.1	3732.85	um	Spot	Position	7	1000000094	1176
37246.8	-17664.6	3732.85	um	Spot	Position	7	1000000096	1177
37160.5	-17663.4	3732.85	um	Spot	Position	7	1000000097	1178
37205.7	-17660.1	3732.85	um	Spot	Position	7	1000000098	1179
37259.8	-17659.8	3732.85	um	Spot	Position	7	1000000099	1180
37181.6	-17658	3732.85	um	Spot	Position	7	1000000100	1182
37093.7	-17655.3	3732.85	um	Spot	Position	7	1000000101	1183
37514.8	-17653.5	3732.85	um	Spot	Position	7	1000000102	1184
37532.4	-17646.1	3732.85	um	Spot	Position	7	1000000103	1185
37221.5	-17643.2	3732.85	um	Spot	Position	7	1000000104	1186
37103.2	-17640.1	3732.85	um	Spot	Position	7	1000000105	1187
37192.2	-17636.1	3732.85	um	Spot	Position	7	1000000106	1188
37255.8	-17636.3	3732.85	um	Spot	Position	7	1000000107	1189
37375.5	-17636.6	3732.85	um	Spot	Position	7	1000000108	1190
37120.6	-17630.7	3732.85	um	Spot	Position	7	1000000109	1191
37090.7	-17626.7	3732.85	um	Spot	Position	7	1000000111	1192
37546.1	-17625.9	3732.85	um	Spot	Position	7	1000000110	1193
37159.8	-17623.5	3732.85	um	Spot	Position	7	1000000112	1194
37332.4	-17622.6	3732.85	um	Spot	Position	7	1000000113	1195
37106.7	-17620.6	3732.85	um	Spot	Position	7	1000000114	1196
37142.8	-17619	3732.85	um	Spot	Position	7	1000000115	1197
37240.6	-17611.4	3732.85	um	Spot	Position	7	1000000116	1198
37161.1	-17611.4	3732.85	um	Spot	Position	7	1000000117	1199
37330.6	-17610.3	3732.85	um	Spot	Position	7	1000000118	1200
37553.9	-17609	3732.85	um	Spot	Position	7	1000000119	1201
37140.3	-17608.1	3732.85	um	Spot	Position	7	1000000120	1202
37398.5	-17607.9	3732.85	um	Spot	Position	7	1000000121	1203
37435.7	-17607.7	3732.85	um	Spot	Position	7	1000000122	1204
37528.6	-17605	3732.85	um	Spot	Position	7	1000000124	1205
37224	-17604.9	3732.85	um	Spot	Position	7	1000000123	1206
37269	-17603.5	3732.85	um	Spot	Position	7	1000000125	1207
37209.4	-17597.9	3732.85	um	Spot	Position	7	1000000126	1208
37130.8	-17597.6	3732.85	um	Spot	Position	7	1000000127	1209
37296.8	-17595.6	3732.85	um	Spot	Position	7	1000000129	1210
37139.7	-17583.1	3732.85	um	Spot	Position	7	1000000130	1211
37438.1	-17581.9	3732.85	um	Spot	Position	7	1000000131	1212
37091.7	-17580.3	3732.85	um	Spot	Position	7	1000000132	1213
37115.8	-17578.1	3732.85	um	Spot	Position	7	1000000133	1214
37189.3	-17574.7	3732.85	um	Spot	Position	7	1000000134	1215
37176.1	-17573.8	3732.85	um	Spot	Position	7	1000000135	1216
37174.4	-17562.6	3732.85	um	Spot	Position	7	1000000136	1217
37122.9	-17561.8	3732.85	um	Spot	Position	7	1000000137	1218
37328.8	-17560.7	3732.85	um	Spot	Position	7	1000000138	1219
37234.8	-17557.4	3732.85	um	Spot	Position	7	1000000139	1220
37138.8	-17550.8	3732.85	um	Spot	Position	7	1000000140	1221
37196.8	-17549.2	3732.85	um	Spot	Position	7	1000000143	1222
37321.5	-17549.7	3732.85	um	Spot	Position	7	1000000141	1223
37349.5	-17549.3	3732.85	um	Spot	Position	7	1000000142	1224
37106.1	-17548.2	3732.85	um	Spot	Position	7	1000000144	1225
37232.9	-17545.9	3732.85	um	Spot	Position	7	1000000145	1226
37176.4	-17543.1	3732.85	um	Spot	Position	7	1000000146	1227
37221.9	-17541.4	3732.85	um	Spot	Position	7	1000000147	1228
37340.1	-17540.3	3732.85	um	Spot	Position	7	1000000148	1229
37397.7	-17539.7	3732.85	um	Spot	Position	7	1000000149	1230
37422.4	-17539.4	3732.85	um	Spot	Position	7	1000000150	1231
37359	-17537.6	3732.85	um	Spot	Position	7	1000000151	1232
37325.3	-17534.7	3732.85	um	Spot	Position	7	1000000152	1233
37131.6	-17532.4	3732.85	um	Spot	Position	7	1000000153	1234
37374.6	-17531.5	3732.85	um	Spot	Position	7	1000000154	1235
37093.3	-17528.1	3732.85	um	Spot	Position	7	1000000155	1236
37309.3	-17525.5	3732.85	um	Spot	Position	7	1000000156	1237
37126.3	-17521.4	3732.85	um	Spot	Position	7	1000000157	1238
37292.3	-17521.1	3732.85	um	Spot	Position	7	1000000158	1239
37240.7	-17518.4	3732.85	um	Spot	Position	7	1000000159	1240
37303	-17517.9	3732.85	um	Spot	Position	7	1000000160	1241
37183.1	-17515.4	3732.85	um	Spot	Position	7	1000000161	1242
37053.7	-17514.9	3732.85	um	Spot	Position	7	1000000162	1243
37356.8	-17513.8	3732.85	um	Spot	Position	7	1000000163	1244
37205.8	-17509.3	3732.85	um	Spot	Position	7	1000000164	1245
37166.2	-17508	3732.85	um	Spot	Position	7	1000000165	1246
37153.7	-17500.1	3732.85	um	Spot	Position	7	1000000166	1247
37321.9	-17497.4	3732.85	um	Spot	Position	7	1000000167	1248
37427.1	-17491.2	3732.85	um	Spot	Position	7	1000000168	1249
37328.8	-17489.7	3732.85	um	Spot	Position	7	1000000169	1250
37105	-17486.5	3732.85	um	Spot	Position	7	1000000170	1251
37317.6	-17482.9	3732.85	um	Spot	Position	7	1000000171	1252
37086.5	-17477.7	3732.85	um	Spot	Position	7	1000000172	1253
37351.3	-17475.8	3732.85	um	Spot	Position	7	1000000173	1254
37317.1	-17818.7	3732.85	um	Spot	Position	8	1000000000	1255
37312	-17813.7	3732.85	um	Spot	Position	8	1000000001	1256
37553.9	-17807.6	3732.85	um	Spot	Position	8	1000000005	1257
37359.8	-17807.4	3732.85	um	Spot	Position	8	1000000004	1258
37490.2	-17806.4	3732.85	um	Spot	Position	8	1000000003	1259
37261.6	-17804.2	3732.85	um	Spot	Position	8	1000000006	1260
37553.9	-17800.9	3732.85	um	Spot	Position	8	1000000007	1261
37535.1	-17795.1	3732.85	um	Spot	Position	8	1000000008	1262
37552	-17784.4	3732.85	um	Spot	Position	8	1000000009	1263
37359.5	-17783.6	3732.85	um	Spot	Position	8	1000000010	1264
37526.8	-17782.7	3732.85	um	Spot	Position	8	1000000011	1265
37397.4	-17781	3732.85	um	Spot	Position	8	1000000014	1266
37485	-17781	3732.85	um	Spot	Position	8	1000000012	1267
37259	-17780.9	3732.85	um	Spot	Position	8	1000000013	1268
37312.4	-17779.3	3732.85	um	Spot	Position	8	1000000015	1269
37547.8	-17778.9	3732.85	um	Spot	Position	8	1000000016	1270
37529.4	-17774	3732.85	um	Spot	Position	8	1000000017	1271
37463.7	-17773	3732.85	um	Spot	Position	8	1000000018	1272
37538.1	-17771	3732.85	um	Spot	Position	8	1000000019	1273
37220.3	-17770.1	3732.85	um	Spot	Position	8	1000000020	1274
37372.2	-17766.1	3732.85	um	Spot	Position	8	1000000021	1275
37515.3	-17766.1	3732.85	um	Spot	Position	8	1000000022	1276
37456.7	-17764.1	3732.85	um	Spot	Position	8	1000000023	1277
37538	-17763	3732.85	um	Spot	Position	8	1000000024	1278
37233.7	-17760.6	3732.85	um	Spot	Position	8	1000000025	1279
37239.5	-17759.2	3732.85	um	Spot	Position	8	1000000026	1280
37531.9	-17758.6	3732.85	um	Spot	Position	8	1000000027	1281
37277.2	-17756.8	3732.85	um	Spot	Position	8	1000000028	1282
37502.7	-17755.1	3732.85	um	Spot	Position	8	1000000029	1283
37137.2	-17754.5	3732.85	um	Spot	Position	8	1000000030	1284
37256.6	-17754.1	3732.85	um	Spot	Position	8	1000000031	1285
37486.3	-17753.5	3732.85	um	Spot	Position	8	1000000032	1286
37306.3	-17750.3	3732.85	um	Spot	Position	8	1000000033	1287
37283.9	-17747.7	3732.85	um	Spot	Position	8	1000000034	1288
37549.8	-17744.6	3732.85	um	Spot	Position	8	1000000035	1289
37376	-17743.9	3732.85	um	Spot	Position	8	1000000037	1290
37245.2	-17743.3	3732.85	um	Spot	Position	8	1000000036	1291
37224.3	-17741.1	3732.85	um	Spot	Position	8	1000000038	1292
37266.5	-17739.9	3732.85	um	Spot	Position	8	1000000040	1293
37274.8	-17738.9	3732.85	um	Spot	Position	8	1000000174	1294
37504.6	-17739.2	3732.85	um	Spot	Position	8	1000000039	1295
37468.7	-17736.2	3732.85	um	Spot	Position	8	1000000041	1298
37296.6	-17731.2	3732.85	um	Spot	Position	8	1000000042	1299
37191.7	-17730.3	3732.85	um	Spot	Position	8	1000000044	1300
37549.5	-17730.5	3732.85	um	Spot	Position	8	1000000043	1301
37235	-17730.2	3732.85	um	Spot	Position	8	1000000045	1302
37311.1	-17729.4	3732.85	um	Spot	Position	8	1000000046	1303
37354.1	-17729.4	3732.85	um	Spot	Position	8	1000000047	1304
37242	-17727.3	3732.85	um	Spot	Position	8	1000000048	1305
37518	-17726.8	3732.85	um	Spot	Position	8	1000000177	1306
37288.2	-17725.6	3732.85	um	Spot	Position	8	1000000049	1307
37269.6	-17724	3732.85	um	Spot	Position	8	1000000050	1308
37446.5	-17723.2	3732.85	um	Spot	Position	8	1000000052	1309
37360.9	-17722.8	3732.85	um	Spot	Position	8	1000000051	1310
37196.7	-17722.2	3732.85	um	Spot	Position	8	1000000053	1311
37522.8	-17721.8	3732.85	um	Spot	Position	8	1000000054	1312
37220.6	-17721	3732.85	um	Spot	Position	8	1000000055	1313
37235	-17720.8	3732.85	um	Spot	Position	8	1000000056	1314
37498.2	-17720.8	3732.85	um	Spot	Position	8	1000000057	1315
37456.4	-17720.3	3732.85	um	Spot	Position	8	1000000058	1316
37541.5	-17720.3	3732.85	um	Spot	Position	8	1000000059	1317
37203.5	-17718	3732.85	um	Spot	Position	8	1000000061	1318
37182.1	-17717.7	3732.85	um	Spot	Position	8	1000000060	1319
37256.4	-17717.3	3732.85	um	Spot	Position	8	1000000062	1320
37276.2	-17715.2	3732.85	um	Spot	Position	8	1000000063	1321
37164.9	-17714.1	3732.85	um	Spot	Position	8	1000000065	1322
37386	-17714.5	3732.85	um	Spot	Position	8	1000000064	1323
37327.5	-17712.9	3732.85	um	Spot	Position	8	1000000066	1324
37185.9	-17712.5	3732.85	um	Spot	Position	8	1000000067	1325
37440.1	-17712.5	3732.85	um	Spot	Position	8	1000000068	1326
37296.7	-17709.8	3732.85	um	Spot	Position	8	1000000069	1327
37262.5	-17709.1	3732.85	um	Spot	Position	8	1000000070	1328
37206.3	-17708.6	3732.85	um	Spot	Position	8	1000000071	1329
37227.2	-17706.6	3732.85	um	Spot	Position	8	1000000072	1330
37507.6	-17705.3	3732.85	um	Spot	Position	8	1000000073	1331
37322	-17703.3	3732.85	um	Spot	Position	8	1000000074	1332
37439.7	-17702.1	3732.85	um	Spot	Position	8	1000000076	1333
37553.9	-17701.9	3732.85	um	Spot	Position	8	1000000075	1334
37126.4	-17700	3732.85	um	Spot	Position	8	1000000080	1335
37216.7	-17699.4	3732.85	um	Spot	Position	8	1000000078	1336
37269	-17699.6	3732.85	um	Spot	Position	8	1000000079	1337
37544.3	-17699.7	3732.85	um	Spot	Position	8	1000000077	1338
37283.8	-17697.3	3732.85	um	Spot	Position	8	1000000081	1339
37414.9	-17697.5	3732.85	um	Spot	Position	8	1000000082	1340
37243.9	-17693.7	3732.85	um	Spot	Position	8	1000000083	1342
37553.9	-17690	3732.85	um	Spot	Position	8	1000000085	1343
37546.2	-17687.4	3732.85	um	Spot	Position	8	1000000086	1344
37215.8	-17685.9	3732.85	um	Spot	Position	8	1000000087	1345
37403.2	-17685	3732.85	um	Spot	Position	8	1000000084	1346
37273.3	-17678.5	3732.85	um	Spot	Position	8	1000000088	1347
37286.1	-17678.4	3732.85	um	Spot	Position	8	1000000089	1348
37165.9	-17677.5	3732.85	um	Spot	Position	8	1000000090	1349
37306.4	-17676.3	3732.85	um	Spot	Position	8	1000000091	1350
37107.7	-17671.1	3732.85	um	Spot	Position	8	1000000093	1351
37236.4	-17671.1	3732.85	um	Spot	Position	8	1000000092	1352
37123.8	-17666.4	3732.85	um	Spot	Position	8	1000000175	1353
37419.4	-17665.6	3732.85	um	Spot	Position	8	1000000094	1354
37247	-17664.8	3732.85	um	Spot	Position	8	1000000096	1355
37139.6	-17664.7	3732.85	um	Spot	Position	8	1000000095	1356
37160.5	-17663.2	3732.85	um	Spot	Position	8	1000000097	1357
37205.8	-17659.7	3732.85	um	Spot	Position	8	1000000098	1358
37260.3	-17659.9	3732.85	um	Spot	Position	8	1000000099	1359
37181.6	-17658.1	3732.85	um	Spot	Position	8	1000000100	1361
37093.7	-17656.4	3732.85	um	Spot	Position	8	1000000101	1362
37514.8	-17653.5	3732.85	um	Spot	Position	8	1000000102	1363
37141.6	-17650.4	3732.85	um	Spot	Position	8	1000000176	1364
37532.2	-17645.8	3732.85	um	Spot	Position	8	1000000103	1365
37222	-17643.8	3732.85	um	Spot	Position	8	1000000104	1366
37103.1	-17640	3732.85	um	Spot	Position	8	1000000105	1367
37375.6	-17636.9	3732.85	um	Spot	Position	8	1000000108	1368
37192	-17636.2	3732.85	um	Spot	Position	8	1000000106	1369
37255.9	-17636.4	3732.85	um	Spot	Position	8	1000000107	1370
37120.7	-17630.5	3732.85	um	Spot	Position	8	1000000109	1371
37090.7	-17626.6	3732.85	um	Spot	Position	8	1000000111	1372
37546	-17625.9	3732.85	um	Spot	Position	8	1000000110	1373
37159.8	-17623.5	3732.85	um	Spot	Position	8	1000000112	1374
37332.4	-17622.8	3732.85	um	Spot	Position	8	1000000113	1375
37106.7	-17620.8	3732.85	um	Spot	Position	8	1000000114	1376
37142.6	-17618.8	3732.85	um	Spot	Position	8	1000000115	1377
37240.8	-17613.5	3732.85	um	Spot	Position	8	1000000116	1378
37161.2	-17611.3	3732.85	um	Spot	Position	8	1000000117	1379
37330.6	-17610.3	3732.85	um	Spot	Position	8	1000000118	1380
37553.9	-17609	3732.85	um	Spot	Position	8	1000000119	1381
37138.2	-17607.6	3732.85	um	Spot	Position	8	1000000120	1382
37435.8	-17607.7	3732.85	um	Spot	Position	8	1000000122	1383
37398.2	-17607.4	3732.85	um	Spot	Position	8	1000000121	1384
37224	-17604.9	3732.85	um	Spot	Position	8	1000000123	1385
37528.9	-17604.8	3732.85	um	Spot	Position	8	1000000124	1386
37268.9	-17603.2	3732.85	um	Spot	Position	8	1000000125	1387
37209.6	-17598.1	3732.85	um	Spot	Position	8	1000000126	1388
37130.8	-17597.5	3732.85	um	Spot	Position	8	1000000127	1389
37152.5	-17597.6	3732.85	um	Spot	Position	8	1000000128	1390
37296.8	-17595.7	3732.85	um	Spot	Position	8	1000000129	1391
37139.7	-17583.1	3732.85	um	Spot	Position	8	1000000130	1392
37438.3	-17582	3732.85	um	Spot	Position	8	1000000131	1393
37091.8	-17580.8	3732.85	um	Spot	Position	8	1000000132	1394
37116	-17577.9	3732.85	um	Spot	Position	8	1000000133	1395
37189.3	-17574.7	3732.85	um	Spot	Position	8	1000000134	1396
37176.1	-17573.9	3732.85	um	Spot	Position	8	1000000135	1397
37174.2	-17562.5	3732.85	um	Spot	Position	8	1000000136	1398
37122.8	-17561.6	3732.85	um	Spot	Position	8	1000000137	1399
37328.3	-17560.8	3732.85	um	Spot	Position	8	1000000138	1400
37234.6	-17557.6	3732.85	um	Spot	Position	8	1000000139	1401
37138.7	-17550.8	3732.85	um	Spot	Position	8	1000000140	1402
37321.5	-17549.8	3732.85	um	Spot	Position	8	1000000141	1403
37196.7	-17549.4	3732.85	um	Spot	Position	8	1000000143	1404
37349.8	-17549.3	3732.85	um	Spot	Position	8	1000000142	1405
37105.8	-17548.3	3732.85	um	Spot	Position	8	1000000144	1406
37232.8	-17546.1	3732.85	um	Spot	Position	8	1000000145	1407
37176.9	-17543.1	3732.85	um	Spot	Position	8	1000000146	1408
37220.8	-17542	3732.85	um	Spot	Position	8	1000000147	1409
37340	-17540.3	3732.85	um	Spot	Position	8	1000000148	1410
37395.9	-17539.5	3732.85	um	Spot	Position	8	1000000149	1411
37422.4	-17539.6	3732.85	um	Spot	Position	8	1000000150	1412
37359.4	-17537.5	3732.85	um	Spot	Position	8	1000000151	1413
37326.9	-17534.8	3732.85	um	Spot	Position	8	1000000152	1414
37131.5	-17532.4	3732.85	um	Spot	Position	8	1000000153	1415
37374.6	-17531.5	3732.85	um	Spot	Position	8	1000000154	1416
37093.4	-17528.2	3732.85	um	Spot	Position	8	1000000155	1417
37126.2	-17521.4	3732.85	um	Spot	Position	8	1000000157	1418
37292.4	-17521	3732.85	um	Spot	Position	8	1000000158	1419
37240.6	-17518.3	3732.85	um	Spot	Position	8	1000000159	1420
37303	-17517.9	3732.85	um	Spot	Position	8	1000000160	1421
37183.6	-17515.7	3732.85	um	Spot	Position	8	1000000161	1422
37053.7	-17515	3732.85	um	Spot	Position	8	1000000162	1423
37356.9	-17513.7	3732.85	um	Spot	Position	8	1000000163	1424
37205.9	-17509.4	3732.85	um	Spot	Position	8	1000000164	1425
37166.1	-17508.1	3732.85	um	Spot	Position	8	1000000165	1426
37153.7	-17499.9	3732.85	um	Spot	Position	8	1000000166	1427
37322.6	-17497.9	3732.85	um	Spot	Position	8	1000000167	1428
37427	-17491	3732.85	um	Spot	Position	8	1000000168	1429
37328.9	-17489.3	3732.85	um	Spot	Position	8	1000000169	1430
37105	-17486.2	3732.85	um	Spot	Position	8	1000000170	1431
37317.4	-17483.1	3732.85	um	Spot	Position	8	1000000171	1432
37086.4	-17477.7	3732.85	um	Spot	Position	8	1000000172	1433
37351.3	-17475.9	3732.85	um	Spot	Position	8	1000000173	1434
37317.2	-17818.7	3732.85	um	Spot	Position	9	1000000000	1435
37312.1	-17813.5	3732.85	um	Spot	Position	9	1000000001	1436
37442.6	-17808.9	3732.85	um	Spot	Position	9	1000000002	1437
37553.9	-17807.7	3732.85	um	Spot	Position	9	1000000005	1438
37359.8	-17807.5	3732.85	um	Spot	Position	9	1000000004	1439
37490	-17806	3732.85	um	Spot	Position	9	1000000003	1440
37261.6	-17804.1	3732.85	um	Spot	Position	9	1000000006	1441
37553.9	-17801.6	3732.85	um	Spot	Position	9	1000000007	1442
37535.3	-17794.9	3732.85	um	Spot	Position	9	1000000008	1443
37552.1	-17784.3	3732.85	um	Spot	Position	9	1000000009	1444
37526.8	-17782.7	3732.85	um	Spot	Position	9	1000000011	1445
37485.1	-17780.9	3732.85	um	Spot	Position	9	1000000012	1446
37259	-17780.9	3732.85	um	Spot	Position	9	1000000013	1447
37396.7	-17780.7	3732.85	um	Spot	Position	9	1000000014	1448
37312.3	-17779.3	3732.85	um	Spot	Position	9	1000000015	1449
37547.7	-17778.6	3732.85	um	Spot	Position	9	1000000016	1450
37529.9	-17773.8	3732.85	um	Spot	Position	9	1000000017	1451
37463.8	-17772.9	3732.85	um	Spot	Position	9	1000000018	1452
37538.1	-17770.9	3732.85	um	Spot	Position	9	1000000019	1453
37220.2	-17770.1	3732.85	um	Spot	Position	9	1000000020	1454
37371.7	-17765.9	3732.85	um	Spot	Position	9	1000000021	1455
37515.2	-17765.9	3732.85	um	Spot	Position	9	1000000022	1456
37456.8	-17764.4	3732.85	um	Spot	Position	9	1000000023	1457
37538.1	-17762.9	3732.85	um	Spot	Position	9	1000000024	1458
37233.8	-17760.7	3732.85	um	Spot	Position	9	1000000025	1459
37239.5	-17759.2	3732.85	um	Spot	Position	9	1000000026	1460
37532	-17758.6	3732.85	um	Spot	Position	9	1000000027	1461
37276.7	-17757.1	3732.85	um	Spot	Position	9	1000000028	1462
37502.5	-17755.1	3732.85	um	Spot	Position	9	1000000029	1463
37136.9	-17754.4	3732.85	um	Spot	Position	9	1000000030	1464
37256.7	-17754.1	3732.85	um	Spot	Position	9	1000000031	1465
37486.3	-17753.6	3732.85	um	Spot	Position	9	1000000032	1466
37306.4	-17750.4	3732.85	um	Spot	Position	9	1000000033	1467
37284	-17747.7	3732.85	um	Spot	Position	9	1000000034	1468
37549.9	-17744.6	3732.85	um	Spot	Position	9	1000000035	1469
37375.9	-17743.9	3732.85	um	Spot	Position	9	1000000037	1470
37244.9	-17743	3732.85	um	Spot	Position	9	1000000036	1471
37224.5	-17740.7	3732.85	um	Spot	Position	9	1000000038	1472
37266.6	-17740	3732.85	um	Spot	Position	9	1000000040	1473
37504.8	-17739.6	3732.85	um	Spot	Position	9	1000000039	1474
37274.5	-17739	3732.85	um	Spot	Position	9	1000000174	1475
37468.7	-17736.3	3732.85	um	Spot	Position	9	1000000041	1477
37296.6	-17731	3732.85	um	Spot	Position	9	1000000042	1478
37191.1	-17730.7	3732.85	um	Spot	Position	9	1000000044	1479
37235.4	-17730	3732.85	um	Spot	Position	9	1000000045	1480
37549.9	-17730.2	3732.85	um	Spot	Position	9	1000000043	1481
37311.1	-17729.3	3732.85	um	Spot	Position	9	1000000046	1482
37354	-17729.5	3732.85	um	Spot	Position	9	1000000047	1483
37242.3	-17728.2	3732.85	um	Spot	Position	9	1000000048	1484
37517.9	-17726.4	3732.85	um	Spot	Position	9	1000000177	1485
37288.2	-17725.5	3732.85	um	Spot	Position	9	1000000049	1486
37269.4	-17724	3732.85	um	Spot	Position	9	1000000050	1487
37360.6	-17722.8	3732.85	um	Spot	Position	9	1000000051	1488
37446.6	-17723	3732.85	um	Spot	Position	9	1000000052	1489
37196.7	-17722.1	3732.85	um	Spot	Position	9	1000000053	1490
37522.9	-17721.9	3732.85	um	Spot	Position	9	1000000054	1491
37220.3	-17721	3732.85	um	Spot	Position	9	1000000055	1492
37498.3	-17720.7	3732.85	um	Spot	Position	9	1000000057	1493
37234.7	-17720.5	3732.85	um	Spot	Position	9	1000000056	1494
37456.3	-17720.2	3732.85	um	Spot	Position	9	1000000058	1495
37541.7	-17720.3	3732.85	um	Spot	Position	9	1000000059	1496
37202.9	-17718	3732.85	um	Spot	Position	9	1000000061	1497
37182.3	-17717.9	3732.85	um	Spot	Position	9	1000000060	1498
37255.9	-17716.8	3732.85	um	Spot	Position	9	1000000062	1499
37276.2	-17715.2	3732.85	um	Spot	Position	9	1000000063	1500
37386.3	-17714.7	3732.85	um	Spot	Position	9	1000000064	1501
37165	-17714.1	3732.85	um	Spot	Position	9	1000000065	1502
37327.5	-17712.8	3732.85	um	Spot	Position	9	1000000066	1503
37185.8	-17712.2	3732.85	um	Spot	Position	9	1000000067	1504
37440.1	-17712.3	3732.85	um	Spot	Position	9	1000000068	1505
37296.7	-17709.6	3732.85	um	Spot	Position	9	1000000069	1506
37262.5	-17709.1	3732.85	um	Spot	Position	9	1000000070	1507
37206.3	-17708.5	3732.85	um	Spot	Position	9	1000000071	1508
37229.1	-17707.3	3732.85	um	Spot	Position	9	1000000072	1509
37507.7	-17705	3732.85	um	Spot	Position	9	1000000073	1510
37322	-17703.3	3732.85	um	Spot	Position	9	1000000074	1511
37439.8	-17701.9	3732.85	um	Spot	Position	9	1000000076	1512
37553.9	-17702	3732.85	um	Spot	Position	9	1000000075	1513
37126.4	-17700	3732.85	um	Spot	Position	9	1000000080	1514
37269	-17699.6	3732.85	um	Spot	Position	9	1000000079	1515
37544.3	-17699.5	3732.85	um	Spot	Position	9	1000000077	1516
37283.9	-17697.3	3732.85	um	Spot	Position	9	1000000081	1517
37414.9	-17697.5	3732.85	um	Spot	Position	9	1000000082	1518
37243.8	-17693.6	3732.85	um	Spot	Position	9	1000000083	1520
37553.9	-17690.1	3732.85	um	Spot	Position	9	1000000085	1521
37546.1	-17687.3	3732.85	um	Spot	Position	9	1000000086	1522
37216	-17685.7	3732.85	um	Spot	Position	9	1000000087	1523
37403.5	-17685.3	3732.85	um	Spot	Position	9	1000000084	1524
37273.3	-17678.5	3732.85	um	Spot	Position	9	1000000088	1525
37286	-17678.3	3732.85	um	Spot	Position	9	1000000089	1526
37165.9	-17677.5	3732.85	um	Spot	Position	9	1000000090	1527
37307	-17676.4	3732.85	um	Spot	Position	9	1000000091	1528
37107.8	-17670.9	3732.85	um	Spot	Position	9	1000000093	1529
37236.4	-17671	3732.85	um	Spot	Position	9	1000000092	1530
37420.3	-17667.6	3732.85	um	Spot	Position	9	1000000094	1531
37124	-17666.2	3732.85	um	Spot	Position	9	1000000175	1532
37139.4	-17664.5	3732.85	um	Spot	Position	9	1000000095	1533
37246.7	-17664.6	3732.85	um	Spot	Position	9	1000000096	1534
37160.6	-17663.2	3732.85	um	Spot	Position	9	1000000097	1535
37205.9	-17659.8	3732.85	um	Spot	Position	9	1000000098	1536
37259.8	-17659.7	3732.85	um	Spot	Position	9	1000000099	1537
37181.6	-17658.1	3732.85	um	Spot	Position	9	1000000100	1539
37093.5	-17655.6	3732.85	um	Spot	Position	9	1000000101	1540
37514.8	-17653.3	3732.85	um	Spot	Position	9	1000000102	1541
37141.5	-17650.3	3732.85	um	Spot	Position	9	1000000176	1542
37532.1	-17645.9	3732.85	um	Spot	Position	9	1000000103	1543
37221.6	-17643	3732.85	um	Spot	Position	9	1000000104	1544
37103.3	-17639.9	3732.85	um	Spot	Position	9	1000000105	1545
37375.7	-17637	3732.85	um	Spot	Position	9	1000000108	1546
37192.1	-17636.1	3732.85	um	Spot	Position	9	1000000106	1547
37256.1	-17636.4	3732.85	um	Spot	Position	9	1000000107	1548
37120.7	-17630	3732.85	um	Spot	Position	9	1000000109	1549
37553.9	-17627.4	3732.85	um	Spot	Position	9	1000000179	1550
37090.9	-17626.7	3732.85	um	Spot	Position	9	1000000111	1551
37545.9	-17625.8	3732.85	um	Spot	Position	9	1000000110	1552
37159.8	-17623.4	3732.85	um	Spot	Position	9	1000000112	1553
37332.5	-17622.8	3732.85	um	Spot	Position	9	1000000113	1554
37106.6	-17620.9	3732.85	um	Spot	Position	9	1000000114	1555
37142.7	-17618.8	3732.85	um	Spot	Position	9	1000000115	1556
37241.1	-17613.5	3732.85	um	Spot	Position	9	1000000116	1557
37161.2	-17611.1	3732.85	um	Spot	Position	9	1000000117	1558
37330.6	-17610.3	3732.85	um	Spot	Position	9	1000000118	1559
37140.4	-17608.3	3732.85	um	Spot	Position	9	1000000120	1560
37553.9	-17608.9	3732.85	um	Spot	Position	9	1000000119	1561
37398.4	-17607.6	3732.85	um	Spot	Position	9	1000000121	1562
37435.9	-17607.7	3732.85	um	Spot	Position	9	1000000122	1563
37528.4	-17605	3732.85	um	Spot	Position	9	1000000124	1564
37224	-17604.8	3732.85	um	Spot	Position	9	1000000123	1565
37269.1	-17603.3	3732.85	um	Spot	Position	9	1000000125	1566
37152.5	-17597.9	3732.85	um	Spot	Position	9	1000000128	1567
37209.4	-17598	3732.85	um	Spot	Position	9	1000000126	1568
37130.6	-17597.5	3732.85	um	Spot	Position	9	1000000127	1569
37297.4	-17596	3732.85	um	Spot	Position	9	1000000129	1570
37139.5	-17582.9	3732.85	um	Spot	Position	9	1000000130	1571
37092.2	-17582	3732.85	um	Spot	Position	9	1000000132	1572
37438.3	-17581.9	3732.85	um	Spot	Position	9	1000000131	1573
37116	-17577.6	3732.85	um	Spot	Position	9	1000000133	1574
37189.5	-17574.7	3732.85	um	Spot	Position	9	1000000134	1575
37176	-17573.7	3732.85	um	Spot	Position	9	1000000135	1576
37174.3	-17562.4	3732.85	um	Spot	Position	9	1000000136	1577
37122.4	-17561.6	3732.85	um	Spot	Position	9	1000000137	1578
37328.5	-17560.6	3732.85	um	Spot	Position	9	1000000138	1579
37235.1	-17557.3	3732.85	um	Spot	Position	9	1000000139	1580
37138.7	-17550.7	3732.85	um	Spot	Position	9	1000000140	1581
37321.5	-17549.9	3732.85	um	Spot	Position	9	1000000141	1582
37349.7	-17549.4	3732.85	um	Spot	Position	9	1000000142	1583
37197	-17549.1	3732.85	um	Spot	Position	9	1000000143	1584
37105.9	-17548.2	3732.85	um	Spot	Position	9	1000000144	1585
37233.1	-17546.3	3732.85	um	Spot	Position	9	1000000145	1586
37176.5	-17543	3732.85	um	Spot	Position	9	1000000146	1587
37221.6	-17541.7	3732.85	um	Spot	Position	9	1000000147	1588
37340.2	-17540.2	3732.85	um	Spot	Position	9	1000000148	1589
37397	-17539.9	3732.85	um	Spot	Position	9	1000000149	1590
37422.2	-17539.4	3732.85	um	Spot	Position	9	1000000150	1591
37359.3	-17537.6	3732.85	um	Spot	Position	9	1000000151	1592
37326.8	-17534.7	3732.85	um	Spot	Position	9	1000000152	1593
37131.6	-17532.3	3732.85	um	Spot	Position	9	1000000153	1594
37374.9	-17531.8	3732.85	um	Spot	Position	9	1000000154	1595
37093.5	-17527.9	3732.85	um	Spot	Position	9	1000000155	1596
37126.2	-17521.8	3732.85	um	Spot	Position	9	1000000157	1597
37292.5	-17521	3732.85	um	Spot	Position	9	1000000158	1598
37240.6	-17518.3	3732.85	um	Spot	Position	9	1000000159	1599
37302.9	-17517.9	3732.85	um	Spot	Position	9	1000000160	1600
37054	-17514.9	3732.85	um	Spot	Position	9	1000000162	1601
37183.4	-17515.2	3732.85	um	Spot	Position	9	1000000161	1602
37357.1	-17513.8	3732.85	um	Spot	Position	9	1000000163	1603
37206	-17509.3	3732.85	um	Spot	Position	9	1000000164	1604
37165.9	-17508.3	3732.85	um	Spot	Position	9	1000000165	1605
37153.7	-17500	3732.85	um	Spot	Position	9	1000000166	1606
37322.5	-17497.9	3732.85	um	Spot	Position	9	1000000167	1607
37427	-17491.1	3732.85	um	Spot	Position	9	1000000168	1608
37328.6	-17489	3732.85	um	Spot	Position	9	1000000169	1609
37105.1	-17486.4	3732.85	um	Spot	Position	9	1000000170	1610
37317.3	-17482.7	3732.85	um	Spot	Position	9	1000000171	1611
37086.4	-17477.5	3732.85	um	Spot	Position	9	1000000172	1612
37351.4	-17475.7	3732.85	um	Spot	Position	9	1000000173	1613
37317	-17818.9	3732.85	um	Spot	Position	10	1000000000	1614
37312	-17814	3732.85	um	Spot	Position	10	1000000001	1615
37442.7	-17808.9	3732.85	um	Spot	Position	10	1000000002	1616
37360	-17807.5	3732.85	um	Spot	Position	10	1000000004	1617
37553.9	-17807.8	3732.85	um	Spot	Position	10	1000000005	1618
37489.9	-17806.1	3732.85	um	Spot	Position	10	1000000003	1619
37261.4	-17804.3	3732.85	um	Spot	Position	10	1000000006	1620
37535.3	-17795	3732.85	um	Spot	Position	10	1000000008	1621
37551.8	-17784.3	3732.85	um	Spot	Position	10	1000000009	1622
37526.8	-17782.6	3732.85	um	Spot	Position	10	1000000011	1623
37258.7	-17781.1	3732.85	um	Spot	Position	10	1000000013	1624
37397.4	-17781	3732.85	um	Spot	Position	10	1000000014	1625
37484.9	-17781.3	3732.85	um	Spot	Position	10	1000000012	1626
37312.2	-17779.4	3732.85	um	Spot	Position	10	1000000015	1627
37547.6	-17778.8	3732.85	um	Spot	Position	10	1000000016	1628
37530.2	-17774	3732.85	um	Spot	Position	10	1000000017	1629
37463.9	-17773	3732.85	um	Spot	Position	10	1000000018	1630
37538	-17771	3732.85	um	Spot	Position	10	1000000019	1631
37220.2	-17770.4	3732.85	um	Spot	Position	10	1000000020	1632
37370.9	-17765.3	3732.85	um	Spot	Position	10	1000000021	1633
37515	-17766.1	3732.85	um	Spot	Position	10	1000000022	1634
37456.5	-17763.9	3732.85	um	Spot	Position	10	1000000023	1635
37538.1	-17763.7	3732.85	um	Spot	Position	10	1000000024	1636
37233.8	-17760.6	3732.85	um	Spot	Position	10	1000000025	1637
37239.2	-17759.3	3732.85	um	Spot	Position	10	1000000026	1638
37531.8	-17758.7	3732.85	um	Spot	Position	10	1000000027	1639
37276.4	-17757.2	3732.85	um	Spot	Position	10	1000000028	1640
37136.9	-17755	3732.85	um	Spot	Position	10	1000000030	1641
37502.6	-17755.4	3732.85	um	Spot	Position	10	1000000029	1642
37256.5	-17754.3	3732.85	um	Spot	Position	10	1000000031	1643
37486.2	-17753.8	3732.85	um	Spot	Position	10	1000000032	1644
37306.1	-17750.9	3732.85	um	Spot	Position	10	1000000033	1645
37283.8	-17747.8	3732.85	um	Spot	Position	10	1000000034	1646
37549.9	-17744.7	3732.85	um	Spot	Position	10	1000000035	1647
37376.4	-17744.3	3732.85	um	Spot	Position	10	1000000037	1648
37245	-17743.3	3732.85	um	Spot	Position	10	1000000036	1649
37224.6	-17740.4	3732.85	um	Spot	Position	10	1000000038	1650
37266.5	-17740.3	3732.85	um	Spot	Position	10	1000000040	1651
37504.6	-17739.9	3732.85	um	Spot	Position	10	1000000039	1652
37273.1	-17739.1	3732.85	um	Spot	Position	10	1000000174	1653
37468.5	-17736.4	3732.85	um	Spot	Position	10	1000000041	1655
37191.4	-17731.1	3732.85	um	Spot	Position	10	1000000044	1656
37296.5	-17731.2	3732.85	um	Spot	Position	10	1000000042	1657
37235.7	-17730.6	3732.85	um	Spot	Position	10	1000000045	1658
37550.1	-17730.3	3732.85	um	Spot	Position	10	1000000043	1659
37353.9	-17729.6	3732.85	um	Spot	Position	10	1000000047	1660
37311	-17729.5	3732.85	um	Spot	Position	10	1000000046	1661
37242.4	-17728.5	3732.85	um	Spot	Position	10	1000000048	1663
37288.7	-17725.5	3732.85	um	Spot	Position	10	1000000049	1664
37269.3	-17724.2	3732.85	um	Spot	Position	10	1000000050	1665
37360.4	-17723.3	3732.85	um	Spot	Position	10	1000000051	1666
37446.5	-17723.1	3732.85	um	Spot	Position	10	1000000052	1667
37196.6	-17722.3	3732.85	um	Spot	Position	10	1000000053	1668
37522.7	-17722	3732.85	um	Spot	Position	10	1000000054	1669
37220.5	-17721.5	3732.85	um	Spot	Position	10	1000000055	1670
37234.8	-17720.7	3732.85	um	Spot	Position	10	1000000056	1671
37498.2	-17720.9	3732.85	um	Spot	Position	10	1000000057	1672
37456.4	-17720.4	3732.85	um	Spot	Position	10	1000000058	1673
37541.3	-17720.4	3732.85	um	Spot	Position	10	1000000059	1674
37182.1	-17718.1	3732.85	um	Spot	Position	10	1000000060	1675
37203.2	-17718.1	3732.85	um	Spot	Position	10	1000000061	1676
37255.6	-17717	3732.85	um	Spot	Position	10	1000000062	1677
37276.1	-17715.4	3732.85	um	Spot	Position	10	1000000063	1678
37386.3	-17714.8	3732.85	um	Spot	Position	10	1000000064	1679
37164.8	-17714.2	3732.85	um	Spot	Position	10	1000000065	1680
37327.4	-17713	3732.85	um	Spot	Position	10	1000000066	1681
37185.8	-17712.4	3732.85	um	Spot	Position	10	1000000067	1682
37440.1	-17712.3	3732.85	um	Spot	Position	10	1000000068	1683
37296.4	-17709.8	3732.85	um	Spot	Position	10	1000000069	1684
37206.1	-17708.9	3732.85	um	Spot	Position	10	1000000071	1685
37262.4	-17709.2	3732.85	um	Spot	Position	10	1000000070	1686
37227.3	-17706.7	3732.85	um	Spot	Position	10	1000000072	1687
37507.7	-17705.3	3732.85	um	Spot	Position	10	1000000073	1688
37321.8	-17703.5	3732.85	um	Spot	Position	10	1000000074	1689
37439.6	-17702	3732.85	um	Spot	Position	10	1000000076	1690
37553.9	-17702.2	3732.85	um	Spot	Position	10	1000000075	1691
37268.9	-17699.8	3732.85	um	Spot	Position	10	1000000079	1692
37126.1	-17699.7	3732.85	um	Spot	Position	10	1000000080	1693
37215.7	-17699.3	3732.85	um	Spot	Position	10	1000000078	1694
37544.2	-17699.7	3732.85	um	Spot	Position	10	1000000077	1695
37283.7	-17697.4	3732.85	um	Spot	Position	10	1000000081	1696
37414.8	-17697.7	3732.85	um	Spot	Position	10	1000000082	1697
37243.7	-17693.7	3732.85	um	Spot	Position	10	1000000083	1699
37517.8	-17690.2	3732.85	um	Spot	Position	10	1000000178	1700
37553.5	-17690.4	3732.85	um	Spot	Position	10	1000000085	1701
37546	-17687.4	3732.85	um	Spot	Position	10	1000000086	1702
37215.7	-17685.8	3732.85	um	Spot	Position	10	1000000087	1703
37403.3	-17685	3732.85	um	Spot	Position	10	1000000084	1704
37274.8	-17680.6	3732.85	um	Spot	Position	10	1000000088	1705
37285.9	-17678.5	3732.85	um	Spot	Position	10	1000000089	1706
37165.9	-17677.7	3732.85	um	Spot	Position	10	1000000090	1707
37306.7	-17676.7	3732.85	um	Spot	Position	10	1000000091	1708
37107.7	-17671.3	3732.85	um	Spot	Position	10	1000000093	1709
37236.4	-17671.2	3732.85	um	Spot	Position	10	1000000092	1710
37139.6	-17665	3732.85	um	Spot	Position	10	1000000095	1711
37246.8	-17664.7	3732.85	um	Spot	Position	10	1000000096	1712
37419.5	-17665.2	3732.85	um	Spot	Position	10	1000000094	1713
37160.3	-17663.4	3732.85	um	Spot	Position	10	1000000097	1714
37205.5	-17659.8	3732.85	um	Spot	Position	10	1000000098	1715
37260	-17660.1	3732.85	um	Spot	Position	10	1000000099	1716
37181.7	-17658.1	3732.85	um	Spot	Position	10	1000000100	1718
37093.3	-17655.7	3732.85	um	Spot	Position	10	1000000101	1719
37514.8	-17653.6	3732.85	um	Spot	Position	10	1000000102	1720
37141.3	-17650.6	3732.85	um	Spot	Position	10	1000000176	1721
37532.3	-17646.5	3732.85	um	Spot	Position	10	1000000103	1722
37221.4	-17643.5	3732.85	um	Spot	Position	10	1000000104	1723
37103	-17639.9	3732.85	um	Spot	Position	10	1000000105	1724
37375.5	-17637	3732.85	um	Spot	Position	10	1000000108	1725
37192	-17636.2	3732.85	um	Spot	Position	10	1000000106	1726
37255.9	-17636.5	3732.85	um	Spot	Position	10	1000000107	1727
37120.7	-17630.5	3732.85	um	Spot	Position	10	1000000109	1728
37548.3	-17626.8	3732.85	um	Spot	Position	10	1000000110	1729
37090.6	-17626.8	3732.85	um	Spot	Position	10	1000000111	1730
37159.7	-17623.6	3732.85	um	Spot	Position	10	1000000112	1731
37332.2	-17622.6	3732.85	um	Spot	Position	10	1000000113	1732
37106.6	-17620.9	3732.85	um	Spot	Position	10	1000000114	1733
37142.3	-17619.5	3732.85	um	Spot	Position	10	1000000115	1734
37240.6	-17611.4	3732.85	um	Spot	Position	10	1000000116	1735
37161.1	-17611.3	3732.85	um	Spot	Position	10	1000000117	1736
37330.5	-17610.4	3732.85	um	Spot	Position	10	1000000118	1737
37553.9	-17609.2	3732.85	um	Spot	Position	10	1000000119	1738
37140	-17608.1	3732.85	um	Spot	Position	10	1000000120	1739
37435.6	-17607.8	3732.85	um	Spot	Position	10	1000000122	1740
37223.7	-17605	3732.85	um	Spot	Position	10	1000000123	1741
37528.5	-17605	3732.85	um	Spot	Position	10	1000000124	1742
37269	-17603.6	3732.85	um	Spot	Position	10	1000000125	1743
37209.6	-17598.4	3732.85	um	Spot	Position	10	1000000126	1744
37130.8	-17597.7	3732.85	um	Spot	Position	10	1000000127	1745
37152.3	-17597.6	3732.85	um	Spot	Position	10	1000000128	1746
37296.7	-17596.1	3732.85	um	Spot	Position	10	1000000129	1747
37139.4	-17583.1	3732.85	um	Spot	Position	10	1000000130	1748
37092.7	-17581.9	3732.85	um	Spot	Position	10	1000000132	1749
37438.4	-17582	3732.85	um	Spot	Position	10	1000000131	1750
37116	-17577.9	3732.85	um	Spot	Position	10	1000000133	1751
37189.4	-17575	3732.85	um	Spot	Position	10	1000000134	1752
37176.1	-17573.8	3732.85	um	Spot	Position	10	1000000135	1753
37174.1	-17562.7	3732.85	um	Spot	Position	10	1000000136	1754
37122.6	-17561.9	3732.85	um	Spot	Position	10	1000000137	1755
37328	-17561	3732.85	um	Spot	Position	10	1000000138	1756
37234.1	-17557.7	3732.85	um	Spot	Position	10	1000000139	1757
37138.6	-17551	3732.85	um	Spot	Position	10	1000000140	1758
37196.8	-17549.8	3732.85	um	Spot	Position	10	1000000143	1759
37321.3	-17550	3732.85	um	Spot	Position	10	1000000141	1760
37349.9	-17549.8	3732.85	um	Spot	Position	10	1000000142	1761
37105.3	-17548.2	3732.85	um	Spot	Position	10	1000000144	1762
37233	-17546.2	3732.85	um	Spot	Position	10	1000000145	1763
37176.4	-17543.3	3732.85	um	Spot	Position	10	1000000146	1764
37218.7	-17542.7	3732.85	um	Spot	Position	10	1000000147	1765
37339.9	-17540.4	3732.85	um	Spot	Position	10	1000000148	1767
37396.2	-17539.5	3732.85	um	Spot	Position	10	1000000149	1768
37422.1	-17539.6	3732.85	um	Spot	Position	10	1000000150	1769
37359.4	-17537.6	3732.85	um	Spot	Position	10	1000000151	1770
37325	-17535	3732.85	um	Spot	Position	10	1000000152	1771
37131.3	-17532.6	3732.85	um	Spot	Position	10	1000000153	1772
37374.5	-17531.8	3732.85	um	Spot	Position	10	1000000154	1773
37093.5	-17528.1	3732.85	um	Spot	Position	10	1000000155	1774
37126.1	-17521.5	3732.85	um	Spot	Position	10	1000000157	1775
37292.3	-17521.3	3732.85	um	Spot	Position	10	1000000158	1776
37240.4	-17518.5	3732.85	um	Spot	Position	10	1000000159	1777
37302.9	-17518.1	3732.85	um	Spot	Position	10	1000000160	1778
37183.2	-17515.4	3732.85	um	Spot	Position	10	1000000161	1779
37053.4	-17514.9	3732.85	um	Spot	Position	10	1000000162	1780
37356.7	-17513.6	3732.85	um	Spot	Position	10	1000000163	1781
37206.3	-17509.4	3732.85	um	Spot	Position	10	1000000164	1782
37166	-17508.5	3732.85	um	Spot	Position	10	1000000165	1783
37153.6	-17500.3	3732.85	um	Spot	Position	10	1000000166	1784
37322.1	-17497.6	3732.85	um	Spot	Position	10	1000000167	1785
37427	-17491.1	3732.85	um	Spot	Position	10	1000000168	1786
37328.9	-17489.2	3732.85	um	Spot	Position	10	1000000169	1787
37104.6	-17486.3	3732.85	um	Spot	Position	10	1000000170	1788
37317.4	-17483	3732.85	um	Spot	Position	10	1000000171	1789
37086.5	-17477.9	3732.85	um	Spot	Position	10	1000000172	1790
37351.3	-17476	3732.85	um	Spot	Position	10	1000000173	1791
37317.1	-17818.9	3732.85	um	Spot	Position	11	1000000000	1792
37311.7	-17813.4	3732.85	um	Spot	Position	11	1000000001	1793
37442.5	-17809.2	3732.85	um	Spot	Position	11	1000000002	1794
37359.7	-17807.6	3732.85	um	Spot	Position	11	1000000004	1795
37553.9	-17808	3732.85	um	Spot	Position	11	1000000005	1796
37490	-17806.2	3732.85	um	Spot	Position	11	1000000003	1797
37261.8	-17804.3	3732.85	um	Spot	Position	11	1000000006	1798
37535.3	-17795	3732.85	um	Spot	Position	11	1000000008	1799
37551.8	-17784.2	3732.85	um	Spot	Position	11	1000000009	1800
37526.7	-17782.6	3732.85	um	Spot	Position	11	1000000011	1801
37259	-17781	3732.85	um	Spot	Position	11	1000000013	1802
37485	-17781	3732.85	um	Spot	Position	11	1000000012	1803
37396.7	-17780.8	3732.85	um	Spot	Position	11	1000000014	1804
37312.2	-17779.5	3732.85	um	Spot	Position	11	1000000015	1805
37547.5	-17778.9	3732.85	um	Spot	Position	11	1000000016	1806
37530.8	-17774.3	3732.85	um	Spot	Position	11	1000000017	1807
37463.7	-17773.1	3732.85	um	Spot	Position	11	1000000018	1808
37538	-17771.1	3732.85	um	Spot	Position	11	1000000019	1809
37220	-17770.4	3732.85	um	Spot	Position	11	1000000020	1810
37370.9	-17765.2	3732.85	um	Spot	Position	11	1000000021	1811
37515.1	-17766.1	3732.85	um	Spot	Position	11	1000000022	1812
37456.7	-17764.2	3732.85	um	Spot	Position	11	1000000023	1813
37537.8	-17762.7	3732.85	um	Spot	Position	11	1000000024	1814
37233.8	-17760.7	3732.85	um	Spot	Position	11	1000000025	1815
37239	-17759.6	3732.85	um	Spot	Position	11	1000000026	1816
37532	-17758.9	3732.85	um	Spot	Position	11	1000000027	1817
37391	-17757.6	3732.85	um	Spot	Position	11	1000000180	1818
37276.6	-17757	3732.85	um	Spot	Position	11	1000000028	1819
37502.5	-17755.4	3732.85	um	Spot	Position	11	1000000029	1820
37136.8	-17754.9	3732.85	um	Spot	Position	11	1000000030	1821
37256.6	-17754.2	3732.85	um	Spot	Position	11	1000000031	1822
37486.2	-17753.7	3732.85	um	Spot	Position	11	1000000032	1823
37306.2	-17751.1	3732.85	um	Spot	Position	11	1000000033	1824
37283.7	-17747.8	3732.85	um	Spot	Position	11	1000000034	1825
37549.9	-17744.8	3732.85	um	Spot	Position	11	1000000035	1826
37376.2	-17744.4	3732.85	um	Spot	Position	11	1000000037	1827
37245.1	-17743.6	3732.85	um	Spot	Position	11	1000000036	1828
37224.7	-17740.2	3732.85	um	Spot	Position	11	1000000038	1829
37266.2	-17740.2	3732.85	um	Spot	Position	11	1000000040	1830
37504.4	-17739.6	3732.85	um	Spot	Position	11	1000000039	1831
37273	-17739.2	3732.85	um	Spot	Position	11	1000000174	1832
37468.5	-17736.1	3732.85	um	Spot	Position	11	1000000041	1834
37235.4	-17731.6	3732.85	um	Spot	Position	11	1000000045	1835
37296.5	-17731.2	3732.85	um	Spot	Position	11	1000000042	1836
37191.2	-17730.6	3732.85	um	Spot	Position	11	1000000044	1837
37550.2	-17730.4	3732.85	um	Spot	Position	11	1000000043	1838
37311	-17729.6	3732.85	um	Spot	Position	11	1000000046	1839
37354.1	-17729.7	3732.85	um	Spot	Position	11	1000000047	1840
37242.4	-17728.7	3732.85	um	Spot	Position	11	1000000048	1842
37517.5	-17727.3	3732.85	um	Spot	Position	11	1000000177	1843
37288.6	-17725.6	3732.85	um	Spot	Position	11	1000000049	1844
37269.4	-17724.4	3732.85	um	Spot	Position	11	1000000050	1845
37446.7	-17723.2	3732.85	um	Spot	Position	11	1000000052	1846
37360.9	-17722.9	3732.85	um	Spot	Position	11	1000000051	1847
37196.5	-17722.3	3732.85	um	Spot	Position	11	1000000053	1848
37522.8	-17722.1	3732.85	um	Spot	Position	11	1000000054	1849
37220.8	-17721.5	3732.85	um	Spot	Position	11	1000000055	1850
37234.9	-17720.7	3732.85	um	Spot	Position	11	1000000056	1851
37498.2	-17721	3732.85	um	Spot	Position	11	1000000057	1852
37456.4	-17720.5	3732.85	um	Spot	Position	11	1000000058	1853
37541.4	-17720.5	3732.85	um	Spot	Position	11	1000000059	1854
37182.1	-17718.1	3732.85	um	Spot	Position	11	1000000060	1855
37203.5	-17718	3732.85	um	Spot	Position	11	1000000061	1856
37255.9	-17717	3732.85	um	Spot	Position	11	1000000062	1857
37276.1	-17715.5	3732.85	um	Spot	Position	11	1000000063	1858
37386.3	-17715.2	3732.85	um	Spot	Position	11	1000000064	1859
37164.9	-17714.4	3732.85	um	Spot	Position	11	1000000065	1860
37327.5	-17713	3732.85	um	Spot	Position	11	1000000066	1861
37186	-17712.2	3732.85	um	Spot	Position	11	1000000067	1862
37440.1	-17712.4	3732.85	um	Spot	Position	11	1000000068	1863
37296.3	-17709.7	3732.85	um	Spot	Position	11	1000000069	1864
37206.1	-17708.9	3732.85	um	Spot	Position	11	1000000071	1865
37262.4	-17709.3	3732.85	um	Spot	Position	11	1000000070	1866
37227.8	-17707.1	3732.85	um	Spot	Position	11	1000000072	1867
37507.6	-17705.2	3732.85	um	Spot	Position	11	1000000073	1868
37321.8	-17703.4	3732.85	um	Spot	Position	11	1000000074	1869
37553.9	-17702.2	3732.85	um	Spot	Position	11	1000000075	1870
37439.4	-17701.6	3732.85	um	Spot	Position	11	1000000076	1871
37126.4	-17699.9	3732.85	um	Spot	Position	11	1000000080	1872
37269	-17699.8	3732.85	um	Spot	Position	11	1000000079	1873
37216.7	-17699.6	3732.85	um	Spot	Position	11	1000000078	1874
37544.4	-17699.7	3732.85	um	Spot	Position	11	1000000077	1875
37283.9	-17697.4	3732.85	um	Spot	Position	11	1000000081	1876
37414.9	-17697.7	3732.85	um	Spot	Position	11	1000000082	1877
37243.7	-17693.7	3732.85	um	Spot	Position	11	1000000083	1879
37517.5	-17690.5	3732.85	um	Spot	Position	11	1000000178	1880
37553.9	-17690.4	3732.85	um	Spot	Position	11	1000000085	1881
37546	-17687.4	3732.85	um	Spot	Position	11	1000000086	1882
37216.2	-17686.2	3732.85	um	Spot	Position	11	1000000087	1883
37403.3	-17685.1	3732.85	um	Spot	Position	11	1000000084	1884
37273.3	-17678.6	3732.85	um	Spot	Position	11	1000000088	1885
37285.9	-17678.5	3732.85	um	Spot	Position	11	1000000089	1886
37165.9	-17677.6	3732.85	um	Spot	Position	11	1000000090	1887
37306.7	-17676.4	3732.85	um	Spot	Position	11	1000000091	1888
37236.4	-17671.3	3732.85	um	Spot	Position	11	1000000092	1889
37123.8	-17666.5	3732.85	um	Spot	Position	11	1000000175	1890
37419.6	-17665.9	3732.85	um	Spot	Position	11	1000000094	1891
37139.1	-17665.1	3732.85	um	Spot	Position	11	1000000095	1892
37246.9	-17664.8	3732.85	um	Spot	Position	11	1000000096	1893
37160.4	-17663.3	3732.85	um	Spot	Position	11	1000000097	1894
37205.5	-17659.8	3732.85	um	Spot	Position	11	1000000098	1895
37259.8	-17660.1	3732.85	um	Spot	Position	11	1000000099	1896
37181.4	-17657.9	3732.85	um	Spot	Position	11	1000000100	1898
37093.4	-17655.6	3732.85	um	Spot	Position	11	1000000101	1899
37514.7	-17653.7	3732.85	um	Spot	Position	11	1000000102	1900
37141.4	-17650.4	3732.85	um	Spot	Position	11	1000000176	1901
37532.1	-17646.8	3732.85	um	Spot	Position	11	1000000103	1902
37221.8	-17644.1	3732.85	um	Spot	Position	11	1000000104	1903
37103.2	-17640.1	3732.85	um	Spot	Position	11	1000000105	1904
37375.4	-17637.1	3732.85	um	Spot	Position	11	1000000108	1905
37192.1	-17636.3	3732.85	um	Spot	Position	11	1000000106	1906
37255.7	-17636.5	3732.85	um	Spot	Position	11	1000000107	1907
37120.6	-17630.6	3732.85	um	Spot	Position	11	1000000109	1908
37090.7	-17626.9	3732.85	um	Spot	Position	11	1000000111	1909
37546.1	-17626.1	3732.85	um	Spot	Position	11	1000000110	1910
37159.7	-17623.6	3732.85	um	Spot	Position	11	1000000112	1911
37332.3	-17622.9	3732.85	um	Spot	Position	11	1000000113	1912
37106.5	-17621.1	3732.85	um	Spot	Position	11	1000000114	1913
37142.8	-17619	3732.85	um	Spot	Position	11	1000000115	1914
37240.6	-17611.5	3732.85	um	Spot	Position	11	1000000116	1915
37161.1	-17611.4	3732.85	um	Spot	Position	11	1000000117	1916
37330.5	-17610.5	3732.85	um	Spot	Position	11	1000000118	1917
37553.9	-17609.3	3732.85	um	Spot	Position	11	1000000119	1918
37140	-17608.2	3732.85	um	Spot	Position	11	1000000120	1919
37398.3	-17608	3732.85	um	Spot	Position	11	1000000121	1920
37435.7	-17607.8	3732.85	um	Spot	Position	11	1000000122	1921
37223.8	-17605	3732.85	um	Spot	Position	11	1000000123	1922
37528.6	-17605.1	3732.85	um	Spot	Position	11	1000000124	1923
37269	-17603.3	3732.85	um	Spot	Position	11	1000000125	1924
37130.6	-17598	3732.85	um	Spot	Position	11	1000000127	1925
37209.5	-17598.4	3732.85	um	Spot	Position	11	1000000126	1926
37152.4	-17597.8	3732.85	um	Spot	Position	11	1000000128	1927
37296.9	-17596	3732.85	um	Spot	Position	11	1000000129	1928
37139.7	-17583.2	3732.85	um	Spot	Position	11	1000000130	1929
37438.4	-17582.1	3732.85	um	Spot	Position	11	1000000131	1930
37092.2	-17581.4	3732.85	um	Spot	Position	11	1000000132	1931
37116	-17577.7	3732.85	um	Spot	Position	11	1000000133	1932
37189.3	-17574.9	3732.85	um	Spot	Position	11	1000000134	1933
37176.5	-17574.1	3732.85	um	Spot	Position	11	1000000135	1934
37174.1	-17562.8	3732.85	um	Spot	Position	11	1000000136	1935
37122.5	-17561.8	3732.85	um	Spot	Position	11	1000000137	1936
37328.1	-17561.2	3732.85	um	Spot	Position	11	1000000138	1937
37234.8	-17557.6	3732.85	um	Spot	Position	11	1000000139	1938
37138.6	-17551	3732.85	um	Spot	Position	11	1000000140	1939
37321.5	-17550	3732.85	um	Spot	Position	11	1000000141	1940
37197.3	-17549.7	3732.85	um	Spot	Position	11	1000000143	1941
37349.7	-17549.7	3732.85	um	Spot	Position	11	1000000142	1942
37105.1	-17548.4	3732.85	um	Spot	Position	11	1000000144	1943
37233	-17546.4	3732.85	um	Spot	Position	11	1000000145	1944
37176.3	-17543.3	3732.85	um	Spot	Position	11	1000000146	1945
37220.8	-17541.9	3732.85	um	Spot	Position	11	1000000147	1947
37340	-17540.6	3732.85	um	Spot	Position	11	1000000148	1948
37396.7	-17539.6	3732.85	um	Spot	Position	11	1000000149	1949
37422.1	-17539.5	3732.85	um	Spot	Position	11	1000000150	1950
37359.2	-17537.5	3732.85	um	Spot	Position	11	1000000151	1951
37325.2	-17535	3732.85	um	Spot	Position	11	1000000152	1952
37131.3	-17532.5	3732.85	um	Spot	Position	11	1000000153	1953
37374	-17531.6	3732.85	um	Spot	Position	11	1000000154	1954
37093.5	-17528.4	3732.85	um	Spot	Position	11	1000000155	1955
37126.2	-17521.7	3732.85	um	Spot	Position	11	1000000157	1956
37292.2	-17521.5	3732.85	um	Spot	Position	11	1000000158	1957
37240.8	-17518.5	3732.85	um	Spot	Position	11	1000000159	1958
37302.7	-17518.1	3732.85	um	Spot	Position	11	1000000160	1959
37053.8	-17515	3732.85	um	Spot	Position	11	1000000162	1960
37183.1	-17515.3	3732.85	um	Spot	Position	11	1000000161	1961
37356.7	-17513.8	3732.85	um	Spot	Position	11	1000000163	1962
37206.2	-17509.5	3732.85	um	Spot	Position	11	1000000164	1963
37166.1	-17508.4	3732.85	um	Spot	Position	11	1000000165	1964
37153.6	-17500.3	3732.85	um	Spot	Position	11	1000000166	1965
37321.9	-17497.8	3732.85	um	Spot	Position	11	1000000167	1966
37426.8	-17491.2	3732.85	um	Spot	Position	11	1000000168	1967
37328.7	-17489.4	3732.85	um	Spot	Position	11	1000000169	1968
37105	-17486.2	3732.85	um	Spot	Position	11	1000000170	1969
37317.4	-17483.1	3732.85	um	Spot	Position	11	1000000171	1970
37086.3	-17477.9	3732.85	um	Spot	Position	11	1000000172	1971
37351.3	-17476	3732.85	um	Spot	Position	11	1000000173	1972
37317.1	-17818.7	3732.85	um	Spot	Position	12	1000000000	1973
37312	-17813.7	3732.85	um	Spot	Position	12	1000000001	1974
37553.9	-17808	3732.85	um	Spot	Position	12	1000000005	1975
37359.5	-17807.4	3732.85	um	Spot	Position	12	1000000004	1976
37490	-17806	3732.85	um	Spot	Position	12	1000000003	1977
37261.7	-17804.1	3732.85	um	Spot	Position	12	1000000006	1978
37553.9	-17795.5	3732.85	um	Spot	Position	12	1000000007	1979
37535.3	-17795	3732.85	um	Spot	Position	12	1000000008	1980
37551.6	-17783.7	3732.85	um	Spot	Position	12	1000000009	1981
37526.6	-17782.3	3732.85	um	Spot	Position	12	1000000011	1982
37258.8	-17780.9	3732.85	um	Spot	Position	12	1000000013	1983
37484.9	-17781	3732.85	um	Spot	Position	12	1000000012	1984
37396.3	-17780.4	3732.85	um	Spot	Position	12	1000000014	1985
37312.2	-17779.2	3732.85	um	Spot	Position	12	1000000015	1986
37547.8	-17779	3732.85	um	Spot	Position	12	1000000016	1987
37531.3	-17774.5	3732.85	um	Spot	Position	12	1000000017	1988
37463.8	-17773.2	3732.85	um	Spot	Position	12	1000000018	1989
37538	-17771	3732.85	um	Spot	Position	12	1000000019	1990
37220.1	-17770.3	3732.85	um	Spot	Position	12	1000000020	1991
37372.2	-17766.1	3732.85	um	Spot	Position	12	1000000021	1992
37515.1	-17765.9	3732.85	um	Spot	Position	12	1000000022	1993
37456.6	-17763.9	3732.85	um	Spot	Position	12	1000000023	1994
37537.8	-17762.2	3732.85	um	Spot	Position	12	1000000024	1995
37233.7	-17760.5	3732.85	um	Spot	Position	12	1000000025	1996
37239.4	-17759.2	3732.85	um	Spot	Position	12	1000000026	1997
37531.9	-17758.8	3732.85	um	Spot	Position	12	1000000027	1998
37391.1	-17757.5	3732.85	um	Spot	Position	12	1000000180	1999
37276.4	-17756.8	3732.85	um	Spot	Position	12	1000000028	2000
37502.4	-17755.2	3732.85	um	Spot	Position	12	1000000029	2001
37136.5	-17754.7	3732.85	um	Spot	Position	12	1000000030	2002
37256.5	-17754	3732.85	um	Spot	Position	12	1000000031	2003
37486.2	-17753.6	3732.85	um	Spot	Position	12	1000000032	2004
37306.3	-17751	3732.85	um	Spot	Position	12	1000000033	2005
37283.9	-17747.7	3732.85	um	Spot	Position	12	1000000034	2006
37550	-17744.7	3732.85	um	Spot	Position	12	1000000035	2007
37376.3	-17744.1	3732.85	um	Spot	Position	12	1000000037	2008
37244.8	-17743	3732.85	um	Spot	Position	12	1000000036	2009
37224.7	-17740.5	3732.85	um	Spot	Position	12	1000000038	2010
37266.1	-17740	3732.85	um	Spot	Position	12	1000000040	2011
37504.3	-17739.4	3732.85	um	Spot	Position	12	1000000039	2012
37274	-17738.9	3732.85	um	Spot	Position	12	1000000174	2013
37468.7	-17736.3	3732.85	um	Spot	Position	12	1000000041	2015
37235	-17731.9	3732.85	um	Spot	Position	12	1000000045	2016
37190.7	-17731.1	3732.85	um	Spot	Position	12	1000000044	2017
37296.5	-17731.1	3732.85	um	Spot	Position	12	1000000042	2018
37550.1	-17730.4	3732.85	um	Spot	Position	12	1000000043	2019
37311	-17729.5	3732.85	um	Spot	Position	12	1000000046	2020
37353.9	-17729.6	3732.85	um	Spot	Position	12	1000000047	2021
37242	-17728.5	3732.85	um	Spot	Position	12	1000000048	2023
37287.8	-17725.6	3732.85	um	Spot	Position	12	1000000049	2024
37269.4	-17724.2	3732.85	um	Spot	Position	12	1000000050	2025
37360.6	-17723	3732.85	um	Spot	Position	12	1000000051	2026
37446.6	-17722.9	3732.85	um	Spot	Position	12	1000000052	2027
37196.5	-17722.2	3732.85	um	Spot	Position	12	1000000053	2028
37522.8	-17721.8	3732.85	um	Spot	Position	12	1000000054	2029
37220.8	-17721.4	3732.85	um	Spot	Position	12	1000000055	2030
37234.8	-17720.6	3732.85	um	Spot	Position	12	1000000056	2031
37498.2	-17720.9	3732.85	um	Spot	Position	12	1000000057	2032
37456.4	-17720.3	3732.85	um	Spot	Position	12	1000000058	2033
37541.3	-17720	3732.85	um	Spot	Position	12	1000000059	2034
37203.3	-17718	3732.85	um	Spot	Position	12	1000000061	2035
37182	-17717.8	3732.85	um	Spot	Position	12	1000000060	2036
37256	-17717.1	3732.85	um	Spot	Position	12	1000000062	2037
37276.1	-17715.3	3732.85	um	Spot	Position	12	1000000063	2038
37164.8	-17714.2	3732.85	um	Spot	Position	12	1000000065	2039
37386.1	-17714.7	3732.85	um	Spot	Position	12	1000000064	2040
37327.4	-17713	3732.85	um	Spot	Position	12	1000000066	2041
37185.7	-17712.2	3732.85	um	Spot	Position	12	1000000067	2042
[truncated: 8,248 more rows]
