# Supplementary material for: Protocol for real-time monitoring of CD8+ T and myeloid cell behavior in human high-grade serous ovarian cancer slices
Source: STAR Protoc. 2024 Jun 2;5(2):103102. doi: 10.1016/j.xpro.2024.103102 (PMC11179100; doi:10.1016/j.xpro.2024.103102)
Supplement: Data S3. Files for testing the R script, quantification and statistical analysis step 2 [file mmc3.zip › Test files/Slice1_a/__Speed.csv]

Speed
====================
Speed	Unit	Category	Time	TrackID	ID
0.0167534	um/s	Spot	1	1000000000	0
0.0199242	um/s	Spot	1	1000000001	1
0.0142023	um/s	Spot	1	1000000002	2
0.0230244	um/s	Spot	1	1000000003	3
0.0128353	um/s	Spot	1	1000000004	4
0.0116261	um/s	Spot	1	1000000005	5
0.0352878	um/s	Spot	1	1000000006	6
0.00751127	um/s	Spot	1	1000000007	7
0.0173617	um/s	Spot	1	1000000008	8
0.0259838	um/s	Spot	1	1000000009	9
0.0117504	um/s	Spot	1	1000000010	10
0.0168429	um/s	Spot	1	1000000011	11
0.0172641	um/s	Spot	1	1000000012	12
0.0225995	um/s	Spot	1	1000000013	13
0.0459572	um/s	Spot	1	1000000014	14
0.0131258	um/s	Spot	1	1000000015	15
0.0258662	um/s	Spot	1	1000000016	16
0.0201095	um/s	Spot	1	1000000017	17
0.0168062	um/s	Spot	1	1000000018	18
0.0159803	um/s	Spot	1	1000000019	19
0.0214688	um/s	Spot	1	1000000020	20
0.0194706	um/s	Spot	1	1000000021	21
0.0213309	um/s	Spot	1	1000000022	22
0.0197137	um/s	Spot	1	1000000023	23
0.0138524	um/s	Spot	1	1000000024	24
0.0100239	um/s	Spot	1	1000000025	25
0.0177547	um/s	Spot	1	1000000026	26
0.0249338	um/s	Spot	1	1000000027	27
0.0195794	um/s	Spot	1	1000000028	28
0.0147821	um/s	Spot	1	1000000029	29
0.0209441	um/s	Spot	1	1000000030	30
0.0135315	um/s	Spot	1	1000000031	31
0.0171624	um/s	Spot	1	1000000032	32
0.0132254	um/s	Spot	1	1000000033	33
0.013869	um/s	Spot	1	1000000034	34
0.0198546	um/s	Spot	1	1000000035	35
0.0161734	um/s	Spot	1	1000000036	36
0.0124369	um/s	Spot	1	1000000037	37
0.0248869	um/s	Spot	1	1000000038	38
0.0261445	um/s	Spot	1	1000000039	39
0.00632481	um/s	Spot	1	1000000040	40
0.0196524	um/s	Spot	1	1000000041	43
0.0198134	um/s	Spot	1	1000000042	44
0.0136038	um/s	Spot	1	1000000043	45
0.0135606	um/s	Spot	1	1000000044	46
0.0185552	um/s	Spot	1	1000000045	47
0.0147649	um/s	Spot	1	1000000046	48
0.0153289	um/s	Spot	1	1000000047	49
0.00743286	um/s	Spot	1	1000000048	50
0.0162709	um/s	Spot	1	1000000049	51
0.013514	um/s	Spot	1	1000000050	52
0.00620479	um/s	Spot	1	1000000051	53
0.0123996	um/s	Spot	1	1000000052	54
0.0168235	um/s	Spot	1	1000000053	55
0.0130794	um/s	Spot	1	1000000054	56
0.0116085	um/s	Spot	1	1000000055	57
0.0356163	um/s	Spot	1	1000000056	58
0.0164969	um/s	Spot	1	1000000057	59
0.0140165	um/s	Spot	1	1000000058	60
0.0157648	um/s	Spot	1	1000000059	61
0.017947	um/s	Spot	1	1000000060	62
0.0204052	um/s	Spot	1	1000000061	63
0.0260877	um/s	Spot	1	1000000062	64
0.00771413	um/s	Spot	1	1000000063	65
0.0219052	um/s	Spot	1	1000000064	66
0.0154007	um/s	Spot	1	1000000065	67
0.0156343	um/s	Spot	1	1000000066	68
0.00944727	um/s	Spot	1	1000000067	69
0.0173109	um/s	Spot	1	1000000068	70
0.0162551	um/s	Spot	1	1000000069	71
0.0207157	um/s	Spot	1	1000000070	72
0.0171645	um/s	Spot	1	1000000071	73
0.018523	um/s	Spot	1	1000000072	74
0.0188942	um/s	Spot	1	1000000073	75
0.0119739	um/s	Spot	1	1000000074	76
0.00783784	um/s	Spot	1	1000000075	77
0.012093	um/s	Spot	1	1000000076	78
0.0135655	um/s	Spot	1	1000000077	79
0.0170427	um/s	Spot	1	1000000078	80
0.0163919	um/s	Spot	1	1000000079	81
0.0244283	um/s	Spot	1	1000000080	82
0.014892	um/s	Spot	1	1000000081	83
0.0154643	um/s	Spot	1	1000000082	84
0.0162803	um/s	Spot	1	1000000083	86
0.0843802	um/s	Spot	1	1000000084	87
0.00274324	um/s	Spot	1	1000000085	88
0.0154875	um/s	Spot	1	1000000086	89
0.0127063	um/s	Spot	1	1000000087	90
0.0172353	um/s	Spot	1	1000000088	91
0.0201554	um/s	Spot	1	1000000089	92
0.0157307	um/s	Spot	1	1000000090	93
0.0134119	um/s	Spot	1	1000000091	94
0.0241331	um/s	Spot	1	1000000092	95
0.00841327	um/s	Spot	1	1000000093	96
0.0227837	um/s	Spot	1	1000000094	97
0.0198958	um/s	Spot	1	1000000095	98
0.00603487	um/s	Spot	1	1000000096	99
0.0101136	um/s	Spot	1	1000000097	100
0.00222072	um/s	Spot	1	1000000098	101
0.0138598	um/s	Spot	1	1000000099	102
0.0166517	um/s	Spot	1	1000000100	103
0.0233793	um/s	Spot	1	1000000101	105
0.0209417	um/s	Spot	1	1000000102	106
0.0224114	um/s	Spot	1	1000000103	107
0.0177284	um/s	Spot	1	1000000104	108
0.022295	um/s	Spot	1	1000000105	109
0.0188236	um/s	Spot	1	1000000106	110
0.00684566	um/s	Spot	1	1000000107	111
0.0185486	um/s	Spot	1	1000000108	112
0.00771634	um/s	Spot	1	1000000109	113
0.0272784	um/s	Spot	1	1000000110	114
0.0186899	um/s	Spot	1	1000000111	115
0.0146553	um/s	Spot	1	1000000112	116
0.0077249	um/s	Spot	1	1000000113	117
0.0188436	um/s	Spot	1	1000000114	118
0.0204011	um/s	Spot	1	1000000115	119
0.0137425	um/s	Spot	1	1000000116	120
0.0125475	um/s	Spot	1	1000000117	121
0.00942173	um/s	Spot	1	1000000118	122
0.000195946	um/s	Spot	1	1000000119	123
0.0542434	um/s	Spot	1	1000000120	124
0.016224	um/s	Spot	1	1000000121	125
0.0171877	um/s	Spot	1	1000000122	126
0.0141178	um/s	Spot	1	1000000123	127
0.0118919	um/s	Spot	1	1000000124	128
0.0153074	um/s	Spot	1	1000000125	129
0.0293432	um/s	Spot	1	1000000126	130
0.0079064	um/s	Spot	1	1000000127	131
0.00582333	um/s	Spot	1	1000000128	132
0.0132055	um/s	Spot	1	1000000129	133
0.0109295	um/s	Spot	1	1000000130	134
0.0199284	um/s	Spot	1	1000000131	135
0.0314444	um/s	Spot	1	1000000132	136
0.0115394	um/s	Spot	1	1000000133	137
0.0470637	um/s	Spot	1	1000000134	138
0.0153462	um/s	Spot	1	1000000135	139
0.0124127	um/s	Spot	1	1000000136	140
0.0125433	um/s	Spot	1	1000000137	141
0.0113808	um/s	Spot	1	1000000138	142
0.0052056	um/s	Spot	1	1000000139	143
0.0137454	um/s	Spot	1	1000000140	144
0.0187094	um/s	Spot	1	1000000141	145
0.014877	um/s	Spot	1	1000000142	146
0.0185265	um/s	Spot	1	1000000143	147
0.0202899	um/s	Spot	1	1000000144	148
0.0231349	um/s	Spot	1	1000000145	149
0.0202238	um/s	Spot	1	1000000146	150
0.0153074	um/s	Spot	1	1000000147	151
0.0136163	um/s	Spot	1	1000000148	152
0.0323285	um/s	Spot	1	1000000149	153
0.00564024	um/s	Spot	1	1000000150	154
0.0605915	um/s	Spot	1	1000000151	155
0.0740588	um/s	Spot	1	1000000152	156
0.0316816	um/s	Spot	1	1000000153	157
0.017683	um/s	Spot	1	1000000154	158
0.0222893	um/s	Spot	1	1000000155	159
0.0155927	um/s	Spot	1	1000000156	160
0.0225734	um/s	Spot	1	1000000157	161
0.00936632	um/s	Spot	1	1000000158	162
0.0165505	um/s	Spot	1	1000000159	163
0.018497	um/s	Spot	1	1000000160	164
0.0122054	um/s	Spot	1	1000000161	165
0.0133301	um/s	Spot	1	1000000162	166
0.0159632	um/s	Spot	1	1000000163	167
0.017226	um/s	Spot	1	1000000164	168
0.0188671	um/s	Spot	1	1000000165	169
0.0184305	um/s	Spot	1	1000000166	170
0.0109825	um/s	Spot	1	1000000167	171
0.0108355	um/s	Spot	1	1000000168	172
0.0136515	um/s	Spot	1	1000000169	173
0.0242552	um/s	Spot	1	1000000170	174
0.0206859	um/s	Spot	1	1000000171	175
0.0143123	um/s	Spot	1	1000000172	176
0.015051	um/s	Spot	1	1000000173	177
0.00092587	um/s	Spot	2	1000000000	178
0.00731508	um/s	Spot	2	1000000001	179
0.00494707	um/s	Spot	2	1000000002	180
0.00898368	um/s	Spot	2	1000000003	181
0.00328267	um/s	Spot	2	1000000004	182
0.00238812	um/s	Spot	2	1000000005	183
0.0135537	um/s	Spot	2	1000000006	184
0.00268255	um/s	Spot	2	1000000007	185
0.00366412	um/s	Spot	2	1000000008	186
0.00781208	um/s	Spot	2	1000000009	187
0.00930665	um/s	Spot	2	1000000010	188
0.00241043	um/s	Spot	2	1000000011	189
0.00238812	um/s	Spot	2	1000000012	190
0.000635191	um/s	Spot	2	1000000013	191
0.000471808	um/s	Spot	2	1000000014	192
0.00381746	um/s	Spot	2	1000000015	193
0.00359318	um/s	Spot	2	1000000016	194
0.00118179	um/s	Spot	2	1000000017	195
0.00327924	um/s	Spot	2	1000000018	196
0.00343248	um/s	Spot	2	1000000019	197
0.00384859	um/s	Spot	2	1000000020	198
0.00134883	um/s	Spot	2	1000000021	199
0.00318941	um/s	Spot	2	1000000022	200
0.00373456	um/s	Spot	2	1000000023	201
0.000206902	um/s	Spot	2	1000000024	202
0.00430248	um/s	Spot	2	1000000025	203
0.00343482	um/s	Spot	2	1000000026	204
0.00791355	um/s	Spot	2	1000000027	205
0.013192	um/s	Spot	2	1000000028	206
0.00119081	um/s	Spot	2	1000000029	207
0.00644665	um/s	Spot	2	1000000030	208
0.00196393	um/s	Spot	2	1000000031	209
0.00221394	um/s	Spot	2	1000000032	210
0.00325632	um/s	Spot	2	1000000033	211
0.000872919	um/s	Spot	2	1000000034	212
0.00373871	um/s	Spot	2	1000000035	213
0.0026464	um/s	Spot	2	1000000036	214
0.00948216	um/s	Spot	2	1000000037	215
0.00401037	um/s	Spot	2	1000000038	216
0.00971975	um/s	Spot	2	1000000040	217
0.0128314	um/s	Spot	2	1000000039	218
0.0555121	um/s	Spot	2	1000000174	219
0.00260482	um/s	Spot	2	1000000041	222
0.00346907	um/s	Spot	2	1000000042	223
0.0133245	um/s	Spot	2	1000000044	224
0.0226329	um/s	Spot	2	1000000045	225
0.0106173	um/s	Spot	2	1000000043	226
0.00216135	um/s	Spot	2	1000000046	227
0.00134883	um/s	Spot	2	1000000047	228
0.00120643	um/s	Spot	2	1000000049	229
0.00130241	um/s	Spot	2	1000000050	230
0.00533188	um/s	Spot	2	1000000052	231
0.000755262	um/s	Spot	2	1000000053	232
0.00436607	um/s	Spot	2	1000000055	233
0.000981421	um/s	Spot	2	1000000057	234
0.00641495	um/s	Spot	2	1000000054	235
0.00215739	um/s	Spot	2	1000000056	236
0.00204822	um/s	Spot	2	1000000058	237
0.00225893	um/s	Spot	2	1000000059	238
0.00284913	um/s	Spot	2	1000000060	239
0.00276525	um/s	Spot	2	1000000061	240
0.00827535	um/s	Spot	2	1000000062	241
0.00526116	um/s	Spot	2	1000000063	242
0.000850564	um/s	Spot	2	1000000065	243
0.0017617	um/s	Spot	2	1000000064	244
0.00058976	um/s	Spot	2	1000000066	245
0.00299061	um/s	Spot	2	1000000068	246
0.0032334	um/s	Spot	2	1000000067	247
0.00657544	um/s	Spot	2	1000000069	248
0.00157061	um/s	Spot	2	1000000070	249
0.00138794	um/s	Spot	2	1000000071	250
0.000333619	um/s	Spot	2	1000000072	251
0.00881556	um/s	Spot	2	1000000073	252
0.00156652	um/s	Spot	2	1000000074	253
0.00222455	um/s	Spot	2	1000000075	254
0.0126498	um/s	Spot	2	1000000076	255
0.00251707	um/s	Spot	2	1000000077	256
0.0113085	um/s	Spot	2	1000000078	257
0.000780351	um/s	Spot	2	1000000079	258
0.00302335	um/s	Spot	2	1000000080	259
0.000486329	um/s	Spot	2	1000000081	260
0.00144831	um/s	Spot	2	1000000082	261
0.00134883	um/s	Spot	2	1000000083	263
0.00366397	um/s	Spot	2	1000000085	264
0.00016357	um/s	Spot	2	1000000086	265
0.00127585	um/s	Spot	2	1000000087	266
0.0476309	um/s	Spot	2	1000000084	267
0.0438006	um/s	Spot	2	1000000088	268
0.00105144	um/s	Spot	2	1000000089	269
0.000651822	um/s	Spot	2	1000000090	270
0.00238812	um/s	Spot	2	1000000091	271
0.00209063	um/s	Spot	2	1000000093	272
0.00485371	um/s	Spot	2	1000000092	273
0.0243849	um/s	Spot	2	1000000175	274
0.00677623	um/s	Spot	2	1000000096	275
0.004063	um/s	Spot	2	1000000094	276
0.00459676	um/s	Spot	2	1000000095	277
0.00409135	um/s	Spot	2	1000000097	278
0.0039519	um/s	Spot	2	1000000098	279
0.0100721	um/s	Spot	2	1000000099	280
0.00435146	um/s	Spot	2	1000000100	282
0.0114003	um/s	Spot	2	1000000101	283
0.00624255	um/s	Spot	2	1000000102	284
0.00271697	um/s	Spot	2	1000000176	285
0.0122036	um/s	Spot	2	1000000103	286
0.00117952	um/s	Spot	2	1000000104	287
0.00234836	um/s	Spot	2	1000000105	288
0.00100139	um/s	Spot	2	1000000107	289
0.00261978	um/s	Spot	2	1000000108	290
0.00104889	um/s	Spot	2	1000000106	291
0.00656371	um/s	Spot	2	1000000109	292
0.00954465	um/s	Spot	2	1000000110	293
0.00324397	um/s	Spot	2	1000000111	294
0.00136147	um/s	Spot	2	1000000112	295
0.00216803	um/s	Spot	2	1000000113	296
0.00182496	um/s	Spot	2	1000000114	297
0.000196284	um/s	Spot	2	1000000115	298
0.00104531	um/s	Spot	2	1000000116	299
0.00503891	um/s	Spot	2	1000000117	300
0.000690103	um/s	Spot	2	1000000118	301
0.0360816	um/s	Spot	2	1000000120	302
0.000130856	um/s	Spot	2	1000000119	303
0.00206513	um/s	Spot	2	1000000122	304
0.00177983	um/s	Spot	2	1000000121	305
0.000918326	um/s	Spot	2	1000000123	306
0.00703686	um/s	Spot	2	1000000124	307
0.00190192	um/s	Spot	2	1000000125	308
0.0157975	um/s	Spot	2	1000000126	309
0.00495399	um/s	Spot	2	1000000127	310
0.00331689	um/s	Spot	2	1000000128	311
0.0121143	um/s	Spot	2	1000000129	312
0.00539533	um/s	Spot	2	1000000130	313
0.00286785	um/s	Spot	2	1000000131	314
0.0228905	um/s	Spot	2	1000000132	315
0.0054444	um/s	Spot	2	1000000133	316
0.0158095	um/s	Spot	2	1000000134	317
0.00420537	um/s	Spot	2	1000000135	318
0.00300275	um/s	Spot	2	1000000136	319
0.00114452	um/s	Spot	2	1000000137	320
0.0117603	um/s	Spot	2	1000000138	321
0.0127247	um/s	Spot	2	1000000139	322
0.00172114	um/s	Spot	2	1000000140	323
0.0040173	um/s	Spot	2	1000000141	324
0.00215143	um/s	Spot	2	1000000142	325
0.00375015	um/s	Spot	2	1000000144	326
0.00406497	um/s	Spot	2	1000000143	327
0.00500428	um/s	Spot	2	1000000145	328
0.00359318	um/s	Spot	2	1000000146	329
0.00629479	um/s	Spot	2	1000000147	330
0.00242988	um/s	Spot	2	1000000148	331
0.00639666	um/s	Spot	2	1000000149	332
0.00551035	um/s	Spot	2	1000000150	333
0.0142657	um/s	Spot	2	1000000151	334
0.00164744	um/s	Spot	2	1000000152	335
0.00146302	um/s	Spot	2	1000000153	336
0.0041737	um/s	Spot	2	1000000154	337
0.00976572	um/s	Spot	2	1000000155	338
0.00131671	um/s	Spot	2	1000000156	339
0.00871397	um/s	Spot	2	1000000157	340
0.00432432	um/s	Spot	2	1000000158	341
0.00512651	um/s	Spot	2	1000000159	342
0.00204927	um/s	Spot	2	1000000160	343
0.00415931	um/s	Spot	2	1000000161	344
0.0066461	um/s	Spot	2	1000000162	345
0.00201264	um/s	Spot	2	1000000163	346
0.00207831	um/s	Spot	2	1000000164	347
0.00683472	um/s	Spot	2	1000000165	348
0.00275187	um/s	Spot	2	1000000166	349
0.00225323	um/s	Spot	2	1000000167	350
0.00204744	um/s	Spot	2	1000000168	351
0.00105955	um/s	Spot	2	1000000169	352
0.0192497	um/s	Spot	2	1000000170	353
0.00182877	um/s	Spot	2	1000000171	354
0.00568132	um/s	Spot	2	1000000172	355
0.00199018	um/s	Spot	2	1000000173	356
0.00297267	um/s	Spot	3	1000000000	357
0.00360506	um/s	Spot	3	1000000001	358
0.00598333	um/s	Spot	3	1000000002	359
0.00873034	um/s	Spot	3	1000000003	360
0.002922	um/s	Spot	3	1000000004	361
0.00349449	um/s	Spot	3	1000000005	362
0.0137493	um/s	Spot	3	1000000006	363
0.00401703	um/s	Spot	3	1000000007	364
0.00353274	um/s	Spot	3	1000000008	365
0.00546251	um/s	Spot	3	1000000009	366
0.00911759	um/s	Spot	3	1000000011	367
0.0023167	um/s	Spot	3	1000000013	368
0.0401343	um/s	Spot	3	1000000014	369
0.00236973	um/s	Spot	3	1000000012	370
0.00228611	um/s	Spot	3	1000000015	371
0.00937056	um/s	Spot	3	1000000016	372
0.0019434	um/s	Spot	3	1000000017	373
0.00581032	um/s	Spot	3	1000000018	374
0.00483361	um/s	Spot	3	1000000019	375
0.00424476	um/s	Spot	3	1000000020	376
0.00558885	um/s	Spot	3	1000000021	377
0.00597977	um/s	Spot	3	1000000022	378
0.00610116	um/s	Spot	3	1000000023	379
0.00217543	um/s	Spot	3	1000000024	380
0.0185156	um/s	Spot	3	1000000025	381
0.00650106	um/s	Spot	3	1000000026	382
0.00231946	um/s	Spot	3	1000000027	383
0.025423	um/s	Spot	3	1000000028	384
0.00423369	um/s	Spot	3	1000000029	385
0.00988563	um/s	Spot	3	1000000030	386
0.00293947	um/s	Spot	3	1000000031	387
0.00251133	um/s	Spot	3	1000000032	388
0.00582508	um/s	Spot	3	1000000033	389
0.00340968	um/s	Spot	3	1000000034	390
0.0013402	um/s	Spot	3	1000000035	391
0.00221887	um/s	Spot	3	1000000036	392
0.0164647	um/s	Spot	3	1000000037	393
0.0237415	um/s	Spot	3	1000000038	394
0.00794461	um/s	Spot	3	1000000040	395
0.00987187	um/s	Spot	3	1000000039	396
0.0260175	um/s	Spot	3	1000000174	397
0.00651679	um/s	Spot	3	1000000041	400
0.00246849	um/s	Spot	3	1000000042	401
0.0276312	um/s	Spot	3	1000000044	402
0.011939	um/s	Spot	3	1000000045	403
0.00605069	um/s	Spot	3	1000000043	404
0.00494217	um/s	Spot	3	1000000046	405
0.00439379	um/s	Spot	3	1000000047	406
0.000744735	um/s	Spot	3	1000000049	407
0.00716514	um/s	Spot	3	1000000177	408
0.00157068	um/s	Spot	3	1000000050	409
0.00587168	um/s	Spot	3	1000000052	410
0.00401968	um/s	Spot	3	1000000053	411
0.0133639	um/s	Spot	3	1000000054	412
0.00781303	um/s	Spot	3	1000000055	413
0.00971042	um/s	Spot	3	1000000056	414
0.00341108	um/s	Spot	3	1000000057	415
0.00261597	um/s	Spot	3	1000000058	416
0.00203457	um/s	Spot	3	1000000059	417
0.00446423	um/s	Spot	3	1000000060	418
0.00515471	um/s	Spot	3	1000000061	419
0.00603269	um/s	Spot	3	1000000062	420
0.00275343	um/s	Spot	3	1000000063	421
0.00714541	um/s	Spot	3	1000000064	422
0.00279209	um/s	Spot	3	1000000065	423
0.00274645	um/s	Spot	3	1000000066	424
0.00444255	um/s	Spot	3	1000000067	425
0.00359024	um/s	Spot	3	1000000068	426
0.00743645	um/s	Spot	3	1000000069	427
0.00418542	um/s	Spot	3	1000000070	428
0.00515853	um/s	Spot	3	1000000071	429
0.00217126	um/s	Spot	3	1000000072	430
0.00501926	um/s	Spot	3	1000000073	431
0.00194203	um/s	Spot	3	1000000074	432
0.00153496	um/s	Spot	3	1000000075	433
0.0359289	um/s	Spot	3	1000000076	434
0.00422107	um/s	Spot	3	1000000077	435
0.0230519	um/s	Spot	3	1000000080	436
0.00758387	um/s	Spot	3	1000000078	437
0.00325082	um/s	Spot	3	1000000079	438
0.00766334	um/s	Spot	3	1000000081	439
0.00304428	um/s	Spot	3	1000000082	440
0.00316841	um/s	Spot	3	1000000083	442
0.00561731	um/s	Spot	3	1000000085	443
0.00255073	um/s	Spot	3	1000000086	444
0.00177112	um/s	Spot	3	1000000087	445
0.00224111	um/s	Spot	3	1000000084	446
0.00178282	um/s	Spot	3	1000000088	447
0.00449886	um/s	Spot	3	1000000089	448
0.00281775	um/s	Spot	3	1000000090	449
0.00448461	um/s	Spot	3	1000000091	450
0.00351458	um/s	Spot	3	1000000093	451
0.00318268	um/s	Spot	3	1000000092	452
0.00759771	um/s	Spot	3	1000000175	453
0.000789235	um/s	Spot	3	1000000094	454
0.00255073	um/s	Spot	3	1000000096	455
0.00874402	um/s	Spot	3	1000000095	456
0.00149233	um/s	Spot	3	1000000097	457
0.00561208	um/s	Spot	3	1000000098	458
0.00642241	um/s	Spot	3	1000000099	459
0.00334398	um/s	Spot	3	1000000100	461
0.005726	um/s	Spot	3	1000000101	462
0.00350531	um/s	Spot	3	1000000102	463
0.00887478	um/s	Spot	3	1000000103	464
0.00902919	um/s	Spot	3	1000000104	465
0.00502446	um/s	Spot	3	1000000105	466
0.00561626	um/s	Spot	3	1000000106	467
0.00175873	um/s	Spot	3	1000000107	468
0.00974808	um/s	Spot	3	1000000108	469
0.000942023	um/s	Spot	3	1000000109	470
0.0421781	um/s	Spot	3	1000000110	471
0.00372382	um/s	Spot	3	1000000111	472
0.00168596	um/s	Spot	3	1000000112	473
0.00121542	um/s	Spot	3	1000000113	474
0.00683466	um/s	Spot	3	1000000114	475
0.00548132	um/s	Spot	3	1000000115	476
0.00587132	um/s	Spot	3	1000000116	477
0.00155704	um/s	Spot	3	1000000117	478
0.0030831	um/s	Spot	3	1000000118	479
0.0342296	um/s	Spot	3	1000000120	480
0.00313524	um/s	Spot	3	1000000119	481
0.00673792	um/s	Spot	3	1000000121	482
0.0024457	um/s	Spot	3	1000000122	483
0.0034772	um/s	Spot	3	1000000123	484
0.00141303	um/s	Spot	3	1000000124	485
0.00376809	um/s	Spot	3	1000000125	486
0.00328476	um/s	Spot	3	1000000126	487
0.00417279	um/s	Spot	3	1000000127	488
0.000753986	um/s	Spot	3	1000000128	489
0.0039845	um/s	Spot	3	1000000129	490
0.00490969	um/s	Spot	3	1000000130	491
0.00663319	um/s	Spot	3	1000000131	492
0.0278295	um/s	Spot	3	1000000132	493
0.0026078	um/s	Spot	3	1000000133	494
0.00249	um/s	Spot	3	1000000134	495
0.00241873	um/s	Spot	3	1000000135	496
0.00239191	um/s	Spot	3	1000000136	497
0.00550114	um/s	Spot	3	1000000137	498
0.00675879	um/s	Spot	3	1000000138	499
0.00233345	um/s	Spot	3	1000000140	500
0.00661523	um/s	Spot	3	1000000141	501
0.00380078	um/s	Spot	3	1000000142	502
0.0152884	um/s	Spot	3	1000000143	503
0.00900915	um/s	Spot	3	1000000144	504
0.000713278	um/s	Spot	3	1000000145	505
0.00488661	um/s	Spot	3	1000000146	506
0.000461865	um/s	Spot	3	1000000147	507
0.00705497	um/s	Spot	3	1000000148	508
0.0126691	um/s	Spot	3	1000000149	509
0.00567633	um/s	Spot	3	1000000150	510
0.0173823	um/s	Spot	3	1000000151	511
0.0317342	um/s	Spot	3	1000000152	512
0.00368813	um/s	Spot	3	1000000153	513
0.00355021	um/s	Spot	3	1000000154	514
0.0190774	um/s	Spot	3	1000000155	515
0.00289247	um/s	Spot	3	1000000156	516
0.00540964	um/s	Spot	3	1000000157	517
0.000859118	um/s	Spot	3	1000000158	518
0.00169857	um/s	Spot	3	1000000159	519
0.00918472	um/s	Spot	3	1000000160	520
0.00865901	um/s	Spot	3	1000000162	521
0.0093093	um/s	Spot	3	1000000161	522
0.0010415	um/s	Spot	3	1000000163	523
0.00416652	um/s	Spot	3	1000000164	524
0.0101073	um/s	Spot	3	1000000165	525
0.00327956	um/s	Spot	3	1000000166	526
0.00604364	um/s	Spot	3	1000000167	527
0.00284431	um/s	Spot	3	1000000168	528
0.00273496	um/s	Spot	3	1000000169	529
0.00262918	um/s	Spot	3	1000000170	530
0.00372539	um/s	Spot	3	1000000171	531
0.00920607	um/s	Spot	3	1000000172	532
0.00456674	um/s	Spot	3	1000000173	533
0.00619059	um/s	Spot	4	1000000000	534
0.00492265	um/s	Spot	4	1000000001	535
0.0110318	um/s	Spot	4	1000000002	536
0.0149542	um/s	Spot	4	1000000003	537
0.00451444	um/s	Spot	4	1000000004	538
0.000228604	um/s	Spot	4	1000000005	539
0.00569593	um/s	Spot	4	1000000006	540
0.00564978	um/s	Spot	4	1000000007	541
0.00615534	um/s	Spot	4	1000000008	542
0.00759598	um/s	Spot	4	1000000009	543
0.00976227	um/s	Spot	4	1000000010	544
0.00356627	um/s	Spot	4	1000000011	545
0.0113983	um/s	Spot	4	1000000013	546
0.0197035	um/s	Spot	4	1000000014	547
0.00645962	um/s	Spot	4	1000000012	548
0.00648565	um/s	Spot	4	1000000015	549
0.00273915	um/s	Spot	4	1000000016	550
0.00861692	um/s	Spot	4	1000000017	551
0.00352763	um/s	Spot	4	1000000018	552
0.00568703	um/s	Spot	4	1000000019	553
0.00952468	um/s	Spot	4	1000000020	554
0.00452058	um/s	Spot	4	1000000021	555
0.00429793	um/s	Spot	4	1000000022	556
0.010028	um/s	Spot	4	1000000023	557
0.00737695	um/s	Spot	4	1000000024	558
0.0280133	um/s	Spot	4	1000000025	559
0.0118237	um/s	Spot	4	1000000026	560
0.00603169	um/s	Spot	4	1000000027	561
0.0359631	um/s	Spot	4	1000000028	562
0.0083887	um/s	Spot	4	1000000029	563
0.0134564	um/s	Spot	4	1000000030	564
0.00522125	um/s	Spot	4	1000000031	565
0.00633365	um/s	Spot	4	1000000032	566
0.00651355	um/s	Spot	4	1000000033	567
0.00597805	um/s	Spot	4	1000000034	568
0.0106165	um/s	Spot	4	1000000037	569
0.00181478	um/s	Spot	4	1000000035	570
0.00941652	um/s	Spot	4	1000000036	571
0.00682944	um/s	Spot	4	1000000038	572
0.00649921	um/s	Spot	4	1000000040	573
0.0159221	um/s	Spot	4	1000000039	574
0.00445691	um/s	Spot	4	1000000174	575
0.00679562	um/s	Spot	4	1000000041	578
0.0184412	um/s	Spot	4	1000000044	579
0.006674	um/s	Spot	4	1000000042	580
0.0249285	um/s	Spot	4	1000000045	581
0.0192604	um/s	Spot	4	1000000043	582
0.00453989	um/s	Spot	4	1000000046	583
0.00601788	um/s	Spot	4	1000000047	584
0.00319085	um/s	Spot	4	1000000048	585
0.0055614	um/s	Spot	4	1000000049	586
0.00718209	um/s	Spot	4	1000000050	587
0.00661985	um/s	Spot	4	1000000052	588
0.00488894	um/s	Spot	4	1000000051	589
0.00398905	um/s	Spot	4	1000000053	590
0.00780976	um/s	Spot	4	1000000054	591
0.00601043	um/s	Spot	4	1000000055	592
0.00605181	um/s	Spot	4	1000000056	593
0.00800693	um/s	Spot	4	1000000057	594
0.00577561	um/s	Spot	4	1000000058	595
0.00852415	um/s	Spot	4	1000000059	596
0.00819864	um/s	Spot	4	1000000060	597
0.00269559	um/s	Spot	4	1000000061	598
0.0183763	um/s	Spot	4	1000000062	599
0.00726242	um/s	Spot	4	1000000063	600
0.00908165	um/s	Spot	4	1000000064	601
0.00442569	um/s	Spot	4	1000000065	602
0.0060526	um/s	Spot	4	1000000066	603
0.0053436	um/s	Spot	4	1000000067	604
0.00953945	um/s	Spot	4	1000000068	605
0.0249749	um/s	Spot	4	1000000069	606
0.00667368	um/s	Spot	4	1000000070	607
0.00637662	um/s	Spot	4	1000000071	608
0.00922618	um/s	Spot	4	1000000072	609
0.00389709	um/s	Spot	4	1000000073	610
0.00496923	um/s	Spot	4	1000000074	611
0.0227411	um/s	Spot	4	1000000076	612
0.00293919	um/s	Spot	4	1000000075	613
0.0100276	um/s	Spot	4	1000000080	614
0.00450782	um/s	Spot	4	1000000077	615
0.0149513	um/s	Spot	4	1000000078	616
0.00497984	um/s	Spot	4	1000000079	617
0.00605225	um/s	Spot	4	1000000082	618
0.00612512	um/s	Spot	4	1000000081	619
0.00494502	um/s	Spot	4	1000000083	621
0.000195946	um/s	Spot	4	1000000085	622
0.00804334	um/s	Spot	4	1000000086	623
0.0036629	um/s	Spot	4	1000000087	624
0.00758165	um/s	Spot	4	1000000084	625
0.0375091	um/s	Spot	4	1000000088	626
0.00510505	um/s	Spot	4	1000000089	627
0.00614832	um/s	Spot	4	1000000090	628
0.00423607	um/s	Spot	4	1000000091	629
0.00484436	um/s	Spot	4	1000000093	630
0.0047393	um/s	Spot	4	1000000092	631
0.00635206	um/s	Spot	4	1000000175	632
0.00691024	um/s	Spot	4	1000000096	633
0.00987888	um/s	Spot	4	1000000094	634
0.0110407	um/s	Spot	4	1000000095	635
0.00666225	um/s	Spot	4	1000000097	636
0.00428264	um/s	Spot	4	1000000098	637
0.00108559	um/s	Spot	4	1000000099	638
0.00671256	um/s	Spot	4	1000000100	640
0.00369263	um/s	Spot	4	1000000101	641
0.00855905	um/s	Spot	4	1000000102	642
0.00356996	um/s	Spot	4	1000000176	643
0.0101794	um/s	Spot	4	1000000103	644
0.0048224	um/s	Spot	4	1000000104	645
0.0054506	um/s	Spot	4	1000000105	646
0.00416075	um/s	Spot	4	1000000108	647
0.00654988	um/s	Spot	4	1000000106	648
0.00820845	um/s	Spot	4	1000000107	649
0.0110761	um/s	Spot	4	1000000109	650
0.00533481	um/s	Spot	4	1000000111	651
0.052477	um/s	Spot	4	1000000110	652
0.00671606	um/s	Spot	4	1000000112	653
0.0108324	um/s	Spot	4	1000000113	654
0.00597885	um/s	Spot	4	1000000114	655
0.0107436	um/s	Spot	4	1000000115	656
0.00517601	um/s	Spot	4	1000000116	657
0.0120222	um/s	Spot	4	1000000117	658
0.00680409	um/s	Spot	4	1000000118	659
0.00378829	um/s	Spot	4	1000000119	660
0.0439393	um/s	Spot	4	1000000120	661
0.00173332	um/s	Spot	4	1000000121	662
0.00738417	um/s	Spot	4	1000000122	663
0.00552562	um/s	Spot	4	1000000123	664
0.0107793	um/s	Spot	4	1000000124	665
0.00908594	um/s	Spot	4	1000000125	666
0.00885403	um/s	Spot	4	1000000127	667
0.00251803	um/s	Spot	4	1000000126	668
0.00810075	um/s	Spot	4	1000000128	669
0.0037866	um/s	Spot	4	1000000129	670
0.00595024	um/s	Spot	4	1000000130	671
0.0317788	um/s	Spot	4	1000000132	672
0.00288055	um/s	Spot	4	1000000131	673
0.00741034	um/s	Spot	4	1000000133	674
0.0127399	um/s	Spot	4	1000000134	675
0.00643282	um/s	Spot	4	1000000135	676
0.00445774	um/s	Spot	4	1000000136	677
0.0107453	um/s	Spot	4	1000000137	678
0.00830282	um/s	Spot	4	1000000138	679
0.00354907	um/s	Spot	4	1000000139	680
0.00571985	um/s	Spot	4	1000000140	681
0.0202632	um/s	Spot	4	1000000143	682
0.00986802	um/s	Spot	4	1000000141	683
0.00531909	um/s	Spot	4	1000000142	684
0.0020028	um/s	Spot	4	1000000144	685
0.0092884	um/s	Spot	4	1000000145	686
0.00672471	um/s	Spot	4	1000000146	687
0.0136284	um/s	Spot	4	1000000147	688
0.00931517	um/s	Spot	4	1000000148	689
0.023026	um/s	Spot	4	1000000149	690
0.0113048	um/s	Spot	4	1000000150	691
0.00774731	um/s	Spot	4	1000000151	692
0.0060324	um/s	Spot	4	1000000152	693
0.0115046	um/s	Spot	4	1000000153	694
0.0139508	um/s	Spot	4	1000000154	695
0.0189591	um/s	Spot	4	1000000155	696
0.00829666	um/s	Spot	4	1000000156	697
0.0111829	um/s	Spot	4	1000000157	698
0.00637293	um/s	Spot	4	1000000158	699
0.00217118	um/s	Spot	4	1000000159	700
0.00329697	um/s	Spot	4	1000000160	701
0.0152251	um/s	Spot	4	1000000162	702
0.00761792	um/s	Spot	4	1000000161	703
0.00889998	um/s	Spot	4	1000000163	704
0.00916983	um/s	Spot	4	1000000164	705
0.0127977	um/s	Spot	4	1000000165	706
0.00877058	um/s	Spot	4	1000000166	707
0.00508999	um/s	Spot	4	1000000167	708
0.00730423	um/s	Spot	4	1000000168	709
0.00300894	um/s	Spot	4	1000000169	710
0.0148507	um/s	Spot	4	1000000170	711
0.0085429	um/s	Spot	4	1000000171	712
0.00781276	um/s	Spot	4	1000000172	713
0.00929207	um/s	Spot	4	1000000173	714
0.00240976	um/s	Spot	5	1000000000	715
0.00703269	um/s	Spot	5	1000000001	716
0.00493924	um/s	Spot	5	1000000002	717
0.00186319	um/s	Spot	5	1000000004	718
0.01696	um/s	Spot	5	1000000003	719
0.00563616	um/s	Spot	5	1000000005	720
0.00567413	um/s	Spot	5	1000000006	721
0.00039322	um/s	Spot	5	1000000007	722
0.00146288	um/s	Spot	5	1000000008	723
0.00276208	um/s	Spot	5	1000000009	724
0.0102259	um/s	Spot	5	1000000010	725
0.0088443	um/s	Spot	5	1000000011	726
0.00237407	um/s	Spot	5	1000000013	727
0.00906778	um/s	Spot	5	1000000014	728
0.00413829	um/s	Spot	5	1000000012	729
0.000919852	um/s	Spot	5	1000000015	730
0.00478418	um/s	Spot	5	1000000017	731
0.00162261	um/s	Spot	5	1000000018	732
0.000382141	um/s	Spot	5	1000000019	733
0.00424979	um/s	Spot	5	1000000020	734
0.00531464	um/s	Spot	5	1000000021	735
0.00219817	um/s	Spot	5	1000000022	736
0.00677695	um/s	Spot	5	1000000023	737
0.00498768	um/s	Spot	5	1000000024	738
0.0116663	um/s	Spot	5	1000000025	739
0.00427008	um/s	Spot	5	1000000026	740
0.000414491	um/s	Spot	5	1000000027	741
0.041289	um/s	Spot	5	1000000028	742
0.00147275	um/s	Spot	5	1000000029	743
0.005119	um/s	Spot	5	1000000030	744
0.00258122	um/s	Spot	5	1000000031	745
0.00347113	um/s	Spot	5	1000000032	746
0.00619591	um/s	Spot	5	1000000033	747
0.00145515	um/s	Spot	5	1000000034	748
0.0100647	um/s	Spot	5	1000000037	749
0.00202661	um/s	Spot	5	1000000035	750
0.00154255	um/s	Spot	5	1000000036	751
0.017744	um/s	Spot	5	1000000038	752
0.0041475	um/s	Spot	5	1000000040	753
0.00946818	um/s	Spot	5	1000000039	754
0.0039103	um/s	Spot	5	1000000174	755
0.00741984	um/s	Spot	5	1000000041	758
0.0219817	um/s	Spot	5	1000000044	759
0.0016531	um/s	Spot	5	1000000042	760
0.0238003	um/s	Spot	5	1000000045	761
0.00719831	um/s	Spot	5	1000000043	762
0.0027314	um/s	Spot	5	1000000046	763
0.00275332	um/s	Spot	5	1000000047	764
0.0103573	um/s	Spot	5	1000000048	765
0.003922	um/s	Spot	5	1000000177	766
0.00602697	um/s	Spot	5	1000000049	767
0.00212994	um/s	Spot	5	1000000050	768
0.00486309	um/s	Spot	5	1000000051	769
0.00325332	um/s	Spot	5	1000000052	770
0.00132702	um/s	Spot	5	1000000053	771
0.00187669	um/s	Spot	5	1000000054	772
0.00477171	um/s	Spot	5	1000000055	773
0.00256118	um/s	Spot	5	1000000056	774
0.00417755	um/s	Spot	5	1000000057	775
0.00630823	um/s	Spot	5	1000000058	776
0.00448926	um/s	Spot	5	1000000059	777
0.00322481	um/s	Spot	5	1000000060	778
0.00249578	um/s	Spot	5	1000000061	779
0.00955353	um/s	Spot	5	1000000062	780
0.00222536	um/s	Spot	5	1000000063	781
0.00309969	um/s	Spot	5	1000000064	782
0.00126062	um/s	Spot	5	1000000065	783
0.00163875	um/s	Spot	5	1000000066	784
0.000862001	um/s	Spot	5	1000000067	785
0.00471511	um/s	Spot	5	1000000068	786
0.00248024	um/s	Spot	5	1000000070	787
0.00327684	um/s	Spot	5	1000000069	788
0.00323727	um/s	Spot	5	1000000071	789
0.00276577	um/s	Spot	5	1000000072	790
0.00535128	um/s	Spot	5	1000000073	791
0.00206649	um/s	Spot	5	1000000074	792
0.0178263	um/s	Spot	5	1000000076	793
0.00337514	um/s	Spot	5	1000000075	794
0.0019631	um/s	Spot	5	1000000079	795
0.00524662	um/s	Spot	5	1000000077	796
0.00256453	um/s	Spot	5	1000000080	797
0.00418204	um/s	Spot	5	1000000078	798
0.00311988	um/s	Spot	5	1000000082	799
0.00764177	um/s	Spot	5	1000000081	800
0.00241798	um/s	Spot	5	1000000083	802
0.00311299	um/s	Spot	5	1000000085	803
0.00675537	um/s	Spot	5	1000000086	804
0.00152434	um/s	Spot	5	1000000087	805
0.000621736	um/s	Spot	5	1000000084	806
0.0430888	um/s	Spot	5	1000000088	807
0.00371021	um/s	Spot	5	1000000089	808
0.00289031	um/s	Spot	5	1000000090	809
0.00343927	um/s	Spot	5	1000000091	810
0.0030013	um/s	Spot	5	1000000093	811
0.00293912	um/s	Spot	5	1000000092	812
0.00780575	um/s	Spot	5	1000000175	813
0.00127965	um/s	Spot	5	1000000094	814
0.00308528	um/s	Spot	5	1000000096	815
0.00392414	um/s	Spot	5	1000000095	816
0.00426555	um/s	Spot	5	1000000097	817
0.0094382	um/s	Spot	5	1000000098	818
0.012775	um/s	Spot	5	1000000099	819
0.00468267	um/s	Spot	5	1000000100	821
0.0089532	um/s	Spot	5	1000000101	822
0.00385331	um/s	Spot	5	1000000102	823
0.00142269	um/s	Spot	5	1000000176	824
0.003277	um/s	Spot	5	1000000103	825
0.00413089	um/s	Spot	5	1000000104	826
0.00728844	um/s	Spot	5	1000000105	827
0.00703566	um/s	Spot	5	1000000108	828
0.00105522	um/s	Spot	5	1000000107	829
0.00351783	um/s	Spot	5	1000000106	830
0.00282892	um/s	Spot	5	1000000109	831
0.00291786	um/s	Spot	5	1000000111	832
0.0311125	um/s	Spot	5	1000000110	833
0.00295806	um/s	Spot	5	1000000112	834
0.00243811	um/s	Spot	5	1000000113	835
0.00252401	um/s	Spot	5	1000000114	836
0.00199241	um/s	Spot	5	1000000115	837
0.0405536	um/s	Spot	5	1000000116	838
0.00161764	um/s	Spot	5	1000000117	839
0.000797288	um/s	Spot	5	1000000118	840
0.00190056	um/s	Spot	5	1000000119	841
0.0364808	um/s	Spot	5	1000000120	842
0.00108136	um/s	Spot	5	1000000121	843
0.00309847	um/s	Spot	5	1000000122	844
0.010641	um/s	Spot	5	1000000124	845
0.00401115	um/s	Spot	5	1000000123	846
0.00769135	um/s	Spot	5	1000000125	847
0.0027683	um/s	Spot	5	1000000128	848
0.00550323	um/s	Spot	5	1000000126	849
0.00791103	um/s	Spot	5	1000000127	850
0.00626184	um/s	Spot	5	1000000129	851
0.00671368	um/s	Spot	5	1000000130	852
0.00394814	um/s	Spot	5	1000000131	853
0.0138842	um/s	Spot	5	1000000132	854
0.00657461	um/s	Spot	5	1000000133	855
0.00443524	um/s	Spot	5	1000000135	856
0.00228464	um/s	Spot	5	1000000134	857
0.00570631	um/s	Spot	5	1000000136	858
0.00543491	um/s	Spot	5	1000000137	859
0.00831238	um/s	Spot	5	1000000138	860
0.00874614	um/s	Spot	5	1000000139	861
0.00276577	um/s	Spot	5	1000000140	862
0.0101436	um/s	Spot	5	1000000143	863
0.00232101	um/s	Spot	5	1000000141	864
0.0037608	um/s	Spot	5	1000000142	865
0.00520233	um/s	Spot	5	1000000144	866
0.0025945	um/s	Spot	5	1000000145	867
0.00153592	um/s	Spot	5	1000000146	868
0.00145994	um/s	Spot	5	1000000147	869
0.00718942	um/s	Spot	5	1000000148	870
0.00921933	um/s	Spot	5	1000000149	871
0.00407172	um/s	Spot	5	1000000150	872
0.00879511	um/s	Spot	5	1000000151	873
0.00595086	um/s	Spot	5	1000000152	874
0.00478822	um/s	Spot	5	1000000153	875
0.00844667	um/s	Spot	5	1000000154	876
0.00953148	um/s	Spot	5	1000000155	877
0.017312	um/s	Spot	5	1000000156	878
0.00699495	um/s	Spot	5	1000000157	879
0.0022797	um/s	Spot	5	1000000158	880
0.000813949	um/s	Spot	5	1000000159	881
0.00442567	um/s	Spot	5	1000000160	882
0.00683352	um/s	Spot	5	1000000162	883
0.00186521	um/s	Spot	5	1000000161	884
0.0041039	um/s	Spot	5	1000000163	885
0.00889472	um/s	Spot	5	1000000164	886
0.0104558	um/s	Spot	5	1000000165	887
0.00261593	um/s	Spot	5	1000000166	888
0.0126932	um/s	Spot	5	1000000167	889
0.00205293	um/s	Spot	5	1000000168	890
0.00409342	um/s	Spot	5	1000000169	891
0.0238612	um/s	Spot	5	1000000170	892
0.0038668	um/s	Spot	5	1000000171	893
0.015188	um/s	Spot	5	1000000172	894
0.00406024	um/s	Spot	5	1000000173	895
0.000714313	um/s	Spot	6	1000000000	896
0.00436756	um/s	Spot	6	1000000001	897
0.00219881	um/s	Spot	6	1000000005	898
0.00164879	um/s	Spot	6	1000000004	899
0.0143295	um/s	Spot	6	1000000003	900
0.0134262	um/s	Spot	6	1000000006	901
0.00827787	um/s	Spot	6	1000000007	902
0.00208683	um/s	Spot	6	1000000008	903
0.00216744	um/s	Spot	6	1000000009	904
0.00868345	um/s	Spot	6	1000000010	905
0.00233712	um/s	Spot	6	1000000011	906
0.00245771	um/s	Spot	6	1000000013	907
0.00837338	um/s	Spot	6	1000000014	908
0.00388564	um/s	Spot	6	1000000012	909
0.00445396	um/s	Spot	6	1000000015	910
0.00296573	um/s	Spot	6	1000000016	911
0.00822395	um/s	Spot	6	1000000017	912
0.00326828	um/s	Spot	6	1000000018	913
0.00184963	um/s	Spot	6	1000000019	914
0.00636154	um/s	Spot	6	1000000020	915
0.00529285	um/s	Spot	6	1000000021	916
0.00130188	um/s	Spot	6	1000000022	917
0.000480701	um/s	Spot	6	1000000023	918
0.000457292	um/s	Spot	6	1000000024	919
0.0100274	um/s	Spot	6	1000000025	920
0.000439809	um/s	Spot	6	1000000026	921
0.00332175	um/s	Spot	6	1000000027	922
0.0156552	um/s	Spot	6	1000000028	923
0.00100604	um/s	Spot	6	1000000029	924
0.00347662	um/s	Spot	6	1000000030	925
0.00265859	um/s	Spot	6	1000000031	926
0.00378546	um/s	Spot	6	1000000032	927
0.0049342	um/s	Spot	6	1000000033	928
0.00394612	um/s	Spot	6	1000000034	929
0.00737617	um/s	Spot	6	1000000037	930
0.00749401	um/s	Spot	6	1000000035	931
0.000786755	um/s	Spot	6	1000000036	932
0.00864711	um/s	Spot	6	1000000038	933
0.00857005	um/s	Spot	6	1000000040	934
0.0133798	um/s	Spot	6	1000000039	935
0.0101187	um/s	Spot	6	1000000174	936
0.0025504	um/s	Spot	6	1000000041	939
0.000987158	um/s	Spot	6	1000000042	940
0.0172548	um/s	Spot	6	1000000044	941
0.0157332	um/s	Spot	6	1000000045	942
0.00326652	um/s	Spot	6	1000000043	943
0.00310033	um/s	Spot	6	1000000046	944
0.0018979	um/s	Spot	6	1000000047	945
0.00394969	um/s	Spot	6	1000000048	946
0.0075483	um/s	Spot	6	1000000049	947
0.00199565	um/s	Spot	6	1000000050	948
0.00321083	um/s	Spot	6	1000000051	949
0.00129382	um/s	Spot	6	1000000052	950
0.00205349	um/s	Spot	6	1000000053	951
0.000931014	um/s	Spot	6	1000000054	952
0.0027921	um/s	Spot	6	1000000055	953
0.000954854	um/s	Spot	6	1000000056	954
0.0019228	um/s	Spot	6	1000000057	955
0.00290443	um/s	Spot	6	1000000058	956
0.00453296	um/s	Spot	6	1000000059	957
0.000578434	um/s	Spot	6	1000000060	958
0.0137495	um/s	Spot	6	1000000061	959
0.0295879	um/s	Spot	6	1000000062	960
0.00168796	um/s	Spot	6	1000000063	961
0.00324774	um/s	Spot	6	1000000064	962
0.0039787	um/s	Spot	6	1000000065	963
0.000323354	um/s	Spot	6	1000000066	964
0.00373317	um/s	Spot	6	1000000067	965
0.00368681	um/s	Spot	6	1000000068	966
0.00246535	um/s	Spot	6	1000000069	967
0.00148778	um/s	Spot	6	1000000070	968
0.00127058	um/s	Spot	6	1000000071	969
0.0039913	um/s	Spot	6	1000000072	970
0.0104843	um/s	Spot	6	1000000073	971
0.000957588	um/s	Spot	6	1000000074	972
0.0164207	um/s	Spot	6	1000000076	973
0.00161677	um/s	Spot	6	1000000075	974
0.00385538	um/s	Spot	6	1000000080	975
0.00901898	um/s	Spot	6	1000000078	976
0.00232388	um/s	Spot	6	1000000079	977
0.0042581	um/s	Spot	6	1000000077	978
6.46709e-05	um/s	Spot	6	1000000081	979
0.00286036	um/s	Spot	6	1000000082	980
0.00160541	um/s	Spot	6	1000000083	982
0.0168428	um/s	Spot	6	1000000178	983
0.00407426	um/s	Spot	6	1000000085	984
0.00394969	um/s	Spot	6	1000000086	985
0.0110694	um/s	Spot	6	1000000087	986
0.043673	um/s	Spot	6	1000000084	987
0.0431459	um/s	Spot	6	1000000088	988
0.00265229	um/s	Spot	6	1000000089	989
0.00243011	um/s	Spot	6	1000000090	990
0.00407837	um/s	Spot	6	1000000091	991
0.00394492	um/s	Spot	6	1000000093	992
0.00336491	um/s	Spot	6	1000000092	993
0.00470367	um/s	Spot	6	1000000175	994
0.0066731	um/s	Spot	6	1000000096	995
0.0165972	um/s	Spot	6	1000000094	996
0.00105277	um/s	Spot	6	1000000095	997
0.00459857	um/s	Spot	6	1000000097	998
0.00364459	um/s	Spot	6	1000000098	999
0.00362388	um/s	Spot	6	1000000099	1000
0.00309357	um/s	Spot	6	1000000100	1001
0.00232298	um/s	Spot	6	1000000101	1002
0.00292166	um/s	Spot	6	1000000102	1003
0.00100764	um/s	Spot	6	1000000176	1004
0.00619432	um/s	Spot	6	1000000103	1005
0.00652535	um/s	Spot	6	1000000104	1006
0.0140394	um/s	Spot	6	1000000105	1007
0.0071171	um/s	Spot	6	1000000108	1008
0.00108408	um/s	Spot	6	1000000107	1009
0.000754878	um/s	Spot	6	1000000106	1010
0.00718895	um/s	Spot	6	1000000109	1011
0.00408669	um/s	Spot	6	1000000110	1012
0.00176072	um/s	Spot	6	1000000111	1013
0.00233017	um/s	Spot	6	1000000112	1014
0.0045963	um/s	Spot	6	1000000113	1015
0.00166896	um/s	Spot	6	1000000114	1016
0.00430001	um/s	Spot	6	1000000115	1017
0.00865261	um/s	Spot	6	1000000116	1018
0.00626415	um/s	Spot	6	1000000117	1019
0.000578434	um/s	Spot	6	1000000118	1020
0.00206947	um/s	Spot	6	1000000119	1021
0.0353345	um/s	Spot	6	1000000120	1022
0.00392113	um/s	Spot	6	1000000121	1023
0.00285451	um/s	Spot	6	1000000122	1024
0.00116408	um/s	Spot	6	1000000123	1025
0.00116452	um/s	Spot	6	1000000124	1026
0.00572511	um/s	Spot	6	1000000125	1027
0.00940939	um/s	Spot	6	1000000126	1028
0.00284625	um/s	Spot	6	1000000127	1029
0.0030198	um/s	Spot	6	1000000128	1030
0.00753721	um/s	Spot	6	1000000129	1031
0.00428454	um/s	Spot	6	1000000130	1032
0.00769509	um/s	Spot	6	1000000131	1033
0.0104128	um/s	Spot	6	1000000132	1034
0.00649331	um/s	Spot	6	1000000133	1035
0.00458388	um/s	Spot	6	1000000134	1036
0.00672958	um/s	Spot	6	1000000135	1037
0.00252403	um/s	Spot	6	1000000136	1038
0.00532318	um/s	Spot	6	1000000137	1039
0.00486882	um/s	Spot	6	1000000138	1040
0.00335542	um/s	Spot	6	1000000139	1041
0.00318286	um/s	Spot	6	1000000140	1042
0.0102603	um/s	Spot	6	1000000143	1043
0.00220261	um/s	Spot	6	1000000141	1044
0.00676306	um/s	Spot	6	1000000142	1045
0.00484007	um/s	Spot	6	1000000144	1046
0.00141982	um/s	Spot	6	1000000145	1047
0.00679075	um/s	Spot	6	1000000146	1048
0.0145164	um/s	Spot	6	1000000147	1049
0.00675996	um/s	Spot	6	1000000148	1050
0.015037	um/s	Spot	6	1000000149	1051
0.00831121	um/s	Spot	6	1000000150	1052
0.00810098	um/s	Spot	6	1000000151	1053
0.0315783	um/s	Spot	6	1000000152	1054
0.00520028	um/s	Spot	6	1000000153	1055
0.00882852	um/s	Spot	6	1000000154	1056
0.00761807	um/s	Spot	6	1000000155	1057
0.0043825	um/s	Spot	6	1000000156	1058
0.0025389	um/s	Spot	6	1000000157	1059
0.00622732	um/s	Spot	6	1000000158	1060
0.00375147	um/s	Spot	6	1000000159	1061
0.00212653	um/s	Spot	6	1000000160	1062
0.0075685	um/s	Spot	6	1000000162	1063
0.00659643	um/s	Spot	6	1000000161	1064
0.00414096	um/s	Spot	6	1000000163	1065
0.00266115	um/s	Spot	6	1000000164	1066
0.00182917	um/s	Spot	6	1000000165	1067
0.00243205	um/s	Spot	6	1000000166	1068
0.00931603	um/s	Spot	6	1000000167	1069
0.00320186	um/s	Spot	6	1000000168	1070
0.0113445	um/s	Spot	6	1000000169	1071
0.00674564	um/s	Spot	6	1000000170	1072
0.00185556	um/s	Spot	6	1000000171	1073
0.00676955	um/s	Spot	6	1000000172	1074
0.00265328	um/s	Spot	6	1000000173	1075
0.000986638	um/s	Spot	7	1000000000	1076
0.00240741	um/s	Spot	7	1000000001	1077
0.00237589	um/s	Spot	7	1000000002	1078
0.00227662	um/s	Spot	7	1000000004	1079
0.00194328	um/s	Spot	7	1000000005	1080
0.00921277	um/s	Spot	7	1000000003	1081
0.0031997	um/s	Spot	7	1000000006	1082
0.00262343	um/s	Spot	7	1000000007	1083
0.00233283	um/s	Spot	7	1000000008	1084
0.00276894	um/s	Spot	7	1000000009	1085
0.00110689	um/s	Spot	7	1000000011	1086
0.00166947	um/s	Spot	7	1000000013	1087
0.0182059	um/s	Spot	7	1000000014	1088
0.00197673	um/s	Spot	7	1000000012	1089
0.00131001	um/s	Spot	7	1000000015	1090
0.00507779	um/s	Spot	7	1000000016	1091
0.0132391	um/s	Spot	7	1000000017	1092
0.0048582	um/s	Spot	7	1000000018	1093
0.0020091	um/s	Spot	7	1000000019	1094
0.00486683	um/s	Spot	7	1000000020	1095
0.00043453	um/s	Spot	7	1000000021	1096
0.00162748	um/s	Spot	7	1000000022	1097
0.00395133	um/s	Spot	7	1000000023	1098
0.0119436	um/s	Spot	7	1000000024	1099
0.016785	um/s	Spot	7	1000000025	1100
0.00573331	um/s	Spot	7	1000000026	1101
0.00735179	um/s	Spot	7	1000000027	1102
0.0292611	um/s	Spot	7	1000000028	1103
0.00320625	um/s	Spot	7	1000000029	1104
0.00413971	um/s	Spot	7	1000000030	1105
0.0016907	um/s	Spot	7	1000000031	1106
0.00282203	um/s	Spot	7	1000000032	1107
0.00288599	um/s	Spot	7	1000000033	1108
0.00421791	um/s	Spot	7	1000000034	1109
0.00406595	um/s	Spot	7	1000000035	1110
0.00178692	um/s	Spot	7	1000000037	1111
0.00209022	um/s	Spot	7	1000000036	1112
0.0189841	um/s	Spot	7	1000000038	1113
0.00463556	um/s	Spot	7	1000000040	1114
0.00166538	um/s	Spot	7	1000000174	1115
0.00678171	um/s	Spot	7	1000000039	1116
0.00289252	um/s	Spot	7	1000000041	1119
0.00281701	um/s	Spot	7	1000000042	1120
0.008267	um/s	Spot	7	1000000044	1121
0.00690556	um/s	Spot	7	1000000045	1122
0.00240458	um/s	Spot	7	1000000043	1123
0.00136376	um/s	Spot	7	1000000046	1124
0.00184356	um/s	Spot	7	1000000047	1125
0.0158865	um/s	Spot	7	1000000048	1126
0.00635993	um/s	Spot	7	1000000049	1127
0.000893462	um/s	Spot	7	1000000050	1128
0.00281235	um/s	Spot	7	1000000051	1129
0.00316409	um/s	Spot	7	1000000052	1130
0.00221568	um/s	Spot	7	1000000053	1131
0.00175971	um/s	Spot	7	1000000054	1132
0.00276742	um/s	Spot	7	1000000055	1133
0.00354378	um/s	Spot	7	1000000056	1134
0.000824463	um/s	Spot	7	1000000057	1135
0.00116777	um/s	Spot	7	1000000058	1136
0.00107663	um/s	Spot	7	1000000059	1137
0.0119729	um/s	Spot	7	1000000061	1138
0.00227294	um/s	Spot	7	1000000060	1139
0.0133352	um/s	Spot	7	1000000062	1140
0.00201223	um/s	Spot	7	1000000063	1141
0.0103393	um/s	Spot	7	1000000064	1142
0.00272618	um/s	Spot	7	1000000065	1143
0.00337597	um/s	Spot	7	1000000066	1144
0.00438376	um/s	Spot	7	1000000068	1145
0.00463556	um/s	Spot	7	1000000067	1146
0.00156706	um/s	Spot	7	1000000069	1147
0.000819358	um/s	Spot	7	1000000070	1148
0.000912054	um/s	Spot	7	1000000071	1149
0.0322702	um/s	Spot	7	1000000072	1150
0.00630236	um/s	Spot	7	1000000073	1151
0.00150665	um/s	Spot	7	1000000074	1152
0.00479572	um/s	Spot	7	1000000076	1153
0.00259104	um/s	Spot	7	1000000075	1154
0.00150978	um/s	Spot	7	1000000080	1155
0.00384108	um/s	Spot	7	1000000077	1156
0.00146141	um/s	Spot	7	1000000078	1157
0.000952559	um/s	Spot	7	1000000079	1158
0.00263041	um/s	Spot	7	1000000082	1159
0.00161713	um/s	Spot	7	1000000081	1160
0.00108633	um/s	Spot	7	1000000083	1162
0.00314733	um/s	Spot	7	1000000178	1163
0.000842088	um/s	Spot	7	1000000085	1164
0.00708202	um/s	Spot	7	1000000084	1165
0.00153971	um/s	Spot	7	1000000086	1166
0.00421654	um/s	Spot	7	1000000087	1167
0.00097164	um/s	Spot	7	1000000088	1168
0.00147996	um/s	Spot	7	1000000089	1169
0.00181633	um/s	Spot	7	1000000090	1170
0.0129079	um/s	Spot	7	1000000091	1171
0.00356797	um/s	Spot	7	1000000093	1172
0.00213859	um/s	Spot	7	1000000092	1173
0.00783361	um/s	Spot	7	1000000175	1174
0.004872	um/s	Spot	7	1000000095	1175
0.00687091	um/s	Spot	7	1000000094	1176
0.00375156	um/s	Spot	7	1000000096	1177
0.00465532	um/s	Spot	7	1000000097	1178
0.00209022	um/s	Spot	7	1000000098	1179
0.00772798	um/s	Spot	7	1000000099	1180
0.00233216	um/s	Spot	7	1000000100	1182
0.0211881	um/s	Spot	7	1000000101	1183
0.00162748	um/s	Spot	7	1000000102	1184
0.0051304	um/s	Spot	7	1000000103	1185
0.010957	um/s	Spot	7	1000000104	1186
0.00391948	um/s	Spot	7	1000000105	1187
0.00303843	um/s	Spot	7	1000000106	1188
0.00215617	um/s	Spot	7	1000000107	1189
0.00256111	um/s	Spot	7	1000000108	1190
0.0058633	um/s	Spot	7	1000000109	1191
0.00174415	um/s	Spot	7	1000000111	1192
0.0431723	um/s	Spot	7	1000000110	1193
0.00241437	um/s	Spot	7	1000000112	1194
0.0032388	um/s	Spot	7	1000000113	1195
0.00406595	um/s	Spot	7	1000000114	1196
0.00576151	um/s	Spot	7	1000000115	1197
0.00414617	um/s	Spot	7	1000000116	1198
0.00434253	um/s	Spot	7	1000000117	1199
0.000655006	um/s	Spot	7	1000000118	1200
0.00097164	um/s	Spot	7	1000000119	1201
0.0373924	um/s	Spot	7	1000000120	1202
0.006869	um/s	Spot	7	1000000121	1203
0.00016194	um/s	Spot	7	1000000122	1204
0.00528629	um/s	Spot	7	1000000124	1205
0.00188853	um/s	Spot	7	1000000123	1206
0.00179161	um/s	Spot	7	1000000125	1207
0.00475166	um/s	Spot	7	1000000126	1208
0.00402915	um/s	Spot	7	1000000127	1209
0.00529987	um/s	Spot	7	1000000129	1210
0.00305548	um/s	Spot	7	1000000130	1211
0.00213761	um/s	Spot	7	1000000131	1212
0.00779279	um/s	Spot	7	1000000132	1213
0.00245145	um/s	Spot	7	1000000133	1214
0.00693133	um/s	Spot	7	1000000134	1215
0.00370315	um/s	Spot	7	1000000135	1216
0.0014459	um/s	Spot	7	1000000136	1217
0.00123457	um/s	Spot	7	1000000137	1218
0.00529472	um/s	Spot	7	1000000138	1219
0.00748975	um/s	Spot	7	1000000139	1220
0.00159985	um/s	Spot	7	1000000140	1221
0.00741989	um/s	Spot	7	1000000143	1222
0.0014589	um/s	Spot	7	1000000141	1223
0.00147712	um/s	Spot	7	1000000142	1224
0.00234091	um/s	Spot	7	1000000144	1225
0.00350524	um/s	Spot	7	1000000145	1226
0.00388993	um/s	Spot	7	1000000146	1227
0.0078838	um/s	Spot	7	1000000147	1228
0.0085957	um/s	Spot	7	1000000148	1229
0.0217182	um/s	Spot	7	1000000149	1230
0.00409935	um/s	Spot	7	1000000150	1231
0.0109228	um/s	Spot	7	1000000151	1232
0.00178604	um/s	Spot	7	1000000152	1233
0.00172479	um/s	Spot	7	1000000153	1234
0.00460639	um/s	Spot	7	1000000154	1235
0.00330373	um/s	Spot	7	1000000155	1236
0.0270425	um/s	Spot	7	1000000156	1237
0.0105886	um/s	Spot	7	1000000157	1238
0.00251544	um/s	Spot	7	1000000158	1239
0.00436037	um/s	Spot	7	1000000159	1240
0.00228926	um/s	Spot	7	1000000160	1241
0.00923415	um/s	Spot	7	1000000161	1242
0.00162328	um/s	Spot	7	1000000162	1243
0.00293661	um/s	Spot	7	1000000163	1244
0.0012049	um/s	Spot	7	1000000164	1245
0.00764418	um/s	Spot	7	1000000165	1246
0.00296062	um/s	Spot	7	1000000166	1247
0.0150695	um/s	Spot	7	1000000167	1248
0.00156001	um/s	Spot	7	1000000168	1249
0.00175015	um/s	Spot	7	1000000169	1250
0.0179733	um/s	Spot	7	1000000170	1251
0.00389734	um/s	Spot	7	1000000171	1252
0.00359142	um/s	Spot	7	1000000172	1253
0.00171412	um/s	Spot	7	1000000173	1254
0.00220525	um/s	Spot	8	1000000000	1255
0.00435643	um/s	Spot	8	1000000001	1256
0.00255144	um/s	Spot	8	1000000005	1257
0.0043819	um/s	Spot	8	1000000004	1258
0.0110317	um/s	Spot	8	1000000003	1259
0.0109776	um/s	Spot	8	1000000006	1260
0.0194629	um/s	Spot	8	1000000007	1261
0.0031601	um/s	Spot	8	1000000008	1262
0.00682675	um/s	Spot	8	1000000009	1263
0.00766576	um/s	Spot	8	1000000010	1264
0.00257731	um/s	Spot	8	1000000011	1265
0.021106	um/s	Spot	8	1000000014	1266
0.00197785	um/s	Spot	8	1000000012	1267
0.00339688	um/s	Spot	8	1000000013	1268
0.00352305	um/s	Spot	8	1000000015	1269
0.00527648	um/s	Spot	8	1000000016	1270
0.0163506	um/s	Spot	8	1000000017	1271
0.00288615	um/s	Spot	8	1000000018	1272
0.00208734	um/s	Spot	8	1000000019	1273
0.00273208	um/s	Spot	8	1000000020	1274
0.00903628	um/s	Spot	8	1000000021	1275
0.00321632	um/s	Spot	8	1000000022	1276
0.00108292	um/s	Spot	8	1000000023	1277
0.00641431	um/s	Spot	8	1000000024	1278
0.00654738	um/s	Spot	8	1000000025	1279
0.00667331	um/s	Spot	8	1000000026	1280
0.00367294	um/s	Spot	8	1000000027	1281
0.0229715	um/s	Spot	8	1000000028	1282
0.00188818	um/s	Spot	8	1000000029	1283
0.00770142	um/s	Spot	8	1000000030	1284
0.0011648	um/s	Spot	8	1000000031	1285
0.00106498	um/s	Spot	8	1000000032	1286
0.00493228	um/s	Spot	8	1000000033	1287
0.00254156	um/s	Spot	8	1000000034	1288
0.00197704	um/s	Spot	8	1000000035	1289
0.00338821	um/s	Spot	8	1000000037	1290
0.00884552	um/s	Spot	8	1000000036	1291
0.00411947	um/s	Spot	8	1000000038	1292
0.00343447	um/s	Spot	8	1000000040	1293
0.0104799	um/s	Spot	8	1000000174	1294
0.0137393	um/s	Spot	8	1000000039	1295
0.00122916	um/s	Spot	8	1000000041	1298
0.00315875	um/s	Spot	8	1000000042	1299
0.00800311	um/s	Spot	8	1000000044	1300
0.00543678	um/s	Spot	8	1000000043	1301
0.0116335	um/s	Spot	8	1000000045	1302
0.00114488	um/s	Spot	8	1000000046	1303
0.00373605	um/s	Spot	8	1000000047	1304
0.00552182	um/s	Spot	8	1000000048	1305
0.00170244	um/s	Spot	8	1000000177	1306
0.00844571	um/s	Spot	8	1000000049	1307
0.00408884	um/s	Spot	8	1000000050	1308
0.00255165	um/s	Spot	8	1000000052	1309
0.00283208	um/s	Spot	8	1000000051	1310
0.00176759	um/s	Spot	8	1000000053	1311
0.00266246	um/s	Spot	8	1000000054	1312
0.00719435	um/s	Spot	8	1000000055	1313
0.00665919	um/s	Spot	8	1000000056	1314
0.00352305	um/s	Spot	8	1000000057	1315
0.00216312	um/s	Spot	8	1000000058	1316
0.00515098	um/s	Spot	8	1000000059	1317
0.0109254	um/s	Spot	8	1000000061	1318
0.000582398	um/s	Spot	8	1000000060	1319
0.00986564	um/s	Spot	8	1000000062	1320
0.000722604	um/s	Spot	8	1000000063	1321
0.00136643	um/s	Spot	8	1000000065	1322
0.00150789	um/s	Spot	8	1000000064	1323
0.00283057	um/s	Spot	8	1000000066	1324
0.00705491	um/s	Spot	8	1000000067	1325
0.000916484	um/s	Spot	8	1000000068	1326
0.00439543	um/s	Spot	8	1000000069	1327
0.000644327	um/s	Spot	8	1000000070	1328
0.00457997	um/s	Spot	8	1000000071	1329
0.00670051	um/s	Spot	8	1000000072	1330
0.0146217	um/s	Spot	8	1000000073	1331
0.00240196	um/s	Spot	8	1000000074	1332
0.00649289	um/s	Spot	8	1000000076	1333
0.00255144	um/s	Spot	8	1000000075	1334
0.00296425	um/s	Spot	8	1000000080	1335
0.0133268	um/s	Spot	8	1000000078	1336
0.000766437	um/s	Spot	8	1000000079	1337
0.00598642	um/s	Spot	8	1000000077	1338
0.00472667	um/s	Spot	8	1000000081	1339
0.00319495	um/s	Spot	8	1000000082	1340
0.000381469	um/s	Spot	8	1000000083	1342
0.00117759	um/s	Spot	8	1000000085	1343
0.00300956	um/s	Spot	8	1000000086	1344
0.0146897	um/s	Spot	8	1000000087	1345
0.0422654	um/s	Spot	8	1000000084	1346
0.000359818	um/s	Spot	8	1000000088	1347
0.00117258	um/s	Spot	8	1000000089	1348
0.00296425	um/s	Spot	8	1000000090	1349
0.00184229	um/s	Spot	8	1000000091	1350
0.00544415	um/s	Spot	8	1000000093	1351
0.00155402	um/s	Spot	8	1000000092	1352
0.00288819	um/s	Spot	8	1000000175	1353
0.0436449	um/s	Spot	8	1000000094	1354
0.00161976	um/s	Spot	8	1000000096	1355
0.00340961	um/s	Spot	8	1000000095	1356
0.00422209	um/s	Spot	8	1000000097	1357
0.004747	um/s	Spot	8	1000000098	1358
0.00216213	um/s	Spot	8	1000000099	1359
0.00204906	um/s	Spot	8	1000000100	1361
0.00636112	um/s	Spot	8	1000000101	1362
0.0036019	um/s	Spot	8	1000000102	1363
0.00284362	um/s	Spot	8	1000000176	1364
0.00544415	um/s	Spot	8	1000000103	1365
0.00482392	um/s	Spot	8	1000000104	1366
0.00190313	um/s	Spot	8	1000000105	1367
0.00759432	um/s	Spot	8	1000000108	1368
0.0013121	um/s	Spot	8	1000000106	1369
0.00545564	um/s	Spot	8	1000000107	1370
0.0115196	um/s	Spot	8	1000000109	1371
0.00261133	um/s	Spot	8	1000000111	1372
0.00430056	um/s	Spot	8	1000000110	1373
0.0017312	um/s	Spot	8	1000000112	1374
0.00255751	um/s	Spot	8	1000000113	1375
0.00381469	um/s	Spot	8	1000000114	1376
0.00398118	um/s	Spot	8	1000000115	1377
0.0370984	um/s	Spot	8	1000000116	1378
0.00501243	um/s	Spot	8	1000000117	1379
0.000263722	um/s	Spot	8	1000000118	1380
0.00088319	um/s	Spot	8	1000000119	1381
0.0027833	um/s	Spot	8	1000000120	1382
0.00289707	um/s	Spot	8	1000000122	1383
0.00487555	um/s	Spot	8	1000000121	1384
0.00153148	um/s	Spot	8	1000000123	1385
0.00306033	um/s	Spot	8	1000000124	1386
0.00391068	um/s	Spot	8	1000000125	1387
0.00230303	um/s	Spot	8	1000000126	1388
0.00431286	um/s	Spot	8	1000000127	1389
0.00370456	um/s	Spot	8	1000000128	1390
0.0112569	um/s	Spot	8	1000000129	1391
0.00400209	um/s	Spot	8	1000000130	1392
0.00314568	um/s	Spot	8	1000000131	1393
0.0303602	um/s	Spot	8	1000000132	1394
0.00866834	um/s	Spot	8	1000000133	1395
0.00263398	um/s	Spot	8	1000000134	1396
0.00275334	um/s	Spot	8	1000000135	1397
0.00343213	um/s	Spot	8	1000000136	1398
0.00832165	um/s	Spot	8	1000000137	1399
0.00557552	um/s	Spot	8	1000000138	1400
0.0064436	um/s	Spot	8	1000000139	1401
0.000399285	um/s	Spot	8	1000000140	1402
0.00356787	um/s	Spot	8	1000000141	1403
0.00349638	um/s	Spot	8	1000000143	1404
0.00357491	um/s	Spot	8	1000000142	1405
0.00314449	um/s	Spot	8	1000000144	1406
0.00693475	um/s	Spot	8	1000000145	1407
0.001544	um/s	Spot	8	1000000146	1408
0.00661534	um/s	Spot	8	1000000147	1409
0.00254156	um/s	Spot	8	1000000148	1410
0.0116647	um/s	Spot	8	1000000149	1411
0.00491053	um/s	Spot	8	1000000150	1412
0.00532181	um/s	Spot	8	1000000151	1413
0.0255151	um/s	Spot	8	1000000152	1414
0.00206493	um/s	Spot	8	1000000153	1415
0.00767915	um/s	Spot	8	1000000154	1416
0.00382939	um/s	Spot	8	1000000155	1417
0.0066331	um/s	Spot	8	1000000157	1418
0.00421398	um/s	Spot	8	1000000158	1419
0.00115233	um/s	Spot	8	1000000159	1420
0.000787779	um/s	Spot	8	1000000160	1421
0.00463201	um/s	Spot	8	1000000161	1422
0.00530237	um/s	Spot	8	1000000162	1423
0.00419157	um/s	Spot	8	1000000163	1424
0.00311903	um/s	Spot	8	1000000164	1425
0.00645819	um/s	Spot	8	1000000165	1426
0.00206181	um/s	Spot	8	1000000166	1427
0.0129734	um/s	Spot	8	1000000167	1428
0.00201881	um/s	Spot	8	1000000168	1429
0.0113609	um/s	Spot	8	1000000169	1430
0.00253904	um/s	Spot	8	1000000170	1431
0.00603192	um/s	Spot	8	1000000171	1432
0.00354017	um/s	Spot	8	1000000172	1433
0.00172625	um/s	Spot	8	1000000173	1434
0.00231721	um/s	Spot	9	1000000000	1435
0.00512199	um/s	Spot	9	1000000001	1436
0.00527655	um/s	Spot	9	1000000002	1437
0.00285958	um/s	Spot	9	1000000005	1438
0.00317207	um/s	Spot	9	1000000004	1439
0.00666746	um/s	Spot	9	1000000003	1440
0.00400694	um/s	Spot	9	1000000006	1441
0.0452806	um/s	Spot	9	1000000007	1442
0.00277658	um/s	Spot	9	1000000008	1443
0.00357979	um/s	Spot	9	1000000009	1444
0.00052397	um/s	Spot	9	1000000011	1445
0.0040315	um/s	Spot	9	1000000012	1446
0.00510175	um/s	Spot	9	1000000013	1447
0.00033926	um/s	Spot	9	1000000014	1448
0.00292041	um/s	Spot	9	1000000015	1449
0.00313793	um/s	Spot	9	1000000016	1450
0.0121093	um/s	Spot	9	1000000017	1451
0.00388912	um/s	Spot	9	1000000018	1452
0.00114289	um/s	Spot	9	1000000019	1453
0.00574458	um/s	Spot	9	1000000020	1454
0.0262162	um/s	Spot	9	1000000021	1455
0.00480797	um/s	Spot	9	1000000022	1456
0.00351489	um/s	Spot	9	1000000023	1457
0.0112743	um/s	Spot	9	1000000024	1458
0.00212216	um/s	Spot	9	1000000025	1459
0.00388546	um/s	Spot	9	1000000026	1460
0.00161433	um/s	Spot	9	1000000027	1461
0.0138716	um/s	Spot	9	1000000028	1462
0.00483731	um/s	Spot	9	1000000029	1463
0.00909918	um/s	Spot	9	1000000030	1464
0.00369932	um/s	Spot	9	1000000031	1465
0.00470014	um/s	Spot	9	1000000032	1466
0.0100448	um/s	Spot	9	1000000033	1467
0.00347334	um/s	Spot	9	1000000034	1468
0.00232176	um/s	Spot	9	1000000035	1469
0.00822713	um/s	Spot	9	1000000037	1470
0.00336588	um/s	Spot	9	1000000036	1471
0.0126398	um/s	Spot	9	1000000038	1472
0.00689174	um/s	Spot	9	1000000040	1473
0.0120564	um/s	Spot	9	1000000039	1474
0.0281695	um/s	Spot	9	1000000174	1475
0.00495336	um/s	Spot	9	1000000041	1477
0.00160515	um/s	Spot	9	1000000042	1478
0.01339	um/s	Spot	9	1000000044	1479
0.0125842	um/s	Spot	9	1000000045	1480
0.0105341	um/s	Spot	9	1000000043	1481
0.00344511	um/s	Spot	9	1000000046	1482
0.00441552	um/s	Spot	9	1000000047	1483
0.0209191	um/s	Spot	9	1000000048	1484
0.0074856	um/s	Spot	9	1000000177	1485
0.00741803	um/s	Spot	9	1000000049	1486
0.00549976	um/s	Spot	9	1000000050	1487
0.0122628	um/s	Spot	9	1000000051	1488
0.00062082	um/s	Spot	9	1000000052	1489
0.00243606	um/s	Spot	9	1000000053	1490
0.00440115	um/s	Spot	9	1000000054	1491
0.00818622	um/s	Spot	9	1000000055	1492
0.00234866	um/s	Spot	9	1000000057	1493
0.00425625	um/s	Spot	9	1000000056	1494
0.000640906	um/s	Spot	9	1000000058	1495
0.00331005	um/s	Spot	9	1000000059	1496
0.00659237	um/s	Spot	9	1000000061	1497
0.0056118	um/s	Spot	9	1000000060	1498
0.0132834	um/s	Spot	9	1000000062	1499
0.0041315	um/s	Spot	9	1000000063	1500
0.00530907	um/s	Spot	9	1000000064	1501
0.00262569	um/s	Spot	9	1000000065	1502
0.00290646	um/s	Spot	9	1000000066	1503
0.00216038	um/s	Spot	9	1000000067	1504
0.00288458	um/s	Spot	9	1000000068	1505
0.00503466	um/s	Spot	9	1000000069	1506
0.00271174	um/s	Spot	9	1000000070	1507
0.00625565	um/s	Spot	9	1000000071	1508
0.00193885	um/s	Spot	9	1000000072	1509
0.00186812	um/s	Spot	9	1000000073	1510
0.00338949	um/s	Spot	9	1000000074	1511
0.00326573	um/s	Spot	9	1000000076	1512
0.00588163	um/s	Spot	9	1000000075	1513
0.00705865	um/s	Spot	9	1000000080	1514
0.00252879	um/s	Spot	9	1000000079	1515
0.00118996	um/s	Spot	9	1000000077	1516
0.00279629	um/s	Spot	9	1000000081	1517
0.00430166	um/s	Spot	9	1000000082	1518
0.00286714	um/s	Spot	9	1000000083	1520
0.00930936	um/s	Spot	9	1000000085	1521
0.00273655	um/s	Spot	9	1000000086	1522
0.00364468	um/s	Spot	9	1000000087	1523
0.00225719	um/s	Spot	9	1000000084	1524
0.0424974	um/s	Spot	9	1000000088	1525
0.00364772	um/s	Spot	9	1000000089	1526
0.00228301	um/s	Spot	9	1000000090	1527
0.00893849	um/s	Spot	9	1000000091	1528
0.00320585	um/s	Spot	9	1000000093	1529
0.00178132	um/s	Spot	9	1000000092	1530
0.00743196	um/s	Spot	9	1000000094	1531
0.00068619	um/s	Spot	9	1000000175	1532
0.00478695	um/s	Spot	9	1000000095	1533
0.00377001	um/s	Spot	9	1000000096	1534
0.00412382	um/s	Spot	9	1000000097	1535
0.00470542	um/s	Spot	9	1000000098	1536
0.00683636	um/s	Spot	9	1000000099	1537
0.000923688	um/s	Spot	9	1000000100	1539
0.0129737	um/s	Spot	9	1000000101	1540
0.00313052	um/s	Spot	9	1000000102	1541
0.00623747	um/s	Spot	9	1000000176	1542
0.0117105	um/s	Spot	9	1000000103	1543
0.011308	um/s	Spot	9	1000000104	1544
0.00386078	um/s	Spot	9	1000000105	1545
0.00212192	um/s	Spot	9	1000000108	1546
0.000832284	um/s	Spot	9	1000000106	1547
0.00280759	um/s	Spot	9	1000000107	1548
0.00124546	um/s	Spot	9	1000000109	1549
0.0303859	um/s	Spot	9	1000000179	1550
0.00387443	um/s	Spot	9	1000000111	1551
0.0413041	um/s	Spot	9	1000000110	1552
0.00217208	um/s	Spot	9	1000000112	1553
0.00469238	um/s	Spot	9	1000000113	1554
0.00253983	um/s	Spot	9	1000000114	1555
0.0136283	um/s	Spot	9	1000000115	1556
0.0364988	um/s	Spot	9	1000000116	1557
0.00170251	um/s	Spot	9	1000000117	1558
0.00311208	um/s	Spot	9	1000000118	1559
0.0313103	um/s	Spot	9	1000000120	1560
0.00318453	um/s	Spot	9	1000000119	1561
0.00620192	um/s	Spot	9	1000000121	1562
0.00383733	um/s	Spot	9	1000000122	1563
0.00684963	um/s	Spot	9	1000000124	1564
0.00465261	um/s	Spot	9	1000000123	1565
0.00684385	um/s	Spot	9	1000000125	1566
0.00221564	um/s	Spot	9	1000000128	1567
0.00493382	um/s	Spot	9	1000000126	1568
0.003382	um/s	Spot	9	1000000127	1569
0.00673208	um/s	Spot	9	1000000129	1570
0.00537273	um/s	Spot	9	1000000130	1571
0.0236661	um/s	Spot	9	1000000132	1572
0.0016963	um/s	Spot	9	1000000131	1573
0.00104794	um/s	Spot	9	1000000133	1574
0.00547436	um/s	Spot	9	1000000134	1575
0.000822713	um/s	Spot	9	1000000135	1576
0.00387021	um/s	Spot	9	1000000136	1577
0.00619637	um/s	Spot	9	1000000137	1578
0.00541969	um/s	Spot	9	1000000138	1579
0.0100009	um/s	Spot	9	1000000139	1580
0.00376117	um/s	Spot	9	1000000140	1581
0.00528834	um/s	Spot	9	1000000141	1582
0.00737835	um/s	Spot	9	1000000142	1583
0.00638173	um/s	Spot	9	1000000143	1584
0.00818886	um/s	Spot	9	1000000144	1585
0.00424433	um/s	Spot	9	1000000145	1586
0.00908385	um/s	Spot	9	1000000146	1587
0.0363445	um/s	Spot	9	1000000147	1588
0.00345138	um/s	Spot	9	1000000148	1589
0.00470956	um/s	Spot	9	1000000149	1590
0.00534228	um/s	Spot	9	1000000150	1591
0.00212813	um/s	Spot	9	1000000151	1592
0.0326058	um/s	Spot	9	1000000152	1593
0.00409646	um/s	Spot	9	1000000153	1594
0.00458862	um/s	Spot	9	1000000154	1595
0.0034938	um/s	Spot	9	1000000155	1596
0.00248009	um/s	Spot	9	1000000157	1597
0.00541657	um/s	Spot	9	1000000158	1598
0.0044503	um/s	Spot	9	1000000159	1599
0.00443937	um/s	Spot	9	1000000160	1600
0.00474475	um/s	Spot	9	1000000162	1601
0.00767912	um/s	Spot	9	1000000161	1602
0.00429183	um/s	Spot	9	1000000163	1603
0.00699063	um/s	Spot	9	1000000164	1604
0.00642264	um/s	Spot	9	1000000165	1605
0.00620012	um/s	Spot	9	1000000166	1606
0.00850854	um/s	Spot	9	1000000167	1607
0.000898773	um/s	Spot	9	1000000168	1608
0.0022749	um/s	Spot	9	1000000169	1609
0.00734802	um/s	Spot	9	1000000170	1610
0.00130992	um/s	Spot	9	1000000171	1611
0.00303182	um/s	Spot	9	1000000172	1612
0.00156146	um/s	Spot	9	1000000173	1613
0.00433831	um/s	Spot	10	1000000000	1614
0.00727292	um/s	Spot	10	1000000001	1615
0.00577933	um/s	Spot	10	1000000002	1616
0.00158528	um/s	Spot	10	1000000004	1617
0.00550094	um/s	Spot	10	1000000005	1618
0.00276444	um/s	Spot	10	1000000003	1619
0.00433745	um/s	Spot	10	1000000006	1620
0.00146475	um/s	Spot	10	1000000008	1621
0.00526756	um/s	Spot	10	1000000009	1622
0.00177688	um/s	Spot	10	1000000011	1623
0.00221435	um/s	Spot	10	1000000013	1624
0.00270066	um/s	Spot	10	1000000014	1625
0.000921226	um/s	Spot	10	1000000012	1626
0.00418921	um/s	Spot	10	1000000015	1627
0.0055929	um/s	Spot	10	1000000016	1628
0.0175795	um/s	Spot	10	1000000017	1629
0.00307851	um/s	Spot	10	1000000018	1630
0.00350331	um/s	Spot	10	1000000019	1631
0.0057148	um/s	Spot	10	1000000020	1632
0.0188389	um/s	Spot	10	1000000021	1633
0.00376018	um/s	Spot	10	1000000022	1634
0.00458203	um/s	Spot	10	1000000023	1635
0.0060997	um/s	Spot	10	1000000024	1636
0.00157892	um/s	Spot	10	1000000025	1637
0.00994947	um/s	Spot	10	1000000026	1638
0.00503336	um/s	Spot	10	1000000027	1639
0.00276961	um/s	Spot	10	1000000028	1640
0.00958964	um/s	Spot	10	1000000030	1641
0.00446124	um/s	Spot	10	1000000029	1642
0.00321569	um/s	Spot	10	1000000031	1643
0.00221435	um/s	Spot	10	1000000032	1644
0.0128321	um/s	Spot	10	1000000033	1645
0.00491191	um/s	Spot	10	1000000034	1646
0.00367468	um/s	Spot	10	1000000035	1647
0.0101556	um/s	Spot	10	1000000037	1648
0.0105206	um/s	Spot	10	1000000036	1649
0.00981648	um/s	Spot	10	1000000038	1650
0.00627462	um/s	Spot	10	1000000040	1651
0.00663795	um/s	Spot	10	1000000039	1652
0.0238767	um/s	Spot	10	1000000174	1653
0.00305068	um/s	Spot	10	1000000041	1655
0.00225982	um/s	Spot	10	1000000044	1656
0.00285346	um/s	Spot	10	1000000042	1657
0.0256886	um/s	Spot	10	1000000045	1658
0.00591119	um/s	Spot	10	1000000043	1659
0.00506442	um/s	Spot	10	1000000047	1660
0.00509695	um/s	Spot	10	1000000046	1661
0.00758127	um/s	Spot	10	1000000048	1663
0.00807796	um/s	Spot	10	1000000049	1664
0.00599952	um/s	Spot	10	1000000050	1665
0.00394499	um/s	Spot	10	1000000051	1666
0.00365734	um/s	Spot	10	1000000052	1667
0.0052215	um/s	Spot	10	1000000053	1668
0.00343737	um/s	Spot	10	1000000054	1669
0.0121529	um/s	Spot	10	1000000055	1670
0.00507987	um/s	Spot	10	1000000056	1671
0.00514752	um/s	Spot	10	1000000057	1672
0.00509747	um/s	Spot	10	1000000058	1673
0.00639347	um/s	Spot	10	1000000059	1674
0.00425994	um/s	Spot	10	1000000060	1675
0.010098	um/s	Spot	10	1000000061	1676
0.00340345	um/s	Spot	10	1000000062	1677
0.00466725	um/s	Spot	10	1000000063	1678
0.00700239	um/s	Spot	10	1000000064	1679
0.00525699	um/s	Spot	10	1000000065	1680
0.00256876	um/s	Spot	10	1000000066	1681
0.00257535	um/s	Spot	10	1000000067	1682
0.00275369	um/s	Spot	10	1000000068	1683
0.0059456	um/s	Spot	10	1000000069	1684
0.00710096	um/s	Spot	10	1000000071	1685
0.00419881	um/s	Spot	10	1000000070	1686
0.0229602	um/s	Spot	10	1000000072	1687
0.00338519	um/s	Spot	10	1000000073	1688
0.00388055	um/s	Spot	10	1000000074	1689
0.00810519	um/s	Spot	10	1000000076	1690
0.00234359	um/s	Spot	10	1000000075	1691
0.00319188	um/s	Spot	10	1000000079	1692
0.00124756	um/s	Spot	10	1000000080	1693
0.00166109	um/s	Spot	10	1000000078	1694
0.00361304	um/s	Spot	10	1000000077	1695
0.00150998	um/s	Spot	10	1000000081	1696
0.0037793	um/s	Spot	10	1000000082	1697
0.00336589	um/s	Spot	10	1000000083	1699
0.00280187	um/s	Spot	10	1000000178	1700
0.00569624	um/s	Spot	10	1000000085	1701
0.00248682	um/s	Spot	10	1000000086	1702
0.0083898	um/s	Spot	10	1000000087	1703
0.00464689	um/s	Spot	10	1000000084	1704
0.00209233	um/s	Spot	10	1000000088	1705
0.00414817	um/s	Spot	10	1000000089	1706
0.00309344	um/s	Spot	10	1000000090	1707
0.00474526	um/s	Spot	10	1000000091	1708
0.003115	um/s	Spot	10	1000000093	1709
0.00468764	um/s	Spot	10	1000000092	1710
0.0112759	um/s	Spot	10	1000000095	1711
0.00390938	um/s	Spot	10	1000000096	1712
0.0303032	um/s	Spot	10	1000000094	1713
0.00476665	um/s	Spot	10	1000000097	1714
0.00567947	um/s	Spot	10	1000000098	1715
0.00599378	um/s	Spot	10	1000000099	1716
0.00379259	um/s	Spot	10	1000000100	1718
0.00171868	um/s	Spot	10	1000000101	1719
0.00677038	um/s	Spot	10	1000000102	1720
0.00242382	um/s	Spot	10	1000000176	1721
0.0148382	um/s	Spot	10	1000000103	1722
0.0191276	um/s	Spot	10	1000000104	1723
0.00288522	um/s	Spot	10	1000000105	1724
0.00542676	um/s	Spot	10	1000000108	1725
0.00347233	um/s	Spot	10	1000000106	1726
0.00769756	um/s	Spot	10	1000000107	1727
0.0109447	um/s	Spot	10	1000000109	1728
0.00533908	um/s	Spot	10	1000000110	1729
0.00400933	um/s	Spot	10	1000000111	1730
0.0033271	um/s	Spot	10	1000000112	1731
0.00336022	um/s	Spot	10	1000000113	1732
0.00466373	um/s	Spot	10	1000000114	1733
0.00486303	um/s	Spot	10	1000000115	1734
0.0341376	um/s	Spot	10	1000000116	1735
0.00527118	um/s	Spot	10	1000000117	1736
0.00360114	um/s	Spot	10	1000000118	1737
0.00670528	um/s	Spot	10	1000000119	1738
0.00724599	um/s	Spot	10	1000000120	1739
0.00299406	um/s	Spot	10	1000000122	1740
0.00362241	um/s	Spot	10	1000000123	1741
0.00437672	um/s	Spot	10	1000000124	1742
0.00181347	um/s	Spot	10	1000000125	1743
0.00632282	um/s	Spot	10	1000000126	1744
0.00720795	um/s	Spot	10	1000000127	1745
0.00318191	um/s	Spot	10	1000000128	1746
0.00855289	um/s	Spot	10	1000000129	1747
0.00474124	um/s	Spot	10	1000000130	1748
0.00914861	um/s	Spot	10	1000000132	1749
0.00228963	um/s	Spot	10	1000000131	1750
0.00247893	um/s	Spot	10	1000000133	1751
0.00471839	um/s	Spot	10	1000000134	1752
0.0103589	um/s	Spot	10	1000000135	1753
0.0064976	um/s	Spot	10	1000000136	1754
0.00317858	um/s	Spot	10	1000000137	1755
0.0109705	um/s	Spot	10	1000000138	1756
0.00830967	um/s	Spot	10	1000000139	1757
0.00427149	um/s	Spot	10	1000000140	1758
0.011168	um/s	Spot	10	1000000143	1759
0.00173005	um/s	Spot	10	1000000141	1760
0.00423949	um/s	Spot	10	1000000142	1761
0.0128371	um/s	Spot	10	1000000144	1762
0.00247572	um/s	Spot	10	1000000145	1763
0.00539043	um/s	Spot	10	1000000146	1764
0.0139612	um/s	Spot	10	1000000147	1765
0.00694382	um/s	Spot	10	1000000148	1767
0.00762669	um/s	Spot	10	1000000149	1768
0.00184963	um/s	Spot	10	1000000150	1769
0.00238416	um/s	Spot	10	1000000151	1770
0.0270541	um/s	Spot	10	1000000152	1771
0.00575986	um/s	Spot	10	1000000153	1772
0.0165584	um/s	Spot	10	1000000154	1773
0.00734222	um/s	Spot	10	1000000155	1774
0.00107612	um/s	Spot	10	1000000157	1775
0.00965065	um/s	Spot	10	1000000158	1776
0.00349665	um/s	Spot	10	1000000159	1777
0.00437333	um/s	Spot	10	1000000160	1778
0.00421694	um/s	Spot	10	1000000161	1779
0.00321915	um/s	Spot	10	1000000162	1780
0.00594417	um/s	Spot	10	1000000163	1781
0.00403737	um/s	Spot	10	1000000164	1782
0.00276349	um/s	Spot	10	1000000165	1783
0.00502788	um/s	Spot	10	1000000166	1784
0.010972	um/s	Spot	10	1000000167	1785
0.00467281	um/s	Spot	10	1000000168	1786
0.0067116	um/s	Spot	10	1000000169	1787
0.00433831	um/s	Spot	10	1000000170	1788
0.00708632	um/s	Spot	10	1000000171	1789
0.00660723	um/s	Spot	10	1000000172	1790
0.00407394	um/s	Spot	10	1000000173	1791
0.00228133	um/s	Spot	11	1000000000	1792
0.00470988	um/s	Spot	11	1000000001	1793
0.00146781	um/s	Spot	11	1000000002	1794
0.00869563	um/s	Spot	11	1000000004	1795
0.00440871	um/s	Spot	11	1000000005	1796
0.0021946	um/s	Spot	11	1000000003	1797
0.00605039	um/s	Spot	11	1000000006	1798
0.000789871	um/s	Spot	11	1000000008	1799
0.0103957	um/s	Spot	11	1000000009	1800
0.00616528	um/s	Spot	11	1000000011	1801
0.00233789	um/s	Spot	11	1000000013	1802
0.00445683	um/s	Spot	11	1000000012	1803
0.0200325	um/s	Spot	11	1000000014	1804
0.00295308	um/s	Spot	11	1000000015	1805
0.00443861	um/s	Spot	11	1000000016	1806
0.0208975	um/s	Spot	11	1000000017	1807
0.00431914	um/s	Spot	11	1000000018	1808
0.000321635	um/s	Spot	11	1000000019	1809
0.00231935	um/s	Spot	11	1000000020	1810
0.025891	um/s	Spot	11	1000000021	1811
0.0034692	um/s	Spot	11	1000000022	1812
0.000807893	um/s	Spot	11	1000000023	1813
0.0259075	um/s	Spot	11	1000000024	1814
0.00318436	um/s	Spot	11	1000000025	1815
0.0032205	um/s	Spot	11	1000000026	1816
0.00204701	um/s	Spot	11	1000000027	1817
0.00445726	um/s	Spot	11	1000000180	1818
0.00662972	um/s	Spot	11	1000000028	1819
0.0043663	um/s	Spot	11	1000000029	1820
0.00779624	um/s	Spot	11	1000000030	1821
0.00487511	um/s	Spot	11	1000000031	1822
0.00400513	um/s	Spot	11	1000000032	1823
0.00264261	um/s	Spot	11	1000000033	1824
0.00296605	um/s	Spot	11	1000000034	1825
0.000851594	um/s	Spot	11	1000000035	1826
0.00340763	um/s	Spot	11	1000000037	1827
0.00592959	um/s	Spot	11	1000000036	1828
0.00261012	um/s	Spot	11	1000000038	1829
0.00889809	um/s	Spot	11	1000000040	1830
0.00905492	um/s	Spot	11	1000000039	1831
0.0157276	um/s	Spot	11	1000000174	1832
0.00306368	um/s	Spot	11	1000000041	1834
0.0250383	um/s	Spot	11	1000000045	1835
0.0014623	um/s	Spot	11	1000000042	1836
0.0114965	um/s	Spot	11	1000000044	1837
0.00176832	um/s	Spot	11	1000000043	1838
0.00157974	um/s	Spot	11	1000000046	1839
0.000461842	um/s	Spot	11	1000000047	1840
0.00659803	um/s	Spot	11	1000000048	1842
0.0159946	um/s	Spot	11	1000000177	1843
0.015413	um/s	Spot	11	1000000049	1844
0.00176469	um/s	Spot	11	1000000050	1845
0.00478547	um/s	Spot	11	1000000052	1846
0.00610514	um/s	Spot	11	1000000051	1847
0.000653143	um/s	Spot	11	1000000053	1848
0.00381474	um/s	Spot	11	1000000054	1849
0.00603159	um/s	Spot	11	1000000055	1850
0.00146047	um/s	Spot	11	1000000056	1851
0.00111226	um/s	Spot	11	1000000057	1852
0.0006858	um/s	Spot	11	1000000058	1853
0.00697098	um/s	Spot	11	1000000059	1854
0.0050072	um/s	Spot	11	1000000060	1855
0.00306368	um/s	Spot	11	1000000061	1856
0.00668164	um/s	Spot	11	1000000062	1857
0.00152233	um/s	Spot	11	1000000063	1858
0.00275348	um/s	Spot	11	1000000064	1859
9.23683e-05	um/s	Spot	11	1000000065	1860
0.000903252	um/s	Spot	11	1000000066	1861
0.00341201	um/s	Spot	11	1000000067	1862
0.00052658	um/s	Spot	11	1000000068	1863
0.0020258	um/s	Spot	11	1000000069	1864
0.00135005	um/s	Spot	11	1000000071	1865
0.0016002	um/s	Spot	11	1000000070	1866
0.0405354	um/s	Spot	11	1000000072	1867
0.00370756	um/s	Spot	11	1000000073	1868
0.00486416	um/s	Spot	11	1000000074	1869
0.00130629	um/s	Spot	11	1000000075	1870
0.0183237	um/s	Spot	11	1000000076	1871
0.00798919	um/s	Spot	11	1000000080	1872
0.00217115	um/s	Spot	11	1000000079	1873
0.0103403	um/s	Spot	11	1000000078	1874
0.00469639	um/s	Spot	11	1000000077	1875
0.00573465	um/s	Spot	11	1000000081	1876
0.0019334	um/s	Spot	11	1000000082	1877
0.000438141	um/s	Spot	11	1000000083	1879
0.00794091	um/s	Spot	11	1000000178	1880
0.0013128	um/s	Spot	11	1000000085	1881
0.00232875	um/s	Spot	11	1000000086	1882
0.00468263	um/s	Spot	11	1000000087	1883
0.00190114	um/s	Spot	11	1000000084	1884
0.00228623	um/s	Spot	11	1000000088	1885
0.00182442	um/s	Spot	11	1000000089	1886
0.00288568	um/s	Spot	11	1000000090	1887
0.00924981	um/s	Spot	11	1000000091	1888
0.0025095	um/s	Spot	11	1000000092	1889
0.00327367	um/s	Spot	11	1000000175	1890
0.0173821	um/s	Spot	11	1000000094	1891
0.010988	um/s	Spot	11	1000000095	1892
0.00034715	um/s	Spot	11	1000000096	1893
0.00189411	um/s	Spot	11	1000000097	1894
0.00348377	um/s	Spot	11	1000000098	1895
0.00356905	um/s	Spot	11	1000000099	1896
0.00343211	um/s	Spot	11	1000000100	1898
0.00779979	um/s	Spot	11	1000000101	1899
0.00281761	um/s	Spot	11	1000000102	1900
0.00645464	um/s	Spot	11	1000000176	1901
0.00034715	um/s	Spot	11	1000000103	1902
0.0014384	um/s	Spot	11	1000000104	1903
0.00392226	um/s	Spot	11	1000000105	1904
0.00348576	um/s	Spot	11	1000000108	1905
0.000859075	um/s	Spot	11	1000000106	1906
0.00714087	um/s	Spot	11	1000000107	1907
0.00175864	um/s	Spot	11	1000000109	1908
0.00256831	um/s	Spot	11	1000000111	1909
0.041155	um/s	Spot	11	1000000110	1910
0.00166423	um/s	Spot	11	1000000112	1911
0.00166519	um/s	Spot	11	1000000113	1912
0.00195643	um/s	Spot	11	1000000114	1913
0.0110738	um/s	Spot	11	1000000115	1914
0.00437654	um/s	Spot	11	1000000116	1915
0.00251354	um/s	Spot	11	1000000117	1916
0.0016397	um/s	Spot	11	1000000118	1917
0.00231866	um/s	Spot	11	1000000119	1918
0.00130669	um/s	Spot	11	1000000120	1919
0.00369944	um/s	Spot	11	1000000121	1920
0.00173206	um/s	Spot	11	1000000122	1921
0.000891366	um/s	Spot	11	1000000123	1922
0.0022178	um/s	Spot	11	1000000124	1923
0.00572507	um/s	Spot	11	1000000125	1924
0.00401736	um/s	Spot	11	1000000127	1925
0.00449401	um/s	Spot	11	1000000126	1926
0.00354221	um/s	Spot	11	1000000128	1927
0.00490944	um/s	Spot	11	1000000129	1928
0.00522555	um/s	Spot	11	1000000130	1929
0.00470308	um/s	Spot	11	1000000131	1930
0.0261956	um/s	Spot	11	1000000132	1931
0.00445863	um/s	Spot	11	1000000133	1932
0.00646421	um/s	Spot	11	1000000134	1933
0.00728547	um/s	Spot	11	1000000135	1934
0.00264261	um/s	Spot	11	1000000136	1935
0.0118499	um/s	Spot	11	1000000137	1936
0.00745985	um/s	Spot	11	1000000138	1937
0.0123105	um/s	Spot	11	1000000139	1938
0.00168588	um/s	Spot	11	1000000140	1939
0.00301084	um/s	Spot	11	1000000141	1940
0.0125407	um/s	Spot	11	1000000143	1941
0.00270404	um/s	Spot	11	1000000142	1942
0.0117758	um/s	Spot	11	1000000144	1943
0.00309675	um/s	Spot	11	1000000145	1944
0.00351121	um/s	Spot	11	1000000146	1945
0.0388534	um/s	Spot	11	1000000147	1947
0.00565308	um/s	Spot	11	1000000148	1948
0.0151511	um/s	Spot	11	1000000149	1949
0.0021207	um/s	Spot	11	1000000150	1950
0.00344188	um/s	Spot	11	1000000151	1951
0.0322004	um/s	Spot	11	1000000152	1952
0.00290997	um/s	Spot	11	1000000153	1953
0.0100789	um/s	Spot	11	1000000154	1954
0.00344869	um/s	Spot	11	1000000155	1955
0.00209031	um/s	Spot	11	1000000157	1956
0.00569593	um/s	Spot	11	1000000158	1957
0.00686577	um/s	Spot	11	1000000159	1958
0.0037189	um/s	Spot	11	1000000160	1959
0.0105164	um/s	Spot	11	1000000162	1960
0.0100155	um/s	Spot	11	1000000161	1961
0.00470852	um/s	Spot	11	1000000163	1962
0.00712831	um/s	Spot	11	1000000164	1963
0.00177584	um/s	Spot	11	1000000165	1964
0.00123624	um/s	Spot	11	1000000166	1965
0.00511342	um/s	Spot	11	1000000167	1966
0.00088837	um/s	Spot	11	1000000168	1967
0.00839104	um/s	Spot	11	1000000169	1968
0.00930682	um/s	Spot	11	1000000170	1969
0.00383203	um/s	Spot	11	1000000171	1970
0.00204048	um/s	Spot	11	1000000172	1971
0.00170475	um/s	Spot	11	1000000173	1972
0.001989	um/s	Spot	12	1000000000	1973
0.00865194	um/s	Spot	12	1000000001	1974
0.00633591	um/s	Spot	12	1000000005	1975
0.00588638	um/s	Spot	12	1000000004	1976
0.0010061	um/s	Spot	12	1000000003	1977
0.00873049	um/s	Spot	12	1000000006	1978
0.0564928	um/s	Spot	12	1000000007	1979
0.00127371	um/s	Spot	12	1000000008	1980
0.0106536	um/s	Spot	12	1000000009	1981
0.00433521	um/s	Spot	12	1000000011	1982
0.00274358	um/s	Spot	12	1000000013	1983
0.00162412	um/s	Spot	12	1000000012	1984
0.0149618	um/s	Spot	12	1000000014	1985
0.00249582	um/s	Spot	12	1000000015	1986
0.0113267	um/s	Spot	12	1000000016	1987
0.0245352	um/s	Spot	12	1000000017	1988
0.005608	um/s	Spot	12	1000000018	1989
0.00321408	um/s	Spot	12	1000000019	1990
0.00141796	um/s	Spot	12	1000000020	1991
0.0280243	um/s	Spot	12	1000000021	1992
0.00381108	um/s	Spot	12	1000000022	1993
0.00368066	um/s	Spot	12	1000000023	1994
0.014958	um/s	Spot	12	1000000024	1995
0.00760226	um/s	Spot	12	1000000025	1996
0.0123011	um/s	Spot	12	1000000026	1997
0.00355026	um/s	Spot	12	1000000027	1998
0.00294224	um/s	Spot	12	1000000180	1999
0.0100525	um/s	Spot	12	1000000028	2000
0.00476289	um/s	Spot	12	1000000029	2001
0.00816692	um/s	Spot	12	1000000030	2002
0.00364382	um/s	Spot	12	1000000031	2003
0.00114261	um/s	Spot	12	1000000032	2004
0.00587795	um/s	Spot	12	1000000033	2005
0.00685916	um/s	Spot	12	1000000034	2006
0.00184864	um/s	Spot	12	1000000035	2007
0.00226294	um/s	Spot	12	1000000037	2008
0.0100737	um/s	Spot	12	1000000036	2009
0.0139489	um/s	Spot	12	1000000038	2010
0.00559037	um/s	Spot	12	1000000040	2011
0.00161721	um/s	Spot	12	1000000039	2012
0.032104	um/s	Spot	12	1000000174	2013
0.00354951	um/s	Spot	12	1000000041	2015
0.0136526	um/s	Spot	12	1000000045	2016
0.00831146	um/s	Spot	12	1000000044	2017
0.00218622	um/s	Spot	12	1000000042	2018
0.00143849	um/s	Spot	12	1000000043	2019
0.00128538	um/s	Spot	12	1000000046	2020
0.00296121	um/s	Spot	12	1000000047	2021
0.0102452	um/s	Spot	12	1000000048	2023
0.0194861	um/s	Spot	12	1000000049	2024
0.00176843	um/s	Spot	12	1000000050	2025
0.013779	um/s	Spot	12	1000000051	2026
0.00519488	um/s	Spot	12	1000000052	2027
0.00213887	um/s	Spot	12	1000000053	2028
0.00823118	um/s	Spot	12	1000000054	2029
0.00555986	um/s	Spot	12	1000000055	2030
0.000527627	um/s	Spot	12	1000000056	2031
0.00196499	um/s	Spot	12	1000000057	2032
0.00198686	um/s	Spot	12	1000000058	2033
0.00124277	um/s	Spot	12	1000000059	2034
0.00784157	um/s	Spot	12	1000000061	2035
0.00192108	um/s	Spot	12	1000000060	2036
0.00290741	um/s	Spot	12	1000000062	2037
0.00349638	um/s	Spot	12	1000000063	2038
0.00411507	um/s	Spot	12	1000000065	2039
0.00584383	um/s	Spot	12	1000000064	2040
0.000969382	um/s	Spot	12	1000000066	2041
0.00161721	um/s	Spot	12	1000000067	2042
[truncated: 8,248 more rows]
