# Supplementary material for: Protocol for real-time monitoring of CD8+ T and myeloid cell behavior in human high-grade serous ovarian cancer slices
Source: STAR Protoc. 2024 Jun 2;5(2):103102. doi: 10.1016/j.xpro.2024.103102 (PMC11179100; doi:10.1016/j.xpro.2024.103102)
Supplement: Data S3. Files for testing the R script, quantification and statistical analysis step 2 [file mmc3.zip › Test files/Slice1_a/__Time.csv]

Time
====================
Time	Unit	Category	Time	TrackID	ID
0	s	Spot	1	1000000000	0
0	s	Spot	1	1000000001	1
0	s	Spot	1	1000000002	2
0	s	Spot	1	1000000003	3
0	s	Spot	1	1000000004	4
0	s	Spot	1	1000000005	5
0	s	Spot	1	1000000006	6
0	s	Spot	1	1000000007	7
0	s	Spot	1	1000000008	8
0	s	Spot	1	1000000009	9
0	s	Spot	1	1000000010	10
0	s	Spot	1	1000000011	11
0	s	Spot	1	1000000012	12
0	s	Spot	1	1000000013	13
0	s	Spot	1	1000000014	14
0	s	Spot	1	1000000015	15
0	s	Spot	1	1000000016	16
0	s	Spot	1	1000000017	17
0	s	Spot	1	1000000018	18
0	s	Spot	1	1000000019	19
0	s	Spot	1	1000000020	20
0	s	Spot	1	1000000021	21
0	s	Spot	1	1000000022	22
0	s	Spot	1	1000000023	23
0	s	Spot	1	1000000024	24
0	s	Spot	1	1000000025	25
0	s	Spot	1	1000000026	26
0	s	Spot	1	1000000027	27
0	s	Spot	1	1000000028	28
0	s	Spot	1	1000000029	29
0	s	Spot	1	1000000030	30
0	s	Spot	1	1000000031	31
0	s	Spot	1	1000000032	32
0	s	Spot	1	1000000033	33
0	s	Spot	1	1000000034	34
0	s	Spot	1	1000000035	35
0	s	Spot	1	1000000036	36
0	s	Spot	1	1000000037	37
0	s	Spot	1	1000000038	38
0	s	Spot	1	1000000039	39
0	s	Spot	1	1000000040	40
0	s	Spot	1	1000000041	43
0	s	Spot	1	1000000042	44
0	s	Spot	1	1000000043	45
0	s	Spot	1	1000000044	46
0	s	Spot	1	1000000045	47
0	s	Spot	1	1000000046	48
0	s	Spot	1	1000000047	49
0	s	Spot	1	1000000048	50
0	s	Spot	1	1000000049	51
0	s	Spot	1	1000000050	52
0	s	Spot	1	1000000051	53
0	s	Spot	1	1000000052	54
0	s	Spot	1	1000000053	55
0	s	Spot	1	1000000054	56
0	s	Spot	1	1000000055	57
0	s	Spot	1	1000000056	58
0	s	Spot	1	1000000057	59
0	s	Spot	1	1000000058	60
0	s	Spot	1	1000000059	61
0	s	Spot	1	1000000060	62
0	s	Spot	1	1000000061	63
0	s	Spot	1	1000000062	64
0	s	Spot	1	1000000063	65
0	s	Spot	1	1000000064	66
0	s	Spot	1	1000000065	67
0	s	Spot	1	1000000066	68
0	s	Spot	1	1000000067	69
0	s	Spot	1	1000000068	70
0	s	Spot	1	1000000069	71
0	s	Spot	1	1000000070	72
0	s	Spot	1	1000000071	73
0	s	Spot	1	1000000072	74
0	s	Spot	1	1000000073	75
0	s	Spot	1	1000000074	76
0	s	Spot	1	1000000075	77
0	s	Spot	1	1000000076	78
0	s	Spot	1	1000000077	79
0	s	Spot	1	1000000078	80
0	s	Spot	1	1000000079	81
0	s	Spot	1	1000000080	82
0	s	Spot	1	1000000081	83
0	s	Spot	1	1000000082	84
0	s	Spot	1	1000000083	86
0	s	Spot	1	1000000084	87
0	s	Spot	1	1000000085	88
0	s	Spot	1	1000000086	89
0	s	Spot	1	1000000087	90
0	s	Spot	1	1000000088	91
0	s	Spot	1	1000000089	92
0	s	Spot	1	1000000090	93
0	s	Spot	1	1000000091	94
0	s	Spot	1	1000000092	95
0	s	Spot	1	1000000093	96
0	s	Spot	1	1000000094	97
0	s	Spot	1	1000000095	98
0	s	Spot	1	1000000096	99
0	s	Spot	1	1000000097	100
0	s	Spot	1	1000000098	101
0	s	Spot	1	1000000099	102
0	s	Spot	1	1000000100	103
0	s	Spot	1	1000000101	105
0	s	Spot	1	1000000102	106
0	s	Spot	1	1000000103	107
0	s	Spot	1	1000000104	108
0	s	Spot	1	1000000105	109
0	s	Spot	1	1000000106	110
0	s	Spot	1	1000000107	111
0	s	Spot	1	1000000108	112
0	s	Spot	1	1000000109	113
0	s	Spot	1	1000000110	114
0	s	Spot	1	1000000111	115
0	s	Spot	1	1000000112	116
0	s	Spot	1	1000000113	117
0	s	Spot	1	1000000114	118
0	s	Spot	1	1000000115	119
0	s	Spot	1	1000000116	120
0	s	Spot	1	1000000117	121
0	s	Spot	1	1000000118	122
0	s	Spot	1	1000000119	123
0	s	Spot	1	1000000120	124
0	s	Spot	1	1000000121	125
0	s	Spot	1	1000000122	126
0	s	Spot	1	1000000123	127
0	s	Spot	1	1000000124	128
0	s	Spot	1	1000000125	129
0	s	Spot	1	1000000126	130
0	s	Spot	1	1000000127	131
0	s	Spot	1	1000000128	132
0	s	Spot	1	1000000129	133
0	s	Spot	1	1000000130	134
0	s	Spot	1	1000000131	135
0	s	Spot	1	1000000132	136
0	s	Spot	1	1000000133	137
0	s	Spot	1	1000000134	138
0	s	Spot	1	1000000135	139
0	s	Spot	1	1000000136	140
0	s	Spot	1	1000000137	141
0	s	Spot	1	1000000138	142
0	s	Spot	1	1000000139	143
0	s	Spot	1	1000000140	144
0	s	Spot	1	1000000141	145
0	s	Spot	1	1000000142	146
0	s	Spot	1	1000000143	147
0	s	Spot	1	1000000144	148
0	s	Spot	1	1000000145	149
0	s	Spot	1	1000000146	150
0	s	Spot	1	1000000147	151
0	s	Spot	1	1000000148	152
0	s	Spot	1	1000000149	153
0	s	Spot	1	1000000150	154
0	s	Spot	1	1000000151	155
0	s	Spot	1	1000000152	156
0	s	Spot	1	1000000153	157
0	s	Spot	1	1000000154	158
0	s	Spot	1	1000000155	159
0	s	Spot	1	1000000156	160
0	s	Spot	1	1000000157	161
0	s	Spot	1	1000000158	162
0	s	Spot	1	1000000159	163
0	s	Spot	1	1000000160	164
0	s	Spot	1	1000000161	165
0	s	Spot	1	1000000162	166
0	s	Spot	1	1000000163	167
0	s	Spot	1	1000000164	168
0	s	Spot	1	1000000165	169
0	s	Spot	1	1000000166	170
0	s	Spot	1	1000000167	171
0	s	Spot	1	1000000168	172
0	s	Spot	1	1000000169	173
0	s	Spot	1	1000000170	174
0	s	Spot	1	1000000171	175
0	s	Spot	1	1000000172	176
0	s	Spot	1	1000000173	177
29.903	s	Spot	2	1000000000	178
29.903	s	Spot	2	1000000001	179
29.903	s	Spot	2	1000000002	180
29.903	s	Spot	2	1000000003	181
29.903	s	Spot	2	1000000004	182
29.903	s	Spot	2	1000000005	183
29.903	s	Spot	2	1000000006	184
29.903	s	Spot	2	1000000007	185
29.903	s	Spot	2	1000000008	186
29.903	s	Spot	2	1000000009	187
29.903	s	Spot	2	1000000010	188
29.903	s	Spot	2	1000000011	189
29.903	s	Spot	2	1000000012	190
29.903	s	Spot	2	1000000013	191
29.903	s	Spot	2	1000000014	192
29.903	s	Spot	2	1000000015	193
29.903	s	Spot	2	1000000016	194
29.903	s	Spot	2	1000000017	195
29.903	s	Spot	2	1000000018	196
29.903	s	Spot	2	1000000019	197
29.903	s	Spot	2	1000000020	198
29.903	s	Spot	2	1000000021	199
29.903	s	Spot	2	1000000022	200
29.903	s	Spot	2	1000000023	201
29.903	s	Spot	2	1000000024	202
29.903	s	Spot	2	1000000025	203
29.903	s	Spot	2	1000000026	204
29.903	s	Spot	2	1000000027	205
29.903	s	Spot	2	1000000028	206
29.903	s	Spot	2	1000000029	207
29.903	s	Spot	2	1000000030	208
29.903	s	Spot	2	1000000031	209
29.903	s	Spot	2	1000000032	210
29.903	s	Spot	2	1000000033	211
29.903	s	Spot	2	1000000034	212
29.903	s	Spot	2	1000000035	213
29.903	s	Spot	2	1000000036	214
29.903	s	Spot	2	1000000037	215
29.903	s	Spot	2	1000000038	216
29.903	s	Spot	2	1000000040	217
29.903	s	Spot	2	1000000039	218
29.903	s	Spot	2	1000000174	219
29.903	s	Spot	2	1000000041	222
29.903	s	Spot	2	1000000042	223
29.903	s	Spot	2	1000000044	224
29.903	s	Spot	2	1000000045	225
29.903	s	Spot	2	1000000043	226
29.903	s	Spot	2	1000000046	227
29.903	s	Spot	2	1000000047	228
29.903	s	Spot	2	1000000049	229
29.903	s	Spot	2	1000000050	230
29.903	s	Spot	2	1000000052	231
29.903	s	Spot	2	1000000053	232
29.903	s	Spot	2	1000000055	233
29.903	s	Spot	2	1000000057	234
29.903	s	Spot	2	1000000054	235
29.903	s	Spot	2	1000000056	236
29.903	s	Spot	2	1000000058	237
29.903	s	Spot	2	1000000059	238
29.903	s	Spot	2	1000000060	239
29.903	s	Spot	2	1000000061	240
29.903	s	Spot	2	1000000062	241
29.903	s	Spot	2	1000000063	242
29.903	s	Spot	2	1000000065	243
29.903	s	Spot	2	1000000064	244
29.903	s	Spot	2	1000000066	245
29.903	s	Spot	2	1000000068	246
29.903	s	Spot	2	1000000067	247
29.903	s	Spot	2	1000000069	248
29.903	s	Spot	2	1000000070	249
29.903	s	Spot	2	1000000071	250
29.903	s	Spot	2	1000000072	251
29.903	s	Spot	2	1000000073	252
29.903	s	Spot	2	1000000074	253
29.903	s	Spot	2	1000000075	254
29.903	s	Spot	2	1000000076	255
29.903	s	Spot	2	1000000077	256
29.903	s	Spot	2	1000000078	257
29.903	s	Spot	2	1000000079	258
29.903	s	Spot	2	1000000080	259
29.903	s	Spot	2	1000000081	260
29.903	s	Spot	2	1000000082	261
29.903	s	Spot	2	1000000083	263
29.903	s	Spot	2	1000000085	264
29.903	s	Spot	2	1000000086	265
29.903	s	Spot	2	1000000087	266
29.903	s	Spot	2	1000000084	267
29.903	s	Spot	2	1000000088	268
29.903	s	Spot	2	1000000089	269
29.903	s	Spot	2	1000000090	270
29.903	s	Spot	2	1000000091	271
29.903	s	Spot	2	1000000093	272
29.903	s	Spot	2	1000000092	273
29.903	s	Spot	2	1000000175	274
29.903	s	Spot	2	1000000096	275
29.903	s	Spot	2	1000000094	276
29.903	s	Spot	2	1000000095	277
29.903	s	Spot	2	1000000097	278
29.903	s	Spot	2	1000000098	279
29.903	s	Spot	2	1000000099	280
29.903	s	Spot	2	1000000100	282
29.903	s	Spot	2	1000000101	283
29.903	s	Spot	2	1000000102	284
29.903	s	Spot	2	1000000176	285
29.903	s	Spot	2	1000000103	286
29.903	s	Spot	2	1000000104	287
29.903	s	Spot	2	1000000105	288
29.903	s	Spot	2	1000000107	289
29.903	s	Spot	2	1000000108	290
29.903	s	Spot	2	1000000106	291
29.903	s	Spot	2	1000000109	292
29.903	s	Spot	2	1000000110	293
29.903	s	Spot	2	1000000111	294
29.903	s	Spot	2	1000000112	295
29.903	s	Spot	2	1000000113	296
29.903	s	Spot	2	1000000114	297
29.903	s	Spot	2	1000000115	298
29.903	s	Spot	2	1000000116	299
29.903	s	Spot	2	1000000117	300
29.903	s	Spot	2	1000000118	301
29.903	s	Spot	2	1000000120	302
29.903	s	Spot	2	1000000119	303
29.903	s	Spot	2	1000000122	304
29.903	s	Spot	2	1000000121	305
29.903	s	Spot	2	1000000123	306
29.903	s	Spot	2	1000000124	307
29.903	s	Spot	2	1000000125	308
29.903	s	Spot	2	1000000126	309
29.903	s	Spot	2	1000000127	310
29.903	s	Spot	2	1000000128	311
29.903	s	Spot	2	1000000129	312
29.903	s	Spot	2	1000000130	313
29.903	s	Spot	2	1000000131	314
29.903	s	Spot	2	1000000132	315
29.903	s	Spot	2	1000000133	316
29.903	s	Spot	2	1000000134	317
29.903	s	Spot	2	1000000135	318
29.903	s	Spot	2	1000000136	319
29.903	s	Spot	2	1000000137	320
29.903	s	Spot	2	1000000138	321
29.903	s	Spot	2	1000000139	322
29.903	s	Spot	2	1000000140	323
29.903	s	Spot	2	1000000141	324
29.903	s	Spot	2	1000000142	325
29.903	s	Spot	2	1000000144	326
29.903	s	Spot	2	1000000143	327
29.903	s	Spot	2	1000000145	328
29.903	s	Spot	2	1000000146	329
29.903	s	Spot	2	1000000147	330
29.903	s	Spot	2	1000000148	331
29.903	s	Spot	2	1000000149	332
29.903	s	Spot	2	1000000150	333
29.903	s	Spot	2	1000000151	334
29.903	s	Spot	2	1000000152	335
29.903	s	Spot	2	1000000153	336
29.903	s	Spot	2	1000000154	337
29.903	s	Spot	2	1000000155	338
29.903	s	Spot	2	1000000156	339
29.903	s	Spot	2	1000000157	340
29.903	s	Spot	2	1000000158	341
29.903	s	Spot	2	1000000159	342
29.903	s	Spot	2	1000000160	343
29.903	s	Spot	2	1000000161	344
29.903	s	Spot	2	1000000162	345
29.903	s	Spot	2	1000000163	346
29.903	s	Spot	2	1000000164	347
29.903	s	Spot	2	1000000165	348
29.903	s	Spot	2	1000000166	349
29.903	s	Spot	2	1000000167	350
29.903	s	Spot	2	1000000168	351
29.903	s	Spot	2	1000000169	352
29.903	s	Spot	2	1000000170	353
29.903	s	Spot	2	1000000171	354
29.903	s	Spot	2	1000000172	355
29.903	s	Spot	2	1000000173	356
59.703	s	Spot	3	1000000000	357
59.703	s	Spot	3	1000000001	358
59.703	s	Spot	3	1000000002	359
59.703	s	Spot	3	1000000003	360
59.703	s	Spot	3	1000000004	361
59.703	s	Spot	3	1000000005	362
59.703	s	Spot	3	1000000006	363
59.703	s	Spot	3	1000000007	364
59.703	s	Spot	3	1000000008	365
59.703	s	Spot	3	1000000009	366
59.703	s	Spot	3	1000000011	367
59.703	s	Spot	3	1000000013	368
59.703	s	Spot	3	1000000014	369
59.703	s	Spot	3	1000000012	370
59.703	s	Spot	3	1000000015	371
59.703	s	Spot	3	1000000016	372
59.703	s	Spot	3	1000000017	373
59.703	s	Spot	3	1000000018	374
59.703	s	Spot	3	1000000019	375
59.703	s	Spot	3	1000000020	376
59.703	s	Spot	3	1000000021	377
59.703	s	Spot	3	1000000022	378
59.703	s	Spot	3	1000000023	379
59.703	s	Spot	3	1000000024	380
59.703	s	Spot	3	1000000025	381
59.703	s	Spot	3	1000000026	382
59.703	s	Spot	3	1000000027	383
59.703	s	Spot	3	1000000028	384
59.703	s	Spot	3	1000000029	385
59.703	s	Spot	3	1000000030	386
59.703	s	Spot	3	1000000031	387
59.703	s	Spot	3	1000000032	388
59.703	s	Spot	3	1000000033	389
59.703	s	Spot	3	1000000034	390
59.703	s	Spot	3	1000000035	391
59.703	s	Spot	3	1000000036	392
59.703	s	Spot	3	1000000037	393
59.703	s	Spot	3	1000000038	394
59.703	s	Spot	3	1000000040	395
59.703	s	Spot	3	1000000039	396
59.703	s	Spot	3	1000000174	397
59.703	s	Spot	3	1000000041	400
59.703	s	Spot	3	1000000042	401
59.703	s	Spot	3	1000000044	402
59.703	s	Spot	3	1000000045	403
59.703	s	Spot	3	1000000043	404
59.703	s	Spot	3	1000000046	405
59.703	s	Spot	3	1000000047	406
59.703	s	Spot	3	1000000049	407
59.703	s	Spot	3	1000000177	408
59.703	s	Spot	3	1000000050	409
59.703	s	Spot	3	1000000052	410
59.703	s	Spot	3	1000000053	411
59.703	s	Spot	3	1000000054	412
59.703	s	Spot	3	1000000055	413
59.703	s	Spot	3	1000000056	414
59.703	s	Spot	3	1000000057	415
59.703	s	Spot	3	1000000058	416
59.703	s	Spot	3	1000000059	417
59.703	s	Spot	3	1000000060	418
59.703	s	Spot	3	1000000061	419
59.703	s	Spot	3	1000000062	420
59.703	s	Spot	3	1000000063	421
59.703	s	Spot	3	1000000064	422
59.703	s	Spot	3	1000000065	423
59.703	s	Spot	3	1000000066	424
59.703	s	Spot	3	1000000067	425
59.703	s	Spot	3	1000000068	426
59.703	s	Spot	3	1000000069	427
59.703	s	Spot	3	1000000070	428
59.703	s	Spot	3	1000000071	429
59.703	s	Spot	3	1000000072	430
59.703	s	Spot	3	1000000073	431
59.703	s	Spot	3	1000000074	432
59.703	s	Spot	3	1000000075	433
59.703	s	Spot	3	1000000076	434
59.703	s	Spot	3	1000000077	435
59.703	s	Spot	3	1000000080	436
59.703	s	Spot	3	1000000078	437
59.703	s	Spot	3	1000000079	438
59.703	s	Spot	3	1000000081	439
59.703	s	Spot	3	1000000082	440
59.703	s	Spot	3	1000000083	442
59.703	s	Spot	3	1000000085	443
59.703	s	Spot	3	1000000086	444
59.703	s	Spot	3	1000000087	445
59.703	s	Spot	3	1000000084	446
59.703	s	Spot	3	1000000088	447
59.703	s	Spot	3	1000000089	448
59.703	s	Spot	3	1000000090	449
59.703	s	Spot	3	1000000091	450
59.703	s	Spot	3	1000000093	451
59.703	s	Spot	3	1000000092	452
59.703	s	Spot	3	1000000175	453
59.703	s	Spot	3	1000000094	454
59.703	s	Spot	3	1000000096	455
59.703	s	Spot	3	1000000095	456
59.703	s	Spot	3	1000000097	457
59.703	s	Spot	3	1000000098	458
59.703	s	Spot	3	1000000099	459
59.703	s	Spot	3	1000000100	461
59.703	s	Spot	3	1000000101	462
59.703	s	Spot	3	1000000102	463
59.703	s	Spot	3	1000000103	464
59.703	s	Spot	3	1000000104	465
59.703	s	Spot	3	1000000105	466
59.703	s	Spot	3	1000000106	467
59.703	s	Spot	3	1000000107	468
59.703	s	Spot	3	1000000108	469
59.703	s	Spot	3	1000000109	470
59.703	s	Spot	3	1000000110	471
59.703	s	Spot	3	1000000111	472
59.703	s	Spot	3	1000000112	473
59.703	s	Spot	3	1000000113	474
59.703	s	Spot	3	1000000114	475
59.703	s	Spot	3	1000000115	476
59.703	s	Spot	3	1000000116	477
59.703	s	Spot	3	1000000117	478
59.703	s	Spot	3	1000000118	479
59.703	s	Spot	3	1000000120	480
59.703	s	Spot	3	1000000119	481
59.703	s	Spot	3	1000000121	482
59.703	s	Spot	3	1000000122	483
59.703	s	Spot	3	1000000123	484
59.703	s	Spot	3	1000000124	485
59.703	s	Spot	3	1000000125	486
59.703	s	Spot	3	1000000126	487
59.703	s	Spot	3	1000000127	488
59.703	s	Spot	3	1000000128	489
59.703	s	Spot	3	1000000129	490
59.703	s	Spot	3	1000000130	491
59.703	s	Spot	3	1000000131	492
59.703	s	Spot	3	1000000132	493
59.703	s	Spot	3	1000000133	494
59.703	s	Spot	3	1000000134	495
59.703	s	Spot	3	1000000135	496
59.703	s	Spot	3	1000000136	497
59.703	s	Spot	3	1000000137	498
59.703	s	Spot	3	1000000138	499
59.703	s	Spot	3	1000000140	500
59.703	s	Spot	3	1000000141	501
59.703	s	Spot	3	1000000142	502
59.703	s	Spot	3	1000000143	503
59.703	s	Spot	3	1000000144	504
59.703	s	Spot	3	1000000145	505
59.703	s	Spot	3	1000000146	506
59.703	s	Spot	3	1000000147	507
59.703	s	Spot	3	1000000148	508
59.703	s	Spot	3	1000000149	509
59.703	s	Spot	3	1000000150	510
59.703	s	Spot	3	1000000151	511
59.703	s	Spot	3	1000000152	512
59.703	s	Spot	3	1000000153	513
59.703	s	Spot	3	1000000154	514
59.703	s	Spot	3	1000000155	515
59.703	s	Spot	3	1000000156	516
59.703	s	Spot	3	1000000157	517
59.703	s	Spot	3	1000000158	518
59.703	s	Spot	3	1000000159	519
59.703	s	Spot	3	1000000160	520
59.703	s	Spot	3	1000000162	521
59.703	s	Spot	3	1000000161	522
59.703	s	Spot	3	1000000163	523
59.703	s	Spot	3	1000000164	524
59.703	s	Spot	3	1000000165	525
59.703	s	Spot	3	1000000166	526
59.703	s	Spot	3	1000000167	527
59.703	s	Spot	3	1000000168	528
59.703	s	Spot	3	1000000169	529
59.703	s	Spot	3	1000000170	530
59.703	s	Spot	3	1000000171	531
59.703	s	Spot	3	1000000172	532
59.703	s	Spot	3	1000000173	533
89.707	s	Spot	4	1000000000	534
89.707	s	Spot	4	1000000001	535
89.707	s	Spot	4	1000000002	536
89.707	s	Spot	4	1000000003	537
89.707	s	Spot	4	1000000004	538
89.707	s	Spot	4	1000000005	539
89.707	s	Spot	4	1000000006	540
89.707	s	Spot	4	1000000007	541
89.707	s	Spot	4	1000000008	542
89.707	s	Spot	4	1000000009	543
89.707	s	Spot	4	1000000010	544
89.707	s	Spot	4	1000000011	545
89.707	s	Spot	4	1000000013	546
89.707	s	Spot	4	1000000014	547
89.707	s	Spot	4	1000000012	548
89.707	s	Spot	4	1000000015	549
89.707	s	Spot	4	1000000016	550
89.707	s	Spot	4	1000000017	551
89.707	s	Spot	4	1000000018	552
89.707	s	Spot	4	1000000019	553
89.707	s	Spot	4	1000000020	554
89.707	s	Spot	4	1000000021	555
89.707	s	Spot	4	1000000022	556
89.707	s	Spot	4	1000000023	557
89.707	s	Spot	4	1000000024	558
89.707	s	Spot	4	1000000025	559
89.707	s	Spot	4	1000000026	560
89.707	s	Spot	4	1000000027	561
89.707	s	Spot	4	1000000028	562
89.707	s	Spot	4	1000000029	563
89.707	s	Spot	4	1000000030	564
89.707	s	Spot	4	1000000031	565
89.707	s	Spot	4	1000000032	566
89.707	s	Spot	4	1000000033	567
89.707	s	Spot	4	1000000034	568
89.707	s	Spot	4	1000000037	569
89.707	s	Spot	4	1000000035	570
89.707	s	Spot	4	1000000036	571
89.707	s	Spot	4	1000000038	572
89.707	s	Spot	4	1000000040	573
89.707	s	Spot	4	1000000039	574
89.707	s	Spot	4	1000000174	575
89.707	s	Spot	4	1000000041	578
89.707	s	Spot	4	1000000044	579
89.707	s	Spot	4	1000000042	580
89.707	s	Spot	4	1000000045	581
89.707	s	Spot	4	1000000043	582
89.707	s	Spot	4	1000000046	583
89.707	s	Spot	4	1000000047	584
89.707	s	Spot	4	1000000048	585
89.707	s	Spot	4	1000000049	586
89.707	s	Spot	4	1000000050	587
89.707	s	Spot	4	1000000052	588
89.707	s	Spot	4	1000000051	589
89.707	s	Spot	4	1000000053	590
89.707	s	Spot	4	1000000054	591
89.707	s	Spot	4	1000000055	592
89.707	s	Spot	4	1000000056	593
89.707	s	Spot	4	1000000057	594
89.707	s	Spot	4	1000000058	595
89.707	s	Spot	4	1000000059	596
89.707	s	Spot	4	1000000060	597
89.707	s	Spot	4	1000000061	598
89.707	s	Spot	4	1000000062	599
89.707	s	Spot	4	1000000063	600
89.707	s	Spot	4	1000000064	601
89.707	s	Spot	4	1000000065	602
89.707	s	Spot	4	1000000066	603
89.707	s	Spot	4	1000000067	604
89.707	s	Spot	4	1000000068	605
89.707	s	Spot	4	1000000069	606
89.707	s	Spot	4	1000000070	607
89.707	s	Spot	4	1000000071	608
89.707	s	Spot	4	1000000072	609
89.707	s	Spot	4	1000000073	610
89.707	s	Spot	4	1000000074	611
89.707	s	Spot	4	1000000076	612
89.707	s	Spot	4	1000000075	613
89.707	s	Spot	4	1000000080	614
89.707	s	Spot	4	1000000077	615
89.707	s	Spot	4	1000000078	616
89.707	s	Spot	4	1000000079	617
89.707	s	Spot	4	1000000082	618
89.707	s	Spot	4	1000000081	619
89.707	s	Spot	4	1000000083	621
89.707	s	Spot	4	1000000085	622
89.707	s	Spot	4	1000000086	623
89.707	s	Spot	4	1000000087	624
89.707	s	Spot	4	1000000084	625
89.707	s	Spot	4	1000000088	626
89.707	s	Spot	4	1000000089	627
89.707	s	Spot	4	1000000090	628
89.707	s	Spot	4	1000000091	629
89.707	s	Spot	4	1000000093	630
89.707	s	Spot	4	1000000092	631
89.707	s	Spot	4	1000000175	632
89.707	s	Spot	4	1000000096	633
89.707	s	Spot	4	1000000094	634
89.707	s	Spot	4	1000000095	635
89.707	s	Spot	4	1000000097	636
89.707	s	Spot	4	1000000098	637
89.707	s	Spot	4	1000000099	638
89.707	s	Spot	4	1000000100	640
89.707	s	Spot	4	1000000101	641
89.707	s	Spot	4	1000000102	642
89.707	s	Spot	4	1000000176	643
89.707	s	Spot	4	1000000103	644
89.707	s	Spot	4	1000000104	645
89.707	s	Spot	4	1000000105	646
89.707	s	Spot	4	1000000108	647
89.707	s	Spot	4	1000000106	648
89.707	s	Spot	4	1000000107	649
89.707	s	Spot	4	1000000109	650
89.707	s	Spot	4	1000000111	651
89.707	s	Spot	4	1000000110	652
89.707	s	Spot	4	1000000112	653
89.707	s	Spot	4	1000000113	654
89.707	s	Spot	4	1000000114	655
89.707	s	Spot	4	1000000115	656
89.707	s	Spot	4	1000000116	657
89.707	s	Spot	4	1000000117	658
89.707	s	Spot	4	1000000118	659
89.707	s	Spot	4	1000000119	660
89.707	s	Spot	4	1000000120	661
89.707	s	Spot	4	1000000121	662
89.707	s	Spot	4	1000000122	663
89.707	s	Spot	4	1000000123	664
89.707	s	Spot	4	1000000124	665
89.707	s	Spot	4	1000000125	666
89.707	s	Spot	4	1000000127	667
89.707	s	Spot	4	1000000126	668
89.707	s	Spot	4	1000000128	669
89.707	s	Spot	4	1000000129	670
89.707	s	Spot	4	1000000130	671
89.707	s	Spot	4	1000000132	672
89.707	s	Spot	4	1000000131	673
89.707	s	Spot	4	1000000133	674
89.707	s	Spot	4	1000000134	675
89.707	s	Spot	4	1000000135	676
89.707	s	Spot	4	1000000136	677
89.707	s	Spot	4	1000000137	678
89.707	s	Spot	4	1000000138	679
89.707	s	Spot	4	1000000139	680
89.707	s	Spot	4	1000000140	681
89.707	s	Spot	4	1000000143	682
89.707	s	Spot	4	1000000141	683
89.707	s	Spot	4	1000000142	684
89.707	s	Spot	4	1000000144	685
89.707	s	Spot	4	1000000145	686
89.707	s	Spot	4	1000000146	687
89.707	s	Spot	4	1000000147	688
89.707	s	Spot	4	1000000148	689
89.707	s	Spot	4	1000000149	690
89.707	s	Spot	4	1000000150	691
89.707	s	Spot	4	1000000151	692
89.707	s	Spot	4	1000000152	693
89.707	s	Spot	4	1000000153	694
89.707	s	Spot	4	1000000154	695
89.707	s	Spot	4	1000000155	696
89.707	s	Spot	4	1000000156	697
89.707	s	Spot	4	1000000157	698
89.707	s	Spot	4	1000000158	699
89.707	s	Spot	4	1000000159	700
89.707	s	Spot	4	1000000160	701
89.707	s	Spot	4	1000000162	702
89.707	s	Spot	4	1000000161	703
89.707	s	Spot	4	1000000163	704
89.707	s	Spot	4	1000000164	705
89.707	s	Spot	4	1000000165	706
89.707	s	Spot	4	1000000166	707
89.707	s	Spot	4	1000000167	708
89.707	s	Spot	4	1000000168	709
89.707	s	Spot	4	1000000169	710
89.707	s	Spot	4	1000000170	711
89.707	s	Spot	4	1000000171	712
89.707	s	Spot	4	1000000172	713
89.707	s	Spot	4	1000000173	714
119.509	s	Spot	5	1000000000	715
119.509	s	Spot	5	1000000001	716
119.509	s	Spot	5	1000000002	717
119.509	s	Spot	5	1000000004	718
119.509	s	Spot	5	1000000003	719
119.509	s	Spot	5	1000000005	720
119.509	s	Spot	5	1000000006	721
119.509	s	Spot	5	1000000007	722
119.509	s	Spot	5	1000000008	723
119.509	s	Spot	5	1000000009	724
119.509	s	Spot	5	1000000010	725
119.509	s	Spot	5	1000000011	726
119.509	s	Spot	5	1000000013	727
119.509	s	Spot	5	1000000014	728
119.509	s	Spot	5	1000000012	729
119.509	s	Spot	5	1000000015	730
119.509	s	Spot	5	1000000017	731
119.509	s	Spot	5	1000000018	732
119.509	s	Spot	5	1000000019	733
119.509	s	Spot	5	1000000020	734
119.509	s	Spot	5	1000000021	735
119.509	s	Spot	5	1000000022	736
119.509	s	Spot	5	1000000023	737
119.509	s	Spot	5	1000000024	738
119.509	s	Spot	5	1000000025	739
119.509	s	Spot	5	1000000026	740
119.509	s	Spot	5	1000000027	741
119.509	s	Spot	5	1000000028	742
119.509	s	Spot	5	1000000029	743
119.509	s	Spot	5	1000000030	744
119.509	s	Spot	5	1000000031	745
119.509	s	Spot	5	1000000032	746
119.509	s	Spot	5	1000000033	747
119.509	s	Spot	5	1000000034	748
119.509	s	Spot	5	1000000037	749
119.509	s	Spot	5	1000000035	750
119.509	s	Spot	5	1000000036	751
119.509	s	Spot	5	1000000038	752
119.509	s	Spot	5	1000000040	753
119.509	s	Spot	5	1000000039	754
119.509	s	Spot	5	1000000174	755
119.509	s	Spot	5	1000000041	758
119.509	s	Spot	5	1000000044	759
119.509	s	Spot	5	1000000042	760
119.509	s	Spot	5	1000000045	761
119.509	s	Spot	5	1000000043	762
119.509	s	Spot	5	1000000046	763
119.509	s	Spot	5	1000000047	764
119.509	s	Spot	5	1000000048	765
119.509	s	Spot	5	1000000177	766
119.509	s	Spot	5	1000000049	767
119.509	s	Spot	5	1000000050	768
119.509	s	Spot	5	1000000051	769
119.509	s	Spot	5	1000000052	770
119.509	s	Spot	5	1000000053	771
119.509	s	Spot	5	1000000054	772
119.509	s	Spot	5	1000000055	773
119.509	s	Spot	5	1000000056	774
119.509	s	Spot	5	1000000057	775
119.509	s	Spot	5	1000000058	776
119.509	s	Spot	5	1000000059	777
119.509	s	Spot	5	1000000060	778
119.509	s	Spot	5	1000000061	779
119.509	s	Spot	5	1000000062	780
119.509	s	Spot	5	1000000063	781
119.509	s	Spot	5	1000000064	782
119.509	s	Spot	5	1000000065	783
119.509	s	Spot	5	1000000066	784
119.509	s	Spot	5	1000000067	785
119.509	s	Spot	5	1000000068	786
119.509	s	Spot	5	1000000070	787
119.509	s	Spot	5	1000000069	788
119.509	s	Spot	5	1000000071	789
119.509	s	Spot	5	1000000072	790
119.509	s	Spot	5	1000000073	791
119.509	s	Spot	5	1000000074	792
119.509	s	Spot	5	1000000076	793
119.509	s	Spot	5	1000000075	794
119.509	s	Spot	5	1000000079	795
119.509	s	Spot	5	1000000077	796
119.509	s	Spot	5	1000000080	797
119.509	s	Spot	5	1000000078	798
119.509	s	Spot	5	1000000082	799
119.509	s	Spot	5	1000000081	800
119.509	s	Spot	5	1000000083	802
119.509	s	Spot	5	1000000085	803
119.509	s	Spot	5	1000000086	804
119.509	s	Spot	5	1000000087	805
119.509	s	Spot	5	1000000084	806
119.509	s	Spot	5	1000000088	807
119.509	s	Spot	5	1000000089	808
119.509	s	Spot	5	1000000090	809
119.509	s	Spot	5	1000000091	810
119.509	s	Spot	5	1000000093	811
119.509	s	Spot	5	1000000092	812
119.509	s	Spot	5	1000000175	813
119.509	s	Spot	5	1000000094	814
119.509	s	Spot	5	1000000096	815
119.509	s	Spot	5	1000000095	816
119.509	s	Spot	5	1000000097	817
119.509	s	Spot	5	1000000098	818
119.509	s	Spot	5	1000000099	819
119.509	s	Spot	5	1000000100	821
119.509	s	Spot	5	1000000101	822
119.509	s	Spot	5	1000000102	823
119.509	s	Spot	5	1000000176	824
119.509	s	Spot	5	1000000103	825
119.509	s	Spot	5	1000000104	826
119.509	s	Spot	5	1000000105	827
119.509	s	Spot	5	1000000108	828
119.509	s	Spot	5	1000000107	829
119.509	s	Spot	5	1000000106	830
119.509	s	Spot	5	1000000109	831
119.509	s	Spot	5	1000000111	832
119.509	s	Spot	5	1000000110	833
119.509	s	Spot	5	1000000112	834
119.509	s	Spot	5	1000000113	835
119.509	s	Spot	5	1000000114	836
119.509	s	Spot	5	1000000115	837
119.509	s	Spot	5	1000000116	838
119.509	s	Spot	5	1000000117	839
119.509	s	Spot	5	1000000118	840
119.509	s	Spot	5	1000000119	841
119.509	s	Spot	5	1000000120	842
119.509	s	Spot	5	1000000121	843
119.509	s	Spot	5	1000000122	844
119.509	s	Spot	5	1000000124	845
119.509	s	Spot	5	1000000123	846
119.509	s	Spot	5	1000000125	847
119.509	s	Spot	5	1000000128	848
119.509	s	Spot	5	1000000126	849
119.509	s	Spot	5	1000000127	850
119.509	s	Spot	5	1000000129	851
119.509	s	Spot	5	1000000130	852
119.509	s	Spot	5	1000000131	853
119.509	s	Spot	5	1000000132	854
119.509	s	Spot	5	1000000133	855
119.509	s	Spot	5	1000000135	856
119.509	s	Spot	5	1000000134	857
119.509	s	Spot	5	1000000136	858
119.509	s	Spot	5	1000000137	859
119.509	s	Spot	5	1000000138	860
119.509	s	Spot	5	1000000139	861
119.509	s	Spot	5	1000000140	862
119.509	s	Spot	5	1000000143	863
119.509	s	Spot	5	1000000141	864
119.509	s	Spot	5	1000000142	865
119.509	s	Spot	5	1000000144	866
119.509	s	Spot	5	1000000145	867
119.509	s	Spot	5	1000000146	868
119.509	s	Spot	5	1000000147	869
119.509	s	Spot	5	1000000148	870
119.509	s	Spot	5	1000000149	871
119.509	s	Spot	5	1000000150	872
119.509	s	Spot	5	1000000151	873
119.509	s	Spot	5	1000000152	874
119.509	s	Spot	5	1000000153	875
119.509	s	Spot	5	1000000154	876
119.509	s	Spot	5	1000000155	877
119.509	s	Spot	5	1000000156	878
119.509	s	Spot	5	1000000157	879
119.509	s	Spot	5	1000000158	880
119.509	s	Spot	5	1000000159	881
119.509	s	Spot	5	1000000160	882
119.509	s	Spot	5	1000000162	883
119.509	s	Spot	5	1000000161	884
119.509	s	Spot	5	1000000163	885
119.509	s	Spot	5	1000000164	886
119.509	s	Spot	5	1000000165	887
119.509	s	Spot	5	1000000166	888
119.509	s	Spot	5	1000000167	889
119.509	s	Spot	5	1000000168	890
119.509	s	Spot	5	1000000169	891
119.509	s	Spot	5	1000000170	892
119.509	s	Spot	5	1000000171	893
119.509	s	Spot	5	1000000172	894
119.509	s	Spot	5	1000000173	895
149.311	s	Spot	6	1000000000	896
149.311	s	Spot	6	1000000001	897
149.311	s	Spot	6	1000000005	898
149.311	s	Spot	6	1000000004	899
149.311	s	Spot	6	1000000003	900
149.311	s	Spot	6	1000000006	901
149.311	s	Spot	6	1000000007	902
149.311	s	Spot	6	1000000008	903
149.311	s	Spot	6	1000000009	904
149.311	s	Spot	6	1000000010	905
149.311	s	Spot	6	1000000011	906
149.311	s	Spot	6	1000000013	907
149.311	s	Spot	6	1000000014	908
149.311	s	Spot	6	1000000012	909
149.311	s	Spot	6	1000000015	910
149.311	s	Spot	6	1000000016	911
149.311	s	Spot	6	1000000017	912
149.311	s	Spot	6	1000000018	913
149.311	s	Spot	6	1000000019	914
149.311	s	Spot	6	1000000020	915
149.311	s	Spot	6	1000000021	916
149.311	s	Spot	6	1000000022	917
149.311	s	Spot	6	1000000023	918
149.311	s	Spot	6	1000000024	919
149.311	s	Spot	6	1000000025	920
149.311	s	Spot	6	1000000026	921
149.311	s	Spot	6	1000000027	922
149.311	s	Spot	6	1000000028	923
149.311	s	Spot	6	1000000029	924
149.311	s	Spot	6	1000000030	925
149.311	s	Spot	6	1000000031	926
149.311	s	Spot	6	1000000032	927
149.311	s	Spot	6	1000000033	928
149.311	s	Spot	6	1000000034	929
149.311	s	Spot	6	1000000037	930
149.311	s	Spot	6	1000000035	931
149.311	s	Spot	6	1000000036	932
149.311	s	Spot	6	1000000038	933
149.311	s	Spot	6	1000000040	934
149.311	s	Spot	6	1000000039	935
149.311	s	Spot	6	1000000174	936
149.311	s	Spot	6	1000000041	939
149.311	s	Spot	6	1000000042	940
149.311	s	Spot	6	1000000044	941
149.311	s	Spot	6	1000000045	942
149.311	s	Spot	6	1000000043	943
149.311	s	Spot	6	1000000046	944
149.311	s	Spot	6	1000000047	945
149.311	s	Spot	6	1000000048	946
149.311	s	Spot	6	1000000049	947
149.311	s	Spot	6	1000000050	948
149.311	s	Spot	6	1000000051	949
149.311	s	Spot	6	1000000052	950
149.311	s	Spot	6	1000000053	951
149.311	s	Spot	6	1000000054	952
149.311	s	Spot	6	1000000055	953
149.311	s	Spot	6	1000000056	954
149.311	s	Spot	6	1000000057	955
149.311	s	Spot	6	1000000058	956
149.311	s	Spot	6	1000000059	957
149.311	s	Spot	6	1000000060	958
149.311	s	Spot	6	1000000061	959
149.311	s	Spot	6	1000000062	960
149.311	s	Spot	6	1000000063	961
149.311	s	Spot	6	1000000064	962
149.311	s	Spot	6	1000000065	963
149.311	s	Spot	6	1000000066	964
149.311	s	Spot	6	1000000067	965
149.311	s	Spot	6	1000000068	966
149.311	s	Spot	6	1000000069	967
149.311	s	Spot	6	1000000070	968
149.311	s	Spot	6	1000000071	969
149.311	s	Spot	6	1000000072	970
149.311	s	Spot	6	1000000073	971
149.311	s	Spot	6	1000000074	972
149.311	s	Spot	6	1000000076	973
149.311	s	Spot	6	1000000075	974
149.311	s	Spot	6	1000000080	975
149.311	s	Spot	6	1000000078	976
149.311	s	Spot	6	1000000079	977
149.311	s	Spot	6	1000000077	978
149.311	s	Spot	6	1000000081	979
149.311	s	Spot	6	1000000082	980
149.311	s	Spot	6	1000000083	982
149.311	s	Spot	6	1000000178	983
149.311	s	Spot	6	1000000085	984
149.311	s	Spot	6	1000000086	985
149.311	s	Spot	6	1000000087	986
149.311	s	Spot	6	1000000084	987
149.311	s	Spot	6	1000000088	988
149.311	s	Spot	6	1000000089	989
149.311	s	Spot	6	1000000090	990
149.311	s	Spot	6	1000000091	991
149.311	s	Spot	6	1000000093	992
149.311	s	Spot	6	1000000092	993
149.311	s	Spot	6	1000000175	994
149.311	s	Spot	6	1000000096	995
149.311	s	Spot	6	1000000094	996
149.311	s	Spot	6	1000000095	997
149.311	s	Spot	6	1000000097	998
149.311	s	Spot	6	1000000098	999
149.311	s	Spot	6	1000000099	1000
149.311	s	Spot	6	1000000100	1001
149.311	s	Spot	6	1000000101	1002
149.311	s	Spot	6	1000000102	1003
149.311	s	Spot	6	1000000176	1004
149.311	s	Spot	6	1000000103	1005
149.311	s	Spot	6	1000000104	1006
149.311	s	Spot	6	1000000105	1007
149.311	s	Spot	6	1000000108	1008
149.311	s	Spot	6	1000000107	1009
149.311	s	Spot	6	1000000106	1010
149.311	s	Spot	6	1000000109	1011
149.311	s	Spot	6	1000000110	1012
149.311	s	Spot	6	1000000111	1013
149.311	s	Spot	6	1000000112	1014
149.311	s	Spot	6	1000000113	1015
149.311	s	Spot	6	1000000114	1016
149.311	s	Spot	6	1000000115	1017
149.311	s	Spot	6	1000000116	1018
149.311	s	Spot	6	1000000117	1019
149.311	s	Spot	6	1000000118	1020
149.311	s	Spot	6	1000000119	1021
149.311	s	Spot	6	1000000120	1022
149.311	s	Spot	6	1000000121	1023
149.311	s	Spot	6	1000000122	1024
149.311	s	Spot	6	1000000123	1025
149.311	s	Spot	6	1000000124	1026
149.311	s	Spot	6	1000000125	1027
149.311	s	Spot	6	1000000126	1028
149.311	s	Spot	6	1000000127	1029
149.311	s	Spot	6	1000000128	1030
149.311	s	Spot	6	1000000129	1031
149.311	s	Spot	6	1000000130	1032
149.311	s	Spot	6	1000000131	1033
149.311	s	Spot	6	1000000132	1034
149.311	s	Spot	6	1000000133	1035
149.311	s	Spot	6	1000000134	1036
149.311	s	Spot	6	1000000135	1037
149.311	s	Spot	6	1000000136	1038
149.311	s	Spot	6	1000000137	1039
149.311	s	Spot	6	1000000138	1040
149.311	s	Spot	6	1000000139	1041
149.311	s	Spot	6	1000000140	1042
149.311	s	Spot	6	1000000143	1043
149.311	s	Spot	6	1000000141	1044
149.311	s	Spot	6	1000000142	1045
149.311	s	Spot	6	1000000144	1046
149.311	s	Spot	6	1000000145	1047
149.311	s	Spot	6	1000000146	1048
149.311	s	Spot	6	1000000147	1049
149.311	s	Spot	6	1000000148	1050
149.311	s	Spot	6	1000000149	1051
149.311	s	Spot	6	1000000150	1052
149.311	s	Spot	6	1000000151	1053
149.311	s	Spot	6	1000000152	1054
149.311	s	Spot	6	1000000153	1055
149.311	s	Spot	6	1000000154	1056
149.311	s	Spot	6	1000000155	1057
149.311	s	Spot	6	1000000156	1058
149.311	s	Spot	6	1000000157	1059
149.311	s	Spot	6	1000000158	1060
149.311	s	Spot	6	1000000159	1061
149.311	s	Spot	6	1000000160	1062
149.311	s	Spot	6	1000000162	1063
149.311	s	Spot	6	1000000161	1064
149.311	s	Spot	6	1000000163	1065
149.311	s	Spot	6	1000000164	1066
149.311	s	Spot	6	1000000165	1067
149.311	s	Spot	6	1000000166	1068
149.311	s	Spot	6	1000000167	1069
149.311	s	Spot	6	1000000168	1070
149.311	s	Spot	6	1000000169	1071
149.311	s	Spot	6	1000000170	1072
149.311	s	Spot	6	1000000171	1073
149.311	s	Spot	6	1000000172	1074
149.311	s	Spot	6	1000000173	1075
179.911	s	Spot	7	1000000000	1076
179.911	s	Spot	7	1000000001	1077
179.911	s	Spot	7	1000000002	1078
179.911	s	Spot	7	1000000004	1079
179.911	s	Spot	7	1000000005	1080
179.911	s	Spot	7	1000000003	1081
179.911	s	Spot	7	1000000006	1082
179.911	s	Spot	7	1000000007	1083
179.911	s	Spot	7	1000000008	1084
179.911	s	Spot	7	1000000009	1085
179.911	s	Spot	7	1000000011	1086
179.911	s	Spot	7	1000000013	1087
179.911	s	Spot	7	1000000014	1088
179.911	s	Spot	7	1000000012	1089
179.911	s	Spot	7	1000000015	1090
179.911	s	Spot	7	1000000016	1091
179.911	s	Spot	7	1000000017	1092
179.911	s	Spot	7	1000000018	1093
179.911	s	Spot	7	1000000019	1094
179.911	s	Spot	7	1000000020	1095
179.911	s	Spot	7	1000000021	1096
179.911	s	Spot	7	1000000022	1097
179.911	s	Spot	7	1000000023	1098
179.911	s	Spot	7	1000000024	1099
179.911	s	Spot	7	1000000025	1100
179.911	s	Spot	7	1000000026	1101
179.911	s	Spot	7	1000000027	1102
179.911	s	Spot	7	1000000028	1103
179.911	s	Spot	7	1000000029	1104
179.911	s	Spot	7	1000000030	1105
179.911	s	Spot	7	1000000031	1106
179.911	s	Spot	7	1000000032	1107
179.911	s	Spot	7	1000000033	1108
179.911	s	Spot	7	1000000034	1109
179.911	s	Spot	7	1000000035	1110
179.911	s	Spot	7	1000000037	1111
179.911	s	Spot	7	1000000036	1112
179.911	s	Spot	7	1000000038	1113
179.911	s	Spot	7	1000000040	1114
179.911	s	Spot	7	1000000174	1115
179.911	s	Spot	7	1000000039	1116
179.911	s	Spot	7	1000000041	1119
179.911	s	Spot	7	1000000042	1120
179.911	s	Spot	7	1000000044	1121
179.911	s	Spot	7	1000000045	1122
179.911	s	Spot	7	1000000043	1123
179.911	s	Spot	7	1000000046	1124
179.911	s	Spot	7	1000000047	1125
179.911	s	Spot	7	1000000048	1126
179.911	s	Spot	7	1000000049	1127
179.911	s	Spot	7	1000000050	1128
179.911	s	Spot	7	1000000051	1129
179.911	s	Spot	7	1000000052	1130
179.911	s	Spot	7	1000000053	1131
179.911	s	Spot	7	1000000054	1132
179.911	s	Spot	7	1000000055	1133
179.911	s	Spot	7	1000000056	1134
179.911	s	Spot	7	1000000057	1135
179.911	s	Spot	7	1000000058	1136
179.911	s	Spot	7	1000000059	1137
179.911	s	Spot	7	1000000061	1138
179.911	s	Spot	7	1000000060	1139
179.911	s	Spot	7	1000000062	1140
179.911	s	Spot	7	1000000063	1141
179.911	s	Spot	7	1000000064	1142
179.911	s	Spot	7	1000000065	1143
179.911	s	Spot	7	1000000066	1144
179.911	s	Spot	7	1000000068	1145
179.911	s	Spot	7	1000000067	1146
179.911	s	Spot	7	1000000069	1147
179.911	s	Spot	7	1000000070	1148
179.911	s	Spot	7	1000000071	1149
179.911	s	Spot	7	1000000072	1150
179.911	s	Spot	7	1000000073	1151
179.911	s	Spot	7	1000000074	1152
179.911	s	Spot	7	1000000076	1153
179.911	s	Spot	7	1000000075	1154
179.911	s	Spot	7	1000000080	1155
179.911	s	Spot	7	1000000077	1156
179.911	s	Spot	7	1000000078	1157
179.911	s	Spot	7	1000000079	1158
179.911	s	Spot	7	1000000082	1159
179.911	s	Spot	7	1000000081	1160
179.911	s	Spot	7	1000000083	1162
179.911	s	Spot	7	1000000178	1163
179.911	s	Spot	7	1000000085	1164
179.911	s	Spot	7	1000000084	1165
179.911	s	Spot	7	1000000086	1166
179.911	s	Spot	7	1000000087	1167
179.911	s	Spot	7	1000000088	1168
179.911	s	Spot	7	1000000089	1169
179.911	s	Spot	7	1000000090	1170
179.911	s	Spot	7	1000000091	1171
179.911	s	Spot	7	1000000093	1172
179.911	s	Spot	7	1000000092	1173
179.911	s	Spot	7	1000000175	1174
179.911	s	Spot	7	1000000095	1175
179.911	s	Spot	7	1000000094	1176
179.911	s	Spot	7	1000000096	1177
179.911	s	Spot	7	1000000097	1178
179.911	s	Spot	7	1000000098	1179
179.911	s	Spot	7	1000000099	1180
179.911	s	Spot	7	1000000100	1182
179.911	s	Spot	7	1000000101	1183
179.911	s	Spot	7	1000000102	1184
179.911	s	Spot	7	1000000103	1185
179.911	s	Spot	7	1000000104	1186
179.911	s	Spot	7	1000000105	1187
179.911	s	Spot	7	1000000106	1188
179.911	s	Spot	7	1000000107	1189
179.911	s	Spot	7	1000000108	1190
179.911	s	Spot	7	1000000109	1191
179.911	s	Spot	7	1000000111	1192
179.911	s	Spot	7	1000000110	1193
179.911	s	Spot	7	1000000112	1194
179.911	s	Spot	7	1000000113	1195
179.911	s	Spot	7	1000000114	1196
179.911	s	Spot	7	1000000115	1197
179.911	s	Spot	7	1000000116	1198
179.911	s	Spot	7	1000000117	1199
179.911	s	Spot	7	1000000118	1200
179.911	s	Spot	7	1000000119	1201
179.911	s	Spot	7	1000000120	1202
179.911	s	Spot	7	1000000121	1203
179.911	s	Spot	7	1000000122	1204
179.911	s	Spot	7	1000000124	1205
179.911	s	Spot	7	1000000123	1206
179.911	s	Spot	7	1000000125	1207
179.911	s	Spot	7	1000000126	1208
179.911	s	Spot	7	1000000127	1209
179.911	s	Spot	7	1000000129	1210
179.911	s	Spot	7	1000000130	1211
179.911	s	Spot	7	1000000131	1212
179.911	s	Spot	7	1000000132	1213
179.911	s	Spot	7	1000000133	1214
179.911	s	Spot	7	1000000134	1215
179.911	s	Spot	7	1000000135	1216
179.911	s	Spot	7	1000000136	1217
179.911	s	Spot	7	1000000137	1218
179.911	s	Spot	7	1000000138	1219
179.911	s	Spot	7	1000000139	1220
179.911	s	Spot	7	1000000140	1221
179.911	s	Spot	7	1000000143	1222
179.911	s	Spot	7	1000000141	1223
179.911	s	Spot	7	1000000142	1224
179.911	s	Spot	7	1000000144	1225
179.911	s	Spot	7	1000000145	1226
179.911	s	Spot	7	1000000146	1227
179.911	s	Spot	7	1000000147	1228
179.911	s	Spot	7	1000000148	1229
179.911	s	Spot	7	1000000149	1230
179.911	s	Spot	7	1000000150	1231
179.911	s	Spot	7	1000000151	1232
179.911	s	Spot	7	1000000152	1233
179.911	s	Spot	7	1000000153	1234
179.911	s	Spot	7	1000000154	1235
179.911	s	Spot	7	1000000155	1236
179.911	s	Spot	7	1000000156	1237
179.911	s	Spot	7	1000000157	1238
179.911	s	Spot	7	1000000158	1239
179.911	s	Spot	7	1000000159	1240
179.911	s	Spot	7	1000000160	1241
179.911	s	Spot	7	1000000161	1242
179.911	s	Spot	7	1000000162	1243
179.911	s	Spot	7	1000000163	1244
179.911	s	Spot	7	1000000164	1245
179.911	s	Spot	7	1000000165	1246
179.911	s	Spot	7	1000000166	1247
179.911	s	Spot	7	1000000167	1248
179.911	s	Spot	7	1000000168	1249
179.911	s	Spot	7	1000000169	1250
179.911	s	Spot	7	1000000170	1251
179.911	s	Spot	7	1000000171	1252
179.911	s	Spot	7	1000000172	1253
179.911	s	Spot	7	1000000173	1254
209.615	s	Spot	8	1000000000	1255
209.615	s	Spot	8	1000000001	1256
209.615	s	Spot	8	1000000005	1257
209.615	s	Spot	8	1000000004	1258
209.615	s	Spot	8	1000000003	1259
209.615	s	Spot	8	1000000006	1260
209.615	s	Spot	8	1000000007	1261
209.615	s	Spot	8	1000000008	1262
209.615	s	Spot	8	1000000009	1263
209.615	s	Spot	8	1000000010	1264
209.615	s	Spot	8	1000000011	1265
209.615	s	Spot	8	1000000014	1266
209.615	s	Spot	8	1000000012	1267
209.615	s	Spot	8	1000000013	1268
209.615	s	Spot	8	1000000015	1269
209.615	s	Spot	8	1000000016	1270
209.615	s	Spot	8	1000000017	1271
209.615	s	Spot	8	1000000018	1272
209.615	s	Spot	8	1000000019	1273
209.615	s	Spot	8	1000000020	1274
209.615	s	Spot	8	1000000021	1275
209.615	s	Spot	8	1000000022	1276
209.615	s	Spot	8	1000000023	1277
209.615	s	Spot	8	1000000024	1278
209.615	s	Spot	8	1000000025	1279
209.615	s	Spot	8	1000000026	1280
209.615	s	Spot	8	1000000027	1281
209.615	s	Spot	8	1000000028	1282
209.615	s	Spot	8	1000000029	1283
209.615	s	Spot	8	1000000030	1284
209.615	s	Spot	8	1000000031	1285
209.615	s	Spot	8	1000000032	1286
209.615	s	Spot	8	1000000033	1287
209.615	s	Spot	8	1000000034	1288
209.615	s	Spot	8	1000000035	1289
209.615	s	Spot	8	1000000037	1290
209.615	s	Spot	8	1000000036	1291
209.615	s	Spot	8	1000000038	1292
209.615	s	Spot	8	1000000040	1293
209.615	s	Spot	8	1000000174	1294
209.615	s	Spot	8	1000000039	1295
209.615	s	Spot	8	1000000041	1298
209.615	s	Spot	8	1000000042	1299
209.615	s	Spot	8	1000000044	1300
209.615	s	Spot	8	1000000043	1301
209.615	s	Spot	8	1000000045	1302
209.615	s	Spot	8	1000000046	1303
209.615	s	Spot	8	1000000047	1304
209.615	s	Spot	8	1000000048	1305
209.615	s	Spot	8	1000000177	1306
209.615	s	Spot	8	1000000049	1307
209.615	s	Spot	8	1000000050	1308
209.615	s	Spot	8	1000000052	1309
209.615	s	Spot	8	1000000051	1310
209.615	s	Spot	8	1000000053	1311
209.615	s	Spot	8	1000000054	1312
209.615	s	Spot	8	1000000055	1313
209.615	s	Spot	8	1000000056	1314
209.615	s	Spot	8	1000000057	1315
209.615	s	Spot	8	1000000058	1316
209.615	s	Spot	8	1000000059	1317
209.615	s	Spot	8	1000000061	1318
209.615	s	Spot	8	1000000060	1319
209.615	s	Spot	8	1000000062	1320
209.615	s	Spot	8	1000000063	1321
209.615	s	Spot	8	1000000065	1322
209.615	s	Spot	8	1000000064	1323
209.615	s	Spot	8	1000000066	1324
209.615	s	Spot	8	1000000067	1325
209.615	s	Spot	8	1000000068	1326
209.615	s	Spot	8	1000000069	1327
209.615	s	Spot	8	1000000070	1328
209.615	s	Spot	8	1000000071	1329
209.615	s	Spot	8	1000000072	1330
209.615	s	Spot	8	1000000073	1331
209.615	s	Spot	8	1000000074	1332
209.615	s	Spot	8	1000000076	1333
209.615	s	Spot	8	1000000075	1334
209.615	s	Spot	8	1000000080	1335
209.615	s	Spot	8	1000000078	1336
209.615	s	Spot	8	1000000079	1337
209.615	s	Spot	8	1000000077	1338
209.615	s	Spot	8	1000000081	1339
209.615	s	Spot	8	1000000082	1340
209.615	s	Spot	8	1000000083	1342
209.615	s	Spot	8	1000000085	1343
209.615	s	Spot	8	1000000086	1344
209.615	s	Spot	8	1000000087	1345
209.615	s	Spot	8	1000000084	1346
209.615	s	Spot	8	1000000088	1347
209.615	s	Spot	8	1000000089	1348
209.615	s	Spot	8	1000000090	1349
209.615	s	Spot	8	1000000091	1350
209.615	s	Spot	8	1000000093	1351
209.615	s	Spot	8	1000000092	1352
209.615	s	Spot	8	1000000175	1353
209.615	s	Spot	8	1000000094	1354
209.615	s	Spot	8	1000000096	1355
209.615	s	Spot	8	1000000095	1356
209.615	s	Spot	8	1000000097	1357
209.615	s	Spot	8	1000000098	1358
209.615	s	Spot	8	1000000099	1359
209.615	s	Spot	8	1000000100	1361
209.615	s	Spot	8	1000000101	1362
209.615	s	Spot	8	1000000102	1363
209.615	s	Spot	8	1000000176	1364
209.615	s	Spot	8	1000000103	1365
209.615	s	Spot	8	1000000104	1366
209.615	s	Spot	8	1000000105	1367
209.615	s	Spot	8	1000000108	1368
209.615	s	Spot	8	1000000106	1369
209.615	s	Spot	8	1000000107	1370
209.615	s	Spot	8	1000000109	1371
209.615	s	Spot	8	1000000111	1372
209.615	s	Spot	8	1000000110	1373
209.615	s	Spot	8	1000000112	1374
209.615	s	Spot	8	1000000113	1375
209.615	s	Spot	8	1000000114	1376
209.615	s	Spot	8	1000000115	1377
209.615	s	Spot	8	1000000116	1378
209.615	s	Spot	8	1000000117	1379
209.615	s	Spot	8	1000000118	1380
209.615	s	Spot	8	1000000119	1381
209.615	s	Spot	8	1000000120	1382
209.615	s	Spot	8	1000000122	1383
209.615	s	Spot	8	1000000121	1384
209.615	s	Spot	8	1000000123	1385
209.615	s	Spot	8	1000000124	1386
209.615	s	Spot	8	1000000125	1387
209.615	s	Spot	8	1000000126	1388
209.615	s	Spot	8	1000000127	1389
209.615	s	Spot	8	1000000128	1390
209.615	s	Spot	8	1000000129	1391
209.615	s	Spot	8	1000000130	1392
209.615	s	Spot	8	1000000131	1393
209.615	s	Spot	8	1000000132	1394
209.615	s	Spot	8	1000000133	1395
209.615	s	Spot	8	1000000134	1396
209.615	s	Spot	8	1000000135	1397
209.615	s	Spot	8	1000000136	1398
209.615	s	Spot	8	1000000137	1399
209.615	s	Spot	8	1000000138	1400
209.615	s	Spot	8	1000000139	1401
209.615	s	Spot	8	1000000140	1402
209.615	s	Spot	8	1000000141	1403
209.615	s	Spot	8	1000000143	1404
209.615	s	Spot	8	1000000142	1405
209.615	s	Spot	8	1000000144	1406
209.615	s	Spot	8	1000000145	1407
209.615	s	Spot	8	1000000146	1408
209.615	s	Spot	8	1000000147	1409
209.615	s	Spot	8	1000000148	1410
209.615	s	Spot	8	1000000149	1411
209.615	s	Spot	8	1000000150	1412
209.615	s	Spot	8	1000000151	1413
209.615	s	Spot	8	1000000152	1414
209.615	s	Spot	8	1000000153	1415
209.615	s	Spot	8	1000000154	1416
209.615	s	Spot	8	1000000155	1417
209.615	s	Spot	8	1000000157	1418
209.615	s	Spot	8	1000000158	1419
209.615	s	Spot	8	1000000159	1420
209.615	s	Spot	8	1000000160	1421
209.615	s	Spot	8	1000000161	1422
209.615	s	Spot	8	1000000162	1423
209.615	s	Spot	8	1000000163	1424
209.615	s	Spot	8	1000000164	1425
209.615	s	Spot	8	1000000165	1426
209.615	s	Spot	8	1000000166	1427
209.615	s	Spot	8	1000000167	1428
209.615	s	Spot	8	1000000168	1429
209.615	s	Spot	8	1000000169	1430
209.615	s	Spot	8	1000000170	1431
209.615	s	Spot	8	1000000171	1432
209.615	s	Spot	8	1000000172	1433
209.615	s	Spot	8	1000000173	1434
239.62	s	Spot	9	1000000000	1435
239.62	s	Spot	9	1000000001	1436
239.62	s	Spot	9	1000000002	1437
239.62	s	Spot	9	1000000005	1438
239.62	s	Spot	9	1000000004	1439
239.62	s	Spot	9	1000000003	1440
239.62	s	Spot	9	1000000006	1441
239.62	s	Spot	9	1000000007	1442
239.62	s	Spot	9	1000000008	1443
239.62	s	Spot	9	1000000009	1444
239.62	s	Spot	9	1000000011	1445
239.62	s	Spot	9	1000000012	1446
239.62	s	Spot	9	1000000013	1447
239.62	s	Spot	9	1000000014	1448
239.62	s	Spot	9	1000000015	1449
239.62	s	Spot	9	1000000016	1450
239.62	s	Spot	9	1000000017	1451
239.62	s	Spot	9	1000000018	1452
239.62	s	Spot	9	1000000019	1453
239.62	s	Spot	9	1000000020	1454
239.62	s	Spot	9	1000000021	1455
239.62	s	Spot	9	1000000022	1456
239.62	s	Spot	9	1000000023	1457
239.62	s	Spot	9	1000000024	1458
239.62	s	Spot	9	1000000025	1459
239.62	s	Spot	9	1000000026	1460
239.62	s	Spot	9	1000000027	1461
239.62	s	Spot	9	1000000028	1462
239.62	s	Spot	9	1000000029	1463
239.62	s	Spot	9	1000000030	1464
239.62	s	Spot	9	1000000031	1465
239.62	s	Spot	9	1000000032	1466
239.62	s	Spot	9	1000000033	1467
239.62	s	Spot	9	1000000034	1468
239.62	s	Spot	9	1000000035	1469
239.62	s	Spot	9	1000000037	1470
239.62	s	Spot	9	1000000036	1471
239.62	s	Spot	9	1000000038	1472
239.62	s	Spot	9	1000000040	1473
239.62	s	Spot	9	1000000039	1474
239.62	s	Spot	9	1000000174	1475
239.62	s	Spot	9	1000000041	1477
239.62	s	Spot	9	1000000042	1478
239.62	s	Spot	9	1000000044	1479
239.62	s	Spot	9	1000000045	1480
239.62	s	Spot	9	1000000043	1481
239.62	s	Spot	9	1000000046	1482
239.62	s	Spot	9	1000000047	1483
239.62	s	Spot	9	1000000048	1484
239.62	s	Spot	9	1000000177	1485
239.62	s	Spot	9	1000000049	1486
239.62	s	Spot	9	1000000050	1487
239.62	s	Spot	9	1000000051	1488
239.62	s	Spot	9	1000000052	1489
239.62	s	Spot	9	1000000053	1490
239.62	s	Spot	9	1000000054	1491
239.62	s	Spot	9	1000000055	1492
239.62	s	Spot	9	1000000057	1493
239.62	s	Spot	9	1000000056	1494
239.62	s	Spot	9	1000000058	1495
239.62	s	Spot	9	1000000059	1496
239.62	s	Spot	9	1000000061	1497
239.62	s	Spot	9	1000000060	1498
239.62	s	Spot	9	1000000062	1499
239.62	s	Spot	9	1000000063	1500
239.62	s	Spot	9	1000000064	1501
239.62	s	Spot	9	1000000065	1502
239.62	s	Spot	9	1000000066	1503
239.62	s	Spot	9	1000000067	1504
239.62	s	Spot	9	1000000068	1505
239.62	s	Spot	9	1000000069	1506
239.62	s	Spot	9	1000000070	1507
239.62	s	Spot	9	1000000071	1508
239.62	s	Spot	9	1000000072	1509
239.62	s	Spot	9	1000000073	1510
239.62	s	Spot	9	1000000074	1511
239.62	s	Spot	9	1000000076	1512
239.62	s	Spot	9	1000000075	1513
239.62	s	Spot	9	1000000080	1514
239.62	s	Spot	9	1000000079	1515
239.62	s	Spot	9	1000000077	1516
239.62	s	Spot	9	1000000081	1517
239.62	s	Spot	9	1000000082	1518
239.62	s	Spot	9	1000000083	1520
239.62	s	Spot	9	1000000085	1521
239.62	s	Spot	9	1000000086	1522
239.62	s	Spot	9	1000000087	1523
239.62	s	Spot	9	1000000084	1524
239.62	s	Spot	9	1000000088	1525
239.62	s	Spot	9	1000000089	1526
239.62	s	Spot	9	1000000090	1527
239.62	s	Spot	9	1000000091	1528
239.62	s	Spot	9	1000000093	1529
239.62	s	Spot	9	1000000092	1530
239.62	s	Spot	9	1000000094	1531
239.62	s	Spot	9	1000000175	1532
239.62	s	Spot	9	1000000095	1533
239.62	s	Spot	9	1000000096	1534
239.62	s	Spot	9	1000000097	1535
239.62	s	Spot	9	1000000098	1536
239.62	s	Spot	9	1000000099	1537
239.62	s	Spot	9	1000000100	1539
239.62	s	Spot	9	1000000101	1540
239.62	s	Spot	9	1000000102	1541
239.62	s	Spot	9	1000000176	1542
239.62	s	Spot	9	1000000103	1543
239.62	s	Spot	9	1000000104	1544
239.62	s	Spot	9	1000000105	1545
239.62	s	Spot	9	1000000108	1546
239.62	s	Spot	9	1000000106	1547
239.62	s	Spot	9	1000000107	1548
239.62	s	Spot	9	1000000109	1549
239.62	s	Spot	9	1000000179	1550
239.62	s	Spot	9	1000000111	1551
239.62	s	Spot	9	1000000110	1552
239.62	s	Spot	9	1000000112	1553
239.62	s	Spot	9	1000000113	1554
239.62	s	Spot	9	1000000114	1555
239.62	s	Spot	9	1000000115	1556
239.62	s	Spot	9	1000000116	1557
239.62	s	Spot	9	1000000117	1558
239.62	s	Spot	9	1000000118	1559
239.62	s	Spot	9	1000000120	1560
239.62	s	Spot	9	1000000119	1561
239.62	s	Spot	9	1000000121	1562
239.62	s	Spot	9	1000000122	1563
239.62	s	Spot	9	1000000124	1564
239.62	s	Spot	9	1000000123	1565
239.62	s	Spot	9	1000000125	1566
239.62	s	Spot	9	1000000128	1567
239.62	s	Spot	9	1000000126	1568
239.62	s	Spot	9	1000000127	1569
239.62	s	Spot	9	1000000129	1570
239.62	s	Spot	9	1000000130	1571
239.62	s	Spot	9	1000000132	1572
239.62	s	Spot	9	1000000131	1573
239.62	s	Spot	9	1000000133	1574
239.62	s	Spot	9	1000000134	1575
239.62	s	Spot	9	1000000135	1576
239.62	s	Spot	9	1000000136	1577
239.62	s	Spot	9	1000000137	1578
239.62	s	Spot	9	1000000138	1579
239.62	s	Spot	9	1000000139	1580
239.62	s	Spot	9	1000000140	1581
239.62	s	Spot	9	1000000141	1582
239.62	s	Spot	9	1000000142	1583
239.62	s	Spot	9	1000000143	1584
239.62	s	Spot	9	1000000144	1585
239.62	s	Spot	9	1000000145	1586
239.62	s	Spot	9	1000000146	1587
239.62	s	Spot	9	1000000147	1588
239.62	s	Spot	9	1000000148	1589
239.62	s	Spot	9	1000000149	1590
239.62	s	Spot	9	1000000150	1591
239.62	s	Spot	9	1000000151	1592
239.62	s	Spot	9	1000000152	1593
239.62	s	Spot	9	1000000153	1594
239.62	s	Spot	9	1000000154	1595
239.62	s	Spot	9	1000000155	1596
239.62	s	Spot	9	1000000157	1597
239.62	s	Spot	9	1000000158	1598
239.62	s	Spot	9	1000000159	1599
239.62	s	Spot	9	1000000160	1600
239.62	s	Spot	9	1000000162	1601
239.62	s	Spot	9	1000000161	1602
239.62	s	Spot	9	1000000163	1603
239.62	s	Spot	9	1000000164	1604
239.62	s	Spot	9	1000000165	1605
239.62	s	Spot	9	1000000166	1606
239.62	s	Spot	9	1000000167	1607
239.62	s	Spot	9	1000000168	1608
239.62	s	Spot	9	1000000169	1609
239.62	s	Spot	9	1000000170	1610
239.62	s	Spot	9	1000000171	1611
239.62	s	Spot	9	1000000172	1612
239.62	s	Spot	9	1000000173	1613
269.72	s	Spot	10	1000000000	1614
269.72	s	Spot	10	1000000001	1615
269.72	s	Spot	10	1000000002	1616
269.72	s	Spot	10	1000000004	1617
269.72	s	Spot	10	1000000005	1618
269.72	s	Spot	10	1000000003	1619
269.72	s	Spot	10	1000000006	1620
269.72	s	Spot	10	1000000008	1621
269.72	s	Spot	10	1000000009	1622
269.72	s	Spot	10	1000000011	1623
269.72	s	Spot	10	1000000013	1624
269.72	s	Spot	10	1000000014	1625
269.72	s	Spot	10	1000000012	1626
269.72	s	Spot	10	1000000015	1627
269.72	s	Spot	10	1000000016	1628
269.72	s	Spot	10	1000000017	1629
269.72	s	Spot	10	1000000018	1630
269.72	s	Spot	10	1000000019	1631
269.72	s	Spot	10	1000000020	1632
269.72	s	Spot	10	1000000021	1633
269.72	s	Spot	10	1000000022	1634
269.72	s	Spot	10	1000000023	1635
269.72	s	Spot	10	1000000024	1636
269.72	s	Spot	10	1000000025	1637
269.72	s	Spot	10	1000000026	1638
269.72	s	Spot	10	1000000027	1639
269.72	s	Spot	10	1000000028	1640
269.72	s	Spot	10	1000000030	1641
269.72	s	Spot	10	1000000029	1642
269.72	s	Spot	10	1000000031	1643
269.72	s	Spot	10	1000000032	1644
269.72	s	Spot	10	1000000033	1645
269.72	s	Spot	10	1000000034	1646
269.72	s	Spot	10	1000000035	1647
269.72	s	Spot	10	1000000037	1648
269.72	s	Spot	10	1000000036	1649
269.72	s	Spot	10	1000000038	1650
269.72	s	Spot	10	1000000040	1651
269.72	s	Spot	10	1000000039	1652
269.72	s	Spot	10	1000000174	1653
269.72	s	Spot	10	1000000041	1655
269.72	s	Spot	10	1000000044	1656
269.72	s	Spot	10	1000000042	1657
269.72	s	Spot	10	1000000045	1658
269.72	s	Spot	10	1000000043	1659
269.72	s	Spot	10	1000000047	1660
269.72	s	Spot	10	1000000046	1661
269.72	s	Spot	10	1000000048	1663
269.72	s	Spot	10	1000000049	1664
269.72	s	Spot	10	1000000050	1665
269.72	s	Spot	10	1000000051	1666
269.72	s	Spot	10	1000000052	1667
269.72	s	Spot	10	1000000053	1668
269.72	s	Spot	10	1000000054	1669
269.72	s	Spot	10	1000000055	1670
269.72	s	Spot	10	1000000056	1671
269.72	s	Spot	10	1000000057	1672
269.72	s	Spot	10	1000000058	1673
269.72	s	Spot	10	1000000059	1674
269.72	s	Spot	10	1000000060	1675
269.72	s	Spot	10	1000000061	1676
269.72	s	Spot	10	1000000062	1677
269.72	s	Spot	10	1000000063	1678
269.72	s	Spot	10	1000000064	1679
269.72	s	Spot	10	1000000065	1680
269.72	s	Spot	10	1000000066	1681
269.72	s	Spot	10	1000000067	1682
269.72	s	Spot	10	1000000068	1683
269.72	s	Spot	10	1000000069	1684
269.72	s	Spot	10	1000000071	1685
269.72	s	Spot	10	1000000070	1686
269.72	s	Spot	10	1000000072	1687
269.72	s	Spot	10	1000000073	1688
269.72	s	Spot	10	1000000074	1689
269.72	s	Spot	10	1000000076	1690
269.72	s	Spot	10	1000000075	1691
269.72	s	Spot	10	1000000079	1692
269.72	s	Spot	10	1000000080	1693
269.72	s	Spot	10	1000000078	1694
269.72	s	Spot	10	1000000077	1695
269.72	s	Spot	10	1000000081	1696
269.72	s	Spot	10	1000000082	1697
269.72	s	Spot	10	1000000083	1699
269.72	s	Spot	10	1000000178	1700
269.72	s	Spot	10	1000000085	1701
269.72	s	Spot	10	1000000086	1702
269.72	s	Spot	10	1000000087	1703
269.72	s	Spot	10	1000000084	1704
269.72	s	Spot	10	1000000088	1705
269.72	s	Spot	10	1000000089	1706
269.72	s	Spot	10	1000000090	1707
269.72	s	Spot	10	1000000091	1708
269.72	s	Spot	10	1000000093	1709
269.72	s	Spot	10	1000000092	1710
269.72	s	Spot	10	1000000095	1711
269.72	s	Spot	10	1000000096	1712
269.72	s	Spot	10	1000000094	1713
269.72	s	Spot	10	1000000097	1714
269.72	s	Spot	10	1000000098	1715
269.72	s	Spot	10	1000000099	1716
269.72	s	Spot	10	1000000100	1718
269.72	s	Spot	10	1000000101	1719
269.72	s	Spot	10	1000000102	1720
269.72	s	Spot	10	1000000176	1721
269.72	s	Spot	10	1000000103	1722
269.72	s	Spot	10	1000000104	1723
269.72	s	Spot	10	1000000105	1724
269.72	s	Spot	10	1000000108	1725
269.72	s	Spot	10	1000000106	1726
269.72	s	Spot	10	1000000107	1727
269.72	s	Spot	10	1000000109	1728
269.72	s	Spot	10	1000000110	1729
269.72	s	Spot	10	1000000111	1730
269.72	s	Spot	10	1000000112	1731
269.72	s	Spot	10	1000000113	1732
269.72	s	Spot	10	1000000114	1733
269.72	s	Spot	10	1000000115	1734
269.72	s	Spot	10	1000000116	1735
269.72	s	Spot	10	1000000117	1736
269.72	s	Spot	10	1000000118	1737
269.72	s	Spot	10	1000000119	1738
269.72	s	Spot	10	1000000120	1739
269.72	s	Spot	10	1000000122	1740
269.72	s	Spot	10	1000000123	1741
269.72	s	Spot	10	1000000124	1742
269.72	s	Spot	10	1000000125	1743
269.72	s	Spot	10	1000000126	1744
269.72	s	Spot	10	1000000127	1745
269.72	s	Spot	10	1000000128	1746
269.72	s	Spot	10	1000000129	1747
269.72	s	Spot	10	1000000130	1748
269.72	s	Spot	10	1000000132	1749
269.72	s	Spot	10	1000000131	1750
269.72	s	Spot	10	1000000133	1751
269.72	s	Spot	10	1000000134	1752
269.72	s	Spot	10	1000000135	1753
269.72	s	Spot	10	1000000136	1754
269.72	s	Spot	10	1000000137	1755
269.72	s	Spot	10	1000000138	1756
269.72	s	Spot	10	1000000139	1757
269.72	s	Spot	10	1000000140	1758
269.72	s	Spot	10	1000000143	1759
269.72	s	Spot	10	1000000141	1760
269.72	s	Spot	10	1000000142	1761
269.72	s	Spot	10	1000000144	1762
269.72	s	Spot	10	1000000145	1763
269.72	s	Spot	10	1000000146	1764
269.72	s	Spot	10	1000000147	1765
269.72	s	Spot	10	1000000148	1767
269.72	s	Spot	10	1000000149	1768
269.72	s	Spot	10	1000000150	1769
269.72	s	Spot	10	1000000151	1770
269.72	s	Spot	10	1000000152	1771
269.72	s	Spot	10	1000000153	1772
269.72	s	Spot	10	1000000154	1773
269.72	s	Spot	10	1000000155	1774
269.72	s	Spot	10	1000000157	1775
269.72	s	Spot	10	1000000158	1776
269.72	s	Spot	10	1000000159	1777
269.72	s	Spot	10	1000000160	1778
269.72	s	Spot	10	1000000161	1779
269.72	s	Spot	10	1000000162	1780
269.72	s	Spot	10	1000000163	1781
269.72	s	Spot	10	1000000164	1782
269.72	s	Spot	10	1000000165	1783
269.72	s	Spot	10	1000000166	1784
269.72	s	Spot	10	1000000167	1785
269.72	s	Spot	10	1000000168	1786
269.72	s	Spot	10	1000000169	1787
269.72	s	Spot	10	1000000170	1788
269.72	s	Spot	10	1000000171	1789
269.72	s	Spot	10	1000000172	1790
269.72	s	Spot	10	1000000173	1791
299.624	s	Spot	11	1000000000	1792
299.624	s	Spot	11	1000000001	1793
299.624	s	Spot	11	1000000002	1794
299.624	s	Spot	11	1000000004	1795
299.624	s	Spot	11	1000000005	1796
299.624	s	Spot	11	1000000003	1797
299.624	s	Spot	11	1000000006	1798
299.624	s	Spot	11	1000000008	1799
299.624	s	Spot	11	1000000009	1800
299.624	s	Spot	11	1000000011	1801
299.624	s	Spot	11	1000000013	1802
299.624	s	Spot	11	1000000012	1803
299.624	s	Spot	11	1000000014	1804
299.624	s	Spot	11	1000000015	1805
299.624	s	Spot	11	1000000016	1806
299.624	s	Spot	11	1000000017	1807
299.624	s	Spot	11	1000000018	1808
299.624	s	Spot	11	1000000019	1809
299.624	s	Spot	11	1000000020	1810
299.624	s	Spot	11	1000000021	1811
299.624	s	Spot	11	1000000022	1812
299.624	s	Spot	11	1000000023	1813
299.624	s	Spot	11	1000000024	1814
299.624	s	Spot	11	1000000025	1815
299.624	s	Spot	11	1000000026	1816
299.624	s	Spot	11	1000000027	1817
299.624	s	Spot	11	1000000180	1818
299.624	s	Spot	11	1000000028	1819
299.624	s	Spot	11	1000000029	1820
299.624	s	Spot	11	1000000030	1821
299.624	s	Spot	11	1000000031	1822
299.624	s	Spot	11	1000000032	1823
299.624	s	Spot	11	1000000033	1824
299.624	s	Spot	11	1000000034	1825
299.624	s	Spot	11	1000000035	1826
299.624	s	Spot	11	1000000037	1827
299.624	s	Spot	11	1000000036	1828
299.624	s	Spot	11	1000000038	1829
299.624	s	Spot	11	1000000040	1830
299.624	s	Spot	11	1000000039	1831
299.624	s	Spot	11	1000000174	1832
299.624	s	Spot	11	1000000041	1834
299.624	s	Spot	11	1000000045	1835
299.624	s	Spot	11	1000000042	1836
299.624	s	Spot	11	1000000044	1837
299.624	s	Spot	11	1000000043	1838
299.624	s	Spot	11	1000000046	1839
299.624	s	Spot	11	1000000047	1840
299.624	s	Spot	11	1000000048	1842
299.624	s	Spot	11	1000000177	1843
299.624	s	Spot	11	1000000049	1844
299.624	s	Spot	11	1000000050	1845
299.624	s	Spot	11	1000000052	1846
299.624	s	Spot	11	1000000051	1847
299.624	s	Spot	11	1000000053	1848
299.624	s	Spot	11	1000000054	1849
299.624	s	Spot	11	1000000055	1850
299.624	s	Spot	11	1000000056	1851
299.624	s	Spot	11	1000000057	1852
299.624	s	Spot	11	1000000058	1853
299.624	s	Spot	11	1000000059	1854
299.624	s	Spot	11	1000000060	1855
299.624	s	Spot	11	1000000061	1856
299.624	s	Spot	11	1000000062	1857
299.624	s	Spot	11	1000000063	1858
299.624	s	Spot	11	1000000064	1859
299.624	s	Spot	11	1000000065	1860
299.624	s	Spot	11	1000000066	1861
299.624	s	Spot	11	1000000067	1862
299.624	s	Spot	11	1000000068	1863
299.624	s	Spot	11	1000000069	1864
299.624	s	Spot	11	1000000071	1865
299.624	s	Spot	11	1000000070	1866
299.624	s	Spot	11	1000000072	1867
299.624	s	Spot	11	1000000073	1868
299.624	s	Spot	11	1000000074	1869
299.624	s	Spot	11	1000000075	1870
299.624	s	Spot	11	1000000076	1871
299.624	s	Spot	11	1000000080	1872
299.624	s	Spot	11	1000000079	1873
299.624	s	Spot	11	1000000078	1874
299.624	s	Spot	11	1000000077	1875
299.624	s	Spot	11	1000000081	1876
299.624	s	Spot	11	1000000082	1877
299.624	s	Spot	11	1000000083	1879
299.624	s	Spot	11	1000000178	1880
299.624	s	Spot	11	1000000085	1881
299.624	s	Spot	11	1000000086	1882
299.624	s	Spot	11	1000000087	1883
299.624	s	Spot	11	1000000084	1884
299.624	s	Spot	11	1000000088	1885
299.624	s	Spot	11	1000000089	1886
299.624	s	Spot	11	1000000090	1887
299.624	s	Spot	11	1000000091	1888
299.624	s	Spot	11	1000000092	1889
299.624	s	Spot	11	1000000175	1890
299.624	s	Spot	11	1000000094	1891
299.624	s	Spot	11	1000000095	1892
299.624	s	Spot	11	1000000096	1893
299.624	s	Spot	11	1000000097	1894
299.624	s	Spot	11	1000000098	1895
299.624	s	Spot	11	1000000099	1896
299.624	s	Spot	11	1000000100	1898
299.624	s	Spot	11	1000000101	1899
299.624	s	Spot	11	1000000102	1900
299.624	s	Spot	11	1000000176	1901
299.624	s	Spot	11	1000000103	1902
299.624	s	Spot	11	1000000104	1903
299.624	s	Spot	11	1000000105	1904
299.624	s	Spot	11	1000000108	1905
299.624	s	Spot	11	1000000106	1906
299.624	s	Spot	11	1000000107	1907
299.624	s	Spot	11	1000000109	1908
299.624	s	Spot	11	1000000111	1909
299.624	s	Spot	11	1000000110	1910
299.624	s	Spot	11	1000000112	1911
299.624	s	Spot	11	1000000113	1912
299.624	s	Spot	11	1000000114	1913
299.624	s	Spot	11	1000000115	1914
299.624	s	Spot	11	1000000116	1915
299.624	s	Spot	11	1000000117	1916
299.624	s	Spot	11	1000000118	1917
299.624	s	Spot	11	1000000119	1918
299.624	s	Spot	11	1000000120	1919
299.624	s	Spot	11	1000000121	1920
299.624	s	Spot	11	1000000122	1921
299.624	s	Spot	11	1000000123	1922
299.624	s	Spot	11	1000000124	1923
299.624	s	Spot	11	1000000125	1924
299.624	s	Spot	11	1000000127	1925
299.624	s	Spot	11	1000000126	1926
299.624	s	Spot	11	1000000128	1927
299.624	s	Spot	11	1000000129	1928
299.624	s	Spot	11	1000000130	1929
299.624	s	Spot	11	1000000131	1930
299.624	s	Spot	11	1000000132	1931
299.624	s	Spot	11	1000000133	1932
299.624	s	Spot	11	1000000134	1933
299.624	s	Spot	11	1000000135	1934
299.624	s	Spot	11	1000000136	1935
299.624	s	Spot	11	1000000137	1936
299.624	s	Spot	11	1000000138	1937
299.624	s	Spot	11	1000000139	1938
299.624	s	Spot	11	1000000140	1939
299.624	s	Spot	11	1000000141	1940
299.624	s	Spot	11	1000000143	1941
299.624	s	Spot	11	1000000142	1942
299.624	s	Spot	11	1000000144	1943
299.624	s	Spot	11	1000000145	1944
299.624	s	Spot	11	1000000146	1945
299.624	s	Spot	11	1000000147	1947
299.624	s	Spot	11	1000000148	1948
299.624	s	Spot	11	1000000149	1949
299.624	s	Spot	11	1000000150	1950
299.624	s	Spot	11	1000000151	1951
299.624	s	Spot	11	1000000152	1952
299.624	s	Spot	11	1000000153	1953
299.624	s	Spot	11	1000000154	1954
299.624	s	Spot	11	1000000155	1955
299.624	s	Spot	11	1000000157	1956
299.624	s	Spot	11	1000000158	1957
299.624	s	Spot	11	1000000159	1958
299.624	s	Spot	11	1000000160	1959
299.624	s	Spot	11	1000000162	1960
299.624	s	Spot	11	1000000161	1961
299.624	s	Spot	11	1000000163	1962
299.624	s	Spot	11	1000000164	1963
299.624	s	Spot	11	1000000165	1964
299.624	s	Spot	11	1000000166	1965
299.624	s	Spot	11	1000000167	1966
299.624	s	Spot	11	1000000168	1967
299.624	s	Spot	11	1000000169	1968
299.624	s	Spot	11	1000000170	1969
299.624	s	Spot	11	1000000171	1970
299.624	s	Spot	11	1000000172	1971
299.624	s	Spot	11	1000000173	1972
329.527	s	Spot	12	1000000000	1973
329.527	s	Spot	12	1000000001	1974
329.527	s	Spot	12	1000000005	1975
329.527	s	Spot	12	1000000004	1976
329.527	s	Spot	12	1000000003	1977
329.527	s	Spot	12	1000000006	1978
329.527	s	Spot	12	1000000007	1979
329.527	s	Spot	12	1000000008	1980
329.527	s	Spot	12	1000000009	1981
329.527	s	Spot	12	1000000011	1982
329.527	s	Spot	12	1000000013	1983
329.527	s	Spot	12	1000000012	1984
329.527	s	Spot	12	1000000014	1985
329.527	s	Spot	12	1000000015	1986
329.527	s	Spot	12	1000000016	1987
329.527	s	Spot	12	1000000017	1988
329.527	s	Spot	12	1000000018	1989
329.527	s	Spot	12	1000000019	1990
329.527	s	Spot	12	1000000020	1991
329.527	s	Spot	12	1000000021	1992
329.527	s	Spot	12	1000000022	1993
329.527	s	Spot	12	1000000023	1994
329.527	s	Spot	12	1000000024	1995
329.527	s	Spot	12	1000000025	1996
329.527	s	Spot	12	1000000026	1997
329.527	s	Spot	12	1000000027	1998
329.527	s	Spot	12	1000000180	1999
329.527	s	Spot	12	1000000028	2000
329.527	s	Spot	12	1000000029	2001
329.527	s	Spot	12	1000000030	2002
329.527	s	Spot	12	1000000031	2003
329.527	s	Spot	12	1000000032	2004
329.527	s	Spot	12	1000000033	2005
329.527	s	Spot	12	1000000034	2006
329.527	s	Spot	12	1000000035	2007
329.527	s	Spot	12	1000000037	2008
329.527	s	Spot	12	1000000036	2009
329.527	s	Spot	12	1000000038	2010
329.527	s	Spot	12	1000000040	2011
329.527	s	Spot	12	1000000039	2012
329.527	s	Spot	12	1000000174	2013
329.527	s	Spot	12	1000000041	2015
329.527	s	Spot	12	1000000045	2016
329.527	s	Spot	12	1000000044	2017
329.527	s	Spot	12	1000000042	2018
329.527	s	Spot	12	1000000043	2019
329.527	s	Spot	12	1000000046	2020
329.527	s	Spot	12	1000000047	2021
329.527	s	Spot	12	1000000048	2023
329.527	s	Spot	12	1000000049	2024
329.527	s	Spot	12	1000000050	2025
329.527	s	Spot	12	1000000051	2026
329.527	s	Spot	12	1000000052	2027
329.527	s	Spot	12	1000000053	2028
329.527	s	Spot	12	1000000054	2029
329.527	s	Spot	12	1000000055	2030
329.527	s	Spot	12	1000000056	2031
329.527	s	Spot	12	1000000057	2032
329.527	s	Spot	12	1000000058	2033
329.527	s	Spot	12	1000000059	2034
329.527	s	Spot	12	1000000061	2035
329.527	s	Spot	12	1000000060	2036
329.527	s	Spot	12	1000000062	2037
329.527	s	Spot	12	1000000063	2038
329.527	s	Spot	12	1000000065	2039
329.527	s	Spot	12	1000000064	2040
329.527	s	Spot	12	1000000066	2041
329.527	s	Spot	12	1000000067	2042
[truncated: 8,248 more rows]
