# Supplementary material for: Protocol for real-time monitoring of CD8+ T and myeloid cell behavior in human high-grade serous ovarian cancer slices
Source: STAR Protoc. 2024 Jun 2;5(2):103102. doi: 10.1016/j.xpro.2024.103102 (PMC11179100; doi:10.1016/j.xpro.2024.103102)
Supplement: Data S3. Files for testing the R script, quantification and statistical analysis step 2 [file mmc3.zip › Test files/Slice1_a/__Time_Index.csv]

Time Index
====================
Time Index	Unit	Category	Time	TrackID	ID
1		Spot	1	1000000000	0
1		Spot	1	1000000001	1
1		Spot	1	1000000002	2
1		Spot	1	1000000003	3
1		Spot	1	1000000004	4
1		Spot	1	1000000005	5
1		Spot	1	1000000006	6
1		Spot	1	1000000007	7
1		Spot	1	1000000008	8
1		Spot	1	1000000009	9
1		Spot	1	1000000010	10
1		Spot	1	1000000011	11
1		Spot	1	1000000012	12
1		Spot	1	1000000013	13
1		Spot	1	1000000014	14
1		Spot	1	1000000015	15
1		Spot	1	1000000016	16
1		Spot	1	1000000017	17
1		Spot	1	1000000018	18
1		Spot	1	1000000019	19
1		Spot	1	1000000020	20
1		Spot	1	1000000021	21
1		Spot	1	1000000022	22
1		Spot	1	1000000023	23
1		Spot	1	1000000024	24
1		Spot	1	1000000025	25
1		Spot	1	1000000026	26
1		Spot	1	1000000027	27
1		Spot	1	1000000028	28
1		Spot	1	1000000029	29
1		Spot	1	1000000030	30
1		Spot	1	1000000031	31
1		Spot	1	1000000032	32
1		Spot	1	1000000033	33
1		Spot	1	1000000034	34
1		Spot	1	1000000035	35
1		Spot	1	1000000036	36
1		Spot	1	1000000037	37
1		Spot	1	1000000038	38
1		Spot	1	1000000039	39
1		Spot	1	1000000040	40
1		Spot	1	1000000041	43
1		Spot	1	1000000042	44
1		Spot	1	1000000043	45
1		Spot	1	1000000044	46
1		Spot	1	1000000045	47
1		Spot	1	1000000046	48
1		Spot	1	1000000047	49
1		Spot	1	1000000048	50
1		Spot	1	1000000049	51
1		Spot	1	1000000050	52
1		Spot	1	1000000051	53
1		Spot	1	1000000052	54
1		Spot	1	1000000053	55
1		Spot	1	1000000054	56
1		Spot	1	1000000055	57
1		Spot	1	1000000056	58
1		Spot	1	1000000057	59
1		Spot	1	1000000058	60
1		Spot	1	1000000059	61
1		Spot	1	1000000060	62
1		Spot	1	1000000061	63
1		Spot	1	1000000062	64
1		Spot	1	1000000063	65
1		Spot	1	1000000064	66
1		Spot	1	1000000065	67
1		Spot	1	1000000066	68
1		Spot	1	1000000067	69
1		Spot	1	1000000068	70
1		Spot	1	1000000069	71
1		Spot	1	1000000070	72
1		Spot	1	1000000071	73
1		Spot	1	1000000072	74
1		Spot	1	1000000073	75
1		Spot	1	1000000074	76
1		Spot	1	1000000075	77
1		Spot	1	1000000076	78
1		Spot	1	1000000077	79
1		Spot	1	1000000078	80
1		Spot	1	1000000079	81
1		Spot	1	1000000080	82
1		Spot	1	1000000081	83
1		Spot	1	1000000082	84
1		Spot	1	1000000083	86
1		Spot	1	1000000084	87
1		Spot	1	1000000085	88
1		Spot	1	1000000086	89
1		Spot	1	1000000087	90
1		Spot	1	1000000088	91
1		Spot	1	1000000089	92
1		Spot	1	1000000090	93
1		Spot	1	1000000091	94
1		Spot	1	1000000092	95
1		Spot	1	1000000093	96
1		Spot	1	1000000094	97
1		Spot	1	1000000095	98
1		Spot	1	1000000096	99
1		Spot	1	1000000097	100
1		Spot	1	1000000098	101
1		Spot	1	1000000099	102
1		Spot	1	1000000100	103
1		Spot	1	1000000101	105
1		Spot	1	1000000102	106
1		Spot	1	1000000103	107
1		Spot	1	1000000104	108
1		Spot	1	1000000105	109
1		Spot	1	1000000106	110
1		Spot	1	1000000107	111
1		Spot	1	1000000108	112
1		Spot	1	1000000109	113
1		Spot	1	1000000110	114
1		Spot	1	1000000111	115
1		Spot	1	1000000112	116
1		Spot	1	1000000113	117
1		Spot	1	1000000114	118
1		Spot	1	1000000115	119
1		Spot	1	1000000116	120
1		Spot	1	1000000117	121
1		Spot	1	1000000118	122
1		Spot	1	1000000119	123
1		Spot	1	1000000120	124
1		Spot	1	1000000121	125
1		Spot	1	1000000122	126
1		Spot	1	1000000123	127
1		Spot	1	1000000124	128
1		Spot	1	1000000125	129
1		Spot	1	1000000126	130
1		Spot	1	1000000127	131
1		Spot	1	1000000128	132
1		Spot	1	1000000129	133
1		Spot	1	1000000130	134
1		Spot	1	1000000131	135
1		Spot	1	1000000132	136
1		Spot	1	1000000133	137
1		Spot	1	1000000134	138
1		Spot	1	1000000135	139
1		Spot	1	1000000136	140
1		Spot	1	1000000137	141
1		Spot	1	1000000138	142
1		Spot	1	1000000139	143
1		Spot	1	1000000140	144
1		Spot	1	1000000141	145
1		Spot	1	1000000142	146
1		Spot	1	1000000143	147
1		Spot	1	1000000144	148
1		Spot	1	1000000145	149
1		Spot	1	1000000146	150
1		Spot	1	1000000147	151
1		Spot	1	1000000148	152
1		Spot	1	1000000149	153
1		Spot	1	1000000150	154
1		Spot	1	1000000151	155
1		Spot	1	1000000152	156
1		Spot	1	1000000153	157
1		Spot	1	1000000154	158
1		Spot	1	1000000155	159
1		Spot	1	1000000156	160
1		Spot	1	1000000157	161
1		Spot	1	1000000158	162
1		Spot	1	1000000159	163
1		Spot	1	1000000160	164
1		Spot	1	1000000161	165
1		Spot	1	1000000162	166
1		Spot	1	1000000163	167
1		Spot	1	1000000164	168
1		Spot	1	1000000165	169
1		Spot	1	1000000166	170
1		Spot	1	1000000167	171
1		Spot	1	1000000168	172
1		Spot	1	1000000169	173
1		Spot	1	1000000170	174
1		Spot	1	1000000171	175
1		Spot	1	1000000172	176
1		Spot	1	1000000173	177
2		Spot	2	1000000000	178
2		Spot	2	1000000001	179
2		Spot	2	1000000002	180
2		Spot	2	1000000003	181
2		Spot	2	1000000004	182
2		Spot	2	1000000005	183
2		Spot	2	1000000006	184
2		Spot	2	1000000007	185
2		Spot	2	1000000008	186
2		Spot	2	1000000009	187
2		Spot	2	1000000010	188
2		Spot	2	1000000011	189
2		Spot	2	1000000012	190
2		Spot	2	1000000013	191
2		Spot	2	1000000014	192
2		Spot	2	1000000015	193
2		Spot	2	1000000016	194
2		Spot	2	1000000017	195
2		Spot	2	1000000018	196
2		Spot	2	1000000019	197
2		Spot	2	1000000020	198
2		Spot	2	1000000021	199
2		Spot	2	1000000022	200
2		Spot	2	1000000023	201
2		Spot	2	1000000024	202
2		Spot	2	1000000025	203
2		Spot	2	1000000026	204
2		Spot	2	1000000027	205
2		Spot	2	1000000028	206
2		Spot	2	1000000029	207
2		Spot	2	1000000030	208
2		Spot	2	1000000031	209
2		Spot	2	1000000032	210
2		Spot	2	1000000033	211
2		Spot	2	1000000034	212
2		Spot	2	1000000035	213
2		Spot	2	1000000036	214
2		Spot	2	1000000037	215
2		Spot	2	1000000038	216
2		Spot	2	1000000040	217
2		Spot	2	1000000039	218
2		Spot	2	1000000174	219
2		Spot	2	1000000041	222
2		Spot	2	1000000042	223
2		Spot	2	1000000044	224
2		Spot	2	1000000045	225
2		Spot	2	1000000043	226
2		Spot	2	1000000046	227
2		Spot	2	1000000047	228
2		Spot	2	1000000049	229
2		Spot	2	1000000050	230
2		Spot	2	1000000052	231
2		Spot	2	1000000053	232
2		Spot	2	1000000055	233
2		Spot	2	1000000057	234
2		Spot	2	1000000054	235
2		Spot	2	1000000056	236
2		Spot	2	1000000058	237
2		Spot	2	1000000059	238
2		Spot	2	1000000060	239
2		Spot	2	1000000061	240
2		Spot	2	1000000062	241
2		Spot	2	1000000063	242
2		Spot	2	1000000065	243
2		Spot	2	1000000064	244
2		Spot	2	1000000066	245
2		Spot	2	1000000068	246
2		Spot	2	1000000067	247
2		Spot	2	1000000069	248
2		Spot	2	1000000070	249
2		Spot	2	1000000071	250
2		Spot	2	1000000072	251
2		Spot	2	1000000073	252
2		Spot	2	1000000074	253
2		Spot	2	1000000075	254
2		Spot	2	1000000076	255
2		Spot	2	1000000077	256
2		Spot	2	1000000078	257
2		Spot	2	1000000079	258
2		Spot	2	1000000080	259
2		Spot	2	1000000081	260
2		Spot	2	1000000082	261
2		Spot	2	1000000083	263
2		Spot	2	1000000085	264
2		Spot	2	1000000086	265
2		Spot	2	1000000087	266
2		Spot	2	1000000084	267
2		Spot	2	1000000088	268
2		Spot	2	1000000089	269
2		Spot	2	1000000090	270
2		Spot	2	1000000091	271
2		Spot	2	1000000093	272
2		Spot	2	1000000092	273
2		Spot	2	1000000175	274
2		Spot	2	1000000096	275
2		Spot	2	1000000094	276
2		Spot	2	1000000095	277
2		Spot	2	1000000097	278
2		Spot	2	1000000098	279
2		Spot	2	1000000099	280
2		Spot	2	1000000100	282
2		Spot	2	1000000101	283
2		Spot	2	1000000102	284
2		Spot	2	1000000176	285
2		Spot	2	1000000103	286
2		Spot	2	1000000104	287
2		Spot	2	1000000105	288
2		Spot	2	1000000107	289
2		Spot	2	1000000108	290
2		Spot	2	1000000106	291
2		Spot	2	1000000109	292
2		Spot	2	1000000110	293
2		Spot	2	1000000111	294
2		Spot	2	1000000112	295
2		Spot	2	1000000113	296
2		Spot	2	1000000114	297
2		Spot	2	1000000115	298
2		Spot	2	1000000116	299
2		Spot	2	1000000117	300
2		Spot	2	1000000118	301
2		Spot	2	1000000120	302
2		Spot	2	1000000119	303
2		Spot	2	1000000122	304
2		Spot	2	1000000121	305
2		Spot	2	1000000123	306
2		Spot	2	1000000124	307
2		Spot	2	1000000125	308
2		Spot	2	1000000126	309
2		Spot	2	1000000127	310
2		Spot	2	1000000128	311
2		Spot	2	1000000129	312
2		Spot	2	1000000130	313
2		Spot	2	1000000131	314
2		Spot	2	1000000132	315
2		Spot	2	1000000133	316
2		Spot	2	1000000134	317
2		Spot	2	1000000135	318
2		Spot	2	1000000136	319
2		Spot	2	1000000137	320
2		Spot	2	1000000138	321
2		Spot	2	1000000139	322
2		Spot	2	1000000140	323
2		Spot	2	1000000141	324
2		Spot	2	1000000142	325
2		Spot	2	1000000144	326
2		Spot	2	1000000143	327
2		Spot	2	1000000145	328
2		Spot	2	1000000146	329
2		Spot	2	1000000147	330
2		Spot	2	1000000148	331
2		Spot	2	1000000149	332
2		Spot	2	1000000150	333
2		Spot	2	1000000151	334
2		Spot	2	1000000152	335
2		Spot	2	1000000153	336
2		Spot	2	1000000154	337
2		Spot	2	1000000155	338
2		Spot	2	1000000156	339
2		Spot	2	1000000157	340
2		Spot	2	1000000158	341
2		Spot	2	1000000159	342
2		Spot	2	1000000160	343
2		Spot	2	1000000161	344
2		Spot	2	1000000162	345
2		Spot	2	1000000163	346
2		Spot	2	1000000164	347
2		Spot	2	1000000165	348
2		Spot	2	1000000166	349
2		Spot	2	1000000167	350
2		Spot	2	1000000168	351
2		Spot	2	1000000169	352
2		Spot	2	1000000170	353
2		Spot	2	1000000171	354
2		Spot	2	1000000172	355
2		Spot	2	1000000173	356
3		Spot	3	1000000000	357
3		Spot	3	1000000001	358
3		Spot	3	1000000002	359
3		Spot	3	1000000003	360
3		Spot	3	1000000004	361
3		Spot	3	1000000005	362
3		Spot	3	1000000006	363
3		Spot	3	1000000007	364
3		Spot	3	1000000008	365
3		Spot	3	1000000009	366
3		Spot	3	1000000011	367
3		Spot	3	1000000013	368
3		Spot	3	1000000014	369
3		Spot	3	1000000012	370
3		Spot	3	1000000015	371
3		Spot	3	1000000016	372
3		Spot	3	1000000017	373
3		Spot	3	1000000018	374
3		Spot	3	1000000019	375
3		Spot	3	1000000020	376
3		Spot	3	1000000021	377
3		Spot	3	1000000022	378
3		Spot	3	1000000023	379
3		Spot	3	1000000024	380
3		Spot	3	1000000025	381
3		Spot	3	1000000026	382
3		Spot	3	1000000027	383
3		Spot	3	1000000028	384
3		Spot	3	1000000029	385
3		Spot	3	1000000030	386
3		Spot	3	1000000031	387
3		Spot	3	1000000032	388
3		Spot	3	1000000033	389
3		Spot	3	1000000034	390
3		Spot	3	1000000035	391
3		Spot	3	1000000036	392
3		Spot	3	1000000037	393
3		Spot	3	1000000038	394
3		Spot	3	1000000040	395
3		Spot	3	1000000039	396
3		Spot	3	1000000174	397
3		Spot	3	1000000041	400
3		Spot	3	1000000042	401
3		Spot	3	1000000044	402
3		Spot	3	1000000045	403
3		Spot	3	1000000043	404
3		Spot	3	1000000046	405
3		Spot	3	1000000047	406
3		Spot	3	1000000049	407
3		Spot	3	1000000177	408
3		Spot	3	1000000050	409
3		Spot	3	1000000052	410
3		Spot	3	1000000053	411
3		Spot	3	1000000054	412
3		Spot	3	1000000055	413
3		Spot	3	1000000056	414
3		Spot	3	1000000057	415
3		Spot	3	1000000058	416
3		Spot	3	1000000059	417
3		Spot	3	1000000060	418
3		Spot	3	1000000061	419
3		Spot	3	1000000062	420
3		Spot	3	1000000063	421
3		Spot	3	1000000064	422
3		Spot	3	1000000065	423
3		Spot	3	1000000066	424
3		Spot	3	1000000067	425
3		Spot	3	1000000068	426
3		Spot	3	1000000069	427
3		Spot	3	1000000070	428
3		Spot	3	1000000071	429
3		Spot	3	1000000072	430
3		Spot	3	1000000073	431
3		Spot	3	1000000074	432
3		Spot	3	1000000075	433
3		Spot	3	1000000076	434
3		Spot	3	1000000077	435
3		Spot	3	1000000080	436
3		Spot	3	1000000078	437
3		Spot	3	1000000079	438
3		Spot	3	1000000081	439
3		Spot	3	1000000082	440
3		Spot	3	1000000083	442
3		Spot	3	1000000085	443
3		Spot	3	1000000086	444
3		Spot	3	1000000087	445
3		Spot	3	1000000084	446
3		Spot	3	1000000088	447
3		Spot	3	1000000089	448
3		Spot	3	1000000090	449
3		Spot	3	1000000091	450
3		Spot	3	1000000093	451
3		Spot	3	1000000092	452
3		Spot	3	1000000175	453
3		Spot	3	1000000094	454
3		Spot	3	1000000096	455
3		Spot	3	1000000095	456
3		Spot	3	1000000097	457
3		Spot	3	1000000098	458
3		Spot	3	1000000099	459
3		Spot	3	1000000100	461
3		Spot	3	1000000101	462
3		Spot	3	1000000102	463
3		Spot	3	1000000103	464
3		Spot	3	1000000104	465
3		Spot	3	1000000105	466
3		Spot	3	1000000106	467
3		Spot	3	1000000107	468
3		Spot	3	1000000108	469
3		Spot	3	1000000109	470
3		Spot	3	1000000110	471
3		Spot	3	1000000111	472
3		Spot	3	1000000112	473
3		Spot	3	1000000113	474
3		Spot	3	1000000114	475
3		Spot	3	1000000115	476
3		Spot	3	1000000116	477
3		Spot	3	1000000117	478
3		Spot	3	1000000118	479
3		Spot	3	1000000120	480
3		Spot	3	1000000119	481
3		Spot	3	1000000121	482
3		Spot	3	1000000122	483
3		Spot	3	1000000123	484
3		Spot	3	1000000124	485
3		Spot	3	1000000125	486
3		Spot	3	1000000126	487
3		Spot	3	1000000127	488
3		Spot	3	1000000128	489
3		Spot	3	1000000129	490
3		Spot	3	1000000130	491
3		Spot	3	1000000131	492
3		Spot	3	1000000132	493
3		Spot	3	1000000133	494
3		Spot	3	1000000134	495
3		Spot	3	1000000135	496
3		Spot	3	1000000136	497
3		Spot	3	1000000137	498
3		Spot	3	1000000138	499
3		Spot	3	1000000140	500
3		Spot	3	1000000141	501
3		Spot	3	1000000142	502
3		Spot	3	1000000143	503
3		Spot	3	1000000144	504
3		Spot	3	1000000145	505
3		Spot	3	1000000146	506
3		Spot	3	1000000147	507
3		Spot	3	1000000148	508
3		Spot	3	1000000149	509
3		Spot	3	1000000150	510
3		Spot	3	1000000151	511
3		Spot	3	1000000152	512
3		Spot	3	1000000153	513
3		Spot	3	1000000154	514
3		Spot	3	1000000155	515
3		Spot	3	1000000156	516
3		Spot	3	1000000157	517
3		Spot	3	1000000158	518
3		Spot	3	1000000159	519
3		Spot	3	1000000160	520
3		Spot	3	1000000162	521
3		Spot	3	1000000161	522
3		Spot	3	1000000163	523
3		Spot	3	1000000164	524
3		Spot	3	1000000165	525
3		Spot	3	1000000166	526
3		Spot	3	1000000167	527
3		Spot	3	1000000168	528
3		Spot	3	1000000169	529
3		Spot	3	1000000170	530
3		Spot	3	1000000171	531
3		Spot	3	1000000172	532
3		Spot	3	1000000173	533
4		Spot	4	1000000000	534
4		Spot	4	1000000001	535
4		Spot	4	1000000002	536
4		Spot	4	1000000003	537
4		Spot	4	1000000004	538
4		Spot	4	1000000005	539
4		Spot	4	1000000006	540
4		Spot	4	1000000007	541
4		Spot	4	1000000008	542
4		Spot	4	1000000009	543
4		Spot	4	1000000010	544
4		Spot	4	1000000011	545
4		Spot	4	1000000013	546
4		Spot	4	1000000014	547
4		Spot	4	1000000012	548
4		Spot	4	1000000015	549
4		Spot	4	1000000016	550
4		Spot	4	1000000017	551
4		Spot	4	1000000018	552
4		Spot	4	1000000019	553
4		Spot	4	1000000020	554
4		Spot	4	1000000021	555
4		Spot	4	1000000022	556
4		Spot	4	1000000023	557
4		Spot	4	1000000024	558
4		Spot	4	1000000025	559
4		Spot	4	1000000026	560
4		Spot	4	1000000027	561
4		Spot	4	1000000028	562
4		Spot	4	1000000029	563
4		Spot	4	1000000030	564
4		Spot	4	1000000031	565
4		Spot	4	1000000032	566
4		Spot	4	1000000033	567
4		Spot	4	1000000034	568
4		Spot	4	1000000037	569
4		Spot	4	1000000035	570
4		Spot	4	1000000036	571
4		Spot	4	1000000038	572
4		Spot	4	1000000040	573
4		Spot	4	1000000039	574
4		Spot	4	1000000174	575
4		Spot	4	1000000041	578
4		Spot	4	1000000044	579
4		Spot	4	1000000042	580
4		Spot	4	1000000045	581
4		Spot	4	1000000043	582
4		Spot	4	1000000046	583
4		Spot	4	1000000047	584
4		Spot	4	1000000048	585
4		Spot	4	1000000049	586
4		Spot	4	1000000050	587
4		Spot	4	1000000052	588
4		Spot	4	1000000051	589
4		Spot	4	1000000053	590
4		Spot	4	1000000054	591
4		Spot	4	1000000055	592
4		Spot	4	1000000056	593
4		Spot	4	1000000057	594
4		Spot	4	1000000058	595
4		Spot	4	1000000059	596
4		Spot	4	1000000060	597
4		Spot	4	1000000061	598
4		Spot	4	1000000062	599
4		Spot	4	1000000063	600
4		Spot	4	1000000064	601
4		Spot	4	1000000065	602
4		Spot	4	1000000066	603
4		Spot	4	1000000067	604
4		Spot	4	1000000068	605
4		Spot	4	1000000069	606
4		Spot	4	1000000070	607
4		Spot	4	1000000071	608
4		Spot	4	1000000072	609
4		Spot	4	1000000073	610
4		Spot	4	1000000074	611
4		Spot	4	1000000076	612
4		Spot	4	1000000075	613
4		Spot	4	1000000080	614
4		Spot	4	1000000077	615
4		Spot	4	1000000078	616
4		Spot	4	1000000079	617
4		Spot	4	1000000082	618
4		Spot	4	1000000081	619
4		Spot	4	1000000083	621
4		Spot	4	1000000085	622
4		Spot	4	1000000086	623
4		Spot	4	1000000087	624
4		Spot	4	1000000084	625
4		Spot	4	1000000088	626
4		Spot	4	1000000089	627
4		Spot	4	1000000090	628
4		Spot	4	1000000091	629
4		Spot	4	1000000093	630
4		Spot	4	1000000092	631
4		Spot	4	1000000175	632
4		Spot	4	1000000096	633
4		Spot	4	1000000094	634
4		Spot	4	1000000095	635
4		Spot	4	1000000097	636
4		Spot	4	1000000098	637
4		Spot	4	1000000099	638
4		Spot	4	1000000100	640
4		Spot	4	1000000101	641
4		Spot	4	1000000102	642
4		Spot	4	1000000176	643
4		Spot	4	1000000103	644
4		Spot	4	1000000104	645
4		Spot	4	1000000105	646
4		Spot	4	1000000108	647
4		Spot	4	1000000106	648
4		Spot	4	1000000107	649
4		Spot	4	1000000109	650
4		Spot	4	1000000111	651
4		Spot	4	1000000110	652
4		Spot	4	1000000112	653
4		Spot	4	1000000113	654
4		Spot	4	1000000114	655
4		Spot	4	1000000115	656
4		Spot	4	1000000116	657
4		Spot	4	1000000117	658
4		Spot	4	1000000118	659
4		Spot	4	1000000119	660
4		Spot	4	1000000120	661
4		Spot	4	1000000121	662
4		Spot	4	1000000122	663
4		Spot	4	1000000123	664
4		Spot	4	1000000124	665
4		Spot	4	1000000125	666
4		Spot	4	1000000127	667
4		Spot	4	1000000126	668
4		Spot	4	1000000128	669
4		Spot	4	1000000129	670
4		Spot	4	1000000130	671
4		Spot	4	1000000132	672
4		Spot	4	1000000131	673
4		Spot	4	1000000133	674
4		Spot	4	1000000134	675
4		Spot	4	1000000135	676
4		Spot	4	1000000136	677
4		Spot	4	1000000137	678
4		Spot	4	1000000138	679
4		Spot	4	1000000139	680
4		Spot	4	1000000140	681
4		Spot	4	1000000143	682
4		Spot	4	1000000141	683
4		Spot	4	1000000142	684
4		Spot	4	1000000144	685
4		Spot	4	1000000145	686
4		Spot	4	1000000146	687
4		Spot	4	1000000147	688
4		Spot	4	1000000148	689
4		Spot	4	1000000149	690
4		Spot	4	1000000150	691
4		Spot	4	1000000151	692
4		Spot	4	1000000152	693
4		Spot	4	1000000153	694
4		Spot	4	1000000154	695
4		Spot	4	1000000155	696
4		Spot	4	1000000156	697
4		Spot	4	1000000157	698
4		Spot	4	1000000158	699
4		Spot	4	1000000159	700
4		Spot	4	1000000160	701
4		Spot	4	1000000162	702
4		Spot	4	1000000161	703
4		Spot	4	1000000163	704
4		Spot	4	1000000164	705
4		Spot	4	1000000165	706
4		Spot	4	1000000166	707
4		Spot	4	1000000167	708
4		Spot	4	1000000168	709
4		Spot	4	1000000169	710
4		Spot	4	1000000170	711
4		Spot	4	1000000171	712
4		Spot	4	1000000172	713
4		Spot	4	1000000173	714
5		Spot	5	1000000000	715
5		Spot	5	1000000001	716
5		Spot	5	1000000002	717
5		Spot	5	1000000004	718
5		Spot	5	1000000003	719
5		Spot	5	1000000005	720
5		Spot	5	1000000006	721
5		Spot	5	1000000007	722
5		Spot	5	1000000008	723
5		Spot	5	1000000009	724
5		Spot	5	1000000010	725
5		Spot	5	1000000011	726
5		Spot	5	1000000013	727
5		Spot	5	1000000014	728
5		Spot	5	1000000012	729
5		Spot	5	1000000015	730
5		Spot	5	1000000017	731
5		Spot	5	1000000018	732
5		Spot	5	1000000019	733
5		Spot	5	1000000020	734
5		Spot	5	1000000021	735
5		Spot	5	1000000022	736
5		Spot	5	1000000023	737
5		Spot	5	1000000024	738
5		Spot	5	1000000025	739
5		Spot	5	1000000026	740
5		Spot	5	1000000027	741
5		Spot	5	1000000028	742
5		Spot	5	1000000029	743
5		Spot	5	1000000030	744
5		Spot	5	1000000031	745
5		Spot	5	1000000032	746
5		Spot	5	1000000033	747
5		Spot	5	1000000034	748
5		Spot	5	1000000037	749
5		Spot	5	1000000035	750
5		Spot	5	1000000036	751
5		Spot	5	1000000038	752
5		Spot	5	1000000040	753
5		Spot	5	1000000039	754
5		Spot	5	1000000174	755
5		Spot	5	1000000041	758
5		Spot	5	1000000044	759
5		Spot	5	1000000042	760
5		Spot	5	1000000045	761
5		Spot	5	1000000043	762
5		Spot	5	1000000046	763
5		Spot	5	1000000047	764
5		Spot	5	1000000048	765
5		Spot	5	1000000177	766
5		Spot	5	1000000049	767
5		Spot	5	1000000050	768
5		Spot	5	1000000051	769
5		Spot	5	1000000052	770
5		Spot	5	1000000053	771
5		Spot	5	1000000054	772
5		Spot	5	1000000055	773
5		Spot	5	1000000056	774
5		Spot	5	1000000057	775
5		Spot	5	1000000058	776
5		Spot	5	1000000059	777
5		Spot	5	1000000060	778
5		Spot	5	1000000061	779
5		Spot	5	1000000062	780
5		Spot	5	1000000063	781
5		Spot	5	1000000064	782
5		Spot	5	1000000065	783
5		Spot	5	1000000066	784
5		Spot	5	1000000067	785
5		Spot	5	1000000068	786
5		Spot	5	1000000070	787
5		Spot	5	1000000069	788
5		Spot	5	1000000071	789
5		Spot	5	1000000072	790
5		Spot	5	1000000073	791
5		Spot	5	1000000074	792
5		Spot	5	1000000076	793
5		Spot	5	1000000075	794
5		Spot	5	1000000079	795
5		Spot	5	1000000077	796
5		Spot	5	1000000080	797
5		Spot	5	1000000078	798
5		Spot	5	1000000082	799
5		Spot	5	1000000081	800
5		Spot	5	1000000083	802
5		Spot	5	1000000085	803
5		Spot	5	1000000086	804
5		Spot	5	1000000087	805
5		Spot	5	1000000084	806
5		Spot	5	1000000088	807
5		Spot	5	1000000089	808
5		Spot	5	1000000090	809
5		Spot	5	1000000091	810
5		Spot	5	1000000093	811
5		Spot	5	1000000092	812
5		Spot	5	1000000175	813
5		Spot	5	1000000094	814
5		Spot	5	1000000096	815
5		Spot	5	1000000095	816
5		Spot	5	1000000097	817
5		Spot	5	1000000098	818
5		Spot	5	1000000099	819
5		Spot	5	1000000100	821
5		Spot	5	1000000101	822
5		Spot	5	1000000102	823
5		Spot	5	1000000176	824
5		Spot	5	1000000103	825
5		Spot	5	1000000104	826
5		Spot	5	1000000105	827
5		Spot	5	1000000108	828
5		Spot	5	1000000107	829
5		Spot	5	1000000106	830
5		Spot	5	1000000109	831
5		Spot	5	1000000111	832
5		Spot	5	1000000110	833
5		Spot	5	1000000112	834
5		Spot	5	1000000113	835
5		Spot	5	1000000114	836
5		Spot	5	1000000115	837
5		Spot	5	1000000116	838
5		Spot	5	1000000117	839
5		Spot	5	1000000118	840
5		Spot	5	1000000119	841
5		Spot	5	1000000120	842
5		Spot	5	1000000121	843
5		Spot	5	1000000122	844
5		Spot	5	1000000124	845
5		Spot	5	1000000123	846
5		Spot	5	1000000125	847
5		Spot	5	1000000128	848
5		Spot	5	1000000126	849
5		Spot	5	1000000127	850
5		Spot	5	1000000129	851
5		Spot	5	1000000130	852
5		Spot	5	1000000131	853
5		Spot	5	1000000132	854
5		Spot	5	1000000133	855
5		Spot	5	1000000135	856
5		Spot	5	1000000134	857
5		Spot	5	1000000136	858
5		Spot	5	1000000137	859
5		Spot	5	1000000138	860
5		Spot	5	1000000139	861
5		Spot	5	1000000140	862
5		Spot	5	1000000143	863
5		Spot	5	1000000141	864
5		Spot	5	1000000142	865
5		Spot	5	1000000144	866
5		Spot	5	1000000145	867
5		Spot	5	1000000146	868
5		Spot	5	1000000147	869
5		Spot	5	1000000148	870
5		Spot	5	1000000149	871
5		Spot	5	1000000150	872
5		Spot	5	1000000151	873
5		Spot	5	1000000152	874
5		Spot	5	1000000153	875
5		Spot	5	1000000154	876
5		Spot	5	1000000155	877
5		Spot	5	1000000156	878
5		Spot	5	1000000157	879
5		Spot	5	1000000158	880
5		Spot	5	1000000159	881
5		Spot	5	1000000160	882
5		Spot	5	1000000162	883
5		Spot	5	1000000161	884
5		Spot	5	1000000163	885
5		Spot	5	1000000164	886
5		Spot	5	1000000165	887
5		Spot	5	1000000166	888
5		Spot	5	1000000167	889
5		Spot	5	1000000168	890
5		Spot	5	1000000169	891
5		Spot	5	1000000170	892
5		Spot	5	1000000171	893
5		Spot	5	1000000172	894
5		Spot	5	1000000173	895
6		Spot	6	1000000000	896
6		Spot	6	1000000001	897
6		Spot	6	1000000005	898
6		Spot	6	1000000004	899
6		Spot	6	1000000003	900
6		Spot	6	1000000006	901
6		Spot	6	1000000007	902
6		Spot	6	1000000008	903
6		Spot	6	1000000009	904
6		Spot	6	1000000010	905
6		Spot	6	1000000011	906
6		Spot	6	1000000013	907
6		Spot	6	1000000014	908
6		Spot	6	1000000012	909
6		Spot	6	1000000015	910
6		Spot	6	1000000016	911
6		Spot	6	1000000017	912
6		Spot	6	1000000018	913
6		Spot	6	1000000019	914
6		Spot	6	1000000020	915
6		Spot	6	1000000021	916
6		Spot	6	1000000022	917
6		Spot	6	1000000023	918
6		Spot	6	1000000024	919
6		Spot	6	1000000025	920
6		Spot	6	1000000026	921
6		Spot	6	1000000027	922
6		Spot	6	1000000028	923
6		Spot	6	1000000029	924
6		Spot	6	1000000030	925
6		Spot	6	1000000031	926
6		Spot	6	1000000032	927
6		Spot	6	1000000033	928
6		Spot	6	1000000034	929
6		Spot	6	1000000037	930
6		Spot	6	1000000035	931
6		Spot	6	1000000036	932
6		Spot	6	1000000038	933
6		Spot	6	1000000040	934
6		Spot	6	1000000039	935
6		Spot	6	1000000174	936
6		Spot	6	1000000041	939
6		Spot	6	1000000042	940
6		Spot	6	1000000044	941
6		Spot	6	1000000045	942
6		Spot	6	1000000043	943
6		Spot	6	1000000046	944
6		Spot	6	1000000047	945
6		Spot	6	1000000048	946
6		Spot	6	1000000049	947
6		Spot	6	1000000050	948
6		Spot	6	1000000051	949
6		Spot	6	1000000052	950
6		Spot	6	1000000053	951
6		Spot	6	1000000054	952
6		Spot	6	1000000055	953
6		Spot	6	1000000056	954
6		Spot	6	1000000057	955
6		Spot	6	1000000058	956
6		Spot	6	1000000059	957
6		Spot	6	1000000060	958
6		Spot	6	1000000061	959
6		Spot	6	1000000062	960
6		Spot	6	1000000063	961
6		Spot	6	1000000064	962
6		Spot	6	1000000065	963
6		Spot	6	1000000066	964
6		Spot	6	1000000067	965
6		Spot	6	1000000068	966
6		Spot	6	1000000069	967
6		Spot	6	1000000070	968
6		Spot	6	1000000071	969
6		Spot	6	1000000072	970
6		Spot	6	1000000073	971
6		Spot	6	1000000074	972
6		Spot	6	1000000076	973
6		Spot	6	1000000075	974
6		Spot	6	1000000080	975
6		Spot	6	1000000078	976
6		Spot	6	1000000079	977
6		Spot	6	1000000077	978
6		Spot	6	1000000081	979
6		Spot	6	1000000082	980
6		Spot	6	1000000083	982
6		Spot	6	1000000178	983
6		Spot	6	1000000085	984
6		Spot	6	1000000086	985
6		Spot	6	1000000087	986
6		Spot	6	1000000084	987
6		Spot	6	1000000088	988
6		Spot	6	1000000089	989
6		Spot	6	1000000090	990
6		Spot	6	1000000091	991
6		Spot	6	1000000093	992
6		Spot	6	1000000092	993
6		Spot	6	1000000175	994
6		Spot	6	1000000096	995
6		Spot	6	1000000094	996
6		Spot	6	1000000095	997
6		Spot	6	1000000097	998
6		Spot	6	1000000098	999
6		Spot	6	1000000099	1000
6		Spot	6	1000000100	1001
6		Spot	6	1000000101	1002
6		Spot	6	1000000102	1003
6		Spot	6	1000000176	1004
6		Spot	6	1000000103	1005
6		Spot	6	1000000104	1006
6		Spot	6	1000000105	1007
6		Spot	6	1000000108	1008
6		Spot	6	1000000107	1009
6		Spot	6	1000000106	1010
6		Spot	6	1000000109	1011
6		Spot	6	1000000110	1012
6		Spot	6	1000000111	1013
6		Spot	6	1000000112	1014
6		Spot	6	1000000113	1015
6		Spot	6	1000000114	1016
6		Spot	6	1000000115	1017
6		Spot	6	1000000116	1018
6		Spot	6	1000000117	1019
6		Spot	6	1000000118	1020
6		Spot	6	1000000119	1021
6		Spot	6	1000000120	1022
6		Spot	6	1000000121	1023
6		Spot	6	1000000122	1024
6		Spot	6	1000000123	1025
6		Spot	6	1000000124	1026
6		Spot	6	1000000125	1027
6		Spot	6	1000000126	1028
6		Spot	6	1000000127	1029
6		Spot	6	1000000128	1030
6		Spot	6	1000000129	1031
6		Spot	6	1000000130	1032
6		Spot	6	1000000131	1033
6		Spot	6	1000000132	1034
6		Spot	6	1000000133	1035
6		Spot	6	1000000134	1036
6		Spot	6	1000000135	1037
6		Spot	6	1000000136	1038
6		Spot	6	1000000137	1039
6		Spot	6	1000000138	1040
6		Spot	6	1000000139	1041
6		Spot	6	1000000140	1042
6		Spot	6	1000000143	1043
6		Spot	6	1000000141	1044
6		Spot	6	1000000142	1045
6		Spot	6	1000000144	1046
6		Spot	6	1000000145	1047
6		Spot	6	1000000146	1048
6		Spot	6	1000000147	1049
6		Spot	6	1000000148	1050
6		Spot	6	1000000149	1051
6		Spot	6	1000000150	1052
6		Spot	6	1000000151	1053
6		Spot	6	1000000152	1054
6		Spot	6	1000000153	1055
6		Spot	6	1000000154	1056
6		Spot	6	1000000155	1057
6		Spot	6	1000000156	1058
6		Spot	6	1000000157	1059
6		Spot	6	1000000158	1060
6		Spot	6	1000000159	1061
6		Spot	6	1000000160	1062
6		Spot	6	1000000162	1063
6		Spot	6	1000000161	1064
6		Spot	6	1000000163	1065
6		Spot	6	1000000164	1066
6		Spot	6	1000000165	1067
6		Spot	6	1000000166	1068
6		Spot	6	1000000167	1069
6		Spot	6	1000000168	1070
6		Spot	6	1000000169	1071
6		Spot	6	1000000170	1072
6		Spot	6	1000000171	1073
6		Spot	6	1000000172	1074
6		Spot	6	1000000173	1075
7		Spot	7	1000000000	1076
7		Spot	7	1000000001	1077
7		Spot	7	1000000002	1078
7		Spot	7	1000000004	1079
7		Spot	7	1000000005	1080
7		Spot	7	1000000003	1081
7		Spot	7	1000000006	1082
7		Spot	7	1000000007	1083
7		Spot	7	1000000008	1084
7		Spot	7	1000000009	1085
7		Spot	7	1000000011	1086
7		Spot	7	1000000013	1087
7		Spot	7	1000000014	1088
7		Spot	7	1000000012	1089
7		Spot	7	1000000015	1090
7		Spot	7	1000000016	1091
7		Spot	7	1000000017	1092
7		Spot	7	1000000018	1093
7		Spot	7	1000000019	1094
7		Spot	7	1000000020	1095
7		Spot	7	1000000021	1096
7		Spot	7	1000000022	1097
7		Spot	7	1000000023	1098
7		Spot	7	1000000024	1099
7		Spot	7	1000000025	1100
7		Spot	7	1000000026	1101
7		Spot	7	1000000027	1102
7		Spot	7	1000000028	1103
7		Spot	7	1000000029	1104
7		Spot	7	1000000030	1105
7		Spot	7	1000000031	1106
7		Spot	7	1000000032	1107
7		Spot	7	1000000033	1108
7		Spot	7	1000000034	1109
7		Spot	7	1000000035	1110
7		Spot	7	1000000037	1111
7		Spot	7	1000000036	1112
7		Spot	7	1000000038	1113
7		Spot	7	1000000040	1114
7		Spot	7	1000000174	1115
7		Spot	7	1000000039	1116
7		Spot	7	1000000041	1119
7		Spot	7	1000000042	1120
7		Spot	7	1000000044	1121
7		Spot	7	1000000045	1122
7		Spot	7	1000000043	1123
7		Spot	7	1000000046	1124
7		Spot	7	1000000047	1125
7		Spot	7	1000000048	1126
7		Spot	7	1000000049	1127
7		Spot	7	1000000050	1128
7		Spot	7	1000000051	1129
7		Spot	7	1000000052	1130
7		Spot	7	1000000053	1131
7		Spot	7	1000000054	1132
7		Spot	7	1000000055	1133
7		Spot	7	1000000056	1134
7		Spot	7	1000000057	1135
7		Spot	7	1000000058	1136
7		Spot	7	1000000059	1137
7		Spot	7	1000000061	1138
7		Spot	7	1000000060	1139
7		Spot	7	1000000062	1140
7		Spot	7	1000000063	1141
7		Spot	7	1000000064	1142
7		Spot	7	1000000065	1143
7		Spot	7	1000000066	1144
7		Spot	7	1000000068	1145
7		Spot	7	1000000067	1146
7		Spot	7	1000000069	1147
7		Spot	7	1000000070	1148
7		Spot	7	1000000071	1149
7		Spot	7	1000000072	1150
7		Spot	7	1000000073	1151
7		Spot	7	1000000074	1152
7		Spot	7	1000000076	1153
7		Spot	7	1000000075	1154
7		Spot	7	1000000080	1155
7		Spot	7	1000000077	1156
7		Spot	7	1000000078	1157
7		Spot	7	1000000079	1158
7		Spot	7	1000000082	1159
7		Spot	7	1000000081	1160
7		Spot	7	1000000083	1162
7		Spot	7	1000000178	1163
7		Spot	7	1000000085	1164
7		Spot	7	1000000084	1165
7		Spot	7	1000000086	1166
7		Spot	7	1000000087	1167
7		Spot	7	1000000088	1168
7		Spot	7	1000000089	1169
7		Spot	7	1000000090	1170
7		Spot	7	1000000091	1171
7		Spot	7	1000000093	1172
7		Spot	7	1000000092	1173
7		Spot	7	1000000175	1174
7		Spot	7	1000000095	1175
7		Spot	7	1000000094	1176
7		Spot	7	1000000096	1177
7		Spot	7	1000000097	1178
7		Spot	7	1000000098	1179
7		Spot	7	1000000099	1180
7		Spot	7	1000000100	1182
7		Spot	7	1000000101	1183
7		Spot	7	1000000102	1184
7		Spot	7	1000000103	1185
7		Spot	7	1000000104	1186
7		Spot	7	1000000105	1187
7		Spot	7	1000000106	1188
7		Spot	7	1000000107	1189
7		Spot	7	1000000108	1190
7		Spot	7	1000000109	1191
7		Spot	7	1000000111	1192
7		Spot	7	1000000110	1193
7		Spot	7	1000000112	1194
7		Spot	7	1000000113	1195
7		Spot	7	1000000114	1196
7		Spot	7	1000000115	1197
7		Spot	7	1000000116	1198
7		Spot	7	1000000117	1199
7		Spot	7	1000000118	1200
7		Spot	7	1000000119	1201
7		Spot	7	1000000120	1202
7		Spot	7	1000000121	1203
7		Spot	7	1000000122	1204
7		Spot	7	1000000124	1205
7		Spot	7	1000000123	1206
7		Spot	7	1000000125	1207
7		Spot	7	1000000126	1208
7		Spot	7	1000000127	1209
7		Spot	7	1000000129	1210
7		Spot	7	1000000130	1211
7		Spot	7	1000000131	1212
7		Spot	7	1000000132	1213
7		Spot	7	1000000133	1214
7		Spot	7	1000000134	1215
7		Spot	7	1000000135	1216
7		Spot	7	1000000136	1217
7		Spot	7	1000000137	1218
7		Spot	7	1000000138	1219
7		Spot	7	1000000139	1220
7		Spot	7	1000000140	1221
7		Spot	7	1000000143	1222
7		Spot	7	1000000141	1223
7		Spot	7	1000000142	1224
7		Spot	7	1000000144	1225
7		Spot	7	1000000145	1226
7		Spot	7	1000000146	1227
7		Spot	7	1000000147	1228
7		Spot	7	1000000148	1229
7		Spot	7	1000000149	1230
7		Spot	7	1000000150	1231
7		Spot	7	1000000151	1232
7		Spot	7	1000000152	1233
7		Spot	7	1000000153	1234
7		Spot	7	1000000154	1235
7		Spot	7	1000000155	1236
7		Spot	7	1000000156	1237
7		Spot	7	1000000157	1238
7		Spot	7	1000000158	1239
7		Spot	7	1000000159	1240
7		Spot	7	1000000160	1241
7		Spot	7	1000000161	1242
7		Spot	7	1000000162	1243
7		Spot	7	1000000163	1244
7		Spot	7	1000000164	1245
7		Spot	7	1000000165	1246
7		Spot	7	1000000166	1247
7		Spot	7	1000000167	1248
7		Spot	7	1000000168	1249
7		Spot	7	1000000169	1250
7		Spot	7	1000000170	1251
7		Spot	7	1000000171	1252
7		Spot	7	1000000172	1253
7		Spot	7	1000000173	1254
8		Spot	8	1000000000	1255
8		Spot	8	1000000001	1256
8		Spot	8	1000000005	1257
8		Spot	8	1000000004	1258
8		Spot	8	1000000003	1259
8		Spot	8	1000000006	1260
8		Spot	8	1000000007	1261
8		Spot	8	1000000008	1262
8		Spot	8	1000000009	1263
8		Spot	8	1000000010	1264
8		Spot	8	1000000011	1265
8		Spot	8	1000000014	1266
8		Spot	8	1000000012	1267
8		Spot	8	1000000013	1268
8		Spot	8	1000000015	1269
8		Spot	8	1000000016	1270
8		Spot	8	1000000017	1271
8		Spot	8	1000000018	1272
8		Spot	8	1000000019	1273
8		Spot	8	1000000020	1274
8		Spot	8	1000000021	1275
8		Spot	8	1000000022	1276
8		Spot	8	1000000023	1277
8		Spot	8	1000000024	1278
8		Spot	8	1000000025	1279
8		Spot	8	1000000026	1280
8		Spot	8	1000000027	1281
8		Spot	8	1000000028	1282
8		Spot	8	1000000029	1283
8		Spot	8	1000000030	1284
8		Spot	8	1000000031	1285
8		Spot	8	1000000032	1286
8		Spot	8	1000000033	1287
8		Spot	8	1000000034	1288
8		Spot	8	1000000035	1289
8		Spot	8	1000000037	1290
8		Spot	8	1000000036	1291
8		Spot	8	1000000038	1292
8		Spot	8	1000000040	1293
8		Spot	8	1000000174	1294
8		Spot	8	1000000039	1295
8		Spot	8	1000000041	1298
8		Spot	8	1000000042	1299
8		Spot	8	1000000044	1300
8		Spot	8	1000000043	1301
8		Spot	8	1000000045	1302
8		Spot	8	1000000046	1303
8		Spot	8	1000000047	1304
8		Spot	8	1000000048	1305
8		Spot	8	1000000177	1306
8		Spot	8	1000000049	1307
8		Spot	8	1000000050	1308
8		Spot	8	1000000052	1309
8		Spot	8	1000000051	1310
8		Spot	8	1000000053	1311
8		Spot	8	1000000054	1312
8		Spot	8	1000000055	1313
8		Spot	8	1000000056	1314
8		Spot	8	1000000057	1315
8		Spot	8	1000000058	1316
8		Spot	8	1000000059	1317
8		Spot	8	1000000061	1318
8		Spot	8	1000000060	1319
8		Spot	8	1000000062	1320
8		Spot	8	1000000063	1321
8		Spot	8	1000000065	1322
8		Spot	8	1000000064	1323
8		Spot	8	1000000066	1324
8		Spot	8	1000000067	1325
8		Spot	8	1000000068	1326
8		Spot	8	1000000069	1327
8		Spot	8	1000000070	1328
8		Spot	8	1000000071	1329
8		Spot	8	1000000072	1330
8		Spot	8	1000000073	1331
8		Spot	8	1000000074	1332
8		Spot	8	1000000076	1333
8		Spot	8	1000000075	1334
8		Spot	8	1000000080	1335
8		Spot	8	1000000078	1336
8		Spot	8	1000000079	1337
8		Spot	8	1000000077	1338
8		Spot	8	1000000081	1339
8		Spot	8	1000000082	1340
8		Spot	8	1000000083	1342
8		Spot	8	1000000085	1343
8		Spot	8	1000000086	1344
8		Spot	8	1000000087	1345
8		Spot	8	1000000084	1346
8		Spot	8	1000000088	1347
8		Spot	8	1000000089	1348
8		Spot	8	1000000090	1349
8		Spot	8	1000000091	1350
8		Spot	8	1000000093	1351
8		Spot	8	1000000092	1352
8		Spot	8	1000000175	1353
8		Spot	8	1000000094	1354
8		Spot	8	1000000096	1355
8		Spot	8	1000000095	1356
8		Spot	8	1000000097	1357
8		Spot	8	1000000098	1358
8		Spot	8	1000000099	1359
8		Spot	8	1000000100	1361
8		Spot	8	1000000101	1362
8		Spot	8	1000000102	1363
8		Spot	8	1000000176	1364
8		Spot	8	1000000103	1365
8		Spot	8	1000000104	1366
8		Spot	8	1000000105	1367
8		Spot	8	1000000108	1368
8		Spot	8	1000000106	1369
8		Spot	8	1000000107	1370
8		Spot	8	1000000109	1371
8		Spot	8	1000000111	1372
8		Spot	8	1000000110	1373
8		Spot	8	1000000112	1374
8		Spot	8	1000000113	1375
8		Spot	8	1000000114	1376
8		Spot	8	1000000115	1377
8		Spot	8	1000000116	1378
8		Spot	8	1000000117	1379
8		Spot	8	1000000118	1380
8		Spot	8	1000000119	1381
8		Spot	8	1000000120	1382
8		Spot	8	1000000122	1383
8		Spot	8	1000000121	1384
8		Spot	8	1000000123	1385
8		Spot	8	1000000124	1386
8		Spot	8	1000000125	1387
8		Spot	8	1000000126	1388
8		Spot	8	1000000127	1389
8		Spot	8	1000000128	1390
8		Spot	8	1000000129	1391
8		Spot	8	1000000130	1392
8		Spot	8	1000000131	1393
8		Spot	8	1000000132	1394
8		Spot	8	1000000133	1395
8		Spot	8	1000000134	1396
8		Spot	8	1000000135	1397
8		Spot	8	1000000136	1398
8		Spot	8	1000000137	1399
8		Spot	8	1000000138	1400
8		Spot	8	1000000139	1401
8		Spot	8	1000000140	1402
8		Spot	8	1000000141	1403
8		Spot	8	1000000143	1404
8		Spot	8	1000000142	1405
8		Spot	8	1000000144	1406
8		Spot	8	1000000145	1407
8		Spot	8	1000000146	1408
8		Spot	8	1000000147	1409
8		Spot	8	1000000148	1410
8		Spot	8	1000000149	1411
8		Spot	8	1000000150	1412
8		Spot	8	1000000151	1413
8		Spot	8	1000000152	1414
8		Spot	8	1000000153	1415
8		Spot	8	1000000154	1416
8		Spot	8	1000000155	1417
8		Spot	8	1000000157	1418
8		Spot	8	1000000158	1419
8		Spot	8	1000000159	1420
8		Spot	8	1000000160	1421
8		Spot	8	1000000161	1422
8		Spot	8	1000000162	1423
8		Spot	8	1000000163	1424
8		Spot	8	1000000164	1425
8		Spot	8	1000000165	1426
8		Spot	8	1000000166	1427
8		Spot	8	1000000167	1428
8		Spot	8	1000000168	1429
8		Spot	8	1000000169	1430
8		Spot	8	1000000170	1431
8		Spot	8	1000000171	1432
8		Spot	8	1000000172	1433
8		Spot	8	1000000173	1434
9		Spot	9	1000000000	1435
9		Spot	9	1000000001	1436
9		Spot	9	1000000002	1437
9		Spot	9	1000000005	1438
9		Spot	9	1000000004	1439
9		Spot	9	1000000003	1440
9		Spot	9	1000000006	1441
9		Spot	9	1000000007	1442
9		Spot	9	1000000008	1443
9		Spot	9	1000000009	1444
9		Spot	9	1000000011	1445
9		Spot	9	1000000012	1446
9		Spot	9	1000000013	1447
9		Spot	9	1000000014	1448
9		Spot	9	1000000015	1449
9		Spot	9	1000000016	1450
9		Spot	9	1000000017	1451
9		Spot	9	1000000018	1452
9		Spot	9	1000000019	1453
9		Spot	9	1000000020	1454
9		Spot	9	1000000021	1455
9		Spot	9	1000000022	1456
9		Spot	9	1000000023	1457
9		Spot	9	1000000024	1458
9		Spot	9	1000000025	1459
9		Spot	9	1000000026	1460
9		Spot	9	1000000027	1461
9		Spot	9	1000000028	1462
9		Spot	9	1000000029	1463
9		Spot	9	1000000030	1464
9		Spot	9	1000000031	1465
9		Spot	9	1000000032	1466
9		Spot	9	1000000033	1467
9		Spot	9	1000000034	1468
9		Spot	9	1000000035	1469
9		Spot	9	1000000037	1470
9		Spot	9	1000000036	1471
9		Spot	9	1000000038	1472
9		Spot	9	1000000040	1473
9		Spot	9	1000000039	1474
9		Spot	9	1000000174	1475
9		Spot	9	1000000041	1477
9		Spot	9	1000000042	1478
9		Spot	9	1000000044	1479
9		Spot	9	1000000045	1480
9		Spot	9	1000000043	1481
9		Spot	9	1000000046	1482
9		Spot	9	1000000047	1483
9		Spot	9	1000000048	1484
9		Spot	9	1000000177	1485
9		Spot	9	1000000049	1486
9		Spot	9	1000000050	1487
9		Spot	9	1000000051	1488
9		Spot	9	1000000052	1489
9		Spot	9	1000000053	1490
9		Spot	9	1000000054	1491
9		Spot	9	1000000055	1492
9		Spot	9	1000000057	1493
9		Spot	9	1000000056	1494
9		Spot	9	1000000058	1495
9		Spot	9	1000000059	1496
9		Spot	9	1000000061	1497
9		Spot	9	1000000060	1498
9		Spot	9	1000000062	1499
9		Spot	9	1000000063	1500
9		Spot	9	1000000064	1501
9		Spot	9	1000000065	1502
9		Spot	9	1000000066	1503
9		Spot	9	1000000067	1504
9		Spot	9	1000000068	1505
9		Spot	9	1000000069	1506
9		Spot	9	1000000070	1507
9		Spot	9	1000000071	1508
9		Spot	9	1000000072	1509
9		Spot	9	1000000073	1510
9		Spot	9	1000000074	1511
9		Spot	9	1000000076	1512
9		Spot	9	1000000075	1513
9		Spot	9	1000000080	1514
9		Spot	9	1000000079	1515
9		Spot	9	1000000077	1516
9		Spot	9	1000000081	1517
9		Spot	9	1000000082	1518
9		Spot	9	1000000083	1520
9		Spot	9	1000000085	1521
9		Spot	9	1000000086	1522
9		Spot	9	1000000087	1523
9		Spot	9	1000000084	1524
9		Spot	9	1000000088	1525
9		Spot	9	1000000089	1526
9		Spot	9	1000000090	1527
9		Spot	9	1000000091	1528
9		Spot	9	1000000093	1529
9		Spot	9	1000000092	1530
9		Spot	9	1000000094	1531
9		Spot	9	1000000175	1532
9		Spot	9	1000000095	1533
9		Spot	9	1000000096	1534
9		Spot	9	1000000097	1535
9		Spot	9	1000000098	1536
9		Spot	9	1000000099	1537
9		Spot	9	1000000100	1539
9		Spot	9	1000000101	1540
9		Spot	9	1000000102	1541
9		Spot	9	1000000176	1542
9		Spot	9	1000000103	1543
9		Spot	9	1000000104	1544
9		Spot	9	1000000105	1545
9		Spot	9	1000000108	1546
9		Spot	9	1000000106	1547
9		Spot	9	1000000107	1548
9		Spot	9	1000000109	1549
9		Spot	9	1000000179	1550
9		Spot	9	1000000111	1551
9		Spot	9	1000000110	1552
9		Spot	9	1000000112	1553
9		Spot	9	1000000113	1554
9		Spot	9	1000000114	1555
9		Spot	9	1000000115	1556
9		Spot	9	1000000116	1557
9		Spot	9	1000000117	1558
9		Spot	9	1000000118	1559
9		Spot	9	1000000120	1560
9		Spot	9	1000000119	1561
9		Spot	9	1000000121	1562
9		Spot	9	1000000122	1563
9		Spot	9	1000000124	1564
9		Spot	9	1000000123	1565
9		Spot	9	1000000125	1566
9		Spot	9	1000000128	1567
9		Spot	9	1000000126	1568
9		Spot	9	1000000127	1569
9		Spot	9	1000000129	1570
9		Spot	9	1000000130	1571
9		Spot	9	1000000132	1572
9		Spot	9	1000000131	1573
9		Spot	9	1000000133	1574
9		Spot	9	1000000134	1575
9		Spot	9	1000000135	1576
9		Spot	9	1000000136	1577
9		Spot	9	1000000137	1578
9		Spot	9	1000000138	1579
9		Spot	9	1000000139	1580
9		Spot	9	1000000140	1581
9		Spot	9	1000000141	1582
9		Spot	9	1000000142	1583
9		Spot	9	1000000143	1584
9		Spot	9	1000000144	1585
9		Spot	9	1000000145	1586
9		Spot	9	1000000146	1587
9		Spot	9	1000000147	1588
9		Spot	9	1000000148	1589
9		Spot	9	1000000149	1590
9		Spot	9	1000000150	1591
9		Spot	9	1000000151	1592
9		Spot	9	1000000152	1593
9		Spot	9	1000000153	1594
9		Spot	9	1000000154	1595
9		Spot	9	1000000155	1596
9		Spot	9	1000000157	1597
9		Spot	9	1000000158	1598
9		Spot	9	1000000159	1599
9		Spot	9	1000000160	1600
9		Spot	9	1000000162	1601
9		Spot	9	1000000161	1602
9		Spot	9	1000000163	1603
9		Spot	9	1000000164	1604
9		Spot	9	1000000165	1605
9		Spot	9	1000000166	1606
9		Spot	9	1000000167	1607
9		Spot	9	1000000168	1608
9		Spot	9	1000000169	1609
9		Spot	9	1000000170	1610
9		Spot	9	1000000171	1611
9		Spot	9	1000000172	1612
9		Spot	9	1000000173	1613
10		Spot	10	1000000000	1614
10		Spot	10	1000000001	1615
10		Spot	10	1000000002	1616
10		Spot	10	1000000004	1617
10		Spot	10	1000000005	1618
10		Spot	10	1000000003	1619
10		Spot	10	1000000006	1620
10		Spot	10	1000000008	1621
10		Spot	10	1000000009	1622
10		Spot	10	1000000011	1623
10		Spot	10	1000000013	1624
10		Spot	10	1000000014	1625
10		Spot	10	1000000012	1626
10		Spot	10	1000000015	1627
10		Spot	10	1000000016	1628
10		Spot	10	1000000017	1629
10		Spot	10	1000000018	1630
10		Spot	10	1000000019	1631
10		Spot	10	1000000020	1632
10		Spot	10	1000000021	1633
10		Spot	10	1000000022	1634
10		Spot	10	1000000023	1635
10		Spot	10	1000000024	1636
10		Spot	10	1000000025	1637
10		Spot	10	1000000026	1638
10		Spot	10	1000000027	1639
10		Spot	10	1000000028	1640
10		Spot	10	1000000030	1641
10		Spot	10	1000000029	1642
10		Spot	10	1000000031	1643
10		Spot	10	1000000032	1644
10		Spot	10	1000000033	1645
10		Spot	10	1000000034	1646
10		Spot	10	1000000035	1647
10		Spot	10	1000000037	1648
10		Spot	10	1000000036	1649
10		Spot	10	1000000038	1650
10		Spot	10	1000000040	1651
10		Spot	10	1000000039	1652
10		Spot	10	1000000174	1653
10		Spot	10	1000000041	1655
10		Spot	10	1000000044	1656
10		Spot	10	1000000042	1657
10		Spot	10	1000000045	1658
10		Spot	10	1000000043	1659
10		Spot	10	1000000047	1660
10		Spot	10	1000000046	1661
10		Spot	10	1000000048	1663
10		Spot	10	1000000049	1664
10		Spot	10	1000000050	1665
10		Spot	10	1000000051	1666
10		Spot	10	1000000052	1667
10		Spot	10	1000000053	1668
10		Spot	10	1000000054	1669
10		Spot	10	1000000055	1670
10		Spot	10	1000000056	1671
10		Spot	10	1000000057	1672
10		Spot	10	1000000058	1673
10		Spot	10	1000000059	1674
10		Spot	10	1000000060	1675
10		Spot	10	1000000061	1676
10		Spot	10	1000000062	1677
10		Spot	10	1000000063	1678
10		Spot	10	1000000064	1679
10		Spot	10	1000000065	1680
10		Spot	10	1000000066	1681
10		Spot	10	1000000067	1682
10		Spot	10	1000000068	1683
10		Spot	10	1000000069	1684
10		Spot	10	1000000071	1685
10		Spot	10	1000000070	1686
10		Spot	10	1000000072	1687
10		Spot	10	1000000073	1688
10		Spot	10	1000000074	1689
10		Spot	10	1000000076	1690
10		Spot	10	1000000075	1691
10		Spot	10	1000000079	1692
10		Spot	10	1000000080	1693
10		Spot	10	1000000078	1694
10		Spot	10	1000000077	1695
10		Spot	10	1000000081	1696
10		Spot	10	1000000082	1697
10		Spot	10	1000000083	1699
10		Spot	10	1000000178	1700
10		Spot	10	1000000085	1701
10		Spot	10	1000000086	1702
10		Spot	10	1000000087	1703
10		Spot	10	1000000084	1704
10		Spot	10	1000000088	1705
10		Spot	10	1000000089	1706
10		Spot	10	1000000090	1707
10		Spot	10	1000000091	1708
10		Spot	10	1000000093	1709
10		Spot	10	1000000092	1710
10		Spot	10	1000000095	1711
10		Spot	10	1000000096	1712
10		Spot	10	1000000094	1713
10		Spot	10	1000000097	1714
10		Spot	10	1000000098	1715
10		Spot	10	1000000099	1716
10		Spot	10	1000000100	1718
10		Spot	10	1000000101	1719
10		Spot	10	1000000102	1720
10		Spot	10	1000000176	1721
10		Spot	10	1000000103	1722
10		Spot	10	1000000104	1723
10		Spot	10	1000000105	1724
10		Spot	10	1000000108	1725
10		Spot	10	1000000106	1726
10		Spot	10	1000000107	1727
10		Spot	10	1000000109	1728
10		Spot	10	1000000110	1729
10		Spot	10	1000000111	1730
10		Spot	10	1000000112	1731
10		Spot	10	1000000113	1732
10		Spot	10	1000000114	1733
10		Spot	10	1000000115	1734
10		Spot	10	1000000116	1735
10		Spot	10	1000000117	1736
10		Spot	10	1000000118	1737
10		Spot	10	1000000119	1738
10		Spot	10	1000000120	1739
10		Spot	10	1000000122	1740
10		Spot	10	1000000123	1741
10		Spot	10	1000000124	1742
10		Spot	10	1000000125	1743
10		Spot	10	1000000126	1744
10		Spot	10	1000000127	1745
10		Spot	10	1000000128	1746
10		Spot	10	1000000129	1747
10		Spot	10	1000000130	1748
10		Spot	10	1000000132	1749
10		Spot	10	1000000131	1750
10		Spot	10	1000000133	1751
10		Spot	10	1000000134	1752
10		Spot	10	1000000135	1753
10		Spot	10	1000000136	1754
10		Spot	10	1000000137	1755
10		Spot	10	1000000138	1756
10		Spot	10	1000000139	1757
10		Spot	10	1000000140	1758
10		Spot	10	1000000143	1759
10		Spot	10	1000000141	1760
10		Spot	10	1000000142	1761
10		Spot	10	1000000144	1762
10		Spot	10	1000000145	1763
10		Spot	10	1000000146	1764
10		Spot	10	1000000147	1765
10		Spot	10	1000000148	1767
10		Spot	10	1000000149	1768
10		Spot	10	1000000150	1769
10		Spot	10	1000000151	1770
10		Spot	10	1000000152	1771
10		Spot	10	1000000153	1772
10		Spot	10	1000000154	1773
10		Spot	10	1000000155	1774
10		Spot	10	1000000157	1775
10		Spot	10	1000000158	1776
10		Spot	10	1000000159	1777
10		Spot	10	1000000160	1778
10		Spot	10	1000000161	1779
10		Spot	10	1000000162	1780
10		Spot	10	1000000163	1781
10		Spot	10	1000000164	1782
10		Spot	10	1000000165	1783
10		Spot	10	1000000166	1784
10		Spot	10	1000000167	1785
10		Spot	10	1000000168	1786
10		Spot	10	1000000169	1787
10		Spot	10	1000000170	1788
10		Spot	10	1000000171	1789
10		Spot	10	1000000172	1790
10		Spot	10	1000000173	1791
11		Spot	11	1000000000	1792
11		Spot	11	1000000001	1793
11		Spot	11	1000000002	1794
11		Spot	11	1000000004	1795
11		Spot	11	1000000005	1796
11		Spot	11	1000000003	1797
11		Spot	11	1000000006	1798
11		Spot	11	1000000008	1799
11		Spot	11	1000000009	1800
11		Spot	11	1000000011	1801
11		Spot	11	1000000013	1802
11		Spot	11	1000000012	1803
11		Spot	11	1000000014	1804
11		Spot	11	1000000015	1805
11		Spot	11	1000000016	1806
11		Spot	11	1000000017	1807
11		Spot	11	1000000018	1808
11		Spot	11	1000000019	1809
11		Spot	11	1000000020	1810
11		Spot	11	1000000021	1811
11		Spot	11	1000000022	1812
11		Spot	11	1000000023	1813
11		Spot	11	1000000024	1814
11		Spot	11	1000000025	1815
11		Spot	11	1000000026	1816
11		Spot	11	1000000027	1817
11		Spot	11	1000000180	1818
11		Spot	11	1000000028	1819
11		Spot	11	1000000029	1820
11		Spot	11	1000000030	1821
11		Spot	11	1000000031	1822
11		Spot	11	1000000032	1823
11		Spot	11	1000000033	1824
11		Spot	11	1000000034	1825
11		Spot	11	1000000035	1826
11		Spot	11	1000000037	1827
11		Spot	11	1000000036	1828
11		Spot	11	1000000038	1829
11		Spot	11	1000000040	1830
11		Spot	11	1000000039	1831
11		Spot	11	1000000174	1832
11		Spot	11	1000000041	1834
11		Spot	11	1000000045	1835
11		Spot	11	1000000042	1836
11		Spot	11	1000000044	1837
11		Spot	11	1000000043	1838
11		Spot	11	1000000046	1839
11		Spot	11	1000000047	1840
11		Spot	11	1000000048	1842
11		Spot	11	1000000177	1843
11		Spot	11	1000000049	1844
11		Spot	11	1000000050	1845
11		Spot	11	1000000052	1846
11		Spot	11	1000000051	1847
11		Spot	11	1000000053	1848
11		Spot	11	1000000054	1849
11		Spot	11	1000000055	1850
11		Spot	11	1000000056	1851
11		Spot	11	1000000057	1852
11		Spot	11	1000000058	1853
11		Spot	11	1000000059	1854
11		Spot	11	1000000060	1855
11		Spot	11	1000000061	1856
11		Spot	11	1000000062	1857
11		Spot	11	1000000063	1858
11		Spot	11	1000000064	1859
11		Spot	11	1000000065	1860
11		Spot	11	1000000066	1861
11		Spot	11	1000000067	1862
11		Spot	11	1000000068	1863
11		Spot	11	1000000069	1864
11		Spot	11	1000000071	1865
11		Spot	11	1000000070	1866
11		Spot	11	1000000072	1867
11		Spot	11	1000000073	1868
11		Spot	11	1000000074	1869
11		Spot	11	1000000075	1870
11		Spot	11	1000000076	1871
11		Spot	11	1000000080	1872
11		Spot	11	1000000079	1873
11		Spot	11	1000000078	1874
11		Spot	11	1000000077	1875
11		Spot	11	1000000081	1876
11		Spot	11	1000000082	1877
11		Spot	11	1000000083	1879
11		Spot	11	1000000178	1880
11		Spot	11	1000000085	1881
11		Spot	11	1000000086	1882
11		Spot	11	1000000087	1883
11		Spot	11	1000000084	1884
11		Spot	11	1000000088	1885
11		Spot	11	1000000089	1886
11		Spot	11	1000000090	1887
11		Spot	11	1000000091	1888
11		Spot	11	1000000092	1889
11		Spot	11	1000000175	1890
11		Spot	11	1000000094	1891
11		Spot	11	1000000095	1892
11		Spot	11	1000000096	1893
11		Spot	11	1000000097	1894
11		Spot	11	1000000098	1895
11		Spot	11	1000000099	1896
11		Spot	11	1000000100	1898
11		Spot	11	1000000101	1899
11		Spot	11	1000000102	1900
11		Spot	11	1000000176	1901
11		Spot	11	1000000103	1902
11		Spot	11	1000000104	1903
11		Spot	11	1000000105	1904
11		Spot	11	1000000108	1905
11		Spot	11	1000000106	1906
11		Spot	11	1000000107	1907
11		Spot	11	1000000109	1908
11		Spot	11	1000000111	1909
11		Spot	11	1000000110	1910
11		Spot	11	1000000112	1911
11		Spot	11	1000000113	1912
11		Spot	11	1000000114	1913
11		Spot	11	1000000115	1914
11		Spot	11	1000000116	1915
11		Spot	11	1000000117	1916
11		Spot	11	1000000118	1917
11		Spot	11	1000000119	1918
11		Spot	11	1000000120	1919
11		Spot	11	1000000121	1920
11		Spot	11	1000000122	1921
11		Spot	11	1000000123	1922
11		Spot	11	1000000124	1923
11		Spot	11	1000000125	1924
11		Spot	11	1000000127	1925
11		Spot	11	1000000126	1926
11		Spot	11	1000000128	1927
11		Spot	11	1000000129	1928
11		Spot	11	1000000130	1929
11		Spot	11	1000000131	1930
11		Spot	11	1000000132	1931
11		Spot	11	1000000133	1932
11		Spot	11	1000000134	1933
11		Spot	11	1000000135	1934
11		Spot	11	1000000136	1935
11		Spot	11	1000000137	1936
11		Spot	11	1000000138	1937
11		Spot	11	1000000139	1938
11		Spot	11	1000000140	1939
11		Spot	11	1000000141	1940
11		Spot	11	1000000143	1941
11		Spot	11	1000000142	1942
11		Spot	11	1000000144	1943
11		Spot	11	1000000145	1944
11		Spot	11	1000000146	1945
11		Spot	11	1000000147	1947
11		Spot	11	1000000148	1948
11		Spot	11	1000000149	1949
11		Spot	11	1000000150	1950
11		Spot	11	1000000151	1951
11		Spot	11	1000000152	1952
11		Spot	11	1000000153	1953
11		Spot	11	1000000154	1954
11		Spot	11	1000000155	1955
11		Spot	11	1000000157	1956
11		Spot	11	1000000158	1957
11		Spot	11	1000000159	1958
11		Spot	11	1000000160	1959
11		Spot	11	1000000162	1960
11		Spot	11	1000000161	1961
11		Spot	11	1000000163	1962
11		Spot	11	1000000164	1963
11		Spot	11	1000000165	1964
11		Spot	11	1000000166	1965
11		Spot	11	1000000167	1966
11		Spot	11	1000000168	1967
11		Spot	11	1000000169	1968
11		Spot	11	1000000170	1969
11		Spot	11	1000000171	1970
11		Spot	11	1000000172	1971
11		Spot	11	1000000173	1972
12		Spot	12	1000000000	1973
12		Spot	12	1000000001	1974
12		Spot	12	1000000005	1975
12		Spot	12	1000000004	1976
12		Spot	12	1000000003	1977
12		Spot	12	1000000006	1978
12		Spot	12	1000000007	1979
12		Spot	12	1000000008	1980
12		Spot	12	1000000009	1981
12		Spot	12	1000000011	1982
12		Spot	12	1000000013	1983
12		Spot	12	1000000012	1984
12		Spot	12	1000000014	1985
12		Spot	12	1000000015	1986
12		Spot	12	1000000016	1987
12		Spot	12	1000000017	1988
12		Spot	12	1000000018	1989
12		Spot	12	1000000019	1990
12		Spot	12	1000000020	1991
12		Spot	12	1000000021	1992
12		Spot	12	1000000022	1993
12		Spot	12	1000000023	1994
12		Spot	12	1000000024	1995
12		Spot	12	1000000025	1996
12		Spot	12	1000000026	1997
12		Spot	12	1000000027	1998
12		Spot	12	1000000180	1999
12		Spot	12	1000000028	2000
12		Spot	12	1000000029	2001
12		Spot	12	1000000030	2002
12		Spot	12	1000000031	2003
12		Spot	12	1000000032	2004
12		Spot	12	1000000033	2005
12		Spot	12	1000000034	2006
12		Spot	12	1000000035	2007
12		Spot	12	1000000037	2008
12		Spot	12	1000000036	2009
12		Spot	12	1000000038	2010
12		Spot	12	1000000040	2011
12		Spot	12	1000000039	2012
12		Spot	12	1000000174	2013
12		Spot	12	1000000041	2015
12		Spot	12	1000000045	2016
12		Spot	12	1000000044	2017
12		Spot	12	1000000042	2018
12		Spot	12	1000000043	2019
12		Spot	12	1000000046	2020
12		Spot	12	1000000047	2021
12		Spot	12	1000000048	2023
12		Spot	12	1000000049	2024
12		Spot	12	1000000050	2025
12		Spot	12	1000000051	2026
12		Spot	12	1000000052	2027
12		Spot	12	1000000053	2028
12		Spot	12	1000000054	2029
12		Spot	12	1000000055	2030
12		Spot	12	1000000056	2031
12		Spot	12	1000000057	2032
12		Spot	12	1000000058	2033
12		Spot	12	1000000059	2034
12		Spot	12	1000000061	2035
12		Spot	12	1000000060	2036
12		Spot	12	1000000062	2037
12		Spot	12	1000000063	2038
12		Spot	12	1000000065	2039
12		Spot	12	1000000064	2040
12		Spot	12	1000000066	2041
12		Spot	12	1000000067	2042
[truncated: 8,248 more rows]
