# Supplementary material for: Protocol for real-time monitoring of CD8+ T and myeloid cell behavior in human high-grade serous ovarian cancer slices
Source: STAR Protoc. 2024 Jun 2;5(2):103102. doi: 10.1016/j.xpro.2024.103102 (PMC11179100; doi:10.1016/j.xpro.2024.103102)
Supplement: Data S3. Files for testing the R script, quantification and statistical analysis step 2 [file mmc3.zip › Test files/Slice1_a/__Track_Ar1_Mean.csv]

Track Ar1 Mean
====================
Track Ar1 Mean	Unit	Category	ID
-0.318633		Track	1000000000
-0.377411		Track	1000000001
-0.163297		Track	1000000002
0.253865		Track	1000000003
-0.301789		Track	1000000004
-0.0575047		Track	1000000005
-0.338698		Track	1000000006
0.00757671		Track	1000000007
-0.134769		Track	1000000008
-0.127952		Track	1000000009
-0.0335771		Track	1000000010
-0.180814		Track	1000000011
-0.171498		Track	1000000012
-0.353524		Track	1000000013
-0.216989		Track	1000000014
-0.192336		Track	1000000015
-0.188636		Track	1000000016
-0.250788		Track	1000000017
-0.18734		Track	1000000018
-0.195537		Track	1000000019
0.12676		Track	1000000020
-0.147466		Track	1000000021
-0.24313		Track	1000000022
-0.387625		Track	1000000023
-0.0377366		Track	1000000024
-0.0749827		Track	1000000025
-0.294114		Track	1000000026
-0.147817		Track	1000000027
0.22467		Track	1000000028
-0.341206		Track	1000000029
-0.182697		Track	1000000030
-0.273281		Track	1000000031
-0.207919		Track	1000000032
-0.0770535		Track	1000000033
-0.179783		Track	1000000034
-0.179638		Track	1000000035
-0.129182		Track	1000000036
-0.19571		Track	1000000037
-0.149411		Track	1000000038
-0.161799		Track	1000000039
-0.00563182		Track	1000000040
-0.333529		Track	1000000041
-0.187777		Track	1000000042
-0.160288		Track	1000000043
-0.155923		Track	1000000044
0.198513		Track	1000000045
-0.287442		Track	1000000046
-0.245617		Track	1000000047
-0.0314112		Track	1000000048
-0.101163		Track	1000000049
-0.279317		Track	1000000050
0.00652706		Track	1000000051
-0.253384		Track	1000000052
-0.270201		Track	1000000053
-0.141448		Track	1000000054
-0.209875		Track	1000000055
-0.315975		Track	1000000056
-0.284709		Track	1000000057
-0.361752		Track	1000000058
-0.184671		Track	1000000059
-0.344954		Track	1000000060
-0.371863		Track	1000000061
-0.110825		Track	1000000062
-0.273767		Track	1000000063
-0.292161		Track	1000000064
-0.407095		Track	1000000065
-0.225883		Track	1000000066
-0.291755		Track	1000000067
-0.201393		Track	1000000068
-0.322109		Track	1000000069
-0.205703		Track	1000000070
-0.304706		Track	1000000071
-0.214542		Track	1000000072
-0.224776		Track	1000000073
-0.224831		Track	1000000074
-0.020983		Track	1000000075
0.136734		Track	1000000076
-0.207306		Track	1000000077
-0.282751		Track	1000000078
-0.32865		Track	1000000079
-0.389596		Track	1000000080
-0.278385		Track	1000000081
-0.334494		Track	1000000082
-0.22675		Track	1000000083
-0.27269		Track	1000000084
-0.233362		Track	1000000085
-0.168531		Track	1000000086
-0.318233		Track	1000000087
-0.272088		Track	1000000088
-0.331759		Track	1000000089
-0.238723		Track	1000000090
-0.228904		Track	1000000091
-0.261777		Track	1000000092
-0.182471		Track	1000000093
-0.348914		Track	1000000094
-0.321022		Track	1000000095
-0.337242		Track	1000000096
-0.330185		Track	1000000097
-0.327245		Track	1000000098
-0.195216		Track	1000000099
-0.292635		Track	1000000100
-0.244525		Track	1000000101
-0.28441		Track	1000000102
-0.192384		Track	1000000103
-0.15741		Track	1000000104
-0.402426		Track	1000000105
-0.336289		Track	1000000106
-0.259931		Track	1000000107
-0.344582		Track	1000000108
-0.340535		Track	1000000109
-0.271123		Track	1000000110
-0.238604		Track	1000000111
-0.300871		Track	1000000112
-0.235081		Track	1000000113
-0.2968		Track	1000000114
-0.308288		Track	1000000115
-0.293969		Track	1000000116
-0.135815		Track	1000000117
-0.300521		Track	1000000118
-0.110973		Track	1000000119
-0.196795		Track	1000000120
-0.0908479		Track	1000000121
-0.319249		Track	1000000122
-0.328847		Track	1000000123
-0.33614		Track	1000000124
-0.344053		Track	1000000125
-0.274579		Track	1000000126
-0.254423		Track	1000000127
-0.317587		Track	1000000128
-0.29507		Track	1000000129
-0.327177		Track	1000000130
-0.305986		Track	1000000131
-0.101691		Track	1000000132
-0.288949		Track	1000000133
-0.355289		Track	1000000134
-0.284638		Track	1000000135
-0.281096		Track	1000000136
-0.405043		Track	1000000137
-0.338982		Track	1000000138
-0.290832		Track	1000000139
-0.270198		Track	1000000140
-0.290307		Track	1000000141
-0.221887		Track	1000000142
-0.178101		Track	1000000143
-0.335411		Track	1000000144
-0.28365		Track	1000000145
-0.404218		Track	1000000146
-0.345345		Track	1000000147
-0.218967		Track	1000000148
-0.348773		Track	1000000149
-0.359176		Track	1000000150
-0.210891		Track	1000000151
-0.29919		Track	1000000152
-0.349031		Track	1000000153
-0.216279		Track	1000000154
-0.0637879		Track	1000000155
-0.305303		Track	1000000156
-0.355641		Track	1000000157
-0.304394		Track	1000000158
-0.382226		Track	1000000159
-0.262897		Track	1000000160
-0.296041		Track	1000000161
-0.217663		Track	1000000162
-0.347253		Track	1000000163
-0.26941		Track	1000000164
-0.347217		Track	1000000165
-0.313823		Track	1000000166
-0.272189		Track	1000000167
-0.35961		Track	1000000168
-0.360068		Track	1000000169
-0.325537		Track	1000000170
-0.426049		Track	1000000171
-0.279521		Track	1000000172
-0.159997		Track	1000000173
-0.00592862		Track	1000000174
-0.229705		Track	1000000175
-0.262817		Track	1000000176
0.114555		Track	1000000177
0.0653086		Track	1000000178
-0.2473		Track	1000000179
0.0324683		Track	1000000180
-0.171798		Track	1000000181
-0.165708		Track	1000000182
-0.167307		Track	1000000183
-0.140926		Track	1000000184
0.0973553		Track	1000000185
-0.274575		Track	1000000186
0.02072		Track	1000000187
-0.394276		Track	1000000188
-0.390052		Track	1000000189
-0.201171		Track	1000000190
-0.137499		Track	1000000191
0.0668557		Track	1000000192
-0.16214		Track	1000000193
-0.0816893		Track	1000000194
-0.145765		Track	1000000195
0.0766377		Track	1000000196
-0.070582		Track	1000000197
0.100116		Track	1000000198
0.229967		Track	1000000199
0.132484		Track	1000000200
0.234631		Track	1000000201
