# Supplementary material for: Protocol for real-time monitoring of CD8+ T and myeloid cell behavior in human high-grade serous ovarian cancer slices
Source: STAR Protoc. 2024 Jun 2;5(2):103102. doi: 10.1016/j.xpro.2024.103102 (PMC11179100; doi:10.1016/j.xpro.2024.103102)
Supplement: Data S3. Files for testing the R script, quantification and statistical analysis step 2 [file mmc3.zip › Test files/Slice1_a/__Track_Area_Mean.csv]

Track Area Mean
====================
Track Area Mean	Unit	Category	ID
153.938	um^2	Track	1000000000
153.938	um^2	Track	1000000001
153.938	um^2	Track	1000000002
153.938	um^2	Track	1000000003
153.938	um^2	Track	1000000004
153.938	um^2	Track	1000000005
153.938	um^2	Track	1000000006
153.938	um^2	Track	1000000007
153.938	um^2	Track	1000000008
153.938	um^2	Track	1000000009
153.938	um^2	Track	1000000010
153.938	um^2	Track	1000000011
153.938	um^2	Track	1000000012
153.938	um^2	Track	1000000013
153.938	um^2	Track	1000000014
153.938	um^2	Track	1000000015
153.938	um^2	Track	1000000016
153.938	um^2	Track	1000000017
153.938	um^2	Track	1000000018
153.938	um^2	Track	1000000019
153.938	um^2	Track	1000000020
153.938	um^2	Track	1000000021
153.938	um^2	Track	1000000022
153.938	um^2	Track	1000000023
153.938	um^2	Track	1000000024
153.938	um^2	Track	1000000025
153.938	um^2	Track	1000000026
153.938	um^2	Track	1000000027
153.938	um^2	Track	1000000028
153.938	um^2	Track	1000000029
153.938	um^2	Track	1000000030
153.938	um^2	Track	1000000031
153.938	um^2	Track	1000000032
153.938	um^2	Track	1000000033
153.938	um^2	Track	1000000034
153.938	um^2	Track	1000000035
153.938	um^2	Track	1000000036
153.938	um^2	Track	1000000037
153.938	um^2	Track	1000000038
153.938	um^2	Track	1000000039
153.938	um^2	Track	1000000040
153.938	um^2	Track	1000000041
153.938	um^2	Track	1000000042
153.938	um^2	Track	1000000043
153.938	um^2	Track	1000000044
153.938	um^2	Track	1000000045
153.938	um^2	Track	1000000046
153.938	um^2	Track	1000000047
153.938	um^2	Track	1000000048
153.938	um^2	Track	1000000049
153.938	um^2	Track	1000000050
153.938	um^2	Track	1000000051
153.938	um^2	Track	1000000052
153.938	um^2	Track	1000000053
153.938	um^2	Track	1000000054
153.938	um^2	Track	1000000055
153.938	um^2	Track	1000000056
153.938	um^2	Track	1000000057
153.938	um^2	Track	1000000058
153.938	um^2	Track	1000000059
153.938	um^2	Track	1000000060
153.938	um^2	Track	1000000061
153.938	um^2	Track	1000000062
153.938	um^2	Track	1000000063
153.938	um^2	Track	1000000064
153.938	um^2	Track	1000000065
153.938	um^2	Track	1000000066
153.938	um^2	Track	1000000067
153.938	um^2	Track	1000000068
153.938	um^2	Track	1000000069
153.938	um^2	Track	1000000070
153.938	um^2	Track	1000000071
153.938	um^2	Track	1000000072
153.938	um^2	Track	1000000073
153.938	um^2	Track	1000000074
153.938	um^2	Track	1000000075
153.938	um^2	Track	1000000076
153.938	um^2	Track	1000000077
153.938	um^2	Track	1000000078
153.938	um^2	Track	1000000079
153.938	um^2	Track	1000000080
153.938	um^2	Track	1000000081
153.938	um^2	Track	1000000082
153.938	um^2	Track	1000000083
153.938	um^2	Track	1000000084
153.938	um^2	Track	1000000085
153.938	um^2	Track	1000000086
153.938	um^2	Track	1000000087
153.938	um^2	Track	1000000088
153.938	um^2	Track	1000000089
153.938	um^2	Track	1000000090
153.938	um^2	Track	1000000091
153.938	um^2	Track	1000000092
153.938	um^2	Track	1000000093
153.938	um^2	Track	1000000094
153.938	um^2	Track	1000000095
153.938	um^2	Track	1000000096
153.938	um^2	Track	1000000097
153.938	um^2	Track	1000000098
153.938	um^2	Track	1000000099
153.938	um^2	Track	1000000100
153.938	um^2	Track	1000000101
153.938	um^2	Track	1000000102
153.938	um^2	Track	1000000103
153.938	um^2	Track	1000000104
153.938	um^2	Track	1000000105
153.938	um^2	Track	1000000106
153.938	um^2	Track	1000000107
153.938	um^2	Track	1000000108
153.938	um^2	Track	1000000109
153.938	um^2	Track	1000000110
153.938	um^2	Track	1000000111
153.938	um^2	Track	1000000112
153.938	um^2	Track	1000000113
153.938	um^2	Track	1000000114
153.938	um^2	Track	1000000115
153.938	um^2	Track	1000000116
153.938	um^2	Track	1000000117
153.938	um^2	Track	1000000118
153.938	um^2	Track	1000000119
153.938	um^2	Track	1000000120
153.938	um^2	Track	1000000121
153.938	um^2	Track	1000000122
153.938	um^2	Track	1000000123
153.938	um^2	Track	1000000124
153.938	um^2	Track	1000000125
153.938	um^2	Track	1000000126
153.938	um^2	Track	1000000127
153.938	um^2	Track	1000000128
153.938	um^2	Track	1000000129
153.938	um^2	Track	1000000130
153.938	um^2	Track	1000000131
153.938	um^2	Track	1000000132
153.938	um^2	Track	1000000133
153.938	um^2	Track	1000000134
153.938	um^2	Track	1000000135
153.938	um^2	Track	1000000136
153.938	um^2	Track	1000000137
153.938	um^2	Track	1000000138
153.938	um^2	Track	1000000139
153.938	um^2	Track	1000000140
153.938	um^2	Track	1000000141
153.938	um^2	Track	1000000142
153.938	um^2	Track	1000000143
153.938	um^2	Track	1000000144
153.938	um^2	Track	1000000145
153.938	um^2	Track	1000000146
153.938	um^2	Track	1000000147
153.938	um^2	Track	1000000148
153.938	um^2	Track	1000000149
153.938	um^2	Track	1000000150
153.938	um^2	Track	1000000151
153.938	um^2	Track	1000000152
153.938	um^2	Track	1000000153
153.938	um^2	Track	1000000154
153.938	um^2	Track	1000000155
153.938	um^2	Track	1000000156
153.938	um^2	Track	1000000157
153.938	um^2	Track	1000000158
153.938	um^2	Track	1000000159
153.938	um^2	Track	1000000160
153.938	um^2	Track	1000000161
153.938	um^2	Track	1000000162
153.938	um^2	Track	1000000163
153.938	um^2	Track	1000000164
153.938	um^2	Track	1000000165
153.938	um^2	Track	1000000166
153.938	um^2	Track	1000000167
153.938	um^2	Track	1000000168
153.938	um^2	Track	1000000169
153.938	um^2	Track	1000000170
153.938	um^2	Track	1000000171
153.938	um^2	Track	1000000172
153.938	um^2	Track	1000000173
153.938	um^2	Track	1000000174
153.938	um^2	Track	1000000175
153.938	um^2	Track	1000000176
153.938	um^2	Track	1000000177
153.938	um^2	Track	1000000178
153.938	um^2	Track	1000000179
153.938	um^2	Track	1000000180
153.938	um^2	Track	1000000181
153.938	um^2	Track	1000000182
153.938	um^2	Track	1000000183
153.938	um^2	Track	1000000184
153.938	um^2	Track	1000000185
153.938	um^2	Track	1000000186
153.938	um^2	Track	1000000187
153.938	um^2	Track	1000000188
153.938	um^2	Track	1000000189
153.938	um^2	Track	1000000190
153.938	um^2	Track	1000000191
153.938	um^2	Track	1000000192
153.938	um^2	Track	1000000193
153.938	um^2	Track	1000000194
153.938	um^2	Track	1000000195
153.938	um^2	Track	1000000196
153.938	um^2	Track	1000000197
153.938	um^2	Track	1000000198
153.938	um^2	Track	1000000199
153.938	um^2	Track	1000000200
153.938	um^2	Track	1000000201
