# Supplementary material for: Protocol for real-time monitoring of CD8+ T and myeloid cell behavior in human high-grade serous ovarian cancer slices
Source: STAR Protoc. 2024 Jun 2;5(2):103102. doi: 10.1016/j.xpro.2024.103102 (PMC11179100; doi:10.1016/j.xpro.2024.103102)
Supplement: Data S3. Files for testing the R script, quantification and statistical analysis step 2 [file mmc3.zip › Test files/Slice1_a/__Track_Diameter_Mean.csv]

Track Diameter Mean
====================
Track Diameter Mean	Unit	Category	ID
7	um	Track	1000000000
7	um	Track	1000000001
7	um	Track	1000000002
7	um	Track	1000000003
7	um	Track	1000000004
7	um	Track	1000000005
7	um	Track	1000000006
7	um	Track	1000000007
7	um	Track	1000000008
7	um	Track	1000000009
7	um	Track	1000000010
7	um	Track	1000000011
7	um	Track	1000000012
7	um	Track	1000000013
7	um	Track	1000000014
7	um	Track	1000000015
7	um	Track	1000000016
7	um	Track	1000000017
7	um	Track	1000000018
7	um	Track	1000000019
7	um	Track	1000000020
7	um	Track	1000000021
7	um	Track	1000000022
7	um	Track	1000000023
7	um	Track	1000000024
7	um	Track	1000000025
7	um	Track	1000000026
7	um	Track	1000000027
7	um	Track	1000000028
7	um	Track	1000000029
7	um	Track	1000000030
7	um	Track	1000000031
7	um	Track	1000000032
7	um	Track	1000000033
7	um	Track	1000000034
7	um	Track	1000000035
7	um	Track	1000000036
7	um	Track	1000000037
7	um	Track	1000000038
7	um	Track	1000000039
7	um	Track	1000000040
7	um	Track	1000000041
7	um	Track	1000000042
7	um	Track	1000000043
7	um	Track	1000000044
7	um	Track	1000000045
7	um	Track	1000000046
7	um	Track	1000000047
7	um	Track	1000000048
7	um	Track	1000000049
7	um	Track	1000000050
7	um	Track	1000000051
7	um	Track	1000000052
7	um	Track	1000000053
7	um	Track	1000000054
7	um	Track	1000000055
7	um	Track	1000000056
7	um	Track	1000000057
7	um	Track	1000000058
7	um	Track	1000000059
7	um	Track	1000000060
7	um	Track	1000000061
7	um	Track	1000000062
7	um	Track	1000000063
7	um	Track	1000000064
7	um	Track	1000000065
7	um	Track	1000000066
7	um	Track	1000000067
7	um	Track	1000000068
7	um	Track	1000000069
7	um	Track	1000000070
7	um	Track	1000000071
7	um	Track	1000000072
7	um	Track	1000000073
7	um	Track	1000000074
7	um	Track	1000000075
7	um	Track	1000000076
7	um	Track	1000000077
7	um	Track	1000000078
7	um	Track	1000000079
7	um	Track	1000000080
7	um	Track	1000000081
7	um	Track	1000000082
7	um	Track	1000000083
7	um	Track	1000000084
7	um	Track	1000000085
7	um	Track	1000000086
7	um	Track	1000000087
7	um	Track	1000000088
7	um	Track	1000000089
7	um	Track	1000000090
7	um	Track	1000000091
7	um	Track	1000000092
7	um	Track	1000000093
7	um	Track	1000000094
7	um	Track	1000000095
7	um	Track	1000000096
7	um	Track	1000000097
7	um	Track	1000000098
7	um	Track	1000000099
7	um	Track	1000000100
7	um	Track	1000000101
7	um	Track	1000000102
7	um	Track	1000000103
7	um	Track	1000000104
7	um	Track	1000000105
7	um	Track	1000000106
7	um	Track	1000000107
7	um	Track	1000000108
7	um	Track	1000000109
7	um	Track	1000000110
7	um	Track	1000000111
7	um	Track	1000000112
7	um	Track	1000000113
7	um	Track	1000000114
7	um	Track	1000000115
7	um	Track	1000000116
7	um	Track	1000000117
7	um	Track	1000000118
7	um	Track	1000000119
7	um	Track	1000000120
7	um	Track	1000000121
7	um	Track	1000000122
7	um	Track	1000000123
7	um	Track	1000000124
7	um	Track	1000000125
7	um	Track	1000000126
7	um	Track	1000000127
7	um	Track	1000000128
7	um	Track	1000000129
7	um	Track	1000000130
7	um	Track	1000000131
7	um	Track	1000000132
7	um	Track	1000000133
7	um	Track	1000000134
7	um	Track	1000000135
7	um	Track	1000000136
7	um	Track	1000000137
7	um	Track	1000000138
7	um	Track	1000000139
7	um	Track	1000000140
7	um	Track	1000000141
7	um	Track	1000000142
7	um	Track	1000000143
7	um	Track	1000000144
7	um	Track	1000000145
7	um	Track	1000000146
7	um	Track	1000000147
7	um	Track	1000000148
7	um	Track	1000000149
7	um	Track	1000000150
7	um	Track	1000000151
7	um	Track	1000000152
7	um	Track	1000000153
7	um	Track	1000000154
7	um	Track	1000000155
7	um	Track	1000000156
7	um	Track	1000000157
7	um	Track	1000000158
7	um	Track	1000000159
7	um	Track	1000000160
7	um	Track	1000000161
7	um	Track	1000000162
7	um	Track	1000000163
7	um	Track	1000000164
7	um	Track	1000000165
7	um	Track	1000000166
7	um	Track	1000000167
7	um	Track	1000000168
7	um	Track	1000000169
7	um	Track	1000000170
7	um	Track	1000000171
7	um	Track	1000000172
7	um	Track	1000000173
7	um	Track	1000000174
7	um	Track	1000000175
7	um	Track	1000000176
7	um	Track	1000000177
7	um	Track	1000000178
7	um	Track	1000000179
7	um	Track	1000000180
7	um	Track	1000000181
7	um	Track	1000000182
7	um	Track	1000000183
7	um	Track	1000000184
7	um	Track	1000000185
7	um	Track	1000000186
7	um	Track	1000000187
7	um	Track	1000000188
7	um	Track	1000000189
7	um	Track	1000000190
7	um	Track	1000000191
7	um	Track	1000000192
7	um	Track	1000000193
7	um	Track	1000000194
7	um	Track	1000000195
7	um	Track	1000000196
7	um	Track	1000000197
7	um	Track	1000000198
7	um	Track	1000000199
7	um	Track	1000000200
7	um	Track	1000000201
