# Supplementary material for: Protocol for real-time monitoring of CD8+ T and myeloid cell behavior in human high-grade serous ovarian cancer slices
Source: STAR Protoc. 2024 Jun 2;5(2):103102. doi: 10.1016/j.xpro.2024.103102 (PMC11179100; doi:10.1016/j.xpro.2024.103102)
Supplement: Data S3. Files for testing the R script, quantification and statistical analysis step 2 [file mmc3.zip › Test files/Slice1_a/__Track_Displacement_Length.csv]

Track Displacement Length
====================
Track Displacement Length	Unit	Category	ID
0.062622	um	Track	1000000000
0.398763	um	Track	1000000001
0.252649	um	Track	1000000002
2.51544	um	Track	1000000003
0.260755	um	Track	1000000004
3.64258	um	Track	1000000005
0.0807423	um	Track	1000000006
5.27448	um	Track	1000000007
0.224643	um	Track	1000000008
2.30841	um	Track	1000000009
0.908974	um	Track	1000000010
1.53218	um	Track	1000000011
1.76012	um	Track	1000000012
0.111926	um	Track	1000000013
0.382817	um	Track	1000000014
1.13613	um	Track	1000000015
0.624527	um	Track	1000000016
9.01068	um	Track	1000000017
0.3819	um	Track	1000000018
0.687891	um	Track	1000000019
1.94005	um	Track	1000000020
0.159117	um	Track	1000000021
0.156445	um	Track	1000000022
0.488422	um	Track	1000000023
0.235584	um	Track	1000000024
1.61539	um	Track	1000000025
0.394705	um	Track	1000000026
0.695008	um	Track	1000000027
0.697802	um	Track	1000000028
0.1512	um	Track	1000000029
0.89455	um	Track	1000000030
0.717326	um	Track	1000000031
0.262947	um	Track	1000000032
0.748707	um	Track	1000000033
0.713776	um	Track	1000000034
0.542776	um	Track	1000000035
0.935106	um	Track	1000000036
1.6947	um	Track	1000000037
1.24187	um	Track	1000000038
0.76343	um	Track	1000000039
0.549727	um	Track	1000000040
0.327403	um	Track	1000000041
0.905517	um	Track	1000000042
0.933596	um	Track	1000000043
3.61936	um	Track	1000000044
2.52717	um	Track	1000000045
0.253906	um	Track	1000000046
0.192013	um	Track	1000000047
1.27996	um	Track	1000000048
2.06915	um	Track	1000000049
0.984075	um	Track	1000000050
0.67718	um	Track	1000000051
0.159009	um	Track	1000000052
0.711165	um	Track	1000000053
1.41795	um	Track	1000000054
0.249817	um	Track	1000000055
0.277454	um	Track	1000000056
0.387881	um	Track	1000000057
2.18082	um	Track	1000000058
1.37483	um	Track	1000000059
0.239144	um	Track	1000000060
0.397824	um	Track	1000000061
0.42368	um	Track	1000000062
0.431658	um	Track	1000000063
0.216339	um	Track	1000000064
0.109323	um	Track	1000000065
0.297933	um	Track	1000000066
0.295355	um	Track	1000000067
0.569459	um	Track	1000000068
0.369115	um	Track	1000000069
0.232422	um	Track	1000000070
0.0497184	um	Track	1000000071
1.11175	um	Track	1000000072
0.74769	um	Track	1000000073
0.846035	um	Track	1000000074
0.6875	um	Track	1000000075
6.04676	um	Track	1000000076
0.502147	um	Track	1000000077
0.588717	um	Track	1000000078
0.0470375	um	Track	1000000079
1.16024	um	Track	1000000080
0.117188	um	Track	1000000081
0.252188	um	Track	1000000082
0.124219	um	Track	1000000083
2.46413	um	Track	1000000084
2.4952	um	Track	1000000085
0.394821	um	Track	1000000086
0.0891618	um	Track	1000000087
2.67677	um	Track	1000000088
0.175879	um	Track	1000000089
0.147315	um	Track	1000000090
0.209677	um	Track	1000000091
0.218828	um	Track	1000000092
0.456346	um	Track	1000000093
1.78738	um	Track	1000000094
0.380057	um	Track	1000000095
0.19394	um	Track	1000000096
0.153591	um	Track	1000000097
0.228874	um	Track	1000000098
0.895752	um	Track	1000000099
0.225626	um	Track	1000000100
0.175053	um	Track	1000000101
0.953261	um	Track	1000000102
1.80801	um	Track	1000000103
0.0838935	um	Track	1000000104
0.35549	um	Track	1000000105
0.0368515	um	Track	1000000106
0.389549	um	Track	1000000107
0.561305	um	Track	1000000108
0.167195	um	Track	1000000109
3.55332	um	Track	1000000110
0.0698771	um	Track	1000000111
0.620286	um	Track	1000000112
0.191446	um	Track	1000000113
0.470196	um	Track	1000000114
0.375163	um	Track	1000000115
2.62052	um	Track	1000000116
2.3727	um	Track	1000000117
0.340203	um	Track	1000000118
1.26758	um	Track	1000000119
1.70451	um	Track	1000000120
0.379032	um	Track	1000000121
0.771076	um	Track	1000000122
0.457336	um	Track	1000000123
0.684831	um	Track	1000000124
0.383236	um	Track	1000000125
1.00264	um	Track	1000000126
0.0822402	um	Track	1000000127
0.229714	um	Track	1000000128
0.769928	um	Track	1000000129
0.103294	um	Track	1000000130
0.775654	um	Track	1000000131
0.484773	um	Track	1000000132
0.161862	um	Track	1000000133
1.32511	um	Track	1000000134
0.323653	um	Track	1000000135
0.414454	um	Track	1000000136
0.247061	um	Track	1000000137
0.878429	um	Track	1000000138
1.76958	um	Track	1000000139
0.309483	um	Track	1000000140
0.628955	um	Track	1000000141
0.42519	um	Track	1000000142
1.43174	um	Track	1000000143
0.442653	um	Track	1000000144
0.768423	um	Track	1000000145
0.859703	um	Track	1000000146
0.140027	um	Track	1000000147
1.71146	um	Track	1000000148
1.31423	um	Track	1000000149
0.591462	um	Track	1000000150
2.31661	um	Track	1000000151
0.758449	um	Track	1000000152
0.582454	um	Track	1000000153
1.26534	um	Track	1000000154
1.08835	um	Track	1000000155
0.359715	um	Track	1000000156
0.537475	um	Track	1000000157
0.275834	um	Track	1000000158
0.591329	um	Track	1000000159
0.395458	um	Track	1000000160
0.465176	um	Track	1000000161
0.579868	um	Track	1000000162
0.610629	um	Track	1000000163
0.800581	um	Track	1000000164
0.643918	um	Track	1000000165
0.221867	um	Track	1000000166
1.16063	um	Track	1000000167
0.923016	um	Track	1000000168
1.51833	um	Track	1000000169
0.711077	um	Track	1000000170
0.637105	um	Track	1000000171
0.218785	um	Track	1000000172
1.4105	um	Track	1000000173
2.89667	um	Track	1000000174
0.882951	um	Track	1000000175
0.414449	um	Track	1000000176
1.24536	um	Track	1000000177
0.669546	um	Track	1000000178
0.865234	um	Track	1000000179
0.199381	um	Track	1000000180
0.416488	um	Track	1000000181
0.18463	um	Track	1000000182
0.596174	um	Track	1000000183
0.44747	um	Track	1000000184
1.3729	um	Track	1000000185
0.474046	um	Track	1000000186
0.108042	um	Track	1000000187
0.64698	um	Track	1000000188
0.53756	um	Track	1000000189
0.215668	um	Track	1000000190
0.303986	um	Track	1000000191
4.60965	um	Track	1000000192
0.159344	um	Track	1000000193
4.95821	um	Track	1000000194
0.201324	um	Track	1000000195
3.3267	um	Track	1000000196
0.346095	um	Track	1000000197
0.365375	um	Track	1000000198
0.368955	um	Track	1000000199
2.24234	um	Track	1000000200
0.535854	um	Track	1000000201
