# Supplementary material for: Protocol for real-time monitoring of CD8+ T and myeloid cell behavior in human high-grade serous ovarian cancer slices
Source: STAR Protoc. 2024 Jun 2;5(2):103102. doi: 10.1016/j.xpro.2024.103102 (PMC11179100; doi:10.1016/j.xpro.2024.103102)
Supplement: Data S3. Files for testing the R script, quantification and statistical analysis step 2 [file mmc3.zip › Test files/Slice1_a/__Track_Duration.csv]

Track Duration
====================
Track Duration	Unit	Category	ID
1799.55	s	Track	1000000000
1799.55	s	Track	1000000001
509.74	s	Track	1000000002
1799.55	s	Track	1000000003
1799.55	s	Track	1000000004
1799.55	s	Track	1000000005
1799.55	s	Track	1000000006
389.831	s	Track	1000000007
1799.55	s	Track	1000000008
1799.55	s	Track	1000000009
209.615	s	Track	1000000010
719.76	s	Track	1000000011
1799.55	s	Track	1000000012
1799.55	s	Track	1000000013
1799.55	s	Track	1000000014
1799.55	s	Track	1000000015
329.527	s	Track	1000000016
1799.55	s	Track	1000000017
1799.55	s	Track	1000000018
1799.55	s	Track	1000000019
1799.55	s	Track	1000000020
1799.55	s	Track	1000000021
1799.55	s	Track	1000000022
1169.5	s	Track	1000000023
1799.55	s	Track	1000000024
1799.55	s	Track	1000000025
1799.55	s	Track	1000000026
1799.55	s	Track	1000000027
1799.55	s	Track	1000000028
1799.55	s	Track	1000000029
1799.55	s	Track	1000000030
1799.55	s	Track	1000000031
1799.55	s	Track	1000000032
1799.55	s	Track	1000000033
1799.55	s	Track	1000000034
1799.55	s	Track	1000000035
1109.49	s	Track	1000000036
1799.55	s	Track	1000000037
1799.55	s	Track	1000000038
1799.55	s	Track	1000000039
1799.55	s	Track	1000000040
1799.55	s	Track	1000000041
1799.55	s	Track	1000000042
1799.55	s	Track	1000000043
1799.55	s	Track	1000000044
1799.55	s	Track	1000000045
1799.55	s	Track	1000000046
1799.55	s	Track	1000000047
1799.55	s	Track	1000000048
1799.55	s	Track	1000000049
779.564	s	Track	1000000050
539.444	s	Track	1000000051
1799.55	s	Track	1000000052
1799.55	s	Track	1000000053
1799.55	s	Track	1000000054
1799.55	s	Track	1000000055
1799.55	s	Track	1000000056
1799.55	s	Track	1000000057
1799.55	s	Track	1000000058
1799.55	s	Track	1000000059
1799.55	s	Track	1000000060
1799.55	s	Track	1000000061
1799.55	s	Track	1000000062
1799.55	s	Track	1000000063
1799.55	s	Track	1000000064
1799.55	s	Track	1000000065
1799.55	s	Track	1000000066
1769.75	s	Track	1000000067
1799.55	s	Track	1000000068
1799.55	s	Track	1000000069
1799.55	s	Track	1000000070
1799.55	s	Track	1000000071
1799.55	s	Track	1000000072
809.568	s	Track	1000000073
1799.55	s	Track	1000000074
1799.55	s	Track	1000000075
1799.55	s	Track	1000000076
1799.55	s	Track	1000000077
749.46	s	Track	1000000078
1799.55	s	Track	1000000079
1799.55	s	Track	1000000080
1799.55	s	Track	1000000081
1799.55	s	Track	1000000082
1799.55	s	Track	1000000083
989.784	s	Track	1000000084
1799.55	s	Track	1000000085
1799.55	s	Track	1000000086
1799.55	s	Track	1000000087
1799.55	s	Track	1000000088
1799.55	s	Track	1000000089
1799.55	s	Track	1000000090
1799.55	s	Track	1000000091
1799.55	s	Track	1000000092
719.76	s	Track	1000000093
1799.55	s	Track	1000000094
1799.55	s	Track	1000000095
1799.55	s	Track	1000000096
1799.55	s	Track	1000000097
1799.55	s	Track	1000000098
1799.55	s	Track	1000000099
1799.55	s	Track	1000000100
1799.55	s	Track	1000000101
1799.55	s	Track	1000000102
1799.55	s	Track	1000000103
1769.75	s	Track	1000000104
1799.55	s	Track	1000000105
1799.55	s	Track	1000000106
1799.55	s	Track	1000000107
1799.55	s	Track	1000000108
1799.55	s	Track	1000000109
1109.49	s	Track	1000000110
1799.55	s	Track	1000000111
1799.55	s	Track	1000000112
1799.55	s	Track	1000000113
1799.55	s	Track	1000000114
1799.55	s	Track	1000000115
1680.04	s	Track	1000000116
1799.55	s	Track	1000000117
1799.55	s	Track	1000000118
1799.55	s	Track	1000000119
1799.55	s	Track	1000000120
1799.55	s	Track	1000000121
1799.55	s	Track	1000000122
1799.55	s	Track	1000000123
1799.55	s	Track	1000000124
1799.55	s	Track	1000000125
1799.55	s	Track	1000000126
1799.55	s	Track	1000000127
659.756	s	Track	1000000128
1799.55	s	Track	1000000129
1799.55	s	Track	1000000130
1799.55	s	Track	1000000131
1799.55	s	Track	1000000132
1799.55	s	Track	1000000133
1799.55	s	Track	1000000134
1799.55	s	Track	1000000135
1799.55	s	Track	1000000136
1799.55	s	Track	1000000137
1799.55	s	Track	1000000138
1769.75	s	Track	1000000139
1799.55	s	Track	1000000140
1319.91	s	Track	1000000141
1799.55	s	Track	1000000142
1799.55	s	Track	1000000143
1799.55	s	Track	1000000144
1799.55	s	Track	1000000145
1799.55	s	Track	1000000146
1289.41	s	Track	1000000147
1799.55	s	Track	1000000148
959.48	s	Track	1000000149
1799.55	s	Track	1000000150
1799.55	s	Track	1000000151
1799.55	s	Track	1000000152
1799.55	s	Track	1000000153
1799.55	s	Track	1000000154
1799.55	s	Track	1000000155
179.911	s	Track	1000000156
1799.55	s	Track	1000000157
719.76	s	Track	1000000158
1799.55	s	Track	1000000159
1799.55	s	Track	1000000160
1799.55	s	Track	1000000161
1799.55	s	Track	1000000162
1799.55	s	Track	1000000163
1799.55	s	Track	1000000164
1799.55	s	Track	1000000165
1799.55	s	Track	1000000166
1799.55	s	Track	1000000167
1799.55	s	Track	1000000168
1799.55	s	Track	1000000169
1799.55	s	Track	1000000170
1469.42	s	Track	1000000171
1799.55	s	Track	1000000172
1799.55	s	Track	1000000173
1769.65	s	Track	1000000174
1439.52	s	Track	1000000175
869.973	s	Track	1000000176
239.921	s	Track	1000000177
270.225	s	Track	1000000178
1559.93	s	Track	1000000179
420.136	s	Track	1000000180
210.221	s	Track	1000000181
270.024	s	Track	1000000182
1319.91	s	Track	1000000183
180.116	s	Track	1000000184
569.646	s	Track	1000000185
210.116	s	Track	1000000186
299.924	s	Track	1000000187
240.22	s	Track	1000000188
359.528	s	Track	1000000189
299.824	s	Track	1000000190
270.22	s	Track	1000000191
719.86	s	Track	1000000192
419.936	s	Track	1000000193
630.052	s	Track	1000000194
569.848	s	Track	1000000195
299.728	s	Track	1000000196
390.132	s	Track	1000000197
270.22	s	Track	1000000198
180.116	s	Track	1000000199
180.416	s	Track	1000000200
330.128	s	Track	1000000201
