# Supplementary material for: Protocol for real-time monitoring of CD8+ T and myeloid cell behavior in human high-grade serous ovarian cancer slices
Source: STAR Protoc. 2024 Jun 2;5(2):103102. doi: 10.1016/j.xpro.2024.103102 (PMC11179100; doi:10.1016/j.xpro.2024.103102)
Supplement: Data S3. Files for testing the R script, quantification and statistical analysis step 2 [file mmc3.zip › Test files/Slice1_a/__Track_Intensity_Center_Mean_Ch=1_Img=1.csv]

Track Intensity Center Mean Ch=1 Img=1
====================
Track Intensity Center Mean	Unit	Category	Channel	Image	ID
169.197		Track	1	Image 1	1000000000
169.557		Track	1	Image 1	1000000001
156.071		Track	1	Image 1	1000000002
149.885		Track	1	Image 1	1000000003
152.311		Track	1	Image 1	1000000004
129.689		Track	1	Image 1	1000000005
169.639		Track	1	Image 1	1000000006
133.417		Track	1	Image 1	1000000007
130.885		Track	1	Image 1	1000000008
129.672		Track	1	Image 1	1000000009
164.333		Track	1	Image 1	1000000010
144		Track	1	Image 1	1000000011
154.721		Track	1	Image 1	1000000012
162.689		Track	1	Image 1	1000000013
293.344		Track	1	Image 1	1000000014
189		Track	1	Image 1	1000000015
133.909		Track	1	Image 1	1000000016
138.656		Track	1	Image 1	1000000017
160.59		Track	1	Image 1	1000000018
132.984		Track	1	Image 1	1000000019
165.393		Track	1	Image 1	1000000020
179.344		Track	1	Image 1	1000000021
143.508		Track	1	Image 1	1000000022
184.15		Track	1	Image 1	1000000023
131.362		Track	1	Image 1	1000000024
192.705		Track	1	Image 1	1000000025
205.803		Track	1	Image 1	1000000026
145.271		Track	1	Image 1	1000000027
153.283		Track	1	Image 1	1000000028
143.672		Track	1	Image 1	1000000029
154.754		Track	1	Image 1	1000000030
182.508		Track	1	Image 1	1000000031
159.41		Track	1	Image 1	1000000032
163.721		Track	1	Image 1	1000000033
144.344		Track	1	Image 1	1000000034
132.279		Track	1	Image 1	1000000035
170.5		Track	1	Image 1	1000000036
201.639		Track	1	Image 1	1000000037
209.033		Track	1	Image 1	1000000038
148.213		Track	1	Image 1	1000000039
152.148		Track	1	Image 1	1000000040
159.59		Track	1	Image 1	1000000041
174.82		Track	1	Image 1	1000000042
135.328		Track	1	Image 1	1000000043
166.77		Track	1	Image 1	1000000044
161.279		Track	1	Image 1	1000000045
149.443		Track	1	Image 1	1000000046
167.754		Track	1	Image 1	1000000047
161.542		Track	1	Image 1	1000000048
156.918		Track	1	Image 1	1000000049
157.704		Track	1	Image 1	1000000050
158.313		Track	1	Image 1	1000000051
176.426		Track	1	Image 1	1000000052
186.426		Track	1	Image 1	1000000053
162.672		Track	1	Image 1	1000000054
215.754		Track	1	Image 1	1000000055
163.311		Track	1	Image 1	1000000056
172.967		Track	1	Image 1	1000000057
169.934		Track	1	Image 1	1000000058
145.541		Track	1	Image 1	1000000059
175.459		Track	1	Image 1	1000000060
187.934		Track	1	Image 1	1000000061
166.475		Track	1	Image 1	1000000062
165.164		Track	1	Image 1	1000000063
269.23		Track	1	Image 1	1000000064
235.016		Track	1	Image 1	1000000065
188.689		Track	1	Image 1	1000000066
192.583		Track	1	Image 1	1000000067
171.738		Track	1	Image 1	1000000068
177.689		Track	1	Image 1	1000000069
161.787		Track	1	Image 1	1000000070
233.115		Track	1	Image 1	1000000071
183.492		Track	1	Image 1	1000000072
150.286		Track	1	Image 1	1000000073
194.23		Track	1	Image 1	1000000074
149.213		Track	1	Image 1	1000000075
178.738		Track	1	Image 1	1000000076
148.951		Track	1	Image 1	1000000077
194.652		Track	1	Image 1	1000000078
171.836		Track	1	Image 1	1000000079
209.197		Track	1	Image 1	1000000080
215.705		Track	1	Image 1	1000000081
179.59		Track	1	Image 1	1000000082
172.098		Track	1	Image 1	1000000083
219.633		Track	1	Image 1	1000000084
135.918		Track	1	Image 1	1000000085
139.344		Track	1	Image 1	1000000086
199.361		Track	1	Image 1	1000000087
210.557		Track	1	Image 1	1000000088
181.344		Track	1	Image 1	1000000089
260.574		Track	1	Image 1	1000000090
167.689		Track	1	Image 1	1000000091
192.869		Track	1	Image 1	1000000092
196.455		Track	1	Image 1	1000000093
189.525		Track	1	Image 1	1000000094
207.867		Track	1	Image 1	1000000095
210.213		Track	1	Image 1	1000000096
188.705		Track	1	Image 1	1000000097
200.279		Track	1	Image 1	1000000098
185.885		Track	1	Image 1	1000000099
214.869		Track	1	Image 1	1000000100
140.492		Track	1	Image 1	1000000101
181.377		Track	1	Image 1	1000000102
134.934		Track	1	Image 1	1000000103
227.468		Track	1	Image 1	1000000104
189.705		Track	1	Image 1	1000000105
185.951		Track	1	Image 1	1000000106
201.459		Track	1	Image 1	1000000107
218.098		Track	1	Image 1	1000000108
139.557		Track	1	Image 1	1000000109
138.342		Track	1	Image 1	1000000110
205.066		Track	1	Image 1	1000000111
221.59		Track	1	Image 1	1000000112
191.311		Track	1	Image 1	1000000113
219.115		Track	1	Image 1	1000000114
144.066		Track	1	Image 1	1000000115
172.75		Track	1	Image 1	1000000116
233.617		Track	1	Image 1	1000000117
191.115		Track	1	Image 1	1000000118
137.45		Track	1	Image 1	1000000119
155.377		Track	1	Image 1	1000000120
276.446		Track	1	Image 1	1000000121
243.344		Track	1	Image 1	1000000122
184.787		Track	1	Image 1	1000000123
150.492		Track	1	Image 1	1000000124
171.525		Track	1	Image 1	1000000125
198.415		Track	1	Image 1	1000000126
173.131		Track	1	Image 1	1000000127
294.722		Track	1	Image 1	1000000128
173.525		Track	1	Image 1	1000000129
208.574		Track	1	Image 1	1000000130
185.763		Track	1	Image 1	1000000131
218.787		Track	1	Image 1	1000000132
187.59		Track	1	Image 1	1000000133
223.361		Track	1	Image 1	1000000134
204.049		Track	1	Image 1	1000000135
196.311		Track	1	Image 1	1000000136
303.033		Track	1	Image 1	1000000137
211.815		Track	1	Image 1	1000000138
212.895		Track	1	Image 1	1000000139
234.656		Track	1	Image 1	1000000140
380.7		Track	1	Image 1	1000000141
195.262		Track	1	Image 1	1000000142
208.803		Track	1	Image 1	1000000143
139.033		Track	1	Image 1	1000000144
312.82		Track	1	Image 1	1000000145
339.656		Track	1	Image 1	1000000146
299.971		Track	1	Image 1	1000000147
192.525		Track	1	Image 1	1000000148
443.935		Track	1	Image 1	1000000149
380.246		Track	1	Image 1	1000000150
203.475		Track	1	Image 1	1000000151
228.934		Track	1	Image 1	1000000152
218.246		Track	1	Image 1	1000000153
196.672		Track	1	Image 1	1000000154
198.246		Track	1	Image 1	1000000155
313.714		Track	1	Image 1	1000000156
412.787		Track	1	Image 1	1000000157
356.182		Track	1	Image 1	1000000158
187.246		Track	1	Image 1	1000000159
231.279		Track	1	Image 1	1000000160
314.689		Track	1	Image 1	1000000161
229.689		Track	1	Image 1	1000000162
249.213		Track	1	Image 1	1000000163
222.213		Track	1	Image 1	1000000164
425.883		Track	1	Image 1	1000000165
306.3		Track	1	Image 1	1000000166
206.213		Track	1	Image 1	1000000167
203.689		Track	1	Image 1	1000000168
302.803		Track	1	Image 1	1000000169
327.508		Track	1	Image 1	1000000170
188.378		Track	1	Image 1	1000000171
187.787		Track	1	Image 1	1000000172
183.852		Track	1	Image 1	1000000173
160.967		Track	1	Image 1	1000000174
241.267		Track	1	Image 1	1000000175
225.4		Track	1	Image 1	1000000176
181		Track	1	Image 1	1000000177
147		Track	1	Image 1	1000000178
137.479		Track	1	Image 1	1000000179
204.5		Track	1	Image 1	1000000180
137.25		Track	1	Image 1	1000000181
184		Track	1	Image 1	1000000182
134.027		Track	1	Image 1	1000000183
155.6		Track	1	Image 1	1000000184
166.938		Track	1	Image 1	1000000185
180.333		Track	1	Image 1	1000000186
192.143		Track	1	Image 1	1000000187
155.889		Track	1	Image 1	1000000188
185.909		Track	1	Image 1	1000000189
146.25		Track	1	Image 1	1000000190
209.75		Track	1	Image 1	1000000191
130.84		Track	1	Image 1	1000000192
151.143		Track	1	Image 1	1000000193
179.5		Track	1	Image 1	1000000194
155.55		Track	1	Image 1	1000000195
154.727		Track	1	Image 1	1000000196
180.25		Track	1	Image 1	1000000197
136.5		Track	1	Image 1	1000000198
196.5		Track	1	Image 1	1000000199
162.2		Track	1	Image 1	1000000200
191		Track	1	Image 1	1000000201
