# Supplementary material for: Protocol for real-time monitoring of CD8+ T and myeloid cell behavior in human high-grade serous ovarian cancer slices
Source: STAR Protoc. 2024 Jun 2;5(2):103102. doi: 10.1016/j.xpro.2024.103102 (PMC11179100; doi:10.1016/j.xpro.2024.103102)
Supplement: Data S3. Files for testing the R script, quantification and statistical analysis step 2 [file mmc3.zip › Test files/Slice1_a/__Track_Intensity_Center_Mean_Ch=2_Img=1.csv]

Track Intensity Center Mean Ch=2 Img=1
====================
Track Intensity Center Mean	Unit	Category	Channel	Image	ID
119.836		Track	2	Image 1	1000000000
121.443		Track	2	Image 1	1000000001
120.714		Track	2	Image 1	1000000002
123.082		Track	2	Image 1	1000000003
166.656		Track	2	Image 1	1000000004
174.18		Track	2	Image 1	1000000005
119.197		Track	2	Image 1	1000000006
138.25		Track	2	Image 1	1000000007
152.361		Track	2	Image 1	1000000008
130.951		Track	2	Image 1	1000000009
126.5		Track	2	Image 1	1000000010
168.125		Track	2	Image 1	1000000011
129.836		Track	2	Image 1	1000000012
128.443		Track	2	Image 1	1000000013
232.82		Track	2	Image 1	1000000014
177.836		Track	2	Image 1	1000000015
154.636		Track	2	Image 1	1000000016
158.869		Track	2	Image 1	1000000017
128.213		Track	2	Image 1	1000000018
149.426		Track	2	Image 1	1000000019
124.197		Track	2	Image 1	1000000020
128.967		Track	2	Image 1	1000000021
206.836		Track	2	Image 1	1000000022
133.325		Track	2	Image 1	1000000023
176.017		Track	2	Image 1	1000000024
125.721		Track	2	Image 1	1000000025
128.869		Track	2	Image 1	1000000026
167.119		Track	2	Image 1	1000000027
130.783		Track	2	Image 1	1000000028
138.721		Track	2	Image 1	1000000029
131.82		Track	2	Image 1	1000000030
133.672		Track	2	Image 1	1000000031
169.672		Track	2	Image 1	1000000032
156.492		Track	2	Image 1	1000000033
126.311		Track	2	Image 1	1000000034
159.869		Track	2	Image 1	1000000035
141.583		Track	2	Image 1	1000000036
130.492		Track	2	Image 1	1000000037
131.492		Track	2	Image 1	1000000038
125.41		Track	2	Image 1	1000000039
142.836		Track	2	Image 1	1000000040
135.721		Track	2	Image 1	1000000041
154.295		Track	2	Image 1	1000000042
154.393		Track	2	Image 1	1000000043
123.131		Track	2	Image 1	1000000044
153.131		Track	2	Image 1	1000000045
130.541		Track	2	Image 1	1000000046
132.098		Track	2	Image 1	1000000047
146.966		Track	2	Image 1	1000000048
148.246		Track	2	Image 1	1000000049
133.519		Track	2	Image 1	1000000050
131.063		Track	2	Image 1	1000000051
125.098		Track	2	Image 1	1000000052
127.459		Track	2	Image 1	1000000053
128.639		Track	2	Image 1	1000000054
157.984		Track	2	Image 1	1000000055
150.361		Track	2	Image 1	1000000056
124.213		Track	2	Image 1	1000000057
125.754		Track	2	Image 1	1000000058
124.721		Track	2	Image 1	1000000059
121.656		Track	2	Image 1	1000000060
128.787		Track	2	Image 1	1000000061
170.016		Track	2	Image 1	1000000062
134.852		Track	2	Image 1	1000000063
126.115		Track	2	Image 1	1000000064
122.738		Track	2	Image 1	1000000065
135.098		Track	2	Image 1	1000000066
123.45		Track	2	Image 1	1000000067
123.311		Track	2	Image 1	1000000068
138.885		Track	2	Image 1	1000000069
131.115		Track	2	Image 1	1000000070
127.148		Track	2	Image 1	1000000071
133.885		Track	2	Image 1	1000000072
126.036		Track	2	Image 1	1000000073
133.885		Track	2	Image 1	1000000074
177.426		Track	2	Image 1	1000000075
125.738		Track	2	Image 1	1000000076
185.77		Track	2	Image 1	1000000077
126.13		Track	2	Image 1	1000000078
136.115		Track	2	Image 1	1000000079
126.377		Track	2	Image 1	1000000080
141.41		Track	2	Image 1	1000000081
125.492		Track	2	Image 1	1000000082
133.754		Track	2	Image 1	1000000083
132.033		Track	2	Image 1	1000000084
166.361		Track	2	Image 1	1000000085
160.705		Track	2	Image 1	1000000086
127.016		Track	2	Image 1	1000000087
138.197		Track	2	Image 1	1000000088
144.459		Track	2	Image 1	1000000089
127.295		Track	2	Image 1	1000000090
154.361		Track	2	Image 1	1000000091
124.623		Track	2	Image 1	1000000092
126.727		Track	2	Image 1	1000000093
121.934		Track	2	Image 1	1000000094
129.217		Track	2	Image 1	1000000095
122.721		Track	2	Image 1	1000000096
124.754		Track	2	Image 1	1000000097
138.639		Track	2	Image 1	1000000098
124.82		Track	2	Image 1	1000000099
121.82		Track	2	Image 1	1000000100
144.557		Track	2	Image 1	1000000101
188.279		Track	2	Image 1	1000000102
135.279		Track	2	Image 1	1000000103
126.596		Track	2	Image 1	1000000104
138.426		Track	2	Image 1	1000000105
127.607		Track	2	Image 1	1000000106
125.246		Track	2	Image 1	1000000107
153.344		Track	2	Image 1	1000000108
144.852		Track	2	Image 1	1000000109
185.684		Track	2	Image 1	1000000110
139.574		Track	2	Image 1	1000000111
129.033		Track	2	Image 1	1000000112
122.344		Track	2	Image 1	1000000113
130.77		Track	2	Image 1	1000000114
139.066		Track	2	Image 1	1000000115
121.821		Track	2	Image 1	1000000116
130.95		Track	2	Image 1	1000000117
120.18		Track	2	Image 1	1000000118
126.133		Track	2	Image 1	1000000119
137.131		Track	2	Image 1	1000000120
119.839		Track	2	Image 1	1000000121
120.459		Track	2	Image 1	1000000122
128.23		Track	2	Image 1	1000000123
155		Track	2	Image 1	1000000124
121.869		Track	2	Image 1	1000000125
126.849		Track	2	Image 1	1000000126
135.656		Track	2	Image 1	1000000127
159.333		Track	2	Image 1	1000000128
123.559		Track	2	Image 1	1000000129
147.279		Track	2	Image 1	1000000130
122.61		Track	2	Image 1	1000000131
130.918		Track	2	Image 1	1000000132
152.508		Track	2	Image 1	1000000133
127.885		Track	2	Image 1	1000000134
123.77		Track	2	Image 1	1000000135
125.607		Track	2	Image 1	1000000136
209.262		Track	2	Image 1	1000000137
124.741		Track	2	Image 1	1000000138
136.263		Track	2	Image 1	1000000139
132.967		Track	2	Image 1	1000000140
240.025		Track	2	Image 1	1000000141
129.984		Track	2	Image 1	1000000142
133.492		Track	2	Image 1	1000000143
137.557		Track	2	Image 1	1000000144
174.951		Track	2	Image 1	1000000145
163.754		Track	2	Image 1	1000000146
223.486		Track	2	Image 1	1000000147
122.672		Track	2	Image 1	1000000148
266.032		Track	2	Image 1	1000000149
238.639		Track	2	Image 1	1000000150
141.131		Track	2	Image 1	1000000151
123.508		Track	2	Image 1	1000000152
137.623		Track	2	Image 1	1000000153
144.721		Track	2	Image 1	1000000154
132.082		Track	2	Image 1	1000000155
189.571		Track	2	Image 1	1000000156
247.066		Track	2	Image 1	1000000157
335.227		Track	2	Image 1	1000000158
125.574		Track	2	Image 1	1000000159
161.328		Track	2	Image 1	1000000160
193.623		Track	2	Image 1	1000000161
134.525		Track	2	Image 1	1000000162
181.049		Track	2	Image 1	1000000163
140.41		Track	2	Image 1	1000000164
205.95		Track	2	Image 1	1000000165
172.683		Track	2	Image 1	1000000166
147.738		Track	2	Image 1	1000000167
131.705		Track	2	Image 1	1000000168
228.934		Track	2	Image 1	1000000169
194.918		Track	2	Image 1	1000000170
135.644		Track	2	Image 1	1000000171
143.918		Track	2	Image 1	1000000172
129.787		Track	2	Image 1	1000000173
137.933		Track	2	Image 1	1000000174
158.089		Track	2	Image 1	1000000175
138.8		Track	2	Image 1	1000000176
126.2		Track	2	Image 1	1000000177
209.833		Track	2	Image 1	1000000178
135.563		Track	2	Image 1	1000000179
131		Track	2	Image 1	1000000180
148.25		Track	2	Image 1	1000000181
148.8		Track	2	Image 1	1000000182
150.189		Track	2	Image 1	1000000183
125.4		Track	2	Image 1	1000000184
123.313		Track	2	Image 1	1000000185
139.333		Track	2	Image 1	1000000186
136.571		Track	2	Image 1	1000000187
125.667		Track	2	Image 1	1000000188
128		Track	2	Image 1	1000000189
121.625		Track	2	Image 1	1000000190
125.625		Track	2	Image 1	1000000191
144.2		Track	2	Image 1	1000000192
152.643		Track	2	Image 1	1000000193
133.227		Track	2	Image 1	1000000194
137.4		Track	2	Image 1	1000000195
124.455		Track	2	Image 1	1000000196
135.875		Track	2	Image 1	1000000197
184.375		Track	2	Image 1	1000000198
132		Track	2	Image 1	1000000199
136.8		Track	2	Image 1	1000000200
138		Track	2	Image 1	1000000201
