# Supplementary material for: Protocol for real-time monitoring of CD8+ T and myeloid cell behavior in human high-grade serous ovarian cancer slices
Source: STAR Protoc. 2024 Jun 2;5(2):103102. doi: 10.1016/j.xpro.2024.103102 (PMC11179100; doi:10.1016/j.xpro.2024.103102)
Supplement: Data S3. Files for testing the R script, quantification and statistical analysis step 2 [file mmc3.zip › Test files/Slice1_a/__Track_Intensity_Center_Mean_Ch=3_Img=1.csv]

Track Intensity Center Mean Ch=3 Img=1
====================
Track Intensity Center Mean	Unit	Category	Channel	Image	ID
163.131		Track	3	Image 1	1000000000
169.377		Track	3	Image 1	1000000001
165.786		Track	3	Image 1	1000000002
168.426		Track	3	Image 1	1000000003
228.607		Track	3	Image 1	1000000004
224.525		Track	3	Image 1	1000000005
175.508		Track	3	Image 1	1000000006
237.417		Track	3	Image 1	1000000007
175.459		Track	3	Image 1	1000000008
197		Track	3	Image 1	1000000009
163		Track	3	Image 1	1000000010
184.875		Track	3	Image 1	1000000011
170.902		Track	3	Image 1	1000000012
203.574		Track	3	Image 1	1000000013
291.082		Track	3	Image 1	1000000014
378.607		Track	3	Image 1	1000000015
203.455		Track	3	Image 1	1000000016
182.082		Track	3	Image 1	1000000017
175.197		Track	3	Image 1	1000000018
170.689		Track	3	Image 1	1000000019
185.066		Track	3	Image 1	1000000020
181.525		Track	3	Image 1	1000000021
305.328		Track	3	Image 1	1000000022
180		Track	3	Image 1	1000000023
189.121		Track	3	Image 1	1000000024
265.951		Track	3	Image 1	1000000025
244.754		Track	3	Image 1	1000000026
212.831		Track	3	Image 1	1000000027
216.867		Track	3	Image 1	1000000028
169.213		Track	3	Image 1	1000000029
181.525		Track	3	Image 1	1000000030
209.639		Track	3	Image 1	1000000031
231.689		Track	3	Image 1	1000000032
295.984		Track	3	Image 1	1000000033
208.098		Track	3	Image 1	1000000034
225.82		Track	3	Image 1	1000000035
210.806		Track	3	Image 1	1000000036
178.607		Track	3	Image 1	1000000037
217.705		Track	3	Image 1	1000000038
166.557		Track	3	Image 1	1000000039
295.492		Track	3	Image 1	1000000040
184.459		Track	3	Image 1	1000000041
299.869		Track	3	Image 1	1000000042
180.492		Track	3	Image 1	1000000043
198.656		Track	3	Image 1	1000000044
264.475		Track	3	Image 1	1000000045
197.033		Track	3	Image 1	1000000046
170.41		Track	3	Image 1	1000000047
200.322		Track	3	Image 1	1000000048
220.426		Track	3	Image 1	1000000049
265.481		Track	3	Image 1	1000000050
181.75		Track	3	Image 1	1000000051
191.557		Track	3	Image 1	1000000052
313.721		Track	3	Image 1	1000000053
187.426		Track	3	Image 1	1000000054
255.262		Track	3	Image 1	1000000055
218.525		Track	3	Image 1	1000000056
174.328		Track	3	Image 1	1000000057
177.082		Track	3	Image 1	1000000058
203.738		Track	3	Image 1	1000000059
215.164		Track	3	Image 1	1000000060
226.443		Track	3	Image 1	1000000061
260		Track	3	Image 1	1000000062
222.836		Track	3	Image 1	1000000063
181.77		Track	3	Image 1	1000000064
201.262		Track	3	Image 1	1000000065
169.721		Track	3	Image 1	1000000066
212.233		Track	3	Image 1	1000000067
179.197		Track	3	Image 1	1000000068
211.279		Track	3	Image 1	1000000069
209.623		Track	3	Image 1	1000000070
235.361		Track	3	Image 1	1000000071
233.361		Track	3	Image 1	1000000072
161.536		Track	3	Image 1	1000000073
299.607		Track	3	Image 1	1000000074
229.23		Track	3	Image 1	1000000075
186.23		Track	3	Image 1	1000000076
430.508		Track	3	Image 1	1000000077
220.348		Track	3	Image 1	1000000078
213.836		Track	3	Image 1	1000000079
194.967		Track	3	Image 1	1000000080
228.77		Track	3	Image 1	1000000081
183.016		Track	3	Image 1	1000000082
206.393		Track	3	Image 1	1000000083
192.933		Track	3	Image 1	1000000084
241.18		Track	3	Image 1	1000000085
250.475		Track	3	Image 1	1000000086
212.951		Track	3	Image 1	1000000087
200.098		Track	3	Image 1	1000000088
215.328		Track	3	Image 1	1000000089
295.393		Track	3	Image 1	1000000090
249.279		Track	3	Image 1	1000000091
220.082		Track	3	Image 1	1000000092
202.091		Track	3	Image 1	1000000093
204.082		Track	3	Image 1	1000000094
211.117		Track	3	Image 1	1000000095
203.607		Track	3	Image 1	1000000096
203.869		Track	3	Image 1	1000000097
261.525		Track	3	Image 1	1000000098
209.377		Track	3	Image 1	1000000099
224.787		Track	3	Image 1	1000000100
267.869		Track	3	Image 1	1000000101
249.574		Track	3	Image 1	1000000102
185.426		Track	3	Image 1	1000000103
231.809		Track	3	Image 1	1000000104
262.18		Track	3	Image 1	1000000105
223.607		Track	3	Image 1	1000000106
208.869		Track	3	Image 1	1000000107
293.033		Track	3	Image 1	1000000108
275.705		Track	3	Image 1	1000000109
330.184		Track	3	Image 1	1000000110
225.016		Track	3	Image 1	1000000111
278.639		Track	3	Image 1	1000000112
209.967		Track	3	Image 1	1000000113
212		Track	3	Image 1	1000000114
295.098		Track	3	Image 1	1000000115
220.482		Track	3	Image 1	1000000116
299.183		Track	3	Image 1	1000000117
212.131		Track	3	Image 1	1000000118
161.733		Track	3	Image 1	1000000119
293.918		Track	3	Image 1	1000000120
207.625		Track	3	Image 1	1000000121
224.852		Track	3	Image 1	1000000122
243.295		Track	3	Image 1	1000000123
167.492		Track	3	Image 1	1000000124
204.197		Track	3	Image 1	1000000125
254.623		Track	3	Image 1	1000000126
265.393		Track	3	Image 1	1000000127
312.278		Track	3	Image 1	1000000128
212.288		Track	3	Image 1	1000000129
283.607		Track	3	Image 1	1000000130
210.254		Track	3	Image 1	1000000131
208.295		Track	3	Image 1	1000000132
285.279		Track	3	Image 1	1000000133
224.525		Track	3	Image 1	1000000134
207.787		Track	3	Image 1	1000000135
225.492		Track	3	Image 1	1000000136
339.689		Track	3	Image 1	1000000137
207.167		Track	3	Image 1	1000000138
247.649		Track	3	Image 1	1000000139
261.361		Track	3	Image 1	1000000140
355.725		Track	3	Image 1	1000000141
321.885		Track	3	Image 1	1000000142
245.607		Track	3	Image 1	1000000143
281.77		Track	3	Image 1	1000000144
312.836		Track	3	Image 1	1000000145
330.213		Track	3	Image 1	1000000146
334.143		Track	3	Image 1	1000000147
215.197		Track	3	Image 1	1000000148
344.742		Track	3	Image 1	1000000149
351.311		Track	3	Image 1	1000000150
303.623		Track	3	Image 1	1000000151
203.328		Track	3	Image 1	1000000152
282.098		Track	3	Image 1	1000000153
265.115		Track	3	Image 1	1000000154
244.033		Track	3	Image 1	1000000155
379.857		Track	3	Image 1	1000000156
374.803		Track	3	Image 1	1000000157
418.182		Track	3	Image 1	1000000158
209.197		Track	3	Image 1	1000000159
317.344		Track	3	Image 1	1000000160
295.705		Track	3	Image 1	1000000161
192.721		Track	3	Image 1	1000000162
357.475		Track	3	Image 1	1000000163
269.066		Track	3	Image 1	1000000164
332.25		Track	3	Image 1	1000000165
382.183		Track	3	Image 1	1000000166
396.951		Track	3	Image 1	1000000167
244.492		Track	3	Image 1	1000000168
354.328		Track	3	Image 1	1000000169
344.541		Track	3	Image 1	1000000170
267.067		Track	3	Image 1	1000000171
257.475		Track	3	Image 1	1000000172
265.459		Track	3	Image 1	1000000173
219.4		Track	3	Image 1	1000000174
303.578		Track	3	Image 1	1000000175
228.16		Track	3	Image 1	1000000176
167.8		Track	3	Image 1	1000000177
285.667		Track	3	Image 1	1000000178
180.396		Track	3	Image 1	1000000179
184.3		Track	3	Image 1	1000000180
225.25		Track	3	Image 1	1000000181
229.7		Track	3	Image 1	1000000182
202.703		Track	3	Image 1	1000000183
161.6		Track	3	Image 1	1000000184
168.875		Track	3	Image 1	1000000185
208.833		Track	3	Image 1	1000000186
198.286		Track	3	Image 1	1000000187
281.222		Track	3	Image 1	1000000188
238.727		Track	3	Image 1	1000000189
164.5		Track	3	Image 1	1000000190
188.125		Track	3	Image 1	1000000191
170.16		Track	3	Image 1	1000000192
213.143		Track	3	Image 1	1000000193
187		Track	3	Image 1	1000000194
198.55		Track	3	Image 1	1000000195
162		Track	3	Image 1	1000000196
212.25		Track	3	Image 1	1000000197
243.125		Track	3	Image 1	1000000198
195		Track	3	Image 1	1000000199
249.6		Track	3	Image 1	1000000200
278		Track	3	Image 1	1000000201
