# Supplementary material for: Protocol for real-time monitoring of CD8+ T and myeloid cell behavior in human high-grade serous ovarian cancer slices
Source: STAR Protoc. 2024 Jun 2;5(2):103102. doi: 10.1016/j.xpro.2024.103102 (PMC11179100; doi:10.1016/j.xpro.2024.103102)
Supplement: Data S3. Files for testing the R script, quantification and statistical analysis step 2 [file mmc3.zip › Test files/Slice1_a/__Track_Intensity_Center_Mean_Ch=4_Img=1.csv]

Track Intensity Center Mean Ch=4 Img=1
====================
Track Intensity Center Mean	Unit	Category	Channel	Image	ID
369.59		Track	4	Image 1	1000000000
205.885		Track	4	Image 1	1000000001
200.929		Track	4	Image 1	1000000002
534.066		Track	4	Image 1	1000000003
232.492		Track	4	Image 1	1000000004
213.377		Track	4	Image 1	1000000005
214.787		Track	4	Image 1	1000000006
228.917		Track	4	Image 1	1000000007
459.639		Track	4	Image 1	1000000008
291.279		Track	4	Image 1	1000000009
205.333		Track	4	Image 1	1000000010
290.625		Track	4	Image 1	1000000011
250.475		Track	4	Image 1	1000000012
285.754		Track	4	Image 1	1000000013
198.18		Track	4	Image 1	1000000014
1861.38		Track	4	Image 1	1000000015
223.909		Track	4	Image 1	1000000016
297.131		Track	4	Image 1	1000000017
241.443		Track	4	Image 1	1000000018
626.951		Track	4	Image 1	1000000019
341.738		Track	4	Image 1	1000000020
271.016		Track	4	Image 1	1000000021
310.131		Track	4	Image 1	1000000022
199.175		Track	4	Image 1	1000000023
227.534		Track	4	Image 1	1000000024
294.115		Track	4	Image 1	1000000025
337.459		Track	4	Image 1	1000000026
317.017		Track	4	Image 1	1000000027
324.7		Track	4	Image 1	1000000028
215.311		Track	4	Image 1	1000000029
240.967		Track	4	Image 1	1000000030
318.869		Track	4	Image 1	1000000031
303.098		Track	4	Image 1	1000000032
763.016		Track	4	Image 1	1000000033
908.951		Track	4	Image 1	1000000034
247.213		Track	4	Image 1	1000000035
392.361		Track	4	Image 1	1000000036
267.721		Track	4	Image 1	1000000037
249.902		Track	4	Image 1	1000000038
186.574		Track	4	Image 1	1000000039
454.279		Track	4	Image 1	1000000040
251.902		Track	4	Image 1	1000000041
566.639		Track	4	Image 1	1000000042
268.262		Track	4	Image 1	1000000043
261.885		Track	4	Image 1	1000000044
491.443		Track	4	Image 1	1000000045
571.213		Track	4	Image 1	1000000046
269.311		Track	4	Image 1	1000000047
365.627		Track	4	Image 1	1000000048
427.918		Track	4	Image 1	1000000049
293.222		Track	4	Image 1	1000000050
238.375		Track	4	Image 1	1000000051
295.508		Track	4	Image 1	1000000052
442.049		Track	4	Image 1	1000000053
236.967		Track	4	Image 1	1000000054
320.672		Track	4	Image 1	1000000055
394.885		Track	4	Image 1	1000000056
298.115		Track	4	Image 1	1000000057
258.557		Track	4	Image 1	1000000058
269.836		Track	4	Image 1	1000000059
289.131		Track	4	Image 1	1000000060
290.098		Track	4	Image 1	1000000061
446.426		Track	4	Image 1	1000000062
396.213		Track	4	Image 1	1000000063
234.787		Track	4	Image 1	1000000064
293.148		Track	4	Image 1	1000000065
480.803		Track	4	Image 1	1000000066
265.95		Track	4	Image 1	1000000067
319.23		Track	4	Image 1	1000000068
234.148		Track	4	Image 1	1000000069
461.984		Track	4	Image 1	1000000070
373.525		Track	4	Image 1	1000000071
377.607		Track	4	Image 1	1000000072
182.107		Track	4	Image 1	1000000073
2108.62		Track	4	Image 1	1000000074
360.656		Track	4	Image 1	1000000075
359.705		Track	4	Image 1	1000000076
404.639		Track	4	Image 1	1000000077
256.913		Track	4	Image 1	1000000078
387.066		Track	4	Image 1	1000000079
246.787		Track	4	Image 1	1000000080
266.607		Track	4	Image 1	1000000081
275.246		Track	4	Image 1	1000000082
395.951		Track	4	Image 1	1000000083
222.4		Track	4	Image 1	1000000084
302.951		Track	4	Image 1	1000000085
333.492		Track	4	Image 1	1000000086
283.18		Track	4	Image 1	1000000087
291.148		Track	4	Image 1	1000000088
537.689		Track	4	Image 1	1000000089
568.738		Track	4	Image 1	1000000090
251.066		Track	4	Image 1	1000000091
337.115		Track	4	Image 1	1000000092
243.409		Track	4	Image 1	1000000093
209.246		Track	4	Image 1	1000000094
223.433		Track	4	Image 1	1000000095
272.574		Track	4	Image 1	1000000096
256.639		Track	4	Image 1	1000000097
253.131		Track	4	Image 1	1000000098
259.656		Track	4	Image 1	1000000099
283.656		Track	4	Image 1	1000000100
249.59		Track	4	Image 1	1000000101
263.754		Track	4	Image 1	1000000102
230.934		Track	4	Image 1	1000000103
238.234		Track	4	Image 1	1000000104
230.213		Track	4	Image 1	1000000105
399.885		Track	4	Image 1	1000000106
386.836		Track	4	Image 1	1000000107
228.836		Track	4	Image 1	1000000108
246.787		Track	4	Image 1	1000000109
191.658		Track	4	Image 1	1000000110
306.574		Track	4	Image 1	1000000111
612.41		Track	4	Image 1	1000000112
219.689		Track	4	Image 1	1000000113
295.607		Track	4	Image 1	1000000114
311.393		Track	4	Image 1	1000000115
212.661		Track	4	Image 1	1000000116
400.333		Track	4	Image 1	1000000117
291.295		Track	4	Image 1	1000000118
222.2		Track	4	Image 1	1000000119
288.951		Track	4	Image 1	1000000120
198.768		Track	4	Image 1	1000000121
235.295		Track	4	Image 1	1000000122
375.738		Track	4	Image 1	1000000123
178.475		Track	4	Image 1	1000000124
237.098		Track	4	Image 1	1000000125
227.547		Track	4	Image 1	1000000126
242.377		Track	4	Image 1	1000000127
269.556		Track	4	Image 1	1000000128
202.542		Track	4	Image 1	1000000129
244.574		Track	4	Image 1	1000000130
224.542		Track	4	Image 1	1000000131
260.623		Track	4	Image 1	1000000132
237.41		Track	4	Image 1	1000000133
238.525		Track	4	Image 1	1000000134
239.689		Track	4	Image 1	1000000135
282.311		Track	4	Image 1	1000000136
229.689		Track	4	Image 1	1000000137
197.963		Track	4	Image 1	1000000138
227.491		Track	4	Image 1	1000000139
365.443		Track	4	Image 1	1000000140
211.65		Track	4	Image 1	1000000141
236.918		Track	4	Image 1	1000000142
255.705		Track	4	Image 1	1000000143
271.918		Track	4	Image 1	1000000144
237.279		Track	4	Image 1	1000000145
251.426		Track	4	Image 1	1000000146
220.571		Track	4	Image 1	1000000147
217.574		Track	4	Image 1	1000000148
192.484		Track	4	Image 1	1000000149
201.016		Track	4	Image 1	1000000150
227.361		Track	4	Image 1	1000000151
227.475		Track	4	Image 1	1000000152
306.672		Track	4	Image 1	1000000153
250.984		Track	4	Image 1	1000000154
314.525		Track	4	Image 1	1000000155
209.286		Track	4	Image 1	1000000156
250.049		Track	4	Image 1	1000000157
223.227		Track	4	Image 1	1000000158
227.23		Track	4	Image 1	1000000159
250.18		Track	4	Image 1	1000000160
219.41		Track	4	Image 1	1000000161
213.262		Track	4	Image 1	1000000162
218.934		Track	4	Image 1	1000000163
254.393		Track	4	Image 1	1000000164
232.417		Track	4	Image 1	1000000165
229.817		Track	4	Image 1	1000000166
218.311		Track	4	Image 1	1000000167
212.213		Track	4	Image 1	1000000168
207.623		Track	4	Image 1	1000000169
226.639		Track	4	Image 1	1000000170
232.956		Track	4	Image 1	1000000171
207.197		Track	4	Image 1	1000000172
355.689		Track	4	Image 1	1000000173
300.45		Track	4	Image 1	1000000174
257.844		Track	4	Image 1	1000000175
295.12		Track	4	Image 1	1000000176
201.8		Track	4	Image 1	1000000177
183.333		Track	4	Image 1	1000000178
187.458		Track	4	Image 1	1000000179
192.9		Track	4	Image 1	1000000180
223.25		Track	4	Image 1	1000000181
263.5		Track	4	Image 1	1000000182
225.946		Track	4	Image 1	1000000183
193		Track	4	Image 1	1000000184
189.813		Track	4	Image 1	1000000185
229.333		Track	4	Image 1	1000000186
232.571		Track	4	Image 1	1000000187
271.333		Track	4	Image 1	1000000188
270.818		Track	4	Image 1	1000000189
192.25		Track	4	Image 1	1000000190
197.375		Track	4	Image 1	1000000191
341.96		Track	4	Image 1	1000000192
375.286		Track	4	Image 1	1000000193
193.909		Track	4	Image 1	1000000194
340.7		Track	4	Image 1	1000000195
293.727		Track	4	Image 1	1000000196
220.75		Track	4	Image 1	1000000197
175.375		Track	4	Image 1	1000000198
226		Track	4	Image 1	1000000199
674.8		Track	4	Image 1	1000000200
218.143		Track	4	Image 1	1000000201
