# Supplementary material for: Protocol for real-time monitoring of CD8+ T and myeloid cell behavior in human high-grade serous ovarian cancer slices
Source: STAR Protoc. 2024 Jun 2;5(2):103102. doi: 10.1016/j.xpro.2024.103102 (PMC11179100; doi:10.1016/j.xpro.2024.103102)
Supplement: Data S3. Files for testing the R script, quantification and statistical analysis step 2 [file mmc3.zip › Test files/Slice1_a/__Track_Intensity_Max_Ch=1_Img=1.csv]

Track Intensity Max Ch=1 Img=1
====================
Track Intensity Max	Unit	Category	Channel	Image	ID
357		Track	1	Image 1	1000000000
281		Track	1	Image 1	1000000001
321		Track	1	Image 1	1000000002
234		Track	1	Image 1	1000000003
319		Track	1	Image 1	1000000004
194		Track	1	Image 1	1000000005
307		Track	1	Image 1	1000000006
181		Track	1	Image 1	1000000007
203		Track	1	Image 1	1000000008
219		Track	1	Image 1	1000000009
250		Track	1	Image 1	1000000010
206		Track	1	Image 1	1000000011
234		Track	1	Image 1	1000000012
282		Track	1	Image 1	1000000013
470		Track	1	Image 1	1000000014
295		Track	1	Image 1	1000000015
201		Track	1	Image 1	1000000016
232		Track	1	Image 1	1000000017
249		Track	1	Image 1	1000000018
197		Track	1	Image 1	1000000019
275		Track	1	Image 1	1000000020
279		Track	1	Image 1	1000000021
227		Track	1	Image 1	1000000022
305		Track	1	Image 1	1000000023
203		Track	1	Image 1	1000000024
384		Track	1	Image 1	1000000025
431		Track	1	Image 1	1000000026
216		Track	1	Image 1	1000000027
316		Track	1	Image 1	1000000028
224		Track	1	Image 1	1000000029
355		Track	1	Image 1	1000000030
296		Track	1	Image 1	1000000031
236		Track	1	Image 1	1000000032
276		Track	1	Image 1	1000000033
231		Track	1	Image 1	1000000034
227		Track	1	Image 1	1000000035
272		Track	1	Image 1	1000000036
426		Track	1	Image 1	1000000037
404		Track	1	Image 1	1000000038
255		Track	1	Image 1	1000000039
276		Track	1	Image 1	1000000040
259		Track	1	Image 1	1000000041
248		Track	1	Image 1	1000000042
213		Track	1	Image 1	1000000043
278		Track	1	Image 1	1000000044
323		Track	1	Image 1	1000000045
234		Track	1	Image 1	1000000046
262		Track	1	Image 1	1000000047
235		Track	1	Image 1	1000000048
257		Track	1	Image 1	1000000049
293		Track	1	Image 1	1000000050
284		Track	1	Image 1	1000000051
289		Track	1	Image 1	1000000052
267		Track	1	Image 1	1000000053
238		Track	1	Image 1	1000000054
427		Track	1	Image 1	1000000055
328		Track	1	Image 1	1000000056
294		Track	1	Image 1	1000000057
286		Track	1	Image 1	1000000058
223		Track	1	Image 1	1000000059
305		Track	1	Image 1	1000000060
551		Track	1	Image 1	1000000061
289		Track	1	Image 1	1000000062
294		Track	1	Image 1	1000000063
398		Track	1	Image 1	1000000064
492		Track	1	Image 1	1000000065
333		Track	1	Image 1	1000000066
367		Track	1	Image 1	1000000067
266		Track	1	Image 1	1000000068
282		Track	1	Image 1	1000000069
356		Track	1	Image 1	1000000070
426		Track	1	Image 1	1000000071
286		Track	1	Image 1	1000000072
260		Track	1	Image 1	1000000073
345		Track	1	Image 1	1000000074
230		Track	1	Image 1	1000000075
294		Track	1	Image 1	1000000076
238		Track	1	Image 1	1000000077
342		Track	1	Image 1	1000000078
276		Track	1	Image 1	1000000079
384		Track	1	Image 1	1000000080
336		Track	1	Image 1	1000000081
292		Track	1	Image 1	1000000082
277		Track	1	Image 1	1000000083
366		Track	1	Image 1	1000000084
215		Track	1	Image 1	1000000085
218		Track	1	Image 1	1000000086
347		Track	1	Image 1	1000000087
306		Track	1	Image 1	1000000088
276		Track	1	Image 1	1000000089
426		Track	1	Image 1	1000000090
280		Track	1	Image 1	1000000091
351		Track	1	Image 1	1000000092
309		Track	1	Image 1	1000000093
285		Track	1	Image 1	1000000094
311		Track	1	Image 1	1000000095
314		Track	1	Image 1	1000000096
330		Track	1	Image 1	1000000097
310		Track	1	Image 1	1000000098
283		Track	1	Image 1	1000000099
360		Track	1	Image 1	1000000100
223		Track	1	Image 1	1000000101
282		Track	1	Image 1	1000000102
226		Track	1	Image 1	1000000103
329		Track	1	Image 1	1000000104
310		Track	1	Image 1	1000000105
303		Track	1	Image 1	1000000106
310		Track	1	Image 1	1000000107
317		Track	1	Image 1	1000000108
241		Track	1	Image 1	1000000109
225		Track	1	Image 1	1000000110
345		Track	1	Image 1	1000000111
337		Track	1	Image 1	1000000112
281		Track	1	Image 1	1000000113
346		Track	1	Image 1	1000000114
229		Track	1	Image 1	1000000115
273		Track	1	Image 1	1000000116
360		Track	1	Image 1	1000000117
280		Track	1	Image 1	1000000118
199		Track	1	Image 1	1000000119
230		Track	1	Image 1	1000000120
417		Track	1	Image 1	1000000121
381		Track	1	Image 1	1000000122
269		Track	1	Image 1	1000000123
240		Track	1	Image 1	1000000124
264		Track	1	Image 1	1000000125
325		Track	1	Image 1	1000000126
250		Track	1	Image 1	1000000127
489		Track	1	Image 1	1000000128
270		Track	1	Image 1	1000000129
306		Track	1	Image 1	1000000130
297		Track	1	Image 1	1000000131
335		Track	1	Image 1	1000000132
312		Track	1	Image 1	1000000133
335		Track	1	Image 1	1000000134
380		Track	1	Image 1	1000000135
334		Track	1	Image 1	1000000136
470		Track	1	Image 1	1000000137
344		Track	1	Image 1	1000000138
332		Track	1	Image 1	1000000139
510		Track	1	Image 1	1000000140
560		Track	1	Image 1	1000000141
328		Track	1	Image 1	1000000142
351		Track	1	Image 1	1000000143
218		Track	1	Image 1	1000000144
527		Track	1	Image 1	1000000145
588		Track	1	Image 1	1000000146
420		Track	1	Image 1	1000000147
294		Track	1	Image 1	1000000148
650		Track	1	Image 1	1000000149
551		Track	1	Image 1	1000000150
329		Track	1	Image 1	1000000151
330		Track	1	Image 1	1000000152
421		Track	1	Image 1	1000000153
316		Track	1	Image 1	1000000154
319		Track	1	Image 1	1000000155
467		Track	1	Image 1	1000000156
575		Track	1	Image 1	1000000157
462		Track	1	Image 1	1000000158
297		Track	1	Image 1	1000000159
429		Track	1	Image 1	1000000160
472		Track	1	Image 1	1000000161
357		Track	1	Image 1	1000000162
365		Track	1	Image 1	1000000163
353		Track	1	Image 1	1000000164
761		Track	1	Image 1	1000000165
448		Track	1	Image 1	1000000166
337		Track	1	Image 1	1000000167
318		Track	1	Image 1	1000000168
457		Track	1	Image 1	1000000169
461		Track	1	Image 1	1000000170
297		Track	1	Image 1	1000000171
499		Track	1	Image 1	1000000172
294		Track	1	Image 1	1000000173
240		Track	1	Image 1	1000000174
367		Track	1	Image 1	1000000175
313		Track	1	Image 1	1000000176
259		Track	1	Image 1	1000000177
193		Track	1	Image 1	1000000178
217		Track	1	Image 1	1000000179
283		Track	1	Image 1	1000000180
211		Track	1	Image 1	1000000181
270		Track	1	Image 1	1000000182
213		Track	1	Image 1	1000000183
349		Track	1	Image 1	1000000184
229		Track	1	Image 1	1000000185
252		Track	1	Image 1	1000000186
265		Track	1	Image 1	1000000187
262		Track	1	Image 1	1000000188
320		Track	1	Image 1	1000000189
255		Track	1	Image 1	1000000190
333		Track	1	Image 1	1000000191
202		Track	1	Image 1	1000000192
279		Track	1	Image 1	1000000193
295		Track	1	Image 1	1000000194
254		Track	1	Image 1	1000000195
256		Track	1	Image 1	1000000196
266		Track	1	Image 1	1000000197
200		Track	1	Image 1	1000000198
351		Track	1	Image 1	1000000199
253		Track	1	Image 1	1000000200
321		Track	1	Image 1	1000000201
