# Supplementary material for: Protocol for real-time monitoring of CD8+ T and myeloid cell behavior in human high-grade serous ovarian cancer slices
Source: STAR Protoc. 2024 Jun 2;5(2):103102. doi: 10.1016/j.xpro.2024.103102 (PMC11179100; doi:10.1016/j.xpro.2024.103102)
Supplement: Data S3. Files for testing the R script, quantification and statistical analysis step 2 [file mmc3.zip › Test files/Slice1_a/__Track_Intensity_Max_Ch=2_Img=1.csv]

Track Intensity Max Ch=2 Img=1
====================
Track Intensity Max	Unit	Category	Channel	Image	ID
193		Track	2	Image 1	1000000000
194		Track	2	Image 1	1000000001
194		Track	2	Image 1	1000000002
190		Track	2	Image 1	1000000003
238		Track	2	Image 1	1000000004
247		Track	2	Image 1	1000000005
181		Track	2	Image 1	1000000006
199		Track	2	Image 1	1000000007
236		Track	2	Image 1	1000000008
226		Track	2	Image 1	1000000009
177		Track	2	Image 1	1000000010
243		Track	2	Image 1	1000000011
229		Track	2	Image 1	1000000012
248		Track	2	Image 1	1000000013
342		Track	2	Image 1	1000000014
277		Track	2	Image 1	1000000015
241		Track	2	Image 1	1000000016
243		Track	2	Image 1	1000000017
215		Track	2	Image 1	1000000018
243		Track	2	Image 1	1000000019
209		Track	2	Image 1	1000000020
208		Track	2	Image 1	1000000021
304		Track	2	Image 1	1000000022
213		Track	2	Image 1	1000000023
292		Track	2	Image 1	1000000024
206		Track	2	Image 1	1000000025
188		Track	2	Image 1	1000000026
282		Track	2	Image 1	1000000027
207		Track	2	Image 1	1000000028
229		Track	2	Image 1	1000000029
189		Track	2	Image 1	1000000030
205		Track	2	Image 1	1000000031
232		Track	2	Image 1	1000000032
273		Track	2	Image 1	1000000033
207		Track	2	Image 1	1000000034
270		Track	2	Image 1	1000000035
209		Track	2	Image 1	1000000036
226		Track	2	Image 1	1000000037
228		Track	2	Image 1	1000000038
190		Track	2	Image 1	1000000039
214		Track	2	Image 1	1000000040
197		Track	2	Image 1	1000000041
235		Track	2	Image 1	1000000042
296		Track	2	Image 1	1000000043
198		Track	2	Image 1	1000000044
221		Track	2	Image 1	1000000045
222		Track	2	Image 1	1000000046
204		Track	2	Image 1	1000000047
254		Track	2	Image 1	1000000048
237		Track	2	Image 1	1000000049
206		Track	2	Image 1	1000000050
212		Track	2	Image 1	1000000051
204		Track	2	Image 1	1000000052
225		Track	2	Image 1	1000000053
206		Track	2	Image 1	1000000054
236		Track	2	Image 1	1000000055
226		Track	2	Image 1	1000000056
197		Track	2	Image 1	1000000057
224		Track	2	Image 1	1000000058
210		Track	2	Image 1	1000000059
205		Track	2	Image 1	1000000060
205		Track	2	Image 1	1000000061
311		Track	2	Image 1	1000000062
232		Track	2	Image 1	1000000063
201		Track	2	Image 1	1000000064
236		Track	2	Image 1	1000000065
220		Track	2	Image 1	1000000066
193		Track	2	Image 1	1000000067
194		Track	2	Image 1	1000000068
219		Track	2	Image 1	1000000069
212		Track	2	Image 1	1000000070
196		Track	2	Image 1	1000000071
208		Track	2	Image 1	1000000072
177		Track	2	Image 1	1000000073
215		Track	2	Image 1	1000000074
235		Track	2	Image 1	1000000075
202		Track	2	Image 1	1000000076
291		Track	2	Image 1	1000000077
208		Track	2	Image 1	1000000078
195		Track	2	Image 1	1000000079
215		Track	2	Image 1	1000000080
269		Track	2	Image 1	1000000081
193		Track	2	Image 1	1000000082
214		Track	2	Image 1	1000000083
192		Track	2	Image 1	1000000084
243		Track	2	Image 1	1000000085
260		Track	2	Image 1	1000000086
216		Track	2	Image 1	1000000087
214		Track	2	Image 1	1000000088
227		Track	2	Image 1	1000000089
213		Track	2	Image 1	1000000090
225		Track	2	Image 1	1000000091
193		Track	2	Image 1	1000000092
196		Track	2	Image 1	1000000093
195		Track	2	Image 1	1000000094
206		Track	2	Image 1	1000000095
211		Track	2	Image 1	1000000096
207		Track	2	Image 1	1000000097
250		Track	2	Image 1	1000000098
203		Track	2	Image 1	1000000099
196		Track	2	Image 1	1000000100
246		Track	2	Image 1	1000000101
337		Track	2	Image 1	1000000102
230		Track	2	Image 1	1000000103
203		Track	2	Image 1	1000000104
214		Track	2	Image 1	1000000105
203		Track	2	Image 1	1000000106
223		Track	2	Image 1	1000000107
203		Track	2	Image 1	1000000108
217		Track	2	Image 1	1000000109
286		Track	2	Image 1	1000000110
226		Track	2	Image 1	1000000111
195		Track	2	Image 1	1000000112
185		Track	2	Image 1	1000000113
206		Track	2	Image 1	1000000114
239		Track	2	Image 1	1000000115
200		Track	2	Image 1	1000000116
205		Track	2	Image 1	1000000117
201		Track	2	Image 1	1000000118
177		Track	2	Image 1	1000000119
203		Track	2	Image 1	1000000120
188		Track	2	Image 1	1000000121
188		Track	2	Image 1	1000000122
190		Track	2	Image 1	1000000123
269		Track	2	Image 1	1000000124
213		Track	2	Image 1	1000000125
229		Track	2	Image 1	1000000126
209		Track	2	Image 1	1000000127
245		Track	2	Image 1	1000000128
209		Track	2	Image 1	1000000129
194		Track	2	Image 1	1000000130
212		Track	2	Image 1	1000000131
216		Track	2	Image 1	1000000132
232		Track	2	Image 1	1000000133
218		Track	2	Image 1	1000000134
207		Track	2	Image 1	1000000135
207		Track	2	Image 1	1000000136
354		Track	2	Image 1	1000000137
196		Track	2	Image 1	1000000138
214		Track	2	Image 1	1000000139
204		Track	2	Image 1	1000000140
331		Track	2	Image 1	1000000141
191		Track	2	Image 1	1000000142
218		Track	2	Image 1	1000000143
208		Track	2	Image 1	1000000144
286		Track	2	Image 1	1000000145
239		Track	2	Image 1	1000000146
337		Track	2	Image 1	1000000147
184		Track	2	Image 1	1000000148
371		Track	2	Image 1	1000000149
380		Track	2	Image 1	1000000150
214		Track	2	Image 1	1000000151
195		Track	2	Image 1	1000000152
231		Track	2	Image 1	1000000153
243		Track	2	Image 1	1000000154
209		Track	2	Image 1	1000000155
258		Track	2	Image 1	1000000156
339		Track	2	Image 1	1000000157
418		Track	2	Image 1	1000000158
218		Track	2	Image 1	1000000159
268		Track	2	Image 1	1000000160
285		Track	2	Image 1	1000000161
207		Track	2	Image 1	1000000162
296		Track	2	Image 1	1000000163
229		Track	2	Image 1	1000000164
326		Track	2	Image 1	1000000165
258		Track	2	Image 1	1000000166
231		Track	2	Image 1	1000000167
202		Track	2	Image 1	1000000168
341		Track	2	Image 1	1000000169
315		Track	2	Image 1	1000000170
207		Track	2	Image 1	1000000171
232		Track	2	Image 1	1000000172
224		Track	2	Image 1	1000000173
202		Track	2	Image 1	1000000174
219		Track	2	Image 1	1000000175
188		Track	2	Image 1	1000000176
173		Track	2	Image 1	1000000177
410		Track	2	Image 1	1000000178
209		Track	2	Image 1	1000000179
248		Track	2	Image 1	1000000180
220		Track	2	Image 1	1000000181
197		Track	2	Image 1	1000000182
229		Track	2	Image 1	1000000183
184		Track	2	Image 1	1000000184
197		Track	2	Image 1	1000000185
190		Track	2	Image 1	1000000186
185		Track	2	Image 1	1000000187
189		Track	2	Image 1	1000000188
182		Track	2	Image 1	1000000189
189		Track	2	Image 1	1000000190
170		Track	2	Image 1	1000000191
262		Track	2	Image 1	1000000192
219		Track	2	Image 1	1000000193
195		Track	2	Image 1	1000000194
211		Track	2	Image 1	1000000195
204		Track	2	Image 1	1000000196
189		Track	2	Image 1	1000000197
445		Track	2	Image 1	1000000198
182		Track	2	Image 1	1000000199
211		Track	2	Image 1	1000000200
263		Track	2	Image 1	1000000201
