# Supplementary material for: Protocol for real-time monitoring of CD8+ T and myeloid cell behavior in human high-grade serous ovarian cancer slices
Source: STAR Protoc. 2024 Jun 2;5(2):103102. doi: 10.1016/j.xpro.2024.103102 (PMC11179100; doi:10.1016/j.xpro.2024.103102)
Supplement: Data S3. Files for testing the R script, quantification and statistical analysis step 2 [file mmc3.zip › Test files/Slice1_a/__Track_Intensity_Max_Ch=3_Img=1.csv]

Track Intensity Max Ch=3 Img=1
====================
Track Intensity Max	Unit	Category	Channel	Image	ID
254		Track	3	Image 1	1000000000
268		Track	3	Image 1	1000000001
249		Track	3	Image 1	1000000002
246		Track	3	Image 1	1000000003
323		Track	3	Image 1	1000000004
360		Track	3	Image 1	1000000005
262		Track	3	Image 1	1000000006
369		Track	3	Image 1	1000000007
272		Track	3	Image 1	1000000008
299		Track	3	Image 1	1000000009
271		Track	3	Image 1	1000000010
299		Track	3	Image 1	1000000011
249		Track	3	Image 1	1000000012
295		Track	3	Image 1	1000000013
387		Track	3	Image 1	1000000014
518		Track	3	Image 1	1000000015
271		Track	3	Image 1	1000000016
288		Track	3	Image 1	1000000017
264		Track	3	Image 1	1000000018
255		Track	3	Image 1	1000000019
296		Track	3	Image 1	1000000020
261		Track	3	Image 1	1000000021
425		Track	3	Image 1	1000000022
302		Track	3	Image 1	1000000023
303		Track	3	Image 1	1000000024
384		Track	3	Image 1	1000000025
351		Track	3	Image 1	1000000026
308		Track	3	Image 1	1000000027
410		Track	3	Image 1	1000000028
274		Track	3	Image 1	1000000029
269		Track	3	Image 1	1000000030
298		Track	3	Image 1	1000000031
313		Track	3	Image 1	1000000032
468		Track	3	Image 1	1000000033
309		Track	3	Image 1	1000000034
341		Track	3	Image 1	1000000035
331		Track	3	Image 1	1000000036
291		Track	3	Image 1	1000000037
333		Track	3	Image 1	1000000038
233		Track	3	Image 1	1000000039
437		Track	3	Image 1	1000000040
274		Track	3	Image 1	1000000041
389		Track	3	Image 1	1000000042
282		Track	3	Image 1	1000000043
312		Track	3	Image 1	1000000044
374		Track	3	Image 1	1000000045
264		Track	3	Image 1	1000000046
260		Track	3	Image 1	1000000047
288		Track	3	Image 1	1000000048
332		Track	3	Image 1	1000000049
407		Track	3	Image 1	1000000050
271		Track	3	Image 1	1000000051
295		Track	3	Image 1	1000000052
421		Track	3	Image 1	1000000053
281		Track	3	Image 1	1000000054
355		Track	3	Image 1	1000000055
309		Track	3	Image 1	1000000056
260		Track	3	Image 1	1000000057
271		Track	3	Image 1	1000000058
302		Track	3	Image 1	1000000059
314		Track	3	Image 1	1000000060
351		Track	3	Image 1	1000000061
391		Track	3	Image 1	1000000062
335		Track	3	Image 1	1000000063
270		Track	3	Image 1	1000000064
295		Track	3	Image 1	1000000065
271		Track	3	Image 1	1000000066
330		Track	3	Image 1	1000000067
277		Track	3	Image 1	1000000068
308		Track	3	Image 1	1000000069
306		Track	3	Image 1	1000000070
445		Track	3	Image 1	1000000071
337		Track	3	Image 1	1000000072
235		Track	3	Image 1	1000000073
405		Track	3	Image 1	1000000074
303		Track	3	Image 1	1000000075
286		Track	3	Image 1	1000000076
626		Track	3	Image 1	1000000077
335		Track	3	Image 1	1000000078
338		Track	3	Image 1	1000000079
293		Track	3	Image 1	1000000080
315		Track	3	Image 1	1000000081
278		Track	3	Image 1	1000000082
295		Track	3	Image 1	1000000083
276		Track	3	Image 1	1000000084
328		Track	3	Image 1	1000000085
338		Track	3	Image 1	1000000086
341		Track	3	Image 1	1000000087
322		Track	3	Image 1	1000000088
319		Track	3	Image 1	1000000089
449		Track	3	Image 1	1000000090
344		Track	3	Image 1	1000000091
348		Track	3	Image 1	1000000092
299		Track	3	Image 1	1000000093
300		Track	3	Image 1	1000000094
321		Track	3	Image 1	1000000095
306		Track	3	Image 1	1000000096
313		Track	3	Image 1	1000000097
386		Track	3	Image 1	1000000098
314		Track	3	Image 1	1000000099
351		Track	3	Image 1	1000000100
406		Track	3	Image 1	1000000101
376		Track	3	Image 1	1000000102
523		Track	3	Image 1	1000000103
328		Track	3	Image 1	1000000104
349		Track	3	Image 1	1000000105
357		Track	3	Image 1	1000000106
311		Track	3	Image 1	1000000107
387		Track	3	Image 1	1000000108
374		Track	3	Image 1	1000000109
463		Track	3	Image 1	1000000110
328		Track	3	Image 1	1000000111
375		Track	3	Image 1	1000000112
296		Track	3	Image 1	1000000113
315		Track	3	Image 1	1000000114
433		Track	3	Image 1	1000000115
353		Track	3	Image 1	1000000116
410		Track	3	Image 1	1000000117
298		Track	3	Image 1	1000000118
251		Track	3	Image 1	1000000119
416		Track	3	Image 1	1000000120
307		Track	3	Image 1	1000000121
331		Track	3	Image 1	1000000122
355		Track	3	Image 1	1000000123
256		Track	3	Image 1	1000000124
308		Track	3	Image 1	1000000125
383		Track	3	Image 1	1000000126
376		Track	3	Image 1	1000000127
391		Track	3	Image 1	1000000128
301		Track	3	Image 1	1000000129
374		Track	3	Image 1	1000000130
307		Track	3	Image 1	1000000131
329		Track	3	Image 1	1000000132
394		Track	3	Image 1	1000000133
377		Track	3	Image 1	1000000134
330		Track	3	Image 1	1000000135
357		Track	3	Image 1	1000000136
491		Track	3	Image 1	1000000137
325		Track	3	Image 1	1000000138
353		Track	3	Image 1	1000000139
350		Track	3	Image 1	1000000140
448		Track	3	Image 1	1000000141
470		Track	3	Image 1	1000000142
354		Track	3	Image 1	1000000143
397		Track	3	Image 1	1000000144
437		Track	3	Image 1	1000000145
457		Track	3	Image 1	1000000146
442		Track	3	Image 1	1000000147
346		Track	3	Image 1	1000000148
453		Track	3	Image 1	1000000149
478		Track	3	Image 1	1000000150
415		Track	3	Image 1	1000000151
323		Track	3	Image 1	1000000152
400		Track	3	Image 1	1000000153
400		Track	3	Image 1	1000000154
381		Track	3	Image 1	1000000155
464		Track	3	Image 1	1000000156
505		Track	3	Image 1	1000000157
557		Track	3	Image 1	1000000158
310		Track	3	Image 1	1000000159
418		Track	3	Image 1	1000000160
422		Track	3	Image 1	1000000161
295		Track	3	Image 1	1000000162
494		Track	3	Image 1	1000000163
407		Track	3	Image 1	1000000164
468		Track	3	Image 1	1000000165
550		Track	3	Image 1	1000000166
534		Track	3	Image 1	1000000167
341		Track	3	Image 1	1000000168
465		Track	3	Image 1	1000000169
479		Track	3	Image 1	1000000170
370		Track	3	Image 1	1000000171
382		Track	3	Image 1	1000000172
413		Track	3	Image 1	1000000173
352		Track	3	Image 1	1000000174
399		Track	3	Image 1	1000000175
323		Track	3	Image 1	1000000176
248		Track	3	Image 1	1000000177
430		Track	3	Image 1	1000000178
332		Track	3	Image 1	1000000179
281		Track	3	Image 1	1000000180
296		Track	3	Image 1	1000000181
282		Track	3	Image 1	1000000182
281		Track	3	Image 1	1000000183
232		Track	3	Image 1	1000000184
242		Track	3	Image 1	1000000185
283		Track	3	Image 1	1000000186
292		Track	3	Image 1	1000000187
389		Track	3	Image 1	1000000188
330		Track	3	Image 1	1000000189
250		Track	3	Image 1	1000000190
239		Track	3	Image 1	1000000191
229		Track	3	Image 1	1000000192
303		Track	3	Image 1	1000000193
297		Track	3	Image 1	1000000194
273		Track	3	Image 1	1000000195
234		Track	3	Image 1	1000000196
287		Track	3	Image 1	1000000197
383		Track	3	Image 1	1000000198
257		Track	3	Image 1	1000000199
332		Track	3	Image 1	1000000200
389		Track	3	Image 1	1000000201
