# Supplementary material for: Protocol for real-time monitoring of CD8+ T and myeloid cell behavior in human high-grade serous ovarian cancer slices
Source: STAR Protoc. 2024 Jun 2;5(2):103102. doi: 10.1016/j.xpro.2024.103102 (PMC11179100; doi:10.1016/j.xpro.2024.103102)
Supplement: Data S3. Files for testing the R script, quantification and statistical analysis step 2 [file mmc3.zip › Test files/Slice1_a/__Track_Intensity_Max_Ch=4_Img=1.csv]

Track Intensity Max Ch=4 Img=1
====================
Track Intensity Max	Unit	Category	Channel	Image	ID
515		Track	4	Image 1	1000000000
313		Track	4	Image 1	1000000001
301		Track	4	Image 1	1000000002
777		Track	4	Image 1	1000000003
330		Track	4	Image 1	1000000004
309		Track	4	Image 1	1000000005
336		Track	4	Image 1	1000000006
316		Track	4	Image 1	1000000007
617		Track	4	Image 1	1000000008
421		Track	4	Image 1	1000000009
285		Track	4	Image 1	1000000010
530		Track	4	Image 1	1000000011
406		Track	4	Image 1	1000000012
407		Track	4	Image 1	1000000013
293		Track	4	Image 1	1000000014
2501		Track	4	Image 1	1000000015
293		Track	4	Image 1	1000000016
592		Track	4	Image 1	1000000017
376		Track	4	Image 1	1000000018
909		Track	4	Image 1	1000000019
487		Track	4	Image 1	1000000020
400		Track	4	Image 1	1000000021
410		Track	4	Image 1	1000000022
302		Track	4	Image 1	1000000023
597		Track	4	Image 1	1000000024
468		Track	4	Image 1	1000000025
533		Track	4	Image 1	1000000026
558		Track	4	Image 1	1000000027
416		Track	4	Image 1	1000000028
299		Track	4	Image 1	1000000029
334		Track	4	Image 1	1000000030
475		Track	4	Image 1	1000000031
417		Track	4	Image 1	1000000032
1352		Track	4	Image 1	1000000033
1453		Track	4	Image 1	1000000034
401		Track	4	Image 1	1000000035
519		Track	4	Image 1	1000000036
398		Track	4	Image 1	1000000037
456		Track	4	Image 1	1000000038
282		Track	4	Image 1	1000000039
616		Track	4	Image 1	1000000040
350		Track	4	Image 1	1000000041
764		Track	4	Image 1	1000000042
396		Track	4	Image 1	1000000043
355		Track	4	Image 1	1000000044
788		Track	4	Image 1	1000000045
828		Track	4	Image 1	1000000046
380		Track	4	Image 1	1000000047
711		Track	4	Image 1	1000000048
832		Track	4	Image 1	1000000049
383		Track	4	Image 1	1000000050
303		Track	4	Image 1	1000000051
384		Track	4	Image 1	1000000052
599		Track	4	Image 1	1000000053
404		Track	4	Image 1	1000000054
439		Track	4	Image 1	1000000055
539		Track	4	Image 1	1000000056
466		Track	4	Image 1	1000000057
539		Track	4	Image 1	1000000058
372		Track	4	Image 1	1000000059
380		Track	4	Image 1	1000000060
444		Track	4	Image 1	1000000061
847		Track	4	Image 1	1000000062
565		Track	4	Image 1	1000000063
346		Track	4	Image 1	1000000064
392		Track	4	Image 1	1000000065
620		Track	4	Image 1	1000000066
355		Track	4	Image 1	1000000067
462		Track	4	Image 1	1000000068
333		Track	4	Image 1	1000000069
660		Track	4	Image 1	1000000070
528		Track	4	Image 1	1000000071
555		Track	4	Image 1	1000000072
263		Track	4	Image 1	1000000073
2990		Track	4	Image 1	1000000074
479		Track	4	Image 1	1000000075
582		Track	4	Image 1	1000000076
590		Track	4	Image 1	1000000077
369		Track	4	Image 1	1000000078
491		Track	4	Image 1	1000000079
339		Track	4	Image 1	1000000080
389		Track	4	Image 1	1000000081
350		Track	4	Image 1	1000000082
521		Track	4	Image 1	1000000083
290		Track	4	Image 1	1000000084
467		Track	4	Image 1	1000000085
464		Track	4	Image 1	1000000086
435		Track	4	Image 1	1000000087
439		Track	4	Image 1	1000000088
696		Track	4	Image 1	1000000089
703		Track	4	Image 1	1000000090
340		Track	4	Image 1	1000000091
493		Track	4	Image 1	1000000092
328		Track	4	Image 1	1000000093
307		Track	4	Image 1	1000000094
336		Track	4	Image 1	1000000095
373		Track	4	Image 1	1000000096
374		Track	4	Image 1	1000000097
364		Track	4	Image 1	1000000098
384		Track	4	Image 1	1000000099
416		Track	4	Image 1	1000000100
365		Track	4	Image 1	1000000101
401		Track	4	Image 1	1000000102
318		Track	4	Image 1	1000000103
326		Track	4	Image 1	1000000104
335		Track	4	Image 1	1000000105
576		Track	4	Image 1	1000000106
604		Track	4	Image 1	1000000107
320		Track	4	Image 1	1000000108
355		Track	4	Image 1	1000000109
279		Track	4	Image 1	1000000110
507		Track	4	Image 1	1000000111
843		Track	4	Image 1	1000000112
306		Track	4	Image 1	1000000113
497		Track	4	Image 1	1000000114
410		Track	4	Image 1	1000000115
358		Track	4	Image 1	1000000116
925		Track	4	Image 1	1000000117
395		Track	4	Image 1	1000000118
293		Track	4	Image 1	1000000119
398		Track	4	Image 1	1000000120
290		Track	4	Image 1	1000000121
342		Track	4	Image 1	1000000122
472		Track	4	Image 1	1000000123
278		Track	4	Image 1	1000000124
332		Track	4	Image 1	1000000125
327		Track	4	Image 1	1000000126
328		Track	4	Image 1	1000000127
347		Track	4	Image 1	1000000128
314		Track	4	Image 1	1000000129
363		Track	4	Image 1	1000000130
308		Track	4	Image 1	1000000131
541		Track	4	Image 1	1000000132
342		Track	4	Image 1	1000000133
377		Track	4	Image 1	1000000134
375		Track	4	Image 1	1000000135
412		Track	4	Image 1	1000000136
320		Track	4	Image 1	1000000137
297		Track	4	Image 1	1000000138
312		Track	4	Image 1	1000000139
462		Track	4	Image 1	1000000140
286		Track	4	Image 1	1000000141
390		Track	4	Image 1	1000000142
462		Track	4	Image 1	1000000143
378		Track	4	Image 1	1000000144
334		Track	4	Image 1	1000000145
405		Track	4	Image 1	1000000146
307		Track	4	Image 1	1000000147
305		Track	4	Image 1	1000000148
278		Track	4	Image 1	1000000149
317		Track	4	Image 1	1000000150
336		Track	4	Image 1	1000000151
343		Track	4	Image 1	1000000152
419		Track	4	Image 1	1000000153
356		Track	4	Image 1	1000000154
656		Track	4	Image 1	1000000155
265		Track	4	Image 1	1000000156
352		Track	4	Image 1	1000000157
305		Track	4	Image 1	1000000158
303		Track	4	Image 1	1000000159
334		Track	4	Image 1	1000000160
332		Track	4	Image 1	1000000161
308		Track	4	Image 1	1000000162
302		Track	4	Image 1	1000000163
375		Track	4	Image 1	1000000164
326		Track	4	Image 1	1000000165
321		Track	4	Image 1	1000000166
322		Track	4	Image 1	1000000167
282		Track	4	Image 1	1000000168
306		Track	4	Image 1	1000000169
315		Track	4	Image 1	1000000170
310		Track	4	Image 1	1000000171
299		Track	4	Image 1	1000000172
526		Track	4	Image 1	1000000173
543		Track	4	Image 1	1000000174
337		Track	4	Image 1	1000000175
360		Track	4	Image 1	1000000176
278		Track	4	Image 1	1000000177
283		Track	4	Image 1	1000000178
263		Track	4	Image 1	1000000179
288		Track	4	Image 1	1000000180
305		Track	4	Image 1	1000000181
324		Track	4	Image 1	1000000182
316		Track	4	Image 1	1000000183
262		Track	4	Image 1	1000000184
284		Track	4	Image 1	1000000185
304		Track	4	Image 1	1000000186
312		Track	4	Image 1	1000000187
345		Track	4	Image 1	1000000188
363		Track	4	Image 1	1000000189
271		Track	4	Image 1	1000000190
267		Track	4	Image 1	1000000191
424		Track	4	Image 1	1000000192
503		Track	4	Image 1	1000000193
277		Track	4	Image 1	1000000194
551		Track	4	Image 1	1000000195
381		Track	4	Image 1	1000000196
292		Track	4	Image 1	1000000197
247		Track	4	Image 1	1000000198
270		Track	4	Image 1	1000000199
1286		Track	4	Image 1	1000000200
298		Track	4	Image 1	1000000201
