# Supplementary material for: Protocol for real-time monitoring of CD8+ T and myeloid cell behavior in human high-grade serous ovarian cancer slices
Source: STAR Protoc. 2024 Jun 2;5(2):103102. doi: 10.1016/j.xpro.2024.103102 (PMC11179100; doi:10.1016/j.xpro.2024.103102)
Supplement: Data S3. Files for testing the R script, quantification and statistical analysis step 2 [file mmc3.zip › Test files/Slice1_a/__Track_Intensity_Mean_Ch=1_Img=1.csv]

Track Intensity Mean Ch=1 Img=1
====================
Track Intensity Mean	Unit	Category	Channel	Image	ID
187.117		Track	1	Image 1	1000000000
170.774		Track	1	Image 1	1000000001
172.032		Track	1	Image 1	1000000002
154.773		Track	1	Image 1	1000000003
162.167		Track	1	Image 1	1000000004
124.796		Track	1	Image 1	1000000005
170.76		Track	1	Image 1	1000000006
127.266		Track	1	Image 1	1000000007
132.218		Track	1	Image 1	1000000008
132.16		Track	1	Image 1	1000000009
155.739		Track	1	Image 1	1000000010
143.692		Track	1	Image 1	1000000011
150.981		Track	1	Image 1	1000000012
170.846		Track	1	Image 1	1000000013
277.78		Track	1	Image 1	1000000014
171.939		Track	1	Image 1	1000000015
136.299		Track	1	Image 1	1000000016
138.676		Track	1	Image 1	1000000017
161.69		Track	1	Image 1	1000000018
130.144		Track	1	Image 1	1000000019
168.248		Track	1	Image 1	1000000020
169.263		Track	1	Image 1	1000000021
139.202		Track	1	Image 1	1000000022
185.953		Track	1	Image 1	1000000023
134.683		Track	1	Image 1	1000000024
192.784		Track	1	Image 1	1000000025
194.791		Track	1	Image 1	1000000026
143.456		Track	1	Image 1	1000000027
157.195		Track	1	Image 1	1000000028
146.01		Track	1	Image 1	1000000029
155.028		Track	1	Image 1	1000000030
178.334		Track	1	Image 1	1000000031
157.096		Track	1	Image 1	1000000032
167.842		Track	1	Image 1	1000000033
152.423		Track	1	Image 1	1000000034
134.889		Track	1	Image 1	1000000035
168.678		Track	1	Image 1	1000000036
186.243		Track	1	Image 1	1000000037
192.558		Track	1	Image 1	1000000038
152.583		Track	1	Image 1	1000000039
154.646		Track	1	Image 1	1000000040
161.732		Track	1	Image 1	1000000041
157.917		Track	1	Image 1	1000000042
134.491		Track	1	Image 1	1000000043
169.383		Track	1	Image 1	1000000044
160.682		Track	1	Image 1	1000000045
153.576		Track	1	Image 1	1000000046
161.717		Track	1	Image 1	1000000047
155.033		Track	1	Image 1	1000000048
157.703		Track	1	Image 1	1000000049
169.15		Track	1	Image 1	1000000050
166.515		Track	1	Image 1	1000000051
173.564		Track	1	Image 1	1000000052
172.482		Track	1	Image 1	1000000053
158.292		Track	1	Image 1	1000000054
204.016		Track	1	Image 1	1000000055
181.547		Track	1	Image 1	1000000056
178.64		Track	1	Image 1	1000000057
167.832		Track	1	Image 1	1000000058
144.39		Track	1	Image 1	1000000059
177.678		Track	1	Image 1	1000000060
202.247		Track	1	Image 1	1000000061
173.297		Track	1	Image 1	1000000062
174.887		Track	1	Image 1	1000000063
221.509		Track	1	Image 1	1000000064
263.756		Track	1	Image 1	1000000065
197.129		Track	1	Image 1	1000000066
196.67		Track	1	Image 1	1000000067
175.228		Track	1	Image 1	1000000068
181.535		Track	1	Image 1	1000000069
173.404		Track	1	Image 1	1000000070
222.846		Track	1	Image 1	1000000071
178.453		Track	1	Image 1	1000000072
160.51		Track	1	Image 1	1000000073
212.066		Track	1	Image 1	1000000074
143.222		Track	1	Image 1	1000000075
184.079		Track	1	Image 1	1000000076
152.413		Track	1	Image 1	1000000077
202.261		Track	1	Image 1	1000000078
178.453		Track	1	Image 1	1000000079
203.273		Track	1	Image 1	1000000080
197.798		Track	1	Image 1	1000000081
184.196		Track	1	Image 1	1000000082
174.401		Track	1	Image 1	1000000083
213.715		Track	1	Image 1	1000000084
140.659		Track	1	Image 1	1000000085
139.462		Track	1	Image 1	1000000086
201.121		Track	1	Image 1	1000000087
207.773		Track	1	Image 1	1000000088
178.806		Track	1	Image 1	1000000089
247.444		Track	1	Image 1	1000000090
171.065		Track	1	Image 1	1000000091
208.074		Track	1	Image 1	1000000092
199.04		Track	1	Image 1	1000000093
187.244		Track	1	Image 1	1000000094
210.656		Track	1	Image 1	1000000095
208.007		Track	1	Image 1	1000000096
203.925		Track	1	Image 1	1000000097
203.498		Track	1	Image 1	1000000098
186.392		Track	1	Image 1	1000000099
220.471		Track	1	Image 1	1000000100
145.267		Track	1	Image 1	1000000101
171.402		Track	1	Image 1	1000000102
136.687		Track	1	Image 1	1000000103
219.109		Track	1	Image 1	1000000104
189.222		Track	1	Image 1	1000000105
192.918		Track	1	Image 1	1000000106
198.087		Track	1	Image 1	1000000107
203.122		Track	1	Image 1	1000000108
152.255		Track	1	Image 1	1000000109
136.902		Track	1	Image 1	1000000110
214.549		Track	1	Image 1	1000000111
220.071		Track	1	Image 1	1000000112
183.236		Track	1	Image 1	1000000113
212.246		Track	1	Image 1	1000000114
142.96		Track	1	Image 1	1000000115
176.16		Track	1	Image 1	1000000116
222.147		Track	1	Image 1	1000000117
180.161		Track	1	Image 1	1000000118
133.618		Track	1	Image 1	1000000119
154.086		Track	1	Image 1	1000000120
242.65		Track	1	Image 1	1000000121
231.793		Track	1	Image 1	1000000122
185.277		Track	1	Image 1	1000000123
151.074		Track	1	Image 1	1000000124
173.336		Track	1	Image 1	1000000125
194.572		Track	1	Image 1	1000000126
171.323		Track	1	Image 1	1000000127
265.107		Track	1	Image 1	1000000128
177.961		Track	1	Image 1	1000000129
193.645		Track	1	Image 1	1000000130
189.178		Track	1	Image 1	1000000131
212.654		Track	1	Image 1	1000000132
192.774		Track	1	Image 1	1000000133
215.678		Track	1	Image 1	1000000134
217.69		Track	1	Image 1	1000000135
211.633		Track	1	Image 1	1000000136
282.929		Track	1	Image 1	1000000137
213.109		Track	1	Image 1	1000000138
206.529		Track	1	Image 1	1000000139
252.236		Track	1	Image 1	1000000140
285.907		Track	1	Image 1	1000000141
198.513		Track	1	Image 1	1000000142
213.486		Track	1	Image 1	1000000143
140.457		Track	1	Image 1	1000000144
295.771		Track	1	Image 1	1000000145
310.38		Track	1	Image 1	1000000146
276.011		Track	1	Image 1	1000000147
197.618		Track	1	Image 1	1000000148
363.037		Track	1	Image 1	1000000149
308.003		Track	1	Image 1	1000000150
202.207		Track	1	Image 1	1000000151
218.95		Track	1	Image 1	1000000152
248.195		Track	1	Image 1	1000000153
201.441		Track	1	Image 1	1000000154
201.558		Track	1	Image 1	1000000155
251.516		Track	1	Image 1	1000000156
322.441		Track	1	Image 1	1000000157
254.694		Track	1	Image 1	1000000158
188.554		Track	1	Image 1	1000000159
216.196		Track	1	Image 1	1000000160
287.373		Track	1	Image 1	1000000161
229.815		Track	1	Image 1	1000000162
216.451		Track	1	Image 1	1000000163
235.16		Track	1	Image 1	1000000164
373.658		Track	1	Image 1	1000000165
259.201		Track	1	Image 1	1000000166
204.012		Track	1	Image 1	1000000167
197.756		Track	1	Image 1	1000000168
274.804		Track	1	Image 1	1000000169
260.049		Track	1	Image 1	1000000170
192.774		Track	1	Image 1	1000000171
231.574		Track	1	Image 1	1000000172
187.376		Track	1	Image 1	1000000173
152.427		Track	1	Image 1	1000000174
221.187		Track	1	Image 1	1000000175
215.929		Track	1	Image 1	1000000176
166.558		Track	1	Image 1	1000000177
144.218		Track	1	Image 1	1000000178
134.128		Track	1	Image 1	1000000179
183.297		Track	1	Image 1	1000000180
140.791		Track	1	Image 1	1000000181
174.89		Track	1	Image 1	1000000182
134.988		Track	1	Image 1	1000000183
171.226		Track	1	Image 1	1000000184
160.913		Track	1	Image 1	1000000185
173.407		Track	1	Image 1	1000000186
190.765		Track	1	Image 1	1000000187
166.7		Track	1	Image 1	1000000188
195.824		Track	1	Image 1	1000000189
159.639		Track	1	Image 1	1000000190
195.188		Track	1	Image 1	1000000191
132.929		Track	1	Image 1	1000000192
162.932		Track	1	Image 1	1000000193
181.207		Track	1	Image 1	1000000194
161.348		Track	1	Image 1	1000000195
161.902		Track	1	Image 1	1000000196
172.04		Track	1	Image 1	1000000197
141.002		Track	1	Image 1	1000000198
205.655		Track	1	Image 1	1000000199
157.789		Track	1	Image 1	1000000200
220.993		Track	1	Image 1	1000000201
