# Supplementary material for: Protocol for real-time monitoring of CD8+ T and myeloid cell behavior in human high-grade serous ovarian cancer slices
Source: STAR Protoc. 2024 Jun 2;5(2):103102. doi: 10.1016/j.xpro.2024.103102 (PMC11179100; doi:10.1016/j.xpro.2024.103102)
Supplement: Data S3. Files for testing the R script, quantification and statistical analysis step 2 [file mmc3.zip › Test files/Slice1_a/__Track_Intensity_Mean_Ch=2_Img=1.csv]

Track Intensity Mean Ch=2 Img=1
====================
Track Intensity Mean	Unit	Category	Channel	Image	ID
120.843		Track	2	Image 1	1000000000
120.46		Track	2	Image 1	1000000001
121.48		Track	2	Image 1	1000000002
125.443		Track	2	Image 1	1000000003
146.672		Track	2	Image 1	1000000004
139.746		Track	2	Image 1	1000000005
118.942		Track	2	Image 1	1000000006
129.262		Track	2	Image 1	1000000007
154.369		Track	2	Image 1	1000000008
135.561		Track	2	Image 1	1000000009
124.126		Track	2	Image 1	1000000010
156.969		Track	2	Image 1	1000000011
129.78		Track	2	Image 1	1000000012
135.85		Track	2	Image 1	1000000013
195.57		Track	2	Image 1	1000000014
146.658		Track	2	Image 1	1000000015
153.016		Track	2	Image 1	1000000016
155.671		Track	2	Image 1	1000000017
128.143		Track	2	Image 1	1000000018
147.928		Track	2	Image 1	1000000019
124.306		Track	2	Image 1	1000000020
126.916		Track	2	Image 1	1000000021
165.313		Track	2	Image 1	1000000022
133.051		Track	2	Image 1	1000000023
175.39		Track	2	Image 1	1000000024
125.114		Track	2	Image 1	1000000025
126.69		Track	2	Image 1	1000000026
160.061		Track	2	Image 1	1000000027
132.104		Track	2	Image 1	1000000028
139.329		Track	2	Image 1	1000000029
133.881		Track	2	Image 1	1000000030
137.268		Track	2	Image 1	1000000031
143.095		Track	2	Image 1	1000000032
151.599		Track	2	Image 1	1000000033
130.002		Track	2	Image 1	1000000034
154.476		Track	2	Image 1	1000000035
136.609		Track	2	Image 1	1000000036
126.846		Track	2	Image 1	1000000037
131.977		Track	2	Image 1	1000000038
129.172		Track	2	Image 1	1000000039
135.705		Track	2	Image 1	1000000040
130.664		Track	2	Image 1	1000000041
148.754		Track	2	Image 1	1000000042
150.729		Track	2	Image 1	1000000043
123.425		Track	2	Image 1	1000000044
144.867		Track	2	Image 1	1000000045
128.592		Track	2	Image 1	1000000046
133.277		Track	2	Image 1	1000000047
146.971		Track	2	Image 1	1000000048
142.414		Track	2	Image 1	1000000049
134.726		Track	2	Image 1	1000000050
133.36		Track	2	Image 1	1000000051
126.242		Track	2	Image 1	1000000052
125.349		Track	2	Image 1	1000000053
126.118		Track	2	Image 1	1000000054
146.081		Track	2	Image 1	1000000055
146.233		Track	2	Image 1	1000000056
122.184		Track	2	Image 1	1000000057
125.317		Track	2	Image 1	1000000058
125.533		Track	2	Image 1	1000000059
123.236		Track	2	Image 1	1000000060
128.734		Track	2	Image 1	1000000061
161.971		Track	2	Image 1	1000000062
134.99		Track	2	Image 1	1000000063
128.899		Track	2	Image 1	1000000064
122.337		Track	2	Image 1	1000000065
133.739		Track	2	Image 1	1000000066
122.719		Track	2	Image 1	1000000067
124.783		Track	2	Image 1	1000000068
140.484		Track	2	Image 1	1000000069
135.05		Track	2	Image 1	1000000070
127.981		Track	2	Image 1	1000000071
135.415		Track	2	Image 1	1000000072
122.873		Track	2	Image 1	1000000073
133.001		Track	2	Image 1	1000000074
149.923		Track	2	Image 1	1000000075
123.84		Track	2	Image 1	1000000076
167.718		Track	2	Image 1	1000000077
129.677		Track	2	Image 1	1000000078
134.491		Track	2	Image 1	1000000079
127.787		Track	2	Image 1	1000000080
139.195		Track	2	Image 1	1000000081
124.299		Track	2	Image 1	1000000082
135.049		Track	2	Image 1	1000000083
128.546		Track	2	Image 1	1000000084
160.962		Track	2	Image 1	1000000085
156.065		Track	2	Image 1	1000000086
128.578		Track	2	Image 1	1000000087
136.302		Track	2	Image 1	1000000088
144.106		Track	2	Image 1	1000000089
125.814		Track	2	Image 1	1000000090
151.507		Track	2	Image 1	1000000091
126.307		Track	2	Image 1	1000000092
127.94		Track	2	Image 1	1000000093
123.016		Track	2	Image 1	1000000094
128.301		Track	2	Image 1	1000000095
125.703		Track	2	Image 1	1000000096
127.489		Track	2	Image 1	1000000097
134.652		Track	2	Image 1	1000000098
126.926		Track	2	Image 1	1000000099
126.013		Track	2	Image 1	1000000100
144.631		Track	2	Image 1	1000000101
191.323		Track	2	Image 1	1000000102
135.634		Track	2	Image 1	1000000103
124.414		Track	2	Image 1	1000000104
132.835		Track	2	Image 1	1000000105
126.55		Track	2	Image 1	1000000106
124.388		Track	2	Image 1	1000000107
127.663		Track	2	Image 1	1000000108
143.812		Track	2	Image 1	1000000109
150.132		Track	2	Image 1	1000000110
139.561		Track	2	Image 1	1000000111
126.741		Track	2	Image 1	1000000112
121.847		Track	2	Image 1	1000000113
129.685		Track	2	Image 1	1000000114
138.002		Track	2	Image 1	1000000115
124.485		Track	2	Image 1	1000000116
128.073		Track	2	Image 1	1000000117
120.914		Track	2	Image 1	1000000118
120.69		Track	2	Image 1	1000000119
137.402		Track	2	Image 1	1000000120
120.781		Track	2	Image 1	1000000121
121.781		Track	2	Image 1	1000000122
126.609		Track	2	Image 1	1000000123
152.274		Track	2	Image 1	1000000124
123.327		Track	2	Image 1	1000000125
126.133		Track	2	Image 1	1000000126
136.106		Track	2	Image 1	1000000127
144.351		Track	2	Image 1	1000000128
124.327		Track	2	Image 1	1000000129
136.066		Track	2	Image 1	1000000130
123.999		Track	2	Image 1	1000000131
129.502		Track	2	Image 1	1000000132
149.968		Track	2	Image 1	1000000133
125.977		Track	2	Image 1	1000000134
127.856		Track	2	Image 1	1000000135
126.395		Track	2	Image 1	1000000136
195.362		Track	2	Image 1	1000000137
122.639		Track	2	Image 1	1000000138
136.156		Track	2	Image 1	1000000139
131.728		Track	2	Image 1	1000000140
174.778		Track	2	Image 1	1000000141
126.973		Track	2	Image 1	1000000142
133.228		Track	2	Image 1	1000000143
137.878		Track	2	Image 1	1000000144
167.553		Track	2	Image 1	1000000145
144.427		Track	2	Image 1	1000000146
201.674		Track	2	Image 1	1000000147
123.715		Track	2	Image 1	1000000148
211.651		Track	2	Image 1	1000000149
194.02		Track	2	Image 1	1000000150
142.539		Track	2	Image 1	1000000151
123.113		Track	2	Image 1	1000000152
144.822		Track	2	Image 1	1000000153
144.964		Track	2	Image 1	1000000154
131.321		Track	2	Image 1	1000000155
144.911		Track	2	Image 1	1000000156
181.239		Track	2	Image 1	1000000157
189.479		Track	2	Image 1	1000000158
127.374		Track	2	Image 1	1000000159
141.461		Track	2	Image 1	1000000160
168.369		Track	2	Image 1	1000000161
134.598		Track	2	Image 1	1000000162
153.135		Track	2	Image 1	1000000163
149.288		Track	2	Image 1	1000000164
185.577		Track	2	Image 1	1000000165
149.946		Track	2	Image 1	1000000166
144.309		Track	2	Image 1	1000000167
128.633		Track	2	Image 1	1000000168
207.823		Track	2	Image 1	1000000169
173.551		Track	2	Image 1	1000000170
132.576		Track	2	Image 1	1000000171
147.535		Track	2	Image 1	1000000172
129.025		Track	2	Image 1	1000000173
133.981		Track	2	Image 1	1000000174
138.512		Track	2	Image 1	1000000175
132.603		Track	2	Image 1	1000000176
124.066		Track	2	Image 1	1000000177
180.84		Track	2	Image 1	1000000178
133.897		Track	2	Image 1	1000000179
141.476		Track	2	Image 1	1000000180
144.851		Track	2	Image 1	1000000181
136.663		Track	2	Image 1	1000000182
150.934		Track	2	Image 1	1000000183
121.537		Track	2	Image 1	1000000184
123.222		Track	2	Image 1	1000000185
136.398		Track	2	Image 1	1000000186
127.24		Track	2	Image 1	1000000187
134.433		Track	2	Image 1	1000000188
128.446		Track	2	Image 1	1000000189
122.847		Track	2	Image 1	1000000190
126.768		Track	2	Image 1	1000000191
146.332		Track	2	Image 1	1000000192
144.601		Track	2	Image 1	1000000193
132.111		Track	2	Image 1	1000000194
134.169		Track	2	Image 1	1000000195
126.751		Track	2	Image 1	1000000196
134.986		Track	2	Image 1	1000000197
180.909		Track	2	Image 1	1000000198
127.774		Track	2	Image 1	1000000199
135.541		Track	2	Image 1	1000000200
148.534		Track	2	Image 1	1000000201
