# Supplementary material for: Protocol for real-time monitoring of CD8+ T and myeloid cell behavior in human high-grade serous ovarian cancer slices
Source: STAR Protoc. 2024 Jun 2;5(2):103102. doi: 10.1016/j.xpro.2024.103102 (PMC11179100; doi:10.1016/j.xpro.2024.103102)
Supplement: Data S3. Files for testing the R script, quantification and statistical analysis step 2 [file mmc3.zip › Test files/Slice1_a/__Track_Intensity_Mean_Ch=3_Img=1.csv]

Track Intensity Mean Ch=3 Img=1
====================
Track Intensity Mean	Unit	Category	Channel	Image	ID
165.196		Track	3	Image 1	1000000000
168.602		Track	3	Image 1	1000000001
165.517		Track	3	Image 1	1000000002
169.269		Track	3	Image 1	1000000003
206.362		Track	3	Image 1	1000000004
196.987		Track	3	Image 1	1000000005
177.41		Track	3	Image 1	1000000006
209.795		Track	3	Image 1	1000000007
170.037		Track	3	Image 1	1000000008
193.106		Track	3	Image 1	1000000009
172.448		Track	3	Image 1	1000000010
186.038		Track	3	Image 1	1000000011
168.468		Track	3	Image 1	1000000012
202.654		Track	3	Image 1	1000000013
249.261		Track	3	Image 1	1000000014
242.296		Track	3	Image 1	1000000015
181.011		Track	3	Image 1	1000000016
170.467		Track	3	Image 1	1000000017
170.488		Track	3	Image 1	1000000018
156.569		Track	3	Image 1	1000000019
182.933		Track	3	Image 1	1000000020
175.005		Track	3	Image 1	1000000021
214.585		Track	3	Image 1	1000000022
180.694		Track	3	Image 1	1000000023
185.879		Track	3	Image 1	1000000024
235.53		Track	3	Image 1	1000000025
217.092		Track	3	Image 1	1000000026
183.435		Track	3	Image 1	1000000027
217.692		Track	3	Image 1	1000000028
171.818		Track	3	Image 1	1000000029
179.587		Track	3	Image 1	1000000030
206.409		Track	3	Image 1	1000000031
193.921		Track	3	Image 1	1000000032
266.175		Track	3	Image 1	1000000033
207.341		Track	3	Image 1	1000000034
211.482		Track	3	Image 1	1000000035
217.865		Track	3	Image 1	1000000036
176.579		Track	3	Image 1	1000000037
220.811		Track	3	Image 1	1000000038
165.898		Track	3	Image 1	1000000039
245.689		Track	3	Image 1	1000000040
182.076		Track	3	Image 1	1000000041
236.658		Track	3	Image 1	1000000042
176.737		Track	3	Image 1	1000000043
199.972		Track	3	Image 1	1000000044
224.286		Track	3	Image 1	1000000045
183.984		Track	3	Image 1	1000000046
176.38		Track	3	Image 1	1000000047
194.363		Track	3	Image 1	1000000048
216.683		Track	3	Image 1	1000000049
241.105		Track	3	Image 1	1000000050
179.611		Track	3	Image 1	1000000051
190.345		Track	3	Image 1	1000000052
257.116		Track	3	Image 1	1000000053
176.934		Track	3	Image 1	1000000054
226.631		Track	3	Image 1	1000000055
205.147		Track	3	Image 1	1000000056
174.547		Track	3	Image 1	1000000057
179.485		Track	3	Image 1	1000000058
185.926		Track	3	Image 1	1000000059
215.255		Track	3	Image 1	1000000060
225.401		Track	3	Image 1	1000000061
245.722		Track	3	Image 1	1000000062
220.734		Track	3	Image 1	1000000063
184.023		Track	3	Image 1	1000000064
202.854		Track	3	Image 1	1000000065
175.416		Track	3	Image 1	1000000066
213.203		Track	3	Image 1	1000000067
180.082		Track	3	Image 1	1000000068
200.753		Track	3	Image 1	1000000069
208.545		Track	3	Image 1	1000000070
237.652		Track	3	Image 1	1000000071
229.085		Track	3	Image 1	1000000072
168.285		Track	3	Image 1	1000000073
235.1		Track	3	Image 1	1000000074
192.695		Track	3	Image 1	1000000075
181.262		Track	3	Image 1	1000000076
306.428		Track	3	Image 1	1000000077
228.869		Track	3	Image 1	1000000078
208.077		Track	3	Image 1	1000000079
196.369		Track	3	Image 1	1000000080
209.947		Track	3	Image 1	1000000081
180.981		Track	3	Image 1	1000000082
208.122		Track	3	Image 1	1000000083
194.308		Track	3	Image 1	1000000084
207.266		Track	3	Image 1	1000000085
199.222		Track	3	Image 1	1000000086
215.514		Track	3	Image 1	1000000087
203.22		Track	3	Image 1	1000000088
210.232		Track	3	Image 1	1000000089
249.517		Track	3	Image 1	1000000090
209.808		Track	3	Image 1	1000000091
217.339		Track	3	Image 1	1000000092
200.307		Track	3	Image 1	1000000093
200.856		Track	3	Image 1	1000000094
214.255		Track	3	Image 1	1000000095
209.465		Track	3	Image 1	1000000096
209.538		Track	3	Image 1	1000000097
247.605		Track	3	Image 1	1000000098
208.24		Track	3	Image 1	1000000099
234.84		Track	3	Image 1	1000000100
265.036		Track	3	Image 1	1000000101
227.232		Track	3	Image 1	1000000102
198.363		Track	3	Image 1	1000000103
222.896		Track	3	Image 1	1000000104
235.203		Track	3	Image 1	1000000105
235.681		Track	3	Image 1	1000000106
205.276		Track	3	Image 1	1000000107
222.695		Track	3	Image 1	1000000108
266.268		Track	3	Image 1	1000000109
230.751		Track	3	Image 1	1000000110
224.058		Track	3	Image 1	1000000111
252.215		Track	3	Image 1	1000000112
203.386		Track	3	Image 1	1000000113
208.963		Track	3	Image 1	1000000114
276.972		Track	3	Image 1	1000000115
219.807		Track	3	Image 1	1000000116
258.102		Track	3	Image 1	1000000117
206.593		Track	3	Image 1	1000000118
158.806		Track	3	Image 1	1000000119
289.994		Track	3	Image 1	1000000120
204.187		Track	3	Image 1	1000000121
215.542		Track	3	Image 1	1000000122
237.39		Track	3	Image 1	1000000123
168.534		Track	3	Image 1	1000000124
207.903		Track	3	Image 1	1000000125
239.713		Track	3	Image 1	1000000126
256.12		Track	3	Image 1	1000000127
259.919		Track	3	Image 1	1000000128
211.429		Track	3	Image 1	1000000129
254.17		Track	3	Image 1	1000000130
216.293		Track	3	Image 1	1000000131
210.544		Track	3	Image 1	1000000132
261.391		Track	3	Image 1	1000000133
222.561		Track	3	Image 1	1000000134
215.657		Track	3	Image 1	1000000135
224.098		Track	3	Image 1	1000000136
311.866		Track	3	Image 1	1000000137
205.955		Track	3	Image 1	1000000138
241.321		Track	3	Image 1	1000000139
243.681		Track	3	Image 1	1000000140
281.467		Track	3	Image 1	1000000141
269.986		Track	3	Image 1	1000000142
240.54		Track	3	Image 1	1000000143
280.275		Track	3	Image 1	1000000144
291.67		Track	3	Image 1	1000000145
286.337		Track	3	Image 1	1000000146
307.3		Track	3	Image 1	1000000147
222.509		Track	3	Image 1	1000000148
308.674		Track	3	Image 1	1000000149
302.337		Track	3	Image 1	1000000150
289.748		Track	3	Image 1	1000000151
209.38		Track	3	Image 1	1000000152
277.374		Track	3	Image 1	1000000153
274.17		Track	3	Image 1	1000000154
235.977		Track	3	Image 1	1000000155
308.067		Track	3	Image 1	1000000156
309.687		Track	3	Image 1	1000000157
287.194		Track	3	Image 1	1000000158
210.016		Track	3	Image 1	1000000159
289.986		Track	3	Image 1	1000000160
283.102		Track	3	Image 1	1000000161
189.621		Track	3	Image 1	1000000162
300.177		Track	3	Image 1	1000000163
289.452		Track	3	Image 1	1000000164
308.339		Track	3	Image 1	1000000165
320.031		Track	3	Image 1	1000000166
351.931		Track	3	Image 1	1000000167
231.296		Track	3	Image 1	1000000168
325.825		Track	3	Image 1	1000000169
295.998		Track	3	Image 1	1000000170
257.976		Track	3	Image 1	1000000171
241.94		Track	3	Image 1	1000000172
257.862		Track	3	Image 1	1000000173
216.304		Track	3	Image 1	1000000174
242.577		Track	3	Image 1	1000000175
224.571		Track	3	Image 1	1000000176
168.914		Track	3	Image 1	1000000177
218.164		Track	3	Image 1	1000000178
175.577		Track	3	Image 1	1000000179
187.63		Track	3	Image 1	1000000180
196.822		Track	3	Image 1	1000000181
201.436		Track	3	Image 1	1000000182
183.5		Track	3	Image 1	1000000183
167.514		Track	3	Image 1	1000000184
169.811		Track	3	Image 1	1000000185
200.617		Track	3	Image 1	1000000186
200.791		Track	3	Image 1	1000000187
241.605		Track	3	Image 1	1000000188
230.519		Track	3	Image 1	1000000189
168.795		Track	3	Image 1	1000000190
176.497		Track	3	Image 1	1000000191
159.831		Track	3	Image 1	1000000192
209.149		Track	3	Image 1	1000000193
179.912		Track	3	Image 1	1000000194
186.426		Track	3	Image 1	1000000195
162.848		Track	3	Image 1	1000000196
200.322		Track	3	Image 1	1000000197
208.056		Track	3	Image 1	1000000198
194.079		Track	3	Image 1	1000000199
225.888		Track	3	Image 1	1000000200
270.246		Track	3	Image 1	1000000201
