# Supplementary material for: Protocol for real-time monitoring of CD8+ T and myeloid cell behavior in human high-grade serous ovarian cancer slices
Source: STAR Protoc. 2024 Jun 2;5(2):103102. doi: 10.1016/j.xpro.2024.103102 (PMC11179100; doi:10.1016/j.xpro.2024.103102)
Supplement: Data S3. Files for testing the R script, quantification and statistical analysis step 2 [file mmc3.zip › Test files/Slice1_a/__Track_Intensity_Mean_Ch=4_Img=1.csv]

Track Intensity Mean Ch=4 Img=1
====================
Track Intensity Mean	Unit	Category	Channel	Image	ID
210.236		Track	4	Image 1	1000000000
188.484		Track	4	Image 1	1000000001
171.795		Track	4	Image 1	1000000002
331.679		Track	4	Image 1	1000000003
188.161		Track	4	Image 1	1000000004
174.227		Track	4	Image 1	1000000005
221.226		Track	4	Image 1	1000000006
179.53		Track	4	Image 1	1000000007
267.262		Track	4	Image 1	1000000008
209.308		Track	4	Image 1	1000000009
184.279		Track	4	Image 1	1000000010
219.224		Track	4	Image 1	1000000011
217.75		Track	4	Image 1	1000000012
242.113		Track	4	Image 1	1000000013
185.401		Track	4	Image 1	1000000014
450.357		Track	4	Image 1	1000000015
180.547		Track	4	Image 1	1000000016
210.762		Track	4	Image 1	1000000017
235.044		Track	4	Image 1	1000000018
207.944		Track	4	Image 1	1000000019
232.107		Track	4	Image 1	1000000020
212.449		Track	4	Image 1	1000000021
211.351		Track	4	Image 1	1000000022
188.747		Track	4	Image 1	1000000023
195.579		Track	4	Image 1	1000000024
243.957		Track	4	Image 1	1000000025
245.27		Track	4	Image 1	1000000026
196.176		Track	4	Image 1	1000000027
224.364		Track	4	Image 1	1000000028
186.563		Track	4	Image 1	1000000029
206.885		Track	4	Image 1	1000000030
269.105		Track	4	Image 1	1000000031
181.907		Track	4	Image 1	1000000032
546.141		Track	4	Image 1	1000000033
371.238		Track	4	Image 1	1000000034
219.547		Track	4	Image 1	1000000035
313.197		Track	4	Image 1	1000000036
210.784		Track	4	Image 1	1000000037
271.728		Track	4	Image 1	1000000038
184.473		Track	4	Image 1	1000000039
296.309		Track	4	Image 1	1000000040
186.277		Track	4	Image 1	1000000041
344.23		Track	4	Image 1	1000000042
191.2		Track	4	Image 1	1000000043
231.79		Track	4	Image 1	1000000044
319.85		Track	4	Image 1	1000000045
269.808		Track	4	Image 1	1000000046
209.91		Track	4	Image 1	1000000047
286.609		Track	4	Image 1	1000000048
303.517		Track	4	Image 1	1000000049
238.575		Track	4	Image 1	1000000050
191.652		Track	4	Image 1	1000000051
190.456		Track	4	Image 1	1000000052
300.134		Track	4	Image 1	1000000053
193.2		Track	4	Image 1	1000000054
257.673		Track	4	Image 1	1000000055
290.858		Track	4	Image 1	1000000056
187.95		Track	4	Image 1	1000000057
198.308		Track	4	Image 1	1000000058
193.815		Track	4	Image 1	1000000059
225.236		Track	4	Image 1	1000000060
265.909		Track	4	Image 1	1000000061
310.602		Track	4	Image 1	1000000062
289.064		Track	4	Image 1	1000000063
193.845		Track	4	Image 1	1000000064
234.11		Track	4	Image 1	1000000065
256.685		Track	4	Image 1	1000000066
229.321		Track	4	Image 1	1000000067
275.619		Track	4	Image 1	1000000068
208.887		Track	4	Image 1	1000000069
268.619		Track	4	Image 1	1000000070
259.859		Track	4	Image 1	1000000071
295.514		Track	4	Image 1	1000000072
172.699		Track	4	Image 1	1000000073
746.497		Track	4	Image 1	1000000074
222.491		Track	4	Image 1	1000000075
229.8		Track	4	Image 1	1000000076
267.326		Track	4	Image 1	1000000077
242.345		Track	4	Image 1	1000000078
235.365		Track	4	Image 1	1000000079
219.278		Track	4	Image 1	1000000080
237.588		Track	4	Image 1	1000000081
200.382		Track	4	Image 1	1000000082
296.448		Track	4	Image 1	1000000083
187.875		Track	4	Image 1	1000000084
243.597		Track	4	Image 1	1000000085
201.027		Track	4	Image 1	1000000086
266.547		Track	4	Image 1	1000000087
256.02		Track	4	Image 1	1000000088
350.118		Track	4	Image 1	1000000089
320.903		Track	4	Image 1	1000000090
201.784		Track	4	Image 1	1000000091
261.662		Track	4	Image 1	1000000092
211.265		Track	4	Image 1	1000000093
205.168		Track	4	Image 1	1000000094
216.57		Track	4	Image 1	1000000095
226.603		Track	4	Image 1	1000000096
245.306		Track	4	Image 1	1000000097
230.698		Track	4	Image 1	1000000098
229.606		Track	4	Image 1	1000000099
270.877		Track	4	Image 1	1000000100
239.978		Track	4	Image 1	1000000101
242.294		Track	4	Image 1	1000000102
175.312		Track	4	Image 1	1000000103
213.319		Track	4	Image 1	1000000104
213.025		Track	4	Image 1	1000000105
285.531		Track	4	Image 1	1000000106
291.167		Track	4	Image 1	1000000107
188.684		Track	4	Image 1	1000000108
231.51		Track	4	Image 1	1000000109
166.134		Track	4	Image 1	1000000110
253.654		Track	4	Image 1	1000000111
357.727		Track	4	Image 1	1000000112
202.893		Track	4	Image 1	1000000113
256.685		Track	4	Image 1	1000000114
269.337		Track	4	Image 1	1000000115
213.165		Track	4	Image 1	1000000116
240.695		Track	4	Image 1	1000000117
231.423		Track	4	Image 1	1000000118
157.808		Track	4	Image 1	1000000119
279.09		Track	4	Image 1	1000000120
183.612		Track	4	Image 1	1000000121
177.987		Track	4	Image 1	1000000122
291.738		Track	4	Image 1	1000000123
167.249		Track	4	Image 1	1000000124
203.802		Track	4	Image 1	1000000125
217.818		Track	4	Image 1	1000000126
225.49		Track	4	Image 1	1000000127
221.54		Track	4	Image 1	1000000128
193.673		Track	4	Image 1	1000000129
218.799		Track	4	Image 1	1000000130
179.802		Track	4	Image 1	1000000131
232.89		Track	4	Image 1	1000000132
218.234		Track	4	Image 1	1000000133
232.411		Track	4	Image 1	1000000134
249.464		Track	4	Image 1	1000000135
225.016		Track	4	Image 1	1000000136
219.987		Track	4	Image 1	1000000137
187.493		Track	4	Image 1	1000000138
210.59		Track	4	Image 1	1000000139
233.086		Track	4	Image 1	1000000140
189.522		Track	4	Image 1	1000000141
207.363		Track	4	Image 1	1000000142
237.999		Track	4	Image 1	1000000143
262.018		Track	4	Image 1	1000000144
217.842		Track	4	Image 1	1000000145
224.281		Track	4	Image 1	1000000146
214.045		Track	4	Image 1	1000000147
201.123		Track	4	Image 1	1000000148
187.012		Track	4	Image 1	1000000149
181.167		Track	4	Image 1	1000000150
208.757		Track	4	Image 1	1000000151
203.239		Track	4	Image 1	1000000152
247.09		Track	4	Image 1	1000000153
229.55		Track	4	Image 1	1000000154
295.556		Track	4	Image 1	1000000155
194.808		Track	4	Image 1	1000000156
220.683		Track	4	Image 1	1000000157
195.765		Track	4	Image 1	1000000158
198.147		Track	4	Image 1	1000000159
198.855		Track	4	Image 1	1000000160
211.914		Track	4	Image 1	1000000161
192.871		Track	4	Image 1	1000000162
192.078		Track	4	Image 1	1000000163
232.084		Track	4	Image 1	1000000164
215.859		Track	4	Image 1	1000000165
205.537		Track	4	Image 1	1000000166
206.099		Track	4	Image 1	1000000167
179.159		Track	4	Image 1	1000000168
199.16		Track	4	Image 1	1000000169
206.789		Track	4	Image 1	1000000170
186.723		Track	4	Image 1	1000000171
194.461		Track	4	Image 1	1000000172
228.15		Track	4	Image 1	1000000173
235.21		Track	4	Image 1	1000000174
212.297		Track	4	Image 1	1000000175
212.61		Track	4	Image 1	1000000176
181.125		Track	4	Image 1	1000000177
166.956		Track	4	Image 1	1000000178
168.728		Track	4	Image 1	1000000179
183.949		Track	4	Image 1	1000000180
185.734		Track	4	Image 1	1000000181
205.834		Track	4	Image 1	1000000182
180.859		Track	4	Image 1	1000000183
170.607		Track	4	Image 1	1000000184
177.076		Track	4	Image 1	1000000185
199.71		Track	4	Image 1	1000000186
206.327		Track	4	Image 1	1000000187
230.85		Track	4	Image 1	1000000188
234.925		Track	4	Image 1	1000000189
170.655		Track	4	Image 1	1000000190
174.073		Track	4	Image 1	1000000191
206.857		Track	4	Image 1	1000000192
252.189		Track	4	Image 1	1000000193
184.846		Track	4	Image 1	1000000194
179.634		Track	4	Image 1	1000000195
215.14		Track	4	Image 1	1000000196
197.957		Track	4	Image 1	1000000197
166.744		Track	4	Image 1	1000000198
182.502		Track	4	Image 1	1000000199
312.991		Track	4	Image 1	1000000200
197.551		Track	4	Image 1	1000000201
