# Supplementary material for: Protocol for real-time monitoring of CD8+ T and myeloid cell behavior in human high-grade serous ovarian cancer slices
Source: STAR Protoc. 2024 Jun 2;5(2):103102. doi: 10.1016/j.xpro.2024.103102 (PMC11179100; doi:10.1016/j.xpro.2024.103102)
Supplement: Data S3. Files for testing the R script, quantification and statistical analysis step 2 [file mmc3.zip › Test files/Slice1_a/__Track_Intensity_Min_Ch=1_Img=1.csv]

Track Intensity Min Ch=1 Img=1
====================
Track Intensity Min	Unit	Category	Channel	Image	ID
106		Track	1	Image 1	1000000000
71		Track	1	Image 1	1000000001
82		Track	1	Image 1	1000000002
90		Track	1	Image 1	1000000003
90		Track	1	Image 1	1000000004
15		Track	1	Image 1	1000000005
89		Track	1	Image 1	1000000006
61		Track	1	Image 1	1000000007
58		Track	1	Image 1	1000000008
66		Track	1	Image 1	1000000009
108		Track	1	Image 1	1000000010
67		Track	1	Image 1	1000000011
70		Track	1	Image 1	1000000012
109		Track	1	Image 1	1000000013
127		Track	1	Image 1	1000000014
81		Track	1	Image 1	1000000015
86		Track	1	Image 1	1000000016
77		Track	1	Image 1	1000000017
66		Track	1	Image 1	1000000018
59		Track	1	Image 1	1000000019
106		Track	1	Image 1	1000000020
100		Track	1	Image 1	1000000021
47		Track	1	Image 1	1000000022
110		Track	1	Image 1	1000000023
76		Track	1	Image 1	1000000024
116		Track	1	Image 1	1000000025
92		Track	1	Image 1	1000000026
67		Track	1	Image 1	1000000027
87		Track	1	Image 1	1000000028
66		Track	1	Image 1	1000000029
81		Track	1	Image 1	1000000030
107		Track	1	Image 1	1000000031
83		Track	1	Image 1	1000000032
76		Track	1	Image 1	1000000033
66		Track	1	Image 1	1000000034
65		Track	1	Image 1	1000000035
84		Track	1	Image 1	1000000036
95		Track	1	Image 1	1000000037
96		Track	1	Image 1	1000000038
82		Track	1	Image 1	1000000039
61		Track	1	Image 1	1000000040
90		Track	1	Image 1	1000000041
81		Track	1	Image 1	1000000042
70		Track	1	Image 1	1000000043
73		Track	1	Image 1	1000000044
72		Track	1	Image 1	1000000045
55		Track	1	Image 1	1000000046
68		Track	1	Image 1	1000000047
66		Track	1	Image 1	1000000048
88		Track	1	Image 1	1000000049
82		Track	1	Image 1	1000000050
102		Track	1	Image 1	1000000051
96		Track	1	Image 1	1000000052
94		Track	1	Image 1	1000000053
87		Track	1	Image 1	1000000054
68		Track	1	Image 1	1000000055
93		Track	1	Image 1	1000000056
93		Track	1	Image 1	1000000057
104		Track	1	Image 1	1000000058
66		Track	1	Image 1	1000000059
101		Track	1	Image 1	1000000060
91		Track	1	Image 1	1000000061
108		Track	1	Image 1	1000000062
70		Track	1	Image 1	1000000063
104		Track	1	Image 1	1000000064
124		Track	1	Image 1	1000000065
83		Track	1	Image 1	1000000066
99		Track	1	Image 1	1000000067
77		Track	1	Image 1	1000000068
91		Track	1	Image 1	1000000069
82		Track	1	Image 1	1000000070
115		Track	1	Image 1	1000000071
106		Track	1	Image 1	1000000072
75		Track	1	Image 1	1000000073
121		Track	1	Image 1	1000000074
62		Track	1	Image 1	1000000075
86		Track	1	Image 1	1000000076
71		Track	1	Image 1	1000000077
106		Track	1	Image 1	1000000078
113		Track	1	Image 1	1000000079
95		Track	1	Image 1	1000000080
102		Track	1	Image 1	1000000081
86		Track	1	Image 1	1000000082
63		Track	1	Image 1	1000000083
119		Track	1	Image 1	1000000084
69		Track	1	Image 1	1000000085
57		Track	1	Image 1	1000000086
123		Track	1	Image 1	1000000087
112		Track	1	Image 1	1000000088
105		Track	1	Image 1	1000000089
144		Track	1	Image 1	1000000090
80		Track	1	Image 1	1000000091
120		Track	1	Image 1	1000000092
124		Track	1	Image 1	1000000093
107		Track	1	Image 1	1000000094
126		Track	1	Image 1	1000000095
130		Track	1	Image 1	1000000096
120		Track	1	Image 1	1000000097
110		Track	1	Image 1	1000000098
110		Track	1	Image 1	1000000099
128		Track	1	Image 1	1000000100
86		Track	1	Image 1	1000000101
85		Track	1	Image 1	1000000102
68		Track	1	Image 1	1000000103
130		Track	1	Image 1	1000000104
123		Track	1	Image 1	1000000105
84		Track	1	Image 1	1000000106
92		Track	1	Image 1	1000000107
106		Track	1	Image 1	1000000108
84		Track	1	Image 1	1000000109
52		Track	1	Image 1	1000000110
112		Track	1	Image 1	1000000111
131		Track	1	Image 1	1000000112
106		Track	1	Image 1	1000000113
122		Track	1	Image 1	1000000114
43		Track	1	Image 1	1000000115
93		Track	1	Image 1	1000000116
137		Track	1	Image 1	1000000117
116		Track	1	Image 1	1000000118
77		Track	1	Image 1	1000000119
63		Track	1	Image 1	1000000120
118		Track	1	Image 1	1000000121
117		Track	1	Image 1	1000000122
108		Track	1	Image 1	1000000123
91		Track	1	Image 1	1000000124
66		Track	1	Image 1	1000000125
107		Track	1	Image 1	1000000126
92		Track	1	Image 1	1000000127
137		Track	1	Image 1	1000000128
91		Track	1	Image 1	1000000129
103		Track	1	Image 1	1000000130
88		Track	1	Image 1	1000000131
121		Track	1	Image 1	1000000132
110		Track	1	Image 1	1000000133
116		Track	1	Image 1	1000000134
119		Track	1	Image 1	1000000135
128		Track	1	Image 1	1000000136
153		Track	1	Image 1	1000000137
121		Track	1	Image 1	1000000138
119		Track	1	Image 1	1000000139
128		Track	1	Image 1	1000000140
156		Track	1	Image 1	1000000141
111		Track	1	Image 1	1000000142
118		Track	1	Image 1	1000000143
62		Track	1	Image 1	1000000144
156		Track	1	Image 1	1000000145
133		Track	1	Image 1	1000000146
156		Track	1	Image 1	1000000147
107		Track	1	Image 1	1000000148
168		Track	1	Image 1	1000000149
138		Track	1	Image 1	1000000150
118		Track	1	Image 1	1000000151
123		Track	1	Image 1	1000000152
123		Track	1	Image 1	1000000153
98		Track	1	Image 1	1000000154
114		Track	1	Image 1	1000000155
139		Track	1	Image 1	1000000156
170		Track	1	Image 1	1000000157
137		Track	1	Image 1	1000000158
88		Track	1	Image 1	1000000159
119		Track	1	Image 1	1000000160
158		Track	1	Image 1	1000000161
137		Track	1	Image 1	1000000162
116		Track	1	Image 1	1000000163
133		Track	1	Image 1	1000000164
191		Track	1	Image 1	1000000165
150		Track	1	Image 1	1000000166
116		Track	1	Image 1	1000000167
99		Track	1	Image 1	1000000168
146		Track	1	Image 1	1000000169
140		Track	1	Image 1	1000000170
122		Track	1	Image 1	1000000171
116		Track	1	Image 1	1000000172
107		Track	1	Image 1	1000000173
82		Track	1	Image 1	1000000174
124		Track	1	Image 1	1000000175
123		Track	1	Image 1	1000000176
110		Track	1	Image 1	1000000177
104		Track	1	Image 1	1000000178
62		Track	1	Image 1	1000000179
117		Track	1	Image 1	1000000180
73		Track	1	Image 1	1000000181
103		Track	1	Image 1	1000000182
75		Track	1	Image 1	1000000183
90		Track	1	Image 1	1000000184
102		Track	1	Image 1	1000000185
117		Track	1	Image 1	1000000186
111		Track	1	Image 1	1000000187
108		Track	1	Image 1	1000000188
129		Track	1	Image 1	1000000189
93		Track	1	Image 1	1000000190
118		Track	1	Image 1	1000000191
55		Track	1	Image 1	1000000192
85		Track	1	Image 1	1000000193
117		Track	1	Image 1	1000000194
104		Track	1	Image 1	1000000195
110		Track	1	Image 1	1000000196
106		Track	1	Image 1	1000000197
87		Track	1	Image 1	1000000198
123		Track	1	Image 1	1000000199
115		Track	1	Image 1	1000000200
140		Track	1	Image 1	1000000201
