# Supplementary material for: Protocol for real-time monitoring of CD8+ T and myeloid cell behavior in human high-grade serous ovarian cancer slices
Source: STAR Protoc. 2024 Jun 2;5(2):103102. doi: 10.1016/j.xpro.2024.103102 (PMC11179100; doi:10.1016/j.xpro.2024.103102)
Supplement: Data S3. Files for testing the R script, quantification and statistical analysis step 2 [file mmc3.zip › Test files/Slice1_a/__Track_Intensity_Min_Ch=2_Img=1.csv]

Track Intensity Min Ch=2 Img=1
====================
Track Intensity Min	Unit	Category	Channel	Image	ID
41		Track	2	Image 1	1000000000
30		Track	2	Image 1	1000000001
42		Track	2	Image 1	1000000002
55		Track	2	Image 1	1000000003
58		Track	2	Image 1	1000000004
39		Track	2	Image 1	1000000005
58		Track	2	Image 1	1000000006
89		Track	2	Image 1	1000000007
92		Track	2	Image 1	1000000008
65		Track	2	Image 1	1000000009
71		Track	2	Image 1	1000000010
83		Track	2	Image 1	1000000011
61		Track	2	Image 1	1000000012
57		Track	2	Image 1	1000000013
72		Track	2	Image 1	1000000014
42		Track	2	Image 1	1000000015
99		Track	2	Image 1	1000000016
81		Track	2	Image 1	1000000017
44		Track	2	Image 1	1000000018
62		Track	2	Image 1	1000000019
71		Track	2	Image 1	1000000020
57		Track	2	Image 1	1000000021
82		Track	2	Image 1	1000000022
50		Track	2	Image 1	1000000023
96		Track	2	Image 1	1000000024
61		Track	2	Image 1	1000000025
61		Track	2	Image 1	1000000026
72		Track	2	Image 1	1000000027
62		Track	2	Image 1	1000000028
63		Track	2	Image 1	1000000029
73		Track	2	Image 1	1000000030
85		Track	2	Image 1	1000000031
75		Track	2	Image 1	1000000032
72		Track	2	Image 1	1000000033
59		Track	2	Image 1	1000000034
76		Track	2	Image 1	1000000035
72		Track	2	Image 1	1000000036
52		Track	2	Image 1	1000000037
65		Track	2	Image 1	1000000038
71		Track	2	Image 1	1000000039
47		Track	2	Image 1	1000000040
63		Track	2	Image 1	1000000041
89		Track	2	Image 1	1000000042
87		Track	2	Image 1	1000000043
41		Track	2	Image 1	1000000044
75		Track	2	Image 1	1000000045
62		Track	2	Image 1	1000000046
50		Track	2	Image 1	1000000047
84		Track	2	Image 1	1000000048
70		Track	2	Image 1	1000000049
80		Track	2	Image 1	1000000050
73		Track	2	Image 1	1000000051
64		Track	2	Image 1	1000000052
36		Track	2	Image 1	1000000053
62		Track	2	Image 1	1000000054
70		Track	2	Image 1	1000000055
81		Track	2	Image 1	1000000056
48		Track	2	Image 1	1000000057
49		Track	2	Image 1	1000000058
57		Track	2	Image 1	1000000059
29		Track	2	Image 1	1000000060
38		Track	2	Image 1	1000000061
90		Track	2	Image 1	1000000062
57		Track	2	Image 1	1000000063
48		Track	2	Image 1	1000000064
45		Track	2	Image 1	1000000065
75		Track	2	Image 1	1000000066
54		Track	2	Image 1	1000000067
34		Track	2	Image 1	1000000068
58		Track	2	Image 1	1000000069
56		Track	2	Image 1	1000000070
62		Track	2	Image 1	1000000071
59		Track	2	Image 1	1000000072
59		Track	2	Image 1	1000000073
65		Track	2	Image 1	1000000074
78		Track	2	Image 1	1000000075
56		Track	2	Image 1	1000000076
87		Track	2	Image 1	1000000077
53		Track	2	Image 1	1000000078
66		Track	2	Image 1	1000000079
59		Track	2	Image 1	1000000080
58		Track	2	Image 1	1000000081
63		Track	2	Image 1	1000000082
46		Track	2	Image 1	1000000083
67		Track	2	Image 1	1000000084
94		Track	2	Image 1	1000000085
70		Track	2	Image 1	1000000086
68		Track	2	Image 1	1000000087
60		Track	2	Image 1	1000000088
61		Track	2	Image 1	1000000089
73		Track	2	Image 1	1000000090
89		Track	2	Image 1	1000000091
72		Track	2	Image 1	1000000092
75		Track	2	Image 1	1000000093
32		Track	2	Image 1	1000000094
71		Track	2	Image 1	1000000095
64		Track	2	Image 1	1000000096
53		Track	2	Image 1	1000000097
69		Track	2	Image 1	1000000098
59		Track	2	Image 1	1000000099
59		Track	2	Image 1	1000000100
77		Track	2	Image 1	1000000101
101		Track	2	Image 1	1000000102
52		Track	2	Image 1	1000000103
77		Track	2	Image 1	1000000104
69		Track	2	Image 1	1000000105
73		Track	2	Image 1	1000000106
42		Track	2	Image 1	1000000107
68		Track	2	Image 1	1000000108
73		Track	2	Image 1	1000000109
73		Track	2	Image 1	1000000110
58		Track	2	Image 1	1000000111
61		Track	2	Image 1	1000000112
54		Track	2	Image 1	1000000113
59		Track	2	Image 1	1000000114
77		Track	2	Image 1	1000000115
48		Track	2	Image 1	1000000116
65		Track	2	Image 1	1000000117
62		Track	2	Image 1	1000000118
71		Track	2	Image 1	1000000119
66		Track	2	Image 1	1000000120
57		Track	2	Image 1	1000000121
57		Track	2	Image 1	1000000122
82		Track	2	Image 1	1000000123
88		Track	2	Image 1	1000000124
13		Track	2	Image 1	1000000125
59		Track	2	Image 1	1000000126
71		Track	2	Image 1	1000000127
81		Track	2	Image 1	1000000128
47		Track	2	Image 1	1000000129
66		Track	2	Image 1	1000000130
44		Track	2	Image 1	1000000131
60		Track	2	Image 1	1000000132
63		Track	2	Image 1	1000000133
55		Track	2	Image 1	1000000134
52		Track	2	Image 1	1000000135
48		Track	2	Image 1	1000000136
103		Track	2	Image 1	1000000137
66		Track	2	Image 1	1000000138
69		Track	2	Image 1	1000000139
61		Track	2	Image 1	1000000140
66		Track	2	Image 1	1000000141
69		Track	2	Image 1	1000000142
48		Track	2	Image 1	1000000143
83		Track	2	Image 1	1000000144
81		Track	2	Image 1	1000000145
16		Track	2	Image 1	1000000146
104		Track	2	Image 1	1000000147
49		Track	2	Image 1	1000000148
100		Track	2	Image 1	1000000149
94		Track	2	Image 1	1000000150
73		Track	2	Image 1	1000000151
53		Track	2	Image 1	1000000152
59		Track	2	Image 1	1000000153
58		Track	2	Image 1	1000000154
63		Track	2	Image 1	1000000155
91		Track	2	Image 1	1000000156
61		Track	2	Image 1	1000000157
70		Track	2	Image 1	1000000158
54		Track	2	Image 1	1000000159
60		Track	2	Image 1	1000000160
62		Track	2	Image 1	1000000161
71		Track	2	Image 1	1000000162
63		Track	2	Image 1	1000000163
71		Track	2	Image 1	1000000164
92		Track	2	Image 1	1000000165
87		Track	2	Image 1	1000000166
60		Track	2	Image 1	1000000167
60		Track	2	Image 1	1000000168
105		Track	2	Image 1	1000000169
79		Track	2	Image 1	1000000170
74		Track	2	Image 1	1000000171
78		Track	2	Image 1	1000000172
69		Track	2	Image 1	1000000173
54		Track	2	Image 1	1000000174
87		Track	2	Image 1	1000000175
74		Track	2	Image 1	1000000176
90		Track	2	Image 1	1000000177
115		Track	2	Image 1	1000000178
48		Track	2	Image 1	1000000179
81		Track	2	Image 1	1000000180
74		Track	2	Image 1	1000000181
71		Track	2	Image 1	1000000182
68		Track	2	Image 1	1000000183
54		Track	2	Image 1	1000000184
70		Track	2	Image 1	1000000185
88		Track	2	Image 1	1000000186
82		Track	2	Image 1	1000000187
94		Track	2	Image 1	1000000188
53		Track	2	Image 1	1000000189
68		Track	2	Image 1	1000000190
78		Track	2	Image 1	1000000191
67		Track	2	Image 1	1000000192
62		Track	2	Image 1	1000000193
59		Track	2	Image 1	1000000194
75		Track	2	Image 1	1000000195
67		Track	2	Image 1	1000000196
35		Track	2	Image 1	1000000197
108		Track	2	Image 1	1000000198
81		Track	2	Image 1	1000000199
100		Track	2	Image 1	1000000200
84		Track	2	Image 1	1000000201
