# Supplementary material for: Protocol for real-time monitoring of CD8+ T and myeloid cell behavior in human high-grade serous ovarian cancer slices
Source: STAR Protoc. 2024 Jun 2;5(2):103102. doi: 10.1016/j.xpro.2024.103102 (PMC11179100; doi:10.1016/j.xpro.2024.103102)
Supplement: Data S3. Files for testing the R script, quantification and statistical analysis step 2 [file mmc3.zip › Test files/Slice1_a/__Track_Intensity_Min_Ch=3_Img=1.csv]

Track Intensity Min Ch=3 Img=1
====================
Track Intensity Min	Unit	Category	Channel	Image	ID
77		Track	3	Image 1	1000000000
90		Track	3	Image 1	1000000001
82		Track	3	Image 1	1000000002
85		Track	3	Image 1	1000000003
119		Track	3	Image 1	1000000004
85		Track	3	Image 1	1000000005
87		Track	3	Image 1	1000000006
134		Track	3	Image 1	1000000007
80		Track	3	Image 1	1000000008
105		Track	3	Image 1	1000000009
117		Track	3	Image 1	1000000010
108		Track	3	Image 1	1000000011
94		Track	3	Image 1	1000000012
128		Track	3	Image 1	1000000013
116		Track	3	Image 1	1000000014
126		Track	3	Image 1	1000000015
111		Track	3	Image 1	1000000016
84		Track	3	Image 1	1000000017
83		Track	3	Image 1	1000000018
56		Track	3	Image 1	1000000019
81		Track	3	Image 1	1000000020
112		Track	3	Image 1	1000000021
112		Track	3	Image 1	1000000022
92		Track	3	Image 1	1000000023
101		Track	3	Image 1	1000000024
122		Track	3	Image 1	1000000025
126		Track	3	Image 1	1000000026
108		Track	3	Image 1	1000000027
110		Track	3	Image 1	1000000028
94		Track	3	Image 1	1000000029
108		Track	3	Image 1	1000000030
138		Track	3	Image 1	1000000031
110		Track	3	Image 1	1000000032
143		Track	3	Image 1	1000000033
120		Track	3	Image 1	1000000034
113		Track	3	Image 1	1000000035
124		Track	3	Image 1	1000000036
90		Track	3	Image 1	1000000037
137		Track	3	Image 1	1000000038
92		Track	3	Image 1	1000000039
136		Track	3	Image 1	1000000040
108		Track	3	Image 1	1000000041
146		Track	3	Image 1	1000000042
110		Track	3	Image 1	1000000043
115		Track	3	Image 1	1000000044
135		Track	3	Image 1	1000000045
89		Track	3	Image 1	1000000046
97		Track	3	Image 1	1000000047
112		Track	3	Image 1	1000000048
114		Track	3	Image 1	1000000049
134		Track	3	Image 1	1000000050
103		Track	3	Image 1	1000000051
115		Track	3	Image 1	1000000052
139		Track	3	Image 1	1000000053
93		Track	3	Image 1	1000000054
142		Track	3	Image 1	1000000055
137		Track	3	Image 1	1000000056
100		Track	3	Image 1	1000000057
114		Track	3	Image 1	1000000058
84		Track	3	Image 1	1000000059
121		Track	3	Image 1	1000000060
137		Track	3	Image 1	1000000061
137		Track	3	Image 1	1000000062
129		Track	3	Image 1	1000000063
120		Track	3	Image 1	1000000064
137		Track	3	Image 1	1000000065
103		Track	3	Image 1	1000000066
129		Track	3	Image 1	1000000067
97		Track	3	Image 1	1000000068
127		Track	3	Image 1	1000000069
106		Track	3	Image 1	1000000070
120		Track	3	Image 1	1000000071
135		Track	3	Image 1	1000000072
101		Track	3	Image 1	1000000073
137		Track	3	Image 1	1000000074
123		Track	3	Image 1	1000000075
104		Track	3	Image 1	1000000076
148		Track	3	Image 1	1000000077
129		Track	3	Image 1	1000000078
131		Track	3	Image 1	1000000079
105		Track	3	Image 1	1000000080
119		Track	3	Image 1	1000000081
101		Track	3	Image 1	1000000082
102		Track	3	Image 1	1000000083
121		Track	3	Image 1	1000000084
108		Track	3	Image 1	1000000085
78		Track	3	Image 1	1000000086
130		Track	3	Image 1	1000000087
127		Track	3	Image 1	1000000088
118		Track	3	Image 1	1000000089
139		Track	3	Image 1	1000000090
122		Track	3	Image 1	1000000091
124		Track	3	Image 1	1000000092
127		Track	3	Image 1	1000000093
78		Track	3	Image 1	1000000094
136		Track	3	Image 1	1000000095
122		Track	3	Image 1	1000000096
72		Track	3	Image 1	1000000097
149		Track	3	Image 1	1000000098
125		Track	3	Image 1	1000000099
143		Track	3	Image 1	1000000100
115		Track	3	Image 1	1000000101
136		Track	3	Image 1	1000000102
105		Track	3	Image 1	1000000103
132		Track	3	Image 1	1000000104
138		Track	3	Image 1	1000000105
149		Track	3	Image 1	1000000106
116		Track	3	Image 1	1000000107
117		Track	3	Image 1	1000000108
160		Track	3	Image 1	1000000109
120		Track	3	Image 1	1000000110
123		Track	3	Image 1	1000000111
125		Track	3	Image 1	1000000112
123		Track	3	Image 1	1000000113
124		Track	3	Image 1	1000000114
155		Track	3	Image 1	1000000115
140		Track	3	Image 1	1000000116
144		Track	3	Image 1	1000000117
132		Track	3	Image 1	1000000118
97		Track	3	Image 1	1000000119
164		Track	3	Image 1	1000000120
131		Track	3	Image 1	1000000121
124		Track	3	Image 1	1000000122
139		Track	3	Image 1	1000000123
91		Track	3	Image 1	1000000124
105		Track	3	Image 1	1000000125
133		Track	3	Image 1	1000000126
163		Track	3	Image 1	1000000127
143		Track	3	Image 1	1000000128
114		Track	3	Image 1	1000000129
139		Track	3	Image 1	1000000130
117		Track	3	Image 1	1000000131
105		Track	3	Image 1	1000000132
139		Track	3	Image 1	1000000133
138		Track	3	Image 1	1000000134
129		Track	3	Image 1	1000000135
141		Track	3	Image 1	1000000136
170		Track	3	Image 1	1000000137
97		Track	3	Image 1	1000000138
144		Track	3	Image 1	1000000139
136		Track	3	Image 1	1000000140
161		Track	3	Image 1	1000000141
155		Track	3	Image 1	1000000142
152		Track	3	Image 1	1000000143
177		Track	3	Image 1	1000000144
178		Track	3	Image 1	1000000145
157		Track	3	Image 1	1000000146
188		Track	3	Image 1	1000000147
113		Track	3	Image 1	1000000148
169		Track	3	Image 1	1000000149
161		Track	3	Image 1	1000000150
177		Track	3	Image 1	1000000151
102		Track	3	Image 1	1000000152
161		Track	3	Image 1	1000000153
178		Track	3	Image 1	1000000154
107		Track	3	Image 1	1000000155
173		Track	3	Image 1	1000000156
176		Track	3	Image 1	1000000157
146		Track	3	Image 1	1000000158
111		Track	3	Image 1	1000000159
150		Track	3	Image 1	1000000160
177		Track	3	Image 1	1000000161
109		Track	3	Image 1	1000000162
164		Track	3	Image 1	1000000163
171		Track	3	Image 1	1000000164
171		Track	3	Image 1	1000000165
170		Track	3	Image 1	1000000166
201		Track	3	Image 1	1000000167
140		Track	3	Image 1	1000000168
188		Track	3	Image 1	1000000169
164		Track	3	Image 1	1000000170
155		Track	3	Image 1	1000000171
151		Track	3	Image 1	1000000172
158		Track	3	Image 1	1000000173
125		Track	3	Image 1	1000000174
144		Track	3	Image 1	1000000175
142		Track	3	Image 1	1000000176
111		Track	3	Image 1	1000000177
138		Track	3	Image 1	1000000178
107		Track	3	Image 1	1000000179
121		Track	3	Image 1	1000000180
127		Track	3	Image 1	1000000181
123		Track	3	Image 1	1000000182
106		Track	3	Image 1	1000000183
96		Track	3	Image 1	1000000184
117		Track	3	Image 1	1000000185
141		Track	3	Image 1	1000000186
124		Track	3	Image 1	1000000187
152		Track	3	Image 1	1000000188
154		Track	3	Image 1	1000000189
90		Track	3	Image 1	1000000190
107		Track	3	Image 1	1000000191
86		Track	3	Image 1	1000000192
138		Track	3	Image 1	1000000193
116		Track	3	Image 1	1000000194
117		Track	3	Image 1	1000000195
109		Track	3	Image 1	1000000196
109		Track	3	Image 1	1000000197
133		Track	3	Image 1	1000000198
131		Track	3	Image 1	1000000199
142		Track	3	Image 1	1000000200
172		Track	3	Image 1	1000000201
