# Supplementary material for: Protocol for real-time monitoring of CD8+ T and myeloid cell behavior in human high-grade serous ovarian cancer slices
Source: STAR Protoc. 2024 Jun 2;5(2):103102. doi: 10.1016/j.xpro.2024.103102 (PMC11179100; doi:10.1016/j.xpro.2024.103102)
Supplement: Data S3. Files for testing the R script, quantification and statistical analysis step 2 [file mmc3.zip › Test files/Slice1_a/__Track_Intensity_Min_Ch=4_Img=1.csv]

Track Intensity Min Ch=4 Img=1
====================
Track Intensity Min	Unit	Category	Channel	Image	ID
95		Track	4	Image 1	1000000000
95		Track	4	Image 1	1000000001
89		Track	4	Image 1	1000000002
77		Track	4	Image 1	1000000003
110		Track	4	Image 1	1000000004
58		Track	4	Image 1	1000000005
122		Track	4	Image 1	1000000006
116		Track	4	Image 1	1000000007
123		Track	4	Image 1	1000000008
103		Track	4	Image 1	1000000009
128		Track	4	Image 1	1000000010
126		Track	4	Image 1	1000000011
117		Track	4	Image 1	1000000012
141		Track	4	Image 1	1000000013
104		Track	4	Image 1	1000000014
130		Track	4	Image 1	1000000015
119		Track	4	Image 1	1000000016
80		Track	4	Image 1	1000000017
117		Track	4	Image 1	1000000018
57		Track	4	Image 1	1000000019
119		Track	4	Image 1	1000000020
110		Track	4	Image 1	1000000021
83		Track	4	Image 1	1000000022
108		Track	4	Image 1	1000000023
97		Track	4	Image 1	1000000024
131		Track	4	Image 1	1000000025
141		Track	4	Image 1	1000000026
62		Track	4	Image 1	1000000027
128		Track	4	Image 1	1000000028
103		Track	4	Image 1	1000000029
125		Track	4	Image 1	1000000030
154		Track	4	Image 1	1000000031
88		Track	4	Image 1	1000000032
179		Track	4	Image 1	1000000033
127		Track	4	Image 1	1000000034
120		Track	4	Image 1	1000000035
168		Track	4	Image 1	1000000036
118		Track	4	Image 1	1000000037
153		Track	4	Image 1	1000000038
111		Track	4	Image 1	1000000039
138		Track	4	Image 1	1000000040
111		Track	4	Image 1	1000000041
126		Track	4	Image 1	1000000042
101		Track	4	Image 1	1000000043
124		Track	4	Image 1	1000000044
158		Track	4	Image 1	1000000045
86		Track	4	Image 1	1000000046
91		Track	4	Image 1	1000000047
142		Track	4	Image 1	1000000048
143		Track	4	Image 1	1000000049
130		Track	4	Image 1	1000000050
119		Track	4	Image 1	1000000051
98		Track	4	Image 1	1000000052
137		Track	4	Image 1	1000000053
110		Track	4	Image 1	1000000054
149		Track	4	Image 1	1000000055
147		Track	4	Image 1	1000000056
103		Track	4	Image 1	1000000057
107		Track	4	Image 1	1000000058
84		Track	4	Image 1	1000000059
117		Track	4	Image 1	1000000060
131		Track	4	Image 1	1000000061
133		Track	4	Image 1	1000000062
148		Track	4	Image 1	1000000063
108		Track	4	Image 1	1000000064
132		Track	4	Image 1	1000000065
116		Track	4	Image 1	1000000066
118		Track	4	Image 1	1000000067
141		Track	4	Image 1	1000000068
124		Track	4	Image 1	1000000069
115		Track	4	Image 1	1000000070
123		Track	4	Image 1	1000000071
158		Track	4	Image 1	1000000072
95		Track	4	Image 1	1000000073
171		Track	4	Image 1	1000000074
118		Track	4	Image 1	1000000075
108		Track	4	Image 1	1000000076
109		Track	4	Image 1	1000000077
137		Track	4	Image 1	1000000078
118		Track	4	Image 1	1000000079
115		Track	4	Image 1	1000000080
133		Track	4	Image 1	1000000081
113		Track	4	Image 1	1000000082
152		Track	4	Image 1	1000000083
101		Track	4	Image 1	1000000084
107		Track	4	Image 1	1000000085
45		Track	4	Image 1	1000000086
124		Track	4	Image 1	1000000087
140		Track	4	Image 1	1000000088
130		Track	4	Image 1	1000000089
158		Track	4	Image 1	1000000090
112		Track	4	Image 1	1000000091
131		Track	4	Image 1	1000000092
133		Track	4	Image 1	1000000093
93		Track	4	Image 1	1000000094
142		Track	4	Image 1	1000000095
133		Track	4	Image 1	1000000096
144		Track	4	Image 1	1000000097
137		Track	4	Image 1	1000000098
142		Track	4	Image 1	1000000099
154		Track	4	Image 1	1000000100
131		Track	4	Image 1	1000000101
105		Track	4	Image 1	1000000102
100		Track	4	Image 1	1000000103
130		Track	4	Image 1	1000000104
120		Track	4	Image 1	1000000105
147		Track	4	Image 1	1000000106
156		Track	4	Image 1	1000000107
106		Track	4	Image 1	1000000108
142		Track	4	Image 1	1000000109
84		Track	4	Image 1	1000000110
143		Track	4	Image 1	1000000111
153		Track	4	Image 1	1000000112
125		Track	4	Image 1	1000000113
138		Track	4	Image 1	1000000114
131		Track	4	Image 1	1000000115
101		Track	4	Image 1	1000000116
135		Track	4	Image 1	1000000117
125		Track	4	Image 1	1000000118
97		Track	4	Image 1	1000000119
164		Track	4	Image 1	1000000120
105		Track	4	Image 1	1000000121
82		Track	4	Image 1	1000000122
163		Track	4	Image 1	1000000123
100		Track	4	Image 1	1000000124
118		Track	4	Image 1	1000000125
122		Track	4	Image 1	1000000126
137		Track	4	Image 1	1000000127
111		Track	4	Image 1	1000000128
108		Track	4	Image 1	1000000129
128		Track	4	Image 1	1000000130
93		Track	4	Image 1	1000000131
110		Track	4	Image 1	1000000132
137		Track	4	Image 1	1000000133
139		Track	4	Image 1	1000000134
144		Track	4	Image 1	1000000135
132		Track	4	Image 1	1000000136
116		Track	4	Image 1	1000000137
99		Track	4	Image 1	1000000138
108		Track	4	Image 1	1000000139
134		Track	4	Image 1	1000000140
96		Track	4	Image 1	1000000141
121		Track	4	Image 1	1000000142
124		Track	4	Image 1	1000000143
171		Track	4	Image 1	1000000144
133		Track	4	Image 1	1000000145
136		Track	4	Image 1	1000000146
131		Track	4	Image 1	1000000147
122		Track	4	Image 1	1000000148
84		Track	4	Image 1	1000000149
104		Track	4	Image 1	1000000150
117		Track	4	Image 1	1000000151
122		Track	4	Image 1	1000000152
130		Track	4	Image 1	1000000153
128		Track	4	Image 1	1000000154
143		Track	4	Image 1	1000000155
131		Track	4	Image 1	1000000156
133		Track	4	Image 1	1000000157
116		Track	4	Image 1	1000000158
112		Track	4	Image 1	1000000159
100		Track	4	Image 1	1000000160
116		Track	4	Image 1	1000000161
72		Track	4	Image 1	1000000162
99		Track	4	Image 1	1000000163
138		Track	4	Image 1	1000000164
122		Track	4	Image 1	1000000165
81		Track	4	Image 1	1000000166
86		Track	4	Image 1	1000000167
86		Track	4	Image 1	1000000168
122		Track	4	Image 1	1000000169
123		Track	4	Image 1	1000000170
99		Track	4	Image 1	1000000171
114		Track	4	Image 1	1000000172
109		Track	4	Image 1	1000000173
115		Track	4	Image 1	1000000174
116		Track	4	Image 1	1000000175
130		Track	4	Image 1	1000000176
125		Track	4	Image 1	1000000177
88		Track	4	Image 1	1000000178
86		Track	4	Image 1	1000000179
113		Track	4	Image 1	1000000180
100		Track	4	Image 1	1000000181
121		Track	4	Image 1	1000000182
98		Track	4	Image 1	1000000183
87		Track	4	Image 1	1000000184
99		Track	4	Image 1	1000000185
125		Track	4	Image 1	1000000186
133		Track	4	Image 1	1000000187
141		Track	4	Image 1	1000000188
152		Track	4	Image 1	1000000189
111		Track	4	Image 1	1000000190
108		Track	4	Image 1	1000000191
103		Track	4	Image 1	1000000192
145		Track	4	Image 1	1000000193
113		Track	4	Image 1	1000000194
108		Track	4	Image 1	1000000195
106		Track	4	Image 1	1000000196
127		Track	4	Image 1	1000000197
113		Track	4	Image 1	1000000198
126		Track	4	Image 1	1000000199
159		Track	4	Image 1	1000000200
129		Track	4	Image 1	1000000201
