# Supplementary material for: Protocol for real-time monitoring of CD8+ T and myeloid cell behavior in human high-grade serous ovarian cancer slices
Source: STAR Protoc. 2024 Jun 2;5(2):103102. doi: 10.1016/j.xpro.2024.103102 (PMC11179100; doi:10.1016/j.xpro.2024.103102)
Supplement: Data S3. Files for testing the R script, quantification and statistical analysis step 2 [file mmc3.zip › Test files/Slice1_a/__Track_Intensity_StdDev_Ch=1_Img=1.csv]

Track Intensity StdDev Ch=1 Img=1
====================
Track Intensity StdDev	Unit	Category	Channel	Image	ID
25.4175		Track	1	Image 1	1000000000
21.1728		Track	1	Image 1	1000000001
26.0329		Track	1	Image 1	1000000002
15.4977		Track	1	Image 1	1000000003
20.8349		Track	1	Image 1	1000000004
10.7699		Track	1	Image 1	1000000005
21.8536		Track	1	Image 1	1000000006
10.6582		Track	1	Image 1	1000000007
11.6923		Track	1	Image 1	1000000008
11.7899		Track	1	Image 1	1000000009
16.5972		Track	1	Image 1	1000000010
13.7193		Track	1	Image 1	1000000011
15.4498		Track	1	Image 1	1000000012
19.6636		Track	1	Image 1	1000000013
51.4233		Track	1	Image 1	1000000014
24.3561		Track	1	Image 1	1000000015
12.2083		Track	1	Image 1	1000000016
13.1839		Track	1	Image 1	1000000017
17.169		Track	1	Image 1	1000000018
11.3445		Track	1	Image 1	1000000019
18.5259		Track	1	Image 1	1000000020
22.5593		Track	1	Image 1	1000000021
13.1906		Track	1	Image 1	1000000022
20.5017		Track	1	Image 1	1000000023
11.9038		Track	1	Image 1	1000000024
28.4146		Track	1	Image 1	1000000025
45.1473		Track	1	Image 1	1000000026
13.8106		Track	1	Image 1	1000000027
19.5835		Track	1	Image 1	1000000028
14.8772		Track	1	Image 1	1000000029
16.96		Track	1	Image 1	1000000030
21.9587		Track	1	Image 1	1000000031
15.8281		Track	1	Image 1	1000000032
18.7524		Track	1	Image 1	1000000033
15.626		Track	1	Image 1	1000000034
12.3554		Track	1	Image 1	1000000035
19.1542		Track	1	Image 1	1000000036
35.6629		Track	1	Image 1	1000000037
35.5329		Track	1	Image 1	1000000038
15.422		Track	1	Image 1	1000000039
17.6435		Track	1	Image 1	1000000040
16.12		Track	1	Image 1	1000000041
16.3326		Track	1	Image 1	1000000042
11.863		Track	1	Image 1	1000000043
18.4156		Track	1	Image 1	1000000044
18.9255		Track	1	Image 1	1000000045
14.9746		Track	1	Image 1	1000000046
19.3872		Track	1	Image 1	1000000047
15.6262		Track	1	Image 1	1000000048
15.8643		Track	1	Image 1	1000000049
21.9615		Track	1	Image 1	1000000050
20.5762		Track	1	Image 1	1000000051
19.3844		Track	1	Image 1	1000000052
19.7305		Track	1	Image 1	1000000053
16.3568		Track	1	Image 1	1000000054
42.7258		Track	1	Image 1	1000000055
30.4722		Track	1	Image 1	1000000056
22.3402		Track	1	Image 1	1000000057
18.1621		Track	1	Image 1	1000000058
13.2542		Track	1	Image 1	1000000059
22.7936		Track	1	Image 1	1000000060
51.0971		Track	1	Image 1	1000000061
19.9758		Track	1	Image 1	1000000062
22.0694		Track	1	Image 1	1000000063
38.6601		Track	1	Image 1	1000000064
53.3754		Track	1	Image 1	1000000065
24.6156		Track	1	Image 1	1000000066
26.7978		Track	1	Image 1	1000000067
17.8303		Track	1	Image 1	1000000068
19.6261		Track	1	Image 1	1000000069
25.6245		Track	1	Image 1	1000000070
40.3366		Track	1	Image 1	1000000071
18.6986		Track	1	Image 1	1000000072
18.5731		Track	1	Image 1	1000000073
28.4261		Track	1	Image 1	1000000074
13.0796		Track	1	Image 1	1000000075
21.4058		Track	1	Image 1	1000000076
14.8223		Track	1	Image 1	1000000077
23.7999		Track	1	Image 1	1000000078
19.4937		Track	1	Image 1	1000000079
30.2942		Track	1	Image 1	1000000080
31.8256		Track	1	Image 1	1000000081
21.5512		Track	1	Image 1	1000000082
18.0242		Track	1	Image 1	1000000083
36.2805		Track	1	Image 1	1000000084
13.3961		Track	1	Image 1	1000000085
13.2323		Track	1	Image 1	1000000086
24.3208		Track	1	Image 1	1000000087
22.7339		Track	1	Image 1	1000000088
18.8094		Track	1	Image 1	1000000089
34.0988		Track	1	Image 1	1000000090
21.4874		Track	1	Image 1	1000000091
29.2249		Track	1	Image 1	1000000092
21.9418		Track	1	Image 1	1000000093
18.8247		Track	1	Image 1	1000000094
23.075		Track	1	Image 1	1000000095
23.4502		Track	1	Image 1	1000000096
23.9919		Track	1	Image 1	1000000097
24.4183		Track	1	Image 1	1000000098
20.6072		Track	1	Image 1	1000000099
26.513		Track	1	Image 1	1000000100
14.2111		Track	1	Image 1	1000000101
17.3458		Track	1	Image 1	1000000102
12.1823		Track	1	Image 1	1000000103
24.2757		Track	1	Image 1	1000000104
20.7557		Track	1	Image 1	1000000105
21.6553		Track	1	Image 1	1000000106
21.8672		Track	1	Image 1	1000000107
22.9476		Track	1	Image 1	1000000108
16.4254		Track	1	Image 1	1000000109
12.469		Track	1	Image 1	1000000110
24.2064		Track	1	Image 1	1000000111
25.3612		Track	1	Image 1	1000000112
18.9524		Track	1	Image 1	1000000113
23.6443		Track	1	Image 1	1000000114
15.347		Track	1	Image 1	1000000115
17.75		Track	1	Image 1	1000000116
27.9607		Track	1	Image 1	1000000117
18.6971		Track	1	Image 1	1000000118
11.7926		Track	1	Image 1	1000000119
15.2631		Track	1	Image 1	1000000120
40.0778		Track	1	Image 1	1000000121
34.5636		Track	1	Image 1	1000000122
19.4567		Track	1	Image 1	1000000123
15.7979		Track	1	Image 1	1000000124
17.6839		Track	1	Image 1	1000000125
21.0839		Track	1	Image 1	1000000126
17.133		Track	1	Image 1	1000000127
45.5846		Track	1	Image 1	1000000128
17.91		Track	1	Image 1	1000000129
23.5947		Track	1	Image 1	1000000130
21.3292		Track	1	Image 1	1000000131
24.9685		Track	1	Image 1	1000000132
21.6081		Track	1	Image 1	1000000133
27.7456		Track	1	Image 1	1000000134
29.4042		Track	1	Image 1	1000000135
26.2251		Track	1	Image 1	1000000136
45.268		Track	1	Image 1	1000000137
30.1755		Track	1	Image 1	1000000138
24.5084		Track	1	Image 1	1000000139
46.2054		Track	1	Image 1	1000000140
60.3262		Track	1	Image 1	1000000141
25.0831		Track	1	Image 1	1000000142
23.8167		Track	1	Image 1	1000000143
13.2364		Track	1	Image 1	1000000144
49.2734		Track	1	Image 1	1000000145
75.8132		Track	1	Image 1	1000000146
36.5839		Track	1	Image 1	1000000147
21.1654		Track	1	Image 1	1000000148
68.7182		Track	1	Image 1	1000000149
60.1866		Track	1	Image 1	1000000150
22.0086		Track	1	Image 1	1000000151
24.5891		Track	1	Image 1	1000000152
34.9629		Track	1	Image 1	1000000153
22.7271		Track	1	Image 1	1000000154
23.2472		Track	1	Image 1	1000000155
39.8172		Track	1	Image 1	1000000156
57.9218		Track	1	Image 1	1000000157
47.3297		Track	1	Image 1	1000000158
19.9007		Track	1	Image 1	1000000159
32.0062		Track	1	Image 1	1000000160
38.6732		Track	1	Image 1	1000000161
28.3549		Track	1	Image 1	1000000162
32.5511		Track	1	Image 1	1000000163
26.0052		Track	1	Image 1	1000000164
79.6317		Track	1	Image 1	1000000165
39.3442		Track	1	Image 1	1000000166
25.6395		Track	1	Image 1	1000000167
22.5189		Track	1	Image 1	1000000168
39.6363		Track	1	Image 1	1000000169
44.3133		Track	1	Image 1	1000000170
21.1654		Track	1	Image 1	1000000171
43.5825		Track	1	Image 1	1000000172
20.3262		Track	1	Image 1	1000000173
15.48		Track	1	Image 1	1000000174
26.1247		Track	1	Image 1	1000000175
23.0004		Track	1	Image 1	1000000176
18.5077		Track	1	Image 1	1000000177
12.9737		Track	1	Image 1	1000000178
11.9012		Track	1	Image 1	1000000179
22.7241		Track	1	Image 1	1000000180
12.8651		Track	1	Image 1	1000000181
18.3376		Track	1	Image 1	1000000182
12.0406		Track	1	Image 1	1000000183
26.6552		Track	1	Image 1	1000000184
16.7927		Track	1	Image 1	1000000185
17.986		Track	1	Image 1	1000000186
20.3072		Track	1	Image 1	1000000187
21.9826		Track	1	Image 1	1000000188
21.9704		Track	1	Image 1	1000000189
18.58		Track	1	Image 1	1000000190
31.0518		Track	1	Image 1	1000000191
12.1541		Track	1	Image 1	1000000192
24.3949		Track	1	Image 1	1000000193
20.13		Track	1	Image 1	1000000194
18.1524		Track	1	Image 1	1000000195
17.9427		Track	1	Image 1	1000000196
18.3602		Track	1	Image 1	1000000197
12.5934		Track	1	Image 1	1000000198
32.723		Track	1	Image 1	1000000199
18.3778		Track	1	Image 1	1000000200
28.1169		Track	1	Image 1	1000000201
