# Supplementary material for: Protocol for real-time monitoring of CD8+ T and myeloid cell behavior in human high-grade serous ovarian cancer slices
Source: STAR Protoc. 2024 Jun 2;5(2):103102. doi: 10.1016/j.xpro.2024.103102 (PMC11179100; doi:10.1016/j.xpro.2024.103102)
Supplement: Data S3. Files for testing the R script, quantification and statistical analysis step 2 [file mmc3.zip › Test files/Slice1_a/__Track_Intensity_StdDev_Ch=2_Img=1.csv]

Track Intensity StdDev Ch=2 Img=1
====================
Track Intensity StdDev	Unit	Category	Channel	Image	ID
9.72692		Track	2	Image 1	1000000000
9.79861		Track	2	Image 1	1000000001
10.1934		Track	2	Image 1	1000000002
10.5661		Track	2	Image 1	1000000003
17.3121		Track	2	Image 1	1000000004
21.465		Track	2	Image 1	1000000005
9.44803		Track	2	Image 1	1000000006
12.3861		Track	2	Image 1	1000000007
16.7688		Track	2	Image 1	1000000008
14.6914		Track	2	Image 1	1000000009
10.1744		Track	2	Image 1	1000000010
22.1846		Track	2	Image 1	1000000011
11.2826		Track	2	Image 1	1000000012
20.2997		Track	2	Image 1	1000000013
36.3264		Track	2	Image 1	1000000014
20.9242		Track	2	Image 1	1000000015
17.7313		Track	2	Image 1	1000000016
20.0186		Track	2	Image 1	1000000017
11.2622		Track	2	Image 1	1000000018
19.4393		Track	2	Image 1	1000000019
10.1321		Track	2	Image 1	1000000020
10.997		Track	2	Image 1	1000000021
22.8556		Track	2	Image 1	1000000022
11.8522		Track	2	Image 1	1000000023
23.6702		Track	2	Image 1	1000000024
10.5082		Track	2	Image 1	1000000025
10.4389		Track	2	Image 1	1000000026
19.6203		Track	2	Image 1	1000000027
12.1649		Track	2	Image 1	1000000028
13.1031		Track	2	Image 1	1000000029
12.0844		Track	2	Image 1	1000000030
12.5023		Track	2	Image 1	1000000031
14.9383		Track	2	Image 1	1000000032
19.1417		Track	2	Image 1	1000000033
11.224		Track	2	Image 1	1000000034
15.702		Track	2	Image 1	1000000035
13.0502		Track	2	Image 1	1000000036
10.7755		Track	2	Image 1	1000000037
11.9205		Track	2	Image 1	1000000038
11.4355		Track	2	Image 1	1000000039
12.958		Track	2	Image 1	1000000040
11.367		Track	2	Image 1	1000000041
14.9202		Track	2	Image 1	1000000042
21.0937		Track	2	Image 1	1000000043
10.1779		Track	2	Image 1	1000000044
14.0684		Track	2	Image 1	1000000045
10.8716		Track	2	Image 1	1000000046
11.5247		Track	2	Image 1	1000000047
14.1631		Track	2	Image 1	1000000048
14.4129		Track	2	Image 1	1000000049
12.4861		Track	2	Image 1	1000000050
11.9238		Track	2	Image 1	1000000051
10.7388		Track	2	Image 1	1000000052
10.571		Track	2	Image 1	1000000053
10.9119		Track	2	Image 1	1000000054
14.8181		Track	2	Image 1	1000000055
13.8744		Track	2	Image 1	1000000056
9.86765		Track	2	Image 1	1000000057
10.4035		Track	2	Image 1	1000000058
10.6649		Track	2	Image 1	1000000059
10.1513		Track	2	Image 1	1000000060
11.3559		Track	2	Image 1	1000000061
20.3331		Track	2	Image 1	1000000062
13.0111		Track	2	Image 1	1000000063
11.0792		Track	2	Image 1	1000000064
10.0706		Track	2	Image 1	1000000065
12.0062		Track	2	Image 1	1000000066
10.2228		Track	2	Image 1	1000000067
10.5915		Track	2	Image 1	1000000068
15.6186		Track	2	Image 1	1000000069
12.1298		Track	2	Image 1	1000000070
10.767		Track	2	Image 1	1000000071
12.0628		Track	2	Image 1	1000000072
10.2075		Track	2	Image 1	1000000073
11.7798		Track	2	Image 1	1000000074
19.1576		Track	2	Image 1	1000000075
10.4846		Track	2	Image 1	1000000076
28.3798		Track	2	Image 1	1000000077
11.2133		Track	2	Image 1	1000000078
11.8651		Track	2	Image 1	1000000079
10.8393		Track	2	Image 1	1000000080
13.8124		Track	2	Image 1	1000000081
10.0772		Track	2	Image 1	1000000082
12.2319		Track	2	Image 1	1000000083
11.1533		Track	2	Image 1	1000000084
17.4697		Track	2	Image 1	1000000085
15.7744		Track	2	Image 1	1000000086
11.4326		Track	2	Image 1	1000000087
12.7307		Track	2	Image 1	1000000088
14.4336		Track	2	Image 1	1000000089
10.588		Track	2	Image 1	1000000090
14.8028		Track	2	Image 1	1000000091
10.7676		Track	2	Image 1	1000000092
11.1256		Track	2	Image 1	1000000093
10.0349		Track	2	Image 1	1000000094
10.9453		Track	2	Image 1	1000000095
10.5972		Track	2	Image 1	1000000096
11.4644		Track	2	Image 1	1000000097
12.9025		Track	2	Image 1	1000000098
10.5803		Track	2	Image 1	1000000099
10.947		Track	2	Image 1	1000000100
13.9086		Track	2	Image 1	1000000101
31.5931		Track	2	Image 1	1000000102
12.7125		Track	2	Image 1	1000000103
10.3055		Track	2	Image 1	1000000104
11.9284		Track	2	Image 1	1000000105
10.8088		Track	2	Image 1	1000000106
10.5489		Track	2	Image 1	1000000107
13.0619		Track	2	Image 1	1000000108
13.1444		Track	2	Image 1	1000000109
21.4514		Track	2	Image 1	1000000110
13.221		Track	2	Image 1	1000000111
10.6527		Track	2	Image 1	1000000112
9.5092		Track	2	Image 1	1000000113
11.5622		Track	2	Image 1	1000000114
13.0173		Track	2	Image 1	1000000115
10.4532		Track	2	Image 1	1000000116
10.8192		Track	2	Image 1	1000000117
9.61407		Track	2	Image 1	1000000118
9.40139		Track	2	Image 1	1000000119
12.9431		Track	2	Image 1	1000000120
9.76469		Track	2	Image 1	1000000121
9.92033		Track	2	Image 1	1000000122
10.337		Track	2	Image 1	1000000123
17.9121		Track	2	Image 1	1000000124
10.4085		Track	2	Image 1	1000000125
11.0224		Track	2	Image 1	1000000126
12.3855		Track	2	Image 1	1000000127
19.0254		Track	2	Image 1	1000000128
10.4674		Track	2	Image 1	1000000129
13.1679		Track	2	Image 1	1000000130
10.2455		Track	2	Image 1	1000000131
11.4103		Track	2	Image 1	1000000132
14.8682		Track	2	Image 1	1000000133
10.8422		Track	2	Image 1	1000000134
11.8841		Track	2	Image 1	1000000135
10.3456		Track	2	Image 1	1000000136
40.7568		Track	2	Image 1	1000000137
10.2851		Track	2	Image 1	1000000138
12.5588		Track	2	Image 1	1000000139
11.6299		Track	2	Image 1	1000000140
40.2708		Track	2	Image 1	1000000141
10.8346		Track	2	Image 1	1000000142
12.1448		Track	2	Image 1	1000000143
12.2743		Track	2	Image 1	1000000144
20.1527		Track	2	Image 1	1000000145
16.4352		Track	2	Image 1	1000000146
29.6811		Track	2	Image 1	1000000147
10.1114		Track	2	Image 1	1000000148
40.5023		Track	2	Image 1	1000000149
39.8834		Track	2	Image 1	1000000150
13.8579		Track	2	Image 1	1000000151
9.74771		Track	2	Image 1	1000000152
15.3343		Track	2	Image 1	1000000153
14.2383		Track	2	Image 1	1000000154
11.6148		Track	2	Image 1	1000000155
22.1841		Track	2	Image 1	1000000156
31.43		Track	2	Image 1	1000000157
60.5121		Track	2	Image 1	1000000158
11.6325		Track	2	Image 1	1000000159
18.7765		Track	2	Image 1	1000000160
23.9125		Track	2	Image 1	1000000161
12.8345		Track	2	Image 1	1000000162
21.8809		Track	2	Image 1	1000000163
17.3889		Track	2	Image 1	1000000164
30.9234		Track	2	Image 1	1000000165
18.6592		Track	2	Image 1	1000000166
15.2053		Track	2	Image 1	1000000167
11.802		Track	2	Image 1	1000000168
30.6479		Track	2	Image 1	1000000169
29.6105		Track	2	Image 1	1000000170
13.3145		Track	2	Image 1	1000000171
15.8091		Track	2	Image 1	1000000172
11.3624		Track	2	Image 1	1000000173
12.4328		Track	2	Image 1	1000000174
14.2401		Track	2	Image 1	1000000175
11.6159		Track	2	Image 1	1000000176
10.0646		Track	2	Image 1	1000000177
39.2624		Track	2	Image 1	1000000178
13.1661		Track	2	Image 1	1000000179
22.6026		Track	2	Image 1	1000000180
13.7657		Track	2	Image 1	1000000181
12.5277		Track	2	Image 1	1000000182
17.5252		Track	2	Image 1	1000000183
10.8142		Track	2	Image 1	1000000184
9.99143		Track	2	Image 1	1000000185
12.5128		Track	2	Image 1	1000000186
10.9842		Track	2	Image 1	1000000187
12.6564		Track	2	Image 1	1000000188
11.1408		Track	2	Image 1	1000000189
10.2025		Track	2	Image 1	1000000190
10.5491		Track	2	Image 1	1000000191
17.2779		Track	2	Image 1	1000000192
13.9036		Track	2	Image 1	1000000193
11.6905		Track	2	Image 1	1000000194
12.2477		Track	2	Image 1	1000000195
10.8467		Track	2	Image 1	1000000196
12.1745		Track	2	Image 1	1000000197
39.254		Track	2	Image 1	1000000198
10.7033		Track	2	Image 1	1000000199
13.18		Track	2	Image 1	1000000200
16.5472		Track	2	Image 1	1000000201
