# Supplementary material for: Protocol for real-time monitoring of CD8+ T and myeloid cell behavior in human high-grade serous ovarian cancer slices
Source: STAR Protoc. 2024 Jun 2;5(2):103102. doi: 10.1016/j.xpro.2024.103102 (PMC11179100; doi:10.1016/j.xpro.2024.103102)
Supplement: Data S3. Files for testing the R script, quantification and statistical analysis step 2 [file mmc3.zip › Test files/Slice1_a/__Track_Intensity_StdDev_Ch=3_Img=1.csv]

Track Intensity StdDev Ch=3 Img=1
====================
Track Intensity StdDev	Unit	Category	Channel	Image	ID
16.1686		Track	3	Image 1	1000000000
16.9069		Track	3	Image 1	1000000001
16.9917		Track	3	Image 1	1000000002
16.603		Track	3	Image 1	1000000003
26.5705		Track	3	Image 1	1000000004
30.8648		Track	3	Image 1	1000000005
17.74		Track	3	Image 1	1000000006
34.7601		Track	3	Image 1	1000000007
18.3109		Track	3	Image 1	1000000008
22.4807		Track	3	Image 1	1000000009
18.1334		Track	3	Image 1	1000000010
24.3483		Track	3	Image 1	1000000011
16.3107		Track	3	Image 1	1000000012
22.1423		Track	3	Image 1	1000000013
39.7823		Track	3	Image 1	1000000014
56.3946		Track	3	Image 1	1000000015
21.8081		Track	3	Image 1	1000000016
22.857		Track	3	Image 1	1000000017
16.7318		Track	3	Image 1	1000000018
16.7429		Track	3	Image 1	1000000019
17.9705		Track	3	Image 1	1000000020
17.4154		Track	3	Image 1	1000000021
45.2017		Track	3	Image 1	1000000022
18.8206		Track	3	Image 1	1000000023
23.4735		Track	3	Image 1	1000000024
29.571		Track	3	Image 1	1000000025
27.7982		Track	3	Image 1	1000000026
25.5305		Track	3	Image 1	1000000027
37.789		Track	3	Image 1	1000000028
16.7776		Track	3	Image 1	1000000029
17.4897		Track	3	Image 1	1000000030
21.223		Track	3	Image 1	1000000031
23.0956		Track	3	Image 1	1000000032
49.2207		Track	3	Image 1	1000000033
23.413		Track	3	Image 1	1000000034
29.1424		Track	3	Image 1	1000000035
25.3719		Track	3	Image 1	1000000036
18.2276		Track	3	Image 1	1000000037
24.1678		Track	3	Image 1	1000000038
16.0482		Track	3	Image 1	1000000039
36.8779		Track	3	Image 1	1000000040
19.4279		Track	3	Image 1	1000000041
31.9598		Track	3	Image 1	1000000042
19.702		Track	3	Image 1	1000000043
20.4662		Track	3	Image 1	1000000044
29.0012		Track	3	Image 1	1000000045
19.0627		Track	3	Image 1	1000000046
17.2696		Track	3	Image 1	1000000047
19.7442		Track	3	Image 1	1000000048
24.8273		Track	3	Image 1	1000000049
35.8893		Track	3	Image 1	1000000050
17.8968		Track	3	Image 1	1000000051
20.0261		Track	3	Image 1	1000000052
39.6576		Track	3	Image 1	1000000053
19.4203		Track	3	Image 1	1000000054
26.3657		Track	3	Image 1	1000000055
21.0661		Track	3	Image 1	1000000056
17.582		Track	3	Image 1	1000000057
17.6543		Track	3	Image 1	1000000058
24.5001		Track	3	Image 1	1000000059
22.851		Track	3	Image 1	1000000060
25.3149		Track	3	Image 1	1000000061
31.0208		Track	3	Image 1	1000000062
24.8224		Track	3	Image 1	1000000063
18.0328		Track	3	Image 1	1000000064
20.3045		Track	3	Image 1	1000000065
17.0643		Track	3	Image 1	1000000066
22.3123		Track	3	Image 1	1000000067
18.3639		Track	3	Image 1	1000000068
21.2946		Track	3	Image 1	1000000069
23.6565		Track	3	Image 1	1000000070
31.8927		Track	3	Image 1	1000000071
24.0402		Track	3	Image 1	1000000072
16.5478		Track	3	Image 1	1000000073
37.6334		Track	3	Image 1	1000000074
23.1838		Track	3	Image 1	1000000075
17.7899		Track	3	Image 1	1000000076
78.1848		Track	3	Image 1	1000000077
23.9506		Track	3	Image 1	1000000078
22.5299		Track	3	Image 1	1000000079
19.5626		Track	3	Image 1	1000000080
22.0501		Track	3	Image 1	1000000081
17.506		Track	3	Image 1	1000000082
20.8372		Track	3	Image 1	1000000083
19.4602		Track	3	Image 1	1000000084
31.4002		Track	3	Image 1	1000000085
30.0013		Track	3	Image 1	1000000086
21.6716		Track	3	Image 1	1000000087
24.3696		Track	3	Image 1	1000000088
22.2792		Track	3	Image 1	1000000089
38.0821		Track	3	Image 1	1000000090
24.9729		Track	3	Image 1	1000000091
23.2697		Track	3	Image 1	1000000092
21.204		Track	3	Image 1	1000000093
21.135		Track	3	Image 1	1000000094
22.337		Track	3	Image 1	1000000095
20.8606		Track	3	Image 1	1000000096
21.2481		Track	3	Image 1	1000000097
26.9935		Track	3	Image 1	1000000098
21.3002		Track	3	Image 1	1000000099
24.9002		Track	3	Image 1	1000000100
28.0506		Track	3	Image 1	1000000101
32.6366		Track	3	Image 1	1000000102
54.1095		Track	3	Image 1	1000000103
23.1544		Track	3	Image 1	1000000104
26.6933		Track	3	Image 1	1000000105
25.7864		Track	3	Image 1	1000000106
20.6568		Track	3	Image 1	1000000107
29.8318		Track	3	Image 1	1000000108
28.1646		Track	3	Image 1	1000000109
52.2482		Track	3	Image 1	1000000110
23.1388		Track	3	Image 1	1000000111
30.1565		Track	3	Image 1	1000000112
19.5551		Track	3	Image 1	1000000113
20.8071		Track	3	Image 1	1000000114
34.54		Track	3	Image 1	1000000115
26.3298		Track	3	Image 1	1000000116
31.5163		Track	3	Image 1	1000000117
20.5713		Track	3	Image 1	1000000118
15.0467		Track	3	Image 1	1000000119
30.5038		Track	3	Image 1	1000000120
20.2578		Track	3	Image 1	1000000121
22.8756		Track	3	Image 1	1000000122
25.2966		Track	3	Image 1	1000000123
16.3045		Track	3	Image 1	1000000124
21.0244		Track	3	Image 1	1000000125
34.5226		Track	3	Image 1	1000000126
24.7234		Track	3	Image 1	1000000127
34.9224		Track	3	Image 1	1000000128
21.0245		Track	3	Image 1	1000000129
28.7381		Track	3	Image 1	1000000130
21.7152		Track	3	Image 1	1000000131
22.0305		Track	3	Image 1	1000000132
26.9151		Track	3	Image 1	1000000133
23.0775		Track	3	Image 1	1000000134
22.8424		Track	3	Image 1	1000000135
25.1913		Track	3	Image 1	1000000136
43.9552		Track	3	Image 1	1000000137
20.7082		Track	3	Image 1	1000000138
25.7494		Track	3	Image 1	1000000139
25.7109		Track	3	Image 1	1000000140
46.5742		Track	3	Image 1	1000000141
41.8512		Track	3	Image 1	1000000142
24.3681		Track	3	Image 1	1000000143
25.8561		Track	3	Image 1	1000000144
34.2543		Track	3	Image 1	1000000145
38.5599		Track	3	Image 1	1000000146
31.9922		Track	3	Image 1	1000000147
23.729		Track	3	Image 1	1000000148
39.479		Track	3	Image 1	1000000149
43.0765		Track	3	Image 1	1000000150
28.5217		Track	3	Image 1	1000000151
21.0623		Track	3	Image 1	1000000152
30.4815		Track	3	Image 1	1000000153
27.1305		Track	3	Image 1	1000000154
29.6705		Track	3	Image 1	1000000155
43.4461		Track	3	Image 1	1000000156
41.684		Track	3	Image 1	1000000157
54.7345		Track	3	Image 1	1000000158
21.2224		Track	3	Image 1	1000000159
31.1006		Track	3	Image 1	1000000160
31.2334		Track	3	Image 1	1000000161
18.9245		Track	3	Image 1	1000000162
41.8565		Track	3	Image 1	1000000163
28.1202		Track	3	Image 1	1000000164
33.0217		Track	3	Image 1	1000000165
56.1415		Track	3	Image 1	1000000166
46.3413		Track	3	Image 1	1000000167
25.3128		Track	3	Image 1	1000000168
36.9152		Track	3	Image 1	1000000169
39.7397		Track	3	Image 1	1000000170
26.1898		Track	3	Image 1	1000000171
27.1519		Track	3	Image 1	1000000172
28.2551		Track	3	Image 1	1000000173
25.2027		Track	3	Image 1	1000000174
30.0177		Track	3	Image 1	1000000175
23.0311		Track	3	Image 1	1000000176
16.1346		Track	3	Image 1	1000000177
39.2322		Track	3	Image 1	1000000178
19.6954		Track	3	Image 1	1000000179
20.7355		Track	3	Image 1	1000000180
25.8521		Track	3	Image 1	1000000181
21.4807		Track	3	Image 1	1000000182
22.9663		Track	3	Image 1	1000000183
17.4224		Track	3	Image 1	1000000184
16.4047		Track	3	Image 1	1000000185
20.2113		Track	3	Image 1	1000000186
21.2401		Track	3	Image 1	1000000187
36.9233		Track	3	Image 1	1000000188
24.0182		Track	3	Image 1	1000000189
16.8597		Track	3	Image 1	1000000190
17.5447		Track	3	Image 1	1000000191
16.2238		Track	3	Image 1	1000000192
22.2658		Track	3	Image 1	1000000193
18.4524		Track	3	Image 1	1000000194
19.6349		Track	3	Image 1	1000000195
15.5624		Track	3	Image 1	1000000196
21.1249		Track	3	Image 1	1000000197
36.4938		Track	3	Image 1	1000000198
19.1837		Track	3	Image 1	1000000199
26.6077		Track	3	Image 1	1000000200
30.2569		Track	3	Image 1	1000000201
