# Supplementary material for: Protocol for real-time monitoring of CD8+ T and myeloid cell behavior in human high-grade serous ovarian cancer slices
Source: STAR Protoc. 2024 Jun 2;5(2):103102. doi: 10.1016/j.xpro.2024.103102 (PMC11179100; doi:10.1016/j.xpro.2024.103102)
Supplement: Data S3. Files for testing the R script, quantification and statistical analysis step 2 [file mmc3.zip › Test files/Slice1_a/__Track_Intensity_StdDev_Ch=4_Img=1.csv]

Track Intensity StdDev Ch=4 Img=1
====================
Track Intensity StdDev	Unit	Category	Channel	Image	ID
61.9924		Track	4	Image 1	1000000000
26.942		Track	4	Image 1	1000000001
21.4559		Track	4	Image 1	1000000002
115.972		Track	4	Image 1	1000000003
23.9587		Track	4	Image 1	1000000004
25.9649		Track	4	Image 1	1000000005
27.6371		Track	4	Image 1	1000000006
23.9403		Track	4	Image 1	1000000007
87.9383		Track	4	Image 1	1000000008
44.1735		Track	4	Image 1	1000000009
23.2443		Track	4	Image 1	1000000010
46.9547		Track	4	Image 1	1000000011
42.0456		Track	4	Image 1	1000000012
38.0082		Track	4	Image 1	1000000013
19.9255		Track	4	Image 1	1000000014
395.855		Track	4	Image 1	1000000015
25.4136		Track	4	Image 1	1000000016
57.5341		Track	4	Image 1	1000000017
32.1846		Track	4	Image 1	1000000018
105.086		Track	4	Image 1	1000000019
51.6431		Track	4	Image 1	1000000020
38.1884		Track	4	Image 1	1000000021
47.4152		Track	4	Image 1	1000000022
22.4752		Track	4	Image 1	1000000023
42.5113		Track	4	Image 1	1000000024
39.1052		Track	4	Image 1	1000000025
51.1283		Track	4	Image 1	1000000026
52.7123		Track	4	Image 1	1000000027
40.4169		Track	4	Image 1	1000000028
22.99		Track	4	Image 1	1000000029
25.7434		Track	4	Image 1	1000000030
44.498		Track	4	Image 1	1000000031
37.5665		Track	4	Image 1	1000000032
180.158		Track	4	Image 1	1000000033
195.702		Track	4	Image 1	1000000034
36.807		Track	4	Image 1	1000000035
50.2677		Track	4	Image 1	1000000036
35.5545		Track	4	Image 1	1000000037
40.9921		Track	4	Image 1	1000000038
21.289		Track	4	Image 1	1000000039
67.6077		Track	4	Image 1	1000000040
27.6604		Track	4	Image 1	1000000041
97.593		Track	4	Image 1	1000000042
34.8533		Track	4	Image 1	1000000043
27.2656		Track	4	Image 1	1000000044
80.2157		Track	4	Image 1	1000000045
108.797		Track	4	Image 1	1000000046
34.5939		Track	4	Image 1	1000000047
46.2708		Track	4	Image 1	1000000048
78.6072		Track	4	Image 1	1000000049
33.0096		Track	4	Image 1	1000000050
24.0681		Track	4	Image 1	1000000051
33.6196		Track	4	Image 1	1000000052
77.4		Track	4	Image 1	1000000053
34.9275		Track	4	Image 1	1000000054
39.622		Track	4	Image 1	1000000055
59.6047		Track	4	Image 1	1000000056
42.9859		Track	4	Image 1	1000000057
55.7013		Track	4	Image 1	1000000058
39.9428		Track	4	Image 1	1000000059
33.5893		Track	4	Image 1	1000000060
41.5534		Track	4	Image 1	1000000061
81.5007		Track	4	Image 1	1000000062
67.5626		Track	4	Image 1	1000000063
27.2594		Track	4	Image 1	1000000064
33.9845		Track	4	Image 1	1000000065
72.8708		Track	4	Image 1	1000000066
28.3014		Track	4	Image 1	1000000067
45.7666		Track	4	Image 1	1000000068
24.9747		Track	4	Image 1	1000000069
70.6996		Track	4	Image 1	1000000070
48.4781		Track	4	Image 1	1000000071
53.5156		Track	4	Image 1	1000000072
19.4256		Track	4	Image 1	1000000073
550.944		Track	4	Image 1	1000000074
60.7868		Track	4	Image 1	1000000075
60.9772		Track	4	Image 1	1000000076
74.7282		Track	4	Image 1	1000000077
31.5108		Track	4	Image 1	1000000078
49.6288		Track	4	Image 1	1000000079
26.2366		Track	4	Image 1	1000000080
29.9514		Track	4	Image 1	1000000081
31.3067		Track	4	Image 1	1000000082
58.1548		Track	4	Image 1	1000000083
23.3858		Track	4	Image 1	1000000084
61.5242		Track	4	Image 1	1000000085
53.7865		Track	4	Image 1	1000000086
43.3877		Track	4	Image 1	1000000087
40.9819		Track	4	Image 1	1000000088
92.1891		Track	4	Image 1	1000000089
91.4991		Track	4	Image 1	1000000090
27.7556		Track	4	Image 1	1000000091
51.9309		Track	4	Image 1	1000000092
26.0107		Track	4	Image 1	1000000093
21.607		Track	4	Image 1	1000000094
22.5829		Track	4	Image 1	1000000095
32.5381		Track	4	Image 1	1000000096
27.4794		Track	4	Image 1	1000000097
24.7827		Track	4	Image 1	1000000098
31.015		Track	4	Image 1	1000000099
31.8956		Track	4	Image 1	1000000100
26.3367		Track	4	Image 1	1000000101
39.6013		Track	4	Image 1	1000000102
24.1201		Track	4	Image 1	1000000103
24.1218		Track	4	Image 1	1000000104
23.3486		Track	4	Image 1	1000000105
60.8498		Track	4	Image 1	1000000106
56.4784		Track	4	Image 1	1000000107
24.1072		Track	4	Image 1	1000000108
25.0312		Track	4	Image 1	1000000109
22.1712		Track	4	Image 1	1000000110
43.291		Track	4	Image 1	1000000111
125.303		Track	4	Image 1	1000000112
23.9352		Track	4	Image 1	1000000113
42.8556		Track	4	Image 1	1000000114
32.9811		Track	4	Image 1	1000000115
30.5027		Track	4	Image 1	1000000116
57.157		Track	4	Image 1	1000000117
38.0885		Track	4	Image 1	1000000118
22.0658		Track	4	Image 1	1000000119
30.3017		Track	4	Image 1	1000000120
19.7895		Track	4	Image 1	1000000121
26.7968		Track	4	Image 1	1000000122
48.1356		Track	4	Image 1	1000000123
19.6824		Track	4	Image 1	1000000124
25.6949		Track	4	Image 1	1000000125
23.0729		Track	4	Image 1	1000000126
23.5405		Track	4	Image 1	1000000127
28.6085		Track	4	Image 1	1000000128
20.1876		Track	4	Image 1	1000000129
25.9328		Track	4	Image 1	1000000130
22.7532		Track	4	Image 1	1000000131
40.9758		Track	4	Image 1	1000000132
22.8599		Track	4	Image 1	1000000133
30.0978		Track	4	Image 1	1000000134
29.7282		Track	4	Image 1	1000000135
36.4696		Track	4	Image 1	1000000136
24.2592		Track	4	Image 1	1000000137
19.4372		Track	4	Image 1	1000000138
23.9031		Track	4	Image 1	1000000139
47.9405		Track	4	Image 1	1000000140
21.2011		Track	4	Image 1	1000000141
30.5407		Track	4	Image 1	1000000142
31.5751		Track	4	Image 1	1000000143
25.8118		Track	4	Image 1	1000000144
24.9321		Track	4	Image 1	1000000145
27.285		Track	4	Image 1	1000000146
21.7718		Track	4	Image 1	1000000147
23.4762		Track	4	Image 1	1000000148
19.92		Track	4	Image 1	1000000149
19.695		Track	4	Image 1	1000000150
23.5448		Track	4	Image 1	1000000151
27.531		Track	4	Image 1	1000000152
39.9195		Track	4	Image 1	1000000153
27.1119		Track	4	Image 1	1000000154
74.4888		Track	4	Image 1	1000000155
20.5519		Track	4	Image 1	1000000156
25.5161		Track	4	Image 1	1000000157
22.366		Track	4	Image 1	1000000158
23.5841		Track	4	Image 1	1000000159
25.6524		Track	4	Image 1	1000000160
22.3447		Track	4	Image 1	1000000161
23.8492		Track	4	Image 1	1000000162
22.7955		Track	4	Image 1	1000000163
30.2882		Track	4	Image 1	1000000164
23.8064		Track	4	Image 1	1000000165
23.5461		Track	4	Image 1	1000000166
24.5038		Track	4	Image 1	1000000167
23.2488		Track	4	Image 1	1000000168
21.3901		Track	4	Image 1	1000000169
22.2593		Track	4	Image 1	1000000170
21.722		Track	4	Image 1	1000000171
20.9978		Track	4	Image 1	1000000172
52.4319		Track	4	Image 1	1000000173
40.4562		Track	4	Image 1	1000000174
24.255		Track	4	Image 1	1000000175
28.6028		Track	4	Image 1	1000000176
20.3709		Track	4	Image 1	1000000177
18.1272		Track	4	Image 1	1000000178
22.8235		Track	4	Image 1	1000000179
21.4506		Track	4	Image 1	1000000180
26.1054		Track	4	Image 1	1000000181
25.4635		Track	4	Image 1	1000000182
26.6435		Track	4	Image 1	1000000183
20.9094		Track	4	Image 1	1000000184
19.569		Track	4	Image 1	1000000185
22.4193		Track	4	Image 1	1000000186
24.6731		Track	4	Image 1	1000000187
30.9663		Track	4	Image 1	1000000188
29.7353		Track	4	Image 1	1000000189
19.0829		Track	4	Image 1	1000000190
20.2073		Track	4	Image 1	1000000191
51.6031		Track	4	Image 1	1000000192
45.4462		Track	4	Image 1	1000000193
21.3228		Track	4	Image 1	1000000194
44.5734		Track	4	Image 1	1000000195
45.9789		Track	4	Image 1	1000000196
22.6405		Track	4	Image 1	1000000197
18.635		Track	4	Image 1	1000000198
22.0512		Track	4	Image 1	1000000199
125.986		Track	4	Image 1	1000000200
19.871		Track	4	Image 1	1000000201
