# Supplementary material for: Protocol for real-time monitoring of CD8+ T and myeloid cell behavior in human high-grade serous ovarian cancer slices
Source: STAR Protoc. 2024 Jun 2;5(2):103102. doi: 10.1016/j.xpro.2024.103102 (PMC11179100; doi:10.1016/j.xpro.2024.103102)
Supplement: Data S3. Files for testing the R script, quantification and statistical analysis step 2 [file mmc3.zip › Test files/Slice1_a/__Track_Intensity_Sum_Ch=1_Img=1.csv]

Track Intensity Sum Ch=1 Img=1
====================
Track Intensity Sum	Unit	Category	Channel	Image	ID
4.14969e+06		Track	1	Image 1	1000000000
3.80109e+06		Track	1	Image 1	1000000001
876160		Track	1	Image 1	1000000002
3.43456e+06		Track	1	Image 1	1000000003
3.60189e+06		Track	1	Image 1	1000000004
1.55883e+06		Track	1	Image 1	1000000005
3.79326e+06		Track	1	Image 1	1000000006
325547		Track	1	Image 1	1000000007
2.93683e+06		Track	1	Image 1	1000000008
2.5721e+06		Track	1	Image 1	1000000009
340446		Track	1	Image 1	1000000010
1.25414e+06		Track	1	Image 1	1000000011
3.35963e+06		Track	1	Image 1	1000000012
3.80133e+06		Track	1	Image 1	1000000013
6.17005e+06		Track	1	Image 1	1000000014
3.8272e+06		Track	1	Image 1	1000000015
545603		Track	1	Image 1	1000000016
3.08319e+06		Track	1	Image 1	1000000017
3.59243e+06		Track	1	Image 1	1000000018
2.89153e+06		Track	1	Image 1	1000000019
3.73813e+06		Track	1	Image 1	1000000020
3.7629e+06		Track	1	Image 1	1000000021
3.09654e+06		Track	1	Image 1	1000000022
2.7058e+06		Track	1	Image 1	1000000023
2.8472e+06		Track	1	Image 1	1000000024
4.28674e+06		Track	1	Image 1	1000000025
4.32885e+06		Track	1	Image 1	1000000026
3.07956e+06		Track	1	Image 1	1000000027
3.4358e+06		Track	1	Image 1	1000000028
3.25018e+06		Track	1	Image 1	1000000029
3.44441e+06		Track	1	Image 1	1000000030
3.96009e+06		Track	1	Image 1	1000000031
3.49004e+06		Track	1	Image 1	1000000032
3.73197e+06		Track	1	Image 1	1000000033
3.38502e+06		Track	1	Image 1	1000000034
2.99979e+06		Track	1	Image 1	1000000035
2.21795e+06		Track	1	Image 1	1000000036
4.14224e+06		Track	1	Image 1	1000000037
4.27901e+06		Track	1	Image 1	1000000038
3.3904e+06		Track	1	Image 1	1000000039
3.43546e+06		Track	1	Image 1	1000000040
3.5937e+06		Track	1	Image 1	1000000041
3.51113e+06		Track	1	Image 1	1000000042
2.99175e+06		Track	1	Image 1	1000000043
3.75928e+06		Track	1	Image 1	1000000044
3.57212e+06		Track	1	Image 1	1000000045
3.41462e+06		Track	1	Image 1	1000000046
3.59464e+06		Track	1	Image 1	1000000047
3.33599e+06		Track	1	Image 1	1000000048
3.50937e+06		Track	1	Image 1	1000000049
1.66071e+06		Track	1	Image 1	1000000050
969614		Track	1	Image 1	1000000051
3.85607e+06		Track	1	Image 1	1000000052
3.83221e+06		Track	1	Image 1	1000000053
3.51709e+06		Track	1	Image 1	1000000054
4.53427e+06		Track	1	Image 1	1000000055
4.0367e+06		Track	1	Image 1	1000000056
3.97278e+06		Track	1	Image 1	1000000057
3.73056e+06		Track	1	Image 1	1000000058
3.20733e+06		Track	1	Image 1	1000000059
3.94977e+06		Track	1	Image 1	1000000060
4.49778e+06		Track	1	Image 1	1000000061
3.84893e+06		Track	1	Image 1	1000000062
3.88897e+06		Track	1	Image 1	1000000063
4.9226e+06		Track	1	Image 1	1000000064
5.85854e+06		Track	1	Image 1	1000000065
4.38296e+06		Track	1	Image 1	1000000066
4.29449e+06		Track	1	Image 1	1000000067
3.90022e+06		Track	1	Image 1	1000000068
4.0377e+06		Track	1	Image 1	1000000069
3.85875e+06		Track	1	Image 1	1000000070
4.95319e+06		Track	1	Image 1	1000000071
3.97076e+06		Track	1	Image 1	1000000072
1.63817e+06		Track	1	Image 1	1000000073
4.71424e+06		Track	1	Image 1	1000000074
1.78898e+06		Track	1	Image 1	1000000075
4.09704e+06		Track	1	Image 1	1000000076
3.3892e+06		Track	1	Image 1	1000000077
1.69535e+06		Track	1	Image 1	1000000078
3.96683e+06		Track	1	Image 1	1000000079
4.51449e+06		Track	1	Image 1	1000000080
4.39467e+06		Track	1	Image 1	1000000081
4.0967e+06		Track	1	Image 1	1000000082
3.8724e+06		Track	1	Image 1	1000000083
2.33569e+06		Track	1	Image 1	1000000084
1.86387e+06		Track	1	Image 1	1000000085
3.10345e+06		Track	1	Image 1	1000000086
4.46749e+06		Track	1	Image 1	1000000087
4.62191e+06		Track	1	Image 1	1000000088
3.96306e+06		Track	1	Image 1	1000000089
5.50612e+06		Track	1	Image 1	1000000090
3.8021e+06		Track	1	Image 1	1000000091
4.62715e+06		Track	1	Image 1	1000000092
1.59809e+06		Track	1	Image 1	1000000093
4.15906e+06		Track	1	Image 1	1000000094
4.60052e+06		Track	1	Image 1	1000000095
4.62878e+06		Track	1	Image 1	1000000096
4.53244e+06		Track	1	Image 1	1000000097
4.51746e+06		Track	1	Image 1	1000000098
4.14312e+06		Track	1	Image 1	1000000099
4.90106e+06		Track	1	Image 1	1000000100
3.2284e+06		Track	1	Image 1	1000000101
3.80907e+06		Track	1	Image 1	1000000102
3.03568e+06		Track	1	Image 1	1000000103
3.75246e+06		Track	1	Image 1	1000000104
4.20185e+06		Track	1	Image 1	1000000105
4.28376e+06		Track	1	Image 1	1000000106
4.40229e+06		Track	1	Image 1	1000000107
4.51175e+06		Track	1	Image 1	1000000108
3.38326e+06		Track	1	Image 1	1000000109
1.89664e+06		Track	1	Image 1	1000000110
4.76491e+06		Track	1	Image 1	1000000111
4.88051e+06		Track	1	Image 1	1000000112
4.08615e+06		Track	1	Image 1	1000000113
4.71737e+06		Track	1	Image 1	1000000114
3.17514e+06		Track	1	Image 1	1000000115
3.59191e+06		Track	1	Image 1	1000000116
4.85213e+06		Track	1	Image 1	1000000117
4.00659e+06		Track	1	Image 1	1000000118
1.63909e+06		Track	1	Image 1	1000000119
3.42641e+06		Track	1	Image 1	1000000120
4.94763e+06		Track	1	Image 1	1000000121
5.15091e+06		Track	1	Image 1	1000000122
4.1252e+06		Track	1	Image 1	1000000123
3.35581e+06		Track	1	Image 1	1000000124
3.85447e+06		Track	1	Image 1	1000000125
3.75387e+06		Track	1	Image 1	1000000126
3.80594e+06		Track	1	Image 1	1000000127
1.73884e+06		Track	1	Image 1	1000000128
3.82545e+06		Track	1	Image 1	1000000129
4.30396e+06		Track	1	Image 1	1000000130
4.06505e+06		Track	1	Image 1	1000000131
4.72389e+06		Track	1	Image 1	1000000132
4.28267e+06		Track	1	Image 1	1000000133
4.79754e+06		Track	1	Image 1	1000000134
4.83903e+06		Track	1	Image 1	1000000135
4.70651e+06		Track	1	Image 1	1000000136
6.28781e+06		Track	1	Image 1	1000000137
4.19505e+06		Track	1	Image 1	1000000138
4.29911e+06		Track	1	Image 1	1000000139
5.61831e+06		Track	1	Image 1	1000000140
4.16567e+06		Track	1	Image 1	1000000141
4.41235e+06		Track	1	Image 1	1000000142
4.749e+06		Track	1	Image 1	1000000143
3.12462e+06		Track	1	Image 1	1000000144
6.57291e+06		Track	1	Image 1	1000000145
6.90286e+06		Track	1	Image 1	1000000146
3.51886e+06		Track	1	Image 1	1000000147
4.3897e+06		Track	1	Image 1	1000000148
4.10196e+06		Track	1	Image 1	1000000149
6.84076e+06		Track	1	Image 1	1000000150
4.49284e+06		Track	1	Image 1	1000000151
4.86661e+06		Track	1	Image 1	1000000152
5.51366e+06		Track	1	Image 1	1000000153
4.47603e+06		Track	1	Image 1	1000000154
4.48064e+06		Track	1	Image 1	1000000155
638850		Track	1	Image 1	1000000156
7.16077e+06		Track	1	Image 1	1000000157
2.04265e+06		Track	1	Image 1	1000000158
4.19419e+06		Track	1	Image 1	1000000159
4.80798e+06		Track	1	Image 1	1000000160
6.39176e+06		Track	1	Image 1	1000000161
5.11315e+06		Track	1	Image 1	1000000162
4.80412e+06		Track	1	Image 1	1000000163
5.22549e+06		Track	1	Image 1	1000000164
8.16369e+06		Track	1	Image 1	1000000165
5.66094e+06		Track	1	Image 1	1000000166
4.53437e+06		Track	1	Image 1	1000000167
4.40067e+06		Track	1	Image 1	1000000168
6.11632e+06		Track	1	Image 1	1000000169
5.77985e+06		Track	1	Image 1	1000000170
3.1586e+06		Track	1	Image 1	1000000171
5.14927e+06		Track	1	Image 1	1000000172
4.16612e+06		Track	1	Image 1	1000000173
3.32947e+06		Track	1	Image 1	1000000174
3.62547e+06		Track	1	Image 1	1000000175
1.96841e+06		Track	1	Image 1	1000000176
303636		Track	1	Image 1	1000000177
316559		Track	1	Image 1	1000000178
1.46361e+06		Track	1	Image 1	1000000179
667385		Track	1	Image 1	1000000180
408997		Track	1	Image 1	1000000181
636599		Track	1	Image 1	1000000182
1.81963e+06		Track	1	Image 1	1000000183
311631		Track	1	Image 1	1000000184
939894		Track	1	Image 1	1000000185
378027		Track	1	Image 1	1000000186
487215		Track	1	Image 1	1000000187
546443		Track	1	Image 1	1000000188
785647		Track	1	Image 1	1000000189
465189		Track	1	Image 1	1000000190
569168		Track	1	Image 1	1000000191
1.21338e+06		Track	1	Image 1	1000000192
832421		Track	1	Image 1	1000000193
1.45129e+06		Track	1	Image 1	1000000194
1.17591e+06		Track	1	Image 1	1000000195
648579		Track	1	Image 1	1000000196
501326		Track	1	Image 1	1000000197
411586		Track	1	Image 1	1000000198
300873		Track	1	Image 1	1000000199
288596		Track	1	Image 1	1000000200
562870		Track	1	Image 1	1000000201
