# Supplementary material for: Protocol for real-time monitoring of CD8+ T and myeloid cell behavior in human high-grade serous ovarian cancer slices
Source: STAR Protoc. 2024 Jun 2;5(2):103102. doi: 10.1016/j.xpro.2024.103102 (PMC11179100; doi:10.1016/j.xpro.2024.103102)
Supplement: Data S3. Files for testing the R script, quantification and statistical analysis step 2 [file mmc3.zip › Test files/Slice1_a/__Track_Intensity_Sum_Ch=2_Img=1.csv]

Track Intensity Sum Ch=2 Img=1
====================
Track Intensity Sum	Unit	Category	Channel	Image	ID
2.67994e+06		Track	2	Image 1	1000000000
2.6812e+06		Track	2	Image 1	1000000001
618698		Track	2	Image 1	1000000002
2.78371e+06		Track	2	Image 1	1000000003
3.25774e+06		Track	2	Image 1	1000000004
1.74556e+06		Track	2	Image 1	1000000005
2.64218e+06		Track	2	Image 1	1000000006
330652		Track	2	Image 1	1000000007
3.42885e+06		Track	2	Image 1	1000000008
2.63829e+06		Track	2	Image 1	1000000009
271340		Track	2	Image 1	1000000010
1.37003e+06		Track	2	Image 1	1000000011
2.88786e+06		Track	2	Image 1	1000000012
3.02267e+06		Track	2	Image 1	1000000013
4.344e+06		Track	2	Image 1	1000000014
3.26447e+06		Track	2	Image 1	1000000015
612525		Track	2	Image 1	1000000016
3.46104e+06		Track	2	Image 1	1000000017
2.84709e+06		Track	2	Image 1	1000000018
3.28666e+06		Track	2	Image 1	1000000019
2.76184e+06		Track	2	Image 1	1000000020
2.82148e+06		Track	2	Image 1	1000000021
3.6774e+06		Track	2	Image 1	1000000022
1.93603e+06		Track	2	Image 1	1000000023
3.70774e+06		Track	2	Image 1	1000000024
2.78203e+06		Track	2	Image 1	1000000025
2.81544e+06		Track	2	Image 1	1000000026
3.43604e+06		Track	2	Image 1	1000000027
2.8874e+06		Track	2	Image 1	1000000028
3.10145e+06		Track	2	Image 1	1000000029
2.97456e+06		Track	2	Image 1	1000000030
3.04817e+06		Track	2	Image 1	1000000031
3.17901e+06		Track	2	Image 1	1000000032
3.3708e+06		Track	2	Image 1	1000000033
2.88708e+06		Track	2	Image 1	1000000034
3.43539e+06		Track	2	Image 1	1000000035
1.79627e+06		Track	2	Image 1	1000000036
2.82117e+06		Track	2	Image 1	1000000037
2.9328e+06		Track	2	Image 1	1000000038
2.8702e+06		Track	2	Image 1	1000000039
3.01469e+06		Track	2	Image 1	1000000040
2.90335e+06		Track	2	Image 1	1000000041
3.3074e+06		Track	2	Image 1	1000000042
3.35297e+06		Track	2	Image 1	1000000043
2.7393e+06		Track	2	Image 1	1000000044
3.22055e+06		Track	2	Image 1	1000000045
2.85911e+06		Track	2	Image 1	1000000046
2.96249e+06		Track	2	Image 1	1000000047
3.16252e+06		Track	2	Image 1	1000000048
3.16914e+06		Track	2	Image 1	1000000049
1.32274e+06		Track	2	Image 1	1000000050
776553		Track	2	Image 1	1000000051
2.80471e+06		Track	2	Image 1	1000000052
2.785e+06		Track	2	Image 1	1000000053
2.80222e+06		Track	2	Image 1	1000000054
3.24665e+06		Track	2	Image 1	1000000055
3.25149e+06		Track	2	Image 1	1000000056
2.71725e+06		Track	2	Image 1	1000000057
2.78555e+06		Track	2	Image 1	1000000058
2.78846e+06		Track	2	Image 1	1000000059
2.73954e+06		Track	2	Image 1	1000000060
2.86292e+06		Track	2	Image 1	1000000061
3.59739e+06		Track	2	Image 1	1000000062
3.00178e+06		Track	2	Image 1	1000000063
2.86453e+06		Track	2	Image 1	1000000064
2.71735e+06		Track	2	Image 1	1000000065
2.97356e+06		Track	2	Image 1	1000000066
2.6797e+06		Track	2	Image 1	1000000067
2.77742e+06		Track	2	Image 1	1000000068
3.12465e+06		Track	2	Image 1	1000000069
3.00526e+06		Track	2	Image 1	1000000070
2.84463e+06		Track	2	Image 1	1000000071
3.01311e+06		Track	2	Image 1	1000000072
1.25404e+06		Track	2	Image 1	1000000073
2.95661e+06		Track	2	Image 1	1000000074
1.87269e+06		Track	2	Image 1	1000000075
2.75631e+06		Track	2	Image 1	1000000076
3.72955e+06		Track	2	Image 1	1000000077
1.08696e+06		Track	2	Image 1	1000000078
2.98959e+06		Track	2	Image 1	1000000079
2.83803e+06		Track	2	Image 1	1000000080
3.09264e+06		Track	2	Image 1	1000000081
2.76453e+06		Track	2	Image 1	1000000082
2.99864e+06		Track	2	Image 1	1000000083
1.40488e+06		Track	2	Image 1	1000000084
2.13291e+06		Track	2	Image 1	1000000085
3.47292e+06		Track	2	Image 1	1000000086
2.85611e+06		Track	2	Image 1	1000000087
3.03203e+06		Track	2	Image 1	1000000088
3.19396e+06		Track	2	Image 1	1000000089
2.79961e+06		Track	2	Image 1	1000000090
3.3674e+06		Track	2	Image 1	1000000091
2.80882e+06		Track	2	Image 1	1000000092
1.02723e+06		Track	2	Image 1	1000000093
2.73243e+06		Track	2	Image 1	1000000094
2.80196e+06		Track	2	Image 1	1000000095
2.79726e+06		Track	2	Image 1	1000000096
2.83358e+06		Track	2	Image 1	1000000097
2.98914e+06		Track	2	Image 1	1000000098
2.82131e+06		Track	2	Image 1	1000000099
2.80126e+06		Track	2	Image 1	1000000100
3.21428e+06		Track	2	Image 1	1000000101
4.25176e+06		Track	2	Image 1	1000000102
3.01231e+06		Track	2	Image 1	1000000103
2.13072e+06		Track	2	Image 1	1000000104
2.94972e+06		Track	2	Image 1	1000000105
2.81005e+06		Track	2	Image 1	1000000106
2.76439e+06		Track	2	Image 1	1000000107
2.83565e+06		Track	2	Image 1	1000000108
3.19564e+06		Track	2	Image 1	1000000109
2.07993e+06		Track	2	Image 1	1000000110
3.09951e+06		Track	2	Image 1	1000000111
2.81074e+06		Track	2	Image 1	1000000112
2.71719e+06		Track	2	Image 1	1000000113
2.88238e+06		Track	2	Image 1	1000000114
3.06503e+06		Track	2	Image 1	1000000115
2.53825e+06		Track	2	Image 1	1000000116
2.79736e+06		Track	2	Image 1	1000000117
2.68902e+06		Track	2	Image 1	1000000118
1.4805e+06		Track	2	Image 1	1000000119
3.05542e+06		Track	2	Image 1	1000000120
2.46273e+06		Track	2	Image 1	1000000121
2.70622e+06		Track	2	Image 1	1000000122
2.81895e+06		Track	2	Image 1	1000000123
3.38245e+06		Track	2	Image 1	1000000124
2.74242e+06		Track	2	Image 1	1000000125
2.43349e+06		Track	2	Image 1	1000000126
3.0236e+06		Track	2	Image 1	1000000127
946796		Track	2	Image 1	1000000128
2.67252e+06		Track	2	Image 1	1000000129
3.02421e+06		Track	2	Image 1	1000000130
2.66449e+06		Track	2	Image 1	1000000131
2.87675e+06		Track	2	Image 1	1000000132
3.33169e+06		Track	2	Image 1	1000000133
2.80224e+06		Track	2	Image 1	1000000134
2.8421e+06		Track	2	Image 1	1000000135
2.81091e+06		Track	2	Image 1	1000000136
4.34173e+06		Track	2	Image 1	1000000137
2.41414e+06		Track	2	Image 1	1000000138
2.83423e+06		Track	2	Image 1	1000000139
2.93412e+06		Track	2	Image 1	1000000140
2.54651e+06		Track	2	Image 1	1000000141
2.82223e+06		Track	2	Image 1	1000000142
2.96367e+06		Track	2	Image 1	1000000143
3.06724e+06		Track	2	Image 1	1000000144
3.72353e+06		Track	2	Image 1	1000000145
3.21206e+06		Track	2	Image 1	1000000146
2.57114e+06		Track	2	Image 1	1000000147
2.74809e+06		Track	2	Image 1	1000000148
2.39144e+06		Track	2	Image 1	1000000149
4.30919e+06		Track	2	Image 1	1000000150
3.16707e+06		Track	2	Image 1	1000000151
2.73644e+06		Track	2	Image 1	1000000152
3.21721e+06		Track	2	Image 1	1000000153
3.2211e+06		Track	2	Image 1	1000000154
2.91926e+06		Track	2	Image 1	1000000155
368075		Track	2	Image 1	1000000156
4.02495e+06		Track	2	Image 1	1000000157
1.51962e+06		Track	2	Image 1	1000000158
2.8333e+06		Track	2	Image 1	1000000159
3.14594e+06		Track	2	Image 1	1000000160
3.74486e+06		Track	2	Image 1	1000000161
2.99467e+06		Track	2	Image 1	1000000162
3.39884e+06		Track	2	Image 1	1000000163
3.31732e+06		Track	2	Image 1	1000000164
4.0545e+06		Track	2	Image 1	1000000165
3.27482e+06		Track	2	Image 1	1000000166
3.20741e+06		Track	2	Image 1	1000000167
2.86246e+06		Track	2	Image 1	1000000168
4.62552e+06		Track	2	Image 1	1000000169
3.85734e+06		Track	2	Image 1	1000000170
2.17226e+06		Track	2	Image 1	1000000171
3.28059e+06		Track	2	Image 1	1000000172
2.86874e+06		Track	2	Image 1	1000000173
2.92654e+06		Track	2	Image 1	1000000174
2.27034e+06		Track	2	Image 1	1000000175
1.20881e+06		Track	2	Image 1	1000000176
226172		Track	2	Image 1	1000000177
396943		Track	2	Image 1	1000000178
1.46108e+06		Track	2	Image 1	1000000179
515114		Track	2	Image 1	1000000180
420791		Track	2	Image 1	1000000181
497455		Track	2	Image 1	1000000182
2.03459e+06		Track	2	Image 1	1000000183
221197		Track	2	Image 1	1000000184
719737		Track	2	Image 1	1000000185
297348		Track	2	Image 1	1000000186
324970		Track	2	Image 1	1000000187
440671		Track	2	Image 1	1000000188
515324		Track	2	Image 1	1000000189
357975		Track	2	Image 1	1000000190
369656		Track	2	Image 1	1000000191
1.33572e+06		Track	2	Image 1	1000000192
738769		Track	2	Image 1	1000000193
1.05808e+06		Track	2	Image 1	1000000194
977823		Track	2	Image 1	1000000195
507764		Track	2	Image 1	1000000196
393349		Track	2	Image 1	1000000197
528073		Track	2	Image 1	1000000198
186934		Track	2	Image 1	1000000199
247905		Track	2	Image 1	1000000200
378316		Track	2	Image 1	1000000201
