# Supplementary material for: Protocol for real-time monitoring of CD8+ T and myeloid cell behavior in human high-grade serous ovarian cancer slices
Source: STAR Protoc. 2024 Jun 2;5(2):103102. doi: 10.1016/j.xpro.2024.103102 (PMC11179100; doi:10.1016/j.xpro.2024.103102)
Supplement: Data S3. Files for testing the R script, quantification and statistical analysis step 2 [file mmc3.zip › Test files/Slice1_a/__Track_Intensity_Sum_Ch=3_Img=1.csv]

Track Intensity Sum Ch=3 Img=1
====================
Track Intensity Sum	Unit	Category	Channel	Image	ID
3.66354e+06		Track	3	Image 1	1000000000
3.75274e+06		Track	3	Image 1	1000000001
842976		Track	3	Image 1	1000000002
3.75625e+06		Track	3	Image 1	1000000003
4.58351e+06		Track	3	Image 1	1000000004
2.46057e+06		Track	3	Image 1	1000000005
3.94099e+06		Track	3	Image 1	1000000006
536656		Track	3	Image 1	1000000007
3.77686e+06		Track	3	Image 1	1000000008
3.75822e+06		Track	3	Image 1	1000000009
376971		Track	3	Image 1	1000000010
1.62374e+06		Track	3	Image 1	1000000011
3.74876e+06		Track	3	Image 1	1000000012
4.50906e+06		Track	3	Image 1	1000000013
5.53659e+06		Track	3	Image 1	1000000014
5.39327e+06		Track	3	Image 1	1000000015
724589		Track	3	Image 1	1000000016
3.78998e+06		Track	3	Image 1	1000000017
3.7879e+06		Track	3	Image 1	1000000018
3.47864e+06		Track	3	Image 1	1000000019
4.06441e+06		Track	3	Image 1	1000000020
3.89053e+06		Track	3	Image 1	1000000021
4.77345e+06		Track	3	Image 1	1000000022
2.62928e+06		Track	3	Image 1	1000000023
3.92949e+06		Track	3	Image 1	1000000024
5.23724e+06		Track	3	Image 1	1000000025
4.82443e+06		Track	3	Image 1	1000000026
3.9378e+06		Track	3	Image 1	1000000027
4.7581e+06		Track	3	Image 1	1000000028
3.82468e+06		Track	3	Image 1	1000000029
3.99006e+06		Track	3	Image 1	1000000030
4.58353e+06		Track	3	Image 1	1000000031
4.30816e+06		Track	3	Image 1	1000000032
5.91839e+06		Track	3	Image 1	1000000033
4.60464e+06		Track	3	Image 1	1000000034
4.70316e+06		Track	3	Image 1	1000000035
2.86471e+06		Track	3	Image 1	1000000036
3.92729e+06		Track	3	Image 1	1000000037
4.90687e+06		Track	3	Image 1	1000000038
3.68626e+06		Track	3	Image 1	1000000039
5.45798e+06		Track	3	Image 1	1000000040
4.04573e+06		Track	3	Image 1	1000000041
5.26186e+06		Track	3	Image 1	1000000042
3.93151e+06		Track	3	Image 1	1000000043
4.43818e+06		Track	3	Image 1	1000000044
4.98609e+06		Track	3	Image 1	1000000045
4.0907e+06		Track	3	Image 1	1000000046
3.92058e+06		Track	3	Image 1	1000000047
4.18231e+06		Track	3	Image 1	1000000048
4.82184e+06		Track	3	Image 1	1000000049
2.36717e+06		Track	3	Image 1	1000000050
1.04588e+06		Track	3	Image 1	1000000051
4.22889e+06		Track	3	Image 1	1000000052
5.7126e+06		Track	3	Image 1	1000000053
3.93129e+06		Track	3	Image 1	1000000054
5.03688e+06		Track	3	Image 1	1000000055
4.56145e+06		Track	3	Image 1	1000000056
3.88175e+06		Track	3	Image 1	1000000057
3.98958e+06		Track	3	Image 1	1000000058
4.12997e+06		Track	3	Image 1	1000000059
4.78512e+06		Track	3	Image 1	1000000060
5.0127e+06		Track	3	Image 1	1000000061
5.45749e+06		Track	3	Image 1	1000000062
4.90845e+06		Track	3	Image 1	1000000063
4.08954e+06		Track	3	Image 1	1000000064
4.5058e+06		Track	3	Image 1	1000000065
3.9002e+06		Track	3	Image 1	1000000066
4.6555e+06		Track	3	Image 1	1000000067
4.00827e+06		Track	3	Image 1	1000000068
4.46515e+06		Track	3	Image 1	1000000069
4.64076e+06		Track	3	Image 1	1000000070
5.28228e+06		Track	3	Image 1	1000000071
5.09738e+06		Track	3	Image 1	1000000072
1.71752e+06		Track	3	Image 1	1000000073
5.22628e+06		Track	3	Image 1	1000000074
2.40696e+06		Track	3	Image 1	1000000075
4.03435e+06		Track	3	Image 1	1000000076
6.81403e+06		Track	3	Image 1	1000000077
1.91838e+06		Track	3	Image 1	1000000078
4.62534e+06		Track	3	Image 1	1000000079
4.36116e+06		Track	3	Image 1	1000000080
4.6646e+06		Track	3	Image 1	1000000081
4.02521e+06		Track	3	Image 1	1000000082
4.62114e+06		Track	3	Image 1	1000000083
2.1236e+06		Track	3	Image 1	1000000084
2.74648e+06		Track	3	Image 1	1000000085
4.43328e+06		Track	3	Image 1	1000000086
4.78722e+06		Track	3	Image 1	1000000087
4.52063e+06		Track	3	Image 1	1000000088
4.65958e+06		Track	3	Image 1	1000000089
5.55225e+06		Track	3	Image 1	1000000090
4.66319e+06		Track	3	Image 1	1000000091
4.83319e+06		Track	3	Image 1	1000000092
1.60826e+06		Track	3	Image 1	1000000093
4.46142e+06		Track	3	Image 1	1000000094
4.67913e+06		Track	3	Image 1	1000000095
4.66122e+06		Track	3	Image 1	1000000096
4.65718e+06		Track	3	Image 1	1000000097
5.49658e+06		Track	3	Image 1	1000000098
4.62876e+06		Track	3	Image 1	1000000099
5.2205e+06		Track	3	Image 1	1000000100
5.89016e+06		Track	3	Image 1	1000000101
5.04977e+06		Track	3	Image 1	1000000102
4.40545e+06		Track	3	Image 1	1000000103
3.81732e+06		Track	3	Image 1	1000000104
5.22291e+06		Track	3	Image 1	1000000105
5.23331e+06		Track	3	Image 1	1000000106
4.56206e+06		Track	3	Image 1	1000000107
4.94649e+06		Track	3	Image 1	1000000108
5.91674e+06		Track	3	Image 1	1000000109
3.19682e+06		Track	3	Image 1	1000000110
4.97611e+06		Track	3	Image 1	1000000111
5.59338e+06		Track	3	Image 1	1000000112
4.5355e+06		Track	3	Image 1	1000000113
4.64442e+06		Track	3	Image 1	1000000114
6.15154e+06		Track	3	Image 1	1000000115
4.48186e+06		Track	3	Image 1	1000000116
5.63747e+06		Track	3	Image 1	1000000117
4.59442e+06		Track	3	Image 1	1000000118
1.94807e+06		Track	3	Image 1	1000000119
6.44861e+06		Track	3	Image 1	1000000120
4.16338e+06		Track	3	Image 1	1000000121
4.78977e+06		Track	3	Image 1	1000000122
5.28549e+06		Track	3	Image 1	1000000123
3.74364e+06		Track	3	Image 1	1000000124
4.62314e+06		Track	3	Image 1	1000000125
4.62479e+06		Track	3	Image 1	1000000126
5.68971e+06		Track	3	Image 1	1000000127
1.70481e+06		Track	3	Image 1	1000000128
4.54489e+06		Track	3	Image 1	1000000129
5.64919e+06		Track	3	Image 1	1000000130
4.6477e+06		Track	3	Image 1	1000000131
4.67702e+06		Track	3	Image 1	1000000132
5.80706e+06		Track	3	Image 1	1000000133
4.95064e+06		Track	3	Image 1	1000000134
4.79384e+06		Track	3	Image 1	1000000135
4.98372e+06		Track	3	Image 1	1000000136
6.9309e+06		Track	3	Image 1	1000000137
4.05422e+06		Track	3	Image 1	1000000138
5.02334e+06		Track	3	Image 1	1000000139
5.42776e+06		Track	3	Image 1	1000000140
4.10097e+06		Track	3	Image 1	1000000141
6.00099e+06		Track	3	Image 1	1000000142
5.35081e+06		Track	3	Image 1	1000000143
6.23499e+06		Track	3	Image 1	1000000144
6.48178e+06		Track	3	Image 1	1000000145
6.36813e+06		Track	3	Image 1	1000000146
3.91777e+06		Track	3	Image 1	1000000147
4.9426e+06		Track	3	Image 1	1000000148
3.48771e+06		Track	3	Image 1	1000000149
6.71491e+06		Track	3	Image 1	1000000150
6.43792e+06		Track	3	Image 1	1000000151
4.65389e+06		Track	3	Image 1	1000000152
6.16186e+06		Track	3	Image 1	1000000153
6.09205e+06		Track	3	Image 1	1000000154
5.24578e+06		Track	3	Image 1	1000000155
782490		Track	3	Image 1	1000000156
6.87754e+06		Track	3	Image 1	1000000157
2.3033e+06		Track	3	Image 1	1000000158
4.6716e+06		Track	3	Image 1	1000000159
6.449e+06		Track	3	Image 1	1000000160
6.29675e+06		Track	3	Image 1	1000000161
4.21888e+06		Track	3	Image 1	1000000162
6.66242e+06		Track	3	Image 1	1000000163
6.43192e+06		Track	3	Image 1	1000000164
6.73659e+06		Track	3	Image 1	1000000165
6.98948e+06		Track	3	Image 1	1000000166
7.82202e+06		Track	3	Image 1	1000000167
5.14704e+06		Track	3	Image 1	1000000168
7.25189e+06		Track	3	Image 1	1000000169
6.57885e+06		Track	3	Image 1	1000000170
4.22694e+06		Track	3	Image 1	1000000171
5.37978e+06		Track	3	Image 1	1000000172
5.7333e+06		Track	3	Image 1	1000000173
4.72474e+06		Track	3	Image 1	1000000174
3.97607e+06		Track	3	Image 1	1000000175
2.04719e+06		Track	3	Image 1	1000000176
307931		Track	3	Image 1	1000000177
478871		Track	3	Image 1	1000000178
1.9159e+06		Track	3	Image 1	1000000179
683159		Track	3	Image 1	1000000180
571768		Track	3	Image 1	1000000181
733226		Track	3	Image 1	1000000182
2.47358e+06		Track	3	Image 1	1000000183
304876		Track	3	Image 1	1000000184
991864		Track	3	Image 1	1000000185
437344		Track	3	Image 1	1000000186
512819		Track	3	Image 1	1000000187
791982		Track	3	Image 1	1000000188
924843		Track	3	Image 1	1000000189
491869		Track	3	Image 1	1000000190
514664		Track	3	Image 1	1000000191
1.45894e+06		Track	3	Image 1	1000000192
1.06854e+06		Track	3	Image 1	1000000193
1.44092e+06		Track	3	Image 1	1000000194
1.35867e+06		Track	3	Image 1	1000000195
652369		Track	3	Image 1	1000000196
583739		Track	3	Image 1	1000000197
607316		Track	3	Image 1	1000000198
283937		Track	3	Image 1	1000000199
413150		Track	3	Image 1	1000000200
688317		Track	3	Image 1	1000000201
