# Supplementary material for: Protocol for real-time monitoring of CD8+ T and myeloid cell behavior in human high-grade serous ovarian cancer slices
Source: STAR Protoc. 2024 Jun 2;5(2):103102. doi: 10.1016/j.xpro.2024.103102 (PMC11179100; doi:10.1016/j.xpro.2024.103102)
Supplement: Data S3. Files for testing the R script, quantification and statistical analysis step 2 [file mmc3.zip › Test files/Slice1_a/__Track_Intensity_Sum_Ch=4_Img=1.csv]

Track Intensity Sum Ch=4 Img=1
====================
Track Intensity Sum	Unit	Category	Channel	Image	ID
4.66241e+06		Track	4	Image 1	1000000000
4.19527e+06		Track	4	Image 1	1000000001
874954		Track	4	Image 1	1000000002
7.3603e+06		Track	4	Image 1	1000000003
4.17924e+06		Track	4	Image 1	1000000004
2.17627e+06		Track	4	Image 1	1000000005
4.91431e+06		Track	4	Image 1	1000000006
459237		Track	4	Image 1	1000000007
5.93643e+06		Track	4	Image 1	1000000008
4.07356e+06		Track	4	Image 1	1000000009
402833		Track	4	Image 1	1000000010
1.91339e+06		Track	4	Image 1	1000000011
4.84536e+06		Track	4	Image 1	1000000012
5.38703e+06		Track	4	Image 1	1000000013
4.11812e+06		Track	4	Image 1	1000000014
1.00245e+07		Track	4	Image 1	1000000015
722730		Track	4	Image 1	1000000016
4.68587e+06		Track	4	Image 1	1000000017
5.22222e+06		Track	4	Image 1	1000000018
4.62009e+06		Track	4	Image 1	1000000019
5.15696e+06		Track	4	Image 1	1000000020
4.72295e+06		Track	4	Image 1	1000000021
4.70151e+06		Track	4	Image 1	1000000022
2.74645e+06		Track	4	Image 1	1000000023
4.13454e+06		Track	4	Image 1	1000000024
5.42463e+06		Track	4	Image 1	1000000025
5.45064e+06		Track	4	Image 1	1000000026
4.21131e+06		Track	4	Image 1	1000000027
4.90393e+06		Track	4	Image 1	1000000028
4.1529e+06		Track	4	Image 1	1000000029
4.59656e+06		Track	4	Image 1	1000000030
5.97574e+06		Track	4	Image 1	1000000031
4.04125e+06		Track	4	Image 1	1000000032
1.21434e+07		Track	4	Image 1	1000000033
8.24444e+06		Track	4	Image 1	1000000034
4.8825e+06		Track	4	Image 1	1000000035
4.11822e+06		Track	4	Image 1	1000000036
4.68804e+06		Track	4	Image 1	1000000037
6.03834e+06		Track	4	Image 1	1000000038
4.099e+06		Track	4	Image 1	1000000039
6.58251e+06		Track	4	Image 1	1000000040
4.13908e+06		Track	4	Image 1	1000000041
7.65361e+06		Track	4	Image 1	1000000042
4.25325e+06		Track	4	Image 1	1000000043
5.14435e+06		Track	4	Image 1	1000000044
7.11059e+06		Track	4	Image 1	1000000045
5.9989e+06		Track	4	Image 1	1000000046
4.66588e+06		Track	4	Image 1	1000000047
6.16725e+06		Track	4	Image 1	1000000048
6.75417e+06		Track	4	Image 1	1000000049
2.34233e+06		Track	4	Image 1	1000000050
1.11599e+06		Track	4	Image 1	1000000051
4.23136e+06		Track	4	Image 1	1000000052
6.66837e+06		Track	4	Image 1	1000000053
4.29271e+06		Track	4	Image 1	1000000054
5.72678e+06		Track	4	Image 1	1000000055
6.46722e+06		Track	4	Image 1	1000000056
4.17983e+06		Track	4	Image 1	1000000057
4.40799e+06		Track	4	Image 1	1000000058
4.30521e+06		Track	4	Image 1	1000000059
5.00699e+06		Track	4	Image 1	1000000060
5.91355e+06		Track	4	Image 1	1000000061
6.89848e+06		Track	4	Image 1	1000000062
6.42792e+06		Track	4	Image 1	1000000063
4.30782e+06		Track	4	Image 1	1000000064
5.20005e+06		Track	4	Image 1	1000000065
5.70714e+06		Track	4	Image 1	1000000066
5.00746e+06		Track	4	Image 1	1000000067
6.13472e+06		Track	4	Image 1	1000000068
4.64607e+06		Track	4	Image 1	1000000069
5.97758e+06		Track	4	Image 1	1000000070
5.77589e+06		Track	4	Image 1	1000000071
6.57549e+06		Track	4	Image 1	1000000072
1.76257e+06		Track	4	Image 1	1000000073
1.65946e+07		Track	4	Image 1	1000000074
2.77914e+06		Track	4	Image 1	1000000075
5.11466e+06		Track	4	Image 1	1000000076
5.94452e+06		Track	4	Image 1	1000000077
2.03133e+06		Track	4	Image 1	1000000078
5.23192e+06		Track	4	Image 1	1000000079
4.86995e+06		Track	4	Image 1	1000000080
5.27873e+06		Track	4	Image 1	1000000081
4.45669e+06		Track	4	Image 1	1000000082
6.58234e+06		Track	4	Image 1	1000000083
2.05328e+06		Track	4	Image 1	1000000084
3.2279e+06		Track	4	Image 1	1000000085
4.47346e+06		Track	4	Image 1	1000000086
5.92081e+06		Track	4	Image 1	1000000087
5.69515e+06		Track	4	Image 1	1000000088
7.76002e+06		Track	4	Image 1	1000000089
7.14073e+06		Track	4	Image 1	1000000090
4.48484e+06		Track	4	Image 1	1000000091
5.81883e+06		Track	4	Image 1	1000000092
1.69625e+06		Track	4	Image 1	1000000093
4.5572e+06		Track	4	Image 1	1000000094
4.72966e+06		Track	4	Image 1	1000000095
5.0426e+06		Track	4	Image 1	1000000096
5.45217e+06		Track	4	Image 1	1000000097
5.12128e+06		Track	4	Image 1	1000000098
5.10369e+06		Track	4	Image 1	1000000099
6.02159e+06		Track	4	Image 1	1000000100
5.33328e+06		Track	4	Image 1	1000000101
5.38449e+06		Track	4	Image 1	1000000102
3.8935e+06		Track	4	Image 1	1000000103
3.6533e+06		Track	4	Image 1	1000000104
4.73044e+06		Track	4	Image 1	1000000105
6.34022e+06		Track	4	Image 1	1000000106
6.4709e+06		Track	4	Image 1	1000000107
4.19104e+06		Track	4	Image 1	1000000108
5.14439e+06		Track	4	Image 1	1000000109
2.30161e+06		Track	4	Image 1	1000000110
5.63341e+06		Track	4	Image 1	1000000111
7.9333e+06		Track	4	Image 1	1000000112
4.52451e+06		Track	4	Image 1	1000000113
5.70508e+06		Track	4	Image 1	1000000114
5.98196e+06		Track	4	Image 1	1000000115
4.34644e+06		Track	4	Image 1	1000000116
5.25725e+06		Track	4	Image 1	1000000117
5.14661e+06		Track	4	Image 1	1000000118
1.93583e+06		Track	4	Image 1	1000000119
6.20612e+06		Track	4	Image 1	1000000120
3.74386e+06		Track	4	Image 1	1000000121
3.95523e+06		Track	4	Image 1	1000000122
6.49555e+06		Track	4	Image 1	1000000123
3.71511e+06		Track	4	Image 1	1000000124
4.53194e+06		Track	4	Image 1	1000000125
4.20236e+06		Track	4	Image 1	1000000126
5.00927e+06		Track	4	Image 1	1000000127
1.45308e+06		Track	4	Image 1	1000000128
4.16319e+06		Track	4	Image 1	1000000129
4.86302e+06		Track	4	Image 1	1000000130
3.86359e+06		Track	4	Image 1	1000000131
5.17341e+06		Track	4	Image 1	1000000132
4.84829e+06		Track	4	Image 1	1000000133
5.16975e+06		Track	4	Image 1	1000000134
5.54534e+06		Track	4	Image 1	1000000135
5.00412e+06		Track	4	Image 1	1000000136
4.889e+06		Track	4	Image 1	1000000137
3.69079e+06		Track	4	Image 1	1000000138
4.38364e+06		Track	4	Image 1	1000000139
5.19176e+06		Track	4	Image 1	1000000140
2.76133e+06		Track	4	Image 1	1000000141
4.60905e+06		Track	4	Image 1	1000000142
5.2943e+06		Track	4	Image 1	1000000143
5.82885e+06		Track	4	Image 1	1000000144
4.84109e+06		Track	4	Image 1	1000000145
4.988e+06		Track	4	Image 1	1000000146
2.72886e+06		Track	4	Image 1	1000000147
4.46755e+06		Track	4	Image 1	1000000148
2.11305e+06		Track	4	Image 1	1000000149
4.02372e+06		Track	4	Image 1	1000000150
4.63837e+06		Track	4	Image 1	1000000151
4.5174e+06		Track	4	Image 1	1000000152
5.48911e+06		Track	4	Image 1	1000000153
5.10061e+06		Track	4	Image 1	1000000154
6.57022e+06		Track	4	Image 1	1000000155
494813		Track	4	Image 1	1000000156
4.90092e+06		Track	4	Image 1	1000000157
1.57003e+06		Track	4	Image 1	1000000158
4.40759e+06		Track	4	Image 1	1000000159
4.42234e+06		Track	4	Image 1	1000000160
4.71339e+06		Track	4	Image 1	1000000161
4.29118e+06		Track	4	Image 1	1000000162
4.26317e+06		Track	4	Image 1	1000000163
5.15714e+06		Track	4	Image 1	1000000164
4.7161e+06		Track	4	Image 1	1000000165
4.48892e+06		Track	4	Image 1	1000000166
4.58075e+06		Track	4	Image 1	1000000167
3.98683e+06		Track	4	Image 1	1000000168
4.43271e+06		Track	4	Image 1	1000000169
4.59609e+06		Track	4	Image 1	1000000170
3.05945e+06		Track	4	Image 1	1000000171
4.32404e+06		Track	4	Image 1	1000000172
5.07269e+06		Track	4	Image 1	1000000173
5.13768e+06		Track	4	Image 1	1000000174
3.47976e+06		Track	4	Image 1	1000000175
1.93815e+06		Track	4	Image 1	1000000176
330191		Track	4	Image 1	1000000177
366468		Track	4	Image 1	1000000178
1.84116e+06		Track	4	Image 1	1000000179
669757		Track	4	Image 1	1000000180
539558		Track	4	Image 1	1000000181
749234		Track	4	Image 1	1000000182
2.43798e+06		Track	4	Image 1	1000000183
310505		Track	4	Image 1	1000000184
1.0343e+06		Track	4	Image 1	1000000185
435367		Track	4	Image 1	1000000186
526959		Track	4	Image 1	1000000187
756725		Track	4	Image 1	1000000188
942518		Track	4	Image 1	1000000189
497290		Track	4	Image 1	1000000190
507596		Track	4	Image 1	1000000191
1.88819e+06		Track	4	Image 1	1000000192
1.28843e+06		Track	4	Image 1	1000000193
1.48043e+06		Track	4	Image 1	1000000194
1.30917e+06		Track	4	Image 1	1000000195
861850		Track	4	Image 1	1000000196
576848		Track	4	Image 1	1000000197
486725		Track	4	Image 1	1000000198
267000		Track	4	Image 1	1000000199
572461		Track	4	Image 1	1000000200
503162		Track	4	Image 1	1000000201
