# Supplementary material for: Protocol for real-time monitoring of CD8+ T and myeloid cell behavior in human high-grade serous ovarian cancer slices
Source: STAR Protoc. 2024 Jun 2;5(2):103102. doi: 10.1016/j.xpro.2024.103102 (PMC11179100; doi:10.1016/j.xpro.2024.103102)
Supplement: Data S3. Files for testing the R script, quantification and statistical analysis step 2 [file mmc3.zip › Test files/Slice1_a/__Track_Length.csv]

Track Length
====================
Track Length	Unit	Category	ID
9.31052	um	Track	1000000000
23.298	um	Track	1000000001
5.09874	um	Track	1000000002
16.7534	um	Track	1000000003
15.5089	um	Track	1000000004
19.2051	um	Track	1000000005
22.539	um	Track	1000000006
10.4024	um	Track	1000000007
10.7679	um	Track	1000000008
18.7837	um	Track	1000000009
2.75804	um	Track	1000000010
5.57113	um	Track	1000000011
34.5008	um	Track	1000000012
13.0779	um	Track	1000000013
35.053	um	Track	1000000014
12.8902	um	Track	1000000015
3.36714	um	Track	1000000016
31.4068	um	Track	1000000017
13.9802	um	Track	1000000018
10.6044	um	Track	1000000019
15.3305	um	Track	1000000020
25.6978	um	Track	1000000021
10.3611	um	Track	1000000022
13.206	um	Track	1000000023
36.8466	um	Track	1000000024
21.1397	um	Track	1000000025
13.1807	um	Track	1000000026
21.3081	um	Track	1000000027
29.3809	um	Track	1000000028
13.0397	um	Track	1000000029
20.1557	um	Track	1000000030
10.2797	um	Track	1000000031
12.1543	um	Track	1000000032
13.4705	um	Track	1000000033
9.40721	um	Track	1000000034
19.5792	um	Track	1000000035
15.3407	um	Track	1000000036
25.0108	um	Track	1000000037
37.5487	um	Track	1000000038
24.8577	um	Track	1000000039
11.4449	um	Track	1000000040
23.3798	um	Track	1000000041
9.0164	um	Track	1000000042
17.7556	um	Track	1000000043
23.4876	um	Track	1000000044
17.7083	um	Track	1000000045
8.10536	um	Track	1000000046
11.2062	um	Track	1000000047
17.5251	um	Track	1000000048
18.1364	um	Track	1000000049
5.70774	um	Track	1000000050
5.24463	um	Track	1000000051
12.4193	um	Track	1000000052
9.1543	um	Track	1000000053
15.2476	um	Track	1000000054
15.4851	um	Track	1000000055
12.8607	um	Track	1000000056
10.1696	um	Track	1000000057
33.052	um	Track	1000000058
11.2161	um	Track	1000000059
13.0158	um	Track	1000000060
37.9792	um	Track	1000000061
20.1237	um	Track	1000000062
8.59348	um	Track	1000000063
15.7387	um	Track	1000000064
12.3827	um	Track	1000000065
9.68329	um	Track	1000000066
15.7143	um	Track	1000000067
11.7508	um	Track	1000000068
16.2668	um	Track	1000000069
9.55103	um	Track	1000000070
10.6084	um	Track	1000000071
30.0467	um	Track	1000000072
8.592	um	Track	1000000073
9.85	um	Track	1000000074
5.50781	um	Track	1000000075
19.0294	um	Track	1000000076
10.9544	um	Track	1000000077
10.9413	um	Track	1000000078
8.59516	um	Track	1000000079
33.0059	um	Track	1000000080
13.7577	um	Track	1000000081
11.0718	um	Track	1000000082
8.44912	um	Track	1000000083
17.9002	um	Track	1000000084
16.6251	um	Track	1000000085
9.8871	um	Track	1000000086
19.1188	um	Track	1000000087
69.0372	um	Track	1000000088
9.56602	um	Track	1000000089
7.92788	um	Track	1000000090
16.8194	um	Track	1000000091
9.55593	um	Track	1000000092
5.36486	um	Track	1000000093
61.0762	um	Track	1000000094
28.9597	um	Track	1000000095
11.6655	um	Track	1000000096
13.2715	um	Track	1000000097
16.4875	um	Track	1000000098
20.6764	um	Track	1000000099
11.5185	um	Track	1000000100
21.5631	um	Track	1000000101
11.9038	um	Track	1000000102
20.8368	um	Track	1000000103
21.1029	um	Track	1000000104
18.8738	um	Track	1000000105
9.31317	um	Track	1000000106
9.97176	um	Track	1000000107
14.9317	um	Track	1000000108
16.0052	um	Track	1000000109
31.3694	um	Track	1000000110
12.2822	um	Track	1000000111
7.02463	um	Track	1000000112
17.0914	um	Track	1000000113
10.501	um	Track	1000000114
15.5876	um	Track	1000000115
40.6465	um	Track	1000000116
13.816	um	Track	1000000117
9.14757	um	Track	1000000118
7.54102	um	Track	1000000119
52.4028	um	Track	1000000120
19.9607	um	Track	1000000121
12.2103	um	Track	1000000122
8.9845	um	Track	1000000123
20.4886	um	Track	1000000124
14.5956	um	Track	1000000125
21.4883	um	Track	1000000126
19.5211	um	Track	1000000127
3.50527	um	Track	1000000128
23.3461	um	Track	1000000129
14.6706	um	Track	1000000130
12.7901	um	Track	1000000131
39.4129	um	Track	1000000132
20.166	um	Track	1000000133
24.5757	um	Track	1000000134
20.5786	um	Track	1000000135
11.2893	um	Track	1000000136
27.6995	um	Track	1000000137
20.7802	um	Track	1000000138
27.3931	um	Track	1000000139
8.16145	um	Track	1000000140
8.94093	um	Track	1000000141
14.0847	um	Track	1000000142
24.0354	um	Track	1000000143
25.9141	um	Track	1000000144
19.815	um	Track	1000000145
15.1698	um	Track	1000000146
38.7444	um	Track	1000000147
37.4804	um	Track	1000000148
19.5384	um	Track	1000000149
17.5549	um	Track	1000000150
16.2518	um	Track	1000000151
54.696	um	Track	1000000152
15.9293	um	Track	1000000153
18.5247	um	Track	1000000154
16.9318	um	Track	1000000155
3.50818	um	Track	1000000156
22.0795	um	Track	1000000157
6.08725	um	Track	1000000158
16.6762	um	Track	1000000159
12.9124	um	Track	1000000160
29.4779	um	Track	1000000161
20.7319	um	Track	1000000162
15.3423	um	Track	1000000163
13.8086	um	Track	1000000164
21.9024	um	Track	1000000165
13.5437	um	Track	1000000166
18.0906	um	Track	1000000167
13.3484	um	Track	1000000168
20.7914	um	Track	1000000169
30.1271	um	Track	1000000170
12.8384	um	Track	1000000171
18.1866	um	Track	1000000172
9.87572	um	Track	1000000173
16.4585	um	Track	1000000174
11.3089	um	Track	1000000175
4.93496	um	Track	1000000176
2.10742	um	Track	1000000177
1.66067	um	Track	1000000178
34.9878	um	Track	1000000179
2.13871	um	Track	1000000180
1.17114	um	Track	1000000181
1.22326	um	Track	1000000182
8.89559	um	Track	1000000183
1.13778	um	Track	1000000184
9.77133	um	Track	1000000185
1.12761	um	Track	1000000186
1.66551	um	Track	1000000187
2.04849	um	Track	1000000188
4.41259	um	Track	1000000189
2.49763	um	Track	1000000190
2.35586	um	Track	1000000191
9.03567	um	Track	1000000192
3.19374	um	Track	1000000193
20.0873	um	Track	1000000194
3.8793	um	Track	1000000195
9.65902	um	Track	1000000196
2.25632	um	Track	1000000197
6.15193	um	Track	1000000198
0.551694	um	Track	1000000199
3.19995	um	Track	1000000200
3.46563	um	Track	1000000201
