# Supplementary material for: Protocol for real-time monitoring of CD8+ T and myeloid cell behavior in human high-grade serous ovarian cancer slices
Source: STAR Protoc. 2024 Jun 2;5(2):103102. doi: 10.1016/j.xpro.2024.103102 (PMC11179100; doi:10.1016/j.xpro.2024.103102)
Supplement: Data S3. Files for testing the R script, quantification and statistical analysis step 2 [file mmc3.zip › Test files/Slice1_a/__Track_Number_Of_Generations.csv]

Track Number Of Generations
====================
Track Number Of Generations	Unit	Category	ID
1		Track	1000000000
1		Track	1000000001
1		Track	1000000002
1		Track	1000000003
1		Track	1000000004
1		Track	1000000005
1		Track	1000000006
1		Track	1000000007
1		Track	1000000008
1		Track	1000000009
1		Track	1000000010
1		Track	1000000011
1		Track	1000000012
1		Track	1000000013
1		Track	1000000014
1		Track	1000000015
1		Track	1000000016
1		Track	1000000017
1		Track	1000000018
1		Track	1000000019
1		Track	1000000020
1		Track	1000000021
1		Track	1000000022
1		Track	1000000023
1		Track	1000000024
1		Track	1000000025
1		Track	1000000026
1		Track	1000000027
1		Track	1000000028
1		Track	1000000029
1		Track	1000000030
1		Track	1000000031
1		Track	1000000032
1		Track	1000000033
1		Track	1000000034
1		Track	1000000035
1		Track	1000000036
1		Track	1000000037
1		Track	1000000038
1		Track	1000000039
1		Track	1000000040
1		Track	1000000041
1		Track	1000000042
1		Track	1000000043
1		Track	1000000044
1		Track	1000000045
1		Track	1000000046
1		Track	1000000047
1		Track	1000000048
1		Track	1000000049
1		Track	1000000050
1		Track	1000000051
1		Track	1000000052
1		Track	1000000053
1		Track	1000000054
1		Track	1000000055
1		Track	1000000056
1		Track	1000000057
1		Track	1000000058
1		Track	1000000059
1		Track	1000000060
1		Track	1000000061
1		Track	1000000062
1		Track	1000000063
1		Track	1000000064
1		Track	1000000065
1		Track	1000000066
1		Track	1000000067
1		Track	1000000068
1		Track	1000000069
1		Track	1000000070
1		Track	1000000071
1		Track	1000000072
1		Track	1000000073
1		Track	1000000074
1		Track	1000000075
1		Track	1000000076
1		Track	1000000077
1		Track	1000000078
1		Track	1000000079
1		Track	1000000080
1		Track	1000000081
1		Track	1000000082
1		Track	1000000083
1		Track	1000000084
1		Track	1000000085
1		Track	1000000086
1		Track	1000000087
1		Track	1000000088
1		Track	1000000089
1		Track	1000000090
1		Track	1000000091
1		Track	1000000092
1		Track	1000000093
1		Track	1000000094
1		Track	1000000095
1		Track	1000000096
1		Track	1000000097
1		Track	1000000098
1		Track	1000000099
1		Track	1000000100
1		Track	1000000101
1		Track	1000000102
1		Track	1000000103
1		Track	1000000104
1		Track	1000000105
1		Track	1000000106
1		Track	1000000107
1		Track	1000000108
1		Track	1000000109
1		Track	1000000110
1		Track	1000000111
1		Track	1000000112
1		Track	1000000113
1		Track	1000000114
1		Track	1000000115
1		Track	1000000116
1		Track	1000000117
1		Track	1000000118
1		Track	1000000119
1		Track	1000000120
1		Track	1000000121
1		Track	1000000122
1		Track	1000000123
1		Track	1000000124
1		Track	1000000125
1		Track	1000000126
1		Track	1000000127
1		Track	1000000128
1		Track	1000000129
1		Track	1000000130
1		Track	1000000131
1		Track	1000000132
1		Track	1000000133
1		Track	1000000134
1		Track	1000000135
1		Track	1000000136
1		Track	1000000137
1		Track	1000000138
1		Track	1000000139
1		Track	1000000140
1		Track	1000000141
1		Track	1000000142
1		Track	1000000143
1		Track	1000000144
1		Track	1000000145
1		Track	1000000146
1		Track	1000000147
1		Track	1000000148
1		Track	1000000149
1		Track	1000000150
1		Track	1000000151
1		Track	1000000152
1		Track	1000000153
1		Track	1000000154
1		Track	1000000155
1		Track	1000000156
1		Track	1000000157
1		Track	1000000158
1		Track	1000000159
1		Track	1000000160
1		Track	1000000161
1		Track	1000000162
1		Track	1000000163
1		Track	1000000164
1		Track	1000000165
1		Track	1000000166
1		Track	1000000167
1		Track	1000000168
1		Track	1000000169
1		Track	1000000170
1		Track	1000000171
1		Track	1000000172
1		Track	1000000173
1		Track	1000000174
1		Track	1000000175
1		Track	1000000176
1		Track	1000000177
1		Track	1000000178
1		Track	1000000179
1		Track	1000000180
1		Track	1000000181
1		Track	1000000182
1		Track	1000000183
1		Track	1000000184
1		Track	1000000185
1		Track	1000000186
1		Track	1000000187
1		Track	1000000188
1		Track	1000000189
1		Track	1000000190
1		Track	1000000191
1		Track	1000000192
1		Track	1000000193
1		Track	1000000194
1		Track	1000000195
1		Track	1000000196
1		Track	1000000197
1		Track	1000000198
1		Track	1000000199
1		Track	1000000200
1		Track	1000000201
