# Supplementary material for: Protocol for real-time monitoring of CD8+ T and myeloid cell behavior in human high-grade serous ovarian cancer slices
Source: STAR Protoc. 2024 Jun 2;5(2):103102. doi: 10.1016/j.xpro.2024.103102 (PMC11179100; doi:10.1016/j.xpro.2024.103102)
Supplement: Data S3. Files for testing the R script, quantification and statistical analysis step 2 [file mmc3.zip › Test files/Slice1_a/__Track_Number_of_Spots.csv]

Track Number of Spots
====================
Track Number of Spots	Unit	Category	ID
61		Track	1000000000
61		Track	1000000001
14		Track	1000000002
61		Track	1000000003
61		Track	1000000004
61		Track	1000000005
61		Track	1000000006
12		Track	1000000007
61		Track	1000000008
61		Track	1000000009
6		Track	1000000010
24		Track	1000000011
61		Track	1000000012
61		Track	1000000013
61		Track	1000000014
61		Track	1000000015
11		Track	1000000016
61		Track	1000000017
61		Track	1000000018
61		Track	1000000019
61		Track	1000000020
61		Track	1000000021
61		Track	1000000022
40		Track	1000000023
58		Track	1000000024
61		Track	1000000025
61		Track	1000000026
59		Track	1000000027
60		Track	1000000028
61		Track	1000000029
61		Track	1000000030
61		Track	1000000031
61		Track	1000000032
61		Track	1000000033
61		Track	1000000034
61		Track	1000000035
36		Track	1000000036
61		Track	1000000037
61		Track	1000000038
61		Track	1000000039
61		Track	1000000040
61		Track	1000000041
61		Track	1000000042
61		Track	1000000043
61		Track	1000000044
61		Track	1000000045
61		Track	1000000046
61		Track	1000000047
59		Track	1000000048
61		Track	1000000049
27		Track	1000000050
16		Track	1000000051
61		Track	1000000052
61		Track	1000000053
61		Track	1000000054
61		Track	1000000055
61		Track	1000000056
61		Track	1000000057
61		Track	1000000058
61		Track	1000000059
61		Track	1000000060
61		Track	1000000061
61		Track	1000000062
61		Track	1000000063
61		Track	1000000064
61		Track	1000000065
61		Track	1000000066
60		Track	1000000067
61		Track	1000000068
61		Track	1000000069
61		Track	1000000070
61		Track	1000000071
61		Track	1000000072
28		Track	1000000073
61		Track	1000000074
61		Track	1000000075
61		Track	1000000076
61		Track	1000000077
23		Track	1000000078
61		Track	1000000079
61		Track	1000000080
61		Track	1000000081
61		Track	1000000082
61		Track	1000000083
30		Track	1000000084
61		Track	1000000085
61		Track	1000000086
61		Track	1000000087
61		Track	1000000088
61		Track	1000000089
61		Track	1000000090
61		Track	1000000091
61		Track	1000000092
22		Track	1000000093
61		Track	1000000094
60		Track	1000000095
61		Track	1000000096
61		Track	1000000097
61		Track	1000000098
61		Track	1000000099
61		Track	1000000100
61		Track	1000000101
61		Track	1000000102
61		Track	1000000103
47		Track	1000000104
61		Track	1000000105
61		Track	1000000106
61		Track	1000000107
61		Track	1000000108
61		Track	1000000109
38		Track	1000000110
61		Track	1000000111
61		Track	1000000112
61		Track	1000000113
61		Track	1000000114
61		Track	1000000115
56		Track	1000000116
60		Track	1000000117
61		Track	1000000118
60		Track	1000000119
61		Track	1000000120
56		Track	1000000121
61		Track	1000000122
61		Track	1000000123
61		Track	1000000124
61		Track	1000000125
53		Track	1000000126
61		Track	1000000127
18		Track	1000000128
59		Track	1000000129
61		Track	1000000130
59		Track	1000000131
61		Track	1000000132
61		Track	1000000133
61		Track	1000000134
61		Track	1000000135
61		Track	1000000136
61		Track	1000000137
54		Track	1000000138
57		Track	1000000139
61		Track	1000000140
40		Track	1000000141
61		Track	1000000142
61		Track	1000000143
61		Track	1000000144
61		Track	1000000145
61		Track	1000000146
35		Track	1000000147
61		Track	1000000148
31		Track	1000000149
61		Track	1000000150
61		Track	1000000151
61		Track	1000000152
61		Track	1000000153
61		Track	1000000154
61		Track	1000000155
7		Track	1000000156
61		Track	1000000157
22		Track	1000000158
61		Track	1000000159
61		Track	1000000160
61		Track	1000000161
61		Track	1000000162
61		Track	1000000163
61		Track	1000000164
60		Track	1000000165
60		Track	1000000166
61		Track	1000000167
61		Track	1000000168
61		Track	1000000169
61		Track	1000000170
45		Track	1000000171
61		Track	1000000172
61		Track	1000000173
60		Track	1000000174
45		Track	1000000175
25		Track	1000000176
5		Track	1000000177
6		Track	1000000178
48		Track	1000000179
10		Track	1000000180
8		Track	1000000181
10		Track	1000000182
37		Track	1000000183
5		Track	1000000184
16		Track	1000000185
6		Track	1000000186
7		Track	1000000187
9		Track	1000000188
11		Track	1000000189
8		Track	1000000190
8		Track	1000000191
25		Track	1000000192
14		Track	1000000193
22		Track	1000000194
20		Track	1000000195
11		Track	1000000196
8		Track	1000000197
8		Track	1000000198
4		Track	1000000199
5		Track	1000000200
7		Track	1000000201
