# Supplementary material for: Protocol for real-time monitoring of CD8+ T and myeloid cell behavior in human high-grade serous ovarian cancer slices
Source: STAR Protoc. 2024 Jun 2;5(2):103102. doi: 10.1016/j.xpro.2024.103102 (PMC11179100; doi:10.1016/j.xpro.2024.103102)
Supplement: Data S3. Files for testing the R script, quantification and statistical analysis step 2 [file mmc3.zip › Test files/Slice1_a/__Track_Position.csv]

Track Position
====================
Track Position X Mean	Track Position Y Mean	Track Position Z Mean	Unit	Category	Collection	ID
37317.5	-17818.7	3732.85	um	Track	Track Position	1000000000
37312.4	-17813.5	3732.85	um	Track	Track Position	1000000001
37442.7	-17808.8	3732.85	um	Track	Track Position	1000000002
37490.8	-17807.1	3732.85	um	Track	Track Position	1000000003
37360.2	-17807.2	3732.85	um	Track	Track Position	1000000004
37553.9	-17806.8	3732.85	um	Track	Track Position	1000000005
37262.1	-17804.1	3732.85	um	Track	Track Position	1000000006
37553.7	-17799.4	3732.85	um	Track	Track Position	1000000007
37535.6	-17794.9	3732.85	um	Track	Track Position	1000000008
37552	-17783.6	3732.85	um	Track	Track Position	1000000009
37359.9	-17783.3	3732.85	um	Track	Track Position	1000000010
37527.1	-17782.4	3732.85	um	Track	Track Position	1000000011
37485.2	-17781.3	3732.85	um	Track	Track Position	1000000012
37259.5	-17780.9	3732.85	um	Track	Track Position	1000000013
37397.7	-17780.7	3732.85	um	Track	Track Position	1000000014
37313.1	-17779.3	3732.85	um	Track	Track Position	1000000015
37547.9	-17778.9	3732.85	um	Track	Track Position	1000000016
37529.3	-17779.1	3732.85	um	Track	Track Position	1000000017
37464.3	-17773.2	3732.85	um	Track	Track Position	1000000018
37538.1	-17771.1	3732.85	um	Track	Track Position	1000000019
37222.5	-17771.1	3732.85	um	Track	Track Position	1000000020
37372.5	-17766.1	3732.85	um	Track	Track Position	1000000021
37515.6	-17765.9	3732.85	um	Track	Track Position	1000000022
37457	-17764.2	3732.85	um	Track	Track Position	1000000023
37538.2	-17763.2	3732.85	um	Track	Track Position	1000000024
37234	-17759.4	3732.85	um	Track	Track Position	1000000025
37240.1	-17759.4	3732.85	um	Track	Track Position	1000000026
37532.6	-17758.9	3732.85	um	Track	Track Position	1000000027
37275.8	-17756	3732.85	um	Track	Track Position	1000000028
37503	-17755.2	3732.85	um	Track	Track Position	1000000029
37137.5	-17754.4	3732.85	um	Track	Track Position	1000000030
37257	-17754.3	3732.85	um	Track	Track Position	1000000031
37486.5	-17753.4	3732.85	um	Track	Track Position	1000000032
37306.9	-17750.7	3732.85	um	Track	Track Position	1000000033
37284.1	-17747.4	3732.85	um	Track	Track Position	1000000034
37550.1	-17744.7	3732.85	um	Track	Track Position	1000000035
37245.2	-17743.1	3732.85	um	Track	Track Position	1000000036
37376.1	-17743.6	3732.85	um	Track	Track Position	1000000037
37225.7	-17740.3	3732.85	um	Track	Track Position	1000000038
37504.7	-17739.4	3732.85	um	Track	Track Position	1000000039
37266.8	-17739.6	3732.85	um	Track	Track Position	1000000040
37468.9	-17736.1	3732.85	um	Track	Track Position	1000000041
37297.4	-17731.2	3732.85	um	Track	Track Position	1000000042
37550	-17730.3	3732.85	um	Track	Track Position	1000000043
37190.5	-17730.5	3732.85	um	Track	Track Position	1000000044
37233.7	-17731	3732.85	um	Track	Track Position	1000000045
37311.5	-17729.6	3732.85	um	Track	Track Position	1000000046
37354.3	-17729.5	3732.85	um	Track	Track Position	1000000047
37241.9	-17728	3732.85	um	Track	Track Position	1000000048
37288.2	-17725.3	3732.85	um	Track	Track Position	1000000049
37269.6	-17724.3	3732.85	um	Track	Track Position	1000000050
37360.6	-17723	3732.85	um	Track	Track Position	1000000051
37447.1	-17723	3732.85	um	Track	Track Position	1000000052
37197.1	-17722	3732.85	um	Track	Track Position	1000000053
37522.7	-17721.7	3732.85	um	Track	Track Position	1000000054
37220.8	-17721.3	3732.85	um	Track	Track Position	1000000055
37235.3	-17720.5	3732.85	um	Track	Track Position	1000000056
37498.5	-17720.8	3732.85	um	Track	Track Position	1000000057
37455.6	-17720.8	3732.85	um	Track	Track Position	1000000058
37541.5	-17720.7	3732.85	um	Track	Track Position	1000000059
37182.6	-17717.9	3732.85	um	Track	Track Position	1000000060
37204.1	-17718	3732.85	um	Track	Track Position	1000000061
37256.3	-17716.7	3732.85	um	Track	Track Position	1000000062
37276.3	-17715.3	3732.85	um	Track	Track Position	1000000063
37386.6	-17714.8	3732.85	um	Track	Track Position	1000000064
37165.3	-17714.1	3732.85	um	Track	Track Position	1000000065
37328.1	-17713	3732.85	um	Track	Track Position	1000000066
37186.4	-17712.1	3732.85	um	Track	Track Position	1000000067
37440.5	-17712.3	3732.85	um	Track	Track Position	1000000068
37296.9	-17709.7	3732.85	um	Track	Track Position	1000000069
37263	-17709.2	3732.85	um	Track	Track Position	1000000070
37206.7	-17708.7	3732.85	um	Track	Track Position	1000000071
37228.2	-17706.9	3732.85	um	Track	Track Position	1000000072
37507.7	-17705.1	3732.85	um	Track	Track Position	1000000073
37322.6	-17703.6	3732.85	um	Track	Track Position	1000000074
37553.9	-17702.2	3732.85	um	Track	Track Position	1000000075
37438.5	-17697.4	3732.85	um	Track	Track Position	1000000076
37544.5	-17699.7	3732.85	um	Track	Track Position	1000000077
37216.6	-17699.3	3732.85	um	Track	Track Position	1000000078
37269.4	-17699.6	3732.85	um	Track	Track Position	1000000079
37126.7	-17699.7	3732.85	um	Track	Track Position	1000000080
37284.2	-17697.2	3732.85	um	Track	Track Position	1000000081
37415.3	-17697.6	3732.85	um	Track	Track Position	1000000082
37244.2	-17693.6	3732.85	um	Track	Track Position	1000000083
37403.7	-17685.3	3732.85	um	Track	Track Position	1000000084
37553.7	-17690.7	3732.85	um	Track	Track Position	1000000085
37546.4	-17687.4	3732.85	um	Track	Track Position	1000000086
37216.4	-17685.9	3732.85	um	Track	Track Position	1000000087
37274.3	-17679.3	3732.85	um	Track	Track Position	1000000088
37286.4	-17678.3	3732.85	um	Track	Track Position	1000000089
37166.4	-17677.5	3732.85	um	Track	Track Position	1000000090
37307.3	-17676.5	3732.85	um	Track	Track Position	1000000091
37236.8	-17671.1	3732.85	um	Track	Track Position	1000000092
37107.9	-17671.1	3732.85	um	Track	Track Position	1000000093
37420.2	-17666.1	3732.85	um	Track	Track Position	1000000094
37139.7	-17664.7	3732.85	um	Track	Track Position	1000000095
37247.3	-17664.7	3732.85	um	Track	Track Position	1000000096
37160.8	-17663.3	3732.85	um	Track	Track Position	1000000097
37206.1	-17659.9	3732.85	um	Track	Track Position	1000000098
37260.6	-17659.9	3732.85	um	Track	Track Position	1000000099
37182	-17658	3732.85	um	Track	Track Position	1000000100
37093.8	-17655.6	3732.85	um	Track	Track Position	1000000101
37515	-17653.5	3732.85	um	Track	Track Position	1000000102
37532.3	-17646.8	3732.85	um	Track	Track Position	1000000103
37221.9	-17643.3	3732.85	um	Track	Track Position	1000000104
37103.4	-17639.8	3732.85	um	Track	Track Position	1000000105
37192.5	-17636.1	3732.85	um	Track	Track Position	1000000106
37256.4	-17636.5	3732.85	um	Track	Track Position	1000000107
37375.9	-17637	3732.85	um	Track	Track Position	1000000108
37120.9	-17630.3	3732.85	um	Track	Track Position	1000000109
37546.9	-17626	3732.85	um	Track	Track Position	1000000110
37091	-17626.6	3732.85	um	Track	Track Position	1000000111
37160	-17623.4	3732.85	um	Track	Track Position	1000000112
37332.6	-17622.6	3732.85	um	Track	Track Position	1000000113
37107	-17620.9	3732.85	um	Track	Track Position	1000000114
37143	-17618.9	3732.85	um	Track	Track Position	1000000115
37241.1	-17611.8	3732.85	um	Track	Track Position	1000000116
37160.6	-17611.8	3732.85	um	Track	Track Position	1000000117
37330.8	-17610.3	3732.85	um	Track	Track Position	1000000118
37553.9	-17609.2	3732.85	um	Track	Track Position	1000000119
37140	-17607.9	3732.85	um	Track	Track Position	1000000120
37398.8	-17607.9	3732.85	um	Track	Track Position	1000000121
37436	-17607.8	3732.85	um	Track	Track Position	1000000122
37224.1	-17605	3732.85	um	Track	Track Position	1000000123
37529	-17604.9	3732.85	um	Track	Track Position	1000000124
37269.4	-17603.4	3732.85	um	Track	Track Position	1000000125
37209.8	-17598.4	3732.85	um	Track	Track Position	1000000126
37131	-17597.6	3732.85	um	Track	Track Position	1000000127
37152.6	-17597.7	3732.85	um	Track	Track Position	1000000128
37297.2	-17596	3732.85	um	Track	Track Position	1000000129
37140	-17583	3732.85	um	Track	Track Position	1000000130
37438.6	-17582.1	3732.85	um	Track	Track Position	1000000131
37093.6	-17580.8	3732.85	um	Track	Track Position	1000000132
37116.3	-17577.8	3732.85	um	Track	Track Position	1000000133
37189.9	-17574.8	3732.85	um	Track	Track Position	1000000134
37176.5	-17573.5	3732.85	um	Track	Track Position	1000000135
37174.4	-17562.5	3732.85	um	Track	Track Position	1000000136
37123	-17561.6	3732.85	um	Track	Track Position	1000000137
37328.7	-17560.8	3732.85	um	Track	Track Position	1000000138
37234.4	-17557.5	3732.85	um	Track	Track Position	1000000139
37139	-17550.8	3732.85	um	Track	Track Position	1000000140
37321.6	-17549.9	3732.85	um	Track	Track Position	1000000141
37350.2	-17549.5	3732.85	um	Track	Track Position	1000000142
37196.9	-17549.7	3732.85	um	Track	Track Position	1000000143
37106.1	-17548.3	3732.85	um	Track	Track Position	1000000144
37233.5	-17546.4	3732.85	um	Track	Track Position	1000000145
37176.8	-17543.2	3732.85	um	Track	Track Position	1000000146
37221.1	-17541.8	3732.85	um	Track	Track Position	1000000147
37340.8	-17540.7	3732.85	um	Track	Track Position	1000000148
37396.9	-17539.7	3732.85	um	Track	Track Position	1000000149
37422.3	-17539.7	3732.85	um	Track	Track Position	1000000150
37359.4	-17537.7	3732.85	um	Track	Track Position	1000000151
37326.5	-17534.9	3732.85	um	Track	Track Position	1000000152
37132.1	-17532.5	3732.85	um	Track	Track Position	1000000153
37374.8	-17531.4	3732.85	um	Track	Track Position	1000000154
37094.4	-17527.9	3732.85	um	Track	Track Position	1000000155
37309.4	-17525.6	3732.85	um	Track	Track Position	1000000156
37126.5	-17521.4	3732.85	um	Track	Track Position	1000000157
37292.5	-17521.2	3732.85	um	Track	Track Position	1000000158
37240.9	-17518.5	3732.85	um	Track	Track Position	1000000159
37302.9	-17518	3732.85	um	Track	Track Position	1000000160
37183.6	-17515.3	3732.85	um	Track	Track Position	1000000161
37054.1	-17514.9	3732.85	um	Track	Track Position	1000000162
37357	-17513.8	3732.85	um	Track	Track Position	1000000163
37206.1	-17509.4	3732.85	um	Track	Track Position	1000000164
37166.3	-17508.3	3732.85	um	Track	Track Position	1000000165
37154.1	-17500.3	3732.85	um	Track	Track Position	1000000166
37321.7	-17497.2	3732.85	um	Track	Track Position	1000000167
37427.2	-17491.4	3732.85	um	Track	Track Position	1000000168
37329	-17489.5	3732.85	um	Track	Track Position	1000000169
37105.5	-17486.4	3732.85	um	Track	Track Position	1000000170
37317.7	-17483	3732.85	um	Track	Track Position	1000000171
37086.8	-17477.8	3732.85	um	Track	Track Position	1000000172
37351.4	-17476.1	3732.85	um	Track	Track Position	1000000173
37275.4	-17738.7	3732.85	um	Track	Track Position	1000000174
37124.2	-17666.2	3732.85	um	Track	Track Position	1000000175
37141.5	-17650.3	3732.85	um	Track	Track Position	1000000176
37517.9	-17726.7	3732.85	um	Track	Track Position	1000000177
37517.7	-17690.5	3732.85	um	Track	Track Position	1000000178
37553.5	-17627.4	3732.85	um	Track	Track Position	1000000179
37391.3	-17757.5	3732.85	um	Track	Track Position	1000000180
37543.1	-17752.7	3732.85	um	Track	Track Position	1000000181
37309.1	-17691.7	3732.85	um	Track	Track Position	1000000182
37547.6	-17778.7	3732.85	um	Track	Track Position	1000000183
37442.8	-17808.4	3732.85	um	Track	Track Position	1000000184
37518.8	-17727.8	3732.85	um	Track	Track Position	1000000185
37309.7	-17691.6	3732.85	um	Track	Track Position	1000000186
37108.3	-17671	3732.85	um	Track	Track Position	1000000187
37269.9	-17724.3	3732.85	um	Track	Track Position	1000000188
37217	-17699.3	3732.85	um	Track	Track Position	1000000189
37508.1	-17705.1	3732.85	um	Track	Track Position	1000000190
37480.6	-17729.5	3732.85	um	Track	Track Position	1000000191
37534.9	-17781.4	3732.85	um	Track	Track Position	1000000192
37225.4	-17727.7	3732.85	um	Track	Track Position	1000000193
37457.3	-17764.9	3732.85	um	Track	Track Position	1000000194
37493	-17738	3732.85	um	Track	Track Position	1000000195
37485.7	-17796.5	3732.85	um	Track	Track Position	1000000196
37309.8	-17691.2	3732.85	um	Track	Track Position	1000000197
37518.9	-17691.8	3732.85	um	Track	Track Position	1000000198
37404.2	-17685.3	3732.85	um	Track	Track Position	1000000199
37251	-17741.4	3732.85	um	Track	Track Position	1000000200
37122.7	-17475.6	3732.85	um	Track	Track Position	1000000201
