# Supplementary material for: Protocol for real-time monitoring of CD8+ T and myeloid cell behavior in human high-grade serous ovarian cancer slices
Source: STAR Protoc. 2024 Jun 2;5(2):103102. doi: 10.1016/j.xpro.2024.103102 (PMC11179100; doi:10.1016/j.xpro.2024.103102)
Supplement: Data S3. Files for testing the R script, quantification and statistical analysis step 2 [file mmc3.zip › Test files/Slice1_a/__Track_Position_Start.csv]

Track Position Start
====================
Track Position X Start	Track Position Y Start	Track Position Z Start	Unit	Category	Collection	ID
37317.6	-17818.7	3732.85	um	Track	Track Position Start	1000000000
37312.1	-17813.3	3732.85	um	Track	Track Position Start	1000000001
37442.9	-17808.8	3732.85	um	Track	Track Position Start	1000000002
37491.8	-17808.3	3732.85	um	Track	Track Position Start	1000000003
37360.1	-17807.1	3732.85	um	Track	Track Position Start	1000000004
37553.9	-17807.5	3732.85	um	Track	Track Position Start	1000000005
37262.4	-17804.1	3732.85	um	Track	Track Position Start	1000000006
37553.9	-17800.7	3732.85	um	Track	Track Position Start	1000000007
37535.6	-17794.9	3732.85	um	Track	Track Position Start	1000000008
37552.4	-17784.9	3732.85	um	Track	Track Position Start	1000000009
37360.4	-17783.7	3732.85	um	Track	Track Position Start	1000000010
37527.2	-17782.8	3732.85	um	Track	Track Position Start	1000000011
37485.5	-17781	3732.85	um	Track	Track Position Start	1000000012
37259.7	-17780.8	3732.85	um	Track	Track Position Start	1000000013
37397.5	-17780.4	3732.85	um	Track	Track Position Start	1000000014
37312.7	-17779.3	3732.85	um	Track	Track Position Start	1000000015
37548.4	-17778.7	3732.85	um	Track	Track Position Start	1000000016
37528.9	-17773.7	3732.85	um	Track	Track Position Start	1000000017
37464.2	-17773	3732.85	um	Track	Track Position Start	1000000018
37538.6	-17770.8	3732.85	um	Track	Track Position Start	1000000019
37221.5	-17770.2	3732.85	um	Track	Track Position Start	1000000020
37372.7	-17766.2	3732.85	um	Track	Track Position Start	1000000021
37515.7	-17766	3732.85	um	Track	Track Position Start	1000000022
37457.2	-17763.8	3732.85	um	Track	Track Position Start	1000000023
37538.5	-17763.5	3732.85	um	Track	Track Position Start	1000000024
37233.9	-17760.1	3732.85	um	Track	Track Position Start	1000000025
37240	-17759.7	3732.85	um	Track	Track Position Start	1000000026
37532.9	-17759.1	3732.85	um	Track	Track Position Start	1000000027
37275.5	-17757	3732.85	um	Track	Track Position Start	1000000028
37503	-17755.1	3732.85	um	Track	Track Position Start	1000000029
37137.7	-17754.3	3732.85	um	Track	Track Position Start	1000000030
37257	-17754.1	3732.85	um	Track	Track Position Start	1000000031
37486.8	-17753.6	3732.85	um	Track	Track Position Start	1000000032
37306.3	-17751	3732.85	um	Track	Track Position Start	1000000033
37284.3	-17747.3	3732.85	um	Track	Track Position Start	1000000034
37550.3	-17744.1	3732.85	um	Track	Track Position Start	1000000035
37245.7	-17743.6	3732.85	um	Track	Track Position Start	1000000036
37375.5	-17743.5	3732.85	um	Track	Track Position Start	1000000037
37224.7	-17740.2	3732.85	um	Track	Track Position Start	1000000038
37505	-17740.1	3732.85	um	Track	Track Position Start	1000000039
37266.7	-17739.7	3732.85	um	Track	Track Position Start	1000000040
37469.3	-17736.3	3732.85	um	Track	Track Position Start	1000000041
37297.2	-17731.3	3732.85	um	Track	Track Position Start	1000000042
37550.5	-17730.4	3732.85	um	Track	Track Position Start	1000000043
37193	-17730.2	3732.85	um	Track	Track Position Start	1000000044
37235.8	-17730.2	3732.85	um	Track	Track Position Start	1000000045
37311.5	-17729.5	3732.85	um	Track	Track Position Start	1000000046
37354.4	-17729.5	3732.85	um	Track	Track Position Start	1000000047
37242.6	-17728.4	3732.85	um	Track	Track Position Start	1000000048
37289.2	-17726.1	3732.85	um	Track	Track Position Start	1000000049
37270	-17723.8	3732.85	um	Track	Track Position Start	1000000050
37360.5	-17723.4	3732.85	um	Track	Track Position Start	1000000051
37447.1	-17722.8	3732.85	um	Track	Track Position Start	1000000052
37196.9	-17722.3	3732.85	um	Track	Track Position Start	1000000053
37522.7	-17721.4	3732.85	um	Track	Track Position Start	1000000054
37220.6	-17721	3732.85	um	Track	Track Position Start	1000000055
37235.5	-17720.8	3732.85	um	Track	Track Position Start	1000000056
37498.8	-17720.7	3732.85	um	Track	Track Position Start	1000000057
37457.1	-17720.1	3732.85	um	Track	Track Position Start	1000000058
37542	-17720.2	3732.85	um	Track	Track Position Start	1000000059
37182.6	-17717.7	3732.85	um	Track	Track Position Start	1000000060
37204.7	-17717.8	3732.85	um	Track	Track Position Start	1000000061
37256.6	-17716.7	3732.85	um	Track	Track Position Start	1000000062
37276.4	-17715.4	3732.85	um	Track	Track Position Start	1000000063
37386.7	-17714.9	3732.85	um	Track	Track Position Start	1000000064
37165.4	-17714.2	3732.85	um	Track	Track Position Start	1000000065
37328	-17713.1	3732.85	um	Track	Track Position Start	1000000066
37186.3	-17712.2	3732.85	um	Track	Track Position Start	1000000067
37440.8	-17712.5	3732.85	um	Track	Track Position Start	1000000068
37297.4	-17709.8	3732.85	um	Track	Track Position Start	1000000069
37263	-17709.2	3732.85	um	Track	Track Position Start	1000000070
37206.8	-17708.7	3732.85	um	Track	Track Position Start	1000000071
37229.5	-17707.3	3732.85	um	Track	Track Position Start	1000000072
37508.2	-17704.7	3732.85	um	Track	Track Position Start	1000000073
37322.1	-17703.4	3732.85	um	Track	Track Position Start	1000000074
37553.9	-17702.1	3732.85	um	Track	Track Position Start	1000000075
37440.7	-17700.1	3732.85	um	Track	Track Position Start	1000000076
37544.8	-17699.9	3732.85	um	Track	Track Position Start	1000000077
37216.6	-17699.3	3732.85	um	Track	Track Position Start	1000000078
37269.5	-17699.7	3732.85	um	Track	Track Position Start	1000000079
37126.6	-17699	3732.85	um	Track	Track Position Start	1000000080
37284.3	-17697.2	3732.85	um	Track	Track Position Start	1000000081
37415.4	-17697.6	3732.85	um	Track	Track Position Start	1000000082
37244.3	-17693.6	3732.85	um	Track	Track Position Start	1000000083
37405.3	-17687.1	3732.85	um	Track	Track Position Start	1000000084
37553.9	-17689.7	3732.85	um	Track	Track Position Start	1000000085
37546.5	-17687.3	3732.85	um	Track	Track Position Start	1000000086
37216.3	-17685.8	3732.85	um	Track	Track Position Start	1000000087
37275.4	-17680.6	3732.85	um	Track	Track Position Start	1000000088
37286.6	-17678.3	3732.85	um	Track	Track Position Start	1000000089
37166.5	-17677.6	3732.85	um	Track	Track Position Start	1000000090
37307.4	-17676.6	3732.85	um	Track	Track Position Start	1000000091
37237.1	-17671.2	3732.85	um	Track	Track Position Start	1000000092
37108.2	-17671	3732.85	um	Track	Track Position Start	1000000093
37420.3	-17665.3	3732.85	um	Track	Track Position Start	1000000094
37139.7	-17664.7	3732.85	um	Track	Track Position Start	1000000095
37247.1	-17664.6	3732.85	um	Track	Track Position Start	1000000096
37161.1	-17663.4	3732.85	um	Track	Track Position Start	1000000097
37206.1	-17659.9	3732.85	um	Track	Track Position Start	1000000098
37260.7	-17660	3732.85	um	Track	Track Position Start	1000000099
37182.1	-17658.3	3732.85	um	Track	Track Position Start	1000000100
37094.1	-17655.9	3732.85	um	Track	Track Position Start	1000000101
37515.5	-17653.1	3732.85	um	Track	Track Position Start	1000000102
37532.9	-17646.1	3732.85	um	Track	Track Position Start	1000000103
37221.8	-17643.1	3732.85	um	Track	Track Position Start	1000000104
37103.8	-17639.6	3732.85	um	Track	Track Position Start	1000000105
37192.6	-17636.2	3732.85	um	Track	Track Position Start	1000000106
37256.2	-17636.2	3732.85	um	Track	Track Position Start	1000000107
37376	-17636.6	3732.85	um	Track	Track Position Start	1000000108
37120.9	-17630.1	3732.85	um	Track	Track Position Start	1000000109
37550	-17626.9	3732.85	um	Track	Track Position Start	1000000110
37091.3	-17626.7	3732.85	um	Track	Track Position Start	1000000111
37160.4	-17623.5	3732.85	um	Track	Track Position Start	1000000112
37332.8	-17622.6	3732.85	um	Track	Track Position Start	1000000113
37107.1	-17620.4	3732.85	um	Track	Track Position Start	1000000114
37143.2	-17618.8	3732.85	um	Track	Track Position Start	1000000115
37241.2	-17611	3732.85	um	Track	Track Position Start	1000000116
37161.3	-17611.5	3732.85	um	Track	Track Position Start	1000000117
37331	-17610.2	3732.85	um	Track	Track Position Start	1000000118
37553.9	-17608.6	3732.85	um	Track	Track Position Start	1000000119
37138.7	-17607.6	3732.85	um	Track	Track Position Start	1000000120
37398.7	-17607.7	3732.85	um	Track	Track Position Start	1000000121
37436.3	-17607.5	3732.85	um	Track	Track Position Start	1000000122
37224.4	-17604.7	3732.85	um	Track	Track Position Start	1000000123
37529.3	-17604.4	3732.85	um	Track	Track Position Start	1000000124
37269.8	-17603.3	3732.85	um	Track	Track Position Start	1000000125
37210.4	-17597.9	3732.85	um	Track	Track Position Start	1000000126
37131.2	-17597.8	3732.85	um	Track	Track Position Start	1000000127
37152.8	-17597.6	3732.85	um	Track	Track Position Start	1000000128
37297.6	-17596.1	3732.85	um	Track	Track Position Start	1000000129
37140	-17583	3732.85	um	Track	Track Position Start	1000000130
37438.9	-17581.7	3732.85	um	Track	Track Position Start	1000000131
37094.8	-17580.8	3732.85	um	Track	Track Position Start	1000000132
37116.2	-17577.8	3732.85	um	Track	Track Position Start	1000000133
37190.9	-17575.2	3732.85	um	Track	Track Position Start	1000000134
37176.6	-17573.6	3732.85	um	Track	Track Position Start	1000000135
37174.9	-17562.4	3732.85	um	Track	Track Position Start	1000000136
37123.3	-17561.6	3732.85	um	Track	Track Position Start	1000000137
37328.8	-17560.3	3732.85	um	Track	Track Position Start	1000000138
37235	-17557.4	3732.85	um	Track	Track Position Start	1000000139
37139.4	-17550.8	3732.85	um	Track	Track Position Start	1000000140
37321.7	-17549.6	3732.85	um	Track	Track Position Start	1000000141
37350.3	-17549.4	3732.85	um	Track	Track Position Start	1000000142
37196.9	-17548.8	3732.85	um	Track	Track Position Start	1000000143
37106.3	-17548	3732.85	um	Track	Track Position Start	1000000144
37233.8	-17546	3732.85	um	Track	Track Position Start	1000000145
37177.1	-17543	3732.85	um	Track	Track Position Start	1000000146
37221.6	-17541.7	3732.85	um	Track	Track Position Start	1000000147
37340.9	-17540.2	3732.85	um	Track	Track Position Start	1000000148
37397.8	-17539.6	3732.85	um	Track	Track Position Start	1000000149
37422.4	-17539.3	3732.85	um	Track	Track Position Start	1000000150
37357.7	-17536.5	3732.85	um	Track	Track Position Start	1000000151
37327.6	-17534.7	3732.85	um	Track	Track Position Start	1000000152
37132.6	-17532.3	3732.85	um	Track	Track Position Start	1000000153
37375.6	-17531.8	3732.85	um	Track	Track Position Start	1000000154
37095	-17526.8	3732.85	um	Track	Track Position Start	1000000155
37309.6	-17525.7	3732.85	um	Track	Track Position Start	1000000156
37126.9	-17521.4	3732.85	um	Track	Track Position Start	1000000157
37292.8	-17521	3732.85	um	Track	Track Position Start	1000000158
37241.2	-17518.3	3732.85	um	Track	Track Position Start	1000000159
37303	-17518	3732.85	um	Track	Track Position Start	1000000160
37183.6	-17515.4	3732.85	um	Track	Track Position Start	1000000161
37053.9	-17515.3	3732.85	um	Track	Track Position Start	1000000162
37357.4	-17513.6	3732.85	um	Track	Track Position Start	1000000163
37206.6	-17509.2	3732.85	um	Track	Track Position Start	1000000164
37166.8	-17507.7	3732.85	um	Track	Track Position Start	1000000165
37154.2	-17500.1	3732.85	um	Track	Track Position Start	1000000166
37321.5	-17496.6	3732.85	um	Track	Track Position Start	1000000167
37427.5	-17490.8	3732.85	um	Track	Track Position Start	1000000168
37329.2	-17488.9	3732.85	um	Track	Track Position Start	1000000169
37105.2	-17487.3	3732.85	um	Track	Track Position Start	1000000170
37318	-17482.5	3732.85	um	Track	Track Position Start	1000000171
37087	-17477.9	3732.85	um	Track	Track Position Start	1000000172
37352.1	-17475.5	3732.85	um	Track	Track Position Start	1000000173
37273.1	-17738.8	3732.85	um	Track	Track Position Start	1000000174
37123.7	-17666.1	3732.85	um	Track	Track Position Start	1000000175
37141.4	-17650.2	3732.85	um	Track	Track Position Start	1000000176
37518.3	-17726.3	3732.85	um	Track	Track Position Start	1000000177
37518.1	-17690.3	3732.85	um	Track	Track Position Start	1000000178
37553.9	-17627.4	3732.85	um	Track	Track Position Start	1000000179
37391	-17757.6	3732.85	um	Track	Track Position Start	1000000180
37542.9	-17752.8	3732.85	um	Track	Track Position Start	1000000181
37309	-17691.8	3732.85	um	Track	Track Position Start	1000000182
37548	-17778.7	3732.85	um	Track	Track Position Start	1000000183
37442.7	-17808.3	3732.85	um	Track	Track Position Start	1000000184
37517.8	-17726	3732.85	um	Track	Track Position Start	1000000185
37309.5	-17691.7	3732.85	um	Track	Track Position Start	1000000186
37108.2	-17671.2	3732.85	um	Track	Track Position Start	1000000187
37269.6	-17724.5	3732.85	um	Track	Track Position Start	1000000188
37216.9	-17699.3	3732.85	um	Track	Track Position Start	1000000189
37508.3	-17705.3	3732.85	um	Track	Track Position Start	1000000190
37480.6	-17729.3	3732.85	um	Track	Track Position Start	1000000191
37534.1	-17779.3	3732.85	um	Track	Track Position Start	1000000192
37225.6	-17727.8	3732.85	um	Track	Track Position Start	1000000193
37457.8	-17769.6	3732.85	um	Track	Track Position Start	1000000194
37492.9	-17738.1	3732.85	um	Track	Track Position Start	1000000195
37485.8	-17797	3732.85	um	Track	Track Position Start	1000000196
37310	-17691.3	3732.85	um	Track	Track Position Start	1000000197
37518.4	-17691.2	3732.85	um	Track	Track Position Start	1000000198
37404.4	-17685.3	3732.85	um	Track	Track Position Start	1000000199
37249.8	-17740.5	3732.85	um	Track	Track Position Start	1000000200
37122.7	-17476	3732.85	um	Track	Track Position Start	1000000201
