# Supplementary material for: Protocol for real-time monitoring of CD8+ T and myeloid cell behavior in human high-grade serous ovarian cancer slices
Source: STAR Protoc. 2024 Jun 2;5(2):103102. doi: 10.1016/j.xpro.2024.103102 (PMC11179100; doi:10.1016/j.xpro.2024.103102)
Supplement: Data S3. Files for testing the R script, quantification and statistical analysis step 2 [file mmc3.zip › Test files/Slice1_a/__Track_Speed_Max.csv]

Track Speed Max
====================
Track Speed Max	Unit	Category	ID
0.0167534	um/s	Track	1000000000
0.0330774	um/s	Track	1000000001
0.0189401	um/s	Track	1000000002
0.0284475	um/s	Track	1000000003
0.0290014	um/s	Track	1000000004
0.0866764	um/s	Track	1000000005
0.0352878	um/s	Track	1000000006
0.0610674	um/s	Track	1000000007
0.0173617	um/s	Track	1000000008
0.0410546	um/s	Track	1000000009
0.0215587	um/s	Track	1000000010
0.0179363	um/s	Track	1000000011
0.0602828	um/s	Track	1000000012
0.0232323	um/s	Track	1000000013
0.0617215	um/s	Track	1000000014
0.0173897	um/s	Track	1000000015
0.0258662	um/s	Track	1000000016
0.0821314	um/s	Track	1000000017
0.0206368	um/s	Track	1000000018
0.0182263	um/s	Track	1000000019
0.0214688	um/s	Track	1000000020
0.0428145	um/s	Track	1000000021
0.0213309	um/s	Track	1000000022
0.021041	um/s	Track	1000000023
0.0579469	um/s	Track	1000000024
0.0280793	um/s	Track	1000000025
0.0202185	um/s	Track	1000000026
0.0865794	um/s	Track	1000000027
0.0455869	um/s	Track	1000000028
0.0171892	um/s	Track	1000000029
0.0291682	um/s	Track	1000000030
0.0164831	um/s	Track	1000000031
0.0171624	um/s	Track	1000000032
0.0173809	um/s	Track	1000000033
0.0147349	um/s	Track	1000000034
0.0311818	um/s	Track	1000000035
0.0449569	um/s	Track	1000000036
0.0467986	um/s	Track	1000000037
0.0399489	um/s	Track	1000000038
0.0308682	um/s	Track	1000000039
0.0177626	um/s	Track	1000000040
0.100954	um/s	Track	1000000041
0.0198134	um/s	Track	1000000042
0.0295131	um/s	Track	1000000043
0.0338542	um/s	Track	1000000044
0.0275123	um/s	Track	1000000045
0.0169479	um/s	Track	1000000046
0.0165761	um/s	Track	1000000047
0.0299497	um/s	Track	1000000048
0.0210149	um/s	Track	1000000049
0.0141449	um/s	Track	1000000050
0.0215219	um/s	Track	1000000051
0.0156684	um/s	Track	1000000052
0.0171265	um/s	Track	1000000053
0.0190044	um/s	Track	1000000054
0.0212426	um/s	Track	1000000055
0.0356163	um/s	Track	1000000056
0.0166488	um/s	Track	1000000057
0.0531425	um/s	Track	1000000058
0.0157648	um/s	Track	1000000059
0.0201774	um/s	Track	1000000060
0.0459739	um/s	Track	1000000061
0.0297338	um/s	Track	1000000062
0.014999	um/s	Track	1000000063
0.022606	um/s	Track	1000000064
0.0155773	um/s	Track	1000000065
0.0156343	um/s	Track	1000000066
0.0203475	um/s	Track	1000000067
0.0188268	um/s	Track	1000000068
0.0325829	um/s	Track	1000000069
0.0207157	um/s	Track	1000000070
0.0171645	um/s	Track	1000000071
0.0876376	um/s	Track	1000000072
0.0243876	um/s	Track	1000000073
0.0133253	um/s	Track	1000000074
0.00881787	um/s	Track	1000000075
0.0364896	um/s	Track	1000000076
0.0145249	um/s	Track	1000000077
0.0320284	um/s	Track	1000000078
0.0163919	um/s	Track	1000000079
0.0496397	um/s	Track	1000000080
0.016119	um/s	Track	1000000081
0.0154643	um/s	Track	1000000082
0.0162803	um/s	Track	1000000083
0.0936976	um/s	Track	1000000084
0.0328916	um/s	Track	1000000085
0.0154875	um/s	Track	1000000086
0.027164	um/s	Track	1000000087
0.0866666	um/s	Track	1000000088
0.0201554	um/s	Track	1000000089
0.0157307	um/s	Track	1000000090
0.0213443	um/s	Track	1000000091
0.0241331	um/s	Track	1000000092
0.0119237	um/s	Track	1000000093
0.0829736	um/s	Track	1000000094
0.0385704	um/s	Track	1000000095
0.0135219	um/s	Track	1000000096
0.015648	um/s	Track	1000000097
0.0228562	um/s	Track	1000000098
0.0271882	um/s	Track	1000000099
0.0166517	um/s	Track	1000000100
0.0314863	um/s	Track	1000000101
0.0209417	um/s	Track	1000000102
0.0334313	um/s	Track	1000000103
0.0290073	um/s	Track	1000000104
0.0356184	um/s	Track	1000000105
0.0188236	um/s	Track	1000000106
0.00988109	um/s	Track	1000000107
0.0187582	um/s	Track	1000000108
0.0176485	um/s	Track	1000000109
0.0944104	um/s	Track	1000000110
0.0186899	um/s	Track	1000000111
0.0146553	um/s	Track	1000000112
0.0209477	um/s	Track	1000000113
0.0188436	um/s	Track	1000000114
0.0262694	um/s	Track	1000000115
0.0817532	um/s	Track	1000000116
0.0178066	um/s	Track	1000000117
0.0173585	um/s	Track	1000000118
0.0124548	um/s	Track	1000000119
0.0781727	um/s	Track	1000000120
0.0293574	um/s	Track	1000000121
0.0171877	um/s	Track	1000000122
0.0141178	um/s	Track	1000000123
0.026285	um/s	Track	1000000124
0.016905	um/s	Track	1000000125
0.0297023	um/s	Track	1000000126
0.0186003	um/s	Track	1000000127
0.0110322	um/s	Track	1000000128
0.0345553	um/s	Track	1000000129
0.0174408	um/s	Track	1000000130
0.0199284	um/s	Track	1000000131
0.0517736	um/s	Track	1000000132
0.0223892	um/s	Track	1000000133
0.0470637	um/s	Track	1000000134
0.0295061	um/s	Track	1000000135
0.0124127	um/s	Track	1000000136
0.040377	um/s	Track	1000000137
0.0270189	um/s	Track	1000000138
0.0346044	um/s	Track	1000000139
0.0137454	um/s	Track	1000000140
0.0227183	um/s	Track	1000000141
0.0155572	um/s	Track	1000000142
0.0402292	um/s	Track	1000000143
0.03634	um/s	Track	1000000144
0.0231349	um/s	Track	1000000145
0.0216503	um/s	Track	1000000146
0.0874849	um/s	Track	1000000147
0.0568699	um/s	Track	1000000148
0.0509686	um/s	Track	1000000149
0.0207806	um/s	Track	1000000150
0.0605915	um/s	Track	1000000151
0.0740588	um/s	Track	1000000152
0.0316816	um/s	Track	1000000153
0.0272552	um/s	Track	1000000154
0.0241635	um/s	Track	1000000155
0.0295817	um/s	Track	1000000156
0.0631708	um/s	Track	1000000157
0.0159846	um/s	Track	1000000158
0.0236796	um/s	Track	1000000159
0.0189498	um/s	Track	1000000160
0.0331168	um/s	Track	1000000161
0.0208102	um/s	Track	1000000162
0.0222462	um/s	Track	1000000163
0.017226	um/s	Track	1000000164
0.0453661	um/s	Track	1000000165
0.0193759	um/s	Track	1000000166
0.0220135	um/s	Track	1000000167
0.015864	um/s	Track	1000000168
0.0262076	um/s	Track	1000000169
0.04811	um/s	Track	1000000170
0.0206859	um/s	Track	1000000171
0.0195826	um/s	Track	1000000172
0.015051	um/s	Track	1000000173
0.0555121	um/s	Track	1000000174
0.0243849	um/s	Track	1000000175
0.0126804	um/s	Track	1000000176
0.0159946	um/s	Track	1000000177
0.0168428	um/s	Track	1000000178
0.0910984	um/s	Track	1000000179
0.0100799	um/s	Track	1000000180
0.00873114	um/s	Track	1000000181
0.00838818	um/s	Track	1000000182
0.0146545	um/s	Track	1000000183
0.00822437	um/s	Track	1000000184
0.0310823	um/s	Track	1000000185
0.00833614	um/s	Track	1000000186
0.0117642	um/s	Track	1000000187
0.013043	um/s	Track	1000000188
0.0305269	um/s	Track	1000000189
0.0160954	um/s	Track	1000000190
0.0137796	um/s	Track	1000000191
0.0228466	um/s	Track	1000000192
0.0182781	um/s	Track	1000000193
0.0869681	um/s	Track	1000000194
0.011145	um/s	Track	1000000195
0.0844106	um/s	Track	1000000196
0.0148197	um/s	Track	1000000197
0.0870674	um/s	Track	1000000198
0.00484955	um/s	Track	1000000199
0.0379391	um/s	Track	1000000200
0.0152454	um/s	Track	1000000201
