# Supplementary material for: Protocol for real-time monitoring of CD8+ T and myeloid cell behavior in human high-grade serous ovarian cancer slices
Source: STAR Protoc. 2024 Jun 2;5(2):103102. doi: 10.1016/j.xpro.2024.103102 (PMC11179100; doi:10.1016/j.xpro.2024.103102)
Supplement: Data S3. Files for testing the R script, quantification and statistical analysis step 2 [file mmc3.zip › Test files/Slice1_a/__Track_Speed_Mean.csv]

Track Speed Mean
====================
Track Speed Mean	Unit	Category	ID
0.00517381	um/s	Track	1000000000
0.0129466	um/s	Track	1000000001
0.0100026	um/s	Track	1000000002
0.00930979	um/s	Track	1000000003
0.00861824	um/s	Track	1000000004
0.0106722	um/s	Track	1000000005
0.0125248	um/s	Track	1000000006
0.0266844	um/s	Track	1000000007
0.00598365	um/s	Track	1000000008
0.010438	um/s	Track	1000000009
0.0131576	um/s	Track	1000000010
0.00774026	um/s	Track	1000000011
0.0191719	um/s	Track	1000000012
0.00726735	um/s	Track	1000000013
0.0194788	um/s	Track	1000000014
0.00716305	um/s	Track	1000000015
0.0102181	um/s	Track	1000000016
0.0174526	um/s	Track	1000000017
0.00776874	um/s	Track	1000000018
0.00589281	um/s	Track	1000000019
0.00851906	um/s	Track	1000000020
0.0142801	um/s	Track	1000000021
0.00575762	um/s	Track	1000000022
0.0112921	um/s	Track	1000000023
0.0204755	um/s	Track	1000000024
0.0117472	um/s	Track	1000000025
0.00732448	um/s	Track	1000000026
0.0118408	um/s	Track	1000000027
0.0163268	um/s	Track	1000000028
0.00724609	um/s	Track	1000000029
0.0112004	um/s	Track	1000000030
0.0057124	um/s	Track	1000000031
0.00675407	um/s	Track	1000000032
0.00748547	um/s	Track	1000000033
0.00522754	um/s	Track	1000000034
0.0108801	um/s	Track	1000000035
0.0138268	um/s	Track	1000000036
0.0138984	um/s	Track	1000000037
0.0208656	um/s	Track	1000000038
0.0138133	um/s	Track	1000000039
0.00635985	um/s	Track	1000000040
0.012992	um/s	Track	1000000041
0.00501037	um/s	Track	1000000042
0.00986671	um/s	Track	1000000043
0.013052	um/s	Track	1000000044
0.00984044	um/s	Track	1000000045
0.00450411	um/s	Track	1000000046
0.00622721	um/s	Track	1000000047
0.0097386	um/s	Track	1000000048
0.0100783	um/s	Track	1000000049
0.00732171	um/s	Track	1000000050
0.00972228	um/s	Track	1000000051
0.00690135	um/s	Track	1000000052
0.005087	um/s	Track	1000000053
0.00847302	um/s	Track	1000000054
0.00860497	um/s	Track	1000000055
0.00714665	um/s	Track	1000000056
0.00565118	um/s	Track	1000000057
0.0183669	um/s	Track	1000000058
0.00623271	um/s	Track	1000000059
0.00723282	um/s	Track	1000000060
0.0211049	um/s	Track	1000000061
0.0111826	um/s	Track	1000000062
0.00477535	um/s	Track	1000000063
0.0087459	um/s	Track	1000000064
0.006881	um/s	Track	1000000065
0.00538096	um/s	Track	1000000066
0.00887938	um/s	Track	1000000067
0.00652985	um/s	Track	1000000068
0.00903937	um/s	Track	1000000069
0.00530746	um/s	Track	1000000070
0.00589503	um/s	Track	1000000071
0.0166968	um/s	Track	1000000072
0.0106131	um/s	Track	1000000073
0.0054736	um/s	Track	1000000074
0.00306066	um/s	Track	1000000075
0.0105745	um/s	Track	1000000076
0.00608729	um/s	Track	1000000077
0.0145989	um/s	Track	1000000078
0.00477629	um/s	Track	1000000079
0.0183412	um/s	Track	1000000080
0.00764509	um/s	Track	1000000081
0.00615252	um/s	Track	1000000082
0.00469514	um/s	Track	1000000083
0.0180849	um/s	Track	1000000084
0.00923849	um/s	Track	1000000085
0.00549421	um/s	Track	1000000086
0.0106242	um/s	Track	1000000087
0.0383636	um/s	Track	1000000088
0.00531579	um/s	Track	1000000089
0.00440548	um/s	Track	1000000090
0.00934644	um/s	Track	1000000091
0.00531018	um/s	Track	1000000092
0.00745368	um/s	Track	1000000093
0.0339398	um/s	Track	1000000094
0.0160927	um/s	Track	1000000095
0.00648248	um/s	Track	1000000096
0.00737491	um/s	Track	1000000097
0.00916204	um/s	Track	1000000098
0.0114898	um/s	Track	1000000099
0.00640078	um/s	Track	1000000100
0.0119825	um/s	Track	1000000101
0.00661489	um/s	Track	1000000102
0.0115789	um/s	Track	1000000103
0.0119243	um/s	Track	1000000104
0.0104881	um/s	Track	1000000105
0.00517528	um/s	Track	1000000106
0.00554126	um/s	Track	1000000107
0.00829745	um/s	Track	1000000108
0.00889399	um/s	Track	1000000109
0.0282737	um/s	Track	1000000110
0.00682515	um/s	Track	1000000111
0.00390356	um/s	Track	1000000112
0.00949758	um/s	Track	1000000113
0.00583537	um/s	Track	1000000114
0.00866196	um/s	Track	1000000115
0.0241938	um/s	Track	1000000116
0.00767749	um/s	Track	1000000117
0.00508326	um/s	Track	1000000118
0.00419051	um/s	Track	1000000119
0.0291199	um/s	Track	1000000120
0.0110921	um/s	Track	1000000121
0.00678522	um/s	Track	1000000122
0.00499264	um/s	Track	1000000123
0.0113854	um/s	Track	1000000124
0.00811068	um/s	Track	1000000125
0.0119409	um/s	Track	1000000126
0.0108478	um/s	Track	1000000127
0.00531298	um/s	Track	1000000128
0.0129733	um/s	Track	1000000129
0.00815239	um/s	Track	1000000130
0.0071074	um/s	Track	1000000131
0.0219016	um/s	Track	1000000132
0.0112062	um/s	Track	1000000133
0.0136566	um/s	Track	1000000134
0.0114354	um/s	Track	1000000135
0.00627339	um/s	Track	1000000136
0.0153925	um/s	Track	1000000137
0.0115474	um/s	Track	1000000138
0.0154786	um/s	Track	1000000139
0.00453528	um/s	Track	1000000140
0.0067739	um/s	Track	1000000141
0.00782678	um/s	Track	1000000142
0.0133563	um/s	Track	1000000143
0.0144004	um/s	Track	1000000144
0.0110111	um/s	Track	1000000145
0.00842981	um/s	Track	1000000146
0.0300482	um/s	Track	1000000147
0.0208277	um/s	Track	1000000148
0.0203635	um/s	Track	1000000149
0.0097552	um/s	Track	1000000150
0.00903106	um/s	Track	1000000151
0.0303943	um/s	Track	1000000152
0.00885181	um/s	Track	1000000153
0.0102941	um/s	Track	1000000154
0.00940894	um/s	Track	1000000155
0.0194995	um/s	Track	1000000156
0.0122695	um/s	Track	1000000157
0.00845734	um/s	Track	1000000158
0.00926689	um/s	Track	1000000159
0.00717534	um/s	Track	1000000160
0.0163808	um/s	Track	1000000161
0.0115206	um/s	Track	1000000162
0.00852566	um/s	Track	1000000163
0.00767339	um/s	Track	1000000164
0.012171	um/s	Track	1000000165
0.00752616	um/s	Track	1000000166
0.0100529	um/s	Track	1000000167
0.00741765	um/s	Track	1000000168
0.0115537	um/s	Track	1000000169
0.0167415	um/s	Track	1000000170
0.00873704	um/s	Track	1000000171
0.0101062	um/s	Track	1000000172
0.00548789	um/s	Track	1000000173
0.00930044	um/s	Track	1000000174
0.007856	um/s	Track	1000000175
0.00567254	um/s	Track	1000000176
0.00878381	um/s	Track	1000000177
0.0061455	um/s	Track	1000000178
0.0224291	um/s	Track	1000000179
0.00509053	um/s	Track	1000000180
0.00557101	um/s	Track	1000000181
0.00453019	um/s	Track	1000000182
0.00673955	um/s	Track	1000000183
0.00631694	um/s	Track	1000000184
0.0171533	um/s	Track	1000000185
0.00536661	um/s	Track	1000000186
0.0055531	um/s	Track	1000000187
0.00852756	um/s	Track	1000000188
0.0122733	um/s	Track	1000000189
0.00833034	um/s	Track	1000000190
0.0087183	um/s	Track	1000000191
0.012552	um/s	Track	1000000192
0.00760529	um/s	Track	1000000193
0.0318819	um/s	Track	1000000194
0.00680761	um/s	Track	1000000195
0.0322259	um/s	Track	1000000196
0.00578347	um/s	Track	1000000197
0.0227664	um/s	Track	1000000198
0.00306299	um/s	Track	1000000199
0.0177365	um/s	Track	1000000200
0.0104978	um/s	Track	1000000201
