# Supplementary material for: Protocol for real-time monitoring of CD8+ T and myeloid cell behavior in human high-grade serous ovarian cancer slices
Source: STAR Protoc. 2024 Jun 2;5(2):103102. doi: 10.1016/j.xpro.2024.103102 (PMC11179100; doi:10.1016/j.xpro.2024.103102)
Supplement: Data S3. Files for testing the R script, quantification and statistical analysis step 2 [file mmc3.zip › Test files/Slice1_a/__Track_Speed_Min.csv]

Track Speed Min
====================
Track Speed Min	Unit	Category	ID
0.00110903	um/s	Track	1000000000
0.00127193	um/s	Track	1000000001
0.00427042	um/s	Track	1000000002
0.00136144	um/s	Track	1000000003
0.000998292	um/s	Track	1000000004
0.000228604	um/s	Track	1000000005
0.00168715	um/s	Track	1000000006
0.00401703	um/s	Track	1000000007
0.000795913	um/s	Track	1000000008
0.0032425	um/s	Track	1000000009
0.00766576	um/s	Track	1000000010
0.00113694	um/s	Track	1000000011
0.00166417	um/s	Track	1000000012
0.00167995	um/s	Track	1000000013
0.0050469	um/s	Track	1000000014
0.00131715	um/s	Track	1000000015
0.00515966	um/s	Track	1000000016
0.00206276	um/s	Track	1000000017
0.00280236	um/s	Track	1000000018
0.00126247	um/s	Track	1000000019
0.00214929	um/s	Track	1000000020
0.00113263	um/s	Track	1000000021
0.001574	um/s	Track	1000000022
0.00378159	um/s	Track	1000000023
0.00517568	um/s	Track	1000000024
0.00348136	um/s	Track	1000000025
0.00107662	um/s	Track	1000000026
0.00196902	um/s	Track	1000000027
0.00499464	um/s	Track	1000000028
0.00191463	um/s	Track	1000000029
0.00380158	um/s	Track	1000000030
0.001187	um/s	Track	1000000031
0.00132385	um/s	Track	1000000032
0.00219235	um/s	Track	1000000033
0.00131175	um/s	Track	1000000034
0.00280348	um/s	Track	1000000035
0.00187375	um/s	Track	1000000036
0.00175906	um/s	Track	1000000037
0.00709352	um/s	Track	1000000038
0.00228278	um/s	Track	1000000039
0.00179904	um/s	Track	1000000040
0.00111423	um/s	Track	1000000041
0.00160154	um/s	Track	1000000042
0.00275887	um/s	Track	1000000043
0.00440615	um/s	Track	1000000044
0.00274181	um/s	Track	1000000045
0.000487914	um/s	Track	1000000046
0.00174646	um/s	Track	1000000047
0.00255135	um/s	Track	1000000048
0.00178773	um/s	Track	1000000049
0.00199596	um/s	Track	1000000050
0.00324089	um/s	Track	1000000051
0.00243915	um/s	Track	1000000052
0.00159916	um/s	Track	1000000053
0.00176353	um/s	Track	1000000054
0.0023784	um/s	Track	1000000055
0.000737661	um/s	Track	1000000056
0.00115027	um/s	Track	1000000057
0.000995337	um/s	Track	1000000058
0.002454	um/s	Track	1000000059
0.00217198	um/s	Track	1000000060
0.00325819	um/s	Track	1000000061
0.00310025	um/s	Track	1000000062
0.00168704	um/s	Track	1000000063
0.00159603	um/s	Track	1000000064
0.00199298	um/s	Track	1000000065
0.00173074	um/s	Track	1000000066
0.00182351	um/s	Track	1000000067
0.00168397	um/s	Track	1000000068
0.00242193	um/s	Track	1000000069
0.000814307	um/s	Track	1000000070
0.00186727	um/s	Track	1000000071
0.00168839	um/s	Track	1000000072
0.00356993	um/s	Track	1000000073
0.000785844	um/s	Track	1000000074
0.000425261	um/s	Track	1000000075
0.00250689	um/s	Track	1000000076
0.00211283	um/s	Track	1000000077
0.00635968	um/s	Track	1000000078
0.000889474	um/s	Track	1000000079
0.00234487	um/s	Track	1000000080
0.00167399	um/s	Track	1000000081
0.0018808	um/s	Track	1000000082
0.00100008	um/s	Track	1000000083
0.000942737	um/s	Track	1000000084
0.000717246	um/s	Track	1000000085
0.00153104	um/s	Track	1000000086
0.000886938	um/s	Track	1000000087
0.000663629	um/s	Track	1000000088
0.00120239	um/s	Track	1000000089
0.000277119	um/s	Track	1000000090
0.00319504	um/s	Track	1000000091
0.000699041	um/s	Track	1000000092
0.00266357	um/s	Track	1000000093
0.00339865	um/s	Track	1000000094
0.00695581	um/s	Track	1000000095
0.00131089	um/s	Track	1000000096
0.00163976	um/s	Track	1000000097
0.00222072	um/s	Track	1000000098
0.00246702	um/s	Track	1000000099
0.0016076	um/s	Track	1000000100
0.00387011	um/s	Track	1000000101
0.00199305	um/s	Track	1000000102
0.00321858	um/s	Track	1000000103
0.00480798	um/s	Track	1000000104
0.00220043	um/s	Track	1000000105
0.00109303	um/s	Track	1000000106
0.00193052	um/s	Track	1000000107
0.00419222	um/s	Track	1000000108
0.00330862	um/s	Track	1000000109
0.00289049	um/s	Track	1000000110
0.00123746	um/s	Track	1000000111
0.000898478	um/s	Track	1000000112
0.00252561	um/s	Track	1000000113
0.000808008	um/s	Track	1000000114
0.00268952	um/s	Track	1000000115
0.00249593	um/s	Track	1000000116
0.0021481	um/s	Track	1000000117
0.000883731	um/s	Track	1000000118
0.000195946	um/s	Track	1000000119
0.00228333	um/s	Track	1000000120
0.00172038	um/s	Track	1000000121
0.00131046	um/s	Track	1000000122
0.00144823	um/s	Track	1000000123
0.00116817	um/s	Track	1000000124
0.00236914	um/s	Track	1000000125
0.00301612	um/s	Track	1000000126
0.00260865	um/s	Track	1000000127
0.00115899	um/s	Track	1000000128
0.00601197	um/s	Track	1000000129
0.00188887	um/s	Track	1000000130
0.00304078	um/s	Track	1000000131
0.00477909	um/s	Track	1000000132
0.00339071	um/s	Track	1000000133
0.00336927	um/s	Track	1000000134
0.00384101	um/s	Track	1000000135
0.00268923	um/s	Track	1000000136
0.00406673	um/s	Track	1000000137
0.000472624	um/s	Track	1000000138
0.00420161	um/s	Track	1000000139
0.000938089	um/s	Track	1000000140
0.00179644	um/s	Track	1000000141
0.00195279	um/s	Track	1000000142
0.00239948	um/s	Track	1000000143
0.00321503	um/s	Track	1000000144
0.00310038	um/s	Track	1000000145
0.00082562	um/s	Track	1000000146
0.00612558	um/s	Track	1000000147
0.0041458	um/s	Track	1000000148
0.00499386	um/s	Track	1000000149
0.00214392	um/s	Track	1000000150
0.00125251	um/s	Track	1000000151
0.00534846	um/s	Track	1000000152
0.00246543	um/s	Track	1000000153
0.00250446	um/s	Track	1000000154
0.00193541	um/s	Track	1000000155
0.0142665	um/s	Track	1000000156
0.00268967	um/s	Track	1000000157
0.00297838	um/s	Track	1000000158
0.00135604	um/s	Track	1000000159
0.00122927	um/s	Track	1000000160
0.00519498	um/s	Track	1000000161
0.00257694	um/s	Track	1000000162
0.00140645	um/s	Track	1000000163
0.00218098	um/s	Track	1000000164
0.00438829	um/s	Track	1000000165
0.00192639	um/s	Track	1000000166
0.00341097	um/s	Track	1000000167
0.00208817	um/s	Track	1000000168
0.00365075	um/s	Track	1000000169
0.00312806	um/s	Track	1000000170
0.00155925	um/s	Track	1000000171
0.00362794	um/s	Track	1000000172
0.000470609	um/s	Track	1000000173
0.00331777	um/s	Track	1000000174
0.000526642	um/s	Track	1000000175
0.000473249	um/s	Track	1000000176
0.00458571	um/s	Track	1000000177
0.00354636	um/s	Track	1000000178
0.00291638	um/s	Track	1000000179
0.00177377	um/s	Track	1000000180
0.00280751	um/s	Track	1000000181
0.00105573	um/s	Track	1000000182
0.00158991	um/s	Track	1000000183
0.00481393	um/s	Track	1000000184
0.00710424	um/s	Track	1000000185
0.00326578	um/s	Track	1000000186
0.00279194	um/s	Track	1000000187
0.00203479	um/s	Track	1000000188
0.000855963	um/s	Track	1000000189
0.00232292	um/s	Track	1000000190
0.0058191	um/s	Track	1000000191
0.00479717	um/s	Track	1000000192
0.00456497	um/s	Track	1000000193
0.00681704	um/s	Track	1000000194
0.00313056	um/s	Track	1000000195
0.00641596	um/s	Track	1000000196
0.0026892	um/s	Track	1000000197
0.00336684	um/s	Track	1000000198
0.00128237	um/s	Track	1000000199
0.00911701	um/s	Track	1000000200
0.00734961	um/s	Track	1000000201
