# Supplementary material for: Protocol for real-time monitoring of CD8+ T and myeloid cell behavior in human high-grade serous ovarian cancer slices
Source: STAR Protoc. 2024 Jun 2;5(2):103102. doi: 10.1016/j.xpro.2024.103102 (PMC11179100; doi:10.1016/j.xpro.2024.103102)
Supplement: Data S3. Files for testing the R script, quantification and statistical analysis step 2 [file mmc3.zip › Test files/Slice1_a/__Track_Speed_StdDev.csv]

Track Speed StdDev
====================
Track Speed StdDev	Unit	Category	ID
0.00298983	um/s	Track	1000000000
0.00749205	um/s	Track	1000000001
0.00439869	um/s	Track	1000000002
0.0067131	um/s	Track	1000000003
0.00495311	um/s	Track	1000000004
0.0152555	um/s	Track	1000000005
0.00647927	um/s	Track	1000000006
0.0229339	um/s	Track	1000000007
0.00322301	um/s	Track	1000000008
0.00634562	um/s	Track	1000000009
0.00412296	um/s	Track	1000000010
0.0050575	um/s	Track	1000000011
0.0154408	um/s	Track	1000000012
0.00435184	um/s	Track	1000000013
0.011966	um/s	Track	1000000014
0.00335248	um/s	Track	1000000015
0.00653486	um/s	Track	1000000016
0.0187506	um/s	Track	1000000017
0.00363295	um/s	Track	1000000018
0.00367066	um/s	Track	1000000019
0.00442008	um/s	Track	1000000020
0.0107426	um/s	Track	1000000021
0.00310351	um/s	Track	1000000022
0.00448865	um/s	Track	1000000023
0.0138169	um/s	Track	1000000024
0.00479769	um/s	Track	1000000025
0.00393956	um/s	Track	1000000026
0.015892	um/s	Track	1000000027
0.00893179	um/s	Track	1000000028
0.00375209	um/s	Track	1000000029
0.00496222	um/s	Track	1000000030
0.00311589	um/s	Track	1000000031
0.00329109	um/s	Track	1000000032
0.00354724	um/s	Track	1000000033
0.00282152	um/s	Track	1000000034
0.00561398	um/s	Track	1000000035
0.0113406	um/s	Track	1000000036
0.0101661	um/s	Track	1000000037
0.0082676	um/s	Track	1000000038
0.00611766	um/s	Track	1000000039
0.00338682	um/s	Track	1000000040
0.016222	um/s	Track	1000000041
0.00332753	um/s	Track	1000000042
0.00456933	um/s	Track	1000000043
0.00575392	um/s	Track	1000000044
0.00661277	um/s	Track	1000000045
0.00331212	um/s	Track	1000000046
0.00292737	um/s	Track	1000000047
0.00666383	um/s	Track	1000000048
0.00432564	um/s	Track	1000000049
0.0030265	um/s	Track	1000000050
0.00556052	um/s	Track	1000000051
0.00299765	um/s	Track	1000000052
0.00303524	um/s	Track	1000000053
0.0040526	um/s	Track	1000000054
0.00402845	um/s	Track	1000000055
0.00605713	um/s	Track	1000000056
0.0031769	um/s	Track	1000000057
0.0158885	um/s	Track	1000000058
0.00312493	um/s	Track	1000000059
0.00354833	um/s	Track	1000000060
0.0105518	um/s	Track	1000000061
0.00578689	um/s	Track	1000000062
0.00279422	um/s	Track	1000000063
0.00453667	um/s	Track	1000000064
0.00305021	um/s	Track	1000000065
0.00258958	um/s	Track	1000000066
0.00392907	um/s	Track	1000000067
0.00309373	um/s	Track	1000000068
0.00511677	um/s	Track	1000000069
0.0039945	um/s	Track	1000000070
0.00334707	um/s	Track	1000000071
0.0182445	um/s	Track	1000000072
0.00526625	um/s	Track	1000000073
0.00273365	um/s	Track	1000000074
0.0018767	um/s	Track	1000000075
0.00634049	um/s	Track	1000000076
0.00257288	um/s	Track	1000000077
0.0075922	um/s	Track	1000000078
0.00311187	um/s	Track	1000000079
0.011923	um/s	Track	1000000080
0.00266004	um/s	Track	1000000081
0.00296076	um/s	Track	1000000082
0.00290961	um/s	Track	1000000083
0.0210186	um/s	Track	1000000084
0.00656681	um/s	Track	1000000085
0.00296603	um/s	Track	1000000086
0.00532716	um/s	Track	1000000087
0.0256422	um/s	Track	1000000088
0.00369377	um/s	Track	1000000089
0.00309438	um/s	Track	1000000090
0.00419864	um/s	Track	1000000091
0.00351696	um/s	Track	1000000092
0.00234922	um/s	Track	1000000093
0.0192239	um/s	Track	1000000094
0.00735507	um/s	Track	1000000095
0.00297928	um/s	Track	1000000096
0.0028603	um/s	Track	1000000097
0.00408961	um/s	Track	1000000098
0.00572615	um/s	Track	1000000099
0.00328552	um/s	Track	1000000100
0.00581717	um/s	Track	1000000101
0.00381505	um/s	Track	1000000102
0.00649244	um/s	Track	1000000103
0.00523252	um/s	Track	1000000104
0.00691693	um/s	Track	1000000105
0.00326806	um/s	Track	1000000106
0.00210247	um/s	Track	1000000107
0.0032586	um/s	Track	1000000108
0.00380213	um/s	Track	1000000109
0.026846	um/s	Track	1000000110
0.00299643	um/s	Track	1000000111
0.00275944	um/s	Track	1000000112
0.00371016	um/s	Track	1000000113
0.00311207	um/s	Track	1000000114
0.00421643	um/s	Track	1000000115
0.0234443	um/s	Track	1000000116
0.00369219	um/s	Track	1000000117
0.00268726	um/s	Track	1000000118
0.00261765	um/s	Track	1000000119
0.0203677	um/s	Track	1000000120
0.00451755	um/s	Track	1000000121
0.0034546	um/s	Track	1000000122
0.002812	um/s	Track	1000000123
0.00562567	um/s	Track	1000000124
0.00322814	um/s	Track	1000000125
0.00608849	um/s	Track	1000000126
0.00370683	um/s	Track	1000000127
0.00299225	um/s	Track	1000000128
0.00542449	um/s	Track	1000000129
0.00365192	um/s	Track	1000000130
0.00295137	um/s	Track	1000000131
0.0133997	um/s	Track	1000000132
0.00427836	um/s	Track	1000000133
0.0080865	um/s	Track	1000000134
0.0058501	um/s	Track	1000000135
0.00209594	um/s	Track	1000000136
0.0088232	um/s	Track	1000000137
0.00595423	um/s	Track	1000000138
0.00660107	um/s	Track	1000000139
0.00269631	um/s	Track	1000000140
0.00465754	um/s	Track	1000000141
0.00302386	um/s	Track	1000000142
0.00622219	um/s	Track	1000000143
0.00765389	um/s	Track	1000000144
0.00396122	um/s	Track	1000000145
0.00483611	um/s	Track	1000000146
0.021743	um/s	Track	1000000147
0.0123797	um/s	Track	1000000148
0.0109269	um/s	Track	1000000149
0.00388321	um/s	Track	1000000150
0.00779009	um/s	Track	1000000151
0.0167217	um/s	Track	1000000152
0.00638321	um/s	Track	1000000153
0.00535583	um/s	Track	1000000154
0.0054229	um/s	Track	1000000155
0.0060541	um/s	Track	1000000156
0.00935133	um/s	Track	1000000157
0.00372022	um/s	Track	1000000158
0.00465951	um/s	Track	1000000159
0.00351106	um/s	Track	1000000160
0.00658156	um/s	Track	1000000161
0.00426985	um/s	Track	1000000162
0.00427275	um/s	Track	1000000163
0.00325318	um/s	Track	1000000164
0.00781206	um/s	Track	1000000165
0.00393094	um/s	Track	1000000166
0.0042781	um/s	Track	1000000167
0.00303272	um/s	Track	1000000168
0.00459827	um/s	Track	1000000169
0.00832934	um/s	Track	1000000170
0.005105	um/s	Track	1000000171
0.00386446	um/s	Track	1000000172
0.003229	um/s	Track	1000000173
0.00780879	um/s	Track	1000000174
0.00341876	um/s	Track	1000000175
0.00260766	um/s	Track	1000000176
0.0048438	um/s	Track	1000000177
0.00307744	um/s	Track	1000000178
0.020168	um/s	Track	1000000179
0.00295163	um/s	Track	1000000180
0.00190557	um/s	Track	1000000181
0.0022876	um/s	Track	1000000182
0.00306159	um/s	Track	1000000183
0.0012058	um/s	Track	1000000184
0.00477861	um/s	Track	1000000185
0.00140563	um/s	Track	1000000186
0.00219907	um/s	Track	1000000187
0.00311109	um/s	Track	1000000188
0.00811888	um/s	Track	1000000189
0.00509328	um/s	Track	1000000190
0.00259731	um/s	Track	1000000191
0.0048425	um/s	Track	1000000192
0.0028711	um/s	Track	1000000193
0.0281196	um/s	Track	1000000194
0.00216207	um/s	Track	1000000195
0.0252328	um/s	Track	1000000196
0.00306103	um/s	Track	1000000197
0.0244406	um/s	Track	1000000198
0.00138012	um/s	Track	1000000199
0.0108352	um/s	Track	1000000200
0.00211026	um/s	Track	1000000201
