# Supplementary material for: Protocol for real-time monitoring of CD8+ T and myeloid cell behavior in human high-grade serous ovarian cancer slices
Source: STAR Protoc. 2024 Jun 2;5(2):103102. doi: 10.1016/j.xpro.2024.103102 (PMC11179100; doi:10.1016/j.xpro.2024.103102)
Supplement: Data S3. Files for testing the R script, quantification and statistical analysis step 2 [file mmc3.zip › Test files/Slice1_a/__Track_Speed_Variation.csv]

Track Speed Variation
====================
Track Speed Variation	Unit	Category	ID
0.577879		Track	1000000000
0.578689		Track	1000000001
0.439754		Track	1000000002
0.721079		Track	1000000003
0.574724		Track	1000000004
1.42947		Track	1000000005
0.517316		Track	1000000006
0.859451		Track	1000000007
0.538635		Track	1000000008
0.607935		Track	1000000009
0.313351		Track	1000000010
0.653401		Track	1000000011
0.805388		Track	1000000012
0.59882		Track	1000000013
0.61431		Track	1000000014
0.468024		Track	1000000015
0.639538		Track	1000000016
1.07437		Track	1000000017
0.467637		Track	1000000018
0.622906		Track	1000000019
0.518846		Track	1000000020
0.752273		Track	1000000021
0.539025		Track	1000000022
0.397504		Track	1000000023
0.674803		Track	1000000024
0.40841		Track	1000000025
0.537863		Track	1000000026
1.34214		Track	1000000027
0.547063		Track	1000000028
0.517808		Track	1000000029
0.443037		Track	1000000030
0.54546		Track	1000000031
0.487275		Track	1000000032
0.473884		Track	1000000033
0.539741		Track	1000000034
0.515988		Track	1000000035
0.820188		Track	1000000036
0.731456		Track	1000000037
0.39623		Track	1000000038
0.442883		Track	1000000039
0.532531		Track	1000000040
1.24861		Track	1000000041
0.664129		Track	1000000042
0.463105		Track	1000000043
0.440848		Track	1000000044
0.671999		Track	1000000045
0.735355		Track	1000000046
0.470094		Track	1000000047
0.684269		Track	1000000048
0.429204		Track	1000000049
0.413359		Track	1000000050
0.571935		Track	1000000051
0.434357		Track	1000000052
0.596666		Track	1000000053
0.478295		Track	1000000054
0.468154		Track	1000000055
0.847548		Track	1000000056
0.562165		Track	1000000057
0.865065		Track	1000000058
0.501376		Track	1000000059
0.490587		Track	1000000060
0.499971		Track	1000000061
0.517489		Track	1000000062
0.585134		Track	1000000063
0.51872		Track	1000000064
0.44328		Track	1000000065
0.481249		Track	1000000066
0.442494		Track	1000000067
0.473782		Track	1000000068
0.566053		Track	1000000069
0.75262		Track	1000000070
0.567778		Track	1000000071
1.09269		Track	1000000072
0.496205		Track	1000000073
0.499425		Track	1000000074
0.613166		Track	1000000075
0.599601		Track	1000000076
0.422665		Track	1000000077
0.520051		Track	1000000078
0.651525		Track	1000000079
0.650065		Track	1000000080
0.347941		Track	1000000081
0.481227		Track	1000000082
0.619708		Track	1000000083
1.16221		Track	1000000084
0.71081		Track	1000000085
0.539846		Track	1000000086
0.501416		Track	1000000087
0.668399		Track	1000000088
0.694867		Track	1000000089
0.702393		Track	1000000090
0.449223		Track	1000000091
0.662305		Track	1000000092
0.315176		Track	1000000093
0.566412		Track	1000000094
0.457043		Track	1000000095
0.459589		Track	1000000096
0.387841		Track	1000000097
0.446364		Track	1000000098
0.498369		Track	1000000099
0.5133		Track	1000000100
0.485471		Track	1000000101
0.576737		Track	1000000102
0.560713		Track	1000000103
0.438813		Track	1000000104
0.659503		Track	1000000105
0.631476		Track	1000000106
0.379421		Track	1000000107
0.392723		Track	1000000108
0.427494		Track	1000000109
0.949507		Track	1000000110
0.439028		Track	1000000111
0.706904		Track	1000000112
0.390643		Track	1000000113
0.533311		Track	1000000114
0.486775		Track	1000000115
0.96902		Track	1000000116
0.480911		Track	1000000117
0.528648		Track	1000000118
0.624663		Track	1000000119
0.699441		Track	1000000120
0.407277		Track	1000000121
0.509135		Track	1000000122
0.563229		Track	1000000123
0.494111		Track	1000000124
0.398011		Track	1000000125
0.509884		Track	1000000126
0.341713		Track	1000000127
0.563196		Track	1000000128
0.418126		Track	1000000129
0.447957		Track	1000000130
0.415252		Track	1000000131
0.611816		Track	1000000132
0.381786		Track	1000000133
0.59213		Track	1000000134
0.511578		Track	1000000135
0.334101		Track	1000000136
0.573215		Track	1000000137
0.515632		Track	1000000138
0.426465		Track	1000000139
0.594519		Track	1000000140
0.687571		Track	1000000141
0.386348		Track	1000000142
0.465861		Track	1000000143
0.531507		Track	1000000144
0.359748		Track	1000000145
0.573692		Track	1000000146
0.723604		Track	1000000147
0.594384		Track	1000000148
0.536591		Track	1000000149
0.398066		Track	1000000150
0.862589		Track	1000000151
0.550158		Track	1000000152
0.721119		Track	1000000153
0.520282		Track	1000000154
0.576356		Track	1000000155
0.310474		Track	1000000156
0.762162		Track	1000000157
0.439881		Track	1000000158
0.502812		Track	1000000159
0.489323		Track	1000000160
0.401786		Track	1000000161
0.370627		Track	1000000162
0.501163		Track	1000000163
0.423956		Track	1000000164
0.641856		Track	1000000165
0.522304		Track	1000000166
0.42556		Track	1000000167
0.408852		Track	1000000168
0.397992		Track	1000000169
0.497527		Track	1000000170
0.584294		Track	1000000171
0.382384		Track	1000000172
0.588386		Track	1000000173
0.839615		Track	1000000174
0.435179		Track	1000000175
0.459699		Track	1000000176
0.551447		Track	1000000177
0.500763		Track	1000000178
0.89919		Track	1000000179
0.579828		Track	1000000180
0.34205		Track	1000000181
0.504968		Track	1000000182
0.454272		Track	1000000183
0.190884		Track	1000000184
0.278582		Track	1000000185
0.261922		Track	1000000186
0.396007		Track	1000000187
0.364828		Track	1000000188
0.661508		Track	1000000189
0.611413		Track	1000000190
0.297915		Track	1000000191
0.385796		Track	1000000192
0.377514		Track	1000000193
0.881991		Track	1000000194
0.317596		Track	1000000195
0.782995		Track	1000000196
0.529272		Track	1000000197
1.07354		Track	1000000198
0.450578		Track	1000000199
0.610899		Track	1000000200
0.201018		Track	1000000201
