# Supplementary material for: Protocol for real-time monitoring of CD8+ T and myeloid cell behavior in human high-grade serous ovarian cancer slices
Source: STAR Protoc. 2024 Jun 2;5(2):103102. doi: 10.1016/j.xpro.2024.103102 (PMC11179100; doi:10.1016/j.xpro.2024.103102)
Supplement: Data S3. Files for testing the R script, quantification and statistical analysis step 2 [file mmc3.zip › Test files/Slice1_a/__Track_Straightness.csv]

Track Straightness
====================
Track Straightness	Unit	Category	ID
0.00672594		Track	1000000000
0.0171157		Track	1000000001
0.0495512		Track	1000000002
0.150145		Track	1000000003
0.0168132		Track	1000000004
0.189667		Track	1000000005
0.00358234		Track	1000000006
0.507044		Track	1000000007
0.0208624		Track	1000000008
0.122895		Track	1000000009
0.329572		Track	1000000010
0.275021		Track	1000000011
0.0510166		Track	1000000012
0.00855839		Track	1000000013
0.0109211		Track	1000000014
0.0881386		Track	1000000015
0.185477		Track	1000000016
0.286902		Track	1000000017
0.0273171		Track	1000000018
0.0648685		Track	1000000019
0.126549		Track	1000000020
0.00619185		Track	1000000021
0.0150993		Track	1000000022
0.0369847		Track	1000000023
0.00639365		Track	1000000024
0.0764151		Track	1000000025
0.0299456		Track	1000000026
0.0326171		Track	1000000027
0.0237502		Track	1000000028
0.0115954		Track	1000000029
0.0443819		Track	1000000030
0.0697806		Track	1000000031
0.0216342		Track	1000000032
0.0555814		Track	1000000033
0.0758753		Track	1000000034
0.0277221		Track	1000000035
0.0609558		Track	1000000036
0.0677588		Track	1000000037
0.0330735		Track	1000000038
0.030712		Track	1000000039
0.0480327		Track	1000000040
0.0140037		Track	1000000041
0.10043		Track	1000000042
0.0525803		Track	1000000043
0.154096		Track	1000000044
0.142711		Track	1000000045
0.0313257		Track	1000000046
0.0171346		Track	1000000047
0.0730361		Track	1000000048
0.114088		Track	1000000049
0.17241		Track	1000000050
0.129119		Track	1000000051
0.0128034		Track	1000000052
0.0776865		Track	1000000053
0.0929948		Track	1000000054
0.0161328		Track	1000000055
0.0215737		Track	1000000056
0.0381413		Track	1000000057
0.0659816		Track	1000000058
0.122577		Track	1000000059
0.0183734		Track	1000000060
0.0104748		Track	1000000061
0.0210538		Track	1000000062
0.0502309		Track	1000000063
0.0137457		Track	1000000064
0.00882867		Track	1000000065
0.0307678		Track	1000000066
0.0187953		Track	1000000067
0.0484614		Track	1000000068
0.0226913		Track	1000000069
0.0243347		Track	1000000070
0.00468671		Track	1000000071
0.0370006		Track	1000000072
0.0870216		Track	1000000073
0.0858918		Track	1000000074
0.124823		Track	1000000075
0.31776		Track	1000000076
0.0458398		Track	1000000077
0.0538067		Track	1000000078
0.00547256		Track	1000000079
0.0351524		Track	1000000080
0.00851795		Track	1000000081
0.0227776		Track	1000000082
0.014702		Track	1000000083
0.13766		Track	1000000084
0.150086		Track	1000000085
0.039933		Track	1000000086
0.00466356		Track	1000000087
0.0387729		Track	1000000088
0.0183858		Track	1000000089
0.0185819		Track	1000000090
0.0124664		Track	1000000091
0.0228998		Track	1000000092
0.0850621		Track	1000000093
0.0292648		Track	1000000094
0.0131237		Track	1000000095
0.0166251		Track	1000000096
0.011573		Track	1000000097
0.0138817		Track	1000000098
0.0433224		Track	1000000099
0.0195881		Track	1000000100
0.00811815		Track	1000000101
0.0800804		Track	1000000102
0.0867701		Track	1000000103
0.00397544		Track	1000000104
0.0188351		Track	1000000105
0.00395692		Track	1000000106
0.0390652		Track	1000000107
0.0375916		Track	1000000108
0.0104463		Track	1000000109
0.113273		Track	1000000110
0.00568931		Track	1000000111
0.0883015		Track	1000000112
0.0112013		Track	1000000113
0.0447762		Track	1000000114
0.024068		Track	1000000115
0.064471		Track	1000000116
0.171735		Track	1000000117
0.0371905		Track	1000000118
0.168091		Track	1000000119
0.0325271		Track	1000000120
0.0189889		Track	1000000121
0.0631495		Track	1000000122
0.0509027		Track	1000000123
0.0334249		Track	1000000124
0.026257		Track	1000000125
0.0466597		Track	1000000126
0.00421288		Track	1000000127
0.065534		Track	1000000128
0.0329788		Track	1000000129
0.00704089		Track	1000000130
0.0606448		Track	1000000131
0.0122998		Track	1000000132
0.00802647		Track	1000000133
0.0539195		Track	1000000134
0.0157277		Track	1000000135
0.0367122		Track	1000000136
0.00891932		Track	1000000137
0.0422724		Track	1000000138
0.0645995		Track	1000000139
0.03792		Track	1000000140
0.0703456		Track	1000000141
0.0301881		Track	1000000142
0.059568		Track	1000000143
0.0170815		Track	1000000144
0.0387799		Track	1000000145
0.0566719		Track	1000000146
0.00361412		Track	1000000147
0.0456628		Track	1000000148
0.0672641		Track	1000000149
0.033692		Track	1000000150
0.142545		Track	1000000151
0.0138666		Track	1000000152
0.036565		Track	1000000153
0.0683057		Track	1000000154
0.0642781		Track	1000000155
0.102536		Track	1000000156
0.0243427		Track	1000000157
0.0453133		Track	1000000158
0.0354594		Track	1000000159
0.0306263		Track	1000000160
0.0157805		Track	1000000161
0.0279699		Track	1000000162
0.0398002		Track	1000000163
0.0579769		Track	1000000164
0.0293995		Track	1000000165
0.0163816		Track	1000000166
0.0641566		Track	1000000167
0.069148		Track	1000000168
0.0730268		Track	1000000169
0.0236026		Track	1000000170
0.0496251		Track	1000000171
0.01203		Track	1000000172
0.142825		Track	1000000173
0.175999		Track	1000000174
0.0780761		Track	1000000175
0.0839823		Track	1000000176
0.59094		Track	1000000177
0.403179		Track	1000000178
0.0247296		Track	1000000179
0.093225		Track	1000000180
0.355625		Track	1000000181
0.150933		Track	1000000182
0.067019		Track	1000000183
0.393283		Track	1000000184
0.140503		Track	1000000185
0.420399		Track	1000000186
0.06487		Track	1000000187
0.315832		Track	1000000188
0.121824		Track	1000000189
0.0863488		Track	1000000190
0.129034		Track	1000000191
0.510161		Track	1000000192
0.0498928		Track	1000000193
0.246833		Track	1000000194
0.0518968		Track	1000000195
0.344414		Track	1000000196
0.153389		Track	1000000197
0.059392		Track	1000000198
0.668767		Track	1000000199
0.700742		Track	1000000200
0.15462		Track	1000000201
