# Supplementary material for: Protocol for real-time monitoring of CD8+ T and myeloid cell behavior in human high-grade serous ovarian cancer slices
Source: STAR Protoc. 2024 Jun 2;5(2):103102. doi: 10.1016/j.xpro.2024.103102 (PMC11179100; doi:10.1016/j.xpro.2024.103102)
Supplement: Data S3. Files for testing the R script, quantification and statistical analysis step 2 [file mmc3.zip › Test files/Slice1_a/__Track_Volume_Mean.csv]

Track Volume Mean
====================
Track Volume Mean	Unit	Category	ID
179.594	um^3	Track	1000000000
179.594	um^3	Track	1000000001
179.594	um^3	Track	1000000002
179.594	um^3	Track	1000000003
179.594	um^3	Track	1000000004
179.594	um^3	Track	1000000005
179.594	um^3	Track	1000000006
179.594	um^3	Track	1000000007
179.594	um^3	Track	1000000008
179.594	um^3	Track	1000000009
179.594	um^3	Track	1000000010
179.594	um^3	Track	1000000011
179.594	um^3	Track	1000000012
179.594	um^3	Track	1000000013
179.594	um^3	Track	1000000014
179.594	um^3	Track	1000000015
179.594	um^3	Track	1000000016
179.594	um^3	Track	1000000017
179.594	um^3	Track	1000000018
179.594	um^3	Track	1000000019
179.594	um^3	Track	1000000020
179.594	um^3	Track	1000000021
179.594	um^3	Track	1000000022
179.594	um^3	Track	1000000023
179.594	um^3	Track	1000000024
179.594	um^3	Track	1000000025
179.594	um^3	Track	1000000026
179.594	um^3	Track	1000000027
179.594	um^3	Track	1000000028
179.594	um^3	Track	1000000029
179.594	um^3	Track	1000000030
179.594	um^3	Track	1000000031
179.594	um^3	Track	1000000032
179.594	um^3	Track	1000000033
179.594	um^3	Track	1000000034
179.594	um^3	Track	1000000035
179.594	um^3	Track	1000000036
179.594	um^3	Track	1000000037
179.594	um^3	Track	1000000038
179.594	um^3	Track	1000000039
179.594	um^3	Track	1000000040
179.594	um^3	Track	1000000041
179.594	um^3	Track	1000000042
179.594	um^3	Track	1000000043
179.594	um^3	Track	1000000044
179.594	um^3	Track	1000000045
179.594	um^3	Track	1000000046
179.594	um^3	Track	1000000047
179.594	um^3	Track	1000000048
179.594	um^3	Track	1000000049
179.594	um^3	Track	1000000050
179.594	um^3	Track	1000000051
179.594	um^3	Track	1000000052
179.594	um^3	Track	1000000053
179.594	um^3	Track	1000000054
179.594	um^3	Track	1000000055
179.594	um^3	Track	1000000056
179.594	um^3	Track	1000000057
179.594	um^3	Track	1000000058
179.594	um^3	Track	1000000059
179.594	um^3	Track	1000000060
179.594	um^3	Track	1000000061
179.594	um^3	Track	1000000062
179.594	um^3	Track	1000000063
179.594	um^3	Track	1000000064
179.594	um^3	Track	1000000065
179.594	um^3	Track	1000000066
179.594	um^3	Track	1000000067
179.594	um^3	Track	1000000068
179.594	um^3	Track	1000000069
179.594	um^3	Track	1000000070
179.594	um^3	Track	1000000071
179.594	um^3	Track	1000000072
179.594	um^3	Track	1000000073
179.594	um^3	Track	1000000074
179.594	um^3	Track	1000000075
179.594	um^3	Track	1000000076
179.594	um^3	Track	1000000077
179.594	um^3	Track	1000000078
179.594	um^3	Track	1000000079
179.594	um^3	Track	1000000080
179.594	um^3	Track	1000000081
179.594	um^3	Track	1000000082
179.594	um^3	Track	1000000083
179.594	um^3	Track	1000000084
179.594	um^3	Track	1000000085
179.594	um^3	Track	1000000086
179.594	um^3	Track	1000000087
179.594	um^3	Track	1000000088
179.594	um^3	Track	1000000089
179.594	um^3	Track	1000000090
179.594	um^3	Track	1000000091
179.594	um^3	Track	1000000092
179.594	um^3	Track	1000000093
179.594	um^3	Track	1000000094
179.594	um^3	Track	1000000095
179.594	um^3	Track	1000000096
179.594	um^3	Track	1000000097
179.594	um^3	Track	1000000098
179.594	um^3	Track	1000000099
179.594	um^3	Track	1000000100
179.594	um^3	Track	1000000101
179.594	um^3	Track	1000000102
179.594	um^3	Track	1000000103
179.594	um^3	Track	1000000104
179.594	um^3	Track	1000000105
179.594	um^3	Track	1000000106
179.594	um^3	Track	1000000107
179.594	um^3	Track	1000000108
179.594	um^3	Track	1000000109
179.594	um^3	Track	1000000110
179.594	um^3	Track	1000000111
179.594	um^3	Track	1000000112
179.594	um^3	Track	1000000113
179.594	um^3	Track	1000000114
179.594	um^3	Track	1000000115
179.594	um^3	Track	1000000116
179.594	um^3	Track	1000000117
179.594	um^3	Track	1000000118
179.594	um^3	Track	1000000119
179.594	um^3	Track	1000000120
179.594	um^3	Track	1000000121
179.594	um^3	Track	1000000122
179.594	um^3	Track	1000000123
179.594	um^3	Track	1000000124
179.594	um^3	Track	1000000125
179.594	um^3	Track	1000000126
179.594	um^3	Track	1000000127
179.594	um^3	Track	1000000128
179.594	um^3	Track	1000000129
179.594	um^3	Track	1000000130
179.594	um^3	Track	1000000131
179.594	um^3	Track	1000000132
179.594	um^3	Track	1000000133
179.594	um^3	Track	1000000134
179.594	um^3	Track	1000000135
179.594	um^3	Track	1000000136
179.594	um^3	Track	1000000137
179.594	um^3	Track	1000000138
179.594	um^3	Track	1000000139
179.594	um^3	Track	1000000140
179.594	um^3	Track	1000000141
179.594	um^3	Track	1000000142
179.594	um^3	Track	1000000143
179.594	um^3	Track	1000000144
179.594	um^3	Track	1000000145
179.594	um^3	Track	1000000146
179.594	um^3	Track	1000000147
179.594	um^3	Track	1000000148
179.594	um^3	Track	1000000149
179.594	um^3	Track	1000000150
179.594	um^3	Track	1000000151
179.594	um^3	Track	1000000152
179.594	um^3	Track	1000000153
179.594	um^3	Track	1000000154
179.594	um^3	Track	1000000155
179.594	um^3	Track	1000000156
179.594	um^3	Track	1000000157
179.594	um^3	Track	1000000158
179.594	um^3	Track	1000000159
179.594	um^3	Track	1000000160
179.594	um^3	Track	1000000161
179.594	um^3	Track	1000000162
179.594	um^3	Track	1000000163
179.594	um^3	Track	1000000164
179.594	um^3	Track	1000000165
179.594	um^3	Track	1000000166
179.594	um^3	Track	1000000167
179.594	um^3	Track	1000000168
179.594	um^3	Track	1000000169
179.594	um^3	Track	1000000170
179.594	um^3	Track	1000000171
179.594	um^3	Track	1000000172
179.594	um^3	Track	1000000173
179.594	um^3	Track	1000000174
179.594	um^3	Track	1000000175
179.594	um^3	Track	1000000176
179.594	um^3	Track	1000000177
179.594	um^3	Track	1000000178
179.594	um^3	Track	1000000179
179.594	um^3	Track	1000000180
179.594	um^3	Track	1000000181
179.594	um^3	Track	1000000182
179.594	um^3	Track	1000000183
179.594	um^3	Track	1000000184
179.594	um^3	Track	1000000185
179.594	um^3	Track	1000000186
179.594	um^3	Track	1000000187
179.594	um^3	Track	1000000188
179.594	um^3	Track	1000000189
179.594	um^3	Track	1000000190
179.594	um^3	Track	1000000191
179.594	um^3	Track	1000000192
179.594	um^3	Track	1000000193
179.594	um^3	Track	1000000194
179.594	um^3	Track	1000000195
179.594	um^3	Track	1000000196
179.594	um^3	Track	1000000197
179.594	um^3	Track	1000000198
179.594	um^3	Track	1000000199
179.594	um^3	Track	1000000200
179.594	um^3	Track	1000000201
