# Supplementary material for: Protocol for real-time monitoring of CD8+ T and myeloid cell behavior in human high-grade serous ovarian cancer slices
Source: STAR Protoc. 2024 Jun 2;5(2):103102. doi: 10.1016/j.xpro.2024.103102 (PMC11179100; doi:10.1016/j.xpro.2024.103102)
Supplement: Data S3. Files for testing the R script, quantification and statistical analysis step 2 [file mmc3.zip › Test files/Slice1_a/__Velocity_Angle.csv]

Velocity Angle
====================
Velocity Angle X	Velocity Angle Y	Velocity Angle Z	Unit	Category	Collection	Time	TrackID	ID
176.429	86.4262	90.0027	°	Spot	Velocity Angle	1	1000000000	0
171.902	81.8989	90.0027	°	Spot	Velocity Angle	1	1000000001	1
173.403	96.6049	90.0027	°	Spot	Velocity Angle	1	1000000002	2
173.162	83.1597	90.0027	°	Spot	Velocity Angle	1	1000000003	3
159.449	110.559	90.0027	°	Spot	Velocity Angle	1	1000000004	4
90.0027	0	90.0027	°	Spot	Velocity Angle	1	1000000005	5
178.202	91.8059	90.0027	°	Spot	Velocity Angle	1	1000000006	6
90.0027	0	90.0027	°	Spot	Velocity Angle	1	1000000007	7
173.308	96.7001	90.0027	°	Spot	Velocity Angle	1	1000000008	8
172.058	82.0556	90.0027	°	Spot	Velocity Angle	1	1000000009	9
148.877	58.8741	90.0027	°	Spot	Velocity Angle	1	1000000010	10
173.101	96.9074	90.0027	°	Spot	Velocity Angle	1	1000000011	11
177.186	92.8218	90.0027	°	Spot	Velocity Angle	1	1000000012	12
179.674	89.6715	90.0027	°	Spot	Velocity Angle	1	1000000013	13
166.443	76.44	90.0027	°	Spot	Velocity Angle	1	1000000014	14
151.144	61.141	90.0027	°	Spot	Velocity Angle	1	1000000015	15
179.426	90.5814	90.0027	°	Spot	Velocity Angle	1	1000000016	16
173.665	96.343	90.0027	°	Spot	Velocity Angle	1	1000000017	17
168.346	78.343	90.0027	°	Spot	Velocity Angle	1	1000000018	18
175.786	85.7834	90.0027	°	Spot	Velocity Angle	1	1000000019	19
168.422	78.4189	90.0027	°	Spot	Velocity Angle	1	1000000020	20
168.393	78.3908	90.0027	°	Spot	Velocity Angle	1	1000000021	21
172.793	82.7904	90.0027	°	Spot	Velocity Angle	1	1000000022	22
168.732	101.276	90.0027	°	Spot	Velocity Angle	1	1000000023	23
164.134	74.131	90.0027	°	Spot	Velocity Angle	1	1000000024	24
94.4874	4.48476	90.0027	°	Spot	Velocity Angle	1	1000000025	25
145.496	55.4931	90.0027	°	Spot	Velocity Angle	1	1000000026	26
160.573	70.5704	90.0027	°	Spot	Velocity Angle	1	1000000027	27
151.73	61.727	90.0027	°	Spot	Velocity Angle	1	1000000028	28
176.966	93.0421	90.0027	°	Spot	Velocity Angle	1	1000000029	29
165.189	75.1859	90.0027	°	Spot	Velocity Angle	1	1000000030	30
173.909	96.0987	90.0027	°	Spot	Velocity Angle	1	1000000031	31
175.64	85.6373	90.0027	°	Spot	Velocity Angle	1	1000000032	32
176.041	86.0379	90.0027	°	Spot	Velocity Angle	1	1000000033	33
176.766	86.7629	90.0027	°	Spot	Velocity Angle	1	1000000034	34
124.007	146.001	90.0027	°	Spot	Velocity Angle	1	1000000035	35
143.875	53.8721	90.0027	°	Spot	Velocity Angle	1	1000000036	36
52.4696	142.472	90.0027	°	Spot	Velocity Angle	1	1000000037	37
166.187	76.1848	90.0027	°	Spot	Velocity Angle	1	1000000038	38
152.799	62.7966	90.0027	°	Spot	Velocity Angle	1	1000000039	39
125.335	144.673	90.0027	°	Spot	Velocity Angle	1	1000000040	40
169.666	79.6634	90.0027	°	Spot	Velocity Angle	1	1000000041	43
162.944	72.9411	90.0027	°	Spot	Velocity Angle	1	1000000042	44
131.5	41.4977	90.0027	°	Spot	Velocity Angle	1	1000000043	45
94.4227	4.42	90.0027	°	Spot	Velocity Angle	1	1000000044	46
1.41213	88.5907	90.0027	°	Spot	Velocity Angle	1	1000000045	47
178.738	88.7352	90.0027	°	Spot	Velocity Angle	1	1000000046	48
175.607	85.6038	90.0027	°	Spot	Velocity Angle	1	1000000047	49
171.922	98.0855	90.0027	°	Spot	Velocity Angle	1	1000000048	50
154.057	64.054	90.0027	°	Spot	Velocity Angle	1	1000000049	51
165.163	104.845	90.0027	°	Spot	Velocity Angle	1	1000000050	52
44.2905	45.7122	90.0027	°	Spot	Velocity Angle	1	1000000051	53
168.458	101.55	90.0027	°	Spot	Velocity Angle	1	1000000052	54
166.077	103.931	90.0027	°	Spot	Velocity Angle	1	1000000053	55
129.736	39.7335	90.0027	°	Spot	Velocity Angle	1	1000000054	56
160.958	70.9555	90.0027	°	Spot	Velocity Angle	1	1000000055	57
152.124	62.1209	90.0027	°	Spot	Velocity Angle	1	1000000056	58
176.146	86.1432	90.0027	°	Spot	Velocity Angle	1	1000000057	59
175.729	94.2786	90.0027	°	Spot	Velocity Angle	1	1000000058	60
147.697	57.6944	90.0027	°	Spot	Velocity Angle	1	1000000059	61
169.308	100.699	90.0027	°	Spot	Velocity Angle	1	1000000060	62
177.07	92.9384	90.0027	°	Spot	Velocity Angle	1	1000000061	63
162.069	72.0662	90.0027	°	Spot	Velocity Angle	1	1000000062	64
158.654	68.651	90.0027	°	Spot	Velocity Angle	1	1000000063	65
139.236	49.2334	90.0027	°	Spot	Velocity Angle	1	1000000064	66
172.94	82.9377	90.0027	°	Spot	Velocity Angle	1	1000000065	67
170.385	80.3826	90.0027	°	Spot	Velocity Angle	1	1000000066	68
106.057	16.0547	90.0027	°	Spot	Velocity Angle	1	1000000067	69
171.325	81.322	90.0027	°	Spot	Velocity Angle	1	1000000068	70
168.65	101.358	90.0027	°	Spot	Velocity Angle	1	1000000069	71
169.652	79.649	90.0027	°	Spot	Velocity Angle	1	1000000070	72
162.052	72.0498	90.0027	°	Spot	Velocity Angle	1	1000000071	73
170.875	80.8722	90.0027	°	Spot	Velocity Angle	1	1000000072	74
133.743	136.265	90.0027	°	Spot	Velocity Angle	1	1000000073	75
173.113	96.8953	90.0027	°	Spot	Velocity Angle	1	1000000074	76
90.0027	0	90.0027	°	Spot	Velocity Angle	1	1000000075	77
169.423	79.4207	90.0027	°	Spot	Velocity Angle	1	1000000076	78
164.363	74.3599	90.0027	°	Spot	Velocity Angle	1	1000000077	79
175.169	94.8394	90.0027	°	Spot	Velocity Angle	1	1000000078	80
174.976	84.9734	90.0027	°	Spot	Velocity Angle	1	1000000079	81
142.828	52.8253	90.0027	°	Spot	Velocity Angle	1	1000000080	82
161.331	108.677	90.0027	°	Spot	Velocity Angle	1	1000000081	83
175.402	85.3996	90.0027	°	Spot	Velocity Angle	1	1000000082	84
174.249	95.7592	90.0027	°	Spot	Velocity Angle	1	1000000083	86
135.161	45.1581	90.0027	°	Spot	Velocity Angle	1	1000000084	87
90.0027	180.005	90.0027	°	Spot	Velocity Angle	1	1000000085	88
168.079	78.0763	90.0027	°	Spot	Velocity Angle	1	1000000086	89
162.967	107.041	90.0027	°	Spot	Velocity Angle	1	1000000087	90
165.969	75.966	90.0027	°	Spot	Velocity Angle	1	1000000088	91
176.475	86.4725	90.0027	°	Spot	Velocity Angle	1	1000000089	92
166.315	76.3122	90.0027	°	Spot	Velocity Angle	1	1000000090	93
154.937	115.071	90.0027	°	Spot	Velocity Angle	1	1000000091	94
168.452	78.4491	90.0027	°	Spot	Velocity Angle	1	1000000092	95
154.235	64.2326	90.0027	°	Spot	Velocity Angle	1	1000000093	96
176.06	86.0574	90.0027	°	Spot	Velocity Angle	1	1000000094	97
138.464	48.4616	90.0027	°	Spot	Velocity Angle	1	1000000095	98
80.0303	170.033	90.0027	°	Spot	Velocity Angle	1	1000000096	99
144.467	54.4639	90.0027	°	Spot	Velocity Angle	1	1000000097	100
151.932	118.076	90.0027	°	Spot	Velocity Angle	1	1000000098	101
168.589	78.5865	90.0027	°	Spot	Velocity Angle	1	1000000099	102
160.29	70.2878	90.0027	°	Spot	Velocity Angle	1	1000000100	103
138.969	48.9661	90.0027	°	Spot	Velocity Angle	1	1000000101	105
146.711	123.297	90.0027	°	Spot	Velocity Angle	1	1000000102	106
164.105	74.1027	90.0027	°	Spot	Velocity Angle	1	1000000103	107
170.89	80.8871	90.0027	°	Spot	Velocity Angle	1	1000000104	108
150.135	119.873	90.0027	°	Spot	Velocity Angle	1	1000000105	109
170.216	80.2132	90.0027	°	Spot	Velocity Angle	1	1000000106	110
172.88	97.1279	90.0027	°	Spot	Velocity Angle	1	1000000107	111
168.22	78.2176	90.0027	°	Spot	Velocity Angle	1	1000000108	112
136.719	133.289	90.0027	°	Spot	Velocity Angle	1	1000000109	113
174.923	84.9199	90.0027	°	Spot	Velocity Angle	1	1000000110	114
168.106	78.1033	90.0027	°	Spot	Velocity Angle	1	1000000111	115
176.684	86.6811	90.0027	°	Spot	Velocity Angle	1	1000000112	116
161.263	71.2608	90.0027	°	Spot	Velocity Angle	1	1000000113	117
176.627	93.3809	90.0027	°	Spot	Velocity Angle	1	1000000114	118
141.373	128.635	90.0027	°	Spot	Velocity Angle	1	1000000115	119
176.463	93.5451	90.0027	°	Spot	Velocity Angle	1	1000000116	120
156.375	66.3726	90.0027	°	Spot	Velocity Angle	1	1000000117	121
163.077	73.0746	90.0027	°	Spot	Velocity Angle	1	1000000118	122
90.0027	0	90.0027	°	Spot	Velocity Angle	1	1000000119	123
16.0785	106.081	90.0027	°	Spot	Velocity Angle	1	1000000120	124
139.903	49.9006	90.0027	°	Spot	Velocity Angle	1	1000000121	125
160.468	109.54	90.0027	°	Spot	Velocity Angle	1	1000000122	126
177.884	87.8815	90.0027	°	Spot	Velocity Angle	1	1000000123	127
178.432	91.5764	90.0027	°	Spot	Velocity Angle	1	1000000124	128
168.935	78.9321	90.0027	°	Spot	Velocity Angle	1	1000000125	129
150.244	119.764	90.0027	°	Spot	Velocity Angle	1	1000000126	130
167.117	77.1141	90.0027	°	Spot	Velocity Angle	1	1000000127	131
156.89	113.118	90.0027	°	Spot	Velocity Angle	1	1000000128	132
139.618	49.6153	90.0027	°	Spot	Velocity Angle	1	1000000129	133
162.978	72.9749	90.0027	°	Spot	Velocity Angle	1	1000000130	134
175.117	94.8912	90.0027	°	Spot	Velocity Angle	1	1000000131	135
175.597	94.4106	90.0027	°	Spot	Velocity Angle	1	1000000132	136
123.694	33.6911	90.0027	°	Spot	Velocity Angle	1	1000000133	137
146.094	56.0911	90.0027	°	Spot	Velocity Angle	1	1000000134	138
168.217	78.2141	90.0027	°	Spot	Velocity Angle	1	1000000135	139
178.799	91.2087	90.0027	°	Spot	Velocity Angle	1	1000000136	140
178.812	88.8091	90.0027	°	Spot	Velocity Angle	1	1000000137	141
156.677	113.331	90.0027	°	Spot	Velocity Angle	1	1000000138	142
162.479	72.4766	90.0027	°	Spot	Velocity Angle	1	1000000139	143
171.259	81.2562	90.0027	°	Spot	Velocity Angle	1	1000000140	144
176.803	93.2048	90.0027	°	Spot	Velocity Angle	1	1000000141	145
163.161	73.1583	90.0027	°	Spot	Velocity Angle	1	1000000142	146
125.823	35.8205	90.0027	°	Spot	Velocity Angle	1	1000000143	147
160.053	70.0505	90.0027	°	Spot	Velocity Angle	1	1000000144	148
178.064	88.0611	90.0027	°	Spot	Velocity Angle	1	1000000145	149
160.575	70.5723	90.0027	°	Spot	Velocity Angle	1	1000000146	150
168.935	101.073	90.0027	°	Spot	Velocity Angle	1	1000000147	151
151.964	118.044	90.0027	°	Spot	Velocity Angle	1	1000000148	152
162.485	72.4824	90.0027	°	Spot	Velocity Angle	1	1000000149	153
151.659	61.6561	90.0027	°	Spot	Velocity Angle	1	1000000150	154
20.3109	110.314	90.0027	°	Spot	Velocity Angle	1	1000000151	155
176.719	86.7162	90.0027	°	Spot	Velocity Angle	1	1000000152	156
176.223	86.2199	90.0027	°	Spot	Velocity Angle	1	1000000153	157
167.201	77.198	90.0027	°	Spot	Velocity Angle	1	1000000154	158
168.168	78.1655	90.0027	°	Spot	Velocity Angle	1	1000000155	159
148.711	58.7087	90.0027	°	Spot	Velocity Angle	1	1000000156	160
169.671	100.337	90.0027	°	Spot	Velocity Angle	1	1000000157	161
140.096	129.912	90.0027	°	Spot	Velocity Angle	1	1000000158	162
168.163	78.1602	90.0027	°	Spot	Velocity Angle	1	1000000159	163
169.012	79.0098	90.0027	°	Spot	Velocity Angle	1	1000000160	164
47.604	137.607	90.0027	°	Spot	Velocity Angle	1	1000000161	165
178.321	91.6874	90.0027	°	Spot	Velocity Angle	1	1000000162	166
176.721	86.7187	90.0027	°	Spot	Velocity Angle	1	1000000163	167
164.388	74.385	90.0027	°	Spot	Velocity Angle	1	1000000164	168
165.776	104.232	90.0027	°	Spot	Velocity Angle	1	1000000165	169
163.111	73.1084	90.0027	°	Spot	Velocity Angle	1	1000000166	170
177.619	92.3887	90.0027	°	Spot	Velocity Angle	1	1000000167	171
171.338	98.6703	90.0027	°	Spot	Velocity Angle	1	1000000168	172
142.586	127.422	90.0027	°	Spot	Velocity Angle	1	1000000169	173
114.843	24.8405	90.0027	°	Spot	Velocity Angle	1	1000000170	174
152.145	117.863	90.0027	°	Spot	Velocity Angle	1	1000000171	175
158.592	68.5891	90.0027	°	Spot	Velocity Angle	1	1000000172	176
168.744	78.7411	90.0027	°	Spot	Velocity Angle	1	1000000173	177
147.999	57.9963	90.0027	°	Spot	Velocity Angle	2	1000000000	178
42.8265	132.829	90.0027	°	Spot	Velocity Angle	2	1000000001	179
69.8895	159.892	90.0027	°	Spot	Velocity Angle	2	1000000002	180
145.388	55.3857	90.0027	°	Spot	Velocity Angle	2	1000000003	181
119.89	150.118	90.0027	°	Spot	Velocity Angle	2	1000000004	182
90.0027	0	90.0027	°	Spot	Velocity Angle	2	1000000005	183
155.171	114.836	90.0027	°	Spot	Velocity Angle	2	1000000006	184
90.0027	0	90.0027	°	Spot	Velocity Angle	2	1000000007	185
113.135	156.873	90.0027	°	Spot	Velocity Angle	2	1000000008	186
123.561	33.558	90.0027	°	Spot	Velocity Angle	2	1000000009	187
99.9721	9.96948	90.0027	°	Spot	Velocity Angle	2	1000000010	188
97.8031	7.80039	90.0027	°	Spot	Velocity Angle	2	1000000011	189
131.116	41.1133	90.0027	°	Spot	Velocity Angle	2	1000000012	190
145.496	55.4931	90.0027	°	Spot	Velocity Angle	2	1000000013	191
33.6911	123.694	90.0027	°	Spot	Velocity Angle	2	1000000014	192
72.033	17.9697	90.0027	°	Spot	Velocity Angle	2	1000000015	193
146.893	123.115	90.0027	°	Spot	Velocity Angle	2	1000000016	194
175.242	85.2389	90.0027	°	Spot	Velocity Angle	2	1000000017	195
151.394	61.3914	90.0027	°	Spot	Velocity Angle	2	1000000018	196
112.413	157.595	90.0027	°	Spot	Velocity Angle	2	1000000019	197
144.693	54.6904	90.0027	°	Spot	Velocity Angle	2	1000000020	198
157.171	67.1683	90.0027	°	Spot	Velocity Angle	2	1000000021	199
169.963	79.9603	90.0027	°	Spot	Velocity Angle	2	1000000022	200
93.0155	176.992	90.0027	°	Spot	Velocity Angle	2	1000000023	201
108.438	18.4355	90.0027	°	Spot	Velocity Angle	2	1000000024	202
64.8008	25.2019	90.0027	°	Spot	Velocity Angle	2	1000000025	203
17.7452	72.2575	90.0027	°	Spot	Velocity Angle	2	1000000026	204
147.497	57.4942	90.0027	°	Spot	Velocity Angle	2	1000000027	205
46.8101	43.1925	90.0027	°	Spot	Velocity Angle	2	1000000028	206
74.0568	164.059	90.0027	°	Spot	Velocity Angle	2	1000000029	207
31.5132	121.516	90.0027	°	Spot	Velocity Angle	2	1000000030	208
29.9825	119.985	90.0027	°	Spot	Velocity Angle	2	1000000031	209
108.974	18.971	90.0027	°	Spot	Velocity Angle	2	1000000032	210
67.5592	22.4434	90.0027	°	Spot	Velocity Angle	2	1000000033	211
12.995	77.0077	90.0027	°	Spot	Velocity Angle	2	1000000034	212
145.341	124.667	90.0027	°	Spot	Velocity Angle	2	1000000035	213
81.4716	8.53104	90.0027	°	Spot	Velocity Angle	2	1000000036	214
13.3654	103.368	90.0027	°	Spot	Velocity Angle	2	1000000037	215
95.6204	174.388	90.0027	°	Spot	Velocity Angle	2	1000000038	216
21.7304	111.733	90.0027	°	Spot	Velocity Angle	2	1000000040	217
66.2471	23.7555	90.0027	°	Spot	Velocity Angle	2	1000000039	218
4.80874	94.8114	90.0027	°	Spot	Velocity Angle	2	1000000174	219
154.727	64.7242	90.0027	°	Spot	Velocity Angle	2	1000000041	222
128.495	38.4922	90.0027	°	Spot	Velocity Angle	2	1000000042	223
45.3992	135.402	90.0027	°	Spot	Velocity Angle	2	1000000044	224
26.714	116.717	90.0027	°	Spot	Velocity Angle	2	1000000045	225
48.7491	41.2536	90.0027	°	Spot	Velocity Angle	2	1000000043	226
2.60264	87.4	90.0027	°	Spot	Velocity Angle	2	1000000046	227
22.8343	67.1683	90.0027	°	Spot	Velocity Angle	2	1000000047	228
167.476	77.4735	90.0027	°	Spot	Velocity Angle	2	1000000049	229
101.595	168.413	90.0027	°	Spot	Velocity Angle	2	1000000050	230
119.4	150.608	90.0027	°	Spot	Velocity Angle	2	1000000052	231
85.0328	4.96991	90.0027	°	Spot	Velocity Angle	2	1000000053	232
19.2501	70.7526	90.0027	°	Spot	Velocity Angle	2	1000000055	233
90.0027	180.005	90.0027	°	Spot	Velocity Angle	2	1000000057	234
1.7534	91.7561	90.0027	°	Spot	Velocity Angle	2	1000000054	235
139.309	49.3059	90.0027	°	Spot	Velocity Angle	2	1000000056	236
153.439	116.568	90.0027	°	Spot	Velocity Angle	2	1000000058	237
79.9944	10.0083	90.0027	°	Spot	Velocity Angle	2	1000000059	238
34.2385	124.241	90.0027	°	Spot	Velocity Angle	2	1000000060	239
154.046	115.962	90.0027	°	Spot	Velocity Angle	2	1000000061	240
138.69	48.6877	90.0027	°	Spot	Velocity Angle	2	1000000062	241
10.7513	79.2514	90.0027	°	Spot	Velocity Angle	2	1000000063	242
90.0027	180.005	90.0027	°	Spot	Velocity Angle	2	1000000065	243
31.3296	58.673	90.0027	°	Spot	Velocity Angle	2	1000000064	244
123.694	33.6911	90.0027	°	Spot	Velocity Angle	2	1000000066	245
59.7904	30.2122	90.0027	°	Spot	Velocity Angle	2	1000000068	246
27.0843	117.087	90.0027	°	Spot	Velocity Angle	2	1000000067	247
42.5817	132.584	90.0027	°	Spot	Velocity Angle	2	1000000069	248
125.68	35.6775	90.0027	°	Spot	Velocity Angle	2	1000000070	249
81.8723	8.13033	90.0027	°	Spot	Velocity Angle	2	1000000071	250
11.3103	101.313	90.0027	°	Spot	Velocity Angle	2	1000000072	251
109.514	160.494	90.0027	°	Spot	Velocity Angle	2	1000000073	252
28.7068	118.709	90.0027	°	Spot	Velocity Angle	2	1000000074	253
90.0027	0	90.0027	°	Spot	Velocity Angle	2	1000000075	254
84.6605	174.663	90.0027	°	Spot	Velocity Angle	2	1000000076	255
62.1046	27.8981	90.0027	°	Spot	Velocity Angle	2	1000000077	256
5.64479	95.6474	90.0027	°	Spot	Velocity Angle	2	1000000078	257
146.98	56.9778	90.0027	°	Spot	Velocity Angle	2	1000000079	258
54.2477	144.25	90.0027	°	Spot	Velocity Angle	2	1000000080	259
47.7277	137.73	90.0027	°	Spot	Velocity Angle	2	1000000081	260
108.438	18.4355	90.0027	°	Spot	Velocity Angle	2	1000000082	261
165.969	104.039	90.0027	°	Spot	Velocity Angle	2	1000000083	263
90.0027	180.005	90.0027	°	Spot	Velocity Angle	2	1000000085	264
143.134	126.874	90.0027	°	Spot	Velocity Angle	2	1000000086	265
90.0027	180.005	90.0027	°	Spot	Velocity Angle	2	1000000087	266
124.567	34.5643	90.0027	°	Spot	Velocity Angle	2	1000000084	267
130.642	40.6396	90.0027	°	Spot	Velocity Angle	2	1000000088	268
174.649	95.3586	90.0027	°	Spot	Velocity Angle	2	1000000089	269
107.529	17.5261	90.0027	°	Spot	Velocity Angle	2	1000000090	270
48.8894	138.892	90.0027	°	Spot	Velocity Angle	2	1000000091	271
20.1369	69.8658	90.0027	°	Spot	Velocity Angle	2	1000000093	272
163.158	73.155	90.0027	°	Spot	Velocity Angle	2	1000000092	273
11.9445	101.947	90.0027	°	Spot	Velocity Angle	2	1000000175	274
18.8729	108.876	90.0027	°	Spot	Velocity Angle	2	1000000096	275
130.105	139.903	90.0027	°	Spot	Velocity Angle	2	1000000094	276
4.89923	85.1034	90.0027	°	Spot	Velocity Angle	2	1000000095	277
88.1698	1.83286	90.0027	°	Spot	Velocity Angle	2	1000000097	278
126.589	36.5864	90.0027	°	Spot	Velocity Angle	2	1000000098	279
173.665	83.6623	90.0027	°	Spot	Velocity Angle	2	1000000099	280
89.1411	0.861418	90.0027	°	Spot	Velocity Angle	2	1000000100	282
105.994	15.991	90.0027	°	Spot	Velocity Angle	2	1000000101	283
101.49	168.518	90.0027	°	Spot	Velocity Angle	2	1000000102	284
115.644	154.364	90.0027	°	Spot	Velocity Angle	2	1000000176	285
75.4072	14.5955	90.0027	°	Spot	Velocity Angle	2	1000000103	286
123.694	33.6911	90.0027	°	Spot	Velocity Angle	2	1000000104	287
18.6879	71.3148	90.0027	°	Spot	Velocity Angle	2	1000000105	288
38.3686	128.371	90.0027	°	Spot	Velocity Angle	2	1000000107	289
105.949	164.059	90.0027	°	Spot	Velocity Angle	2	1000000108	290
86.4262	3.57642	90.0027	°	Spot	Velocity Angle	2	1000000106	291
23.4993	113.502	90.0027	°	Spot	Velocity Angle	2	1000000109	292
163.682	73.6791	90.0027	°	Spot	Velocity Angle	2	1000000110	293
158.096	68.0933	90.0027	°	Spot	Velocity Angle	2	1000000111	294
125.221	35.2186	90.0027	°	Spot	Velocity Angle	2	1000000112	295
5.1946	95.1972	90.0027	°	Spot	Velocity Angle	2	1000000113	296
104.538	165.47	90.0027	°	Spot	Velocity Angle	2	1000000114	297
90.0027	180.005	90.0027	°	Spot	Velocity Angle	2	1000000115	298
20.1369	69.8658	90.0027	°	Spot	Velocity Angle	2	1000000116	299
54.2477	35.7549	90.0027	°	Spot	Velocity Angle	2	1000000117	300
31.4305	121.433	90.0027	°	Spot	Velocity Angle	2	1000000118	301
13.1546	103.157	90.0027	°	Spot	Velocity Angle	2	1000000120	302
90.0027	180.005	90.0027	°	Spot	Velocity Angle	2	1000000119	303
86.3696	176.372	90.0027	°	Spot	Velocity Angle	2	1000000122	304
53.9742	36.0284	90.0027	°	Spot	Velocity Angle	2	1000000121	305
175.92	94.0884	90.0027	°	Spot	Velocity Angle	2	1000000123	306
98.02	171.988	90.0027	°	Spot	Velocity Angle	2	1000000124	307
49.1864	139.189	90.0027	°	Spot	Velocity Angle	2	1000000125	308
144.273	125.734	90.0027	°	Spot	Velocity Angle	2	1000000126	309
146.314	123.694	90.0027	°	Spot	Velocity Angle	2	1000000127	310
67.9907	22.0119	90.0027	°	Spot	Velocity Angle	2	1000000128	311
157.456	67.4535	90.0027	°	Spot	Velocity Angle	2	1000000129	312
50.9076	140.91	90.0027	°	Spot	Velocity Angle	2	1000000130	313
168.823	78.8206	90.0027	°	Spot	Velocity Angle	2	1000000131	314
157.838	112.17	90.0027	°	Spot	Velocity Angle	2	1000000132	315
41.8349	48.1678	90.0027	°	Spot	Velocity Angle	2	1000000133	316
145.032	55.029	90.0027	°	Spot	Velocity Angle	2	1000000134	317
156.63	66.6278	90.0027	°	Spot	Velocity Angle	2	1000000135	318
156.232	66.2296	90.0027	°	Spot	Velocity Angle	2	1000000136	319
30.9647	59.038	90.0027	°	Spot	Velocity Angle	2	1000000137	320
42.7467	132.749	90.0027	°	Spot	Velocity Angle	2	1000000138	321
169.156	100.851	90.0027	°	Spot	Velocity Angle	2	1000000139	322
171.259	98.7491	90.0027	°	Spot	Velocity Angle	2	1000000140	323
6.54648	96.5491	90.0027	°	Spot	Velocity Angle	2	1000000141	324
151.881	61.8781	90.0027	°	Spot	Velocity Angle	2	1000000142	325
113.661	156.347	90.0027	°	Spot	Velocity Angle	2	1000000144	326
56.8232	33.1795	90.0027	°	Spot	Velocity Angle	2	1000000143	327
154.445	64.4419	90.0027	°	Spot	Velocity Angle	2	1000000145	328
56.8903	33.1123	90.0027	°	Spot	Velocity Angle	2	1000000146	329
61.4389	151.442	90.0027	°	Spot	Velocity Angle	2	1000000147	330
43.3647	46.638	90.0027	°	Spot	Velocity Angle	2	1000000148	331
38.9813	128.984	90.0027	°	Spot	Velocity Angle	2	1000000149	332
29.9145	119.917	90.0027	°	Spot	Velocity Angle	2	1000000150	333
37.9222	127.925	90.0027	°	Spot	Velocity Angle	2	1000000151	334
173.162	83.1597	90.0027	°	Spot	Velocity Angle	2	1000000152	335
116.568	153.439	90.0027	°	Spot	Velocity Angle	2	1000000153	336
33.8156	56.187	90.0027	°	Spot	Velocity Angle	2	1000000154	337
155.672	114.336	90.0027	°	Spot	Velocity Angle	2	1000000155	338
116.568	26.5658	90.0027	°	Spot	Velocity Angle	2	1000000156	339
86.9898	176.992	90.0027	°	Spot	Velocity Angle	2	1000000157	340
14.4572	104.46	90.0027	°	Spot	Velocity Angle	2	1000000158	341
169.34	79.3378	90.0027	°	Spot	Velocity Angle	2	1000000159	342
73.3029	16.6998	90.0027	°	Spot	Velocity Angle	2	1000000160	343
60.8159	29.1868	90.0027	°	Spot	Velocity Angle	2	1000000161	344
22.2734	112.276	90.0027	°	Spot	Velocity Angle	2	1000000162	345
97.4744	7.47179	90.0027	°	Spot	Velocity Angle	2	1000000163	346
118.182	151.826	90.0027	°	Spot	Velocity Angle	2	1000000164	347
67.4876	157.49	90.0027	°	Spot	Velocity Angle	2	1000000165	348
61.6088	28.3939	90.0027	°	Spot	Velocity Angle	2	1000000166	349
64.1809	154.184	90.0027	°	Spot	Velocity Angle	2	1000000167	350
77.0763	167.079	90.0027	°	Spot	Velocity Angle	2	1000000168	351
8.88093	81.1217	90.0027	°	Spot	Velocity Angle	2	1000000169	352
60.4743	29.5284	90.0027	°	Spot	Velocity Angle	2	1000000170	353
79.6975	169.7	90.0027	°	Spot	Velocity Angle	2	1000000171	354
51.5478	141.55	90.0027	°	Spot	Velocity Angle	2	1000000172	355
115.305	154.703	90.0027	°	Spot	Velocity Angle	2	1000000173	356
35.6119	125.615	90.0027	°	Spot	Velocity Angle	3	1000000000	357
19.5846	109.587	90.0027	°	Spot	Velocity Angle	3	1000000001	358
46.5495	43.4531	90.0027	°	Spot	Velocity Angle	3	1000000002	359
99.0424	9.03975	90.0027	°	Spot	Velocity Angle	3	1000000003	360
62.0047	152.007	90.0027	°	Spot	Velocity Angle	3	1000000004	361
90.0027	180.005	90.0027	°	Spot	Velocity Angle	3	1000000005	362
3.94999	93.9526	90.0027	°	Spot	Velocity Angle	3	1000000006	363
90.0027	180.005	90.0027	°	Spot	Velocity Angle	3	1000000007	364
76.0945	166.097	90.0027	°	Spot	Velocity Angle	3	1000000008	365
41.1227	48.88	90.0027	°	Spot	Velocity Angle	3	1000000009	366
28.2182	118.221	90.0027	°	Spot	Velocity Angle	3	1000000011	367
130.43	139.578	90.0027	°	Spot	Velocity Angle	3	1000000013	368
23.1442	113.147	90.0027	°	Spot	Velocity Angle	3	1000000014	369
60.2569	29.7458	90.0027	°	Spot	Velocity Angle	3	1000000012	370
36.871	126.874	90.0027	°	Spot	Velocity Angle	3	1000000015	371
59.4147	149.417	90.0027	°	Spot	Velocity Angle	3	1000000016	372
24.8431	114.846	90.0027	°	Spot	Velocity Angle	3	1000000017	373
8.4036	98.4063	90.0027	°	Spot	Velocity Angle	3	1000000018	374
67.7693	157.772	90.0027	°	Spot	Velocity Angle	3	1000000019	375
108.856	161.152	90.0027	°	Spot	Velocity Angle	3	1000000020	376
56.683	146.686	90.0027	°	Spot	Velocity Angle	3	1000000021	377
34.9931	124.996	90.0027	°	Spot	Velocity Angle	3	1000000022	378
52.3956	142.398	90.0027	°	Spot	Velocity Angle	3	1000000023	379
7.76541	97.768	90.0027	°	Spot	Velocity Angle	3	1000000024	380
112.18	157.828	90.0027	°	Spot	Velocity Angle	3	1000000025	381
25.2785	115.281	90.0027	°	Spot	Velocity Angle	3	1000000026	382
80.2748	170.277	90.0027	°	Spot	Velocity Angle	3	1000000027	383
29.7275	60.2752	90.0027	°	Spot	Velocity Angle	3	1000000028	384
78.4323	168.435	90.0027	°	Spot	Velocity Angle	3	1000000029	385
68.6927	158.695	90.0027	°	Spot	Velocity Angle	3	1000000030	386
0.637063	89.3661	90.0027	°	Spot	Velocity Angle	3	1000000031	387
20.5567	110.559	90.0027	°	Spot	Velocity Angle	3	1000000032	388
39.3132	50.6895	90.0027	°	Spot	Velocity Angle	3	1000000033	389
36.4319	126.435	90.0027	°	Spot	Velocity Angle	3	1000000034	390
133.029	43.0263	90.0027	°	Spot	Velocity Angle	3	1000000035	391
137.39	132.618	90.0027	°	Spot	Velocity Angle	3	1000000036	392
25.2442	115.247	90.0027	°	Spot	Velocity Angle	3	1000000037	393
45.6701	135.673	90.0027	°	Spot	Velocity Angle	3	1000000038	394
44.3351	134.338	90.0027	°	Spot	Velocity Angle	3	1000000040	395
7.03117	97.0338	90.0027	°	Spot	Velocity Angle	3	1000000039	396
11.7334	101.736	90.0027	°	Spot	Velocity Angle	3	1000000174	397
71.2948	161.297	90.0027	°	Spot	Velocity Angle	3	1000000041	400
25.8878	115.89	90.0027	°	Spot	Velocity Angle	3	1000000042	401
89.3254	179.328	90.0027	°	Spot	Velocity Angle	3	1000000044	402
78.3235	168.326	90.0027	°	Spot	Velocity Angle	3	1000000045	403
146.228	123.779	90.0027	°	Spot	Velocity Angle	3	1000000043	404
7.59486	97.5975	90.0027	°	Spot	Velocity Angle	3	1000000046	405
5.11749	95.1201	90.0027	°	Spot	Velocity Angle	3	1000000047	406
142.129	127.879	90.0027	°	Spot	Velocity Angle	3	1000000049	407
143.343	126.665	90.0027	°	Spot	Velocity Angle	3	1000000177	408
176.429	93.5791	90.0027	°	Spot	Velocity Angle	3	1000000050	409
117.139	152.869	90.0027	°	Spot	Velocity Angle	3	1000000052	410
16.5214	73.4813	90.0027	°	Spot	Velocity Angle	3	1000000053	411
58.7978	148.8	90.0027	°	Spot	Velocity Angle	3	1000000054	412
20.5566	110.559	90.0027	°	Spot	Velocity Angle	3	1000000055	413
34.1721	124.175	90.0027	°	Spot	Velocity Angle	3	1000000056	414
30.4943	120.497	90.0027	°	Spot	Velocity Angle	3	1000000057	415
2.86247	92.8651	90.0027	°	Spot	Velocity Angle	3	1000000058	416
71.2763	161.279	90.0027	°	Spot	Velocity Angle	3	1000000059	417
30.3177	120.32	90.0027	°	Spot	Velocity Angle	3	1000000060	418
8.74641	81.2562	90.0027	°	Spot	Velocity Angle	3	1000000061	419
137.417	47.4147	90.0027	°	Spot	Velocity Angle	3	1000000062	420
22.3069	112.31	90.0027	°	Spot	Velocity Angle	3	1000000063	421
76.7917	166.794	90.0027	°	Spot	Velocity Angle	3	1000000064	422
24.1673	114.17	90.0027	°	Spot	Velocity Angle	3	1000000065	423
25.3469	115.35	90.0027	°	Spot	Velocity Angle	3	1000000066	424
131.428	138.58	90.0027	°	Spot	Velocity Angle	3	1000000067	425
31.2328	58.7698	90.0027	°	Spot	Velocity Angle	3	1000000068	426
128.585	38.5823	90.0027	°	Spot	Velocity Angle	3	1000000069	427
22.9644	112.967	90.0027	°	Spot	Velocity Angle	3	1000000070	428
58.7269	148.73	90.0027	°	Spot	Velocity Angle	3	1000000071	429
96.9141	173.094	90.0027	°	Spot	Velocity Angle	3	1000000072	430
71.8029	161.806	90.0027	°	Spot	Velocity Angle	3	1000000073	431
19.6544	109.657	90.0027	°	Spot	Velocity Angle	3	1000000074	432
90.0027	180.005	90.0027	°	Spot	Velocity Angle	3	1000000075	433
74.2857	164.288	90.0027	°	Spot	Velocity Angle	3	1000000076	434
26.1693	116.172	90.0027	°	Spot	Velocity Angle	3	1000000077	435
68.5624	158.565	90.0027	°	Spot	Velocity Angle	3	1000000080	436
7.92096	82.0817	90.0027	°	Spot	Velocity Angle	3	1000000078	437
22.4434	112.446	90.0027	°	Spot	Velocity Angle	3	1000000079	438
34.2329	55.7698	90.0027	°	Spot	Velocity Angle	3	1000000081	439
9.26049	99.2631	90.0027	°	Spot	Velocity Angle	3	1000000082	440
14.3231	104.326	90.0027	°	Spot	Velocity Angle	3	1000000083	442
90.0027	180.005	90.0027	°	Spot	Velocity Angle	3	1000000085	443
39.8067	50.1959	90.0027	°	Spot	Velocity Angle	3	1000000086	444
5.29021	95.2929	90.0027	°	Spot	Velocity Angle	3	1000000087	445
71.3031	18.6995	90.0027	°	Spot	Velocity Angle	3	1000000084	446
28.4438	61.5589	90.0027	°	Spot	Velocity Angle	3	1000000088	447
25.8218	115.824	90.0027	°	Spot	Velocity Angle	3	1000000089	448
44.0621	134.065	90.0027	°	Spot	Velocity Angle	3	1000000090	449
12.6197	77.383	90.0027	°	Spot	Velocity Angle	3	1000000091	450
52.1733	142.176	90.0027	°	Spot	Velocity Angle	3	1000000093	451
38.7528	128.755	90.0027	°	Spot	Velocity Angle	3	1000000092	452
45.1755	135.178	90.0027	°	Spot	Velocity Angle	3	1000000175	453
114.447	24.4447	90.0027	°	Spot	Velocity Angle	3	1000000094	454
87.0669	177.07	90.0027	°	Spot	Velocity Angle	3	1000000096	455
48.3323	138.335	90.0027	°	Spot	Velocity Angle	3	1000000095	456
156.806	66.8034	90.0027	°	Spot	Velocity Angle	3	1000000097	457
73.782	163.785	90.0027	°	Spot	Velocity Angle	3	1000000098	458
4.667	94.6697	90.0027	°	Spot	Velocity Angle	3	1000000099	459
12.4078	102.41	90.0027	°	Spot	Velocity Angle	3	1000000100	461
25.6889	115.692	90.0027	°	Spot	Velocity Angle	3	1000000101	462
63.4368	153.439	90.0027	°	Spot	Velocity Angle	3	1000000102	463
38.7268	51.2758	90.0027	°	Spot	Velocity Angle	3	1000000103	464
28.0489	118.052	90.0027	°	Spot	Velocity Angle	3	1000000104	465
117.068	152.94	90.0027	°	Spot	Velocity Angle	3	1000000105	466
34.3379	124.341	90.0027	°	Spot	Velocity Angle	3	1000000106	467
105.072	164.936	90.0027	°	Spot	Velocity Angle	3	1000000107	468
46.3588	136.361	90.0027	°	Spot	Velocity Angle	3	1000000108	469
33.6911	56.3116	90.0027	°	Spot	Velocity Angle	3	1000000109	470
162.847	72.844	90.0027	°	Spot	Velocity Angle	3	1000000110	471
48.201	138.204	90.0027	°	Spot	Velocity Angle	3	1000000111	472
31.5357	121.538	90.0027	°	Spot	Velocity Angle	3	1000000112	473
96.173	6.17034	90.0027	°	Spot	Velocity Angle	3	1000000113	474
38.4044	128.407	90.0027	°	Spot	Velocity Angle	3	1000000114	475
48.1411	41.8616	90.0027	°	Spot	Velocity Angle	3	1000000115	476
20.8551	110.858	90.0027	°	Spot	Velocity Angle	3	1000000116	477
80.3425	170.345	90.0027	°	Spot	Velocity Angle	3	1000000117	478
126.388	143.62	90.0027	°	Spot	Velocity Angle	3	1000000118	479
169.95	79.9469	90.0027	°	Spot	Velocity Angle	3	1000000120	480
90.0027	180.005	90.0027	°	Spot	Velocity Angle	3	1000000119	481
67.788	157.791	90.0027	°	Spot	Velocity Angle	3	1000000121	482
34.1155	124.118	90.0027	°	Spot	Velocity Angle	3	1000000122	483
61.9927	151.995	90.0027	°	Spot	Velocity Angle	3	1000000123	484
56.3116	146.314	90.0027	°	Spot	Velocity Angle	3	1000000124	485
56.3116	146.314	90.0027	°	Spot	Velocity Angle	3	1000000125	486
72.6481	17.3545	90.0027	°	Spot	Velocity Angle	3	1000000126	487
149.425	120.583	90.0027	°	Spot	Velocity Angle	3	1000000127	488
94.9725	4.96987	90.0027	°	Spot	Velocity Angle	3	1000000128	489
67.8518	157.854	90.0027	°	Spot	Velocity Angle	3	1000000129	490
3.81419	93.8168	90.0027	°	Spot	Velocity Angle	3	1000000130	491
25.0517	115.054	90.0027	°	Spot	Velocity Angle	3	1000000131	492
152.237	117.771	90.0027	°	Spot	Velocity Angle	3	1000000132	493
112.071	157.937	90.0027	°	Spot	Velocity Angle	3	1000000133	494
106.774	163.234	90.0027	°	Spot	Velocity Angle	3	1000000134	495
124.552	145.456	90.0027	°	Spot	Velocity Angle	3	1000000135	496
55.0096	145.012	90.0027	°	Spot	Velocity Angle	3	1000000136	497
54.4244	144.427	90.0027	°	Spot	Velocity Angle	3	1000000137	498
12.5592	77.4435	90.0027	°	Spot	Velocity Angle	3	1000000138	499
96.4316	173.576	90.0027	°	Spot	Velocity Angle	3	1000000140	500
4.24698	94.2496	90.0027	°	Spot	Velocity Angle	3	1000000141	501
109.061	160.947	90.0027	°	Spot	Velocity Angle	3	1000000142	502
83.3784	173.381	90.0027	°	Spot	Velocity Angle	3	1000000143	503
35.7077	125.71	90.0027	°	Spot	Velocity Angle	3	1000000144	504
105.949	15.9459	90.0027	°	Spot	Velocity Angle	3	1000000145	505
52.0594	142.062	90.0027	°	Spot	Velocity Angle	3	1000000146	506
81.8723	8.13033	90.0027	°	Spot	Velocity Angle	3	1000000147	507
127.669	37.6667	90.0027	°	Spot	Velocity Angle	3	1000000148	508
11.5999	101.603	90.0027	°	Spot	Velocity Angle	3	1000000149	509
36.3435	126.346	90.0027	°	Spot	Velocity Angle	3	1000000150	510
178.283	91.7254	90.0027	°	Spot	Velocity Angle	3	1000000151	511
7.213	97.2156	90.0027	°	Spot	Velocity Angle	3	1000000152	512
16.9913	106.994	90.0027	°	Spot	Velocity Angle	3	1000000153	513
27.9803	117.983	90.0027	°	Spot	Velocity Angle	3	1000000154	514
107.539	162.469	90.0027	°	Spot	Velocity Angle	3	1000000155	515
83.5194	6.48326	90.0027	°	Spot	Velocity Angle	3	1000000156	516
21.6093	68.3933	90.0027	°	Spot	Velocity Angle	3	1000000157	517
98.7491	8.74641	90.0027	°	Spot	Velocity Angle	3	1000000158	518
52.0299	142.033	90.0027	°	Spot	Velocity Angle	3	1000000159	519
11.0705	101.073	90.0027	°	Spot	Velocity Angle	3	1000000160	520
15.085	105.088	90.0027	°	Spot	Velocity Angle	3	1000000162	521
130.736	40.7333	90.0027	°	Spot	Velocity Angle	3	1000000161	522
41.1871	48.8155	90.0027	°	Spot	Velocity Angle	3	1000000163	523
9.0196	99.0222	90.0027	°	Spot	Velocity Angle	3	1000000164	524
100.805	169.203	90.0027	°	Spot	Velocity Angle	3	1000000165	525
45.8083	135.811	90.0027	°	Spot	Velocity Angle	3	1000000166	526
73.036	163.039	90.0027	°	Spot	Velocity Angle	3	1000000167	527
92.6352	177.373	90.0027	°	Spot	Velocity Angle	3	1000000168	528
11.7128	78.2898	90.0027	°	Spot	Velocity Angle	3	1000000169	529
6.419	83.5837	90.0027	°	Spot	Velocity Angle	3	1000000170	530
2.0096	87.993	90.0027	°	Spot	Velocity Angle	3	1000000171	531
24.7475	114.75	90.0027	°	Spot	Velocity Angle	3	1000000172	532
101.554	168.454	90.0027	°	Spot	Velocity Angle	3	1000000173	533
163.769	106.239	90.0027	°	Spot	Velocity Angle	4	1000000000	534
154.46	64.4568	90.0027	°	Spot	Velocity Angle	4	1000000001	535
143.066	53.0638	90.0027	°	Spot	Velocity Angle	4	1000000002	536
128.976	38.9736	90.0027	°	Spot	Velocity Angle	4	1000000003	537
160.128	109.88	90.0027	°	Spot	Velocity Angle	4	1000000004	538
90.0027	180.005	90.0027	°	Spot	Velocity Angle	4	1000000005	539
63.4368	26.5658	90.0027	°	Spot	Velocity Angle	4	1000000006	540
90.0027	180.005	90.0027	°	Spot	Velocity Angle	4	1000000007	541
164.936	105.072	90.0027	°	Spot	Velocity Angle	4	1000000008	542
168.598	78.5958	90.0027	°	Spot	Velocity Angle	4	1000000009	543
130.022	40.0197	90.0027	°	Spot	Velocity Angle	4	1000000010	544
159.08	110.928	90.0027	°	Spot	Velocity Angle	4	1000000011	545
170.273	99.7351	90.0027	°	Spot	Velocity Angle	4	1000000013	546
50.7188	140.721	90.0027	°	Spot	Velocity Angle	4	1000000014	547
155.513	114.495	90.0027	°	Spot	Velocity Angle	4	1000000012	548
161.205	108.803	90.0027	°	Spot	Velocity Angle	4	1000000015	549
124.958	145.05	90.0027	°	Spot	Velocity Angle	4	1000000016	550
153.439	116.568	90.0027	°	Spot	Velocity Angle	4	1000000017	551
178.944	88.9417	90.0027	°	Spot	Velocity Angle	4	1000000018	552
177.701	87.6988	90.0027	°	Spot	Velocity Angle	4	1000000019	553
173.904	96.1044	90.0027	°	Spot	Velocity Angle	4	1000000020	554
150.106	119.902	90.0027	°	Spot	Velocity Angle	4	1000000021	555
163.222	106.786	90.0027	°	Spot	Velocity Angle	4	1000000022	556
130.646	139.362	90.0027	°	Spot	Velocity Angle	4	1000000023	557
154.574	64.5713	90.0027	°	Spot	Velocity Angle	4	1000000024	558
117.046	152.962	90.0027	°	Spot	Velocity Angle	4	1000000025	559
179.056	90.9523	90.0027	°	Spot	Velocity Angle	4	1000000026	560
162.355	107.653	90.0027	°	Spot	Velocity Angle	4	1000000027	561
27.5897	62.4129	90.0027	°	Spot	Velocity Angle	4	1000000028	562
166.726	103.282	90.0027	°	Spot	Velocity Angle	4	1000000029	563
174.295	84.2919	90.0027	°	Spot	Velocity Angle	4	1000000030	564
167.36	77.3569	90.0027	°	Spot	Velocity Angle	4	1000000031	565
156.612	113.396	90.0027	°	Spot	Velocity Angle	4	1000000032	566
133.785	43.7824	90.0027	°	Spot	Velocity Angle	4	1000000033	567
146.141	123.867	90.0027	°	Spot	Velocity Angle	4	1000000034	568
55.5294	145.532	90.0027	°	Spot	Velocity Angle	4	1000000037	569
120.26	149.748	90.0027	°	Spot	Velocity Angle	4	1000000035	570
177.222	92.7858	90.0027	°	Spot	Velocity Angle	4	1000000036	571
77.2952	167.298	90.0027	°	Spot	Velocity Angle	4	1000000038	572
153.439	116.568	90.0027	°	Spot	Velocity Angle	4	1000000040	573
152.388	117.62	90.0027	°	Spot	Velocity Angle	4	1000000039	574
134.707	135.301	90.0027	°	Spot	Velocity Angle	4	1000000174	575
162.092	107.916	90.0027	°	Spot	Velocity Angle	4	1000000041	578
167.839	102.169	90.0027	°	Spot	Velocity Angle	4	1000000044	579
168.145	101.863	90.0027	°	Spot	Velocity Angle	4	1000000042	580
176.625	93.3824	90.0027	°	Spot	Velocity Angle	4	1000000045	581
161.723	108.285	90.0027	°	Spot	Velocity Angle	4	1000000043	582
164.569	74.5663	90.0027	°	Spot	Velocity Angle	4	1000000046	583
176.894	93.1136	90.0027	°	Spot	Velocity Angle	4	1000000047	584
136.664	46.6617	90.0027	°	Spot	Velocity Angle	4	1000000048	585
102.897	12.8941	90.0027	°	Spot	Velocity Angle	4	1000000049	586
172.428	82.425	90.0027	°	Spot	Velocity Angle	4	1000000050	587
170.636	99.3723	90.0027	°	Spot	Velocity Angle	4	1000000052	588
45.9494	44.0532	90.0027	°	Spot	Velocity Angle	4	1000000051	589
177.19	87.187	90.0027	°	Spot	Velocity Angle	4	1000000053	590
119.57	150.438	90.0027	°	Spot	Velocity Angle	4	1000000054	591
178.76	91.2481	90.0027	°	Spot	Velocity Angle	4	1000000055	592
173.187	83.1842	90.0027	°	Spot	Velocity Angle	4	1000000056	593
174.388	95.6204	90.0027	°	Spot	Velocity Angle	4	1000000057	594
159.828	110.18	90.0027	°	Spot	Velocity Angle	4	1000000058	595
174.95	95.0581	90.0027	°	Spot	Velocity Angle	4	1000000059	596
171.068	98.9399	90.0027	°	Spot	Velocity Angle	4	1000000060	597
160.911	70.9086	90.0027	°	Spot	Velocity Angle	4	1000000061	598
149.338	59.3349	90.0027	°	Spot	Velocity Angle	4	1000000062	599
176.654	93.3541	90.0027	°	Spot	Velocity Angle	4	1000000063	600
172.982	97.0257	90.0027	°	Spot	Velocity Angle	4	1000000064	601
154.196	115.812	90.0027	°	Spot	Velocity Angle	4	1000000065	602
169.119	79.1168	90.0027	°	Spot	Velocity Angle	4	1000000066	603
171.924	81.9218	90.0027	°	Spot	Velocity Angle	4	1000000067	604
173.123	83.1207	90.0027	°	Spot	Velocity Angle	4	1000000068	605
153.104	63.1017	90.0027	°	Spot	Velocity Angle	4	1000000069	606
176.639	93.3692	90.0027	°	Spot	Velocity Angle	4	1000000070	607
166.68	103.328	90.0027	°	Spot	Velocity Angle	4	1000000071	608
176.555	86.5527	90.0027	°	Spot	Velocity Angle	4	1000000072	609
166.434	103.573	90.0027	°	Spot	Velocity Angle	4	1000000073	610
177.369	87.3658	90.0027	°	Spot	Velocity Angle	4	1000000074	611
91.8132	178.195	90.0027	°	Spot	Velocity Angle	4	1000000076	612
90.0027	0	90.0027	°	Spot	Velocity Angle	4	1000000075	613
129.188	140.82	90.0027	°	Spot	Velocity Angle	4	1000000080	614
178.76	91.2481	90.0027	°	Spot	Velocity Angle	4	1000000077	615
172.601	82.598	90.0027	°	Spot	Velocity Angle	4	1000000078	616
163.234	106.774	90.0027	°	Spot	Velocity Angle	4	1000000079	617
158.146	111.862	90.0027	°	Spot	Velocity Angle	4	1000000082	618
150.98	60.9769	90.0027	°	Spot	Velocity Angle	4	1000000081	619
167.804	102.203	90.0027	°	Spot	Velocity Angle	4	1000000083	621
90.0027	0	90.0027	°	Spot	Velocity Angle	4	1000000085	622
177.213	87.2099	90.0027	°	Spot	Velocity Angle	4	1000000086	623
158.014	111.994	90.0027	°	Spot	Velocity Angle	4	1000000087	624
112.813	157.195	90.0027	°	Spot	Velocity Angle	4	1000000084	625
54.0696	144.072	90.0027	°	Spot	Velocity Angle	4	1000000088	626
176.337	93.6705	90.0027	°	Spot	Velocity Angle	4	1000000089	627
176.96	86.9578	90.0027	°	Spot	Velocity Angle	4	1000000090	628
170.688	80.6853	90.0027	°	Spot	Velocity Angle	4	1000000091	629
176.14	86.1371	90.0027	°	Spot	Velocity Angle	4	1000000093	630
172.88	97.1279	90.0027	°	Spot	Velocity Angle	4	1000000092	631
175.878	85.8749	90.0027	°	Spot	Velocity Angle	4	1000000175	632
162.683	107.325	90.0027	°	Spot	Velocity Angle	4	1000000096	633
111.734	158.274	90.0027	°	Spot	Velocity Angle	4	1000000094	634
178.819	91.1891	90.0027	°	Spot	Velocity Angle	4	1000000095	635
179.724	90.2835	90.0027	°	Spot	Velocity Angle	4	1000000097	636
130.984	139.024	90.0027	°	Spot	Velocity Angle	4	1000000098	637
111.165	21.1619	90.0027	°	Spot	Velocity Angle	4	1000000099	638
169.351	100.657	90.0027	°	Spot	Velocity Angle	4	1000000100	640
141.107	51.1043	90.0027	°	Spot	Velocity Angle	4	1000000101	641
164.059	105.949	90.0027	°	Spot	Velocity Angle	4	1000000102	642
31.2647	121.267	90.0027	°	Spot	Velocity Angle	4	1000000176	643
119.612	150.396	90.0027	°	Spot	Velocity Angle	4	1000000103	644
84.5622	174.565	90.0027	°	Spot	Velocity Angle	4	1000000104	645
135.975	45.9724	90.0027	°	Spot	Velocity Angle	4	1000000105	646
132.459	137.549	90.0027	°	Spot	Velocity Angle	4	1000000108	647
175.716	85.7134	90.0027	°	Spot	Velocity Angle	4	1000000106	648
174.068	95.9403	90.0027	°	Spot	Velocity Angle	4	1000000107	649
175.27	85.2669	90.0027	°	Spot	Velocity Angle	4	1000000109	650
172.619	97.3889	90.0027	°	Spot	Velocity Angle	4	1000000111	651
164.446	74.4437	90.0027	°	Spot	Velocity Angle	4	1000000110	652
172.742	97.2661	90.0027	°	Spot	Velocity Angle	4	1000000112	653
150.967	60.964	90.0027	°	Spot	Velocity Angle	4	1000000113	654
147.269	122.739	90.0027	°	Spot	Velocity Angle	4	1000000114	655
136.852	133.156	90.0027	°	Spot	Velocity Angle	4	1000000115	656
132.959	137.049	90.0027	°	Spot	Velocity Angle	4	1000000116	657
152.326	117.682	90.0027	°	Spot	Velocity Angle	4	1000000117	658
176.703	93.3046	90.0027	°	Spot	Velocity Angle	4	1000000118	659
90.0027	180.005	90.0027	°	Spot	Velocity Angle	4	1000000119	660
170.767	80.7641	90.0027	°	Spot	Velocity Angle	4	1000000120	661
132.713	137.295	90.0027	°	Spot	Velocity Angle	4	1000000121	662
161.169	108.839	90.0027	°	Spot	Velocity Angle	4	1000000122	663
151.016	118.992	90.0027	°	Spot	Velocity Angle	4	1000000123	664
169.001	101.007	90.0027	°	Spot	Velocity Angle	4	1000000124	665
177.739	87.7367	90.0027	°	Spot	Velocity Angle	4	1000000125	666
111.648	21.6451	90.0027	°	Spot	Velocity Angle	4	1000000127	667
43.4247	46.5779	90.0027	°	Spot	Velocity Angle	4	1000000126	668
113.778	156.23	90.0027	°	Spot	Velocity Angle	4	1000000128	669
14.9955	104.998	90.0027	°	Spot	Velocity Angle	4	1000000129	670
143.26	53.2575	90.0027	°	Spot	Velocity Angle	4	1000000130	671
165.483	75.4804	90.0027	°	Spot	Velocity Angle	4	1000000132	672
147.035	122.973	90.0027	°	Spot	Velocity Angle	4	1000000131	673
139.293	130.715	90.0027	°	Spot	Velocity Angle	4	1000000133	674
159.758	69.7554	90.0027	°	Spot	Velocity Angle	4	1000000134	675
77.0949	167.098	90.0027	°	Spot	Velocity Angle	4	1000000135	676
129.057	140.951	90.0027	°	Spot	Velocity Angle	4	1000000136	677
175.473	85.4703	90.0027	°	Spot	Velocity Angle	4	1000000137	678
144.126	54.1233	90.0027	°	Spot	Velocity Angle	4	1000000138	679
152.18	117.828	90.0027	°	Spot	Velocity Angle	4	1000000139	680
173.448	96.5598	90.0027	°	Spot	Velocity Angle	4	1000000140	681
98.9035	171.104	90.0027	°	Spot	Velocity Angle	4	1000000143	682
170.48	99.5276	90.0027	°	Spot	Velocity Angle	4	1000000141	683
155.328	114.68	90.0027	°	Spot	Velocity Angle	4	1000000142	684
24.0581	114.061	90.0027	°	Spot	Velocity Angle	4	1000000144	685
172.53	97.4777	90.0027	°	Spot	Velocity Angle	4	1000000145	686
166.239	103.769	90.0027	°	Spot	Velocity Angle	4	1000000146	687
152.457	62.4543	90.0027	°	Spot	Velocity Angle	4	1000000147	688
157.756	112.252	90.0027	°	Spot	Velocity Angle	4	1000000148	689
168.137	78.1346	90.0027	°	Spot	Velocity Angle	4	1000000149	690
152.847	117.161	90.0027	°	Spot	Velocity Angle	4	1000000150	691
9.4626	99.4653	90.0027	°	Spot	Velocity Angle	4	1000000151	692
146.486	123.522	90.0027	°	Spot	Velocity Angle	4	1000000152	693
173.485	83.4827	90.0027	°	Spot	Velocity Angle	4	1000000153	694
169.484	100.524	90.0027	°	Spot	Velocity Angle	4	1000000154	695
125.61	144.398	90.0027	°	Spot	Velocity Angle	4	1000000155	696
178.877	88.8749	90.0027	°	Spot	Velocity Angle	4	1000000156	697
136.897	46.8948	90.0027	°	Spot	Velocity Angle	4	1000000157	698
160.548	109.46	90.0027	°	Spot	Velocity Angle	4	1000000158	699
111.165	158.843	90.0027	°	Spot	Velocity Angle	4	1000000159	700
146.314	56.3116	90.0027	°	Spot	Velocity Angle	4	1000000160	701
167.996	77.9934	90.0027	°	Spot	Velocity Angle	4	1000000162	702
159.161	69.1585	90.0027	°	Spot	Velocity Angle	4	1000000161	703
172.202	97.8059	90.0027	°	Spot	Velocity Angle	4	1000000163	704
175.716	85.7134	90.0027	°	Spot	Velocity Angle	4	1000000164	705
162.633	72.6307	90.0027	°	Spot	Velocity Angle	4	1000000165	706
172.086	97.9218	90.0027	°	Spot	Velocity Angle	4	1000000166	707
98.8609	171.147	90.0027	°	Spot	Velocity Angle	4	1000000167	708
167.087	102.921	90.0027	°	Spot	Velocity Angle	4	1000000168	709
115.734	154.274	90.0027	°	Spot	Velocity Angle	4	1000000169	710
170.128	80.1258	90.0027	°	Spot	Velocity Angle	4	1000000170	711
162.886	107.122	90.0027	°	Spot	Velocity Angle	4	1000000171	712
159.449	69.446	90.0027	°	Spot	Velocity Angle	4	1000000172	713
159.213	110.795	90.0027	°	Spot	Velocity Angle	4	1000000173	714
157.625	67.6219	90.0027	°	Spot	Velocity Angle	5	1000000000	715
37.6185	127.621	90.0027	°	Spot	Velocity Angle	5	1000000001	716
159.743	110.265	90.0027	°	Spot	Velocity Angle	5	1000000002	717
124.253	34.25	90.0027	°	Spot	Velocity Angle	5	1000000004	718
123.018	33.0156	90.0027	°	Spot	Velocity Angle	5	1000000003	719
90.0027	180.005	90.0027	°	Spot	Velocity Angle	5	1000000005	720
173.373	83.3699	90.0027	°	Spot	Velocity Angle	5	1000000006	721
90.0027	0	90.0027	°	Spot	Velocity Angle	5	1000000007	722
105.596	164.412	90.0027	°	Spot	Velocity Angle	5	1000000008	723
131.637	41.6348	90.0027	°	Spot	Velocity Angle	5	1000000009	724
132.796	137.212	90.0027	°	Spot	Velocity Angle	5	1000000010	725
129.592	39.5893	90.0027	°	Spot	Velocity Angle	5	1000000011	726
20.1864	110.189	90.0027	°	Spot	Velocity Angle	5	1000000013	727
94.1474	175.861	90.0027	°	Spot	Velocity Angle	5	1000000014	728
98.1972	171.811	90.0027	°	Spot	Velocity Angle	5	1000000012	729
175.92	94.0884	90.0027	°	Spot	Velocity Angle	5	1000000015	730
48.8894	138.892	90.0027	°	Spot	Velocity Angle	5	1000000017	731
136.641	133.367	90.0027	°	Spot	Velocity Angle	5	1000000018	732
149.041	59.038	90.0027	°	Spot	Velocity Angle	5	1000000019	733
162.967	72.9644	90.0027	°	Spot	Velocity Angle	5	1000000020	734
101.382	11.3795	90.0027	°	Spot	Velocity Angle	5	1000000021	735
63.4368	26.5658	90.0027	°	Spot	Velocity Angle	5	1000000022	736
127.539	37.5359	90.0027	°	Spot	Velocity Angle	5	1000000023	737
86.9898	176.992	90.0027	°	Spot	Velocity Angle	5	1000000024	738
117.432	152.576	90.0027	°	Spot	Velocity Angle	5	1000000025	739
176.045	86.0422	90.0027	°	Spot	Velocity Angle	5	1000000026	740
161.57	71.5672	90.0027	°	Spot	Velocity Angle	5	1000000027	741
0.363705	90.3664	90.0027	°	Spot	Velocity Angle	5	1000000028	742
122.279	32.2766	90.0027	°	Spot	Velocity Angle	5	1000000029	743
71.3352	18.6675	90.0027	°	Spot	Velocity Angle	5	1000000030	744
159.959	110.048	90.0027	°	Spot	Velocity Angle	5	1000000031	745
97.5975	7.59488	90.0027	°	Spot	Velocity Angle	5	1000000032	746
100.362	10.3593	90.0027	°	Spot	Velocity Angle	5	1000000033	747
125.841	144.167	90.0027	°	Spot	Velocity Angle	5	1000000034	748
158.619	68.6163	90.0027	°	Spot	Velocity Angle	5	1000000037	749
39.095	50.9076	90.0027	°	Spot	Velocity Angle	5	1000000035	750
102.268	167.74	90.0027	°	Spot	Velocity Angle	5	1000000036	751
111.451	21.4484	90.0027	°	Spot	Velocity Angle	5	1000000038	752
148.575	58.5722	90.0027	°	Spot	Velocity Angle	5	1000000040	753
158.056	68.0533	90.0027	°	Spot	Velocity Angle	5	1000000039	754
39.5608	50.4418	90.0027	°	Spot	Velocity Angle	5	1000000174	755
86.4578	3.54486	90.0027	°	Spot	Velocity Angle	5	1000000041	758
137.179	47.1761	90.0027	°	Spot	Velocity Angle	5	1000000044	759
103.764	166.244	90.0027	°	Spot	Velocity Angle	5	1000000042	760
170.335	80.3325	90.0027	°	Spot	Velocity Angle	5	1000000045	761
146.893	123.115	90.0027	°	Spot	Velocity Angle	5	1000000043	762
120.26	30.2573	90.0027	°	Spot	Velocity Angle	5	1000000046	763
178.641	88.6387	90.0027	°	Spot	Velocity Angle	5	1000000047	764
30.6227	59.38	90.0027	°	Spot	Velocity Angle	5	1000000048	765
119.89	150.118	90.0027	°	Spot	Velocity Angle	5	1000000177	766
105.777	15.7747	90.0027	°	Spot	Velocity Angle	5	1000000049	767
30.5111	120.514	90.0027	°	Spot	Velocity Angle	5	1000000050	768
122.623	32.6202	90.0027	°	Spot	Velocity Angle	5	1000000051	769
116.31	26.3077	90.0027	°	Spot	Velocity Angle	5	1000000052	770
69.7772	20.2254	90.0027	°	Spot	Velocity Angle	5	1000000053	771
102.098	12.0951	90.0027	°	Spot	Velocity Angle	5	1000000054	772
149.918	59.9153	90.0027	°	Spot	Velocity Angle	5	1000000055	773
176.337	86.3348	90.0027	°	Spot	Velocity Angle	5	1000000056	774
163.133	106.875	90.0027	°	Spot	Velocity Angle	5	1000000057	775
147.305	122.703	90.0027	°	Spot	Velocity Angle	5	1000000058	776
129.97	140.038	90.0027	°	Spot	Velocity Angle	5	1000000059	777
132.121	42.1183	90.0027	°	Spot	Velocity Angle	5	1000000060	778
176.241	86.2385	90.0027	°	Spot	Velocity Angle	5	1000000061	779
75.2987	165.301	90.0027	°	Spot	Velocity Angle	5	1000000062	780
166.378	76.3753	90.0027	°	Spot	Velocity Angle	5	1000000063	781
76.5536	166.556	90.0027	°	Spot	Velocity Angle	5	1000000064	782
81.0298	8.97291	90.0027	°	Spot	Velocity Angle	5	1000000065	783
101.538	11.535	90.0027	°	Spot	Velocity Angle	5	1000000066	784
98.7491	171.259	90.0027	°	Spot	Velocity Angle	5	1000000067	785
160.94	70.9375	90.0027	°	Spot	Velocity Angle	5	1000000068	786
133.398	43.3953	90.0027	°	Spot	Velocity Angle	5	1000000070	787
90.0027	180.005	90.0027	°	Spot	Velocity Angle	5	1000000069	788
111.374	21.3713	90.0027	°	Spot	Velocity Angle	5	1000000071	789
36.3279	53.6748	90.0027	°	Spot	Velocity Angle	5	1000000072	790
86.4919	3.51083	90.0027	°	Spot	Velocity Angle	5	1000000073	791
27.3785	62.6241	90.0027	°	Spot	Velocity Angle	5	1000000074	792
170.162	99.8462	90.0027	°	Spot	Velocity Angle	5	1000000076	793
90.0027	0	90.0027	°	Spot	Velocity Angle	5	1000000075	794
146.58	56.5769	90.0027	°	Spot	Velocity Angle	5	1000000079	795
110.476	20.4729	90.0027	°	Spot	Velocity Angle	5	1000000077	796
153.439	116.568	90.0027	°	Spot	Velocity Angle	5	1000000080	797
32.1967	122.199	90.0027	°	Spot	Velocity Angle	5	1000000078	798
107.106	17.1032	90.0027	°	Spot	Velocity Angle	5	1000000082	799
151.021	118.987	90.0027	°	Spot	Velocity Angle	5	1000000081	800
153.439	63.4368	90.0027	°	Spot	Velocity Angle	5	1000000083	802
90.0027	0	90.0027	°	Spot	Velocity Angle	5	1000000085	803
92.2267	177.781	90.0027	°	Spot	Velocity Angle	5	1000000086	804
64.5386	25.4641	90.0027	°	Spot	Velocity Angle	5	1000000087	805
161.57	71.5672	90.0027	°	Spot	Velocity Angle	5	1000000084	806
131.428	41.4249	90.0027	°	Spot	Velocity Angle	5	1000000088	807
162.53	72.5274	90.0027	°	Spot	Velocity Angle	5	1000000089	808
147.035	57.0323	90.0027	°	Spot	Velocity Angle	5	1000000090	809
149.041	59.038	90.0027	°	Spot	Velocity Angle	5	1000000091	810
169.308	100.699	90.0027	°	Spot	Velocity Angle	5	1000000093	811
120.858	30.8551	90.0027	°	Spot	Velocity Angle	5	1000000092	812
92.4087	2.40606	90.0027	°	Spot	Velocity Angle	5	1000000175	813
166.68	103.328	90.0027	°	Spot	Velocity Angle	5	1000000094	814
67.5226	22.4801	90.0027	°	Spot	Velocity Angle	5	1000000096	815
41.2772	48.7255	90.0027	°	Spot	Velocity Angle	5	1000000095	816
111.641	158.367	90.0027	°	Spot	Velocity Angle	5	1000000097	817
127.669	37.6667	90.0027	°	Spot	Velocity Angle	5	1000000098	818
174.412	84.4089	90.0027	°	Spot	Velocity Angle	5	1000000099	819
129.039	39.0367	90.0027	°	Spot	Velocity Angle	5	1000000100	821
102.259	12.2562	90.0027	°	Spot	Velocity Angle	5	1000000101	822
131.556	41.5538	90.0027	°	Spot	Velocity Angle	5	1000000102	823
141.55	128.458	90.0027	°	Spot	Velocity Angle	5	1000000176	824
139.465	130.543	90.0027	°	Spot	Velocity Angle	5	1000000103	825
178.187	91.821	90.0027	°	Spot	Velocity Angle	5	1000000104	826
52.3073	37.6954	90.0027	°	Spot	Velocity Angle	5	1000000105	827
170.894	99.1143	90.0027	°	Spot	Velocity Angle	5	1000000108	828
64.2326	25.7701	90.0027	°	Spot	Velocity Angle	5	1000000107	829
117.762	27.7594	90.0027	°	Spot	Velocity Angle	5	1000000106	830
161.78	71.777	90.0027	°	Spot	Velocity Angle	5	1000000109	831
122.623	32.6202	90.0027	°	Spot	Velocity Angle	5	1000000111	832
17.4049	107.408	90.0027	°	Spot	Velocity Angle	5	1000000110	833
140.849	50.8461	90.0027	°	Spot	Velocity Angle	5	1000000112	834
126.258	143.75	90.0027	°	Spot	Velocity Angle	5	1000000113	835
119.564	29.5612	90.0027	°	Spot	Velocity Angle	5	1000000114	836
126.308	143.7	90.0027	°	Spot	Velocity Angle	5	1000000115	837
91.7622	178.246	90.0027	°	Spot	Velocity Angle	5	1000000116	838
96.9839	6.98124	90.0027	°	Spot	Velocity Angle	5	1000000117	839
99.4653	9.4626	90.0027	°	Spot	Velocity Angle	5	1000000118	840
90.0027	180.005	90.0027	°	Spot	Velocity Angle	5	1000000119	841
12.7134	102.716	90.0027	°	Spot	Velocity Angle	5	1000000120	842
90.0027	0	90.0027	°	Spot	Velocity Angle	5	1000000121	843
162.145	72.142	90.0027	°	Spot	Velocity Angle	5	1000000122	844
133.132	136.876	90.0027	°	Spot	Velocity Angle	5	1000000124	845
175.319	94.6887	90.0027	°	Spot	Velocity Angle	5	1000000123	846
158.249	68.2459	90.0027	°	Spot	Velocity Angle	5	1000000125	847
173.89	83.887	90.0027	°	Spot	Velocity Angle	5	1000000128	848
150.386	60.3839	90.0027	°	Spot	Velocity Angle	5	1000000126	849
100.987	10.9845	90.0027	°	Spot	Velocity Angle	5	1000000127	850
155.585	65.5828	90.0027	°	Spot	Velocity Angle	5	1000000129	851
174.684	95.3238	90.0027	°	Spot	Velocity Angle	5	1000000130	852
161.119	108.889	90.0027	°	Spot	Velocity Angle	5	1000000131	853
95.1483	5.14559	90.0027	°	Spot	Velocity Angle	5	1000000132	854
94.5767	175.431	90.0027	°	Spot	Velocity Angle	5	1000000133	855
34.1607	124.163	90.0027	°	Spot	Velocity Angle	5	1000000135	856
81.7561	171.759	90.0027	°	Spot	Velocity Angle	5	1000000134	857
177.701	92.3065	90.0027	°	Spot	Velocity Angle	5	1000000136	858
141.614	51.6115	90.0027	°	Spot	Velocity Angle	5	1000000137	859
155.056	114.952	90.0027	°	Spot	Velocity Angle	5	1000000138	860
32.1429	57.8598	90.0027	°	Spot	Velocity Angle	5	1000000139	861
143.677	53.6748	90.0027	°	Spot	Velocity Angle	5	1000000140	862
58.8793	148.882	90.0027	°	Spot	Velocity Angle	5	1000000143	863
103.058	166.95	90.0027	°	Spot	Velocity Angle	5	1000000141	864
112.546	22.5437	90.0027	°	Spot	Velocity Angle	5	1000000142	865
153.439	116.568	90.0027	°	Spot	Velocity Angle	5	1000000144	866
152.145	117.863	90.0027	°	Spot	Velocity Angle	5	1000000145	867
168.935	101.073	90.0027	°	Spot	Velocity Angle	5	1000000146	868
9.03973	99.0424	90.0027	°	Spot	Velocity Angle	5	1000000147	869
55.5873	145.59	90.0027	°	Spot	Velocity Angle	5	1000000148	870
154.532	115.475	90.0027	°	Spot	Velocity Angle	5	1000000149	871
176.314	86.3112	90.0027	°	Spot	Velocity Angle	5	1000000150	872
37.1272	127.13	90.0027	°	Spot	Velocity Angle	5	1000000151	873
168.571	78.5686	90.0027	°	Spot	Velocity Angle	5	1000000152	874
177.652	92.356	90.0027	°	Spot	Velocity Angle	5	1000000153	875
162.624	72.6216	90.0027	°	Spot	Velocity Angle	5	1000000154	876
148.5	121.508	90.0027	°	Spot	Velocity Angle	5	1000000155	877
46.1517	136.154	90.0027	°	Spot	Velocity Angle	5	1000000156	878
77.0077	167.01	90.0027	°	Spot	Velocity Angle	5	1000000157	879
161.57	108.438	90.0027	°	Spot	Velocity Angle	5	1000000158	880
49.9006	40.1021	90.0027	°	Spot	Velocity Angle	5	1000000159	881
107.231	17.228	90.0027	°	Spot	Velocity Angle	5	1000000160	882
118.658	28.6552	90.0027	°	Spot	Velocity Angle	5	1000000162	883
71.5672	18.4355	90.0027	°	Spot	Velocity Angle	5	1000000161	884
62.4138	152.416	90.0027	°	Spot	Velocity Angle	5	1000000163	885
144.148	125.86	90.0027	°	Spot	Velocity Angle	5	1000000164	886
46.9063	43.0963	90.0027	°	Spot	Velocity Angle	5	1000000165	887
167.71	102.298	90.0027	°	Spot	Velocity Angle	5	1000000166	888
16.1897	106.192	90.0027	°	Spot	Velocity Angle	5	1000000167	889
171.746	98.2623	90.0027	°	Spot	Velocity Angle	5	1000000168	890
107.713	162.295	90.0027	°	Spot	Velocity Angle	5	1000000169	891
98.0551	8.05246	90.0027	°	Spot	Velocity Angle	5	1000000170	892
106.749	163.259	90.0027	°	Spot	Velocity Angle	5	1000000171	893
158.088	68.0858	90.0027	°	Spot	Velocity Angle	5	1000000172	894
154.68	115.328	90.0027	°	Spot	Velocity Angle	5	1000000173	895
174.811	84.8081	90.0027	°	Spot	Velocity Angle	6	1000000000	896
117.327	152.681	90.0027	°	Spot	Velocity Angle	6	1000000001	897
90.0027	180.005	90.0027	°	Spot	Velocity Angle	6	1000000005	898
64.4419	25.5607	90.0027	°	Spot	Velocity Angle	6	1000000004	899
120.967	30.9647	90.0027	°	Spot	Velocity Angle	6	1000000003	900
148.496	121.512	90.0027	°	Spot	Velocity Angle	6	1000000006	901
90.0027	0	90.0027	°	Spot	Velocity Angle	6	1000000007	902
77.4735	12.5292	90.0027	°	Spot	Velocity Angle	6	1000000008	903
88.2928	178.295	90.0027	°	Spot	Velocity Angle	6	1000000009	904
93.1508	176.857	90.0027	°	Spot	Velocity Angle	6	1000000010	905
104.424	14.4212	90.0027	°	Spot	Velocity Angle	6	1000000011	906
179.251	90.7565	90.0027	°	Spot	Velocity Angle	6	1000000013	907
171.343	98.665	90.0027	°	Spot	Velocity Angle	6	1000000014	908
108.438	18.4355	90.0027	°	Spot	Velocity Angle	6	1000000012	909
116.755	153.253	90.0027	°	Spot	Velocity Angle	6	1000000015	910
106.983	16.9802	90.0027	°	Spot	Velocity Angle	6	1000000016	911
2.93	87.0727	90.0027	°	Spot	Velocity Angle	6	1000000017	912
152.932	117.076	90.0027	°	Spot	Velocity Angle	6	1000000018	913
126.473	143.535	90.0027	°	Spot	Velocity Angle	6	1000000019	914
175.048	85.0454	90.0027	°	Spot	Velocity Angle	6	1000000020	915
116.099	26.0962	90.0027	°	Spot	Velocity Angle	6	1000000021	916
75.6208	165.623	90.0027	°	Spot	Velocity Angle	6	1000000022	917
19.6544	109.657	90.0027	°	Spot	Velocity Angle	6	1000000023	918
135.004	135.004	90.0027	°	Spot	Velocity Angle	6	1000000024	919
77.714	12.2887	90.0027	°	Spot	Velocity Angle	6	1000000025	920
72.8994	162.902	90.0027	°	Spot	Velocity Angle	6	1000000026	921
131.452	41.4495	90.0027	°	Spot	Velocity Angle	6	1000000027	922
91.423	178.585	90.0027	°	Spot	Velocity Angle	6	1000000028	923
135.004	45.0013	90.0027	°	Spot	Velocity Angle	6	1000000029	924
71.5672	18.4355	90.0027	°	Spot	Velocity Angle	6	1000000030	925
161.57	108.438	90.0027	°	Spot	Velocity Angle	6	1000000031	926
145.092	55.0898	90.0027	°	Spot	Velocity Angle	6	1000000032	927
98.2923	8.28964	90.0027	°	Spot	Velocity Angle	6	1000000033	928
146.705	123.303	90.0027	°	Spot	Velocity Angle	6	1000000034	929
148.265	58.2626	90.0027	°	Spot	Velocity Angle	6	1000000037	930
111.254	158.754	90.0027	°	Spot	Velocity Angle	6	1000000035	931
80.5401	9.46258	90.0027	°	Spot	Velocity Angle	6	1000000036	932
150.18	60.1772	90.0027	°	Spot	Velocity Angle	6	1000000038	933
160.613	70.61	90.0027	°	Spot	Velocity Angle	6	1000000040	934
106.862	16.8589	90.0027	°	Spot	Velocity Angle	6	1000000039	935
23.9446	66.058	90.0027	°	Spot	Velocity Angle	6	1000000174	936
129.344	39.3417	90.0027	°	Spot	Velocity Angle	6	1000000041	939
148.397	121.611	90.0027	°	Spot	Velocity Angle	6	1000000042	940
162.894	72.8915	90.0027	°	Spot	Velocity Angle	6	1000000044	941
147.425	57.4221	90.0027	°	Spot	Velocity Angle	6	1000000045	942
158.519	111.489	90.0027	°	Spot	Velocity Angle	6	1000000043	943
163.649	73.6464	90.0027	°	Spot	Velocity Angle	6	1000000046	944
23.0711	66.9316	90.0027	°	Spot	Velocity Angle	6	1000000047	945
39.6866	50.316	90.0027	°	Spot	Velocity Angle	6	1000000048	946
149.925	59.922	90.0027	°	Spot	Velocity Angle	6	1000000049	947
49.6016	139.604	90.0027	°	Spot	Velocity Angle	6	1000000050	948
124.334	34.3312	90.0027	°	Spot	Velocity Angle	6	1000000051	949
1.43222	91.4348	90.0027	°	Spot	Velocity Angle	6	1000000052	950
82.7655	7.23714	90.0027	°	Spot	Velocity Angle	6	1000000053	951
110.326	20.3237	90.0027	°	Spot	Velocity Angle	6	1000000054	952
13.3929	76.6098	90.0027	°	Spot	Velocity Angle	6	1000000055	953
118.304	151.704	90.0027	°	Spot	Velocity Angle	6	1000000056	954
137.73	132.278	90.0027	°	Spot	Velocity Angle	6	1000000057	955
168.445	78.4422	90.0027	°	Spot	Velocity Angle	6	1000000058	956
104.039	165.969	90.0027	°	Spot	Velocity Angle	6	1000000059	957
26.5658	63.4368	90.0027	°	Spot	Velocity Angle	6	1000000060	958
169.435	100.573	90.0027	°	Spot	Velocity Angle	6	1000000061	959
59.822	149.825	90.0027	°	Spot	Velocity Angle	6	1000000062	960
110.174	20.1712	90.0027	°	Spot	Velocity Angle	6	1000000063	961
102.656	12.6529	90.0027	°	Spot	Velocity Angle	6	1000000064	962
135.663	45.6599	90.0027	°	Spot	Velocity Angle	6	1000000065	963
143.134	126.874	90.0027	°	Spot	Velocity Angle	6	1000000066	964
65.4348	24.5679	90.0027	°	Spot	Velocity Angle	6	1000000067	965
179	88.9975	90.0027	°	Spot	Velocity Angle	6	1000000068	966
73.2309	163.234	90.0027	°	Spot	Velocity Angle	6	1000000069	967
137.647	47.6439	90.0027	°	Spot	Velocity Angle	6	1000000070	968
104.747	165.261	90.0027	°	Spot	Velocity Angle	6	1000000071	969
153.024	63.0216	90.0027	°	Spot	Velocity Angle	6	1000000072	970
96.7333	173.275	90.0027	°	Spot	Velocity Angle	6	1000000073	971
78.3129	168.316	90.0027	°	Spot	Velocity Angle	6	1000000074	972
175.148	94.8601	90.0027	°	Spot	Velocity Angle	6	1000000076	973
90.0027	180.005	90.0027	°	Spot	Velocity Angle	6	1000000075	974
67.3082	157.311	90.0027	°	Spot	Velocity Angle	6	1000000080	975
18.8253	108.828	90.0027	°	Spot	Velocity Angle	6	1000000078	976
121.924	31.9218	90.0027	°	Spot	Velocity Angle	6	1000000079	977
170.829	99.1791	90.0027	°	Spot	Velocity Angle	6	1000000077	978
0	90.0027	90.0027	°	Spot	Velocity Angle	6	1000000081	979
174.166	95.8423	90.0027	°	Spot	Velocity Angle	6	1000000082	980
152.407	62.4045	90.0027	°	Spot	Velocity Angle	6	1000000083	982
165.969	75.966	90.0027	°	Spot	Velocity Angle	6	1000000178	983
90.0027	180.005	90.0027	°	Spot	Velocity Angle	6	1000000085	984
50.316	140.319	90.0027	°	Spot	Velocity Angle	6	1000000086	985
41.0927	131.095	90.0027	°	Spot	Velocity Angle	6	1000000087	986
60.4568	150.46	90.0027	°	Spot	Velocity Angle	6	1000000084	987
133.121	43.1184	90.0027	°	Spot	Velocity Angle	6	1000000088	988
178.608	88.6054	90.0027	°	Spot	Velocity Angle	6	1000000089	989
154.803	115.205	90.0027	°	Spot	Velocity Angle	6	1000000090	990
152.627	62.6241	90.0027	°	Spot	Velocity Angle	6	1000000091	991
100.392	169.616	90.0027	°	Spot	Velocity Angle	6	1000000093	992
160.351	70.3483	90.0027	°	Spot	Velocity Angle	6	1000000092	993
161.57	71.5672	90.0027	°	Spot	Velocity Angle	6	1000000175	994
145.467	55.4645	90.0027	°	Spot	Velocity Angle	6	1000000096	995
107.697	17.6942	90.0027	°	Spot	Velocity Angle	6	1000000094	996
42.5117	132.514	90.0027	°	Spot	Velocity Angle	6	1000000095	997
136.999	133.009	90.0027	°	Spot	Velocity Angle	6	1000000097	998
117.478	152.53	90.0027	°	Spot	Velocity Angle	6	1000000098	999
177.96	92.0481	90.0027	°	Spot	Velocity Angle	6	1000000099	1000
138.818	48.8155	90.0027	°	Spot	Velocity Angle	6	1000000100	1001
106.168	163.84	90.0027	°	Spot	Velocity Angle	6	1000000101	1002
152.305	62.3024	90.0027	°	Spot	Velocity Angle	6	1000000102	1003
161.18	71.1774	90.0027	°	Spot	Velocity Angle	6	1000000176	1004
148.887	121.121	90.0027	°	Spot	Velocity Angle	6	1000000103	1005
160.313	70.3101	90.0027	°	Spot	Velocity Angle	6	1000000104	1006
122.303	147.705	90.0027	°	Spot	Velocity Angle	6	1000000105	1007
137.398	47.395	90.0027	°	Spot	Velocity Angle	6	1000000108	1008
17.3545	107.357	90.0027	°	Spot	Velocity Angle	6	1000000107	1009
133.268	136.74	90.0027	°	Spot	Velocity Angle	6	1000000106	1010
86.9085	176.911	90.0027	°	Spot	Velocity Angle	6	1000000109	1011
164.869	105.139	90.0027	°	Spot	Velocity Angle	6	1000000110	1012
134.26	135.748	90.0027	°	Spot	Velocity Angle	6	1000000111	1013
177.619	87.6166	90.0027	°	Spot	Velocity Angle	6	1000000112	1014
82.7274	172.73	90.0027	°	Spot	Velocity Angle	6	1000000113	1015
144.467	54.4639	90.0027	°	Spot	Velocity Angle	6	1000000114	1016
77.8474	12.1553	90.0027	°	Spot	Velocity Angle	6	1000000115	1017
160.351	109.657	90.0027	°	Spot	Velocity Angle	6	1000000116	1018
40.1854	49.8172	90.0027	°	Spot	Velocity Angle	6	1000000117	1019
153.439	116.568	90.0027	°	Spot	Velocity Angle	6	1000000118	1020
90.0027	180.005	90.0027	°	Spot	Velocity Angle	6	1000000119	1021
13.1718	103.175	90.0027	°	Spot	Velocity Angle	6	1000000120	1022
139.352	130.656	90.0027	°	Spot	Velocity Angle	6	1000000121	1023
175.457	85.4545	90.0027	°	Spot	Velocity Angle	6	1000000122	1024
180.005	90.0027	90.0027	°	Spot	Velocity Angle	6	1000000123	1025
178.414	91.5938	90.0027	°	Spot	Velocity Angle	6	1000000124	1026
166.283	103.725	90.0027	°	Spot	Velocity Angle	6	1000000125	1027
124.786	34.7834	90.0027	°	Spot	Velocity Angle	6	1000000126	1028
68.6841	158.687	90.0027	°	Spot	Velocity Angle	6	1000000127	1029
135.876	45.8738	90.0027	°	Spot	Velocity Angle	6	1000000128	1030
148.155	58.1527	90.0027	°	Spot	Velocity Angle	6	1000000129	1031
161.98	108.028	90.0027	°	Spot	Velocity Angle	6	1000000130	1032
167.137	102.871	90.0027	°	Spot	Velocity Angle	6	1000000131	1033
90.7144	0.711365	90.0027	°	Spot	Velocity Angle	6	1000000132	1034
145.76	124.248	90.0027	°	Spot	Velocity Angle	6	1000000133	1035
106.393	163.615	90.0027	°	Spot	Velocity Angle	6	1000000134	1036
178.078	88.0751	90.0027	°	Spot	Velocity Angle	6	1000000135	1037
177.803	92.2053	90.0027	°	Spot	Velocity Angle	6	1000000136	1038
64.8378	154.84	90.0027	°	Spot	Velocity Angle	6	1000000137	1039
106.994	163.014	90.0027	°	Spot	Velocity Angle	6	1000000138	1040
27.5536	62.449	90.0027	°	Spot	Velocity Angle	6	1000000139	1041
159.176	69.1735	90.0027	°	Spot	Velocity Angle	6	1000000140	1042
87.4738	2.52894	90.0027	°	Spot	Velocity Angle	6	1000000143	1043
49.7651	40.2375	90.0027	°	Spot	Velocity Angle	6	1000000141	1044
159.577	69.5743	90.0027	°	Spot	Velocity Angle	6	1000000142	1045
167.269	77.2659	90.0027	°	Spot	Velocity Angle	6	1000000144	1046
149.936	59.9332	90.0027	°	Spot	Velocity Angle	6	1000000145	1047
160.534	109.474	90.0027	°	Spot	Velocity Angle	6	1000000146	1048
16.6997	73.3029	90.0027	°	Spot	Velocity Angle	6	1000000147	1049
174.24	84.2373	90.0027	°	Spot	Velocity Angle	6	1000000148	1050
6.54447	96.5471	90.0027	°	Spot	Velocity Angle	6	1000000149	1051
35.9793	54.0234	90.0027	°	Spot	Velocity Angle	6	1000000150	1052
61.9024	151.905	90.0027	°	Spot	Velocity Angle	6	1000000151	1053
175.836	85.8333	90.0027	°	Spot	Velocity Angle	6	1000000152	1054
158.865	111.143	90.0027	°	Spot	Velocity Angle	6	1000000153	1055
142.295	52.2922	90.0027	°	Spot	Velocity Angle	6	1000000154	1056
169.983	100.025	90.0027	°	Spot	Velocity Angle	6	1000000155	1057
27.7003	62.3024	90.0027	°	Spot	Velocity Angle	6	1000000156	1058
133.456	43.4531	90.0027	°	Spot	Velocity Angle	6	1000000157	1059
175.538	85.5354	90.0027	°	Spot	Velocity Angle	6	1000000158	1060
179.017	90.9904	90.0027	°	Spot	Velocity Angle	6	1000000159	1061
45.6174	135.62	90.0027	°	Spot	Velocity Angle	6	1000000160	1062
45.5206	44.482	90.0027	°	Spot	Velocity Angle	6	1000000162	1063
118.076	151.932	90.0027	°	Spot	Velocity Angle	6	1000000161	1064
104.473	165.535	90.0027	°	Spot	Velocity Angle	6	1000000163	1065
175.126	94.8821	90.0027	°	Spot	Velocity Angle	6	1000000164	1066
81.8723	171.875	90.0027	°	Spot	Velocity Angle	6	1000000165	1067
125.807	144.201	90.0027	°	Spot	Velocity Angle	6	1000000166	1068
47.6742	137.677	90.0027	°	Spot	Velocity Angle	6	1000000167	1069
91.16	178.848	90.0027	°	Spot	Velocity Angle	6	1000000168	1070
118.614	151.394	90.0027	°	Spot	Velocity Angle	6	1000000169	1071
85.6038	175.607	90.0027	°	Spot	Velocity Angle	6	1000000170	1072
67.4589	157.462	90.0027	°	Spot	Velocity Angle	6	1000000171	1073
117.915	27.9123	90.0027	°	Spot	Velocity Angle	6	1000000172	1074
177.91	87.9073	90.0027	°	Spot	Velocity Angle	6	1000000173	1075
156.806	66.8034	90.0027	°	Spot	Velocity Angle	7	1000000000	1076
100.859	169.149	90.0027	°	Spot	Velocity Angle	7	1000000001	1077
70.8231	160.826	90.0027	°	Spot	Velocity Angle	7	1000000002	1078
39.8067	129.809	90.0027	°	Spot	Velocity Angle	7	1000000004	1079
90.0027	0	90.0027	°	Spot	Velocity Angle	7	1000000005	1080
115.848	25.8451	90.0027	°	Spot	Velocity Angle	7	1000000003	1081
158.634	111.374	90.0027	°	Spot	Velocity Angle	7	1000000006	1082
90.0027	180.005	90.0027	°	Spot	Velocity Angle	7	1000000007	1083
88.4115	1.59107	90.0027	°	Spot	Velocity Angle	7	1000000008	1084
24.1673	65.8353	90.0027	°	Spot	Velocity Angle	7	1000000009	1085
110.559	20.5567	90.0027	°	Spot	Velocity Angle	7	1000000011	1086
108.087	18.084	90.0027	°	Spot	Velocity Angle	7	1000000013	1087
147.869	57.8667	90.0027	°	Spot	Velocity Angle	7	1000000014	1088
91.8806	1.8778	90.0027	°	Spot	Velocity Angle	7	1000000012	1089
98.5337	171.474	90.0027	°	Spot	Velocity Angle	7	1000000015	1090
156.71	66.7074	90.0027	°	Spot	Velocity Angle	7	1000000016	1091
3.50648	86.4962	90.0027	°	Spot	Velocity Angle	7	1000000017	1092
180.005	90.0027	90.0027	°	Spot	Velocity Angle	7	1000000018	1093
159.232	110.776	90.0027	°	Spot	Velocity Angle	7	1000000019	1094
153.098	63.0958	90.0027	°	Spot	Velocity Angle	7	1000000020	1095
153.439	63.4368	90.0027	°	Spot	Velocity Angle	7	1000000021	1096
132.584	137.424	90.0027	°	Spot	Velocity Angle	7	1000000022	1097
79.6135	169.616	90.0027	°	Spot	Velocity Angle	7	1000000023	1098
109.323	19.3199	90.0027	°	Spot	Velocity Angle	7	1000000024	1099
54.9009	35.1017	90.0027	°	Spot	Velocity Angle	7	1000000025	1100
122.078	32.0749	90.0027	°	Spot	Velocity Angle	7	1000000026	1101
135.539	45.5368	90.0027	°	Spot	Velocity Angle	7	1000000027	1102
148.954	121.054	90.0027	°	Spot	Velocity Angle	7	1000000028	1103
45.0013	45.0013	90.0027	°	Spot	Velocity Angle	7	1000000029	1104
165.969	104.039	90.0027	°	Spot	Velocity Angle	7	1000000030	1105
110.174	20.1712	90.0027	°	Spot	Velocity Angle	7	1000000031	1106
148.138	121.87	90.0027	°	Spot	Velocity Angle	7	1000000032	1107
45.9107	44.0919	90.0027	°	Spot	Velocity Angle	7	1000000033	1108
100.623	169.385	90.0027	°	Spot	Velocity Angle	7	1000000034	1109
120.654	149.354	90.0027	°	Spot	Velocity Angle	7	1000000035	1110
136.473	46.4702	90.0027	°	Spot	Velocity Angle	7	1000000037	1111
102.532	12.5292	90.0027	°	Spot	Velocity Angle	7	1000000036	1112
102.617	167.391	90.0027	°	Spot	Velocity Angle	7	1000000038	1113
145.537	55.5343	90.0027	°	Spot	Velocity Angle	7	1000000040	1114
76.5065	13.4961	90.0027	°	Spot	Velocity Angle	7	1000000174	1115
65.1503	24.8523	90.0027	°	Spot	Velocity Angle	7	1000000039	1116
145.958	124.05	90.0027	°	Spot	Velocity Angle	7	1000000041	1119
171.409	81.4065	90.0027	°	Spot	Velocity Angle	7	1000000042	1120
147.809	57.806	90.0027	°	Spot	Velocity Angle	7	1000000044	1121
106.908	16.9057	90.0027	°	Spot	Velocity Angle	7	1000000045	1122
152.749	62.7465	90.0027	°	Spot	Velocity Angle	7	1000000043	1123
175.92	85.9169	90.0027	°	Spot	Velocity Angle	7	1000000046	1124
18.4355	71.5672	90.0027	°	Spot	Velocity Angle	7	1000000047	1125
118.763	28.7605	90.0027	°	Spot	Velocity Angle	7	1000000048	1126
176.502	93.5063	90.0027	°	Spot	Velocity Angle	7	1000000049	1127
136.473	46.4702	90.0027	°	Spot	Velocity Angle	7	1000000050	1128
7.9437	82.0589	90.0027	°	Spot	Velocity Angle	7	1000000051	1129
112.894	157.114	90.0027	°	Spot	Velocity Angle	7	1000000052	1130
74.7471	15.2556	90.0027	°	Spot	Velocity Angle	7	1000000053	1131
96.343	173.665	90.0027	°	Spot	Velocity Angle	7	1000000054	1132
34.9931	124.996	90.0027	°	Spot	Velocity Angle	7	1000000055	1133
59.2176	149.22	90.0027	°	Spot	Velocity Angle	7	1000000056	1134
135.004	45.0013	90.0027	°	Spot	Velocity Angle	7	1000000057	1135
160.565	70.562	90.0027	°	Spot	Velocity Angle	7	1000000058	1136
43.7824	133.785	90.0027	°	Spot	Velocity Angle	7	1000000059	1137
166.871	103.137	90.0027	°	Spot	Velocity Angle	7	1000000061	1138
130.959	40.9567	90.0027	°	Spot	Velocity Angle	7	1000000060	1139
43.2298	133.232	90.0027	°	Spot	Velocity Angle	7	1000000062	1140
93.6942	3.69147	90.0027	°	Spot	Velocity Angle	7	1000000063	1141
123.893	33.8902	90.0027	°	Spot	Velocity Angle	7	1000000064	1142
166.959	76.9566	90.0027	°	Spot	Velocity Angle	7	1000000065	1143
151.964	61.9617	90.0027	°	Spot	Velocity Angle	7	1000000066	1144
108.974	161.034	90.0027	°	Spot	Velocity Angle	7	1000000068	1145
115.673	154.335	90.0027	°	Spot	Velocity Angle	7	1000000067	1146
18.061	71.9417	90.0027	°	Spot	Velocity Angle	7	1000000069	1147
161.57	108.438	90.0027	°	Spot	Velocity Angle	7	1000000070	1148
173.89	83.887	90.0027	°	Spot	Velocity Angle	7	1000000071	1149
160.297	70.2941	90.0027	°	Spot	Velocity Angle	7	1000000072	1150
152.123	117.885	90.0027	°	Spot	Velocity Angle	7	1000000073	1151
115.467	25.4641	90.0027	°	Spot	Velocity Angle	7	1000000074	1152
131.445	41.442	90.0027	°	Spot	Velocity Angle	7	1000000076	1153
90.0027	180.005	90.0027	°	Spot	Velocity Angle	7	1000000075	1154
67.2876	157.29	90.0027	°	Spot	Velocity Angle	7	1000000080	1155
155.601	114.407	90.0027	°	Spot	Velocity Angle	7	1000000077	1156
167.201	102.807	90.0027	°	Spot	Velocity Angle	7	1000000078	1157
162.186	72.1832	90.0027	°	Spot	Velocity Angle	7	1000000079	1158
142.005	128.003	90.0027	°	Spot	Velocity Angle	7	1000000082	1159
147.269	57.2665	90.0027	°	Spot	Velocity Angle	7	1000000081	1160
26.5658	116.568	90.0027	°	Spot	Velocity Angle	7	1000000083	1162
165.682	75.6795	90.0027	°	Spot	Velocity Angle	7	1000000178	1163
90.0027	180.005	90.0027	°	Spot	Velocity Angle	7	1000000085	1164
144.497	54.4944	90.0027	°	Spot	Velocity Angle	7	1000000084	1165
75.3814	14.6213	90.0027	°	Spot	Velocity Angle	7	1000000086	1166
155.014	114.994	90.0027	°	Spot	Velocity Angle	7	1000000087	1167
143.134	126.874	90.0027	°	Spot	Velocity Angle	7	1000000088	1168
23.1993	113.202	90.0027	°	Spot	Velocity Angle	7	1000000089	1169
176.939	86.9361	90.0027	°	Spot	Velocity Angle	7	1000000090	1170
157.429	67.4264	90.0027	°	Spot	Velocity Angle	7	1000000091	1171
176.883	93.1249	90.0027	°	Spot	Velocity Angle	7	1000000093	1172
125.138	144.87	90.0027	°	Spot	Velocity Angle	7	1000000092	1173
113.389	156.619	90.0027	°	Spot	Velocity Angle	7	1000000175	1174
144.201	125.807	90.0027	°	Spot	Velocity Angle	7	1000000095	1175
95.9553	174.053	90.0027	°	Spot	Velocity Angle	7	1000000094	1176
153.882	116.126	90.0027	°	Spot	Velocity Angle	7	1000000096	1177
121.924	31.9218	90.0027	°	Spot	Velocity Angle	7	1000000097	1178
130.605	40.6025	90.0027	°	Spot	Velocity Angle	7	1000000098	1179
4.08574	94.0884	90.0027	°	Spot	Velocity Angle	7	1000000099	1180
99.5961	170.412	90.0027	°	Spot	Velocity Angle	7	1000000100	1182
91.4042	178.604	90.0027	°	Spot	Velocity Angle	7	1000000101	1183
174.295	84.2919	90.0027	°	Spot	Velocity Angle	7	1000000102	1184
155.381	114.627	90.0027	°	Spot	Velocity Angle	7	1000000103	1185
49.4369	139.44	90.0027	°	Spot	Velocity Angle	7	1000000104	1186
144.081	125.927	90.0027	°	Spot	Velocity Angle	7	1000000105	1187
144.112	125.896	90.0027	°	Spot	Velocity Angle	7	1000000106	1188
147.269	122.739	90.0027	°	Spot	Velocity Angle	7	1000000107	1189
9.4626	80.5401	90.0027	°	Spot	Velocity Angle	7	1000000108	1190
77.8854	167.888	90.0027	°	Spot	Velocity Angle	7	1000000109	1191
158.203	111.805	90.0027	°	Spot	Velocity Angle	7	1000000111	1192
164.426	74.4229	90.0027	°	Spot	Velocity Angle	7	1000000110	1193
173.071	96.9372	90.0027	°	Spot	Velocity Angle	7	1000000112	1194
106.263	163.745	90.0027	°	Spot	Velocity Angle	7	1000000113	1195
112.483	157.525	90.0027	°	Spot	Velocity Angle	7	1000000114	1196
138.879	48.8761	90.0027	°	Spot	Velocity Angle	7	1000000115	1197
179.11	89.1075	90.0027	°	Spot	Velocity Angle	7	1000000116	1198
22.3575	67.6451	90.0027	°	Spot	Velocity Angle	7	1000000117	1199
171.474	81.4716	90.0027	°	Spot	Velocity Angle	7	1000000118	1200
90.0027	180.005	90.0027	°	Spot	Velocity Angle	7	1000000119	1201
167.245	77.242	90.0027	°	Spot	Velocity Angle	7	1000000120	1202
128.495	38.4922	90.0027	°	Spot	Velocity Angle	7	1000000121	1203
36.871	126.874	90.0027	°	Spot	Velocity Angle	7	1000000122	1204
36.0284	53.9742	90.0027	°	Spot	Velocity Angle	7	1000000124	1205
5.90628	84.0963	90.0027	°	Spot	Velocity Angle	7	1000000123	1206
139.403	49.4002	90.0027	°	Spot	Velocity Angle	7	1000000125	1207
27.6138	117.616	90.0027	°	Spot	Velocity Angle	7	1000000126	1208
36.5025	126.505	90.0027	°	Spot	Velocity Angle	7	1000000127	1209
146.217	56.2145	90.0027	°	Spot	Velocity Angle	7	1000000129	1210
57.9963	147.999	90.0027	°	Spot	Velocity Angle	7	1000000130	1211
180.005	90.0027	90.0027	°	Spot	Velocity Angle	7	1000000131	1212
166.546	76.5436	90.0027	°	Spot	Velocity Angle	7	1000000132	1213
74.6807	15.322	90.0027	°	Spot	Velocity Angle	7	1000000133	1214
179.47	90.5381	90.0027	°	Spot	Velocity Angle	7	1000000134	1215
140.327	129.681	90.0027	°	Spot	Velocity Angle	7	1000000135	1216
105.596	15.5933	90.0027	°	Spot	Velocity Angle	7	1000000136	1217
175.491	94.5168	90.0027	°	Spot	Velocity Angle	7	1000000137	1218
103.444	166.564	90.0027	°	Spot	Velocity Angle	7	1000000138	1219
44.1253	134.128	90.0027	°	Spot	Velocity Angle	7	1000000139	1220
158.634	111.374	90.0027	°	Spot	Velocity Angle	7	1000000140	1221
123.971	33.9685	90.0027	°	Spot	Velocity Angle	7	1000000143	1222
87.4578	2.54491	90.0027	°	Spot	Velocity Angle	7	1000000141	1223
52.1265	142.129	90.0027	°	Spot	Velocity Angle	7	1000000142	1224
165.584	104.424	90.0027	°	Spot	Velocity Angle	7	1000000144	1225
148.223	121.785	90.0027	°	Spot	Velocity Angle	7	1000000145	1226
2.38605	87.6166	90.0027	°	Spot	Velocity Angle	7	1000000146	1227
151.544	118.464	90.0027	°	Spot	Velocity Angle	7	1000000147	1228
164.712	74.7092	90.0027	°	Spot	Velocity Angle	7	1000000148	1229
168.042	78.0388	90.0027	°	Spot	Velocity Angle	7	1000000149	1230
58.5722	148.575	90.0027	°	Spot	Velocity Angle	7	1000000150	1231
4.93311	85.0696	90.0027	°	Spot	Velocity Angle	7	1000000151	1232
85.8429	175.846	90.0027	°	Spot	Velocity Angle	7	1000000152	1233
145.717	124.291	90.0027	°	Spot	Velocity Angle	7	1000000153	1234
154.16	64.1575	90.0027	°	Spot	Velocity Angle	7	1000000154	1235
127.435	142.573	90.0027	°	Spot	Velocity Angle	7	1000000155	1236
139.887	49.8842	90.0027	°	Spot	Velocity Angle	7	1000000156	1237
132.773	42.7701	90.0027	°	Spot	Velocity Angle	7	1000000157	1238
78.1136	11.889	90.0027	°	Spot	Velocity Angle	7	1000000158	1239
164.936	105.072	90.0027	°	Spot	Velocity Angle	7	1000000159	1240
64.8871	154.89	90.0027	°	Spot	Velocity Angle	7	1000000160	1241
81.5313	171.534	90.0027	°	Spot	Velocity Angle	7	1000000161	1242
151.394	61.3914	90.0027	°	Spot	Velocity Angle	7	1000000162	1243
173.037	83.0342	90.0027	°	Spot	Velocity Angle	7	1000000163	1244
143.75	53.7477	90.0027	°	Spot	Velocity Angle	7	1000000164	1245
165.027	104.981	90.0027	°	Spot	Velocity Angle	7	1000000165	1246
79.9218	10.0809	90.0027	°	Spot	Velocity Angle	7	1000000166	1247
52.0726	142.075	90.0027	°	Spot	Velocity Angle	7	1000000167	1248
175.241	94.7664	90.0027	°	Spot	Velocity Angle	7	1000000168	1249
141.013	51.0105	90.0027	°	Spot	Velocity Angle	7	1000000169	1250
83.172	173.175	90.0027	°	Spot	Velocity Angle	7	1000000170	1251
164.583	105.425	90.0027	°	Spot	Velocity Angle	7	1000000171	1252
7.25339	97.2561	90.0027	°	Spot	Velocity Angle	7	1000000172	1253
112.207	157.801	90.0027	°	Spot	Velocity Angle	7	1000000173	1254
69.1476	20.8551	90.0027	°	Spot	Velocity Angle	8	1000000000	1255
79.6205	10.3821	90.0027	°	Spot	Velocity Angle	8	1000000001	1256
90.0027	180.005	90.0027	°	Spot	Velocity Angle	8	1000000005	1257
83.1427	173.145	90.0027	°	Spot	Velocity Angle	8	1000000004	1258
117.556	27.5536	90.0027	°	Spot	Velocity Angle	8	1000000003	1259
40.2877	49.715	90.0027	°	Spot	Velocity Angle	8	1000000006	1260
90.0027	180.005	90.0027	°	Spot	Velocity Angle	8	1000000007	1261
64.2326	25.7701	90.0027	°	Spot	Velocity Angle	8	1000000008	1262
39.9474	50.0553	90.0027	°	Spot	Velocity Angle	8	1000000009	1263
138.773	131.235	90.0027	°	Spot	Velocity Angle	8	1000000010	1264
156.042	113.966	90.0027	°	Spot	Velocity Angle	8	1000000011	1265
143.703	53.7	90.0027	°	Spot	Velocity Angle	8	1000000014	1266
55.7859	145.789	90.0027	°	Spot	Velocity Angle	8	1000000012	1267
15.6427	74.3599	90.0027	°	Spot	Velocity Angle	8	1000000013	1268
58.673	31.3296	90.0027	°	Spot	Velocity Angle	8	1000000015	1269
109.561	19.5588	90.0027	°	Spot	Velocity Angle	8	1000000016	1270
4.93513	85.0675	90.0027	°	Spot	Velocity Angle	8	1000000017	1271
17.8194	72.1832	90.0027	°	Spot	Velocity Angle	8	1000000018	1272
57.806	32.1967	90.0027	°	Spot	Velocity Angle	8	1000000019	1273
163.306	106.702	90.0027	°	Spot	Velocity Angle	8	1000000020	1274
165.969	75.966	90.0027	°	Spot	Velocity Angle	8	1000000021	1275
94.6697	4.667	90.0027	°	Spot	Velocity Angle	8	1000000022	1276
154.988	64.985	90.0027	°	Spot	Velocity Angle	8	1000000023	1277
91.7561	1.7534	90.0027	°	Spot	Velocity Angle	8	1000000024	1278
2.2907	87.712	90.0027	°	Spot	Velocity Angle	8	1000000025	1279
89.4409	0.561294	90.0027	°	Spot	Velocity Angle	8	1000000026	1280
94.0884	4.08574	90.0027	°	Spot	Velocity Angle	8	1000000027	1281
145.975	124.033	90.0027	°	Spot	Velocity Angle	8	1000000028	1282
75.966	14.0366	90.0027	°	Spot	Velocity Angle	8	1000000029	1283
163.725	106.283	90.0027	°	Spot	Velocity Angle	8	1000000030	1284
51.8443	38.1584	90.0027	°	Spot	Velocity Angle	8	1000000031	1285
47.491	137.494	90.0027	°	Spot	Velocity Angle	8	1000000032	1286
21.8021	111.805	90.0027	°	Spot	Velocity Angle	8	1000000033	1287
31.85	121.853	90.0027	°	Spot	Velocity Angle	8	1000000034	1288
51.0456	38.9571	90.0027	°	Spot	Velocity Angle	8	1000000035	1289
164.895	74.8926	90.0027	°	Spot	Velocity Angle	8	1000000037	1290
123.694	33.6911	90.0027	°	Spot	Velocity Angle	8	1000000036	1291
57.3211	147.324	90.0027	°	Spot	Velocity Angle	8	1000000038	1292
17.7452	107.748	90.0027	°	Spot	Velocity Angle	8	1000000040	1293
173.013	96.9948	90.0027	°	Spot	Velocity Angle	8	1000000174	1294
44.8084	134.811	90.0027	°	Spot	Velocity Angle	8	1000000039	1295
64.8008	154.803	90.0027	°	Spot	Velocity Angle	8	1000000041	1298
105.623	15.6198	90.0027	°	Spot	Velocity Angle	8	1000000042	1299
175.786	85.7834	90.0027	°	Spot	Velocity Angle	8	1000000044	1300
29.9596	60.0431	90.0027	°	Spot	Velocity Angle	8	1000000043	1301
28.007	61.9957	90.0027	°	Spot	Velocity Angle	8	1000000045	1302
90.0027	0	90.0027	°	Spot	Velocity Angle	8	1000000046	1303
176.491	93.5165	90.0027	°	Spot	Velocity Angle	8	1000000047	1304
126.331	143.677	90.0027	°	Spot	Velocity Angle	8	1000000048	1305
114.855	24.8523	90.0027	°	Spot	Velocity Angle	8	1000000177	1306
177.786	87.7829	90.0027	°	Spot	Velocity Angle	8	1000000049	1307
163.745	106.263	90.0027	°	Spot	Velocity Angle	8	1000000050	1308
126.139	36.1364	90.0027	°	Spot	Velocity Angle	8	1000000052	1309
173.373	83.3699	90.0027	°	Spot	Velocity Angle	8	1000000051	1310
38.9921	51.0105	90.0027	°	Spot	Velocity Angle	8	1000000053	1311
42.5117	132.514	90.0027	°	Spot	Velocity Angle	8	1000000054	1312
156.703	113.305	90.0027	°	Spot	Velocity Angle	8	1000000055	1313
146.626	56.6238	90.0027	°	Spot	Velocity Angle	8	1000000056	1314
68.2006	21.8021	90.0027	°	Spot	Velocity Angle	8	1000000057	1315
159.651	69.6488	90.0027	°	Spot	Velocity Angle	8	1000000058	1316
22.0047	67.9979	90.0027	°	Spot	Velocity Angle	8	1000000059	1317
180.005	90.0027	90.0027	°	Spot	Velocity Angle	8	1000000061	1318
141.847	51.8443	90.0027	°	Spot	Velocity Angle	8	1000000060	1319
126.646	36.643	90.0027	°	Spot	Velocity Angle	8	1000000062	1320
174.811	84.8081	90.0027	°	Spot	Velocity Angle	8	1000000063	1321
101.044	11.0413	90.0027	°	Spot	Velocity Angle	8	1000000065	1322
24.3418	114.344	90.0027	°	Spot	Velocity Angle	8	1000000064	1323
123.694	33.6911	90.0027	°	Spot	Velocity Angle	8	1000000066	1324
161.066	108.942	90.0027	°	Spot	Velocity Angle	8	1000000067	1325
177.96	92.0481	90.0027	°	Spot	Velocity Angle	8	1000000068	1326
14.6572	104.66	90.0027	°	Spot	Velocity Angle	8	1000000069	1327
113.966	23.9632	90.0027	°	Spot	Velocity Angle	8	1000000070	1328
111.805	21.8021	90.0027	°	Spot	Velocity Angle	8	1000000071	1329
9.55456	99.5572	90.0027	°	Spot	Velocity Angle	8	1000000072	1330
90.0027	0	90.0027	°	Spot	Velocity Angle	8	1000000073	1331
60.644	29.3586	90.0027	°	Spot	Velocity Angle	8	1000000074	1332
94.0473	4.0446	90.0027	°	Spot	Velocity Angle	8	1000000076	1333
90.0027	180.005	90.0027	°	Spot	Velocity Angle	8	1000000075	1334
112.04	157.968	90.0027	°	Spot	Velocity Angle	8	1000000080	1335
171.465	81.4624	90.0027	°	Spot	Velocity Angle	8	1000000078	1336
140.199	50.1959	90.0027	°	Spot	Velocity Angle	8	1000000079	1337
89.3765	0.626219	90.0027	°	Spot	Velocity Angle	8	1000000077	1338
131.637	138.371	90.0027	°	Spot	Velocity Angle	8	1000000081	1339
79.3827	10.6199	90.0027	°	Spot	Velocity Angle	8	1000000082	1340
30.9647	59.038	90.0027	°	Spot	Velocity Angle	8	1000000083	1342
90.0027	0	90.0027	°	Spot	Velocity Angle	8	1000000085	1343
127.496	37.4938	90.0027	°	Spot	Velocity Angle	8	1000000086	1344
134.012	44.0089	90.0027	°	Spot	Velocity Angle	8	1000000087	1345
120.617	30.6148	90.0027	°	Spot	Velocity Angle	8	1000000084	1346
90.0027	180.005	90.0027	°	Spot	Velocity Angle	8	1000000088	1347
112.992	22.9894	90.0027	°	Spot	Velocity Angle	8	1000000089	1348
112.04	22.0369	90.0027	°	Spot	Velocity Angle	8	1000000090	1349
106.508	16.5048	90.0027	°	Spot	Velocity Angle	8	1000000091	1350
122.739	32.7362	90.0027	°	Spot	Velocity Angle	8	1000000093	1351
40.7333	49.2693	90.0027	°	Spot	Velocity Angle	8	1000000092	1352
13.0923	103.095	90.0027	°	Spot	Velocity Angle	8	1000000175	1353
74.7057	164.708	90.0027	°	Spot	Velocity Angle	8	1000000094	1354
133.367	136.641	90.0027	°	Spot	Velocity Angle	8	1000000096	1355
81.1726	8.83001	90.0027	°	Spot	Velocity Angle	8	1000000095	1356
49.4002	40.6025	90.0027	°	Spot	Velocity Angle	8	1000000097	1357
60.2569	29.7458	90.0027	°	Spot	Velocity Angle	8	1000000098	1358
79.5424	10.4602	90.0027	°	Spot	Velocity Angle	8	1000000099	1359
73.3029	163.306	90.0027	°	Spot	Velocity Angle	8	1000000100	1361
113.008	156.999	90.0027	°	Spot	Velocity Angle	8	1000000101	1362
76.3446	13.658	90.0027	°	Spot	Velocity Angle	8	1000000102	1363
26.1761	63.8266	90.0027	°	Spot	Velocity Angle	8	1000000176	1364
147.269	57.2665	90.0027	°	Spot	Velocity Angle	8	1000000103	1365
69.3551	20.6476	90.0027	°	Spot	Velocity Angle	8	1000000104	1366
65.6395	24.3632	90.0027	°	Spot	Velocity Angle	8	1000000105	1367
57.133	147.136	90.0027	°	Spot	Velocity Angle	8	1000000108	1368
175.716	94.2919	90.0027	°	Spot	Velocity Angle	8	1000000106	1369
20.7175	110.72	90.0027	°	Spot	Velocity Angle	8	1000000107	1370
81.182	8.82062	90.0027	°	Spot	Velocity Angle	8	1000000109	1371
12.2956	77.707	90.0027	°	Spot	Velocity Angle	8	1000000111	1372
158.122	68.1197	90.0027	°	Spot	Velocity Angle	8	1000000110	1373
112.207	22.2041	90.0027	°	Spot	Velocity Angle	8	1000000112	1374
69.0171	159.02	90.0027	°	Spot	Velocity Angle	8	1000000113	1375
95.909	174.099	90.0027	°	Spot	Velocity Angle	8	1000000114	1376
118.464	28.461	90.0027	°	Spot	Velocity Angle	8	1000000115	1377
75.5004	165.503	90.0027	°	Spot	Velocity Angle	8	1000000116	1378
66.9507	23.052	90.0027	°	Spot	Velocity Angle	8	1000000117	1379
172.88	82.8774	90.0027	°	Spot	Velocity Angle	8	1000000118	1380
90.0027	0	90.0027	°	Spot	Velocity Angle	8	1000000119	1381
60.4239	150.427	90.0027	°	Spot	Velocity Angle	8	1000000120	1382
6.48326	96.4859	90.0027	°	Spot	Velocity Angle	8	1000000122	1383
101.614	11.6118	90.0027	°	Spot	Velocity Angle	8	1000000121	1384
109.986	19.9837	90.0027	°	Spot	Velocity Angle	8	1000000123	1385
169.536	100.472	90.0027	°	Spot	Velocity Angle	8	1000000124	1386
46.696	43.3066	90.0027	°	Spot	Velocity Angle	8	1000000125	1387
78.5328	168.535	90.0027	°	Spot	Velocity Angle	8	1000000126	1388
170.4	80.3972	90.0027	°	Spot	Velocity Angle	8	1000000127	1389
74.4244	164.427	90.0027	°	Spot	Velocity Angle	8	1000000128	1390
28.6512	118.654	90.0027	°	Spot	Velocity Angle	8	1000000129	1391
135.997	45.9948	90.0027	°	Spot	Velocity Angle	8	1000000130	1392
16.928	106.931	90.0027	°	Spot	Velocity Angle	8	1000000131	1393
71.2743	161.277	90.0027	°	Spot	Velocity Angle	8	1000000132	1394
68.7627	21.2399	90.0027	°	Spot	Velocity Angle	8	1000000133	1395
14.3818	104.384	90.0027	°	Spot	Velocity Angle	8	1000000134	1396
99.5772	9.5745	90.0027	°	Spot	Velocity Angle	8	1000000135	1397
112.413	22.4105	90.0027	°	Spot	Velocity Angle	8	1000000136	1398
163.564	73.5618	90.0027	°	Spot	Velocity Angle	8	1000000137	1399
161.889	71.8861	90.0027	°	Spot	Velocity Angle	8	1000000138	1400
15.3066	74.6961	90.0027	°	Spot	Velocity Angle	8	1000000139	1401
145.012	55.0096	90.0027	°	Spot	Velocity Angle	8	1000000140	1402
92.1044	177.904	90.0027	°	Spot	Velocity Angle	8	1000000141	1403
26.0864	63.9163	90.0027	°	Spot	Velocity Angle	8	1000000143	1404
34.5635	124.566	90.0027	°	Spot	Velocity Angle	8	1000000142	1405
177.024	87.0211	90.0027	°	Spot	Velocity Angle	8	1000000144	1406
64.2829	154.286	90.0027	°	Spot	Velocity Angle	8	1000000145	1407
53.6172	36.3854	90.0027	°	Spot	Velocity Angle	8	1000000146	1408
134.603	135.405	90.0027	°	Spot	Velocity Angle	8	1000000147	1409
31.85	58.1527	90.0027	°	Spot	Velocity Angle	8	1000000148	1410
163.552	106.456	90.0027	°	Spot	Velocity Angle	8	1000000149	1411
177.715	87.712	90.0027	°	Spot	Velocity Angle	8	1000000150	1412
5.29025	95.2929	90.0027	°	Spot	Velocity Angle	8	1000000151	1413
0.440588	89.5619	90.0027	°	Spot	Velocity Angle	8	1000000152	1414
93.6357	3.63302	90.0027	°	Spot	Velocity Angle	8	1000000153	1415
45.0013	135.004	90.0027	°	Spot	Velocity Angle	8	1000000154	1416
34.9129	55.0898	90.0027	°	Spot	Velocity Angle	8	1000000155	1417
104.862	165.146	90.0027	°	Spot	Velocity Angle	8	1000000157	1418
27.7594	62.2433	90.0027	°	Spot	Velocity Angle	8	1000000158	1419
96.5226	6.51997	90.0027	°	Spot	Velocity Angle	8	1000000159	1420
138.371	131.637	90.0027	°	Spot	Velocity Angle	8	1000000160	1421
36.3854	53.6172	90.0027	°	Spot	Velocity Angle	8	1000000161	1422
9.23016	99.2328	90.0027	°	Spot	Velocity Angle	8	1000000162	1423
2.68388	92.6865	90.0027	°	Spot	Velocity Angle	8	1000000163	1424
9.66015	80.3425	90.0027	°	Spot	Velocity Angle	8	1000000164	1425
129.661	140.347	90.0027	°	Spot	Velocity Angle	8	1000000165	1426
91.821	1.81838	90.0027	°	Spot	Velocity Angle	8	1000000166	1427
33.6911	123.694	90.0027	°	Spot	Velocity Angle	8	1000000167	1428
116.984	26.981	90.0027	°	Spot	Velocity Angle	8	1000000168	1429
107.082	17.079	90.0027	°	Spot	Velocity Angle	8	1000000169	1430
21.9391	68.0635	90.0027	°	Spot	Velocity Angle	8	1000000170	1431
143.383	53.3802	90.0027	°	Spot	Velocity Angle	8	1000000171	1432
144.405	54.4024	90.0027	°	Spot	Velocity Angle	8	1000000172	1433
62.9513	27.0514	90.0027	°	Spot	Velocity Angle	8	1000000173	1434
104.624	165.384	90.0027	°	Spot	Velocity Angle	9	1000000000	1435
95.0985	174.909	90.0027	°	Spot	Velocity Angle	9	1000000001	1436
29.1013	119.104	90.0027	°	Spot	Velocity Angle	9	1000000002	1437
90.0027	180.005	90.0027	°	Spot	Velocity Angle	9	1000000005	1438
52.0751	142.078	90.0027	°	Spot	Velocity Angle	9	1000000004	1439
136.979	46.9763	90.0027	°	Spot	Velocity Angle	9	1000000003	1440
157.599	112.409	90.0027	°	Spot	Velocity Angle	9	1000000006	1441
90.0027	0	90.0027	°	Spot	Velocity Angle	9	1000000007	1442
34.9931	55.0096	90.0027	°	Spot	Velocity Angle	9	1000000008	1443
164.202	74.1997	90.0027	°	Spot	Velocity Angle	9	1000000009	1444
29.7458	60.2569	90.0027	°	Spot	Velocity Angle	9	1000000011	1445
110.776	159.232	90.0027	°	Spot	Velocity Angle	9	1000000012	1446
147.225	122.783	90.0027	°	Spot	Velocity Angle	9	1000000013	1447
163.306	73.3029	90.0027	°	Spot	Velocity Angle	9	1000000014	1448
145.43	124.578	90.0027	°	Spot	Velocity Angle	9	1000000015	1449
158.754	68.7515	90.0027	°	Spot	Velocity Angle	9	1000000016	1450
3.38464	93.3873	90.0027	°	Spot	Velocity Angle	9	1000000017	1451
9.62001	80.3826	90.0027	°	Spot	Velocity Angle	9	1000000018	1452
165.178	104.83	90.0027	°	Spot	Velocity Angle	9	1000000019	1453
111.925	158.083	90.0027	°	Spot	Velocity Angle	9	1000000020	1454
149.625	59.6226	90.0027	°	Spot	Velocity Angle	9	1000000021	1455
170.67	99.3379	90.0027	°	Spot	Velocity Angle	9	1000000022	1456
123.694	33.6911	90.0027	°	Spot	Velocity Angle	9	1000000023	1457
79.3725	169.375	90.0027	°	Spot	Velocity Angle	9	1000000024	1458
11.4823	101.485	90.0027	°	Spot	Velocity Angle	9	1000000025	1459
165.969	104.039	90.0027	°	Spot	Velocity Angle	9	1000000026	1460
139.903	130.105	90.0027	°	Spot	Velocity Angle	9	1000000027	1461
155.361	114.647	90.0027	°	Spot	Velocity Angle	9	1000000028	1462
120.703	149.305	90.0027	°	Spot	Velocity Angle	9	1000000029	1463
115.379	154.629	90.0027	°	Spot	Velocity Angle	9	1000000030	1464
108.438	161.57	90.0027	°	Spot	Velocity Angle	9	1000000031	1465
106.057	163.951	90.0027	°	Spot	Velocity Angle	9	1000000032	1466
100.44	169.568	90.0027	°	Spot	Velocity Angle	9	1000000033	1467
153.919	116.089	90.0027	°	Spot	Velocity Angle	9	1000000034	1468
43.2999	133.303	90.0027	°	Spot	Velocity Angle	9	1000000035	1469
44.0411	134.044	90.0027	°	Spot	Velocity Angle	9	1000000037	1470
164.895	74.8926	90.0027	°	Spot	Velocity Angle	9	1000000036	1471
71.1013	18.9013	90.0027	°	Spot	Velocity Angle	9	1000000038	1472
88.3815	178.384	90.0027	°	Spot	Velocity Angle	9	1000000040	1473
90.6204	179.388	90.0027	°	Spot	Velocity Angle	9	1000000039	1474
172.782	97.2263	90.0027	°	Spot	Velocity Angle	9	1000000174	1475
128.077	141.931	90.0027	°	Spot	Velocity Angle	9	1000000041	1477
148.245	58.2422	90.0027	°	Spot	Velocity Angle	9	1000000042	1478
111.65	158.358	90.0027	°	Spot	Velocity Angle	9	1000000044	1479
30.4064	120.409	90.0027	°	Spot	Velocity Angle	9	1000000045	1480
15.7516	74.251	90.0027	°	Spot	Velocity Angle	9	1000000043	1481
144.215	125.793	90.0027	°	Spot	Velocity Angle	9	1000000046	1482
137.39	132.618	90.0027	°	Spot	Velocity Angle	9	1000000047	1483
70.019	160.022	90.0027	°	Spot	Velocity Angle	9	1000000048	1484
138.412	131.596	90.0027	°	Spot	Velocity Angle	9	1000000177	1485
11.1134	78.8893	90.0027	°	Spot	Velocity Angle	9	1000000049	1486
138.118	131.89	90.0027	°	Spot	Velocity Angle	9	1000000050	1487
137.904	132.104	90.0027	°	Spot	Velocity Angle	9	1000000051	1488
42.8802	47.1225	90.0027	°	Spot	Velocity Angle	9	1000000052	1489
136.085	133.923	90.0027	°	Spot	Velocity Angle	9	1000000053	1490
106.297	163.711	90.0027	°	Spot	Velocity Angle	9	1000000054	1491
106.136	163.872	90.0027	°	Spot	Velocity Angle	9	1000000055	1492
104.424	165.584	90.0027	°	Spot	Velocity Angle	9	1000000057	1493
172.989	82.9859	90.0027	°	Spot	Velocity Angle	9	1000000056	1494
59.5362	149.539	90.0027	°	Spot	Velocity Angle	9	1000000058	1495
136.595	133.413	90.0027	°	Spot	Velocity Angle	9	1000000059	1496
156.472	113.536	90.0027	°	Spot	Velocity Angle	9	1000000061	1497
103.396	166.612	90.0027	°	Spot	Velocity Angle	9	1000000060	1498
156.199	66.196	90.0027	°	Spot	Velocity Angle	9	1000000062	1499
119.189	150.819	90.0027	°	Spot	Velocity Angle	9	1000000063	1500
43.7613	133.764	90.0027	°	Spot	Velocity Angle	9	1000000064	1501
126.448	143.56	90.0027	°	Spot	Velocity Angle	9	1000000065	1502
116.568	153.439	90.0027	°	Spot	Velocity Angle	9	1000000066	1503
158.843	68.8408	90.0027	°	Spot	Velocity Angle	9	1000000067	1504
104.352	14.3497	90.0027	°	Spot	Velocity Angle	9	1000000068	1505
173.706	96.3022	90.0027	°	Spot	Velocity Angle	9	1000000069	1506
135.975	134.033	90.0027	°	Spot	Velocity Angle	9	1000000070	1507
122.703	147.305	90.0027	°	Spot	Velocity Angle	9	1000000071	1508
76.4318	166.434	90.0027	°	Spot	Velocity Angle	9	1000000072	1509
13.0697	76.933	90.0027	°	Spot	Velocity Angle	9	1000000073	1510
122.475	147.533	90.0027	°	Spot	Velocity Angle	9	1000000074	1511
137.424	47.4209	90.0027	°	Spot	Velocity Angle	9	1000000076	1512
90.0027	180.005	90.0027	°	Spot	Velocity Angle	9	1000000075	1513
132.952	42.9492	90.0027	°	Spot	Velocity Angle	9	1000000080	1514
115.91	154.098	90.0027	°	Spot	Velocity Angle	9	1000000079	1515
145.012	55.0096	90.0027	°	Spot	Velocity Angle	9	1000000077	1516
128.872	141.136	90.0027	°	Spot	Velocity Angle	9	1000000081	1517
116.956	153.052	90.0027	°	Spot	Velocity Angle	9	1000000082	1518
162.186	107.822	90.0027	°	Spot	Velocity Angle	9	1000000083	1520
136.56	133.448	90.0027	°	Spot	Velocity Angle	9	1000000085	1521
175.92	94.0884	90.0027	°	Spot	Velocity Angle	9	1000000086	1522
140.068	50.0651	90.0027	°	Spot	Velocity Angle	9	1000000087	1523
30.2573	120.26	90.0027	°	Spot	Velocity Angle	9	1000000084	1524
54.1482	144.151	90.0027	°	Spot	Velocity Angle	9	1000000088	1525
152.983	117.025	90.0027	°	Spot	Velocity Angle	9	1000000089	1526
94.9019	175.106	90.0027	°	Spot	Velocity Angle	9	1000000090	1527
49.129	139.132	90.0027	°	Spot	Velocity Angle	9	1000000091	1528
79.4897	169.492	90.0027	°	Spot	Velocity Angle	9	1000000093	1529
75.2055	165.208	90.0027	°	Spot	Velocity Angle	9	1000000092	1530
85.4885	4.51415	90.0027	°	Spot	Velocity Angle	9	1000000094	1531
108.438	161.57	90.0027	°	Spot	Velocity Angle	9	1000000175	1532
79.8367	169.839	90.0027	°	Spot	Velocity Angle	9	1000000095	1533
144.122	54.1195	90.0027	°	Spot	Velocity Angle	9	1000000096	1534
139.158	130.85	90.0027	°	Spot	Velocity Angle	9	1000000097	1535
147.412	122.596	90.0027	°	Spot	Velocity Angle	9	1000000098	1536
151.003	119.005	90.0027	°	Spot	Velocity Angle	9	1000000099	1537
39.2906	129.293	90.0027	°	Spot	Velocity Angle	9	1000000100	1539
121.066	31.0631	90.0027	°	Spot	Velocity Angle	9	1000000101	1540
99.563	170.445	90.0027	°	Spot	Velocity Angle	9	1000000102	1541
145.404	124.604	90.0027	°	Spot	Velocity Angle	9	1000000176	1542
81.0628	171.065	90.0027	°	Spot	Velocity Angle	9	1000000103	1543
154.47	64.4678	90.0027	°	Spot	Velocity Angle	9	1000000104	1544
143.906	53.9033	90.0027	°	Spot	Velocity Angle	9	1000000105	1545
152.655	117.353	90.0027	°	Spot	Velocity Angle	9	1000000108	1546
141.344	128.664	90.0027	°	Spot	Velocity Angle	9	1000000106	1547
106.131	163.877	90.0027	°	Spot	Velocity Angle	9	1000000107	1548
105.127	15.1245	90.0027	°	Spot	Velocity Angle	9	1000000109	1549
175.289	94.7188	90.0027	°	Spot	Velocity Angle	9	1000000179	1550
112.697	157.311	90.0027	°	Spot	Velocity Angle	9	1000000111	1551
20.831	110.834	90.0027	°	Spot	Velocity Angle	9	1000000110	1552
141.077	128.931	90.0027	°	Spot	Velocity Angle	9	1000000112	1553
149.177	59.1741	90.0027	°	Spot	Velocity Angle	9	1000000113	1554
106.351	163.657	90.0027	°	Spot	Velocity Angle	9	1000000114	1555
113.023	156.985	90.0027	°	Spot	Velocity Angle	9	1000000115	1556
95.5205	5.51788	90.0027	°	Spot	Velocity Angle	9	1000000116	1557
156.375	113.633	90.0027	°	Spot	Velocity Angle	9	1000000117	1558
118.709	151.299	90.0027	°	Spot	Velocity Angle	9	1000000118	1559
15.1617	105.164	90.0027	°	Spot	Velocity Angle	9	1000000120	1560
90.0027	180.005	90.0027	°	Spot	Velocity Angle	9	1000000119	1561
81.9574	171.96	90.0027	°	Spot	Velocity Angle	9	1000000121	1562
135.347	134.661	90.0027	°	Spot	Velocity Angle	9	1000000122	1563
146.616	123.392	90.0027	°	Spot	Velocity Angle	9	1000000124	1564
167.91	102.098	90.0027	°	Spot	Velocity Angle	9	1000000123	1565
82.9112	172.914	90.0027	°	Spot	Velocity Angle	9	1000000125	1566
175.8	94.2081	90.0027	°	Spot	Velocity Angle	9	1000000128	1567
104.497	165.511	90.0027	°	Spot	Velocity Angle	9	1000000126	1568
92.2053	177.803	90.0027	°	Spot	Velocity Angle	9	1000000127	1569
102.832	167.176	90.0027	°	Spot	Velocity Angle	9	1000000129	1570
172.708	82.7055	90.0027	°	Spot	Velocity Angle	9	1000000130	1571
50.6291	140.632	90.0027	°	Spot	Velocity Angle	9	1000000132	1572
16.6997	73.3029	90.0027	°	Spot	Velocity Angle	9	1000000131	1573
7.12526	97.1279	90.0027	°	Spot	Velocity Angle	9	1000000133	1574
66.9374	156.94	90.0027	°	Spot	Velocity Angle	9	1000000134	1575
99.0932	9.09054	90.0027	°	Spot	Velocity Angle	9	1000000135	1576
113.77	156.238	90.0027	°	Spot	Velocity Angle	9	1000000136	1577
139.044	130.964	90.0027	°	Spot	Velocity Angle	9	1000000137	1578
159.288	110.72	90.0027	°	Spot	Velocity Angle	9	1000000138	1579
171.032	98.9755	90.0027	°	Spot	Velocity Angle	9	1000000139	1580
129.746	140.262	90.0027	°	Spot	Velocity Angle	9	1000000140	1581
140.74	129.268	90.0027	°	Spot	Velocity Angle	9	1000000141	1582
72.046	162.049	90.0027	°	Spot	Velocity Angle	9	1000000142	1583
72.213	162.216	90.0027	°	Spot	Velocity Angle	9	1000000143	1584
165.527	75.5248	90.0027	°	Spot	Velocity Angle	9	1000000144	1585
11.4823	101.485	90.0027	°	Spot	Velocity Angle	9	1000000145	1586
154.356	115.652	90.0027	°	Spot	Velocity Angle	9	1000000146	1587
163.433	106.575	90.0027	°	Spot	Velocity Angle	9	1000000147	1588
142.271	127.737	90.0027	°	Spot	Velocity Angle	9	1000000148	1589
11.5429	101.546	90.0027	°	Spot	Velocity Angle	9	1000000149	1590
170.199	99.809	90.0027	°	Spot	Velocity Angle	9	1000000150	1591
97.0194	172.989	90.0027	°	Spot	Velocity Angle	9	1000000151	1592
174.056	95.9521	90.0027	°	Spot	Velocity Angle	9	1000000152	1593
131.788	138.22	90.0027	°	Spot	Velocity Angle	9	1000000153	1594
105.614	164.394	90.0027	°	Spot	Velocity Angle	9	1000000154	1595
46.5088	43.4938	90.0027	°	Spot	Velocity Angle	9	1000000155	1596
121.611	148.397	90.0027	°	Spot	Velocity Angle	9	1000000157	1597
123.503	146.505	90.0027	°	Spot	Velocity Angle	9	1000000158	1598
151.194	118.814	90.0027	°	Spot	Velocity Angle	9	1000000159	1599
107.908	162.1	90.0027	°	Spot	Velocity Angle	9	1000000160	1600
166.54	76.537	90.0027	°	Spot	Velocity Angle	9	1000000162	1601
146.919	56.9168	90.0027	°	Spot	Velocity Angle	9	1000000161	1602
147.999	57.9963	90.0027	°	Spot	Velocity Angle	9	1000000163	1603
5.86976	95.8724	90.0027	°	Spot	Velocity Angle	9	1000000164	1604
94.6461	175.362	90.0027	°	Spot	Velocity Angle	9	1000000165	1605
106.444	163.564	90.0027	°	Spot	Velocity Angle	9	1000000166	1606
145.586	55.5833	90.0027	°	Spot	Velocity Angle	9	1000000167	1607
77.4735	167.476	90.0027	°	Spot	Velocity Angle	9	1000000168	1608
68.2006	21.8021	90.0027	°	Spot	Velocity Angle	9	1000000169	1609
169.043	100.965	90.0027	°	Spot	Velocity Angle	9	1000000170	1610
133.999	43.9962	90.0027	°	Spot	Velocity Angle	9	1000000171	1611
72.5382	162.541	90.0027	°	Spot	Velocity Angle	9	1000000172	1612
77.9908	167.993	90.0027	°	Spot	Velocity Angle	9	1000000173	1613
115.799	154.209	90.0027	°	Spot	Velocity Angle	10	1000000000	1614
167.337	77.3344	90.0027	°	Spot	Velocity Angle	10	1000000001	1615
99.7305	170.277	90.0027	°	Spot	Velocity Angle	10	1000000002	1616
160.826	109.182	90.0027	°	Spot	Velocity Angle	10	1000000004	1617
90.0027	180.005	90.0027	°	Spot	Velocity Angle	10	1000000005	1618
102.239	167.769	90.0027	°	Spot	Velocity Angle	10	1000000003	1619
31.1859	121.189	90.0027	°	Spot	Velocity Angle	10	1000000006	1620
90.0027	180.005	90.0027	°	Spot	Velocity Angle	10	1000000008	1621
167.515	77.5119	90.0027	°	Spot	Velocity Angle	10	1000000009	1622
118.446	28.4438	90.0027	°	Spot	Velocity Angle	10	1000000011	1623
88.3179	178.321	90.0027	°	Spot	Velocity Angle	10	1000000013	1624
105.379	164.629	90.0027	°	Spot	Velocity Angle	10	1000000014	1625
147.999	122.009	90.0027	°	Spot	Velocity Angle	10	1000000012	1626
134.374	135.634	90.0027	°	Spot	Velocity Angle	10	1000000015	1627
129.809	140.199	90.0027	°	Spot	Velocity Angle	10	1000000016	1628
30.3643	120.367	90.0027	°	Spot	Velocity Angle	10	1000000017	1629
109.779	160.229	90.0027	°	Spot	Velocity Angle	10	1000000018	1630
131.991	138.017	90.0027	°	Spot	Velocity Angle	10	1000000019	1631
123.151	146.857	90.0027	°	Spot	Velocity Angle	10	1000000020	1632
139.489	49.4861	90.0027	°	Spot	Velocity Angle	10	1000000021	1633
131.143	138.865	90.0027	°	Spot	Velocity Angle	10	1000000022	1634
112.561	22.5579	90.0027	°	Spot	Velocity Angle	10	1000000023	1635
135.653	45.65	90.0027	°	Spot	Velocity Angle	10	1000000024	1636
8.29738	81.7053	90.0027	°	Spot	Velocity Angle	10	1000000025	1637
145.534	124.474	90.0027	°	Spot	Velocity Angle	10	1000000026	1638
95.1972	174.811	90.0027	°	Spot	Velocity Angle	10	1000000027	1639
156.452	66.4497	90.0027	°	Spot	Velocity Angle	10	1000000028	1640
98.9857	171.022	90.0027	°	Spot	Velocity Angle	10	1000000030	1641
91.6751	178.333	90.0027	°	Spot	Velocity Angle	10	1000000029	1642
111.374	158.634	90.0027	°	Spot	Velocity Angle	10	1000000031	1643
114.308	155.7	90.0027	°	Spot	Velocity Angle	10	1000000032	1644
99.3458	170.662	90.0027	°	Spot	Velocity Angle	10	1000000033	1645
145.261	124.747	90.0027	°	Spot	Velocity Angle	10	1000000034	1646
108.599	161.409	90.0027	°	Spot	Velocity Angle	10	1000000035	1647
52.948	142.951	90.0027	°	Spot	Velocity Angle	10	1000000037	1648
72.352	162.355	90.0027	°	Spot	Velocity Angle	10	1000000036	1649
65.3064	24.6963	90.0027	°	Spot	Velocity Angle	10	1000000038	1650
149.448	120.56	90.0027	°	Spot	Velocity Angle	10	1000000040	1651
172.113	82.1107	90.0027	°	Spot	Velocity Angle	10	1000000039	1652
172.958	97.0504	90.0027	°	Spot	Velocity Angle	10	1000000174	1653
129.809	39.8067	90.0027	°	Spot	Velocity Angle	10	1000000041	1655
41.4977	48.505	90.0027	°	Spot	Velocity Angle	10	1000000044	1656
115.692	154.316	90.0027	°	Spot	Velocity Angle	10	1000000042	1657
88.6957	178.698	90.0027	°	Spot	Velocity Angle	10	1000000045	1658
36.4924	126.495	90.0027	°	Spot	Velocity Angle	10	1000000043	1659
72.033	162.036	90.0027	°	Spot	Velocity Angle	10	1000000047	1660
118.205	151.803	90.0027	°	Spot	Velocity Angle	10	1000000046	1661
69.3884	159.391	90.0027	°	Spot	Velocity Angle	10	1000000048	1663
12.8047	102.807	90.0027	°	Spot	Velocity Angle	10	1000000049	1664
83.1473	173.15	90.0027	°	Spot	Velocity Angle	10	1000000050	1665
8.06345	98.0661	90.0027	°	Spot	Velocity Angle	10	1000000051	1666
69.1476	159.15	90.0027	°	Spot	Velocity Angle	10	1000000052	1667
127.659	142.348	90.0027	°	Spot	Velocity Angle	10	1000000053	1668
127.308	142.7	90.0027	°	Spot	Velocity Angle	10	1000000054	1669
44.5673	134.57	90.0027	°	Spot	Velocity Angle	10	1000000055	1670
59.1639	149.167	90.0027	°	Spot	Velocity Angle	10	1000000056	1671
104.654	165.354	90.0027	°	Spot	Velocity Angle	10	1000000057	1672
69.8314	159.834	90.0027	°	Spot	Velocity Angle	10	1000000058	1673
147.69	122.318	90.0027	°	Spot	Velocity Angle	10	1000000059	1674
128.8	141.208	90.0027	°	Spot	Velocity Angle	10	1000000060	1675
2.21697	92.2195	90.0027	°	Spot	Velocity Angle	10	1000000061	1676
80.0896	170.092	90.0027	°	Spot	Velocity Angle	10	1000000062	1677
120.145	149.863	90.0027	°	Spot	Velocity Angle	10	1000000063	1678
95.8724	174.136	90.0027	°	Spot	Velocity Angle	10	1000000064	1679
97.832	172.176	90.0027	°	Spot	Velocity Angle	10	1000000065	1680
98.7491	171.259	90.0027	°	Spot	Velocity Angle	10	1000000066	1681
16.1448	73.8578	90.0027	°	Spot	Velocity Angle	10	1000000067	1682
57.063	147.066	90.0027	°	Spot	Velocity Angle	10	1000000068	1683
167.034	102.974	90.0027	°	Spot	Velocity Angle	10	1000000069	1684
121.508	148.5	90.0027	°	Spot	Velocity Angle	10	1000000071	1685
119.748	150.26	90.0027	°	Spot	Velocity Angle	10	1000000070	1686
174.392	84.3889	90.0027	°	Spot	Velocity Angle	10	1000000072	1687
112.623	157.385	90.0027	°	Spot	Velocity Angle	10	1000000073	1688
171.807	98.201	90.0027	°	Spot	Velocity Angle	10	1000000074	1689
142.674	52.6715	90.0027	°	Spot	Velocity Angle	10	1000000076	1690
90.0027	180.005	90.0027	°	Spot	Velocity Angle	10	1000000075	1691
101.771	168.237	90.0027	°	Spot	Velocity Angle	10	1000000079	1692
74.8782	15.1245	90.0027	°	Spot	Velocity Angle	10	1000000080	1693
70.1469	160.15	90.0027	°	Spot	Velocity Angle	10	1000000078	1694
71.0775	161.08	90.0027	°	Spot	Velocity Angle	10	1000000077	1695
82.571	172.574	90.0027	°	Spot	Velocity Angle	10	1000000081	1696
82.0817	172.084	90.0027	°	Spot	Velocity Angle	10	1000000082	1697
142.469	127.539	90.0027	°	Spot	Velocity Angle	10	1000000083	1699
117.016	152.992	90.0027	°	Spot	Velocity Angle	10	1000000178	1700
90.0027	180.005	90.0027	°	Spot	Velocity Angle	10	1000000085	1701
127.024	142.984	90.0027	°	Spot	Velocity Angle	10	1000000086	1702
68.6134	158.616	90.0027	°	Spot	Velocity Angle	10	1000000087	1703
140.404	50.4015	90.0027	°	Spot	Velocity Angle	10	1000000084	1704
95.3586	174.649	90.0027	°	Spot	Velocity Angle	10	1000000088	1705
108.296	161.712	90.0027	°	Spot	Velocity Angle	10	1000000089	1706
81.5313	171.534	90.0027	°	Spot	Velocity Angle	10	1000000090	1707
166.922	76.9193	90.0027	°	Spot	Velocity Angle	10	1000000091	1708
167.519	102.488	90.0027	°	Spot	Velocity Angle	10	1000000093	1709
99.5961	170.412	90.0027	°	Spot	Velocity Angle	10	1000000092	1710
124.061	145.947	90.0027	°	Spot	Velocity Angle	10	1000000095	1711
50.7457	140.748	90.0027	°	Spot	Velocity Angle	10	1000000096	1712
111.028	21.0249	90.0027	°	Spot	Velocity Angle	10	1000000094	1713
146.423	123.585	90.0027	°	Spot	Velocity Angle	10	1000000097	1714
175.732	94.2756	90.0027	°	Spot	Velocity Angle	10	1000000098	1715
98.7491	171.259	90.0027	°	Spot	Velocity Angle	10	1000000099	1716
140.576	50.5737	90.0027	°	Spot	Velocity Angle	10	1000000100	1718
155.381	114.627	90.0027	°	Spot	Velocity Angle	10	1000000101	1719
112.623	157.385	90.0027	°	Spot	Velocity Angle	10	1000000102	1720
165.222	104.786	90.0027	°	Spot	Velocity Angle	10	1000000176	1721
93.5242	176.484	90.0027	°	Spot	Velocity Angle	10	1000000103	1722
79.6103	169.613	90.0027	°	Spot	Velocity Angle	10	1000000104	1723
113.966	156.042	90.0027	°	Spot	Velocity Angle	10	1000000105	1724
169.639	100.369	90.0027	°	Spot	Velocity Angle	10	1000000108	1725
96.4617	173.546	90.0027	°	Spot	Velocity Angle	10	1000000106	1726
166.556	103.452	90.0027	°	Spot	Velocity Angle	10	1000000107	1727
102.717	167.291	90.0027	°	Spot	Velocity Angle	10	1000000109	1728
54.1797	144.182	90.0027	°	Spot	Velocity Angle	10	1000000110	1729
122.403	147.605	90.0027	°	Spot	Velocity Angle	10	1000000111	1730
120.583	149.425	90.0027	°	Spot	Velocity Angle	10	1000000112	1731
128.317	141.691	90.0027	°	Spot	Velocity Angle	10	1000000113	1732
109.576	160.432	90.0027	°	Spot	Velocity Angle	10	1000000114	1733
64.6375	154.64	90.0027	°	Spot	Velocity Angle	10	1000000115	1734
103.456	13.4536	90.0027	°	Spot	Velocity Angle	10	1000000116	1735
117.993	152.015	90.0027	°	Spot	Velocity Angle	10	1000000117	1736
130.605	139.403	90.0027	°	Spot	Velocity Angle	10	1000000118	1737
90.0027	180.005	90.0027	°	Spot	Velocity Angle	10	1000000119	1738
171.22	81.2171	90.0027	°	Spot	Velocity Angle	10	1000000120	1739
168.084	101.924	90.0027	°	Spot	Velocity Angle	10	1000000122	1740
139.012	130.996	90.0027	°	Spot	Velocity Angle	10	1000000123	1741
22.7516	112.754	90.0027	°	Spot	Velocity Angle	10	1000000124	1742
158.967	111.041	90.0027	°	Spot	Velocity Angle	10	1000000125	1743
83.4994	173.502	90.0027	°	Spot	Velocity Angle	10	1000000126	1744
86.3778	176.38	90.0027	°	Spot	Velocity Angle	10	1000000127	1745
149.242	59.239	90.0027	°	Spot	Velocity Angle	10	1000000128	1746
171.69	98.318	90.0027	°	Spot	Velocity Angle	10	1000000129	1747
54.784	144.787	90.0027	°	Spot	Velocity Angle	10	1000000130	1748
91.2259	1.22337	90.0027	°	Spot	Velocity Angle	10	1000000132	1749
75.1757	165.178	90.0027	°	Spot	Velocity Angle	10	1000000131	1750
66.8034	156.806	90.0027	°	Spot	Velocity Angle	10	1000000133	1751
134.724	135.283	90.0027	°	Spot	Velocity Angle	10	1000000134	1752
41.0517	131.054	90.0027	°	Spot	Velocity Angle	10	1000000135	1753
114.257	155.751	90.0027	°	Spot	Velocity Angle	10	1000000136	1754
55.0096	145.012	90.0027	°	Spot	Velocity Angle	10	1000000137	1755
124.731	145.277	90.0027	°	Spot	Velocity Angle	10	1000000138	1756
134.21	135.798	90.0027	°	Spot	Velocity Angle	10	1000000139	1757
122.24	147.768	90.0027	°	Spot	Velocity Angle	10	1000000140	1758
66.6499	156.653	90.0027	°	Spot	Velocity Angle	10	1000000143	1759
94.3188	175.689	90.0027	°	Spot	Velocity Angle	10	1000000141	1760
93.5242	176.484	90.0027	°	Spot	Velocity Angle	10	1000000142	1761
162.443	107.565	90.0027	°	Spot	Velocity Angle	10	1000000144	1762
118.253	151.755	90.0027	°	Spot	Velocity Angle	10	1000000145	1763
118.89	151.118	90.0027	°	Spot	Velocity Angle	10	1000000146	1764
168.302	101.706	90.0027	°	Spot	Velocity Angle	10	1000000147	1765
124.886	145.122	90.0027	°	Spot	Velocity Angle	10	1000000148	1767
140.199	50.1959	90.0027	°	Spot	Velocity Angle	10	1000000149	1768
151.635	118.373	90.0027	°	Spot	Velocity Angle	10	1000000150	1769
128.908	38.9053	90.0027	°	Spot	Velocity Angle	10	1000000151	1770
169.047	100.961	90.0027	°	Spot	Velocity Angle	10	1000000152	1771
146.763	123.245	90.0027	°	Spot	Velocity Angle	10	1000000153	1772
167.171	77.1681	90.0027	°	Spot	Velocity Angle	10	1000000154	1773
94.0703	175.938	90.0027	°	Spot	Velocity Angle	10	1000000155	1774
93.471	3.4683	90.0027	°	Spot	Velocity Angle	10	1000000157	1775
123.587	146.421	90.0027	°	Spot	Velocity Angle	10	1000000158	1776
61.0508	151.053	90.0027	°	Spot	Velocity Angle	10	1000000159	1777
135.607	134.401	90.0027	°	Spot	Velocity Angle	10	1000000160	1778
171.124	98.8836	90.0027	°	Spot	Velocity Angle	10	1000000161	1779
155.513	114.495	90.0027	°	Spot	Velocity Angle	10	1000000162	1780
175.294	85.291	90.0027	°	Spot	Velocity Angle	10	1000000163	1781
54.5176	144.52	90.0027	°	Spot	Velocity Angle	10	1000000164	1782
46.9105	136.913	90.0027	°	Spot	Velocity Angle	10	1000000165	1783
94.4584	175.55	90.0027	°	Spot	Velocity Angle	10	1000000166	1784
175.411	85.4083	90.0027	°	Spot	Velocity Angle	10	1000000167	1785
153.082	116.925	90.0027	°	Spot	Velocity Angle	10	1000000168	1786
81.6365	171.639	90.0027	°	Spot	Velocity Angle	10	1000000169	1787
115.799	25.7968	90.0027	°	Spot	Velocity Angle	10	1000000170	1788
79.415	169.418	90.0027	°	Spot	Velocity Angle	10	1000000171	1789
95.6572	174.351	90.0027	°	Spot	Velocity Angle	10	1000000172	1790
104.817	165.191	90.0027	°	Spot	Velocity Angle	10	1000000173	1791
66.3726	23.6301	90.0027	°	Spot	Velocity Angle	11	1000000000	1792
93.1826	3.17999	90.0027	°	Spot	Velocity Angle	11	1000000001	1793
69.1476	159.15	90.0027	°	Spot	Velocity Angle	11	1000000002	1794
161.162	71.1589	90.0027	°	Spot	Velocity Angle	11	1000000004	1795
90.0027	180.005	90.0027	°	Spot	Velocity Angle	11	1000000005	1796
36.5299	53.4727	90.0027	°	Spot	Velocity Angle	11	1000000003	1797
33.7768	56.2258	90.0027	°	Spot	Velocity Angle	11	1000000006	1798
60.2569	29.7458	90.0027	°	Spot	Velocity Angle	11	1000000008	1799
100.501	10.4983	90.0027	°	Spot	Velocity Angle	11	1000000009	1800
115.075	25.0726	90.0027	°	Spot	Velocity Angle	11	1000000011	1801
61.6469	28.3558	90.0027	°	Spot	Velocity Angle	11	1000000013	1802
98.4299	8.4272	90.0027	°	Spot	Velocity Angle	11	1000000012	1803
151.685	61.6821	90.0027	°	Spot	Velocity Angle	11	1000000014	1804
79.8109	10.1918	90.0027	°	Spot	Velocity Angle	11	1000000015	1805
34.5095	124.512	90.0027	°	Spot	Velocity Angle	11	1000000016	1806
24.5632	114.566	90.0027	°	Spot	Velocity Angle	11	1000000017	1807
110.356	159.651	90.0027	°	Spot	Velocity Angle	11	1000000018	1808
113.966	23.9632	90.0027	°	Spot	Velocity Angle	11	1000000019	1809
122.351	32.3484	90.0027	°	Spot	Velocity Angle	11	1000000020	1810
32.5885	122.591	90.0027	°	Spot	Velocity Angle	11	1000000021	1811
75.8352	14.1675	90.0027	°	Spot	Velocity Angle	11	1000000022	1812
75.966	14.0367	90.0027	°	Spot	Velocity Angle	11	1000000023	1813
102.673	12.6702	90.0027	°	Spot	Velocity Angle	11	1000000024	1814
154.491	64.488	90.0027	°	Spot	Velocity Angle	11	1000000025	1815
6.40454	83.5981	90.0027	°	Spot	Velocity Angle	11	1000000026	1816
33.9446	123.947	90.0027	°	Spot	Velocity Angle	11	1000000027	1817
34.8555	55.1472	90.0027	°	Spot	Velocity Angle	11	1000000180	1818
90.5671	0.564423	90.0027	°	Spot	Velocity Angle	11	1000000028	1819
124.645	34.642	90.0027	°	Spot	Velocity Angle	11	1000000029	1820
148.711	58.7087	90.0027	°	Spot	Velocity Angle	11	1000000030	1821
79.9721	10.0305	90.0027	°	Spot	Velocity Angle	11	1000000031	1822
99.3885	9.38578	90.0027	°	Spot	Velocity Angle	11	1000000032	1823
50.0146	140.017	90.0027	°	Spot	Velocity Angle	11	1000000033	1824
28.2589	61.7438	90.0027	°	Spot	Velocity Angle	11	1000000034	1825
57.5305	32.4721	90.0027	°	Spot	Velocity Angle	11	1000000035	1826
102.174	12.1718	90.0027	°	Spot	Velocity Angle	11	1000000037	1827
116.851	26.8481	90.0027	°	Spot	Velocity Angle	11	1000000036	1828
58.3003	148.303	90.0027	°	Spot	Velocity Angle	11	1000000038	1829
139.768	49.7651	90.0027	°	Spot	Velocity Angle	11	1000000040	1830
116.568	26.5658	90.0027	°	Spot	Velocity Angle	11	1000000039	1831
15.5373	74.4653	90.0027	°	Spot	Velocity Angle	11	1000000174	1832
31.4884	58.5143	90.0027	°	Spot	Velocity Angle	11	1000000041	1834
115.332	154.676	90.0027	°	Spot	Velocity Angle	11	1000000045	1835
113.706	23.7033	90.0027	°	Spot	Velocity Angle	11	1000000042	1836
179.192	89.1888	90.0027	°	Spot	Velocity Angle	11	1000000044	1837
85.7661	175.769	90.0027	°	Spot	Velocity Angle	11	1000000043	1838
82.8774	7.12521	90.0027	°	Spot	Velocity Angle	11	1000000046	1839
45.0013	45.0013	90.0027	°	Spot	Velocity Angle	11	1000000047	1840
178.871	88.8682	90.0027	°	Spot	Velocity Angle	11	1000000048	1842
112.498	157.51	90.0027	°	Spot	Velocity Angle	11	1000000177	1843
174.778	95.2302	90.0027	°	Spot	Velocity Angle	11	1000000049	1844
2.12114	87.8815	90.0027	°	Spot	Velocity Angle	11	1000000050	1845
69.2172	20.7855	90.0027	°	Spot	Velocity Angle	11	1000000052	1846
50.863	39.1396	90.0027	°	Spot	Velocity Angle	11	1000000051	1847
126.874	36.871	90.0027	°	Spot	Velocity Angle	11	1000000053	1848
68.9293	21.0733	90.0027	°	Spot	Velocity Angle	11	1000000054	1849
17.6506	72.352	90.0027	°	Spot	Velocity Angle	11	1000000055	1850
63.4368	26.5658	90.0027	°	Spot	Velocity Angle	11	1000000056	1851
86.6361	3.36655	90.0027	°	Spot	Velocity Angle	11	1000000057	1852
90.0027	0	90.0027	°	Spot	Velocity Angle	11	1000000058	1853
93.7633	3.76063	90.0027	°	Spot	Velocity Angle	11	1000000059	1854
93.7423	3.73958	90.0027	°	Spot	Velocity Angle	11	1000000060	1855
35.8937	54.1089	90.0027	°	Spot	Velocity Angle	11	1000000061	1856
18.5241	108.527	90.0027	°	Spot	Velocity Angle	11	1000000062	1857
35.3958	54.6068	90.0027	°	Spot	Velocity Angle	11	1000000063	1858
146.126	56.1231	90.0027	°	Spot	Velocity Angle	11	1000000064	1859
45.0013	45.0013	90.0027	°	Spot	Velocity Angle	11	1000000065	1860
77.4735	12.5292	90.0027	°	Spot	Velocity Angle	11	1000000066	1861
95.4951	5.4925	90.0027	°	Spot	Velocity Angle	11	1000000067	1862
7.12523	82.8774	90.0027	°	Spot	Velocity Angle	11	1000000068	1863
20.7729	69.2298	90.0027	°	Spot	Velocity Angle	11	1000000069	1864
57.8494	32.1532	90.0027	°	Spot	Velocity Angle	11	1000000071	1865
90.0027	0	90.0027	°	Spot	Velocity Angle	11	1000000070	1866
18.9464	108.949	90.0027	°	Spot	Velocity Angle	11	1000000072	1867
162.049	72.046	90.0027	°	Spot	Velocity Angle	11	1000000073	1868
108.803	18.8004	90.0027	°	Spot	Velocity Angle	11	1000000074	1869
90.0027	0	90.0027	°	Spot	Velocity Angle	11	1000000075	1870
123.297	33.2945	90.0027	°	Spot	Velocity Angle	11	1000000076	1871
55.662	145.665	90.0027	°	Spot	Velocity Angle	11	1000000080	1872
96.9141	6.91141	90.0027	°	Spot	Velocity Angle	11	1000000079	1873
3.62158	86.3811	90.0027	°	Spot	Velocity Angle	11	1000000078	1874
36.2335	53.7692	90.0027	°	Spot	Velocity Angle	11	1000000077	1875
52.8706	37.132	90.0027	°	Spot	Velocity Angle	11	1000000081	1876
52.551	37.4517	90.0027	°	Spot	Velocity Angle	11	1000000082	1877
26.5658	116.568	90.0027	°	Spot	Velocity Angle	11	1000000083	1879
109.879	160.129	90.0027	°	Spot	Velocity Angle	11	1000000178	1880
5.71076	95.7134	90.0027	°	Spot	Velocity Angle	11	1000000085	1881
104.624	165.384	90.0027	°	Spot	Velocity Angle	11	1000000086	1882
59.8604	149.863	90.0027	°	Spot	Velocity Angle	11	1000000087	1883
4.92727	85.0754	90.0027	°	Spot	Velocity Angle	11	1000000084	1884
44.4226	45.5801	90.0027	°	Spot	Velocity Angle	11	1000000088	1885
44.2761	45.7266	90.0027	°	Spot	Velocity Angle	11	1000000089	1886
84.8081	5.19456	90.0027	°	Spot	Velocity Angle	11	1000000090	1887
122.459	32.4566	90.0027	°	Spot	Velocity Angle	11	1000000091	1888
108.202	18.1997	90.0027	°	Spot	Velocity Angle	11	1000000092	1889
136.886	133.122	90.0027	°	Spot	Velocity Angle	11	1000000175	1890
64.3997	154.402	90.0027	°	Spot	Velocity Angle	11	1000000094	1891
167.125	77.1225	90.0027	°	Spot	Velocity Angle	11	1000000095	1892
41.1871	131.19	90.0027	°	Spot	Velocity Angle	11	1000000096	1893
46.3986	43.6041	90.0027	°	Spot	Velocity Angle	11	1000000097	1894
96.4617	173.546	90.0027	°	Spot	Velocity Angle	11	1000000098	1895
124.566	34.5635	90.0027	°	Spot	Velocity Angle	11	1000000099	1896
153.439	63.4368	90.0027	°	Spot	Velocity Angle	11	1000000100	1898
62.5785	27.4242	90.0027	°	Spot	Velocity Angle	11	1000000101	1899
134.065	44.0621	90.0027	°	Spot	Velocity Angle	11	1000000102	1900
71.1088	18.8939	90.0027	°	Spot	Velocity Angle	11	1000000176	1901
138.818	131.19	90.0027	°	Spot	Velocity Angle	11	1000000103	1902
129.476	140.532	90.0027	°	Spot	Velocity Angle	11	1000000104	1903
50.7457	140.748	90.0027	°	Spot	Velocity Angle	11	1000000105	1904
74.7942	15.2085	90.0027	°	Spot	Velocity Angle	11	1000000108	1905
171.259	81.2562	90.0027	°	Spot	Velocity Angle	11	1000000106	1906
175.546	85.5435	90.0027	°	Spot	Velocity Angle	11	1000000107	1907
158.203	111.805	90.0027	°	Spot	Velocity Angle	11	1000000109	1908
48.6099	41.3928	90.0027	°	Spot	Velocity Angle	11	1000000111	1909
161.067	71.0639	90.0027	°	Spot	Velocity Angle	11	1000000110	1910
105.949	15.9459	90.0027	°	Spot	Velocity Angle	11	1000000112	1911
25.5607	64.4419	90.0027	°	Spot	Velocity Angle	11	1000000113	1912
165.505	75.5021	90.0027	°	Spot	Velocity Angle	11	1000000114	1913
47.7504	42.2522	90.0027	°	Spot	Velocity Angle	11	1000000115	1914
142.279	52.2765	90.0027	°	Spot	Velocity Angle	11	1000000116	1915
114.571	24.5679	90.0027	°	Spot	Velocity Angle	11	1000000117	1916
135.811	45.8083	90.0027	°	Spot	Velocity Angle	11	1000000118	1917
90.0027	0	90.0027	°	Spot	Velocity Angle	11	1000000119	1918
1.43208	91.4348	90.0027	°	Spot	Velocity Angle	11	1000000120	1919
139.768	49.7651	90.0027	°	Spot	Velocity Angle	11	1000000121	1920
92.1638	2.16118	90.0027	°	Spot	Velocity Angle	11	1000000122	1921
28.4438	61.5589	90.0027	°	Spot	Velocity Angle	11	1000000123	1922
76.3753	13.6274	90.0027	°	Spot	Velocity Angle	11	1000000124	1923
116.422	26.4197	90.0027	°	Spot	Velocity Angle	11	1000000125	1924
107.996	17.9936	90.0027	°	Spot	Velocity Angle	11	1000000127	1925
127.623	37.6205	90.0027	°	Spot	Velocity Angle	11	1000000126	1926
71.7342	161.737	90.0027	°	Spot	Velocity Angle	11	1000000128	1927
139.32	130.688	90.0027	°	Spot	Velocity Angle	11	1000000129	1928
0.7163	90.7188	90.0027	°	Spot	Velocity Angle	11	1000000130	1929
170.412	80.4092	90.0027	°	Spot	Velocity Angle	11	1000000131	1930
123.099	33.0967	90.0027	°	Spot	Velocity Angle	11	1000000132	1931
174.963	95.0452	90.0027	°	Spot	Velocity Angle	11	1000000133	1932
99.8936	9.89089	90.0027	°	Spot	Velocity Angle	11	1000000134	1933
113.236	23.233	90.0027	°	Spot	Velocity Angle	11	1000000135	1934
39.9881	50.0146	90.0027	°	Spot	Velocity Angle	11	1000000136	1935
129.749	39.7461	90.0027	°	Spot	Velocity Angle	11	1000000137	1936
40.3848	49.6178	90.0027	°	Spot	Velocity Angle	11	1000000138	1937
21.8021	68.2006	90.0027	°	Spot	Velocity Angle	11	1000000139	1938
81.0875	8.91517	90.0027	°	Spot	Velocity Angle	11	1000000140	1939
24.3418	65.6608	90.0027	°	Spot	Velocity Angle	11	1000000141	1940
24.2965	65.7062	90.0027	°	Spot	Velocity Angle	11	1000000143	1941
142.858	52.8549	90.0027	°	Spot	Velocity Angle	11	1000000142	1942
28.1294	118.132	90.0027	°	Spot	Velocity Angle	11	1000000144	1943
152.359	117.649	90.0027	°	Spot	Velocity Angle	11	1000000145	1944
136.511	46.5088	90.0027	°	Spot	Velocity Angle	11	1000000146	1945
20.8272	69.1754	90.0027	°	Spot	Velocity Angle	11	1000000147	1947
32.4975	57.5051	90.0027	°	Spot	Velocity Angle	11	1000000148	1948
17.6934	107.696	90.0027	°	Spot	Velocity Angle	11	1000000149	1949
170.253	80.2499	90.0027	°	Spot	Velocity Angle	11	1000000150	1950
56.6132	146.616	90.0027	°	Spot	Velocity Angle	11	1000000151	1951
3.66335	86.3392	90.0027	°	Spot	Velocity Angle	11	1000000152	1952
44.0919	45.9107	90.0027	°	Spot	Velocity Angle	11	1000000153	1953
157.927	67.9248	90.0027	°	Spot	Velocity Angle	11	1000000154	1954
127.308	142.7	90.0027	°	Spot	Velocity Angle	11	1000000155	1955
0.895282	89.1075	90.0027	°	Spot	Velocity Angle	11	1000000157	1956
30.683	59.3197	90.0027	°	Spot	Velocity Angle	11	1000000158	1957
2.72636	92.729	90.0027	°	Spot	Velocity Angle	11	1000000159	1958
120.622	149.386	90.0027	°	Spot	Velocity Angle	11	1000000160	1959
0.71164	90.7144	90.0027	°	Spot	Velocity Angle	11	1000000162	1960
131.699	41.6968	90.0027	°	Spot	Velocity Angle	11	1000000161	1961
66.2816	156.284	90.0027	°	Spot	Velocity Angle	11	1000000163	1962
168.644	101.364	90.0027	°	Spot	Velocity Angle	11	1000000164	1963
147.776	122.232	90.0027	°	Spot	Velocity Angle	11	1000000165	1964
102.203	12.2008	90.0027	°	Spot	Velocity Angle	11	1000000166	1965
148.852	58.8497	90.0027	°	Spot	Velocity Angle	11	1000000167	1966
162.902	107.106	90.0027	°	Spot	Velocity Angle	11	1000000168	1967
121.962	31.9591	90.0027	°	Spot	Velocity Angle	11	1000000169	1968
44.2905	134.293	90.0027	°	Spot	Velocity Angle	11	1000000170	1969
162.651	107.357	90.0027	°	Spot	Velocity Angle	11	1000000171	1970
50.1959	39.8067	90.0027	°	Spot	Velocity Angle	11	1000000172	1971
163.306	106.702	90.0027	°	Spot	Velocity Angle	11	1000000173	1972
119.515	29.5124	90.0027	°	Spot	Velocity Angle	12	1000000000	1973
48.3679	138.371	90.0027	°	Spot	Velocity Angle	12	1000000001	1974
90.0027	0	90.0027	°	Spot	Velocity Angle	12	1000000005	1975
38.0155	128.018	90.0027	°	Spot	Velocity Angle	12	1000000004	1976
13.1344	103.137	90.0027	°	Spot	Velocity Angle	12	1000000003	1977
170.966	99.0424	90.0027	°	Spot	Velocity Angle	12	1000000006	1978
98.9678	8.96515	90.0027	°	Spot	Velocity Angle	12	1000000007	1979
90.0027	0	90.0027	°	Spot	Velocity Angle	12	1000000008	1980
85.0784	4.92424	90.0027	°	Spot	Velocity Angle	12	1000000009	1981
59.186	30.8166	90.0027	°	Spot	Velocity Angle	12	1000000011	1982
179.323	89.3206	90.0027	°	Spot	Velocity Angle	12	1000000013	1983
164.851	105.157	90.0027	°	Spot	Velocity Angle	12	1000000012	1984
5.51166	84.491	90.0027	°	Spot	Velocity Angle	12	1000000014	1985
42.8802	47.1225	90.0027	°	Spot	Velocity Angle	12	1000000015	1986
14.3572	104.36	90.0027	°	Spot	Velocity Angle	12	1000000016	1987
46.6195	136.622	90.0027	°	Spot	Velocity Angle	12	1000000017	1988
71.6727	161.675	90.0027	°	Spot	Velocity Angle	12	1000000018	1989
115.267	154.741	90.0027	°	Spot	Velocity Angle	12	1000000019	1990
14.6768	75.3258	90.0027	°	Spot	Velocity Angle	12	1000000020	1991
31.709	121.712	90.0027	°	Spot	Velocity Angle	12	1000000021	1992
43.9597	46.043	90.0027	°	Spot	Velocity Angle	12	1000000022	1993
63.6642	153.667	90.0027	°	Spot	Velocity Angle	12	1000000023	1994
105.192	15.1897	90.0027	°	Spot	Velocity Angle	12	1000000024	1995
72.5013	17.5014	90.0027	°	Spot	Velocity Angle	12	1000000025	1996
19.0609	70.9418	90.0027	°	Spot	Velocity Angle	12	1000000026	1997
39.4018	129.404	90.0027	°	Spot	Velocity Angle	12	1000000027	1998
2.54483	92.5475	90.0027	°	Spot	Velocity Angle	12	1000000180	1999
114.987	24.9839	90.0027	°	Spot	Velocity Angle	12	1000000028	2000
25.16	64.8426	90.0027	°	Spot	Velocity Angle	12	1000000029	2001
120.26	30.2573	90.0027	°	Spot	Velocity Angle	12	1000000030	2002
75.4678	14.5349	90.0027	°	Spot	Velocity Angle	12	1000000031	2003
149.041	59.038	90.0027	°	Spot	Velocity Angle	12	1000000032	2004
14.8088	75.1938	90.0027	°	Spot	Velocity Angle	12	1000000033	2005
44.4226	45.5801	90.0027	°	Spot	Velocity Angle	12	1000000034	2006
57.9963	32.0063	90.0027	°	Spot	Velocity Angle	12	1000000035	2007
69.7364	20.2663	90.0027	°	Spot	Velocity Angle	12	1000000037	2008
98.5796	8.57691	90.0027	°	Spot	Velocity Angle	12	1000000036	2009
68.0013	158.004	90.0027	°	Spot	Velocity Angle	12	1000000038	2010
83.2926	6.71001	90.0027	°	Spot	Velocity Angle	12	1000000040	2011
46.6379	43.3647	90.0027	°	Spot	Velocity Angle	12	1000000039	2012
10.6701	79.3326	90.0027	°	Spot	Velocity Angle	12	1000000174	2013
102.761	167.247	90.0027	°	Spot	Velocity Angle	12	1000000041	2015
179.32	90.688	90.0027	°	Spot	Velocity Angle	12	1000000045	2016
152.634	117.374	90.0027	°	Spot	Velocity Angle	12	1000000044	2017
103.832	13.829	90.0027	°	Spot	Velocity Angle	12	1000000042	2018
2.60264	92.6053	90.0027	°	Spot	Velocity Angle	12	1000000043	2019
62.7857	27.2169	90.0027	°	Spot	Velocity Angle	12	1000000046	2020
173.037	96.9711	90.0027	°	Spot	Velocity Angle	12	1000000047	2021
161.801	71.7982	90.0027	°	Spot	Velocity Angle	12	1000000048	2023
165.643	75.6399	90.0027	°	Spot	Velocity Angle	12	1000000049	2024
94.2392	175.769	90.0027	°	Spot	Velocity Angle	12	1000000050	2025
158.304	111.704	90.0027	°	Spot	Velocity Angle	12	1000000051	2026
71.6811	18.3216	90.0027	°	Spot	Velocity Angle	12	1000000052	2027
97.0194	172.989	90.0027	°	Spot	Velocity Angle	12	1000000053	2028
90.9121	0.909379	90.0027	°	Spot	Velocity Angle	12	1000000054	2029
176.975	93.0332	90.0027	°	Spot	Velocity Angle	12	1000000055	2030
68.2006	21.8021	90.0027	°	Spot	Velocity Angle	12	1000000056	2031
164.583	74.58	90.0027	°	Spot	Velocity Angle	12	1000000057	2032
64.7005	25.3021	90.0027	°	Spot	Velocity Angle	12	1000000058	2033
93.0155	3.01288	90.0027	°	Spot	Velocity Angle	12	1000000059	2034
1.67063	91.6734	90.0027	°	Spot	Velocity Angle	12	1000000061	2035
17.8194	107.822	90.0027	°	Spot	Velocity Angle	12	1000000060	2036
88.7153	178.718	90.0027	°	Spot	Velocity Angle	12	1000000062	2037
8.05468	81.948	90.0027	°	Spot	Velocity Angle	12	1000000063	2038
90.0027	0	90.0027	°	Spot	Velocity Angle	12	1000000065	2039
122.45	32.4476	90.0027	°	Spot	Velocity Angle	12	1000000064	2040
57.3824	32.6202	90.0027	°	Spot	Velocity Angle	12	1000000066	2041
43.3647	133.367	90.0027	°	Spot	Velocity Angle	12	1000000067	2042
[truncated: 8,248 more rows]
