# Supplementary material for: Protocol for real-time monitoring of CD8+ T and myeloid cell behavior in human high-grade serous ovarian cancer slices
Source: STAR Protoc. 2024 Jun 2;5(2):103102. doi: 10.1016/j.xpro.2024.103102 (PMC11179100; doi:10.1016/j.xpro.2024.103102)
Supplement: Data S3. Files for testing the R script, quantification and statistical analysis step 2 [file mmc3.zip › Test files/Slice1_a/__Volume.csv]

Volume
====================
Volume	Unit	Category	Time	TrackID	ID
179.594	um^3	Spot	1	1000000000	0
179.594	um^3	Spot	1	1000000001	1
179.594	um^3	Spot	1	1000000002	2
179.594	um^3	Spot	1	1000000003	3
179.594	um^3	Spot	1	1000000004	4
179.594	um^3	Spot	1	1000000005	5
179.594	um^3	Spot	1	1000000006	6
179.594	um^3	Spot	1	1000000007	7
179.594	um^3	Spot	1	1000000008	8
179.594	um^3	Spot	1	1000000009	9
179.594	um^3	Spot	1	1000000010	10
179.594	um^3	Spot	1	1000000011	11
179.594	um^3	Spot	1	1000000012	12
179.594	um^3	Spot	1	1000000013	13
179.594	um^3	Spot	1	1000000014	14
179.594	um^3	Spot	1	1000000015	15
179.594	um^3	Spot	1	1000000016	16
179.594	um^3	Spot	1	1000000017	17
179.594	um^3	Spot	1	1000000018	18
179.594	um^3	Spot	1	1000000019	19
179.594	um^3	Spot	1	1000000020	20
179.594	um^3	Spot	1	1000000021	21
179.594	um^3	Spot	1	1000000022	22
179.594	um^3	Spot	1	1000000023	23
179.594	um^3	Spot	1	1000000024	24
179.594	um^3	Spot	1	1000000025	25
179.594	um^3	Spot	1	1000000026	26
179.594	um^3	Spot	1	1000000027	27
179.594	um^3	Spot	1	1000000028	28
179.594	um^3	Spot	1	1000000029	29
179.594	um^3	Spot	1	1000000030	30
179.594	um^3	Spot	1	1000000031	31
179.594	um^3	Spot	1	1000000032	32
179.594	um^3	Spot	1	1000000033	33
179.594	um^3	Spot	1	1000000034	34
179.594	um^3	Spot	1	1000000035	35
179.594	um^3	Spot	1	1000000036	36
179.594	um^3	Spot	1	1000000037	37
179.594	um^3	Spot	1	1000000038	38
179.594	um^3	Spot	1	1000000039	39
179.594	um^3	Spot	1	1000000040	40
179.594	um^3	Spot	1	1000000041	43
179.594	um^3	Spot	1	1000000042	44
179.594	um^3	Spot	1	1000000043	45
179.594	um^3	Spot	1	1000000044	46
179.594	um^3	Spot	1	1000000045	47
179.594	um^3	Spot	1	1000000046	48
179.594	um^3	Spot	1	1000000047	49
179.594	um^3	Spot	1	1000000048	50
179.594	um^3	Spot	1	1000000049	51
179.594	um^3	Spot	1	1000000050	52
179.594	um^3	Spot	1	1000000051	53
179.594	um^3	Spot	1	1000000052	54
179.594	um^3	Spot	1	1000000053	55
179.594	um^3	Spot	1	1000000054	56
179.594	um^3	Spot	1	1000000055	57
179.594	um^3	Spot	1	1000000056	58
179.594	um^3	Spot	1	1000000057	59
179.594	um^3	Spot	1	1000000058	60
179.594	um^3	Spot	1	1000000059	61
179.594	um^3	Spot	1	1000000060	62
179.594	um^3	Spot	1	1000000061	63
179.594	um^3	Spot	1	1000000062	64
179.594	um^3	Spot	1	1000000063	65
179.594	um^3	Spot	1	1000000064	66
179.594	um^3	Spot	1	1000000065	67
179.594	um^3	Spot	1	1000000066	68
179.594	um^3	Spot	1	1000000067	69
179.594	um^3	Spot	1	1000000068	70
179.594	um^3	Spot	1	1000000069	71
179.594	um^3	Spot	1	1000000070	72
179.594	um^3	Spot	1	1000000071	73
179.594	um^3	Spot	1	1000000072	74
179.594	um^3	Spot	1	1000000073	75
179.594	um^3	Spot	1	1000000074	76
179.594	um^3	Spot	1	1000000075	77
179.594	um^3	Spot	1	1000000076	78
179.594	um^3	Spot	1	1000000077	79
179.594	um^3	Spot	1	1000000078	80
179.594	um^3	Spot	1	1000000079	81
179.594	um^3	Spot	1	1000000080	82
179.594	um^3	Spot	1	1000000081	83
179.594	um^3	Spot	1	1000000082	84
179.594	um^3	Spot	1	1000000083	86
179.594	um^3	Spot	1	1000000084	87
179.594	um^3	Spot	1	1000000085	88
179.594	um^3	Spot	1	1000000086	89
179.594	um^3	Spot	1	1000000087	90
179.594	um^3	Spot	1	1000000088	91
179.594	um^3	Spot	1	1000000089	92
179.594	um^3	Spot	1	1000000090	93
179.594	um^3	Spot	1	1000000091	94
179.594	um^3	Spot	1	1000000092	95
179.594	um^3	Spot	1	1000000093	96
179.594	um^3	Spot	1	1000000094	97
179.594	um^3	Spot	1	1000000095	98
179.594	um^3	Spot	1	1000000096	99
179.594	um^3	Spot	1	1000000097	100
179.594	um^3	Spot	1	1000000098	101
179.594	um^3	Spot	1	1000000099	102
179.594	um^3	Spot	1	1000000100	103
179.594	um^3	Spot	1	1000000101	105
179.594	um^3	Spot	1	1000000102	106
179.594	um^3	Spot	1	1000000103	107
179.594	um^3	Spot	1	1000000104	108
179.594	um^3	Spot	1	1000000105	109
179.594	um^3	Spot	1	1000000106	110
179.594	um^3	Spot	1	1000000107	111
179.594	um^3	Spot	1	1000000108	112
179.594	um^3	Spot	1	1000000109	113
179.594	um^3	Spot	1	1000000110	114
179.594	um^3	Spot	1	1000000111	115
179.594	um^3	Spot	1	1000000112	116
179.594	um^3	Spot	1	1000000113	117
179.594	um^3	Spot	1	1000000114	118
179.594	um^3	Spot	1	1000000115	119
179.594	um^3	Spot	1	1000000116	120
179.594	um^3	Spot	1	1000000117	121
179.594	um^3	Spot	1	1000000118	122
179.594	um^3	Spot	1	1000000119	123
179.594	um^3	Spot	1	1000000120	124
179.594	um^3	Spot	1	1000000121	125
179.594	um^3	Spot	1	1000000122	126
179.594	um^3	Spot	1	1000000123	127
179.594	um^3	Spot	1	1000000124	128
179.594	um^3	Spot	1	1000000125	129
179.594	um^3	Spot	1	1000000126	130
179.594	um^3	Spot	1	1000000127	131
179.594	um^3	Spot	1	1000000128	132
179.594	um^3	Spot	1	1000000129	133
179.594	um^3	Spot	1	1000000130	134
179.594	um^3	Spot	1	1000000131	135
179.594	um^3	Spot	1	1000000132	136
179.594	um^3	Spot	1	1000000133	137
179.594	um^3	Spot	1	1000000134	138
179.594	um^3	Spot	1	1000000135	139
179.594	um^3	Spot	1	1000000136	140
179.594	um^3	Spot	1	1000000137	141
179.594	um^3	Spot	1	1000000138	142
179.594	um^3	Spot	1	1000000139	143
179.594	um^3	Spot	1	1000000140	144
179.594	um^3	Spot	1	1000000141	145
179.594	um^3	Spot	1	1000000142	146
179.594	um^3	Spot	1	1000000143	147
179.594	um^3	Spot	1	1000000144	148
179.594	um^3	Spot	1	1000000145	149
179.594	um^3	Spot	1	1000000146	150
179.594	um^3	Spot	1	1000000147	151
179.594	um^3	Spot	1	1000000148	152
179.594	um^3	Spot	1	1000000149	153
179.594	um^3	Spot	1	1000000150	154
179.594	um^3	Spot	1	1000000151	155
179.594	um^3	Spot	1	1000000152	156
179.594	um^3	Spot	1	1000000153	157
179.594	um^3	Spot	1	1000000154	158
179.594	um^3	Spot	1	1000000155	159
179.594	um^3	Spot	1	1000000156	160
179.594	um^3	Spot	1	1000000157	161
179.594	um^3	Spot	1	1000000158	162
179.594	um^3	Spot	1	1000000159	163
179.594	um^3	Spot	1	1000000160	164
179.594	um^3	Spot	1	1000000161	165
179.594	um^3	Spot	1	1000000162	166
179.594	um^3	Spot	1	1000000163	167
179.594	um^3	Spot	1	1000000164	168
179.594	um^3	Spot	1	1000000165	169
179.594	um^3	Spot	1	1000000166	170
179.594	um^3	Spot	1	1000000167	171
179.594	um^3	Spot	1	1000000168	172
179.594	um^3	Spot	1	1000000169	173
179.594	um^3	Spot	1	1000000170	174
179.594	um^3	Spot	1	1000000171	175
179.594	um^3	Spot	1	1000000172	176
179.594	um^3	Spot	1	1000000173	177
179.594	um^3	Spot	2	1000000000	178
179.594	um^3	Spot	2	1000000001	179
179.594	um^3	Spot	2	1000000002	180
179.594	um^3	Spot	2	1000000003	181
179.594	um^3	Spot	2	1000000004	182
179.594	um^3	Spot	2	1000000005	183
179.594	um^3	Spot	2	1000000006	184
179.594	um^3	Spot	2	1000000007	185
179.594	um^3	Spot	2	1000000008	186
179.594	um^3	Spot	2	1000000009	187
179.594	um^3	Spot	2	1000000010	188
179.594	um^3	Spot	2	1000000011	189
179.594	um^3	Spot	2	1000000012	190
179.594	um^3	Spot	2	1000000013	191
179.594	um^3	Spot	2	1000000014	192
179.594	um^3	Spot	2	1000000015	193
179.594	um^3	Spot	2	1000000016	194
179.594	um^3	Spot	2	1000000017	195
179.594	um^3	Spot	2	1000000018	196
179.594	um^3	Spot	2	1000000019	197
179.594	um^3	Spot	2	1000000020	198
179.594	um^3	Spot	2	1000000021	199
179.594	um^3	Spot	2	1000000022	200
179.594	um^3	Spot	2	1000000023	201
179.594	um^3	Spot	2	1000000024	202
179.594	um^3	Spot	2	1000000025	203
179.594	um^3	Spot	2	1000000026	204
179.594	um^3	Spot	2	1000000027	205
179.594	um^3	Spot	2	1000000028	206
179.594	um^3	Spot	2	1000000029	207
179.594	um^3	Spot	2	1000000030	208
179.594	um^3	Spot	2	1000000031	209
179.594	um^3	Spot	2	1000000032	210
179.594	um^3	Spot	2	1000000033	211
179.594	um^3	Spot	2	1000000034	212
179.594	um^3	Spot	2	1000000035	213
179.594	um^3	Spot	2	1000000036	214
179.594	um^3	Spot	2	1000000037	215
179.594	um^3	Spot	2	1000000038	216
179.594	um^3	Spot	2	1000000040	217
179.594	um^3	Spot	2	1000000039	218
179.594	um^3	Spot	2	1000000174	219
179.594	um^3	Spot	2	1000000041	222
179.594	um^3	Spot	2	1000000042	223
179.594	um^3	Spot	2	1000000044	224
179.594	um^3	Spot	2	1000000045	225
179.594	um^3	Spot	2	1000000043	226
179.594	um^3	Spot	2	1000000046	227
179.594	um^3	Spot	2	1000000047	228
179.594	um^3	Spot	2	1000000049	229
179.594	um^3	Spot	2	1000000050	230
179.594	um^3	Spot	2	1000000052	231
179.594	um^3	Spot	2	1000000053	232
179.594	um^3	Spot	2	1000000055	233
179.594	um^3	Spot	2	1000000057	234
179.594	um^3	Spot	2	1000000054	235
179.594	um^3	Spot	2	1000000056	236
179.594	um^3	Spot	2	1000000058	237
179.594	um^3	Spot	2	1000000059	238
179.594	um^3	Spot	2	1000000060	239
179.594	um^3	Spot	2	1000000061	240
179.594	um^3	Spot	2	1000000062	241
179.594	um^3	Spot	2	1000000063	242
179.594	um^3	Spot	2	1000000065	243
179.594	um^3	Spot	2	1000000064	244
179.594	um^3	Spot	2	1000000066	245
179.594	um^3	Spot	2	1000000068	246
179.594	um^3	Spot	2	1000000067	247
179.594	um^3	Spot	2	1000000069	248
179.594	um^3	Spot	2	1000000070	249
179.594	um^3	Spot	2	1000000071	250
179.594	um^3	Spot	2	1000000072	251
179.594	um^3	Spot	2	1000000073	252
179.594	um^3	Spot	2	1000000074	253
179.594	um^3	Spot	2	1000000075	254
179.594	um^3	Spot	2	1000000076	255
179.594	um^3	Spot	2	1000000077	256
179.594	um^3	Spot	2	1000000078	257
179.594	um^3	Spot	2	1000000079	258
179.594	um^3	Spot	2	1000000080	259
179.594	um^3	Spot	2	1000000081	260
179.594	um^3	Spot	2	1000000082	261
179.594	um^3	Spot	2	1000000083	263
179.594	um^3	Spot	2	1000000085	264
179.594	um^3	Spot	2	1000000086	265
179.594	um^3	Spot	2	1000000087	266
179.594	um^3	Spot	2	1000000084	267
179.594	um^3	Spot	2	1000000088	268
179.594	um^3	Spot	2	1000000089	269
179.594	um^3	Spot	2	1000000090	270
179.594	um^3	Spot	2	1000000091	271
179.594	um^3	Spot	2	1000000093	272
179.594	um^3	Spot	2	1000000092	273
179.594	um^3	Spot	2	1000000175	274
179.594	um^3	Spot	2	1000000096	275
179.594	um^3	Spot	2	1000000094	276
179.594	um^3	Spot	2	1000000095	277
179.594	um^3	Spot	2	1000000097	278
179.594	um^3	Spot	2	1000000098	279
179.594	um^3	Spot	2	1000000099	280
179.594	um^3	Spot	2	1000000100	282
179.594	um^3	Spot	2	1000000101	283
179.594	um^3	Spot	2	1000000102	284
179.594	um^3	Spot	2	1000000176	285
179.594	um^3	Spot	2	1000000103	286
179.594	um^3	Spot	2	1000000104	287
179.594	um^3	Spot	2	1000000105	288
179.594	um^3	Spot	2	1000000107	289
179.594	um^3	Spot	2	1000000108	290
179.594	um^3	Spot	2	1000000106	291
179.594	um^3	Spot	2	1000000109	292
179.594	um^3	Spot	2	1000000110	293
179.594	um^3	Spot	2	1000000111	294
179.594	um^3	Spot	2	1000000112	295
179.594	um^3	Spot	2	1000000113	296
179.594	um^3	Spot	2	1000000114	297
179.594	um^3	Spot	2	1000000115	298
179.594	um^3	Spot	2	1000000116	299
179.594	um^3	Spot	2	1000000117	300
179.594	um^3	Spot	2	1000000118	301
179.594	um^3	Spot	2	1000000120	302
179.594	um^3	Spot	2	1000000119	303
179.594	um^3	Spot	2	1000000122	304
179.594	um^3	Spot	2	1000000121	305
179.594	um^3	Spot	2	1000000123	306
179.594	um^3	Spot	2	1000000124	307
179.594	um^3	Spot	2	1000000125	308
179.594	um^3	Spot	2	1000000126	309
179.594	um^3	Spot	2	1000000127	310
179.594	um^3	Spot	2	1000000128	311
179.594	um^3	Spot	2	1000000129	312
179.594	um^3	Spot	2	1000000130	313
179.594	um^3	Spot	2	1000000131	314
179.594	um^3	Spot	2	1000000132	315
179.594	um^3	Spot	2	1000000133	316
179.594	um^3	Spot	2	1000000134	317
179.594	um^3	Spot	2	1000000135	318
179.594	um^3	Spot	2	1000000136	319
179.594	um^3	Spot	2	1000000137	320
179.594	um^3	Spot	2	1000000138	321
179.594	um^3	Spot	2	1000000139	322
179.594	um^3	Spot	2	1000000140	323
179.594	um^3	Spot	2	1000000141	324
179.594	um^3	Spot	2	1000000142	325
179.594	um^3	Spot	2	1000000144	326
179.594	um^3	Spot	2	1000000143	327
179.594	um^3	Spot	2	1000000145	328
179.594	um^3	Spot	2	1000000146	329
179.594	um^3	Spot	2	1000000147	330
179.594	um^3	Spot	2	1000000148	331
179.594	um^3	Spot	2	1000000149	332
179.594	um^3	Spot	2	1000000150	333
179.594	um^3	Spot	2	1000000151	334
179.594	um^3	Spot	2	1000000152	335
179.594	um^3	Spot	2	1000000153	336
179.594	um^3	Spot	2	1000000154	337
179.594	um^3	Spot	2	1000000155	338
179.594	um^3	Spot	2	1000000156	339
179.594	um^3	Spot	2	1000000157	340
179.594	um^3	Spot	2	1000000158	341
179.594	um^3	Spot	2	1000000159	342
179.594	um^3	Spot	2	1000000160	343
179.594	um^3	Spot	2	1000000161	344
179.594	um^3	Spot	2	1000000162	345
179.594	um^3	Spot	2	1000000163	346
179.594	um^3	Spot	2	1000000164	347
179.594	um^3	Spot	2	1000000165	348
179.594	um^3	Spot	2	1000000166	349
179.594	um^3	Spot	2	1000000167	350
179.594	um^3	Spot	2	1000000168	351
179.594	um^3	Spot	2	1000000169	352
179.594	um^3	Spot	2	1000000170	353
179.594	um^3	Spot	2	1000000171	354
179.594	um^3	Spot	2	1000000172	355
179.594	um^3	Spot	2	1000000173	356
179.594	um^3	Spot	3	1000000000	357
179.594	um^3	Spot	3	1000000001	358
179.594	um^3	Spot	3	1000000002	359
179.594	um^3	Spot	3	1000000003	360
179.594	um^3	Spot	3	1000000004	361
179.594	um^3	Spot	3	1000000005	362
179.594	um^3	Spot	3	1000000006	363
179.594	um^3	Spot	3	1000000007	364
179.594	um^3	Spot	3	1000000008	365
179.594	um^3	Spot	3	1000000009	366
179.594	um^3	Spot	3	1000000011	367
179.594	um^3	Spot	3	1000000013	368
179.594	um^3	Spot	3	1000000014	369
179.594	um^3	Spot	3	1000000012	370
179.594	um^3	Spot	3	1000000015	371
179.594	um^3	Spot	3	1000000016	372
179.594	um^3	Spot	3	1000000017	373
179.594	um^3	Spot	3	1000000018	374
179.594	um^3	Spot	3	1000000019	375
179.594	um^3	Spot	3	1000000020	376
179.594	um^3	Spot	3	1000000021	377
179.594	um^3	Spot	3	1000000022	378
179.594	um^3	Spot	3	1000000023	379
179.594	um^3	Spot	3	1000000024	380
179.594	um^3	Spot	3	1000000025	381
179.594	um^3	Spot	3	1000000026	382
179.594	um^3	Spot	3	1000000027	383
179.594	um^3	Spot	3	1000000028	384
179.594	um^3	Spot	3	1000000029	385
179.594	um^3	Spot	3	1000000030	386
179.594	um^3	Spot	3	1000000031	387
179.594	um^3	Spot	3	1000000032	388
179.594	um^3	Spot	3	1000000033	389
179.594	um^3	Spot	3	1000000034	390
179.594	um^3	Spot	3	1000000035	391
179.594	um^3	Spot	3	1000000036	392
179.594	um^3	Spot	3	1000000037	393
179.594	um^3	Spot	3	1000000038	394
179.594	um^3	Spot	3	1000000040	395
179.594	um^3	Spot	3	1000000039	396
179.594	um^3	Spot	3	1000000174	397
179.594	um^3	Spot	3	1000000041	400
179.594	um^3	Spot	3	1000000042	401
179.594	um^3	Spot	3	1000000044	402
179.594	um^3	Spot	3	1000000045	403
179.594	um^3	Spot	3	1000000043	404
179.594	um^3	Spot	3	1000000046	405
179.594	um^3	Spot	3	1000000047	406
179.594	um^3	Spot	3	1000000049	407
179.594	um^3	Spot	3	1000000177	408
179.594	um^3	Spot	3	1000000050	409
179.594	um^3	Spot	3	1000000052	410
179.594	um^3	Spot	3	1000000053	411
179.594	um^3	Spot	3	1000000054	412
179.594	um^3	Spot	3	1000000055	413
179.594	um^3	Spot	3	1000000056	414
179.594	um^3	Spot	3	1000000057	415
179.594	um^3	Spot	3	1000000058	416
179.594	um^3	Spot	3	1000000059	417
179.594	um^3	Spot	3	1000000060	418
179.594	um^3	Spot	3	1000000061	419
179.594	um^3	Spot	3	1000000062	420
179.594	um^3	Spot	3	1000000063	421
179.594	um^3	Spot	3	1000000064	422
179.594	um^3	Spot	3	1000000065	423
179.594	um^3	Spot	3	1000000066	424
179.594	um^3	Spot	3	1000000067	425
179.594	um^3	Spot	3	1000000068	426
179.594	um^3	Spot	3	1000000069	427
179.594	um^3	Spot	3	1000000070	428
179.594	um^3	Spot	3	1000000071	429
179.594	um^3	Spot	3	1000000072	430
179.594	um^3	Spot	3	1000000073	431
179.594	um^3	Spot	3	1000000074	432
179.594	um^3	Spot	3	1000000075	433
179.594	um^3	Spot	3	1000000076	434
179.594	um^3	Spot	3	1000000077	435
179.594	um^3	Spot	3	1000000080	436
179.594	um^3	Spot	3	1000000078	437
179.594	um^3	Spot	3	1000000079	438
179.594	um^3	Spot	3	1000000081	439
179.594	um^3	Spot	3	1000000082	440
179.594	um^3	Spot	3	1000000083	442
179.594	um^3	Spot	3	1000000085	443
179.594	um^3	Spot	3	1000000086	444
179.594	um^3	Spot	3	1000000087	445
179.594	um^3	Spot	3	1000000084	446
179.594	um^3	Spot	3	1000000088	447
179.594	um^3	Spot	3	1000000089	448
179.594	um^3	Spot	3	1000000090	449
179.594	um^3	Spot	3	1000000091	450
179.594	um^3	Spot	3	1000000093	451
179.594	um^3	Spot	3	1000000092	452
179.594	um^3	Spot	3	1000000175	453
179.594	um^3	Spot	3	1000000094	454
179.594	um^3	Spot	3	1000000096	455
179.594	um^3	Spot	3	1000000095	456
179.594	um^3	Spot	3	1000000097	457
179.594	um^3	Spot	3	1000000098	458
179.594	um^3	Spot	3	1000000099	459
179.594	um^3	Spot	3	1000000100	461
179.594	um^3	Spot	3	1000000101	462
179.594	um^3	Spot	3	1000000102	463
179.594	um^3	Spot	3	1000000103	464
179.594	um^3	Spot	3	1000000104	465
179.594	um^3	Spot	3	1000000105	466
179.594	um^3	Spot	3	1000000106	467
179.594	um^3	Spot	3	1000000107	468
179.594	um^3	Spot	3	1000000108	469
179.594	um^3	Spot	3	1000000109	470
179.594	um^3	Spot	3	1000000110	471
179.594	um^3	Spot	3	1000000111	472
179.594	um^3	Spot	3	1000000112	473
179.594	um^3	Spot	3	1000000113	474
179.594	um^3	Spot	3	1000000114	475
179.594	um^3	Spot	3	1000000115	476
179.594	um^3	Spot	3	1000000116	477
179.594	um^3	Spot	3	1000000117	478
179.594	um^3	Spot	3	1000000118	479
179.594	um^3	Spot	3	1000000120	480
179.594	um^3	Spot	3	1000000119	481
179.594	um^3	Spot	3	1000000121	482
179.594	um^3	Spot	3	1000000122	483
179.594	um^3	Spot	3	1000000123	484
179.594	um^3	Spot	3	1000000124	485
179.594	um^3	Spot	3	1000000125	486
179.594	um^3	Spot	3	1000000126	487
179.594	um^3	Spot	3	1000000127	488
179.594	um^3	Spot	3	1000000128	489
179.594	um^3	Spot	3	1000000129	490
179.594	um^3	Spot	3	1000000130	491
179.594	um^3	Spot	3	1000000131	492
179.594	um^3	Spot	3	1000000132	493
179.594	um^3	Spot	3	1000000133	494
179.594	um^3	Spot	3	1000000134	495
179.594	um^3	Spot	3	1000000135	496
179.594	um^3	Spot	3	1000000136	497
179.594	um^3	Spot	3	1000000137	498
179.594	um^3	Spot	3	1000000138	499
179.594	um^3	Spot	3	1000000140	500
179.594	um^3	Spot	3	1000000141	501
179.594	um^3	Spot	3	1000000142	502
179.594	um^3	Spot	3	1000000143	503
179.594	um^3	Spot	3	1000000144	504
179.594	um^3	Spot	3	1000000145	505
179.594	um^3	Spot	3	1000000146	506
179.594	um^3	Spot	3	1000000147	507
179.594	um^3	Spot	3	1000000148	508
179.594	um^3	Spot	3	1000000149	509
179.594	um^3	Spot	3	1000000150	510
179.594	um^3	Spot	3	1000000151	511
179.594	um^3	Spot	3	1000000152	512
179.594	um^3	Spot	3	1000000153	513
179.594	um^3	Spot	3	1000000154	514
179.594	um^3	Spot	3	1000000155	515
179.594	um^3	Spot	3	1000000156	516
179.594	um^3	Spot	3	1000000157	517
179.594	um^3	Spot	3	1000000158	518
179.594	um^3	Spot	3	1000000159	519
179.594	um^3	Spot	3	1000000160	520
179.594	um^3	Spot	3	1000000162	521
179.594	um^3	Spot	3	1000000161	522
179.594	um^3	Spot	3	1000000163	523
179.594	um^3	Spot	3	1000000164	524
179.594	um^3	Spot	3	1000000165	525
179.594	um^3	Spot	3	1000000166	526
179.594	um^3	Spot	3	1000000167	527
179.594	um^3	Spot	3	1000000168	528
179.594	um^3	Spot	3	1000000169	529
179.594	um^3	Spot	3	1000000170	530
179.594	um^3	Spot	3	1000000171	531
179.594	um^3	Spot	3	1000000172	532
179.594	um^3	Spot	3	1000000173	533
179.594	um^3	Spot	4	1000000000	534
179.594	um^3	Spot	4	1000000001	535
179.594	um^3	Spot	4	1000000002	536
179.594	um^3	Spot	4	1000000003	537
179.594	um^3	Spot	4	1000000004	538
179.594	um^3	Spot	4	1000000005	539
179.594	um^3	Spot	4	1000000006	540
179.594	um^3	Spot	4	1000000007	541
179.594	um^3	Spot	4	1000000008	542
179.594	um^3	Spot	4	1000000009	543
179.594	um^3	Spot	4	1000000010	544
179.594	um^3	Spot	4	1000000011	545
179.594	um^3	Spot	4	1000000013	546
179.594	um^3	Spot	4	1000000014	547
179.594	um^3	Spot	4	1000000012	548
179.594	um^3	Spot	4	1000000015	549
179.594	um^3	Spot	4	1000000016	550
179.594	um^3	Spot	4	1000000017	551
179.594	um^3	Spot	4	1000000018	552
179.594	um^3	Spot	4	1000000019	553
179.594	um^3	Spot	4	1000000020	554
179.594	um^3	Spot	4	1000000021	555
179.594	um^3	Spot	4	1000000022	556
179.594	um^3	Spot	4	1000000023	557
179.594	um^3	Spot	4	1000000024	558
179.594	um^3	Spot	4	1000000025	559
179.594	um^3	Spot	4	1000000026	560
179.594	um^3	Spot	4	1000000027	561
179.594	um^3	Spot	4	1000000028	562
179.594	um^3	Spot	4	1000000029	563
179.594	um^3	Spot	4	1000000030	564
179.594	um^3	Spot	4	1000000031	565
179.594	um^3	Spot	4	1000000032	566
179.594	um^3	Spot	4	1000000033	567
179.594	um^3	Spot	4	1000000034	568
179.594	um^3	Spot	4	1000000037	569
179.594	um^3	Spot	4	1000000035	570
179.594	um^3	Spot	4	1000000036	571
179.594	um^3	Spot	4	1000000038	572
179.594	um^3	Spot	4	1000000040	573
179.594	um^3	Spot	4	1000000039	574
179.594	um^3	Spot	4	1000000174	575
179.594	um^3	Spot	4	1000000041	578
179.594	um^3	Spot	4	1000000044	579
179.594	um^3	Spot	4	1000000042	580
179.594	um^3	Spot	4	1000000045	581
179.594	um^3	Spot	4	1000000043	582
179.594	um^3	Spot	4	1000000046	583
179.594	um^3	Spot	4	1000000047	584
179.594	um^3	Spot	4	1000000048	585
179.594	um^3	Spot	4	1000000049	586
179.594	um^3	Spot	4	1000000050	587
179.594	um^3	Spot	4	1000000052	588
179.594	um^3	Spot	4	1000000051	589
179.594	um^3	Spot	4	1000000053	590
179.594	um^3	Spot	4	1000000054	591
179.594	um^3	Spot	4	1000000055	592
179.594	um^3	Spot	4	1000000056	593
179.594	um^3	Spot	4	1000000057	594
179.594	um^3	Spot	4	1000000058	595
179.594	um^3	Spot	4	1000000059	596
179.594	um^3	Spot	4	1000000060	597
179.594	um^3	Spot	4	1000000061	598
179.594	um^3	Spot	4	1000000062	599
179.594	um^3	Spot	4	1000000063	600
179.594	um^3	Spot	4	1000000064	601
179.594	um^3	Spot	4	1000000065	602
179.594	um^3	Spot	4	1000000066	603
179.594	um^3	Spot	4	1000000067	604
179.594	um^3	Spot	4	1000000068	605
179.594	um^3	Spot	4	1000000069	606
179.594	um^3	Spot	4	1000000070	607
179.594	um^3	Spot	4	1000000071	608
179.594	um^3	Spot	4	1000000072	609
179.594	um^3	Spot	4	1000000073	610
179.594	um^3	Spot	4	1000000074	611
179.594	um^3	Spot	4	1000000076	612
179.594	um^3	Spot	4	1000000075	613
179.594	um^3	Spot	4	1000000080	614
179.594	um^3	Spot	4	1000000077	615
179.594	um^3	Spot	4	1000000078	616
179.594	um^3	Spot	4	1000000079	617
179.594	um^3	Spot	4	1000000082	618
179.594	um^3	Spot	4	1000000081	619
179.594	um^3	Spot	4	1000000083	621
179.594	um^3	Spot	4	1000000085	622
179.594	um^3	Spot	4	1000000086	623
179.594	um^3	Spot	4	1000000087	624
179.594	um^3	Spot	4	1000000084	625
179.594	um^3	Spot	4	1000000088	626
179.594	um^3	Spot	4	1000000089	627
179.594	um^3	Spot	4	1000000090	628
179.594	um^3	Spot	4	1000000091	629
179.594	um^3	Spot	4	1000000093	630
179.594	um^3	Spot	4	1000000092	631
179.594	um^3	Spot	4	1000000175	632
179.594	um^3	Spot	4	1000000096	633
179.594	um^3	Spot	4	1000000094	634
179.594	um^3	Spot	4	1000000095	635
179.594	um^3	Spot	4	1000000097	636
179.594	um^3	Spot	4	1000000098	637
179.594	um^3	Spot	4	1000000099	638
179.594	um^3	Spot	4	1000000100	640
179.594	um^3	Spot	4	1000000101	641
179.594	um^3	Spot	4	1000000102	642
179.594	um^3	Spot	4	1000000176	643
179.594	um^3	Spot	4	1000000103	644
179.594	um^3	Spot	4	1000000104	645
179.594	um^3	Spot	4	1000000105	646
179.594	um^3	Spot	4	1000000108	647
179.594	um^3	Spot	4	1000000106	648
179.594	um^3	Spot	4	1000000107	649
179.594	um^3	Spot	4	1000000109	650
179.594	um^3	Spot	4	1000000111	651
179.594	um^3	Spot	4	1000000110	652
179.594	um^3	Spot	4	1000000112	653
179.594	um^3	Spot	4	1000000113	654
179.594	um^3	Spot	4	1000000114	655
179.594	um^3	Spot	4	1000000115	656
179.594	um^3	Spot	4	1000000116	657
179.594	um^3	Spot	4	1000000117	658
179.594	um^3	Spot	4	1000000118	659
179.594	um^3	Spot	4	1000000119	660
179.594	um^3	Spot	4	1000000120	661
179.594	um^3	Spot	4	1000000121	662
179.594	um^3	Spot	4	1000000122	663
179.594	um^3	Spot	4	1000000123	664
179.594	um^3	Spot	4	1000000124	665
179.594	um^3	Spot	4	1000000125	666
179.594	um^3	Spot	4	1000000127	667
179.594	um^3	Spot	4	1000000126	668
179.594	um^3	Spot	4	1000000128	669
179.594	um^3	Spot	4	1000000129	670
179.594	um^3	Spot	4	1000000130	671
179.594	um^3	Spot	4	1000000132	672
179.594	um^3	Spot	4	1000000131	673
179.594	um^3	Spot	4	1000000133	674
179.594	um^3	Spot	4	1000000134	675
179.594	um^3	Spot	4	1000000135	676
179.594	um^3	Spot	4	1000000136	677
179.594	um^3	Spot	4	1000000137	678
179.594	um^3	Spot	4	1000000138	679
179.594	um^3	Spot	4	1000000139	680
179.594	um^3	Spot	4	1000000140	681
179.594	um^3	Spot	4	1000000143	682
179.594	um^3	Spot	4	1000000141	683
179.594	um^3	Spot	4	1000000142	684
179.594	um^3	Spot	4	1000000144	685
179.594	um^3	Spot	4	1000000145	686
179.594	um^3	Spot	4	1000000146	687
179.594	um^3	Spot	4	1000000147	688
179.594	um^3	Spot	4	1000000148	689
179.594	um^3	Spot	4	1000000149	690
179.594	um^3	Spot	4	1000000150	691
179.594	um^3	Spot	4	1000000151	692
179.594	um^3	Spot	4	1000000152	693
179.594	um^3	Spot	4	1000000153	694
179.594	um^3	Spot	4	1000000154	695
179.594	um^3	Spot	4	1000000155	696
179.594	um^3	Spot	4	1000000156	697
179.594	um^3	Spot	4	1000000157	698
179.594	um^3	Spot	4	1000000158	699
179.594	um^3	Spot	4	1000000159	700
179.594	um^3	Spot	4	1000000160	701
179.594	um^3	Spot	4	1000000162	702
179.594	um^3	Spot	4	1000000161	703
179.594	um^3	Spot	4	1000000163	704
179.594	um^3	Spot	4	1000000164	705
179.594	um^3	Spot	4	1000000165	706
179.594	um^3	Spot	4	1000000166	707
179.594	um^3	Spot	4	1000000167	708
179.594	um^3	Spot	4	1000000168	709
179.594	um^3	Spot	4	1000000169	710
179.594	um^3	Spot	4	1000000170	711
179.594	um^3	Spot	4	1000000171	712
179.594	um^3	Spot	4	1000000172	713
179.594	um^3	Spot	4	1000000173	714
179.594	um^3	Spot	5	1000000000	715
179.594	um^3	Spot	5	1000000001	716
179.594	um^3	Spot	5	1000000002	717
179.594	um^3	Spot	5	1000000004	718
179.594	um^3	Spot	5	1000000003	719
179.594	um^3	Spot	5	1000000005	720
179.594	um^3	Spot	5	1000000006	721
179.594	um^3	Spot	5	1000000007	722
179.594	um^3	Spot	5	1000000008	723
179.594	um^3	Spot	5	1000000009	724
179.594	um^3	Spot	5	1000000010	725
179.594	um^3	Spot	5	1000000011	726
179.594	um^3	Spot	5	1000000013	727
179.594	um^3	Spot	5	1000000014	728
179.594	um^3	Spot	5	1000000012	729
179.594	um^3	Spot	5	1000000015	730
179.594	um^3	Spot	5	1000000017	731
179.594	um^3	Spot	5	1000000018	732
179.594	um^3	Spot	5	1000000019	733
179.594	um^3	Spot	5	1000000020	734
179.594	um^3	Spot	5	1000000021	735
179.594	um^3	Spot	5	1000000022	736
179.594	um^3	Spot	5	1000000023	737
179.594	um^3	Spot	5	1000000024	738
179.594	um^3	Spot	5	1000000025	739
179.594	um^3	Spot	5	1000000026	740
179.594	um^3	Spot	5	1000000027	741
179.594	um^3	Spot	5	1000000028	742
179.594	um^3	Spot	5	1000000029	743
179.594	um^3	Spot	5	1000000030	744
179.594	um^3	Spot	5	1000000031	745
179.594	um^3	Spot	5	1000000032	746
179.594	um^3	Spot	5	1000000033	747
179.594	um^3	Spot	5	1000000034	748
179.594	um^3	Spot	5	1000000037	749
179.594	um^3	Spot	5	1000000035	750
179.594	um^3	Spot	5	1000000036	751
179.594	um^3	Spot	5	1000000038	752
179.594	um^3	Spot	5	1000000040	753
179.594	um^3	Spot	5	1000000039	754
179.594	um^3	Spot	5	1000000174	755
179.594	um^3	Spot	5	1000000041	758
179.594	um^3	Spot	5	1000000044	759
179.594	um^3	Spot	5	1000000042	760
179.594	um^3	Spot	5	1000000045	761
179.594	um^3	Spot	5	1000000043	762
179.594	um^3	Spot	5	1000000046	763
179.594	um^3	Spot	5	1000000047	764
179.594	um^3	Spot	5	1000000048	765
179.594	um^3	Spot	5	1000000177	766
179.594	um^3	Spot	5	1000000049	767
179.594	um^3	Spot	5	1000000050	768
179.594	um^3	Spot	5	1000000051	769
179.594	um^3	Spot	5	1000000052	770
179.594	um^3	Spot	5	1000000053	771
179.594	um^3	Spot	5	1000000054	772
179.594	um^3	Spot	5	1000000055	773
179.594	um^3	Spot	5	1000000056	774
179.594	um^3	Spot	5	1000000057	775
179.594	um^3	Spot	5	1000000058	776
179.594	um^3	Spot	5	1000000059	777
179.594	um^3	Spot	5	1000000060	778
179.594	um^3	Spot	5	1000000061	779
179.594	um^3	Spot	5	1000000062	780
179.594	um^3	Spot	5	1000000063	781
179.594	um^3	Spot	5	1000000064	782
179.594	um^3	Spot	5	1000000065	783
179.594	um^3	Spot	5	1000000066	784
179.594	um^3	Spot	5	1000000067	785
179.594	um^3	Spot	5	1000000068	786
179.594	um^3	Spot	5	1000000070	787
179.594	um^3	Spot	5	1000000069	788
179.594	um^3	Spot	5	1000000071	789
179.594	um^3	Spot	5	1000000072	790
179.594	um^3	Spot	5	1000000073	791
179.594	um^3	Spot	5	1000000074	792
179.594	um^3	Spot	5	1000000076	793
179.594	um^3	Spot	5	1000000075	794
179.594	um^3	Spot	5	1000000079	795
179.594	um^3	Spot	5	1000000077	796
179.594	um^3	Spot	5	1000000080	797
179.594	um^3	Spot	5	1000000078	798
179.594	um^3	Spot	5	1000000082	799
179.594	um^3	Spot	5	1000000081	800
179.594	um^3	Spot	5	1000000083	802
179.594	um^3	Spot	5	1000000085	803
179.594	um^3	Spot	5	1000000086	804
179.594	um^3	Spot	5	1000000087	805
179.594	um^3	Spot	5	1000000084	806
179.594	um^3	Spot	5	1000000088	807
179.594	um^3	Spot	5	1000000089	808
179.594	um^3	Spot	5	1000000090	809
179.594	um^3	Spot	5	1000000091	810
179.594	um^3	Spot	5	1000000093	811
179.594	um^3	Spot	5	1000000092	812
179.594	um^3	Spot	5	1000000175	813
179.594	um^3	Spot	5	1000000094	814
179.594	um^3	Spot	5	1000000096	815
179.594	um^3	Spot	5	1000000095	816
179.594	um^3	Spot	5	1000000097	817
179.594	um^3	Spot	5	1000000098	818
179.594	um^3	Spot	5	1000000099	819
179.594	um^3	Spot	5	1000000100	821
179.594	um^3	Spot	5	1000000101	822
179.594	um^3	Spot	5	1000000102	823
179.594	um^3	Spot	5	1000000176	824
179.594	um^3	Spot	5	1000000103	825
179.594	um^3	Spot	5	1000000104	826
179.594	um^3	Spot	5	1000000105	827
179.594	um^3	Spot	5	1000000108	828
179.594	um^3	Spot	5	1000000107	829
179.594	um^3	Spot	5	1000000106	830
179.594	um^3	Spot	5	1000000109	831
179.594	um^3	Spot	5	1000000111	832
179.594	um^3	Spot	5	1000000110	833
179.594	um^3	Spot	5	1000000112	834
179.594	um^3	Spot	5	1000000113	835
179.594	um^3	Spot	5	1000000114	836
179.594	um^3	Spot	5	1000000115	837
179.594	um^3	Spot	5	1000000116	838
179.594	um^3	Spot	5	1000000117	839
179.594	um^3	Spot	5	1000000118	840
179.594	um^3	Spot	5	1000000119	841
179.594	um^3	Spot	5	1000000120	842
179.594	um^3	Spot	5	1000000121	843
179.594	um^3	Spot	5	1000000122	844
179.594	um^3	Spot	5	1000000124	845
179.594	um^3	Spot	5	1000000123	846
179.594	um^3	Spot	5	1000000125	847
179.594	um^3	Spot	5	1000000128	848
179.594	um^3	Spot	5	1000000126	849
179.594	um^3	Spot	5	1000000127	850
179.594	um^3	Spot	5	1000000129	851
179.594	um^3	Spot	5	1000000130	852
179.594	um^3	Spot	5	1000000131	853
179.594	um^3	Spot	5	1000000132	854
179.594	um^3	Spot	5	1000000133	855
179.594	um^3	Spot	5	1000000135	856
179.594	um^3	Spot	5	1000000134	857
179.594	um^3	Spot	5	1000000136	858
179.594	um^3	Spot	5	1000000137	859
179.594	um^3	Spot	5	1000000138	860
179.594	um^3	Spot	5	1000000139	861
179.594	um^3	Spot	5	1000000140	862
179.594	um^3	Spot	5	1000000143	863
179.594	um^3	Spot	5	1000000141	864
179.594	um^3	Spot	5	1000000142	865
179.594	um^3	Spot	5	1000000144	866
179.594	um^3	Spot	5	1000000145	867
179.594	um^3	Spot	5	1000000146	868
179.594	um^3	Spot	5	1000000147	869
179.594	um^3	Spot	5	1000000148	870
179.594	um^3	Spot	5	1000000149	871
179.594	um^3	Spot	5	1000000150	872
179.594	um^3	Spot	5	1000000151	873
179.594	um^3	Spot	5	1000000152	874
179.594	um^3	Spot	5	1000000153	875
179.594	um^3	Spot	5	1000000154	876
179.594	um^3	Spot	5	1000000155	877
179.594	um^3	Spot	5	1000000156	878
179.594	um^3	Spot	5	1000000157	879
179.594	um^3	Spot	5	1000000158	880
179.594	um^3	Spot	5	1000000159	881
179.594	um^3	Spot	5	1000000160	882
179.594	um^3	Spot	5	1000000162	883
179.594	um^3	Spot	5	1000000161	884
179.594	um^3	Spot	5	1000000163	885
179.594	um^3	Spot	5	1000000164	886
179.594	um^3	Spot	5	1000000165	887
179.594	um^3	Spot	5	1000000166	888
179.594	um^3	Spot	5	1000000167	889
179.594	um^3	Spot	5	1000000168	890
179.594	um^3	Spot	5	1000000169	891
179.594	um^3	Spot	5	1000000170	892
179.594	um^3	Spot	5	1000000171	893
179.594	um^3	Spot	5	1000000172	894
179.594	um^3	Spot	5	1000000173	895
179.594	um^3	Spot	6	1000000000	896
179.594	um^3	Spot	6	1000000001	897
179.594	um^3	Spot	6	1000000005	898
179.594	um^3	Spot	6	1000000004	899
179.594	um^3	Spot	6	1000000003	900
179.594	um^3	Spot	6	1000000006	901
179.594	um^3	Spot	6	1000000007	902
179.594	um^3	Spot	6	1000000008	903
179.594	um^3	Spot	6	1000000009	904
179.594	um^3	Spot	6	1000000010	905
179.594	um^3	Spot	6	1000000011	906
179.594	um^3	Spot	6	1000000013	907
179.594	um^3	Spot	6	1000000014	908
179.594	um^3	Spot	6	1000000012	909
179.594	um^3	Spot	6	1000000015	910
179.594	um^3	Spot	6	1000000016	911
179.594	um^3	Spot	6	1000000017	912
179.594	um^3	Spot	6	1000000018	913
179.594	um^3	Spot	6	1000000019	914
179.594	um^3	Spot	6	1000000020	915
179.594	um^3	Spot	6	1000000021	916
179.594	um^3	Spot	6	1000000022	917
179.594	um^3	Spot	6	1000000023	918
179.594	um^3	Spot	6	1000000024	919
179.594	um^3	Spot	6	1000000025	920
179.594	um^3	Spot	6	1000000026	921
179.594	um^3	Spot	6	1000000027	922
179.594	um^3	Spot	6	1000000028	923
179.594	um^3	Spot	6	1000000029	924
179.594	um^3	Spot	6	1000000030	925
179.594	um^3	Spot	6	1000000031	926
179.594	um^3	Spot	6	1000000032	927
179.594	um^3	Spot	6	1000000033	928
179.594	um^3	Spot	6	1000000034	929
179.594	um^3	Spot	6	1000000037	930
179.594	um^3	Spot	6	1000000035	931
179.594	um^3	Spot	6	1000000036	932
179.594	um^3	Spot	6	1000000038	933
179.594	um^3	Spot	6	1000000040	934
179.594	um^3	Spot	6	1000000039	935
179.594	um^3	Spot	6	1000000174	936
179.594	um^3	Spot	6	1000000041	939
179.594	um^3	Spot	6	1000000042	940
179.594	um^3	Spot	6	1000000044	941
179.594	um^3	Spot	6	1000000045	942
179.594	um^3	Spot	6	1000000043	943
179.594	um^3	Spot	6	1000000046	944
179.594	um^3	Spot	6	1000000047	945
179.594	um^3	Spot	6	1000000048	946
179.594	um^3	Spot	6	1000000049	947
179.594	um^3	Spot	6	1000000050	948
179.594	um^3	Spot	6	1000000051	949
179.594	um^3	Spot	6	1000000052	950
179.594	um^3	Spot	6	1000000053	951
179.594	um^3	Spot	6	1000000054	952
179.594	um^3	Spot	6	1000000055	953
179.594	um^3	Spot	6	1000000056	954
179.594	um^3	Spot	6	1000000057	955
179.594	um^3	Spot	6	1000000058	956
179.594	um^3	Spot	6	1000000059	957
179.594	um^3	Spot	6	1000000060	958
179.594	um^3	Spot	6	1000000061	959
179.594	um^3	Spot	6	1000000062	960
179.594	um^3	Spot	6	1000000063	961
179.594	um^3	Spot	6	1000000064	962
179.594	um^3	Spot	6	1000000065	963
179.594	um^3	Spot	6	1000000066	964
179.594	um^3	Spot	6	1000000067	965
179.594	um^3	Spot	6	1000000068	966
179.594	um^3	Spot	6	1000000069	967
179.594	um^3	Spot	6	1000000070	968
179.594	um^3	Spot	6	1000000071	969
179.594	um^3	Spot	6	1000000072	970
179.594	um^3	Spot	6	1000000073	971
179.594	um^3	Spot	6	1000000074	972
179.594	um^3	Spot	6	1000000076	973
179.594	um^3	Spot	6	1000000075	974
179.594	um^3	Spot	6	1000000080	975
179.594	um^3	Spot	6	1000000078	976
179.594	um^3	Spot	6	1000000079	977
179.594	um^3	Spot	6	1000000077	978
179.594	um^3	Spot	6	1000000081	979
179.594	um^3	Spot	6	1000000082	980
179.594	um^3	Spot	6	1000000083	982
179.594	um^3	Spot	6	1000000178	983
179.594	um^3	Spot	6	1000000085	984
179.594	um^3	Spot	6	1000000086	985
179.594	um^3	Spot	6	1000000087	986
179.594	um^3	Spot	6	1000000084	987
179.594	um^3	Spot	6	1000000088	988
179.594	um^3	Spot	6	1000000089	989
179.594	um^3	Spot	6	1000000090	990
179.594	um^3	Spot	6	1000000091	991
179.594	um^3	Spot	6	1000000093	992
179.594	um^3	Spot	6	1000000092	993
179.594	um^3	Spot	6	1000000175	994
179.594	um^3	Spot	6	1000000096	995
179.594	um^3	Spot	6	1000000094	996
179.594	um^3	Spot	6	1000000095	997
179.594	um^3	Spot	6	1000000097	998
179.594	um^3	Spot	6	1000000098	999
179.594	um^3	Spot	6	1000000099	1000
179.594	um^3	Spot	6	1000000100	1001
179.594	um^3	Spot	6	1000000101	1002
179.594	um^3	Spot	6	1000000102	1003
179.594	um^3	Spot	6	1000000176	1004
179.594	um^3	Spot	6	1000000103	1005
179.594	um^3	Spot	6	1000000104	1006
179.594	um^3	Spot	6	1000000105	1007
179.594	um^3	Spot	6	1000000108	1008
179.594	um^3	Spot	6	1000000107	1009
179.594	um^3	Spot	6	1000000106	1010
179.594	um^3	Spot	6	1000000109	1011
179.594	um^3	Spot	6	1000000110	1012
179.594	um^3	Spot	6	1000000111	1013
179.594	um^3	Spot	6	1000000112	1014
179.594	um^3	Spot	6	1000000113	1015
179.594	um^3	Spot	6	1000000114	1016
179.594	um^3	Spot	6	1000000115	1017
179.594	um^3	Spot	6	1000000116	1018
179.594	um^3	Spot	6	1000000117	1019
179.594	um^3	Spot	6	1000000118	1020
179.594	um^3	Spot	6	1000000119	1021
179.594	um^3	Spot	6	1000000120	1022
179.594	um^3	Spot	6	1000000121	1023
179.594	um^3	Spot	6	1000000122	1024
179.594	um^3	Spot	6	1000000123	1025
179.594	um^3	Spot	6	1000000124	1026
179.594	um^3	Spot	6	1000000125	1027
179.594	um^3	Spot	6	1000000126	1028
179.594	um^3	Spot	6	1000000127	1029
179.594	um^3	Spot	6	1000000128	1030
179.594	um^3	Spot	6	1000000129	1031
179.594	um^3	Spot	6	1000000130	1032
179.594	um^3	Spot	6	1000000131	1033
179.594	um^3	Spot	6	1000000132	1034
179.594	um^3	Spot	6	1000000133	1035
179.594	um^3	Spot	6	1000000134	1036
179.594	um^3	Spot	6	1000000135	1037
179.594	um^3	Spot	6	1000000136	1038
179.594	um^3	Spot	6	1000000137	1039
179.594	um^3	Spot	6	1000000138	1040
179.594	um^3	Spot	6	1000000139	1041
179.594	um^3	Spot	6	1000000140	1042
179.594	um^3	Spot	6	1000000143	1043
179.594	um^3	Spot	6	1000000141	1044
179.594	um^3	Spot	6	1000000142	1045
179.594	um^3	Spot	6	1000000144	1046
179.594	um^3	Spot	6	1000000145	1047
179.594	um^3	Spot	6	1000000146	1048
179.594	um^3	Spot	6	1000000147	1049
179.594	um^3	Spot	6	1000000148	1050
179.594	um^3	Spot	6	1000000149	1051
179.594	um^3	Spot	6	1000000150	1052
179.594	um^3	Spot	6	1000000151	1053
179.594	um^3	Spot	6	1000000152	1054
179.594	um^3	Spot	6	1000000153	1055
179.594	um^3	Spot	6	1000000154	1056
179.594	um^3	Spot	6	1000000155	1057
179.594	um^3	Spot	6	1000000156	1058
179.594	um^3	Spot	6	1000000157	1059
179.594	um^3	Spot	6	1000000158	1060
179.594	um^3	Spot	6	1000000159	1061
179.594	um^3	Spot	6	1000000160	1062
179.594	um^3	Spot	6	1000000162	1063
179.594	um^3	Spot	6	1000000161	1064
179.594	um^3	Spot	6	1000000163	1065
179.594	um^3	Spot	6	1000000164	1066
179.594	um^3	Spot	6	1000000165	1067
179.594	um^3	Spot	6	1000000166	1068
179.594	um^3	Spot	6	1000000167	1069
179.594	um^3	Spot	6	1000000168	1070
179.594	um^3	Spot	6	1000000169	1071
179.594	um^3	Spot	6	1000000170	1072
179.594	um^3	Spot	6	1000000171	1073
179.594	um^3	Spot	6	1000000172	1074
179.594	um^3	Spot	6	1000000173	1075
179.594	um^3	Spot	7	1000000000	1076
179.594	um^3	Spot	7	1000000001	1077
179.594	um^3	Spot	7	1000000002	1078
179.594	um^3	Spot	7	1000000004	1079
179.594	um^3	Spot	7	1000000005	1080
179.594	um^3	Spot	7	1000000003	1081
179.594	um^3	Spot	7	1000000006	1082
179.594	um^3	Spot	7	1000000007	1083
179.594	um^3	Spot	7	1000000008	1084
179.594	um^3	Spot	7	1000000009	1085
179.594	um^3	Spot	7	1000000011	1086
179.594	um^3	Spot	7	1000000013	1087
179.594	um^3	Spot	7	1000000014	1088
179.594	um^3	Spot	7	1000000012	1089
179.594	um^3	Spot	7	1000000015	1090
179.594	um^3	Spot	7	1000000016	1091
179.594	um^3	Spot	7	1000000017	1092
179.594	um^3	Spot	7	1000000018	1093
179.594	um^3	Spot	7	1000000019	1094
179.594	um^3	Spot	7	1000000020	1095
179.594	um^3	Spot	7	1000000021	1096
179.594	um^3	Spot	7	1000000022	1097
179.594	um^3	Spot	7	1000000023	1098
179.594	um^3	Spot	7	1000000024	1099
179.594	um^3	Spot	7	1000000025	1100
179.594	um^3	Spot	7	1000000026	1101
179.594	um^3	Spot	7	1000000027	1102
179.594	um^3	Spot	7	1000000028	1103
179.594	um^3	Spot	7	1000000029	1104
179.594	um^3	Spot	7	1000000030	1105
179.594	um^3	Spot	7	1000000031	1106
179.594	um^3	Spot	7	1000000032	1107
179.594	um^3	Spot	7	1000000033	1108
179.594	um^3	Spot	7	1000000034	1109
179.594	um^3	Spot	7	1000000035	1110
179.594	um^3	Spot	7	1000000037	1111
179.594	um^3	Spot	7	1000000036	1112
179.594	um^3	Spot	7	1000000038	1113
179.594	um^3	Spot	7	1000000040	1114
179.594	um^3	Spot	7	1000000174	1115
179.594	um^3	Spot	7	1000000039	1116
179.594	um^3	Spot	7	1000000041	1119
179.594	um^3	Spot	7	1000000042	1120
179.594	um^3	Spot	7	1000000044	1121
179.594	um^3	Spot	7	1000000045	1122
179.594	um^3	Spot	7	1000000043	1123
179.594	um^3	Spot	7	1000000046	1124
179.594	um^3	Spot	7	1000000047	1125
179.594	um^3	Spot	7	1000000048	1126
179.594	um^3	Spot	7	1000000049	1127
179.594	um^3	Spot	7	1000000050	1128
179.594	um^3	Spot	7	1000000051	1129
179.594	um^3	Spot	7	1000000052	1130
179.594	um^3	Spot	7	1000000053	1131
179.594	um^3	Spot	7	1000000054	1132
179.594	um^3	Spot	7	1000000055	1133
179.594	um^3	Spot	7	1000000056	1134
179.594	um^3	Spot	7	1000000057	1135
179.594	um^3	Spot	7	1000000058	1136
179.594	um^3	Spot	7	1000000059	1137
179.594	um^3	Spot	7	1000000061	1138
179.594	um^3	Spot	7	1000000060	1139
179.594	um^3	Spot	7	1000000062	1140
179.594	um^3	Spot	7	1000000063	1141
179.594	um^3	Spot	7	1000000064	1142
179.594	um^3	Spot	7	1000000065	1143
179.594	um^3	Spot	7	1000000066	1144
179.594	um^3	Spot	7	1000000068	1145
179.594	um^3	Spot	7	1000000067	1146
179.594	um^3	Spot	7	1000000069	1147
179.594	um^3	Spot	7	1000000070	1148
179.594	um^3	Spot	7	1000000071	1149
179.594	um^3	Spot	7	1000000072	1150
179.594	um^3	Spot	7	1000000073	1151
179.594	um^3	Spot	7	1000000074	1152
179.594	um^3	Spot	7	1000000076	1153
179.594	um^3	Spot	7	1000000075	1154
179.594	um^3	Spot	7	1000000080	1155
179.594	um^3	Spot	7	1000000077	1156
179.594	um^3	Spot	7	1000000078	1157
179.594	um^3	Spot	7	1000000079	1158
179.594	um^3	Spot	7	1000000082	1159
179.594	um^3	Spot	7	1000000081	1160
179.594	um^3	Spot	7	1000000083	1162
179.594	um^3	Spot	7	1000000178	1163
179.594	um^3	Spot	7	1000000085	1164
179.594	um^3	Spot	7	1000000084	1165
179.594	um^3	Spot	7	1000000086	1166
179.594	um^3	Spot	7	1000000087	1167
179.594	um^3	Spot	7	1000000088	1168
179.594	um^3	Spot	7	1000000089	1169
179.594	um^3	Spot	7	1000000090	1170
179.594	um^3	Spot	7	1000000091	1171
179.594	um^3	Spot	7	1000000093	1172
179.594	um^3	Spot	7	1000000092	1173
179.594	um^3	Spot	7	1000000175	1174
179.594	um^3	Spot	7	1000000095	1175
179.594	um^3	Spot	7	1000000094	1176
179.594	um^3	Spot	7	1000000096	1177
179.594	um^3	Spot	7	1000000097	1178
179.594	um^3	Spot	7	1000000098	1179
179.594	um^3	Spot	7	1000000099	1180
179.594	um^3	Spot	7	1000000100	1182
179.594	um^3	Spot	7	1000000101	1183
179.594	um^3	Spot	7	1000000102	1184
179.594	um^3	Spot	7	1000000103	1185
179.594	um^3	Spot	7	1000000104	1186
179.594	um^3	Spot	7	1000000105	1187
179.594	um^3	Spot	7	1000000106	1188
179.594	um^3	Spot	7	1000000107	1189
179.594	um^3	Spot	7	1000000108	1190
179.594	um^3	Spot	7	1000000109	1191
179.594	um^3	Spot	7	1000000111	1192
179.594	um^3	Spot	7	1000000110	1193
179.594	um^3	Spot	7	1000000112	1194
179.594	um^3	Spot	7	1000000113	1195
179.594	um^3	Spot	7	1000000114	1196
179.594	um^3	Spot	7	1000000115	1197
179.594	um^3	Spot	7	1000000116	1198
179.594	um^3	Spot	7	1000000117	1199
179.594	um^3	Spot	7	1000000118	1200
179.594	um^3	Spot	7	1000000119	1201
179.594	um^3	Spot	7	1000000120	1202
179.594	um^3	Spot	7	1000000121	1203
179.594	um^3	Spot	7	1000000122	1204
179.594	um^3	Spot	7	1000000124	1205
179.594	um^3	Spot	7	1000000123	1206
179.594	um^3	Spot	7	1000000125	1207
179.594	um^3	Spot	7	1000000126	1208
179.594	um^3	Spot	7	1000000127	1209
179.594	um^3	Spot	7	1000000129	1210
179.594	um^3	Spot	7	1000000130	1211
179.594	um^3	Spot	7	1000000131	1212
179.594	um^3	Spot	7	1000000132	1213
179.594	um^3	Spot	7	1000000133	1214
179.594	um^3	Spot	7	1000000134	1215
179.594	um^3	Spot	7	1000000135	1216
179.594	um^3	Spot	7	1000000136	1217
179.594	um^3	Spot	7	1000000137	1218
179.594	um^3	Spot	7	1000000138	1219
179.594	um^3	Spot	7	1000000139	1220
179.594	um^3	Spot	7	1000000140	1221
179.594	um^3	Spot	7	1000000143	1222
179.594	um^3	Spot	7	1000000141	1223
179.594	um^3	Spot	7	1000000142	1224
179.594	um^3	Spot	7	1000000144	1225
179.594	um^3	Spot	7	1000000145	1226
179.594	um^3	Spot	7	1000000146	1227
179.594	um^3	Spot	7	1000000147	1228
179.594	um^3	Spot	7	1000000148	1229
179.594	um^3	Spot	7	1000000149	1230
179.594	um^3	Spot	7	1000000150	1231
179.594	um^3	Spot	7	1000000151	1232
179.594	um^3	Spot	7	1000000152	1233
179.594	um^3	Spot	7	1000000153	1234
179.594	um^3	Spot	7	1000000154	1235
179.594	um^3	Spot	7	1000000155	1236
179.594	um^3	Spot	7	1000000156	1237
179.594	um^3	Spot	7	1000000157	1238
179.594	um^3	Spot	7	1000000158	1239
179.594	um^3	Spot	7	1000000159	1240
179.594	um^3	Spot	7	1000000160	1241
179.594	um^3	Spot	7	1000000161	1242
179.594	um^3	Spot	7	1000000162	1243
179.594	um^3	Spot	7	1000000163	1244
179.594	um^3	Spot	7	1000000164	1245
179.594	um^3	Spot	7	1000000165	1246
179.594	um^3	Spot	7	1000000166	1247
179.594	um^3	Spot	7	1000000167	1248
179.594	um^3	Spot	7	1000000168	1249
179.594	um^3	Spot	7	1000000169	1250
179.594	um^3	Spot	7	1000000170	1251
179.594	um^3	Spot	7	1000000171	1252
179.594	um^3	Spot	7	1000000172	1253
179.594	um^3	Spot	7	1000000173	1254
179.594	um^3	Spot	8	1000000000	1255
179.594	um^3	Spot	8	1000000001	1256
179.594	um^3	Spot	8	1000000005	1257
179.594	um^3	Spot	8	1000000004	1258
179.594	um^3	Spot	8	1000000003	1259
179.594	um^3	Spot	8	1000000006	1260
179.594	um^3	Spot	8	1000000007	1261
179.594	um^3	Spot	8	1000000008	1262
179.594	um^3	Spot	8	1000000009	1263
179.594	um^3	Spot	8	1000000010	1264
179.594	um^3	Spot	8	1000000011	1265
179.594	um^3	Spot	8	1000000014	1266
179.594	um^3	Spot	8	1000000012	1267
179.594	um^3	Spot	8	1000000013	1268
179.594	um^3	Spot	8	1000000015	1269
179.594	um^3	Spot	8	1000000016	1270
179.594	um^3	Spot	8	1000000017	1271
179.594	um^3	Spot	8	1000000018	1272
179.594	um^3	Spot	8	1000000019	1273
179.594	um^3	Spot	8	1000000020	1274
179.594	um^3	Spot	8	1000000021	1275
179.594	um^3	Spot	8	1000000022	1276
179.594	um^3	Spot	8	1000000023	1277
179.594	um^3	Spot	8	1000000024	1278
179.594	um^3	Spot	8	1000000025	1279
179.594	um^3	Spot	8	1000000026	1280
179.594	um^3	Spot	8	1000000027	1281
179.594	um^3	Spot	8	1000000028	1282
179.594	um^3	Spot	8	1000000029	1283
179.594	um^3	Spot	8	1000000030	1284
179.594	um^3	Spot	8	1000000031	1285
179.594	um^3	Spot	8	1000000032	1286
179.594	um^3	Spot	8	1000000033	1287
179.594	um^3	Spot	8	1000000034	1288
179.594	um^3	Spot	8	1000000035	1289
179.594	um^3	Spot	8	1000000037	1290
179.594	um^3	Spot	8	1000000036	1291
179.594	um^3	Spot	8	1000000038	1292
179.594	um^3	Spot	8	1000000040	1293
179.594	um^3	Spot	8	1000000174	1294
179.594	um^3	Spot	8	1000000039	1295
179.594	um^3	Spot	8	1000000041	1298
179.594	um^3	Spot	8	1000000042	1299
179.594	um^3	Spot	8	1000000044	1300
179.594	um^3	Spot	8	1000000043	1301
179.594	um^3	Spot	8	1000000045	1302
179.594	um^3	Spot	8	1000000046	1303
179.594	um^3	Spot	8	1000000047	1304
179.594	um^3	Spot	8	1000000048	1305
179.594	um^3	Spot	8	1000000177	1306
179.594	um^3	Spot	8	1000000049	1307
179.594	um^3	Spot	8	1000000050	1308
179.594	um^3	Spot	8	1000000052	1309
179.594	um^3	Spot	8	1000000051	1310
179.594	um^3	Spot	8	1000000053	1311
179.594	um^3	Spot	8	1000000054	1312
179.594	um^3	Spot	8	1000000055	1313
179.594	um^3	Spot	8	1000000056	1314
179.594	um^3	Spot	8	1000000057	1315
179.594	um^3	Spot	8	1000000058	1316
179.594	um^3	Spot	8	1000000059	1317
179.594	um^3	Spot	8	1000000061	1318
179.594	um^3	Spot	8	1000000060	1319
179.594	um^3	Spot	8	1000000062	1320
179.594	um^3	Spot	8	1000000063	1321
179.594	um^3	Spot	8	1000000065	1322
179.594	um^3	Spot	8	1000000064	1323
179.594	um^3	Spot	8	1000000066	1324
179.594	um^3	Spot	8	1000000067	1325
179.594	um^3	Spot	8	1000000068	1326
179.594	um^3	Spot	8	1000000069	1327
179.594	um^3	Spot	8	1000000070	1328
179.594	um^3	Spot	8	1000000071	1329
179.594	um^3	Spot	8	1000000072	1330
179.594	um^3	Spot	8	1000000073	1331
179.594	um^3	Spot	8	1000000074	1332
179.594	um^3	Spot	8	1000000076	1333
179.594	um^3	Spot	8	1000000075	1334
179.594	um^3	Spot	8	1000000080	1335
179.594	um^3	Spot	8	1000000078	1336
179.594	um^3	Spot	8	1000000079	1337
179.594	um^3	Spot	8	1000000077	1338
179.594	um^3	Spot	8	1000000081	1339
179.594	um^3	Spot	8	1000000082	1340
179.594	um^3	Spot	8	1000000083	1342
179.594	um^3	Spot	8	1000000085	1343
179.594	um^3	Spot	8	1000000086	1344
179.594	um^3	Spot	8	1000000087	1345
179.594	um^3	Spot	8	1000000084	1346
179.594	um^3	Spot	8	1000000088	1347
179.594	um^3	Spot	8	1000000089	1348
179.594	um^3	Spot	8	1000000090	1349
179.594	um^3	Spot	8	1000000091	1350
179.594	um^3	Spot	8	1000000093	1351
179.594	um^3	Spot	8	1000000092	1352
179.594	um^3	Spot	8	1000000175	1353
179.594	um^3	Spot	8	1000000094	1354
179.594	um^3	Spot	8	1000000096	1355
179.594	um^3	Spot	8	1000000095	1356
179.594	um^3	Spot	8	1000000097	1357
179.594	um^3	Spot	8	1000000098	1358
179.594	um^3	Spot	8	1000000099	1359
179.594	um^3	Spot	8	1000000100	1361
179.594	um^3	Spot	8	1000000101	1362
179.594	um^3	Spot	8	1000000102	1363
179.594	um^3	Spot	8	1000000176	1364
179.594	um^3	Spot	8	1000000103	1365
179.594	um^3	Spot	8	1000000104	1366
179.594	um^3	Spot	8	1000000105	1367
179.594	um^3	Spot	8	1000000108	1368
179.594	um^3	Spot	8	1000000106	1369
179.594	um^3	Spot	8	1000000107	1370
179.594	um^3	Spot	8	1000000109	1371
179.594	um^3	Spot	8	1000000111	1372
179.594	um^3	Spot	8	1000000110	1373
179.594	um^3	Spot	8	1000000112	1374
179.594	um^3	Spot	8	1000000113	1375
179.594	um^3	Spot	8	1000000114	1376
179.594	um^3	Spot	8	1000000115	1377
179.594	um^3	Spot	8	1000000116	1378
179.594	um^3	Spot	8	1000000117	1379
179.594	um^3	Spot	8	1000000118	1380
179.594	um^3	Spot	8	1000000119	1381
179.594	um^3	Spot	8	1000000120	1382
179.594	um^3	Spot	8	1000000122	1383
179.594	um^3	Spot	8	1000000121	1384
179.594	um^3	Spot	8	1000000123	1385
179.594	um^3	Spot	8	1000000124	1386
179.594	um^3	Spot	8	1000000125	1387
179.594	um^3	Spot	8	1000000126	1388
179.594	um^3	Spot	8	1000000127	1389
179.594	um^3	Spot	8	1000000128	1390
179.594	um^3	Spot	8	1000000129	1391
179.594	um^3	Spot	8	1000000130	1392
179.594	um^3	Spot	8	1000000131	1393
179.594	um^3	Spot	8	1000000132	1394
179.594	um^3	Spot	8	1000000133	1395
179.594	um^3	Spot	8	1000000134	1396
179.594	um^3	Spot	8	1000000135	1397
179.594	um^3	Spot	8	1000000136	1398
179.594	um^3	Spot	8	1000000137	1399
179.594	um^3	Spot	8	1000000138	1400
179.594	um^3	Spot	8	1000000139	1401
179.594	um^3	Spot	8	1000000140	1402
179.594	um^3	Spot	8	1000000141	1403
179.594	um^3	Spot	8	1000000143	1404
179.594	um^3	Spot	8	1000000142	1405
179.594	um^3	Spot	8	1000000144	1406
179.594	um^3	Spot	8	1000000145	1407
179.594	um^3	Spot	8	1000000146	1408
179.594	um^3	Spot	8	1000000147	1409
179.594	um^3	Spot	8	1000000148	1410
179.594	um^3	Spot	8	1000000149	1411
179.594	um^3	Spot	8	1000000150	1412
179.594	um^3	Spot	8	1000000151	1413
179.594	um^3	Spot	8	1000000152	1414
179.594	um^3	Spot	8	1000000153	1415
179.594	um^3	Spot	8	1000000154	1416
179.594	um^3	Spot	8	1000000155	1417
179.594	um^3	Spot	8	1000000157	1418
179.594	um^3	Spot	8	1000000158	1419
179.594	um^3	Spot	8	1000000159	1420
179.594	um^3	Spot	8	1000000160	1421
179.594	um^3	Spot	8	1000000161	1422
179.594	um^3	Spot	8	1000000162	1423
179.594	um^3	Spot	8	1000000163	1424
179.594	um^3	Spot	8	1000000164	1425
179.594	um^3	Spot	8	1000000165	1426
179.594	um^3	Spot	8	1000000166	1427
179.594	um^3	Spot	8	1000000167	1428
179.594	um^3	Spot	8	1000000168	1429
179.594	um^3	Spot	8	1000000169	1430
179.594	um^3	Spot	8	1000000170	1431
179.594	um^3	Spot	8	1000000171	1432
179.594	um^3	Spot	8	1000000172	1433
179.594	um^3	Spot	8	1000000173	1434
179.594	um^3	Spot	9	1000000000	1435
179.594	um^3	Spot	9	1000000001	1436
179.594	um^3	Spot	9	1000000002	1437
179.594	um^3	Spot	9	1000000005	1438
179.594	um^3	Spot	9	1000000004	1439
179.594	um^3	Spot	9	1000000003	1440
179.594	um^3	Spot	9	1000000006	1441
179.594	um^3	Spot	9	1000000007	1442
179.594	um^3	Spot	9	1000000008	1443
179.594	um^3	Spot	9	1000000009	1444
179.594	um^3	Spot	9	1000000011	1445
179.594	um^3	Spot	9	1000000012	1446
179.594	um^3	Spot	9	1000000013	1447
179.594	um^3	Spot	9	1000000014	1448
179.594	um^3	Spot	9	1000000015	1449
179.594	um^3	Spot	9	1000000016	1450
179.594	um^3	Spot	9	1000000017	1451
179.594	um^3	Spot	9	1000000018	1452
179.594	um^3	Spot	9	1000000019	1453
179.594	um^3	Spot	9	1000000020	1454
179.594	um^3	Spot	9	1000000021	1455
179.594	um^3	Spot	9	1000000022	1456
179.594	um^3	Spot	9	1000000023	1457
179.594	um^3	Spot	9	1000000024	1458
179.594	um^3	Spot	9	1000000025	1459
179.594	um^3	Spot	9	1000000026	1460
179.594	um^3	Spot	9	1000000027	1461
179.594	um^3	Spot	9	1000000028	1462
179.594	um^3	Spot	9	1000000029	1463
179.594	um^3	Spot	9	1000000030	1464
179.594	um^3	Spot	9	1000000031	1465
179.594	um^3	Spot	9	1000000032	1466
179.594	um^3	Spot	9	1000000033	1467
179.594	um^3	Spot	9	1000000034	1468
179.594	um^3	Spot	9	1000000035	1469
179.594	um^3	Spot	9	1000000037	1470
179.594	um^3	Spot	9	1000000036	1471
179.594	um^3	Spot	9	1000000038	1472
179.594	um^3	Spot	9	1000000040	1473
179.594	um^3	Spot	9	1000000039	1474
179.594	um^3	Spot	9	1000000174	1475
179.594	um^3	Spot	9	1000000041	1477
179.594	um^3	Spot	9	1000000042	1478
179.594	um^3	Spot	9	1000000044	1479
179.594	um^3	Spot	9	1000000045	1480
179.594	um^3	Spot	9	1000000043	1481
179.594	um^3	Spot	9	1000000046	1482
179.594	um^3	Spot	9	1000000047	1483
179.594	um^3	Spot	9	1000000048	1484
179.594	um^3	Spot	9	1000000177	1485
179.594	um^3	Spot	9	1000000049	1486
179.594	um^3	Spot	9	1000000050	1487
179.594	um^3	Spot	9	1000000051	1488
179.594	um^3	Spot	9	1000000052	1489
179.594	um^3	Spot	9	1000000053	1490
179.594	um^3	Spot	9	1000000054	1491
179.594	um^3	Spot	9	1000000055	1492
179.594	um^3	Spot	9	1000000057	1493
179.594	um^3	Spot	9	1000000056	1494
179.594	um^3	Spot	9	1000000058	1495
179.594	um^3	Spot	9	1000000059	1496
179.594	um^3	Spot	9	1000000061	1497
179.594	um^3	Spot	9	1000000060	1498
179.594	um^3	Spot	9	1000000062	1499
179.594	um^3	Spot	9	1000000063	1500
179.594	um^3	Spot	9	1000000064	1501
179.594	um^3	Spot	9	1000000065	1502
179.594	um^3	Spot	9	1000000066	1503
179.594	um^3	Spot	9	1000000067	1504
179.594	um^3	Spot	9	1000000068	1505
179.594	um^3	Spot	9	1000000069	1506
179.594	um^3	Spot	9	1000000070	1507
179.594	um^3	Spot	9	1000000071	1508
179.594	um^3	Spot	9	1000000072	1509
179.594	um^3	Spot	9	1000000073	1510
179.594	um^3	Spot	9	1000000074	1511
179.594	um^3	Spot	9	1000000076	1512
179.594	um^3	Spot	9	1000000075	1513
179.594	um^3	Spot	9	1000000080	1514
179.594	um^3	Spot	9	1000000079	1515
179.594	um^3	Spot	9	1000000077	1516
179.594	um^3	Spot	9	1000000081	1517
179.594	um^3	Spot	9	1000000082	1518
179.594	um^3	Spot	9	1000000083	1520
179.594	um^3	Spot	9	1000000085	1521
179.594	um^3	Spot	9	1000000086	1522
179.594	um^3	Spot	9	1000000087	1523
179.594	um^3	Spot	9	1000000084	1524
179.594	um^3	Spot	9	1000000088	1525
179.594	um^3	Spot	9	1000000089	1526
179.594	um^3	Spot	9	1000000090	1527
179.594	um^3	Spot	9	1000000091	1528
179.594	um^3	Spot	9	1000000093	1529
179.594	um^3	Spot	9	1000000092	1530
179.594	um^3	Spot	9	1000000094	1531
179.594	um^3	Spot	9	1000000175	1532
179.594	um^3	Spot	9	1000000095	1533
179.594	um^3	Spot	9	1000000096	1534
179.594	um^3	Spot	9	1000000097	1535
179.594	um^3	Spot	9	1000000098	1536
179.594	um^3	Spot	9	1000000099	1537
179.594	um^3	Spot	9	1000000100	1539
179.594	um^3	Spot	9	1000000101	1540
179.594	um^3	Spot	9	1000000102	1541
179.594	um^3	Spot	9	1000000176	1542
179.594	um^3	Spot	9	1000000103	1543
179.594	um^3	Spot	9	1000000104	1544
179.594	um^3	Spot	9	1000000105	1545
179.594	um^3	Spot	9	1000000108	1546
179.594	um^3	Spot	9	1000000106	1547
179.594	um^3	Spot	9	1000000107	1548
179.594	um^3	Spot	9	1000000109	1549
179.594	um^3	Spot	9	1000000179	1550
179.594	um^3	Spot	9	1000000111	1551
179.594	um^3	Spot	9	1000000110	1552
179.594	um^3	Spot	9	1000000112	1553
179.594	um^3	Spot	9	1000000113	1554
179.594	um^3	Spot	9	1000000114	1555
179.594	um^3	Spot	9	1000000115	1556
179.594	um^3	Spot	9	1000000116	1557
179.594	um^3	Spot	9	1000000117	1558
179.594	um^3	Spot	9	1000000118	1559
179.594	um^3	Spot	9	1000000120	1560
179.594	um^3	Spot	9	1000000119	1561
179.594	um^3	Spot	9	1000000121	1562
179.594	um^3	Spot	9	1000000122	1563
179.594	um^3	Spot	9	1000000124	1564
179.594	um^3	Spot	9	1000000123	1565
179.594	um^3	Spot	9	1000000125	1566
179.594	um^3	Spot	9	1000000128	1567
179.594	um^3	Spot	9	1000000126	1568
179.594	um^3	Spot	9	1000000127	1569
179.594	um^3	Spot	9	1000000129	1570
179.594	um^3	Spot	9	1000000130	1571
179.594	um^3	Spot	9	1000000132	1572
179.594	um^3	Spot	9	1000000131	1573
179.594	um^3	Spot	9	1000000133	1574
179.594	um^3	Spot	9	1000000134	1575
179.594	um^3	Spot	9	1000000135	1576
179.594	um^3	Spot	9	1000000136	1577
179.594	um^3	Spot	9	1000000137	1578
179.594	um^3	Spot	9	1000000138	1579
179.594	um^3	Spot	9	1000000139	1580
179.594	um^3	Spot	9	1000000140	1581
179.594	um^3	Spot	9	1000000141	1582
179.594	um^3	Spot	9	1000000142	1583
179.594	um^3	Spot	9	1000000143	1584
179.594	um^3	Spot	9	1000000144	1585
179.594	um^3	Spot	9	1000000145	1586
179.594	um^3	Spot	9	1000000146	1587
179.594	um^3	Spot	9	1000000147	1588
179.594	um^3	Spot	9	1000000148	1589
179.594	um^3	Spot	9	1000000149	1590
179.594	um^3	Spot	9	1000000150	1591
179.594	um^3	Spot	9	1000000151	1592
179.594	um^3	Spot	9	1000000152	1593
179.594	um^3	Spot	9	1000000153	1594
179.594	um^3	Spot	9	1000000154	1595
179.594	um^3	Spot	9	1000000155	1596
179.594	um^3	Spot	9	1000000157	1597
179.594	um^3	Spot	9	1000000158	1598
179.594	um^3	Spot	9	1000000159	1599
179.594	um^3	Spot	9	1000000160	1600
179.594	um^3	Spot	9	1000000162	1601
179.594	um^3	Spot	9	1000000161	1602
179.594	um^3	Spot	9	1000000163	1603
179.594	um^3	Spot	9	1000000164	1604
179.594	um^3	Spot	9	1000000165	1605
179.594	um^3	Spot	9	1000000166	1606
179.594	um^3	Spot	9	1000000167	1607
179.594	um^3	Spot	9	1000000168	1608
179.594	um^3	Spot	9	1000000169	1609
179.594	um^3	Spot	9	1000000170	1610
179.594	um^3	Spot	9	1000000171	1611
179.594	um^3	Spot	9	1000000172	1612
179.594	um^3	Spot	9	1000000173	1613
179.594	um^3	Spot	10	1000000000	1614
179.594	um^3	Spot	10	1000000001	1615
179.594	um^3	Spot	10	1000000002	1616
179.594	um^3	Spot	10	1000000004	1617
179.594	um^3	Spot	10	1000000005	1618
179.594	um^3	Spot	10	1000000003	1619
179.594	um^3	Spot	10	1000000006	1620
179.594	um^3	Spot	10	1000000008	1621
179.594	um^3	Spot	10	1000000009	1622
179.594	um^3	Spot	10	1000000011	1623
179.594	um^3	Spot	10	1000000013	1624
179.594	um^3	Spot	10	1000000014	1625
179.594	um^3	Spot	10	1000000012	1626
179.594	um^3	Spot	10	1000000015	1627
179.594	um^3	Spot	10	1000000016	1628
179.594	um^3	Spot	10	1000000017	1629
179.594	um^3	Spot	10	1000000018	1630
179.594	um^3	Spot	10	1000000019	1631
179.594	um^3	Spot	10	1000000020	1632
179.594	um^3	Spot	10	1000000021	1633
179.594	um^3	Spot	10	1000000022	1634
179.594	um^3	Spot	10	1000000023	1635
179.594	um^3	Spot	10	1000000024	1636
179.594	um^3	Spot	10	1000000025	1637
179.594	um^3	Spot	10	1000000026	1638
179.594	um^3	Spot	10	1000000027	1639
179.594	um^3	Spot	10	1000000028	1640
179.594	um^3	Spot	10	1000000030	1641
179.594	um^3	Spot	10	1000000029	1642
179.594	um^3	Spot	10	1000000031	1643
179.594	um^3	Spot	10	1000000032	1644
179.594	um^3	Spot	10	1000000033	1645
179.594	um^3	Spot	10	1000000034	1646
179.594	um^3	Spot	10	1000000035	1647
179.594	um^3	Spot	10	1000000037	1648
179.594	um^3	Spot	10	1000000036	1649
179.594	um^3	Spot	10	1000000038	1650
179.594	um^3	Spot	10	1000000040	1651
179.594	um^3	Spot	10	1000000039	1652
179.594	um^3	Spot	10	1000000174	1653
179.594	um^3	Spot	10	1000000041	1655
179.594	um^3	Spot	10	1000000044	1656
179.594	um^3	Spot	10	1000000042	1657
179.594	um^3	Spot	10	1000000045	1658
179.594	um^3	Spot	10	1000000043	1659
179.594	um^3	Spot	10	1000000047	1660
179.594	um^3	Spot	10	1000000046	1661
179.594	um^3	Spot	10	1000000048	1663
179.594	um^3	Spot	10	1000000049	1664
179.594	um^3	Spot	10	1000000050	1665
179.594	um^3	Spot	10	1000000051	1666
179.594	um^3	Spot	10	1000000052	1667
179.594	um^3	Spot	10	1000000053	1668
179.594	um^3	Spot	10	1000000054	1669
179.594	um^3	Spot	10	1000000055	1670
179.594	um^3	Spot	10	1000000056	1671
179.594	um^3	Spot	10	1000000057	1672
179.594	um^3	Spot	10	1000000058	1673
179.594	um^3	Spot	10	1000000059	1674
179.594	um^3	Spot	10	1000000060	1675
179.594	um^3	Spot	10	1000000061	1676
179.594	um^3	Spot	10	1000000062	1677
179.594	um^3	Spot	10	1000000063	1678
179.594	um^3	Spot	10	1000000064	1679
179.594	um^3	Spot	10	1000000065	1680
179.594	um^3	Spot	10	1000000066	1681
179.594	um^3	Spot	10	1000000067	1682
179.594	um^3	Spot	10	1000000068	1683
179.594	um^3	Spot	10	1000000069	1684
179.594	um^3	Spot	10	1000000071	1685
179.594	um^3	Spot	10	1000000070	1686
179.594	um^3	Spot	10	1000000072	1687
179.594	um^3	Spot	10	1000000073	1688
179.594	um^3	Spot	10	1000000074	1689
179.594	um^3	Spot	10	1000000076	1690
179.594	um^3	Spot	10	1000000075	1691
179.594	um^3	Spot	10	1000000079	1692
179.594	um^3	Spot	10	1000000080	1693
179.594	um^3	Spot	10	1000000078	1694
179.594	um^3	Spot	10	1000000077	1695
179.594	um^3	Spot	10	1000000081	1696
179.594	um^3	Spot	10	1000000082	1697
179.594	um^3	Spot	10	1000000083	1699
179.594	um^3	Spot	10	1000000178	1700
179.594	um^3	Spot	10	1000000085	1701
179.594	um^3	Spot	10	1000000086	1702
179.594	um^3	Spot	10	1000000087	1703
179.594	um^3	Spot	10	1000000084	1704
179.594	um^3	Spot	10	1000000088	1705
179.594	um^3	Spot	10	1000000089	1706
179.594	um^3	Spot	10	1000000090	1707
179.594	um^3	Spot	10	1000000091	1708
179.594	um^3	Spot	10	1000000093	1709
179.594	um^3	Spot	10	1000000092	1710
179.594	um^3	Spot	10	1000000095	1711
179.594	um^3	Spot	10	1000000096	1712
179.594	um^3	Spot	10	1000000094	1713
179.594	um^3	Spot	10	1000000097	1714
179.594	um^3	Spot	10	1000000098	1715
179.594	um^3	Spot	10	1000000099	1716
179.594	um^3	Spot	10	1000000100	1718
179.594	um^3	Spot	10	1000000101	1719
179.594	um^3	Spot	10	1000000102	1720
179.594	um^3	Spot	10	1000000176	1721
179.594	um^3	Spot	10	1000000103	1722
179.594	um^3	Spot	10	1000000104	1723
179.594	um^3	Spot	10	1000000105	1724
179.594	um^3	Spot	10	1000000108	1725
179.594	um^3	Spot	10	1000000106	1726
179.594	um^3	Spot	10	1000000107	1727
179.594	um^3	Spot	10	1000000109	1728
179.594	um^3	Spot	10	1000000110	1729
179.594	um^3	Spot	10	1000000111	1730
179.594	um^3	Spot	10	1000000112	1731
179.594	um^3	Spot	10	1000000113	1732
179.594	um^3	Spot	10	1000000114	1733
179.594	um^3	Spot	10	1000000115	1734
179.594	um^3	Spot	10	1000000116	1735
179.594	um^3	Spot	10	1000000117	1736
179.594	um^3	Spot	10	1000000118	1737
179.594	um^3	Spot	10	1000000119	1738
179.594	um^3	Spot	10	1000000120	1739
179.594	um^3	Spot	10	1000000122	1740
179.594	um^3	Spot	10	1000000123	1741
179.594	um^3	Spot	10	1000000124	1742
179.594	um^3	Spot	10	1000000125	1743
179.594	um^3	Spot	10	1000000126	1744
179.594	um^3	Spot	10	1000000127	1745
179.594	um^3	Spot	10	1000000128	1746
179.594	um^3	Spot	10	1000000129	1747
179.594	um^3	Spot	10	1000000130	1748
179.594	um^3	Spot	10	1000000132	1749
179.594	um^3	Spot	10	1000000131	1750
179.594	um^3	Spot	10	1000000133	1751
179.594	um^3	Spot	10	1000000134	1752
179.594	um^3	Spot	10	1000000135	1753
179.594	um^3	Spot	10	1000000136	1754
179.594	um^3	Spot	10	1000000137	1755
179.594	um^3	Spot	10	1000000138	1756
179.594	um^3	Spot	10	1000000139	1757
179.594	um^3	Spot	10	1000000140	1758
179.594	um^3	Spot	10	1000000143	1759
179.594	um^3	Spot	10	1000000141	1760
179.594	um^3	Spot	10	1000000142	1761
179.594	um^3	Spot	10	1000000144	1762
179.594	um^3	Spot	10	1000000145	1763
179.594	um^3	Spot	10	1000000146	1764
179.594	um^3	Spot	10	1000000147	1765
179.594	um^3	Spot	10	1000000148	1767
179.594	um^3	Spot	10	1000000149	1768
179.594	um^3	Spot	10	1000000150	1769
179.594	um^3	Spot	10	1000000151	1770
179.594	um^3	Spot	10	1000000152	1771
179.594	um^3	Spot	10	1000000153	1772
179.594	um^3	Spot	10	1000000154	1773
179.594	um^3	Spot	10	1000000155	1774
179.594	um^3	Spot	10	1000000157	1775
179.594	um^3	Spot	10	1000000158	1776
179.594	um^3	Spot	10	1000000159	1777
179.594	um^3	Spot	10	1000000160	1778
179.594	um^3	Spot	10	1000000161	1779
179.594	um^3	Spot	10	1000000162	1780
179.594	um^3	Spot	10	1000000163	1781
179.594	um^3	Spot	10	1000000164	1782
179.594	um^3	Spot	10	1000000165	1783
179.594	um^3	Spot	10	1000000166	1784
179.594	um^3	Spot	10	1000000167	1785
179.594	um^3	Spot	10	1000000168	1786
179.594	um^3	Spot	10	1000000169	1787
179.594	um^3	Spot	10	1000000170	1788
179.594	um^3	Spot	10	1000000171	1789
179.594	um^3	Spot	10	1000000172	1790
179.594	um^3	Spot	10	1000000173	1791
179.594	um^3	Spot	11	1000000000	1792
179.594	um^3	Spot	11	1000000001	1793
179.594	um^3	Spot	11	1000000002	1794
179.594	um^3	Spot	11	1000000004	1795
179.594	um^3	Spot	11	1000000005	1796
179.594	um^3	Spot	11	1000000003	1797
179.594	um^3	Spot	11	1000000006	1798
179.594	um^3	Spot	11	1000000008	1799
179.594	um^3	Spot	11	1000000009	1800
179.594	um^3	Spot	11	1000000011	1801
179.594	um^3	Spot	11	1000000013	1802
179.594	um^3	Spot	11	1000000012	1803
179.594	um^3	Spot	11	1000000014	1804
179.594	um^3	Spot	11	1000000015	1805
179.594	um^3	Spot	11	1000000016	1806
179.594	um^3	Spot	11	1000000017	1807
179.594	um^3	Spot	11	1000000018	1808
179.594	um^3	Spot	11	1000000019	1809
179.594	um^3	Spot	11	1000000020	1810
179.594	um^3	Spot	11	1000000021	1811
179.594	um^3	Spot	11	1000000022	1812
179.594	um^3	Spot	11	1000000023	1813
179.594	um^3	Spot	11	1000000024	1814
179.594	um^3	Spot	11	1000000025	1815
179.594	um^3	Spot	11	1000000026	1816
179.594	um^3	Spot	11	1000000027	1817
179.594	um^3	Spot	11	1000000180	1818
179.594	um^3	Spot	11	1000000028	1819
179.594	um^3	Spot	11	1000000029	1820
179.594	um^3	Spot	11	1000000030	1821
179.594	um^3	Spot	11	1000000031	1822
179.594	um^3	Spot	11	1000000032	1823
179.594	um^3	Spot	11	1000000033	1824
179.594	um^3	Spot	11	1000000034	1825
179.594	um^3	Spot	11	1000000035	1826
179.594	um^3	Spot	11	1000000037	1827
179.594	um^3	Spot	11	1000000036	1828
179.594	um^3	Spot	11	1000000038	1829
179.594	um^3	Spot	11	1000000040	1830
179.594	um^3	Spot	11	1000000039	1831
179.594	um^3	Spot	11	1000000174	1832
179.594	um^3	Spot	11	1000000041	1834
179.594	um^3	Spot	11	1000000045	1835
179.594	um^3	Spot	11	1000000042	1836
179.594	um^3	Spot	11	1000000044	1837
179.594	um^3	Spot	11	1000000043	1838
179.594	um^3	Spot	11	1000000046	1839
179.594	um^3	Spot	11	1000000047	1840
179.594	um^3	Spot	11	1000000048	1842
179.594	um^3	Spot	11	1000000177	1843
179.594	um^3	Spot	11	1000000049	1844
179.594	um^3	Spot	11	1000000050	1845
179.594	um^3	Spot	11	1000000052	1846
179.594	um^3	Spot	11	1000000051	1847
179.594	um^3	Spot	11	1000000053	1848
179.594	um^3	Spot	11	1000000054	1849
179.594	um^3	Spot	11	1000000055	1850
179.594	um^3	Spot	11	1000000056	1851
179.594	um^3	Spot	11	1000000057	1852
179.594	um^3	Spot	11	1000000058	1853
179.594	um^3	Spot	11	1000000059	1854
179.594	um^3	Spot	11	1000000060	1855
179.594	um^3	Spot	11	1000000061	1856
179.594	um^3	Spot	11	1000000062	1857
179.594	um^3	Spot	11	1000000063	1858
179.594	um^3	Spot	11	1000000064	1859
179.594	um^3	Spot	11	1000000065	1860
179.594	um^3	Spot	11	1000000066	1861
179.594	um^3	Spot	11	1000000067	1862
179.594	um^3	Spot	11	1000000068	1863
179.594	um^3	Spot	11	1000000069	1864
179.594	um^3	Spot	11	1000000071	1865
179.594	um^3	Spot	11	1000000070	1866
179.594	um^3	Spot	11	1000000072	1867
179.594	um^3	Spot	11	1000000073	1868
179.594	um^3	Spot	11	1000000074	1869
179.594	um^3	Spot	11	1000000075	1870
179.594	um^3	Spot	11	1000000076	1871
179.594	um^3	Spot	11	1000000080	1872
179.594	um^3	Spot	11	1000000079	1873
179.594	um^3	Spot	11	1000000078	1874
179.594	um^3	Spot	11	1000000077	1875
179.594	um^3	Spot	11	1000000081	1876
179.594	um^3	Spot	11	1000000082	1877
179.594	um^3	Spot	11	1000000083	1879
179.594	um^3	Spot	11	1000000178	1880
179.594	um^3	Spot	11	1000000085	1881
179.594	um^3	Spot	11	1000000086	1882
179.594	um^3	Spot	11	1000000087	1883
179.594	um^3	Spot	11	1000000084	1884
179.594	um^3	Spot	11	1000000088	1885
179.594	um^3	Spot	11	1000000089	1886
179.594	um^3	Spot	11	1000000090	1887
179.594	um^3	Spot	11	1000000091	1888
179.594	um^3	Spot	11	1000000092	1889
179.594	um^3	Spot	11	1000000175	1890
179.594	um^3	Spot	11	1000000094	1891
179.594	um^3	Spot	11	1000000095	1892
179.594	um^3	Spot	11	1000000096	1893
179.594	um^3	Spot	11	1000000097	1894
179.594	um^3	Spot	11	1000000098	1895
179.594	um^3	Spot	11	1000000099	1896
179.594	um^3	Spot	11	1000000100	1898
179.594	um^3	Spot	11	1000000101	1899
179.594	um^3	Spot	11	1000000102	1900
179.594	um^3	Spot	11	1000000176	1901
179.594	um^3	Spot	11	1000000103	1902
179.594	um^3	Spot	11	1000000104	1903
179.594	um^3	Spot	11	1000000105	1904
179.594	um^3	Spot	11	1000000108	1905
179.594	um^3	Spot	11	1000000106	1906
179.594	um^3	Spot	11	1000000107	1907
179.594	um^3	Spot	11	1000000109	1908
179.594	um^3	Spot	11	1000000111	1909
179.594	um^3	Spot	11	1000000110	1910
179.594	um^3	Spot	11	1000000112	1911
179.594	um^3	Spot	11	1000000113	1912
179.594	um^3	Spot	11	1000000114	1913
179.594	um^3	Spot	11	1000000115	1914
179.594	um^3	Spot	11	1000000116	1915
179.594	um^3	Spot	11	1000000117	1916
179.594	um^3	Spot	11	1000000118	1917
179.594	um^3	Spot	11	1000000119	1918
179.594	um^3	Spot	11	1000000120	1919
179.594	um^3	Spot	11	1000000121	1920
179.594	um^3	Spot	11	1000000122	1921
179.594	um^3	Spot	11	1000000123	1922
179.594	um^3	Spot	11	1000000124	1923
179.594	um^3	Spot	11	1000000125	1924
179.594	um^3	Spot	11	1000000127	1925
179.594	um^3	Spot	11	1000000126	1926
179.594	um^3	Spot	11	1000000128	1927
179.594	um^3	Spot	11	1000000129	1928
179.594	um^3	Spot	11	1000000130	1929
179.594	um^3	Spot	11	1000000131	1930
179.594	um^3	Spot	11	1000000132	1931
179.594	um^3	Spot	11	1000000133	1932
179.594	um^3	Spot	11	1000000134	1933
179.594	um^3	Spot	11	1000000135	1934
179.594	um^3	Spot	11	1000000136	1935
179.594	um^3	Spot	11	1000000137	1936
179.594	um^3	Spot	11	1000000138	1937
179.594	um^3	Spot	11	1000000139	1938
179.594	um^3	Spot	11	1000000140	1939
179.594	um^3	Spot	11	1000000141	1940
179.594	um^3	Spot	11	1000000143	1941
179.594	um^3	Spot	11	1000000142	1942
179.594	um^3	Spot	11	1000000144	1943
179.594	um^3	Spot	11	1000000145	1944
179.594	um^3	Spot	11	1000000146	1945
179.594	um^3	Spot	11	1000000147	1947
179.594	um^3	Spot	11	1000000148	1948
179.594	um^3	Spot	11	1000000149	1949
179.594	um^3	Spot	11	1000000150	1950
179.594	um^3	Spot	11	1000000151	1951
179.594	um^3	Spot	11	1000000152	1952
179.594	um^3	Spot	11	1000000153	1953
179.594	um^3	Spot	11	1000000154	1954
179.594	um^3	Spot	11	1000000155	1955
179.594	um^3	Spot	11	1000000157	1956
179.594	um^3	Spot	11	1000000158	1957
179.594	um^3	Spot	11	1000000159	1958
179.594	um^3	Spot	11	1000000160	1959
179.594	um^3	Spot	11	1000000162	1960
179.594	um^3	Spot	11	1000000161	1961
179.594	um^3	Spot	11	1000000163	1962
179.594	um^3	Spot	11	1000000164	1963
179.594	um^3	Spot	11	1000000165	1964
179.594	um^3	Spot	11	1000000166	1965
179.594	um^3	Spot	11	1000000167	1966
179.594	um^3	Spot	11	1000000168	1967
179.594	um^3	Spot	11	1000000169	1968
179.594	um^3	Spot	11	1000000170	1969
179.594	um^3	Spot	11	1000000171	1970
179.594	um^3	Spot	11	1000000172	1971
179.594	um^3	Spot	11	1000000173	1972
179.594	um^3	Spot	12	1000000000	1973
179.594	um^3	Spot	12	1000000001	1974
179.594	um^3	Spot	12	1000000005	1975
179.594	um^3	Spot	12	1000000004	1976
179.594	um^3	Spot	12	1000000003	1977
179.594	um^3	Spot	12	1000000006	1978
179.594	um^3	Spot	12	1000000007	1979
179.594	um^3	Spot	12	1000000008	1980
179.594	um^3	Spot	12	1000000009	1981
179.594	um^3	Spot	12	1000000011	1982
179.594	um^3	Spot	12	1000000013	1983
179.594	um^3	Spot	12	1000000012	1984
179.594	um^3	Spot	12	1000000014	1985
179.594	um^3	Spot	12	1000000015	1986
179.594	um^3	Spot	12	1000000016	1987
179.594	um^3	Spot	12	1000000017	1988
179.594	um^3	Spot	12	1000000018	1989
179.594	um^3	Spot	12	1000000019	1990
179.594	um^3	Spot	12	1000000020	1991
179.594	um^3	Spot	12	1000000021	1992
179.594	um^3	Spot	12	1000000022	1993
179.594	um^3	Spot	12	1000000023	1994
179.594	um^3	Spot	12	1000000024	1995
179.594	um^3	Spot	12	1000000025	1996
179.594	um^3	Spot	12	1000000026	1997
179.594	um^3	Spot	12	1000000027	1998
179.594	um^3	Spot	12	1000000180	1999
179.594	um^3	Spot	12	1000000028	2000
179.594	um^3	Spot	12	1000000029	2001
179.594	um^3	Spot	12	1000000030	2002
179.594	um^3	Spot	12	1000000031	2003
179.594	um^3	Spot	12	1000000032	2004
179.594	um^3	Spot	12	1000000033	2005
179.594	um^3	Spot	12	1000000034	2006
179.594	um^3	Spot	12	1000000035	2007
179.594	um^3	Spot	12	1000000037	2008
179.594	um^3	Spot	12	1000000036	2009
179.594	um^3	Spot	12	1000000038	2010
179.594	um^3	Spot	12	1000000040	2011
179.594	um^3	Spot	12	1000000039	2012
179.594	um^3	Spot	12	1000000174	2013
179.594	um^3	Spot	12	1000000041	2015
179.594	um^3	Spot	12	1000000045	2016
179.594	um^3	Spot	12	1000000044	2017
179.594	um^3	Spot	12	1000000042	2018
179.594	um^3	Spot	12	1000000043	2019
179.594	um^3	Spot	12	1000000046	2020
179.594	um^3	Spot	12	1000000047	2021
179.594	um^3	Spot	12	1000000048	2023
179.594	um^3	Spot	12	1000000049	2024
179.594	um^3	Spot	12	1000000050	2025
179.594	um^3	Spot	12	1000000051	2026
179.594	um^3	Spot	12	1000000052	2027
179.594	um^3	Spot	12	1000000053	2028
179.594	um^3	Spot	12	1000000054	2029
179.594	um^3	Spot	12	1000000055	2030
179.594	um^3	Spot	12	1000000056	2031
179.594	um^3	Spot	12	1000000057	2032
179.594	um^3	Spot	12	1000000058	2033
179.594	um^3	Spot	12	1000000059	2034
179.594	um^3	Spot	12	1000000061	2035
179.594	um^3	Spot	12	1000000060	2036
179.594	um^3	Spot	12	1000000062	2037
179.594	um^3	Spot	12	1000000063	2038
179.594	um^3	Spot	12	1000000065	2039
179.594	um^3	Spot	12	1000000064	2040
179.594	um^3	Spot	12	1000000066	2041
179.594	um^3	Spot	12	1000000067	2042
[truncated: 8,248 more rows]
