# Supplementary material for: Protocol for real-time monitoring of CD8+ T and myeloid cell behavior in human high-grade serous ovarian cancer slices
Source: STAR Protoc. 2024 Jun 2;5(2):103102. doi: 10.1016/j.xpro.2024.103102 (PMC11179100; doi:10.1016/j.xpro.2024.103102)
Supplement: Data S3. Files for testing the R script, quantification and statistical analysis step 2 [file mmc3.zip › Test files/Slice1_b/__Area.csv]

Area
====================
Area	Unit	Category	Time	TrackID	ID
153.938	um^2	Spot	1	1000000000	0
153.938	um^2	Spot	1	1000000001	1
153.938	um^2	Spot	1	1000000002	2
153.938	um^2	Spot	1	1000000003	3
153.938	um^2	Spot	1	1000000004	5
153.938	um^2	Spot	1	1000000005	6
153.938	um^2	Spot	1	1000000006	7
153.938	um^2	Spot	1	1000000007	8
153.938	um^2	Spot	1	1000000008	9
153.938	um^2	Spot	1	1000000009	10
153.938	um^2	Spot	1	1000000010	11
153.938	um^2	Spot	1	1000000011	12
153.938	um^2	Spot	1	1000000012	13
153.938	um^2	Spot	1	1000000013	14
153.938	um^2	Spot	1	1000000014	15
153.938	um^2	Spot	1	1000000015	16
153.938	um^2	Spot	1	1000000016	17
153.938	um^2	Spot	1	1000000017	18
153.938	um^2	Spot	1	1000000018	19
153.938	um^2	Spot	1	1000000019	20
153.938	um^2	Spot	1	1000000020	21
153.938	um^2	Spot	1	1000000021	22
153.938	um^2	Spot	1	1000000022	23
153.938	um^2	Spot	1	1000000023	24
153.938	um^2	Spot	1	1000000024	25
153.938	um^2	Spot	1	1000000025	26
153.938	um^2	Spot	1	1000000026	27
153.938	um^2	Spot	1	1000000027	28
153.938	um^2	Spot	1	1000000028	29
153.938	um^2	Spot	1	1000000029	30
153.938	um^2	Spot	1	1000000030	31
153.938	um^2	Spot	1	1000000031	32
153.938	um^2	Spot	1	1000000032	33
153.938	um^2	Spot	1	1000000033	34
153.938	um^2	Spot	1	1000000034	35
153.938	um^2	Spot	1	1000000035	36
153.938	um^2	Spot	1	1000000036	37
153.938	um^2	Spot	1	1000000037	38
153.938	um^2	Spot	1	1000000038	39
153.938	um^2	Spot	1	1000000039	40
153.938	um^2	Spot	1	1000000040	41
153.938	um^2	Spot	1	1000000041	42
153.938	um^2	Spot	1	1000000042	43
153.938	um^2	Spot	1	1000000043	44
153.938	um^2	Spot	1	1000000044	45
153.938	um^2	Spot	1	1000000045	46
153.938	um^2	Spot	1	1000000046	47
153.938	um^2	Spot	1	1000000047	48
153.938	um^2	Spot	1	1000000048	49
153.938	um^2	Spot	1	1000000049	50
153.938	um^2	Spot	1	1000000050	51
153.938	um^2	Spot	1	1000000051	52
153.938	um^2	Spot	1	1000000052	53
153.938	um^2	Spot	1	1000000053	54
153.938	um^2	Spot	1	1000000054	55
153.938	um^2	Spot	1	1000000055	56
153.938	um^2	Spot	1	1000000056	57
153.938	um^2	Spot	1	1000000057	58
153.938	um^2	Spot	1	1000000058	59
153.938	um^2	Spot	1	1000000059	61
153.938	um^2	Spot	1	1000000060	62
153.938	um^2	Spot	1	1000000061	63
153.938	um^2	Spot	1	1000000062	64
153.938	um^2	Spot	1	1000000063	65
153.938	um^2	Spot	1	1000000064	66
153.938	um^2	Spot	2	1000000000	67
153.938	um^2	Spot	2	1000000001	68
153.938	um^2	Spot	2	1000000002	69
153.938	um^2	Spot	2	1000000003	70
153.938	um^2	Spot	2	1000000004	72
153.938	um^2	Spot	2	1000000005	73
153.938	um^2	Spot	2	1000000006	74
153.938	um^2	Spot	2	1000000007	75
153.938	um^2	Spot	2	1000000008	76
153.938	um^2	Spot	2	1000000009	77
153.938	um^2	Spot	2	1000000065	78
153.938	um^2	Spot	2	1000000010	79
153.938	um^2	Spot	2	1000000011	80
153.938	um^2	Spot	2	1000000012	81
153.938	um^2	Spot	2	1000000013	82
153.938	um^2	Spot	2	1000000014	83
153.938	um^2	Spot	2	1000000015	84
153.938	um^2	Spot	2	1000000016	85
153.938	um^2	Spot	2	1000000017	86
153.938	um^2	Spot	2	1000000018	87
153.938	um^2	Spot	2	1000000019	88
153.938	um^2	Spot	2	1000000020	89
153.938	um^2	Spot	2	1000000021	90
153.938	um^2	Spot	2	1000000022	91
153.938	um^2	Spot	2	1000000023	92
153.938	um^2	Spot	2	1000000024	93
153.938	um^2	Spot	2	1000000025	94
153.938	um^2	Spot	2	1000000026	95
153.938	um^2	Spot	2	1000000027	96
153.938	um^2	Spot	2	1000000028	97
153.938	um^2	Spot	2	1000000029	98
153.938	um^2	Spot	2	1000000030	99
153.938	um^2	Spot	2	1000000031	100
153.938	um^2	Spot	2	1000000032	101
153.938	um^2	Spot	2	1000000033	102
153.938	um^2	Spot	2	1000000034	103
153.938	um^2	Spot	2	1000000035	104
153.938	um^2	Spot	2	1000000036	105
153.938	um^2	Spot	2	1000000037	106
153.938	um^2	Spot	2	1000000038	107
153.938	um^2	Spot	2	1000000039	108
153.938	um^2	Spot	2	1000000040	109
153.938	um^2	Spot	2	1000000041	110
153.938	um^2	Spot	2	1000000042	111
153.938	um^2	Spot	2	1000000043	112
153.938	um^2	Spot	2	1000000044	113
153.938	um^2	Spot	2	1000000045	114
153.938	um^2	Spot	2	1000000046	115
153.938	um^2	Spot	2	1000000047	116
153.938	um^2	Spot	2	1000000048	117
153.938	um^2	Spot	2	1000000049	118
153.938	um^2	Spot	2	1000000050	119
153.938	um^2	Spot	2	1000000051	120
153.938	um^2	Spot	2	1000000052	121
153.938	um^2	Spot	2	1000000053	122
153.938	um^2	Spot	2	1000000054	123
153.938	um^2	Spot	2	1000000055	124
153.938	um^2	Spot	2	1000000056	125
153.938	um^2	Spot	2	1000000057	126
153.938	um^2	Spot	2	1000000058	128
153.938	um^2	Spot	2	1000000059	129
153.938	um^2	Spot	2	1000000060	130
153.938	um^2	Spot	2	1000000061	131
153.938	um^2	Spot	2	1000000062	132
153.938	um^2	Spot	2	1000000063	133
153.938	um^2	Spot	2	1000000064	134
153.938	um^2	Spot	3	1000000000	135
153.938	um^2	Spot	3	1000000002	136
153.938	um^2	Spot	3	1000000004	138
153.938	um^2	Spot	3	1000000005	139
153.938	um^2	Spot	3	1000000006	140
153.938	um^2	Spot	3	1000000007	141
153.938	um^2	Spot	3	1000000008	142
153.938	um^2	Spot	3	1000000009	143
153.938	um^2	Spot	3	1000000065	144
153.938	um^2	Spot	3	1000000010	145
153.938	um^2	Spot	3	1000000011	146
153.938	um^2	Spot	3	1000000012	147
153.938	um^2	Spot	3	1000000003	148
153.938	um^2	Spot	3	1000000013	149
153.938	um^2	Spot	3	1000000014	150
153.938	um^2	Spot	3	1000000015	151
153.938	um^2	Spot	3	1000000016	152
153.938	um^2	Spot	3	1000000017	153
153.938	um^2	Spot	3	1000000018	154
153.938	um^2	Spot	3	1000000019	155
153.938	um^2	Spot	3	1000000020	156
153.938	um^2	Spot	3	1000000021	157
153.938	um^2	Spot	3	1000000022	158
153.938	um^2	Spot	3	1000000023	159
153.938	um^2	Spot	3	1000000024	160
153.938	um^2	Spot	3	1000000025	161
153.938	um^2	Spot	3	1000000026	162
153.938	um^2	Spot	3	1000000027	163
153.938	um^2	Spot	3	1000000028	164
153.938	um^2	Spot	3	1000000029	165
153.938	um^2	Spot	3	1000000030	166
153.938	um^2	Spot	3	1000000031	167
153.938	um^2	Spot	3	1000000032	168
153.938	um^2	Spot	3	1000000033	169
153.938	um^2	Spot	3	1000000034	170
153.938	um^2	Spot	3	1000000035	171
153.938	um^2	Spot	3	1000000036	172
153.938	um^2	Spot	3	1000000037	173
153.938	um^2	Spot	3	1000000038	174
153.938	um^2	Spot	3	1000000039	175
153.938	um^2	Spot	3	1000000040	176
153.938	um^2	Spot	3	1000000041	177
153.938	um^2	Spot	3	1000000042	178
153.938	um^2	Spot	3	1000000043	179
153.938	um^2	Spot	3	1000000044	180
153.938	um^2	Spot	3	1000000045	181
153.938	um^2	Spot	3	1000000046	182
153.938	um^2	Spot	3	1000000047	183
153.938	um^2	Spot	3	1000000048	184
153.938	um^2	Spot	3	1000000049	185
153.938	um^2	Spot	3	1000000050	186
153.938	um^2	Spot	3	1000000051	187
153.938	um^2	Spot	3	1000000052	188
153.938	um^2	Spot	3	1000000053	189
153.938	um^2	Spot	3	1000000054	190
153.938	um^2	Spot	3	1000000055	191
153.938	um^2	Spot	3	1000000056	192
153.938	um^2	Spot	3	1000000057	194
153.938	um^2	Spot	3	1000000058	195
153.938	um^2	Spot	3	1000000059	196
153.938	um^2	Spot	3	1000000060	197
153.938	um^2	Spot	3	1000000061	198
153.938	um^2	Spot	3	1000000062	199
153.938	um^2	Spot	3	1000000063	200
153.938	um^2	Spot	3	1000000064	201
153.938	um^2	Spot	4	1000000001	202
153.938	um^2	Spot	4	1000000002	203
153.938	um^2	Spot	4	1000000004	205
153.938	um^2	Spot	4	1000000005	206
153.938	um^2	Spot	4	1000000006	207
153.938	um^2	Spot	4	1000000007	208
153.938	um^2	Spot	4	1000000008	209
153.938	um^2	Spot	4	1000000009	210
153.938	um^2	Spot	4	1000000065	211
153.938	um^2	Spot	4	1000000010	212
153.938	um^2	Spot	4	1000000011	213
153.938	um^2	Spot	4	1000000012	214
153.938	um^2	Spot	4	1000000003	215
153.938	um^2	Spot	4	1000000013	216
153.938	um^2	Spot	4	1000000014	217
153.938	um^2	Spot	4	1000000015	218
153.938	um^2	Spot	4	1000000016	219
153.938	um^2	Spot	4	1000000017	220
153.938	um^2	Spot	4	1000000018	221
153.938	um^2	Spot	4	1000000019	222
153.938	um^2	Spot	4	1000000020	223
153.938	um^2	Spot	4	1000000021	224
153.938	um^2	Spot	4	1000000022	225
153.938	um^2	Spot	4	1000000023	226
153.938	um^2	Spot	4	1000000024	227
153.938	um^2	Spot	4	1000000025	228
153.938	um^2	Spot	4	1000000026	229
153.938	um^2	Spot	4	1000000027	230
153.938	um^2	Spot	4	1000000028	231
153.938	um^2	Spot	4	1000000029	232
153.938	um^2	Spot	4	1000000030	233
153.938	um^2	Spot	4	1000000032	234
153.938	um^2	Spot	4	1000000033	235
153.938	um^2	Spot	4	1000000034	236
153.938	um^2	Spot	4	1000000035	237
153.938	um^2	Spot	4	1000000036	238
153.938	um^2	Spot	4	1000000037	239
153.938	um^2	Spot	4	1000000038	240
153.938	um^2	Spot	4	1000000039	241
153.938	um^2	Spot	4	1000000040	242
153.938	um^2	Spot	4	1000000041	243
153.938	um^2	Spot	4	1000000042	244
153.938	um^2	Spot	4	1000000043	245
153.938	um^2	Spot	4	1000000044	246
153.938	um^2	Spot	4	1000000045	247
153.938	um^2	Spot	4	1000000046	248
153.938	um^2	Spot	4	1000000047	249
153.938	um^2	Spot	4	1000000048	250
153.938	um^2	Spot	4	1000000049	251
153.938	um^2	Spot	4	1000000050	252
153.938	um^2	Spot	4	1000000051	253
153.938	um^2	Spot	4	1000000052	254
153.938	um^2	Spot	4	1000000053	255
153.938	um^2	Spot	4	1000000054	256
153.938	um^2	Spot	4	1000000055	257
153.938	um^2	Spot	4	1000000056	258
153.938	um^2	Spot	4	1000000057	259
153.938	um^2	Spot	4	1000000058	260
153.938	um^2	Spot	4	1000000059	262
153.938	um^2	Spot	4	1000000060	263
153.938	um^2	Spot	4	1000000061	264
153.938	um^2	Spot	4	1000000062	265
153.938	um^2	Spot	4	1000000063	266
153.938	um^2	Spot	4	1000000064	267
153.938	um^2	Spot	5	1000000000	268
153.938	um^2	Spot	5	1000000002	269
153.938	um^2	Spot	5	1000000004	271
153.938	um^2	Spot	5	1000000005	272
153.938	um^2	Spot	5	1000000006	273
153.938	um^2	Spot	5	1000000020	274
153.938	um^2	Spot	5	1000000007	275
153.938	um^2	Spot	5	1000000008	276
153.938	um^2	Spot	5	1000000009	277
153.938	um^2	Spot	5	1000000065	278
153.938	um^2	Spot	5	1000000010	279
153.938	um^2	Spot	5	1000000011	280
153.938	um^2	Spot	5	1000000012	281
153.938	um^2	Spot	5	1000000003	282
153.938	um^2	Spot	5	1000000013	283
153.938	um^2	Spot	5	1000000014	284
153.938	um^2	Spot	5	1000000015	285
153.938	um^2	Spot	5	1000000016	286
153.938	um^2	Spot	5	1000000017	287
153.938	um^2	Spot	5	1000000018	288
153.938	um^2	Spot	5	1000000019	289
153.938	um^2	Spot	5	1000000021	290
153.938	um^2	Spot	5	1000000022	291
153.938	um^2	Spot	5	1000000023	292
153.938	um^2	Spot	5	1000000024	293
153.938	um^2	Spot	5	1000000025	294
153.938	um^2	Spot	5	1000000026	295
153.938	um^2	Spot	5	1000000027	296
153.938	um^2	Spot	5	1000000028	297
153.938	um^2	Spot	5	1000000029	298
153.938	um^2	Spot	5	1000000030	299
153.938	um^2	Spot	5	1000000031	300
153.938	um^2	Spot	5	1000000032	301
153.938	um^2	Spot	5	1000000033	302
153.938	um^2	Spot	5	1000000035	303
153.938	um^2	Spot	5	1000000034	304
153.938	um^2	Spot	5	1000000036	305
153.938	um^2	Spot	5	1000000037	306
153.938	um^2	Spot	5	1000000038	307
153.938	um^2	Spot	5	1000000039	308
153.938	um^2	Spot	5	1000000040	309
153.938	um^2	Spot	5	1000000041	310
153.938	um^2	Spot	5	1000000042	311
153.938	um^2	Spot	5	1000000043	312
153.938	um^2	Spot	5	1000000044	313
153.938	um^2	Spot	5	1000000045	314
153.938	um^2	Spot	5	1000000046	315
153.938	um^2	Spot	5	1000000047	316
153.938	um^2	Spot	5	1000000048	317
153.938	um^2	Spot	5	1000000049	318
153.938	um^2	Spot	5	1000000050	319
153.938	um^2	Spot	5	1000000051	320
153.938	um^2	Spot	5	1000000052	321
153.938	um^2	Spot	5	1000000053	322
153.938	um^2	Spot	5	1000000054	323
153.938	um^2	Spot	5	1000000055	324
153.938	um^2	Spot	5	1000000056	325
153.938	um^2	Spot	5	1000000057	326
153.938	um^2	Spot	5	1000000058	327
153.938	um^2	Spot	5	1000000059	329
153.938	um^2	Spot	5	1000000060	330
153.938	um^2	Spot	5	1000000061	331
153.938	um^2	Spot	5	1000000062	332
153.938	um^2	Spot	5	1000000063	333
153.938	um^2	Spot	5	1000000064	334
153.938	um^2	Spot	6	1000000002	335
153.938	um^2	Spot	6	1000000004	337
153.938	um^2	Spot	6	1000000005	338
153.938	um^2	Spot	6	1000000006	339
153.938	um^2	Spot	6	1000000007	340
153.938	um^2	Spot	6	1000000008	341
153.938	um^2	Spot	6	1000000009	342
153.938	um^2	Spot	6	1000000010	343
153.938	um^2	Spot	6	1000000012	344
153.938	um^2	Spot	6	1000000003	345
153.938	um^2	Spot	6	1000000013	346
153.938	um^2	Spot	6	1000000014	347
153.938	um^2	Spot	6	1000000015	348
153.938	um^2	Spot	6	1000000016	349
153.938	um^2	Spot	6	1000000017	350
153.938	um^2	Spot	6	1000000018	351
153.938	um^2	Spot	6	1000000019	352
153.938	um^2	Spot	6	1000000020	353
153.938	um^2	Spot	6	1000000021	354
153.938	um^2	Spot	6	1000000022	355
153.938	um^2	Spot	6	1000000023	356
153.938	um^2	Spot	6	1000000024	357
153.938	um^2	Spot	6	1000000025	358
153.938	um^2	Spot	6	1000000026	359
153.938	um^2	Spot	6	1000000027	360
153.938	um^2	Spot	6	1000000028	361
153.938	um^2	Spot	6	1000000029	362
153.938	um^2	Spot	6	1000000030	363
153.938	um^2	Spot	6	1000000031	364
153.938	um^2	Spot	6	1000000032	365
153.938	um^2	Spot	6	1000000033	366
153.938	um^2	Spot	6	1000000034	367
153.938	um^2	Spot	6	1000000035	368
153.938	um^2	Spot	6	1000000036	369
153.938	um^2	Spot	6	1000000037	370
153.938	um^2	Spot	6	1000000038	371
153.938	um^2	Spot	6	1000000039	372
153.938	um^2	Spot	6	1000000040	373
153.938	um^2	Spot	6	1000000041	374
153.938	um^2	Spot	6	1000000042	375
153.938	um^2	Spot	6	1000000043	376
153.938	um^2	Spot	6	1000000044	377
153.938	um^2	Spot	6	1000000045	378
153.938	um^2	Spot	6	1000000046	379
153.938	um^2	Spot	6	1000000047	380
153.938	um^2	Spot	6	1000000048	381
153.938	um^2	Spot	6	1000000049	382
153.938	um^2	Spot	6	1000000050	383
153.938	um^2	Spot	6	1000000051	384
153.938	um^2	Spot	6	1000000052	385
153.938	um^2	Spot	6	1000000053	386
153.938	um^2	Spot	6	1000000054	387
153.938	um^2	Spot	6	1000000055	388
153.938	um^2	Spot	6	1000000056	389
153.938	um^2	Spot	6	1000000057	390
153.938	um^2	Spot	6	1000000058	392
153.938	um^2	Spot	6	1000000059	393
153.938	um^2	Spot	6	1000000060	394
153.938	um^2	Spot	6	1000000061	395
153.938	um^2	Spot	6	1000000062	396
153.938	um^2	Spot	6	1000000063	397
153.938	um^2	Spot	6	1000000064	398
153.938	um^2	Spot	7	1000000000	399
153.938	um^2	Spot	7	1000000001	400
153.938	um^2	Spot	7	1000000002	401
153.938	um^2	Spot	7	1000000003	402
153.938	um^2	Spot	7	1000000004	404
153.938	um^2	Spot	7	1000000005	405
153.938	um^2	Spot	7	1000000006	406
153.938	um^2	Spot	7	1000000020	407
153.938	um^2	Spot	7	1000000007	408
153.938	um^2	Spot	7	1000000008	409
153.938	um^2	Spot	7	1000000009	410
153.938	um^2	Spot	7	1000000065	411
153.938	um^2	Spot	7	1000000010	412
153.938	um^2	Spot	7	1000000012	413
153.938	um^2	Spot	7	1000000013	414
153.938	um^2	Spot	7	1000000014	415
153.938	um^2	Spot	7	1000000015	416
153.938	um^2	Spot	7	1000000016	417
153.938	um^2	Spot	7	1000000017	418
153.938	um^2	Spot	7	1000000018	419
153.938	um^2	Spot	7	1000000019	420
153.938	um^2	Spot	7	1000000021	421
153.938	um^2	Spot	7	1000000022	422
153.938	um^2	Spot	7	1000000023	423
153.938	um^2	Spot	7	1000000024	424
153.938	um^2	Spot	7	1000000025	425
153.938	um^2	Spot	7	1000000026	426
153.938	um^2	Spot	7	1000000027	427
153.938	um^2	Spot	7	1000000028	428
153.938	um^2	Spot	7	1000000029	429
153.938	um^2	Spot	7	1000000030	430
153.938	um^2	Spot	7	1000000031	431
153.938	um^2	Spot	7	1000000032	432
153.938	um^2	Spot	7	1000000033	433
153.938	um^2	Spot	7	1000000034	434
153.938	um^2	Spot	7	1000000035	435
153.938	um^2	Spot	7	1000000036	436
153.938	um^2	Spot	7	1000000037	437
153.938	um^2	Spot	7	1000000038	438
153.938	um^2	Spot	7	1000000039	439
153.938	um^2	Spot	7	1000000040	440
153.938	um^2	Spot	7	1000000041	441
153.938	um^2	Spot	7	1000000042	442
153.938	um^2	Spot	7	1000000043	443
153.938	um^2	Spot	7	1000000044	444
153.938	um^2	Spot	7	1000000045	445
153.938	um^2	Spot	7	1000000046	446
153.938	um^2	Spot	7	1000000047	447
153.938	um^2	Spot	7	1000000048	448
153.938	um^2	Spot	7	1000000049	449
153.938	um^2	Spot	7	1000000050	450
153.938	um^2	Spot	7	1000000051	451
153.938	um^2	Spot	7	1000000052	452
153.938	um^2	Spot	7	1000000053	453
153.938	um^2	Spot	7	1000000054	454
153.938	um^2	Spot	7	1000000055	455
153.938	um^2	Spot	7	1000000056	456
153.938	um^2	Spot	7	1000000057	457
153.938	um^2	Spot	7	1000000058	459
153.938	um^2	Spot	7	1000000059	460
153.938	um^2	Spot	7	1000000060	461
153.938	um^2	Spot	7	1000000061	462
153.938	um^2	Spot	7	1000000062	463
153.938	um^2	Spot	7	1000000063	464
153.938	um^2	Spot	7	1000000064	465
153.938	um^2	Spot	8	1000000000	466
153.938	um^2	Spot	8	1000000002	467
153.938	um^2	Spot	8	1000000003	468
153.938	um^2	Spot	8	1000000004	470
153.938	um^2	Spot	8	1000000005	471
153.938	um^2	Spot	8	1000000006	472
153.938	um^2	Spot	8	1000000020	473
153.938	um^2	Spot	8	1000000007	474
153.938	um^2	Spot	8	1000000008	475
153.938	um^2	Spot	8	1000000009	476
153.938	um^2	Spot	8	1000000065	477
153.938	um^2	Spot	8	1000000010	478
153.938	um^2	Spot	8	1000000011	479
153.938	um^2	Spot	8	1000000012	480
153.938	um^2	Spot	8	1000000013	481
153.938	um^2	Spot	8	1000000014	482
153.938	um^2	Spot	8	1000000015	483
153.938	um^2	Spot	8	1000000016	484
153.938	um^2	Spot	8	1000000017	485
153.938	um^2	Spot	8	1000000018	486
153.938	um^2	Spot	8	1000000019	487
153.938	um^2	Spot	8	1000000021	488
153.938	um^2	Spot	8	1000000022	489
153.938	um^2	Spot	8	1000000023	490
153.938	um^2	Spot	8	1000000024	491
153.938	um^2	Spot	8	1000000025	492
153.938	um^2	Spot	8	1000000026	493
153.938	um^2	Spot	8	1000000027	494
153.938	um^2	Spot	8	1000000028	495
153.938	um^2	Spot	8	1000000029	496
153.938	um^2	Spot	8	1000000030	497
153.938	um^2	Spot	8	1000000031	498
153.938	um^2	Spot	8	1000000032	499
153.938	um^2	Spot	8	1000000033	500
153.938	um^2	Spot	8	1000000034	501
153.938	um^2	Spot	8	1000000035	502
153.938	um^2	Spot	8	1000000036	503
153.938	um^2	Spot	8	1000000037	504
153.938	um^2	Spot	8	1000000038	505
153.938	um^2	Spot	8	1000000039	506
153.938	um^2	Spot	8	1000000040	507
153.938	um^2	Spot	8	1000000041	508
153.938	um^2	Spot	8	1000000042	509
153.938	um^2	Spot	8	1000000043	510
153.938	um^2	Spot	8	1000000044	511
153.938	um^2	Spot	8	1000000045	512
153.938	um^2	Spot	8	1000000046	513
153.938	um^2	Spot	8	1000000047	514
153.938	um^2	Spot	8	1000000048	515
153.938	um^2	Spot	8	1000000049	516
153.938	um^2	Spot	8	1000000050	517
153.938	um^2	Spot	8	1000000051	518
153.938	um^2	Spot	8	1000000052	519
153.938	um^2	Spot	8	1000000053	520
153.938	um^2	Spot	8	1000000054	521
153.938	um^2	Spot	8	1000000055	522
153.938	um^2	Spot	8	1000000056	523
153.938	um^2	Spot	8	1000000057	524
153.938	um^2	Spot	8	1000000058	526
153.938	um^2	Spot	8	1000000059	527
153.938	um^2	Spot	8	1000000060	528
153.938	um^2	Spot	8	1000000061	529
153.938	um^2	Spot	8	1000000062	530
153.938	um^2	Spot	8	1000000063	531
153.938	um^2	Spot	8	1000000064	532
153.938	um^2	Spot	9	1000000000	533
153.938	um^2	Spot	9	1000000002	534
153.938	um^2	Spot	9	1000000004	536
153.938	um^2	Spot	9	1000000005	537
153.938	um^2	Spot	9	1000000006	538
153.938	um^2	Spot	9	1000000020	539
153.938	um^2	Spot	9	1000000007	540
153.938	um^2	Spot	9	1000000008	541
153.938	um^2	Spot	9	1000000009	542
153.938	um^2	Spot	9	1000000065	543
153.938	um^2	Spot	9	1000000010	544
153.938	um^2	Spot	9	1000000011	545
153.938	um^2	Spot	9	1000000012	546
153.938	um^2	Spot	9	1000000003	547
153.938	um^2	Spot	9	1000000013	548
153.938	um^2	Spot	9	1000000014	549
153.938	um^2	Spot	9	1000000015	550
153.938	um^2	Spot	9	1000000016	551
153.938	um^2	Spot	9	1000000017	552
153.938	um^2	Spot	9	1000000019	553
153.938	um^2	Spot	9	1000000018	554
153.938	um^2	Spot	9	1000000021	555
153.938	um^2	Spot	9	1000000022	556
153.938	um^2	Spot	9	1000000023	557
153.938	um^2	Spot	9	1000000024	558
153.938	um^2	Spot	9	1000000025	559
153.938	um^2	Spot	9	1000000026	560
153.938	um^2	Spot	9	1000000027	561
153.938	um^2	Spot	9	1000000028	562
153.938	um^2	Spot	9	1000000029	563
153.938	um^2	Spot	9	1000000030	564
153.938	um^2	Spot	9	1000000031	565
153.938	um^2	Spot	9	1000000032	566
153.938	um^2	Spot	9	1000000033	567
153.938	um^2	Spot	9	1000000034	568
153.938	um^2	Spot	9	1000000035	569
153.938	um^2	Spot	9	1000000036	570
153.938	um^2	Spot	9	1000000037	571
153.938	um^2	Spot	9	1000000038	572
153.938	um^2	Spot	9	1000000039	573
153.938	um^2	Spot	9	1000000040	574
153.938	um^2	Spot	9	1000000041	575
153.938	um^2	Spot	9	1000000042	576
153.938	um^2	Spot	9	1000000043	577
153.938	um^2	Spot	9	1000000044	578
153.938	um^2	Spot	9	1000000045	579
153.938	um^2	Spot	9	1000000046	580
153.938	um^2	Spot	9	1000000047	581
153.938	um^2	Spot	9	1000000048	582
153.938	um^2	Spot	9	1000000049	583
153.938	um^2	Spot	9	1000000050	584
153.938	um^2	Spot	9	1000000051	585
153.938	um^2	Spot	9	1000000052	586
153.938	um^2	Spot	9	1000000053	587
153.938	um^2	Spot	9	1000000054	588
153.938	um^2	Spot	9	1000000055	589
153.938	um^2	Spot	9	1000000056	590
153.938	um^2	Spot	9	1000000057	592
153.938	um^2	Spot	9	1000000058	593
153.938	um^2	Spot	9	1000000059	594
153.938	um^2	Spot	9	1000000060	595
153.938	um^2	Spot	9	1000000061	596
153.938	um^2	Spot	9	1000000062	597
153.938	um^2	Spot	9	1000000063	598
153.938	um^2	Spot	9	1000000064	599
153.938	um^2	Spot	10	1000000000	600
153.938	um^2	Spot	10	1000000001	601
153.938	um^2	Spot	10	1000000002	602
153.938	um^2	Spot	10	1000000004	604
153.938	um^2	Spot	10	1000000005	605
153.938	um^2	Spot	10	1000000006	606
153.938	um^2	Spot	10	1000000020	607
153.938	um^2	Spot	10	1000000007	608
153.938	um^2	Spot	10	1000000008	609
153.938	um^2	Spot	10	1000000009	610
153.938	um^2	Spot	10	1000000065	611
153.938	um^2	Spot	10	1000000010	612
153.938	um^2	Spot	10	1000000012	613
153.938	um^2	Spot	10	1000000003	614
153.938	um^2	Spot	10	1000000013	615
153.938	um^2	Spot	10	1000000014	616
153.938	um^2	Spot	10	1000000016	617
153.938	um^2	Spot	10	1000000017	618
153.938	um^2	Spot	10	1000000018	619
153.938	um^2	Spot	10	1000000019	620
153.938	um^2	Spot	10	1000000021	621
153.938	um^2	Spot	10	1000000022	622
153.938	um^2	Spot	10	1000000023	623
153.938	um^2	Spot	10	1000000024	624
153.938	um^2	Spot	10	1000000025	625
153.938	um^2	Spot	10	1000000026	626
153.938	um^2	Spot	10	1000000027	627
153.938	um^2	Spot	10	1000000028	628
153.938	um^2	Spot	10	1000000029	629
153.938	um^2	Spot	10	1000000030	630
153.938	um^2	Spot	10	1000000031	631
153.938	um^2	Spot	10	1000000032	632
153.938	um^2	Spot	10	1000000033	633
153.938	um^2	Spot	10	1000000034	634
153.938	um^2	Spot	10	1000000035	635
153.938	um^2	Spot	10	1000000036	636
153.938	um^2	Spot	10	1000000037	637
153.938	um^2	Spot	10	1000000038	638
153.938	um^2	Spot	10	1000000039	639
153.938	um^2	Spot	10	1000000040	640
153.938	um^2	Spot	10	1000000041	641
153.938	um^2	Spot	10	1000000042	642
153.938	um^2	Spot	10	1000000043	643
153.938	um^2	Spot	10	1000000044	644
153.938	um^2	Spot	10	1000000045	645
153.938	um^2	Spot	10	1000000046	646
153.938	um^2	Spot	10	1000000047	647
153.938	um^2	Spot	10	1000000048	648
153.938	um^2	Spot	10	1000000049	649
153.938	um^2	Spot	10	1000000050	650
153.938	um^2	Spot	10	1000000051	651
153.938	um^2	Spot	10	1000000052	652
153.938	um^2	Spot	10	1000000053	653
153.938	um^2	Spot	10	1000000054	654
153.938	um^2	Spot	10	1000000055	655
153.938	um^2	Spot	10	1000000056	656
153.938	um^2	Spot	10	1000000057	657
153.938	um^2	Spot	10	1000000058	658
153.938	um^2	Spot	10	1000000059	660
153.938	um^2	Spot	10	1000000060	661
153.938	um^2	Spot	10	1000000061	662
153.938	um^2	Spot	10	1000000062	663
153.938	um^2	Spot	10	1000000063	664
153.938	um^2	Spot	10	1000000064	665
153.938	um^2	Spot	11	1000000000	666
153.938	um^2	Spot	11	1000000001	667
153.938	um^2	Spot	11	1000000002	668
153.938	um^2	Spot	11	1000000004	670
153.938	um^2	Spot	11	1000000005	671
153.938	um^2	Spot	11	1000000006	672
153.938	um^2	Spot	11	1000000020	673
153.938	um^2	Spot	11	1000000007	674
153.938	um^2	Spot	11	1000000008	675
153.938	um^2	Spot	11	1000000009	676
153.938	um^2	Spot	11	1000000010	677
153.938	um^2	Spot	11	1000000011	678
153.938	um^2	Spot	11	1000000012	679
153.938	um^2	Spot	11	1000000003	680
153.938	um^2	Spot	11	1000000013	681
153.938	um^2	Spot	11	1000000014	682
153.938	um^2	Spot	11	1000000015	683
153.938	um^2	Spot	11	1000000016	684
153.938	um^2	Spot	11	1000000017	685
153.938	um^2	Spot	11	1000000018	686
153.938	um^2	Spot	11	1000000019	687
153.938	um^2	Spot	11	1000000021	688
153.938	um^2	Spot	11	1000000022	689
153.938	um^2	Spot	11	1000000023	690
153.938	um^2	Spot	11	1000000024	691
153.938	um^2	Spot	11	1000000025	692
153.938	um^2	Spot	11	1000000026	693
153.938	um^2	Spot	11	1000000027	694
153.938	um^2	Spot	11	1000000028	695
153.938	um^2	Spot	11	1000000029	696
153.938	um^2	Spot	11	1000000030	697
153.938	um^2	Spot	11	1000000033	698
153.938	um^2	Spot	11	1000000032	699
153.938	um^2	Spot	11	1000000034	700
153.938	um^2	Spot	11	1000000035	701
153.938	um^2	Spot	11	1000000036	702
153.938	um^2	Spot	11	1000000037	703
153.938	um^2	Spot	11	1000000038	704
153.938	um^2	Spot	11	1000000039	705
153.938	um^2	Spot	11	1000000040	706
153.938	um^2	Spot	11	1000000041	707
153.938	um^2	Spot	11	1000000042	708
153.938	um^2	Spot	11	1000000043	709
153.938	um^2	Spot	11	1000000044	710
153.938	um^2	Spot	11	1000000045	711
153.938	um^2	Spot	11	1000000046	712
153.938	um^2	Spot	11	1000000047	713
153.938	um^2	Spot	11	1000000048	714
153.938	um^2	Spot	11	1000000049	715
153.938	um^2	Spot	11	1000000050	716
153.938	um^2	Spot	11	1000000051	717
153.938	um^2	Spot	11	1000000052	718
153.938	um^2	Spot	11	1000000053	719
153.938	um^2	Spot	11	1000000054	720
153.938	um^2	Spot	11	1000000055	721
153.938	um^2	Spot	11	1000000056	722
153.938	um^2	Spot	11	1000000057	723
153.938	um^2	Spot	11	1000000058	724
153.938	um^2	Spot	11	1000000059	726
153.938	um^2	Spot	11	1000000060	727
153.938	um^2	Spot	11	1000000061	728
153.938	um^2	Spot	11	1000000062	729
153.938	um^2	Spot	11	1000000063	730
153.938	um^2	Spot	11	1000000064	731
153.938	um^2	Spot	12	1000000000	732
153.938	um^2	Spot	12	1000000001	733
153.938	um^2	Spot	12	1000000002	734
153.938	um^2	Spot	12	1000000004	736
153.938	um^2	Spot	12	1000000005	737
153.938	um^2	Spot	12	1000000006	738
153.938	um^2	Spot	12	1000000020	739
153.938	um^2	Spot	12	1000000007	740
153.938	um^2	Spot	12	1000000008	741
153.938	um^2	Spot	12	1000000009	742
153.938	um^2	Spot	12	1000000010	743
153.938	um^2	Spot	12	1000000012	744
153.938	um^2	Spot	12	1000000003	745
153.938	um^2	Spot	12	1000000013	746
153.938	um^2	Spot	12	1000000014	747
153.938	um^2	Spot	12	1000000016	748
153.938	um^2	Spot	12	1000000017	749
153.938	um^2	Spot	12	1000000019	750
153.938	um^2	Spot	12	1000000018	751
153.938	um^2	Spot	12	1000000021	752
153.938	um^2	Spot	12	1000000022	753
153.938	um^2	Spot	12	1000000023	754
153.938	um^2	Spot	12	1000000024	755
153.938	um^2	Spot	12	1000000025	756
153.938	um^2	Spot	12	1000000027	757
153.938	um^2	Spot	12	1000000028	758
153.938	um^2	Spot	12	1000000029	759
153.938	um^2	Spot	12	1000000030	760
153.938	um^2	Spot	12	1000000031	761
153.938	um^2	Spot	12	1000000032	762
153.938	um^2	Spot	12	1000000033	763
153.938	um^2	Spot	12	1000000034	764
153.938	um^2	Spot	12	1000000036	765
153.938	um^2	Spot	12	1000000037	766
153.938	um^2	Spot	12	1000000038	767
153.938	um^2	Spot	12	1000000039	768
153.938	um^2	Spot	12	1000000040	769
153.938	um^2	Spot	12	1000000041	770
153.938	um^2	Spot	12	1000000042	771
153.938	um^2	Spot	12	1000000043	772
153.938	um^2	Spot	12	1000000044	773
153.938	um^2	Spot	12	1000000045	774
153.938	um^2	Spot	12	1000000046	775
153.938	um^2	Spot	12	1000000047	776
153.938	um^2	Spot	12	1000000048	777
153.938	um^2	Spot	12	1000000050	778
153.938	um^2	Spot	12	1000000051	779
153.938	um^2	Spot	12	1000000052	780
153.938	um^2	Spot	12	1000000053	781
153.938	um^2	Spot	12	1000000054	782
153.938	um^2	Spot	12	1000000055	783
153.938	um^2	Spot	12	1000000056	784
153.938	um^2	Spot	12	1000000057	785
153.938	um^2	Spot	12	1000000058	786
153.938	um^2	Spot	12	1000000059	788
153.938	um^2	Spot	12	1000000060	789
153.938	um^2	Spot	12	1000000061	790
153.938	um^2	Spot	12	1000000062	791
153.938	um^2	Spot	12	1000000063	792
153.938	um^2	Spot	12	1000000064	793
153.938	um^2	Spot	13	1000000000	794
153.938	um^2	Spot	13	1000000002	795
153.938	um^2	Spot	13	1000000004	797
153.938	um^2	Spot	13	1000000005	798
153.938	um^2	Spot	13	1000000006	799
153.938	um^2	Spot	13	1000000020	800
153.938	um^2	Spot	13	1000000007	801
153.938	um^2	Spot	13	1000000008	802
153.938	um^2	Spot	13	1000000009	803
153.938	um^2	Spot	13	1000000065	804
153.938	um^2	Spot	13	1000000010	805
153.938	um^2	Spot	13	1000000012	806
153.938	um^2	Spot	13	1000000003	807
153.938	um^2	Spot	13	1000000013	808
153.938	um^2	Spot	13	1000000014	809
153.938	um^2	Spot	13	1000000016	810
153.938	um^2	Spot	13	1000000017	811
153.938	um^2	Spot	13	1000000019	812
153.938	um^2	Spot	13	1000000018	813
153.938	um^2	Spot	13	1000000021	814
153.938	um^2	Spot	13	1000000022	815
153.938	um^2	Spot	13	1000000023	816
153.938	um^2	Spot	13	1000000024	817
153.938	um^2	Spot	13	1000000025	818
153.938	um^2	Spot	13	1000000027	819
153.938	um^2	Spot	13	1000000028	820
153.938	um^2	Spot	13	1000000029	821
153.938	um^2	Spot	13	1000000030	822
153.938	um^2	Spot	13	1000000066	823
153.938	um^2	Spot	13	1000000032	824
153.938	um^2	Spot	13	1000000033	825
153.938	um^2	Spot	13	1000000034	826
153.938	um^2	Spot	13	1000000035	827
153.938	um^2	Spot	13	1000000036	828
153.938	um^2	Spot	13	1000000037	829
153.938	um^2	Spot	13	1000000038	830
153.938	um^2	Spot	13	1000000039	831
153.938	um^2	Spot	13	1000000040	832
153.938	um^2	Spot	13	1000000041	833
153.938	um^2	Spot	13	1000000042	834
153.938	um^2	Spot	13	1000000043	835
153.938	um^2	Spot	13	1000000044	836
153.938	um^2	Spot	13	1000000045	837
153.938	um^2	Spot	13	1000000046	838
153.938	um^2	Spot	13	1000000047	839
153.938	um^2	Spot	13	1000000048	840
153.938	um^2	Spot	13	1000000050	841
153.938	um^2	Spot	13	1000000051	842
153.938	um^2	Spot	13	1000000052	843
153.938	um^2	Spot	13	1000000053	844
153.938	um^2	Spot	13	1000000054	845
153.938	um^2	Spot	13	1000000055	846
153.938	um^2	Spot	13	1000000056	847
153.938	um^2	Spot	13	1000000057	848
153.938	um^2	Spot	13	1000000058	850
153.938	um^2	Spot	13	1000000059	851
153.938	um^2	Spot	13	1000000060	852
153.938	um^2	Spot	13	1000000061	853
153.938	um^2	Spot	13	1000000062	854
153.938	um^2	Spot	13	1000000063	855
153.938	um^2	Spot	13	1000000064	856
153.938	um^2	Spot	14	1000000000	857
153.938	um^2	Spot	14	1000000001	858
153.938	um^2	Spot	14	1000000002	859
153.938	um^2	Spot	14	1000000003	860
153.938	um^2	Spot	14	1000000004	862
153.938	um^2	Spot	14	1000000005	863
153.938	um^2	Spot	14	1000000006	864
153.938	um^2	Spot	14	1000000020	865
153.938	um^2	Spot	14	1000000007	866
153.938	um^2	Spot	14	1000000008	867
153.938	um^2	Spot	14	1000000009	868
153.938	um^2	Spot	14	1000000065	869
153.938	um^2	Spot	14	1000000010	870
153.938	um^2	Spot	14	1000000011	871
153.938	um^2	Spot	14	1000000012	872
153.938	um^2	Spot	14	1000000013	873
153.938	um^2	Spot	14	1000000014	874
153.938	um^2	Spot	14	1000000015	875
153.938	um^2	Spot	14	1000000016	876
153.938	um^2	Spot	14	1000000017	877
153.938	um^2	Spot	14	1000000019	878
153.938	um^2	Spot	14	1000000018	879
153.938	um^2	Spot	14	1000000021	880
153.938	um^2	Spot	14	1000000022	881
153.938	um^2	Spot	14	1000000023	882
153.938	um^2	Spot	14	1000000024	883
153.938	um^2	Spot	14	1000000025	884
153.938	um^2	Spot	14	1000000026	885
153.938	um^2	Spot	14	1000000027	886
153.938	um^2	Spot	14	1000000028	887
153.938	um^2	Spot	14	1000000029	888
153.938	um^2	Spot	14	1000000030	889
153.938	um^2	Spot	14	1000000066	890
153.938	um^2	Spot	14	1000000031	891
153.938	um^2	Spot	14	1000000032	892
153.938	um^2	Spot	14	1000000033	893
153.938	um^2	Spot	14	1000000034	894
153.938	um^2	Spot	14	1000000035	895
153.938	um^2	Spot	14	1000000036	896
153.938	um^2	Spot	14	1000000037	897
153.938	um^2	Spot	14	1000000038	898
153.938	um^2	Spot	14	1000000039	899
153.938	um^2	Spot	14	1000000040	900
153.938	um^2	Spot	14	1000000041	901
153.938	um^2	Spot	14	1000000042	902
153.938	um^2	Spot	14	1000000043	903
153.938	um^2	Spot	14	1000000044	904
153.938	um^2	Spot	14	1000000045	905
153.938	um^2	Spot	14	1000000046	906
153.938	um^2	Spot	14	1000000047	907
153.938	um^2	Spot	14	1000000048	908
153.938	um^2	Spot	14	1000000049	909
153.938	um^2	Spot	14	1000000050	910
153.938	um^2	Spot	14	1000000051	911
153.938	um^2	Spot	14	1000000052	912
153.938	um^2	Spot	14	1000000053	913
153.938	um^2	Spot	14	1000000054	914
153.938	um^2	Spot	14	1000000055	915
153.938	um^2	Spot	14	1000000056	916
153.938	um^2	Spot	14	1000000057	917
153.938	um^2	Spot	14	1000000058	919
153.938	um^2	Spot	14	1000000059	920
153.938	um^2	Spot	14	1000000060	921
153.938	um^2	Spot	14	1000000061	922
153.938	um^2	Spot	14	1000000062	923
153.938	um^2	Spot	14	1000000063	924
153.938	um^2	Spot	14	1000000064	925
153.938	um^2	Spot	15	1000000000	926
153.938	um^2	Spot	15	1000000001	927
153.938	um^2	Spot	15	1000000002	928
153.938	um^2	Spot	15	1000000004	930
153.938	um^2	Spot	15	1000000005	931
153.938	um^2	Spot	15	1000000006	932
153.938	um^2	Spot	15	1000000020	933
153.938	um^2	Spot	15	1000000007	934
153.938	um^2	Spot	15	1000000008	935
153.938	um^2	Spot	15	1000000009	936
153.938	um^2	Spot	15	1000000010	937
153.938	um^2	Spot	15	1000000011	938
153.938	um^2	Spot	15	1000000012	939
153.938	um^2	Spot	15	1000000003	940
153.938	um^2	Spot	15	1000000013	941
153.938	um^2	Spot	15	1000000014	942
153.938	um^2	Spot	15	1000000015	943
153.938	um^2	Spot	15	1000000016	944
153.938	um^2	Spot	15	1000000017	945
153.938	um^2	Spot	15	1000000018	946
153.938	um^2	Spot	15	1000000019	947
153.938	um^2	Spot	15	1000000021	948
153.938	um^2	Spot	15	1000000022	949
153.938	um^2	Spot	15	1000000023	950
153.938	um^2	Spot	15	1000000024	951
153.938	um^2	Spot	15	1000000025	952
153.938	um^2	Spot	15	1000000026	953
153.938	um^2	Spot	15	1000000027	954
153.938	um^2	Spot	15	1000000028	955
153.938	um^2	Spot	15	1000000029	956
153.938	um^2	Spot	15	1000000066	957
153.938	um^2	Spot	15	1000000030	958
153.938	um^2	Spot	15	1000000032	959
153.938	um^2	Spot	15	1000000033	960
153.938	um^2	Spot	15	1000000034	961
153.938	um^2	Spot	15	1000000035	962
153.938	um^2	Spot	15	1000000036	963
153.938	um^2	Spot	15	1000000037	964
153.938	um^2	Spot	15	1000000038	965
153.938	um^2	Spot	15	1000000039	966
153.938	um^2	Spot	15	1000000040	967
153.938	um^2	Spot	15	1000000041	968
153.938	um^2	Spot	15	1000000042	969
153.938	um^2	Spot	15	1000000043	970
153.938	um^2	Spot	15	1000000049	971
153.938	um^2	Spot	15	1000000044	972
153.938	um^2	Spot	15	1000000045	973
153.938	um^2	Spot	15	1000000046	974
153.938	um^2	Spot	15	1000000047	975
153.938	um^2	Spot	15	1000000048	976
153.938	um^2	Spot	15	1000000050	977
153.938	um^2	Spot	15	1000000051	978
153.938	um^2	Spot	15	1000000052	979
153.938	um^2	Spot	15	1000000053	980
153.938	um^2	Spot	15	1000000054	981
153.938	um^2	Spot	15	1000000055	982
153.938	um^2	Spot	15	1000000056	983
153.938	um^2	Spot	15	1000000057	984
153.938	um^2	Spot	15	1000000058	985
153.938	um^2	Spot	15	1000000059	987
153.938	um^2	Spot	15	1000000060	988
153.938	um^2	Spot	15	1000000061	989
153.938	um^2	Spot	15	1000000062	990
153.938	um^2	Spot	15	1000000063	991
153.938	um^2	Spot	15	1000000064	992
153.938	um^2	Spot	16	1000000000	993
153.938	um^2	Spot	16	1000000001	994
153.938	um^2	Spot	16	1000000002	995
153.938	um^2	Spot	16	1000000004	997
153.938	um^2	Spot	16	1000000005	998
153.938	um^2	Spot	16	1000000006	999
153.938	um^2	Spot	16	1000000020	1000
153.938	um^2	Spot	16	1000000007	1001
153.938	um^2	Spot	16	1000000008	1002
153.938	um^2	Spot	16	1000000009	1003
153.938	um^2	Spot	16	1000000010	1004
153.938	um^2	Spot	16	1000000012	1005
153.938	um^2	Spot	16	1000000003	1006
153.938	um^2	Spot	16	1000000013	1007
153.938	um^2	Spot	16	1000000014	1008
153.938	um^2	Spot	16	1000000015	1009
153.938	um^2	Spot	16	1000000016	1010
153.938	um^2	Spot	16	1000000017	1011
153.938	um^2	Spot	16	1000000019	1012
153.938	um^2	Spot	16	1000000018	1013
153.938	um^2	Spot	16	1000000021	1014
153.938	um^2	Spot	16	1000000022	1015
153.938	um^2	Spot	16	1000000023	1016
153.938	um^2	Spot	16	1000000024	1017
153.938	um^2	Spot	16	1000000025	1018
153.938	um^2	Spot	16	1000000026	1019
153.938	um^2	Spot	16	1000000027	1020
153.938	um^2	Spot	16	1000000028	1021
153.938	um^2	Spot	16	1000000029	1022
153.938	um^2	Spot	16	1000000066	1023
153.938	um^2	Spot	16	1000000030	1024
153.938	um^2	Spot	16	1000000031	1025
153.938	um^2	Spot	16	1000000032	1026
153.938	um^2	Spot	16	1000000033	1027
153.938	um^2	Spot	16	1000000034	1028
153.938	um^2	Spot	16	1000000035	1029
153.938	um^2	Spot	16	1000000036	1030
153.938	um^2	Spot	16	1000000037	1031
153.938	um^2	Spot	16	1000000038	1032
153.938	um^2	Spot	16	1000000039	1033
153.938	um^2	Spot	16	1000000040	1034
153.938	um^2	Spot	16	1000000041	1035
153.938	um^2	Spot	16	1000000042	1036
153.938	um^2	Spot	16	1000000043	1037
153.938	um^2	Spot	16	1000000044	1038
153.938	um^2	Spot	16	1000000045	1039
153.938	um^2	Spot	16	1000000046	1040
153.938	um^2	Spot	16	1000000047	1041
153.938	um^2	Spot	16	1000000048	1042
153.938	um^2	Spot	16	1000000050	1043
153.938	um^2	Spot	16	1000000051	1044
153.938	um^2	Spot	16	1000000052	1045
153.938	um^2	Spot	16	1000000053	1046
153.938	um^2	Spot	16	1000000054	1047
153.938	um^2	Spot	16	1000000055	1048
153.938	um^2	Spot	16	1000000056	1049
153.938	um^2	Spot	16	1000000057	1050
153.938	um^2	Spot	16	1000000058	1052
153.938	um^2	Spot	16	1000000059	1053
153.938	um^2	Spot	16	1000000060	1054
153.938	um^2	Spot	16	1000000061	1055
153.938	um^2	Spot	16	1000000062	1056
153.938	um^2	Spot	16	1000000063	1057
153.938	um^2	Spot	16	1000000064	1058
153.938	um^2	Spot	17	1000000000	1059
153.938	um^2	Spot	17	1000000001	1060
153.938	um^2	Spot	17	1000000002	1061
153.938	um^2	Spot	17	1000000004	1063
153.938	um^2	Spot	17	1000000005	1064
153.938	um^2	Spot	17	1000000006	1065
153.938	um^2	Spot	17	1000000020	1066
153.938	um^2	Spot	17	1000000007	1067
153.938	um^2	Spot	17	1000000008	1068
153.938	um^2	Spot	17	1000000009	1069
153.938	um^2	Spot	17	1000000010	1070
153.938	um^2	Spot	17	1000000012	1071
153.938	um^2	Spot	17	1000000003	1072
153.938	um^2	Spot	17	1000000013	1073
153.938	um^2	Spot	17	1000000014	1074
153.938	um^2	Spot	17	1000000015	1075
153.938	um^2	Spot	17	1000000016	1076
153.938	um^2	Spot	17	1000000017	1077
153.938	um^2	Spot	17	1000000019	1078
153.938	um^2	Spot	17	1000000018	1079
153.938	um^2	Spot	17	1000000021	1080
153.938	um^2	Spot	17	1000000022	1081
153.938	um^2	Spot	17	1000000023	1082
153.938	um^2	Spot	17	1000000024	1083
153.938	um^2	Spot	17	1000000025	1084
153.938	um^2	Spot	17	1000000026	1085
153.938	um^2	Spot	17	1000000027	1086
153.938	um^2	Spot	17	1000000028	1087
153.938	um^2	Spot	17	1000000029	1088
153.938	um^2	Spot	17	1000000066	1089
153.938	um^2	Spot	17	1000000030	1090
153.938	um^2	Spot	17	1000000031	1091
153.938	um^2	Spot	17	1000000032	1092
153.938	um^2	Spot	17	1000000033	1093
153.938	um^2	Spot	17	1000000034	1094
153.938	um^2	Spot	17	1000000035	1095
153.938	um^2	Spot	17	1000000036	1096
153.938	um^2	Spot	17	1000000037	1097
153.938	um^2	Spot	17	1000000038	1098
153.938	um^2	Spot	17	1000000039	1099
153.938	um^2	Spot	17	1000000040	1100
153.938	um^2	Spot	17	1000000041	1101
153.938	um^2	Spot	17	1000000042	1102
153.938	um^2	Spot	17	1000000043	1103
153.938	um^2	Spot	17	1000000049	1104
153.938	um^2	Spot	17	1000000044	1105
153.938	um^2	Spot	17	1000000045	1106
153.938	um^2	Spot	17	1000000046	1107
153.938	um^2	Spot	17	1000000047	1108
153.938	um^2	Spot	17	1000000048	1109
153.938	um^2	Spot	17	1000000050	1110
153.938	um^2	Spot	17	1000000051	1111
153.938	um^2	Spot	17	1000000052	1112
153.938	um^2	Spot	17	1000000053	1113
153.938	um^2	Spot	17	1000000054	1114
153.938	um^2	Spot	17	1000000055	1115
153.938	um^2	Spot	17	1000000056	1116
153.938	um^2	Spot	17	1000000057	1117
153.938	um^2	Spot	17	1000000058	1119
153.938	um^2	Spot	17	1000000059	1120
153.938	um^2	Spot	17	1000000060	1121
153.938	um^2	Spot	17	1000000061	1122
153.938	um^2	Spot	17	1000000062	1123
153.938	um^2	Spot	17	1000000063	1124
153.938	um^2	Spot	17	1000000064	1125
153.938	um^2	Spot	18	1000000000	1126
153.938	um^2	Spot	18	1000000001	1127
153.938	um^2	Spot	18	1000000002	1128
153.938	um^2	Spot	18	1000000003	1129
153.938	um^2	Spot	18	1000000004	1131
153.938	um^2	Spot	18	1000000005	1132
153.938	um^2	Spot	18	1000000006	1133
153.938	um^2	Spot	18	1000000020	1134
153.938	um^2	Spot	18	1000000007	1135
153.938	um^2	Spot	18	1000000008	1136
153.938	um^2	Spot	18	1000000009	1137
153.938	um^2	Spot	18	1000000067	1138
153.938	um^2	Spot	18	1000000010	1139
153.938	um^2	Spot	18	1000000012	1140
153.938	um^2	Spot	18	1000000013	1141
153.938	um^2	Spot	18	1000000014	1142
153.938	um^2	Spot	18	1000000015	1143
153.938	um^2	Spot	18	1000000016	1144
153.938	um^2	Spot	18	1000000017	1145
153.938	um^2	Spot	18	1000000019	1146
153.938	um^2	Spot	18	1000000018	1147
153.938	um^2	Spot	18	1000000021	1148
153.938	um^2	Spot	18	1000000022	1149
153.938	um^2	Spot	18	1000000023	1150
153.938	um^2	Spot	18	1000000024	1151
153.938	um^2	Spot	18	1000000025	1152
153.938	um^2	Spot	18	1000000026	1153
153.938	um^2	Spot	18	1000000027	1154
153.938	um^2	Spot	18	1000000028	1155
153.938	um^2	Spot	18	1000000029	1156
153.938	um^2	Spot	18	1000000066	1157
153.938	um^2	Spot	18	1000000030	1158
153.938	um^2	Spot	18	1000000031	1159
153.938	um^2	Spot	18	1000000032	1160
153.938	um^2	Spot	18	1000000033	1161
153.938	um^2	Spot	18	1000000034	1162
153.938	um^2	Spot	18	1000000035	1163
153.938	um^2	Spot	18	1000000036	1164
153.938	um^2	Spot	18	1000000037	1165
153.938	um^2	Spot	18	1000000038	1166
153.938	um^2	Spot	18	1000000039	1167
153.938	um^2	Spot	18	1000000040	1168
153.938	um^2	Spot	18	1000000041	1169
153.938	um^2	Spot	18	1000000042	1170
153.938	um^2	Spot	18	1000000043	1171
153.938	um^2	Spot	18	1000000044	1172
153.938	um^2	Spot	18	1000000045	1173
153.938	um^2	Spot	18	1000000046	1174
153.938	um^2	Spot	18	1000000047	1175
153.938	um^2	Spot	18	1000000048	1176
153.938	um^2	Spot	18	1000000050	1177
153.938	um^2	Spot	18	1000000051	1178
153.938	um^2	Spot	18	1000000052	1179
153.938	um^2	Spot	18	1000000053	1180
153.938	um^2	Spot	18	1000000054	1181
153.938	um^2	Spot	18	1000000055	1182
153.938	um^2	Spot	18	1000000056	1183
153.938	um^2	Spot	18	1000000057	1184
153.938	um^2	Spot	18	1000000058	1186
153.938	um^2	Spot	18	1000000059	1187
153.938	um^2	Spot	18	1000000060	1188
153.938	um^2	Spot	18	1000000061	1189
153.938	um^2	Spot	18	1000000062	1190
153.938	um^2	Spot	18	1000000063	1191
153.938	um^2	Spot	18	1000000064	1192
153.938	um^2	Spot	19	1000000000	1193
153.938	um^2	Spot	19	1000000002	1194
153.938	um^2	Spot	19	1000000003	1195
153.938	um^2	Spot	19	1000000004	1197
153.938	um^2	Spot	19	1000000005	1198
153.938	um^2	Spot	19	1000000006	1199
153.938	um^2	Spot	19	1000000020	1200
153.938	um^2	Spot	19	1000000007	1201
153.938	um^2	Spot	19	1000000008	1202
153.938	um^2	Spot	19	1000000009	1203
153.938	um^2	Spot	19	1000000068	1204
153.938	um^2	Spot	19	1000000067	1205
153.938	um^2	Spot	19	1000000010	1206
153.938	um^2	Spot	19	1000000012	1207
153.938	um^2	Spot	19	1000000013	1208
153.938	um^2	Spot	19	1000000014	1209
153.938	um^2	Spot	19	1000000015	1210
153.938	um^2	Spot	19	1000000016	1211
153.938	um^2	Spot	19	1000000017	1212
153.938	um^2	Spot	19	1000000018	1213
153.938	um^2	Spot	19	1000000019	1214
153.938	um^2	Spot	19	1000000021	1215
153.938	um^2	Spot	19	1000000022	1216
153.938	um^2	Spot	19	1000000023	1217
153.938	um^2	Spot	19	1000000024	1218
153.938	um^2	Spot	19	1000000025	1219
153.938	um^2	Spot	19	1000000026	1220
153.938	um^2	Spot	19	1000000027	1221
153.938	um^2	Spot	19	1000000028	1222
153.938	um^2	Spot	19	1000000029	1223
153.938	um^2	Spot	19	1000000030	1224
153.938	um^2	Spot	19	1000000066	1225
153.938	um^2	Spot	19	1000000031	1226
153.938	um^2	Spot	19	1000000032	1227
153.938	um^2	Spot	19	1000000033	1228
153.938	um^2	Spot	19	1000000034	1229
153.938	um^2	Spot	19	1000000035	1230
153.938	um^2	Spot	19	1000000036	1231
153.938	um^2	Spot	19	1000000037	1232
153.938	um^2	Spot	19	1000000038	1233
153.938	um^2	Spot	19	1000000039	1234
153.938	um^2	Spot	19	1000000040	1235
153.938	um^2	Spot	19	1000000041	1236
153.938	um^2	Spot	19	1000000042	1237
153.938	um^2	Spot	19	1000000043	1238
153.938	um^2	Spot	19	1000000044	1239
153.938	um^2	Spot	19	1000000045	1240
153.938	um^2	Spot	19	1000000046	1241
153.938	um^2	Spot	19	1000000047	1242
153.938	um^2	Spot	19	1000000048	1243
153.938	um^2	Spot	19	1000000050	1244
153.938	um^2	Spot	19	1000000051	1245
153.938	um^2	Spot	19	1000000052	1246
153.938	um^2	Spot	19	1000000053	1247
153.938	um^2	Spot	19	1000000054	1248
153.938	um^2	Spot	19	1000000055	1249
153.938	um^2	Spot	19	1000000056	1250
153.938	um^2	Spot	19	1000000057	1251
153.938	um^2	Spot	19	1000000058	1252
153.938	um^2	Spot	19	1000000059	1254
153.938	um^2	Spot	19	1000000060	1255
153.938	um^2	Spot	19	1000000061	1256
153.938	um^2	Spot	19	1000000062	1257
153.938	um^2	Spot	19	1000000063	1258
153.938	um^2	Spot	19	1000000064	1259
153.938	um^2	Spot	20	1000000000	1260
153.938	um^2	Spot	20	1000000001	1261
153.938	um^2	Spot	20	1000000002	1262
153.938	um^2	Spot	20	1000000003	1263
153.938	um^2	Spot	20	1000000004	1265
153.938	um^2	Spot	20	1000000005	1266
153.938	um^2	Spot	20	1000000006	1267
153.938	um^2	Spot	20	1000000020	1268
153.938	um^2	Spot	20	1000000007	1269
153.938	um^2	Spot	20	1000000008	1270
153.938	um^2	Spot	20	1000000009	1271
153.938	um^2	Spot	20	1000000068	1272
153.938	um^2	Spot	20	1000000067	1273
153.938	um^2	Spot	20	1000000010	1274
153.938	um^2	Spot	20	1000000012	1275
153.938	um^2	Spot	20	1000000013	1276
153.938	um^2	Spot	20	1000000014	1277
153.938	um^2	Spot	20	1000000015	1278
153.938	um^2	Spot	20	1000000016	1279
153.938	um^2	Spot	20	1000000017	1280
153.938	um^2	Spot	20	1000000019	1281
153.938	um^2	Spot	20	1000000018	1282
153.938	um^2	Spot	20	1000000021	1283
153.938	um^2	Spot	20	1000000022	1284
153.938	um^2	Spot	20	1000000023	1285
153.938	um^2	Spot	20	1000000024	1286
153.938	um^2	Spot	20	1000000025	1287
153.938	um^2	Spot	20	1000000027	1288
153.938	um^2	Spot	20	1000000028	1289
153.938	um^2	Spot	20	1000000029	1290
153.938	um^2	Spot	20	1000000066	1291
153.938	um^2	Spot	20	1000000030	1292
153.938	um^2	Spot	20	1000000031	1293
153.938	um^2	Spot	20	1000000032	1294
153.938	um^2	Spot	20	1000000033	1295
153.938	um^2	Spot	20	1000000034	1296
153.938	um^2	Spot	20	1000000035	1297
153.938	um^2	Spot	20	1000000036	1298
153.938	um^2	Spot	20	1000000037	1299
153.938	um^2	Spot	20	1000000038	1300
153.938	um^2	Spot	20	1000000039	1301
153.938	um^2	Spot	20	1000000040	1302
153.938	um^2	Spot	20	1000000041	1303
153.938	um^2	Spot	20	1000000042	1304
153.938	um^2	Spot	20	1000000043	1305
153.938	um^2	Spot	20	1000000049	1306
153.938	um^2	Spot	20	1000000044	1307
153.938	um^2	Spot	20	1000000045	1308
153.938	um^2	Spot	20	1000000046	1309
153.938	um^2	Spot	20	1000000047	1310
153.938	um^2	Spot	20	1000000048	1311
153.938	um^2	Spot	20	1000000050	1312
153.938	um^2	Spot	20	1000000051	1313
153.938	um^2	Spot	20	1000000052	1314
153.938	um^2	Spot	20	1000000053	1315
153.938	um^2	Spot	20	1000000054	1316
153.938	um^2	Spot	20	1000000055	1317
153.938	um^2	Spot	20	1000000056	1318
153.938	um^2	Spot	20	1000000057	1319
153.938	um^2	Spot	20	1000000058	1320
153.938	um^2	Spot	20	1000000059	1322
153.938	um^2	Spot	20	1000000060	1323
153.938	um^2	Spot	20	1000000061	1324
153.938	um^2	Spot	20	1000000062	1325
153.938	um^2	Spot	20	1000000063	1326
153.938	um^2	Spot	20	1000000064	1327
153.938	um^2	Spot	21	1000000001	1328
153.938	um^2	Spot	21	1000000002	1329
153.938	um^2	Spot	21	1000000003	1330
153.938	um^2	Spot	21	1000000004	1332
153.938	um^2	Spot	21	1000000005	1333
153.938	um^2	Spot	21	1000000006	1334
153.938	um^2	Spot	21	1000000020	1335
153.938	um^2	Spot	21	1000000007	1336
153.938	um^2	Spot	21	1000000008	1337
153.938	um^2	Spot	21	1000000009	1338
153.938	um^2	Spot	21	1000000068	1339
153.938	um^2	Spot	21	1000000067	1340
153.938	um^2	Spot	21	1000000010	1341
153.938	um^2	Spot	21	1000000012	1342
153.938	um^2	Spot	21	1000000013	1343
153.938	um^2	Spot	21	1000000014	1344
153.938	um^2	Spot	21	1000000015	1345
153.938	um^2	Spot	21	1000000016	1346
153.938	um^2	Spot	21	1000000017	1347
153.938	um^2	Spot	21	1000000018	1348
153.938	um^2	Spot	21	1000000019	1349
153.938	um^2	Spot	21	1000000021	1350
153.938	um^2	Spot	21	1000000022	1351
153.938	um^2	Spot	21	1000000023	1352
153.938	um^2	Spot	21	1000000024	1353
153.938	um^2	Spot	21	1000000025	1354
153.938	um^2	Spot	21	1000000026	1355
153.938	um^2	Spot	21	1000000027	1356
153.938	um^2	Spot	21	1000000028	1357
153.938	um^2	Spot	21	1000000029	1358
153.938	um^2	Spot	21	1000000066	1359
153.938	um^2	Spot	21	1000000030	1360
153.938	um^2	Spot	21	1000000031	1361
153.938	um^2	Spot	21	1000000032	1362
153.938	um^2	Spot	21	1000000033	1363
153.938	um^2	Spot	21	1000000034	1364
153.938	um^2	Spot	21	1000000035	1365
153.938	um^2	Spot	21	1000000036	1366
153.938	um^2	Spot	21	1000000037	1367
153.938	um^2	Spot	21	1000000038	1368
153.938	um^2	Spot	21	1000000039	1369
153.938	um^2	Spot	21	1000000040	1370
153.938	um^2	Spot	21	1000000041	1371
153.938	um^2	Spot	21	1000000042	1372
153.938	um^2	Spot	21	1000000043	1373
153.938	um^2	Spot	21	1000000044	1374
153.938	um^2	Spot	21	1000000045	1375
153.938	um^2	Spot	21	1000000046	1376
153.938	um^2	Spot	21	1000000047	1377
153.938	um^2	Spot	21	1000000048	1378
153.938	um^2	Spot	21	1000000049	1379
153.938	um^2	Spot	21	1000000050	1380
153.938	um^2	Spot	21	1000000051	1381
153.938	um^2	Spot	21	1000000052	1382
153.938	um^2	Spot	21	1000000053	1383
153.938	um^2	Spot	21	1000000054	1384
153.938	um^2	Spot	21	1000000055	1385
153.938	um^2	Spot	21	1000000056	1386
153.938	um^2	Spot	21	1000000057	1387
153.938	um^2	Spot	21	1000000058	1389
153.938	um^2	Spot	21	1000000059	1390
153.938	um^2	Spot	21	1000000060	1391
153.938	um^2	Spot	21	1000000061	1392
153.938	um^2	Spot	21	1000000062	1393
153.938	um^2	Spot	21	1000000063	1394
153.938	um^2	Spot	21	1000000064	1395
153.938	um^2	Spot	22	1000000001	1396
153.938	um^2	Spot	22	1000000002	1397
153.938	um^2	Spot	22	1000000003	1398
153.938	um^2	Spot	22	1000000004	1400
153.938	um^2	Spot	22	1000000005	1401
153.938	um^2	Spot	22	1000000006	1402
153.938	um^2	Spot	22	1000000020	1403
153.938	um^2	Spot	22	1000000007	1404
153.938	um^2	Spot	22	1000000008	1405
153.938	um^2	Spot	22	1000000009	1406
153.938	um^2	Spot	22	1000000068	1407
153.938	um^2	Spot	22	1000000010	1408
153.938	um^2	Spot	22	1000000012	1409
153.938	um^2	Spot	22	1000000013	1410
153.938	um^2	Spot	22	1000000014	1411
153.938	um^2	Spot	22	1000000015	1412
153.938	um^2	Spot	22	1000000016	1413
153.938	um^2	Spot	22	1000000017	1414
153.938	um^2	Spot	22	1000000018	1415
153.938	um^2	Spot	22	1000000019	1416
153.938	um^2	Spot	22	1000000021	1417
153.938	um^2	Spot	22	1000000022	1418
153.938	um^2	Spot	22	1000000023	1419
153.938	um^2	Spot	22	1000000024	1420
153.938	um^2	Spot	22	1000000025	1421
153.938	um^2	Spot	22	1000000026	1422
153.938	um^2	Spot	22	1000000027	1423
153.938	um^2	Spot	22	1000000028	1424
153.938	um^2	Spot	22	1000000029	1425
153.938	um^2	Spot	22	1000000030	1426
153.938	um^2	Spot	22	1000000066	1427
153.938	um^2	Spot	22	1000000031	1428
153.938	um^2	Spot	22	1000000032	1429
153.938	um^2	Spot	22	1000000033	1430
153.938	um^2	Spot	22	1000000034	1431
153.938	um^2	Spot	22	1000000035	1432
153.938	um^2	Spot	22	1000000036	1433
153.938	um^2	Spot	22	1000000037	1434
153.938	um^2	Spot	22	1000000038	1435
153.938	um^2	Spot	22	1000000039	1436
153.938	um^2	Spot	22	1000000040	1437
153.938	um^2	Spot	22	1000000041	1438
153.938	um^2	Spot	22	1000000042	1439
153.938	um^2	Spot	22	1000000043	1440
153.938	um^2	Spot	22	1000000044	1441
153.938	um^2	Spot	22	1000000046	1442
153.938	um^2	Spot	22	1000000047	1443
153.938	um^2	Spot	22	1000000048	1444
153.938	um^2	Spot	22	1000000049	1445
153.938	um^2	Spot	22	1000000050	1446
153.938	um^2	Spot	22	1000000051	1447
153.938	um^2	Spot	22	1000000052	1448
153.938	um^2	Spot	22	1000000053	1449
153.938	um^2	Spot	22	1000000054	1450
153.938	um^2	Spot	22	1000000055	1451
153.938	um^2	Spot	22	1000000056	1452
153.938	um^2	Spot	22	1000000057	1454
153.938	um^2	Spot	22	1000000058	1455
153.938	um^2	Spot	22	1000000059	1456
153.938	um^2	Spot	22	1000000060	1457
153.938	um^2	Spot	22	1000000061	1458
153.938	um^2	Spot	22	1000000062	1459
153.938	um^2	Spot	22	1000000063	1460
153.938	um^2	Spot	22	1000000069	1461
153.938	um^2	Spot	22	1000000064	1462
153.938	um^2	Spot	23	1000000000	1463
153.938	um^2	Spot	23	1000000001	1464
153.938	um^2	Spot	23	1000000002	1465
153.938	um^2	Spot	23	1000000004	1467
153.938	um^2	Spot	23	1000000005	1468
153.938	um^2	Spot	23	1000000006	1469
153.938	um^2	Spot	23	1000000020	1470
153.938	um^2	Spot	23	1000000007	1471
153.938	um^2	Spot	23	1000000008	1472
153.938	um^2	Spot	23	1000000009	1473
153.938	um^2	Spot	23	1000000068	1474
153.938	um^2	Spot	23	1000000010	1475
153.938	um^2	Spot	23	1000000012	1476
153.938	um^2	Spot	23	1000000003	1477
153.938	um^2	Spot	23	1000000013	1478
153.938	um^2	Spot	23	1000000014	1479
153.938	um^2	Spot	23	1000000015	1480
153.938	um^2	Spot	23	1000000016	1481
153.938	um^2	Spot	23	1000000017	1482
153.938	um^2	Spot	23	1000000018	1483
153.938	um^2	Spot	23	1000000019	1484
153.938	um^2	Spot	23	1000000021	1485
153.938	um^2	Spot	23	1000000022	1486
153.938	um^2	Spot	23	1000000023	1487
153.938	um^2	Spot	23	1000000024	1488
153.938	um^2	Spot	23	1000000025	1489
153.938	um^2	Spot	23	1000000026	1490
153.938	um^2	Spot	23	1000000027	1491
153.938	um^2	Spot	23	1000000028	1492
153.938	um^2	Spot	23	1000000029	1493
153.938	um^2	Spot	23	1000000030	1494
153.938	um^2	Spot	23	1000000066	1495
153.938	um^2	Spot	23	1000000031	1496
153.938	um^2	Spot	23	1000000032	1497
153.938	um^2	Spot	23	1000000033	1498
153.938	um^2	Spot	23	1000000034	1499
153.938	um^2	Spot	23	1000000035	1500
153.938	um^2	Spot	23	1000000036	1501
153.938	um^2	Spot	23	1000000037	1502
153.938	um^2	Spot	23	1000000038	1503
153.938	um^2	Spot	23	1000000039	1504
153.938	um^2	Spot	23	1000000040	1505
153.938	um^2	Spot	23	1000000041	1506
153.938	um^2	Spot	23	1000000042	1507
153.938	um^2	Spot	23	1000000043	1508
153.938	um^2	Spot	23	1000000044	1509
153.938	um^2	Spot	23	1000000045	1510
153.938	um^2	Spot	23	1000000046	1511
153.938	um^2	Spot	23	1000000047	1512
153.938	um^2	Spot	23	1000000048	1513
153.938	um^2	Spot	23	1000000050	1514
153.938	um^2	Spot	23	1000000051	1515
153.938	um^2	Spot	23	1000000052	1516
153.938	um^2	Spot	23	1000000053	1517
153.938	um^2	Spot	23	1000000054	1518
153.938	um^2	Spot	23	1000000055	1519
153.938	um^2	Spot	23	1000000056	1520
153.938	um^2	Spot	23	1000000057	1521
153.938	um^2	Spot	23	1000000058	1523
153.938	um^2	Spot	23	1000000059	1524
153.938	um^2	Spot	23	1000000060	1525
153.938	um^2	Spot	23	1000000061	1526
153.938	um^2	Spot	23	1000000062	1527
153.938	um^2	Spot	23	1000000063	1528
153.938	um^2	Spot	23	1000000064	1529
153.938	um^2	Spot	24	1000000000	1530
153.938	um^2	Spot	24	1000000001	1531
153.938	um^2	Spot	24	1000000002	1532
153.938	um^2	Spot	24	1000000004	1534
153.938	um^2	Spot	24	1000000005	1535
153.938	um^2	Spot	24	1000000006	1536
153.938	um^2	Spot	24	1000000020	1537
153.938	um^2	Spot	24	1000000007	1538
153.938	um^2	Spot	24	1000000008	1539
153.938	um^2	Spot	24	1000000009	1540
153.938	um^2	Spot	24	1000000068	1541
153.938	um^2	Spot	24	1000000067	1542
153.938	um^2	Spot	24	1000000010	1543
153.938	um^2	Spot	24	1000000012	1544
153.938	um^2	Spot	24	1000000003	1545
153.938	um^2	Spot	24	1000000013	1546
153.938	um^2	Spot	24	1000000014	1547
153.938	um^2	Spot	24	1000000015	1548
153.938	um^2	Spot	24	1000000016	1549
153.938	um^2	Spot	24	1000000017	1550
153.938	um^2	Spot	24	1000000018	1551
153.938	um^2	Spot	24	1000000019	1552
153.938	um^2	Spot	24	1000000021	1553
153.938	um^2	Spot	24	1000000022	1554
153.938	um^2	Spot	24	1000000023	1555
153.938	um^2	Spot	24	1000000024	1556
153.938	um^2	Spot	24	1000000025	1557
153.938	um^2	Spot	24	1000000026	1558
153.938	um^2	Spot	24	1000000027	1559
153.938	um^2	Spot	24	1000000028	1560
153.938	um^2	Spot	24	1000000029	1561
153.938	um^2	Spot	24	1000000030	1562
153.938	um^2	Spot	24	1000000032	1563
153.938	um^2	Spot	24	1000000033	1564
153.938	um^2	Spot	24	1000000034	1565
153.938	um^2	Spot	24	1000000035	1566
153.938	um^2	Spot	24	1000000036	1567
153.938	um^2	Spot	24	1000000037	1568
153.938	um^2	Spot	24	1000000038	1569
153.938	um^2	Spot	24	1000000039	1570
153.938	um^2	Spot	24	1000000040	1571
153.938	um^2	Spot	24	1000000041	1572
153.938	um^2	Spot	24	1000000042	1573
153.938	um^2	Spot	24	1000000043	1574
153.938	um^2	Spot	24	1000000044	1575
153.938	um^2	Spot	24	1000000045	1576
153.938	um^2	Spot	24	1000000046	1577
153.938	um^2	Spot	24	1000000047	1578
153.938	um^2	Spot	24	1000000048	1579
153.938	um^2	Spot	24	1000000049	1580
153.938	um^2	Spot	24	1000000050	1581
153.938	um^2	Spot	24	1000000051	1582
153.938	um^2	Spot	24	1000000052	1583
153.938	um^2	Spot	24	1000000053	1584
153.938	um^2	Spot	24	1000000054	1585
153.938	um^2	Spot	24	1000000055	1586
153.938	um^2	Spot	24	1000000056	1587
153.938	um^2	Spot	24	1000000057	1588
153.938	um^2	Spot	24	1000000058	1589
153.938	um^2	Spot	24	1000000059	1591
153.938	um^2	Spot	24	1000000060	1592
153.938	um^2	Spot	24	1000000061	1593
153.938	um^2	Spot	24	1000000062	1594
153.938	um^2	Spot	24	1000000063	1595
153.938	um^2	Spot	24	1000000069	1596
153.938	um^2	Spot	24	1000000064	1597
153.938	um^2	Spot	25	1000000000	1598
153.938	um^2	Spot	25	1000000001	1599
153.938	um^2	Spot	25	1000000002	1600
153.938	um^2	Spot	25	1000000004	1602
153.938	um^2	Spot	25	1000000005	1603
153.938	um^2	Spot	25	1000000006	1604
153.938	um^2	Spot	25	1000000020	1605
153.938	um^2	Spot	25	1000000007	1606
153.938	um^2	Spot	25	1000000008	1607
153.938	um^2	Spot	25	1000000009	1608
153.938	um^2	Spot	25	1000000068	1609
153.938	um^2	Spot	25	1000000067	1610
153.938	um^2	Spot	25	1000000010	1611
153.938	um^2	Spot	25	1000000012	1612
153.938	um^2	Spot	25	1000000003	1613
153.938	um^2	Spot	25	1000000013	1614
153.938	um^2	Spot	25	1000000014	1615
153.938	um^2	Spot	25	1000000015	1616
153.938	um^2	Spot	25	1000000016	1617
153.938	um^2	Spot	25	1000000017	1618
153.938	um^2	Spot	25	1000000018	1619
153.938	um^2	Spot	25	1000000019	1620
153.938	um^2	Spot	25	1000000021	1621
153.938	um^2	Spot	25	1000000022	1622
153.938	um^2	Spot	25	1000000023	1623
153.938	um^2	Spot	25	1000000024	1624
153.938	um^2	Spot	25	1000000025	1625
153.938	um^2	Spot	25	1000000027	1626
153.938	um^2	Spot	25	1000000028	1627
153.938	um^2	Spot	25	1000000029	1628
153.938	um^2	Spot	25	1000000030	1629
153.938	um^2	Spot	25	1000000032	1630
153.938	um^2	Spot	25	1000000033	1631
153.938	um^2	Spot	25	1000000034	1632
153.938	um^2	Spot	25	1000000036	1633
153.938	um^2	Spot	25	1000000037	1634
153.938	um^2	Spot	25	1000000038	1635
153.938	um^2	Spot	25	1000000039	1636
153.938	um^2	Spot	25	1000000040	1637
153.938	um^2	Spot	25	1000000041	1638
153.938	um^2	Spot	25	1000000042	1639
153.938	um^2	Spot	25	1000000043	1640
153.938	um^2	Spot	25	1000000044	1641
153.938	um^2	Spot	25	1000000045	1642
153.938	um^2	Spot	25	1000000046	1643
153.938	um^2	Spot	25	1000000047	1644
153.938	um^2	Spot	25	1000000048	1645
153.938	um^2	Spot	25	1000000050	1646
153.938	um^2	Spot	25	1000000051	1647
153.938	um^2	Spot	25	1000000052	1648
153.938	um^2	Spot	25	1000000053	1649
153.938	um^2	Spot	25	1000000054	1650
153.938	um^2	Spot	25	1000000055	1651
153.938	um^2	Spot	25	1000000056	1652
153.938	um^2	Spot	25	1000000057	1653
153.938	um^2	Spot	25	1000000058	1655
153.938	um^2	Spot	25	1000000059	1656
153.938	um^2	Spot	25	1000000060	1657
153.938	um^2	Spot	25	1000000061	1658
153.938	um^2	Spot	25	1000000062	1659
153.938	um^2	Spot	25	1000000063	1660
153.938	um^2	Spot	25	1000000064	1661
153.938	um^2	Spot	26	1000000002	1662
153.938	um^2	Spot	26	1000000003	1663
153.938	um^2	Spot	26	1000000004	1665
153.938	um^2	Spot	26	1000000005	1666
153.938	um^2	Spot	26	1000000006	1667
153.938	um^2	Spot	26	1000000020	1668
153.938	um^2	Spot	26	1000000007	1669
153.938	um^2	Spot	26	1000000008	1670
153.938	um^2	Spot	26	1000000009	1671
153.938	um^2	Spot	26	1000000068	1672
153.938	um^2	Spot	26	1000000010	1673
153.938	um^2	Spot	26	1000000012	1674
153.938	um^2	Spot	26	1000000013	1675
153.938	um^2	Spot	26	1000000014	1676
153.938	um^2	Spot	26	1000000015	1677
153.938	um^2	Spot	26	1000000016	1678
153.938	um^2	Spot	26	1000000017	1679
153.938	um^2	Spot	26	1000000018	1680
153.938	um^2	Spot	26	1000000019	1681
153.938	um^2	Spot	26	1000000021	1682
153.938	um^2	Spot	26	1000000022	1683
153.938	um^2	Spot	26	1000000023	1684
153.938	um^2	Spot	26	1000000024	1685
153.938	um^2	Spot	26	1000000025	1686
153.938	um^2	Spot	26	1000000027	1687
153.938	um^2	Spot	26	1000000028	1688
153.938	um^2	Spot	26	1000000029	1689
153.938	um^2	Spot	26	1000000030	1690
153.938	um^2	Spot	26	1000000031	1691
153.938	um^2	Spot	26	1000000032	1692
153.938	um^2	Spot	26	1000000033	1693
153.938	um^2	Spot	26	1000000034	1694
153.938	um^2	Spot	26	1000000035	1695
153.938	um^2	Spot	26	1000000036	1696
153.938	um^2	Spot	26	1000000037	1697
153.938	um^2	Spot	26	1000000038	1698
153.938	um^2	Spot	26	1000000039	1699
153.938	um^2	Spot	26	1000000040	1700
153.938	um^2	Spot	26	1000000041	1701
153.938	um^2	Spot	26	1000000042	1702
153.938	um^2	Spot	26	1000000043	1703
153.938	um^2	Spot	26	1000000044	1704
153.938	um^2	Spot	26	1000000045	1705
153.938	um^2	Spot	26	1000000046	1706
153.938	um^2	Spot	26	1000000047	1707
153.938	um^2	Spot	26	1000000048	1708
153.938	um^2	Spot	26	1000000049	1709
153.938	um^2	Spot	26	1000000050	1710
153.938	um^2	Spot	26	1000000051	1711
153.938	um^2	Spot	26	1000000052	1712
153.938	um^2	Spot	26	1000000053	1713
153.938	um^2	Spot	26	1000000054	1714
153.938	um^2	Spot	26	1000000055	1715
153.938	um^2	Spot	26	1000000056	1716
153.938	um^2	Spot	26	1000000057	1717
153.938	um^2	Spot	26	1000000058	1719
153.938	um^2	Spot	26	1000000059	1720
153.938	um^2	Spot	26	1000000060	1721
153.938	um^2	Spot	26	1000000061	1722
153.938	um^2	Spot	26	1000000062	1723
153.938	um^2	Spot	26	1000000063	1724
153.938	um^2	Spot	26	1000000064	1725
153.938	um^2	Spot	27	1000000001	1726
153.938	um^2	Spot	27	1000000002	1727
153.938	um^2	Spot	27	1000000003	1728
153.938	um^2	Spot	27	1000000005	1730
153.938	um^2	Spot	27	1000000006	1731
153.938	um^2	Spot	27	1000000020	1732
153.938	um^2	Spot	27	1000000007	1733
153.938	um^2	Spot	27	1000000008	1734
153.938	um^2	Spot	27	1000000009	1735
153.938	um^2	Spot	27	1000000068	1736
153.938	um^2	Spot	27	1000000067	1737
153.938	um^2	Spot	27	1000000010	1738
153.938	um^2	Spot	27	1000000012	1739
153.938	um^2	Spot	27	1000000013	1740
153.938	um^2	Spot	27	1000000014	1741
153.938	um^2	Spot	27	1000000015	1742
153.938	um^2	Spot	27	1000000016	1743
153.938	um^2	Spot	27	1000000017	1744
153.938	um^2	Spot	27	1000000018	1745
153.938	um^2	Spot	27	1000000019	1746
153.938	um^2	Spot	27	1000000021	1747
153.938	um^2	Spot	27	1000000022	1748
153.938	um^2	Spot	27	1000000023	1749
153.938	um^2	Spot	27	1000000024	1750
153.938	um^2	Spot	27	1000000025	1751
153.938	um^2	Spot	27	1000000027	1752
153.938	um^2	Spot	27	1000000028	1753
153.938	um^2	Spot	27	1000000029	1754
153.938	um^2	Spot	27	1000000030	1755
153.938	um^2	Spot	27	1000000032	1756
153.938	um^2	Spot	27	1000000033	1757
153.938	um^2	Spot	27	1000000034	1758
153.938	um^2	Spot	27	1000000036	1759
153.938	um^2	Spot	27	1000000037	1760
153.938	um^2	Spot	27	1000000038	1761
153.938	um^2	Spot	27	1000000039	1762
153.938	um^2	Spot	27	1000000040	1763
153.938	um^2	Spot	27	1000000041	1764
153.938	um^2	Spot	27	1000000042	1765
153.938	um^2	Spot	27	1000000043	1766
153.938	um^2	Spot	27	1000000044	1767
153.938	um^2	Spot	27	1000000045	1768
153.938	um^2	Spot	27	1000000046	1769
153.938	um^2	Spot	27	1000000047	1770
153.938	um^2	Spot	27	1000000048	1771
153.938	um^2	Spot	27	1000000049	1772
153.938	um^2	Spot	27	1000000050	1773
153.938	um^2	Spot	27	1000000051	1774
153.938	um^2	Spot	27	1000000052	1775
153.938	um^2	Spot	27	1000000053	1776
153.938	um^2	Spot	27	1000000054	1777
153.938	um^2	Spot	27	1000000055	1778
153.938	um^2	Spot	27	1000000056	1779
153.938	um^2	Spot	27	1000000057	1780
153.938	um^2	Spot	27	1000000058	1782
153.938	um^2	Spot	27	1000000059	1783
153.938	um^2	Spot	27	1000000060	1784
153.938	um^2	Spot	27	1000000061	1785
153.938	um^2	Spot	27	1000000062	1786
153.938	um^2	Spot	27	1000000063	1787
153.938	um^2	Spot	27	1000000069	1788
153.938	um^2	Spot	27	1000000064	1789
153.938	um^2	Spot	28	1000000001	1790
153.938	um^2	Spot	28	1000000002	1791
153.938	um^2	Spot	28	1000000003	1792
153.938	um^2	Spot	28	1000000004	1794
153.938	um^2	Spot	28	1000000005	1795
153.938	um^2	Spot	28	1000000006	1796
153.938	um^2	Spot	28	1000000020	1797
153.938	um^2	Spot	28	1000000007	1798
153.938	um^2	Spot	28	1000000008	1799
153.938	um^2	Spot	28	1000000009	1800
153.938	um^2	Spot	28	1000000068	1801
153.938	um^2	Spot	28	1000000067	1802
153.938	um^2	Spot	28	1000000010	1803
153.938	um^2	Spot	28	1000000012	1804
153.938	um^2	Spot	28	1000000013	1805
153.938	um^2	Spot	28	1000000014	1806
153.938	um^2	Spot	28	1000000015	1807
153.938	um^2	Spot	28	1000000016	1808
153.938	um^2	Spot	28	1000000017	1809
153.938	um^2	Spot	28	1000000018	1810
153.938	um^2	Spot	28	1000000019	1811
153.938	um^2	Spot	28	1000000021	1812
153.938	um^2	Spot	28	1000000022	1813
153.938	um^2	Spot	28	1000000023	1814
153.938	um^2	Spot	28	1000000024	1815
153.938	um^2	Spot	28	1000000025	1816
153.938	um^2	Spot	28	1000000027	1817
153.938	um^2	Spot	28	1000000028	1818
153.938	um^2	Spot	28	1000000029	1819
153.938	um^2	Spot	28	1000000030	1820
153.938	um^2	Spot	28	1000000031	1821
153.938	um^2	Spot	28	1000000032	1822
153.938	um^2	Spot	28	1000000033	1823
153.938	um^2	Spot	28	1000000034	1824
153.938	um^2	Spot	28	1000000035	1825
153.938	um^2	Spot	28	1000000036	1826
153.938	um^2	Spot	28	1000000037	1827
153.938	um^2	Spot	28	1000000038	1828
153.938	um^2	Spot	28	1000000039	1829
153.938	um^2	Spot	28	1000000040	1830
153.938	um^2	Spot	28	1000000041	1831
153.938	um^2	Spot	28	1000000042	1832
153.938	um^2	Spot	28	1000000043	1833
153.938	um^2	Spot	28	1000000044	1834
153.938	um^2	Spot	28	1000000045	1835
153.938	um^2	Spot	28	1000000046	1836
153.938	um^2	Spot	28	1000000047	1837
153.938	um^2	Spot	28	1000000048	1838
153.938	um^2	Spot	28	1000000049	1839
153.938	um^2	Spot	28	1000000050	1840
153.938	um^2	Spot	28	1000000051	1841
153.938	um^2	Spot	28	1000000052	1842
153.938	um^2	Spot	28	1000000053	1843
153.938	um^2	Spot	28	1000000054	1844
153.938	um^2	Spot	28	1000000055	1845
153.938	um^2	Spot	28	1000000056	1846
153.938	um^2	Spot	28	1000000057	1847
153.938	um^2	Spot	28	1000000058	1848
153.938	um^2	Spot	28	1000000059	1850
153.938	um^2	Spot	28	1000000060	1851
153.938	um^2	Spot	28	1000000061	1852
153.938	um^2	Spot	28	1000000062	1853
153.938	um^2	Spot	28	1000000063	1854
153.938	um^2	Spot	28	1000000069	1855
153.938	um^2	Spot	28	1000000064	1856
153.938	um^2	Spot	29	1000000001	1857
153.938	um^2	Spot	29	1000000002	1858
153.938	um^2	Spot	29	1000000003	1859
153.938	um^2	Spot	29	1000000005	1861
153.938	um^2	Spot	29	1000000006	1862
153.938	um^2	Spot	29	1000000020	1863
153.938	um^2	Spot	29	1000000007	1864
153.938	um^2	Spot	29	1000000008	1865
153.938	um^2	Spot	29	1000000009	1866
153.938	um^2	Spot	29	1000000068	1867
153.938	um^2	Spot	29	1000000067	1868
153.938	um^2	Spot	29	1000000010	1869
153.938	um^2	Spot	29	1000000012	1870
153.938	um^2	Spot	29	1000000013	1871
153.938	um^2	Spot	29	1000000014	1872
153.938	um^2	Spot	29	1000000015	1873
153.938	um^2	Spot	29	1000000016	1874
153.938	um^2	Spot	29	1000000017	1875
153.938	um^2	Spot	29	1000000018	1876
153.938	um^2	Spot	29	1000000019	1877
153.938	um^2	Spot	29	1000000021	1878
153.938	um^2	Spot	29	1000000022	1879
153.938	um^2	Spot	29	1000000023	1880
153.938	um^2	Spot	29	1000000024	1881
153.938	um^2	Spot	29	1000000025	1882
153.938	um^2	Spot	29	1000000070	1883
153.938	um^2	Spot	29	1000000027	1884
153.938	um^2	Spot	29	1000000028	1885
153.938	um^2	Spot	29	1000000029	1886
153.938	um^2	Spot	29	1000000030	1887
153.938	um^2	Spot	29	1000000031	1888
153.938	um^2	Spot	29	1000000032	1889
153.938	um^2	Spot	29	1000000033	1890
153.938	um^2	Spot	29	1000000034	1891
153.938	um^2	Spot	29	1000000035	1892
153.938	um^2	Spot	29	1000000036	1893
153.938	um^2	Spot	29	1000000037	1894
153.938	um^2	Spot	29	1000000038	1895
153.938	um^2	Spot	29	1000000039	1896
153.938	um^2	Spot	29	1000000040	1897
153.938	um^2	Spot	29	1000000041	1898
153.938	um^2	Spot	29	1000000042	1899
153.938	um^2	Spot	29	1000000043	1900
153.938	um^2	Spot	29	1000000044	1901
153.938	um^2	Spot	29	1000000045	1902
153.938	um^2	Spot	29	1000000046	1903
153.938	um^2	Spot	29	1000000047	1904
153.938	um^2	Spot	29	1000000048	1905
153.938	um^2	Spot	29	1000000050	1906
153.938	um^2	Spot	29	1000000051	1907
153.938	um^2	Spot	29	1000000052	1908
153.938	um^2	Spot	29	1000000053	1909
153.938	um^2	Spot	29	1000000054	1910
153.938	um^2	Spot	29	1000000055	1911
153.938	um^2	Spot	29	1000000056	1912
153.938	um^2	Spot	29	1000000057	1913
153.938	um^2	Spot	29	1000000058	1915
153.938	um^2	Spot	29	1000000059	1916
153.938	um^2	Spot	29	1000000060	1917
153.938	um^2	Spot	29	1000000061	1918
153.938	um^2	Spot	29	1000000062	1919
153.938	um^2	Spot	29	1000000063	1920
153.938	um^2	Spot	29	1000000069	1921
153.938	um^2	Spot	29	1000000064	1922
153.938	um^2	Spot	30	1000000001	1923
153.938	um^2	Spot	30	1000000002	1924
153.938	um^2	Spot	30	1000000003	1925
153.938	um^2	Spot	30	1000000005	1927
153.938	um^2	Spot	30	1000000006	1928
153.938	um^2	Spot	30	1000000020	1929
153.938	um^2	Spot	30	1000000007	1930
153.938	um^2	Spot	30	1000000008	1931
153.938	um^2	Spot	30	1000000009	1932
153.938	um^2	Spot	30	1000000068	1933
153.938	um^2	Spot	30	1000000067	1934
153.938	um^2	Spot	30	1000000010	1935
153.938	um^2	Spot	30	1000000012	1936
153.938	um^2	Spot	30	1000000013	1937
153.938	um^2	Spot	30	1000000014	1938
153.938	um^2	Spot	30	1000000015	1939
153.938	um^2	Spot	30	1000000016	1940
153.938	um^2	Spot	30	1000000017	1941
153.938	um^2	Spot	30	1000000018	1942
153.938	um^2	Spot	30	1000000019	1943
153.938	um^2	Spot	30	1000000021	1944
153.938	um^2	Spot	30	1000000022	1945
153.938	um^2	Spot	30	1000000023	1946
153.938	um^2	Spot	30	1000000024	1947
153.938	um^2	Spot	30	1000000025	1948
153.938	um^2	Spot	30	1000000070	1949
153.938	um^2	Spot	30	1000000027	1950
153.938	um^2	Spot	30	1000000028	1951
153.938	um^2	Spot	30	1000000029	1952
153.938	um^2	Spot	30	1000000030	1953
153.938	um^2	Spot	30	1000000031	1954
153.938	um^2	Spot	30	1000000032	1955
153.938	um^2	Spot	30	1000000033	1956
153.938	um^2	Spot	30	1000000034	1957
153.938	um^2	Spot	30	1000000036	1958
153.938	um^2	Spot	30	1000000037	1959
153.938	um^2	Spot	30	1000000038	1960
153.938	um^2	Spot	30	1000000039	1961
153.938	um^2	Spot	30	1000000040	1962
153.938	um^2	Spot	30	1000000041	1963
153.938	um^2	Spot	30	1000000042	1964
153.938	um^2	Spot	30	1000000043	1965
153.938	um^2	Spot	30	1000000044	1966
153.938	um^2	Spot	30	1000000045	1967
153.938	um^2	Spot	30	1000000046	1968
153.938	um^2	Spot	30	1000000047	1969
153.938	um^2	Spot	30	1000000048	1970
153.938	um^2	Spot	30	1000000049	1971
153.938	um^2	Spot	30	1000000050	1972
153.938	um^2	Spot	30	1000000051	1973
153.938	um^2	Spot	30	1000000052	1974
153.938	um^2	Spot	30	1000000053	1975
153.938	um^2	Spot	30	1000000054	1976
153.938	um^2	Spot	30	1000000055	1977
153.938	um^2	Spot	30	1000000056	1978
153.938	um^2	Spot	30	1000000071	1979
153.938	um^2	Spot	30	1000000057	1980
153.938	um^2	Spot	30	1000000058	1982
153.938	um^2	Spot	30	1000000059	1983
153.938	um^2	Spot	30	1000000060	1984
153.938	um^2	Spot	30	1000000061	1985
153.938	um^2	Spot	30	1000000062	1986
153.938	um^2	Spot	30	1000000063	1987
153.938	um^2	Spot	30	1000000064	1988
153.938	um^2	Spot	31	1000000072	1989
153.938	um^2	Spot	31	1000000002	1990
153.938	um^2	Spot	31	1000000003	1991
153.938	um^2	Spot	31	1000000005	1993
153.938	um^2	Spot	31	1000000006	1994
153.938	um^2	Spot	31	1000000020	1995
153.938	um^2	Spot	31	1000000007	1996
153.938	um^2	Spot	31	1000000008	1997
153.938	um^2	Spot	31	1000000009	1998
153.938	um^2	Spot	31	1000000068	1999
153.938	um^2	Spot	31	1000000010	2000
153.938	um^2	Spot	31	1000000012	2001
153.938	um^2	Spot	31	1000000013	2002
153.938	um^2	Spot	31	1000000014	2003
153.938	um^2	Spot	31	1000000015	2004
153.938	um^2	Spot	31	1000000016	2005
153.938	um^2	Spot	31	1000000017	2006
153.938	um^2	Spot	31	1000000019	2007
153.938	um^2	Spot	31	1000000018	2008
153.938	um^2	Spot	31	1000000021	2009
153.938	um^2	Spot	31	1000000022	2010
153.938	um^2	Spot	31	1000000023	2011
153.938	um^2	Spot	31	1000000024	2012
153.938	um^2	Spot	31	1000000025	2013
153.938	um^2	Spot	31	1000000070	2014
153.938	um^2	Spot	31	1000000027	2015
153.938	um^2	Spot	31	1000000028	2016
153.938	um^2	Spot	31	1000000029	2017
153.938	um^2	Spot	31	1000000073	2018
153.938	um^2	Spot	31	1000000030	2019
153.938	um^2	Spot	31	1000000031	2020
153.938	um^2	Spot	31	1000000032	2021
153.938	um^2	Spot	31	1000000033	2022
153.938	um^2	Spot	31	1000000034	2023
153.938	um^2	Spot	31	1000000035	2024
153.938	um^2	Spot	31	1000000036	2025
153.938	um^2	Spot	31	1000000037	2026
153.938	um^2	Spot	31	1000000038	2027
153.938	um^2	Spot	31	1000000039	2028
153.938	um^2	Spot	31	1000000040	2029
153.938	um^2	Spot	31	1000000041	2030
153.938	um^2	Spot	31	1000000042	2031
153.938	um^2	Spot	31	1000000043	2032
153.938	um^2	Spot	31	1000000044	2033
153.938	um^2	Spot	31	1000000045	2034
153.938	um^2	Spot	31	1000000046	2035
153.938	um^2	Spot	31	1000000047	2036
153.938	um^2	Spot	31	1000000048	2037
153.938	um^2	Spot	31	1000000049	2038
153.938	um^2	Spot	31	1000000050	2039
153.938	um^2	Spot	31	1000000051	2040
153.938	um^2	Spot	31	1000000052	2041
153.938	um^2	Spot	31	1000000053	2042
153.938	um^2	Spot	31	1000000054	2043
153.938	um^2	Spot	31	1000000055	2044
153.938	um^2	Spot	31	1000000056	2045
153.938	um^2	Spot	31	1000000071	2046
153.938	um^2	Spot	31	1000000057	2047
153.938	um^2	Spot	31	1000000058	2049
153.938	um^2	Spot	31	1000000059	2050
153.938	um^2	Spot	31	1000000060	2051
153.938	um^2	Spot	31	1000000061	2052
153.938	um^2	Spot	31	1000000062	2053
153.938	um^2	Spot	31	1000000063	2054
153.938	um^2	Spot	31	1000000064	2055
153.938	um^2	Spot	32	1000000001	2056
153.938	um^2	Spot	32	1000000002	2057
153.938	um^2	Spot	32	1000000003	2058
[truncated: 992 more rows]
