# Supplementary material for: Protocol for real-time monitoring of CD8+ T and myeloid cell behavior in human high-grade serous ovarian cancer slices
Source: STAR Protoc. 2024 Jun 2;5(2):103102. doi: 10.1016/j.xpro.2024.103102 (PMC11179100; doi:10.1016/j.xpro.2024.103102)
Supplement: Data S3. Files for testing the R script, quantification and statistical analysis step 2 [file mmc3.zip › Test files/Slice1_b/__Diameter.csv]

Diameter
====================
Diameter X	Diameter Y	Diameter Z	Unit	Category	Collection	Time	TrackID	ID
7	7	7	um	Spot	Diameter	1	1000000000	0
7	7	7	um	Spot	Diameter	1	1000000001	1
7	7	7	um	Spot	Diameter	1	1000000002	2
7	7	7	um	Spot	Diameter	1	1000000003	3
7	7	7	um	Spot	Diameter	1	1000000004	5
7	7	7	um	Spot	Diameter	1	1000000005	6
7	7	7	um	Spot	Diameter	1	1000000006	7
7	7	7	um	Spot	Diameter	1	1000000007	8
7	7	7	um	Spot	Diameter	1	1000000008	9
7	7	7	um	Spot	Diameter	1	1000000009	10
7	7	7	um	Spot	Diameter	1	1000000010	11
7	7	7	um	Spot	Diameter	1	1000000011	12
7	7	7	um	Spot	Diameter	1	1000000012	13
7	7	7	um	Spot	Diameter	1	1000000013	14
7	7	7	um	Spot	Diameter	1	1000000014	15
7	7	7	um	Spot	Diameter	1	1000000015	16
7	7	7	um	Spot	Diameter	1	1000000016	17
7	7	7	um	Spot	Diameter	1	1000000017	18
7	7	7	um	Spot	Diameter	1	1000000018	19
7	7	7	um	Spot	Diameter	1	1000000019	20
7	7	7	um	Spot	Diameter	1	1000000020	21
7	7	7	um	Spot	Diameter	1	1000000021	22
7	7	7	um	Spot	Diameter	1	1000000022	23
7	7	7	um	Spot	Diameter	1	1000000023	24
7	7	7	um	Spot	Diameter	1	1000000024	25
7	7	7	um	Spot	Diameter	1	1000000025	26
7	7	7	um	Spot	Diameter	1	1000000026	27
7	7	7	um	Spot	Diameter	1	1000000027	28
7	7	7	um	Spot	Diameter	1	1000000028	29
7	7	7	um	Spot	Diameter	1	1000000029	30
7	7	7	um	Spot	Diameter	1	1000000030	31
7	7	7	um	Spot	Diameter	1	1000000031	32
7	7	7	um	Spot	Diameter	1	1000000032	33
7	7	7	um	Spot	Diameter	1	1000000033	34
7	7	7	um	Spot	Diameter	1	1000000034	35
7	7	7	um	Spot	Diameter	1	1000000035	36
7	7	7	um	Spot	Diameter	1	1000000036	37
7	7	7	um	Spot	Diameter	1	1000000037	38
7	7	7	um	Spot	Diameter	1	1000000038	39
7	7	7	um	Spot	Diameter	1	1000000039	40
7	7	7	um	Spot	Diameter	1	1000000040	41
7	7	7	um	Spot	Diameter	1	1000000041	42
7	7	7	um	Spot	Diameter	1	1000000042	43
7	7	7	um	Spot	Diameter	1	1000000043	44
7	7	7	um	Spot	Diameter	1	1000000044	45
7	7	7	um	Spot	Diameter	1	1000000045	46
7	7	7	um	Spot	Diameter	1	1000000046	47
7	7	7	um	Spot	Diameter	1	1000000047	48
7	7	7	um	Spot	Diameter	1	1000000048	49
7	7	7	um	Spot	Diameter	1	1000000049	50
7	7	7	um	Spot	Diameter	1	1000000050	51
7	7	7	um	Spot	Diameter	1	1000000051	52
7	7	7	um	Spot	Diameter	1	1000000052	53
7	7	7	um	Spot	Diameter	1	1000000053	54
7	7	7	um	Spot	Diameter	1	1000000054	55
7	7	7	um	Spot	Diameter	1	1000000055	56
7	7	7	um	Spot	Diameter	1	1000000056	57
7	7	7	um	Spot	Diameter	1	1000000057	58
7	7	7	um	Spot	Diameter	1	1000000058	59
7	7	7	um	Spot	Diameter	1	1000000059	61
7	7	7	um	Spot	Diameter	1	1000000060	62
7	7	7	um	Spot	Diameter	1	1000000061	63
7	7	7	um	Spot	Diameter	1	1000000062	64
7	7	7	um	Spot	Diameter	1	1000000063	65
7	7	7	um	Spot	Diameter	1	1000000064	66
7	7	7	um	Spot	Diameter	2	1000000000	67
7	7	7	um	Spot	Diameter	2	1000000001	68
7	7	7	um	Spot	Diameter	2	1000000002	69
7	7	7	um	Spot	Diameter	2	1000000003	70
7	7	7	um	Spot	Diameter	2	1000000004	72
7	7	7	um	Spot	Diameter	2	1000000005	73
7	7	7	um	Spot	Diameter	2	1000000006	74
7	7	7	um	Spot	Diameter	2	1000000007	75
7	7	7	um	Spot	Diameter	2	1000000008	76
7	7	7	um	Spot	Diameter	2	1000000009	77
7	7	7	um	Spot	Diameter	2	1000000065	78
7	7	7	um	Spot	Diameter	2	1000000010	79
7	7	7	um	Spot	Diameter	2	1000000011	80
7	7	7	um	Spot	Diameter	2	1000000012	81
7	7	7	um	Spot	Diameter	2	1000000013	82
7	7	7	um	Spot	Diameter	2	1000000014	83
7	7	7	um	Spot	Diameter	2	1000000015	84
7	7	7	um	Spot	Diameter	2	1000000016	85
7	7	7	um	Spot	Diameter	2	1000000017	86
7	7	7	um	Spot	Diameter	2	1000000018	87
7	7	7	um	Spot	Diameter	2	1000000019	88
7	7	7	um	Spot	Diameter	2	1000000020	89
7	7	7	um	Spot	Diameter	2	1000000021	90
7	7	7	um	Spot	Diameter	2	1000000022	91
7	7	7	um	Spot	Diameter	2	1000000023	92
7	7	7	um	Spot	Diameter	2	1000000024	93
7	7	7	um	Spot	Diameter	2	1000000025	94
7	7	7	um	Spot	Diameter	2	1000000026	95
7	7	7	um	Spot	Diameter	2	1000000027	96
7	7	7	um	Spot	Diameter	2	1000000028	97
7	7	7	um	Spot	Diameter	2	1000000029	98
7	7	7	um	Spot	Diameter	2	1000000030	99
7	7	7	um	Spot	Diameter	2	1000000031	100
7	7	7	um	Spot	Diameter	2	1000000032	101
7	7	7	um	Spot	Diameter	2	1000000033	102
7	7	7	um	Spot	Diameter	2	1000000034	103
7	7	7	um	Spot	Diameter	2	1000000035	104
7	7	7	um	Spot	Diameter	2	1000000036	105
7	7	7	um	Spot	Diameter	2	1000000037	106
7	7	7	um	Spot	Diameter	2	1000000038	107
7	7	7	um	Spot	Diameter	2	1000000039	108
7	7	7	um	Spot	Diameter	2	1000000040	109
7	7	7	um	Spot	Diameter	2	1000000041	110
7	7	7	um	Spot	Diameter	2	1000000042	111
7	7	7	um	Spot	Diameter	2	1000000043	112
7	7	7	um	Spot	Diameter	2	1000000044	113
7	7	7	um	Spot	Diameter	2	1000000045	114
7	7	7	um	Spot	Diameter	2	1000000046	115
7	7	7	um	Spot	Diameter	2	1000000047	116
7	7	7	um	Spot	Diameter	2	1000000048	117
7	7	7	um	Spot	Diameter	2	1000000049	118
7	7	7	um	Spot	Diameter	2	1000000050	119
7	7	7	um	Spot	Diameter	2	1000000051	120
7	7	7	um	Spot	Diameter	2	1000000052	121
7	7	7	um	Spot	Diameter	2	1000000053	122
7	7	7	um	Spot	Diameter	2	1000000054	123
7	7	7	um	Spot	Diameter	2	1000000055	124
7	7	7	um	Spot	Diameter	2	1000000056	125
7	7	7	um	Spot	Diameter	2	1000000057	126
7	7	7	um	Spot	Diameter	2	1000000058	128
7	7	7	um	Spot	Diameter	2	1000000059	129
7	7	7	um	Spot	Diameter	2	1000000060	130
7	7	7	um	Spot	Diameter	2	1000000061	131
7	7	7	um	Spot	Diameter	2	1000000062	132
7	7	7	um	Spot	Diameter	2	1000000063	133
7	7	7	um	Spot	Diameter	2	1000000064	134
7	7	7	um	Spot	Diameter	3	1000000000	135
7	7	7	um	Spot	Diameter	3	1000000002	136
7	7	7	um	Spot	Diameter	3	1000000004	138
7	7	7	um	Spot	Diameter	3	1000000005	139
7	7	7	um	Spot	Diameter	3	1000000006	140
7	7	7	um	Spot	Diameter	3	1000000007	141
7	7	7	um	Spot	Diameter	3	1000000008	142
7	7	7	um	Spot	Diameter	3	1000000009	143
7	7	7	um	Spot	Diameter	3	1000000065	144
7	7	7	um	Spot	Diameter	3	1000000010	145
7	7	7	um	Spot	Diameter	3	1000000011	146
7	7	7	um	Spot	Diameter	3	1000000012	147
7	7	7	um	Spot	Diameter	3	1000000003	148
7	7	7	um	Spot	Diameter	3	1000000013	149
7	7	7	um	Spot	Diameter	3	1000000014	150
7	7	7	um	Spot	Diameter	3	1000000015	151
7	7	7	um	Spot	Diameter	3	1000000016	152
7	7	7	um	Spot	Diameter	3	1000000017	153
7	7	7	um	Spot	Diameter	3	1000000018	154
7	7	7	um	Spot	Diameter	3	1000000019	155
7	7	7	um	Spot	Diameter	3	1000000020	156
7	7	7	um	Spot	Diameter	3	1000000021	157
7	7	7	um	Spot	Diameter	3	1000000022	158
7	7	7	um	Spot	Diameter	3	1000000023	159
7	7	7	um	Spot	Diameter	3	1000000024	160
7	7	7	um	Spot	Diameter	3	1000000025	161
7	7	7	um	Spot	Diameter	3	1000000026	162
7	7	7	um	Spot	Diameter	3	1000000027	163
7	7	7	um	Spot	Diameter	3	1000000028	164
7	7	7	um	Spot	Diameter	3	1000000029	165
7	7	7	um	Spot	Diameter	3	1000000030	166
7	7	7	um	Spot	Diameter	3	1000000031	167
7	7	7	um	Spot	Diameter	3	1000000032	168
7	7	7	um	Spot	Diameter	3	1000000033	169
7	7	7	um	Spot	Diameter	3	1000000034	170
7	7	7	um	Spot	Diameter	3	1000000035	171
7	7	7	um	Spot	Diameter	3	1000000036	172
7	7	7	um	Spot	Diameter	3	1000000037	173
7	7	7	um	Spot	Diameter	3	1000000038	174
7	7	7	um	Spot	Diameter	3	1000000039	175
7	7	7	um	Spot	Diameter	3	1000000040	176
7	7	7	um	Spot	Diameter	3	1000000041	177
7	7	7	um	Spot	Diameter	3	1000000042	178
7	7	7	um	Spot	Diameter	3	1000000043	179
7	7	7	um	Spot	Diameter	3	1000000044	180
7	7	7	um	Spot	Diameter	3	1000000045	181
7	7	7	um	Spot	Diameter	3	1000000046	182
7	7	7	um	Spot	Diameter	3	1000000047	183
7	7	7	um	Spot	Diameter	3	1000000048	184
7	7	7	um	Spot	Diameter	3	1000000049	185
7	7	7	um	Spot	Diameter	3	1000000050	186
7	7	7	um	Spot	Diameter	3	1000000051	187
7	7	7	um	Spot	Diameter	3	1000000052	188
7	7	7	um	Spot	Diameter	3	1000000053	189
7	7	7	um	Spot	Diameter	3	1000000054	190
7	7	7	um	Spot	Diameter	3	1000000055	191
7	7	7	um	Spot	Diameter	3	1000000056	192
7	7	7	um	Spot	Diameter	3	1000000057	194
7	7	7	um	Spot	Diameter	3	1000000058	195
7	7	7	um	Spot	Diameter	3	1000000059	196
7	7	7	um	Spot	Diameter	3	1000000060	197
7	7	7	um	Spot	Diameter	3	1000000061	198
7	7	7	um	Spot	Diameter	3	1000000062	199
7	7	7	um	Spot	Diameter	3	1000000063	200
7	7	7	um	Spot	Diameter	3	1000000064	201
7	7	7	um	Spot	Diameter	4	1000000001	202
7	7	7	um	Spot	Diameter	4	1000000002	203
7	7	7	um	Spot	Diameter	4	1000000004	205
7	7	7	um	Spot	Diameter	4	1000000005	206
7	7	7	um	Spot	Diameter	4	1000000006	207
7	7	7	um	Spot	Diameter	4	1000000007	208
7	7	7	um	Spot	Diameter	4	1000000008	209
7	7	7	um	Spot	Diameter	4	1000000009	210
7	7	7	um	Spot	Diameter	4	1000000065	211
7	7	7	um	Spot	Diameter	4	1000000010	212
7	7	7	um	Spot	Diameter	4	1000000011	213
7	7	7	um	Spot	Diameter	4	1000000012	214
7	7	7	um	Spot	Diameter	4	1000000003	215
7	7	7	um	Spot	Diameter	4	1000000013	216
7	7	7	um	Spot	Diameter	4	1000000014	217
7	7	7	um	Spot	Diameter	4	1000000015	218
7	7	7	um	Spot	Diameter	4	1000000016	219
7	7	7	um	Spot	Diameter	4	1000000017	220
7	7	7	um	Spot	Diameter	4	1000000018	221
7	7	7	um	Spot	Diameter	4	1000000019	222
7	7	7	um	Spot	Diameter	4	1000000020	223
7	7	7	um	Spot	Diameter	4	1000000021	224
7	7	7	um	Spot	Diameter	4	1000000022	225
7	7	7	um	Spot	Diameter	4	1000000023	226
7	7	7	um	Spot	Diameter	4	1000000024	227
7	7	7	um	Spot	Diameter	4	1000000025	228
7	7	7	um	Spot	Diameter	4	1000000026	229
7	7	7	um	Spot	Diameter	4	1000000027	230
7	7	7	um	Spot	Diameter	4	1000000028	231
7	7	7	um	Spot	Diameter	4	1000000029	232
7	7	7	um	Spot	Diameter	4	1000000030	233
7	7	7	um	Spot	Diameter	4	1000000032	234
7	7	7	um	Spot	Diameter	4	1000000033	235
7	7	7	um	Spot	Diameter	4	1000000034	236
7	7	7	um	Spot	Diameter	4	1000000035	237
7	7	7	um	Spot	Diameter	4	1000000036	238
7	7	7	um	Spot	Diameter	4	1000000037	239
7	7	7	um	Spot	Diameter	4	1000000038	240
7	7	7	um	Spot	Diameter	4	1000000039	241
7	7	7	um	Spot	Diameter	4	1000000040	242
7	7	7	um	Spot	Diameter	4	1000000041	243
7	7	7	um	Spot	Diameter	4	1000000042	244
7	7	7	um	Spot	Diameter	4	1000000043	245
7	7	7	um	Spot	Diameter	4	1000000044	246
7	7	7	um	Spot	Diameter	4	1000000045	247
7	7	7	um	Spot	Diameter	4	1000000046	248
7	7	7	um	Spot	Diameter	4	1000000047	249
7	7	7	um	Spot	Diameter	4	1000000048	250
7	7	7	um	Spot	Diameter	4	1000000049	251
7	7	7	um	Spot	Diameter	4	1000000050	252
7	7	7	um	Spot	Diameter	4	1000000051	253
7	7	7	um	Spot	Diameter	4	1000000052	254
7	7	7	um	Spot	Diameter	4	1000000053	255
7	7	7	um	Spot	Diameter	4	1000000054	256
7	7	7	um	Spot	Diameter	4	1000000055	257
7	7	7	um	Spot	Diameter	4	1000000056	258
7	7	7	um	Spot	Diameter	4	1000000057	259
7	7	7	um	Spot	Diameter	4	1000000058	260
7	7	7	um	Spot	Diameter	4	1000000059	262
7	7	7	um	Spot	Diameter	4	1000000060	263
7	7	7	um	Spot	Diameter	4	1000000061	264
7	7	7	um	Spot	Diameter	4	1000000062	265
7	7	7	um	Spot	Diameter	4	1000000063	266
7	7	7	um	Spot	Diameter	4	1000000064	267
7	7	7	um	Spot	Diameter	5	1000000000	268
7	7	7	um	Spot	Diameter	5	1000000002	269
7	7	7	um	Spot	Diameter	5	1000000004	271
7	7	7	um	Spot	Diameter	5	1000000005	272
7	7	7	um	Spot	Diameter	5	1000000006	273
7	7	7	um	Spot	Diameter	5	1000000020	274
7	7	7	um	Spot	Diameter	5	1000000007	275
7	7	7	um	Spot	Diameter	5	1000000008	276
7	7	7	um	Spot	Diameter	5	1000000009	277
7	7	7	um	Spot	Diameter	5	1000000065	278
7	7	7	um	Spot	Diameter	5	1000000010	279
7	7	7	um	Spot	Diameter	5	1000000011	280
7	7	7	um	Spot	Diameter	5	1000000012	281
7	7	7	um	Spot	Diameter	5	1000000003	282
7	7	7	um	Spot	Diameter	5	1000000013	283
7	7	7	um	Spot	Diameter	5	1000000014	284
7	7	7	um	Spot	Diameter	5	1000000015	285
7	7	7	um	Spot	Diameter	5	1000000016	286
7	7	7	um	Spot	Diameter	5	1000000017	287
7	7	7	um	Spot	Diameter	5	1000000018	288
7	7	7	um	Spot	Diameter	5	1000000019	289
7	7	7	um	Spot	Diameter	5	1000000021	290
7	7	7	um	Spot	Diameter	5	1000000022	291
7	7	7	um	Spot	Diameter	5	1000000023	292
7	7	7	um	Spot	Diameter	5	1000000024	293
7	7	7	um	Spot	Diameter	5	1000000025	294
7	7	7	um	Spot	Diameter	5	1000000026	295
7	7	7	um	Spot	Diameter	5	1000000027	296
7	7	7	um	Spot	Diameter	5	1000000028	297
7	7	7	um	Spot	Diameter	5	1000000029	298
7	7	7	um	Spot	Diameter	5	1000000030	299
7	7	7	um	Spot	Diameter	5	1000000031	300
7	7	7	um	Spot	Diameter	5	1000000032	301
7	7	7	um	Spot	Diameter	5	1000000033	302
7	7	7	um	Spot	Diameter	5	1000000035	303
7	7	7	um	Spot	Diameter	5	1000000034	304
7	7	7	um	Spot	Diameter	5	1000000036	305
7	7	7	um	Spot	Diameter	5	1000000037	306
7	7	7	um	Spot	Diameter	5	1000000038	307
7	7	7	um	Spot	Diameter	5	1000000039	308
7	7	7	um	Spot	Diameter	5	1000000040	309
7	7	7	um	Spot	Diameter	5	1000000041	310
7	7	7	um	Spot	Diameter	5	1000000042	311
7	7	7	um	Spot	Diameter	5	1000000043	312
7	7	7	um	Spot	Diameter	5	1000000044	313
7	7	7	um	Spot	Diameter	5	1000000045	314
7	7	7	um	Spot	Diameter	5	1000000046	315
7	7	7	um	Spot	Diameter	5	1000000047	316
7	7	7	um	Spot	Diameter	5	1000000048	317
7	7	7	um	Spot	Diameter	5	1000000049	318
7	7	7	um	Spot	Diameter	5	1000000050	319
7	7	7	um	Spot	Diameter	5	1000000051	320
7	7	7	um	Spot	Diameter	5	1000000052	321
7	7	7	um	Spot	Diameter	5	1000000053	322
7	7	7	um	Spot	Diameter	5	1000000054	323
7	7	7	um	Spot	Diameter	5	1000000055	324
7	7	7	um	Spot	Diameter	5	1000000056	325
7	7	7	um	Spot	Diameter	5	1000000057	326
7	7	7	um	Spot	Diameter	5	1000000058	327
7	7	7	um	Spot	Diameter	5	1000000059	329
7	7	7	um	Spot	Diameter	5	1000000060	330
7	7	7	um	Spot	Diameter	5	1000000061	331
7	7	7	um	Spot	Diameter	5	1000000062	332
7	7	7	um	Spot	Diameter	5	1000000063	333
7	7	7	um	Spot	Diameter	5	1000000064	334
7	7	7	um	Spot	Diameter	6	1000000002	335
7	7	7	um	Spot	Diameter	6	1000000004	337
7	7	7	um	Spot	Diameter	6	1000000005	338
7	7	7	um	Spot	Diameter	6	1000000006	339
7	7	7	um	Spot	Diameter	6	1000000007	340
7	7	7	um	Spot	Diameter	6	1000000008	341
7	7	7	um	Spot	Diameter	6	1000000009	342
7	7	7	um	Spot	Diameter	6	1000000010	343
7	7	7	um	Spot	Diameter	6	1000000012	344
7	7	7	um	Spot	Diameter	6	1000000003	345
7	7	7	um	Spot	Diameter	6	1000000013	346
7	7	7	um	Spot	Diameter	6	1000000014	347
7	7	7	um	Spot	Diameter	6	1000000015	348
7	7	7	um	Spot	Diameter	6	1000000016	349
7	7	7	um	Spot	Diameter	6	1000000017	350
7	7	7	um	Spot	Diameter	6	1000000018	351
7	7	7	um	Spot	Diameter	6	1000000019	352
7	7	7	um	Spot	Diameter	6	1000000020	353
7	7	7	um	Spot	Diameter	6	1000000021	354
7	7	7	um	Spot	Diameter	6	1000000022	355
7	7	7	um	Spot	Diameter	6	1000000023	356
7	7	7	um	Spot	Diameter	6	1000000024	357
7	7	7	um	Spot	Diameter	6	1000000025	358
7	7	7	um	Spot	Diameter	6	1000000026	359
7	7	7	um	Spot	Diameter	6	1000000027	360
7	7	7	um	Spot	Diameter	6	1000000028	361
7	7	7	um	Spot	Diameter	6	1000000029	362
7	7	7	um	Spot	Diameter	6	1000000030	363
7	7	7	um	Spot	Diameter	6	1000000031	364
7	7	7	um	Spot	Diameter	6	1000000032	365
7	7	7	um	Spot	Diameter	6	1000000033	366
7	7	7	um	Spot	Diameter	6	1000000034	367
7	7	7	um	Spot	Diameter	6	1000000035	368
7	7	7	um	Spot	Diameter	6	1000000036	369
7	7	7	um	Spot	Diameter	6	1000000037	370
7	7	7	um	Spot	Diameter	6	1000000038	371
7	7	7	um	Spot	Diameter	6	1000000039	372
7	7	7	um	Spot	Diameter	6	1000000040	373
7	7	7	um	Spot	Diameter	6	1000000041	374
7	7	7	um	Spot	Diameter	6	1000000042	375
7	7	7	um	Spot	Diameter	6	1000000043	376
7	7	7	um	Spot	Diameter	6	1000000044	377
7	7	7	um	Spot	Diameter	6	1000000045	378
7	7	7	um	Spot	Diameter	6	1000000046	379
7	7	7	um	Spot	Diameter	6	1000000047	380
7	7	7	um	Spot	Diameter	6	1000000048	381
7	7	7	um	Spot	Diameter	6	1000000049	382
7	7	7	um	Spot	Diameter	6	1000000050	383
7	7	7	um	Spot	Diameter	6	1000000051	384
7	7	7	um	Spot	Diameter	6	1000000052	385
7	7	7	um	Spot	Diameter	6	1000000053	386
7	7	7	um	Spot	Diameter	6	1000000054	387
7	7	7	um	Spot	Diameter	6	1000000055	388
7	7	7	um	Spot	Diameter	6	1000000056	389
7	7	7	um	Spot	Diameter	6	1000000057	390
7	7	7	um	Spot	Diameter	6	1000000058	392
7	7	7	um	Spot	Diameter	6	1000000059	393
7	7	7	um	Spot	Diameter	6	1000000060	394
7	7	7	um	Spot	Diameter	6	1000000061	395
7	7	7	um	Spot	Diameter	6	1000000062	396
7	7	7	um	Spot	Diameter	6	1000000063	397
7	7	7	um	Spot	Diameter	6	1000000064	398
7	7	7	um	Spot	Diameter	7	1000000000	399
7	7	7	um	Spot	Diameter	7	1000000001	400
7	7	7	um	Spot	Diameter	7	1000000002	401
7	7	7	um	Spot	Diameter	7	1000000003	402
7	7	7	um	Spot	Diameter	7	1000000004	404
7	7	7	um	Spot	Diameter	7	1000000005	405
7	7	7	um	Spot	Diameter	7	1000000006	406
7	7	7	um	Spot	Diameter	7	1000000020	407
7	7	7	um	Spot	Diameter	7	1000000007	408
7	7	7	um	Spot	Diameter	7	1000000008	409
7	7	7	um	Spot	Diameter	7	1000000009	410
7	7	7	um	Spot	Diameter	7	1000000065	411
7	7	7	um	Spot	Diameter	7	1000000010	412
7	7	7	um	Spot	Diameter	7	1000000012	413
7	7	7	um	Spot	Diameter	7	1000000013	414
7	7	7	um	Spot	Diameter	7	1000000014	415
7	7	7	um	Spot	Diameter	7	1000000015	416
7	7	7	um	Spot	Diameter	7	1000000016	417
7	7	7	um	Spot	Diameter	7	1000000017	418
7	7	7	um	Spot	Diameter	7	1000000018	419
7	7	7	um	Spot	Diameter	7	1000000019	420
7	7	7	um	Spot	Diameter	7	1000000021	421
7	7	7	um	Spot	Diameter	7	1000000022	422
7	7	7	um	Spot	Diameter	7	1000000023	423
7	7	7	um	Spot	Diameter	7	1000000024	424
7	7	7	um	Spot	Diameter	7	1000000025	425
7	7	7	um	Spot	Diameter	7	1000000026	426
7	7	7	um	Spot	Diameter	7	1000000027	427
7	7	7	um	Spot	Diameter	7	1000000028	428
7	7	7	um	Spot	Diameter	7	1000000029	429
7	7	7	um	Spot	Diameter	7	1000000030	430
7	7	7	um	Spot	Diameter	7	1000000031	431
7	7	7	um	Spot	Diameter	7	1000000032	432
7	7	7	um	Spot	Diameter	7	1000000033	433
7	7	7	um	Spot	Diameter	7	1000000034	434
7	7	7	um	Spot	Diameter	7	1000000035	435
7	7	7	um	Spot	Diameter	7	1000000036	436
7	7	7	um	Spot	Diameter	7	1000000037	437
7	7	7	um	Spot	Diameter	7	1000000038	438
7	7	7	um	Spot	Diameter	7	1000000039	439
7	7	7	um	Spot	Diameter	7	1000000040	440
7	7	7	um	Spot	Diameter	7	1000000041	441
7	7	7	um	Spot	Diameter	7	1000000042	442
7	7	7	um	Spot	Diameter	7	1000000043	443
7	7	7	um	Spot	Diameter	7	1000000044	444
7	7	7	um	Spot	Diameter	7	1000000045	445
7	7	7	um	Spot	Diameter	7	1000000046	446
7	7	7	um	Spot	Diameter	7	1000000047	447
7	7	7	um	Spot	Diameter	7	1000000048	448
7	7	7	um	Spot	Diameter	7	1000000049	449
7	7	7	um	Spot	Diameter	7	1000000050	450
7	7	7	um	Spot	Diameter	7	1000000051	451
7	7	7	um	Spot	Diameter	7	1000000052	452
7	7	7	um	Spot	Diameter	7	1000000053	453
7	7	7	um	Spot	Diameter	7	1000000054	454
7	7	7	um	Spot	Diameter	7	1000000055	455
7	7	7	um	Spot	Diameter	7	1000000056	456
7	7	7	um	Spot	Diameter	7	1000000057	457
7	7	7	um	Spot	Diameter	7	1000000058	459
7	7	7	um	Spot	Diameter	7	1000000059	460
7	7	7	um	Spot	Diameter	7	1000000060	461
7	7	7	um	Spot	Diameter	7	1000000061	462
7	7	7	um	Spot	Diameter	7	1000000062	463
7	7	7	um	Spot	Diameter	7	1000000063	464
7	7	7	um	Spot	Diameter	7	1000000064	465
7	7	7	um	Spot	Diameter	8	1000000000	466
7	7	7	um	Spot	Diameter	8	1000000002	467
7	7	7	um	Spot	Diameter	8	1000000003	468
7	7	7	um	Spot	Diameter	8	1000000004	470
7	7	7	um	Spot	Diameter	8	1000000005	471
7	7	7	um	Spot	Diameter	8	1000000006	472
7	7	7	um	Spot	Diameter	8	1000000020	473
7	7	7	um	Spot	Diameter	8	1000000007	474
7	7	7	um	Spot	Diameter	8	1000000008	475
7	7	7	um	Spot	Diameter	8	1000000009	476
7	7	7	um	Spot	Diameter	8	1000000065	477
7	7	7	um	Spot	Diameter	8	1000000010	478
7	7	7	um	Spot	Diameter	8	1000000011	479
7	7	7	um	Spot	Diameter	8	1000000012	480
7	7	7	um	Spot	Diameter	8	1000000013	481
7	7	7	um	Spot	Diameter	8	1000000014	482
7	7	7	um	Spot	Diameter	8	1000000015	483
7	7	7	um	Spot	Diameter	8	1000000016	484
7	7	7	um	Spot	Diameter	8	1000000017	485
7	7	7	um	Spot	Diameter	8	1000000018	486
7	7	7	um	Spot	Diameter	8	1000000019	487
7	7	7	um	Spot	Diameter	8	1000000021	488
7	7	7	um	Spot	Diameter	8	1000000022	489
7	7	7	um	Spot	Diameter	8	1000000023	490
7	7	7	um	Spot	Diameter	8	1000000024	491
7	7	7	um	Spot	Diameter	8	1000000025	492
7	7	7	um	Spot	Diameter	8	1000000026	493
7	7	7	um	Spot	Diameter	8	1000000027	494
7	7	7	um	Spot	Diameter	8	1000000028	495
7	7	7	um	Spot	Diameter	8	1000000029	496
7	7	7	um	Spot	Diameter	8	1000000030	497
7	7	7	um	Spot	Diameter	8	1000000031	498
7	7	7	um	Spot	Diameter	8	1000000032	499
7	7	7	um	Spot	Diameter	8	1000000033	500
7	7	7	um	Spot	Diameter	8	1000000034	501
7	7	7	um	Spot	Diameter	8	1000000035	502
7	7	7	um	Spot	Diameter	8	1000000036	503
7	7	7	um	Spot	Diameter	8	1000000037	504
7	7	7	um	Spot	Diameter	8	1000000038	505
7	7	7	um	Spot	Diameter	8	1000000039	506
7	7	7	um	Spot	Diameter	8	1000000040	507
7	7	7	um	Spot	Diameter	8	1000000041	508
7	7	7	um	Spot	Diameter	8	1000000042	509
7	7	7	um	Spot	Diameter	8	1000000043	510
7	7	7	um	Spot	Diameter	8	1000000044	511
7	7	7	um	Spot	Diameter	8	1000000045	512
7	7	7	um	Spot	Diameter	8	1000000046	513
7	7	7	um	Spot	Diameter	8	1000000047	514
7	7	7	um	Spot	Diameter	8	1000000048	515
7	7	7	um	Spot	Diameter	8	1000000049	516
7	7	7	um	Spot	Diameter	8	1000000050	517
7	7	7	um	Spot	Diameter	8	1000000051	518
7	7	7	um	Spot	Diameter	8	1000000052	519
7	7	7	um	Spot	Diameter	8	1000000053	520
7	7	7	um	Spot	Diameter	8	1000000054	521
7	7	7	um	Spot	Diameter	8	1000000055	522
7	7	7	um	Spot	Diameter	8	1000000056	523
7	7	7	um	Spot	Diameter	8	1000000057	524
7	7	7	um	Spot	Diameter	8	1000000058	526
7	7	7	um	Spot	Diameter	8	1000000059	527
7	7	7	um	Spot	Diameter	8	1000000060	528
7	7	7	um	Spot	Diameter	8	1000000061	529
7	7	7	um	Spot	Diameter	8	1000000062	530
7	7	7	um	Spot	Diameter	8	1000000063	531
7	7	7	um	Spot	Diameter	8	1000000064	532
7	7	7	um	Spot	Diameter	9	1000000000	533
7	7	7	um	Spot	Diameter	9	1000000002	534
7	7	7	um	Spot	Diameter	9	1000000004	536
7	7	7	um	Spot	Diameter	9	1000000005	537
7	7	7	um	Spot	Diameter	9	1000000006	538
7	7	7	um	Spot	Diameter	9	1000000020	539
7	7	7	um	Spot	Diameter	9	1000000007	540
7	7	7	um	Spot	Diameter	9	1000000008	541
7	7	7	um	Spot	Diameter	9	1000000009	542
7	7	7	um	Spot	Diameter	9	1000000065	543
7	7	7	um	Spot	Diameter	9	1000000010	544
7	7	7	um	Spot	Diameter	9	1000000011	545
7	7	7	um	Spot	Diameter	9	1000000012	546
7	7	7	um	Spot	Diameter	9	1000000003	547
7	7	7	um	Spot	Diameter	9	1000000013	548
7	7	7	um	Spot	Diameter	9	1000000014	549
7	7	7	um	Spot	Diameter	9	1000000015	550
7	7	7	um	Spot	Diameter	9	1000000016	551
7	7	7	um	Spot	Diameter	9	1000000017	552
7	7	7	um	Spot	Diameter	9	1000000019	553
7	7	7	um	Spot	Diameter	9	1000000018	554
7	7	7	um	Spot	Diameter	9	1000000021	555
7	7	7	um	Spot	Diameter	9	1000000022	556
7	7	7	um	Spot	Diameter	9	1000000023	557
7	7	7	um	Spot	Diameter	9	1000000024	558
7	7	7	um	Spot	Diameter	9	1000000025	559
7	7	7	um	Spot	Diameter	9	1000000026	560
7	7	7	um	Spot	Diameter	9	1000000027	561
7	7	7	um	Spot	Diameter	9	1000000028	562
7	7	7	um	Spot	Diameter	9	1000000029	563
7	7	7	um	Spot	Diameter	9	1000000030	564
7	7	7	um	Spot	Diameter	9	1000000031	565
7	7	7	um	Spot	Diameter	9	1000000032	566
7	7	7	um	Spot	Diameter	9	1000000033	567
7	7	7	um	Spot	Diameter	9	1000000034	568
7	7	7	um	Spot	Diameter	9	1000000035	569
7	7	7	um	Spot	Diameter	9	1000000036	570
7	7	7	um	Spot	Diameter	9	1000000037	571
7	7	7	um	Spot	Diameter	9	1000000038	572
7	7	7	um	Spot	Diameter	9	1000000039	573
7	7	7	um	Spot	Diameter	9	1000000040	574
7	7	7	um	Spot	Diameter	9	1000000041	575
7	7	7	um	Spot	Diameter	9	1000000042	576
7	7	7	um	Spot	Diameter	9	1000000043	577
7	7	7	um	Spot	Diameter	9	1000000044	578
7	7	7	um	Spot	Diameter	9	1000000045	579
7	7	7	um	Spot	Diameter	9	1000000046	580
7	7	7	um	Spot	Diameter	9	1000000047	581
7	7	7	um	Spot	Diameter	9	1000000048	582
7	7	7	um	Spot	Diameter	9	1000000049	583
7	7	7	um	Spot	Diameter	9	1000000050	584
7	7	7	um	Spot	Diameter	9	1000000051	585
7	7	7	um	Spot	Diameter	9	1000000052	586
7	7	7	um	Spot	Diameter	9	1000000053	587
7	7	7	um	Spot	Diameter	9	1000000054	588
7	7	7	um	Spot	Diameter	9	1000000055	589
7	7	7	um	Spot	Diameter	9	1000000056	590
7	7	7	um	Spot	Diameter	9	1000000057	592
7	7	7	um	Spot	Diameter	9	1000000058	593
7	7	7	um	Spot	Diameter	9	1000000059	594
7	7	7	um	Spot	Diameter	9	1000000060	595
7	7	7	um	Spot	Diameter	9	1000000061	596
7	7	7	um	Spot	Diameter	9	1000000062	597
7	7	7	um	Spot	Diameter	9	1000000063	598
7	7	7	um	Spot	Diameter	9	1000000064	599
7	7	7	um	Spot	Diameter	10	1000000000	600
7	7	7	um	Spot	Diameter	10	1000000001	601
7	7	7	um	Spot	Diameter	10	1000000002	602
7	7	7	um	Spot	Diameter	10	1000000004	604
7	7	7	um	Spot	Diameter	10	1000000005	605
7	7	7	um	Spot	Diameter	10	1000000006	606
7	7	7	um	Spot	Diameter	10	1000000020	607
7	7	7	um	Spot	Diameter	10	1000000007	608
7	7	7	um	Spot	Diameter	10	1000000008	609
7	7	7	um	Spot	Diameter	10	1000000009	610
7	7	7	um	Spot	Diameter	10	1000000065	611
7	7	7	um	Spot	Diameter	10	1000000010	612
7	7	7	um	Spot	Diameter	10	1000000012	613
7	7	7	um	Spot	Diameter	10	1000000003	614
7	7	7	um	Spot	Diameter	10	1000000013	615
7	7	7	um	Spot	Diameter	10	1000000014	616
7	7	7	um	Spot	Diameter	10	1000000016	617
7	7	7	um	Spot	Diameter	10	1000000017	618
7	7	7	um	Spot	Diameter	10	1000000018	619
7	7	7	um	Spot	Diameter	10	1000000019	620
7	7	7	um	Spot	Diameter	10	1000000021	621
7	7	7	um	Spot	Diameter	10	1000000022	622
7	7	7	um	Spot	Diameter	10	1000000023	623
7	7	7	um	Spot	Diameter	10	1000000024	624
7	7	7	um	Spot	Diameter	10	1000000025	625
7	7	7	um	Spot	Diameter	10	1000000026	626
7	7	7	um	Spot	Diameter	10	1000000027	627
7	7	7	um	Spot	Diameter	10	1000000028	628
7	7	7	um	Spot	Diameter	10	1000000029	629
7	7	7	um	Spot	Diameter	10	1000000030	630
7	7	7	um	Spot	Diameter	10	1000000031	631
7	7	7	um	Spot	Diameter	10	1000000032	632
7	7	7	um	Spot	Diameter	10	1000000033	633
7	7	7	um	Spot	Diameter	10	1000000034	634
7	7	7	um	Spot	Diameter	10	1000000035	635
7	7	7	um	Spot	Diameter	10	1000000036	636
7	7	7	um	Spot	Diameter	10	1000000037	637
7	7	7	um	Spot	Diameter	10	1000000038	638
7	7	7	um	Spot	Diameter	10	1000000039	639
7	7	7	um	Spot	Diameter	10	1000000040	640
7	7	7	um	Spot	Diameter	10	1000000041	641
7	7	7	um	Spot	Diameter	10	1000000042	642
7	7	7	um	Spot	Diameter	10	1000000043	643
7	7	7	um	Spot	Diameter	10	1000000044	644
7	7	7	um	Spot	Diameter	10	1000000045	645
7	7	7	um	Spot	Diameter	10	1000000046	646
7	7	7	um	Spot	Diameter	10	1000000047	647
7	7	7	um	Spot	Diameter	10	1000000048	648
7	7	7	um	Spot	Diameter	10	1000000049	649
7	7	7	um	Spot	Diameter	10	1000000050	650
7	7	7	um	Spot	Diameter	10	1000000051	651
7	7	7	um	Spot	Diameter	10	1000000052	652
7	7	7	um	Spot	Diameter	10	1000000053	653
7	7	7	um	Spot	Diameter	10	1000000054	654
7	7	7	um	Spot	Diameter	10	1000000055	655
7	7	7	um	Spot	Diameter	10	1000000056	656
7	7	7	um	Spot	Diameter	10	1000000057	657
7	7	7	um	Spot	Diameter	10	1000000058	658
7	7	7	um	Spot	Diameter	10	1000000059	660
7	7	7	um	Spot	Diameter	10	1000000060	661
7	7	7	um	Spot	Diameter	10	1000000061	662
7	7	7	um	Spot	Diameter	10	1000000062	663
7	7	7	um	Spot	Diameter	10	1000000063	664
7	7	7	um	Spot	Diameter	10	1000000064	665
7	7	7	um	Spot	Diameter	11	1000000000	666
7	7	7	um	Spot	Diameter	11	1000000001	667
7	7	7	um	Spot	Diameter	11	1000000002	668
7	7	7	um	Spot	Diameter	11	1000000004	670
7	7	7	um	Spot	Diameter	11	1000000005	671
7	7	7	um	Spot	Diameter	11	1000000006	672
7	7	7	um	Spot	Diameter	11	1000000020	673
7	7	7	um	Spot	Diameter	11	1000000007	674
7	7	7	um	Spot	Diameter	11	1000000008	675
7	7	7	um	Spot	Diameter	11	1000000009	676
7	7	7	um	Spot	Diameter	11	1000000010	677
7	7	7	um	Spot	Diameter	11	1000000011	678
7	7	7	um	Spot	Diameter	11	1000000012	679
7	7	7	um	Spot	Diameter	11	1000000003	680
7	7	7	um	Spot	Diameter	11	1000000013	681
7	7	7	um	Spot	Diameter	11	1000000014	682
7	7	7	um	Spot	Diameter	11	1000000015	683
7	7	7	um	Spot	Diameter	11	1000000016	684
7	7	7	um	Spot	Diameter	11	1000000017	685
7	7	7	um	Spot	Diameter	11	1000000018	686
7	7	7	um	Spot	Diameter	11	1000000019	687
7	7	7	um	Spot	Diameter	11	1000000021	688
7	7	7	um	Spot	Diameter	11	1000000022	689
7	7	7	um	Spot	Diameter	11	1000000023	690
7	7	7	um	Spot	Diameter	11	1000000024	691
7	7	7	um	Spot	Diameter	11	1000000025	692
7	7	7	um	Spot	Diameter	11	1000000026	693
7	7	7	um	Spot	Diameter	11	1000000027	694
7	7	7	um	Spot	Diameter	11	1000000028	695
7	7	7	um	Spot	Diameter	11	1000000029	696
7	7	7	um	Spot	Diameter	11	1000000030	697
7	7	7	um	Spot	Diameter	11	1000000033	698
7	7	7	um	Spot	Diameter	11	1000000032	699
7	7	7	um	Spot	Diameter	11	1000000034	700
7	7	7	um	Spot	Diameter	11	1000000035	701
7	7	7	um	Spot	Diameter	11	1000000036	702
7	7	7	um	Spot	Diameter	11	1000000037	703
7	7	7	um	Spot	Diameter	11	1000000038	704
7	7	7	um	Spot	Diameter	11	1000000039	705
7	7	7	um	Spot	Diameter	11	1000000040	706
7	7	7	um	Spot	Diameter	11	1000000041	707
7	7	7	um	Spot	Diameter	11	1000000042	708
7	7	7	um	Spot	Diameter	11	1000000043	709
7	7	7	um	Spot	Diameter	11	1000000044	710
7	7	7	um	Spot	Diameter	11	1000000045	711
7	7	7	um	Spot	Diameter	11	1000000046	712
7	7	7	um	Spot	Diameter	11	1000000047	713
7	7	7	um	Spot	Diameter	11	1000000048	714
7	7	7	um	Spot	Diameter	11	1000000049	715
7	7	7	um	Spot	Diameter	11	1000000050	716
7	7	7	um	Spot	Diameter	11	1000000051	717
7	7	7	um	Spot	Diameter	11	1000000052	718
7	7	7	um	Spot	Diameter	11	1000000053	719
7	7	7	um	Spot	Diameter	11	1000000054	720
7	7	7	um	Spot	Diameter	11	1000000055	721
7	7	7	um	Spot	Diameter	11	1000000056	722
7	7	7	um	Spot	Diameter	11	1000000057	723
7	7	7	um	Spot	Diameter	11	1000000058	724
7	7	7	um	Spot	Diameter	11	1000000059	726
7	7	7	um	Spot	Diameter	11	1000000060	727
7	7	7	um	Spot	Diameter	11	1000000061	728
7	7	7	um	Spot	Diameter	11	1000000062	729
7	7	7	um	Spot	Diameter	11	1000000063	730
7	7	7	um	Spot	Diameter	11	1000000064	731
7	7	7	um	Spot	Diameter	12	1000000000	732
7	7	7	um	Spot	Diameter	12	1000000001	733
7	7	7	um	Spot	Diameter	12	1000000002	734
7	7	7	um	Spot	Diameter	12	1000000004	736
7	7	7	um	Spot	Diameter	12	1000000005	737
7	7	7	um	Spot	Diameter	12	1000000006	738
7	7	7	um	Spot	Diameter	12	1000000020	739
7	7	7	um	Spot	Diameter	12	1000000007	740
7	7	7	um	Spot	Diameter	12	1000000008	741
7	7	7	um	Spot	Diameter	12	1000000009	742
7	7	7	um	Spot	Diameter	12	1000000010	743
7	7	7	um	Spot	Diameter	12	1000000012	744
7	7	7	um	Spot	Diameter	12	1000000003	745
7	7	7	um	Spot	Diameter	12	1000000013	746
7	7	7	um	Spot	Diameter	12	1000000014	747
7	7	7	um	Spot	Diameter	12	1000000016	748
7	7	7	um	Spot	Diameter	12	1000000017	749
7	7	7	um	Spot	Diameter	12	1000000019	750
7	7	7	um	Spot	Diameter	12	1000000018	751
7	7	7	um	Spot	Diameter	12	1000000021	752
7	7	7	um	Spot	Diameter	12	1000000022	753
7	7	7	um	Spot	Diameter	12	1000000023	754
7	7	7	um	Spot	Diameter	12	1000000024	755
7	7	7	um	Spot	Diameter	12	1000000025	756
7	7	7	um	Spot	Diameter	12	1000000027	757
7	7	7	um	Spot	Diameter	12	1000000028	758
7	7	7	um	Spot	Diameter	12	1000000029	759
7	7	7	um	Spot	Diameter	12	1000000030	760
7	7	7	um	Spot	Diameter	12	1000000031	761
7	7	7	um	Spot	Diameter	12	1000000032	762
7	7	7	um	Spot	Diameter	12	1000000033	763
7	7	7	um	Spot	Diameter	12	1000000034	764
7	7	7	um	Spot	Diameter	12	1000000036	765
7	7	7	um	Spot	Diameter	12	1000000037	766
7	7	7	um	Spot	Diameter	12	1000000038	767
7	7	7	um	Spot	Diameter	12	1000000039	768
7	7	7	um	Spot	Diameter	12	1000000040	769
7	7	7	um	Spot	Diameter	12	1000000041	770
7	7	7	um	Spot	Diameter	12	1000000042	771
7	7	7	um	Spot	Diameter	12	1000000043	772
7	7	7	um	Spot	Diameter	12	1000000044	773
7	7	7	um	Spot	Diameter	12	1000000045	774
7	7	7	um	Spot	Diameter	12	1000000046	775
7	7	7	um	Spot	Diameter	12	1000000047	776
7	7	7	um	Spot	Diameter	12	1000000048	777
7	7	7	um	Spot	Diameter	12	1000000050	778
7	7	7	um	Spot	Diameter	12	1000000051	779
7	7	7	um	Spot	Diameter	12	1000000052	780
7	7	7	um	Spot	Diameter	12	1000000053	781
7	7	7	um	Spot	Diameter	12	1000000054	782
7	7	7	um	Spot	Diameter	12	1000000055	783
7	7	7	um	Spot	Diameter	12	1000000056	784
7	7	7	um	Spot	Diameter	12	1000000057	785
7	7	7	um	Spot	Diameter	12	1000000058	786
7	7	7	um	Spot	Diameter	12	1000000059	788
7	7	7	um	Spot	Diameter	12	1000000060	789
7	7	7	um	Spot	Diameter	12	1000000061	790
7	7	7	um	Spot	Diameter	12	1000000062	791
7	7	7	um	Spot	Diameter	12	1000000063	792
7	7	7	um	Spot	Diameter	12	1000000064	793
7	7	7	um	Spot	Diameter	13	1000000000	794
7	7	7	um	Spot	Diameter	13	1000000002	795
7	7	7	um	Spot	Diameter	13	1000000004	797
7	7	7	um	Spot	Diameter	13	1000000005	798
7	7	7	um	Spot	Diameter	13	1000000006	799
7	7	7	um	Spot	Diameter	13	1000000020	800
7	7	7	um	Spot	Diameter	13	1000000007	801
7	7	7	um	Spot	Diameter	13	1000000008	802
7	7	7	um	Spot	Diameter	13	1000000009	803
7	7	7	um	Spot	Diameter	13	1000000065	804
7	7	7	um	Spot	Diameter	13	1000000010	805
7	7	7	um	Spot	Diameter	13	1000000012	806
7	7	7	um	Spot	Diameter	13	1000000003	807
7	7	7	um	Spot	Diameter	13	1000000013	808
7	7	7	um	Spot	Diameter	13	1000000014	809
7	7	7	um	Spot	Diameter	13	1000000016	810
7	7	7	um	Spot	Diameter	13	1000000017	811
7	7	7	um	Spot	Diameter	13	1000000019	812
7	7	7	um	Spot	Diameter	13	1000000018	813
7	7	7	um	Spot	Diameter	13	1000000021	814
7	7	7	um	Spot	Diameter	13	1000000022	815
7	7	7	um	Spot	Diameter	13	1000000023	816
7	7	7	um	Spot	Diameter	13	1000000024	817
7	7	7	um	Spot	Diameter	13	1000000025	818
7	7	7	um	Spot	Diameter	13	1000000027	819
7	7	7	um	Spot	Diameter	13	1000000028	820
7	7	7	um	Spot	Diameter	13	1000000029	821
7	7	7	um	Spot	Diameter	13	1000000030	822
7	7	7	um	Spot	Diameter	13	1000000066	823
7	7	7	um	Spot	Diameter	13	1000000032	824
7	7	7	um	Spot	Diameter	13	1000000033	825
7	7	7	um	Spot	Diameter	13	1000000034	826
7	7	7	um	Spot	Diameter	13	1000000035	827
7	7	7	um	Spot	Diameter	13	1000000036	828
7	7	7	um	Spot	Diameter	13	1000000037	829
7	7	7	um	Spot	Diameter	13	1000000038	830
7	7	7	um	Spot	Diameter	13	1000000039	831
7	7	7	um	Spot	Diameter	13	1000000040	832
7	7	7	um	Spot	Diameter	13	1000000041	833
7	7	7	um	Spot	Diameter	13	1000000042	834
7	7	7	um	Spot	Diameter	13	1000000043	835
7	7	7	um	Spot	Diameter	13	1000000044	836
7	7	7	um	Spot	Diameter	13	1000000045	837
7	7	7	um	Spot	Diameter	13	1000000046	838
7	7	7	um	Spot	Diameter	13	1000000047	839
7	7	7	um	Spot	Diameter	13	1000000048	840
7	7	7	um	Spot	Diameter	13	1000000050	841
7	7	7	um	Spot	Diameter	13	1000000051	842
7	7	7	um	Spot	Diameter	13	1000000052	843
7	7	7	um	Spot	Diameter	13	1000000053	844
7	7	7	um	Spot	Diameter	13	1000000054	845
7	7	7	um	Spot	Diameter	13	1000000055	846
7	7	7	um	Spot	Diameter	13	1000000056	847
7	7	7	um	Spot	Diameter	13	1000000057	848
7	7	7	um	Spot	Diameter	13	1000000058	850
7	7	7	um	Spot	Diameter	13	1000000059	851
7	7	7	um	Spot	Diameter	13	1000000060	852
7	7	7	um	Spot	Diameter	13	1000000061	853
7	7	7	um	Spot	Diameter	13	1000000062	854
7	7	7	um	Spot	Diameter	13	1000000063	855
7	7	7	um	Spot	Diameter	13	1000000064	856
7	7	7	um	Spot	Diameter	14	1000000000	857
7	7	7	um	Spot	Diameter	14	1000000001	858
7	7	7	um	Spot	Diameter	14	1000000002	859
7	7	7	um	Spot	Diameter	14	1000000003	860
7	7	7	um	Spot	Diameter	14	1000000004	862
7	7	7	um	Spot	Diameter	14	1000000005	863
7	7	7	um	Spot	Diameter	14	1000000006	864
7	7	7	um	Spot	Diameter	14	1000000020	865
7	7	7	um	Spot	Diameter	14	1000000007	866
7	7	7	um	Spot	Diameter	14	1000000008	867
7	7	7	um	Spot	Diameter	14	1000000009	868
7	7	7	um	Spot	Diameter	14	1000000065	869
7	7	7	um	Spot	Diameter	14	1000000010	870
7	7	7	um	Spot	Diameter	14	1000000011	871
7	7	7	um	Spot	Diameter	14	1000000012	872
7	7	7	um	Spot	Diameter	14	1000000013	873
7	7	7	um	Spot	Diameter	14	1000000014	874
7	7	7	um	Spot	Diameter	14	1000000015	875
7	7	7	um	Spot	Diameter	14	1000000016	876
7	7	7	um	Spot	Diameter	14	1000000017	877
7	7	7	um	Spot	Diameter	14	1000000019	878
7	7	7	um	Spot	Diameter	14	1000000018	879
7	7	7	um	Spot	Diameter	14	1000000021	880
7	7	7	um	Spot	Diameter	14	1000000022	881
7	7	7	um	Spot	Diameter	14	1000000023	882
7	7	7	um	Spot	Diameter	14	1000000024	883
7	7	7	um	Spot	Diameter	14	1000000025	884
7	7	7	um	Spot	Diameter	14	1000000026	885
7	7	7	um	Spot	Diameter	14	1000000027	886
7	7	7	um	Spot	Diameter	14	1000000028	887
7	7	7	um	Spot	Diameter	14	1000000029	888
7	7	7	um	Spot	Diameter	14	1000000030	889
7	7	7	um	Spot	Diameter	14	1000000066	890
7	7	7	um	Spot	Diameter	14	1000000031	891
7	7	7	um	Spot	Diameter	14	1000000032	892
7	7	7	um	Spot	Diameter	14	1000000033	893
7	7	7	um	Spot	Diameter	14	1000000034	894
7	7	7	um	Spot	Diameter	14	1000000035	895
7	7	7	um	Spot	Diameter	14	1000000036	896
7	7	7	um	Spot	Diameter	14	1000000037	897
7	7	7	um	Spot	Diameter	14	1000000038	898
7	7	7	um	Spot	Diameter	14	1000000039	899
7	7	7	um	Spot	Diameter	14	1000000040	900
7	7	7	um	Spot	Diameter	14	1000000041	901
7	7	7	um	Spot	Diameter	14	1000000042	902
7	7	7	um	Spot	Diameter	14	1000000043	903
7	7	7	um	Spot	Diameter	14	1000000044	904
7	7	7	um	Spot	Diameter	14	1000000045	905
7	7	7	um	Spot	Diameter	14	1000000046	906
7	7	7	um	Spot	Diameter	14	1000000047	907
7	7	7	um	Spot	Diameter	14	1000000048	908
7	7	7	um	Spot	Diameter	14	1000000049	909
7	7	7	um	Spot	Diameter	14	1000000050	910
7	7	7	um	Spot	Diameter	14	1000000051	911
7	7	7	um	Spot	Diameter	14	1000000052	912
7	7	7	um	Spot	Diameter	14	1000000053	913
7	7	7	um	Spot	Diameter	14	1000000054	914
7	7	7	um	Spot	Diameter	14	1000000055	915
7	7	7	um	Spot	Diameter	14	1000000056	916
7	7	7	um	Spot	Diameter	14	1000000057	917
7	7	7	um	Spot	Diameter	14	1000000058	919
7	7	7	um	Spot	Diameter	14	1000000059	920
7	7	7	um	Spot	Diameter	14	1000000060	921
7	7	7	um	Spot	Diameter	14	1000000061	922
7	7	7	um	Spot	Diameter	14	1000000062	923
7	7	7	um	Spot	Diameter	14	1000000063	924
7	7	7	um	Spot	Diameter	14	1000000064	925
7	7	7	um	Spot	Diameter	15	1000000000	926
7	7	7	um	Spot	Diameter	15	1000000001	927
7	7	7	um	Spot	Diameter	15	1000000002	928
7	7	7	um	Spot	Diameter	15	1000000004	930
7	7	7	um	Spot	Diameter	15	1000000005	931
7	7	7	um	Spot	Diameter	15	1000000006	932
7	7	7	um	Spot	Diameter	15	1000000020	933
7	7	7	um	Spot	Diameter	15	1000000007	934
7	7	7	um	Spot	Diameter	15	1000000008	935
7	7	7	um	Spot	Diameter	15	1000000009	936
7	7	7	um	Spot	Diameter	15	1000000010	937
7	7	7	um	Spot	Diameter	15	1000000011	938
7	7	7	um	Spot	Diameter	15	1000000012	939
7	7	7	um	Spot	Diameter	15	1000000003	940
7	7	7	um	Spot	Diameter	15	1000000013	941
7	7	7	um	Spot	Diameter	15	1000000014	942
7	7	7	um	Spot	Diameter	15	1000000015	943
7	7	7	um	Spot	Diameter	15	1000000016	944
7	7	7	um	Spot	Diameter	15	1000000017	945
7	7	7	um	Spot	Diameter	15	1000000018	946
7	7	7	um	Spot	Diameter	15	1000000019	947
7	7	7	um	Spot	Diameter	15	1000000021	948
7	7	7	um	Spot	Diameter	15	1000000022	949
7	7	7	um	Spot	Diameter	15	1000000023	950
7	7	7	um	Spot	Diameter	15	1000000024	951
7	7	7	um	Spot	Diameter	15	1000000025	952
7	7	7	um	Spot	Diameter	15	1000000026	953
7	7	7	um	Spot	Diameter	15	1000000027	954
7	7	7	um	Spot	Diameter	15	1000000028	955
7	7	7	um	Spot	Diameter	15	1000000029	956
7	7	7	um	Spot	Diameter	15	1000000066	957
7	7	7	um	Spot	Diameter	15	1000000030	958
7	7	7	um	Spot	Diameter	15	1000000032	959
7	7	7	um	Spot	Diameter	15	1000000033	960
7	7	7	um	Spot	Diameter	15	1000000034	961
7	7	7	um	Spot	Diameter	15	1000000035	962
7	7	7	um	Spot	Diameter	15	1000000036	963
7	7	7	um	Spot	Diameter	15	1000000037	964
7	7	7	um	Spot	Diameter	15	1000000038	965
7	7	7	um	Spot	Diameter	15	1000000039	966
7	7	7	um	Spot	Diameter	15	1000000040	967
7	7	7	um	Spot	Diameter	15	1000000041	968
7	7	7	um	Spot	Diameter	15	1000000042	969
7	7	7	um	Spot	Diameter	15	1000000043	970
7	7	7	um	Spot	Diameter	15	1000000049	971
7	7	7	um	Spot	Diameter	15	1000000044	972
7	7	7	um	Spot	Diameter	15	1000000045	973
7	7	7	um	Spot	Diameter	15	1000000046	974
7	7	7	um	Spot	Diameter	15	1000000047	975
7	7	7	um	Spot	Diameter	15	1000000048	976
7	7	7	um	Spot	Diameter	15	1000000050	977
7	7	7	um	Spot	Diameter	15	1000000051	978
7	7	7	um	Spot	Diameter	15	1000000052	979
7	7	7	um	Spot	Diameter	15	1000000053	980
7	7	7	um	Spot	Diameter	15	1000000054	981
7	7	7	um	Spot	Diameter	15	1000000055	982
7	7	7	um	Spot	Diameter	15	1000000056	983
7	7	7	um	Spot	Diameter	15	1000000057	984
7	7	7	um	Spot	Diameter	15	1000000058	985
7	7	7	um	Spot	Diameter	15	1000000059	987
7	7	7	um	Spot	Diameter	15	1000000060	988
7	7	7	um	Spot	Diameter	15	1000000061	989
7	7	7	um	Spot	Diameter	15	1000000062	990
7	7	7	um	Spot	Diameter	15	1000000063	991
7	7	7	um	Spot	Diameter	15	1000000064	992
7	7	7	um	Spot	Diameter	16	1000000000	993
7	7	7	um	Spot	Diameter	16	1000000001	994
7	7	7	um	Spot	Diameter	16	1000000002	995
7	7	7	um	Spot	Diameter	16	1000000004	997
7	7	7	um	Spot	Diameter	16	1000000005	998
7	7	7	um	Spot	Diameter	16	1000000006	999
7	7	7	um	Spot	Diameter	16	1000000020	1000
7	7	7	um	Spot	Diameter	16	1000000007	1001
7	7	7	um	Spot	Diameter	16	1000000008	1002
7	7	7	um	Spot	Diameter	16	1000000009	1003
7	7	7	um	Spot	Diameter	16	1000000010	1004
7	7	7	um	Spot	Diameter	16	1000000012	1005
7	7	7	um	Spot	Diameter	16	1000000003	1006
7	7	7	um	Spot	Diameter	16	1000000013	1007
7	7	7	um	Spot	Diameter	16	1000000014	1008
7	7	7	um	Spot	Diameter	16	1000000015	1009
7	7	7	um	Spot	Diameter	16	1000000016	1010
7	7	7	um	Spot	Diameter	16	1000000017	1011
7	7	7	um	Spot	Diameter	16	1000000019	1012
7	7	7	um	Spot	Diameter	16	1000000018	1013
7	7	7	um	Spot	Diameter	16	1000000021	1014
7	7	7	um	Spot	Diameter	16	1000000022	1015
7	7	7	um	Spot	Diameter	16	1000000023	1016
7	7	7	um	Spot	Diameter	16	1000000024	1017
7	7	7	um	Spot	Diameter	16	1000000025	1018
7	7	7	um	Spot	Diameter	16	1000000026	1019
7	7	7	um	Spot	Diameter	16	1000000027	1020
7	7	7	um	Spot	Diameter	16	1000000028	1021
7	7	7	um	Spot	Diameter	16	1000000029	1022
7	7	7	um	Spot	Diameter	16	1000000066	1023
7	7	7	um	Spot	Diameter	16	1000000030	1024
7	7	7	um	Spot	Diameter	16	1000000031	1025
7	7	7	um	Spot	Diameter	16	1000000032	1026
7	7	7	um	Spot	Diameter	16	1000000033	1027
7	7	7	um	Spot	Diameter	16	1000000034	1028
7	7	7	um	Spot	Diameter	16	1000000035	1029
7	7	7	um	Spot	Diameter	16	1000000036	1030
7	7	7	um	Spot	Diameter	16	1000000037	1031
7	7	7	um	Spot	Diameter	16	1000000038	1032
7	7	7	um	Spot	Diameter	16	1000000039	1033
7	7	7	um	Spot	Diameter	16	1000000040	1034
7	7	7	um	Spot	Diameter	16	1000000041	1035
7	7	7	um	Spot	Diameter	16	1000000042	1036
7	7	7	um	Spot	Diameter	16	1000000043	1037
7	7	7	um	Spot	Diameter	16	1000000044	1038
7	7	7	um	Spot	Diameter	16	1000000045	1039
7	7	7	um	Spot	Diameter	16	1000000046	1040
7	7	7	um	Spot	Diameter	16	1000000047	1041
7	7	7	um	Spot	Diameter	16	1000000048	1042
7	7	7	um	Spot	Diameter	16	1000000050	1043
7	7	7	um	Spot	Diameter	16	1000000051	1044
7	7	7	um	Spot	Diameter	16	1000000052	1045
7	7	7	um	Spot	Diameter	16	1000000053	1046
7	7	7	um	Spot	Diameter	16	1000000054	1047
7	7	7	um	Spot	Diameter	16	1000000055	1048
7	7	7	um	Spot	Diameter	16	1000000056	1049
7	7	7	um	Spot	Diameter	16	1000000057	1050
7	7	7	um	Spot	Diameter	16	1000000058	1052
7	7	7	um	Spot	Diameter	16	1000000059	1053
7	7	7	um	Spot	Diameter	16	1000000060	1054
7	7	7	um	Spot	Diameter	16	1000000061	1055
7	7	7	um	Spot	Diameter	16	1000000062	1056
7	7	7	um	Spot	Diameter	16	1000000063	1057
7	7	7	um	Spot	Diameter	16	1000000064	1058
7	7	7	um	Spot	Diameter	17	1000000000	1059
7	7	7	um	Spot	Diameter	17	1000000001	1060
7	7	7	um	Spot	Diameter	17	1000000002	1061
7	7	7	um	Spot	Diameter	17	1000000004	1063
7	7	7	um	Spot	Diameter	17	1000000005	1064
7	7	7	um	Spot	Diameter	17	1000000006	1065
7	7	7	um	Spot	Diameter	17	1000000020	1066
7	7	7	um	Spot	Diameter	17	1000000007	1067
7	7	7	um	Spot	Diameter	17	1000000008	1068
7	7	7	um	Spot	Diameter	17	1000000009	1069
7	7	7	um	Spot	Diameter	17	1000000010	1070
7	7	7	um	Spot	Diameter	17	1000000012	1071
7	7	7	um	Spot	Diameter	17	1000000003	1072
7	7	7	um	Spot	Diameter	17	1000000013	1073
7	7	7	um	Spot	Diameter	17	1000000014	1074
7	7	7	um	Spot	Diameter	17	1000000015	1075
7	7	7	um	Spot	Diameter	17	1000000016	1076
7	7	7	um	Spot	Diameter	17	1000000017	1077
7	7	7	um	Spot	Diameter	17	1000000019	1078
7	7	7	um	Spot	Diameter	17	1000000018	1079
7	7	7	um	Spot	Diameter	17	1000000021	1080
7	7	7	um	Spot	Diameter	17	1000000022	1081
7	7	7	um	Spot	Diameter	17	1000000023	1082
7	7	7	um	Spot	Diameter	17	1000000024	1083
7	7	7	um	Spot	Diameter	17	1000000025	1084
7	7	7	um	Spot	Diameter	17	1000000026	1085
7	7	7	um	Spot	Diameter	17	1000000027	1086
7	7	7	um	Spot	Diameter	17	1000000028	1087
7	7	7	um	Spot	Diameter	17	1000000029	1088
7	7	7	um	Spot	Diameter	17	1000000066	1089
7	7	7	um	Spot	Diameter	17	1000000030	1090
7	7	7	um	Spot	Diameter	17	1000000031	1091
7	7	7	um	Spot	Diameter	17	1000000032	1092
7	7	7	um	Spot	Diameter	17	1000000033	1093
7	7	7	um	Spot	Diameter	17	1000000034	1094
7	7	7	um	Spot	Diameter	17	1000000035	1095
7	7	7	um	Spot	Diameter	17	1000000036	1096
7	7	7	um	Spot	Diameter	17	1000000037	1097
7	7	7	um	Spot	Diameter	17	1000000038	1098
7	7	7	um	Spot	Diameter	17	1000000039	1099
7	7	7	um	Spot	Diameter	17	1000000040	1100
7	7	7	um	Spot	Diameter	17	1000000041	1101
7	7	7	um	Spot	Diameter	17	1000000042	1102
7	7	7	um	Spot	Diameter	17	1000000043	1103
7	7	7	um	Spot	Diameter	17	1000000049	1104
7	7	7	um	Spot	Diameter	17	1000000044	1105
7	7	7	um	Spot	Diameter	17	1000000045	1106
7	7	7	um	Spot	Diameter	17	1000000046	1107
7	7	7	um	Spot	Diameter	17	1000000047	1108
7	7	7	um	Spot	Diameter	17	1000000048	1109
7	7	7	um	Spot	Diameter	17	1000000050	1110
7	7	7	um	Spot	Diameter	17	1000000051	1111
7	7	7	um	Spot	Diameter	17	1000000052	1112
7	7	7	um	Spot	Diameter	17	1000000053	1113
7	7	7	um	Spot	Diameter	17	1000000054	1114
7	7	7	um	Spot	Diameter	17	1000000055	1115
7	7	7	um	Spot	Diameter	17	1000000056	1116
7	7	7	um	Spot	Diameter	17	1000000057	1117
7	7	7	um	Spot	Diameter	17	1000000058	1119
7	7	7	um	Spot	Diameter	17	1000000059	1120
7	7	7	um	Spot	Diameter	17	1000000060	1121
7	7	7	um	Spot	Diameter	17	1000000061	1122
7	7	7	um	Spot	Diameter	17	1000000062	1123
7	7	7	um	Spot	Diameter	17	1000000063	1124
7	7	7	um	Spot	Diameter	17	1000000064	1125
7	7	7	um	Spot	Diameter	18	1000000000	1126
7	7	7	um	Spot	Diameter	18	1000000001	1127
7	7	7	um	Spot	Diameter	18	1000000002	1128
7	7	7	um	Spot	Diameter	18	1000000003	1129
7	7	7	um	Spot	Diameter	18	1000000004	1131
7	7	7	um	Spot	Diameter	18	1000000005	1132
7	7	7	um	Spot	Diameter	18	1000000006	1133
7	7	7	um	Spot	Diameter	18	1000000020	1134
7	7	7	um	Spot	Diameter	18	1000000007	1135
7	7	7	um	Spot	Diameter	18	1000000008	1136
7	7	7	um	Spot	Diameter	18	1000000009	1137
7	7	7	um	Spot	Diameter	18	1000000067	1138
7	7	7	um	Spot	Diameter	18	1000000010	1139
7	7	7	um	Spot	Diameter	18	1000000012	1140
7	7	7	um	Spot	Diameter	18	1000000013	1141
7	7	7	um	Spot	Diameter	18	1000000014	1142
7	7	7	um	Spot	Diameter	18	1000000015	1143
7	7	7	um	Spot	Diameter	18	1000000016	1144
7	7	7	um	Spot	Diameter	18	1000000017	1145
7	7	7	um	Spot	Diameter	18	1000000019	1146
7	7	7	um	Spot	Diameter	18	1000000018	1147
7	7	7	um	Spot	Diameter	18	1000000021	1148
7	7	7	um	Spot	Diameter	18	1000000022	1149
7	7	7	um	Spot	Diameter	18	1000000023	1150
7	7	7	um	Spot	Diameter	18	1000000024	1151
7	7	7	um	Spot	Diameter	18	1000000025	1152
7	7	7	um	Spot	Diameter	18	1000000026	1153
7	7	7	um	Spot	Diameter	18	1000000027	1154
7	7	7	um	Spot	Diameter	18	1000000028	1155
7	7	7	um	Spot	Diameter	18	1000000029	1156
7	7	7	um	Spot	Diameter	18	1000000066	1157
7	7	7	um	Spot	Diameter	18	1000000030	1158
7	7	7	um	Spot	Diameter	18	1000000031	1159
7	7	7	um	Spot	Diameter	18	1000000032	1160
7	7	7	um	Spot	Diameter	18	1000000033	1161
7	7	7	um	Spot	Diameter	18	1000000034	1162
7	7	7	um	Spot	Diameter	18	1000000035	1163
7	7	7	um	Spot	Diameter	18	1000000036	1164
7	7	7	um	Spot	Diameter	18	1000000037	1165
7	7	7	um	Spot	Diameter	18	1000000038	1166
7	7	7	um	Spot	Diameter	18	1000000039	1167
7	7	7	um	Spot	Diameter	18	1000000040	1168
7	7	7	um	Spot	Diameter	18	1000000041	1169
7	7	7	um	Spot	Diameter	18	1000000042	1170
7	7	7	um	Spot	Diameter	18	1000000043	1171
7	7	7	um	Spot	Diameter	18	1000000044	1172
7	7	7	um	Spot	Diameter	18	1000000045	1173
7	7	7	um	Spot	Diameter	18	1000000046	1174
7	7	7	um	Spot	Diameter	18	1000000047	1175
7	7	7	um	Spot	Diameter	18	1000000048	1176
7	7	7	um	Spot	Diameter	18	1000000050	1177
7	7	7	um	Spot	Diameter	18	1000000051	1178
7	7	7	um	Spot	Diameter	18	1000000052	1179
7	7	7	um	Spot	Diameter	18	1000000053	1180
7	7	7	um	Spot	Diameter	18	1000000054	1181
7	7	7	um	Spot	Diameter	18	1000000055	1182
7	7	7	um	Spot	Diameter	18	1000000056	1183
7	7	7	um	Spot	Diameter	18	1000000057	1184
7	7	7	um	Spot	Diameter	18	1000000058	1186
7	7	7	um	Spot	Diameter	18	1000000059	1187
7	7	7	um	Spot	Diameter	18	1000000060	1188
7	7	7	um	Spot	Diameter	18	1000000061	1189
7	7	7	um	Spot	Diameter	18	1000000062	1190
7	7	7	um	Spot	Diameter	18	1000000063	1191
7	7	7	um	Spot	Diameter	18	1000000064	1192
7	7	7	um	Spot	Diameter	19	1000000000	1193
7	7	7	um	Spot	Diameter	19	1000000002	1194
7	7	7	um	Spot	Diameter	19	1000000003	1195
7	7	7	um	Spot	Diameter	19	1000000004	1197
7	7	7	um	Spot	Diameter	19	1000000005	1198
7	7	7	um	Spot	Diameter	19	1000000006	1199
7	7	7	um	Spot	Diameter	19	1000000020	1200
7	7	7	um	Spot	Diameter	19	1000000007	1201
7	7	7	um	Spot	Diameter	19	1000000008	1202
7	7	7	um	Spot	Diameter	19	1000000009	1203
7	7	7	um	Spot	Diameter	19	1000000068	1204
7	7	7	um	Spot	Diameter	19	1000000067	1205
7	7	7	um	Spot	Diameter	19	1000000010	1206
7	7	7	um	Spot	Diameter	19	1000000012	1207
7	7	7	um	Spot	Diameter	19	1000000013	1208
7	7	7	um	Spot	Diameter	19	1000000014	1209
7	7	7	um	Spot	Diameter	19	1000000015	1210
7	7	7	um	Spot	Diameter	19	1000000016	1211
7	7	7	um	Spot	Diameter	19	1000000017	1212
7	7	7	um	Spot	Diameter	19	1000000018	1213
7	7	7	um	Spot	Diameter	19	1000000019	1214
7	7	7	um	Spot	Diameter	19	1000000021	1215
7	7	7	um	Spot	Diameter	19	1000000022	1216
7	7	7	um	Spot	Diameter	19	1000000023	1217
7	7	7	um	Spot	Diameter	19	1000000024	1218
7	7	7	um	Spot	Diameter	19	1000000025	1219
7	7	7	um	Spot	Diameter	19	1000000026	1220
7	7	7	um	Spot	Diameter	19	1000000027	1221
7	7	7	um	Spot	Diameter	19	1000000028	1222
7	7	7	um	Spot	Diameter	19	1000000029	1223
7	7	7	um	Spot	Diameter	19	1000000030	1224
7	7	7	um	Spot	Diameter	19	1000000066	1225
7	7	7	um	Spot	Diameter	19	1000000031	1226
7	7	7	um	Spot	Diameter	19	1000000032	1227
7	7	7	um	Spot	Diameter	19	1000000033	1228
7	7	7	um	Spot	Diameter	19	1000000034	1229
7	7	7	um	Spot	Diameter	19	1000000035	1230
7	7	7	um	Spot	Diameter	19	1000000036	1231
7	7	7	um	Spot	Diameter	19	1000000037	1232
7	7	7	um	Spot	Diameter	19	1000000038	1233
7	7	7	um	Spot	Diameter	19	1000000039	1234
7	7	7	um	Spot	Diameter	19	1000000040	1235
7	7	7	um	Spot	Diameter	19	1000000041	1236
7	7	7	um	Spot	Diameter	19	1000000042	1237
7	7	7	um	Spot	Diameter	19	1000000043	1238
7	7	7	um	Spot	Diameter	19	1000000044	1239
7	7	7	um	Spot	Diameter	19	1000000045	1240
7	7	7	um	Spot	Diameter	19	1000000046	1241
7	7	7	um	Spot	Diameter	19	1000000047	1242
7	7	7	um	Spot	Diameter	19	1000000048	1243
7	7	7	um	Spot	Diameter	19	1000000050	1244
7	7	7	um	Spot	Diameter	19	1000000051	1245
7	7	7	um	Spot	Diameter	19	1000000052	1246
7	7	7	um	Spot	Diameter	19	1000000053	1247
7	7	7	um	Spot	Diameter	19	1000000054	1248
7	7	7	um	Spot	Diameter	19	1000000055	1249
7	7	7	um	Spot	Diameter	19	1000000056	1250
7	7	7	um	Spot	Diameter	19	1000000057	1251
7	7	7	um	Spot	Diameter	19	1000000058	1252
7	7	7	um	Spot	Diameter	19	1000000059	1254
7	7	7	um	Spot	Diameter	19	1000000060	1255
7	7	7	um	Spot	Diameter	19	1000000061	1256
7	7	7	um	Spot	Diameter	19	1000000062	1257
7	7	7	um	Spot	Diameter	19	1000000063	1258
7	7	7	um	Spot	Diameter	19	1000000064	1259
7	7	7	um	Spot	Diameter	20	1000000000	1260
7	7	7	um	Spot	Diameter	20	1000000001	1261
7	7	7	um	Spot	Diameter	20	1000000002	1262
7	7	7	um	Spot	Diameter	20	1000000003	1263
7	7	7	um	Spot	Diameter	20	1000000004	1265
7	7	7	um	Spot	Diameter	20	1000000005	1266
7	7	7	um	Spot	Diameter	20	1000000006	1267
7	7	7	um	Spot	Diameter	20	1000000020	1268
7	7	7	um	Spot	Diameter	20	1000000007	1269
7	7	7	um	Spot	Diameter	20	1000000008	1270
7	7	7	um	Spot	Diameter	20	1000000009	1271
7	7	7	um	Spot	Diameter	20	1000000068	1272
7	7	7	um	Spot	Diameter	20	1000000067	1273
7	7	7	um	Spot	Diameter	20	1000000010	1274
7	7	7	um	Spot	Diameter	20	1000000012	1275
7	7	7	um	Spot	Diameter	20	1000000013	1276
7	7	7	um	Spot	Diameter	20	1000000014	1277
7	7	7	um	Spot	Diameter	20	1000000015	1278
7	7	7	um	Spot	Diameter	20	1000000016	1279
7	7	7	um	Spot	Diameter	20	1000000017	1280
7	7	7	um	Spot	Diameter	20	1000000019	1281
7	7	7	um	Spot	Diameter	20	1000000018	1282
7	7	7	um	Spot	Diameter	20	1000000021	1283
7	7	7	um	Spot	Diameter	20	1000000022	1284
7	7	7	um	Spot	Diameter	20	1000000023	1285
7	7	7	um	Spot	Diameter	20	1000000024	1286
7	7	7	um	Spot	Diameter	20	1000000025	1287
7	7	7	um	Spot	Diameter	20	1000000027	1288
7	7	7	um	Spot	Diameter	20	1000000028	1289
7	7	7	um	Spot	Diameter	20	1000000029	1290
7	7	7	um	Spot	Diameter	20	1000000066	1291
7	7	7	um	Spot	Diameter	20	1000000030	1292
7	7	7	um	Spot	Diameter	20	1000000031	1293
7	7	7	um	Spot	Diameter	20	1000000032	1294
7	7	7	um	Spot	Diameter	20	1000000033	1295
7	7	7	um	Spot	Diameter	20	1000000034	1296
7	7	7	um	Spot	Diameter	20	1000000035	1297
7	7	7	um	Spot	Diameter	20	1000000036	1298
7	7	7	um	Spot	Diameter	20	1000000037	1299
7	7	7	um	Spot	Diameter	20	1000000038	1300
7	7	7	um	Spot	Diameter	20	1000000039	1301
7	7	7	um	Spot	Diameter	20	1000000040	1302
7	7	7	um	Spot	Diameter	20	1000000041	1303
7	7	7	um	Spot	Diameter	20	1000000042	1304
7	7	7	um	Spot	Diameter	20	1000000043	1305
7	7	7	um	Spot	Diameter	20	1000000049	1306
7	7	7	um	Spot	Diameter	20	1000000044	1307
7	7	7	um	Spot	Diameter	20	1000000045	1308
7	7	7	um	Spot	Diameter	20	1000000046	1309
7	7	7	um	Spot	Diameter	20	1000000047	1310
7	7	7	um	Spot	Diameter	20	1000000048	1311
7	7	7	um	Spot	Diameter	20	1000000050	1312
7	7	7	um	Spot	Diameter	20	1000000051	1313
7	7	7	um	Spot	Diameter	20	1000000052	1314
7	7	7	um	Spot	Diameter	20	1000000053	1315
7	7	7	um	Spot	Diameter	20	1000000054	1316
7	7	7	um	Spot	Diameter	20	1000000055	1317
7	7	7	um	Spot	Diameter	20	1000000056	1318
7	7	7	um	Spot	Diameter	20	1000000057	1319
7	7	7	um	Spot	Diameter	20	1000000058	1320
7	7	7	um	Spot	Diameter	20	1000000059	1322
7	7	7	um	Spot	Diameter	20	1000000060	1323
7	7	7	um	Spot	Diameter	20	1000000061	1324
7	7	7	um	Spot	Diameter	20	1000000062	1325
7	7	7	um	Spot	Diameter	20	1000000063	1326
7	7	7	um	Spot	Diameter	20	1000000064	1327
7	7	7	um	Spot	Diameter	21	1000000001	1328
7	7	7	um	Spot	Diameter	21	1000000002	1329
7	7	7	um	Spot	Diameter	21	1000000003	1330
7	7	7	um	Spot	Diameter	21	1000000004	1332
7	7	7	um	Spot	Diameter	21	1000000005	1333
7	7	7	um	Spot	Diameter	21	1000000006	1334
7	7	7	um	Spot	Diameter	21	1000000020	1335
7	7	7	um	Spot	Diameter	21	1000000007	1336
7	7	7	um	Spot	Diameter	21	1000000008	1337
7	7	7	um	Spot	Diameter	21	1000000009	1338
7	7	7	um	Spot	Diameter	21	1000000068	1339
7	7	7	um	Spot	Diameter	21	1000000067	1340
7	7	7	um	Spot	Diameter	21	1000000010	1341
7	7	7	um	Spot	Diameter	21	1000000012	1342
7	7	7	um	Spot	Diameter	21	1000000013	1343
7	7	7	um	Spot	Diameter	21	1000000014	1344
7	7	7	um	Spot	Diameter	21	1000000015	1345
7	7	7	um	Spot	Diameter	21	1000000016	1346
7	7	7	um	Spot	Diameter	21	1000000017	1347
7	7	7	um	Spot	Diameter	21	1000000018	1348
7	7	7	um	Spot	Diameter	21	1000000019	1349
7	7	7	um	Spot	Diameter	21	1000000021	1350
7	7	7	um	Spot	Diameter	21	1000000022	1351
7	7	7	um	Spot	Diameter	21	1000000023	1352
7	7	7	um	Spot	Diameter	21	1000000024	1353
7	7	7	um	Spot	Diameter	21	1000000025	1354
7	7	7	um	Spot	Diameter	21	1000000026	1355
7	7	7	um	Spot	Diameter	21	1000000027	1356
7	7	7	um	Spot	Diameter	21	1000000028	1357
7	7	7	um	Spot	Diameter	21	1000000029	1358
7	7	7	um	Spot	Diameter	21	1000000066	1359
7	7	7	um	Spot	Diameter	21	1000000030	1360
7	7	7	um	Spot	Diameter	21	1000000031	1361
7	7	7	um	Spot	Diameter	21	1000000032	1362
7	7	7	um	Spot	Diameter	21	1000000033	1363
7	7	7	um	Spot	Diameter	21	1000000034	1364
7	7	7	um	Spot	Diameter	21	1000000035	1365
7	7	7	um	Spot	Diameter	21	1000000036	1366
7	7	7	um	Spot	Diameter	21	1000000037	1367
7	7	7	um	Spot	Diameter	21	1000000038	1368
7	7	7	um	Spot	Diameter	21	1000000039	1369
7	7	7	um	Spot	Diameter	21	1000000040	1370
7	7	7	um	Spot	Diameter	21	1000000041	1371
7	7	7	um	Spot	Diameter	21	1000000042	1372
7	7	7	um	Spot	Diameter	21	1000000043	1373
7	7	7	um	Spot	Diameter	21	1000000044	1374
7	7	7	um	Spot	Diameter	21	1000000045	1375
7	7	7	um	Spot	Diameter	21	1000000046	1376
7	7	7	um	Spot	Diameter	21	1000000047	1377
7	7	7	um	Spot	Diameter	21	1000000048	1378
7	7	7	um	Spot	Diameter	21	1000000049	1379
7	7	7	um	Spot	Diameter	21	1000000050	1380
7	7	7	um	Spot	Diameter	21	1000000051	1381
7	7	7	um	Spot	Diameter	21	1000000052	1382
7	7	7	um	Spot	Diameter	21	1000000053	1383
7	7	7	um	Spot	Diameter	21	1000000054	1384
7	7	7	um	Spot	Diameter	21	1000000055	1385
7	7	7	um	Spot	Diameter	21	1000000056	1386
7	7	7	um	Spot	Diameter	21	1000000057	1387
7	7	7	um	Spot	Diameter	21	1000000058	1389
7	7	7	um	Spot	Diameter	21	1000000059	1390
7	7	7	um	Spot	Diameter	21	1000000060	1391
7	7	7	um	Spot	Diameter	21	1000000061	1392
7	7	7	um	Spot	Diameter	21	1000000062	1393
7	7	7	um	Spot	Diameter	21	1000000063	1394
7	7	7	um	Spot	Diameter	21	1000000064	1395
7	7	7	um	Spot	Diameter	22	1000000001	1396
7	7	7	um	Spot	Diameter	22	1000000002	1397
7	7	7	um	Spot	Diameter	22	1000000003	1398
7	7	7	um	Spot	Diameter	22	1000000004	1400
7	7	7	um	Spot	Diameter	22	1000000005	1401
7	7	7	um	Spot	Diameter	22	1000000006	1402
7	7	7	um	Spot	Diameter	22	1000000020	1403
7	7	7	um	Spot	Diameter	22	1000000007	1404
7	7	7	um	Spot	Diameter	22	1000000008	1405
7	7	7	um	Spot	Diameter	22	1000000009	1406
7	7	7	um	Spot	Diameter	22	1000000068	1407
7	7	7	um	Spot	Diameter	22	1000000010	1408
7	7	7	um	Spot	Diameter	22	1000000012	1409
7	7	7	um	Spot	Diameter	22	1000000013	1410
7	7	7	um	Spot	Diameter	22	1000000014	1411
7	7	7	um	Spot	Diameter	22	1000000015	1412
7	7	7	um	Spot	Diameter	22	1000000016	1413
7	7	7	um	Spot	Diameter	22	1000000017	1414
7	7	7	um	Spot	Diameter	22	1000000018	1415
7	7	7	um	Spot	Diameter	22	1000000019	1416
7	7	7	um	Spot	Diameter	22	1000000021	1417
7	7	7	um	Spot	Diameter	22	1000000022	1418
7	7	7	um	Spot	Diameter	22	1000000023	1419
7	7	7	um	Spot	Diameter	22	1000000024	1420
7	7	7	um	Spot	Diameter	22	1000000025	1421
7	7	7	um	Spot	Diameter	22	1000000026	1422
7	7	7	um	Spot	Diameter	22	1000000027	1423
7	7	7	um	Spot	Diameter	22	1000000028	1424
7	7	7	um	Spot	Diameter	22	1000000029	1425
7	7	7	um	Spot	Diameter	22	1000000030	1426
7	7	7	um	Spot	Diameter	22	1000000066	1427
7	7	7	um	Spot	Diameter	22	1000000031	1428
7	7	7	um	Spot	Diameter	22	1000000032	1429
7	7	7	um	Spot	Diameter	22	1000000033	1430
7	7	7	um	Spot	Diameter	22	1000000034	1431
7	7	7	um	Spot	Diameter	22	1000000035	1432
7	7	7	um	Spot	Diameter	22	1000000036	1433
7	7	7	um	Spot	Diameter	22	1000000037	1434
7	7	7	um	Spot	Diameter	22	1000000038	1435
7	7	7	um	Spot	Diameter	22	1000000039	1436
7	7	7	um	Spot	Diameter	22	1000000040	1437
7	7	7	um	Spot	Diameter	22	1000000041	1438
7	7	7	um	Spot	Diameter	22	1000000042	1439
7	7	7	um	Spot	Diameter	22	1000000043	1440
7	7	7	um	Spot	Diameter	22	1000000044	1441
7	7	7	um	Spot	Diameter	22	1000000046	1442
7	7	7	um	Spot	Diameter	22	1000000047	1443
7	7	7	um	Spot	Diameter	22	1000000048	1444
7	7	7	um	Spot	Diameter	22	1000000049	1445
7	7	7	um	Spot	Diameter	22	1000000050	1446
7	7	7	um	Spot	Diameter	22	1000000051	1447
7	7	7	um	Spot	Diameter	22	1000000052	1448
7	7	7	um	Spot	Diameter	22	1000000053	1449
7	7	7	um	Spot	Diameter	22	1000000054	1450
7	7	7	um	Spot	Diameter	22	1000000055	1451
7	7	7	um	Spot	Diameter	22	1000000056	1452
7	7	7	um	Spot	Diameter	22	1000000057	1454
7	7	7	um	Spot	Diameter	22	1000000058	1455
7	7	7	um	Spot	Diameter	22	1000000059	1456
7	7	7	um	Spot	Diameter	22	1000000060	1457
7	7	7	um	Spot	Diameter	22	1000000061	1458
7	7	7	um	Spot	Diameter	22	1000000062	1459
7	7	7	um	Spot	Diameter	22	1000000063	1460
7	7	7	um	Spot	Diameter	22	1000000069	1461
7	7	7	um	Spot	Diameter	22	1000000064	1462
7	7	7	um	Spot	Diameter	23	1000000000	1463
7	7	7	um	Spot	Diameter	23	1000000001	1464
7	7	7	um	Spot	Diameter	23	1000000002	1465
7	7	7	um	Spot	Diameter	23	1000000004	1467
7	7	7	um	Spot	Diameter	23	1000000005	1468
7	7	7	um	Spot	Diameter	23	1000000006	1469
7	7	7	um	Spot	Diameter	23	1000000020	1470
7	7	7	um	Spot	Diameter	23	1000000007	1471
7	7	7	um	Spot	Diameter	23	1000000008	1472
7	7	7	um	Spot	Diameter	23	1000000009	1473
7	7	7	um	Spot	Diameter	23	1000000068	1474
7	7	7	um	Spot	Diameter	23	1000000010	1475
7	7	7	um	Spot	Diameter	23	1000000012	1476
7	7	7	um	Spot	Diameter	23	1000000003	1477
7	7	7	um	Spot	Diameter	23	1000000013	1478
7	7	7	um	Spot	Diameter	23	1000000014	1479
7	7	7	um	Spot	Diameter	23	1000000015	1480
7	7	7	um	Spot	Diameter	23	1000000016	1481
7	7	7	um	Spot	Diameter	23	1000000017	1482
7	7	7	um	Spot	Diameter	23	1000000018	1483
7	7	7	um	Spot	Diameter	23	1000000019	1484
7	7	7	um	Spot	Diameter	23	1000000021	1485
7	7	7	um	Spot	Diameter	23	1000000022	1486
7	7	7	um	Spot	Diameter	23	1000000023	1487
7	7	7	um	Spot	Diameter	23	1000000024	1488
7	7	7	um	Spot	Diameter	23	1000000025	1489
7	7	7	um	Spot	Diameter	23	1000000026	1490
7	7	7	um	Spot	Diameter	23	1000000027	1491
7	7	7	um	Spot	Diameter	23	1000000028	1492
7	7	7	um	Spot	Diameter	23	1000000029	1493
7	7	7	um	Spot	Diameter	23	1000000030	1494
7	7	7	um	Spot	Diameter	23	1000000066	1495
7	7	7	um	Spot	Diameter	23	1000000031	1496
7	7	7	um	Spot	Diameter	23	1000000032	1497
7	7	7	um	Spot	Diameter	23	1000000033	1498
7	7	7	um	Spot	Diameter	23	1000000034	1499
7	7	7	um	Spot	Diameter	23	1000000035	1500
7	7	7	um	Spot	Diameter	23	1000000036	1501
7	7	7	um	Spot	Diameter	23	1000000037	1502
7	7	7	um	Spot	Diameter	23	1000000038	1503
7	7	7	um	Spot	Diameter	23	1000000039	1504
7	7	7	um	Spot	Diameter	23	1000000040	1505
7	7	7	um	Spot	Diameter	23	1000000041	1506
7	7	7	um	Spot	Diameter	23	1000000042	1507
7	7	7	um	Spot	Diameter	23	1000000043	1508
7	7	7	um	Spot	Diameter	23	1000000044	1509
7	7	7	um	Spot	Diameter	23	1000000045	1510
7	7	7	um	Spot	Diameter	23	1000000046	1511
7	7	7	um	Spot	Diameter	23	1000000047	1512
7	7	7	um	Spot	Diameter	23	1000000048	1513
7	7	7	um	Spot	Diameter	23	1000000050	1514
7	7	7	um	Spot	Diameter	23	1000000051	1515
7	7	7	um	Spot	Diameter	23	1000000052	1516
7	7	7	um	Spot	Diameter	23	1000000053	1517
7	7	7	um	Spot	Diameter	23	1000000054	1518
7	7	7	um	Spot	Diameter	23	1000000055	1519
7	7	7	um	Spot	Diameter	23	1000000056	1520
7	7	7	um	Spot	Diameter	23	1000000057	1521
7	7	7	um	Spot	Diameter	23	1000000058	1523
7	7	7	um	Spot	Diameter	23	1000000059	1524
7	7	7	um	Spot	Diameter	23	1000000060	1525
7	7	7	um	Spot	Diameter	23	1000000061	1526
7	7	7	um	Spot	Diameter	23	1000000062	1527
7	7	7	um	Spot	Diameter	23	1000000063	1528
7	7	7	um	Spot	Diameter	23	1000000064	1529
7	7	7	um	Spot	Diameter	24	1000000000	1530
7	7	7	um	Spot	Diameter	24	1000000001	1531
7	7	7	um	Spot	Diameter	24	1000000002	1532
7	7	7	um	Spot	Diameter	24	1000000004	1534
7	7	7	um	Spot	Diameter	24	1000000005	1535
7	7	7	um	Spot	Diameter	24	1000000006	1536
7	7	7	um	Spot	Diameter	24	1000000020	1537
7	7	7	um	Spot	Diameter	24	1000000007	1538
7	7	7	um	Spot	Diameter	24	1000000008	1539
7	7	7	um	Spot	Diameter	24	1000000009	1540
7	7	7	um	Spot	Diameter	24	1000000068	1541
7	7	7	um	Spot	Diameter	24	1000000067	1542
7	7	7	um	Spot	Diameter	24	1000000010	1543
7	7	7	um	Spot	Diameter	24	1000000012	1544
7	7	7	um	Spot	Diameter	24	1000000003	1545
7	7	7	um	Spot	Diameter	24	1000000013	1546
7	7	7	um	Spot	Diameter	24	1000000014	1547
7	7	7	um	Spot	Diameter	24	1000000015	1548
7	7	7	um	Spot	Diameter	24	1000000016	1549
7	7	7	um	Spot	Diameter	24	1000000017	1550
7	7	7	um	Spot	Diameter	24	1000000018	1551
7	7	7	um	Spot	Diameter	24	1000000019	1552
7	7	7	um	Spot	Diameter	24	1000000021	1553
7	7	7	um	Spot	Diameter	24	1000000022	1554
7	7	7	um	Spot	Diameter	24	1000000023	1555
7	7	7	um	Spot	Diameter	24	1000000024	1556
7	7	7	um	Spot	Diameter	24	1000000025	1557
7	7	7	um	Spot	Diameter	24	1000000026	1558
7	7	7	um	Spot	Diameter	24	1000000027	1559
7	7	7	um	Spot	Diameter	24	1000000028	1560
7	7	7	um	Spot	Diameter	24	1000000029	1561
7	7	7	um	Spot	Diameter	24	1000000030	1562
7	7	7	um	Spot	Diameter	24	1000000032	1563
7	7	7	um	Spot	Diameter	24	1000000033	1564
7	7	7	um	Spot	Diameter	24	1000000034	1565
7	7	7	um	Spot	Diameter	24	1000000035	1566
7	7	7	um	Spot	Diameter	24	1000000036	1567
7	7	7	um	Spot	Diameter	24	1000000037	1568
7	7	7	um	Spot	Diameter	24	1000000038	1569
7	7	7	um	Spot	Diameter	24	1000000039	1570
7	7	7	um	Spot	Diameter	24	1000000040	1571
7	7	7	um	Spot	Diameter	24	1000000041	1572
7	7	7	um	Spot	Diameter	24	1000000042	1573
7	7	7	um	Spot	Diameter	24	1000000043	1574
7	7	7	um	Spot	Diameter	24	1000000044	1575
7	7	7	um	Spot	Diameter	24	1000000045	1576
7	7	7	um	Spot	Diameter	24	1000000046	1577
7	7	7	um	Spot	Diameter	24	1000000047	1578
7	7	7	um	Spot	Diameter	24	1000000048	1579
7	7	7	um	Spot	Diameter	24	1000000049	1580
7	7	7	um	Spot	Diameter	24	1000000050	1581
7	7	7	um	Spot	Diameter	24	1000000051	1582
7	7	7	um	Spot	Diameter	24	1000000052	1583
7	7	7	um	Spot	Diameter	24	1000000053	1584
7	7	7	um	Spot	Diameter	24	1000000054	1585
7	7	7	um	Spot	Diameter	24	1000000055	1586
7	7	7	um	Spot	Diameter	24	1000000056	1587
7	7	7	um	Spot	Diameter	24	1000000057	1588
7	7	7	um	Spot	Diameter	24	1000000058	1589
7	7	7	um	Spot	Diameter	24	1000000059	1591
7	7	7	um	Spot	Diameter	24	1000000060	1592
7	7	7	um	Spot	Diameter	24	1000000061	1593
7	7	7	um	Spot	Diameter	24	1000000062	1594
7	7	7	um	Spot	Diameter	24	1000000063	1595
7	7	7	um	Spot	Diameter	24	1000000069	1596
7	7	7	um	Spot	Diameter	24	1000000064	1597
7	7	7	um	Spot	Diameter	25	1000000000	1598
7	7	7	um	Spot	Diameter	25	1000000001	1599
7	7	7	um	Spot	Diameter	25	1000000002	1600
7	7	7	um	Spot	Diameter	25	1000000004	1602
7	7	7	um	Spot	Diameter	25	1000000005	1603
7	7	7	um	Spot	Diameter	25	1000000006	1604
7	7	7	um	Spot	Diameter	25	1000000020	1605
7	7	7	um	Spot	Diameter	25	1000000007	1606
7	7	7	um	Spot	Diameter	25	1000000008	1607
7	7	7	um	Spot	Diameter	25	1000000009	1608
7	7	7	um	Spot	Diameter	25	1000000068	1609
7	7	7	um	Spot	Diameter	25	1000000067	1610
7	7	7	um	Spot	Diameter	25	1000000010	1611
7	7	7	um	Spot	Diameter	25	1000000012	1612
7	7	7	um	Spot	Diameter	25	1000000003	1613
7	7	7	um	Spot	Diameter	25	1000000013	1614
7	7	7	um	Spot	Diameter	25	1000000014	1615
7	7	7	um	Spot	Diameter	25	1000000015	1616
7	7	7	um	Spot	Diameter	25	1000000016	1617
7	7	7	um	Spot	Diameter	25	1000000017	1618
7	7	7	um	Spot	Diameter	25	1000000018	1619
7	7	7	um	Spot	Diameter	25	1000000019	1620
7	7	7	um	Spot	Diameter	25	1000000021	1621
7	7	7	um	Spot	Diameter	25	1000000022	1622
7	7	7	um	Spot	Diameter	25	1000000023	1623
7	7	7	um	Spot	Diameter	25	1000000024	1624
7	7	7	um	Spot	Diameter	25	1000000025	1625
7	7	7	um	Spot	Diameter	25	1000000027	1626
7	7	7	um	Spot	Diameter	25	1000000028	1627
7	7	7	um	Spot	Diameter	25	1000000029	1628
7	7	7	um	Spot	Diameter	25	1000000030	1629
7	7	7	um	Spot	Diameter	25	1000000032	1630
7	7	7	um	Spot	Diameter	25	1000000033	1631
7	7	7	um	Spot	Diameter	25	1000000034	1632
7	7	7	um	Spot	Diameter	25	1000000036	1633
7	7	7	um	Spot	Diameter	25	1000000037	1634
7	7	7	um	Spot	Diameter	25	1000000038	1635
7	7	7	um	Spot	Diameter	25	1000000039	1636
7	7	7	um	Spot	Diameter	25	1000000040	1637
7	7	7	um	Spot	Diameter	25	1000000041	1638
7	7	7	um	Spot	Diameter	25	1000000042	1639
7	7	7	um	Spot	Diameter	25	1000000043	1640
7	7	7	um	Spot	Diameter	25	1000000044	1641
7	7	7	um	Spot	Diameter	25	1000000045	1642
7	7	7	um	Spot	Diameter	25	1000000046	1643
7	7	7	um	Spot	Diameter	25	1000000047	1644
7	7	7	um	Spot	Diameter	25	1000000048	1645
7	7	7	um	Spot	Diameter	25	1000000050	1646
7	7	7	um	Spot	Diameter	25	1000000051	1647
7	7	7	um	Spot	Diameter	25	1000000052	1648
7	7	7	um	Spot	Diameter	25	1000000053	1649
7	7	7	um	Spot	Diameter	25	1000000054	1650
7	7	7	um	Spot	Diameter	25	1000000055	1651
7	7	7	um	Spot	Diameter	25	1000000056	1652
7	7	7	um	Spot	Diameter	25	1000000057	1653
7	7	7	um	Spot	Diameter	25	1000000058	1655
7	7	7	um	Spot	Diameter	25	1000000059	1656
7	7	7	um	Spot	Diameter	25	1000000060	1657
7	7	7	um	Spot	Diameter	25	1000000061	1658
7	7	7	um	Spot	Diameter	25	1000000062	1659
7	7	7	um	Spot	Diameter	25	1000000063	1660
7	7	7	um	Spot	Diameter	25	1000000064	1661
7	7	7	um	Spot	Diameter	26	1000000002	1662
7	7	7	um	Spot	Diameter	26	1000000003	1663
7	7	7	um	Spot	Diameter	26	1000000004	1665
7	7	7	um	Spot	Diameter	26	1000000005	1666
7	7	7	um	Spot	Diameter	26	1000000006	1667
7	7	7	um	Spot	Diameter	26	1000000020	1668
7	7	7	um	Spot	Diameter	26	1000000007	1669
7	7	7	um	Spot	Diameter	26	1000000008	1670
7	7	7	um	Spot	Diameter	26	1000000009	1671
7	7	7	um	Spot	Diameter	26	1000000068	1672
7	7	7	um	Spot	Diameter	26	1000000010	1673
7	7	7	um	Spot	Diameter	26	1000000012	1674
7	7	7	um	Spot	Diameter	26	1000000013	1675
7	7	7	um	Spot	Diameter	26	1000000014	1676
7	7	7	um	Spot	Diameter	26	1000000015	1677
7	7	7	um	Spot	Diameter	26	1000000016	1678
7	7	7	um	Spot	Diameter	26	1000000017	1679
7	7	7	um	Spot	Diameter	26	1000000018	1680
7	7	7	um	Spot	Diameter	26	1000000019	1681
7	7	7	um	Spot	Diameter	26	1000000021	1682
7	7	7	um	Spot	Diameter	26	1000000022	1683
7	7	7	um	Spot	Diameter	26	1000000023	1684
7	7	7	um	Spot	Diameter	26	1000000024	1685
7	7	7	um	Spot	Diameter	26	1000000025	1686
7	7	7	um	Spot	Diameter	26	1000000027	1687
7	7	7	um	Spot	Diameter	26	1000000028	1688
7	7	7	um	Spot	Diameter	26	1000000029	1689
7	7	7	um	Spot	Diameter	26	1000000030	1690
7	7	7	um	Spot	Diameter	26	1000000031	1691
7	7	7	um	Spot	Diameter	26	1000000032	1692
7	7	7	um	Spot	Diameter	26	1000000033	1693
7	7	7	um	Spot	Diameter	26	1000000034	1694
7	7	7	um	Spot	Diameter	26	1000000035	1695
7	7	7	um	Spot	Diameter	26	1000000036	1696
7	7	7	um	Spot	Diameter	26	1000000037	1697
7	7	7	um	Spot	Diameter	26	1000000038	1698
7	7	7	um	Spot	Diameter	26	1000000039	1699
7	7	7	um	Spot	Diameter	26	1000000040	1700
7	7	7	um	Spot	Diameter	26	1000000041	1701
7	7	7	um	Spot	Diameter	26	1000000042	1702
7	7	7	um	Spot	Diameter	26	1000000043	1703
7	7	7	um	Spot	Diameter	26	1000000044	1704
7	7	7	um	Spot	Diameter	26	1000000045	1705
7	7	7	um	Spot	Diameter	26	1000000046	1706
7	7	7	um	Spot	Diameter	26	1000000047	1707
7	7	7	um	Spot	Diameter	26	1000000048	1708
7	7	7	um	Spot	Diameter	26	1000000049	1709
7	7	7	um	Spot	Diameter	26	1000000050	1710
7	7	7	um	Spot	Diameter	26	1000000051	1711
7	7	7	um	Spot	Diameter	26	1000000052	1712
7	7	7	um	Spot	Diameter	26	1000000053	1713
7	7	7	um	Spot	Diameter	26	1000000054	1714
7	7	7	um	Spot	Diameter	26	1000000055	1715
7	7	7	um	Spot	Diameter	26	1000000056	1716
7	7	7	um	Spot	Diameter	26	1000000057	1717
7	7	7	um	Spot	Diameter	26	1000000058	1719
7	7	7	um	Spot	Diameter	26	1000000059	1720
7	7	7	um	Spot	Diameter	26	1000000060	1721
7	7	7	um	Spot	Diameter	26	1000000061	1722
7	7	7	um	Spot	Diameter	26	1000000062	1723
7	7	7	um	Spot	Diameter	26	1000000063	1724
7	7	7	um	Spot	Diameter	26	1000000064	1725
7	7	7	um	Spot	Diameter	27	1000000001	1726
7	7	7	um	Spot	Diameter	27	1000000002	1727
7	7	7	um	Spot	Diameter	27	1000000003	1728
7	7	7	um	Spot	Diameter	27	1000000005	1730
7	7	7	um	Spot	Diameter	27	1000000006	1731
7	7	7	um	Spot	Diameter	27	1000000020	1732
7	7	7	um	Spot	Diameter	27	1000000007	1733
7	7	7	um	Spot	Diameter	27	1000000008	1734
7	7	7	um	Spot	Diameter	27	1000000009	1735
7	7	7	um	Spot	Diameter	27	1000000068	1736
7	7	7	um	Spot	Diameter	27	1000000067	1737
7	7	7	um	Spot	Diameter	27	1000000010	1738
7	7	7	um	Spot	Diameter	27	1000000012	1739
7	7	7	um	Spot	Diameter	27	1000000013	1740
7	7	7	um	Spot	Diameter	27	1000000014	1741
7	7	7	um	Spot	Diameter	27	1000000015	1742
7	7	7	um	Spot	Diameter	27	1000000016	1743
7	7	7	um	Spot	Diameter	27	1000000017	1744
7	7	7	um	Spot	Diameter	27	1000000018	1745
7	7	7	um	Spot	Diameter	27	1000000019	1746
7	7	7	um	Spot	Diameter	27	1000000021	1747
7	7	7	um	Spot	Diameter	27	1000000022	1748
7	7	7	um	Spot	Diameter	27	1000000023	1749
7	7	7	um	Spot	Diameter	27	1000000024	1750
7	7	7	um	Spot	Diameter	27	1000000025	1751
7	7	7	um	Spot	Diameter	27	1000000027	1752
7	7	7	um	Spot	Diameter	27	1000000028	1753
7	7	7	um	Spot	Diameter	27	1000000029	1754
7	7	7	um	Spot	Diameter	27	1000000030	1755
7	7	7	um	Spot	Diameter	27	1000000032	1756
7	7	7	um	Spot	Diameter	27	1000000033	1757
7	7	7	um	Spot	Diameter	27	1000000034	1758
7	7	7	um	Spot	Diameter	27	1000000036	1759
7	7	7	um	Spot	Diameter	27	1000000037	1760
7	7	7	um	Spot	Diameter	27	1000000038	1761
7	7	7	um	Spot	Diameter	27	1000000039	1762
7	7	7	um	Spot	Diameter	27	1000000040	1763
7	7	7	um	Spot	Diameter	27	1000000041	1764
7	7	7	um	Spot	Diameter	27	1000000042	1765
7	7	7	um	Spot	Diameter	27	1000000043	1766
7	7	7	um	Spot	Diameter	27	1000000044	1767
7	7	7	um	Spot	Diameter	27	1000000045	1768
7	7	7	um	Spot	Diameter	27	1000000046	1769
7	7	7	um	Spot	Diameter	27	1000000047	1770
7	7	7	um	Spot	Diameter	27	1000000048	1771
7	7	7	um	Spot	Diameter	27	1000000049	1772
7	7	7	um	Spot	Diameter	27	1000000050	1773
7	7	7	um	Spot	Diameter	27	1000000051	1774
7	7	7	um	Spot	Diameter	27	1000000052	1775
7	7	7	um	Spot	Diameter	27	1000000053	1776
7	7	7	um	Spot	Diameter	27	1000000054	1777
7	7	7	um	Spot	Diameter	27	1000000055	1778
7	7	7	um	Spot	Diameter	27	1000000056	1779
7	7	7	um	Spot	Diameter	27	1000000057	1780
7	7	7	um	Spot	Diameter	27	1000000058	1782
7	7	7	um	Spot	Diameter	27	1000000059	1783
7	7	7	um	Spot	Diameter	27	1000000060	1784
7	7	7	um	Spot	Diameter	27	1000000061	1785
7	7	7	um	Spot	Diameter	27	1000000062	1786
7	7	7	um	Spot	Diameter	27	1000000063	1787
7	7	7	um	Spot	Diameter	27	1000000069	1788
7	7	7	um	Spot	Diameter	27	1000000064	1789
7	7	7	um	Spot	Diameter	28	1000000001	1790
7	7	7	um	Spot	Diameter	28	1000000002	1791
7	7	7	um	Spot	Diameter	28	1000000003	1792
7	7	7	um	Spot	Diameter	28	1000000004	1794
7	7	7	um	Spot	Diameter	28	1000000005	1795
7	7	7	um	Spot	Diameter	28	1000000006	1796
7	7	7	um	Spot	Diameter	28	1000000020	1797
7	7	7	um	Spot	Diameter	28	1000000007	1798
7	7	7	um	Spot	Diameter	28	1000000008	1799
7	7	7	um	Spot	Diameter	28	1000000009	1800
7	7	7	um	Spot	Diameter	28	1000000068	1801
7	7	7	um	Spot	Diameter	28	1000000067	1802
7	7	7	um	Spot	Diameter	28	1000000010	1803
7	7	7	um	Spot	Diameter	28	1000000012	1804
7	7	7	um	Spot	Diameter	28	1000000013	1805
7	7	7	um	Spot	Diameter	28	1000000014	1806
7	7	7	um	Spot	Diameter	28	1000000015	1807
7	7	7	um	Spot	Diameter	28	1000000016	1808
7	7	7	um	Spot	Diameter	28	1000000017	1809
7	7	7	um	Spot	Diameter	28	1000000018	1810
7	7	7	um	Spot	Diameter	28	1000000019	1811
7	7	7	um	Spot	Diameter	28	1000000021	1812
7	7	7	um	Spot	Diameter	28	1000000022	1813
7	7	7	um	Spot	Diameter	28	1000000023	1814
7	7	7	um	Spot	Diameter	28	1000000024	1815
7	7	7	um	Spot	Diameter	28	1000000025	1816
7	7	7	um	Spot	Diameter	28	1000000027	1817
7	7	7	um	Spot	Diameter	28	1000000028	1818
7	7	7	um	Spot	Diameter	28	1000000029	1819
7	7	7	um	Spot	Diameter	28	1000000030	1820
7	7	7	um	Spot	Diameter	28	1000000031	1821
7	7	7	um	Spot	Diameter	28	1000000032	1822
7	7	7	um	Spot	Diameter	28	1000000033	1823
7	7	7	um	Spot	Diameter	28	1000000034	1824
7	7	7	um	Spot	Diameter	28	1000000035	1825
7	7	7	um	Spot	Diameter	28	1000000036	1826
7	7	7	um	Spot	Diameter	28	1000000037	1827
7	7	7	um	Spot	Diameter	28	1000000038	1828
7	7	7	um	Spot	Diameter	28	1000000039	1829
7	7	7	um	Spot	Diameter	28	1000000040	1830
7	7	7	um	Spot	Diameter	28	1000000041	1831
7	7	7	um	Spot	Diameter	28	1000000042	1832
7	7	7	um	Spot	Diameter	28	1000000043	1833
7	7	7	um	Spot	Diameter	28	1000000044	1834
7	7	7	um	Spot	Diameter	28	1000000045	1835
7	7	7	um	Spot	Diameter	28	1000000046	1836
7	7	7	um	Spot	Diameter	28	1000000047	1837
7	7	7	um	Spot	Diameter	28	1000000048	1838
7	7	7	um	Spot	Diameter	28	1000000049	1839
7	7	7	um	Spot	Diameter	28	1000000050	1840
7	7	7	um	Spot	Diameter	28	1000000051	1841
7	7	7	um	Spot	Diameter	28	1000000052	1842
7	7	7	um	Spot	Diameter	28	1000000053	1843
7	7	7	um	Spot	Diameter	28	1000000054	1844
7	7	7	um	Spot	Diameter	28	1000000055	1845
7	7	7	um	Spot	Diameter	28	1000000056	1846
7	7	7	um	Spot	Diameter	28	1000000057	1847
7	7	7	um	Spot	Diameter	28	1000000058	1848
7	7	7	um	Spot	Diameter	28	1000000059	1850
7	7	7	um	Spot	Diameter	28	1000000060	1851
7	7	7	um	Spot	Diameter	28	1000000061	1852
7	7	7	um	Spot	Diameter	28	1000000062	1853
7	7	7	um	Spot	Diameter	28	1000000063	1854
7	7	7	um	Spot	Diameter	28	1000000069	1855
7	7	7	um	Spot	Diameter	28	1000000064	1856
7	7	7	um	Spot	Diameter	29	1000000001	1857
7	7	7	um	Spot	Diameter	29	1000000002	1858
7	7	7	um	Spot	Diameter	29	1000000003	1859
7	7	7	um	Spot	Diameter	29	1000000005	1861
7	7	7	um	Spot	Diameter	29	1000000006	1862
7	7	7	um	Spot	Diameter	29	1000000020	1863
7	7	7	um	Spot	Diameter	29	1000000007	1864
7	7	7	um	Spot	Diameter	29	1000000008	1865
7	7	7	um	Spot	Diameter	29	1000000009	1866
7	7	7	um	Spot	Diameter	29	1000000068	1867
7	7	7	um	Spot	Diameter	29	1000000067	1868
7	7	7	um	Spot	Diameter	29	1000000010	1869
7	7	7	um	Spot	Diameter	29	1000000012	1870
7	7	7	um	Spot	Diameter	29	1000000013	1871
7	7	7	um	Spot	Diameter	29	1000000014	1872
7	7	7	um	Spot	Diameter	29	1000000015	1873
7	7	7	um	Spot	Diameter	29	1000000016	1874
7	7	7	um	Spot	Diameter	29	1000000017	1875
7	7	7	um	Spot	Diameter	29	1000000018	1876
7	7	7	um	Spot	Diameter	29	1000000019	1877
7	7	7	um	Spot	Diameter	29	1000000021	1878
7	7	7	um	Spot	Diameter	29	1000000022	1879
7	7	7	um	Spot	Diameter	29	1000000023	1880
7	7	7	um	Spot	Diameter	29	1000000024	1881
7	7	7	um	Spot	Diameter	29	1000000025	1882
7	7	7	um	Spot	Diameter	29	1000000070	1883
7	7	7	um	Spot	Diameter	29	1000000027	1884
7	7	7	um	Spot	Diameter	29	1000000028	1885
7	7	7	um	Spot	Diameter	29	1000000029	1886
7	7	7	um	Spot	Diameter	29	1000000030	1887
7	7	7	um	Spot	Diameter	29	1000000031	1888
7	7	7	um	Spot	Diameter	29	1000000032	1889
7	7	7	um	Spot	Diameter	29	1000000033	1890
7	7	7	um	Spot	Diameter	29	1000000034	1891
7	7	7	um	Spot	Diameter	29	1000000035	1892
7	7	7	um	Spot	Diameter	29	1000000036	1893
7	7	7	um	Spot	Diameter	29	1000000037	1894
7	7	7	um	Spot	Diameter	29	1000000038	1895
7	7	7	um	Spot	Diameter	29	1000000039	1896
7	7	7	um	Spot	Diameter	29	1000000040	1897
7	7	7	um	Spot	Diameter	29	1000000041	1898
7	7	7	um	Spot	Diameter	29	1000000042	1899
7	7	7	um	Spot	Diameter	29	1000000043	1900
7	7	7	um	Spot	Diameter	29	1000000044	1901
7	7	7	um	Spot	Diameter	29	1000000045	1902
7	7	7	um	Spot	Diameter	29	1000000046	1903
7	7	7	um	Spot	Diameter	29	1000000047	1904
7	7	7	um	Spot	Diameter	29	1000000048	1905
7	7	7	um	Spot	Diameter	29	1000000050	1906
7	7	7	um	Spot	Diameter	29	1000000051	1907
7	7	7	um	Spot	Diameter	29	1000000052	1908
7	7	7	um	Spot	Diameter	29	1000000053	1909
7	7	7	um	Spot	Diameter	29	1000000054	1910
7	7	7	um	Spot	Diameter	29	1000000055	1911
7	7	7	um	Spot	Diameter	29	1000000056	1912
7	7	7	um	Spot	Diameter	29	1000000057	1913
7	7	7	um	Spot	Diameter	29	1000000058	1915
7	7	7	um	Spot	Diameter	29	1000000059	1916
7	7	7	um	Spot	Diameter	29	1000000060	1917
7	7	7	um	Spot	Diameter	29	1000000061	1918
7	7	7	um	Spot	Diameter	29	1000000062	1919
7	7	7	um	Spot	Diameter	29	1000000063	1920
7	7	7	um	Spot	Diameter	29	1000000069	1921
7	7	7	um	Spot	Diameter	29	1000000064	1922
7	7	7	um	Spot	Diameter	30	1000000001	1923
7	7	7	um	Spot	Diameter	30	1000000002	1924
7	7	7	um	Spot	Diameter	30	1000000003	1925
7	7	7	um	Spot	Diameter	30	1000000005	1927
7	7	7	um	Spot	Diameter	30	1000000006	1928
7	7	7	um	Spot	Diameter	30	1000000020	1929
7	7	7	um	Spot	Diameter	30	1000000007	1930
7	7	7	um	Spot	Diameter	30	1000000008	1931
7	7	7	um	Spot	Diameter	30	1000000009	1932
7	7	7	um	Spot	Diameter	30	1000000068	1933
7	7	7	um	Spot	Diameter	30	1000000067	1934
7	7	7	um	Spot	Diameter	30	1000000010	1935
7	7	7	um	Spot	Diameter	30	1000000012	1936
7	7	7	um	Spot	Diameter	30	1000000013	1937
7	7	7	um	Spot	Diameter	30	1000000014	1938
7	7	7	um	Spot	Diameter	30	1000000015	1939
7	7	7	um	Spot	Diameter	30	1000000016	1940
7	7	7	um	Spot	Diameter	30	1000000017	1941
7	7	7	um	Spot	Diameter	30	1000000018	1942
7	7	7	um	Spot	Diameter	30	1000000019	1943
7	7	7	um	Spot	Diameter	30	1000000021	1944
7	7	7	um	Spot	Diameter	30	1000000022	1945
7	7	7	um	Spot	Diameter	30	1000000023	1946
7	7	7	um	Spot	Diameter	30	1000000024	1947
7	7	7	um	Spot	Diameter	30	1000000025	1948
7	7	7	um	Spot	Diameter	30	1000000070	1949
7	7	7	um	Spot	Diameter	30	1000000027	1950
7	7	7	um	Spot	Diameter	30	1000000028	1951
7	7	7	um	Spot	Diameter	30	1000000029	1952
7	7	7	um	Spot	Diameter	30	1000000030	1953
7	7	7	um	Spot	Diameter	30	1000000031	1954
7	7	7	um	Spot	Diameter	30	1000000032	1955
7	7	7	um	Spot	Diameter	30	1000000033	1956
7	7	7	um	Spot	Diameter	30	1000000034	1957
7	7	7	um	Spot	Diameter	30	1000000036	1958
7	7	7	um	Spot	Diameter	30	1000000037	1959
7	7	7	um	Spot	Diameter	30	1000000038	1960
7	7	7	um	Spot	Diameter	30	1000000039	1961
7	7	7	um	Spot	Diameter	30	1000000040	1962
7	7	7	um	Spot	Diameter	30	1000000041	1963
7	7	7	um	Spot	Diameter	30	1000000042	1964
7	7	7	um	Spot	Diameter	30	1000000043	1965
7	7	7	um	Spot	Diameter	30	1000000044	1966
7	7	7	um	Spot	Diameter	30	1000000045	1967
7	7	7	um	Spot	Diameter	30	1000000046	1968
7	7	7	um	Spot	Diameter	30	1000000047	1969
7	7	7	um	Spot	Diameter	30	1000000048	1970
7	7	7	um	Spot	Diameter	30	1000000049	1971
7	7	7	um	Spot	Diameter	30	1000000050	1972
7	7	7	um	Spot	Diameter	30	1000000051	1973
7	7	7	um	Spot	Diameter	30	1000000052	1974
7	7	7	um	Spot	Diameter	30	1000000053	1975
7	7	7	um	Spot	Diameter	30	1000000054	1976
7	7	7	um	Spot	Diameter	30	1000000055	1977
7	7	7	um	Spot	Diameter	30	1000000056	1978
7	7	7	um	Spot	Diameter	30	1000000071	1979
7	7	7	um	Spot	Diameter	30	1000000057	1980
7	7	7	um	Spot	Diameter	30	1000000058	1982
7	7	7	um	Spot	Diameter	30	1000000059	1983
7	7	7	um	Spot	Diameter	30	1000000060	1984
7	7	7	um	Spot	Diameter	30	1000000061	1985
7	7	7	um	Spot	Diameter	30	1000000062	1986
7	7	7	um	Spot	Diameter	30	1000000063	1987
7	7	7	um	Spot	Diameter	30	1000000064	1988
7	7	7	um	Spot	Diameter	31	1000000072	1989
7	7	7	um	Spot	Diameter	31	1000000002	1990
7	7	7	um	Spot	Diameter	31	1000000003	1991
7	7	7	um	Spot	Diameter	31	1000000005	1993
7	7	7	um	Spot	Diameter	31	1000000006	1994
7	7	7	um	Spot	Diameter	31	1000000020	1995
7	7	7	um	Spot	Diameter	31	1000000007	1996
7	7	7	um	Spot	Diameter	31	1000000008	1997
7	7	7	um	Spot	Diameter	31	1000000009	1998
7	7	7	um	Spot	Diameter	31	1000000068	1999
7	7	7	um	Spot	Diameter	31	1000000010	2000
7	7	7	um	Spot	Diameter	31	1000000012	2001
7	7	7	um	Spot	Diameter	31	1000000013	2002
7	7	7	um	Spot	Diameter	31	1000000014	2003
7	7	7	um	Spot	Diameter	31	1000000015	2004
7	7	7	um	Spot	Diameter	31	1000000016	2005
7	7	7	um	Spot	Diameter	31	1000000017	2006
7	7	7	um	Spot	Diameter	31	1000000019	2007
7	7	7	um	Spot	Diameter	31	1000000018	2008
7	7	7	um	Spot	Diameter	31	1000000021	2009
7	7	7	um	Spot	Diameter	31	1000000022	2010
7	7	7	um	Spot	Diameter	31	1000000023	2011
7	7	7	um	Spot	Diameter	31	1000000024	2012
7	7	7	um	Spot	Diameter	31	1000000025	2013
7	7	7	um	Spot	Diameter	31	1000000070	2014
7	7	7	um	Spot	Diameter	31	1000000027	2015
7	7	7	um	Spot	Diameter	31	1000000028	2016
7	7	7	um	Spot	Diameter	31	1000000029	2017
7	7	7	um	Spot	Diameter	31	1000000073	2018
7	7	7	um	Spot	Diameter	31	1000000030	2019
7	7	7	um	Spot	Diameter	31	1000000031	2020
7	7	7	um	Spot	Diameter	31	1000000032	2021
7	7	7	um	Spot	Diameter	31	1000000033	2022
7	7	7	um	Spot	Diameter	31	1000000034	2023
7	7	7	um	Spot	Diameter	31	1000000035	2024
7	7	7	um	Spot	Diameter	31	1000000036	2025
7	7	7	um	Spot	Diameter	31	1000000037	2026
7	7	7	um	Spot	Diameter	31	1000000038	2027
7	7	7	um	Spot	Diameter	31	1000000039	2028
7	7	7	um	Spot	Diameter	31	1000000040	2029
7	7	7	um	Spot	Diameter	31	1000000041	2030
7	7	7	um	Spot	Diameter	31	1000000042	2031
7	7	7	um	Spot	Diameter	31	1000000043	2032
7	7	7	um	Spot	Diameter	31	1000000044	2033
7	7	7	um	Spot	Diameter	31	1000000045	2034
7	7	7	um	Spot	Diameter	31	1000000046	2035
7	7	7	um	Spot	Diameter	31	1000000047	2036
7	7	7	um	Spot	Diameter	31	1000000048	2037
7	7	7	um	Spot	Diameter	31	1000000049	2038
7	7	7	um	Spot	Diameter	31	1000000050	2039
7	7	7	um	Spot	Diameter	31	1000000051	2040
7	7	7	um	Spot	Diameter	31	1000000052	2041
7	7	7	um	Spot	Diameter	31	1000000053	2042
7	7	7	um	Spot	Diameter	31	1000000054	2043
7	7	7	um	Spot	Diameter	31	1000000055	2044
7	7	7	um	Spot	Diameter	31	1000000056	2045
7	7	7	um	Spot	Diameter	31	1000000071	2046
7	7	7	um	Spot	Diameter	31	1000000057	2047
7	7	7	um	Spot	Diameter	31	1000000058	2049
7	7	7	um	Spot	Diameter	31	1000000059	2050
7	7	7	um	Spot	Diameter	31	1000000060	2051
7	7	7	um	Spot	Diameter	31	1000000061	2052
7	7	7	um	Spot	Diameter	31	1000000062	2053
7	7	7	um	Spot	Diameter	31	1000000063	2054
7	7	7	um	Spot	Diameter	31	1000000064	2055
7	7	7	um	Spot	Diameter	32	1000000001	2056
7	7	7	um	Spot	Diameter	32	1000000002	2057
7	7	7	um	Spot	Diameter	32	1000000003	2058
[truncated: 992 more rows]
