# Supplementary material for: Protocol for real-time monitoring of CD8+ T and myeloid cell behavior in human high-grade serous ovarian cancer slices
Source: STAR Protoc. 2024 Jun 2;5(2):103102. doi: 10.1016/j.xpro.2024.103102 (PMC11179100; doi:10.1016/j.xpro.2024.103102)
Supplement: Data S3. Files for testing the R script, quantification and statistical analysis step 2 [file mmc3.zip › Test files/Slice1_b/__Distance_from_Origin.csv]

Distance from Origin
====================
Distance from Origin	Unit	Category	Collection	Time	TrackID	ID
41372.6	um	Spot	Distance from Origin	1	1000000000	0
41395.4	um	Spot	Distance from Origin	1	1000000001	1
41383.2	um	Spot	Distance from Origin	1	1000000002	2
41389.8	um	Spot	Distance from Origin	1	1000000003	3
41365.7	um	Spot	Distance from Origin	1	1000000004	5
41376.8	um	Spot	Distance from Origin	1	1000000005	6
41499.9	um	Spot	Distance from Origin	1	1000000006	7
41550.1	um	Spot	Distance from Origin	1	1000000007	8
41482.2	um	Spot	Distance from Origin	1	1000000008	9
41555.7	um	Spot	Distance from Origin	1	1000000009	10
41452.7	um	Spot	Distance from Origin	1	1000000010	11
41415.5	um	Spot	Distance from Origin	1	1000000011	12
41503	um	Spot	Distance from Origin	1	1000000012	13
41394.2	um	Spot	Distance from Origin	1	1000000013	14
41395.2	um	Spot	Distance from Origin	1	1000000014	15
41402.9	um	Spot	Distance from Origin	1	1000000015	16
41414	um	Spot	Distance from Origin	1	1000000016	17
41637.1	um	Spot	Distance from Origin	1	1000000017	18
41609.7	um	Spot	Distance from Origin	1	1000000018	19
41721.4	um	Spot	Distance from Origin	1	1000000019	20
41581.5	um	Spot	Distance from Origin	1	1000000020	21
41670.6	um	Spot	Distance from Origin	1	1000000021	22
41619.6	um	Spot	Distance from Origin	1	1000000022	23
41653.5	um	Spot	Distance from Origin	1	1000000023	24
41678.8	um	Spot	Distance from Origin	1	1000000024	25
41633.3	um	Spot	Distance from Origin	1	1000000025	26
41599.3	um	Spot	Distance from Origin	1	1000000026	27
41693.2	um	Spot	Distance from Origin	1	1000000027	28
41656.3	um	Spot	Distance from Origin	1	1000000028	29
41585	um	Spot	Distance from Origin	1	1000000029	30
41567	um	Spot	Distance from Origin	1	1000000030	31
41599.3	um	Spot	Distance from Origin	1	1000000031	32
41653	um	Spot	Distance from Origin	1	1000000032	33
41609.7	um	Spot	Distance from Origin	1	1000000033	34
41619.9	um	Spot	Distance from Origin	1	1000000034	35
41598.3	um	Spot	Distance from Origin	1	1000000035	36
41634.8	um	Spot	Distance from Origin	1	1000000036	37
41551.3	um	Spot	Distance from Origin	1	1000000037	38
41549.8	um	Spot	Distance from Origin	1	1000000038	39
41628.2	um	Spot	Distance from Origin	1	1000000039	40
41564.3	um	Spot	Distance from Origin	1	1000000040	41
41580.5	um	Spot	Distance from Origin	1	1000000041	42
41340.8	um	Spot	Distance from Origin	1	1000000042	43
41313.6	um	Spot	Distance from Origin	1	1000000043	44
41228.6	um	Spot	Distance from Origin	1	1000000044	45
41203.8	um	Spot	Distance from Origin	1	1000000045	46
41456.6	um	Spot	Distance from Origin	1	1000000046	47
41427.8	um	Spot	Distance from Origin	1	1000000047	48
41453.2	um	Spot	Distance from Origin	1	1000000048	49
41331	um	Spot	Distance from Origin	1	1000000049	50
41385.8	um	Spot	Distance from Origin	1	1000000050	51
41430.3	um	Spot	Distance from Origin	1	1000000051	52
41429	um	Spot	Distance from Origin	1	1000000052	53
41400.8	um	Spot	Distance from Origin	1	1000000053	54
41588.6	um	Spot	Distance from Origin	1	1000000054	55
41533.6	um	Spot	Distance from Origin	1	1000000055	56
41610.1	um	Spot	Distance from Origin	1	1000000056	57
41508.6	um	Spot	Distance from Origin	1	1000000057	58
41578.4	um	Spot	Distance from Origin	1	1000000058	59
41594.5	um	Spot	Distance from Origin	1	1000000059	61
41512.5	um	Spot	Distance from Origin	1	1000000060	62
41598.7	um	Spot	Distance from Origin	1	1000000061	63
41524.5	um	Spot	Distance from Origin	1	1000000062	64
41517.4	um	Spot	Distance from Origin	1	1000000063	65
41524.9	um	Spot	Distance from Origin	1	1000000064	66
41373.1	um	Spot	Distance from Origin	2	1000000000	67
41394.9	um	Spot	Distance from Origin	2	1000000001	68
41383.1	um	Spot	Distance from Origin	2	1000000002	69
41389.9	um	Spot	Distance from Origin	2	1000000003	70
41366.1	um	Spot	Distance from Origin	2	1000000004	72
41377.1	um	Spot	Distance from Origin	2	1000000005	73
41500.3	um	Spot	Distance from Origin	2	1000000006	74
41550.2	um	Spot	Distance from Origin	2	1000000007	75
41481.6	um	Spot	Distance from Origin	2	1000000008	76
41555.9	um	Spot	Distance from Origin	2	1000000009	77
41528.4	um	Spot	Distance from Origin	2	1000000065	78
41452.8	um	Spot	Distance from Origin	2	1000000010	79
41415.9	um	Spot	Distance from Origin	2	1000000011	80
41502.4	um	Spot	Distance from Origin	2	1000000012	81
41394.4	um	Spot	Distance from Origin	2	1000000013	82
41395.2	um	Spot	Distance from Origin	2	1000000014	83
41403	um	Spot	Distance from Origin	2	1000000015	84
41414	um	Spot	Distance from Origin	2	1000000016	85
41636.8	um	Spot	Distance from Origin	2	1000000017	86
41609.7	um	Spot	Distance from Origin	2	1000000018	87
41721.3	um	Spot	Distance from Origin	2	1000000019	88
41581.6	um	Spot	Distance from Origin	2	1000000020	89
41670.5	um	Spot	Distance from Origin	2	1000000021	90
41620.1	um	Spot	Distance from Origin	2	1000000022	91
41653.6	um	Spot	Distance from Origin	2	1000000023	92
41678.8	um	Spot	Distance from Origin	2	1000000024	93
41633.2	um	Spot	Distance from Origin	2	1000000025	94
41599	um	Spot	Distance from Origin	2	1000000026	95
41693.6	um	Spot	Distance from Origin	2	1000000027	96
41656.4	um	Spot	Distance from Origin	2	1000000028	97
41585.1	um	Spot	Distance from Origin	2	1000000029	98
41567.1	um	Spot	Distance from Origin	2	1000000030	99
41599	um	Spot	Distance from Origin	2	1000000031	100
41653.1	um	Spot	Distance from Origin	2	1000000032	101
41609.8	um	Spot	Distance from Origin	2	1000000033	102
41620.1	um	Spot	Distance from Origin	2	1000000034	103
41598.2	um	Spot	Distance from Origin	2	1000000035	104
41634.6	um	Spot	Distance from Origin	2	1000000036	105
41551.3	um	Spot	Distance from Origin	2	1000000037	106
41550	um	Spot	Distance from Origin	2	1000000038	107
41628.1	um	Spot	Distance from Origin	2	1000000039	108
41564.7	um	Spot	Distance from Origin	2	1000000040	109
41581	um	Spot	Distance from Origin	2	1000000041	110
41340.1	um	Spot	Distance from Origin	2	1000000042	111
41313	um	Spot	Distance from Origin	2	1000000043	112
41228.8	um	Spot	Distance from Origin	2	1000000044	113
41204.3	um	Spot	Distance from Origin	2	1000000045	114
41456.6	um	Spot	Distance from Origin	2	1000000046	115
41428.2	um	Spot	Distance from Origin	2	1000000047	116
41453.3	um	Spot	Distance from Origin	2	1000000048	117
41331.2	um	Spot	Distance from Origin	2	1000000049	118
41385.9	um	Spot	Distance from Origin	2	1000000050	119
41430.5	um	Spot	Distance from Origin	2	1000000051	120
41428.8	um	Spot	Distance from Origin	2	1000000052	121
41400.8	um	Spot	Distance from Origin	2	1000000053	122
41588.9	um	Spot	Distance from Origin	2	1000000054	123
41533.7	um	Spot	Distance from Origin	2	1000000055	124
41610.2	um	Spot	Distance from Origin	2	1000000056	125
41508.7	um	Spot	Distance from Origin	2	1000000057	126
41578.4	um	Spot	Distance from Origin	2	1000000058	128
41594.7	um	Spot	Distance from Origin	2	1000000059	129
41511.4	um	Spot	Distance from Origin	2	1000000060	130
41598.6	um	Spot	Distance from Origin	2	1000000061	131
41524.3	um	Spot	Distance from Origin	2	1000000062	132
41517.5	um	Spot	Distance from Origin	2	1000000063	133
41525	um	Spot	Distance from Origin	2	1000000064	134
41372.4	um	Spot	Distance from Origin	3	1000000000	135
41383.4	um	Spot	Distance from Origin	3	1000000002	136
41365.8	um	Spot	Distance from Origin	3	1000000004	138
41377.2	um	Spot	Distance from Origin	3	1000000005	139
41499.5	um	Spot	Distance from Origin	3	1000000006	140
41550.1	um	Spot	Distance from Origin	3	1000000007	141
41481.2	um	Spot	Distance from Origin	3	1000000008	142
41555.8	um	Spot	Distance from Origin	3	1000000009	143
41528	um	Spot	Distance from Origin	3	1000000065	144
41452.8	um	Spot	Distance from Origin	3	1000000010	145
41415.2	um	Spot	Distance from Origin	3	1000000011	146
41502.5	um	Spot	Distance from Origin	3	1000000012	147
41390.1	um	Spot	Distance from Origin	3	1000000003	148
41394.4	um	Spot	Distance from Origin	3	1000000013	149
41395.2	um	Spot	Distance from Origin	3	1000000014	150
41402.5	um	Spot	Distance from Origin	3	1000000015	151
41413.9	um	Spot	Distance from Origin	3	1000000016	152
41636.2	um	Spot	Distance from Origin	3	1000000017	153
41609.7	um	Spot	Distance from Origin	3	1000000018	154
41721.2	um	Spot	Distance from Origin	3	1000000019	155
41581.4	um	Spot	Distance from Origin	3	1000000020	156
41670.3	um	Spot	Distance from Origin	3	1000000021	157
41619.8	um	Spot	Distance from Origin	3	1000000022	158
41653.5	um	Spot	Distance from Origin	3	1000000023	159
41678.5	um	Spot	Distance from Origin	3	1000000024	160
41633.2	um	Spot	Distance from Origin	3	1000000025	161
41597.9	um	Spot	Distance from Origin	3	1000000026	162
41693.1	um	Spot	Distance from Origin	3	1000000027	163
41656.3	um	Spot	Distance from Origin	3	1000000028	164
41585.1	um	Spot	Distance from Origin	3	1000000029	165
41567	um	Spot	Distance from Origin	3	1000000030	166
41599.4	um	Spot	Distance from Origin	3	1000000031	167
41653.4	um	Spot	Distance from Origin	3	1000000032	168
41609.8	um	Spot	Distance from Origin	3	1000000033	169
41620.2	um	Spot	Distance from Origin	3	1000000034	170
41598.4	um	Spot	Distance from Origin	3	1000000035	171
41634.6	um	Spot	Distance from Origin	3	1000000036	172
41551.4	um	Spot	Distance from Origin	3	1000000037	173
41549.8	um	Spot	Distance from Origin	3	1000000038	174
41627.5	um	Spot	Distance from Origin	3	1000000039	175
41564.7	um	Spot	Distance from Origin	3	1000000040	176
41581.2	um	Spot	Distance from Origin	3	1000000041	177
41340.3	um	Spot	Distance from Origin	3	1000000042	178
41311.7	um	Spot	Distance from Origin	3	1000000043	179
41228.7	um	Spot	Distance from Origin	3	1000000044	180
41204.1	um	Spot	Distance from Origin	3	1000000045	181
41456.6	um	Spot	Distance from Origin	3	1000000046	182
41427.9	um	Spot	Distance from Origin	3	1000000047	183
41453.3	um	Spot	Distance from Origin	3	1000000048	184
41330.9	um	Spot	Distance from Origin	3	1000000049	185
41385.4	um	Spot	Distance from Origin	3	1000000050	186
41430.5	um	Spot	Distance from Origin	3	1000000051	187
41428.9	um	Spot	Distance from Origin	3	1000000052	188
41400.8	um	Spot	Distance from Origin	3	1000000053	189
41588.7	um	Spot	Distance from Origin	3	1000000054	190
41533.7	um	Spot	Distance from Origin	3	1000000055	191
41610.1	um	Spot	Distance from Origin	3	1000000056	192
41508.8	um	Spot	Distance from Origin	3	1000000057	194
41578.3	um	Spot	Distance from Origin	3	1000000058	195
41594.6	um	Spot	Distance from Origin	3	1000000059	196
41511.4	um	Spot	Distance from Origin	3	1000000060	197
41598.6	um	Spot	Distance from Origin	3	1000000061	198
41524.6	um	Spot	Distance from Origin	3	1000000062	199
41517.4	um	Spot	Distance from Origin	3	1000000063	200
41525.1	um	Spot	Distance from Origin	3	1000000064	201
41395.2	um	Spot	Distance from Origin	4	1000000001	202
41383.4	um	Spot	Distance from Origin	4	1000000002	203
41366.2	um	Spot	Distance from Origin	4	1000000004	205
41377	um	Spot	Distance from Origin	4	1000000005	206
41500.3	um	Spot	Distance from Origin	4	1000000006	207
41550.1	um	Spot	Distance from Origin	4	1000000007	208
41481	um	Spot	Distance from Origin	4	1000000008	209
41555.8	um	Spot	Distance from Origin	4	1000000009	210
41528	um	Spot	Distance from Origin	4	1000000065	211
41452.8	um	Spot	Distance from Origin	4	1000000010	212
41415.6	um	Spot	Distance from Origin	4	1000000011	213
41502.3	um	Spot	Distance from Origin	4	1000000012	214
41390.2	um	Spot	Distance from Origin	4	1000000003	215
41394.4	um	Spot	Distance from Origin	4	1000000013	216
41395	um	Spot	Distance from Origin	4	1000000014	217
41402.6	um	Spot	Distance from Origin	4	1000000015	218
41414.1	um	Spot	Distance from Origin	4	1000000016	219
41635.6	um	Spot	Distance from Origin	4	1000000017	220
41609.6	um	Spot	Distance from Origin	4	1000000018	221
41721.4	um	Spot	Distance from Origin	4	1000000019	222
41581.5	um	Spot	Distance from Origin	4	1000000020	223
41670.2	um	Spot	Distance from Origin	4	1000000021	224
41619.7	um	Spot	Distance from Origin	4	1000000022	225
41653.4	um	Spot	Distance from Origin	4	1000000023	226
41678.5	um	Spot	Distance from Origin	4	1000000024	227
41633.3	um	Spot	Distance from Origin	4	1000000025	228
41598.8	um	Spot	Distance from Origin	4	1000000026	229
41693.5	um	Spot	Distance from Origin	4	1000000027	230
41656.4	um	Spot	Distance from Origin	4	1000000028	231
41585.1	um	Spot	Distance from Origin	4	1000000029	232
41567	um	Spot	Distance from Origin	4	1000000030	233
41653.2	um	Spot	Distance from Origin	4	1000000032	234
41609.5	um	Spot	Distance from Origin	4	1000000033	235
41620	um	Spot	Distance from Origin	4	1000000034	236
41598.3	um	Spot	Distance from Origin	4	1000000035	237
41634.7	um	Spot	Distance from Origin	4	1000000036	238
41551.2	um	Spot	Distance from Origin	4	1000000037	239
41549.9	um	Spot	Distance from Origin	4	1000000038	240
41627.6	um	Spot	Distance from Origin	4	1000000039	241
41564.6	um	Spot	Distance from Origin	4	1000000040	242
41580.6	um	Spot	Distance from Origin	4	1000000041	243
41340.5	um	Spot	Distance from Origin	4	1000000042	244
41310.4	um	Spot	Distance from Origin	4	1000000043	245
41228.4	um	Spot	Distance from Origin	4	1000000044	246
41204.1	um	Spot	Distance from Origin	4	1000000045	247
41457.1	um	Spot	Distance from Origin	4	1000000046	248
41428.1	um	Spot	Distance from Origin	4	1000000047	249
41453.3	um	Spot	Distance from Origin	4	1000000048	250
41330.9	um	Spot	Distance from Origin	4	1000000049	251
41385.8	um	Spot	Distance from Origin	4	1000000050	252
41430.6	um	Spot	Distance from Origin	4	1000000051	253
41428.3	um	Spot	Distance from Origin	4	1000000052	254
41400.8	um	Spot	Distance from Origin	4	1000000053	255
41588.9	um	Spot	Distance from Origin	4	1000000054	256
41533.8	um	Spot	Distance from Origin	4	1000000055	257
41610	um	Spot	Distance from Origin	4	1000000056	258
41508.7	um	Spot	Distance from Origin	4	1000000057	259
41578.4	um	Spot	Distance from Origin	4	1000000058	260
41594.6	um	Spot	Distance from Origin	4	1000000059	262
41511.2	um	Spot	Distance from Origin	4	1000000060	263
41598.7	um	Spot	Distance from Origin	4	1000000061	264
41524.3	um	Spot	Distance from Origin	4	1000000062	265
41517.8	um	Spot	Distance from Origin	4	1000000063	266
41525.1	um	Spot	Distance from Origin	4	1000000064	267
41372.6	um	Spot	Distance from Origin	5	1000000000	268
41383.1	um	Spot	Distance from Origin	5	1000000002	269
41366.1	um	Spot	Distance from Origin	5	1000000004	271
41376.9	um	Spot	Distance from Origin	5	1000000005	272
41499.3	um	Spot	Distance from Origin	5	1000000006	273
41581.3	um	Spot	Distance from Origin	5	1000000020	274
41549.9	um	Spot	Distance from Origin	5	1000000007	275
41480.8	um	Spot	Distance from Origin	5	1000000008	276
41555.6	um	Spot	Distance from Origin	5	1000000009	277
41528	um	Spot	Distance from Origin	5	1000000065	278
41452.6	um	Spot	Distance from Origin	5	1000000010	279
41415.3	um	Spot	Distance from Origin	5	1000000011	280
41502.3	um	Spot	Distance from Origin	5	1000000012	281
41390.1	um	Spot	Distance from Origin	5	1000000003	282
41394.3	um	Spot	Distance from Origin	5	1000000013	283
41395	um	Spot	Distance from Origin	5	1000000014	284
41402.5	um	Spot	Distance from Origin	5	1000000015	285
41413.8	um	Spot	Distance from Origin	5	1000000016	286
41635.1	um	Spot	Distance from Origin	5	1000000017	287
41609.4	um	Spot	Distance from Origin	5	1000000018	288
41721.2	um	Spot	Distance from Origin	5	1000000019	289
41670.1	um	Spot	Distance from Origin	5	1000000021	290
41619.2	um	Spot	Distance from Origin	5	1000000022	291
41653.4	um	Spot	Distance from Origin	5	1000000023	292
41678.4	um	Spot	Distance from Origin	5	1000000024	293
41633.3	um	Spot	Distance from Origin	5	1000000025	294
41598.3	um	Spot	Distance from Origin	5	1000000026	295
41693.3	um	Spot	Distance from Origin	5	1000000027	296
41656.2	um	Spot	Distance from Origin	5	1000000028	297
41584.9	um	Spot	Distance from Origin	5	1000000029	298
41566.9	um	Spot	Distance from Origin	5	1000000030	299
41599.2	um	Spot	Distance from Origin	5	1000000031	300
41652.9	um	Spot	Distance from Origin	5	1000000032	301
41609.9	um	Spot	Distance from Origin	5	1000000033	302
41598.2	um	Spot	Distance from Origin	5	1000000035	303
41619.9	um	Spot	Distance from Origin	5	1000000034	304
41634.5	um	Spot	Distance from Origin	5	1000000036	305
41551.1	um	Spot	Distance from Origin	5	1000000037	306
41549.7	um	Spot	Distance from Origin	5	1000000038	307
41628	um	Spot	Distance from Origin	5	1000000039	308
41564.4	um	Spot	Distance from Origin	5	1000000040	309
41580.3	um	Spot	Distance from Origin	5	1000000041	310
41340.1	um	Spot	Distance from Origin	5	1000000042	311
41309.5	um	Spot	Distance from Origin	5	1000000043	312
41228.6	um	Spot	Distance from Origin	5	1000000044	313
41203.9	um	Spot	Distance from Origin	5	1000000045	314
41456.9	um	Spot	Distance from Origin	5	1000000046	315
41428	um	Spot	Distance from Origin	5	1000000047	316
41453.2	um	Spot	Distance from Origin	5	1000000048	317
41331.2	um	Spot	Distance from Origin	5	1000000049	318
41385.4	um	Spot	Distance from Origin	5	1000000050	319
41430.4	um	Spot	Distance from Origin	5	1000000051	320
41428.4	um	Spot	Distance from Origin	5	1000000052	321
41400.8	um	Spot	Distance from Origin	5	1000000053	322
41588.7	um	Spot	Distance from Origin	5	1000000054	323
41533.6	um	Spot	Distance from Origin	5	1000000055	324
41610	um	Spot	Distance from Origin	5	1000000056	325
41508.6	um	Spot	Distance from Origin	5	1000000057	326
41578.3	um	Spot	Distance from Origin	5	1000000058	327
41594.5	um	Spot	Distance from Origin	5	1000000059	329
41511.5	um	Spot	Distance from Origin	5	1000000060	330
41598.7	um	Spot	Distance from Origin	5	1000000061	331
41524.3	um	Spot	Distance from Origin	5	1000000062	332
41517.4	um	Spot	Distance from Origin	5	1000000063	333
41524.8	um	Spot	Distance from Origin	5	1000000064	334
41383.1	um	Spot	Distance from Origin	6	1000000002	335
41366	um	Spot	Distance from Origin	6	1000000004	337
41376.7	um	Spot	Distance from Origin	6	1000000005	338
41499.8	um	Spot	Distance from Origin	6	1000000006	339
41547.7	um	Spot	Distance from Origin	6	1000000007	340
41481	um	Spot	Distance from Origin	6	1000000008	341
41555.7	um	Spot	Distance from Origin	6	1000000009	342
41452.7	um	Spot	Distance from Origin	6	1000000010	343
41502.5	um	Spot	Distance from Origin	6	1000000012	344
41390.2	um	Spot	Distance from Origin	6	1000000003	345
41394.4	um	Spot	Distance from Origin	6	1000000013	346
41395	um	Spot	Distance from Origin	6	1000000014	347
41402.4	um	Spot	Distance from Origin	6	1000000015	348
41413.8	um	Spot	Distance from Origin	6	1000000016	349
41634.7	um	Spot	Distance from Origin	6	1000000017	350
41609.5	um	Spot	Distance from Origin	6	1000000018	351
41721.1	um	Spot	Distance from Origin	6	1000000019	352
41581.3	um	Spot	Distance from Origin	6	1000000020	353
41670	um	Spot	Distance from Origin	6	1000000021	354
41619.6	um	Spot	Distance from Origin	6	1000000022	355
41653.3	um	Spot	Distance from Origin	6	1000000023	356
41678.5	um	Spot	Distance from Origin	6	1000000024	357
41633.1	um	Spot	Distance from Origin	6	1000000025	358
41598.4	um	Spot	Distance from Origin	6	1000000026	359
41693.1	um	Spot	Distance from Origin	6	1000000027	360
41656.2	um	Spot	Distance from Origin	6	1000000028	361
41585	um	Spot	Distance from Origin	6	1000000029	362
41566.8	um	Spot	Distance from Origin	6	1000000030	363
41598.8	um	Spot	Distance from Origin	6	1000000031	364
41652.9	um	Spot	Distance from Origin	6	1000000032	365
41609.6	um	Spot	Distance from Origin	6	1000000033	366
41619.9	um	Spot	Distance from Origin	6	1000000034	367
41598.1	um	Spot	Distance from Origin	6	1000000035	368
41634.7	um	Spot	Distance from Origin	6	1000000036	369
41551.1	um	Spot	Distance from Origin	6	1000000037	370
41549.8	um	Spot	Distance from Origin	6	1000000038	371
41628.3	um	Spot	Distance from Origin	6	1000000039	372
41564.5	um	Spot	Distance from Origin	6	1000000040	373
41580.3	um	Spot	Distance from Origin	6	1000000041	374
41340.2	um	Spot	Distance from Origin	6	1000000042	375
41309.2	um	Spot	Distance from Origin	6	1000000043	376
41228.6	um	Spot	Distance from Origin	6	1000000044	377
41203.8	um	Spot	Distance from Origin	6	1000000045	378
41457.1	um	Spot	Distance from Origin	6	1000000046	379
41427.8	um	Spot	Distance from Origin	6	1000000047	380
41453.2	um	Spot	Distance from Origin	6	1000000048	381
41331.4	um	Spot	Distance from Origin	6	1000000049	382
41386	um	Spot	Distance from Origin	6	1000000050	383
41430.5	um	Spot	Distance from Origin	6	1000000051	384
41430.2	um	Spot	Distance from Origin	6	1000000052	385
41400.8	um	Spot	Distance from Origin	6	1000000053	386
41588.7	um	Spot	Distance from Origin	6	1000000054	387
41533.7	um	Spot	Distance from Origin	6	1000000055	388
41610.1	um	Spot	Distance from Origin	6	1000000056	389
41508.7	um	Spot	Distance from Origin	6	1000000057	390
41578.5	um	Spot	Distance from Origin	6	1000000058	392
41594.7	um	Spot	Distance from Origin	6	1000000059	393
41511.3	um	Spot	Distance from Origin	6	1000000060	394
41598.8	um	Spot	Distance from Origin	6	1000000061	395
41524.2	um	Spot	Distance from Origin	6	1000000062	396
41517.6	um	Spot	Distance from Origin	6	1000000063	397
41525	um	Spot	Distance from Origin	6	1000000064	398
41372.5	um	Spot	Distance from Origin	7	1000000000	399
41395	um	Spot	Distance from Origin	7	1000000001	400
41383.2	um	Spot	Distance from Origin	7	1000000002	401
41389.9	um	Spot	Distance from Origin	7	1000000003	402
41365.7	um	Spot	Distance from Origin	7	1000000004	404
41376.6	um	Spot	Distance from Origin	7	1000000005	405
41499.8	um	Spot	Distance from Origin	7	1000000006	406
41581.1	um	Spot	Distance from Origin	7	1000000020	407
41549.4	um	Spot	Distance from Origin	7	1000000007	408
41480.9	um	Spot	Distance from Origin	7	1000000008	409
41555.5	um	Spot	Distance from Origin	7	1000000009	410
41528.1	um	Spot	Distance from Origin	7	1000000065	411
41452.8	um	Spot	Distance from Origin	7	1000000010	412
41502.5	um	Spot	Distance from Origin	7	1000000012	413
41394.4	um	Spot	Distance from Origin	7	1000000013	414
41394.9	um	Spot	Distance from Origin	7	1000000014	415
41402.3	um	Spot	Distance from Origin	7	1000000015	416
41413.7	um	Spot	Distance from Origin	7	1000000016	417
41634.5	um	Spot	Distance from Origin	7	1000000017	418
41609.3	um	Spot	Distance from Origin	7	1000000018	419
41721	um	Spot	Distance from Origin	7	1000000019	420
41670.1	um	Spot	Distance from Origin	7	1000000021	421
41619.1	um	Spot	Distance from Origin	7	1000000022	422
41653.2	um	Spot	Distance from Origin	7	1000000023	423
41678.4	um	Spot	Distance from Origin	7	1000000024	424
41632.8	um	Spot	Distance from Origin	7	1000000025	425
41598.4	um	Spot	Distance from Origin	7	1000000026	426
41692.9	um	Spot	Distance from Origin	7	1000000027	427
41655.9	um	Spot	Distance from Origin	7	1000000028	428
41584.8	um	Spot	Distance from Origin	7	1000000029	429
41566.8	um	Spot	Distance from Origin	7	1000000030	430
41599	um	Spot	Distance from Origin	7	1000000031	431
41652.8	um	Spot	Distance from Origin	7	1000000032	432
41609.1	um	Spot	Distance from Origin	7	1000000033	433
41619.8	um	Spot	Distance from Origin	7	1000000034	434
41598.3	um	Spot	Distance from Origin	7	1000000035	435
41634.3	um	Spot	Distance from Origin	7	1000000036	436
41551.1	um	Spot	Distance from Origin	7	1000000037	437
41549.8	um	Spot	Distance from Origin	7	1000000038	438
41627.9	um	Spot	Distance from Origin	7	1000000039	439
41564.4	um	Spot	Distance from Origin	7	1000000040	440
41580.3	um	Spot	Distance from Origin	7	1000000041	441
41340.3	um	Spot	Distance from Origin	7	1000000042	442
41308.7	um	Spot	Distance from Origin	7	1000000043	443
41228.4	um	Spot	Distance from Origin	7	1000000044	444
41203.6	um	Spot	Distance from Origin	7	1000000045	445
41456.5	um	Spot	Distance from Origin	7	1000000046	446
41427.8	um	Spot	Distance from Origin	7	1000000047	447
41453.2	um	Spot	Distance from Origin	7	1000000048	448
41331.2	um	Spot	Distance from Origin	7	1000000049	449
41385.5	um	Spot	Distance from Origin	7	1000000050	450
41430.3	um	Spot	Distance from Origin	7	1000000051	451
41429.7	um	Spot	Distance from Origin	7	1000000052	452
41400.8	um	Spot	Distance from Origin	7	1000000053	453
41588.9	um	Spot	Distance from Origin	7	1000000054	454
41533.6	um	Spot	Distance from Origin	7	1000000055	455
41610	um	Spot	Distance from Origin	7	1000000056	456
41508.7	um	Spot	Distance from Origin	7	1000000057	457
41578.4	um	Spot	Distance from Origin	7	1000000058	459
41594.6	um	Spot	Distance from Origin	7	1000000059	460
41511.2	um	Spot	Distance from Origin	7	1000000060	461
41598.4	um	Spot	Distance from Origin	7	1000000061	462
41524.3	um	Spot	Distance from Origin	7	1000000062	463
41517.3	um	Spot	Distance from Origin	7	1000000063	464
41524.8	um	Spot	Distance from Origin	7	1000000064	465
41373.2	um	Spot	Distance from Origin	8	1000000000	466
41383.3	um	Spot	Distance from Origin	8	1000000002	467
41389.4	um	Spot	Distance from Origin	8	1000000003	468
41366	um	Spot	Distance from Origin	8	1000000004	470
41376.7	um	Spot	Distance from Origin	8	1000000005	471
41499.6	um	Spot	Distance from Origin	8	1000000006	472
41581.2	um	Spot	Distance from Origin	8	1000000020	473
41549.4	um	Spot	Distance from Origin	8	1000000007	474
41480.8	um	Spot	Distance from Origin	8	1000000008	475
41555.6	um	Spot	Distance from Origin	8	1000000009	476
41528.1	um	Spot	Distance from Origin	8	1000000065	477
41452.6	um	Spot	Distance from Origin	8	1000000010	478
41415.7	um	Spot	Distance from Origin	8	1000000011	479
41502.6	um	Spot	Distance from Origin	8	1000000012	480
41394.4	um	Spot	Distance from Origin	8	1000000013	481
41394.9	um	Spot	Distance from Origin	8	1000000014	482
41401.8	um	Spot	Distance from Origin	8	1000000015	483
41413.7	um	Spot	Distance from Origin	8	1000000016	484
41633.9	um	Spot	Distance from Origin	8	1000000017	485
41609.4	um	Spot	Distance from Origin	8	1000000018	486
41721.1	um	Spot	Distance from Origin	8	1000000019	487
41670	um	Spot	Distance from Origin	8	1000000021	488
41619.4	um	Spot	Distance from Origin	8	1000000022	489
41653.3	um	Spot	Distance from Origin	8	1000000023	490
41678.4	um	Spot	Distance from Origin	8	1000000024	491
41632.8	um	Spot	Distance from Origin	8	1000000025	492
41598.6	um	Spot	Distance from Origin	8	1000000026	493
41693.3	um	Spot	Distance from Origin	8	1000000027	494
41656.2	um	Spot	Distance from Origin	8	1000000028	495
41584.8	um	Spot	Distance from Origin	8	1000000029	496
41567	um	Spot	Distance from Origin	8	1000000030	497
41599	um	Spot	Distance from Origin	8	1000000031	498
41652.9	um	Spot	Distance from Origin	8	1000000032	499
41609.6	um	Spot	Distance from Origin	8	1000000033	500
41619.8	um	Spot	Distance from Origin	8	1000000034	501
41598.3	um	Spot	Distance from Origin	8	1000000035	502
41634.5	um	Spot	Distance from Origin	8	1000000036	503
41551.1	um	Spot	Distance from Origin	8	1000000037	504
41549.7	um	Spot	Distance from Origin	8	1000000038	505
41627.9	um	Spot	Distance from Origin	8	1000000039	506
41564.5	um	Spot	Distance from Origin	8	1000000040	507
41580.6	um	Spot	Distance from Origin	8	1000000041	508
41339.7	um	Spot	Distance from Origin	8	1000000042	509
41308.4	um	Spot	Distance from Origin	8	1000000043	510
41228.6	um	Spot	Distance from Origin	8	1000000044	511
41204	um	Spot	Distance from Origin	8	1000000045	512
41456.9	um	Spot	Distance from Origin	8	1000000046	513
41428.1	um	Spot	Distance from Origin	8	1000000047	514
41453.5	um	Spot	Distance from Origin	8	1000000048	515
41331.2	um	Spot	Distance from Origin	8	1000000049	516
41385.7	um	Spot	Distance from Origin	8	1000000050	517
41430.5	um	Spot	Distance from Origin	8	1000000051	518
41430.4	um	Spot	Distance from Origin	8	1000000052	519
41400.8	um	Spot	Distance from Origin	8	1000000053	520
41588.8	um	Spot	Distance from Origin	8	1000000054	521
41533.7	um	Spot	Distance from Origin	8	1000000055	522
41610	um	Spot	Distance from Origin	8	1000000056	523
41508.7	um	Spot	Distance from Origin	8	1000000057	524
41578.6	um	Spot	Distance from Origin	8	1000000058	526
41594.7	um	Spot	Distance from Origin	8	1000000059	527
41511.3	um	Spot	Distance from Origin	8	1000000060	528
41598.5	um	Spot	Distance from Origin	8	1000000061	529
41524.4	um	Spot	Distance from Origin	8	1000000062	530
41517.4	um	Spot	Distance from Origin	8	1000000063	531
41525	um	Spot	Distance from Origin	8	1000000064	532
41372.7	um	Spot	Distance from Origin	9	1000000000	533
41383.3	um	Spot	Distance from Origin	9	1000000002	534
41366	um	Spot	Distance from Origin	9	1000000004	536
41376.6	um	Spot	Distance from Origin	9	1000000005	537
41499.5	um	Spot	Distance from Origin	9	1000000006	538
41581.1	um	Spot	Distance from Origin	9	1000000020	539
41547.1	um	Spot	Distance from Origin	9	1000000007	540
41480.8	um	Spot	Distance from Origin	9	1000000008	541
41555.3	um	Spot	Distance from Origin	9	1000000009	542
41528	um	Spot	Distance from Origin	9	1000000065	543
41452.6	um	Spot	Distance from Origin	9	1000000010	544
41415.7	um	Spot	Distance from Origin	9	1000000011	545
41502.7	um	Spot	Distance from Origin	9	1000000012	546
41389.9	um	Spot	Distance from Origin	9	1000000003	547
41394.4	um	Spot	Distance from Origin	9	1000000013	548
41394.9	um	Spot	Distance from Origin	9	1000000014	549
41401.9	um	Spot	Distance from Origin	9	1000000015	550
41413.9	um	Spot	Distance from Origin	9	1000000016	551
41633.3	um	Spot	Distance from Origin	9	1000000017	552
41721	um	Spot	Distance from Origin	9	1000000019	553
41609.3	um	Spot	Distance from Origin	9	1000000018	554
41669.9	um	Spot	Distance from Origin	9	1000000021	555
41619	um	Spot	Distance from Origin	9	1000000022	556
41653.1	um	Spot	Distance from Origin	9	1000000023	557
41678.2	um	Spot	Distance from Origin	9	1000000024	558
41633.1	um	Spot	Distance from Origin	9	1000000025	559
41598.7	um	Spot	Distance from Origin	9	1000000026	560
41693	um	Spot	Distance from Origin	9	1000000027	561
41656.3	um	Spot	Distance from Origin	9	1000000028	562
41584.9	um	Spot	Distance from Origin	9	1000000029	563
41567	um	Spot	Distance from Origin	9	1000000030	564
41598.7	um	Spot	Distance from Origin	9	1000000031	565
41653	um	Spot	Distance from Origin	9	1000000032	566
41609.5	um	Spot	Distance from Origin	9	1000000033	567
41619.9	um	Spot	Distance from Origin	9	1000000034	568
41598.1	um	Spot	Distance from Origin	9	1000000035	569
41634.4	um	Spot	Distance from Origin	9	1000000036	570
41551.2	um	Spot	Distance from Origin	9	1000000037	571
41549.8	um	Spot	Distance from Origin	9	1000000038	572
41627.7	um	Spot	Distance from Origin	9	1000000039	573
41564.4	um	Spot	Distance from Origin	9	1000000040	574
41580.3	um	Spot	Distance from Origin	9	1000000041	575
41339.8	um	Spot	Distance from Origin	9	1000000042	576
41308.5	um	Spot	Distance from Origin	9	1000000043	577
41228.7	um	Spot	Distance from Origin	9	1000000044	578
41204.1	um	Spot	Distance from Origin	9	1000000045	579
41456.8	um	Spot	Distance from Origin	9	1000000046	580
41427.9	um	Spot	Distance from Origin	9	1000000047	581
41453.3	um	Spot	Distance from Origin	9	1000000048	582
41331.1	um	Spot	Distance from Origin	9	1000000049	583
41385.5	um	Spot	Distance from Origin	9	1000000050	584
41430.5	um	Spot	Distance from Origin	9	1000000051	585
41429.2	um	Spot	Distance from Origin	9	1000000052	586
41400.8	um	Spot	Distance from Origin	9	1000000053	587
41588.4	um	Spot	Distance from Origin	9	1000000054	588
41533.6	um	Spot	Distance from Origin	9	1000000055	589
41610	um	Spot	Distance from Origin	9	1000000056	590
41508.7	um	Spot	Distance from Origin	9	1000000057	592
41578.5	um	Spot	Distance from Origin	9	1000000058	593
41594.6	um	Spot	Distance from Origin	9	1000000059	594
41510.9	um	Spot	Distance from Origin	9	1000000060	595
41598.8	um	Spot	Distance from Origin	9	1000000061	596
41524.3	um	Spot	Distance from Origin	9	1000000062	597
41517.6	um	Spot	Distance from Origin	9	1000000063	598
41525	um	Spot	Distance from Origin	9	1000000064	599
41373.1	um	Spot	Distance from Origin	10	1000000000	600
41395.3	um	Spot	Distance from Origin	10	1000000001	601
41383.3	um	Spot	Distance from Origin	10	1000000002	602
41366.3	um	Spot	Distance from Origin	10	1000000004	604
41376.5	um	Spot	Distance from Origin	10	1000000005	605
41499.7	um	Spot	Distance from Origin	10	1000000006	606
41581.1	um	Spot	Distance from Origin	10	1000000020	607
41545.5	um	Spot	Distance from Origin	10	1000000007	608
41480.8	um	Spot	Distance from Origin	10	1000000008	609
41555.4	um	Spot	Distance from Origin	10	1000000009	610
41528	um	Spot	Distance from Origin	10	1000000065	611
41452.5	um	Spot	Distance from Origin	10	1000000010	612
41502.6	um	Spot	Distance from Origin	10	1000000012	613
41389.9	um	Spot	Distance from Origin	10	1000000003	614
41394.3	um	Spot	Distance from Origin	10	1000000013	615
41394.9	um	Spot	Distance from Origin	10	1000000014	616
41413.8	um	Spot	Distance from Origin	10	1000000016	617
41631.6	um	Spot	Distance from Origin	10	1000000017	618
41609.4	um	Spot	Distance from Origin	10	1000000018	619
41720.9	um	Spot	Distance from Origin	10	1000000019	620
41669.8	um	Spot	Distance from Origin	10	1000000021	621
41619.2	um	Spot	Distance from Origin	10	1000000022	622
41653.1	um	Spot	Distance from Origin	10	1000000023	623
41678.3	um	Spot	Distance from Origin	10	1000000024	624
41632.7	um	Spot	Distance from Origin	10	1000000025	625
41598.8	um	Spot	Distance from Origin	10	1000000026	626
41693.2	um	Spot	Distance from Origin	10	1000000027	627
41655.9	um	Spot	Distance from Origin	10	1000000028	628
41584.8	um	Spot	Distance from Origin	10	1000000029	629
41566.7	um	Spot	Distance from Origin	10	1000000030	630
41599.2	um	Spot	Distance from Origin	10	1000000031	631
41653.1	um	Spot	Distance from Origin	10	1000000032	632
41609.5	um	Spot	Distance from Origin	10	1000000033	633
41619.9	um	Spot	Distance from Origin	10	1000000034	634
41598.3	um	Spot	Distance from Origin	10	1000000035	635
41634.5	um	Spot	Distance from Origin	10	1000000036	636
41551.2	um	Spot	Distance from Origin	10	1000000037	637
41549.7	um	Spot	Distance from Origin	10	1000000038	638
41627	um	Spot	Distance from Origin	10	1000000039	639
41564.4	um	Spot	Distance from Origin	10	1000000040	640
41580.2	um	Spot	Distance from Origin	10	1000000041	641
41340.1	um	Spot	Distance from Origin	10	1000000042	642
41309.3	um	Spot	Distance from Origin	10	1000000043	643
41228.1	um	Spot	Distance from Origin	10	1000000044	644
41203.8	um	Spot	Distance from Origin	10	1000000045	645
41456.4	um	Spot	Distance from Origin	10	1000000046	646
41428.1	um	Spot	Distance from Origin	10	1000000047	647
41453.3	um	Spot	Distance from Origin	10	1000000048	648
41331.1	um	Spot	Distance from Origin	10	1000000049	649
41385.6	um	Spot	Distance from Origin	10	1000000050	650
41430.5	um	Spot	Distance from Origin	10	1000000051	651
41430.2	um	Spot	Distance from Origin	10	1000000052	652
41400.7	um	Spot	Distance from Origin	10	1000000053	653
41588.7	um	Spot	Distance from Origin	10	1000000054	654
41533.6	um	Spot	Distance from Origin	10	1000000055	655
41610	um	Spot	Distance from Origin	10	1000000056	656
41508.6	um	Spot	Distance from Origin	10	1000000057	657
41578.7	um	Spot	Distance from Origin	10	1000000058	658
41594.6	um	Spot	Distance from Origin	10	1000000059	660
41510.7	um	Spot	Distance from Origin	10	1000000060	661
41598.4	um	Spot	Distance from Origin	10	1000000061	662
41524.4	um	Spot	Distance from Origin	10	1000000062	663
41517.3	um	Spot	Distance from Origin	10	1000000063	664
41524.8	um	Spot	Distance from Origin	10	1000000064	665
41372.5	um	Spot	Distance from Origin	11	1000000000	666
41395.4	um	Spot	Distance from Origin	11	1000000001	667
41383.3	um	Spot	Distance from Origin	11	1000000002	668
41366.3	um	Spot	Distance from Origin	11	1000000004	670
41376.8	um	Spot	Distance from Origin	11	1000000005	671
41499.4	um	Spot	Distance from Origin	11	1000000006	672
41581.2	um	Spot	Distance from Origin	11	1000000020	673
41548.3	um	Spot	Distance from Origin	11	1000000007	674
41480.7	um	Spot	Distance from Origin	11	1000000008	675
41555.6	um	Spot	Distance from Origin	11	1000000009	676
41452.7	um	Spot	Distance from Origin	11	1000000010	677
41415.5	um	Spot	Distance from Origin	11	1000000011	678
41502.7	um	Spot	Distance from Origin	11	1000000012	679
41390.3	um	Spot	Distance from Origin	11	1000000003	680
41394.3	um	Spot	Distance from Origin	11	1000000013	681
41395	um	Spot	Distance from Origin	11	1000000014	682
41401.7	um	Spot	Distance from Origin	11	1000000015	683
41413.8	um	Spot	Distance from Origin	11	1000000016	684
41630.5	um	Spot	Distance from Origin	11	1000000017	685
41609.4	um	Spot	Distance from Origin	11	1000000018	686
41721.1	um	Spot	Distance from Origin	11	1000000019	687
41669.8	um	Spot	Distance from Origin	11	1000000021	688
41619.2	um	Spot	Distance from Origin	11	1000000022	689
41653.2	um	Spot	Distance from Origin	11	1000000023	690
41678.5	um	Spot	Distance from Origin	11	1000000024	691
41633	um	Spot	Distance from Origin	11	1000000025	692
41598.3	um	Spot	Distance from Origin	11	1000000026	693
41692.6	um	Spot	Distance from Origin	11	1000000027	694
41656.1	um	Spot	Distance from Origin	11	1000000028	695
41584.8	um	Spot	Distance from Origin	11	1000000029	696
41566.7	um	Spot	Distance from Origin	11	1000000030	697
41609.7	um	Spot	Distance from Origin	11	1000000033	698
41652.9	um	Spot	Distance from Origin	11	1000000032	699
41620	um	Spot	Distance from Origin	11	1000000034	700
41598.2	um	Spot	Distance from Origin	11	1000000035	701
41634.7	um	Spot	Distance from Origin	11	1000000036	702
41551.2	um	Spot	Distance from Origin	11	1000000037	703
41549.8	um	Spot	Distance from Origin	11	1000000038	704
41627	um	Spot	Distance from Origin	11	1000000039	705
41564.5	um	Spot	Distance from Origin	11	1000000040	706
41580.2	um	Spot	Distance from Origin	11	1000000041	707
41340.3	um	Spot	Distance from Origin	11	1000000042	708
41310.1	um	Spot	Distance from Origin	11	1000000043	709
41228.3	um	Spot	Distance from Origin	11	1000000044	710
41204.1	um	Spot	Distance from Origin	11	1000000045	711
41456.8	um	Spot	Distance from Origin	11	1000000046	712
41428.1	um	Spot	Distance from Origin	11	1000000047	713
41453.7	um	Spot	Distance from Origin	11	1000000048	714
41331.2	um	Spot	Distance from Origin	11	1000000049	715
41385.8	um	Spot	Distance from Origin	11	1000000050	716
41430.5	um	Spot	Distance from Origin	11	1000000051	717
41429.1	um	Spot	Distance from Origin	11	1000000052	718
41400.8	um	Spot	Distance from Origin	11	1000000053	719
41588.6	um	Spot	Distance from Origin	11	1000000054	720
41533.7	um	Spot	Distance from Origin	11	1000000055	721
41610.2	um	Spot	Distance from Origin	11	1000000056	722
41508.8	um	Spot	Distance from Origin	11	1000000057	723
41578.3	um	Spot	Distance from Origin	11	1000000058	724
41594.7	um	Spot	Distance from Origin	11	1000000059	726
41510.8	um	Spot	Distance from Origin	11	1000000060	727
41598.7	um	Spot	Distance from Origin	11	1000000061	728
41524	um	Spot	Distance from Origin	11	1000000062	729
41517.5	um	Spot	Distance from Origin	11	1000000063	730
41525	um	Spot	Distance from Origin	11	1000000064	731
41372.5	um	Spot	Distance from Origin	12	1000000000	732
41395.4	um	Spot	Distance from Origin	12	1000000001	733
41383.4	um	Spot	Distance from Origin	12	1000000002	734
41366.2	um	Spot	Distance from Origin	12	1000000004	736
41376.6	um	Spot	Distance from Origin	12	1000000005	737
41500	um	Spot	Distance from Origin	12	1000000006	738
41581.3	um	Spot	Distance from Origin	12	1000000020	739
41548.3	um	Spot	Distance from Origin	12	1000000007	740
41480.6	um	Spot	Distance from Origin	12	1000000008	741
41555.7	um	Spot	Distance from Origin	12	1000000009	742
41452.6	um	Spot	Distance from Origin	12	1000000010	743
41502.9	um	Spot	Distance from Origin	12	1000000012	744
41390.1	um	Spot	Distance from Origin	12	1000000003	745
41394.4	um	Spot	Distance from Origin	12	1000000013	746
41395.2	um	Spot	Distance from Origin	12	1000000014	747
41414	um	Spot	Distance from Origin	12	1000000016	748
41630.8	um	Spot	Distance from Origin	12	1000000017	749
41721.1	um	Spot	Distance from Origin	12	1000000019	750
41609.3	um	Spot	Distance from Origin	12	1000000018	751
41669.9	um	Spot	Distance from Origin	12	1000000021	752
41619.1	um	Spot	Distance from Origin	12	1000000022	753
41653.1	um	Spot	Distance from Origin	12	1000000023	754
41678.3	um	Spot	Distance from Origin	12	1000000024	755
41632.9	um	Spot	Distance from Origin	12	1000000025	756
41693.2	um	Spot	Distance from Origin	12	1000000027	757
41655.9	um	Spot	Distance from Origin	12	1000000028	758
41585	um	Spot	Distance from Origin	12	1000000029	759
41566.8	um	Spot	Distance from Origin	12	1000000030	760
41598.8	um	Spot	Distance from Origin	12	1000000031	761
41653	um	Spot	Distance from Origin	12	1000000032	762
41609.4	um	Spot	Distance from Origin	12	1000000033	763
41620	um	Spot	Distance from Origin	12	1000000034	764
41634.8	um	Spot	Distance from Origin	12	1000000036	765
41551.2	um	Spot	Distance from Origin	12	1000000037	766
41549.9	um	Spot	Distance from Origin	12	1000000038	767
41627.4	um	Spot	Distance from Origin	12	1000000039	768
41564.5	um	Spot	Distance from Origin	12	1000000040	769
41580.3	um	Spot	Distance from Origin	12	1000000041	770
41340.5	um	Spot	Distance from Origin	12	1000000042	771
41310	um	Spot	Distance from Origin	12	1000000043	772
41228.2	um	Spot	Distance from Origin	12	1000000044	773
41204.2	um	Spot	Distance from Origin	12	1000000045	774
41456.7	um	Spot	Distance from Origin	12	1000000046	775
41428.1	um	Spot	Distance from Origin	12	1000000047	776
41453.4	um	Spot	Distance from Origin	12	1000000048	777
41385.5	um	Spot	Distance from Origin	12	1000000050	778
41430.3	um	Spot	Distance from Origin	12	1000000051	779
41429.1	um	Spot	Distance from Origin	12	1000000052	780
41400.8	um	Spot	Distance from Origin	12	1000000053	781
41588.8	um	Spot	Distance from Origin	12	1000000054	782
41533.8	um	Spot	Distance from Origin	12	1000000055	783
41610.1	um	Spot	Distance from Origin	12	1000000056	784
41508.8	um	Spot	Distance from Origin	12	1000000057	785
41578.6	um	Spot	Distance from Origin	12	1000000058	786
41594.8	um	Spot	Distance from Origin	12	1000000059	788
41510.9	um	Spot	Distance from Origin	12	1000000060	789
41598.7	um	Spot	Distance from Origin	12	1000000061	790
41524.3	um	Spot	Distance from Origin	12	1000000062	791
41517.5	um	Spot	Distance from Origin	12	1000000063	792
41525	um	Spot	Distance from Origin	12	1000000064	793
41372.2	um	Spot	Distance from Origin	13	1000000000	794
41383.2	um	Spot	Distance from Origin	13	1000000002	795
41366	um	Spot	Distance from Origin	13	1000000004	797
41376.6	um	Spot	Distance from Origin	13	1000000005	798
41499.3	um	Spot	Distance from Origin	13	1000000006	799
41581.1	um	Spot	Distance from Origin	13	1000000020	800
41548.9	um	Spot	Distance from Origin	13	1000000007	801
41480.6	um	Spot	Distance from Origin	13	1000000008	802
41555.6	um	Spot	Distance from Origin	13	1000000009	803
41527.1	um	Spot	Distance from Origin	13	1000000065	804
41452.6	um	Spot	Distance from Origin	13	1000000010	805
41502.8	um	Spot	Distance from Origin	13	1000000012	806
41390.2	um	Spot	Distance from Origin	13	1000000003	807
41394.4	um	Spot	Distance from Origin	13	1000000013	808
41394.9	um	Spot	Distance from Origin	13	1000000014	809
41414	um	Spot	Distance from Origin	13	1000000016	810
41630.9	um	Spot	Distance from Origin	13	1000000017	811
41721	um	Spot	Distance from Origin	13	1000000019	812
41609.3	um	Spot	Distance from Origin	13	1000000018	813
41669.7	um	Spot	Distance from Origin	13	1000000021	814
41619.3	um	Spot	Distance from Origin	13	1000000022	815
41653.1	um	Spot	Distance from Origin	13	1000000023	816
41678.3	um	Spot	Distance from Origin	13	1000000024	817
41632.9	um	Spot	Distance from Origin	13	1000000025	818
41693.2	um	Spot	Distance from Origin	13	1000000027	819
41656.1	um	Spot	Distance from Origin	13	1000000028	820
41584.8	um	Spot	Distance from Origin	13	1000000029	821
41566.7	um	Spot	Distance from Origin	13	1000000030	822
41620.1	um	Spot	Distance from Origin	13	1000000066	823
41652.9	um	Spot	Distance from Origin	13	1000000032	824
41609.5	um	Spot	Distance from Origin	13	1000000033	825
41619.9	um	Spot	Distance from Origin	13	1000000034	826
41598.2	um	Spot	Distance from Origin	13	1000000035	827
41634.4	um	Spot	Distance from Origin	13	1000000036	828
41551.3	um	Spot	Distance from Origin	13	1000000037	829
41549.8	um	Spot	Distance from Origin	13	1000000038	830
41627.7	um	Spot	Distance from Origin	13	1000000039	831
41564.5	um	Spot	Distance from Origin	13	1000000040	832
41580.1	um	Spot	Distance from Origin	13	1000000041	833
41340.2	um	Spot	Distance from Origin	13	1000000042	834
41310.1	um	Spot	Distance from Origin	13	1000000043	835
41228.7	um	Spot	Distance from Origin	13	1000000044	836
41203.5	um	Spot	Distance from Origin	13	1000000045	837
41456.1	um	Spot	Distance from Origin	13	1000000046	838
41428.2	um	Spot	Distance from Origin	13	1000000047	839
41453.6	um	Spot	Distance from Origin	13	1000000048	840
41385.6	um	Spot	Distance from Origin	13	1000000050	841
41430.2	um	Spot	Distance from Origin	13	1000000051	842
41428.6	um	Spot	Distance from Origin	13	1000000052	843
41400.8	um	Spot	Distance from Origin	13	1000000053	844
41588.8	um	Spot	Distance from Origin	13	1000000054	845
41533.6	um	Spot	Distance from Origin	13	1000000055	846
41610	um	Spot	Distance from Origin	13	1000000056	847
41508.6	um	Spot	Distance from Origin	13	1000000057	848
41578.2	um	Spot	Distance from Origin	13	1000000058	850
41594.7	um	Spot	Distance from Origin	13	1000000059	851
41510.9	um	Spot	Distance from Origin	13	1000000060	852
41599	um	Spot	Distance from Origin	13	1000000061	853
41524.2	um	Spot	Distance from Origin	13	1000000062	854
41517.3	um	Spot	Distance from Origin	13	1000000063	855
41524.9	um	Spot	Distance from Origin	13	1000000064	856
41372.4	um	Spot	Distance from Origin	14	1000000000	857
41395.3	um	Spot	Distance from Origin	14	1000000001	858
41382.9	um	Spot	Distance from Origin	14	1000000002	859
41389.8	um	Spot	Distance from Origin	14	1000000003	860
41366	um	Spot	Distance from Origin	14	1000000004	862
41376.5	um	Spot	Distance from Origin	14	1000000005	863
41500.2	um	Spot	Distance from Origin	14	1000000006	864
41581.1	um	Spot	Distance from Origin	14	1000000020	865
41548.8	um	Spot	Distance from Origin	14	1000000007	866
41480.6	um	Spot	Distance from Origin	14	1000000008	867
41555.4	um	Spot	Distance from Origin	14	1000000009	868
41527.8	um	Spot	Distance from Origin	14	1000000065	869
41452.6	um	Spot	Distance from Origin	14	1000000010	870
41415.6	um	Spot	Distance from Origin	14	1000000011	871
41502.8	um	Spot	Distance from Origin	14	1000000012	872
41394.2	um	Spot	Distance from Origin	14	1000000013	873
41394.7	um	Spot	Distance from Origin	14	1000000014	874
41401.6	um	Spot	Distance from Origin	14	1000000015	875
41413.7	um	Spot	Distance from Origin	14	1000000016	876
41630.5	um	Spot	Distance from Origin	14	1000000017	877
41720.9	um	Spot	Distance from Origin	14	1000000019	878
41609.2	um	Spot	Distance from Origin	14	1000000018	879
41669.5	um	Spot	Distance from Origin	14	1000000021	880
41619.1	um	Spot	Distance from Origin	14	1000000022	881
41653.1	um	Spot	Distance from Origin	14	1000000023	882
41678.1	um	Spot	Distance from Origin	14	1000000024	883
41633	um	Spot	Distance from Origin	14	1000000025	884
41598.6	um	Spot	Distance from Origin	14	1000000026	885
41692.7	um	Spot	Distance from Origin	14	1000000027	886
41655.8	um	Spot	Distance from Origin	14	1000000028	887
41584.8	um	Spot	Distance from Origin	14	1000000029	888
41566.7	um	Spot	Distance from Origin	14	1000000030	889
41619.6	um	Spot	Distance from Origin	14	1000000066	890
41599	um	Spot	Distance from Origin	14	1000000031	891
41653	um	Spot	Distance from Origin	14	1000000032	892
41609.7	um	Spot	Distance from Origin	14	1000000033	893
41619.9	um	Spot	Distance from Origin	14	1000000034	894
41597.9	um	Spot	Distance from Origin	14	1000000035	895
41634.5	um	Spot	Distance from Origin	14	1000000036	896
41551.2	um	Spot	Distance from Origin	14	1000000037	897
41549.8	um	Spot	Distance from Origin	14	1000000038	898
41627.2	um	Spot	Distance from Origin	14	1000000039	899
41564.4	um	Spot	Distance from Origin	14	1000000040	900
41580.2	um	Spot	Distance from Origin	14	1000000041	901
41340.7	um	Spot	Distance from Origin	14	1000000042	902
41310	um	Spot	Distance from Origin	14	1000000043	903
41228.1	um	Spot	Distance from Origin	14	1000000044	904
41203.5	um	Spot	Distance from Origin	14	1000000045	905
41456.1	um	Spot	Distance from Origin	14	1000000046	906
41428.4	um	Spot	Distance from Origin	14	1000000047	907
41453.3	um	Spot	Distance from Origin	14	1000000048	908
41330.1	um	Spot	Distance from Origin	14	1000000049	909
41385.6	um	Spot	Distance from Origin	14	1000000050	910
41430	um	Spot	Distance from Origin	14	1000000051	911
41429.5	um	Spot	Distance from Origin	14	1000000052	912
41400.7	um	Spot	Distance from Origin	14	1000000053	913
41589	um	Spot	Distance from Origin	14	1000000054	914
41533.6	um	Spot	Distance from Origin	14	1000000055	915
41610	um	Spot	Distance from Origin	14	1000000056	916
41508.7	um	Spot	Distance from Origin	14	1000000057	917
41578.2	um	Spot	Distance from Origin	14	1000000058	919
41594.6	um	Spot	Distance from Origin	14	1000000059	920
41511.1	um	Spot	Distance from Origin	14	1000000060	921
41599	um	Spot	Distance from Origin	14	1000000061	922
41524.5	um	Spot	Distance from Origin	14	1000000062	923
41517.3	um	Spot	Distance from Origin	14	1000000063	924
41524.8	um	Spot	Distance from Origin	14	1000000064	925
41372.3	um	Spot	Distance from Origin	15	1000000000	926
41395.2	um	Spot	Distance from Origin	15	1000000001	927
41383.2	um	Spot	Distance from Origin	15	1000000002	928
41366.1	um	Spot	Distance from Origin	15	1000000004	930
41376.4	um	Spot	Distance from Origin	15	1000000005	931
41499.4	um	Spot	Distance from Origin	15	1000000006	932
41581	um	Spot	Distance from Origin	15	1000000020	933
41549.1	um	Spot	Distance from Origin	15	1000000007	934
41480.6	um	Spot	Distance from Origin	15	1000000008	935
41555.7	um	Spot	Distance from Origin	15	1000000009	936
41452.7	um	Spot	Distance from Origin	15	1000000010	937
41415.8	um	Spot	Distance from Origin	15	1000000011	938
41502.9	um	Spot	Distance from Origin	15	1000000012	939
41390.1	um	Spot	Distance from Origin	15	1000000003	940
41394.3	um	Spot	Distance from Origin	15	1000000013	941
41394.6	um	Spot	Distance from Origin	15	1000000014	942
41401.9	um	Spot	Distance from Origin	15	1000000015	943
41413.8	um	Spot	Distance from Origin	15	1000000016	944
41629.4	um	Spot	Distance from Origin	15	1000000017	945
41609.2	um	Spot	Distance from Origin	15	1000000018	946
41720.9	um	Spot	Distance from Origin	15	1000000019	947
41669.5	um	Spot	Distance from Origin	15	1000000021	948
41618.8	um	Spot	Distance from Origin	15	1000000022	949
41653	um	Spot	Distance from Origin	15	1000000023	950
41678.1	um	Spot	Distance from Origin	15	1000000024	951
41632.8	um	Spot	Distance from Origin	15	1000000025	952
41598.1	um	Spot	Distance from Origin	15	1000000026	953
41692.5	um	Spot	Distance from Origin	15	1000000027	954
41656	um	Spot	Distance from Origin	15	1000000028	955
41584.8	um	Spot	Distance from Origin	15	1000000029	956
41620.3	um	Spot	Distance from Origin	15	1000000066	957
41566.7	um	Spot	Distance from Origin	15	1000000030	958
41652.9	um	Spot	Distance from Origin	15	1000000032	959
41609.6	um	Spot	Distance from Origin	15	1000000033	960
41619.8	um	Spot	Distance from Origin	15	1000000034	961
41598.1	um	Spot	Distance from Origin	15	1000000035	962
41634.3	um	Spot	Distance from Origin	15	1000000036	963
41551.1	um	Spot	Distance from Origin	15	1000000037	964
41549.8	um	Spot	Distance from Origin	15	1000000038	965
41627.6	um	Spot	Distance from Origin	15	1000000039	966
41564.5	um	Spot	Distance from Origin	15	1000000040	967
41579.8	um	Spot	Distance from Origin	15	1000000041	968
41339.6	um	Spot	Distance from Origin	15	1000000042	969
41309.4	um	Spot	Distance from Origin	15	1000000043	970
41329.6	um	Spot	Distance from Origin	15	1000000049	971
41228.4	um	Spot	Distance from Origin	15	1000000044	972
41203.6	um	Spot	Distance from Origin	15	1000000045	973
41456.2	um	Spot	Distance from Origin	15	1000000046	974
41428.2	um	Spot	Distance from Origin	15	1000000047	975
41453.8	um	Spot	Distance from Origin	15	1000000048	976
41386.2	um	Spot	Distance from Origin	15	1000000050	977
41430.1	um	Spot	Distance from Origin	15	1000000051	978
41429.1	um	Spot	Distance from Origin	15	1000000052	979
41400.7	um	Spot	Distance from Origin	15	1000000053	980
41588.6	um	Spot	Distance from Origin	15	1000000054	981
41533.6	um	Spot	Distance from Origin	15	1000000055	982
41610.1	um	Spot	Distance from Origin	15	1000000056	983
41508.5	um	Spot	Distance from Origin	15	1000000057	984
41578.4	um	Spot	Distance from Origin	15	1000000058	985
41594.6	um	Spot	Distance from Origin	15	1000000059	987
41511	um	Spot	Distance from Origin	15	1000000060	988
41598.7	um	Spot	Distance from Origin	15	1000000061	989
41524.2	um	Spot	Distance from Origin	15	1000000062	990
41517.3	um	Spot	Distance from Origin	15	1000000063	991
41524.8	um	Spot	Distance from Origin	15	1000000064	992
41372.1	um	Spot	Distance from Origin	16	1000000000	993
41395.5	um	Spot	Distance from Origin	16	1000000001	994
41383.3	um	Spot	Distance from Origin	16	1000000002	995
41366.4	um	Spot	Distance from Origin	16	1000000004	997
41376.4	um	Spot	Distance from Origin	16	1000000005	998
41499.7	um	Spot	Distance from Origin	16	1000000006	999
41581.1	um	Spot	Distance from Origin	16	1000000020	1000
41549.3	um	Spot	Distance from Origin	16	1000000007	1001
41480.6	um	Spot	Distance from Origin	16	1000000008	1002
41555.6	um	Spot	Distance from Origin	16	1000000009	1003
41452.9	um	Spot	Distance from Origin	16	1000000010	1004
41503	um	Spot	Distance from Origin	16	1000000012	1005
41390.4	um	Spot	Distance from Origin	16	1000000003	1006
41394.4	um	Spot	Distance from Origin	16	1000000013	1007
41394.5	um	Spot	Distance from Origin	16	1000000014	1008
41402.4	um	Spot	Distance from Origin	16	1000000015	1009
41413.9	um	Spot	Distance from Origin	16	1000000016	1010
41629.1	um	Spot	Distance from Origin	16	1000000017	1011
41721	um	Spot	Distance from Origin	16	1000000019	1012
41609.3	um	Spot	Distance from Origin	16	1000000018	1013
41669.5	um	Spot	Distance from Origin	16	1000000021	1014
41618.9	um	Spot	Distance from Origin	16	1000000022	1015
41653.1	um	Spot	Distance from Origin	16	1000000023	1016
41678.2	um	Spot	Distance from Origin	16	1000000024	1017
41632.9	um	Spot	Distance from Origin	16	1000000025	1018
41599.2	um	Spot	Distance from Origin	16	1000000026	1019
41692.6	um	Spot	Distance from Origin	16	1000000027	1020
41656	um	Spot	Distance from Origin	16	1000000028	1021
41584.8	um	Spot	Distance from Origin	16	1000000029	1022
41620.4	um	Spot	Distance from Origin	16	1000000066	1023
41566.7	um	Spot	Distance from Origin	16	1000000030	1024
41598.7	um	Spot	Distance from Origin	16	1000000031	1025
41652.9	um	Spot	Distance from Origin	16	1000000032	1026
41609.6	um	Spot	Distance from Origin	16	1000000033	1027
41620	um	Spot	Distance from Origin	16	1000000034	1028
41598.4	um	Spot	Distance from Origin	16	1000000035	1029
41634.6	um	Spot	Distance from Origin	16	1000000036	1030
41551.2	um	Spot	Distance from Origin	16	1000000037	1031
41550	um	Spot	Distance from Origin	16	1000000038	1032
41627.8	um	Spot	Distance from Origin	16	1000000039	1033
41564.6	um	Spot	Distance from Origin	16	1000000040	1034
41580.2	um	Spot	Distance from Origin	16	1000000041	1035
41340.1	um	Spot	Distance from Origin	16	1000000042	1036
41309.7	um	Spot	Distance from Origin	16	1000000043	1037
41228.2	um	Spot	Distance from Origin	16	1000000044	1038
41203.7	um	Spot	Distance from Origin	16	1000000045	1039
41455.9	um	Spot	Distance from Origin	16	1000000046	1040
41428.4	um	Spot	Distance from Origin	16	1000000047	1041
41453.9	um	Spot	Distance from Origin	16	1000000048	1042
41385.9	um	Spot	Distance from Origin	16	1000000050	1043
41430.3	um	Spot	Distance from Origin	16	1000000051	1044
41429.3	um	Spot	Distance from Origin	16	1000000052	1045
41400.8	um	Spot	Distance from Origin	16	1000000053	1046
41588.5	um	Spot	Distance from Origin	16	1000000054	1047
41533.7	um	Spot	Distance from Origin	16	1000000055	1048
41610.1	um	Spot	Distance from Origin	16	1000000056	1049
41508.7	um	Spot	Distance from Origin	16	1000000057	1050
41578.4	um	Spot	Distance from Origin	16	1000000058	1052
41594.7	um	Spot	Distance from Origin	16	1000000059	1053
41511.1	um	Spot	Distance from Origin	16	1000000060	1054
41599	um	Spot	Distance from Origin	16	1000000061	1055
41524.8	um	Spot	Distance from Origin	16	1000000062	1056
41517.3	um	Spot	Distance from Origin	16	1000000063	1057
41524.9	um	Spot	Distance from Origin	16	1000000064	1058
41372.2	um	Spot	Distance from Origin	17	1000000000	1059
41395.1	um	Spot	Distance from Origin	17	1000000001	1060
41383.2	um	Spot	Distance from Origin	17	1000000002	1061
41366.2	um	Spot	Distance from Origin	17	1000000004	1063
41376.1	um	Spot	Distance from Origin	17	1000000005	1064
41499.2	um	Spot	Distance from Origin	17	1000000006	1065
41580.9	um	Spot	Distance from Origin	17	1000000020	1066
41548.5	um	Spot	Distance from Origin	17	1000000007	1067
41480.5	um	Spot	Distance from Origin	17	1000000008	1068
41555.2	um	Spot	Distance from Origin	17	1000000009	1069
41452.6	um	Spot	Distance from Origin	17	1000000010	1070
41502.9	um	Spot	Distance from Origin	17	1000000012	1071
41389.9	um	Spot	Distance from Origin	17	1000000003	1072
41394.2	um	Spot	Distance from Origin	17	1000000013	1073
41394.1	um	Spot	Distance from Origin	17	1000000014	1074
41402.1	um	Spot	Distance from Origin	17	1000000015	1075
41413.5	um	Spot	Distance from Origin	17	1000000016	1076
41629	um	Spot	Distance from Origin	17	1000000017	1077
41720.8	um	Spot	Distance from Origin	17	1000000019	1078
41608.9	um	Spot	Distance from Origin	17	1000000018	1079
41669.3	um	Spot	Distance from Origin	17	1000000021	1080
41618.8	um	Spot	Distance from Origin	17	1000000022	1081
41652.9	um	Spot	Distance from Origin	17	1000000023	1082
41677.9	um	Spot	Distance from Origin	17	1000000024	1083
41632.8	um	Spot	Distance from Origin	17	1000000025	1084
41598.3	um	Spot	Distance from Origin	17	1000000026	1085
41692.3	um	Spot	Distance from Origin	17	1000000027	1086
41655.7	um	Spot	Distance from Origin	17	1000000028	1087
41584.5	um	Spot	Distance from Origin	17	1000000029	1088
41620.3	um	Spot	Distance from Origin	17	1000000066	1089
41566.7	um	Spot	Distance from Origin	17	1000000030	1090
41598.6	um	Spot	Distance from Origin	17	1000000031	1091
41652.8	um	Spot	Distance from Origin	17	1000000032	1092
41609.6	um	Spot	Distance from Origin	17	1000000033	1093
41619.7	um	Spot	Distance from Origin	17	1000000034	1094
41598	um	Spot	Distance from Origin	17	1000000035	1095
41634.4	um	Spot	Distance from Origin	17	1000000036	1096
41551	um	Spot	Distance from Origin	17	1000000037	1097
41549.5	um	Spot	Distance from Origin	17	1000000038	1098
41627.9	um	Spot	Distance from Origin	17	1000000039	1099
41564.4	um	Spot	Distance from Origin	17	1000000040	1100
41579.9	um	Spot	Distance from Origin	17	1000000041	1101
41339.8	um	Spot	Distance from Origin	17	1000000042	1102
41309.4	um	Spot	Distance from Origin	17	1000000043	1103
41329.2	um	Spot	Distance from Origin	17	1000000049	1104
41228.2	um	Spot	Distance from Origin	17	1000000044	1105
41203.5	um	Spot	Distance from Origin	17	1000000045	1106
41456.2	um	Spot	Distance from Origin	17	1000000046	1107
41428	um	Spot	Distance from Origin	17	1000000047	1108
41453.6	um	Spot	Distance from Origin	17	1000000048	1109
41385.5	um	Spot	Distance from Origin	17	1000000050	1110
41430.2	um	Spot	Distance from Origin	17	1000000051	1111
41429.7	um	Spot	Distance from Origin	17	1000000052	1112
41400.5	um	Spot	Distance from Origin	17	1000000053	1113
41588.2	um	Spot	Distance from Origin	17	1000000054	1114
41533.4	um	Spot	Distance from Origin	17	1000000055	1115
41609.9	um	Spot	Distance from Origin	17	1000000056	1116
41508.5	um	Spot	Distance from Origin	17	1000000057	1117
41578.2	um	Spot	Distance from Origin	17	1000000058	1119
41594.5	um	Spot	Distance from Origin	17	1000000059	1120
41510.9	um	Spot	Distance from Origin	17	1000000060	1121
41598.9	um	Spot	Distance from Origin	17	1000000061	1122
41524.4	um	Spot	Distance from Origin	17	1000000062	1123
41517.2	um	Spot	Distance from Origin	17	1000000063	1124
41524.8	um	Spot	Distance from Origin	17	1000000064	1125
41372.9	um	Spot	Distance from Origin	18	1000000000	1126
41395.1	um	Spot	Distance from Origin	18	1000000001	1127
41383.3	um	Spot	Distance from Origin	18	1000000002	1128
41389.2	um	Spot	Distance from Origin	18	1000000003	1129
41366.3	um	Spot	Distance from Origin	18	1000000004	1131
41376.2	um	Spot	Distance from Origin	18	1000000005	1132
41499	um	Spot	Distance from Origin	18	1000000006	1133
41581	um	Spot	Distance from Origin	18	1000000020	1134
41548.7	um	Spot	Distance from Origin	18	1000000007	1135
41480.5	um	Spot	Distance from Origin	18	1000000008	1136
41555.4	um	Spot	Distance from Origin	18	1000000009	1137
41527.8	um	Spot	Distance from Origin	18	1000000067	1138
41452.6	um	Spot	Distance from Origin	18	1000000010	1139
41503	um	Spot	Distance from Origin	18	1000000012	1140
41394.3	um	Spot	Distance from Origin	18	1000000013	1141
41394.1	um	Spot	Distance from Origin	18	1000000014	1142
41401.8	um	Spot	Distance from Origin	18	1000000015	1143
41413.7	um	Spot	Distance from Origin	18	1000000016	1144
41628.6	um	Spot	Distance from Origin	18	1000000017	1145
41720.9	um	Spot	Distance from Origin	18	1000000019	1146
41609.1	um	Spot	Distance from Origin	18	1000000018	1147
41669.4	um	Spot	Distance from Origin	18	1000000021	1148
41619.2	um	Spot	Distance from Origin	18	1000000022	1149
41652.9	um	Spot	Distance from Origin	18	1000000023	1150
41678	um	Spot	Distance from Origin	18	1000000024	1151
41632.9	um	Spot	Distance from Origin	18	1000000025	1152
41598.9	um	Spot	Distance from Origin	18	1000000026	1153
41692.4	um	Spot	Distance from Origin	18	1000000027	1154
41655.9	um	Spot	Distance from Origin	18	1000000028	1155
41584.7	um	Spot	Distance from Origin	18	1000000029	1156
41620.6	um	Spot	Distance from Origin	18	1000000066	1157
41566.7	um	Spot	Distance from Origin	18	1000000030	1158
41598.9	um	Spot	Distance from Origin	18	1000000031	1159
41652.6	um	Spot	Distance from Origin	18	1000000032	1160
41609.6	um	Spot	Distance from Origin	18	1000000033	1161
41619.8	um	Spot	Distance from Origin	18	1000000034	1162
41598.2	um	Spot	Distance from Origin	18	1000000035	1163
41634.4	um	Spot	Distance from Origin	18	1000000036	1164
41551.2	um	Spot	Distance from Origin	18	1000000037	1165
41549.7	um	Spot	Distance from Origin	18	1000000038	1166
41627.9	um	Spot	Distance from Origin	18	1000000039	1167
41564.6	um	Spot	Distance from Origin	18	1000000040	1168
41579.8	um	Spot	Distance from Origin	18	1000000041	1169
41339.9	um	Spot	Distance from Origin	18	1000000042	1170
41309.5	um	Spot	Distance from Origin	18	1000000043	1171
41227.9	um	Spot	Distance from Origin	18	1000000044	1172
41203.8	um	Spot	Distance from Origin	18	1000000045	1173
41455.8	um	Spot	Distance from Origin	18	1000000046	1174
41427.9	um	Spot	Distance from Origin	18	1000000047	1175
41453.8	um	Spot	Distance from Origin	18	1000000048	1176
41385.7	um	Spot	Distance from Origin	18	1000000050	1177
41430.4	um	Spot	Distance from Origin	18	1000000051	1178
41429.2	um	Spot	Distance from Origin	18	1000000052	1179
41400.7	um	Spot	Distance from Origin	18	1000000053	1180
41588.4	um	Spot	Distance from Origin	18	1000000054	1181
41533.4	um	Spot	Distance from Origin	18	1000000055	1182
41610	um	Spot	Distance from Origin	18	1000000056	1183
41508.6	um	Spot	Distance from Origin	18	1000000057	1184
41578.1	um	Spot	Distance from Origin	18	1000000058	1186
41594.6	um	Spot	Distance from Origin	18	1000000059	1187
41511.2	um	Spot	Distance from Origin	18	1000000060	1188
41598.8	um	Spot	Distance from Origin	18	1000000061	1189
41524.2	um	Spot	Distance from Origin	18	1000000062	1190
41517.2	um	Spot	Distance from Origin	18	1000000063	1191
41524.8	um	Spot	Distance from Origin	18	1000000064	1192
41371.9	um	Spot	Distance from Origin	19	1000000000	1193
41383.3	um	Spot	Distance from Origin	19	1000000002	1194
41389.5	um	Spot	Distance from Origin	19	1000000003	1195
41366.3	um	Spot	Distance from Origin	19	1000000004	1197
41376.3	um	Spot	Distance from Origin	19	1000000005	1198
41499.2	um	Spot	Distance from Origin	19	1000000006	1199
41581	um	Spot	Distance from Origin	19	1000000020	1200
41549.4	um	Spot	Distance from Origin	19	1000000007	1201
41480.5	um	Spot	Distance from Origin	19	1000000008	1202
41555.4	um	Spot	Distance from Origin	19	1000000009	1203
41476.6	um	Spot	Distance from Origin	19	1000000068	1204
41528.1	um	Spot	Distance from Origin	19	1000000067	1205
41452.6	um	Spot	Distance from Origin	19	1000000010	1206
41503	um	Spot	Distance from Origin	19	1000000012	1207
41394.3	um	Spot	Distance from Origin	19	1000000013	1208
41394.2	um	Spot	Distance from Origin	19	1000000014	1209
41402	um	Spot	Distance from Origin	19	1000000015	1210
41414	um	Spot	Distance from Origin	19	1000000016	1211
41628	um	Spot	Distance from Origin	19	1000000017	1212
41609	um	Spot	Distance from Origin	19	1000000018	1213
41720.8	um	Spot	Distance from Origin	19	1000000019	1214
41669.3	um	Spot	Distance from Origin	19	1000000021	1215
41618.9	um	Spot	Distance from Origin	19	1000000022	1216
41652.9	um	Spot	Distance from Origin	19	1000000023	1217
41678	um	Spot	Distance from Origin	19	1000000024	1218
41632.8	um	Spot	Distance from Origin	19	1000000025	1219
41598.5	um	Spot	Distance from Origin	19	1000000026	1220
41693.9	um	Spot	Distance from Origin	19	1000000027	1221
41655.9	um	Spot	Distance from Origin	19	1000000028	1222
41584.8	um	Spot	Distance from Origin	19	1000000029	1223
41566.7	um	Spot	Distance from Origin	19	1000000030	1224
41620.5	um	Spot	Distance from Origin	19	1000000066	1225
41598.7	um	Spot	Distance from Origin	19	1000000031	1226
41652.8	um	Spot	Distance from Origin	19	1000000032	1227
41609.5	um	Spot	Distance from Origin	19	1000000033	1228
41619.7	um	Spot	Distance from Origin	19	1000000034	1229
41598.3	um	Spot	Distance from Origin	19	1000000035	1230
41634.4	um	Spot	Distance from Origin	19	1000000036	1231
41551.2	um	Spot	Distance from Origin	19	1000000037	1232
41549.8	um	Spot	Distance from Origin	19	1000000038	1233
41627.9	um	Spot	Distance from Origin	19	1000000039	1234
41564.7	um	Spot	Distance from Origin	19	1000000040	1235
41580	um	Spot	Distance from Origin	19	1000000041	1236
41339.9	um	Spot	Distance from Origin	19	1000000042	1237
41309.1	um	Spot	Distance from Origin	19	1000000043	1238
41228.2	um	Spot	Distance from Origin	19	1000000044	1239
41203.4	um	Spot	Distance from Origin	19	1000000045	1240
41456.1	um	Spot	Distance from Origin	19	1000000046	1241
41427.6	um	Spot	Distance from Origin	19	1000000047	1242
41453.8	um	Spot	Distance from Origin	19	1000000048	1243
41385.4	um	Spot	Distance from Origin	19	1000000050	1244
41430.4	um	Spot	Distance from Origin	19	1000000051	1245
41429.5	um	Spot	Distance from Origin	19	1000000052	1246
41400.6	um	Spot	Distance from Origin	19	1000000053	1247
41588.1	um	Spot	Distance from Origin	19	1000000054	1248
41533.5	um	Spot	Distance from Origin	19	1000000055	1249
41609.9	um	Spot	Distance from Origin	19	1000000056	1250
41508.6	um	Spot	Distance from Origin	19	1000000057	1251
41578.1	um	Spot	Distance from Origin	19	1000000058	1252
41594.6	um	Spot	Distance from Origin	19	1000000059	1254
41511	um	Spot	Distance from Origin	19	1000000060	1255
41598.8	um	Spot	Distance from Origin	19	1000000061	1256
41524.2	um	Spot	Distance from Origin	19	1000000062	1257
41517.3	um	Spot	Distance from Origin	19	1000000063	1258
41524.8	um	Spot	Distance from Origin	19	1000000064	1259
41372	um	Spot	Distance from Origin	20	1000000000	1260
41395.3	um	Spot	Distance from Origin	20	1000000001	1261
41383.2	um	Spot	Distance from Origin	20	1000000002	1262
41389.7	um	Spot	Distance from Origin	20	1000000003	1263
41366.7	um	Spot	Distance from Origin	20	1000000004	1265
41376.2	um	Spot	Distance from Origin	20	1000000005	1266
41499	um	Spot	Distance from Origin	20	1000000006	1267
41581	um	Spot	Distance from Origin	20	1000000020	1268
41548.9	um	Spot	Distance from Origin	20	1000000007	1269
41480.5	um	Spot	Distance from Origin	20	1000000008	1270
41555.1	um	Spot	Distance from Origin	20	1000000009	1271
41476.3	um	Spot	Distance from Origin	20	1000000068	1272
41527.5	um	Spot	Distance from Origin	20	1000000067	1273
41452.5	um	Spot	Distance from Origin	20	1000000010	1274
41502.8	um	Spot	Distance from Origin	20	1000000012	1275
41394.2	um	Spot	Distance from Origin	20	1000000013	1276
41394.1	um	Spot	Distance from Origin	20	1000000014	1277
41401.9	um	Spot	Distance from Origin	20	1000000015	1278
41413.7	um	Spot	Distance from Origin	20	1000000016	1279
41627.1	um	Spot	Distance from Origin	20	1000000017	1280
41720.6	um	Spot	Distance from Origin	20	1000000019	1281
41609	um	Spot	Distance from Origin	20	1000000018	1282
41669.1	um	Spot	Distance from Origin	20	1000000021	1283
41618.8	um	Spot	Distance from Origin	20	1000000022	1284
41652.8	um	Spot	Distance from Origin	20	1000000023	1285
41677.9	um	Spot	Distance from Origin	20	1000000024	1286
41632.7	um	Spot	Distance from Origin	20	1000000025	1287
41692.6	um	Spot	Distance from Origin	20	1000000027	1288
41655.7	um	Spot	Distance from Origin	20	1000000028	1289
41584.7	um	Spot	Distance from Origin	20	1000000029	1290
41620.4	um	Spot	Distance from Origin	20	1000000066	1291
41566.5	um	Spot	Distance from Origin	20	1000000030	1292
41598.4	um	Spot	Distance from Origin	20	1000000031	1293
41652.8	um	Spot	Distance from Origin	20	1000000032	1294
41609.3	um	Spot	Distance from Origin	20	1000000033	1295
41619.3	um	Spot	Distance from Origin	20	1000000034	1296
41598.3	um	Spot	Distance from Origin	20	1000000035	1297
41634.6	um	Spot	Distance from Origin	20	1000000036	1298
41551.1	um	Spot	Distance from Origin	20	1000000037	1299
41549.9	um	Spot	Distance from Origin	20	1000000038	1300
41628	um	Spot	Distance from Origin	20	1000000039	1301
41564.4	um	Spot	Distance from Origin	20	1000000040	1302
41580	um	Spot	Distance from Origin	20	1000000041	1303
41339.5	um	Spot	Distance from Origin	20	1000000042	1304
41308.9	um	Spot	Distance from Origin	20	1000000043	1305
41329.6	um	Spot	Distance from Origin	20	1000000049	1306
41227.7	um	Spot	Distance from Origin	20	1000000044	1307
41203.6	um	Spot	Distance from Origin	20	1000000045	1308
41456.1	um	Spot	Distance from Origin	20	1000000046	1309
41427.6	um	Spot	Distance from Origin	20	1000000047	1310
41453.6	um	Spot	Distance from Origin	20	1000000048	1311
41385.4	um	Spot	Distance from Origin	20	1000000050	1312
41430.2	um	Spot	Distance from Origin	20	1000000051	1313
41429.9	um	Spot	Distance from Origin	20	1000000052	1314
41400.6	um	Spot	Distance from Origin	20	1000000053	1315
41588.2	um	Spot	Distance from Origin	20	1000000054	1316
41533.5	um	Spot	Distance from Origin	20	1000000055	1317
41609.9	um	Spot	Distance from Origin	20	1000000056	1318
41508.5	um	Spot	Distance from Origin	20	1000000057	1319
41578.1	um	Spot	Distance from Origin	20	1000000058	1320
41594.5	um	Spot	Distance from Origin	20	1000000059	1322
41511.3	um	Spot	Distance from Origin	20	1000000060	1323
41598.4	um	Spot	Distance from Origin	20	1000000061	1324
41524.5	um	Spot	Distance from Origin	20	1000000062	1325
41517.2	um	Spot	Distance from Origin	20	1000000063	1326
41524.7	um	Spot	Distance from Origin	20	1000000064	1327
41395.2	um	Spot	Distance from Origin	21	1000000001	1328
41383.5	um	Spot	Distance from Origin	21	1000000002	1329
41389.9	um	Spot	Distance from Origin	21	1000000003	1330
41367.1	um	Spot	Distance from Origin	21	1000000004	1332
41376.5	um	Spot	Distance from Origin	21	1000000005	1333
41499.1	um	Spot	Distance from Origin	21	1000000006	1334
41580.9	um	Spot	Distance from Origin	21	1000000020	1335
41549.2	um	Spot	Distance from Origin	21	1000000007	1336
41480.4	um	Spot	Distance from Origin	21	1000000008	1337
41555.3	um	Spot	Distance from Origin	21	1000000009	1338
41476.2	um	Spot	Distance from Origin	21	1000000068	1339
41527.6	um	Spot	Distance from Origin	21	1000000067	1340
41452.8	um	Spot	Distance from Origin	21	1000000010	1341
41502.9	um	Spot	Distance from Origin	21	1000000012	1342
41394.3	um	Spot	Distance from Origin	21	1000000013	1343
41394.1	um	Spot	Distance from Origin	21	1000000014	1344
41401.7	um	Spot	Distance from Origin	21	1000000015	1345
41414	um	Spot	Distance from Origin	21	1000000016	1346
41626.6	um	Spot	Distance from Origin	21	1000000017	1347
41608.9	um	Spot	Distance from Origin	21	1000000018	1348
41720.6	um	Spot	Distance from Origin	21	1000000019	1349
41669.2	um	Spot	Distance from Origin	21	1000000021	1350
41618.8	um	Spot	Distance from Origin	21	1000000022	1351
41652.8	um	Spot	Distance from Origin	21	1000000023	1352
41678	um	Spot	Distance from Origin	21	1000000024	1353
41632.5	um	Spot	Distance from Origin	21	1000000025	1354
41598.5	um	Spot	Distance from Origin	21	1000000026	1355
41692.5	um	Spot	Distance from Origin	21	1000000027	1356
41655.6	um	Spot	Distance from Origin	21	1000000028	1357
41584.8	um	Spot	Distance from Origin	21	1000000029	1358
41620.4	um	Spot	Distance from Origin	21	1000000066	1359
41566.5	um	Spot	Distance from Origin	21	1000000030	1360
41598.7	um	Spot	Distance from Origin	21	1000000031	1361
41652.7	um	Spot	Distance from Origin	21	1000000032	1362
41609.3	um	Spot	Distance from Origin	21	1000000033	1363
41619.2	um	Spot	Distance from Origin	21	1000000034	1364
41598.4	um	Spot	Distance from Origin	21	1000000035	1365
41634.6	um	Spot	Distance from Origin	21	1000000036	1366
41551.1	um	Spot	Distance from Origin	21	1000000037	1367
41549.8	um	Spot	Distance from Origin	21	1000000038	1368
41628.2	um	Spot	Distance from Origin	21	1000000039	1369
41564.5	um	Spot	Distance from Origin	21	1000000040	1370
41580	um	Spot	Distance from Origin	21	1000000041	1371
41340.1	um	Spot	Distance from Origin	21	1000000042	1372
41308.6	um	Spot	Distance from Origin	21	1000000043	1373
41227.9	um	Spot	Distance from Origin	21	1000000044	1374
41203.8	um	Spot	Distance from Origin	21	1000000045	1375
41455.8	um	Spot	Distance from Origin	21	1000000046	1376
41427.6	um	Spot	Distance from Origin	21	1000000047	1377
41453.4	um	Spot	Distance from Origin	21	1000000048	1378
41329.9	um	Spot	Distance from Origin	21	1000000049	1379
41385.7	um	Spot	Distance from Origin	21	1000000050	1380
41430.5	um	Spot	Distance from Origin	21	1000000051	1381
41429.8	um	Spot	Distance from Origin	21	1000000052	1382
41400.6	um	Spot	Distance from Origin	21	1000000053	1383
41588	um	Spot	Distance from Origin	21	1000000054	1384
41533.5	um	Spot	Distance from Origin	21	1000000055	1385
41609.9	um	Spot	Distance from Origin	21	1000000056	1386
41508.6	um	Spot	Distance from Origin	21	1000000057	1387
41578	um	Spot	Distance from Origin	21	1000000058	1389
41594.5	um	Spot	Distance from Origin	21	1000000059	1390
41511	um	Spot	Distance from Origin	21	1000000060	1391
41598.7	um	Spot	Distance from Origin	21	1000000061	1392
41524.1	um	Spot	Distance from Origin	21	1000000062	1393
41517.3	um	Spot	Distance from Origin	21	1000000063	1394
41524.7	um	Spot	Distance from Origin	21	1000000064	1395
41394.9	um	Spot	Distance from Origin	22	1000000001	1396
41383.2	um	Spot	Distance from Origin	22	1000000002	1397
41389.2	um	Spot	Distance from Origin	22	1000000003	1398
41366.3	um	Spot	Distance from Origin	22	1000000004	1400
41376.2	um	Spot	Distance from Origin	22	1000000005	1401
41499	um	Spot	Distance from Origin	22	1000000006	1402
41581	um	Spot	Distance from Origin	22	1000000020	1403
41549.3	um	Spot	Distance from Origin	22	1000000007	1404
41480.2	um	Spot	Distance from Origin	22	1000000008	1405
41555.4	um	Spot	Distance from Origin	22	1000000009	1406
41476	um	Spot	Distance from Origin	22	1000000068	1407
41452.5	um	Spot	Distance from Origin	22	1000000010	1408
41502.7	um	Spot	Distance from Origin	22	1000000012	1409
41394.3	um	Spot	Distance from Origin	22	1000000013	1410
41393.9	um	Spot	Distance from Origin	22	1000000014	1411
41402.2	um	Spot	Distance from Origin	22	1000000015	1412
41413.7	um	Spot	Distance from Origin	22	1000000016	1413
41626	um	Spot	Distance from Origin	22	1000000017	1414
41608.9	um	Spot	Distance from Origin	22	1000000018	1415
41720.5	um	Spot	Distance from Origin	22	1000000019	1416
41669.2	um	Spot	Distance from Origin	22	1000000021	1417
41618.6	um	Spot	Distance from Origin	22	1000000022	1418
41652.8	um	Spot	Distance from Origin	22	1000000023	1419
41677.7	um	Spot	Distance from Origin	22	1000000024	1420
41632.6	um	Spot	Distance from Origin	22	1000000025	1421
41598.4	um	Spot	Distance from Origin	22	1000000026	1422
41693.2	um	Spot	Distance from Origin	22	1000000027	1423
41655.5	um	Spot	Distance from Origin	22	1000000028	1424
41584.5	um	Spot	Distance from Origin	22	1000000029	1425
41566.7	um	Spot	Distance from Origin	22	1000000030	1426
41620.2	um	Spot	Distance from Origin	22	1000000066	1427
41598.4	um	Spot	Distance from Origin	22	1000000031	1428
41652.5	um	Spot	Distance from Origin	22	1000000032	1429
41609.3	um	Spot	Distance from Origin	22	1000000033	1430
41619.4	um	Spot	Distance from Origin	22	1000000034	1431
41598.3	um	Spot	Distance from Origin	22	1000000035	1432
41634.5	um	Spot	Distance from Origin	22	1000000036	1433
41551	um	Spot	Distance from Origin	22	1000000037	1434
41549.7	um	Spot	Distance from Origin	22	1000000038	1435
41627.6	um	Spot	Distance from Origin	22	1000000039	1436
41564.6	um	Spot	Distance from Origin	22	1000000040	1437
41579.6	um	Spot	Distance from Origin	22	1000000041	1438
41340.3	um	Spot	Distance from Origin	22	1000000042	1439
41308.5	um	Spot	Distance from Origin	22	1000000043	1440
41228	um	Spot	Distance from Origin	22	1000000044	1441
41455.8	um	Spot	Distance from Origin	22	1000000046	1442
41427.5	um	Spot	Distance from Origin	22	1000000047	1443
41453.8	um	Spot	Distance from Origin	22	1000000048	1444
41330.1	um	Spot	Distance from Origin	22	1000000049	1445
41385.5	um	Spot	Distance from Origin	22	1000000050	1446
41430.9	um	Spot	Distance from Origin	22	1000000051	1447
41429.6	um	Spot	Distance from Origin	22	1000000052	1448
41400.6	um	Spot	Distance from Origin	22	1000000053	1449
41588.2	um	Spot	Distance from Origin	22	1000000054	1450
41533.5	um	Spot	Distance from Origin	22	1000000055	1451
41610	um	Spot	Distance from Origin	22	1000000056	1452
41508.6	um	Spot	Distance from Origin	22	1000000057	1454
41578.6	um	Spot	Distance from Origin	22	1000000058	1455
41594.5	um	Spot	Distance from Origin	22	1000000059	1456
41510.9	um	Spot	Distance from Origin	22	1000000060	1457
41598.3	um	Spot	Distance from Origin	22	1000000061	1458
41524	um	Spot	Distance from Origin	22	1000000062	1459
41517.2	um	Spot	Distance from Origin	22	1000000063	1460
41497.9	um	Spot	Distance from Origin	22	1000000069	1461
41524.7	um	Spot	Distance from Origin	22	1000000064	1462
41372.8	um	Spot	Distance from Origin	23	1000000000	1463
41395.5	um	Spot	Distance from Origin	23	1000000001	1464
41383.4	um	Spot	Distance from Origin	23	1000000002	1465
41366.7	um	Spot	Distance from Origin	23	1000000004	1467
41376.3	um	Spot	Distance from Origin	23	1000000005	1468
41499.4	um	Spot	Distance from Origin	23	1000000006	1469
41581	um	Spot	Distance from Origin	23	1000000020	1470
41549.2	um	Spot	Distance from Origin	23	1000000007	1471
41480.4	um	Spot	Distance from Origin	23	1000000008	1472
41555.2	um	Spot	Distance from Origin	23	1000000009	1473
41476.1	um	Spot	Distance from Origin	23	1000000068	1474
41452.6	um	Spot	Distance from Origin	23	1000000010	1475
41502.6	um	Spot	Distance from Origin	23	1000000012	1476
41390.1	um	Spot	Distance from Origin	23	1000000003	1477
41394.2	um	Spot	Distance from Origin	23	1000000013	1478
41394	um	Spot	Distance from Origin	23	1000000014	1479
41402.2	um	Spot	Distance from Origin	23	1000000015	1480
41414.1	um	Spot	Distance from Origin	23	1000000016	1481
41625	um	Spot	Distance from Origin	23	1000000017	1482
41609.2	um	Spot	Distance from Origin	23	1000000018	1483
41720.6	um	Spot	Distance from Origin	23	1000000019	1484
41669.1	um	Spot	Distance from Origin	23	1000000021	1485
41619.3	um	Spot	Distance from Origin	23	1000000022	1486
41652.9	um	Spot	Distance from Origin	23	1000000023	1487
41677.9	um	Spot	Distance from Origin	23	1000000024	1488
41632.6	um	Spot	Distance from Origin	23	1000000025	1489
41598.3	um	Spot	Distance from Origin	23	1000000026	1490
41692.8	um	Spot	Distance from Origin	23	1000000027	1491
41655.7	um	Spot	Distance from Origin	23	1000000028	1492
41584.7	um	Spot	Distance from Origin	23	1000000029	1493
41566.6	um	Spot	Distance from Origin	23	1000000030	1494
41620.2	um	Spot	Distance from Origin	23	1000000066	1495
41599.3	um	Spot	Distance from Origin	23	1000000031	1496
41652.7	um	Spot	Distance from Origin	23	1000000032	1497
41609.5	um	Spot	Distance from Origin	23	1000000033	1498
41619.5	um	Spot	Distance from Origin	23	1000000034	1499
41598.1	um	Spot	Distance from Origin	23	1000000035	1500
41634.4	um	Spot	Distance from Origin	23	1000000036	1501
41551.2	um	Spot	Distance from Origin	23	1000000037	1502
41549.9	um	Spot	Distance from Origin	23	1000000038	1503
41627.3	um	Spot	Distance from Origin	23	1000000039	1504
41564.5	um	Spot	Distance from Origin	23	1000000040	1505
41579.7	um	Spot	Distance from Origin	23	1000000041	1506
41339.6	um	Spot	Distance from Origin	23	1000000042	1507
41308.4	um	Spot	Distance from Origin	23	1000000043	1508
41227.7	um	Spot	Distance from Origin	23	1000000044	1509
41203.8	um	Spot	Distance from Origin	23	1000000045	1510
41456.4	um	Spot	Distance from Origin	23	1000000046	1511
41427.8	um	Spot	Distance from Origin	23	1000000047	1512
41453.9	um	Spot	Distance from Origin	23	1000000048	1513
41385.6	um	Spot	Distance from Origin	23	1000000050	1514
41431	um	Spot	Distance from Origin	23	1000000051	1515
41429.6	um	Spot	Distance from Origin	23	1000000052	1516
41400.7	um	Spot	Distance from Origin	23	1000000053	1517
41588.1	um	Spot	Distance from Origin	23	1000000054	1518
41533.6	um	Spot	Distance from Origin	23	1000000055	1519
41610.1	um	Spot	Distance from Origin	23	1000000056	1520
41508.6	um	Spot	Distance from Origin	23	1000000057	1521
41578.3	um	Spot	Distance from Origin	23	1000000058	1523
41594.6	um	Spot	Distance from Origin	23	1000000059	1524
41511.4	um	Spot	Distance from Origin	23	1000000060	1525
41598.4	um	Spot	Distance from Origin	23	1000000061	1526
41524.4	um	Spot	Distance from Origin	23	1000000062	1527
41517.3	um	Spot	Distance from Origin	23	1000000063	1528
41524.8	um	Spot	Distance from Origin	23	1000000064	1529
41372.6	um	Spot	Distance from Origin	24	1000000000	1530
41395.5	um	Spot	Distance from Origin	24	1000000001	1531
41383.3	um	Spot	Distance from Origin	24	1000000002	1532
41367	um	Spot	Distance from Origin	24	1000000004	1534
41376.2	um	Spot	Distance from Origin	24	1000000005	1535
41499.3	um	Spot	Distance from Origin	24	1000000006	1536
41581	um	Spot	Distance from Origin	24	1000000020	1537
41549.2	um	Spot	Distance from Origin	24	1000000007	1538
41480.5	um	Spot	Distance from Origin	24	1000000008	1539
41555.4	um	Spot	Distance from Origin	24	1000000009	1540
41476	um	Spot	Distance from Origin	24	1000000068	1541
41528.4	um	Spot	Distance from Origin	24	1000000067	1542
41452.6	um	Spot	Distance from Origin	24	1000000010	1543
41502.6	um	Spot	Distance from Origin	24	1000000012	1544
41389.8	um	Spot	Distance from Origin	24	1000000003	1545
41394.4	um	Spot	Distance from Origin	24	1000000013	1546
41393.9	um	Spot	Distance from Origin	24	1000000014	1547
41402	um	Spot	Distance from Origin	24	1000000015	1548
41413.9	um	Spot	Distance from Origin	24	1000000016	1549
41624.8	um	Spot	Distance from Origin	24	1000000017	1550
41609	um	Spot	Distance from Origin	24	1000000018	1551
41720.7	um	Spot	Distance from Origin	24	1000000019	1552
41669	um	Spot	Distance from Origin	24	1000000021	1553
41618.9	um	Spot	Distance from Origin	24	1000000022	1554
41652.8	um	Spot	Distance from Origin	24	1000000023	1555
41678.2	um	Spot	Distance from Origin	24	1000000024	1556
41632.7	um	Spot	Distance from Origin	24	1000000025	1557
41598.4	um	Spot	Distance from Origin	24	1000000026	1558
41692.5	um	Spot	Distance from Origin	24	1000000027	1559
41655.7	um	Spot	Distance from Origin	24	1000000028	1560
41584.7	um	Spot	Distance from Origin	24	1000000029	1561
41566.6	um	Spot	Distance from Origin	24	1000000030	1562
41652.9	um	Spot	Distance from Origin	24	1000000032	1563
41609.4	um	Spot	Distance from Origin	24	1000000033	1564
41619.5	um	Spot	Distance from Origin	24	1000000034	1565
41598	um	Spot	Distance from Origin	24	1000000035	1566
41634.4	um	Spot	Distance from Origin	24	1000000036	1567
41551.1	um	Spot	Distance from Origin	24	1000000037	1568
41549.8	um	Spot	Distance from Origin	24	1000000038	1569
41627.5	um	Spot	Distance from Origin	24	1000000039	1570
41564.5	um	Spot	Distance from Origin	24	1000000040	1571
41580.2	um	Spot	Distance from Origin	24	1000000041	1572
41340.4	um	Spot	Distance from Origin	24	1000000042	1573
41308	um	Spot	Distance from Origin	24	1000000043	1574
41227.6	um	Spot	Distance from Origin	24	1000000044	1575
41203.4	um	Spot	Distance from Origin	24	1000000045	1576
41456	um	Spot	Distance from Origin	24	1000000046	1577
41427.6	um	Spot	Distance from Origin	24	1000000047	1578
41453.9	um	Spot	Distance from Origin	24	1000000048	1579
41330.2	um	Spot	Distance from Origin	24	1000000049	1580
41385.5	um	Spot	Distance from Origin	24	1000000050	1581
41430.8	um	Spot	Distance from Origin	24	1000000051	1582
41429.7	um	Spot	Distance from Origin	24	1000000052	1583
41400.6	um	Spot	Distance from Origin	24	1000000053	1584
41587.8	um	Spot	Distance from Origin	24	1000000054	1585
41533.6	um	Spot	Distance from Origin	24	1000000055	1586
41609.9	um	Spot	Distance from Origin	24	1000000056	1587
41508.6	um	Spot	Distance from Origin	24	1000000057	1588
41578.3	um	Spot	Distance from Origin	24	1000000058	1589
41594.7	um	Spot	Distance from Origin	24	1000000059	1591
41511.5	um	Spot	Distance from Origin	24	1000000060	1592
41598.6	um	Spot	Distance from Origin	24	1000000061	1593
41524.1	um	Spot	Distance from Origin	24	1000000062	1594
41517.4	um	Spot	Distance from Origin	24	1000000063	1595
41498.3	um	Spot	Distance from Origin	24	1000000069	1596
41524.8	um	Spot	Distance from Origin	24	1000000064	1597
41372.4	um	Spot	Distance from Origin	25	1000000000	1598
41395.2	um	Spot	Distance from Origin	25	1000000001	1599
41383.3	um	Spot	Distance from Origin	25	1000000002	1600
41366.8	um	Spot	Distance from Origin	25	1000000004	1602
41376.1	um	Spot	Distance from Origin	25	1000000005	1603
41499.3	um	Spot	Distance from Origin	25	1000000006	1604
41580.9	um	Spot	Distance from Origin	25	1000000020	1605
41549	um	Spot	Distance from Origin	25	1000000007	1606
41480.5	um	Spot	Distance from Origin	25	1000000008	1607
41555.2	um	Spot	Distance from Origin	25	1000000009	1608
41475.9	um	Spot	Distance from Origin	25	1000000068	1609
41527.7	um	Spot	Distance from Origin	25	1000000067	1610
41452.6	um	Spot	Distance from Origin	25	1000000010	1611
41502.7	um	Spot	Distance from Origin	25	1000000012	1612
41390	um	Spot	Distance from Origin	25	1000000003	1613
41394.2	um	Spot	Distance from Origin	25	1000000013	1614
41393.8	um	Spot	Distance from Origin	25	1000000014	1615
41402.2	um	Spot	Distance from Origin	25	1000000015	1616
41414.1	um	Spot	Distance from Origin	25	1000000016	1617
41624.5	um	Spot	Distance from Origin	25	1000000017	1618
41608.9	um	Spot	Distance from Origin	25	1000000018	1619
41720.6	um	Spot	Distance from Origin	25	1000000019	1620
41669	um	Spot	Distance from Origin	25	1000000021	1621
41618.5	um	Spot	Distance from Origin	25	1000000022	1622
41652.8	um	Spot	Distance from Origin	25	1000000023	1623
41678	um	Spot	Distance from Origin	25	1000000024	1624
41632.5	um	Spot	Distance from Origin	25	1000000025	1625
41692.8	um	Spot	Distance from Origin	25	1000000027	1626
41655.9	um	Spot	Distance from Origin	25	1000000028	1627
41584.7	um	Spot	Distance from Origin	25	1000000029	1628
41566.5	um	Spot	Distance from Origin	25	1000000030	1629
41652.7	um	Spot	Distance from Origin	25	1000000032	1630
41609.4	um	Spot	Distance from Origin	25	1000000033	1631
41619.5	um	Spot	Distance from Origin	25	1000000034	1632
41634.3	um	Spot	Distance from Origin	25	1000000036	1633
41551.2	um	Spot	Distance from Origin	25	1000000037	1634
41549.7	um	Spot	Distance from Origin	25	1000000038	1635
41627.9	um	Spot	Distance from Origin	25	1000000039	1636
41564.4	um	Spot	Distance from Origin	25	1000000040	1637
41580.6	um	Spot	Distance from Origin	25	1000000041	1638
41340.4	um	Spot	Distance from Origin	25	1000000042	1639
41307.4	um	Spot	Distance from Origin	25	1000000043	1640
41228.1	um	Spot	Distance from Origin	25	1000000044	1641
41203.6	um	Spot	Distance from Origin	25	1000000045	1642
41456	um	Spot	Distance from Origin	25	1000000046	1643
41427.6	um	Spot	Distance from Origin	25	1000000047	1644
41453.5	um	Spot	Distance from Origin	25	1000000048	1645
41385.7	um	Spot	Distance from Origin	25	1000000050	1646
41430.2	um	Spot	Distance from Origin	25	1000000051	1647
41429.6	um	Spot	Distance from Origin	25	1000000052	1648
41400.7	um	Spot	Distance from Origin	25	1000000053	1649
41588	um	Spot	Distance from Origin	25	1000000054	1650
41533.6	um	Spot	Distance from Origin	25	1000000055	1651
41610	um	Spot	Distance from Origin	25	1000000056	1652
41508.5	um	Spot	Distance from Origin	25	1000000057	1653
41578.1	um	Spot	Distance from Origin	25	1000000058	1655
41594.7	um	Spot	Distance from Origin	25	1000000059	1656
41511.3	um	Spot	Distance from Origin	25	1000000060	1657
41598.7	um	Spot	Distance from Origin	25	1000000061	1658
41524.2	um	Spot	Distance from Origin	25	1000000062	1659
41517.2	um	Spot	Distance from Origin	25	1000000063	1660
41524.8	um	Spot	Distance from Origin	25	1000000064	1661
41383.1	um	Spot	Distance from Origin	26	1000000002	1662
41389.1	um	Spot	Distance from Origin	26	1000000003	1663
41366	um	Spot	Distance from Origin	26	1000000004	1665
41376	um	Spot	Distance from Origin	26	1000000005	1666
41499	um	Spot	Distance from Origin	26	1000000006	1667
41580.7	um	Spot	Distance from Origin	26	1000000020	1668
41548.9	um	Spot	Distance from Origin	26	1000000007	1669
41480.5	um	Spot	Distance from Origin	26	1000000008	1670
41555.1	um	Spot	Distance from Origin	26	1000000009	1671
41475.7	um	Spot	Distance from Origin	26	1000000068	1672
41452.5	um	Spot	Distance from Origin	26	1000000010	1673
41502.5	um	Spot	Distance from Origin	26	1000000012	1674
41394.2	um	Spot	Distance from Origin	26	1000000013	1675
41393.8	um	Spot	Distance from Origin	26	1000000014	1676
41402	um	Spot	Distance from Origin	26	1000000015	1677
41413.9	um	Spot	Distance from Origin	26	1000000016	1678
41624.2	um	Spot	Distance from Origin	26	1000000017	1679
41608.9	um	Spot	Distance from Origin	26	1000000018	1680
41720.5	um	Spot	Distance from Origin	26	1000000019	1681
41669	um	Spot	Distance from Origin	26	1000000021	1682
41618.7	um	Spot	Distance from Origin	26	1000000022	1683
41652.7	um	Spot	Distance from Origin	26	1000000023	1684
41677.7	um	Spot	Distance from Origin	26	1000000024	1685
41632.4	um	Spot	Distance from Origin	26	1000000025	1686
41692.2	um	Spot	Distance from Origin	26	1000000027	1687
41655.6	um	Spot	Distance from Origin	26	1000000028	1688
41584.5	um	Spot	Distance from Origin	26	1000000029	1689
41566.6	um	Spot	Distance from Origin	26	1000000030	1690
41598.6	um	Spot	Distance from Origin	26	1000000031	1691
41652.7	um	Spot	Distance from Origin	26	1000000032	1692
41609.3	um	Spot	Distance from Origin	26	1000000033	1693
41619.2	um	Spot	Distance from Origin	26	1000000034	1694
41597.9	um	Spot	Distance from Origin	26	1000000035	1695
41634.5	um	Spot	Distance from Origin	26	1000000036	1696
41551.1	um	Spot	Distance from Origin	26	1000000037	1697
41549.8	um	Spot	Distance from Origin	26	1000000038	1698
41628.8	um	Spot	Distance from Origin	26	1000000039	1699
41564.2	um	Spot	Distance from Origin	26	1000000040	1700
41581.4	um	Spot	Distance from Origin	26	1000000041	1701
41340.4	um	Spot	Distance from Origin	26	1000000042	1702
41306.8	um	Spot	Distance from Origin	26	1000000043	1703
41227.8	um	Spot	Distance from Origin	26	1000000044	1704
41203.4	um	Spot	Distance from Origin	26	1000000045	1705
41455.5	um	Spot	Distance from Origin	26	1000000046	1706
41427.6	um	Spot	Distance from Origin	26	1000000047	1707
41453.8	um	Spot	Distance from Origin	26	1000000048	1708
41330.3	um	Spot	Distance from Origin	26	1000000049	1709
41385.5	um	Spot	Distance from Origin	26	1000000050	1710
41430.4	um	Spot	Distance from Origin	26	1000000051	1711
41429.6	um	Spot	Distance from Origin	26	1000000052	1712
41400.7	um	Spot	Distance from Origin	26	1000000053	1713
41588	um	Spot	Distance from Origin	26	1000000054	1714
41533.4	um	Spot	Distance from Origin	26	1000000055	1715
41609.9	um	Spot	Distance from Origin	26	1000000056	1716
41508.5	um	Spot	Distance from Origin	26	1000000057	1717
41577.9	um	Spot	Distance from Origin	26	1000000058	1719
41594.6	um	Spot	Distance from Origin	26	1000000059	1720
41511	um	Spot	Distance from Origin	26	1000000060	1721
41598.9	um	Spot	Distance from Origin	26	1000000061	1722
41524.1	um	Spot	Distance from Origin	26	1000000062	1723
41517.3	um	Spot	Distance from Origin	26	1000000063	1724
41524.6	um	Spot	Distance from Origin	26	1000000064	1725
41394.9	um	Spot	Distance from Origin	27	1000000001	1726
41383.1	um	Spot	Distance from Origin	27	1000000002	1727
41389	um	Spot	Distance from Origin	27	1000000003	1728
41375.9	um	Spot	Distance from Origin	27	1000000005	1730
41499.1	um	Spot	Distance from Origin	27	1000000006	1731
41580.7	um	Spot	Distance from Origin	27	1000000020	1732
41549	um	Spot	Distance from Origin	27	1000000007	1733
41480.4	um	Spot	Distance from Origin	27	1000000008	1734
41555	um	Spot	Distance from Origin	27	1000000009	1735
41475.9	um	Spot	Distance from Origin	27	1000000068	1736
41528.2	um	Spot	Distance from Origin	27	1000000067	1737
41452.4	um	Spot	Distance from Origin	27	1000000010	1738
41502.7	um	Spot	Distance from Origin	27	1000000012	1739
41394.2	um	Spot	Distance from Origin	27	1000000013	1740
41393.9	um	Spot	Distance from Origin	27	1000000014	1741
41401.9	um	Spot	Distance from Origin	27	1000000015	1742
41413.8	um	Spot	Distance from Origin	27	1000000016	1743
41624.4	um	Spot	Distance from Origin	27	1000000017	1744
41608.7	um	Spot	Distance from Origin	27	1000000018	1745
41720.3	um	Spot	Distance from Origin	27	1000000019	1746
41669	um	Spot	Distance from Origin	27	1000000021	1747
41618.3	um	Spot	Distance from Origin	27	1000000022	1748
41652.6	um	Spot	Distance from Origin	27	1000000023	1749
41677.7	um	Spot	Distance from Origin	27	1000000024	1750
41632.4	um	Spot	Distance from Origin	27	1000000025	1751
41692.3	um	Spot	Distance from Origin	27	1000000027	1752
41655.6	um	Spot	Distance from Origin	27	1000000028	1753
41584.5	um	Spot	Distance from Origin	27	1000000029	1754
41566.3	um	Spot	Distance from Origin	27	1000000030	1755
41652.5	um	Spot	Distance from Origin	27	1000000032	1756
41609.2	um	Spot	Distance from Origin	27	1000000033	1757
41619.3	um	Spot	Distance from Origin	27	1000000034	1758
41634.3	um	Spot	Distance from Origin	27	1000000036	1759
41551	um	Spot	Distance from Origin	27	1000000037	1760
41549.6	um	Spot	Distance from Origin	27	1000000038	1761
41629.1	um	Spot	Distance from Origin	27	1000000039	1762
41564.3	um	Spot	Distance from Origin	27	1000000040	1763
41580	um	Spot	Distance from Origin	27	1000000041	1764
41339.7	um	Spot	Distance from Origin	27	1000000042	1765
41306.6	um	Spot	Distance from Origin	27	1000000043	1766
41227.8	um	Spot	Distance from Origin	27	1000000044	1767
41203.7	um	Spot	Distance from Origin	27	1000000045	1768
41456.3	um	Spot	Distance from Origin	27	1000000046	1769
41427.6	um	Spot	Distance from Origin	27	1000000047	1770
41453.6	um	Spot	Distance from Origin	27	1000000048	1771
41330.1	um	Spot	Distance from Origin	27	1000000049	1772
41385.9	um	Spot	Distance from Origin	27	1000000050	1773
41430.6	um	Spot	Distance from Origin	27	1000000051	1774
41429.1	um	Spot	Distance from Origin	27	1000000052	1775
41400.5	um	Spot	Distance from Origin	27	1000000053	1776
41587.9	um	Spot	Distance from Origin	27	1000000054	1777
41533.3	um	Spot	Distance from Origin	27	1000000055	1778
41609.9	um	Spot	Distance from Origin	27	1000000056	1779
41508.5	um	Spot	Distance from Origin	27	1000000057	1780
41578	um	Spot	Distance from Origin	27	1000000058	1782
41594.6	um	Spot	Distance from Origin	27	1000000059	1783
41511.1	um	Spot	Distance from Origin	27	1000000060	1784
41598.8	um	Spot	Distance from Origin	27	1000000061	1785
41523.8	um	Spot	Distance from Origin	27	1000000062	1786
41517.3	um	Spot	Distance from Origin	27	1000000063	1787
41498	um	Spot	Distance from Origin	27	1000000069	1788
41524.6	um	Spot	Distance from Origin	27	1000000064	1789
41395	um	Spot	Distance from Origin	28	1000000001	1790
41383.2	um	Spot	Distance from Origin	28	1000000002	1791
41389.1	um	Spot	Distance from Origin	28	1000000003	1792
41366.2	um	Spot	Distance from Origin	28	1000000004	1794
41376	um	Spot	Distance from Origin	28	1000000005	1795
41499.3	um	Spot	Distance from Origin	28	1000000006	1796
41580.8	um	Spot	Distance from Origin	28	1000000020	1797
41548.8	um	Spot	Distance from Origin	28	1000000007	1798
41480.4	um	Spot	Distance from Origin	28	1000000008	1799
41555	um	Spot	Distance from Origin	28	1000000009	1800
41475.7	um	Spot	Distance from Origin	28	1000000068	1801
41527.3	um	Spot	Distance from Origin	28	1000000067	1802
41452.6	um	Spot	Distance from Origin	28	1000000010	1803
41502.8	um	Spot	Distance from Origin	28	1000000012	1804
41394.2	um	Spot	Distance from Origin	28	1000000013	1805
41394.1	um	Spot	Distance from Origin	28	1000000014	1806
41401.9	um	Spot	Distance from Origin	28	1000000015	1807
41413.9	um	Spot	Distance from Origin	28	1000000016	1808
41624	um	Spot	Distance from Origin	28	1000000017	1809
41608.7	um	Spot	Distance from Origin	28	1000000018	1810
41720.4	um	Spot	Distance from Origin	28	1000000019	1811
41669.1	um	Spot	Distance from Origin	28	1000000021	1812
41619	um	Spot	Distance from Origin	28	1000000022	1813
41652.7	um	Spot	Distance from Origin	28	1000000023	1814
41677.9	um	Spot	Distance from Origin	28	1000000024	1815
41632.7	um	Spot	Distance from Origin	28	1000000025	1816
41693.2	um	Spot	Distance from Origin	28	1000000027	1817
41655.6	um	Spot	Distance from Origin	28	1000000028	1818
41584.6	um	Spot	Distance from Origin	28	1000000029	1819
41566.6	um	Spot	Distance from Origin	28	1000000030	1820
41598.7	um	Spot	Distance from Origin	28	1000000031	1821
41652.8	um	Spot	Distance from Origin	28	1000000032	1822
41609.3	um	Spot	Distance from Origin	28	1000000033	1823
41619.6	um	Spot	Distance from Origin	28	1000000034	1824
41598.4	um	Spot	Distance from Origin	28	1000000035	1825
41634.4	um	Spot	Distance from Origin	28	1000000036	1826
41551	um	Spot	Distance from Origin	28	1000000037	1827
41549.7	um	Spot	Distance from Origin	28	1000000038	1828
41629.8	um	Spot	Distance from Origin	28	1000000039	1829
41564.3	um	Spot	Distance from Origin	28	1000000040	1830
41579.8	um	Spot	Distance from Origin	28	1000000041	1831
41340	um	Spot	Distance from Origin	28	1000000042	1832
41307	um	Spot	Distance from Origin	28	1000000043	1833
41228.1	um	Spot	Distance from Origin	28	1000000044	1834
41203.8	um	Spot	Distance from Origin	28	1000000045	1835
41456.2	um	Spot	Distance from Origin	28	1000000046	1836
41427.5	um	Spot	Distance from Origin	28	1000000047	1837
41453.6	um	Spot	Distance from Origin	28	1000000048	1838
41330.2	um	Spot	Distance from Origin	28	1000000049	1839
41385.5	um	Spot	Distance from Origin	28	1000000050	1840
41430.5	um	Spot	Distance from Origin	28	1000000051	1841
41429.1	um	Spot	Distance from Origin	28	1000000052	1842
41400.7	um	Spot	Distance from Origin	28	1000000053	1843
41588	um	Spot	Distance from Origin	28	1000000054	1844
41533.5	um	Spot	Distance from Origin	28	1000000055	1845
41609.9	um	Spot	Distance from Origin	28	1000000056	1846
41508.6	um	Spot	Distance from Origin	28	1000000057	1847
41578.1	um	Spot	Distance from Origin	28	1000000058	1848
41594.6	um	Spot	Distance from Origin	28	1000000059	1850
41511.3	um	Spot	Distance from Origin	28	1000000060	1851
41598.8	um	Spot	Distance from Origin	28	1000000061	1852
41524.2	um	Spot	Distance from Origin	28	1000000062	1853
41517.3	um	Spot	Distance from Origin	28	1000000063	1854
41498.3	um	Spot	Distance from Origin	28	1000000069	1855
41524.7	um	Spot	Distance from Origin	28	1000000064	1856
41395.1	um	Spot	Distance from Origin	29	1000000001	1857
41383.3	um	Spot	Distance from Origin	29	1000000002	1858
41388.7	um	Spot	Distance from Origin	29	1000000003	1859
41375.9	um	Spot	Distance from Origin	29	1000000005	1861
41499.5	um	Spot	Distance from Origin	29	1000000006	1862
41580.8	um	Spot	Distance from Origin	29	1000000020	1863
41548.6	um	Spot	Distance from Origin	29	1000000007	1864
41480.4	um	Spot	Distance from Origin	29	1000000008	1865
41555.1	um	Spot	Distance from Origin	29	1000000009	1866
41475.4	um	Spot	Distance from Origin	29	1000000068	1867
41527.6	um	Spot	Distance from Origin	29	1000000067	1868
41452.4	um	Spot	Distance from Origin	29	1000000010	1869
41502.7	um	Spot	Distance from Origin	29	1000000012	1870
41394.2	um	Spot	Distance from Origin	29	1000000013	1871
41394.1	um	Spot	Distance from Origin	29	1000000014	1872
41401.4	um	Spot	Distance from Origin	29	1000000015	1873
41413.9	um	Spot	Distance from Origin	29	1000000016	1874
41623.8	um	Spot	Distance from Origin	29	1000000017	1875
41608.9	um	Spot	Distance from Origin	29	1000000018	1876
41720.3	um	Spot	Distance from Origin	29	1000000019	1877
41669	um	Spot	Distance from Origin	29	1000000021	1878
41618.7	um	Spot	Distance from Origin	29	1000000022	1879
41652.6	um	Spot	Distance from Origin	29	1000000023	1880
41677.9	um	Spot	Distance from Origin	29	1000000024	1881
41632.6	um	Spot	Distance from Origin	29	1000000025	1882
41598.6	um	Spot	Distance from Origin	29	1000000070	1883
41692.6	um	Spot	Distance from Origin	29	1000000027	1884
41655.5	um	Spot	Distance from Origin	29	1000000028	1885
41584.5	um	Spot	Distance from Origin	29	1000000029	1886
41566.5	um	Spot	Distance from Origin	29	1000000030	1887
41598.6	um	Spot	Distance from Origin	29	1000000031	1888
41652.6	um	Spot	Distance from Origin	29	1000000032	1889
41609.5	um	Spot	Distance from Origin	29	1000000033	1890
41619.4	um	Spot	Distance from Origin	29	1000000034	1891
41598.2	um	Spot	Distance from Origin	29	1000000035	1892
41634.2	um	Spot	Distance from Origin	29	1000000036	1893
41551	um	Spot	Distance from Origin	29	1000000037	1894
41549.7	um	Spot	Distance from Origin	29	1000000038	1895
41629.9	um	Spot	Distance from Origin	29	1000000039	1896
41564.2	um	Spot	Distance from Origin	29	1000000040	1897
41579.9	um	Spot	Distance from Origin	29	1000000041	1898
41339.7	um	Spot	Distance from Origin	29	1000000042	1899
41307.5	um	Spot	Distance from Origin	29	1000000043	1900
41227.7	um	Spot	Distance from Origin	29	1000000044	1901
41203.5	um	Spot	Distance from Origin	29	1000000045	1902
41456.3	um	Spot	Distance from Origin	29	1000000046	1903
41427.5	um	Spot	Distance from Origin	29	1000000047	1904
41453.4	um	Spot	Distance from Origin	29	1000000048	1905
41385.8	um	Spot	Distance from Origin	29	1000000050	1906
41430.4	um	Spot	Distance from Origin	29	1000000051	1907
41429.1	um	Spot	Distance from Origin	29	1000000052	1908
41400.5	um	Spot	Distance from Origin	29	1000000053	1909
41588.1	um	Spot	Distance from Origin	29	1000000054	1910
41533.4	um	Spot	Distance from Origin	29	1000000055	1911
41609.8	um	Spot	Distance from Origin	29	1000000056	1912
41508.4	um	Spot	Distance from Origin	29	1000000057	1913
41577.9	um	Spot	Distance from Origin	29	1000000058	1915
41594.4	um	Spot	Distance from Origin	29	1000000059	1916
41510.8	um	Spot	Distance from Origin	29	1000000060	1917
41598.7	um	Spot	Distance from Origin	29	1000000061	1918
41523.8	um	Spot	Distance from Origin	29	1000000062	1919
41517	um	Spot	Distance from Origin	29	1000000063	1920
41498.2	um	Spot	Distance from Origin	29	1000000069	1921
41524.6	um	Spot	Distance from Origin	29	1000000064	1922
41394.9	um	Spot	Distance from Origin	30	1000000001	1923
41383.3	um	Spot	Distance from Origin	30	1000000002	1924
41388.8	um	Spot	Distance from Origin	30	1000000003	1925
41376	um	Spot	Distance from Origin	30	1000000005	1927
41499	um	Spot	Distance from Origin	30	1000000006	1928
41580.7	um	Spot	Distance from Origin	30	1000000020	1929
41547.8	um	Spot	Distance from Origin	30	1000000007	1930
41480.4	um	Spot	Distance from Origin	30	1000000008	1931
41555.1	um	Spot	Distance from Origin	30	1000000009	1932
41475.3	um	Spot	Distance from Origin	30	1000000068	1933
41527.4	um	Spot	Distance from Origin	30	1000000067	1934
41452.3	um	Spot	Distance from Origin	30	1000000010	1935
41502.7	um	Spot	Distance from Origin	30	1000000012	1936
41394.2	um	Spot	Distance from Origin	30	1000000013	1937
41394.1	um	Spot	Distance from Origin	30	1000000014	1938
41401.3	um	Spot	Distance from Origin	30	1000000015	1939
41413.7	um	Spot	Distance from Origin	30	1000000016	1940
41623.5	um	Spot	Distance from Origin	30	1000000017	1941
41608.8	um	Spot	Distance from Origin	30	1000000018	1942
41720.3	um	Spot	Distance from Origin	30	1000000019	1943
41669	um	Spot	Distance from Origin	30	1000000021	1944
41618.6	um	Spot	Distance from Origin	30	1000000022	1945
41652.5	um	Spot	Distance from Origin	30	1000000023	1946
41677.7	um	Spot	Distance from Origin	30	1000000024	1947
41632.6	um	Spot	Distance from Origin	30	1000000025	1948
41597.4	um	Spot	Distance from Origin	30	1000000070	1949
41692.8	um	Spot	Distance from Origin	30	1000000027	1950
41655.5	um	Spot	Distance from Origin	30	1000000028	1951
41584.6	um	Spot	Distance from Origin	30	1000000029	1952
41566.4	um	Spot	Distance from Origin	30	1000000030	1953
41598.7	um	Spot	Distance from Origin	30	1000000031	1954
41652.7	um	Spot	Distance from Origin	30	1000000032	1955
41609.1	um	Spot	Distance from Origin	30	1000000033	1956
41619.5	um	Spot	Distance from Origin	30	1000000034	1957
41634.3	um	Spot	Distance from Origin	30	1000000036	1958
41550.9	um	Spot	Distance from Origin	30	1000000037	1959
41549.6	um	Spot	Distance from Origin	30	1000000038	1960
41630.2	um	Spot	Distance from Origin	30	1000000039	1961
41564.1	um	Spot	Distance from Origin	30	1000000040	1962
41580.6	um	Spot	Distance from Origin	30	1000000041	1963
41340.2	um	Spot	Distance from Origin	30	1000000042	1964
41307.7	um	Spot	Distance from Origin	30	1000000043	1965
41228	um	Spot	Distance from Origin	30	1000000044	1966
41203.6	um	Spot	Distance from Origin	30	1000000045	1967
41456.4	um	Spot	Distance from Origin	30	1000000046	1968
41427.6	um	Spot	Distance from Origin	30	1000000047	1969
41453.4	um	Spot	Distance from Origin	30	1000000048	1970
41330.1	um	Spot	Distance from Origin	30	1000000049	1971
41385.8	um	Spot	Distance from Origin	30	1000000050	1972
41430.4	um	Spot	Distance from Origin	30	1000000051	1973
41429.1	um	Spot	Distance from Origin	30	1000000052	1974
41400.5	um	Spot	Distance from Origin	30	1000000053	1975
41588.1	um	Spot	Distance from Origin	30	1000000054	1976
41533.4	um	Spot	Distance from Origin	30	1000000055	1977
41609.7	um	Spot	Distance from Origin	30	1000000056	1978
41625.3	um	Spot	Distance from Origin	30	1000000071	1979
41508.4	um	Spot	Distance from Origin	30	1000000057	1980
41577.9	um	Spot	Distance from Origin	30	1000000058	1982
41594.3	um	Spot	Distance from Origin	30	1000000059	1983
41510.6	um	Spot	Distance from Origin	30	1000000060	1984
41598.5	um	Spot	Distance from Origin	30	1000000061	1985
41523.9	um	Spot	Distance from Origin	30	1000000062	1986
41517.1	um	Spot	Distance from Origin	30	1000000063	1987
41524.6	um	Spot	Distance from Origin	30	1000000064	1988
41263.7	um	Spot	Distance from Origin	31	1000000072	1989
41383.1	um	Spot	Distance from Origin	31	1000000002	1990
41389.2	um	Spot	Distance from Origin	31	1000000003	1991
41376.2	um	Spot	Distance from Origin	31	1000000005	1993
41499.3	um	Spot	Distance from Origin	31	1000000006	1994
41580.6	um	Spot	Distance from Origin	31	1000000020	1995
41545.8	um	Spot	Distance from Origin	31	1000000007	1996
41480.4	um	Spot	Distance from Origin	31	1000000008	1997
41555.1	um	Spot	Distance from Origin	31	1000000009	1998
41475.2	um	Spot	Distance from Origin	31	1000000068	1999
41452.5	um	Spot	Distance from Origin	31	1000000010	2000
41502.8	um	Spot	Distance from Origin	31	1000000012	2001
41394.2	um	Spot	Distance from Origin	31	1000000013	2002
41394.1	um	Spot	Distance from Origin	31	1000000014	2003
41401	um	Spot	Distance from Origin	31	1000000015	2004
41414	um	Spot	Distance from Origin	31	1000000016	2005
41623.3	um	Spot	Distance from Origin	31	1000000017	2006
41720.3	um	Spot	Distance from Origin	31	1000000019	2007
41608.8	um	Spot	Distance from Origin	31	1000000018	2008
41668.8	um	Spot	Distance from Origin	31	1000000021	2009
41618.5	um	Spot	Distance from Origin	31	1000000022	2010
41652.6	um	Spot	Distance from Origin	31	1000000023	2011
41677.7	um	Spot	Distance from Origin	31	1000000024	2012
41632.3	um	Spot	Distance from Origin	31	1000000025	2013
41597.6	um	Spot	Distance from Origin	31	1000000070	2014
41692.7	um	Spot	Distance from Origin	31	1000000027	2015
41655.3	um	Spot	Distance from Origin	31	1000000028	2016
41584.6	um	Spot	Distance from Origin	31	1000000029	2017
41620.1	um	Spot	Distance from Origin	31	1000000073	2018
41566.5	um	Spot	Distance from Origin	31	1000000030	2019
41598.5	um	Spot	Distance from Origin	31	1000000031	2020
41652.4	um	Spot	Distance from Origin	31	1000000032	2021
41609.5	um	Spot	Distance from Origin	31	1000000033	2022
41619.7	um	Spot	Distance from Origin	31	1000000034	2023
41598	um	Spot	Distance from Origin	31	1000000035	2024
41634.1	um	Spot	Distance from Origin	31	1000000036	2025
41551	um	Spot	Distance from Origin	31	1000000037	2026
41549.7	um	Spot	Distance from Origin	31	1000000038	2027
41630.3	um	Spot	Distance from Origin	31	1000000039	2028
41564.3	um	Spot	Distance from Origin	31	1000000040	2029
41580.4	um	Spot	Distance from Origin	31	1000000041	2030
41340.3	um	Spot	Distance from Origin	31	1000000042	2031
41308.1	um	Spot	Distance from Origin	31	1000000043	2032
41228.1	um	Spot	Distance from Origin	31	1000000044	2033
41203.5	um	Spot	Distance from Origin	31	1000000045	2034
41456.3	um	Spot	Distance from Origin	31	1000000046	2035
41427.4	um	Spot	Distance from Origin	31	1000000047	2036
41453.8	um	Spot	Distance from Origin	31	1000000048	2037
41330.6	um	Spot	Distance from Origin	31	1000000049	2038
41385.5	um	Spot	Distance from Origin	31	1000000050	2039
41430.4	um	Spot	Distance from Origin	31	1000000051	2040
41429	um	Spot	Distance from Origin	31	1000000052	2041
41400.5	um	Spot	Distance from Origin	31	1000000053	2042
41588.1	um	Spot	Distance from Origin	31	1000000054	2043
41533.4	um	Spot	Distance from Origin	31	1000000055	2044
41609.9	um	Spot	Distance from Origin	31	1000000056	2045
41625.1	um	Spot	Distance from Origin	31	1000000071	2046
41508.5	um	Spot	Distance from Origin	31	1000000057	2047
41578	um	Spot	Distance from Origin	31	1000000058	2049
41594.3	um	Spot	Distance from Origin	31	1000000059	2050
41510.8	um	Spot	Distance from Origin	31	1000000060	2051
41598.4	um	Spot	Distance from Origin	31	1000000061	2052
41524.4	um	Spot	Distance from Origin	31	1000000062	2053
41517	um	Spot	Distance from Origin	31	1000000063	2054
41524.7	um	Spot	Distance from Origin	31	1000000064	2055
41395	um	Spot	Distance from Origin	32	1000000001	2056
41383.3	um	Spot	Distance from Origin	32	1000000002	2057
41389	um	Spot	Distance from Origin	32	1000000003	2058
[truncated: 992 more rows]
