# Supplementary material for: Protocol for real-time monitoring of CD8+ T and myeloid cell behavior in human high-grade serous ovarian cancer slices
Source: STAR Protoc. 2024 Jun 2;5(2):103102. doi: 10.1016/j.xpro.2024.103102 (PMC11179100; doi:10.1016/j.xpro.2024.103102)
Supplement: Data S3. Files for testing the R script, quantification and statistical analysis step 2 [file mmc3.zip › Test files/Slice1_b/__Distance_to_Image_Border_XY_Img=1.csv]

Distance to Image Border XY Img=1
====================
Distance to Image Border XY	Unit	Category	Image	Time	TrackID	ID
76.3379	um	Spot	Image 1	1	1000000000	0
87.6816	um	Spot	Image 1	1	1000000001	1
117.725	um	Spot	Image 1	1	1000000002	2
119.348	um	Spot	Image 1	1	1000000003	3
137.145	um	Spot	Image 1	1	1000000004	5
146.686	um	Spot	Image 1	1	1000000005	6
3.16211	um	Spot	Image 1	1	1000000006	7
28.1387	um	Spot	Image 1	1	1000000007	8
41.3965	um	Spot	Image 1	1	1000000008	9
43.3965	um	Spot	Image 1	1	1000000009	10
89.9395	um	Spot	Image 1	1	1000000010	11
113.174	um	Spot	Image 1	1	1000000011	12
118.617	um	Spot	Image 1	1	1000000012	13
130.129	um	Spot	Image 1	1	1000000013	14
143.723	um	Spot	Image 1	1	1000000014	15
144.652	um	Spot	Image 1	1	1000000015	16
145.152	um	Spot	Image 1	1	1000000016	17
3.16211	um	Spot	Image 1	1	1000000017	18
17.3848	um	Spot	Image 1	1	1000000018	19
8.63672	um	Spot	Image 1	1	1000000019	20
21.582	um	Spot	Image 1	1	1000000020	21
24.5391	um	Spot	Image 1	1	1000000021	22
31.6523	um	Spot	Image 1	1	1000000022	23
51.0957	um	Spot	Image 1	1	1000000023	24
38.1016	um	Spot	Image 1	1	1000000024	25
62.4238	um	Spot	Image 1	1	1000000025	26
65.1172	um	Spot	Image 1	1	1000000026	27
15.0898	um	Spot	Image 1	1	1000000027	28
54.5352	um	Spot	Image 1	1	1000000028	29
81.9902	um	Spot	Image 1	1	1000000029	30
85.75	um	Spot	Image 1	1	1000000030	31
95.332	um	Spot	Image 1	1	1000000031	32
40.3438	um	Spot	Image 1	1	1000000032	33
88.1055	um	Spot	Image 1	1	1000000033	34
73.7461	um	Spot	Image 1	1	1000000034	35
97.4648	um	Spot	Image 1	1	1000000035	36
56.6367	um	Spot	Image 1	1	1000000036	37
123.543	um	Spot	Image 1	1	1000000037	38
136.998	um	Spot	Image 1	1	1000000038	39
54.0586	um	Spot	Image 1	1	1000000039	40
123.332	um	Spot	Image 1	1	1000000040	41
99.1797	um	Spot	Image 1	1	1000000041	42
154.133	um	Spot	Image 1	1	1000000042	43
132.5	um	Spot	Image 1	1	1000000043	44
50.8828	um	Spot	Image 1	1	1000000044	45
49.0039	um	Spot	Image 1	1	1000000045	46
176.559	um	Spot	Image 1	1	1000000046	47
154.785	um	Spot	Image 1	1	1000000047	48
148.975	um	Spot	Image 1	1	1000000048	49
95.7031	um	Spot	Image 1	1	1000000049	50
83.7988	um	Spot	Image 1	1	1000000050	51
55.8008	um	Spot	Image 1	1	1000000051	52
36.0039	um	Spot	Image 1	1	1000000052	53
22.6738	um	Spot	Image 1	1	1000000053	54
61.418	um	Spot	Image 1	1	1000000054	55
109.539	um	Spot	Image 1	1	1000000055	56
24.1406	um	Spot	Image 1	1	1000000056	57
92.125	um	Spot	Image 1	1	1000000057	58
51.0313	um	Spot	Image 1	1	1000000058	59
20.9844	um	Spot	Image 1	1	1000000059	61
56.1621	um	Spot	Image 1	1	1000000060	62
10.0742	um	Spot	Image 1	1	1000000061	63
38.7637	um	Spot	Image 1	1	1000000062	64
28.2715	um	Spot	Image 1	1	1000000063	65
17.2598	um	Spot	Image 1	1	1000000064	66
76.4336	um	Spot	Image 1	2	1000000000	67
87.4199	um	Spot	Image 1	2	1000000001	68
117.682	um	Spot	Image 1	2	1000000002	69
119.307	um	Spot	Image 1	2	1000000003	70
137.309	um	Spot	Image 1	2	1000000004	72
146.408	um	Spot	Image 1	2	1000000005	73
3.16211	um	Spot	Image 1	2	1000000006	74
28.2656	um	Spot	Image 1	2	1000000007	75
41.7031	um	Spot	Image 1	2	1000000008	76
43.3027	um	Spot	Image 1	2	1000000009	77
80.6758	um	Spot	Image 1	2	1000000065	78
90.0195	um	Spot	Image 1	2	1000000010	79
112.93	um	Spot	Image 1	2	1000000011	80
118.25	um	Spot	Image 1	2	1000000012	81
129.943	um	Spot	Image 1	2	1000000013	82
143.705	um	Spot	Image 1	2	1000000014	83
144.928	um	Spot	Image 1	2	1000000015	84
144.947	um	Spot	Image 1	2	1000000016	85
3.16211	um	Spot	Image 1	2	1000000017	86
17.3965	um	Spot	Image 1	2	1000000018	87
8.70313	um	Spot	Image 1	2	1000000019	88
21.5547	um	Spot	Image 1	2	1000000020	89
24.2305	um	Spot	Image 1	2	1000000021	90
31.4785	um	Spot	Image 1	2	1000000022	91
51.1133	um	Spot	Image 1	2	1000000023	92
38.0508	um	Spot	Image 1	2	1000000024	93
62.5234	um	Spot	Image 1	2	1000000025	94
65.2676	um	Spot	Image 1	2	1000000026	95
14.8008	um	Spot	Image 1	2	1000000027	96
54.5781	um	Spot	Image 1	2	1000000028	97
81.8984	um	Spot	Image 1	2	1000000029	98
85.5918	um	Spot	Image 1	2	1000000030	99
95.4629	um	Spot	Image 1	2	1000000031	100
40.2383	um	Spot	Image 1	2	1000000032	101
87.9961	um	Spot	Image 1	2	1000000033	102
73.5664	um	Spot	Image 1	2	1000000034	103
97.668	um	Spot	Image 1	2	1000000035	104
57.2461	um	Spot	Image 1	2	1000000036	105
123.68	um	Spot	Image 1	2	1000000037	106
136.947	um	Spot	Image 1	2	1000000038	107
54.5547	um	Spot	Image 1	2	1000000039	108
123.051	um	Spot	Image 1	2	1000000040	109
98.8828	um	Spot	Image 1	2	1000000041	110
153.477	um	Spot	Image 1	2	1000000042	111
131.922	um	Spot	Image 1	2	1000000043	112
50.9805	um	Spot	Image 1	2	1000000044	113
49.416	um	Spot	Image 1	2	1000000045	114
176.645	um	Spot	Image 1	2	1000000046	115
155.094	um	Spot	Image 1	2	1000000047	116
148.969	um	Spot	Image 1	2	1000000048	117
95.6348	um	Spot	Image 1	2	1000000049	118
83.9199	um	Spot	Image 1	2	1000000050	119
56	um	Spot	Image 1	2	1000000051	120
35.8164	um	Spot	Image 1	2	1000000052	121
22.7168	um	Spot	Image 1	2	1000000053	122
61.2422	um	Spot	Image 1	2	1000000054	123
109.492	um	Spot	Image 1	2	1000000055	124
23.9922	um	Spot	Image 1	2	1000000056	125
92.1699	um	Spot	Image 1	2	1000000057	126
51.0859	um	Spot	Image 1	2	1000000058	128
20.8906	um	Spot	Image 1	2	1000000059	129
55.9082	um	Spot	Image 1	2	1000000060	130
10.1016	um	Spot	Image 1	2	1000000061	131
38.6348	um	Spot	Image 1	2	1000000062	132
28.4238	um	Spot	Image 1	2	1000000063	133
17.3984	um	Spot	Image 1	2	1000000064	134
76.1914	um	Spot	Image 1	3	1000000000	135
117.607	um	Spot	Image 1	3	1000000002	136
137.49	um	Spot	Image 1	3	1000000004	138
146.309	um	Spot	Image 1	3	1000000005	139
3.16211	um	Spot	Image 1	3	1000000006	140
28.3027	um	Spot	Image 1	3	1000000007	141
41.3945	um	Spot	Image 1	3	1000000008	142
43.2773	um	Spot	Image 1	3	1000000009	143
80.2148	um	Spot	Image 1	3	1000000065	144
89.7207	um	Spot	Image 1	3	1000000010	145
113.096	um	Spot	Image 1	3	1000000011	146
118.064	um	Spot	Image 1	3	1000000012	147
119.098	um	Spot	Image 1	3	1000000003	148
129.789	um	Spot	Image 1	3	1000000013	149
143.758	um	Spot	Image 1	3	1000000014	150
144.889	um	Spot	Image 1	3	1000000015	151
144.857	um	Spot	Image 1	3	1000000016	152
3.16211	um	Spot	Image 1	3	1000000017	153
17.2441	um	Spot	Image 1	3	1000000018	154
8.74609	um	Spot	Image 1	3	1000000019	155
21.7734	um	Spot	Image 1	3	1000000020	156
24.7051	um	Spot	Image 1	3	1000000021	157
31.7012	um	Spot	Image 1	3	1000000022	158
51.1191	um	Spot	Image 1	3	1000000023	159
38.5156	um	Spot	Image 1	3	1000000024	160
62.5918	um	Spot	Image 1	3	1000000025	161
67.1348	um	Spot	Image 1	3	1000000026	162
15.4531	um	Spot	Image 1	3	1000000027	163
54.4961	um	Spot	Image 1	3	1000000028	164
81.8359	um	Spot	Image 1	3	1000000029	165
85.6602	um	Spot	Image 1	3	1000000030	166
95.5469	um	Spot	Image 1	3	1000000031	167
40.0703	um	Spot	Image 1	3	1000000032	168
88.0313	um	Spot	Image 1	3	1000000033	169
73.5391	um	Spot	Image 1	3	1000000034	170
97.4844	um	Spot	Image 1	3	1000000035	171
57.2031	um	Spot	Image 1	3	1000000036	172
123.551	um	Spot	Image 1	3	1000000037	173
136.854	um	Spot	Image 1	3	1000000038	174
55.043	um	Spot	Image 1	3	1000000039	175
123.004	um	Spot	Image 1	3	1000000040	176
98.5742	um	Spot	Image 1	3	1000000041	177
153.613	um	Spot	Image 1	3	1000000042	178
130.582	um	Spot	Image 1	3	1000000043	179
51.0059	um	Spot	Image 1	3	1000000044	180
49.3984	um	Spot	Image 1	3	1000000045	181
176.693	um	Spot	Image 1	3	1000000046	182
154.924	um	Spot	Image 1	3	1000000047	183
149.039	um	Spot	Image 1	3	1000000048	184
95.6016	um	Spot	Image 1	3	1000000049	185
83.7109	um	Spot	Image 1	3	1000000050	186
55.959	um	Spot	Image 1	3	1000000051	187
36.2148	um	Spot	Image 1	3	1000000052	188
22.8789	um	Spot	Image 1	3	1000000053	189
61.4297	um	Spot	Image 1	3	1000000054	190
109.473	um	Spot	Image 1	3	1000000055	191
24.0586	um	Spot	Image 1	3	1000000056	192
92.2695	um	Spot	Image 1	3	1000000057	194
51.3125	um	Spot	Image 1	3	1000000058	195
20.9805	um	Spot	Image 1	3	1000000059	196
56.127	um	Spot	Image 1	3	1000000060	197
10.1367	um	Spot	Image 1	3	1000000061	198
38.8184	um	Spot	Image 1	3	1000000062	199
28.2832	um	Spot	Image 1	3	1000000063	200
17.4805	um	Spot	Image 1	3	1000000064	201
87.8594	um	Spot	Image 1	4	1000000001	202
117.66	um	Spot	Image 1	4	1000000002	203
137.547	um	Spot	Image 1	4	1000000004	205
146.398	um	Spot	Image 1	4	1000000005	206
3.16211	um	Spot	Image 1	4	1000000006	207
28.4336	um	Spot	Image 1	4	1000000007	208
41.7637	um	Spot	Image 1	4	1000000008	209
43.3828	um	Spot	Image 1	4	1000000009	210
80.7402	um	Spot	Image 1	4	1000000065	211
89.9258	um	Spot	Image 1	4	1000000010	212
113.275	um	Spot	Image 1	4	1000000011	213
118.021	um	Spot	Image 1	4	1000000012	214
119.031	um	Spot	Image 1	4	1000000003	215
129.938	um	Spot	Image 1	4	1000000013	216
143.883	um	Spot	Image 1	4	1000000014	217
144.947	um	Spot	Image 1	4	1000000015	218
144.893	um	Spot	Image 1	4	1000000016	219
3.16211	um	Spot	Image 1	4	1000000017	220
17.4512	um	Spot	Image 1	4	1000000018	221
8.59375	um	Spot	Image 1	4	1000000019	222
21.7402	um	Spot	Image 1	4	1000000020	223
24.8105	um	Spot	Image 1	4	1000000021	224
31.7813	um	Spot	Image 1	4	1000000022	225
51.2324	um	Spot	Image 1	4	1000000023	226
38.3711	um	Spot	Image 1	4	1000000024	227
62.5449	um	Spot	Image 1	4	1000000025	228
65.5527	um	Spot	Image 1	4	1000000026	229
15.1602	um	Spot	Image 1	4	1000000027	230
54.332	um	Spot	Image 1	4	1000000028	231
81.9648	um	Spot	Image 1	4	1000000029	232
85.7559	um	Spot	Image 1	4	1000000030	233
40.1406	um	Spot	Image 1	4	1000000032	234
88.3789	um	Spot	Image 1	4	1000000033	235
73.6758	um	Spot	Image 1	4	1000000034	236
97.6758	um	Spot	Image 1	4	1000000035	237
57.1758	um	Spot	Image 1	4	1000000036	238
123.623	um	Spot	Image 1	4	1000000037	239
136.963	um	Spot	Image 1	4	1000000038	240
54.4648	um	Spot	Image 1	4	1000000039	241
123.078	um	Spot	Image 1	4	1000000040	242
98.9688	um	Spot	Image 1	4	1000000041	243
153.898	um	Spot	Image 1	4	1000000042	244
129.512	um	Spot	Image 1	4	1000000043	245
50.8047	um	Spot	Image 1	4	1000000044	246
49.2324	um	Spot	Image 1	4	1000000045	247
176.59	um	Spot	Image 1	4	1000000046	248
154.959	um	Spot	Image 1	4	1000000047	249
149.027	um	Spot	Image 1	4	1000000048	250
95.6465	um	Spot	Image 1	4	1000000049	251
83.7305	um	Spot	Image 1	4	1000000050	252
55.8906	um	Spot	Image 1	4	1000000051	253
35.9648	um	Spot	Image 1	4	1000000052	254
22.6133	um	Spot	Image 1	4	1000000053	255
61.1719	um	Spot	Image 1	4	1000000054	256
109.359	um	Spot	Image 1	4	1000000055	257
24.0508	um	Spot	Image 1	4	1000000056	258
92.1191	um	Spot	Image 1	4	1000000057	259
51.0859	um	Spot	Image 1	4	1000000058	260
20.9258	um	Spot	Image 1	4	1000000059	262
56.0449	um	Spot	Image 1	4	1000000060	263
10.0586	um	Spot	Image 1	4	1000000061	264
38.6387	um	Spot	Image 1	4	1000000062	265
28.4941	um	Spot	Image 1	4	1000000063	266
17.4453	um	Spot	Image 1	4	1000000064	267
76.5762	um	Spot	Image 1	5	1000000000	268
117.711	um	Spot	Image 1	5	1000000002	269
137.459	um	Spot	Image 1	5	1000000004	271
146.408	um	Spot	Image 1	5	1000000005	272
3.16211	um	Spot	Image 1	5	1000000006	273
21.6641	um	Spot	Image 1	5	1000000020	274
28.4297	um	Spot	Image 1	5	1000000007	275
41.9258	um	Spot	Image 1	5	1000000008	276
43.7637	um	Spot	Image 1	5	1000000009	277
80.6719	um	Spot	Image 1	5	1000000065	278
89.8594	um	Spot	Image 1	5	1000000010	279
113.406	um	Spot	Image 1	5	1000000011	280
117.984	um	Spot	Image 1	5	1000000012	281
119.174	um	Spot	Image 1	5	1000000003	282
130.031	um	Spot	Image 1	5	1000000013	283
143.906	um	Spot	Image 1	5	1000000014	284
144.939	um	Spot	Image 1	5	1000000015	285
145.088	um	Spot	Image 1	5	1000000016	286
3.16211	um	Spot	Image 1	5	1000000017	287
17.4824	um	Spot	Image 1	5	1000000018	288
8.80859	um	Spot	Image 1	5	1000000019	289
24.7168	um	Spot	Image 1	5	1000000021	290
31.666	um	Spot	Image 1	5	1000000022	291
51.248	um	Spot	Image 1	5	1000000023	292
38.4453	um	Spot	Image 1	5	1000000024	293
62.7441	um	Spot	Image 1	5	1000000025	294
66.3438	um	Spot	Image 1	5	1000000026	295
15.1719	um	Spot	Image 1	5	1000000027	296
54.5703	um	Spot	Image 1	5	1000000028	297
82.0898	um	Spot	Image 1	5	1000000029	298
85.7949	um	Spot	Image 1	5	1000000030	299
95.0488	um	Spot	Image 1	5	1000000031	300
40.4102	um	Spot	Image 1	5	1000000032	301
88.0195	um	Spot	Image 1	5	1000000033	302
97.6211	um	Spot	Image 1	5	1000000035	303
73.7305	um	Spot	Image 1	5	1000000034	304
57.1641	um	Spot	Image 1	5	1000000036	305
123.725	um	Spot	Image 1	5	1000000037	306
137.074	um	Spot	Image 1	5	1000000038	307
54.3477	um	Spot	Image 1	5	1000000039	308
123.258	um	Spot	Image 1	5	1000000040	309
99.4609	um	Spot	Image 1	5	1000000041	310
153.555	um	Spot	Image 1	5	1000000042	311
129.383	um	Spot	Image 1	5	1000000043	312
50.8203	um	Spot	Image 1	5	1000000044	313
49.2539	um	Spot	Image 1	5	1000000045	314
176.566	um	Spot	Image 1	5	1000000046	315
154.951	um	Spot	Image 1	5	1000000047	316
148.943	um	Spot	Image 1	5	1000000048	317
95.3828	um	Spot	Image 1	5	1000000049	318
83.3691	um	Spot	Image 1	5	1000000050	319
55.9395	um	Spot	Image 1	5	1000000051	320
35.9824	um	Spot	Image 1	5	1000000052	321
22.7246	um	Spot	Image 1	5	1000000053	322
61.4922	um	Spot	Image 1	5	1000000054	323
109.566	um	Spot	Image 1	5	1000000055	324
24.1328	um	Spot	Image 1	5	1000000056	325
92.1621	um	Spot	Image 1	5	1000000057	326
51.2578	um	Spot	Image 1	5	1000000058	327
21.043	um	Spot	Image 1	5	1000000059	329
56.0879	um	Spot	Image 1	5	1000000060	330
10.0547	um	Spot	Image 1	5	1000000061	331
38.7109	um	Spot	Image 1	5	1000000062	332
28.2578	um	Spot	Image 1	5	1000000063	333
17.3086	um	Spot	Image 1	5	1000000064	334
117.789	um	Spot	Image 1	6	1000000002	335
137.855	um	Spot	Image 1	6	1000000004	337
146.697	um	Spot	Image 1	6	1000000005	338
3.16211	um	Spot	Image 1	6	1000000006	339
29.0859	um	Spot	Image 1	6	1000000007	340
41.9766	um	Spot	Image 1	6	1000000008	341
43.6914	um	Spot	Image 1	6	1000000009	342
89.9395	um	Spot	Image 1	6	1000000010	343
117.971	um	Spot	Image 1	6	1000000012	344
119.014	um	Spot	Image 1	6	1000000003	345
129.973	um	Spot	Image 1	6	1000000013	346
143.863	um	Spot	Image 1	6	1000000014	347
145.012	um	Spot	Image 1	6	1000000015	348
144.871	um	Spot	Image 1	6	1000000016	349
3.16211	um	Spot	Image 1	6	1000000017	350
17.5078	um	Spot	Image 1	6	1000000018	351
8.90234	um	Spot	Image 1	6	1000000019	352
21.7715	um	Spot	Image 1	6	1000000020	353
24.8145	um	Spot	Image 1	6	1000000021	354
31.3652	um	Spot	Image 1	6	1000000022	355
51.3223	um	Spot	Image 1	6	1000000023	356
38.3555	um	Spot	Image 1	6	1000000024	357
62.6523	um	Spot	Image 1	6	1000000025	358
66.0078	um	Spot	Image 1	6	1000000026	359
15.5469	um	Spot	Image 1	6	1000000027	360
54.5547	um	Spot	Image 1	6	1000000028	361
81.9883	um	Spot	Image 1	6	1000000029	362
85.8047	um	Spot	Image 1	6	1000000030	363
95.582	um	Spot	Image 1	6	1000000031	364
40.2734	um	Spot	Image 1	6	1000000032	365
88.1484	um	Spot	Image 1	6	1000000033	366
73.7461	um	Spot	Image 1	6	1000000034	367
97.832	um	Spot	Image 1	6	1000000035	368
57.0898	um	Spot	Image 1	6	1000000036	369
123.785	um	Spot	Image 1	6	1000000037	370
136.994	um	Spot	Image 1	6	1000000038	371
54.2188	um	Spot	Image 1	6	1000000039	372
123.207	um	Spot	Image 1	6	1000000040	373
99.3242	um	Spot	Image 1	6	1000000041	374
153.543	um	Spot	Image 1	6	1000000042	375
129.281	um	Spot	Image 1	6	1000000043	376
50.918	um	Spot	Image 1	6	1000000044	377
48.9395	um	Spot	Image 1	6	1000000045	378
176.816	um	Spot	Image 1	6	1000000046	379
154.85	um	Spot	Image 1	6	1000000047	380
148.91	um	Spot	Image 1	6	1000000048	381
95.5313	um	Spot	Image 1	6	1000000049	382
83.9043	um	Spot	Image 1	6	1000000050	383
55.9492	um	Spot	Image 1	6	1000000051	384
36.2813	um	Spot	Image 1	6	1000000052	385
22.6641	um	Spot	Image 1	6	1000000053	386
61.4336	um	Spot	Image 1	6	1000000054	387
109.453	um	Spot	Image 1	6	1000000055	388
24.0664	um	Spot	Image 1	6	1000000056	389
92.1465	um	Spot	Image 1	6	1000000057	390
50.9961	um	Spot	Image 1	6	1000000058	392
20.9414	um	Spot	Image 1	6	1000000059	393
56.1113	um	Spot	Image 1	6	1000000060	394
10.043	um	Spot	Image 1	6	1000000061	395
38.4609	um	Spot	Image 1	6	1000000062	396
28.4434	um	Spot	Image 1	6	1000000063	397
17.3535	um	Spot	Image 1	6	1000000064	398
76.2461	um	Spot	Image 1	7	1000000000	399
87.7383	um	Spot	Image 1	7	1000000001	400
117.818	um	Spot	Image 1	7	1000000002	401
119.172	um	Spot	Image 1	7	1000000003	402
138.23	um	Spot	Image 1	7	1000000004	404
146.646	um	Spot	Image 1	7	1000000005	405
3.16211	um	Spot	Image 1	7	1000000006	406
21.8242	um	Spot	Image 1	7	1000000020	407
28.377	um	Spot	Image 1	7	1000000007	408
42.0352	um	Spot	Image 1	7	1000000008	409
43.4219	um	Spot	Image 1	7	1000000009	410
81.1738	um	Spot	Image 1	7	1000000065	411
90.1738	um	Spot	Image 1	7	1000000010	412
117.98	um	Spot	Image 1	7	1000000012	413
129.861	um	Spot	Image 1	7	1000000013	414
144.006	um	Spot	Image 1	7	1000000014	415
145.041	um	Spot	Image 1	7	1000000015	416
145.176	um	Spot	Image 1	7	1000000016	417
3.16211	um	Spot	Image 1	7	1000000017	418
17.5527	um	Spot	Image 1	7	1000000018	419
8.9375	um	Spot	Image 1	7	1000000019	420
24.5293	um	Spot	Image 1	7	1000000021	421
31.6309	um	Spot	Image 1	7	1000000022	422
51.4102	um	Spot	Image 1	7	1000000023	423
38.3281	um	Spot	Image 1	7	1000000024	424
62.6465	um	Spot	Image 1	7	1000000025	425
65.8398	um	Spot	Image 1	7	1000000026	426
15.625	um	Spot	Image 1	7	1000000027	427
55.1055	um	Spot	Image 1	7	1000000028	428
82.1113	um	Spot	Image 1	7	1000000029	429
85.8359	um	Spot	Image 1	7	1000000030	430
95.4551	um	Spot	Image 1	7	1000000031	431
40.4688	um	Spot	Image 1	7	1000000032	432
88.707	um	Spot	Image 1	7	1000000033	433
73.8867	um	Spot	Image 1	7	1000000034	434
97.5391	um	Spot	Image 1	7	1000000035	435
57.3438	um	Spot	Image 1	7	1000000036	436
123.787	um	Spot	Image 1	7	1000000037	437
137.041	um	Spot	Image 1	7	1000000038	438
54.7148	um	Spot	Image 1	7	1000000039	439
123.359	um	Spot	Image 1	7	1000000040	440
99.2266	um	Spot	Image 1	7	1000000041	441
153.727	um	Spot	Image 1	7	1000000042	442
129.145	um	Spot	Image 1	7	1000000043	443
50.7383	um	Spot	Image 1	7	1000000044	444
49.1211	um	Spot	Image 1	7	1000000045	445
176.598	um	Spot	Image 1	7	1000000046	446
154.922	um	Spot	Image 1	7	1000000047	447
148.811	um	Spot	Image 1	7	1000000048	448
95.4121	um	Spot	Image 1	7	1000000049	449
83.5586	um	Spot	Image 1	7	1000000050	450
55.8633	um	Spot	Image 1	7	1000000051	451
36.1289	um	Spot	Image 1	7	1000000052	452
22.7793	um	Spot	Image 1	7	1000000053	453
61.3516	um	Spot	Image 1	7	1000000054	454
109.539	um	Spot	Image 1	7	1000000055	455
24.1484	um	Spot	Image 1	7	1000000056	456
92.1445	um	Spot	Image 1	7	1000000057	457
51.0742	um	Spot	Image 1	7	1000000058	459
21.0273	um	Spot	Image 1	7	1000000059	460
56.0586	um	Spot	Image 1	7	1000000060	461
10.2773	um	Spot	Image 1	7	1000000061	462
38.5449	um	Spot	Image 1	7	1000000062	463
28.1602	um	Spot	Image 1	7	1000000063	464
17.3613	um	Spot	Image 1	7	1000000064	465
76.2891	um	Spot	Image 1	8	1000000000	466
117.715	um	Spot	Image 1	8	1000000002	467
119.773	um	Spot	Image 1	8	1000000003	468
139.168	um	Spot	Image 1	8	1000000004	470
146.574	um	Spot	Image 1	8	1000000005	471
3.16211	um	Spot	Image 1	8	1000000006	472
21.8184	um	Spot	Image 1	8	1000000020	473
28.5684	um	Spot	Image 1	8	1000000007	474
41.9746	um	Spot	Image 1	8	1000000008	475
43.748	um	Spot	Image 1	8	1000000009	476
80.8535	um	Spot	Image 1	8	1000000065	477
89.5527	um	Spot	Image 1	8	1000000010	478
113.172	um	Spot	Image 1	8	1000000011	479
118.041	um	Spot	Image 1	8	1000000012	480
129.799	um	Spot	Image 1	8	1000000013	481
144.268	um	Spot	Image 1	8	1000000014	482
145.014	um	Spot	Image 1	8	1000000015	483
145.242	um	Spot	Image 1	8	1000000016	484
3.16211	um	Spot	Image 1	8	1000000017	485
17.5332	um	Spot	Image 1	8	1000000018	486
8.89844	um	Spot	Image 1	8	1000000019	487
24.5488	um	Spot	Image 1	8	1000000021	488
31.8711	um	Spot	Image 1	8	1000000022	489
51.4258	um	Spot	Image 1	8	1000000023	490
38.5469	um	Spot	Image 1	8	1000000024	491
62.7734	um	Spot	Image 1	8	1000000025	492
65.4688	um	Spot	Image 1	8	1000000026	493
15.2266	um	Spot	Image 1	8	1000000027	494
54.5938	um	Spot	Image 1	8	1000000028	495
82.002	um	Spot	Image 1	8	1000000029	496
85.8418	um	Spot	Image 1	8	1000000030	497
95.4902	um	Spot	Image 1	8	1000000031	498
40.3281	um	Spot	Image 1	8	1000000032	499
88.1484	um	Spot	Image 1	8	1000000033	500
73.8516	um	Spot	Image 1	8	1000000034	501
97.5469	um	Spot	Image 1	8	1000000035	502
57.1484	um	Spot	Image 1	8	1000000036	503
123.707	um	Spot	Image 1	8	1000000037	504
137.063	um	Spot	Image 1	8	1000000038	505
54.8594	um	Spot	Image 1	8	1000000039	506
123.176	um	Spot	Image 1	8	1000000040	507
99.0469	um	Spot	Image 1	8	1000000041	508
153.148	um	Spot	Image 1	8	1000000042	509
129.059	um	Spot	Image 1	8	1000000043	510
50.9219	um	Spot	Image 1	8	1000000044	511
49.3203	um	Spot	Image 1	8	1000000045	512
176.707	um	Spot	Image 1	8	1000000046	513
154.689	um	Spot	Image 1	8	1000000047	514
148.955	um	Spot	Image 1	8	1000000048	515
95.4414	um	Spot	Image 1	8	1000000049	516
83.9746	um	Spot	Image 1	8	1000000050	517
55.9434	um	Spot	Image 1	8	1000000051	518
36.4336	um	Spot	Image 1	8	1000000052	519
22.7422	um	Spot	Image 1	8	1000000053	520
61.2461	um	Spot	Image 1	8	1000000054	521
109.438	um	Spot	Image 1	8	1000000055	522
24.1133	um	Spot	Image 1	8	1000000056	523
92.0547	um	Spot	Image 1	8	1000000057	524
50.8516	um	Spot	Image 1	8	1000000058	526
20.9453	um	Spot	Image 1	8	1000000059	527
56.1602	um	Spot	Image 1	8	1000000060	528
10.1992	um	Spot	Image 1	8	1000000061	529
38.8223	um	Spot	Image 1	8	1000000062	530
28.2559	um	Spot	Image 1	8	1000000063	531
17.4551	um	Spot	Image 1	8	1000000064	532
77.1465	um	Spot	Image 1	9	1000000000	533
117.729	um	Spot	Image 1	9	1000000002	534
138.719	um	Spot	Image 1	9	1000000004	536
146.506	um	Spot	Image 1	9	1000000005	537
3.16211	um	Spot	Image 1	9	1000000006	538
21.8105	um	Spot	Image 1	9	1000000020	539
29.3457	um	Spot	Image 1	9	1000000007	540
42.1016	um	Spot	Image 1	9	1000000008	541
43.7441	um	Spot	Image 1	9	1000000009	542
81.2051	um	Spot	Image 1	9	1000000065	543
89.6328	um	Spot	Image 1	9	1000000010	544
113.289	um	Spot	Image 1	9	1000000011	545
117.977	um	Spot	Image 1	9	1000000012	546
119.502	um	Spot	Image 1	9	1000000003	547
129.879	um	Spot	Image 1	9	1000000013	548
144.322	um	Spot	Image 1	9	1000000014	549
144.975	um	Spot	Image 1	9	1000000015	550
145.27	um	Spot	Image 1	9	1000000016	551
3.16211	um	Spot	Image 1	9	1000000017	552
8.97656	um	Spot	Image 1	9	1000000019	553
17.7461	um	Spot	Image 1	9	1000000018	554
24.9219	um	Spot	Image 1	9	1000000021	555
32.1406	um	Spot	Image 1	9	1000000022	556
51.3867	um	Spot	Image 1	9	1000000023	557
38.8555	um	Spot	Image 1	9	1000000024	558
62.7813	um	Spot	Image 1	9	1000000025	559
65.9551	um	Spot	Image 1	9	1000000026	560
15.3867	um	Spot	Image 1	9	1000000027	561
54.5078	um	Spot	Image 1	9	1000000028	562
82.0938	um	Spot	Image 1	9	1000000029	563
85.8047	um	Spot	Image 1	9	1000000030	564
95.7246	um	Spot	Image 1	9	1000000031	565
40.4063	um	Spot	Image 1	9	1000000032	566
88.2773	um	Spot	Image 1	9	1000000033	567
73.6914	um	Spot	Image 1	9	1000000034	568
97.6094	um	Spot	Image 1	9	1000000035	569
57.2695	um	Spot	Image 1	9	1000000036	570
123.723	um	Spot	Image 1	9	1000000037	571
137.078	um	Spot	Image 1	9	1000000038	572
54.8438	um	Spot	Image 1	9	1000000039	573
123.219	um	Spot	Image 1	9	1000000040	574
99.1797	um	Spot	Image 1	9	1000000041	575
153.203	um	Spot	Image 1	9	1000000042	576
129.746	um	Spot	Image 1	9	1000000043	577
50.6895	um	Spot	Image 1	9	1000000044	578
49.4863	um	Spot	Image 1	9	1000000045	579
176.529	um	Spot	Image 1	9	1000000046	580
154.826	um	Spot	Image 1	9	1000000047	581
148.879	um	Spot	Image 1	9	1000000048	582
95.3398	um	Spot	Image 1	9	1000000049	583
83.5488	um	Spot	Image 1	9	1000000050	584
55.8496	um	Spot	Image 1	9	1000000051	585
36.0918	um	Spot	Image 1	9	1000000052	586
22.7559	um	Spot	Image 1	9	1000000053	587
61.5938	um	Spot	Image 1	9	1000000054	588
109.484	um	Spot	Image 1	9	1000000055	589
24.1055	um	Spot	Image 1	9	1000000056	590
91.9883	um	Spot	Image 1	9	1000000057	592
50.9414	um	Spot	Image 1	9	1000000058	593
21.0039	um	Spot	Image 1	9	1000000059	594
56.0527	um	Spot	Image 1	9	1000000060	595
9.99609	um	Spot	Image 1	9	1000000061	596
38.6953	um	Spot	Image 1	9	1000000062	597
28.4668	um	Spot	Image 1	9	1000000063	598
17.3887	um	Spot	Image 1	9	1000000064	599
76.2832	um	Spot	Image 1	10	1000000000	600
87.6816	um	Spot	Image 1	10	1000000001	601
117.814	um	Spot	Image 1	10	1000000002	602
140.084	um	Spot	Image 1	10	1000000004	604
146.555	um	Spot	Image 1	10	1000000005	605
3.16211	um	Spot	Image 1	10	1000000006	606
21.8184	um	Spot	Image 1	10	1000000020	607
29.8086	um	Spot	Image 1	10	1000000007	608
42.2266	um	Spot	Image 1	10	1000000008	609
43.6602	um	Spot	Image 1	10	1000000009	610
80.7734	um	Spot	Image 1	10	1000000065	611
89.8496	um	Spot	Image 1	10	1000000010	612
117.99	um	Spot	Image 1	10	1000000012	613
119.459	um	Spot	Image 1	10	1000000003	614
129.912	um	Spot	Image 1	10	1000000013	615
144.35	um	Spot	Image 1	10	1000000014	616
145.283	um	Spot	Image 1	10	1000000016	617
3.16211	um	Spot	Image 1	10	1000000017	618
17.5371	um	Spot	Image 1	10	1000000018	619
9.07422	um	Spot	Image 1	10	1000000019	620
24.8262	um	Spot	Image 1	10	1000000021	621
31.9805	um	Spot	Image 1	10	1000000022	622
51.5391	um	Spot	Image 1	10	1000000023	623
38.4727	um	Spot	Image 1	10	1000000024	624
62.7656	um	Spot	Image 1	10	1000000025	625
65.6309	um	Spot	Image 1	10	1000000026	626
15.2305	um	Spot	Image 1	10	1000000027	627
54.8086	um	Spot	Image 1	10	1000000028	628
82.1328	um	Spot	Image 1	10	1000000029	629
85.9609	um	Spot	Image 1	10	1000000030	630
95.4922	um	Spot	Image 1	10	1000000031	631
40.2773	um	Spot	Image 1	10	1000000032	632
88.3008	um	Spot	Image 1	10	1000000033	633
73.6875	um	Spot	Image 1	10	1000000034	634
97.4883	um	Spot	Image 1	10	1000000035	635
57.2109	um	Spot	Image 1	10	1000000036	636
123.713	um	Spot	Image 1	10	1000000037	637
137.17	um	Spot	Image 1	10	1000000038	638
54.8555	um	Spot	Image 1	10	1000000039	639
123.203	um	Spot	Image 1	10	1000000040	640
99.4414	um	Spot	Image 1	10	1000000041	641
153.574	um	Spot	Image 1	10	1000000042	642
130.672	um	Spot	Image 1	10	1000000043	643
50.584	um	Spot	Image 1	10	1000000044	644
49.3379	um	Spot	Image 1	10	1000000045	645
176.506	um	Spot	Image 1	10	1000000046	646
154.703	um	Spot	Image 1	10	1000000047	647
149.039	um	Spot	Image 1	10	1000000048	648
95.2871	um	Spot	Image 1	10	1000000049	649
83.6992	um	Spot	Image 1	10	1000000050	650
55.9531	um	Spot	Image 1	10	1000000051	651
36.459	um	Spot	Image 1	10	1000000052	652
22.7109	um	Spot	Image 1	10	1000000053	653
61.3672	um	Spot	Image 1	10	1000000054	654
109.559	um	Spot	Image 1	10	1000000055	655
24.1484	um	Spot	Image 1	10	1000000056	656
92.0879	um	Spot	Image 1	10	1000000057	657
50.7188	um	Spot	Image 1	10	1000000058	658
21.0039	um	Spot	Image 1	10	1000000059	660
55.9668	um	Spot	Image 1	10	1000000060	661
10.2578	um	Spot	Image 1	10	1000000061	662
38.457	um	Spot	Image 1	10	1000000062	663
28.2266	um	Spot	Image 1	10	1000000063	664
17.4082	um	Spot	Image 1	10	1000000064	665
76.0039	um	Spot	Image 1	11	1000000000	666
87.6914	um	Spot	Image 1	11	1000000001	667
117.77	um	Spot	Image 1	11	1000000002	668
140.023	um	Spot	Image 1	11	1000000004	670
146.293	um	Spot	Image 1	11	1000000005	671
3.16211	um	Spot	Image 1	11	1000000006	672
21.8379	um	Spot	Image 1	11	1000000020	673
28.1191	um	Spot	Image 1	11	1000000007	674
42.1504	um	Spot	Image 1	11	1000000008	675
43.5273	um	Spot	Image 1	11	1000000009	676
89.9258	um	Spot	Image 1	11	1000000010	677
113.256	um	Spot	Image 1	11	1000000011	678
117.904	um	Spot	Image 1	11	1000000012	679
118.797	um	Spot	Image 1	11	1000000003	680
129.721	um	Spot	Image 1	11	1000000013	681
144.434	um	Spot	Image 1	11	1000000014	682
145.02	um	Spot	Image 1	11	1000000015	683
145.072	um	Spot	Image 1	11	1000000016	684
3.16211	um	Spot	Image 1	11	1000000017	685
17.5332	um	Spot	Image 1	11	1000000018	686
8.90625	um	Spot	Image 1	11	1000000019	687
24.7793	um	Spot	Image 1	11	1000000021	688
32.0215	um	Spot	Image 1	11	1000000022	689
51.4395	um	Spot	Image 1	11	1000000023	690
38.2227	um	Spot	Image 1	11	1000000024	691
62.5078	um	Spot	Image 1	11	1000000025	692
65.9609	um	Spot	Image 1	11	1000000026	693
15.75	um	Spot	Image 1	11	1000000027	694
54.6211	um	Spot	Image 1	11	1000000028	695
82.1191	um	Spot	Image 1	11	1000000029	696
85.8613	um	Spot	Image 1	11	1000000030	697
88.168	um	Spot	Image 1	11	1000000033	698
40.1719	um	Spot	Image 1	11	1000000032	699
73.6797	um	Spot	Image 1	11	1000000034	700
97.6484	um	Spot	Image 1	11	1000000035	701
57.0234	um	Spot	Image 1	11	1000000036	702
123.771	um	Spot	Image 1	11	1000000037	703
137.029	um	Spot	Image 1	11	1000000038	704
54.9375	um	Spot	Image 1	11	1000000039	705
123.156	um	Spot	Image 1	11	1000000040	706
99.4063	um	Spot	Image 1	11	1000000041	707
153.66	um	Spot	Image 1	11	1000000042	708
131.344	um	Spot	Image 1	11	1000000043	709
50.6699	um	Spot	Image 1	11	1000000044	710
49.6758	um	Spot	Image 1	11	1000000045	711
176.598	um	Spot	Image 1	11	1000000046	712
154.975	um	Spot	Image 1	11	1000000047	713
148.955	um	Spot	Image 1	11	1000000048	714
95.6426	um	Spot	Image 1	11	1000000049	715
83.6113	um	Spot	Image 1	11	1000000050	716
56.1328	um	Spot	Image 1	11	1000000051	717
36.25	um	Spot	Image 1	11	1000000052	718
22.7891	um	Spot	Image 1	11	1000000053	719
61.5117	um	Spot	Image 1	11	1000000054	720
109.438	um	Spot	Image 1	11	1000000055	721
23.9023	um	Spot	Image 1	11	1000000056	722
92.2344	um	Spot	Image 1	11	1000000057	723
51.2891	um	Spot	Image 1	11	1000000058	724
20.9805	um	Spot	Image 1	11	1000000059	726
56.1348	um	Spot	Image 1	11	1000000060	727
10.0586	um	Spot	Image 1	11	1000000061	728
38.293	um	Spot	Image 1	11	1000000062	729
28.3262	um	Spot	Image 1	11	1000000063	730
17.4141	um	Spot	Image 1	11	1000000064	731
76.3574	um	Spot	Image 1	12	1000000000	732
87.6367	um	Spot	Image 1	12	1000000001	733
117.686	um	Spot	Image 1	12	1000000002	734
139.18	um	Spot	Image 1	12	1000000004	736
146.471	um	Spot	Image 1	12	1000000005	737
3.16211	um	Spot	Image 1	12	1000000006	738
21.8164	um	Spot	Image 1	12	1000000020	739
28.1016	um	Spot	Image 1	12	1000000007	740
42.3594	um	Spot	Image 1	12	1000000008	741
43.5488	um	Spot	Image 1	12	1000000009	742
89.8203	um	Spot	Image 1	12	1000000010	743
118.059	um	Spot	Image 1	12	1000000012	744
119.109	um	Spot	Image 1	12	1000000003	745
129.908	um	Spot	Image 1	12	1000000013	746
144.4	um	Spot	Image 1	12	1000000014	747
145.299	um	Spot	Image 1	12	1000000016	748
3.16211	um	Spot	Image 1	12	1000000017	749
8.89063	um	Spot	Image 1	12	1000000019	750
17.6699	um	Spot	Image 1	12	1000000018	751
24.9004	um	Spot	Image 1	12	1000000021	752
32.1094	um	Spot	Image 1	12	1000000022	753
51.5234	um	Spot	Image 1	12	1000000023	754
38.6055	um	Spot	Image 1	12	1000000024	755
62.7676	um	Spot	Image 1	12	1000000025	756
15.0781	um	Spot	Image 1	12	1000000027	757
54.7813	um	Spot	Image 1	12	1000000028	758
82.2969	um	Spot	Image 1	12	1000000029	759
85.9199	um	Spot	Image 1	12	1000000030	760
95.4277	um	Spot	Image 1	12	1000000031	761
40.2813	um	Spot	Image 1	12	1000000032	762
88.25	um	Spot	Image 1	12	1000000033	763
73.5	um	Spot	Image 1	12	1000000034	764
56.9102	um	Spot	Image 1	12	1000000036	765
123.854	um	Spot	Image 1	12	1000000037	766
137.008	um	Spot	Image 1	12	1000000038	767
54.6406	um	Spot	Image 1	12	1000000039	768
123.094	um	Spot	Image 1	12	1000000040	769
99.1367	um	Spot	Image 1	12	1000000041	770
153.898	um	Spot	Image 1	12	1000000042	771
131.238	um	Spot	Image 1	12	1000000043	772
50.6211	um	Spot	Image 1	12	1000000044	773
49.3184	um	Spot	Image 1	12	1000000045	774
176.68	um	Spot	Image 1	12	1000000046	775
154.883	um	Spot	Image 1	12	1000000047	776
148.855	um	Spot	Image 1	12	1000000048	777
83.6641	um	Spot	Image 1	12	1000000050	778
56.1602	um	Spot	Image 1	12	1000000051	779
36.3145	um	Spot	Image 1	12	1000000052	780
22.6543	um	Spot	Image 1	12	1000000053	781
61.2383	um	Spot	Image 1	12	1000000054	782
109.336	um	Spot	Image 1	12	1000000055	783
23.9883	um	Spot	Image 1	12	1000000056	784
92.1133	um	Spot	Image 1	12	1000000057	785
50.8984	um	Spot	Image 1	12	1000000058	786
20.8203	um	Spot	Image 1	12	1000000059	788
56.0313	um	Spot	Image 1	12	1000000060	789
10.125	um	Spot	Image 1	12	1000000061	790
38.5449	um	Spot	Image 1	12	1000000062	791
28.1895	um	Spot	Image 1	12	1000000063	792
17.4551	um	Spot	Image 1	12	1000000064	793
77.1484	um	Spot	Image 1	13	1000000000	794
117.678	um	Spot	Image 1	13	1000000002	795
139.398	um	Spot	Image 1	13	1000000004	797
146.547	um	Spot	Image 1	13	1000000005	798
3.16211	um	Spot	Image 1	13	1000000006	799
21.8496	um	Spot	Image 1	13	1000000020	800
27.8711	um	Spot	Image 1	13	1000000007	801
42.2324	um	Spot	Image 1	13	1000000008	802
43.7012	um	Spot	Image 1	13	1000000009	803
80.6191	um	Spot	Image 1	13	1000000065	804
89.8555	um	Spot	Image 1	13	1000000010	805
117.832	um	Spot	Image 1	13	1000000012	806
119.344	um	Spot	Image 1	13	1000000003	807
129.852	um	Spot	Image 1	13	1000000013	808
144.432	um	Spot	Image 1	13	1000000014	809
145.205	um	Spot	Image 1	13	1000000016	810
3.16211	um	Spot	Image 1	13	1000000017	811
8.98438	um	Spot	Image 1	13	1000000019	812
17.6836	um	Spot	Image 1	13	1000000018	813
24.8184	um	Spot	Image 1	13	1000000021	814
32.0234	um	Spot	Image 1	13	1000000022	815
51.4844	um	Spot	Image 1	13	1000000023	816
38.5664	um	Spot	Image 1	13	1000000024	817
62.8691	um	Spot	Image 1	13	1000000025	818
15.1719	um	Spot	Image 1	13	1000000027	819
54.6094	um	Spot	Image 1	13	1000000028	820
82.1016	um	Spot	Image 1	13	1000000029	821
85.9219	um	Spot	Image 1	13	1000000030	822
86.3691	um	Spot	Image 1	13	1000000066	823
40.6445	um	Spot	Image 1	13	1000000032	824
88.2969	um	Spot	Image 1	13	1000000033	825
73.7031	um	Spot	Image 1	13	1000000034	826
97.7695	um	Spot	Image 1	13	1000000035	827
57.207	um	Spot	Image 1	13	1000000036	828
123.816	um	Spot	Image 1	13	1000000037	829
137.045	um	Spot	Image 1	13	1000000038	830
54.3984	um	Spot	Image 1	13	1000000039	831
123.188	um	Spot	Image 1	13	1000000040	832
99.6094	um	Spot	Image 1	13	1000000041	833
153.586	um	Spot	Image 1	13	1000000042	834
131.25	um	Spot	Image 1	13	1000000043	835
50.9668	um	Spot	Image 1	13	1000000044	836
49.1523	um	Spot	Image 1	13	1000000045	837
176.25	um	Spot	Image 1	13	1000000046	838
154.746	um	Spot	Image 1	13	1000000047	839
148.902	um	Spot	Image 1	13	1000000048	840
83.5332	um	Spot	Image 1	13	1000000050	841
56.4316	um	Spot	Image 1	13	1000000051	842
36.1602	um	Spot	Image 1	13	1000000052	843
22.7891	um	Spot	Image 1	13	1000000053	844
61.3164	um	Spot	Image 1	13	1000000054	845
109.559	um	Spot	Image 1	13	1000000055	846
24.0938	um	Spot	Image 1	13	1000000056	847
92.0977	um	Spot	Image 1	13	1000000057	848
51.3477	um	Spot	Image 1	13	1000000058	850
20.957	um	Spot	Image 1	13	1000000059	851
56.0059	um	Spot	Image 1	13	1000000060	852
9.94922	um	Spot	Image 1	13	1000000061	853
38.5801	um	Spot	Image 1	13	1000000062	854
28.2344	um	Spot	Image 1	13	1000000063	855
17.4883	um	Spot	Image 1	13	1000000064	856
76.6445	um	Spot	Image 1	14	1000000000	857
87.4238	um	Spot	Image 1	14	1000000001	858
117.836	um	Spot	Image 1	14	1000000002	859
119.559	um	Spot	Image 1	14	1000000003	860
139.387	um	Spot	Image 1	14	1000000004	862
146.197	um	Spot	Image 1	14	1000000005	863
3.16211	um	Spot	Image 1	14	1000000006	864
21.9121	um	Spot	Image 1	14	1000000020	865
28.0352	um	Spot	Image 1	14	1000000007	866
42.2246	um	Spot	Image 1	14	1000000008	867
43.6836	um	Spot	Image 1	14	1000000009	868
80.8125	um	Spot	Image 1	14	1000000065	869
89.9336	um	Spot	Image 1	14	1000000010	870
113.023	um	Spot	Image 1	14	1000000011	871
117.969	um	Spot	Image 1	14	1000000012	872
130.059	um	Spot	Image 1	14	1000000013	873
144.455	um	Spot	Image 1	14	1000000014	874
144.773	um	Spot	Image 1	14	1000000015	875
144.928	um	Spot	Image 1	14	1000000016	876
3.16211	um	Spot	Image 1	14	1000000017	877
9.18359	um	Spot	Image 1	14	1000000019	878
17.6758	um	Spot	Image 1	14	1000000018	879
24.9219	um	Spot	Image 1	14	1000000021	880
32.1094	um	Spot	Image 1	14	1000000022	881
51.5352	um	Spot	Image 1	14	1000000023	882
38.7773	um	Spot	Image 1	14	1000000024	883
62.7324	um	Spot	Image 1	14	1000000025	884
65.5664	um	Spot	Image 1	14	1000000026	885
15.7266	um	Spot	Image 1	14	1000000027	886
54.9805	um	Spot	Image 1	14	1000000028	887
82.0664	um	Spot	Image 1	14	1000000029	888
85.9121	um	Spot	Image 1	14	1000000030	889
86.1777	um	Spot	Image 1	14	1000000066	890
95.6855	um	Spot	Image 1	14	1000000031	891
40.4063	um	Spot	Image 1	14	1000000032	892
88.0938	um	Spot	Image 1	14	1000000033	893
73.7422	um	Spot	Image 1	14	1000000034	894
98.0078	um	Spot	Image 1	14	1000000035	895
57.1094	um	Spot	Image 1	14	1000000036	896
123.742	um	Spot	Image 1	14	1000000037	897
136.938	um	Spot	Image 1	14	1000000038	898
54.9531	um	Spot	Image 1	14	1000000039	899
123.238	um	Spot	Image 1	14	1000000040	900
99.5	um	Spot	Image 1	14	1000000041	901
154.027	um	Spot	Image 1	14	1000000042	902
131.129	um	Spot	Image 1	14	1000000043	903
50.8535	um	Spot	Image 1	14	1000000044	904
49.3398	um	Spot	Image 1	14	1000000045	905
176.377	um	Spot	Image 1	14	1000000046	906
154.896	um	Spot	Image 1	14	1000000047	907
148.641	um	Spot	Image 1	14	1000000048	908
95.2871	um	Spot	Image 1	14	1000000049	909
83.709	um	Spot	Image 1	14	1000000050	910
56.5352	um	Spot	Image 1	14	1000000051	911
36.4414	um	Spot	Image 1	14	1000000052	912
22.7754	um	Spot	Image 1	14	1000000053	913
61.2461	um	Spot	Image 1	14	1000000054	914
109.59	um	Spot	Image 1	14	1000000055	915
24.0977	um	Spot	Image 1	14	1000000056	916
92.0801	um	Spot	Image 1	14	1000000057	917
51.3086	um	Spot	Image 1	14	1000000058	919
21.0898	um	Spot	Image 1	14	1000000059	920
56.0547	um	Spot	Image 1	14	1000000060	921
9.94922	um	Spot	Image 1	14	1000000061	922
39.0781	um	Spot	Image 1	14	1000000062	923
28.5723	um	Spot	Image 1	14	1000000063	924
17.5059	um	Spot	Image 1	14	1000000064	925
76.6055	um	Spot	Image 1	15	1000000000	926
88.1035	um	Spot	Image 1	15	1000000001	927
117.777	um	Spot	Image 1	15	1000000002	928
138.637	um	Spot	Image 1	15	1000000004	930
146.172	um	Spot	Image 1	15	1000000005	931
3.16211	um	Spot	Image 1	15	1000000006	932
22.0137	um	Spot	Image 1	15	1000000020	933
27.6602	um	Spot	Image 1	15	1000000007	934
42.2109	um	Spot	Image 1	15	1000000008	935
43.2168	um	Spot	Image 1	15	1000000009	936
89.8613	um	Spot	Image 1	15	1000000010	937
113.354	um	Spot	Image 1	15	1000000011	938
118.063	um	Spot	Image 1	15	1000000012	939
119.586	um	Spot	Image 1	15	1000000003	940
129.943	um	Spot	Image 1	15	1000000013	941
144.518	um	Spot	Image 1	15	1000000014	942
144.793	um	Spot	Image 1	15	1000000015	943
145.256	um	Spot	Image 1	15	1000000016	944
3.16211	um	Spot	Image 1	15	1000000017	945
17.6953	um	Spot	Image 1	15	1000000018	946
9.08594	um	Spot	Image 1	15	1000000019	947
25.1016	um	Spot	Image 1	15	1000000021	948
32.2695	um	Spot	Image 1	15	1000000022	949
51.5234	um	Spot	Image 1	15	1000000023	950
38.6836	um	Spot	Image 1	15	1000000024	951
62.875	um	Spot	Image 1	15	1000000025	952
66.2051	um	Spot	Image 1	15	1000000026	953
15.8086	um	Spot	Image 1	15	1000000027	954
54.8516	um	Spot	Image 1	15	1000000028	955
82.1445	um	Spot	Image 1	15	1000000029	956
85.6211	um	Spot	Image 1	15	1000000066	957
85.8828	um	Spot	Image 1	15	1000000030	958
40.5	um	Spot	Image 1	15	1000000032	959
88.1758	um	Spot	Image 1	15	1000000033	960
73.8242	um	Spot	Image 1	15	1000000034	961
97.6367	um	Spot	Image 1	15	1000000035	962
57.418	um	Spot	Image 1	15	1000000036	963
123.77	um	Spot	Image 1	15	1000000037	964
137.029	um	Spot	Image 1	15	1000000038	965
54.3984	um	Spot	Image 1	15	1000000039	966
123.098	um	Spot	Image 1	15	1000000040	967
99.5859	um	Spot	Image 1	15	1000000041	968
152.984	um	Spot	Image 1	15	1000000042	969
130.922	um	Spot	Image 1	15	1000000043	970
95.1152	um	Spot	Image 1	15	1000000049	971
51.0586	um	Spot	Image 1	15	1000000044	972
49.4141	um	Spot	Image 1	15	1000000045	973
176.475	um	Spot	Image 1	15	1000000046	974
154.74	um	Spot	Image 1	15	1000000047	975
148.895	um	Spot	Image 1	15	1000000048	976
84.1133	um	Spot	Image 1	15	1000000050	977
56.6836	um	Spot	Image 1	15	1000000051	978
36.3691	um	Spot	Image 1	15	1000000052	979
22.8262	um	Spot	Image 1	15	1000000053	980
61.4102	um	Spot	Image 1	15	1000000054	981
109.594	um	Spot	Image 1	15	1000000055	982
24.0859	um	Spot	Image 1	15	1000000056	983
91.9707	um	Spot	Image 1	15	1000000057	984
51.1484	um	Spot	Image 1	15	1000000058	985
21.0391	um	Spot	Image 1	15	1000000059	987
55.9668	um	Spot	Image 1	15	1000000060	988
10.1914	um	Spot	Image 1	15	1000000061	989
38.6328	um	Spot	Image 1	15	1000000062	990
28.4941	um	Spot	Image 1	15	1000000063	991
17.5234	um	Spot	Image 1	15	1000000064	992
76.5391	um	Spot	Image 1	16	1000000000	993
87.8691	um	Spot	Image 1	16	1000000001	994
117.82	um	Spot	Image 1	16	1000000002	995
139.18	um	Spot	Image 1	16	1000000004	997
146.293	um	Spot	Image 1	16	1000000005	998
3.16211	um	Spot	Image 1	16	1000000006	999
22.1465	um	Spot	Image 1	16	1000000020	1000
27.8691	um	Spot	Image 1	16	1000000007	1001
42.4941	um	Spot	Image 1	16	1000000008	1002
43.752	um	Spot	Image 1	16	1000000009	1003
90.1074	um	Spot	Image 1	16	1000000010	1004
118.205	um	Spot	Image 1	16	1000000012	1005
119.088	um	Spot	Image 1	16	1000000003	1006
130.195	um	Spot	Image 1	16	1000000013	1007
144.551	um	Spot	Image 1	16	1000000014	1008
144.762	um	Spot	Image 1	16	1000000015	1009
145.283	um	Spot	Image 1	16	1000000016	1010
3.16211	um	Spot	Image 1	16	1000000017	1011
8.95313	um	Spot	Image 1	16	1000000019	1012
18.041	um	Spot	Image 1	16	1000000018	1013
25.2656	um	Spot	Image 1	16	1000000021	1014
32.4727	um	Spot	Image 1	16	1000000022	1015
51.6055	um	Spot	Image 1	16	1000000023	1016
38.582	um	Spot	Image 1	16	1000000024	1017
62.9277	um	Spot	Image 1	16	1000000025	1018
65.2051	um	Spot	Image 1	16	1000000026	1019
15.5078	um	Spot	Image 1	16	1000000027	1020
54.5	um	Spot	Image 1	16	1000000028	1021
82.1699	um	Spot	Image 1	16	1000000029	1022
85.7578	um	Spot	Image 1	16	1000000066	1023
85.957	um	Spot	Image 1	16	1000000030	1024
95.7363	um	Spot	Image 1	16	1000000031	1025
40.2891	um	Spot	Image 1	16	1000000032	1026
88.2266	um	Spot	Image 1	16	1000000033	1027
73.6094	um	Spot	Image 1	16	1000000034	1028
97.3516	um	Spot	Image 1	16	1000000035	1029
57.1055	um	Spot	Image 1	16	1000000036	1030
123.918	um	Spot	Image 1	16	1000000037	1031
137.164	um	Spot	Image 1	16	1000000038	1032
54.2773	um	Spot	Image 1	16	1000000039	1033
122.949	um	Spot	Image 1	16	1000000040	1034
99.3047	um	Spot	Image 1	16	1000000041	1035
153.523	um	Spot	Image 1	16	1000000042	1036
131.217	um	Spot	Image 1	16	1000000043	1037
50.6465	um	Spot	Image 1	16	1000000044	1038
49.043	um	Spot	Image 1	16	1000000045	1039
175.939	um	Spot	Image 1	16	1000000046	1040
154.568	um	Spot	Image 1	16	1000000047	1041
148.889	um	Spot	Image 1	16	1000000048	1042
83.8477	um	Spot	Image 1	16	1000000050	1043
56.4727	um	Spot	Image 1	16	1000000051	1044
36.3125	um	Spot	Image 1	16	1000000052	1045
22.6445	um	Spot	Image 1	16	1000000053	1046
61.4688	um	Spot	Image 1	16	1000000054	1047
109.387	um	Spot	Image 1	16	1000000055	1048
24.0234	um	Spot	Image 1	16	1000000056	1049
91.9863	um	Spot	Image 1	16	1000000057	1050
51.0977	um	Spot	Image 1	16	1000000058	1052
20.8672	um	Spot	Image 1	16	1000000059	1053
55.8184	um	Spot	Image 1	16	1000000060	1054
9.875	um	Spot	Image 1	16	1000000061	1055
38.7988	um	Spot	Image 1	16	1000000062	1056
28.1777	um	Spot	Image 1	16	1000000063	1057
17.3809	um	Spot	Image 1	16	1000000064	1058
76.5117	um	Spot	Image 1	17	1000000000	1059
88.334	um	Spot	Image 1	17	1000000001	1060
117.838	um	Spot	Image 1	17	1000000002	1061
139.631	um	Spot	Image 1	17	1000000004	1063
146.188	um	Spot	Image 1	17	1000000005	1064
3.16211	um	Spot	Image 1	17	1000000006	1065
21.9473	um	Spot	Image 1	17	1000000020	1066
28.1934	um	Spot	Image 1	17	1000000007	1067
42.3633	um	Spot	Image 1	17	1000000008	1068
43.7168	um	Spot	Image 1	17	1000000009	1069
90.0391	um	Spot	Image 1	17	1000000010	1070
118.088	um	Spot	Image 1	17	1000000012	1071
119.504	um	Spot	Image 1	17	1000000003	1072
130.236	um	Spot	Image 1	17	1000000013	1073
144.467	um	Spot	Image 1	17	1000000014	1074
144.92	um	Spot	Image 1	17	1000000015	1075
145.182	um	Spot	Image 1	17	1000000016	1076
3.16211	um	Spot	Image 1	17	1000000017	1077
9.14063	um	Spot	Image 1	17	1000000019	1078
17.9961	um	Spot	Image 1	17	1000000018	1079
25.3145	um	Spot	Image 1	17	1000000021	1080
32.2012	um	Spot	Image 1	17	1000000022	1081
51.5176	um	Spot	Image 1	17	1000000023	1082
38.8789	um	Spot	Image 1	17	1000000024	1083
62.9883	um	Spot	Image 1	17	1000000025	1084
65.8887	um	Spot	Image 1	17	1000000026	1085
15.9883	um	Spot	Image 1	17	1000000027	1086
55.1445	um	Spot	Image 1	17	1000000028	1087
82.3105	um	Spot	Image 1	17	1000000029	1088
85.3477	um	Spot	Image 1	17	1000000066	1089
85.916	um	Spot	Image 1	17	1000000030	1090
95.8809	um	Spot	Image 1	17	1000000031	1091
40.6211	um	Spot	Image 1	17	1000000032	1092
88.1445	um	Spot	Image 1	17	1000000033	1093
73.9414	um	Spot	Image 1	17	1000000034	1094
97.875	um	Spot	Image 1	17	1000000035	1095
57.3008	um	Spot	Image 1	17	1000000036	1096
123.838	um	Spot	Image 1	17	1000000037	1097
137.072	um	Spot	Image 1	17	1000000038	1098
54.2148	um	Spot	Image 1	17	1000000039	1099
123.168	um	Spot	Image 1	17	1000000040	1100
99.8086	um	Spot	Image 1	17	1000000041	1101
153.266	um	Spot	Image 1	17	1000000042	1102
131.016	um	Spot	Image 1	17	1000000043	1103
94.8105	um	Spot	Image 1	17	1000000049	1104
50.8164	um	Spot	Image 1	17	1000000044	1105
49.2051	um	Spot	Image 1	17	1000000045	1106
176.51	um	Spot	Image 1	17	1000000046	1107
154.645	um	Spot	Image 1	17	1000000047	1108
148.58	um	Spot	Image 1	17	1000000048	1109
83.6094	um	Spot	Image 1	17	1000000050	1110
56.2344	um	Spot	Image 1	17	1000000051	1111
36.541	um	Spot	Image 1	17	1000000052	1112
22.6563	um	Spot	Image 1	17	1000000053	1113
61.8906	um	Spot	Image 1	17	1000000054	1114
109.691	um	Spot	Image 1	17	1000000055	1115
24.2813	um	Spot	Image 1	17	1000000056	1116
91.998	um	Spot	Image 1	17	1000000057	1117
51.3086	um	Spot	Image 1	17	1000000058	1119
21.1094	um	Spot	Image 1	17	1000000059	1120
55.8691	um	Spot	Image 1	17	1000000060	1121
10.0391	um	Spot	Image 1	17	1000000061	1122
38.7754	um	Spot	Image 1	17	1000000062	1123
28.3066	um	Spot	Image 1	17	1000000063	1124
17.4473	um	Spot	Image 1	17	1000000064	1125
76.623	um	Spot	Image 1	18	1000000000	1126
88.3047	um	Spot	Image 1	18	1000000001	1127
117.82	um	Spot	Image 1	18	1000000002	1128
120.102	um	Spot	Image 1	18	1000000003	1129
139.416	um	Spot	Image 1	18	1000000004	1131
146.291	um	Spot	Image 1	18	1000000005	1132
3.16211	um	Spot	Image 1	18	1000000006	1133
22.0938	um	Spot	Image 1	18	1000000020	1134
28.0957	um	Spot	Image 1	18	1000000007	1135
42.4473	um	Spot	Image 1	18	1000000008	1136
43.8594	um	Spot	Image 1	18	1000000009	1137
80.9219	um	Spot	Image 1	18	1000000067	1138
90	um	Spot	Image 1	18	1000000010	1139
118.322	um	Spot	Image 1	18	1000000012	1140
130.359	um	Spot	Image 1	18	1000000013	1141
144.469	um	Spot	Image 1	18	1000000014	1142
145.16	um	Spot	Image 1	18	1000000015	1143
145.182	um	Spot	Image 1	18	1000000016	1144
3.16211	um	Spot	Image 1	18	1000000017	1145
8.99219	um	Spot	Image 1	18	1000000019	1146
17.9961	um	Spot	Image 1	18	1000000018	1147
25.0781	um	Spot	Image 1	18	1000000021	1148
32.1133	um	Spot	Image 1	18	1000000022	1149
51.5234	um	Spot	Image 1	18	1000000023	1150
38.7266	um	Spot	Image 1	18	1000000024	1151
62.8574	um	Spot	Image 1	18	1000000025	1152
65.6348	um	Spot	Image 1	18	1000000026	1153
15.8008	um	Spot	Image 1	18	1000000027	1154
54.8086	um	Spot	Image 1	18	1000000028	1155
82.2344	um	Spot	Image 1	18	1000000029	1156
85.334	um	Spot	Image 1	18	1000000066	1157
85.9355	um	Spot	Image 1	18	1000000030	1158
95.8145	um	Spot	Image 1	18	1000000031	1159
40.7773	um	Spot	Image 1	18	1000000032	1160
88.1875	um	Spot	Image 1	18	1000000033	1161
73.9727	um	Spot	Image 1	18	1000000034	1162
97.4844	um	Spot	Image 1	18	1000000035	1163
57.2266	um	Spot	Image 1	18	1000000036	1164
123.881	um	Spot	Image 1	18	1000000037	1165
136.998	um	Spot	Image 1	18	1000000038	1166
54.2734	um	Spot	Image 1	18	1000000039	1167
122.992	um	Spot	Image 1	18	1000000040	1168
99.7305	um	Spot	Image 1	18	1000000041	1169
153.352	um	Spot	Image 1	18	1000000042	1170
130.984	um	Spot	Image 1	18	1000000043	1171
50.7402	um	Spot	Image 1	18	1000000044	1172
49.3809	um	Spot	Image 1	18	1000000045	1173
176.461	um	Spot	Image 1	18	1000000046	1174
154.832	um	Spot	Image 1	18	1000000047	1175
148.604	um	Spot	Image 1	18	1000000048	1176
83.7266	um	Spot	Image 1	18	1000000050	1177
56.2031	um	Spot	Image 1	18	1000000051	1178
36.4434	um	Spot	Image 1	18	1000000052	1179
22.7109	um	Spot	Image 1	18	1000000053	1180
61.6563	um	Spot	Image 1	18	1000000054	1181
109.648	um	Spot	Image 1	18	1000000055	1182
24.1992	um	Spot	Image 1	18	1000000056	1183
91.8555	um	Spot	Image 1	18	1000000057	1184
51.3672	um	Spot	Image 1	18	1000000058	1186
21.0313	um	Spot	Image 1	18	1000000059	1187
55.8984	um	Spot	Image 1	18	1000000060	1188
10.0898	um	Spot	Image 1	18	1000000061	1189
38.584	um	Spot	Image 1	18	1000000062	1190
28.1699	um	Spot	Image 1	18	1000000063	1191
17.4102	um	Spot	Image 1	18	1000000064	1192
75.752	um	Spot	Image 1	19	1000000000	1193
117.826	um	Spot	Image 1	19	1000000002	1194
119.777	um	Spot	Image 1	19	1000000003	1195
138.854	um	Spot	Image 1	19	1000000004	1197
146.164	um	Spot	Image 1	19	1000000005	1198
3.16211	um	Spot	Image 1	19	1000000006	1199
22.0488	um	Spot	Image 1	19	1000000020	1200
28.4043	um	Spot	Image 1	19	1000000007	1201
42.2129	um	Spot	Image 1	19	1000000008	1202
43.9922	um	Spot	Image 1	19	1000000009	1203
49.0859	um	Spot	Image 1	19	1000000068	1204
80.8262	um	Spot	Image 1	19	1000000067	1205
90.0508	um	Spot	Image 1	19	1000000010	1206
118.043	um	Spot	Image 1	19	1000000012	1207
130.094	um	Spot	Image 1	19	1000000013	1208
144.385	um	Spot	Image 1	19	1000000014	1209
145.008	um	Spot	Image 1	19	1000000015	1210
145.355	um	Spot	Image 1	19	1000000016	1211
3.16211	um	Spot	Image 1	19	1000000017	1212
17.8438	um	Spot	Image 1	19	1000000018	1213
9.16406	um	Spot	Image 1	19	1000000019	1214
25.3496	um	Spot	Image 1	19	1000000021	1215
32.0313	um	Spot	Image 1	19	1000000022	1216
51.4316	um	Spot	Image 1	19	1000000023	1217
38.7852	um	Spot	Image 1	19	1000000024	1218
62.6543	um	Spot	Image 1	19	1000000025	1219
65.793	um	Spot	Image 1	19	1000000026	1220
14.5664	um	Spot	Image 1	19	1000000027	1221
54.707	um	Spot	Image 1	19	1000000028	1222
82.3242	um	Spot	Image 1	19	1000000029	1223
85.8672	um	Spot	Image 1	19	1000000030	1224
85.6406	um	Spot	Image 1	19	1000000066	1225
95.9785	um	Spot	Image 1	19	1000000031	1226
40.8203	um	Spot	Image 1	19	1000000032	1227
88.2773	um	Spot	Image 1	19	1000000033	1228
74.0742	um	Spot	Image 1	19	1000000034	1229
97.4961	um	Spot	Image 1	19	1000000035	1230
57.2773	um	Spot	Image 1	19	1000000036	1231
123.828	um	Spot	Image 1	19	1000000037	1232
136.895	um	Spot	Image 1	19	1000000038	1233
54.2539	um	Spot	Image 1	19	1000000039	1234
122.93	um	Spot	Image 1	19	1000000040	1235
99.668	um	Spot	Image 1	19	1000000041	1236
153.359	um	Spot	Image 1	19	1000000042	1237
130.48	um	Spot	Image 1	19	1000000043	1238
50.6602	um	Spot	Image 1	19	1000000044	1239
49.2207	um	Spot	Image 1	19	1000000045	1240
176.824	um	Spot	Image 1	19	1000000046	1241
154.488	um	Spot	Image 1	19	1000000047	1242
148.883	um	Spot	Image 1	19	1000000048	1243
83.5059	um	Spot	Image 1	19	1000000050	1244
56.1973	um	Spot	Image 1	19	1000000051	1245
36.9863	um	Spot	Image 1	19	1000000052	1246
22.7266	um	Spot	Image 1	19	1000000053	1247
61.9063	um	Spot	Image 1	19	1000000054	1248
109.578	um	Spot	Image 1	19	1000000055	1249
24.2461	um	Spot	Image 1	19	1000000056	1250
91.9863	um	Spot	Image 1	19	1000000057	1251
51.4648	um	Spot	Image 1	19	1000000058	1252
21.125	um	Spot	Image 1	19	1000000059	1254
55.9688	um	Spot	Image 1	19	1000000060	1255
10.0781	um	Spot	Image 1	19	1000000061	1256
38.7031	um	Spot	Image 1	19	1000000062	1257
28.373	um	Spot	Image 1	19	1000000063	1258
17.4512	um	Spot	Image 1	19	1000000064	1259
75.6973	um	Spot	Image 1	20	1000000000	1260
87.9004	um	Spot	Image 1	20	1000000001	1261
117.938	um	Spot	Image 1	20	1000000002	1262
119.604	um	Spot	Image 1	20	1000000003	1263
139.264	um	Spot	Image 1	20	1000000004	1265
146.34	um	Spot	Image 1	20	1000000005	1266
3.16211	um	Spot	Image 1	20	1000000006	1267
22.2148	um	Spot	Image 1	20	1000000020	1268
28.375	um	Spot	Image 1	20	1000000007	1269
42.1523	um	Spot	Image 1	20	1000000008	1270
43.8887	um	Spot	Image 1	20	1000000009	1271
49.5684	um	Spot	Image 1	20	1000000068	1272
81.2578	um	Spot	Image 1	20	1000000067	1273
90.125	um	Spot	Image 1	20	1000000010	1274
118.088	um	Spot	Image 1	20	1000000012	1275
130.133	um	Spot	Image 1	20	1000000013	1276
144.4	um	Spot	Image 1	20	1000000014	1277
145.137	um	Spot	Image 1	20	1000000015	1278
145.412	um	Spot	Image 1	20	1000000016	1279
3.16211	um	Spot	Image 1	20	1000000017	1280
9.31641	um	Spot	Image 1	20	1000000019	1281
18.0391	um	Spot	Image 1	20	1000000018	1282
25.3125	um	Spot	Image 1	20	1000000021	1283
32.3242	um	Spot	Image 1	20	1000000022	1284
51.4668	um	Spot	Image 1	20	1000000023	1285
38.8594	um	Spot	Image 1	20	1000000024	1286
62.8887	um	Spot	Image 1	20	1000000025	1287
15.7539	um	Spot	Image 1	20	1000000027	1288
55.207	um	Spot	Image 1	20	1000000028	1289
82.3008	um	Spot	Image 1	20	1000000029	1290
85.6074	um	Spot	Image 1	20	1000000066	1291
86.0117	um	Spot	Image 1	20	1000000030	1292
95.6289	um	Spot	Image 1	20	1000000031	1293
40.6289	um	Spot	Image 1	20	1000000032	1294
88.3906	um	Spot	Image 1	20	1000000033	1295
74.4766	um	Spot	Image 1	20	1000000034	1296
97.582	um	Spot	Image 1	20	1000000035	1297
57.2617	um	Spot	Image 1	20	1000000036	1298
123.881	um	Spot	Image 1	20	1000000037	1299
137.018	um	Spot	Image 1	20	1000000038	1300
54.2227	um	Spot	Image 1	20	1000000039	1301
123.234	um	Spot	Image 1	20	1000000040	1302
99.3906	um	Spot	Image 1	20	1000000041	1303
152.891	um	Spot	Image 1	20	1000000042	1304
130.555	um	Spot	Image 1	20	1000000043	1305
94.7402	um	Spot	Image 1	20	1000000049	1306
50.7383	um	Spot	Image 1	20	1000000044	1307
49.498	um	Spot	Image 1	20	1000000045	1308
176.781	um	Spot	Image 1	20	1000000046	1309
154.459	um	Spot	Image 1	20	1000000047	1310
148.813	um	Spot	Image 1	20	1000000048	1311
83.4414	um	Spot	Image 1	20	1000000050	1312
56.0898	um	Spot	Image 1	20	1000000051	1313
36.9746	um	Spot	Image 1	20	1000000052	1314
22.6934	um	Spot	Image 1	20	1000000053	1315
61.793	um	Spot	Image 1	20	1000000054	1316
109.66	um	Spot	Image 1	20	1000000055	1317
24.2617	um	Spot	Image 1	20	1000000056	1318
91.9492	um	Spot	Image 1	20	1000000057	1319
51.4219	um	Spot	Image 1	20	1000000058	1320
21.1602	um	Spot	Image 1	20	1000000059	1322
56.0547	um	Spot	Image 1	20	1000000060	1323
10.4023	um	Spot	Image 1	20	1000000061	1324
38.8574	um	Spot	Image 1	20	1000000062	1325
28.3496	um	Spot	Image 1	20	1000000063	1326
17.4023	um	Spot	Image 1	20	1000000064	1327
87.8555	um	Spot	Image 1	21	1000000001	1328
117.941	um	Spot	Image 1	21	1000000002	1329
119.232	um	Spot	Image 1	21	1000000003	1330
140.26	um	Spot	Image 1	21	1000000004	1332
146.244	um	Spot	Image 1	21	1000000005	1333
3.16211	um	Spot	Image 1	21	1000000006	1334
22.1797	um	Spot	Image 1	21	1000000020	1335
28.627	um	Spot	Image 1	21	1000000007	1336
42.1172	um	Spot	Image 1	21	1000000008	1337
43.9609	um	Spot	Image 1	21	1000000009	1338
49.8789	um	Spot	Image 1	21	1000000068	1339
81.1289	um	Spot	Image 1	21	1000000067	1340
90.1523	um	Spot	Image 1	21	1000000010	1341
118.002	um	Spot	Image 1	21	1000000012	1342
130.141	um	Spot	Image 1	21	1000000013	1343
144.334	um	Spot	Image 1	21	1000000014	1344
145.117	um	Spot	Image 1	21	1000000015	1345
145.494	um	Spot	Image 1	21	1000000016	1346
3.87695	um	Spot	Image 1	21	1000000017	1347
17.9492	um	Spot	Image 1	21	1000000018	1348
9.23438	um	Spot	Image 1	21	1000000019	1349
25.4297	um	Spot	Image 1	21	1000000021	1350
32.2109	um	Spot	Image 1	21	1000000022	1351
51.6016	um	Spot	Image 1	21	1000000023	1352
38.7109	um	Spot	Image 1	21	1000000024	1353
62.9668	um	Spot	Image 1	21	1000000025	1354
65.8906	um	Spot	Image 1	21	1000000026	1355
15.7891	um	Spot	Image 1	21	1000000027	1356
55.2227	um	Spot	Image 1	21	1000000028	1357
82.2676	um	Spot	Image 1	21	1000000029	1358
85.6523	um	Spot	Image 1	21	1000000066	1359
85.9727	um	Spot	Image 1	21	1000000030	1360
95.8652	um	Spot	Image 1	21	1000000031	1361
40.5586	um	Spot	Image 1	21	1000000032	1362
88.4258	um	Spot	Image 1	21	1000000033	1363
74.5078	um	Spot	Image 1	21	1000000034	1364
97.375	um	Spot	Image 1	21	1000000035	1365
57.1836	um	Spot	Image 1	21	1000000036	1366
123.971	um	Spot	Image 1	21	1000000037	1367
137.063	um	Spot	Image 1	21	1000000038	1368
54.0508	um	Spot	Image 1	21	1000000039	1369
123.086	um	Spot	Image 1	21	1000000040	1370
99.3906	um	Spot	Image 1	21	1000000041	1371
153.559	um	Spot	Image 1	21	1000000042	1372
130.391	um	Spot	Image 1	21	1000000043	1373
50.457	um	Spot	Image 1	21	1000000044	1374
49.252	um	Spot	Image 1	21	1000000045	1375
176.395	um	Spot	Image 1	21	1000000046	1376
154.484	um	Spot	Image 1	21	1000000047	1377
148.711	um	Spot	Image 1	21	1000000048	1378
95.0488	um	Spot	Image 1	21	1000000049	1379
83.4199	um	Spot	Image 1	21	1000000050	1380
56.2988	um	Spot	Image 1	21	1000000051	1381
36.957	um	Spot	Image 1	21	1000000052	1382
22.7656	um	Spot	Image 1	21	1000000053	1383
61.9023	um	Spot	Image 1	21	1000000054	1384
109.625	um	Spot	Image 1	21	1000000055	1385
24.2461	um	Spot	Image 1	21	1000000056	1386
92.0098	um	Spot	Image 1	21	1000000057	1387
51.5625	um	Spot	Image 1	21	1000000058	1389
21.1172	um	Spot	Image 1	21	1000000059	1390
56.0957	um	Spot	Image 1	21	1000000060	1391
10.1641	um	Spot	Image 1	21	1000000061	1392
38.6934	um	Spot	Image 1	21	1000000062	1393
28.3457	um	Spot	Image 1	21	1000000063	1394
17.3086	um	Spot	Image 1	21	1000000064	1395
88.2168	um	Spot	Image 1	22	1000000001	1396
117.973	um	Spot	Image 1	22	1000000002	1397
119.699	um	Spot	Image 1	22	1000000003	1398
139.395	um	Spot	Image 1	22	1000000004	1400
146.369	um	Spot	Image 1	22	1000000005	1401
3.16211	um	Spot	Image 1	22	1000000006	1402
22.0156	um	Spot	Image 1	22	1000000020	1403
28.5723	um	Spot	Image 1	22	1000000007	1404
42.041	um	Spot	Image 1	22	1000000008	1405
43.7402	um	Spot	Image 1	22	1000000009	1406
49.9883	um	Spot	Image 1	22	1000000068	1407
90.0957	um	Spot	Image 1	22	1000000010	1408
117.986	um	Spot	Image 1	22	1000000012	1409
130.26	um	Spot	Image 1	22	1000000013	1410
144.17	um	Spot	Image 1	22	1000000014	1411
145.113	um	Spot	Image 1	22	1000000015	1412
145.217	um	Spot	Image 1	22	1000000016	1413
3.16211	um	Spot	Image 1	22	1000000017	1414
18.0684	um	Spot	Image 1	22	1000000018	1415
9.29297	um	Spot	Image 1	22	1000000019	1416
25.2656	um	Spot	Image 1	22	1000000021	1417
32.209	um	Spot	Image 1	22	1000000022	1418
51.6133	um	Spot	Image 1	22	1000000023	1419
39.0898	um	Spot	Image 1	22	1000000024	1420
62.873	um	Spot	Image 1	22	1000000025	1421
66.2441	um	Spot	Image 1	22	1000000026	1422
15.1836	um	Spot	Image 1	22	1000000027	1423
55.2461	um	Spot	Image 1	22	1000000028	1424
82.4082	um	Spot	Image 1	22	1000000029	1425
85.9902	um	Spot	Image 1	22	1000000030	1426
86.4727	um	Spot	Image 1	22	1000000066	1427
95.8613	um	Spot	Image 1	22	1000000031	1428
40.8477	um	Spot	Image 1	22	1000000032	1429
88.457	um	Spot	Image 1	22	1000000033	1430
74.3555	um	Spot	Image 1	22	1000000034	1431
97.4805	um	Spot	Image 1	22	1000000035	1432
57.2734	um	Spot	Image 1	22	1000000036	1433
123.865	um	Spot	Image 1	22	1000000037	1434
137.115	um	Spot	Image 1	22	1000000038	1435
54.6523	um	Spot	Image 1	22	1000000039	1436
123.105	um	Spot	Image 1	22	1000000040	1437
99.9297	um	Spot	Image 1	22	1000000041	1438
153.73	um	Spot	Image 1	22	1000000042	1439
130.07	um	Spot	Image 1	22	1000000043	1440
50.7148	um	Spot	Image 1	22	1000000044	1441
176.201	um	Spot	Image 1	22	1000000046	1442
154.588	um	Spot	Image 1	22	1000000047	1443
148.676	um	Spot	Image 1	22	1000000048	1444
95.2246	um	Spot	Image 1	22	1000000049	1445
83.5742	um	Spot	Image 1	22	1000000050	1446
56.4805	um	Spot	Image 1	22	1000000051	1447
37.1504	um	Spot	Image 1	22	1000000052	1448
22.6973	um	Spot	Image 1	22	1000000053	1449
61.8047	um	Spot	Image 1	22	1000000054	1450
109.613	um	Spot	Image 1	22	1000000055	1451
24.25	um	Spot	Image 1	22	1000000056	1452
92.0293	um	Spot	Image 1	22	1000000057	1454
50.8164	um	Spot	Image 1	22	1000000058	1455
21.2266	um	Spot	Image 1	22	1000000059	1456
56.2422	um	Spot	Image 1	22	1000000060	1457
10.4492	um	Spot	Image 1	22	1000000061	1458
38.5566	um	Spot	Image 1	22	1000000062	1459
28.377	um	Spot	Image 1	22	1000000063	1460
22.1563	um	Spot	Image 1	22	1000000069	1461
17.3535	um	Spot	Image 1	22	1000000064	1462
75.5605	um	Spot	Image 1	23	1000000000	1463
87.7188	um	Spot	Image 1	23	1000000001	1464
117.924	um	Spot	Image 1	23	1000000002	1465
140.283	um	Spot	Image 1	23	1000000004	1467
146.422	um	Spot	Image 1	23	1000000005	1468
3.16211	um	Spot	Image 1	23	1000000006	1469
22.1875	um	Spot	Image 1	23	1000000020	1470
28.6758	um	Spot	Image 1	23	1000000007	1471
41.9844	um	Spot	Image 1	23	1000000008	1472
43.9219	um	Spot	Image 1	23	1000000009	1473
49.8223	um	Spot	Image 1	23	1000000068	1474
90.1172	um	Spot	Image 1	23	1000000010	1475
118.1	um	Spot	Image 1	23	1000000012	1476
119.115	um	Spot	Image 1	23	1000000003	1477
130.174	um	Spot	Image 1	23	1000000013	1478
144.121	um	Spot	Image 1	23	1000000014	1479
144.877	um	Spot	Image 1	23	1000000015	1480
145.139	um	Spot	Image 1	23	1000000016	1481
3.16211	um	Spot	Image 1	23	1000000017	1482
17.9688	um	Spot	Image 1	23	1000000018	1483
9.23438	um	Spot	Image 1	23	1000000019	1484
25.5859	um	Spot	Image 1	23	1000000021	1485
32.3164	um	Spot	Image 1	23	1000000022	1486
51.6465	um	Spot	Image 1	23	1000000023	1487
38.8555	um	Spot	Image 1	23	1000000024	1488
63.0234	um	Spot	Image 1	23	1000000025	1489
66.4434	um	Spot	Image 1	23	1000000026	1490
15.6211	um	Spot	Image 1	23	1000000027	1491
54.9375	um	Spot	Image 1	23	1000000028	1492
82.332	um	Spot	Image 1	23	1000000029	1493
86.0332	um	Spot	Image 1	23	1000000030	1494
86.2285	um	Spot	Image 1	23	1000000066	1495
95.4414	um	Spot	Image 1	23	1000000031	1496
40.457	um	Spot	Image 1	23	1000000032	1497
88.2188	um	Spot	Image 1	23	1000000033	1498
74.2227	um	Spot	Image 1	23	1000000034	1499
97.6211	um	Spot	Image 1	23	1000000035	1500
57.2969	um	Spot	Image 1	23	1000000036	1501
123.797	um	Spot	Image 1	23	1000000037	1502
137.037	um	Spot	Image 1	23	1000000038	1503
54.9141	um	Spot	Image 1	23	1000000039	1504
123.102	um	Spot	Image 1	23	1000000040	1505
99.8516	um	Spot	Image 1	23	1000000041	1506
153.109	um	Spot	Image 1	23	1000000042	1507
130.117	um	Spot	Image 1	23	1000000043	1508
50.9141	um	Spot	Image 1	23	1000000044	1509
49.1855	um	Spot	Image 1	23	1000000045	1510
176.572	um	Spot	Image 1	23	1000000046	1511
154.906	um	Spot	Image 1	23	1000000047	1512
149.043	um	Spot	Image 1	23	1000000048	1513
83.6719	um	Spot	Image 1	23	1000000050	1514
56.6094	um	Spot	Image 1	23	1000000051	1515
37.0547	um	Spot	Image 1	23	1000000052	1516
22.7852	um	Spot	Image 1	23	1000000053	1517
62.125	um	Spot	Image 1	23	1000000054	1518
109.512	um	Spot	Image 1	23	1000000055	1519
24.0938	um	Spot	Image 1	23	1000000056	1520
92.0742	um	Spot	Image 1	23	1000000057	1521
51.1484	um	Spot	Image 1	23	1000000058	1523
21.0313	um	Spot	Image 1	23	1000000059	1524
56.1484	um	Spot	Image 1	23	1000000060	1525
10.3203	um	Spot	Image 1	23	1000000061	1526
39.0313	um	Spot	Image 1	23	1000000062	1527
28.2656	um	Spot	Image 1	23	1000000063	1528
17.3555	um	Spot	Image 1	23	1000000064	1529
77.2246	um	Spot	Image 1	24	1000000000	1530
88.2246	um	Spot	Image 1	24	1000000001	1531
118.084	um	Spot	Image 1	24	1000000002	1532
140.484	um	Spot	Image 1	24	1000000004	1534
146.469	um	Spot	Image 1	24	1000000005	1535
3.16211	um	Spot	Image 1	24	1000000006	1536
22.1836	um	Spot	Image 1	24	1000000020	1537
28.7559	um	Spot	Image 1	24	1000000007	1538
41.873	um	Spot	Image 1	24	1000000008	1539
43.916	um	Spot	Image 1	24	1000000009	1540
49.9512	um	Spot	Image 1	24	1000000068	1541
81.4043	um	Spot	Image 1	24	1000000067	1542
90.0313	um	Spot	Image 1	24	1000000010	1543
118.146	um	Spot	Image 1	24	1000000012	1544
119.713	um	Spot	Image 1	24	1000000003	1545
130.133	um	Spot	Image 1	24	1000000013	1546
144.117	um	Spot	Image 1	24	1000000014	1547
144.904	um	Spot	Image 1	24	1000000015	1548
145.551	um	Spot	Image 1	24	1000000016	1549
3.16211	um	Spot	Image 1	24	1000000017	1550
18.0156	um	Spot	Image 1	24	1000000018	1551
9.08594	um	Spot	Image 1	24	1000000019	1552
25.7441	um	Spot	Image 1	24	1000000021	1553
32.4902	um	Spot	Image 1	24	1000000022	1554
51.7793	um	Spot	Image 1	24	1000000023	1555
38.332	um	Spot	Image 1	24	1000000024	1556
63.1094	um	Spot	Image 1	24	1000000025	1557
66.2324	um	Spot	Image 1	24	1000000026	1558
15.6953	um	Spot	Image 1	24	1000000027	1559
54.8945	um	Spot	Image 1	24	1000000028	1560
82.3945	um	Spot	Image 1	24	1000000029	1561
86.1621	um	Spot	Image 1	24	1000000030	1562
40.3945	um	Spot	Image 1	24	1000000032	1563
88.3477	um	Spot	Image 1	24	1000000033	1564
74.1641	um	Spot	Image 1	24	1000000034	1565
97.7578	um	Spot	Image 1	24	1000000035	1566
57.2305	um	Spot	Image 1	24	1000000036	1567
123.98	um	Spot	Image 1	24	1000000037	1568
137.227	um	Spot	Image 1	24	1000000038	1569
54.9102	um	Spot	Image 1	24	1000000039	1570
123.109	um	Spot	Image 1	24	1000000040	1571
99.3633	um	Spot	Image 1	24	1000000041	1572
153.848	um	Spot	Image 1	24	1000000042	1573
129.73	um	Spot	Image 1	24	1000000043	1574
50.5391	um	Spot	Image 1	24	1000000044	1575
49.0137	um	Spot	Image 1	24	1000000045	1576
176.492	um	Spot	Image 1	24	1000000046	1577
154.637	um	Spot	Image 1	24	1000000047	1578
148.729	um	Spot	Image 1	24	1000000048	1579
95.5645	um	Spot	Image 1	24	1000000049	1580
83.5996	um	Spot	Image 1	24	1000000050	1581
56.375	um	Spot	Image 1	24	1000000051	1582
37.1504	um	Spot	Image 1	24	1000000052	1583
22.752	um	Spot	Image 1	24	1000000053	1584
62.3516	um	Spot	Image 1	24	1000000054	1585
109.531	um	Spot	Image 1	24	1000000055	1586
24.1719	um	Spot	Image 1	24	1000000056	1587
92.0781	um	Spot	Image 1	24	1000000057	1588
51.1914	um	Spot	Image 1	24	1000000058	1589
20.9727	um	Spot	Image 1	24	1000000059	1591
56.2266	um	Spot	Image 1	24	1000000060	1592
10.1875	um	Spot	Image 1	24	1000000061	1593
38.6484	um	Spot	Image 1	24	1000000062	1594
28.2949	um	Spot	Image 1	24	1000000063	1595
22.2695	um	Spot	Image 1	24	1000000069	1596
17.3555	um	Spot	Image 1	24	1000000064	1597
75.3496	um	Spot	Image 1	25	1000000000	1598
88.0195	um	Spot	Image 1	25	1000000001	1599
118.008	um	Spot	Image 1	25	1000000002	1600
140.205	um	Spot	Image 1	25	1000000004	1602
146.379	um	Spot	Image 1	25	1000000005	1603
3.16211	um	Spot	Image 1	25	1000000006	1604
22.1582	um	Spot	Image 1	25	1000000020	1605
28.7656	um	Spot	Image 1	25	1000000007	1606
41.8633	um	Spot	Image 1	25	1000000008	1607
43.7441	um	Spot	Image 1	25	1000000009	1608
50.0898	um	Spot	Image 1	25	1000000068	1609
80.9434	um	Spot	Image 1	25	1000000067	1610
90.0137	um	Spot	Image 1	25	1000000010	1611
118.18	um	Spot	Image 1	25	1000000012	1612
119.354	um	Spot	Image 1	25	1000000003	1613
130.32	um	Spot	Image 1	25	1000000013	1614
143.994	um	Spot	Image 1	25	1000000014	1615
144.959	um	Spot	Image 1	25	1000000015	1616
145.355	um	Spot	Image 1	25	1000000016	1617
3.16211	um	Spot	Image 1	25	1000000017	1618
18.0488	um	Spot	Image 1	25	1000000018	1619
9.15625	um	Spot	Image 1	25	1000000019	1620
26.0117	um	Spot	Image 1	25	1000000021	1621
32.3516	um	Spot	Image 1	25	1000000022	1622
51.7793	um	Spot	Image 1	25	1000000023	1623
38.6211	um	Spot	Image 1	25	1000000024	1624
62.9844	um	Spot	Image 1	25	1000000025	1625
15.4453	um	Spot	Image 1	25	1000000027	1626
54.7461	um	Spot	Image 1	25	1000000028	1627
82.4688	um	Spot	Image 1	25	1000000029	1628
86.0117	um	Spot	Image 1	25	1000000030	1629
40.5547	um	Spot	Image 1	25	1000000032	1630
88.3594	um	Spot	Image 1	25	1000000033	1631
74.1016	um	Spot	Image 1	25	1000000034	1632
57.3555	um	Spot	Image 1	25	1000000036	1633
123.947	um	Spot	Image 1	25	1000000037	1634
137.111	um	Spot	Image 1	25	1000000038	1635
54.6172	um	Spot	Image 1	25	1000000039	1636
123.203	um	Spot	Image 1	25	1000000040	1637
99.1172	um	Spot	Image 1	25	1000000041	1638
153.828	um	Spot	Image 1	25	1000000042	1639
129.438	um	Spot	Image 1	25	1000000043	1640
50.6035	um	Spot	Image 1	25	1000000044	1641
49.3164	um	Spot	Image 1	25	1000000045	1642
176.232	um	Spot	Image 1	25	1000000046	1643
154.643	um	Spot	Image 1	25	1000000047	1644
148.771	um	Spot	Image 1	25	1000000048	1645
83.8359	um	Spot	Image 1	25	1000000050	1646
56.1191	um	Spot	Image 1	25	1000000051	1647
37.0879	um	Spot	Image 1	25	1000000052	1648
22.6465	um	Spot	Image 1	25	1000000053	1649
62.0547	um	Spot	Image 1	25	1000000054	1650
109.52	um	Spot	Image 1	25	1000000055	1651
24.0625	um	Spot	Image 1	25	1000000056	1652
91.9414	um	Spot	Image 1	25	1000000057	1653
51.4609	um	Spot	Image 1	25	1000000058	1655
20.9492	um	Spot	Image 1	25	1000000059	1656
56.0801	um	Spot	Image 1	25	1000000060	1657
10.1016	um	Spot	Image 1	25	1000000061	1658
38.6484	um	Spot	Image 1	25	1000000062	1659
28.2285	um	Spot	Image 1	25	1000000063	1660
17.2637	um	Spot	Image 1	25	1000000064	1661
117.943	um	Spot	Image 1	26	1000000002	1662
120.037	um	Spot	Image 1	26	1000000003	1663
138.973	um	Spot	Image 1	26	1000000004	1665
146.414	um	Spot	Image 1	26	1000000005	1666
3.16211	um	Spot	Image 1	26	1000000006	1667
22.207	um	Spot	Image 1	26	1000000020	1668
28.4395	um	Spot	Image 1	26	1000000007	1669
41.6797	um	Spot	Image 1	26	1000000008	1670
43.8887	um	Spot	Image 1	26	1000000009	1671
50.25	um	Spot	Image 1	26	1000000068	1672
89.9766	um	Spot	Image 1	26	1000000010	1673
118.217	um	Spot	Image 1	26	1000000012	1674
130.238	um	Spot	Image 1	26	1000000013	1675
143.877	um	Spot	Image 1	26	1000000014	1676
144.768	um	Spot	Image 1	26	1000000015	1677
145.648	um	Spot	Image 1	26	1000000016	1678
3.16211	um	Spot	Image 1	26	1000000017	1679
18.0781	um	Spot	Image 1	26	1000000018	1680
9.35547	um	Spot	Image 1	26	1000000019	1681
25.6504	um	Spot	Image 1	26	1000000021	1682
32.0898	um	Spot	Image 1	26	1000000022	1683
51.75	um	Spot	Image 1	26	1000000023	1684
38.8594	um	Spot	Image 1	26	1000000024	1685
63.0879	um	Spot	Image 1	26	1000000025	1686
16.0117	um	Spot	Image 1	26	1000000027	1687
55.1523	um	Spot	Image 1	26	1000000028	1688
82.2734	um	Spot	Image 1	26	1000000029	1689
86.0801	um	Spot	Image 1	26	1000000030	1690
95.8633	um	Spot	Image 1	26	1000000031	1691
40.75	um	Spot	Image 1	26	1000000032	1692
88.4688	um	Spot	Image 1	26	1000000033	1693
74.3672	um	Spot	Image 1	26	1000000034	1694
97.832	um	Spot	Image 1	26	1000000035	1695
57.168	um	Spot	Image 1	26	1000000036	1696
123.742	um	Spot	Image 1	26	1000000037	1697
137.051	um	Spot	Image 1	26	1000000038	1698
54.0586	um	Spot	Image 1	26	1000000039	1699
123.379	um	Spot	Image 1	26	1000000040	1700
98.4219	um	Spot	Image 1	26	1000000041	1701
153.852	um	Spot	Image 1	26	1000000042	1702
128.588	um	Spot	Image 1	26	1000000043	1703
50.6309	um	Spot	Image 1	26	1000000044	1704
49.2344	um	Spot	Image 1	26	1000000045	1705
175.73	um	Spot	Image 1	26	1000000046	1706
154.813	um	Spot	Image 1	26	1000000047	1707
148.963	um	Spot	Image 1	26	1000000048	1708
95.9434	um	Spot	Image 1	26	1000000049	1709
83.4863	um	Spot	Image 1	26	1000000050	1710
56.0762	um	Spot	Image 1	26	1000000051	1711
37.0918	um	Spot	Image 1	26	1000000052	1712
22.7793	um	Spot	Image 1	26	1000000053	1713
62.1719	um	Spot	Image 1	26	1000000054	1714
109.676	um	Spot	Image 1	26	1000000055	1715
24.2383	um	Spot	Image 1	26	1000000056	1716
92.041	um	Spot	Image 1	26	1000000057	1717
51.5469	um	Spot	Image 1	26	1000000058	1719
21.0742	um	Spot	Image 1	26	1000000059	1720
56.0371	um	Spot	Image 1	26	1000000060	1721
10.1367	um	Spot	Image 1	26	1000000061	1722
38.4336	um	Spot	Image 1	26	1000000062	1723
28.3867	um	Spot	Image 1	26	1000000063	1724
17.3301	um	Spot	Image 1	26	1000000064	1725
88.3984	um	Spot	Image 1	27	1000000001	1726
118.027	um	Spot	Image 1	27	1000000002	1727
120.133	um	Spot	Image 1	27	1000000003	1728
146.744	um	Spot	Image 1	27	1000000005	1730
3.16211	um	Spot	Image 1	27	1000000006	1731
22.5117	um	Spot	Image 1	27	1000000020	1732
28.8066	um	Spot	Image 1	27	1000000007	1733
41.8516	um	Spot	Image 1	27	1000000008	1734
44.1699	um	Spot	Image 1	27	1000000009	1735
50.8145	um	Spot	Image 1	27	1000000068	1736
81.4043	um	Spot	Image 1	27	1000000067	1737
90.2559	um	Spot	Image 1	27	1000000010	1738
118.551	um	Spot	Image 1	27	1000000012	1739
130.336	um	Spot	Image 1	27	1000000013	1740
144.023	um	Spot	Image 1	27	1000000014	1741
145.064	um	Spot	Image 1	27	1000000015	1742
145.639	um	Spot	Image 1	27	1000000016	1743
3.16211	um	Spot	Image 1	27	1000000017	1744
18.332	um	Spot	Image 1	27	1000000018	1745
9.38672	um	Spot	Image 1	27	1000000019	1746
25.8633	um	Spot	Image 1	27	1000000021	1747
32.2051	um	Spot	Image 1	27	1000000022	1748
51.8223	um	Spot	Image 1	27	1000000023	1749
38.7969	um	Spot	Image 1	27	1000000024	1750
63.2637	um	Spot	Image 1	27	1000000025	1751
15.9883	um	Spot	Image 1	27	1000000027	1752
54.8594	um	Spot	Image 1	27	1000000028	1753
82.4922	um	Spot	Image 1	27	1000000029	1754
86.25	um	Spot	Image 1	27	1000000030	1755
40.5117	um	Spot	Image 1	27	1000000032	1756
88.5	um	Spot	Image 1	27	1000000033	1757
74.2266	um	Spot	Image 1	27	1000000034	1758
57.3008	um	Spot	Image 1	27	1000000036	1759
124.17	um	Spot	Image 1	27	1000000037	1760
137.352	um	Spot	Image 1	27	1000000038	1761
53.8828	um	Spot	Image 1	27	1000000039	1762
123.148	um	Spot	Image 1	27	1000000040	1763
99.5195	um	Spot	Image 1	27	1000000041	1764
153.254	um	Spot	Image 1	27	1000000042	1765
127.855	um	Spot	Image 1	27	1000000043	1766
50.4355	um	Spot	Image 1	27	1000000044	1767
49.2402	um	Spot	Image 1	27	1000000045	1768
176.068	um	Spot	Image 1	27	1000000046	1769
154.412	um	Spot	Image 1	27	1000000047	1770
148.84	um	Spot	Image 1	27	1000000048	1771
95.5273	um	Spot	Image 1	27	1000000049	1772
83.7715	um	Spot	Image 1	27	1000000050	1773
55.8652	um	Spot	Image 1	27	1000000051	1774
36.6523	um	Spot	Image 1	27	1000000052	1775
22.5879	um	Spot	Image 1	27	1000000053	1776
62.168	um	Spot	Image 1	27	1000000054	1777
109.66	um	Spot	Image 1	27	1000000055	1778
24.1328	um	Spot	Image 1	27	1000000056	1779
91.8398	um	Spot	Image 1	27	1000000057	1780
51.4492	um	Spot	Image 1	27	1000000058	1782
21.0391	um	Spot	Image 1	27	1000000059	1783
55.9531	um	Spot	Image 1	27	1000000060	1784
10.0859	um	Spot	Image 1	27	1000000061	1785
38.3672	um	Spot	Image 1	27	1000000062	1786
28.2227	um	Spot	Image 1	27	1000000063	1787
22.2305	um	Spot	Image 1	27	1000000069	1788
17.084	um	Spot	Image 1	27	1000000064	1789
88.2578	um	Spot	Image 1	28	1000000001	1790
118.02	um	Spot	Image 1	28	1000000002	1791
120.291	um	Spot	Image 1	28	1000000003	1792
138.525	um	Spot	Image 1	28	1000000004	1794
146.693	um	Spot	Image 1	28	1000000005	1795
3.16211	um	Spot	Image 1	28	1000000006	1796
22.2637	um	Spot	Image 1	28	1000000020	1797
28.3555	um	Spot	Image 1	28	1000000007	1798
41.5664	um	Spot	Image 1	28	1000000008	1799
44.0762	um	Spot	Image 1	28	1000000009	1800
50.8301	um	Spot	Image 1	28	1000000068	1801
81.0859	um	Spot	Image 1	28	1000000067	1802
90.1445	um	Spot	Image 1	28	1000000010	1803
118.492	um	Spot	Image 1	28	1000000012	1804
130.318	um	Spot	Image 1	28	1000000013	1805
143.926	um	Spot	Image 1	28	1000000014	1806
145.072	um	Spot	Image 1	28	1000000015	1807
145.436	um	Spot	Image 1	28	1000000016	1808
3.16211	um	Spot	Image 1	28	1000000017	1809
18	um	Spot	Image 1	28	1000000018	1810
9.33203	um	Spot	Image 1	28	1000000019	1811
25.877	um	Spot	Image 1	28	1000000021	1812
31.9727	um	Spot	Image 1	28	1000000022	1813
51.7891	um	Spot	Image 1	28	1000000023	1814
38.6953	um	Spot	Image 1	28	1000000024	1815
63.0762	um	Spot	Image 1	28	1000000025	1816
14.9805	um	Spot	Image 1	28	1000000027	1817
55.1172	um	Spot	Image 1	28	1000000028	1818
82.3633	um	Spot	Image 1	28	1000000029	1819
86.1152	um	Spot	Image 1	28	1000000030	1820
96.0996	um	Spot	Image 1	28	1000000031	1821
40.4883	um	Spot	Image 1	28	1000000032	1822
88.4297	um	Spot	Image 1	28	1000000033	1823
73.9727	um	Spot	Image 1	28	1000000034	1824
97.332	um	Spot	Image 1	28	1000000035	1825
57.2227	um	Spot	Image 1	28	1000000036	1826
123.994	um	Spot	Image 1	28	1000000037	1827
137.238	um	Spot	Image 1	28	1000000038	1828
53.1836	um	Spot	Image 1	28	1000000039	1829
123.215	um	Spot	Image 1	28	1000000040	1830
99.5859	um	Spot	Image 1	28	1000000041	1831
153.449	um	Spot	Image 1	28	1000000042	1832
127.727	um	Spot	Image 1	28	1000000043	1833
50.8438	um	Spot	Image 1	28	1000000044	1834
49.5098	um	Spot	Image 1	28	1000000045	1835
175.889	um	Spot	Image 1	28	1000000046	1836
154.537	um	Spot	Image 1	28	1000000047	1837
148.855	um	Spot	Image 1	28	1000000048	1838
95.9668	um	Spot	Image 1	28	1000000049	1839
83.4004	um	Spot	Image 1	28	1000000050	1840
55.9453	um	Spot	Image 1	28	1000000051	1841
36.7168	um	Spot	Image 1	28	1000000052	1842
22.6875	um	Spot	Image 1	28	1000000053	1843
62.25	um	Spot	Image 1	28	1000000054	1844
109.566	um	Spot	Image 1	28	1000000055	1845
24.1758	um	Spot	Image 1	28	1000000056	1846
91.9707	um	Spot	Image 1	28	1000000057	1847
51.3438	um	Spot	Image 1	28	1000000058	1848
20.9883	um	Spot	Image 1	28	1000000059	1850
56.1035	um	Spot	Image 1	28	1000000060	1851
9.98047	um	Spot	Image 1	28	1000000061	1852
38.5156	um	Spot	Image 1	28	1000000062	1853
28.168	um	Spot	Image 1	28	1000000063	1854
22.4648	um	Spot	Image 1	28	1000000069	1855
17.2246	um	Spot	Image 1	28	1000000064	1856
88.1895	um	Spot	Image 1	29	1000000001	1857
118.09	um	Spot	Image 1	29	1000000002	1858
120.359	um	Spot	Image 1	29	1000000003	1859
146.9	um	Spot	Image 1	29	1000000005	1861
3.16211	um	Spot	Image 1	29	1000000006	1862
22.248	um	Spot	Image 1	29	1000000020	1863
28.2598	um	Spot	Image 1	29	1000000007	1864
41.6406	um	Spot	Image 1	29	1000000008	1865
43.9414	um	Spot	Image 1	29	1000000009	1866
51.0078	um	Spot	Image 1	29	1000000068	1867
81.3867	um	Spot	Image 1	29	1000000067	1868
90.3086	um	Spot	Image 1	29	1000000010	1869
118.613	um	Spot	Image 1	29	1000000012	1870
130.441	um	Spot	Image 1	29	1000000013	1871
144	um	Spot	Image 1	29	1000000014	1872
145.543	um	Spot	Image 1	29	1000000015	1873
145.617	um	Spot	Image 1	29	1000000016	1874
3.16211	um	Spot	Image 1	29	1000000017	1875
18.1875	um	Spot	Image 1	29	1000000018	1876
9.35938	um	Spot	Image 1	29	1000000019	1877
25.5313	um	Spot	Image 1	29	1000000021	1878
32.2285	um	Spot	Image 1	29	1000000022	1879
51.7656	um	Spot	Image 1	29	1000000023	1880
38.5977	um	Spot	Image 1	29	1000000024	1881
63.1563	um	Spot	Image 1	29	1000000025	1882
65.7422	um	Spot	Image 1	29	1000000070	1883
15.543	um	Spot	Image 1	29	1000000027	1884
55.2422	um	Spot	Image 1	29	1000000028	1885
82.5117	um	Spot	Image 1	29	1000000029	1886
86.2832	um	Spot	Image 1	29	1000000030	1887
96.332	um	Spot	Image 1	29	1000000031	1888
40.6211	um	Spot	Image 1	29	1000000032	1889
88.0703	um	Spot	Image 1	29	1000000033	1890
74.0313	um	Spot	Image 1	29	1000000034	1891
97.418	um	Spot	Image 1	29	1000000035	1892
57.4102	um	Spot	Image 1	29	1000000036	1893
124.01	um	Spot	Image 1	29	1000000037	1894
137.268	um	Spot	Image 1	29	1000000038	1895
52.7266	um	Spot	Image 1	29	1000000039	1896
123.246	um	Spot	Image 1	29	1000000040	1897
99.6172	um	Spot	Image 1	29	1000000041	1898
153.309	um	Spot	Image 1	29	1000000042	1899
127.246	um	Spot	Image 1	29	1000000043	1900
50.5098	um	Spot	Image 1	29	1000000044	1901
49.1465	um	Spot	Image 1	29	1000000045	1902
176.18	um	Spot	Image 1	29	1000000046	1903
154.527	um	Spot	Image 1	29	1000000047	1904
148.824	um	Spot	Image 1	29	1000000048	1905
83.4785	um	Spot	Image 1	29	1000000050	1906
55.8691	um	Spot	Image 1	29	1000000051	1907
36.5645	um	Spot	Image 1	29	1000000052	1908
22.5391	um	Spot	Image 1	29	1000000053	1909
62.0898	um	Spot	Image 1	29	1000000054	1910
109.559	um	Spot	Image 1	29	1000000055	1911
24.293	um	Spot	Image 1	29	1000000056	1912
91.7617	um	Spot	Image 1	29	1000000057	1913
51.5352	um	Spot	Image 1	29	1000000058	1915
21.1094	um	Spot	Image 1	29	1000000059	1916
56.0313	um	Spot	Image 1	29	1000000060	1917
10.0664	um	Spot	Image 1	29	1000000061	1918
38.1914	um	Spot	Image 1	29	1000000062	1919
28.2422	um	Spot	Image 1	29	1000000063	1920
22.291	um	Spot	Image 1	29	1000000069	1921
17.1094	um	Spot	Image 1	29	1000000064	1922
88.543	um	Spot	Image 1	30	1000000001	1923
118.039	um	Spot	Image 1	30	1000000002	1924
120.121	um	Spot	Image 1	30	1000000003	1925
146.713	um	Spot	Image 1	30	1000000005	1927
3.16211	um	Spot	Image 1	30	1000000006	1928
22.291	um	Spot	Image 1	30	1000000020	1929
28.9766	um	Spot	Image 1	30	1000000007	1930
41.5547	um	Spot	Image 1	30	1000000008	1931
44.0957	um	Spot	Image 1	30	1000000009	1932
50.8574	um	Spot	Image 1	30	1000000068	1933
81.1797	um	Spot	Image 1	30	1000000067	1934
90.2422	um	Spot	Image 1	30	1000000010	1935
118.525	um	Spot	Image 1	30	1000000012	1936
130.533	um	Spot	Image 1	30	1000000013	1937
144.006	um	Spot	Image 1	30	1000000014	1938
145.436	um	Spot	Image 1	30	1000000015	1939
145.627	um	Spot	Image 1	30	1000000016	1940
3.16211	um	Spot	Image 1	30	1000000017	1941
18.1973	um	Spot	Image 1	30	1000000018	1942
9.35156	um	Spot	Image 1	30	1000000019	1943
25.7461	um	Spot	Image 1	30	1000000021	1944
32.1445	um	Spot	Image 1	30	1000000022	1945
51.834	um	Spot	Image 1	30	1000000023	1946
38.75	um	Spot	Image 1	30	1000000024	1947
63.1719	um	Spot	Image 1	30	1000000025	1948
67.2188	um	Spot	Image 1	30	1000000070	1949
15.4648	um	Spot	Image 1	30	1000000027	1950
55.2031	um	Spot	Image 1	30	1000000028	1951
82.4727	um	Spot	Image 1	30	1000000029	1952
86.2109	um	Spot	Image 1	30	1000000030	1953
95.8359	um	Spot	Image 1	30	1000000031	1954
40.6133	um	Spot	Image 1	30	1000000032	1955
88.4922	um	Spot	Image 1	30	1000000033	1956
73.9688	um	Spot	Image 1	30	1000000034	1957
57.3281	um	Spot	Image 1	30	1000000036	1958
124.254	um	Spot	Image 1	30	1000000037	1959
137.422	um	Spot	Image 1	30	1000000038	1960
52.5234	um	Spot	Image 1	30	1000000039	1961
123.379	um	Spot	Image 1	30	1000000040	1962
98.9766	um	Spot	Image 1	30	1000000041	1963
153.727	um	Spot	Image 1	30	1000000042	1964
127.492	um	Spot	Image 1	30	1000000043	1965
50.5566	um	Spot	Image 1	30	1000000044	1966
48.9883	um	Spot	Image 1	30	1000000045	1967
175.842	um	Spot	Image 1	30	1000000046	1968
154.621	um	Spot	Image 1	30	1000000047	1969
148.939	um	Spot	Image 1	30	1000000048	1970
95.3203	um	Spot	Image 1	30	1000000049	1971
83.2598	um	Spot	Image 1	30	1000000050	1972
55.8809	um	Spot	Image 1	30	1000000051	1973
36.5684	um	Spot	Image 1	30	1000000052	1974
22.5918	um	Spot	Image 1	30	1000000053	1975
61.9336	um	Spot	Image 1	30	1000000054	1976
109.613	um	Spot	Image 1	30	1000000055	1977
24.2344	um	Spot	Image 1	30	1000000056	1978
5.43359	um	Spot	Image 1	30	1000000071	1979
91.7832	um	Spot	Image 1	30	1000000057	1980
51.5664	um	Spot	Image 1	30	1000000058	1982
21.2109	um	Spot	Image 1	30	1000000059	1983
56.1621	um	Spot	Image 1	30	1000000060	1984
10.2305	um	Spot	Image 1	30	1000000061	1985
38.5059	um	Spot	Image 1	30	1000000062	1986
28.2109	um	Spot	Image 1	30	1000000063	1987
17.2129	um	Spot	Image 1	30	1000000064	1988
5.41797	um	Spot	Image 1	31	1000000072	1989
118.076	um	Spot	Image 1	31	1000000002	1990
120.182	um	Spot	Image 1	31	1000000003	1991
146.682	um	Spot	Image 1	31	1000000005	1993
3.16211	um	Spot	Image 1	31	1000000006	1994
22.4609	um	Spot	Image 1	31	1000000020	1995
29.6992	um	Spot	Image 1	31	1000000007	1996
41.6699	um	Spot	Image 1	31	1000000008	1997
43.748	um	Spot	Image 1	31	1000000009	1998
50.6191	um	Spot	Image 1	31	1000000068	1999
90.25	um	Spot	Image 1	31	1000000010	2000
118.445	um	Spot	Image 1	31	1000000012	2001
130.418	um	Spot	Image 1	31	1000000013	2002
143.998	um	Spot	Image 1	31	1000000014	2003
145.33	um	Spot	Image 1	31	1000000015	2004
145.553	um	Spot	Image 1	31	1000000016	2005
3.16211	um	Spot	Image 1	31	1000000017	2006
9.39453	um	Spot	Image 1	31	1000000019	2007
18.2891	um	Spot	Image 1	31	1000000018	2008
26.2383	um	Spot	Image 1	31	1000000021	2009
32.4102	um	Spot	Image 1	31	1000000022	2010
51.832	um	Spot	Image 1	31	1000000023	2011
38.8281	um	Spot	Image 1	31	1000000024	2012
63.3555	um	Spot	Image 1	31	1000000025	2013
66.7266	um	Spot	Image 1	31	1000000070	2014
15.4141	um	Spot	Image 1	31	1000000027	2015
55.2695	um	Spot	Image 1	31	1000000028	2016
82.5684	um	Spot	Image 1	31	1000000029	2017
86.1836	um	Spot	Image 1	31	1000000073	2018
86.248	um	Spot	Image 1	31	1000000030	2019
96.0488	um	Spot	Image 1	31	1000000031	2020
40.6719	um	Spot	Image 1	31	1000000032	2021
88.1523	um	Spot	Image 1	31	1000000033	2022
73.7852	um	Spot	Image 1	31	1000000034	2023
97.6953	um	Spot	Image 1	31	1000000035	2024
57.4844	um	Spot	Image 1	31	1000000036	2025
124.131	um	Spot	Image 1	31	1000000037	2026
137.367	um	Spot	Image 1	31	1000000038	2027
52.4766	um	Spot	Image 1	31	1000000039	2028
123.23	um	Spot	Image 1	31	1000000040	2029
99.125	um	Spot	Image 1	31	1000000041	2030
153.828	um	Spot	Image 1	31	1000000042	2031
128.17	um	Spot	Image 1	31	1000000043	2032
50.8535	um	Spot	Image 1	31	1000000044	2033
49.2051	um	Spot	Image 1	31	1000000045	2034
175.955	um	Spot	Image 1	31	1000000046	2035
154.369	um	Spot	Image 1	31	1000000047	2036
148.92	um	Spot	Image 1	31	1000000048	2037
95.4688	um	Spot	Image 1	31	1000000049	2038
83.2832	um	Spot	Image 1	31	1000000050	2039
55.9121	um	Spot	Image 1	31	1000000051	2040
36.4629	um	Spot	Image 1	31	1000000052	2041
22.5742	um	Spot	Image 1	31	1000000053	2042
61.9336	um	Spot	Image 1	31	1000000054	2043
109.578	um	Spot	Image 1	31	1000000055	2044
24.1406	um	Spot	Image 1	31	1000000056	2045
5.43359	um	Spot	Image 1	31	1000000071	2046
91.877	um	Spot	Image 1	31	1000000057	2047
51.4961	um	Spot	Image 1	31	1000000058	2049
21.1602	um	Spot	Image 1	31	1000000059	2050
56.2227	um	Spot	Image 1	31	1000000060	2051
10.2539	um	Spot	Image 1	31	1000000061	2052
38.9023	um	Spot	Image 1	31	1000000062	2053
28.0898	um	Spot	Image 1	31	1000000063	2054
17.1445	um	Spot	Image 1	31	1000000064	2055
88.4941	um	Spot	Image 1	32	1000000001	2056
117.973	um	Spot	Image 1	32	1000000002	2057
120.547	um	Spot	Image 1	32	1000000003	2058
[truncated: 992 more rows]
