# Supplementary material for: Protocol for real-time monitoring of CD8+ T and myeloid cell behavior in human high-grade serous ovarian cancer slices
Source: STAR Protoc. 2024 Jun 2;5(2):103102. doi: 10.1016/j.xpro.2024.103102 (PMC11179100; doi:10.1016/j.xpro.2024.103102)
Supplement: Data S3. Files for testing the R script, quantification and statistical analysis step 2 [file mmc3.zip › Test files/Slice1_b/__Generation.csv]

Generation
====================
Generation	Unit	Category	Time	TrackID	ID
0		Spot	1	1000000000	0
0		Spot	1	1000000001	1
0		Spot	1	1000000002	2
0		Spot	1	1000000003	3
0		Spot	1	1000000004	5
0		Spot	1	1000000005	6
0		Spot	1	1000000006	7
0		Spot	1	1000000007	8
0		Spot	1	1000000008	9
0		Spot	1	1000000009	10
0		Spot	1	1000000010	11
0		Spot	1	1000000011	12
0		Spot	1	1000000012	13
0		Spot	1	1000000013	14
0		Spot	1	1000000014	15
0		Spot	1	1000000015	16
0		Spot	1	1000000016	17
0		Spot	1	1000000017	18
0		Spot	1	1000000018	19
0		Spot	1	1000000019	20
0		Spot	1	1000000020	21
0		Spot	1	1000000021	22
0		Spot	1	1000000022	23
0		Spot	1	1000000023	24
0		Spot	1	1000000024	25
0		Spot	1	1000000025	26
0		Spot	1	1000000026	27
0		Spot	1	1000000027	28
0		Spot	1	1000000028	29
0		Spot	1	1000000029	30
0		Spot	1	1000000030	31
0		Spot	1	1000000031	32
0		Spot	1	1000000032	33
0		Spot	1	1000000033	34
0		Spot	1	1000000034	35
0		Spot	1	1000000035	36
0		Spot	1	1000000036	37
0		Spot	1	1000000037	38
0		Spot	1	1000000038	39
0		Spot	1	1000000039	40
0		Spot	1	1000000040	41
0		Spot	1	1000000041	42
0		Spot	1	1000000042	43
0		Spot	1	1000000043	44
0		Spot	1	1000000044	45
0		Spot	1	1000000045	46
0		Spot	1	1000000046	47
0		Spot	1	1000000047	48
0		Spot	1	1000000048	49
0		Spot	1	1000000049	50
0		Spot	1	1000000050	51
0		Spot	1	1000000051	52
0		Spot	1	1000000052	53
0		Spot	1	1000000053	54
0		Spot	1	1000000054	55
0		Spot	1	1000000055	56
0		Spot	1	1000000056	57
0		Spot	1	1000000057	58
0		Spot	1	1000000058	59
0		Spot	1	1000000059	61
0		Spot	1	1000000060	62
0		Spot	1	1000000061	63
0		Spot	1	1000000062	64
0		Spot	1	1000000063	65
0		Spot	1	1000000064	66
0		Spot	2	1000000000	67
0		Spot	2	1000000001	68
0		Spot	2	1000000002	69
0		Spot	2	1000000003	70
0		Spot	2	1000000004	72
0		Spot	2	1000000005	73
0		Spot	2	1000000006	74
0		Spot	2	1000000007	75
0		Spot	2	1000000008	76
0		Spot	2	1000000009	77
0		Spot	2	1000000065	78
0		Spot	2	1000000010	79
0		Spot	2	1000000011	80
0		Spot	2	1000000012	81
0		Spot	2	1000000013	82
0		Spot	2	1000000014	83
0		Spot	2	1000000015	84
0		Spot	2	1000000016	85
0		Spot	2	1000000017	86
0		Spot	2	1000000018	87
0		Spot	2	1000000019	88
0		Spot	2	1000000020	89
0		Spot	2	1000000021	90
0		Spot	2	1000000022	91
0		Spot	2	1000000023	92
0		Spot	2	1000000024	93
0		Spot	2	1000000025	94
0		Spot	2	1000000026	95
0		Spot	2	1000000027	96
0		Spot	2	1000000028	97
0		Spot	2	1000000029	98
0		Spot	2	1000000030	99
0		Spot	2	1000000031	100
0		Spot	2	1000000032	101
0		Spot	2	1000000033	102
0		Spot	2	1000000034	103
0		Spot	2	1000000035	104
0		Spot	2	1000000036	105
0		Spot	2	1000000037	106
0		Spot	2	1000000038	107
0		Spot	2	1000000039	108
0		Spot	2	1000000040	109
0		Spot	2	1000000041	110
0		Spot	2	1000000042	111
0		Spot	2	1000000043	112
0		Spot	2	1000000044	113
0		Spot	2	1000000045	114
0		Spot	2	1000000046	115
0		Spot	2	1000000047	116
0		Spot	2	1000000048	117
0		Spot	2	1000000049	118
0		Spot	2	1000000050	119
0		Spot	2	1000000051	120
0		Spot	2	1000000052	121
0		Spot	2	1000000053	122
0		Spot	2	1000000054	123
0		Spot	2	1000000055	124
0		Spot	2	1000000056	125
0		Spot	2	1000000057	126
0		Spot	2	1000000058	128
0		Spot	2	1000000059	129
0		Spot	2	1000000060	130
0		Spot	2	1000000061	131
0		Spot	2	1000000062	132
0		Spot	2	1000000063	133
0		Spot	2	1000000064	134
0		Spot	3	1000000000	135
0		Spot	3	1000000002	136
0		Spot	3	1000000004	138
0		Spot	3	1000000005	139
0		Spot	3	1000000006	140
0		Spot	3	1000000007	141
0		Spot	3	1000000008	142
0		Spot	3	1000000009	143
0		Spot	3	1000000065	144
0		Spot	3	1000000010	145
0		Spot	3	1000000011	146
0		Spot	3	1000000012	147
0		Spot	3	1000000003	148
0		Spot	3	1000000013	149
0		Spot	3	1000000014	150
0		Spot	3	1000000015	151
0		Spot	3	1000000016	152
0		Spot	3	1000000017	153
0		Spot	3	1000000018	154
0		Spot	3	1000000019	155
0		Spot	3	1000000020	156
0		Spot	3	1000000021	157
0		Spot	3	1000000022	158
0		Spot	3	1000000023	159
0		Spot	3	1000000024	160
0		Spot	3	1000000025	161
0		Spot	3	1000000026	162
0		Spot	3	1000000027	163
0		Spot	3	1000000028	164
0		Spot	3	1000000029	165
0		Spot	3	1000000030	166
0		Spot	3	1000000031	167
0		Spot	3	1000000032	168
0		Spot	3	1000000033	169
0		Spot	3	1000000034	170
0		Spot	3	1000000035	171
0		Spot	3	1000000036	172
0		Spot	3	1000000037	173
0		Spot	3	1000000038	174
0		Spot	3	1000000039	175
0		Spot	3	1000000040	176
0		Spot	3	1000000041	177
0		Spot	3	1000000042	178
0		Spot	3	1000000043	179
0		Spot	3	1000000044	180
0		Spot	3	1000000045	181
0		Spot	3	1000000046	182
0		Spot	3	1000000047	183
0		Spot	3	1000000048	184
0		Spot	3	1000000049	185
0		Spot	3	1000000050	186
0		Spot	3	1000000051	187
0		Spot	3	1000000052	188
0		Spot	3	1000000053	189
0		Spot	3	1000000054	190
0		Spot	3	1000000055	191
0		Spot	3	1000000056	192
0		Spot	3	1000000057	194
0		Spot	3	1000000058	195
0		Spot	3	1000000059	196
0		Spot	3	1000000060	197
0		Spot	3	1000000061	198
0		Spot	3	1000000062	199
0		Spot	3	1000000063	200
0		Spot	3	1000000064	201
0		Spot	4	1000000001	202
0		Spot	4	1000000002	203
0		Spot	4	1000000004	205
0		Spot	4	1000000005	206
0		Spot	4	1000000006	207
0		Spot	4	1000000007	208
0		Spot	4	1000000008	209
0		Spot	4	1000000009	210
0		Spot	4	1000000065	211
0		Spot	4	1000000010	212
0		Spot	4	1000000011	213
0		Spot	4	1000000012	214
0		Spot	4	1000000003	215
0		Spot	4	1000000013	216
0		Spot	4	1000000014	217
0		Spot	4	1000000015	218
0		Spot	4	1000000016	219
0		Spot	4	1000000017	220
0		Spot	4	1000000018	221
0		Spot	4	1000000019	222
0		Spot	4	1000000020	223
0		Spot	4	1000000021	224
0		Spot	4	1000000022	225
0		Spot	4	1000000023	226
0		Spot	4	1000000024	227
0		Spot	4	1000000025	228
0		Spot	4	1000000026	229
0		Spot	4	1000000027	230
0		Spot	4	1000000028	231
0		Spot	4	1000000029	232
0		Spot	4	1000000030	233
0		Spot	4	1000000032	234
0		Spot	4	1000000033	235
0		Spot	4	1000000034	236
0		Spot	4	1000000035	237
0		Spot	4	1000000036	238
0		Spot	4	1000000037	239
0		Spot	4	1000000038	240
0		Spot	4	1000000039	241
0		Spot	4	1000000040	242
0		Spot	4	1000000041	243
0		Spot	4	1000000042	244
0		Spot	4	1000000043	245
0		Spot	4	1000000044	246
0		Spot	4	1000000045	247
0		Spot	4	1000000046	248
0		Spot	4	1000000047	249
0		Spot	4	1000000048	250
0		Spot	4	1000000049	251
0		Spot	4	1000000050	252
0		Spot	4	1000000051	253
0		Spot	4	1000000052	254
0		Spot	4	1000000053	255
0		Spot	4	1000000054	256
0		Spot	4	1000000055	257
0		Spot	4	1000000056	258
0		Spot	4	1000000057	259
0		Spot	4	1000000058	260
0		Spot	4	1000000059	262
0		Spot	4	1000000060	263
0		Spot	4	1000000061	264
0		Spot	4	1000000062	265
0		Spot	4	1000000063	266
0		Spot	4	1000000064	267
0		Spot	5	1000000000	268
0		Spot	5	1000000002	269
0		Spot	5	1000000004	271
0		Spot	5	1000000005	272
0		Spot	5	1000000006	273
0		Spot	5	1000000020	274
0		Spot	5	1000000007	275
0		Spot	5	1000000008	276
0		Spot	5	1000000009	277
0		Spot	5	1000000065	278
0		Spot	5	1000000010	279
0		Spot	5	1000000011	280
0		Spot	5	1000000012	281
0		Spot	5	1000000003	282
0		Spot	5	1000000013	283
0		Spot	5	1000000014	284
0		Spot	5	1000000015	285
0		Spot	5	1000000016	286
0		Spot	5	1000000017	287
0		Spot	5	1000000018	288
0		Spot	5	1000000019	289
0		Spot	5	1000000021	290
0		Spot	5	1000000022	291
0		Spot	5	1000000023	292
0		Spot	5	1000000024	293
0		Spot	5	1000000025	294
0		Spot	5	1000000026	295
0		Spot	5	1000000027	296
0		Spot	5	1000000028	297
0		Spot	5	1000000029	298
0		Spot	5	1000000030	299
0		Spot	5	1000000031	300
0		Spot	5	1000000032	301
0		Spot	5	1000000033	302
0		Spot	5	1000000035	303
0		Spot	5	1000000034	304
0		Spot	5	1000000036	305
0		Spot	5	1000000037	306
0		Spot	5	1000000038	307
0		Spot	5	1000000039	308
0		Spot	5	1000000040	309
0		Spot	5	1000000041	310
0		Spot	5	1000000042	311
0		Spot	5	1000000043	312
0		Spot	5	1000000044	313
0		Spot	5	1000000045	314
0		Spot	5	1000000046	315
0		Spot	5	1000000047	316
0		Spot	5	1000000048	317
0		Spot	5	1000000049	318
0		Spot	5	1000000050	319
0		Spot	5	1000000051	320
0		Spot	5	1000000052	321
0		Spot	5	1000000053	322
0		Spot	5	1000000054	323
0		Spot	5	1000000055	324
0		Spot	5	1000000056	325
0		Spot	5	1000000057	326
0		Spot	5	1000000058	327
0		Spot	5	1000000059	329
0		Spot	5	1000000060	330
0		Spot	5	1000000061	331
0		Spot	5	1000000062	332
0		Spot	5	1000000063	333
0		Spot	5	1000000064	334
0		Spot	6	1000000002	335
0		Spot	6	1000000004	337
0		Spot	6	1000000005	338
0		Spot	6	1000000006	339
0		Spot	6	1000000007	340
0		Spot	6	1000000008	341
0		Spot	6	1000000009	342
0		Spot	6	1000000010	343
0		Spot	6	1000000012	344
0		Spot	6	1000000003	345
0		Spot	6	1000000013	346
0		Spot	6	1000000014	347
0		Spot	6	1000000015	348
0		Spot	6	1000000016	349
0		Spot	6	1000000017	350
0		Spot	6	1000000018	351
0		Spot	6	1000000019	352
0		Spot	6	1000000020	353
0		Spot	6	1000000021	354
0		Spot	6	1000000022	355
0		Spot	6	1000000023	356
0		Spot	6	1000000024	357
0		Spot	6	1000000025	358
0		Spot	6	1000000026	359
0		Spot	6	1000000027	360
0		Spot	6	1000000028	361
0		Spot	6	1000000029	362
0		Spot	6	1000000030	363
0		Spot	6	1000000031	364
0		Spot	6	1000000032	365
0		Spot	6	1000000033	366
0		Spot	6	1000000034	367
0		Spot	6	1000000035	368
0		Spot	6	1000000036	369
0		Spot	6	1000000037	370
0		Spot	6	1000000038	371
0		Spot	6	1000000039	372
0		Spot	6	1000000040	373
0		Spot	6	1000000041	374
0		Spot	6	1000000042	375
0		Spot	6	1000000043	376
0		Spot	6	1000000044	377
0		Spot	6	1000000045	378
0		Spot	6	1000000046	379
0		Spot	6	1000000047	380
0		Spot	6	1000000048	381
0		Spot	6	1000000049	382
0		Spot	6	1000000050	383
0		Spot	6	1000000051	384
0		Spot	6	1000000052	385
0		Spot	6	1000000053	386
0		Spot	6	1000000054	387
0		Spot	6	1000000055	388
0		Spot	6	1000000056	389
0		Spot	6	1000000057	390
0		Spot	6	1000000058	392
0		Spot	6	1000000059	393
0		Spot	6	1000000060	394
0		Spot	6	1000000061	395
0		Spot	6	1000000062	396
0		Spot	6	1000000063	397
0		Spot	6	1000000064	398
0		Spot	7	1000000000	399
0		Spot	7	1000000001	400
0		Spot	7	1000000002	401
0		Spot	7	1000000003	402
0		Spot	7	1000000004	404
0		Spot	7	1000000005	405
0		Spot	7	1000000006	406
0		Spot	7	1000000020	407
0		Spot	7	1000000007	408
0		Spot	7	1000000008	409
0		Spot	7	1000000009	410
0		Spot	7	1000000065	411
0		Spot	7	1000000010	412
0		Spot	7	1000000012	413
0		Spot	7	1000000013	414
0		Spot	7	1000000014	415
0		Spot	7	1000000015	416
0		Spot	7	1000000016	417
0		Spot	7	1000000017	418
0		Spot	7	1000000018	419
0		Spot	7	1000000019	420
0		Spot	7	1000000021	421
0		Spot	7	1000000022	422
0		Spot	7	1000000023	423
0		Spot	7	1000000024	424
0		Spot	7	1000000025	425
0		Spot	7	1000000026	426
0		Spot	7	1000000027	427
0		Spot	7	1000000028	428
0		Spot	7	1000000029	429
0		Spot	7	1000000030	430
0		Spot	7	1000000031	431
0		Spot	7	1000000032	432
0		Spot	7	1000000033	433
0		Spot	7	1000000034	434
0		Spot	7	1000000035	435
0		Spot	7	1000000036	436
0		Spot	7	1000000037	437
0		Spot	7	1000000038	438
0		Spot	7	1000000039	439
0		Spot	7	1000000040	440
0		Spot	7	1000000041	441
0		Spot	7	1000000042	442
0		Spot	7	1000000043	443
0		Spot	7	1000000044	444
0		Spot	7	1000000045	445
0		Spot	7	1000000046	446
0		Spot	7	1000000047	447
0		Spot	7	1000000048	448
0		Spot	7	1000000049	449
0		Spot	7	1000000050	450
0		Spot	7	1000000051	451
0		Spot	7	1000000052	452
0		Spot	7	1000000053	453
0		Spot	7	1000000054	454
0		Spot	7	1000000055	455
0		Spot	7	1000000056	456
0		Spot	7	1000000057	457
0		Spot	7	1000000058	459
0		Spot	7	1000000059	460
0		Spot	7	1000000060	461
0		Spot	7	1000000061	462
0		Spot	7	1000000062	463
0		Spot	7	1000000063	464
0		Spot	7	1000000064	465
0		Spot	8	1000000000	466
0		Spot	8	1000000002	467
0		Spot	8	1000000003	468
0		Spot	8	1000000004	470
0		Spot	8	1000000005	471
0		Spot	8	1000000006	472
0		Spot	8	1000000020	473
0		Spot	8	1000000007	474
0		Spot	8	1000000008	475
0		Spot	8	1000000009	476
0		Spot	8	1000000065	477
0		Spot	8	1000000010	478
0		Spot	8	1000000011	479
0		Spot	8	1000000012	480
0		Spot	8	1000000013	481
0		Spot	8	1000000014	482
0		Spot	8	1000000015	483
0		Spot	8	1000000016	484
0		Spot	8	1000000017	485
0		Spot	8	1000000018	486
0		Spot	8	1000000019	487
0		Spot	8	1000000021	488
0		Spot	8	1000000022	489
0		Spot	8	1000000023	490
0		Spot	8	1000000024	491
0		Spot	8	1000000025	492
0		Spot	8	1000000026	493
0		Spot	8	1000000027	494
0		Spot	8	1000000028	495
0		Spot	8	1000000029	496
0		Spot	8	1000000030	497
0		Spot	8	1000000031	498
0		Spot	8	1000000032	499
0		Spot	8	1000000033	500
0		Spot	8	1000000034	501
0		Spot	8	1000000035	502
0		Spot	8	1000000036	503
0		Spot	8	1000000037	504
0		Spot	8	1000000038	505
0		Spot	8	1000000039	506
0		Spot	8	1000000040	507
0		Spot	8	1000000041	508
0		Spot	8	1000000042	509
0		Spot	8	1000000043	510
0		Spot	8	1000000044	511
0		Spot	8	1000000045	512
0		Spot	8	1000000046	513
0		Spot	8	1000000047	514
0		Spot	8	1000000048	515
0		Spot	8	1000000049	516
0		Spot	8	1000000050	517
0		Spot	8	1000000051	518
0		Spot	8	1000000052	519
0		Spot	8	1000000053	520
0		Spot	8	1000000054	521
0		Spot	8	1000000055	522
0		Spot	8	1000000056	523
0		Spot	8	1000000057	524
0		Spot	8	1000000058	526
0		Spot	8	1000000059	527
0		Spot	8	1000000060	528
0		Spot	8	1000000061	529
0		Spot	8	1000000062	530
0		Spot	8	1000000063	531
0		Spot	8	1000000064	532
0		Spot	9	1000000000	533
0		Spot	9	1000000002	534
0		Spot	9	1000000004	536
0		Spot	9	1000000005	537
0		Spot	9	1000000006	538
0		Spot	9	1000000020	539
0		Spot	9	1000000007	540
0		Spot	9	1000000008	541
0		Spot	9	1000000009	542
0		Spot	9	1000000065	543
0		Spot	9	1000000010	544
0		Spot	9	1000000011	545
0		Spot	9	1000000012	546
0		Spot	9	1000000003	547
0		Spot	9	1000000013	548
0		Spot	9	1000000014	549
0		Spot	9	1000000015	550
0		Spot	9	1000000016	551
0		Spot	9	1000000017	552
0		Spot	9	1000000019	553
0		Spot	9	1000000018	554
0		Spot	9	1000000021	555
0		Spot	9	1000000022	556
0		Spot	9	1000000023	557
0		Spot	9	1000000024	558
0		Spot	9	1000000025	559
0		Spot	9	1000000026	560
0		Spot	9	1000000027	561
0		Spot	9	1000000028	562
0		Spot	9	1000000029	563
0		Spot	9	1000000030	564
0		Spot	9	1000000031	565
0		Spot	9	1000000032	566
0		Spot	9	1000000033	567
0		Spot	9	1000000034	568
0		Spot	9	1000000035	569
0		Spot	9	1000000036	570
0		Spot	9	1000000037	571
0		Spot	9	1000000038	572
0		Spot	9	1000000039	573
0		Spot	9	1000000040	574
0		Spot	9	1000000041	575
0		Spot	9	1000000042	576
0		Spot	9	1000000043	577
0		Spot	9	1000000044	578
0		Spot	9	1000000045	579
0		Spot	9	1000000046	580
0		Spot	9	1000000047	581
0		Spot	9	1000000048	582
0		Spot	9	1000000049	583
0		Spot	9	1000000050	584
0		Spot	9	1000000051	585
0		Spot	9	1000000052	586
0		Spot	9	1000000053	587
0		Spot	9	1000000054	588
0		Spot	9	1000000055	589
0		Spot	9	1000000056	590
0		Spot	9	1000000057	592
0		Spot	9	1000000058	593
0		Spot	9	1000000059	594
0		Spot	9	1000000060	595
0		Spot	9	1000000061	596
0		Spot	9	1000000062	597
0		Spot	9	1000000063	598
0		Spot	9	1000000064	599
0		Spot	10	1000000000	600
0		Spot	10	1000000001	601
0		Spot	10	1000000002	602
0		Spot	10	1000000004	604
0		Spot	10	1000000005	605
0		Spot	10	1000000006	606
0		Spot	10	1000000020	607
0		Spot	10	1000000007	608
0		Spot	10	1000000008	609
0		Spot	10	1000000009	610
0		Spot	10	1000000065	611
0		Spot	10	1000000010	612
0		Spot	10	1000000012	613
0		Spot	10	1000000003	614
0		Spot	10	1000000013	615
0		Spot	10	1000000014	616
0		Spot	10	1000000016	617
0		Spot	10	1000000017	618
0		Spot	10	1000000018	619
0		Spot	10	1000000019	620
0		Spot	10	1000000021	621
0		Spot	10	1000000022	622
0		Spot	10	1000000023	623
0		Spot	10	1000000024	624
0		Spot	10	1000000025	625
0		Spot	10	1000000026	626
0		Spot	10	1000000027	627
0		Spot	10	1000000028	628
0		Spot	10	1000000029	629
0		Spot	10	1000000030	630
0		Spot	10	1000000031	631
0		Spot	10	1000000032	632
0		Spot	10	1000000033	633
0		Spot	10	1000000034	634
0		Spot	10	1000000035	635
0		Spot	10	1000000036	636
0		Spot	10	1000000037	637
0		Spot	10	1000000038	638
0		Spot	10	1000000039	639
0		Spot	10	1000000040	640
0		Spot	10	1000000041	641
0		Spot	10	1000000042	642
0		Spot	10	1000000043	643
0		Spot	10	1000000044	644
0		Spot	10	1000000045	645
0		Spot	10	1000000046	646
0		Spot	10	1000000047	647
0		Spot	10	1000000048	648
0		Spot	10	1000000049	649
0		Spot	10	1000000050	650
0		Spot	10	1000000051	651
0		Spot	10	1000000052	652
0		Spot	10	1000000053	653
0		Spot	10	1000000054	654
0		Spot	10	1000000055	655
0		Spot	10	1000000056	656
0		Spot	10	1000000057	657
0		Spot	10	1000000058	658
0		Spot	10	1000000059	660
0		Spot	10	1000000060	661
0		Spot	10	1000000061	662
0		Spot	10	1000000062	663
0		Spot	10	1000000063	664
0		Spot	10	1000000064	665
0		Spot	11	1000000000	666
0		Spot	11	1000000001	667
0		Spot	11	1000000002	668
0		Spot	11	1000000004	670
0		Spot	11	1000000005	671
0		Spot	11	1000000006	672
0		Spot	11	1000000020	673
0		Spot	11	1000000007	674
0		Spot	11	1000000008	675
0		Spot	11	1000000009	676
0		Spot	11	1000000010	677
0		Spot	11	1000000011	678
0		Spot	11	1000000012	679
0		Spot	11	1000000003	680
0		Spot	11	1000000013	681
0		Spot	11	1000000014	682
0		Spot	11	1000000015	683
0		Spot	11	1000000016	684
0		Spot	11	1000000017	685
0		Spot	11	1000000018	686
0		Spot	11	1000000019	687
0		Spot	11	1000000021	688
0		Spot	11	1000000022	689
0		Spot	11	1000000023	690
0		Spot	11	1000000024	691
0		Spot	11	1000000025	692
0		Spot	11	1000000026	693
0		Spot	11	1000000027	694
0		Spot	11	1000000028	695
0		Spot	11	1000000029	696
0		Spot	11	1000000030	697
0		Spot	11	1000000033	698
0		Spot	11	1000000032	699
0		Spot	11	1000000034	700
0		Spot	11	1000000035	701
0		Spot	11	1000000036	702
0		Spot	11	1000000037	703
0		Spot	11	1000000038	704
0		Spot	11	1000000039	705
0		Spot	11	1000000040	706
0		Spot	11	1000000041	707
0		Spot	11	1000000042	708
0		Spot	11	1000000043	709
0		Spot	11	1000000044	710
0		Spot	11	1000000045	711
0		Spot	11	1000000046	712
0		Spot	11	1000000047	713
0		Spot	11	1000000048	714
0		Spot	11	1000000049	715
0		Spot	11	1000000050	716
0		Spot	11	1000000051	717
0		Spot	11	1000000052	718
0		Spot	11	1000000053	719
0		Spot	11	1000000054	720
0		Spot	11	1000000055	721
0		Spot	11	1000000056	722
0		Spot	11	1000000057	723
0		Spot	11	1000000058	724
0		Spot	11	1000000059	726
0		Spot	11	1000000060	727
0		Spot	11	1000000061	728
0		Spot	11	1000000062	729
0		Spot	11	1000000063	730
0		Spot	11	1000000064	731
0		Spot	12	1000000000	732
0		Spot	12	1000000001	733
0		Spot	12	1000000002	734
0		Spot	12	1000000004	736
0		Spot	12	1000000005	737
0		Spot	12	1000000006	738
0		Spot	12	1000000020	739
0		Spot	12	1000000007	740
0		Spot	12	1000000008	741
0		Spot	12	1000000009	742
0		Spot	12	1000000010	743
0		Spot	12	1000000012	744
0		Spot	12	1000000003	745
0		Spot	12	1000000013	746
0		Spot	12	1000000014	747
0		Spot	12	1000000016	748
0		Spot	12	1000000017	749
0		Spot	12	1000000019	750
0		Spot	12	1000000018	751
0		Spot	12	1000000021	752
0		Spot	12	1000000022	753
0		Spot	12	1000000023	754
0		Spot	12	1000000024	755
0		Spot	12	1000000025	756
0		Spot	12	1000000027	757
0		Spot	12	1000000028	758
0		Spot	12	1000000029	759
0		Spot	12	1000000030	760
0		Spot	12	1000000031	761
0		Spot	12	1000000032	762
0		Spot	12	1000000033	763
0		Spot	12	1000000034	764
0		Spot	12	1000000036	765
0		Spot	12	1000000037	766
0		Spot	12	1000000038	767
0		Spot	12	1000000039	768
0		Spot	12	1000000040	769
0		Spot	12	1000000041	770
0		Spot	12	1000000042	771
0		Spot	12	1000000043	772
0		Spot	12	1000000044	773
0		Spot	12	1000000045	774
0		Spot	12	1000000046	775
0		Spot	12	1000000047	776
0		Spot	12	1000000048	777
0		Spot	12	1000000050	778
0		Spot	12	1000000051	779
0		Spot	12	1000000052	780
0		Spot	12	1000000053	781
0		Spot	12	1000000054	782
0		Spot	12	1000000055	783
0		Spot	12	1000000056	784
0		Spot	12	1000000057	785
0		Spot	12	1000000058	786
0		Spot	12	1000000059	788
0		Spot	12	1000000060	789
0		Spot	12	1000000061	790
0		Spot	12	1000000062	791
0		Spot	12	1000000063	792
0		Spot	12	1000000064	793
0		Spot	13	1000000000	794
0		Spot	13	1000000002	795
0		Spot	13	1000000004	797
0		Spot	13	1000000005	798
0		Spot	13	1000000006	799
0		Spot	13	1000000020	800
0		Spot	13	1000000007	801
0		Spot	13	1000000008	802
0		Spot	13	1000000009	803
0		Spot	13	1000000065	804
0		Spot	13	1000000010	805
0		Spot	13	1000000012	806
0		Spot	13	1000000003	807
0		Spot	13	1000000013	808
0		Spot	13	1000000014	809
0		Spot	13	1000000016	810
0		Spot	13	1000000017	811
0		Spot	13	1000000019	812
0		Spot	13	1000000018	813
0		Spot	13	1000000021	814
0		Spot	13	1000000022	815
0		Spot	13	1000000023	816
0		Spot	13	1000000024	817
0		Spot	13	1000000025	818
0		Spot	13	1000000027	819
0		Spot	13	1000000028	820
0		Spot	13	1000000029	821
0		Spot	13	1000000030	822
0		Spot	13	1000000066	823
0		Spot	13	1000000032	824
0		Spot	13	1000000033	825
0		Spot	13	1000000034	826
0		Spot	13	1000000035	827
0		Spot	13	1000000036	828
0		Spot	13	1000000037	829
0		Spot	13	1000000038	830
0		Spot	13	1000000039	831
0		Spot	13	1000000040	832
0		Spot	13	1000000041	833
0		Spot	13	1000000042	834
0		Spot	13	1000000043	835
0		Spot	13	1000000044	836
0		Spot	13	1000000045	837
0		Spot	13	1000000046	838
0		Spot	13	1000000047	839
0		Spot	13	1000000048	840
0		Spot	13	1000000050	841
0		Spot	13	1000000051	842
0		Spot	13	1000000052	843
0		Spot	13	1000000053	844
0		Spot	13	1000000054	845
0		Spot	13	1000000055	846
0		Spot	13	1000000056	847
0		Spot	13	1000000057	848
0		Spot	13	1000000058	850
0		Spot	13	1000000059	851
0		Spot	13	1000000060	852
0		Spot	13	1000000061	853
0		Spot	13	1000000062	854
0		Spot	13	1000000063	855
0		Spot	13	1000000064	856
0		Spot	14	1000000000	857
0		Spot	14	1000000001	858
0		Spot	14	1000000002	859
0		Spot	14	1000000003	860
0		Spot	14	1000000004	862
0		Spot	14	1000000005	863
0		Spot	14	1000000006	864
0		Spot	14	1000000020	865
0		Spot	14	1000000007	866
0		Spot	14	1000000008	867
0		Spot	14	1000000009	868
0		Spot	14	1000000065	869
0		Spot	14	1000000010	870
0		Spot	14	1000000011	871
0		Spot	14	1000000012	872
0		Spot	14	1000000013	873
0		Spot	14	1000000014	874
0		Spot	14	1000000015	875
0		Spot	14	1000000016	876
0		Spot	14	1000000017	877
0		Spot	14	1000000019	878
0		Spot	14	1000000018	879
0		Spot	14	1000000021	880
0		Spot	14	1000000022	881
0		Spot	14	1000000023	882
0		Spot	14	1000000024	883
0		Spot	14	1000000025	884
0		Spot	14	1000000026	885
0		Spot	14	1000000027	886
0		Spot	14	1000000028	887
0		Spot	14	1000000029	888
0		Spot	14	1000000030	889
0		Spot	14	1000000066	890
0		Spot	14	1000000031	891
0		Spot	14	1000000032	892
0		Spot	14	1000000033	893
0		Spot	14	1000000034	894
0		Spot	14	1000000035	895
0		Spot	14	1000000036	896
0		Spot	14	1000000037	897
0		Spot	14	1000000038	898
0		Spot	14	1000000039	899
0		Spot	14	1000000040	900
0		Spot	14	1000000041	901
0		Spot	14	1000000042	902
0		Spot	14	1000000043	903
0		Spot	14	1000000044	904
0		Spot	14	1000000045	905
0		Spot	14	1000000046	906
0		Spot	14	1000000047	907
0		Spot	14	1000000048	908
0		Spot	14	1000000049	909
0		Spot	14	1000000050	910
0		Spot	14	1000000051	911
0		Spot	14	1000000052	912
0		Spot	14	1000000053	913
0		Spot	14	1000000054	914
0		Spot	14	1000000055	915
0		Spot	14	1000000056	916
0		Spot	14	1000000057	917
0		Spot	14	1000000058	919
0		Spot	14	1000000059	920
0		Spot	14	1000000060	921
0		Spot	14	1000000061	922
0		Spot	14	1000000062	923
0		Spot	14	1000000063	924
0		Spot	14	1000000064	925
0		Spot	15	1000000000	926
0		Spot	15	1000000001	927
0		Spot	15	1000000002	928
0		Spot	15	1000000004	930
0		Spot	15	1000000005	931
0		Spot	15	1000000006	932
0		Spot	15	1000000020	933
0		Spot	15	1000000007	934
0		Spot	15	1000000008	935
0		Spot	15	1000000009	936
0		Spot	15	1000000010	937
0		Spot	15	1000000011	938
0		Spot	15	1000000012	939
0		Spot	15	1000000003	940
0		Spot	15	1000000013	941
0		Spot	15	1000000014	942
0		Spot	15	1000000015	943
0		Spot	15	1000000016	944
0		Spot	15	1000000017	945
0		Spot	15	1000000018	946
0		Spot	15	1000000019	947
0		Spot	15	1000000021	948
0		Spot	15	1000000022	949
0		Spot	15	1000000023	950
0		Spot	15	1000000024	951
0		Spot	15	1000000025	952
0		Spot	15	1000000026	953
0		Spot	15	1000000027	954
0		Spot	15	1000000028	955
0		Spot	15	1000000029	956
0		Spot	15	1000000066	957
0		Spot	15	1000000030	958
0		Spot	15	1000000032	959
0		Spot	15	1000000033	960
0		Spot	15	1000000034	961
0		Spot	15	1000000035	962
0		Spot	15	1000000036	963
0		Spot	15	1000000037	964
0		Spot	15	1000000038	965
0		Spot	15	1000000039	966
0		Spot	15	1000000040	967
0		Spot	15	1000000041	968
0		Spot	15	1000000042	969
0		Spot	15	1000000043	970
0		Spot	15	1000000049	971
0		Spot	15	1000000044	972
0		Spot	15	1000000045	973
0		Spot	15	1000000046	974
0		Spot	15	1000000047	975
0		Spot	15	1000000048	976
0		Spot	15	1000000050	977
0		Spot	15	1000000051	978
0		Spot	15	1000000052	979
0		Spot	15	1000000053	980
0		Spot	15	1000000054	981
0		Spot	15	1000000055	982
0		Spot	15	1000000056	983
0		Spot	15	1000000057	984
0		Spot	15	1000000058	985
0		Spot	15	1000000059	987
0		Spot	15	1000000060	988
0		Spot	15	1000000061	989
0		Spot	15	1000000062	990
0		Spot	15	1000000063	991
0		Spot	15	1000000064	992
0		Spot	16	1000000000	993
0		Spot	16	1000000001	994
0		Spot	16	1000000002	995
0		Spot	16	1000000004	997
0		Spot	16	1000000005	998
0		Spot	16	1000000006	999
0		Spot	16	1000000020	1000
0		Spot	16	1000000007	1001
0		Spot	16	1000000008	1002
0		Spot	16	1000000009	1003
0		Spot	16	1000000010	1004
0		Spot	16	1000000012	1005
0		Spot	16	1000000003	1006
0		Spot	16	1000000013	1007
0		Spot	16	1000000014	1008
0		Spot	16	1000000015	1009
0		Spot	16	1000000016	1010
0		Spot	16	1000000017	1011
0		Spot	16	1000000019	1012
0		Spot	16	1000000018	1013
0		Spot	16	1000000021	1014
0		Spot	16	1000000022	1015
0		Spot	16	1000000023	1016
0		Spot	16	1000000024	1017
0		Spot	16	1000000025	1018
0		Spot	16	1000000026	1019
0		Spot	16	1000000027	1020
0		Spot	16	1000000028	1021
0		Spot	16	1000000029	1022
0		Spot	16	1000000066	1023
0		Spot	16	1000000030	1024
0		Spot	16	1000000031	1025
0		Spot	16	1000000032	1026
0		Spot	16	1000000033	1027
0		Spot	16	1000000034	1028
0		Spot	16	1000000035	1029
0		Spot	16	1000000036	1030
0		Spot	16	1000000037	1031
0		Spot	16	1000000038	1032
0		Spot	16	1000000039	1033
0		Spot	16	1000000040	1034
0		Spot	16	1000000041	1035
0		Spot	16	1000000042	1036
0		Spot	16	1000000043	1037
0		Spot	16	1000000044	1038
0		Spot	16	1000000045	1039
0		Spot	16	1000000046	1040
0		Spot	16	1000000047	1041
0		Spot	16	1000000048	1042
0		Spot	16	1000000050	1043
0		Spot	16	1000000051	1044
0		Spot	16	1000000052	1045
0		Spot	16	1000000053	1046
0		Spot	16	1000000054	1047
0		Spot	16	1000000055	1048
0		Spot	16	1000000056	1049
0		Spot	16	1000000057	1050
0		Spot	16	1000000058	1052
0		Spot	16	1000000059	1053
0		Spot	16	1000000060	1054
0		Spot	16	1000000061	1055
0		Spot	16	1000000062	1056
0		Spot	16	1000000063	1057
0		Spot	16	1000000064	1058
0		Spot	17	1000000000	1059
0		Spot	17	1000000001	1060
0		Spot	17	1000000002	1061
0		Spot	17	1000000004	1063
0		Spot	17	1000000005	1064
0		Spot	17	1000000006	1065
0		Spot	17	1000000020	1066
0		Spot	17	1000000007	1067
0		Spot	17	1000000008	1068
0		Spot	17	1000000009	1069
0		Spot	17	1000000010	1070
0		Spot	17	1000000012	1071
0		Spot	17	1000000003	1072
0		Spot	17	1000000013	1073
0		Spot	17	1000000014	1074
0		Spot	17	1000000015	1075
0		Spot	17	1000000016	1076
0		Spot	17	1000000017	1077
0		Spot	17	1000000019	1078
0		Spot	17	1000000018	1079
0		Spot	17	1000000021	1080
0		Spot	17	1000000022	1081
0		Spot	17	1000000023	1082
0		Spot	17	1000000024	1083
0		Spot	17	1000000025	1084
0		Spot	17	1000000026	1085
0		Spot	17	1000000027	1086
0		Spot	17	1000000028	1087
0		Spot	17	1000000029	1088
0		Spot	17	1000000066	1089
0		Spot	17	1000000030	1090
0		Spot	17	1000000031	1091
0		Spot	17	1000000032	1092
0		Spot	17	1000000033	1093
0		Spot	17	1000000034	1094
0		Spot	17	1000000035	1095
0		Spot	17	1000000036	1096
0		Spot	17	1000000037	1097
0		Spot	17	1000000038	1098
0		Spot	17	1000000039	1099
0		Spot	17	1000000040	1100
0		Spot	17	1000000041	1101
0		Spot	17	1000000042	1102
0		Spot	17	1000000043	1103
0		Spot	17	1000000049	1104
0		Spot	17	1000000044	1105
0		Spot	17	1000000045	1106
0		Spot	17	1000000046	1107
0		Spot	17	1000000047	1108
0		Spot	17	1000000048	1109
0		Spot	17	1000000050	1110
0		Spot	17	1000000051	1111
0		Spot	17	1000000052	1112
0		Spot	17	1000000053	1113
0		Spot	17	1000000054	1114
0		Spot	17	1000000055	1115
0		Spot	17	1000000056	1116
0		Spot	17	1000000057	1117
0		Spot	17	1000000058	1119
0		Spot	17	1000000059	1120
0		Spot	17	1000000060	1121
0		Spot	17	1000000061	1122
0		Spot	17	1000000062	1123
0		Spot	17	1000000063	1124
0		Spot	17	1000000064	1125
0		Spot	18	1000000000	1126
0		Spot	18	1000000001	1127
0		Spot	18	1000000002	1128
0		Spot	18	1000000003	1129
0		Spot	18	1000000004	1131
0		Spot	18	1000000005	1132
0		Spot	18	1000000006	1133
0		Spot	18	1000000020	1134
0		Spot	18	1000000007	1135
0		Spot	18	1000000008	1136
0		Spot	18	1000000009	1137
0		Spot	18	1000000067	1138
0		Spot	18	1000000010	1139
0		Spot	18	1000000012	1140
0		Spot	18	1000000013	1141
0		Spot	18	1000000014	1142
0		Spot	18	1000000015	1143
0		Spot	18	1000000016	1144
0		Spot	18	1000000017	1145
0		Spot	18	1000000019	1146
0		Spot	18	1000000018	1147
0		Spot	18	1000000021	1148
0		Spot	18	1000000022	1149
0		Spot	18	1000000023	1150
0		Spot	18	1000000024	1151
0		Spot	18	1000000025	1152
0		Spot	18	1000000026	1153
0		Spot	18	1000000027	1154
0		Spot	18	1000000028	1155
0		Spot	18	1000000029	1156
0		Spot	18	1000000066	1157
0		Spot	18	1000000030	1158
0		Spot	18	1000000031	1159
0		Spot	18	1000000032	1160
0		Spot	18	1000000033	1161
0		Spot	18	1000000034	1162
0		Spot	18	1000000035	1163
0		Spot	18	1000000036	1164
0		Spot	18	1000000037	1165
0		Spot	18	1000000038	1166
0		Spot	18	1000000039	1167
0		Spot	18	1000000040	1168
0		Spot	18	1000000041	1169
0		Spot	18	1000000042	1170
0		Spot	18	1000000043	1171
0		Spot	18	1000000044	1172
0		Spot	18	1000000045	1173
0		Spot	18	1000000046	1174
0		Spot	18	1000000047	1175
0		Spot	18	1000000048	1176
0		Spot	18	1000000050	1177
0		Spot	18	1000000051	1178
0		Spot	18	1000000052	1179
0		Spot	18	1000000053	1180
0		Spot	18	1000000054	1181
0		Spot	18	1000000055	1182
0		Spot	18	1000000056	1183
0		Spot	18	1000000057	1184
0		Spot	18	1000000058	1186
0		Spot	18	1000000059	1187
0		Spot	18	1000000060	1188
0		Spot	18	1000000061	1189
0		Spot	18	1000000062	1190
0		Spot	18	1000000063	1191
0		Spot	18	1000000064	1192
0		Spot	19	1000000000	1193
0		Spot	19	1000000002	1194
0		Spot	19	1000000003	1195
0		Spot	19	1000000004	1197
0		Spot	19	1000000005	1198
0		Spot	19	1000000006	1199
0		Spot	19	1000000020	1200
0		Spot	19	1000000007	1201
0		Spot	19	1000000008	1202
0		Spot	19	1000000009	1203
0		Spot	19	1000000068	1204
0		Spot	19	1000000067	1205
0		Spot	19	1000000010	1206
0		Spot	19	1000000012	1207
0		Spot	19	1000000013	1208
0		Spot	19	1000000014	1209
0		Spot	19	1000000015	1210
0		Spot	19	1000000016	1211
0		Spot	19	1000000017	1212
0		Spot	19	1000000018	1213
0		Spot	19	1000000019	1214
0		Spot	19	1000000021	1215
0		Spot	19	1000000022	1216
0		Spot	19	1000000023	1217
0		Spot	19	1000000024	1218
0		Spot	19	1000000025	1219
0		Spot	19	1000000026	1220
0		Spot	19	1000000027	1221
0		Spot	19	1000000028	1222
0		Spot	19	1000000029	1223
0		Spot	19	1000000030	1224
0		Spot	19	1000000066	1225
0		Spot	19	1000000031	1226
0		Spot	19	1000000032	1227
0		Spot	19	1000000033	1228
0		Spot	19	1000000034	1229
0		Spot	19	1000000035	1230
0		Spot	19	1000000036	1231
0		Spot	19	1000000037	1232
0		Spot	19	1000000038	1233
0		Spot	19	1000000039	1234
0		Spot	19	1000000040	1235
0		Spot	19	1000000041	1236
0		Spot	19	1000000042	1237
0		Spot	19	1000000043	1238
0		Spot	19	1000000044	1239
0		Spot	19	1000000045	1240
0		Spot	19	1000000046	1241
0		Spot	19	1000000047	1242
0		Spot	19	1000000048	1243
0		Spot	19	1000000050	1244
0		Spot	19	1000000051	1245
0		Spot	19	1000000052	1246
0		Spot	19	1000000053	1247
0		Spot	19	1000000054	1248
0		Spot	19	1000000055	1249
0		Spot	19	1000000056	1250
0		Spot	19	1000000057	1251
0		Spot	19	1000000058	1252
0		Spot	19	1000000059	1254
0		Spot	19	1000000060	1255
0		Spot	19	1000000061	1256
0		Spot	19	1000000062	1257
0		Spot	19	1000000063	1258
0		Spot	19	1000000064	1259
0		Spot	20	1000000000	1260
0		Spot	20	1000000001	1261
0		Spot	20	1000000002	1262
0		Spot	20	1000000003	1263
0		Spot	20	1000000004	1265
0		Spot	20	1000000005	1266
0		Spot	20	1000000006	1267
0		Spot	20	1000000020	1268
0		Spot	20	1000000007	1269
0		Spot	20	1000000008	1270
0		Spot	20	1000000009	1271
0		Spot	20	1000000068	1272
0		Spot	20	1000000067	1273
0		Spot	20	1000000010	1274
0		Spot	20	1000000012	1275
0		Spot	20	1000000013	1276
0		Spot	20	1000000014	1277
0		Spot	20	1000000015	1278
0		Spot	20	1000000016	1279
0		Spot	20	1000000017	1280
0		Spot	20	1000000019	1281
0		Spot	20	1000000018	1282
0		Spot	20	1000000021	1283
0		Spot	20	1000000022	1284
0		Spot	20	1000000023	1285
0		Spot	20	1000000024	1286
0		Spot	20	1000000025	1287
0		Spot	20	1000000027	1288
0		Spot	20	1000000028	1289
0		Spot	20	1000000029	1290
0		Spot	20	1000000066	1291
0		Spot	20	1000000030	1292
0		Spot	20	1000000031	1293
0		Spot	20	1000000032	1294
0		Spot	20	1000000033	1295
0		Spot	20	1000000034	1296
0		Spot	20	1000000035	1297
0		Spot	20	1000000036	1298
0		Spot	20	1000000037	1299
0		Spot	20	1000000038	1300
0		Spot	20	1000000039	1301
0		Spot	20	1000000040	1302
0		Spot	20	1000000041	1303
0		Spot	20	1000000042	1304
0		Spot	20	1000000043	1305
0		Spot	20	1000000049	1306
0		Spot	20	1000000044	1307
0		Spot	20	1000000045	1308
0		Spot	20	1000000046	1309
0		Spot	20	1000000047	1310
0		Spot	20	1000000048	1311
0		Spot	20	1000000050	1312
0		Spot	20	1000000051	1313
0		Spot	20	1000000052	1314
0		Spot	20	1000000053	1315
0		Spot	20	1000000054	1316
0		Spot	20	1000000055	1317
0		Spot	20	1000000056	1318
0		Spot	20	1000000057	1319
0		Spot	20	1000000058	1320
0		Spot	20	1000000059	1322
0		Spot	20	1000000060	1323
0		Spot	20	1000000061	1324
0		Spot	20	1000000062	1325
0		Spot	20	1000000063	1326
0		Spot	20	1000000064	1327
0		Spot	21	1000000001	1328
0		Spot	21	1000000002	1329
0		Spot	21	1000000003	1330
0		Spot	21	1000000004	1332
0		Spot	21	1000000005	1333
0		Spot	21	1000000006	1334
0		Spot	21	1000000020	1335
0		Spot	21	1000000007	1336
0		Spot	21	1000000008	1337
0		Spot	21	1000000009	1338
0		Spot	21	1000000068	1339
0		Spot	21	1000000067	1340
0		Spot	21	1000000010	1341
0		Spot	21	1000000012	1342
0		Spot	21	1000000013	1343
0		Spot	21	1000000014	1344
0		Spot	21	1000000015	1345
0		Spot	21	1000000016	1346
0		Spot	21	1000000017	1347
0		Spot	21	1000000018	1348
0		Spot	21	1000000019	1349
0		Spot	21	1000000021	1350
0		Spot	21	1000000022	1351
0		Spot	21	1000000023	1352
0		Spot	21	1000000024	1353
0		Spot	21	1000000025	1354
0		Spot	21	1000000026	1355
0		Spot	21	1000000027	1356
0		Spot	21	1000000028	1357
0		Spot	21	1000000029	1358
0		Spot	21	1000000066	1359
0		Spot	21	1000000030	1360
0		Spot	21	1000000031	1361
0		Spot	21	1000000032	1362
0		Spot	21	1000000033	1363
0		Spot	21	1000000034	1364
0		Spot	21	1000000035	1365
0		Spot	21	1000000036	1366
0		Spot	21	1000000037	1367
0		Spot	21	1000000038	1368
0		Spot	21	1000000039	1369
0		Spot	21	1000000040	1370
0		Spot	21	1000000041	1371
0		Spot	21	1000000042	1372
0		Spot	21	1000000043	1373
0		Spot	21	1000000044	1374
0		Spot	21	1000000045	1375
0		Spot	21	1000000046	1376
0		Spot	21	1000000047	1377
0		Spot	21	1000000048	1378
0		Spot	21	1000000049	1379
0		Spot	21	1000000050	1380
0		Spot	21	1000000051	1381
0		Spot	21	1000000052	1382
0		Spot	21	1000000053	1383
0		Spot	21	1000000054	1384
0		Spot	21	1000000055	1385
0		Spot	21	1000000056	1386
0		Spot	21	1000000057	1387
0		Spot	21	1000000058	1389
0		Spot	21	1000000059	1390
0		Spot	21	1000000060	1391
0		Spot	21	1000000061	1392
0		Spot	21	1000000062	1393
0		Spot	21	1000000063	1394
0		Spot	21	1000000064	1395
0		Spot	22	1000000001	1396
0		Spot	22	1000000002	1397
0		Spot	22	1000000003	1398
0		Spot	22	1000000004	1400
0		Spot	22	1000000005	1401
0		Spot	22	1000000006	1402
0		Spot	22	1000000020	1403
0		Spot	22	1000000007	1404
0		Spot	22	1000000008	1405
0		Spot	22	1000000009	1406
0		Spot	22	1000000068	1407
0		Spot	22	1000000010	1408
0		Spot	22	1000000012	1409
0		Spot	22	1000000013	1410
0		Spot	22	1000000014	1411
0		Spot	22	1000000015	1412
0		Spot	22	1000000016	1413
0		Spot	22	1000000017	1414
0		Spot	22	1000000018	1415
0		Spot	22	1000000019	1416
0		Spot	22	1000000021	1417
0		Spot	22	1000000022	1418
0		Spot	22	1000000023	1419
0		Spot	22	1000000024	1420
0		Spot	22	1000000025	1421
0		Spot	22	1000000026	1422
0		Spot	22	1000000027	1423
0		Spot	22	1000000028	1424
0		Spot	22	1000000029	1425
0		Spot	22	1000000030	1426
0		Spot	22	1000000066	1427
0		Spot	22	1000000031	1428
0		Spot	22	1000000032	1429
0		Spot	22	1000000033	1430
0		Spot	22	1000000034	1431
0		Spot	22	1000000035	1432
0		Spot	22	1000000036	1433
0		Spot	22	1000000037	1434
0		Spot	22	1000000038	1435
0		Spot	22	1000000039	1436
0		Spot	22	1000000040	1437
0		Spot	22	1000000041	1438
0		Spot	22	1000000042	1439
0		Spot	22	1000000043	1440
0		Spot	22	1000000044	1441
0		Spot	22	1000000046	1442
0		Spot	22	1000000047	1443
0		Spot	22	1000000048	1444
0		Spot	22	1000000049	1445
0		Spot	22	1000000050	1446
0		Spot	22	1000000051	1447
0		Spot	22	1000000052	1448
0		Spot	22	1000000053	1449
0		Spot	22	1000000054	1450
0		Spot	22	1000000055	1451
0		Spot	22	1000000056	1452
0		Spot	22	1000000057	1454
0		Spot	22	1000000058	1455
0		Spot	22	1000000059	1456
0		Spot	22	1000000060	1457
0		Spot	22	1000000061	1458
0		Spot	22	1000000062	1459
0		Spot	22	1000000063	1460
0		Spot	22	1000000069	1461
0		Spot	22	1000000064	1462
0		Spot	23	1000000000	1463
0		Spot	23	1000000001	1464
0		Spot	23	1000000002	1465
0		Spot	23	1000000004	1467
0		Spot	23	1000000005	1468
0		Spot	23	1000000006	1469
0		Spot	23	1000000020	1470
0		Spot	23	1000000007	1471
0		Spot	23	1000000008	1472
0		Spot	23	1000000009	1473
0		Spot	23	1000000068	1474
0		Spot	23	1000000010	1475
0		Spot	23	1000000012	1476
0		Spot	23	1000000003	1477
0		Spot	23	1000000013	1478
0		Spot	23	1000000014	1479
0		Spot	23	1000000015	1480
0		Spot	23	1000000016	1481
0		Spot	23	1000000017	1482
0		Spot	23	1000000018	1483
0		Spot	23	1000000019	1484
0		Spot	23	1000000021	1485
0		Spot	23	1000000022	1486
0		Spot	23	1000000023	1487
0		Spot	23	1000000024	1488
0		Spot	23	1000000025	1489
0		Spot	23	1000000026	1490
0		Spot	23	1000000027	1491
0		Spot	23	1000000028	1492
0		Spot	23	1000000029	1493
0		Spot	23	1000000030	1494
0		Spot	23	1000000066	1495
0		Spot	23	1000000031	1496
0		Spot	23	1000000032	1497
0		Spot	23	1000000033	1498
0		Spot	23	1000000034	1499
0		Spot	23	1000000035	1500
0		Spot	23	1000000036	1501
0		Spot	23	1000000037	1502
0		Spot	23	1000000038	1503
0		Spot	23	1000000039	1504
0		Spot	23	1000000040	1505
0		Spot	23	1000000041	1506
0		Spot	23	1000000042	1507
0		Spot	23	1000000043	1508
0		Spot	23	1000000044	1509
0		Spot	23	1000000045	1510
0		Spot	23	1000000046	1511
0		Spot	23	1000000047	1512
0		Spot	23	1000000048	1513
0		Spot	23	1000000050	1514
0		Spot	23	1000000051	1515
0		Spot	23	1000000052	1516
0		Spot	23	1000000053	1517
0		Spot	23	1000000054	1518
0		Spot	23	1000000055	1519
0		Spot	23	1000000056	1520
0		Spot	23	1000000057	1521
0		Spot	23	1000000058	1523
0		Spot	23	1000000059	1524
0		Spot	23	1000000060	1525
0		Spot	23	1000000061	1526
0		Spot	23	1000000062	1527
0		Spot	23	1000000063	1528
0		Spot	23	1000000064	1529
0		Spot	24	1000000000	1530
0		Spot	24	1000000001	1531
0		Spot	24	1000000002	1532
0		Spot	24	1000000004	1534
0		Spot	24	1000000005	1535
0		Spot	24	1000000006	1536
0		Spot	24	1000000020	1537
0		Spot	24	1000000007	1538
0		Spot	24	1000000008	1539
0		Spot	24	1000000009	1540
0		Spot	24	1000000068	1541
0		Spot	24	1000000067	1542
0		Spot	24	1000000010	1543
0		Spot	24	1000000012	1544
0		Spot	24	1000000003	1545
0		Spot	24	1000000013	1546
0		Spot	24	1000000014	1547
0		Spot	24	1000000015	1548
0		Spot	24	1000000016	1549
0		Spot	24	1000000017	1550
0		Spot	24	1000000018	1551
0		Spot	24	1000000019	1552
0		Spot	24	1000000021	1553
0		Spot	24	1000000022	1554
0		Spot	24	1000000023	1555
0		Spot	24	1000000024	1556
0		Spot	24	1000000025	1557
0		Spot	24	1000000026	1558
0		Spot	24	1000000027	1559
0		Spot	24	1000000028	1560
0		Spot	24	1000000029	1561
0		Spot	24	1000000030	1562
0		Spot	24	1000000032	1563
0		Spot	24	1000000033	1564
0		Spot	24	1000000034	1565
0		Spot	24	1000000035	1566
0		Spot	24	1000000036	1567
0		Spot	24	1000000037	1568
0		Spot	24	1000000038	1569
0		Spot	24	1000000039	1570
0		Spot	24	1000000040	1571
0		Spot	24	1000000041	1572
0		Spot	24	1000000042	1573
0		Spot	24	1000000043	1574
0		Spot	24	1000000044	1575
0		Spot	24	1000000045	1576
0		Spot	24	1000000046	1577
0		Spot	24	1000000047	1578
0		Spot	24	1000000048	1579
0		Spot	24	1000000049	1580
0		Spot	24	1000000050	1581
0		Spot	24	1000000051	1582
0		Spot	24	1000000052	1583
0		Spot	24	1000000053	1584
0		Spot	24	1000000054	1585
0		Spot	24	1000000055	1586
0		Spot	24	1000000056	1587
0		Spot	24	1000000057	1588
0		Spot	24	1000000058	1589
0		Spot	24	1000000059	1591
0		Spot	24	1000000060	1592
0		Spot	24	1000000061	1593
0		Spot	24	1000000062	1594
0		Spot	24	1000000063	1595
0		Spot	24	1000000069	1596
0		Spot	24	1000000064	1597
0		Spot	25	1000000000	1598
0		Spot	25	1000000001	1599
0		Spot	25	1000000002	1600
0		Spot	25	1000000004	1602
0		Spot	25	1000000005	1603
0		Spot	25	1000000006	1604
0		Spot	25	1000000020	1605
0		Spot	25	1000000007	1606
0		Spot	25	1000000008	1607
0		Spot	25	1000000009	1608
0		Spot	25	1000000068	1609
0		Spot	25	1000000067	1610
0		Spot	25	1000000010	1611
0		Spot	25	1000000012	1612
0		Spot	25	1000000003	1613
0		Spot	25	1000000013	1614
0		Spot	25	1000000014	1615
0		Spot	25	1000000015	1616
0		Spot	25	1000000016	1617
0		Spot	25	1000000017	1618
0		Spot	25	1000000018	1619
0		Spot	25	1000000019	1620
0		Spot	25	1000000021	1621
0		Spot	25	1000000022	1622
0		Spot	25	1000000023	1623
0		Spot	25	1000000024	1624
0		Spot	25	1000000025	1625
0		Spot	25	1000000027	1626
0		Spot	25	1000000028	1627
0		Spot	25	1000000029	1628
0		Spot	25	1000000030	1629
0		Spot	25	1000000032	1630
0		Spot	25	1000000033	1631
0		Spot	25	1000000034	1632
0		Spot	25	1000000036	1633
0		Spot	25	1000000037	1634
0		Spot	25	1000000038	1635
0		Spot	25	1000000039	1636
0		Spot	25	1000000040	1637
0		Spot	25	1000000041	1638
0		Spot	25	1000000042	1639
0		Spot	25	1000000043	1640
0		Spot	25	1000000044	1641
0		Spot	25	1000000045	1642
0		Spot	25	1000000046	1643
0		Spot	25	1000000047	1644
0		Spot	25	1000000048	1645
0		Spot	25	1000000050	1646
0		Spot	25	1000000051	1647
0		Spot	25	1000000052	1648
0		Spot	25	1000000053	1649
0		Spot	25	1000000054	1650
0		Spot	25	1000000055	1651
0		Spot	25	1000000056	1652
0		Spot	25	1000000057	1653
0		Spot	25	1000000058	1655
0		Spot	25	1000000059	1656
0		Spot	25	1000000060	1657
0		Spot	25	1000000061	1658
0		Spot	25	1000000062	1659
0		Spot	25	1000000063	1660
0		Spot	25	1000000064	1661
0		Spot	26	1000000002	1662
0		Spot	26	1000000003	1663
0		Spot	26	1000000004	1665
0		Spot	26	1000000005	1666
0		Spot	26	1000000006	1667
0		Spot	26	1000000020	1668
0		Spot	26	1000000007	1669
0		Spot	26	1000000008	1670
0		Spot	26	1000000009	1671
0		Spot	26	1000000068	1672
0		Spot	26	1000000010	1673
0		Spot	26	1000000012	1674
0		Spot	26	1000000013	1675
0		Spot	26	1000000014	1676
0		Spot	26	1000000015	1677
0		Spot	26	1000000016	1678
0		Spot	26	1000000017	1679
0		Spot	26	1000000018	1680
0		Spot	26	1000000019	1681
0		Spot	26	1000000021	1682
0		Spot	26	1000000022	1683
0		Spot	26	1000000023	1684
0		Spot	26	1000000024	1685
0		Spot	26	1000000025	1686
0		Spot	26	1000000027	1687
0		Spot	26	1000000028	1688
0		Spot	26	1000000029	1689
0		Spot	26	1000000030	1690
0		Spot	26	1000000031	1691
0		Spot	26	1000000032	1692
0		Spot	26	1000000033	1693
0		Spot	26	1000000034	1694
0		Spot	26	1000000035	1695
0		Spot	26	1000000036	1696
0		Spot	26	1000000037	1697
0		Spot	26	1000000038	1698
0		Spot	26	1000000039	1699
0		Spot	26	1000000040	1700
0		Spot	26	1000000041	1701
0		Spot	26	1000000042	1702
0		Spot	26	1000000043	1703
0		Spot	26	1000000044	1704
0		Spot	26	1000000045	1705
0		Spot	26	1000000046	1706
0		Spot	26	1000000047	1707
0		Spot	26	1000000048	1708
0		Spot	26	1000000049	1709
0		Spot	26	1000000050	1710
0		Spot	26	1000000051	1711
0		Spot	26	1000000052	1712
0		Spot	26	1000000053	1713
0		Spot	26	1000000054	1714
0		Spot	26	1000000055	1715
0		Spot	26	1000000056	1716
0		Spot	26	1000000057	1717
0		Spot	26	1000000058	1719
0		Spot	26	1000000059	1720
0		Spot	26	1000000060	1721
0		Spot	26	1000000061	1722
0		Spot	26	1000000062	1723
0		Spot	26	1000000063	1724
0		Spot	26	1000000064	1725
0		Spot	27	1000000001	1726
0		Spot	27	1000000002	1727
0		Spot	27	1000000003	1728
0		Spot	27	1000000005	1730
0		Spot	27	1000000006	1731
0		Spot	27	1000000020	1732
0		Spot	27	1000000007	1733
0		Spot	27	1000000008	1734
0		Spot	27	1000000009	1735
0		Spot	27	1000000068	1736
0		Spot	27	1000000067	1737
0		Spot	27	1000000010	1738
0		Spot	27	1000000012	1739
0		Spot	27	1000000013	1740
0		Spot	27	1000000014	1741
0		Spot	27	1000000015	1742
0		Spot	27	1000000016	1743
0		Spot	27	1000000017	1744
0		Spot	27	1000000018	1745
0		Spot	27	1000000019	1746
0		Spot	27	1000000021	1747
0		Spot	27	1000000022	1748
0		Spot	27	1000000023	1749
0		Spot	27	1000000024	1750
0		Spot	27	1000000025	1751
0		Spot	27	1000000027	1752
0		Spot	27	1000000028	1753
0		Spot	27	1000000029	1754
0		Spot	27	1000000030	1755
0		Spot	27	1000000032	1756
0		Spot	27	1000000033	1757
0		Spot	27	1000000034	1758
0		Spot	27	1000000036	1759
0		Spot	27	1000000037	1760
0		Spot	27	1000000038	1761
0		Spot	27	1000000039	1762
0		Spot	27	1000000040	1763
0		Spot	27	1000000041	1764
0		Spot	27	1000000042	1765
0		Spot	27	1000000043	1766
0		Spot	27	1000000044	1767
0		Spot	27	1000000045	1768
0		Spot	27	1000000046	1769
0		Spot	27	1000000047	1770
0		Spot	27	1000000048	1771
0		Spot	27	1000000049	1772
0		Spot	27	1000000050	1773
0		Spot	27	1000000051	1774
0		Spot	27	1000000052	1775
0		Spot	27	1000000053	1776
0		Spot	27	1000000054	1777
0		Spot	27	1000000055	1778
0		Spot	27	1000000056	1779
0		Spot	27	1000000057	1780
0		Spot	27	1000000058	1782
0		Spot	27	1000000059	1783
0		Spot	27	1000000060	1784
0		Spot	27	1000000061	1785
0		Spot	27	1000000062	1786
0		Spot	27	1000000063	1787
0		Spot	27	1000000069	1788
0		Spot	27	1000000064	1789
0		Spot	28	1000000001	1790
0		Spot	28	1000000002	1791
0		Spot	28	1000000003	1792
0		Spot	28	1000000004	1794
0		Spot	28	1000000005	1795
0		Spot	28	1000000006	1796
0		Spot	28	1000000020	1797
0		Spot	28	1000000007	1798
0		Spot	28	1000000008	1799
0		Spot	28	1000000009	1800
0		Spot	28	1000000068	1801
0		Spot	28	1000000067	1802
0		Spot	28	1000000010	1803
0		Spot	28	1000000012	1804
0		Spot	28	1000000013	1805
0		Spot	28	1000000014	1806
0		Spot	28	1000000015	1807
0		Spot	28	1000000016	1808
0		Spot	28	1000000017	1809
0		Spot	28	1000000018	1810
0		Spot	28	1000000019	1811
0		Spot	28	1000000021	1812
0		Spot	28	1000000022	1813
0		Spot	28	1000000023	1814
0		Spot	28	1000000024	1815
0		Spot	28	1000000025	1816
0		Spot	28	1000000027	1817
0		Spot	28	1000000028	1818
0		Spot	28	1000000029	1819
0		Spot	28	1000000030	1820
0		Spot	28	1000000031	1821
0		Spot	28	1000000032	1822
0		Spot	28	1000000033	1823
0		Spot	28	1000000034	1824
0		Spot	28	1000000035	1825
0		Spot	28	1000000036	1826
0		Spot	28	1000000037	1827
0		Spot	28	1000000038	1828
0		Spot	28	1000000039	1829
0		Spot	28	1000000040	1830
0		Spot	28	1000000041	1831
0		Spot	28	1000000042	1832
0		Spot	28	1000000043	1833
0		Spot	28	1000000044	1834
0		Spot	28	1000000045	1835
0		Spot	28	1000000046	1836
0		Spot	28	1000000047	1837
0		Spot	28	1000000048	1838
0		Spot	28	1000000049	1839
0		Spot	28	1000000050	1840
0		Spot	28	1000000051	1841
0		Spot	28	1000000052	1842
0		Spot	28	1000000053	1843
0		Spot	28	1000000054	1844
0		Spot	28	1000000055	1845
0		Spot	28	1000000056	1846
0		Spot	28	1000000057	1847
0		Spot	28	1000000058	1848
0		Spot	28	1000000059	1850
0		Spot	28	1000000060	1851
0		Spot	28	1000000061	1852
0		Spot	28	1000000062	1853
0		Spot	28	1000000063	1854
0		Spot	28	1000000069	1855
0		Spot	28	1000000064	1856
0		Spot	29	1000000001	1857
0		Spot	29	1000000002	1858
0		Spot	29	1000000003	1859
0		Spot	29	1000000005	1861
0		Spot	29	1000000006	1862
0		Spot	29	1000000020	1863
0		Spot	29	1000000007	1864
0		Spot	29	1000000008	1865
0		Spot	29	1000000009	1866
0		Spot	29	1000000068	1867
0		Spot	29	1000000067	1868
0		Spot	29	1000000010	1869
0		Spot	29	1000000012	1870
0		Spot	29	1000000013	1871
0		Spot	29	1000000014	1872
0		Spot	29	1000000015	1873
0		Spot	29	1000000016	1874
0		Spot	29	1000000017	1875
0		Spot	29	1000000018	1876
0		Spot	29	1000000019	1877
0		Spot	29	1000000021	1878
0		Spot	29	1000000022	1879
0		Spot	29	1000000023	1880
0		Spot	29	1000000024	1881
0		Spot	29	1000000025	1882
0		Spot	29	1000000070	1883
0		Spot	29	1000000027	1884
0		Spot	29	1000000028	1885
0		Spot	29	1000000029	1886
0		Spot	29	1000000030	1887
0		Spot	29	1000000031	1888
0		Spot	29	1000000032	1889
0		Spot	29	1000000033	1890
0		Spot	29	1000000034	1891
0		Spot	29	1000000035	1892
0		Spot	29	1000000036	1893
0		Spot	29	1000000037	1894
0		Spot	29	1000000038	1895
0		Spot	29	1000000039	1896
0		Spot	29	1000000040	1897
0		Spot	29	1000000041	1898
0		Spot	29	1000000042	1899
0		Spot	29	1000000043	1900
0		Spot	29	1000000044	1901
0		Spot	29	1000000045	1902
0		Spot	29	1000000046	1903
0		Spot	29	1000000047	1904
0		Spot	29	1000000048	1905
0		Spot	29	1000000050	1906
0		Spot	29	1000000051	1907
0		Spot	29	1000000052	1908
0		Spot	29	1000000053	1909
0		Spot	29	1000000054	1910
0		Spot	29	1000000055	1911
0		Spot	29	1000000056	1912
0		Spot	29	1000000057	1913
0		Spot	29	1000000058	1915
0		Spot	29	1000000059	1916
0		Spot	29	1000000060	1917
0		Spot	29	1000000061	1918
0		Spot	29	1000000062	1919
0		Spot	29	1000000063	1920
0		Spot	29	1000000069	1921
0		Spot	29	1000000064	1922
0		Spot	30	1000000001	1923
0		Spot	30	1000000002	1924
0		Spot	30	1000000003	1925
0		Spot	30	1000000005	1927
0		Spot	30	1000000006	1928
0		Spot	30	1000000020	1929
0		Spot	30	1000000007	1930
0		Spot	30	1000000008	1931
0		Spot	30	1000000009	1932
0		Spot	30	1000000068	1933
0		Spot	30	1000000067	1934
0		Spot	30	1000000010	1935
0		Spot	30	1000000012	1936
0		Spot	30	1000000013	1937
0		Spot	30	1000000014	1938
0		Spot	30	1000000015	1939
0		Spot	30	1000000016	1940
0		Spot	30	1000000017	1941
0		Spot	30	1000000018	1942
0		Spot	30	1000000019	1943
0		Spot	30	1000000021	1944
0		Spot	30	1000000022	1945
0		Spot	30	1000000023	1946
0		Spot	30	1000000024	1947
0		Spot	30	1000000025	1948
0		Spot	30	1000000070	1949
0		Spot	30	1000000027	1950
0		Spot	30	1000000028	1951
0		Spot	30	1000000029	1952
0		Spot	30	1000000030	1953
0		Spot	30	1000000031	1954
0		Spot	30	1000000032	1955
0		Spot	30	1000000033	1956
0		Spot	30	1000000034	1957
0		Spot	30	1000000036	1958
0		Spot	30	1000000037	1959
0		Spot	30	1000000038	1960
0		Spot	30	1000000039	1961
0		Spot	30	1000000040	1962
0		Spot	30	1000000041	1963
0		Spot	30	1000000042	1964
0		Spot	30	1000000043	1965
0		Spot	30	1000000044	1966
0		Spot	30	1000000045	1967
0		Spot	30	1000000046	1968
0		Spot	30	1000000047	1969
0		Spot	30	1000000048	1970
0		Spot	30	1000000049	1971
0		Spot	30	1000000050	1972
0		Spot	30	1000000051	1973
0		Spot	30	1000000052	1974
0		Spot	30	1000000053	1975
0		Spot	30	1000000054	1976
0		Spot	30	1000000055	1977
0		Spot	30	1000000056	1978
0		Spot	30	1000000071	1979
0		Spot	30	1000000057	1980
0		Spot	30	1000000058	1982
0		Spot	30	1000000059	1983
0		Spot	30	1000000060	1984
0		Spot	30	1000000061	1985
0		Spot	30	1000000062	1986
0		Spot	30	1000000063	1987
0		Spot	30	1000000064	1988
0		Spot	31	1000000072	1989
0		Spot	31	1000000002	1990
0		Spot	31	1000000003	1991
0		Spot	31	1000000005	1993
0		Spot	31	1000000006	1994
0		Spot	31	1000000020	1995
0		Spot	31	1000000007	1996
0		Spot	31	1000000008	1997
0		Spot	31	1000000009	1998
0		Spot	31	1000000068	1999
0		Spot	31	1000000010	2000
0		Spot	31	1000000012	2001
0		Spot	31	1000000013	2002
0		Spot	31	1000000014	2003
0		Spot	31	1000000015	2004
0		Spot	31	1000000016	2005
0		Spot	31	1000000017	2006
0		Spot	31	1000000019	2007
0		Spot	31	1000000018	2008
0		Spot	31	1000000021	2009
0		Spot	31	1000000022	2010
0		Spot	31	1000000023	2011
0		Spot	31	1000000024	2012
0		Spot	31	1000000025	2013
0		Spot	31	1000000070	2014
0		Spot	31	1000000027	2015
0		Spot	31	1000000028	2016
0		Spot	31	1000000029	2017
0		Spot	31	1000000073	2018
0		Spot	31	1000000030	2019
0		Spot	31	1000000031	2020
0		Spot	31	1000000032	2021
0		Spot	31	1000000033	2022
0		Spot	31	1000000034	2023
0		Spot	31	1000000035	2024
0		Spot	31	1000000036	2025
0		Spot	31	1000000037	2026
0		Spot	31	1000000038	2027
0		Spot	31	1000000039	2028
0		Spot	31	1000000040	2029
0		Spot	31	1000000041	2030
0		Spot	31	1000000042	2031
0		Spot	31	1000000043	2032
0		Spot	31	1000000044	2033
0		Spot	31	1000000045	2034
0		Spot	31	1000000046	2035
0		Spot	31	1000000047	2036
0		Spot	31	1000000048	2037
0		Spot	31	1000000049	2038
0		Spot	31	1000000050	2039
0		Spot	31	1000000051	2040
0		Spot	31	1000000052	2041
0		Spot	31	1000000053	2042
0		Spot	31	1000000054	2043
0		Spot	31	1000000055	2044
0		Spot	31	1000000056	2045
0		Spot	31	1000000071	2046
0		Spot	31	1000000057	2047
0		Spot	31	1000000058	2049
0		Spot	31	1000000059	2050
0		Spot	31	1000000060	2051
0		Spot	31	1000000061	2052
0		Spot	31	1000000062	2053
0		Spot	31	1000000063	2054
0		Spot	31	1000000064	2055
0		Spot	32	1000000001	2056
0		Spot	32	1000000002	2057
0		Spot	32	1000000003	2058
[truncated: 992 more rows]
