# Supplementary material for: Protocol for real-time monitoring of CD8+ T and myeloid cell behavior in human high-grade serous ovarian cancer slices
Source: STAR Protoc. 2024 Jun 2;5(2):103102. doi: 10.1016/j.xpro.2024.103102 (PMC11179100; doi:10.1016/j.xpro.2024.103102)
Supplement: Data S3. Files for testing the R script, quantification and statistical analysis step 2 [file mmc3.zip › Test files/Slice1_b/__Intensity_Center_Ch=1_Img=1.csv]

Intensity Center Ch=1 Img=1
====================
Intensity Center	Unit	Category	Channel	Image	Time	TrackID	ID
145		Spot	1	Image 1	1	1000000000	0
154		Spot	1	Image 1	1	1000000001	1
146		Spot	1	Image 1	1	1000000002	2
134		Spot	1	Image 1	1	1000000003	3
138		Spot	1	Image 1	1	1000000004	5
136		Spot	1	Image 1	1	1000000005	6
208		Spot	1	Image 1	1	1000000006	7
223		Spot	1	Image 1	1	1000000007	8
170		Spot	1	Image 1	1	1000000008	9
147		Spot	1	Image 1	1	1000000009	10
161		Spot	1	Image 1	1	1000000010	11
167		Spot	1	Image 1	1	1000000011	12
201		Spot	1	Image 1	1	1000000012	13
126		Spot	1	Image 1	1	1000000013	14
158		Spot	1	Image 1	1	1000000014	15
148		Spot	1	Image 1	1	1000000015	16
149		Spot	1	Image 1	1	1000000016	17
190		Spot	1	Image 1	1	1000000017	18
223		Spot	1	Image 1	1	1000000018	19
147		Spot	1	Image 1	1	1000000019	20
138		Spot	1	Image 1	1	1000000020	21
174		Spot	1	Image 1	1	1000000021	22
237		Spot	1	Image 1	1	1000000022	23
181		Spot	1	Image 1	1	1000000023	24
173		Spot	1	Image 1	1	1000000024	25
229		Spot	1	Image 1	1	1000000025	26
178		Spot	1	Image 1	1	1000000026	27
177		Spot	1	Image 1	1	1000000027	28
196		Spot	1	Image 1	1	1000000028	29
153		Spot	1	Image 1	1	1000000029	30
233		Spot	1	Image 1	1	1000000030	31
197		Spot	1	Image 1	1	1000000031	32
162		Spot	1	Image 1	1	1000000032	33
153		Spot	1	Image 1	1	1000000033	34
150		Spot	1	Image 1	1	1000000034	35
182		Spot	1	Image 1	1	1000000035	36
140		Spot	1	Image 1	1	1000000036	37
179		Spot	1	Image 1	1	1000000037	38
213		Spot	1	Image 1	1	1000000038	39
160		Spot	1	Image 1	1	1000000039	40
164		Spot	1	Image 1	1	1000000040	41
138		Spot	1	Image 1	1	1000000041	42
211		Spot	1	Image 1	1	1000000042	43
190		Spot	1	Image 1	1	1000000043	44
178		Spot	1	Image 1	1	1000000044	45
174		Spot	1	Image 1	1	1000000045	46
148		Spot	1	Image 1	1	1000000046	47
134		Spot	1	Image 1	1	1000000047	48
110		Spot	1	Image 1	1	1000000048	49
174		Spot	1	Image 1	1	1000000049	50
179		Spot	1	Image 1	1	1000000050	51
147		Spot	1	Image 1	1	1000000051	52
175		Spot	1	Image 1	1	1000000052	53
186		Spot	1	Image 1	1	1000000053	54
114		Spot	1	Image 1	1	1000000054	55
164		Spot	1	Image 1	1	1000000055	56
133		Spot	1	Image 1	1	1000000056	57
172		Spot	1	Image 1	1	1000000057	58
165		Spot	1	Image 1	1	1000000058	59
164		Spot	1	Image 1	1	1000000059	61
142		Spot	1	Image 1	1	1000000060	62
164		Spot	1	Image 1	1	1000000061	63
183		Spot	1	Image 1	1	1000000062	64
180		Spot	1	Image 1	1	1000000063	65
131		Spot	1	Image 1	1	1000000064	66
174		Spot	1	Image 1	2	1000000000	67
156		Spot	1	Image 1	2	1000000001	68
145		Spot	1	Image 1	2	1000000002	69
167		Spot	1	Image 1	2	1000000003	70
148		Spot	1	Image 1	2	1000000004	72
145		Spot	1	Image 1	2	1000000005	73
184		Spot	1	Image 1	2	1000000006	74
258		Spot	1	Image 1	2	1000000007	75
189		Spot	1	Image 1	2	1000000008	76
174		Spot	1	Image 1	2	1000000009	77
167		Spot	1	Image 1	2	1000000065	78
161		Spot	1	Image 1	2	1000000010	79
168		Spot	1	Image 1	2	1000000011	80
181		Spot	1	Image 1	2	1000000012	81
169		Spot	1	Image 1	2	1000000013	82
159		Spot	1	Image 1	2	1000000014	83
148		Spot	1	Image 1	2	1000000015	84
154		Spot	1	Image 1	2	1000000016	85
182		Spot	1	Image 1	2	1000000017	86
221		Spot	1	Image 1	2	1000000018	87
139		Spot	1	Image 1	2	1000000019	88
166		Spot	1	Image 1	2	1000000020	89
193		Spot	1	Image 1	2	1000000021	90
208		Spot	1	Image 1	2	1000000022	91
201		Spot	1	Image 1	2	1000000023	92
173		Spot	1	Image 1	2	1000000024	93
214		Spot	1	Image 1	2	1000000025	94
172		Spot	1	Image 1	2	1000000026	95
141		Spot	1	Image 1	2	1000000027	96
198		Spot	1	Image 1	2	1000000028	97
188		Spot	1	Image 1	2	1000000029	98
234		Spot	1	Image 1	2	1000000030	99
175		Spot	1	Image 1	2	1000000031	100
184		Spot	1	Image 1	2	1000000032	101
181		Spot	1	Image 1	2	1000000033	102
167		Spot	1	Image 1	2	1000000034	103
136		Spot	1	Image 1	2	1000000035	104
149		Spot	1	Image 1	2	1000000036	105
176		Spot	1	Image 1	2	1000000037	106
195		Spot	1	Image 1	2	1000000038	107
164		Spot	1	Image 1	2	1000000039	108
170		Spot	1	Image 1	2	1000000040	109
148		Spot	1	Image 1	2	1000000041	110
171		Spot	1	Image 1	2	1000000042	111
161		Spot	1	Image 1	2	1000000043	112
173		Spot	1	Image 1	2	1000000044	113
131		Spot	1	Image 1	2	1000000045	114
165		Spot	1	Image 1	2	1000000046	115
158		Spot	1	Image 1	2	1000000047	116
144		Spot	1	Image 1	2	1000000048	117
157		Spot	1	Image 1	2	1000000049	118
169		Spot	1	Image 1	2	1000000050	119
151		Spot	1	Image 1	2	1000000051	120
202		Spot	1	Image 1	2	1000000052	121
191		Spot	1	Image 1	2	1000000053	122
151		Spot	1	Image 1	2	1000000054	123
174		Spot	1	Image 1	2	1000000055	124
131		Spot	1	Image 1	2	1000000056	125
162		Spot	1	Image 1	2	1000000057	126
154		Spot	1	Image 1	2	1000000058	128
171		Spot	1	Image 1	2	1000000059	129
147		Spot	1	Image 1	2	1000000060	130
180		Spot	1	Image 1	2	1000000061	131
165		Spot	1	Image 1	2	1000000062	132
154		Spot	1	Image 1	2	1000000063	133
161		Spot	1	Image 1	2	1000000064	134
162		Spot	1	Image 1	3	1000000000	135
135		Spot	1	Image 1	3	1000000002	136
137		Spot	1	Image 1	3	1000000004	138
140		Spot	1	Image 1	3	1000000005	139
191		Spot	1	Image 1	3	1000000006	140
217		Spot	1	Image 1	3	1000000007	141
153		Spot	1	Image 1	3	1000000008	142
177		Spot	1	Image 1	3	1000000009	143
193		Spot	1	Image 1	3	1000000065	144
187		Spot	1	Image 1	3	1000000010	145
157		Spot	1	Image 1	3	1000000011	146
181		Spot	1	Image 1	3	1000000012	147
136		Spot	1	Image 1	3	1000000003	148
150		Spot	1	Image 1	3	1000000013	149
159		Spot	1	Image 1	3	1000000014	150
134		Spot	1	Image 1	3	1000000015	151
152		Spot	1	Image 1	3	1000000016	152
170		Spot	1	Image 1	3	1000000017	153
252		Spot	1	Image 1	3	1000000018	154
138		Spot	1	Image 1	3	1000000019	155
173		Spot	1	Image 1	3	1000000020	156
163		Spot	1	Image 1	3	1000000021	157
239		Spot	1	Image 1	3	1000000022	158
210		Spot	1	Image 1	3	1000000023	159
159		Spot	1	Image 1	3	1000000024	160
185		Spot	1	Image 1	3	1000000025	161
199		Spot	1	Image 1	3	1000000026	162
169		Spot	1	Image 1	3	1000000027	163
178		Spot	1	Image 1	3	1000000028	164
209		Spot	1	Image 1	3	1000000029	165
231		Spot	1	Image 1	3	1000000030	166
164		Spot	1	Image 1	3	1000000031	167
169		Spot	1	Image 1	3	1000000032	168
163		Spot	1	Image 1	3	1000000033	169
152		Spot	1	Image 1	3	1000000034	170
174		Spot	1	Image 1	3	1000000035	171
151		Spot	1	Image 1	3	1000000036	172
175		Spot	1	Image 1	3	1000000037	173
184		Spot	1	Image 1	3	1000000038	174
156		Spot	1	Image 1	3	1000000039	175
172		Spot	1	Image 1	3	1000000040	176
161		Spot	1	Image 1	3	1000000041	177
151		Spot	1	Image 1	3	1000000042	178
165		Spot	1	Image 1	3	1000000043	179
185		Spot	1	Image 1	3	1000000044	180
163		Spot	1	Image 1	3	1000000045	181
153		Spot	1	Image 1	3	1000000046	182
140		Spot	1	Image 1	3	1000000047	183
142		Spot	1	Image 1	3	1000000048	184
154		Spot	1	Image 1	3	1000000049	185
186		Spot	1	Image 1	3	1000000050	186
162		Spot	1	Image 1	3	1000000051	187
183		Spot	1	Image 1	3	1000000052	188
197		Spot	1	Image 1	3	1000000053	189
149		Spot	1	Image 1	3	1000000054	190
160		Spot	1	Image 1	3	1000000055	191
137		Spot	1	Image 1	3	1000000056	192
172		Spot	1	Image 1	3	1000000057	194
169		Spot	1	Image 1	3	1000000058	195
165		Spot	1	Image 1	3	1000000059	196
139		Spot	1	Image 1	3	1000000060	197
166		Spot	1	Image 1	3	1000000061	198
181		Spot	1	Image 1	3	1000000062	199
153		Spot	1	Image 1	3	1000000063	200
145		Spot	1	Image 1	3	1000000064	201
164		Spot	1	Image 1	4	1000000001	202
139		Spot	1	Image 1	4	1000000002	203
147		Spot	1	Image 1	4	1000000004	205
140		Spot	1	Image 1	4	1000000005	206
193		Spot	1	Image 1	4	1000000006	207
216		Spot	1	Image 1	4	1000000007	208
201		Spot	1	Image 1	4	1000000008	209
184		Spot	1	Image 1	4	1000000009	210
180		Spot	1	Image 1	4	1000000065	211
179		Spot	1	Image 1	4	1000000010	212
154		Spot	1	Image 1	4	1000000011	213
178		Spot	1	Image 1	4	1000000012	214
150		Spot	1	Image 1	4	1000000003	215
147		Spot	1	Image 1	4	1000000013	216
136		Spot	1	Image 1	4	1000000014	217
148		Spot	1	Image 1	4	1000000015	218
163		Spot	1	Image 1	4	1000000016	219
192		Spot	1	Image 1	4	1000000017	220
213		Spot	1	Image 1	4	1000000018	221
151		Spot	1	Image 1	4	1000000019	222
179		Spot	1	Image 1	4	1000000020	223
205		Spot	1	Image 1	4	1000000021	224
258		Spot	1	Image 1	4	1000000022	225
190		Spot	1	Image 1	4	1000000023	226
186		Spot	1	Image 1	4	1000000024	227
199		Spot	1	Image 1	4	1000000025	228
157		Spot	1	Image 1	4	1000000026	229
155		Spot	1	Image 1	4	1000000027	230
211		Spot	1	Image 1	4	1000000028	231
182		Spot	1	Image 1	4	1000000029	232
239		Spot	1	Image 1	4	1000000030	233
173		Spot	1	Image 1	4	1000000032	234
158		Spot	1	Image 1	4	1000000033	235
173		Spot	1	Image 1	4	1000000034	236
157		Spot	1	Image 1	4	1000000035	237
155		Spot	1	Image 1	4	1000000036	238
180		Spot	1	Image 1	4	1000000037	239
169		Spot	1	Image 1	4	1000000038	240
144		Spot	1	Image 1	4	1000000039	241
160		Spot	1	Image 1	4	1000000040	242
162		Spot	1	Image 1	4	1000000041	243
179		Spot	1	Image 1	4	1000000042	244
167		Spot	1	Image 1	4	1000000043	245
154		Spot	1	Image 1	4	1000000044	246
154		Spot	1	Image 1	4	1000000045	247
142		Spot	1	Image 1	4	1000000046	248
145		Spot	1	Image 1	4	1000000047	249
144		Spot	1	Image 1	4	1000000048	250
174		Spot	1	Image 1	4	1000000049	251
166		Spot	1	Image 1	4	1000000050	252
150		Spot	1	Image 1	4	1000000051	253
182		Spot	1	Image 1	4	1000000052	254
198		Spot	1	Image 1	4	1000000053	255
154		Spot	1	Image 1	4	1000000054	256
156		Spot	1	Image 1	4	1000000055	257
129		Spot	1	Image 1	4	1000000056	258
168		Spot	1	Image 1	4	1000000057	259
150		Spot	1	Image 1	4	1000000058	260
169		Spot	1	Image 1	4	1000000059	262
140		Spot	1	Image 1	4	1000000060	263
180		Spot	1	Image 1	4	1000000061	264
162		Spot	1	Image 1	4	1000000062	265
176		Spot	1	Image 1	4	1000000063	266
144		Spot	1	Image 1	4	1000000064	267
173		Spot	1	Image 1	5	1000000000	268
135		Spot	1	Image 1	5	1000000002	269
139		Spot	1	Image 1	5	1000000004	271
144		Spot	1	Image 1	5	1000000005	272
180		Spot	1	Image 1	5	1000000006	273
171		Spot	1	Image 1	5	1000000020	274
216		Spot	1	Image 1	5	1000000007	275
180		Spot	1	Image 1	5	1000000008	276
184		Spot	1	Image 1	5	1000000009	277
181		Spot	1	Image 1	5	1000000065	278
174		Spot	1	Image 1	5	1000000010	279
157		Spot	1	Image 1	5	1000000011	280
177		Spot	1	Image 1	5	1000000012	281
155		Spot	1	Image 1	5	1000000003	282
140		Spot	1	Image 1	5	1000000013	283
144		Spot	1	Image 1	5	1000000014	284
152		Spot	1	Image 1	5	1000000015	285
147		Spot	1	Image 1	5	1000000016	286
196		Spot	1	Image 1	5	1000000017	287
211		Spot	1	Image 1	5	1000000018	288
160		Spot	1	Image 1	5	1000000019	289
192		Spot	1	Image 1	5	1000000021	290
257		Spot	1	Image 1	5	1000000022	291
194		Spot	1	Image 1	5	1000000023	292
185		Spot	1	Image 1	5	1000000024	293
180		Spot	1	Image 1	5	1000000025	294
171		Spot	1	Image 1	5	1000000026	295
141		Spot	1	Image 1	5	1000000027	296
187		Spot	1	Image 1	5	1000000028	297
188		Spot	1	Image 1	5	1000000029	298
230		Spot	1	Image 1	5	1000000030	299
168		Spot	1	Image 1	5	1000000031	300
150		Spot	1	Image 1	5	1000000032	301
160		Spot	1	Image 1	5	1000000033	302
161		Spot	1	Image 1	5	1000000035	303
151		Spot	1	Image 1	5	1000000034	304
165		Spot	1	Image 1	5	1000000036	305
170		Spot	1	Image 1	5	1000000037	306
192		Spot	1	Image 1	5	1000000038	307
165		Spot	1	Image 1	5	1000000039	308
172		Spot	1	Image 1	5	1000000040	309
167		Spot	1	Image 1	5	1000000041	310
167		Spot	1	Image 1	5	1000000042	311
158		Spot	1	Image 1	5	1000000043	312
160		Spot	1	Image 1	5	1000000044	313
153		Spot	1	Image 1	5	1000000045	314
155		Spot	1	Image 1	5	1000000046	315
160		Spot	1	Image 1	5	1000000047	316
148		Spot	1	Image 1	5	1000000048	317
162		Spot	1	Image 1	5	1000000049	318
153		Spot	1	Image 1	5	1000000050	319
158		Spot	1	Image 1	5	1000000051	320
191		Spot	1	Image 1	5	1000000052	321
190		Spot	1	Image 1	5	1000000053	322
150		Spot	1	Image 1	5	1000000054	323
164		Spot	1	Image 1	5	1000000055	324
133		Spot	1	Image 1	5	1000000056	325
178		Spot	1	Image 1	5	1000000057	326
141		Spot	1	Image 1	5	1000000058	327
157		Spot	1	Image 1	5	1000000059	329
147		Spot	1	Image 1	5	1000000060	330
198		Spot	1	Image 1	5	1000000061	331
168		Spot	1	Image 1	5	1000000062	332
156		Spot	1	Image 1	5	1000000063	333
131		Spot	1	Image 1	5	1000000064	334
155		Spot	1	Image 1	6	1000000002	335
148		Spot	1	Image 1	6	1000000004	337
145		Spot	1	Image 1	6	1000000005	338
187		Spot	1	Image 1	6	1000000006	339
241		Spot	1	Image 1	6	1000000007	340
155		Spot	1	Image 1	6	1000000008	341
166		Spot	1	Image 1	6	1000000009	342
175		Spot	1	Image 1	6	1000000010	343
197		Spot	1	Image 1	6	1000000012	344
136		Spot	1	Image 1	6	1000000003	345
145		Spot	1	Image 1	6	1000000013	346
154		Spot	1	Image 1	6	1000000014	347
151		Spot	1	Image 1	6	1000000015	348
151		Spot	1	Image 1	6	1000000016	349
203		Spot	1	Image 1	6	1000000017	350
240		Spot	1	Image 1	6	1000000018	351
137		Spot	1	Image 1	6	1000000019	352
168		Spot	1	Image 1	6	1000000020	353
182		Spot	1	Image 1	6	1000000021	354
238		Spot	1	Image 1	6	1000000022	355
196		Spot	1	Image 1	6	1000000023	356
188		Spot	1	Image 1	6	1000000024	357
202		Spot	1	Image 1	6	1000000025	358
175		Spot	1	Image 1	6	1000000026	359
162		Spot	1	Image 1	6	1000000027	360
176		Spot	1	Image 1	6	1000000028	361
181		Spot	1	Image 1	6	1000000029	362
242		Spot	1	Image 1	6	1000000030	363
179		Spot	1	Image 1	6	1000000031	364
165		Spot	1	Image 1	6	1000000032	365
168		Spot	1	Image 1	6	1000000033	366
168		Spot	1	Image 1	6	1000000034	367
156		Spot	1	Image 1	6	1000000035	368
152		Spot	1	Image 1	6	1000000036	369
176		Spot	1	Image 1	6	1000000037	370
165		Spot	1	Image 1	6	1000000038	371
161		Spot	1	Image 1	6	1000000039	372
171		Spot	1	Image 1	6	1000000040	373
139		Spot	1	Image 1	6	1000000041	374
157		Spot	1	Image 1	6	1000000042	375
148		Spot	1	Image 1	6	1000000043	376
178		Spot	1	Image 1	6	1000000044	377
151		Spot	1	Image 1	6	1000000045	378
147		Spot	1	Image 1	6	1000000046	379
137		Spot	1	Image 1	6	1000000047	380
131		Spot	1	Image 1	6	1000000048	381
155		Spot	1	Image 1	6	1000000049	382
173		Spot	1	Image 1	6	1000000050	383
156		Spot	1	Image 1	6	1000000051	384
187		Spot	1	Image 1	6	1000000052	385
182		Spot	1	Image 1	6	1000000053	386
153		Spot	1	Image 1	6	1000000054	387
162		Spot	1	Image 1	6	1000000055	388
139		Spot	1	Image 1	6	1000000056	389
161		Spot	1	Image 1	6	1000000057	390
154		Spot	1	Image 1	6	1000000058	392
168		Spot	1	Image 1	6	1000000059	393
142		Spot	1	Image 1	6	1000000060	394
178		Spot	1	Image 1	6	1000000061	395
146		Spot	1	Image 1	6	1000000062	396
140		Spot	1	Image 1	6	1000000063	397
148		Spot	1	Image 1	6	1000000064	398
175		Spot	1	Image 1	7	1000000000	399
156		Spot	1	Image 1	7	1000000001	400
140		Spot	1	Image 1	7	1000000002	401
157		Spot	1	Image 1	7	1000000003	402
135		Spot	1	Image 1	7	1000000004	404
145		Spot	1	Image 1	7	1000000005	405
184		Spot	1	Image 1	7	1000000006	406
186		Spot	1	Image 1	7	1000000020	407
215		Spot	1	Image 1	7	1000000007	408
172		Spot	1	Image 1	7	1000000008	409
168		Spot	1	Image 1	7	1000000009	410
175		Spot	1	Image 1	7	1000000065	411
145		Spot	1	Image 1	7	1000000010	412
175		Spot	1	Image 1	7	1000000012	413
152		Spot	1	Image 1	7	1000000013	414
147		Spot	1	Image 1	7	1000000014	415
144		Spot	1	Image 1	7	1000000015	416
145		Spot	1	Image 1	7	1000000016	417
197		Spot	1	Image 1	7	1000000017	418
220		Spot	1	Image 1	7	1000000018	419
145		Spot	1	Image 1	7	1000000019	420
182		Spot	1	Image 1	7	1000000021	421
247		Spot	1	Image 1	7	1000000022	422
173		Spot	1	Image 1	7	1000000023	423
154		Spot	1	Image 1	7	1000000024	424
189		Spot	1	Image 1	7	1000000025	425
165		Spot	1	Image 1	7	1000000026	426
142		Spot	1	Image 1	7	1000000027	427
186		Spot	1	Image 1	7	1000000028	428
189		Spot	1	Image 1	7	1000000029	429
228		Spot	1	Image 1	7	1000000030	430
176		Spot	1	Image 1	7	1000000031	431
187		Spot	1	Image 1	7	1000000032	432
159		Spot	1	Image 1	7	1000000033	433
159		Spot	1	Image 1	7	1000000034	434
153		Spot	1	Image 1	7	1000000035	435
158		Spot	1	Image 1	7	1000000036	436
171		Spot	1	Image 1	7	1000000037	437
182		Spot	1	Image 1	7	1000000038	438
144		Spot	1	Image 1	7	1000000039	439
153		Spot	1	Image 1	7	1000000040	440
147		Spot	1	Image 1	7	1000000041	441
174		Spot	1	Image 1	7	1000000042	442
146		Spot	1	Image 1	7	1000000043	443
160		Spot	1	Image 1	7	1000000044	444
154		Spot	1	Image 1	7	1000000045	445
135		Spot	1	Image 1	7	1000000046	446
156		Spot	1	Image 1	7	1000000047	447
142		Spot	1	Image 1	7	1000000048	448
151		Spot	1	Image 1	7	1000000049	449
175		Spot	1	Image 1	7	1000000050	450
168		Spot	1	Image 1	7	1000000051	451
167		Spot	1	Image 1	7	1000000052	452
182		Spot	1	Image 1	7	1000000053	453
151		Spot	1	Image 1	7	1000000054	454
168		Spot	1	Image 1	7	1000000055	455
135		Spot	1	Image 1	7	1000000056	456
166		Spot	1	Image 1	7	1000000057	457
145		Spot	1	Image 1	7	1000000058	459
163		Spot	1	Image 1	7	1000000059	460
138		Spot	1	Image 1	7	1000000060	461
175		Spot	1	Image 1	7	1000000061	462
160		Spot	1	Image 1	7	1000000062	463
156		Spot	1	Image 1	7	1000000063	464
147		Spot	1	Image 1	7	1000000064	465
159		Spot	1	Image 1	8	1000000000	466
144		Spot	1	Image 1	8	1000000002	467
145		Spot	1	Image 1	8	1000000003	468
144		Spot	1	Image 1	8	1000000004	470
150		Spot	1	Image 1	8	1000000005	471
172		Spot	1	Image 1	8	1000000006	472
162		Spot	1	Image 1	8	1000000020	473
231		Spot	1	Image 1	8	1000000007	474
174		Spot	1	Image 1	8	1000000008	475
164		Spot	1	Image 1	8	1000000009	476
187		Spot	1	Image 1	8	1000000065	477
165		Spot	1	Image 1	8	1000000010	478
160		Spot	1	Image 1	8	1000000011	479
176		Spot	1	Image 1	8	1000000012	480
154		Spot	1	Image 1	8	1000000013	481
153		Spot	1	Image 1	8	1000000014	482
135		Spot	1	Image 1	8	1000000015	483
157		Spot	1	Image 1	8	1000000016	484
193		Spot	1	Image 1	8	1000000017	485
230		Spot	1	Image 1	8	1000000018	486
135		Spot	1	Image 1	8	1000000019	487
200		Spot	1	Image 1	8	1000000021	488
229		Spot	1	Image 1	8	1000000022	489
199		Spot	1	Image 1	8	1000000023	490
193		Spot	1	Image 1	8	1000000024	491
179		Spot	1	Image 1	8	1000000025	492
164		Spot	1	Image 1	8	1000000026	493
146		Spot	1	Image 1	8	1000000027	494
184		Spot	1	Image 1	8	1000000028	495
174		Spot	1	Image 1	8	1000000029	496
245		Spot	1	Image 1	8	1000000030	497
185		Spot	1	Image 1	8	1000000031	498
161		Spot	1	Image 1	8	1000000032	499
163		Spot	1	Image 1	8	1000000033	500
155		Spot	1	Image 1	8	1000000034	501
166		Spot	1	Image 1	8	1000000035	502
153		Spot	1	Image 1	8	1000000036	503
189		Spot	1	Image 1	8	1000000037	504
205		Spot	1	Image 1	8	1000000038	505
148		Spot	1	Image 1	8	1000000039	506
180		Spot	1	Image 1	8	1000000040	507
148		Spot	1	Image 1	8	1000000041	508
160		Spot	1	Image 1	8	1000000042	509
172		Spot	1	Image 1	8	1000000043	510
161		Spot	1	Image 1	8	1000000044	511
153		Spot	1	Image 1	8	1000000045	512
139		Spot	1	Image 1	8	1000000046	513
156		Spot	1	Image 1	8	1000000047	514
138		Spot	1	Image 1	8	1000000048	515
146		Spot	1	Image 1	8	1000000049	516
155		Spot	1	Image 1	8	1000000050	517
140		Spot	1	Image 1	8	1000000051	518
204		Spot	1	Image 1	8	1000000052	519
193		Spot	1	Image 1	8	1000000053	520
153		Spot	1	Image 1	8	1000000054	521
160		Spot	1	Image 1	8	1000000055	522
137		Spot	1	Image 1	8	1000000056	523
161		Spot	1	Image 1	8	1000000057	524
129		Spot	1	Image 1	8	1000000058	526
152		Spot	1	Image 1	8	1000000059	527
140		Spot	1	Image 1	8	1000000060	528
174		Spot	1	Image 1	8	1000000061	529
166		Spot	1	Image 1	8	1000000062	530
155		Spot	1	Image 1	8	1000000063	531
148		Spot	1	Image 1	8	1000000064	532
159		Spot	1	Image 1	9	1000000000	533
142		Spot	1	Image 1	9	1000000002	534
140		Spot	1	Image 1	9	1000000004	536
144		Spot	1	Image 1	9	1000000005	537
169		Spot	1	Image 1	9	1000000006	538
182		Spot	1	Image 1	9	1000000020	539
216		Spot	1	Image 1	9	1000000007	540
157		Spot	1	Image 1	9	1000000008	541
173		Spot	1	Image 1	9	1000000009	542
168		Spot	1	Image 1	9	1000000065	543
171		Spot	1	Image 1	9	1000000010	544
148		Spot	1	Image 1	9	1000000011	545
184		Spot	1	Image 1	9	1000000012	546
154		Spot	1	Image 1	9	1000000003	547
148		Spot	1	Image 1	9	1000000013	548
145		Spot	1	Image 1	9	1000000014	549
163		Spot	1	Image 1	9	1000000015	550
151		Spot	1	Image 1	9	1000000016	551
172		Spot	1	Image 1	9	1000000017	552
133		Spot	1	Image 1	9	1000000019	553
211		Spot	1	Image 1	9	1000000018	554
211		Spot	1	Image 1	9	1000000021	555
279		Spot	1	Image 1	9	1000000022	556
178		Spot	1	Image 1	9	1000000023	557
189		Spot	1	Image 1	9	1000000024	558
187		Spot	1	Image 1	9	1000000025	559
185		Spot	1	Image 1	9	1000000026	560
149		Spot	1	Image 1	9	1000000027	561
157		Spot	1	Image 1	9	1000000028	562
178		Spot	1	Image 1	9	1000000029	563
229		Spot	1	Image 1	9	1000000030	564
196		Spot	1	Image 1	9	1000000031	565
159		Spot	1	Image 1	9	1000000032	566
147		Spot	1	Image 1	9	1000000033	567
167		Spot	1	Image 1	9	1000000034	568
158		Spot	1	Image 1	9	1000000035	569
157		Spot	1	Image 1	9	1000000036	570
186		Spot	1	Image 1	9	1000000037	571
195		Spot	1	Image 1	9	1000000038	572
139		Spot	1	Image 1	9	1000000039	573
173		Spot	1	Image 1	9	1000000040	574
154		Spot	1	Image 1	9	1000000041	575
157		Spot	1	Image 1	9	1000000042	576
151		Spot	1	Image 1	9	1000000043	577
168		Spot	1	Image 1	9	1000000044	578
152		Spot	1	Image 1	9	1000000045	579
145		Spot	1	Image 1	9	1000000046	580
149		Spot	1	Image 1	9	1000000047	581
142		Spot	1	Image 1	9	1000000048	582
153		Spot	1	Image 1	9	1000000049	583
184		Spot	1	Image 1	9	1000000050	584
153		Spot	1	Image 1	9	1000000051	585
193		Spot	1	Image 1	9	1000000052	586
163		Spot	1	Image 1	9	1000000053	587
143		Spot	1	Image 1	9	1000000054	588
178		Spot	1	Image 1	9	1000000055	589
130		Spot	1	Image 1	9	1000000056	590
164		Spot	1	Image 1	9	1000000057	592
152		Spot	1	Image 1	9	1000000058	593
157		Spot	1	Image 1	9	1000000059	594
159		Spot	1	Image 1	9	1000000060	595
177		Spot	1	Image 1	9	1000000061	596
164		Spot	1	Image 1	9	1000000062	597
148		Spot	1	Image 1	9	1000000063	598
143		Spot	1	Image 1	9	1000000064	599
134		Spot	1	Image 1	10	1000000000	600
144		Spot	1	Image 1	10	1000000001	601
141		Spot	1	Image 1	10	1000000002	602
137		Spot	1	Image 1	10	1000000004	604
149		Spot	1	Image 1	10	1000000005	605
168		Spot	1	Image 1	10	1000000006	606
199		Spot	1	Image 1	10	1000000020	607
182		Spot	1	Image 1	10	1000000007	608
154		Spot	1	Image 1	10	1000000008	609
150		Spot	1	Image 1	10	1000000009	610
192		Spot	1	Image 1	10	1000000065	611
162		Spot	1	Image 1	10	1000000010	612
186		Spot	1	Image 1	10	1000000012	613
144		Spot	1	Image 1	10	1000000003	614
147		Spot	1	Image 1	10	1000000013	615
152		Spot	1	Image 1	10	1000000014	616
163		Spot	1	Image 1	10	1000000016	617
212		Spot	1	Image 1	10	1000000017	618
237		Spot	1	Image 1	10	1000000018	619
137		Spot	1	Image 1	10	1000000019	620
199		Spot	1	Image 1	10	1000000021	621
274		Spot	1	Image 1	10	1000000022	622
191		Spot	1	Image 1	10	1000000023	623
197		Spot	1	Image 1	10	1000000024	624
176		Spot	1	Image 1	10	1000000025	625
173		Spot	1	Image 1	10	1000000026	626
152		Spot	1	Image 1	10	1000000027	627
186		Spot	1	Image 1	10	1000000028	628
180		Spot	1	Image 1	10	1000000029	629
218		Spot	1	Image 1	10	1000000030	630
207		Spot	1	Image 1	10	1000000031	631
163		Spot	1	Image 1	10	1000000032	632
169		Spot	1	Image 1	10	1000000033	633
170		Spot	1	Image 1	10	1000000034	634
159		Spot	1	Image 1	10	1000000035	635
144		Spot	1	Image 1	10	1000000036	636
199		Spot	1	Image 1	10	1000000037	637
184		Spot	1	Image 1	10	1000000038	638
156		Spot	1	Image 1	10	1000000039	639
144		Spot	1	Image 1	10	1000000040	640
155		Spot	1	Image 1	10	1000000041	641
167		Spot	1	Image 1	10	1000000042	642
170		Spot	1	Image 1	10	1000000043	643
145		Spot	1	Image 1	10	1000000044	644
145		Spot	1	Image 1	10	1000000045	645
155		Spot	1	Image 1	10	1000000046	646
147		Spot	1	Image 1	10	1000000047	647
139		Spot	1	Image 1	10	1000000048	648
142		Spot	1	Image 1	10	1000000049	649
162		Spot	1	Image 1	10	1000000050	650
159		Spot	1	Image 1	10	1000000051	651
190		Spot	1	Image 1	10	1000000052	652
176		Spot	1	Image 1	10	1000000053	653
155		Spot	1	Image 1	10	1000000054	654
156		Spot	1	Image 1	10	1000000055	655
124		Spot	1	Image 1	10	1000000056	656
177		Spot	1	Image 1	10	1000000057	657
144		Spot	1	Image 1	10	1000000058	658
155		Spot	1	Image 1	10	1000000059	660
136		Spot	1	Image 1	10	1000000060	661
152		Spot	1	Image 1	10	1000000061	662
155		Spot	1	Image 1	10	1000000062	663
148		Spot	1	Image 1	10	1000000063	664
122		Spot	1	Image 1	10	1000000064	665
149		Spot	1	Image 1	11	1000000000	666
181		Spot	1	Image 1	11	1000000001	667
136		Spot	1	Image 1	11	1000000002	668
152		Spot	1	Image 1	11	1000000004	670
147		Spot	1	Image 1	11	1000000005	671
175		Spot	1	Image 1	11	1000000006	672
194		Spot	1	Image 1	11	1000000020	673
204		Spot	1	Image 1	11	1000000007	674
167		Spot	1	Image 1	11	1000000008	675
165		Spot	1	Image 1	11	1000000009	676
178		Spot	1	Image 1	11	1000000010	677
160		Spot	1	Image 1	11	1000000011	678
189		Spot	1	Image 1	11	1000000012	679
143		Spot	1	Image 1	11	1000000003	680
153		Spot	1	Image 1	11	1000000013	681
134		Spot	1	Image 1	11	1000000014	682
128		Spot	1	Image 1	11	1000000015	683
160		Spot	1	Image 1	11	1000000016	684
199		Spot	1	Image 1	11	1000000017	685
204		Spot	1	Image 1	11	1000000018	686
149		Spot	1	Image 1	11	1000000019	687
183		Spot	1	Image 1	11	1000000021	688
246		Spot	1	Image 1	11	1000000022	689
183		Spot	1	Image 1	11	1000000023	690
163		Spot	1	Image 1	11	1000000024	691
190		Spot	1	Image 1	11	1000000025	692
157		Spot	1	Image 1	11	1000000026	693
167		Spot	1	Image 1	11	1000000027	694
163		Spot	1	Image 1	11	1000000028	695
188		Spot	1	Image 1	11	1000000029	696
245		Spot	1	Image 1	11	1000000030	697
149		Spot	1	Image 1	11	1000000033	698
147		Spot	1	Image 1	11	1000000032	699
172		Spot	1	Image 1	11	1000000034	700
186		Spot	1	Image 1	11	1000000035	701
150		Spot	1	Image 1	11	1000000036	702
184		Spot	1	Image 1	11	1000000037	703
152		Spot	1	Image 1	11	1000000038	704
137		Spot	1	Image 1	11	1000000039	705
148		Spot	1	Image 1	11	1000000040	706
150		Spot	1	Image 1	11	1000000041	707
164		Spot	1	Image 1	11	1000000042	708
159		Spot	1	Image 1	11	1000000043	709
148		Spot	1	Image 1	11	1000000044	710
147		Spot	1	Image 1	11	1000000045	711
135		Spot	1	Image 1	11	1000000046	712
154		Spot	1	Image 1	11	1000000047	713
137		Spot	1	Image 1	11	1000000048	714
169		Spot	1	Image 1	11	1000000049	715
154		Spot	1	Image 1	11	1000000050	716
143		Spot	1	Image 1	11	1000000051	717
196		Spot	1	Image 1	11	1000000052	718
172		Spot	1	Image 1	11	1000000053	719
152		Spot	1	Image 1	11	1000000054	720
175		Spot	1	Image 1	11	1000000055	721
140		Spot	1	Image 1	11	1000000056	722
166		Spot	1	Image 1	11	1000000057	723
133		Spot	1	Image 1	11	1000000058	724
154		Spot	1	Image 1	11	1000000059	726
141		Spot	1	Image 1	11	1000000060	727
143		Spot	1	Image 1	11	1000000061	728
145		Spot	1	Image 1	11	1000000062	729
151		Spot	1	Image 1	11	1000000063	730
120		Spot	1	Image 1	11	1000000064	731
163		Spot	1	Image 1	12	1000000000	732
159		Spot	1	Image 1	12	1000000001	733
144		Spot	1	Image 1	12	1000000002	734
136		Spot	1	Image 1	12	1000000004	736
119		Spot	1	Image 1	12	1000000005	737
188		Spot	1	Image 1	12	1000000006	738
208		Spot	1	Image 1	12	1000000020	739
250		Spot	1	Image 1	12	1000000007	740
199		Spot	1	Image 1	12	1000000008	741
190		Spot	1	Image 1	12	1000000009	742
163		Spot	1	Image 1	12	1000000010	743
172		Spot	1	Image 1	12	1000000012	744
156		Spot	1	Image 1	12	1000000003	745
142		Spot	1	Image 1	12	1000000013	746
144		Spot	1	Image 1	12	1000000014	747
164		Spot	1	Image 1	12	1000000016	748
208		Spot	1	Image 1	12	1000000017	749
141		Spot	1	Image 1	12	1000000019	750
201		Spot	1	Image 1	12	1000000018	751
213		Spot	1	Image 1	12	1000000021	752
265		Spot	1	Image 1	12	1000000022	753
184		Spot	1	Image 1	12	1000000023	754
169		Spot	1	Image 1	12	1000000024	755
189		Spot	1	Image 1	12	1000000025	756
168		Spot	1	Image 1	12	1000000027	757
160		Spot	1	Image 1	12	1000000028	758
177		Spot	1	Image 1	12	1000000029	759
265		Spot	1	Image 1	12	1000000030	760
172		Spot	1	Image 1	12	1000000031	761
159		Spot	1	Image 1	12	1000000032	762
175		Spot	1	Image 1	12	1000000033	763
147		Spot	1	Image 1	12	1000000034	764
157		Spot	1	Image 1	12	1000000036	765
176		Spot	1	Image 1	12	1000000037	766
205		Spot	1	Image 1	12	1000000038	767
151		Spot	1	Image 1	12	1000000039	768
178		Spot	1	Image 1	12	1000000040	769
116		Spot	1	Image 1	12	1000000041	770
166		Spot	1	Image 1	12	1000000042	771
160		Spot	1	Image 1	12	1000000043	772
137		Spot	1	Image 1	12	1000000044	773
180		Spot	1	Image 1	12	1000000045	774
141		Spot	1	Image 1	12	1000000046	775
138		Spot	1	Image 1	12	1000000047	776
141		Spot	1	Image 1	12	1000000048	777
169		Spot	1	Image 1	12	1000000050	778
138		Spot	1	Image 1	12	1000000051	779
173		Spot	1	Image 1	12	1000000052	780
173		Spot	1	Image 1	12	1000000053	781
170		Spot	1	Image 1	12	1000000054	782
193		Spot	1	Image 1	12	1000000055	783
137		Spot	1	Image 1	12	1000000056	784
166		Spot	1	Image 1	12	1000000057	785
145		Spot	1	Image 1	12	1000000058	786
163		Spot	1	Image 1	12	1000000059	788
137		Spot	1	Image 1	12	1000000060	789
212		Spot	1	Image 1	12	1000000061	790
175		Spot	1	Image 1	12	1000000062	791
142		Spot	1	Image 1	12	1000000063	792
137		Spot	1	Image 1	12	1000000064	793
145		Spot	1	Image 1	13	1000000000	794
141		Spot	1	Image 1	13	1000000002	795
127		Spot	1	Image 1	13	1000000004	797
141		Spot	1	Image 1	13	1000000005	798
170		Spot	1	Image 1	13	1000000006	799
181		Spot	1	Image 1	13	1000000020	800
195		Spot	1	Image 1	13	1000000007	801
152		Spot	1	Image 1	13	1000000008	802
166		Spot	1	Image 1	13	1000000009	803
176		Spot	1	Image 1	13	1000000065	804
151		Spot	1	Image 1	13	1000000010	805
175		Spot	1	Image 1	13	1000000012	806
143		Spot	1	Image 1	13	1000000003	807
157		Spot	1	Image 1	13	1000000013	808
145		Spot	1	Image 1	13	1000000014	809
163		Spot	1	Image 1	13	1000000016	810
188		Spot	1	Image 1	13	1000000017	811
154		Spot	1	Image 1	13	1000000019	812
208		Spot	1	Image 1	13	1000000018	813
207		Spot	1	Image 1	13	1000000021	814
310		Spot	1	Image 1	13	1000000022	815
174		Spot	1	Image 1	13	1000000023	816
161		Spot	1	Image 1	13	1000000024	817
202		Spot	1	Image 1	13	1000000025	818
158		Spot	1	Image 1	13	1000000027	819
187		Spot	1	Image 1	13	1000000028	820
172		Spot	1	Image 1	13	1000000029	821
217		Spot	1	Image 1	13	1000000030	822
173		Spot	1	Image 1	13	1000000066	823
187		Spot	1	Image 1	13	1000000032	824
152		Spot	1	Image 1	13	1000000033	825
160		Spot	1	Image 1	13	1000000034	826
167		Spot	1	Image 1	13	1000000035	827
143		Spot	1	Image 1	13	1000000036	828
186		Spot	1	Image 1	13	1000000037	829
163		Spot	1	Image 1	13	1000000038	830
130		Spot	1	Image 1	13	1000000039	831
167		Spot	1	Image 1	13	1000000040	832
142		Spot	1	Image 1	13	1000000041	833
169		Spot	1	Image 1	13	1000000042	834
174		Spot	1	Image 1	13	1000000043	835
156		Spot	1	Image 1	13	1000000044	836
176		Spot	1	Image 1	13	1000000045	837
162		Spot	1	Image 1	13	1000000046	838
154		Spot	1	Image 1	13	1000000047	839
128		Spot	1	Image 1	13	1000000048	840
167		Spot	1	Image 1	13	1000000050	841
149		Spot	1	Image 1	13	1000000051	842
187		Spot	1	Image 1	13	1000000052	843
190		Spot	1	Image 1	13	1000000053	844
160		Spot	1	Image 1	13	1000000054	845
155		Spot	1	Image 1	13	1000000055	846
134		Spot	1	Image 1	13	1000000056	847
169		Spot	1	Image 1	13	1000000057	848
143		Spot	1	Image 1	13	1000000058	850
173		Spot	1	Image 1	13	1000000059	851
134		Spot	1	Image 1	13	1000000060	852
177		Spot	1	Image 1	13	1000000061	853
159		Spot	1	Image 1	13	1000000062	854
135		Spot	1	Image 1	13	1000000063	855
136		Spot	1	Image 1	13	1000000064	856
149		Spot	1	Image 1	14	1000000000	857
146		Spot	1	Image 1	14	1000000001	858
143		Spot	1	Image 1	14	1000000002	859
147		Spot	1	Image 1	14	1000000003	860
141		Spot	1	Image 1	14	1000000004	862
144		Spot	1	Image 1	14	1000000005	863
172		Spot	1	Image 1	14	1000000006	864
175		Spot	1	Image 1	14	1000000020	865
226		Spot	1	Image 1	14	1000000007	866
150		Spot	1	Image 1	14	1000000008	867
172		Spot	1	Image 1	14	1000000009	868
146		Spot	1	Image 1	14	1000000065	869
160		Spot	1	Image 1	14	1000000010	870
133		Spot	1	Image 1	14	1000000011	871
187		Spot	1	Image 1	14	1000000012	872
136		Spot	1	Image 1	14	1000000013	873
138		Spot	1	Image 1	14	1000000014	874
144		Spot	1	Image 1	14	1000000015	875
156		Spot	1	Image 1	14	1000000016	876
189		Spot	1	Image 1	14	1000000017	877
157		Spot	1	Image 1	14	1000000019	878
203		Spot	1	Image 1	14	1000000018	879
183		Spot	1	Image 1	14	1000000021	880
267		Spot	1	Image 1	14	1000000022	881
182		Spot	1	Image 1	14	1000000023	882
191		Spot	1	Image 1	14	1000000024	883
184		Spot	1	Image 1	14	1000000025	884
184		Spot	1	Image 1	14	1000000026	885
151		Spot	1	Image 1	14	1000000027	886
177		Spot	1	Image 1	14	1000000028	887
178		Spot	1	Image 1	14	1000000029	888
242		Spot	1	Image 1	14	1000000030	889
169		Spot	1	Image 1	14	1000000066	890
182		Spot	1	Image 1	14	1000000031	891
162		Spot	1	Image 1	14	1000000032	892
160		Spot	1	Image 1	14	1000000033	893
153		Spot	1	Image 1	14	1000000034	894
162		Spot	1	Image 1	14	1000000035	895
142		Spot	1	Image 1	14	1000000036	896
199		Spot	1	Image 1	14	1000000037	897
189		Spot	1	Image 1	14	1000000038	898
143		Spot	1	Image 1	14	1000000039	899
171		Spot	1	Image 1	14	1000000040	900
146		Spot	1	Image 1	14	1000000041	901
177		Spot	1	Image 1	14	1000000042	902
167		Spot	1	Image 1	14	1000000043	903
152		Spot	1	Image 1	14	1000000044	904
156		Spot	1	Image 1	14	1000000045	905
134		Spot	1	Image 1	14	1000000046	906
148		Spot	1	Image 1	14	1000000047	907
146		Spot	1	Image 1	14	1000000048	908
180		Spot	1	Image 1	14	1000000049	909
168		Spot	1	Image 1	14	1000000050	910
166		Spot	1	Image 1	14	1000000051	911
190		Spot	1	Image 1	14	1000000052	912
179		Spot	1	Image 1	14	1000000053	913
149		Spot	1	Image 1	14	1000000054	914
156		Spot	1	Image 1	14	1000000055	915
138		Spot	1	Image 1	14	1000000056	916
157		Spot	1	Image 1	14	1000000057	917
155		Spot	1	Image 1	14	1000000058	919
144		Spot	1	Image 1	14	1000000059	920
156		Spot	1	Image 1	14	1000000060	921
184		Spot	1	Image 1	14	1000000061	922
164		Spot	1	Image 1	14	1000000062	923
140		Spot	1	Image 1	14	1000000063	924
134		Spot	1	Image 1	14	1000000064	925
156		Spot	1	Image 1	15	1000000000	926
138		Spot	1	Image 1	15	1000000001	927
149		Spot	1	Image 1	15	1000000002	928
143		Spot	1	Image 1	15	1000000004	930
143		Spot	1	Image 1	15	1000000005	931
164		Spot	1	Image 1	15	1000000006	932
171		Spot	1	Image 1	15	1000000020	933
182		Spot	1	Image 1	15	1000000007	934
156		Spot	1	Image 1	15	1000000008	935
167		Spot	1	Image 1	15	1000000009	936
155		Spot	1	Image 1	15	1000000010	937
146		Spot	1	Image 1	15	1000000011	938
183		Spot	1	Image 1	15	1000000012	939
139		Spot	1	Image 1	15	1000000003	940
135		Spot	1	Image 1	15	1000000013	941
141		Spot	1	Image 1	15	1000000014	942
137		Spot	1	Image 1	15	1000000015	943
147		Spot	1	Image 1	15	1000000016	944
210		Spot	1	Image 1	15	1000000017	945
197		Spot	1	Image 1	15	1000000018	946
125		Spot	1	Image 1	15	1000000019	947
199		Spot	1	Image 1	15	1000000021	948
276		Spot	1	Image 1	15	1000000022	949
173		Spot	1	Image 1	15	1000000023	950
185		Spot	1	Image 1	15	1000000024	951
176		Spot	1	Image 1	15	1000000025	952
154		Spot	1	Image 1	15	1000000026	953
135		Spot	1	Image 1	15	1000000027	954
186		Spot	1	Image 1	15	1000000028	955
177		Spot	1	Image 1	15	1000000029	956
170		Spot	1	Image 1	15	1000000066	957
248		Spot	1	Image 1	15	1000000030	958
154		Spot	1	Image 1	15	1000000032	959
156		Spot	1	Image 1	15	1000000033	960
176		Spot	1	Image 1	15	1000000034	961
149		Spot	1	Image 1	15	1000000035	962
141		Spot	1	Image 1	15	1000000036	963
197		Spot	1	Image 1	15	1000000037	964
190		Spot	1	Image 1	15	1000000038	965
153		Spot	1	Image 1	15	1000000039	966
173		Spot	1	Image 1	15	1000000040	967
148		Spot	1	Image 1	15	1000000041	968
159		Spot	1	Image 1	15	1000000042	969
161		Spot	1	Image 1	15	1000000043	970
162		Spot	1	Image 1	15	1000000049	971
157		Spot	1	Image 1	15	1000000044	972
150		Spot	1	Image 1	15	1000000045	973
138		Spot	1	Image 1	15	1000000046	974
149		Spot	1	Image 1	15	1000000047	975
140		Spot	1	Image 1	15	1000000048	976
177		Spot	1	Image 1	15	1000000050	977
143		Spot	1	Image 1	15	1000000051	978
169		Spot	1	Image 1	15	1000000052	979
187		Spot	1	Image 1	15	1000000053	980
145		Spot	1	Image 1	15	1000000054	981
162		Spot	1	Image 1	15	1000000055	982
150		Spot	1	Image 1	15	1000000056	983
156		Spot	1	Image 1	15	1000000057	984
139		Spot	1	Image 1	15	1000000058	985
159		Spot	1	Image 1	15	1000000059	987
146		Spot	1	Image 1	15	1000000060	988
191		Spot	1	Image 1	15	1000000061	989
162		Spot	1	Image 1	15	1000000062	990
156		Spot	1	Image 1	15	1000000063	991
141		Spot	1	Image 1	15	1000000064	992
152		Spot	1	Image 1	16	1000000000	993
149		Spot	1	Image 1	16	1000000001	994
133		Spot	1	Image 1	16	1000000002	995
136		Spot	1	Image 1	16	1000000004	997
139		Spot	1	Image 1	16	1000000005	998
192		Spot	1	Image 1	16	1000000006	999
164		Spot	1	Image 1	16	1000000020	1000
208		Spot	1	Image 1	16	1000000007	1001
184		Spot	1	Image 1	16	1000000008	1002
181		Spot	1	Image 1	16	1000000009	1003
180		Spot	1	Image 1	16	1000000010	1004
168		Spot	1	Image 1	16	1000000012	1005
158		Spot	1	Image 1	16	1000000003	1006
146		Spot	1	Image 1	16	1000000013	1007
146		Spot	1	Image 1	16	1000000014	1008
126		Spot	1	Image 1	16	1000000015	1009
153		Spot	1	Image 1	16	1000000016	1010
199		Spot	1	Image 1	16	1000000017	1011
136		Spot	1	Image 1	16	1000000019	1012
192		Spot	1	Image 1	16	1000000018	1013
211		Spot	1	Image 1	16	1000000021	1014
253		Spot	1	Image 1	16	1000000022	1015
203		Spot	1	Image 1	16	1000000023	1016
157		Spot	1	Image 1	16	1000000024	1017
182		Spot	1	Image 1	16	1000000025	1018
161		Spot	1	Image 1	16	1000000026	1019
163		Spot	1	Image 1	16	1000000027	1020
185		Spot	1	Image 1	16	1000000028	1021
183		Spot	1	Image 1	16	1000000029	1022
189		Spot	1	Image 1	16	1000000066	1023
253		Spot	1	Image 1	16	1000000030	1024
167		Spot	1	Image 1	16	1000000031	1025
169		Spot	1	Image 1	16	1000000032	1026
156		Spot	1	Image 1	16	1000000033	1027
154		Spot	1	Image 1	16	1000000034	1028
172		Spot	1	Image 1	16	1000000035	1029
160		Spot	1	Image 1	16	1000000036	1030
200		Spot	1	Image 1	16	1000000037	1031
182		Spot	1	Image 1	16	1000000038	1032
146		Spot	1	Image 1	16	1000000039	1033
170		Spot	1	Image 1	16	1000000040	1034
133		Spot	1	Image 1	16	1000000041	1035
165		Spot	1	Image 1	16	1000000042	1036
170		Spot	1	Image 1	16	1000000043	1037
158		Spot	1	Image 1	16	1000000044	1038
153		Spot	1	Image 1	16	1000000045	1039
136		Spot	1	Image 1	16	1000000046	1040
146		Spot	1	Image 1	16	1000000047	1041
134		Spot	1	Image 1	16	1000000048	1042
166		Spot	1	Image 1	16	1000000050	1043
162		Spot	1	Image 1	16	1000000051	1044
182		Spot	1	Image 1	16	1000000052	1045
192		Spot	1	Image 1	16	1000000053	1046
153		Spot	1	Image 1	16	1000000054	1047
156		Spot	1	Image 1	16	1000000055	1048
137		Spot	1	Image 1	16	1000000056	1049
158		Spot	1	Image 1	16	1000000057	1050
155		Spot	1	Image 1	16	1000000058	1052
139		Spot	1	Image 1	16	1000000059	1053
140		Spot	1	Image 1	16	1000000060	1054
190		Spot	1	Image 1	16	1000000061	1055
150		Spot	1	Image 1	16	1000000062	1056
152		Spot	1	Image 1	16	1000000063	1057
134		Spot	1	Image 1	16	1000000064	1058
168		Spot	1	Image 1	17	1000000000	1059
145		Spot	1	Image 1	17	1000000001	1060
147		Spot	1	Image 1	17	1000000002	1061
127		Spot	1	Image 1	17	1000000004	1063
136		Spot	1	Image 1	17	1000000005	1064
170		Spot	1	Image 1	17	1000000006	1065
174		Spot	1	Image 1	17	1000000020	1066
220		Spot	1	Image 1	17	1000000007	1067
172		Spot	1	Image 1	17	1000000008	1068
174		Spot	1	Image 1	17	1000000009	1069
161		Spot	1	Image 1	17	1000000010	1070
184		Spot	1	Image 1	17	1000000012	1071
163		Spot	1	Image 1	17	1000000003	1072
147		Spot	1	Image 1	17	1000000013	1073
142		Spot	1	Image 1	17	1000000014	1074
139		Spot	1	Image 1	17	1000000015	1075
174		Spot	1	Image 1	17	1000000016	1076
211		Spot	1	Image 1	17	1000000017	1077
142		Spot	1	Image 1	17	1000000019	1078
203		Spot	1	Image 1	17	1000000018	1079
185		Spot	1	Image 1	17	1000000021	1080
259		Spot	1	Image 1	17	1000000022	1081
197		Spot	1	Image 1	17	1000000023	1082
195		Spot	1	Image 1	17	1000000024	1083
194		Spot	1	Image 1	17	1000000025	1084
171		Spot	1	Image 1	17	1000000026	1085
160		Spot	1	Image 1	17	1000000027	1086
188		Spot	1	Image 1	17	1000000028	1087
186		Spot	1	Image 1	17	1000000029	1088
192		Spot	1	Image 1	17	1000000066	1089
237		Spot	1	Image 1	17	1000000030	1090
178		Spot	1	Image 1	17	1000000031	1091
159		Spot	1	Image 1	17	1000000032	1092
153		Spot	1	Image 1	17	1000000033	1093
157		Spot	1	Image 1	17	1000000034	1094
160		Spot	1	Image 1	17	1000000035	1095
159		Spot	1	Image 1	17	1000000036	1096
176		Spot	1	Image 1	17	1000000037	1097
190		Spot	1	Image 1	17	1000000038	1098
155		Spot	1	Image 1	17	1000000039	1099
173		Spot	1	Image 1	17	1000000040	1100
148		Spot	1	Image 1	17	1000000041	1101
124		Spot	1	Image 1	17	1000000042	1102
155		Spot	1	Image 1	17	1000000043	1103
170		Spot	1	Image 1	17	1000000049	1104
159		Spot	1	Image 1	17	1000000044	1105
158		Spot	1	Image 1	17	1000000045	1106
149		Spot	1	Image 1	17	1000000046	1107
157		Spot	1	Image 1	17	1000000047	1108
136		Spot	1	Image 1	17	1000000048	1109
176		Spot	1	Image 1	17	1000000050	1110
151		Spot	1	Image 1	17	1000000051	1111
184		Spot	1	Image 1	17	1000000052	1112
182		Spot	1	Image 1	17	1000000053	1113
142		Spot	1	Image 1	17	1000000054	1114
172		Spot	1	Image 1	17	1000000055	1115
152		Spot	1	Image 1	17	1000000056	1116
165		Spot	1	Image 1	17	1000000057	1117
148		Spot	1	Image 1	17	1000000058	1119
148		Spot	1	Image 1	17	1000000059	1120
136		Spot	1	Image 1	17	1000000060	1121
185		Spot	1	Image 1	17	1000000061	1122
160		Spot	1	Image 1	17	1000000062	1123
133		Spot	1	Image 1	17	1000000063	1124
122		Spot	1	Image 1	17	1000000064	1125
144		Spot	1	Image 1	18	1000000000	1126
159		Spot	1	Image 1	18	1000000001	1127
142		Spot	1	Image 1	18	1000000002	1128
166		Spot	1	Image 1	18	1000000003	1129
127		Spot	1	Image 1	18	1000000004	1131
137		Spot	1	Image 1	18	1000000005	1132
178		Spot	1	Image 1	18	1000000006	1133
167		Spot	1	Image 1	18	1000000020	1134
215		Spot	1	Image 1	18	1000000007	1135
175		Spot	1	Image 1	18	1000000008	1136
168		Spot	1	Image 1	18	1000000009	1137
166		Spot	1	Image 1	18	1000000067	1138
158		Spot	1	Image 1	18	1000000010	1139
183		Spot	1	Image 1	18	1000000012	1140
153		Spot	1	Image 1	18	1000000013	1141
155		Spot	1	Image 1	18	1000000014	1142
144		Spot	1	Image 1	18	1000000015	1143
147		Spot	1	Image 1	18	1000000016	1144
189		Spot	1	Image 1	18	1000000017	1145
128		Spot	1	Image 1	18	1000000019	1146
207		Spot	1	Image 1	18	1000000018	1147
196		Spot	1	Image 1	18	1000000021	1148
260		Spot	1	Image 1	18	1000000022	1149
176		Spot	1	Image 1	18	1000000023	1150
186		Spot	1	Image 1	18	1000000024	1151
217		Spot	1	Image 1	18	1000000025	1152
180		Spot	1	Image 1	18	1000000026	1153
174		Spot	1	Image 1	18	1000000027	1154
205		Spot	1	Image 1	18	1000000028	1155
177		Spot	1	Image 1	18	1000000029	1156
170		Spot	1	Image 1	18	1000000066	1157
255		Spot	1	Image 1	18	1000000030	1158
161		Spot	1	Image 1	18	1000000031	1159
180		Spot	1	Image 1	18	1000000032	1160
162		Spot	1	Image 1	18	1000000033	1161
139		Spot	1	Image 1	18	1000000034	1162
155		Spot	1	Image 1	18	1000000035	1163
150		Spot	1	Image 1	18	1000000036	1164
187		Spot	1	Image 1	18	1000000037	1165
171		Spot	1	Image 1	18	1000000038	1166
146		Spot	1	Image 1	18	1000000039	1167
162		Spot	1	Image 1	18	1000000040	1168
150		Spot	1	Image 1	18	1000000041	1169
162		Spot	1	Image 1	18	1000000042	1170
165		Spot	1	Image 1	18	1000000043	1171
148		Spot	1	Image 1	18	1000000044	1172
170		Spot	1	Image 1	18	1000000045	1173
151		Spot	1	Image 1	18	1000000046	1174
146		Spot	1	Image 1	18	1000000047	1175
131		Spot	1	Image 1	18	1000000048	1176
173		Spot	1	Image 1	18	1000000050	1177
145		Spot	1	Image 1	18	1000000051	1178
168		Spot	1	Image 1	18	1000000052	1179
181		Spot	1	Image 1	18	1000000053	1180
131		Spot	1	Image 1	18	1000000054	1181
170		Spot	1	Image 1	18	1000000055	1182
135		Spot	1	Image 1	18	1000000056	1183
158		Spot	1	Image 1	18	1000000057	1184
146		Spot	1	Image 1	18	1000000058	1186
153		Spot	1	Image 1	18	1000000059	1187
140		Spot	1	Image 1	18	1000000060	1188
169		Spot	1	Image 1	18	1000000061	1189
164		Spot	1	Image 1	18	1000000062	1190
142		Spot	1	Image 1	18	1000000063	1191
129		Spot	1	Image 1	18	1000000064	1192
165		Spot	1	Image 1	19	1000000000	1193
144		Spot	1	Image 1	19	1000000002	1194
142		Spot	1	Image 1	19	1000000003	1195
146		Spot	1	Image 1	19	1000000004	1197
140		Spot	1	Image 1	19	1000000005	1198
162		Spot	1	Image 1	19	1000000006	1199
169		Spot	1	Image 1	19	1000000020	1200
237		Spot	1	Image 1	19	1000000007	1201
153		Spot	1	Image 1	19	1000000008	1202
177		Spot	1	Image 1	19	1000000009	1203
156		Spot	1	Image 1	19	1000000068	1204
193		Spot	1	Image 1	19	1000000067	1205
164		Spot	1	Image 1	19	1000000010	1206
177		Spot	1	Image 1	19	1000000012	1207
129		Spot	1	Image 1	19	1000000013	1208
153		Spot	1	Image 1	19	1000000014	1209
136		Spot	1	Image 1	19	1000000015	1210
146		Spot	1	Image 1	19	1000000016	1211
191		Spot	1	Image 1	19	1000000017	1212
232		Spot	1	Image 1	19	1000000018	1213
141		Spot	1	Image 1	19	1000000019	1214
184		Spot	1	Image 1	19	1000000021	1215
264		Spot	1	Image 1	19	1000000022	1216
197		Spot	1	Image 1	19	1000000023	1217
175		Spot	1	Image 1	19	1000000024	1218
178		Spot	1	Image 1	19	1000000025	1219
172		Spot	1	Image 1	19	1000000026	1220
179		Spot	1	Image 1	19	1000000027	1221
191		Spot	1	Image 1	19	1000000028	1222
170		Spot	1	Image 1	19	1000000029	1223
226		Spot	1	Image 1	19	1000000030	1224
169		Spot	1	Image 1	19	1000000066	1225
173		Spot	1	Image 1	19	1000000031	1226
171		Spot	1	Image 1	19	1000000032	1227
162		Spot	1	Image 1	19	1000000033	1228
159		Spot	1	Image 1	19	1000000034	1229
158		Spot	1	Image 1	19	1000000035	1230
166		Spot	1	Image 1	19	1000000036	1231
177		Spot	1	Image 1	19	1000000037	1232
179		Spot	1	Image 1	19	1000000038	1233
157		Spot	1	Image 1	19	1000000039	1234
161		Spot	1	Image 1	19	1000000040	1235
143		Spot	1	Image 1	19	1000000041	1236
173		Spot	1	Image 1	19	1000000042	1237
147		Spot	1	Image 1	19	1000000043	1238
147		Spot	1	Image 1	19	1000000044	1239
178		Spot	1	Image 1	19	1000000045	1240
137		Spot	1	Image 1	19	1000000046	1241
159		Spot	1	Image 1	19	1000000047	1242
131		Spot	1	Image 1	19	1000000048	1243
185		Spot	1	Image 1	19	1000000050	1244
141		Spot	1	Image 1	19	1000000051	1245
169		Spot	1	Image 1	19	1000000052	1246
179		Spot	1	Image 1	19	1000000053	1247
145		Spot	1	Image 1	19	1000000054	1248
173		Spot	1	Image 1	19	1000000055	1249
156		Spot	1	Image 1	19	1000000056	1250
164		Spot	1	Image 1	19	1000000057	1251
148		Spot	1	Image 1	19	1000000058	1252
146		Spot	1	Image 1	19	1000000059	1254
141		Spot	1	Image 1	19	1000000060	1255
163		Spot	1	Image 1	19	1000000061	1256
156		Spot	1	Image 1	19	1000000062	1257
140		Spot	1	Image 1	19	1000000063	1258
131		Spot	1	Image 1	19	1000000064	1259
140		Spot	1	Image 1	20	1000000000	1260
161		Spot	1	Image 1	20	1000000001	1261
135		Spot	1	Image 1	20	1000000002	1262
150		Spot	1	Image 1	20	1000000003	1263
142		Spot	1	Image 1	20	1000000004	1265
136		Spot	1	Image 1	20	1000000005	1266
169		Spot	1	Image 1	20	1000000006	1267
172		Spot	1	Image 1	20	1000000020	1268
209		Spot	1	Image 1	20	1000000007	1269
173		Spot	1	Image 1	20	1000000008	1270
153		Spot	1	Image 1	20	1000000009	1271
142		Spot	1	Image 1	20	1000000068	1272
166		Spot	1	Image 1	20	1000000067	1273
173		Spot	1	Image 1	20	1000000010	1274
173		Spot	1	Image 1	20	1000000012	1275
144		Spot	1	Image 1	20	1000000013	1276
153		Spot	1	Image 1	20	1000000014	1277
139		Spot	1	Image 1	20	1000000015	1278
143		Spot	1	Image 1	20	1000000016	1279
189		Spot	1	Image 1	20	1000000017	1280
131		Spot	1	Image 1	20	1000000019	1281
200		Spot	1	Image 1	20	1000000018	1282
192		Spot	1	Image 1	20	1000000021	1283
279		Spot	1	Image 1	20	1000000022	1284
180		Spot	1	Image 1	20	1000000023	1285
182		Spot	1	Image 1	20	1000000024	1286
188		Spot	1	Image 1	20	1000000025	1287
149		Spot	1	Image 1	20	1000000027	1288
183		Spot	1	Image 1	20	1000000028	1289
178		Spot	1	Image 1	20	1000000029	1290
199		Spot	1	Image 1	20	1000000066	1291
255		Spot	1	Image 1	20	1000000030	1292
176		Spot	1	Image 1	20	1000000031	1293
163		Spot	1	Image 1	20	1000000032	1294
177		Spot	1	Image 1	20	1000000033	1295
167		Spot	1	Image 1	20	1000000034	1296
152		Spot	1	Image 1	20	1000000035	1297
166		Spot	1	Image 1	20	1000000036	1298
181		Spot	1	Image 1	20	1000000037	1299
157		Spot	1	Image 1	20	1000000038	1300
141		Spot	1	Image 1	20	1000000039	1301
160		Spot	1	Image 1	20	1000000040	1302
139		Spot	1	Image 1	20	1000000041	1303
169		Spot	1	Image 1	20	1000000042	1304
167		Spot	1	Image 1	20	1000000043	1305
142		Spot	1	Image 1	20	1000000049	1306
159		Spot	1	Image 1	20	1000000044	1307
155		Spot	1	Image 1	20	1000000045	1308
147		Spot	1	Image 1	20	1000000046	1309
174		Spot	1	Image 1	20	1000000047	1310
130		Spot	1	Image 1	20	1000000048	1311
185		Spot	1	Image 1	20	1000000050	1312
157		Spot	1	Image 1	20	1000000051	1313
177		Spot	1	Image 1	20	1000000052	1314
194		Spot	1	Image 1	20	1000000053	1315
154		Spot	1	Image 1	20	1000000054	1316
176		Spot	1	Image 1	20	1000000055	1317
135		Spot	1	Image 1	20	1000000056	1318
167		Spot	1	Image 1	20	1000000057	1319
143		Spot	1	Image 1	20	1000000058	1320
147		Spot	1	Image 1	20	1000000059	1322
140		Spot	1	Image 1	20	1000000060	1323
186		Spot	1	Image 1	20	1000000061	1324
150		Spot	1	Image 1	20	1000000062	1325
138		Spot	1	Image 1	20	1000000063	1326
128		Spot	1	Image 1	20	1000000064	1327
157		Spot	1	Image 1	21	1000000001	1328
145		Spot	1	Image 1	21	1000000002	1329
144		Spot	1	Image 1	21	1000000003	1330
155		Spot	1	Image 1	21	1000000004	1332
142		Spot	1	Image 1	21	1000000005	1333
168		Spot	1	Image 1	21	1000000006	1334
167		Spot	1	Image 1	21	1000000020	1335
224		Spot	1	Image 1	21	1000000007	1336
141		Spot	1	Image 1	21	1000000008	1337
165		Spot	1	Image 1	21	1000000009	1338
164		Spot	1	Image 1	21	1000000068	1339
156		Spot	1	Image 1	21	1000000067	1340
147		Spot	1	Image 1	21	1000000010	1341
195		Spot	1	Image 1	21	1000000012	1342
154		Spot	1	Image 1	21	1000000013	1343
156		Spot	1	Image 1	21	1000000014	1344
122		Spot	1	Image 1	21	1000000015	1345
137		Spot	1	Image 1	21	1000000016	1346
201		Spot	1	Image 1	21	1000000017	1347
190		Spot	1	Image 1	21	1000000018	1348
133		Spot	1	Image 1	21	1000000019	1349
200		Spot	1	Image 1	21	1000000021	1350
237		Spot	1	Image 1	21	1000000022	1351
171		Spot	1	Image 1	21	1000000023	1352
183		Spot	1	Image 1	21	1000000024	1353
190		Spot	1	Image 1	21	1000000025	1354
179		Spot	1	Image 1	21	1000000026	1355
155		Spot	1	Image 1	21	1000000027	1356
159		Spot	1	Image 1	21	1000000028	1357
174		Spot	1	Image 1	21	1000000029	1358
193		Spot	1	Image 1	21	1000000066	1359
226		Spot	1	Image 1	21	1000000030	1360
172		Spot	1	Image 1	21	1000000031	1361
166		Spot	1	Image 1	21	1000000032	1362
161		Spot	1	Image 1	21	1000000033	1363
157		Spot	1	Image 1	21	1000000034	1364
159		Spot	1	Image 1	21	1000000035	1365
158		Spot	1	Image 1	21	1000000036	1366
188		Spot	1	Image 1	21	1000000037	1367
187		Spot	1	Image 1	21	1000000038	1368
150		Spot	1	Image 1	21	1000000039	1369
172		Spot	1	Image 1	21	1000000040	1370
133		Spot	1	Image 1	21	1000000041	1371
151		Spot	1	Image 1	21	1000000042	1372
155		Spot	1	Image 1	21	1000000043	1373
150		Spot	1	Image 1	21	1000000044	1374
156		Spot	1	Image 1	21	1000000045	1375
140		Spot	1	Image 1	21	1000000046	1376
132		Spot	1	Image 1	21	1000000047	1377
140		Spot	1	Image 1	21	1000000048	1378
188		Spot	1	Image 1	21	1000000049	1379
157		Spot	1	Image 1	21	1000000050	1380
149		Spot	1	Image 1	21	1000000051	1381
168		Spot	1	Image 1	21	1000000052	1382
186		Spot	1	Image 1	21	1000000053	1383
163		Spot	1	Image 1	21	1000000054	1384
177		Spot	1	Image 1	21	1000000055	1385
146		Spot	1	Image 1	21	1000000056	1386
158		Spot	1	Image 1	21	1000000057	1387
142		Spot	1	Image 1	21	1000000058	1389
140		Spot	1	Image 1	21	1000000059	1390
154		Spot	1	Image 1	21	1000000060	1391
181		Spot	1	Image 1	21	1000000061	1392
174		Spot	1	Image 1	21	1000000062	1393
176		Spot	1	Image 1	21	1000000063	1394
149		Spot	1	Image 1	21	1000000064	1395
139		Spot	1	Image 1	22	1000000001	1396
146		Spot	1	Image 1	22	1000000002	1397
156		Spot	1	Image 1	22	1000000003	1398
142		Spot	1	Image 1	22	1000000004	1400
107		Spot	1	Image 1	22	1000000005	1401
164		Spot	1	Image 1	22	1000000006	1402
158		Spot	1	Image 1	22	1000000020	1403
210		Spot	1	Image 1	22	1000000007	1404
155		Spot	1	Image 1	22	1000000008	1405
183		Spot	1	Image 1	22	1000000009	1406
145		Spot	1	Image 1	22	1000000068	1407
175		Spot	1	Image 1	22	1000000010	1408
176		Spot	1	Image 1	22	1000000012	1409
158		Spot	1	Image 1	22	1000000013	1410
152		Spot	1	Image 1	22	1000000014	1411
138		Spot	1	Image 1	22	1000000015	1412
147		Spot	1	Image 1	22	1000000016	1413
204		Spot	1	Image 1	22	1000000017	1414
209		Spot	1	Image 1	22	1000000018	1415
142		Spot	1	Image 1	22	1000000019	1416
230		Spot	1	Image 1	22	1000000021	1417
247		Spot	1	Image 1	22	1000000022	1418
174		Spot	1	Image 1	22	1000000023	1419
174		Spot	1	Image 1	22	1000000024	1420
191		Spot	1	Image 1	22	1000000025	1421
149		Spot	1	Image 1	22	1000000026	1422
159		Spot	1	Image 1	22	1000000027	1423
181		Spot	1	Image 1	22	1000000028	1424
183		Spot	1	Image 1	22	1000000029	1425
227		Spot	1	Image 1	22	1000000030	1426
184		Spot	1	Image 1	22	1000000066	1427
176		Spot	1	Image 1	22	1000000031	1428
165		Spot	1	Image 1	22	1000000032	1429
155		Spot	1	Image 1	22	1000000033	1430
150		Spot	1	Image 1	22	1000000034	1431
157		Spot	1	Image 1	22	1000000035	1432
167		Spot	1	Image 1	22	1000000036	1433
156		Spot	1	Image 1	22	1000000037	1434
190		Spot	1	Image 1	22	1000000038	1435
147		Spot	1	Image 1	22	1000000039	1436
169		Spot	1	Image 1	22	1000000040	1437
145		Spot	1	Image 1	22	1000000041	1438
146		Spot	1	Image 1	22	1000000042	1439
163		Spot	1	Image 1	22	1000000043	1440
151		Spot	1	Image 1	22	1000000044	1441
143		Spot	1	Image 1	22	1000000046	1442
154		Spot	1	Image 1	22	1000000047	1443
135		Spot	1	Image 1	22	1000000048	1444
159		Spot	1	Image 1	22	1000000049	1445
176		Spot	1	Image 1	22	1000000050	1446
148		Spot	1	Image 1	22	1000000051	1447
163		Spot	1	Image 1	22	1000000052	1448
175		Spot	1	Image 1	22	1000000053	1449
151		Spot	1	Image 1	22	1000000054	1450
198		Spot	1	Image 1	22	1000000055	1451
127		Spot	1	Image 1	22	1000000056	1452
161		Spot	1	Image 1	22	1000000057	1454
161		Spot	1	Image 1	22	1000000058	1455
138		Spot	1	Image 1	22	1000000059	1456
141		Spot	1	Image 1	22	1000000060	1457
156		Spot	1	Image 1	22	1000000061	1458
159		Spot	1	Image 1	22	1000000062	1459
165		Spot	1	Image 1	22	1000000063	1460
131		Spot	1	Image 1	22	1000000069	1461
137		Spot	1	Image 1	22	1000000064	1462
170		Spot	1	Image 1	23	1000000000	1463
139		Spot	1	Image 1	23	1000000001	1464
148		Spot	1	Image 1	23	1000000002	1465
145		Spot	1	Image 1	23	1000000004	1467
144		Spot	1	Image 1	23	1000000005	1468
168		Spot	1	Image 1	23	1000000006	1469
156		Spot	1	Image 1	23	1000000020	1470
221		Spot	1	Image 1	23	1000000007	1471
178		Spot	1	Image 1	23	1000000008	1472
166		Spot	1	Image 1	23	1000000009	1473
161		Spot	1	Image 1	23	1000000068	1474
150		Spot	1	Image 1	23	1000000010	1475
188		Spot	1	Image 1	23	1000000012	1476
142		Spot	1	Image 1	23	1000000003	1477
150		Spot	1	Image 1	23	1000000013	1478
151		Spot	1	Image 1	23	1000000014	1479
111		Spot	1	Image 1	23	1000000015	1480
150		Spot	1	Image 1	23	1000000016	1481
228		Spot	1	Image 1	23	1000000017	1482
202		Spot	1	Image 1	23	1000000018	1483
136		Spot	1	Image 1	23	1000000019	1484
187		Spot	1	Image 1	23	1000000021	1485
236		Spot	1	Image 1	23	1000000022	1486
190		Spot	1	Image 1	23	1000000023	1487
174		Spot	1	Image 1	23	1000000024	1488
179		Spot	1	Image 1	23	1000000025	1489
160		Spot	1	Image 1	23	1000000026	1490
163		Spot	1	Image 1	23	1000000027	1491
188		Spot	1	Image 1	23	1000000028	1492
173		Spot	1	Image 1	23	1000000029	1493
246		Spot	1	Image 1	23	1000000030	1494
187		Spot	1	Image 1	23	1000000066	1495
178		Spot	1	Image 1	23	1000000031	1496
137		Spot	1	Image 1	23	1000000032	1497
166		Spot	1	Image 1	23	1000000033	1498
182		Spot	1	Image 1	23	1000000034	1499
153		Spot	1	Image 1	23	1000000035	1500
145		Spot	1	Image 1	23	1000000036	1501
168		Spot	1	Image 1	23	1000000037	1502
170		Spot	1	Image 1	23	1000000038	1503
142		Spot	1	Image 1	23	1000000039	1504
150		Spot	1	Image 1	23	1000000040	1505
132		Spot	1	Image 1	23	1000000041	1506
158		Spot	1	Image 1	23	1000000042	1507
143		Spot	1	Image 1	23	1000000043	1508
156		Spot	1	Image 1	23	1000000044	1509
157		Spot	1	Image 1	23	1000000045	1510
144		Spot	1	Image 1	23	1000000046	1511
147		Spot	1	Image 1	23	1000000047	1512
130		Spot	1	Image 1	23	1000000048	1513
171		Spot	1	Image 1	23	1000000050	1514
158		Spot	1	Image 1	23	1000000051	1515
161		Spot	1	Image 1	23	1000000052	1516
173		Spot	1	Image 1	23	1000000053	1517
150		Spot	1	Image 1	23	1000000054	1518
188		Spot	1	Image 1	23	1000000055	1519
133		Spot	1	Image 1	23	1000000056	1520
156		Spot	1	Image 1	23	1000000057	1521
142		Spot	1	Image 1	23	1000000058	1523
151		Spot	1	Image 1	23	1000000059	1524
146		Spot	1	Image 1	23	1000000060	1525
177		Spot	1	Image 1	23	1000000061	1526
166		Spot	1	Image 1	23	1000000062	1527
143		Spot	1	Image 1	23	1000000063	1528
142		Spot	1	Image 1	23	1000000064	1529
155		Spot	1	Image 1	24	1000000000	1530
147		Spot	1	Image 1	24	1000000001	1531
144		Spot	1	Image 1	24	1000000002	1532
141		Spot	1	Image 1	24	1000000004	1534
141		Spot	1	Image 1	24	1000000005	1535
183		Spot	1	Image 1	24	1000000006	1536
167		Spot	1	Image 1	24	1000000020	1537
205		Spot	1	Image 1	24	1000000007	1538
165		Spot	1	Image 1	24	1000000008	1539
165		Spot	1	Image 1	24	1000000009	1540
166		Spot	1	Image 1	24	1000000068	1541
192		Spot	1	Image 1	24	1000000067	1542
162		Spot	1	Image 1	24	1000000010	1543
183		Spot	1	Image 1	24	1000000012	1544
147		Spot	1	Image 1	24	1000000003	1545
149		Spot	1	Image 1	24	1000000013	1546
149		Spot	1	Image 1	24	1000000014	1547
135		Spot	1	Image 1	24	1000000015	1548
152		Spot	1	Image 1	24	1000000016	1549
225		Spot	1	Image 1	24	1000000017	1550
234		Spot	1	Image 1	24	1000000018	1551
136		Spot	1	Image 1	24	1000000019	1552
207		Spot	1	Image 1	24	1000000021	1553
290		Spot	1	Image 1	24	1000000022	1554
193		Spot	1	Image 1	24	1000000023	1555
172		Spot	1	Image 1	24	1000000024	1556
199		Spot	1	Image 1	24	1000000025	1557
165		Spot	1	Image 1	24	1000000026	1558
148		Spot	1	Image 1	24	1000000027	1559
174		Spot	1	Image 1	24	1000000028	1560
180		Spot	1	Image 1	24	1000000029	1561
253		Spot	1	Image 1	24	1000000030	1562
157		Spot	1	Image 1	24	1000000032	1563
163		Spot	1	Image 1	24	1000000033	1564
159		Spot	1	Image 1	24	1000000034	1565
156		Spot	1	Image 1	24	1000000035	1566
152		Spot	1	Image 1	24	1000000036	1567
184		Spot	1	Image 1	24	1000000037	1568
178		Spot	1	Image 1	24	1000000038	1569
145		Spot	1	Image 1	24	1000000039	1570
161		Spot	1	Image 1	24	1000000040	1571
136		Spot	1	Image 1	24	1000000041	1572
177		Spot	1	Image 1	24	1000000042	1573
155		Spot	1	Image 1	24	1000000043	1574
149		Spot	1	Image 1	24	1000000044	1575
162		Spot	1	Image 1	24	1000000045	1576
141		Spot	1	Image 1	24	1000000046	1577
154		Spot	1	Image 1	24	1000000047	1578
140		Spot	1	Image 1	24	1000000048	1579
148		Spot	1	Image 1	24	1000000049	1580
165		Spot	1	Image 1	24	1000000050	1581
154		Spot	1	Image 1	24	1000000051	1582
169		Spot	1	Image 1	24	1000000052	1583
182		Spot	1	Image 1	24	1000000053	1584
156		Spot	1	Image 1	24	1000000054	1585
153		Spot	1	Image 1	24	1000000055	1586
144		Spot	1	Image 1	24	1000000056	1587
160		Spot	1	Image 1	24	1000000057	1588
129		Spot	1	Image 1	24	1000000058	1589
160		Spot	1	Image 1	24	1000000059	1591
142		Spot	1	Image 1	24	1000000060	1592
188		Spot	1	Image 1	24	1000000061	1593
175		Spot	1	Image 1	24	1000000062	1594
149		Spot	1	Image 1	24	1000000063	1595
151		Spot	1	Image 1	24	1000000069	1596
141		Spot	1	Image 1	24	1000000064	1597
163		Spot	1	Image 1	25	1000000000	1598
163		Spot	1	Image 1	25	1000000001	1599
156		Spot	1	Image 1	25	1000000002	1600
138		Spot	1	Image 1	25	1000000004	1602
134		Spot	1	Image 1	25	1000000005	1603
168		Spot	1	Image 1	25	1000000006	1604
176		Spot	1	Image 1	25	1000000020	1605
210		Spot	1	Image 1	25	1000000007	1606
184		Spot	1	Image 1	25	1000000008	1607
170		Spot	1	Image 1	25	1000000009	1608
153		Spot	1	Image 1	25	1000000068	1609
178		Spot	1	Image 1	25	1000000067	1610
170		Spot	1	Image 1	25	1000000010	1611
176		Spot	1	Image 1	25	1000000012	1612
149		Spot	1	Image 1	25	1000000003	1613
145		Spot	1	Image 1	25	1000000013	1614
148		Spot	1	Image 1	25	1000000014	1615
128		Spot	1	Image 1	25	1000000015	1616
133		Spot	1	Image 1	25	1000000016	1617
215		Spot	1	Image 1	25	1000000017	1618
210		Spot	1	Image 1	25	1000000018	1619
136		Spot	1	Image 1	25	1000000019	1620
172		Spot	1	Image 1	25	1000000021	1621
269		Spot	1	Image 1	25	1000000022	1622
188		Spot	1	Image 1	25	1000000023	1623
182		Spot	1	Image 1	25	1000000024	1624
208		Spot	1	Image 1	25	1000000025	1625
170		Spot	1	Image 1	25	1000000027	1626
181		Spot	1	Image 1	25	1000000028	1627
174		Spot	1	Image 1	25	1000000029	1628
223		Spot	1	Image 1	25	1000000030	1629
168		Spot	1	Image 1	25	1000000032	1630
154		Spot	1	Image 1	25	1000000033	1631
150		Spot	1	Image 1	25	1000000034	1632
147		Spot	1	Image 1	25	1000000036	1633
173		Spot	1	Image 1	25	1000000037	1634
170		Spot	1	Image 1	25	1000000038	1635
158		Spot	1	Image 1	25	1000000039	1636
157		Spot	1	Image 1	25	1000000040	1637
150		Spot	1	Image 1	25	1000000041	1638
161		Spot	1	Image 1	25	1000000042	1639
172		Spot	1	Image 1	25	1000000043	1640
155		Spot	1	Image 1	25	1000000044	1641
155		Spot	1	Image 1	25	1000000045	1642
147		Spot	1	Image 1	25	1000000046	1643
149		Spot	1	Image 1	25	1000000047	1644
137		Spot	1	Image 1	25	1000000048	1645
174		Spot	1	Image 1	25	1000000050	1646
143		Spot	1	Image 1	25	1000000051	1647
165		Spot	1	Image 1	25	1000000052	1648
185		Spot	1	Image 1	25	1000000053	1649
145		Spot	1	Image 1	25	1000000054	1650
164		Spot	1	Image 1	25	1000000055	1651
139		Spot	1	Image 1	25	1000000056	1652
161		Spot	1	Image 1	25	1000000057	1653
152		Spot	1	Image 1	25	1000000058	1655
161		Spot	1	Image 1	25	1000000059	1656
128		Spot	1	Image 1	25	1000000060	1657
189		Spot	1	Image 1	25	1000000061	1658
156		Spot	1	Image 1	25	1000000062	1659
136		Spot	1	Image 1	25	1000000063	1660
135		Spot	1	Image 1	25	1000000064	1661
144		Spot	1	Image 1	26	1000000002	1662
150		Spot	1	Image 1	26	1000000003	1663
147		Spot	1	Image 1	26	1000000004	1665
140		Spot	1	Image 1	26	1000000005	1666
185		Spot	1	Image 1	26	1000000006	1667
161		Spot	1	Image 1	26	1000000020	1668
196		Spot	1	Image 1	26	1000000007	1669
168		Spot	1	Image 1	26	1000000008	1670
162		Spot	1	Image 1	26	1000000009	1671
158		Spot	1	Image 1	26	1000000068	1672
170		Spot	1	Image 1	26	1000000010	1673
200		Spot	1	Image 1	26	1000000012	1674
145		Spot	1	Image 1	26	1000000013	1675
147		Spot	1	Image 1	26	1000000014	1676
157		Spot	1	Image 1	26	1000000015	1677
141		Spot	1	Image 1	26	1000000016	1678
222		Spot	1	Image 1	26	1000000017	1679
205		Spot	1	Image 1	26	1000000018	1680
140		Spot	1	Image 1	26	1000000019	1681
197		Spot	1	Image 1	26	1000000021	1682
247		Spot	1	Image 1	26	1000000022	1683
204		Spot	1	Image 1	26	1000000023	1684
177		Spot	1	Image 1	26	1000000024	1685
197		Spot	1	Image 1	26	1000000025	1686
159		Spot	1	Image 1	26	1000000027	1687
174		Spot	1	Image 1	26	1000000028	1688
192		Spot	1	Image 1	26	1000000029	1689
227		Spot	1	Image 1	26	1000000030	1690
163		Spot	1	Image 1	26	1000000031	1691
164		Spot	1	Image 1	26	1000000032	1692
161		Spot	1	Image 1	26	1000000033	1693
154		Spot	1	Image 1	26	1000000034	1694
157		Spot	1	Image 1	26	1000000035	1695
143		Spot	1	Image 1	26	1000000036	1696
183		Spot	1	Image 1	26	1000000037	1697
174		Spot	1	Image 1	26	1000000038	1698
139		Spot	1	Image 1	26	1000000039	1699
168		Spot	1	Image 1	26	1000000040	1700
150		Spot	1	Image 1	26	1000000041	1701
156		Spot	1	Image 1	26	1000000042	1702
150		Spot	1	Image 1	26	1000000043	1703
156		Spot	1	Image 1	26	1000000044	1704
160		Spot	1	Image 1	26	1000000045	1705
148		Spot	1	Image 1	26	1000000046	1706
155		Spot	1	Image 1	26	1000000047	1707
146		Spot	1	Image 1	26	1000000048	1708
149		Spot	1	Image 1	26	1000000049	1709
167		Spot	1	Image 1	26	1000000050	1710
159		Spot	1	Image 1	26	1000000051	1711
167		Spot	1	Image 1	26	1000000052	1712
175		Spot	1	Image 1	26	1000000053	1713
149		Spot	1	Image 1	26	1000000054	1714
159		Spot	1	Image 1	26	1000000055	1715
135		Spot	1	Image 1	26	1000000056	1716
170		Spot	1	Image 1	26	1000000057	1717
147		Spot	1	Image 1	26	1000000058	1719
141		Spot	1	Image 1	26	1000000059	1720
140		Spot	1	Image 1	26	1000000060	1721
181		Spot	1	Image 1	26	1000000061	1722
169		Spot	1	Image 1	26	1000000062	1723
135		Spot	1	Image 1	26	1000000063	1724
136		Spot	1	Image 1	26	1000000064	1725
147		Spot	1	Image 1	27	1000000001	1726
145		Spot	1	Image 1	27	1000000002	1727
137		Spot	1	Image 1	27	1000000003	1728
134		Spot	1	Image 1	27	1000000005	1730
188		Spot	1	Image 1	27	1000000006	1731
175		Spot	1	Image 1	27	1000000020	1732
204		Spot	1	Image 1	27	1000000007	1733
176		Spot	1	Image 1	27	1000000008	1734
169		Spot	1	Image 1	27	1000000009	1735
167		Spot	1	Image 1	27	1000000068	1736
169		Spot	1	Image 1	27	1000000067	1737
162		Spot	1	Image 1	27	1000000010	1738
169		Spot	1	Image 1	27	1000000012	1739
149		Spot	1	Image 1	27	1000000013	1740
146		Spot	1	Image 1	27	1000000014	1741
130		Spot	1	Image 1	27	1000000015	1742
154		Spot	1	Image 1	27	1000000016	1743
251		Spot	1	Image 1	27	1000000017	1744
196		Spot	1	Image 1	27	1000000018	1745
135		Spot	1	Image 1	27	1000000019	1746
187		Spot	1	Image 1	27	1000000021	1747
236		Spot	1	Image 1	27	1000000022	1748
191		Spot	1	Image 1	27	1000000023	1749
180		Spot	1	Image 1	27	1000000024	1750
184		Spot	1	Image 1	27	1000000025	1751
151		Spot	1	Image 1	27	1000000027	1752
172		Spot	1	Image 1	27	1000000028	1753
175		Spot	1	Image 1	27	1000000029	1754
233		Spot	1	Image 1	27	1000000030	1755
182		Spot	1	Image 1	27	1000000032	1756
163		Spot	1	Image 1	27	1000000033	1757
156		Spot	1	Image 1	27	1000000034	1758
152		Spot	1	Image 1	27	1000000036	1759
189		Spot	1	Image 1	27	1000000037	1760
172		Spot	1	Image 1	27	1000000038	1761
153		Spot	1	Image 1	27	1000000039	1762
164		Spot	1	Image 1	27	1000000040	1763
148		Spot	1	Image 1	27	1000000041	1764
172		Spot	1	Image 1	27	1000000042	1765
153		Spot	1	Image 1	27	1000000043	1766
165		Spot	1	Image 1	27	1000000044	1767
150		Spot	1	Image 1	27	1000000045	1768
148		Spot	1	Image 1	27	1000000046	1769
149		Spot	1	Image 1	27	1000000047	1770
137		Spot	1	Image 1	27	1000000048	1771
177		Spot	1	Image 1	27	1000000049	1772
172		Spot	1	Image 1	27	1000000050	1773
150		Spot	1	Image 1	27	1000000051	1774
167		Spot	1	Image 1	27	1000000052	1775
172		Spot	1	Image 1	27	1000000053	1776
158		Spot	1	Image 1	27	1000000054	1777
164		Spot	1	Image 1	27	1000000055	1778
142		Spot	1	Image 1	27	1000000056	1779
151		Spot	1	Image 1	27	1000000057	1780
158		Spot	1	Image 1	27	1000000058	1782
147		Spot	1	Image 1	27	1000000059	1783
139		Spot	1	Image 1	27	1000000060	1784
185		Spot	1	Image 1	27	1000000061	1785
170		Spot	1	Image 1	27	1000000062	1786
133		Spot	1	Image 1	27	1000000063	1787
143		Spot	1	Image 1	27	1000000069	1788
126		Spot	1	Image 1	27	1000000064	1789
148		Spot	1	Image 1	28	1000000001	1790
140		Spot	1	Image 1	28	1000000002	1791
145		Spot	1	Image 1	28	1000000003	1792
155		Spot	1	Image 1	28	1000000004	1794
152		Spot	1	Image 1	28	1000000005	1795
164		Spot	1	Image 1	28	1000000006	1796
180		Spot	1	Image 1	28	1000000020	1797
216		Spot	1	Image 1	28	1000000007	1798
164		Spot	1	Image 1	28	1000000008	1799
163		Spot	1	Image 1	28	1000000009	1800
170		Spot	1	Image 1	28	1000000068	1801
171		Spot	1	Image 1	28	1000000067	1802
152		Spot	1	Image 1	28	1000000010	1803
182		Spot	1	Image 1	28	1000000012	1804
146		Spot	1	Image 1	28	1000000013	1805
133		Spot	1	Image 1	28	1000000014	1806
127		Spot	1	Image 1	28	1000000015	1807
140		Spot	1	Image 1	28	1000000016	1808
252		Spot	1	Image 1	28	1000000017	1809
206		Spot	1	Image 1	28	1000000018	1810
125		Spot	1	Image 1	28	1000000019	1811
160		Spot	1	Image 1	28	1000000021	1812
222		Spot	1	Image 1	28	1000000022	1813
183		Spot	1	Image 1	28	1000000023	1814
179		Spot	1	Image 1	28	1000000024	1815
176		Spot	1	Image 1	28	1000000025	1816
167		Spot	1	Image 1	28	1000000027	1817
188		Spot	1	Image 1	28	1000000028	1818
173		Spot	1	Image 1	28	1000000029	1819
239		Spot	1	Image 1	28	1000000030	1820
159		Spot	1	Image 1	28	1000000031	1821
178		Spot	1	Image 1	28	1000000032	1822
148		Spot	1	Image 1	28	1000000033	1823
166		Spot	1	Image 1	28	1000000034	1824
149		Spot	1	Image 1	28	1000000035	1825
157		Spot	1	Image 1	28	1000000036	1826
165		Spot	1	Image 1	28	1000000037	1827
176		Spot	1	Image 1	28	1000000038	1828
144		Spot	1	Image 1	28	1000000039	1829
180		Spot	1	Image 1	28	1000000040	1830
148		Spot	1	Image 1	28	1000000041	1831
158		Spot	1	Image 1	28	1000000042	1832
159		Spot	1	Image 1	28	1000000043	1833
145		Spot	1	Image 1	28	1000000044	1834
168		Spot	1	Image 1	28	1000000045	1835
153		Spot	1	Image 1	28	1000000046	1836
153		Spot	1	Image 1	28	1000000047	1837
130		Spot	1	Image 1	28	1000000048	1838
158		Spot	1	Image 1	28	1000000049	1839
160		Spot	1	Image 1	28	1000000050	1840
152		Spot	1	Image 1	28	1000000051	1841
161		Spot	1	Image 1	28	1000000052	1842
181		Spot	1	Image 1	28	1000000053	1843
148		Spot	1	Image 1	28	1000000054	1844
168		Spot	1	Image 1	28	1000000055	1845
136		Spot	1	Image 1	28	1000000056	1846
164		Spot	1	Image 1	28	1000000057	1847
137		Spot	1	Image 1	28	1000000058	1848
181		Spot	1	Image 1	28	1000000059	1850
146		Spot	1	Image 1	28	1000000060	1851
187		Spot	1	Image 1	28	1000000061	1852
163		Spot	1	Image 1	28	1000000062	1853
140		Spot	1	Image 1	28	1000000063	1854
165		Spot	1	Image 1	28	1000000069	1855
141		Spot	1	Image 1	28	1000000064	1856
155		Spot	1	Image 1	29	1000000001	1857
137		Spot	1	Image 1	29	1000000002	1858
142		Spot	1	Image 1	29	1000000003	1859
130		Spot	1	Image 1	29	1000000005	1861
181		Spot	1	Image 1	29	1000000006	1862
160		Spot	1	Image 1	29	1000000020	1863
204		Spot	1	Image 1	29	1000000007	1864
175		Spot	1	Image 1	29	1000000008	1865
195		Spot	1	Image 1	29	1000000009	1866
164		Spot	1	Image 1	29	1000000068	1867
196		Spot	1	Image 1	29	1000000067	1868
168		Spot	1	Image 1	29	1000000010	1869
179		Spot	1	Image 1	29	1000000012	1870
152		Spot	1	Image 1	29	1000000013	1871
145		Spot	1	Image 1	29	1000000014	1872
146		Spot	1	Image 1	29	1000000015	1873
139		Spot	1	Image 1	29	1000000016	1874
229		Spot	1	Image 1	29	1000000017	1875
213		Spot	1	Image 1	29	1000000018	1876
129		Spot	1	Image 1	29	1000000019	1877
211		Spot	1	Image 1	29	1000000021	1878
240		Spot	1	Image 1	29	1000000022	1879
172		Spot	1	Image 1	29	1000000023	1880
170		Spot	1	Image 1	29	1000000024	1881
198		Spot	1	Image 1	29	1000000025	1882
187		Spot	1	Image 1	29	1000000070	1883
141		Spot	1	Image 1	29	1000000027	1884
176		Spot	1	Image 1	29	1000000028	1885
170		Spot	1	Image 1	29	1000000029	1886
235		Spot	1	Image 1	29	1000000030	1887
160		Spot	1	Image 1	29	1000000031	1888
181		Spot	1	Image 1	29	1000000032	1889
166		Spot	1	Image 1	29	1000000033	1890
165		Spot	1	Image 1	29	1000000034	1891
163		Spot	1	Image 1	29	1000000035	1892
145		Spot	1	Image 1	29	1000000036	1893
185		Spot	1	Image 1	29	1000000037	1894
160		Spot	1	Image 1	29	1000000038	1895
141		Spot	1	Image 1	29	1000000039	1896
165		Spot	1	Image 1	29	1000000040	1897
160		Spot	1	Image 1	29	1000000041	1898
167		Spot	1	Image 1	29	1000000042	1899
166		Spot	1	Image 1	29	1000000043	1900
158		Spot	1	Image 1	29	1000000044	1901
153		Spot	1	Image 1	29	1000000045	1902
138		Spot	1	Image 1	29	1000000046	1903
155		Spot	1	Image 1	29	1000000047	1904
144		Spot	1	Image 1	29	1000000048	1905
164		Spot	1	Image 1	29	1000000050	1906
147		Spot	1	Image 1	29	1000000051	1907
170		Spot	1	Image 1	29	1000000052	1908
161		Spot	1	Image 1	29	1000000053	1909
143		Spot	1	Image 1	29	1000000054	1910
162		Spot	1	Image 1	29	1000000055	1911
138		Spot	1	Image 1	29	1000000056	1912
156		Spot	1	Image 1	29	1000000057	1913
152		Spot	1	Image 1	29	1000000058	1915
156		Spot	1	Image 1	29	1000000059	1916
140		Spot	1	Image 1	29	1000000060	1917
180		Spot	1	Image 1	29	1000000061	1918
172		Spot	1	Image 1	29	1000000062	1919
151		Spot	1	Image 1	29	1000000063	1920
147		Spot	1	Image 1	29	1000000069	1921
140		Spot	1	Image 1	29	1000000064	1922
145		Spot	1	Image 1	30	1000000001	1923
151		Spot	1	Image 1	30	1000000002	1924
150		Spot	1	Image 1	30	1000000003	1925
134		Spot	1	Image 1	30	1000000005	1927
150		Spot	1	Image 1	30	1000000006	1928
155		Spot	1	Image 1	30	1000000020	1929
227		Spot	1	Image 1	30	1000000007	1930
183		Spot	1	Image 1	30	1000000008	1931
170		Spot	1	Image 1	30	1000000009	1932
176		Spot	1	Image 1	30	1000000068	1933
160		Spot	1	Image 1	30	1000000067	1934
154		Spot	1	Image 1	30	1000000010	1935
174		Spot	1	Image 1	30	1000000012	1936
149		Spot	1	Image 1	30	1000000013	1937
133		Spot	1	Image 1	30	1000000014	1938
140		Spot	1	Image 1	30	1000000015	1939
143		Spot	1	Image 1	30	1000000016	1940
221		Spot	1	Image 1	30	1000000017	1941
203		Spot	1	Image 1	30	1000000018	1942
121		Spot	1	Image 1	30	1000000019	1943
219		Spot	1	Image 1	30	1000000021	1944
207		Spot	1	Image 1	30	1000000022	1945
192		Spot	1	Image 1	30	1000000023	1946
173		Spot	1	Image 1	30	1000000024	1947
180		Spot	1	Image 1	30	1000000025	1948
153		Spot	1	Image 1	30	1000000070	1949
166		Spot	1	Image 1	30	1000000027	1950
185		Spot	1	Image 1	30	1000000028	1951
181		Spot	1	Image 1	30	1000000029	1952
248		Spot	1	Image 1	30	1000000030	1953
164		Spot	1	Image 1	30	1000000031	1954
178		Spot	1	Image 1	30	1000000032	1955
156		Spot	1	Image 1	30	1000000033	1956
175		Spot	1	Image 1	30	1000000034	1957
151		Spot	1	Image 1	30	1000000036	1958
186		Spot	1	Image 1	30	1000000037	1959
174		Spot	1	Image 1	30	1000000038	1960
147		Spot	1	Image 1	30	1000000039	1961
173		Spot	1	Image 1	30	1000000040	1962
145		Spot	1	Image 1	30	1000000041	1963
150		Spot	1	Image 1	30	1000000042	1964
178		Spot	1	Image 1	30	1000000043	1965
153		Spot	1	Image 1	30	1000000044	1966
153		Spot	1	Image 1	30	1000000045	1967
142		Spot	1	Image 1	30	1000000046	1968
148		Spot	1	Image 1	30	1000000047	1969
130		Spot	1	Image 1	30	1000000048	1970
146		Spot	1	Image 1	30	1000000049	1971
161		Spot	1	Image 1	30	1000000050	1972
150		Spot	1	Image 1	30	1000000051	1973
167		Spot	1	Image 1	30	1000000052	1974
176		Spot	1	Image 1	30	1000000053	1975
147		Spot	1	Image 1	30	1000000054	1976
168		Spot	1	Image 1	30	1000000055	1977
134		Spot	1	Image 1	30	1000000056	1978
131		Spot	1	Image 1	30	1000000071	1979
161		Spot	1	Image 1	30	1000000057	1980
156		Spot	1	Image 1	30	1000000058	1982
156		Spot	1	Image 1	30	1000000059	1983
141		Spot	1	Image 1	30	1000000060	1984
195		Spot	1	Image 1	30	1000000061	1985
162		Spot	1	Image 1	30	1000000062	1986
142		Spot	1	Image 1	30	1000000063	1987
134		Spot	1	Image 1	30	1000000064	1988
153		Spot	1	Image 1	31	1000000072	1989
143		Spot	1	Image 1	31	1000000002	1990
155		Spot	1	Image 1	31	1000000003	1991
158		Spot	1	Image 1	31	1000000005	1993
176		Spot	1	Image 1	31	1000000006	1994
164		Spot	1	Image 1	31	1000000020	1995
225		Spot	1	Image 1	31	1000000007	1996
186		Spot	1	Image 1	31	1000000008	1997
170		Spot	1	Image 1	31	1000000009	1998
155		Spot	1	Image 1	31	1000000068	1999
150		Spot	1	Image 1	31	1000000010	2000
177		Spot	1	Image 1	31	1000000012	2001
166		Spot	1	Image 1	31	1000000013	2002
145		Spot	1	Image 1	31	1000000014	2003
148		Spot	1	Image 1	31	1000000015	2004
140		Spot	1	Image 1	31	1000000016	2005
226		Spot	1	Image 1	31	1000000017	2006
114		Spot	1	Image 1	31	1000000019	2007
184		Spot	1	Image 1	31	1000000018	2008
199		Spot	1	Image 1	31	1000000021	2009
239		Spot	1	Image 1	31	1000000022	2010
208		Spot	1	Image 1	31	1000000023	2011
187		Spot	1	Image 1	31	1000000024	2012
180		Spot	1	Image 1	31	1000000025	2013
171		Spot	1	Image 1	31	1000000070	2014
154		Spot	1	Image 1	31	1000000027	2015
177		Spot	1	Image 1	31	1000000028	2016
181		Spot	1	Image 1	31	1000000029	2017
194		Spot	1	Image 1	31	1000000073	2018
236		Spot	1	Image 1	31	1000000030	2019
187		Spot	1	Image 1	31	1000000031	2020
158		Spot	1	Image 1	31	1000000032	2021
177		Spot	1	Image 1	31	1000000033	2022
157		Spot	1	Image 1	31	1000000034	2023
174		Spot	1	Image 1	31	1000000035	2024
153		Spot	1	Image 1	31	1000000036	2025
172		Spot	1	Image 1	31	1000000037	2026
165		Spot	1	Image 1	31	1000000038	2027
135		Spot	1	Image 1	31	1000000039	2028
169		Spot	1	Image 1	31	1000000040	2029
146		Spot	1	Image 1	31	1000000041	2030
150		Spot	1	Image 1	31	1000000042	2031
136		Spot	1	Image 1	31	1000000043	2032
157		Spot	1	Image 1	31	1000000044	2033
166		Spot	1	Image 1	31	1000000045	2034
149		Spot	1	Image 1	31	1000000046	2035
138		Spot	1	Image 1	31	1000000047	2036
145		Spot	1	Image 1	31	1000000048	2037
167		Spot	1	Image 1	31	1000000049	2038
169		Spot	1	Image 1	31	1000000050	2039
158		Spot	1	Image 1	31	1000000051	2040
190		Spot	1	Image 1	31	1000000052	2041
172		Spot	1	Image 1	31	1000000053	2042
178		Spot	1	Image 1	31	1000000054	2043
163		Spot	1	Image 1	31	1000000055	2044
119		Spot	1	Image 1	31	1000000056	2045
131		Spot	1	Image 1	31	1000000071	2046
150		Spot	1	Image 1	31	1000000057	2047
131		Spot	1	Image 1	31	1000000058	2049
146		Spot	1	Image 1	31	1000000059	2050
155		Spot	1	Image 1	31	1000000060	2051
182		Spot	1	Image 1	31	1000000061	2052
171		Spot	1	Image 1	31	1000000062	2053
150		Spot	1	Image 1	31	1000000063	2054
125		Spot	1	Image 1	31	1000000064	2055
149		Spot	1	Image 1	32	1000000001	2056
147		Spot	1	Image 1	32	1000000002	2057
141		Spot	1	Image 1	32	1000000003	2058
[truncated: 992 more rows]
