# Supplementary material for: Protocol for real-time monitoring of CD8+ T and myeloid cell behavior in human high-grade serous ovarian cancer slices
Source: STAR Protoc. 2024 Jun 2;5(2):103102. doi: 10.1016/j.xpro.2024.103102 (PMC11179100; doi:10.1016/j.xpro.2024.103102)
Supplement: Data S3. Files for testing the R script, quantification and statistical analysis step 2 [file mmc3.zip › Test files/Slice1_b/__Intensity_Center_Ch=2_Img=1.csv]

Intensity Center Ch=2 Img=1
====================
Intensity Center	Unit	Category	Channel	Image	Time	TrackID	ID
105		Spot	2	Image 1	1	1000000000	0
119		Spot	2	Image 1	1	1000000001	1
139		Spot	2	Image 1	1	1000000002	2
153		Spot	2	Image 1	1	1000000003	3
126		Spot	2	Image 1	1	1000000004	5
141		Spot	2	Image 1	1	1000000005	6
117		Spot	2	Image 1	1	1000000006	7
131		Spot	2	Image 1	1	1000000007	8
123		Spot	2	Image 1	1	1000000008	9
134		Spot	2	Image 1	1	1000000009	10
113		Spot	2	Image 1	1	1000000010	11
120		Spot	2	Image 1	1	1000000011	12
160		Spot	2	Image 1	1	1000000012	13
197		Spot	2	Image 1	1	1000000013	14
137		Spot	2	Image 1	1	1000000014	15
192		Spot	2	Image 1	1	1000000015	16
244		Spot	2	Image 1	1	1000000016	17
107		Spot	2	Image 1	1	1000000017	18
110		Spot	2	Image 1	1	1000000018	19
134		Spot	2	Image 1	1	1000000019	20
106		Spot	2	Image 1	1	1000000020	21
106		Spot	2	Image 1	1	1000000021	22
138		Spot	2	Image 1	1	1000000022	23
108		Spot	2	Image 1	1	1000000023	24
120		Spot	2	Image 1	1	1000000024	25
118		Spot	2	Image 1	1	1000000025	26
160		Spot	2	Image 1	1	1000000026	27
108		Spot	2	Image 1	1	1000000027	28
113		Spot	2	Image 1	1	1000000028	29
127		Spot	2	Image 1	1	1000000029	30
123		Spot	2	Image 1	1	1000000030	31
141		Spot	2	Image 1	1	1000000031	32
110		Spot	2	Image 1	1	1000000032	33
105		Spot	2	Image 1	1	1000000033	34
129		Spot	2	Image 1	1	1000000034	35
127		Spot	2	Image 1	1	1000000035	36
133		Spot	2	Image 1	1	1000000036	37
117		Spot	2	Image 1	1	1000000037	38
122		Spot	2	Image 1	1	1000000038	39
133		Spot	2	Image 1	1	1000000039	40
119		Spot	2	Image 1	1	1000000040	41
135		Spot	2	Image 1	1	1000000041	42
149		Spot	2	Image 1	1	1000000042	43
124		Spot	2	Image 1	1	1000000043	44
109		Spot	2	Image 1	1	1000000044	45
121		Spot	2	Image 1	1	1000000045	46
228		Spot	2	Image 1	1	1000000046	47
123		Spot	2	Image 1	1	1000000047	48
199		Spot	2	Image 1	1	1000000048	49
113		Spot	2	Image 1	1	1000000049	50
147		Spot	2	Image 1	1	1000000050	51
114		Spot	2	Image 1	1	1000000051	52
125		Spot	2	Image 1	1	1000000052	53
116		Spot	2	Image 1	1	1000000053	54
111		Spot	2	Image 1	1	1000000054	55
126		Spot	2	Image 1	1	1000000055	56
104		Spot	2	Image 1	1	1000000056	57
141		Spot	2	Image 1	1	1000000057	58
132		Spot	2	Image 1	1	1000000058	59
126		Spot	2	Image 1	1	1000000059	61
124		Spot	2	Image 1	1	1000000060	62
114		Spot	2	Image 1	1	1000000061	63
114		Spot	2	Image 1	1	1000000062	64
115		Spot	2	Image 1	1	1000000063	65
123		Spot	2	Image 1	1	1000000064	66
117		Spot	2	Image 1	2	1000000000	67
122		Spot	2	Image 1	2	1000000001	68
137		Spot	2	Image 1	2	1000000002	69
154		Spot	2	Image 1	2	1000000003	70
127		Spot	2	Image 1	2	1000000004	72
143		Spot	2	Image 1	2	1000000005	73
119		Spot	2	Image 1	2	1000000006	74
126		Spot	2	Image 1	2	1000000007	75
111		Spot	2	Image 1	2	1000000008	76
114		Spot	2	Image 1	2	1000000009	77
105		Spot	2	Image 1	2	1000000065	78
123		Spot	2	Image 1	2	1000000010	79
114		Spot	2	Image 1	2	1000000011	80
136		Spot	2	Image 1	2	1000000012	81
219		Spot	2	Image 1	2	1000000013	82
142		Spot	2	Image 1	2	1000000014	83
190		Spot	2	Image 1	2	1000000015	84
251		Spot	2	Image 1	2	1000000016	85
117		Spot	2	Image 1	2	1000000017	86
114		Spot	2	Image 1	2	1000000018	87
137		Spot	2	Image 1	2	1000000019	88
109		Spot	2	Image 1	2	1000000020	89
131		Spot	2	Image 1	2	1000000021	90
132		Spot	2	Image 1	2	1000000022	91
124		Spot	2	Image 1	2	1000000023	92
126		Spot	2	Image 1	2	1000000024	93
131		Spot	2	Image 1	2	1000000025	94
125		Spot	2	Image 1	2	1000000026	95
119		Spot	2	Image 1	2	1000000027	96
121		Spot	2	Image 1	2	1000000028	97
129		Spot	2	Image 1	2	1000000029	98
119		Spot	2	Image 1	2	1000000030	99
132		Spot	2	Image 1	2	1000000031	100
139		Spot	2	Image 1	2	1000000032	101
117		Spot	2	Image 1	2	1000000033	102
114		Spot	2	Image 1	2	1000000034	103
117		Spot	2	Image 1	2	1000000035	104
113		Spot	2	Image 1	2	1000000036	105
117		Spot	2	Image 1	2	1000000037	106
143		Spot	2	Image 1	2	1000000038	107
111		Spot	2	Image 1	2	1000000039	108
134		Spot	2	Image 1	2	1000000040	109
135		Spot	2	Image 1	2	1000000041	110
139		Spot	2	Image 1	2	1000000042	111
114		Spot	2	Image 1	2	1000000043	112
106		Spot	2	Image 1	2	1000000044	113
104		Spot	2	Image 1	2	1000000045	114
222		Spot	2	Image 1	2	1000000046	115
139		Spot	2	Image 1	2	1000000047	116
182		Spot	2	Image 1	2	1000000048	117
114		Spot	2	Image 1	2	1000000049	118
155		Spot	2	Image 1	2	1000000050	119
128		Spot	2	Image 1	2	1000000051	120
124		Spot	2	Image 1	2	1000000052	121
124		Spot	2	Image 1	2	1000000053	122
122		Spot	2	Image 1	2	1000000054	123
116		Spot	2	Image 1	2	1000000055	124
114		Spot	2	Image 1	2	1000000056	125
111		Spot	2	Image 1	2	1000000057	126
141		Spot	2	Image 1	2	1000000058	128
127		Spot	2	Image 1	2	1000000059	129
114		Spot	2	Image 1	2	1000000060	130
113		Spot	2	Image 1	2	1000000061	131
115		Spot	2	Image 1	2	1000000062	132
123		Spot	2	Image 1	2	1000000063	133
113		Spot	2	Image 1	2	1000000064	134
121		Spot	2	Image 1	3	1000000000	135
151		Spot	2	Image 1	3	1000000002	136
122		Spot	2	Image 1	3	1000000004	138
132		Spot	2	Image 1	3	1000000005	139
122		Spot	2	Image 1	3	1000000006	140
120		Spot	2	Image 1	3	1000000007	141
116		Spot	2	Image 1	3	1000000008	142
109		Spot	2	Image 1	3	1000000009	143
120		Spot	2	Image 1	3	1000000065	144
110		Spot	2	Image 1	3	1000000010	145
115		Spot	2	Image 1	3	1000000011	146
144		Spot	2	Image 1	3	1000000012	147
144		Spot	2	Image 1	3	1000000003	148
184		Spot	2	Image 1	3	1000000013	149
136		Spot	2	Image 1	3	1000000014	150
185		Spot	2	Image 1	3	1000000015	151
255		Spot	2	Image 1	3	1000000016	152
110		Spot	2	Image 1	3	1000000017	153
111		Spot	2	Image 1	3	1000000018	154
134		Spot	2	Image 1	3	1000000019	155
123		Spot	2	Image 1	3	1000000020	156
127		Spot	2	Image 1	3	1000000021	157
118		Spot	2	Image 1	3	1000000022	158
120		Spot	2	Image 1	3	1000000023	159
132		Spot	2	Image 1	3	1000000024	160
117		Spot	2	Image 1	3	1000000025	161
123		Spot	2	Image 1	3	1000000026	162
123		Spot	2	Image 1	3	1000000027	163
117		Spot	2	Image 1	3	1000000028	164
124		Spot	2	Image 1	3	1000000029	165
120		Spot	2	Image 1	3	1000000030	166
137		Spot	2	Image 1	3	1000000031	167
118		Spot	2	Image 1	3	1000000032	168
107		Spot	2	Image 1	3	1000000033	169
120		Spot	2	Image 1	3	1000000034	170
117		Spot	2	Image 1	3	1000000035	171
121		Spot	2	Image 1	3	1000000036	172
127		Spot	2	Image 1	3	1000000037	173
140		Spot	2	Image 1	3	1000000038	174
116		Spot	2	Image 1	3	1000000039	175
126		Spot	2	Image 1	3	1000000040	176
133		Spot	2	Image 1	3	1000000041	177
148		Spot	2	Image 1	3	1000000042	178
116		Spot	2	Image 1	3	1000000043	179
112		Spot	2	Image 1	3	1000000044	180
114		Spot	2	Image 1	3	1000000045	181
249		Spot	2	Image 1	3	1000000046	182
134		Spot	2	Image 1	3	1000000047	183
213		Spot	2	Image 1	3	1000000048	184
115		Spot	2	Image 1	3	1000000049	185
146		Spot	2	Image 1	3	1000000050	186
123		Spot	2	Image 1	3	1000000051	187
114		Spot	2	Image 1	3	1000000052	188
105		Spot	2	Image 1	3	1000000053	189
115		Spot	2	Image 1	3	1000000054	190
112		Spot	2	Image 1	3	1000000055	191
120		Spot	2	Image 1	3	1000000056	192
116		Spot	2	Image 1	3	1000000057	194
120		Spot	2	Image 1	3	1000000058	195
117		Spot	2	Image 1	3	1000000059	196
117		Spot	2	Image 1	3	1000000060	197
121		Spot	2	Image 1	3	1000000061	198
115		Spot	2	Image 1	3	1000000062	199
115		Spot	2	Image 1	3	1000000063	200
98		Spot	2	Image 1	3	1000000064	201
107		Spot	2	Image 1	4	1000000001	202
137		Spot	2	Image 1	4	1000000002	203
132		Spot	2	Image 1	4	1000000004	205
126		Spot	2	Image 1	4	1000000005	206
126		Spot	2	Image 1	4	1000000006	207
127		Spot	2	Image 1	4	1000000007	208
117		Spot	2	Image 1	4	1000000008	209
113		Spot	2	Image 1	4	1000000009	210
120		Spot	2	Image 1	4	1000000065	211
111		Spot	2	Image 1	4	1000000010	212
121		Spot	2	Image 1	4	1000000011	213
142		Spot	2	Image 1	4	1000000012	214
174		Spot	2	Image 1	4	1000000003	215
225		Spot	2	Image 1	4	1000000013	216
134		Spot	2	Image 1	4	1000000014	217
173		Spot	2	Image 1	4	1000000015	218
203		Spot	2	Image 1	4	1000000016	219
122		Spot	2	Image 1	4	1000000017	220
120		Spot	2	Image 1	4	1000000018	221
132		Spot	2	Image 1	4	1000000019	222
120		Spot	2	Image 1	4	1000000020	223
139		Spot	2	Image 1	4	1000000021	224
122		Spot	2	Image 1	4	1000000022	225
112		Spot	2	Image 1	4	1000000023	226
121		Spot	2	Image 1	4	1000000024	227
121		Spot	2	Image 1	4	1000000025	228
135		Spot	2	Image 1	4	1000000026	229
121		Spot	2	Image 1	4	1000000027	230
123		Spot	2	Image 1	4	1000000028	231
126		Spot	2	Image 1	4	1000000029	232
122		Spot	2	Image 1	4	1000000030	233
120		Spot	2	Image 1	4	1000000032	234
122		Spot	2	Image 1	4	1000000033	235
115		Spot	2	Image 1	4	1000000034	236
116		Spot	2	Image 1	4	1000000035	237
113		Spot	2	Image 1	4	1000000036	238
108		Spot	2	Image 1	4	1000000037	239
127		Spot	2	Image 1	4	1000000038	240
125		Spot	2	Image 1	4	1000000039	241
119		Spot	2	Image 1	4	1000000040	242
126		Spot	2	Image 1	4	1000000041	243
158		Spot	2	Image 1	4	1000000042	244
113		Spot	2	Image 1	4	1000000043	245
111		Spot	2	Image 1	4	1000000044	246
115		Spot	2	Image 1	4	1000000045	247
212		Spot	2	Image 1	4	1000000046	248
134		Spot	2	Image 1	4	1000000047	249
214		Spot	2	Image 1	4	1000000048	250
114		Spot	2	Image 1	4	1000000049	251
144		Spot	2	Image 1	4	1000000050	252
122		Spot	2	Image 1	4	1000000051	253
119		Spot	2	Image 1	4	1000000052	254
115		Spot	2	Image 1	4	1000000053	255
122		Spot	2	Image 1	4	1000000054	256
114		Spot	2	Image 1	4	1000000055	257
114		Spot	2	Image 1	4	1000000056	258
117		Spot	2	Image 1	4	1000000057	259
129		Spot	2	Image 1	4	1000000058	260
124		Spot	2	Image 1	4	1000000059	262
116		Spot	2	Image 1	4	1000000060	263
116		Spot	2	Image 1	4	1000000061	264
112		Spot	2	Image 1	4	1000000062	265
129		Spot	2	Image 1	4	1000000063	266
110		Spot	2	Image 1	4	1000000064	267
120		Spot	2	Image 1	5	1000000000	268
134		Spot	2	Image 1	5	1000000002	269
133		Spot	2	Image 1	5	1000000004	271
136		Spot	2	Image 1	5	1000000005	272
121		Spot	2	Image 1	5	1000000006	273
121		Spot	2	Image 1	5	1000000020	274
127		Spot	2	Image 1	5	1000000007	275
113		Spot	2	Image 1	5	1000000008	276
117		Spot	2	Image 1	5	1000000009	277
123		Spot	2	Image 1	5	1000000065	278
116		Spot	2	Image 1	5	1000000010	279
111		Spot	2	Image 1	5	1000000011	280
145		Spot	2	Image 1	5	1000000012	281
155		Spot	2	Image 1	5	1000000003	282
216		Spot	2	Image 1	5	1000000013	283
148		Spot	2	Image 1	5	1000000014	284
195		Spot	2	Image 1	5	1000000015	285
241		Spot	2	Image 1	5	1000000016	286
114		Spot	2	Image 1	5	1000000017	287
113		Spot	2	Image 1	5	1000000018	288
131		Spot	2	Image 1	5	1000000019	289
127		Spot	2	Image 1	5	1000000021	290
122		Spot	2	Image 1	5	1000000022	291
121		Spot	2	Image 1	5	1000000023	292
115		Spot	2	Image 1	5	1000000024	293
124		Spot	2	Image 1	5	1000000025	294
133		Spot	2	Image 1	5	1000000026	295
116		Spot	2	Image 1	5	1000000027	296
120		Spot	2	Image 1	5	1000000028	297
137		Spot	2	Image 1	5	1000000029	298
114		Spot	2	Image 1	5	1000000030	299
131		Spot	2	Image 1	5	1000000031	300
120		Spot	2	Image 1	5	1000000032	301
131		Spot	2	Image 1	5	1000000033	302
116		Spot	2	Image 1	5	1000000035	303
125		Spot	2	Image 1	5	1000000034	304
116		Spot	2	Image 1	5	1000000036	305
113		Spot	2	Image 1	5	1000000037	306
123		Spot	2	Image 1	5	1000000038	307
118		Spot	2	Image 1	5	1000000039	308
122		Spot	2	Image 1	5	1000000040	309
123		Spot	2	Image 1	5	1000000041	310
154		Spot	2	Image 1	5	1000000042	311
129		Spot	2	Image 1	5	1000000043	312
109		Spot	2	Image 1	5	1000000044	313
114		Spot	2	Image 1	5	1000000045	314
199		Spot	2	Image 1	5	1000000046	315
140		Spot	2	Image 1	5	1000000047	316
186		Spot	2	Image 1	5	1000000048	317
105		Spot	2	Image 1	5	1000000049	318
132		Spot	2	Image 1	5	1000000050	319
123		Spot	2	Image 1	5	1000000051	320
122		Spot	2	Image 1	5	1000000052	321
115		Spot	2	Image 1	5	1000000053	322
114		Spot	2	Image 1	5	1000000054	323
115		Spot	2	Image 1	5	1000000055	324
116		Spot	2	Image 1	5	1000000056	325
121		Spot	2	Image 1	5	1000000057	326
119		Spot	2	Image 1	5	1000000058	327
125		Spot	2	Image 1	5	1000000059	329
114		Spot	2	Image 1	5	1000000060	330
116		Spot	2	Image 1	5	1000000061	331
115		Spot	2	Image 1	5	1000000062	332
115		Spot	2	Image 1	5	1000000063	333
118		Spot	2	Image 1	5	1000000064	334
142		Spot	2	Image 1	6	1000000002	335
130		Spot	2	Image 1	6	1000000004	337
138		Spot	2	Image 1	6	1000000005	338
116		Spot	2	Image 1	6	1000000006	339
118		Spot	2	Image 1	6	1000000007	340
109		Spot	2	Image 1	6	1000000008	341
128		Spot	2	Image 1	6	1000000009	342
118		Spot	2	Image 1	6	1000000010	343
148		Spot	2	Image 1	6	1000000012	344
156		Spot	2	Image 1	6	1000000003	345
204		Spot	2	Image 1	6	1000000013	346
145		Spot	2	Image 1	6	1000000014	347
185		Spot	2	Image 1	6	1000000015	348
273		Spot	2	Image 1	6	1000000016	349
119		Spot	2	Image 1	6	1000000017	350
106		Spot	2	Image 1	6	1000000018	351
116		Spot	2	Image 1	6	1000000019	352
122		Spot	2	Image 1	6	1000000020	353
136		Spot	2	Image 1	6	1000000021	354
116		Spot	2	Image 1	6	1000000022	355
120		Spot	2	Image 1	6	1000000023	356
110		Spot	2	Image 1	6	1000000024	357
117		Spot	2	Image 1	6	1000000025	358
125		Spot	2	Image 1	6	1000000026	359
116		Spot	2	Image 1	6	1000000027	360
120		Spot	2	Image 1	6	1000000028	361
122		Spot	2	Image 1	6	1000000029	362
120		Spot	2	Image 1	6	1000000030	363
125		Spot	2	Image 1	6	1000000031	364
116		Spot	2	Image 1	6	1000000032	365
114		Spot	2	Image 1	6	1000000033	366
117		Spot	2	Image 1	6	1000000034	367
120		Spot	2	Image 1	6	1000000035	368
112		Spot	2	Image 1	6	1000000036	369
115		Spot	2	Image 1	6	1000000037	370
132		Spot	2	Image 1	6	1000000038	371
119		Spot	2	Image 1	6	1000000039	372
123		Spot	2	Image 1	6	1000000040	373
131		Spot	2	Image 1	6	1000000041	374
145		Spot	2	Image 1	6	1000000042	375
109		Spot	2	Image 1	6	1000000043	376
107		Spot	2	Image 1	6	1000000044	377
109		Spot	2	Image 1	6	1000000045	378
230		Spot	2	Image 1	6	1000000046	379
132		Spot	2	Image 1	6	1000000047	380
234		Spot	2	Image 1	6	1000000048	381
114		Spot	2	Image 1	6	1000000049	382
141		Spot	2	Image 1	6	1000000050	383
126		Spot	2	Image 1	6	1000000051	384
128		Spot	2	Image 1	6	1000000052	385
127		Spot	2	Image 1	6	1000000053	386
113		Spot	2	Image 1	6	1000000054	387
111		Spot	2	Image 1	6	1000000055	388
125		Spot	2	Image 1	6	1000000056	389
118		Spot	2	Image 1	6	1000000057	390
113		Spot	2	Image 1	6	1000000058	392
116		Spot	2	Image 1	6	1000000059	393
118		Spot	2	Image 1	6	1000000060	394
122		Spot	2	Image 1	6	1000000061	395
115		Spot	2	Image 1	6	1000000062	396
116		Spot	2	Image 1	6	1000000063	397
124		Spot	2	Image 1	6	1000000064	398
133		Spot	2	Image 1	7	1000000000	399
126		Spot	2	Image 1	7	1000000001	400
160		Spot	2	Image 1	7	1000000002	401
159		Spot	2	Image 1	7	1000000003	402
129		Spot	2	Image 1	7	1000000004	404
138		Spot	2	Image 1	7	1000000005	405
124		Spot	2	Image 1	7	1000000006	406
113		Spot	2	Image 1	7	1000000020	407
133		Spot	2	Image 1	7	1000000007	408
110		Spot	2	Image 1	7	1000000008	409
123		Spot	2	Image 1	7	1000000009	410
115		Spot	2	Image 1	7	1000000065	411
116		Spot	2	Image 1	7	1000000010	412
139		Spot	2	Image 1	7	1000000012	413
206		Spot	2	Image 1	7	1000000013	414
143		Spot	2	Image 1	7	1000000014	415
185		Spot	2	Image 1	7	1000000015	416
248		Spot	2	Image 1	7	1000000016	417
119		Spot	2	Image 1	7	1000000017	418
114		Spot	2	Image 1	7	1000000018	419
137		Spot	2	Image 1	7	1000000019	420
126		Spot	2	Image 1	7	1000000021	421
120		Spot	2	Image 1	7	1000000022	422
115		Spot	2	Image 1	7	1000000023	423
111		Spot	2	Image 1	7	1000000024	424
114		Spot	2	Image 1	7	1000000025	425
136		Spot	2	Image 1	7	1000000026	426
111		Spot	2	Image 1	7	1000000027	427
118		Spot	2	Image 1	7	1000000028	428
121		Spot	2	Image 1	7	1000000029	429
119		Spot	2	Image 1	7	1000000030	430
123		Spot	2	Image 1	7	1000000031	431
117		Spot	2	Image 1	7	1000000032	432
131		Spot	2	Image 1	7	1000000033	433
117		Spot	2	Image 1	7	1000000034	434
126		Spot	2	Image 1	7	1000000035	435
124		Spot	2	Image 1	7	1000000036	436
117		Spot	2	Image 1	7	1000000037	437
134		Spot	2	Image 1	7	1000000038	438
114		Spot	2	Image 1	7	1000000039	439
114		Spot	2	Image 1	7	1000000040	440
122		Spot	2	Image 1	7	1000000041	441
147		Spot	2	Image 1	7	1000000042	442
112		Spot	2	Image 1	7	1000000043	443
114		Spot	2	Image 1	7	1000000044	444
105		Spot	2	Image 1	7	1000000045	445
230		Spot	2	Image 1	7	1000000046	446
132		Spot	2	Image 1	7	1000000047	447
222		Spot	2	Image 1	7	1000000048	448
115		Spot	2	Image 1	7	1000000049	449
158		Spot	2	Image 1	7	1000000050	450
125		Spot	2	Image 1	7	1000000051	451
120		Spot	2	Image 1	7	1000000052	452
113		Spot	2	Image 1	7	1000000053	453
125		Spot	2	Image 1	7	1000000054	454
119		Spot	2	Image 1	7	1000000055	455
112		Spot	2	Image 1	7	1000000056	456
120		Spot	2	Image 1	7	1000000057	457
120		Spot	2	Image 1	7	1000000058	459
119		Spot	2	Image 1	7	1000000059	460
119		Spot	2	Image 1	7	1000000060	461
121		Spot	2	Image 1	7	1000000061	462
116		Spot	2	Image 1	7	1000000062	463
126		Spot	2	Image 1	7	1000000063	464
120		Spot	2	Image 1	7	1000000064	465
122		Spot	2	Image 1	8	1000000000	466
144		Spot	2	Image 1	8	1000000002	467
179		Spot	2	Image 1	8	1000000003	468
117		Spot	2	Image 1	8	1000000004	470
141		Spot	2	Image 1	8	1000000005	471
126		Spot	2	Image 1	8	1000000006	472
118		Spot	2	Image 1	8	1000000020	473
128		Spot	2	Image 1	8	1000000007	474
118		Spot	2	Image 1	8	1000000008	475
123		Spot	2	Image 1	8	1000000009	476
119		Spot	2	Image 1	8	1000000065	477
117		Spot	2	Image 1	8	1000000010	478
123		Spot	2	Image 1	8	1000000011	479
147		Spot	2	Image 1	8	1000000012	480
206		Spot	2	Image 1	8	1000000013	481
139		Spot	2	Image 1	8	1000000014	482
159		Spot	2	Image 1	8	1000000015	483
234		Spot	2	Image 1	8	1000000016	484
117		Spot	2	Image 1	8	1000000017	485
116		Spot	2	Image 1	8	1000000018	486
129		Spot	2	Image 1	8	1000000019	487
123		Spot	2	Image 1	8	1000000021	488
119		Spot	2	Image 1	8	1000000022	489
119		Spot	2	Image 1	8	1000000023	490
118		Spot	2	Image 1	8	1000000024	491
123		Spot	2	Image 1	8	1000000025	492
128		Spot	2	Image 1	8	1000000026	493
122		Spot	2	Image 1	8	1000000027	494
112		Spot	2	Image 1	8	1000000028	495
121		Spot	2	Image 1	8	1000000029	496
114		Spot	2	Image 1	8	1000000030	497
128		Spot	2	Image 1	8	1000000031	498
124		Spot	2	Image 1	8	1000000032	499
114		Spot	2	Image 1	8	1000000033	500
122		Spot	2	Image 1	8	1000000034	501
129		Spot	2	Image 1	8	1000000035	502
116		Spot	2	Image 1	8	1000000036	503
122		Spot	2	Image 1	8	1000000037	504
132		Spot	2	Image 1	8	1000000038	505
121		Spot	2	Image 1	8	1000000039	506
123		Spot	2	Image 1	8	1000000040	507
125		Spot	2	Image 1	8	1000000041	508
139		Spot	2	Image 1	8	1000000042	509
112		Spot	2	Image 1	8	1000000043	510
112		Spot	2	Image 1	8	1000000044	511
115		Spot	2	Image 1	8	1000000045	512
206		Spot	2	Image 1	8	1000000046	513
149		Spot	2	Image 1	8	1000000047	514
199		Spot	2	Image 1	8	1000000048	515
110		Spot	2	Image 1	8	1000000049	516
132		Spot	2	Image 1	8	1000000050	517
120		Spot	2	Image 1	8	1000000051	518
119		Spot	2	Image 1	8	1000000052	519
113		Spot	2	Image 1	8	1000000053	520
121		Spot	2	Image 1	8	1000000054	521
117		Spot	2	Image 1	8	1000000055	522
115		Spot	2	Image 1	8	1000000056	523
130		Spot	2	Image 1	8	1000000057	524
126		Spot	2	Image 1	8	1000000058	526
123		Spot	2	Image 1	8	1000000059	527
120		Spot	2	Image 1	8	1000000060	528
119		Spot	2	Image 1	8	1000000061	529
110		Spot	2	Image 1	8	1000000062	530
113		Spot	2	Image 1	8	1000000063	531
126		Spot	2	Image 1	8	1000000064	532
139		Spot	2	Image 1	9	1000000000	533
147		Spot	2	Image 1	9	1000000002	534
124		Spot	2	Image 1	9	1000000004	536
144		Spot	2	Image 1	9	1000000005	537
119		Spot	2	Image 1	9	1000000006	538
120		Spot	2	Image 1	9	1000000020	539
130		Spot	2	Image 1	9	1000000007	540
112		Spot	2	Image 1	9	1000000008	541
121		Spot	2	Image 1	9	1000000009	542
122		Spot	2	Image 1	9	1000000065	543
119		Spot	2	Image 1	9	1000000010	544
113		Spot	2	Image 1	9	1000000011	545
132		Spot	2	Image 1	9	1000000012	546
174		Spot	2	Image 1	9	1000000003	547
221		Spot	2	Image 1	9	1000000013	548
131		Spot	2	Image 1	9	1000000014	549
183		Spot	2	Image 1	9	1000000015	550
236		Spot	2	Image 1	9	1000000016	551
113		Spot	2	Image 1	9	1000000017	552
132		Spot	2	Image 1	9	1000000019	553
104		Spot	2	Image 1	9	1000000018	554
129		Spot	2	Image 1	9	1000000021	555
120		Spot	2	Image 1	9	1000000022	556
124		Spot	2	Image 1	9	1000000023	557
107		Spot	2	Image 1	9	1000000024	558
127		Spot	2	Image 1	9	1000000025	559
143		Spot	2	Image 1	9	1000000026	560
122		Spot	2	Image 1	9	1000000027	561
119		Spot	2	Image 1	9	1000000028	562
124		Spot	2	Image 1	9	1000000029	563
127		Spot	2	Image 1	9	1000000030	564
128		Spot	2	Image 1	9	1000000031	565
120		Spot	2	Image 1	9	1000000032	566
118		Spot	2	Image 1	9	1000000033	567
120		Spot	2	Image 1	9	1000000034	568
122		Spot	2	Image 1	9	1000000035	569
122		Spot	2	Image 1	9	1000000036	570
138		Spot	2	Image 1	9	1000000037	571
140		Spot	2	Image 1	9	1000000038	572
114		Spot	2	Image 1	9	1000000039	573
115		Spot	2	Image 1	9	1000000040	574
121		Spot	2	Image 1	9	1000000041	575
140		Spot	2	Image 1	9	1000000042	576
108		Spot	2	Image 1	9	1000000043	577
121		Spot	2	Image 1	9	1000000044	578
109		Spot	2	Image 1	9	1000000045	579
187		Spot	2	Image 1	9	1000000046	580
140		Spot	2	Image 1	9	1000000047	581
199		Spot	2	Image 1	9	1000000048	582
114		Spot	2	Image 1	9	1000000049	583
158		Spot	2	Image 1	9	1000000050	584
125		Spot	2	Image 1	9	1000000051	585
119		Spot	2	Image 1	9	1000000052	586
107		Spot	2	Image 1	9	1000000053	587
117		Spot	2	Image 1	9	1000000054	588
117		Spot	2	Image 1	9	1000000055	589
117		Spot	2	Image 1	9	1000000056	590
121		Spot	2	Image 1	9	1000000057	592
132		Spot	2	Image 1	9	1000000058	593
117		Spot	2	Image 1	9	1000000059	594
131		Spot	2	Image 1	9	1000000060	595
117		Spot	2	Image 1	9	1000000061	596
122		Spot	2	Image 1	9	1000000062	597
129		Spot	2	Image 1	9	1000000063	598
124		Spot	2	Image 1	9	1000000064	599
114		Spot	2	Image 1	10	1000000000	600
115		Spot	2	Image 1	10	1000000001	601
143		Spot	2	Image 1	10	1000000002	602
123		Spot	2	Image 1	10	1000000004	604
131		Spot	2	Image 1	10	1000000005	605
116		Spot	2	Image 1	10	1000000006	606
128		Spot	2	Image 1	10	1000000020	607
122		Spot	2	Image 1	10	1000000007	608
117		Spot	2	Image 1	10	1000000008	609
118		Spot	2	Image 1	10	1000000009	610
113		Spot	2	Image 1	10	1000000065	611
112		Spot	2	Image 1	10	1000000010	612
145		Spot	2	Image 1	10	1000000012	613
156		Spot	2	Image 1	10	1000000003	614
205		Spot	2	Image 1	10	1000000013	615
147		Spot	2	Image 1	10	1000000014	616
238		Spot	2	Image 1	10	1000000016	617
123		Spot	2	Image 1	10	1000000017	618
119		Spot	2	Image 1	10	1000000018	619
125		Spot	2	Image 1	10	1000000019	620
141		Spot	2	Image 1	10	1000000021	621
112		Spot	2	Image 1	10	1000000022	622
131		Spot	2	Image 1	10	1000000023	623
133		Spot	2	Image 1	10	1000000024	624
119		Spot	2	Image 1	10	1000000025	625
137		Spot	2	Image 1	10	1000000026	626
122		Spot	2	Image 1	10	1000000027	627
119		Spot	2	Image 1	10	1000000028	628
128		Spot	2	Image 1	10	1000000029	629
111		Spot	2	Image 1	10	1000000030	630
127		Spot	2	Image 1	10	1000000031	631
131		Spot	2	Image 1	10	1000000032	632
111		Spot	2	Image 1	10	1000000033	633
113		Spot	2	Image 1	10	1000000034	634
132		Spot	2	Image 1	10	1000000035	635
124		Spot	2	Image 1	10	1000000036	636
121		Spot	2	Image 1	10	1000000037	637
127		Spot	2	Image 1	10	1000000038	638
112		Spot	2	Image 1	10	1000000039	639
139		Spot	2	Image 1	10	1000000040	640
117		Spot	2	Image 1	10	1000000041	641
143		Spot	2	Image 1	10	1000000042	642
118		Spot	2	Image 1	10	1000000043	643
113		Spot	2	Image 1	10	1000000044	644
109		Spot	2	Image 1	10	1000000045	645
223		Spot	2	Image 1	10	1000000046	646
146		Spot	2	Image 1	10	1000000047	647
175		Spot	2	Image 1	10	1000000048	648
113		Spot	2	Image 1	10	1000000049	649
153		Spot	2	Image 1	10	1000000050	650
128		Spot	2	Image 1	10	1000000051	651
118		Spot	2	Image 1	10	1000000052	652
105		Spot	2	Image 1	10	1000000053	653
120		Spot	2	Image 1	10	1000000054	654
119		Spot	2	Image 1	10	1000000055	655
113		Spot	2	Image 1	10	1000000056	656
118		Spot	2	Image 1	10	1000000057	657
138		Spot	2	Image 1	10	1000000058	658
135		Spot	2	Image 1	10	1000000059	660
111		Spot	2	Image 1	10	1000000060	661
124		Spot	2	Image 1	10	1000000061	662
119		Spot	2	Image 1	10	1000000062	663
106		Spot	2	Image 1	10	1000000063	664
120		Spot	2	Image 1	10	1000000064	665
120		Spot	2	Image 1	11	1000000000	666
138		Spot	2	Image 1	11	1000000001	667
128		Spot	2	Image 1	11	1000000002	668
129		Spot	2	Image 1	11	1000000004	670
148		Spot	2	Image 1	11	1000000005	671
115		Spot	2	Image 1	11	1000000006	672
135		Spot	2	Image 1	11	1000000020	673
121		Spot	2	Image 1	11	1000000007	674
107		Spot	2	Image 1	11	1000000008	675
123		Spot	2	Image 1	11	1000000009	676
120		Spot	2	Image 1	11	1000000010	677
127		Spot	2	Image 1	11	1000000011	678
141		Spot	2	Image 1	11	1000000012	679
161		Spot	2	Image 1	11	1000000003	680
200		Spot	2	Image 1	11	1000000013	681
135		Spot	2	Image 1	11	1000000014	682
188		Spot	2	Image 1	11	1000000015	683
227		Spot	2	Image 1	11	1000000016	684
119		Spot	2	Image 1	11	1000000017	685
107		Spot	2	Image 1	11	1000000018	686
129		Spot	2	Image 1	11	1000000019	687
120		Spot	2	Image 1	11	1000000021	688
119		Spot	2	Image 1	11	1000000022	689
130		Spot	2	Image 1	11	1000000023	690
125		Spot	2	Image 1	11	1000000024	691
119		Spot	2	Image 1	11	1000000025	692
124		Spot	2	Image 1	11	1000000026	693
128		Spot	2	Image 1	11	1000000027	694
118		Spot	2	Image 1	11	1000000028	695
123		Spot	2	Image 1	11	1000000029	696
114		Spot	2	Image 1	11	1000000030	697
113		Spot	2	Image 1	11	1000000033	698
105		Spot	2	Image 1	11	1000000032	699
117		Spot	2	Image 1	11	1000000034	700
120		Spot	2	Image 1	11	1000000035	701
119		Spot	2	Image 1	11	1000000036	702
124		Spot	2	Image 1	11	1000000037	703
135		Spot	2	Image 1	11	1000000038	704
117		Spot	2	Image 1	11	1000000039	705
124		Spot	2	Image 1	11	1000000040	706
120		Spot	2	Image 1	11	1000000041	707
129		Spot	2	Image 1	11	1000000042	708
109		Spot	2	Image 1	11	1000000043	709
109		Spot	2	Image 1	11	1000000044	710
114		Spot	2	Image 1	11	1000000045	711
225		Spot	2	Image 1	11	1000000046	712
144		Spot	2	Image 1	11	1000000047	713
172		Spot	2	Image 1	11	1000000048	714
117		Spot	2	Image 1	11	1000000049	715
140		Spot	2	Image 1	11	1000000050	716
129		Spot	2	Image 1	11	1000000051	717
124		Spot	2	Image 1	11	1000000052	718
116		Spot	2	Image 1	11	1000000053	719
129		Spot	2	Image 1	11	1000000054	720
106		Spot	2	Image 1	11	1000000055	721
115		Spot	2	Image 1	11	1000000056	722
117		Spot	2	Image 1	11	1000000057	723
121		Spot	2	Image 1	11	1000000058	724
122		Spot	2	Image 1	11	1000000059	726
111		Spot	2	Image 1	11	1000000060	727
127		Spot	2	Image 1	11	1000000061	728
116		Spot	2	Image 1	11	1000000062	729
122		Spot	2	Image 1	11	1000000063	730
136		Spot	2	Image 1	11	1000000064	731
132		Spot	2	Image 1	12	1000000000	732
135		Spot	2	Image 1	12	1000000001	733
142		Spot	2	Image 1	12	1000000002	734
123		Spot	2	Image 1	12	1000000004	736
158		Spot	2	Image 1	12	1000000005	737
112		Spot	2	Image 1	12	1000000006	738
113		Spot	2	Image 1	12	1000000020	739
133		Spot	2	Image 1	12	1000000007	740
106		Spot	2	Image 1	12	1000000008	741
150		Spot	2	Image 1	12	1000000009	742
105		Spot	2	Image 1	12	1000000010	743
132		Spot	2	Image 1	12	1000000012	744
165		Spot	2	Image 1	12	1000000003	745
166		Spot	2	Image 1	12	1000000013	746
129		Spot	2	Image 1	12	1000000014	747
254		Spot	2	Image 1	12	1000000016	748
126		Spot	2	Image 1	12	1000000017	749
145		Spot	2	Image 1	12	1000000019	750
114		Spot	2	Image 1	12	1000000018	751
129		Spot	2	Image 1	12	1000000021	752
126		Spot	2	Image 1	12	1000000022	753
115		Spot	2	Image 1	12	1000000023	754
113		Spot	2	Image 1	12	1000000024	755
120		Spot	2	Image 1	12	1000000025	756
116		Spot	2	Image 1	12	1000000027	757
117		Spot	2	Image 1	12	1000000028	758
122		Spot	2	Image 1	12	1000000029	759
112		Spot	2	Image 1	12	1000000030	760
152		Spot	2	Image 1	12	1000000031	761
113		Spot	2	Image 1	12	1000000032	762
110		Spot	2	Image 1	12	1000000033	763
114		Spot	2	Image 1	12	1000000034	764
125		Spot	2	Image 1	12	1000000036	765
132		Spot	2	Image 1	12	1000000037	766
122		Spot	2	Image 1	12	1000000038	767
126		Spot	2	Image 1	12	1000000039	768
116		Spot	2	Image 1	12	1000000040	769
117		Spot	2	Image 1	12	1000000041	770
131		Spot	2	Image 1	12	1000000042	771
103		Spot	2	Image 1	12	1000000043	772
111		Spot	2	Image 1	12	1000000044	773
113		Spot	2	Image 1	12	1000000045	774
205		Spot	2	Image 1	12	1000000046	775
131		Spot	2	Image 1	12	1000000047	776
212		Spot	2	Image 1	12	1000000048	777
137		Spot	2	Image 1	12	1000000050	778
123		Spot	2	Image 1	12	1000000051	779
119		Spot	2	Image 1	12	1000000052	780
113		Spot	2	Image 1	12	1000000053	781
117		Spot	2	Image 1	12	1000000054	782
130		Spot	2	Image 1	12	1000000055	783
110		Spot	2	Image 1	12	1000000056	784
122		Spot	2	Image 1	12	1000000057	785
122		Spot	2	Image 1	12	1000000058	786
117		Spot	2	Image 1	12	1000000059	788
118		Spot	2	Image 1	12	1000000060	789
108		Spot	2	Image 1	12	1000000061	790
110		Spot	2	Image 1	12	1000000062	791
106		Spot	2	Image 1	12	1000000063	792
132		Spot	2	Image 1	12	1000000064	793
129		Spot	2	Image 1	13	1000000000	794
149		Spot	2	Image 1	13	1000000002	795
115		Spot	2	Image 1	13	1000000004	797
141		Spot	2	Image 1	13	1000000005	798
127		Spot	2	Image 1	13	1000000006	799
119		Spot	2	Image 1	13	1000000020	800
123		Spot	2	Image 1	13	1000000007	801
109		Spot	2	Image 1	13	1000000008	802
111		Spot	2	Image 1	13	1000000009	803
117		Spot	2	Image 1	13	1000000065	804
114		Spot	2	Image 1	13	1000000010	805
137		Spot	2	Image 1	13	1000000012	806
162		Spot	2	Image 1	13	1000000003	807
227		Spot	2	Image 1	13	1000000013	808
167		Spot	2	Image 1	13	1000000014	809
211		Spot	2	Image 1	13	1000000016	810
126		Spot	2	Image 1	13	1000000017	811
127		Spot	2	Image 1	13	1000000019	812
128		Spot	2	Image 1	13	1000000018	813
123		Spot	2	Image 1	13	1000000021	814
134		Spot	2	Image 1	13	1000000022	815
116		Spot	2	Image 1	13	1000000023	816
112		Spot	2	Image 1	13	1000000024	817
114		Spot	2	Image 1	13	1000000025	818
126		Spot	2	Image 1	13	1000000027	819
120		Spot	2	Image 1	13	1000000028	820
121		Spot	2	Image 1	13	1000000029	821
124		Spot	2	Image 1	13	1000000030	822
118		Spot	2	Image 1	13	1000000066	823
142		Spot	2	Image 1	13	1000000032	824
111		Spot	2	Image 1	13	1000000033	825
121		Spot	2	Image 1	13	1000000034	826
120		Spot	2	Image 1	13	1000000035	827
112		Spot	2	Image 1	13	1000000036	828
129		Spot	2	Image 1	13	1000000037	829
145		Spot	2	Image 1	13	1000000038	830
120		Spot	2	Image 1	13	1000000039	831
118		Spot	2	Image 1	13	1000000040	832
122		Spot	2	Image 1	13	1000000041	833
134		Spot	2	Image 1	13	1000000042	834
110		Spot	2	Image 1	13	1000000043	835
118		Spot	2	Image 1	13	1000000044	836
111		Spot	2	Image 1	13	1000000045	837
207		Spot	2	Image 1	13	1000000046	838
134		Spot	2	Image 1	13	1000000047	839
216		Spot	2	Image 1	13	1000000048	840
135		Spot	2	Image 1	13	1000000050	841
116		Spot	2	Image 1	13	1000000051	842
108		Spot	2	Image 1	13	1000000052	843
108		Spot	2	Image 1	13	1000000053	844
106		Spot	2	Image 1	13	1000000054	845
119		Spot	2	Image 1	13	1000000055	846
112		Spot	2	Image 1	13	1000000056	847
122		Spot	2	Image 1	13	1000000057	848
113		Spot	2	Image 1	13	1000000058	850
108		Spot	2	Image 1	13	1000000059	851
129		Spot	2	Image 1	13	1000000060	852
109		Spot	2	Image 1	13	1000000061	853
120		Spot	2	Image 1	13	1000000062	854
101		Spot	2	Image 1	13	1000000063	855
123		Spot	2	Image 1	13	1000000064	856
132		Spot	2	Image 1	14	1000000000	857
121		Spot	2	Image 1	14	1000000001	858
156		Spot	2	Image 1	14	1000000002	859
149		Spot	2	Image 1	14	1000000003	860
123		Spot	2	Image 1	14	1000000004	862
157		Spot	2	Image 1	14	1000000005	863
118		Spot	2	Image 1	14	1000000006	864
124		Spot	2	Image 1	14	1000000020	865
113		Spot	2	Image 1	14	1000000007	866
110		Spot	2	Image 1	14	1000000008	867
124		Spot	2	Image 1	14	1000000009	868
124		Spot	2	Image 1	14	1000000065	869
109		Spot	2	Image 1	14	1000000010	870
115		Spot	2	Image 1	14	1000000011	871
152		Spot	2	Image 1	14	1000000012	872
200		Spot	2	Image 1	14	1000000013	873
139		Spot	2	Image 1	14	1000000014	874
180		Spot	2	Image 1	14	1000000015	875
202		Spot	2	Image 1	14	1000000016	876
116		Spot	2	Image 1	14	1000000017	877
121		Spot	2	Image 1	14	1000000019	878
113		Spot	2	Image 1	14	1000000018	879
116		Spot	2	Image 1	14	1000000021	880
124		Spot	2	Image 1	14	1000000022	881
120		Spot	2	Image 1	14	1000000023	882
123		Spot	2	Image 1	14	1000000024	883
123		Spot	2	Image 1	14	1000000025	884
140		Spot	2	Image 1	14	1000000026	885
116		Spot	2	Image 1	14	1000000027	886
117		Spot	2	Image 1	14	1000000028	887
117		Spot	2	Image 1	14	1000000029	888
118		Spot	2	Image 1	14	1000000030	889
115		Spot	2	Image 1	14	1000000066	890
137		Spot	2	Image 1	14	1000000031	891
122		Spot	2	Image 1	14	1000000032	892
118		Spot	2	Image 1	14	1000000033	893
111		Spot	2	Image 1	14	1000000034	894
128		Spot	2	Image 1	14	1000000035	895
111		Spot	2	Image 1	14	1000000036	896
117		Spot	2	Image 1	14	1000000037	897
140		Spot	2	Image 1	14	1000000038	898
108		Spot	2	Image 1	14	1000000039	899
118		Spot	2	Image 1	14	1000000040	900
127		Spot	2	Image 1	14	1000000041	901
138		Spot	2	Image 1	14	1000000042	902
110		Spot	2	Image 1	14	1000000043	903
117		Spot	2	Image 1	14	1000000044	904
113		Spot	2	Image 1	14	1000000045	905
224		Spot	2	Image 1	14	1000000046	906
124		Spot	2	Image 1	14	1000000047	907
219		Spot	2	Image 1	14	1000000048	908
115		Spot	2	Image 1	14	1000000049	909
145		Spot	2	Image 1	14	1000000050	910
122		Spot	2	Image 1	14	1000000051	911
115		Spot	2	Image 1	14	1000000052	912
118		Spot	2	Image 1	14	1000000053	913
121		Spot	2	Image 1	14	1000000054	914
116		Spot	2	Image 1	14	1000000055	915
120		Spot	2	Image 1	14	1000000056	916
119		Spot	2	Image 1	14	1000000057	917
120		Spot	2	Image 1	14	1000000058	919
112		Spot	2	Image 1	14	1000000059	920
128		Spot	2	Image 1	14	1000000060	921
112		Spot	2	Image 1	14	1000000061	922
119		Spot	2	Image 1	14	1000000062	923
105		Spot	2	Image 1	14	1000000063	924
123		Spot	2	Image 1	14	1000000064	925
119		Spot	2	Image 1	15	1000000000	926
121		Spot	2	Image 1	15	1000000001	927
138		Spot	2	Image 1	15	1000000002	928
128		Spot	2	Image 1	15	1000000004	930
132		Spot	2	Image 1	15	1000000005	931
118		Spot	2	Image 1	15	1000000006	932
127		Spot	2	Image 1	15	1000000020	933
132		Spot	2	Image 1	15	1000000007	934
123		Spot	2	Image 1	15	1000000008	935
124		Spot	2	Image 1	15	1000000009	936
109		Spot	2	Image 1	15	1000000010	937
117		Spot	2	Image 1	15	1000000011	938
137		Spot	2	Image 1	15	1000000012	939
171		Spot	2	Image 1	15	1000000003	940
199		Spot	2	Image 1	15	1000000013	941
164		Spot	2	Image 1	15	1000000014	942
168		Spot	2	Image 1	15	1000000015	943
231		Spot	2	Image 1	15	1000000016	944
115		Spot	2	Image 1	15	1000000017	945
116		Spot	2	Image 1	15	1000000018	946
125		Spot	2	Image 1	15	1000000019	947
139		Spot	2	Image 1	15	1000000021	948
117		Spot	2	Image 1	15	1000000022	949
128		Spot	2	Image 1	15	1000000023	950
118		Spot	2	Image 1	15	1000000024	951
117		Spot	2	Image 1	15	1000000025	952
129		Spot	2	Image 1	15	1000000026	953
123		Spot	2	Image 1	15	1000000027	954
111		Spot	2	Image 1	15	1000000028	955
120		Spot	2	Image 1	15	1000000029	956
118		Spot	2	Image 1	15	1000000066	957
133		Spot	2	Image 1	15	1000000030	958
115		Spot	2	Image 1	15	1000000032	959
113		Spot	2	Image 1	15	1000000033	960
119		Spot	2	Image 1	15	1000000034	961
121		Spot	2	Image 1	15	1000000035	962
116		Spot	2	Image 1	15	1000000036	963
122		Spot	2	Image 1	15	1000000037	964
127		Spot	2	Image 1	15	1000000038	965
117		Spot	2	Image 1	15	1000000039	966
117		Spot	2	Image 1	15	1000000040	967
124		Spot	2	Image 1	15	1000000041	968
139		Spot	2	Image 1	15	1000000042	969
113		Spot	2	Image 1	15	1000000043	970
111		Spot	2	Image 1	15	1000000049	971
111		Spot	2	Image 1	15	1000000044	972
113		Spot	2	Image 1	15	1000000045	973
227		Spot	2	Image 1	15	1000000046	974
140		Spot	2	Image 1	15	1000000047	975
209		Spot	2	Image 1	15	1000000048	976
131		Spot	2	Image 1	15	1000000050	977
111		Spot	2	Image 1	15	1000000051	978
128		Spot	2	Image 1	15	1000000052	979
119		Spot	2	Image 1	15	1000000053	980
120		Spot	2	Image 1	15	1000000054	981
125		Spot	2	Image 1	15	1000000055	982
118		Spot	2	Image 1	15	1000000056	983
125		Spot	2	Image 1	15	1000000057	984
114		Spot	2	Image 1	15	1000000058	985
118		Spot	2	Image 1	15	1000000059	987
111		Spot	2	Image 1	15	1000000060	988
117		Spot	2	Image 1	15	1000000061	989
116		Spot	2	Image 1	15	1000000062	990
119		Spot	2	Image 1	15	1000000063	991
123		Spot	2	Image 1	15	1000000064	992
127		Spot	2	Image 1	16	1000000000	993
112		Spot	2	Image 1	16	1000000001	994
154		Spot	2	Image 1	16	1000000002	995
131		Spot	2	Image 1	16	1000000004	997
140		Spot	2	Image 1	16	1000000005	998
115		Spot	2	Image 1	16	1000000006	999
113		Spot	2	Image 1	16	1000000020	1000
124		Spot	2	Image 1	16	1000000007	1001
114		Spot	2	Image 1	16	1000000008	1002
126		Spot	2	Image 1	16	1000000009	1003
115		Spot	2	Image 1	16	1000000010	1004
137		Spot	2	Image 1	16	1000000012	1005
159		Spot	2	Image 1	16	1000000003	1006
191		Spot	2	Image 1	16	1000000013	1007
147		Spot	2	Image 1	16	1000000014	1008
176		Spot	2	Image 1	16	1000000015	1009
235		Spot	2	Image 1	16	1000000016	1010
128		Spot	2	Image 1	16	1000000017	1011
129		Spot	2	Image 1	16	1000000019	1012
103		Spot	2	Image 1	16	1000000018	1013
134		Spot	2	Image 1	16	1000000021	1014
121		Spot	2	Image 1	16	1000000022	1015
117		Spot	2	Image 1	16	1000000023	1016
118		Spot	2	Image 1	16	1000000024	1017
119		Spot	2	Image 1	16	1000000025	1018
130		Spot	2	Image 1	16	1000000026	1019
116		Spot	2	Image 1	16	1000000027	1020
108		Spot	2	Image 1	16	1000000028	1021
119		Spot	2	Image 1	16	1000000029	1022
124		Spot	2	Image 1	16	1000000066	1023
122		Spot	2	Image 1	16	1000000030	1024
140		Spot	2	Image 1	16	1000000031	1025
130		Spot	2	Image 1	16	1000000032	1026
117		Spot	2	Image 1	16	1000000033	1027
114		Spot	2	Image 1	16	1000000034	1028
114		Spot	2	Image 1	16	1000000035	1029
121		Spot	2	Image 1	16	1000000036	1030
126		Spot	2	Image 1	16	1000000037	1031
121		Spot	2	Image 1	16	1000000038	1032
130		Spot	2	Image 1	16	1000000039	1033
116		Spot	2	Image 1	16	1000000040	1034
116		Spot	2	Image 1	16	1000000041	1035
140		Spot	2	Image 1	16	1000000042	1036
120		Spot	2	Image 1	16	1000000043	1037
119		Spot	2	Image 1	16	1000000044	1038
110		Spot	2	Image 1	16	1000000045	1039
187		Spot	2	Image 1	16	1000000046	1040
149		Spot	2	Image 1	16	1000000047	1041
207		Spot	2	Image 1	16	1000000048	1042
135		Spot	2	Image 1	16	1000000050	1043
128		Spot	2	Image 1	16	1000000051	1044
128		Spot	2	Image 1	16	1000000052	1045
117		Spot	2	Image 1	16	1000000053	1046
117		Spot	2	Image 1	16	1000000054	1047
113		Spot	2	Image 1	16	1000000055	1048
119		Spot	2	Image 1	16	1000000056	1049
119		Spot	2	Image 1	16	1000000057	1050
120		Spot	2	Image 1	16	1000000058	1052
119		Spot	2	Image 1	16	1000000059	1053
114		Spot	2	Image 1	16	1000000060	1054
121		Spot	2	Image 1	16	1000000061	1055
122		Spot	2	Image 1	16	1000000062	1056
112		Spot	2	Image 1	16	1000000063	1057
118		Spot	2	Image 1	16	1000000064	1058
133		Spot	2	Image 1	17	1000000000	1059
123		Spot	2	Image 1	17	1000000001	1060
142		Spot	2	Image 1	17	1000000002	1061
114		Spot	2	Image 1	17	1000000004	1063
140		Spot	2	Image 1	17	1000000005	1064
117		Spot	2	Image 1	17	1000000006	1065
126		Spot	2	Image 1	17	1000000020	1066
123		Spot	2	Image 1	17	1000000007	1067
118		Spot	2	Image 1	17	1000000008	1068
128		Spot	2	Image 1	17	1000000009	1069
114		Spot	2	Image 1	17	1000000010	1070
152		Spot	2	Image 1	17	1000000012	1071
160		Spot	2	Image 1	17	1000000003	1072
204		Spot	2	Image 1	17	1000000013	1073
140		Spot	2	Image 1	17	1000000014	1074
160		Spot	2	Image 1	17	1000000015	1075
266		Spot	2	Image 1	17	1000000016	1076
119		Spot	2	Image 1	17	1000000017	1077
125		Spot	2	Image 1	17	1000000019	1078
115		Spot	2	Image 1	17	1000000018	1079
139		Spot	2	Image 1	17	1000000021	1080
120		Spot	2	Image 1	17	1000000022	1081
115		Spot	2	Image 1	17	1000000023	1082
124		Spot	2	Image 1	17	1000000024	1083
117		Spot	2	Image 1	17	1000000025	1084
124		Spot	2	Image 1	17	1000000026	1085
110		Spot	2	Image 1	17	1000000027	1086
117		Spot	2	Image 1	17	1000000028	1087
120		Spot	2	Image 1	17	1000000029	1088
136		Spot	2	Image 1	17	1000000066	1089
116		Spot	2	Image 1	17	1000000030	1090
133		Spot	2	Image 1	17	1000000031	1091
124		Spot	2	Image 1	17	1000000032	1092
104		Spot	2	Image 1	17	1000000033	1093
118		Spot	2	Image 1	17	1000000034	1094
125		Spot	2	Image 1	17	1000000035	1095
115		Spot	2	Image 1	17	1000000036	1096
127		Spot	2	Image 1	17	1000000037	1097
141		Spot	2	Image 1	17	1000000038	1098
109		Spot	2	Image 1	17	1000000039	1099
120		Spot	2	Image 1	17	1000000040	1100
115		Spot	2	Image 1	17	1000000041	1101
142		Spot	2	Image 1	17	1000000042	1102
112		Spot	2	Image 1	17	1000000043	1103
113		Spot	2	Image 1	17	1000000049	1104
115		Spot	2	Image 1	17	1000000044	1105
121		Spot	2	Image 1	17	1000000045	1106
204		Spot	2	Image 1	17	1000000046	1107
132		Spot	2	Image 1	17	1000000047	1108
218		Spot	2	Image 1	17	1000000048	1109
134		Spot	2	Image 1	17	1000000050	1110
123		Spot	2	Image 1	17	1000000051	1111
124		Spot	2	Image 1	17	1000000052	1112
117		Spot	2	Image 1	17	1000000053	1113
117		Spot	2	Image 1	17	1000000054	1114
119		Spot	2	Image 1	17	1000000055	1115
119		Spot	2	Image 1	17	1000000056	1116
120		Spot	2	Image 1	17	1000000057	1117
122		Spot	2	Image 1	17	1000000058	1119
119		Spot	2	Image 1	17	1000000059	1120
111		Spot	2	Image 1	17	1000000060	1121
117		Spot	2	Image 1	17	1000000061	1122
118		Spot	2	Image 1	17	1000000062	1123
111		Spot	2	Image 1	17	1000000063	1124
125		Spot	2	Image 1	17	1000000064	1125
126		Spot	2	Image 1	18	1000000000	1126
120		Spot	2	Image 1	18	1000000001	1127
145		Spot	2	Image 1	18	1000000002	1128
164		Spot	2	Image 1	18	1000000003	1129
121		Spot	2	Image 1	18	1000000004	1131
147		Spot	2	Image 1	18	1000000005	1132
117		Spot	2	Image 1	18	1000000006	1133
116		Spot	2	Image 1	18	1000000020	1134
126		Spot	2	Image 1	18	1000000007	1135
110		Spot	2	Image 1	18	1000000008	1136
126		Spot	2	Image 1	18	1000000009	1137
116		Spot	2	Image 1	18	1000000067	1138
112		Spot	2	Image 1	18	1000000010	1139
127		Spot	2	Image 1	18	1000000012	1140
193		Spot	2	Image 1	18	1000000013	1141
154		Spot	2	Image 1	18	1000000014	1142
161		Spot	2	Image 1	18	1000000015	1143
223		Spot	2	Image 1	18	1000000016	1144
113		Spot	2	Image 1	18	1000000017	1145
127		Spot	2	Image 1	18	1000000019	1146
120		Spot	2	Image 1	18	1000000018	1147
130		Spot	2	Image 1	18	1000000021	1148
114		Spot	2	Image 1	18	1000000022	1149
114		Spot	2	Image 1	18	1000000023	1150
125		Spot	2	Image 1	18	1000000024	1151
120		Spot	2	Image 1	18	1000000025	1152
121		Spot	2	Image 1	18	1000000026	1153
119		Spot	2	Image 1	18	1000000027	1154
111		Spot	2	Image 1	18	1000000028	1155
123		Spot	2	Image 1	18	1000000029	1156
115		Spot	2	Image 1	18	1000000066	1157
117		Spot	2	Image 1	18	1000000030	1158
138		Spot	2	Image 1	18	1000000031	1159
115		Spot	2	Image 1	18	1000000032	1160
119		Spot	2	Image 1	18	1000000033	1161
107		Spot	2	Image 1	18	1000000034	1162
120		Spot	2	Image 1	18	1000000035	1163
114		Spot	2	Image 1	18	1000000036	1164
122		Spot	2	Image 1	18	1000000037	1165
120		Spot	2	Image 1	18	1000000038	1166
119		Spot	2	Image 1	18	1000000039	1167
118		Spot	2	Image 1	18	1000000040	1168
117		Spot	2	Image 1	18	1000000041	1169
135		Spot	2	Image 1	18	1000000042	1170
117		Spot	2	Image 1	18	1000000043	1171
117		Spot	2	Image 1	18	1000000044	1172
111		Spot	2	Image 1	18	1000000045	1173
223		Spot	2	Image 1	18	1000000046	1174
136		Spot	2	Image 1	18	1000000047	1175
201		Spot	2	Image 1	18	1000000048	1176
132		Spot	2	Image 1	18	1000000050	1177
126		Spot	2	Image 1	18	1000000051	1178
115		Spot	2	Image 1	18	1000000052	1179
118		Spot	2	Image 1	18	1000000053	1180
117		Spot	2	Image 1	18	1000000054	1181
122		Spot	2	Image 1	18	1000000055	1182
114		Spot	2	Image 1	18	1000000056	1183
122		Spot	2	Image 1	18	1000000057	1184
123		Spot	2	Image 1	18	1000000058	1186
124		Spot	2	Image 1	18	1000000059	1187
112		Spot	2	Image 1	18	1000000060	1188
106		Spot	2	Image 1	18	1000000061	1189
117		Spot	2	Image 1	18	1000000062	1190
113		Spot	2	Image 1	18	1000000063	1191
118		Spot	2	Image 1	18	1000000064	1192
118		Spot	2	Image 1	19	1000000000	1193
151		Spot	2	Image 1	19	1000000002	1194
168		Spot	2	Image 1	19	1000000003	1195
118		Spot	2	Image 1	19	1000000004	1197
143		Spot	2	Image 1	19	1000000005	1198
118		Spot	2	Image 1	19	1000000006	1199
125		Spot	2	Image 1	19	1000000020	1200
112		Spot	2	Image 1	19	1000000007	1201
109		Spot	2	Image 1	19	1000000008	1202
114		Spot	2	Image 1	19	1000000009	1203
114		Spot	2	Image 1	19	1000000068	1204
122		Spot	2	Image 1	19	1000000067	1205
119		Spot	2	Image 1	19	1000000010	1206
134		Spot	2	Image 1	19	1000000012	1207
199		Spot	2	Image 1	19	1000000013	1208
142		Spot	2	Image 1	19	1000000014	1209
178		Spot	2	Image 1	19	1000000015	1210
223		Spot	2	Image 1	19	1000000016	1211
114		Spot	2	Image 1	19	1000000017	1212
113		Spot	2	Image 1	19	1000000018	1213
124		Spot	2	Image 1	19	1000000019	1214
128		Spot	2	Image 1	19	1000000021	1215
120		Spot	2	Image 1	19	1000000022	1216
116		Spot	2	Image 1	19	1000000023	1217
118		Spot	2	Image 1	19	1000000024	1218
121		Spot	2	Image 1	19	1000000025	1219
135		Spot	2	Image 1	19	1000000026	1220
116		Spot	2	Image 1	19	1000000027	1221
115		Spot	2	Image 1	19	1000000028	1222
113		Spot	2	Image 1	19	1000000029	1223
122		Spot	2	Image 1	19	1000000030	1224
131		Spot	2	Image 1	19	1000000066	1225
138		Spot	2	Image 1	19	1000000031	1226
120		Spot	2	Image 1	19	1000000032	1227
106		Spot	2	Image 1	19	1000000033	1228
123		Spot	2	Image 1	19	1000000034	1229
123		Spot	2	Image 1	19	1000000035	1230
115		Spot	2	Image 1	19	1000000036	1231
126		Spot	2	Image 1	19	1000000037	1232
129		Spot	2	Image 1	19	1000000038	1233
114		Spot	2	Image 1	19	1000000039	1234
127		Spot	2	Image 1	19	1000000040	1235
119		Spot	2	Image 1	19	1000000041	1236
133		Spot	2	Image 1	19	1000000042	1237
124		Spot	2	Image 1	19	1000000043	1238
103		Spot	2	Image 1	19	1000000044	1239
112		Spot	2	Image 1	19	1000000045	1240
207		Spot	2	Image 1	19	1000000046	1241
140		Spot	2	Image 1	19	1000000047	1242
204		Spot	2	Image 1	19	1000000048	1243
150		Spot	2	Image 1	19	1000000050	1244
124		Spot	2	Image 1	19	1000000051	1245
108		Spot	2	Image 1	19	1000000052	1246
118		Spot	2	Image 1	19	1000000053	1247
126		Spot	2	Image 1	19	1000000054	1248
117		Spot	2	Image 1	19	1000000055	1249
121		Spot	2	Image 1	19	1000000056	1250
111		Spot	2	Image 1	19	1000000057	1251
130		Spot	2	Image 1	19	1000000058	1252
115		Spot	2	Image 1	19	1000000059	1254
111		Spot	2	Image 1	19	1000000060	1255
114		Spot	2	Image 1	19	1000000061	1256
117		Spot	2	Image 1	19	1000000062	1257
106		Spot	2	Image 1	19	1000000063	1258
122		Spot	2	Image 1	19	1000000064	1259
125		Spot	2	Image 1	20	1000000000	1260
111		Spot	2	Image 1	20	1000000001	1261
155		Spot	2	Image 1	20	1000000002	1262
163		Spot	2	Image 1	20	1000000003	1263
124		Spot	2	Image 1	20	1000000004	1265
135		Spot	2	Image 1	20	1000000005	1266
124		Spot	2	Image 1	20	1000000006	1267
124		Spot	2	Image 1	20	1000000020	1268
118		Spot	2	Image 1	20	1000000007	1269
112		Spot	2	Image 1	20	1000000008	1270
124		Spot	2	Image 1	20	1000000009	1271
113		Spot	2	Image 1	20	1000000068	1272
113		Spot	2	Image 1	20	1000000067	1273
116		Spot	2	Image 1	20	1000000010	1274
136		Spot	2	Image 1	20	1000000012	1275
195		Spot	2	Image 1	20	1000000013	1276
160		Spot	2	Image 1	20	1000000014	1277
156		Spot	2	Image 1	20	1000000015	1278
221		Spot	2	Image 1	20	1000000016	1279
121		Spot	2	Image 1	20	1000000017	1280
134		Spot	2	Image 1	20	1000000019	1281
116		Spot	2	Image 1	20	1000000018	1282
121		Spot	2	Image 1	20	1000000021	1283
110		Spot	2	Image 1	20	1000000022	1284
114		Spot	2	Image 1	20	1000000023	1285
114		Spot	2	Image 1	20	1000000024	1286
115		Spot	2	Image 1	20	1000000025	1287
118		Spot	2	Image 1	20	1000000027	1288
116		Spot	2	Image 1	20	1000000028	1289
132		Spot	2	Image 1	20	1000000029	1290
123		Spot	2	Image 1	20	1000000066	1291
111		Spot	2	Image 1	20	1000000030	1292
127		Spot	2	Image 1	20	1000000031	1293
127		Spot	2	Image 1	20	1000000032	1294
119		Spot	2	Image 1	20	1000000033	1295
125		Spot	2	Image 1	20	1000000034	1296
116		Spot	2	Image 1	20	1000000035	1297
121		Spot	2	Image 1	20	1000000036	1298
140		Spot	2	Image 1	20	1000000037	1299
124		Spot	2	Image 1	20	1000000038	1300
113		Spot	2	Image 1	20	1000000039	1301
122		Spot	2	Image 1	20	1000000040	1302
126		Spot	2	Image 1	20	1000000041	1303
159		Spot	2	Image 1	20	1000000042	1304
126		Spot	2	Image 1	20	1000000043	1305
120		Spot	2	Image 1	20	1000000049	1306
116		Spot	2	Image 1	20	1000000044	1307
114		Spot	2	Image 1	20	1000000045	1308
198		Spot	2	Image 1	20	1000000046	1309
139		Spot	2	Image 1	20	1000000047	1310
214		Spot	2	Image 1	20	1000000048	1311
160		Spot	2	Image 1	20	1000000050	1312
114		Spot	2	Image 1	20	1000000051	1313
110		Spot	2	Image 1	20	1000000052	1314
116		Spot	2	Image 1	20	1000000053	1315
123		Spot	2	Image 1	20	1000000054	1316
113		Spot	2	Image 1	20	1000000055	1317
110		Spot	2	Image 1	20	1000000056	1318
128		Spot	2	Image 1	20	1000000057	1319
118		Spot	2	Image 1	20	1000000058	1320
118		Spot	2	Image 1	20	1000000059	1322
114		Spot	2	Image 1	20	1000000060	1323
117		Spot	2	Image 1	20	1000000061	1324
113		Spot	2	Image 1	20	1000000062	1325
113		Spot	2	Image 1	20	1000000063	1326
131		Spot	2	Image 1	20	1000000064	1327
119		Spot	2	Image 1	21	1000000001	1328
144		Spot	2	Image 1	21	1000000002	1329
161		Spot	2	Image 1	21	1000000003	1330
111		Spot	2	Image 1	21	1000000004	1332
150		Spot	2	Image 1	21	1000000005	1333
120		Spot	2	Image 1	21	1000000006	1334
112		Spot	2	Image 1	21	1000000020	1335
114		Spot	2	Image 1	21	1000000007	1336
112		Spot	2	Image 1	21	1000000008	1337
133		Spot	2	Image 1	21	1000000009	1338
116		Spot	2	Image 1	21	1000000068	1339
116		Spot	2	Image 1	21	1000000067	1340
111		Spot	2	Image 1	21	1000000010	1341
152		Spot	2	Image 1	21	1000000012	1342
198		Spot	2	Image 1	21	1000000013	1343
146		Spot	2	Image 1	21	1000000014	1344
166		Spot	2	Image 1	21	1000000015	1345
245		Spot	2	Image 1	21	1000000016	1346
118		Spot	2	Image 1	21	1000000017	1347
130		Spot	2	Image 1	21	1000000018	1348
135		Spot	2	Image 1	21	1000000019	1349
136		Spot	2	Image 1	21	1000000021	1350
120		Spot	2	Image 1	21	1000000022	1351
128		Spot	2	Image 1	21	1000000023	1352
119		Spot	2	Image 1	21	1000000024	1353
118		Spot	2	Image 1	21	1000000025	1354
131		Spot	2	Image 1	21	1000000026	1355
118		Spot	2	Image 1	21	1000000027	1356
115		Spot	2	Image 1	21	1000000028	1357
127		Spot	2	Image 1	21	1000000029	1358
127		Spot	2	Image 1	21	1000000066	1359
126		Spot	2	Image 1	21	1000000030	1360
135		Spot	2	Image 1	21	1000000031	1361
119		Spot	2	Image 1	21	1000000032	1362
117		Spot	2	Image 1	21	1000000033	1363
119		Spot	2	Image 1	21	1000000034	1364
112		Spot	2	Image 1	21	1000000035	1365
119		Spot	2	Image 1	21	1000000036	1366
136		Spot	2	Image 1	21	1000000037	1367
121		Spot	2	Image 1	21	1000000038	1368
108		Spot	2	Image 1	21	1000000039	1369
124		Spot	2	Image 1	21	1000000040	1370
122		Spot	2	Image 1	21	1000000041	1371
155		Spot	2	Image 1	21	1000000042	1372
106		Spot	2	Image 1	21	1000000043	1373
110		Spot	2	Image 1	21	1000000044	1374
110		Spot	2	Image 1	21	1000000045	1375
225		Spot	2	Image 1	21	1000000046	1376
144		Spot	2	Image 1	21	1000000047	1377
202		Spot	2	Image 1	21	1000000048	1378
114		Spot	2	Image 1	21	1000000049	1379
133		Spot	2	Image 1	21	1000000050	1380
119		Spot	2	Image 1	21	1000000051	1381
128		Spot	2	Image 1	21	1000000052	1382
116		Spot	2	Image 1	21	1000000053	1383
116		Spot	2	Image 1	21	1000000054	1384
114		Spot	2	Image 1	21	1000000055	1385
115		Spot	2	Image 1	21	1000000056	1386
135		Spot	2	Image 1	21	1000000057	1387
117		Spot	2	Image 1	21	1000000058	1389
107		Spot	2	Image 1	21	1000000059	1390
120		Spot	2	Image 1	21	1000000060	1391
110		Spot	2	Image 1	21	1000000061	1392
116		Spot	2	Image 1	21	1000000062	1393
122		Spot	2	Image 1	21	1000000063	1394
118		Spot	2	Image 1	21	1000000064	1395
115		Spot	2	Image 1	22	1000000001	1396
147		Spot	2	Image 1	22	1000000002	1397
171		Spot	2	Image 1	22	1000000003	1398
115		Spot	2	Image 1	22	1000000004	1400
125		Spot	2	Image 1	22	1000000005	1401
127		Spot	2	Image 1	22	1000000006	1402
120		Spot	2	Image 1	22	1000000020	1403
123		Spot	2	Image 1	22	1000000007	1404
115		Spot	2	Image 1	22	1000000008	1405
121		Spot	2	Image 1	22	1000000009	1406
106		Spot	2	Image 1	22	1000000068	1407
110		Spot	2	Image 1	22	1000000010	1408
132		Spot	2	Image 1	22	1000000012	1409
206		Spot	2	Image 1	22	1000000013	1410
134		Spot	2	Image 1	22	1000000014	1411
158		Spot	2	Image 1	22	1000000015	1412
250		Spot	2	Image 1	22	1000000016	1413
109		Spot	2	Image 1	22	1000000017	1414
115		Spot	2	Image 1	22	1000000018	1415
129		Spot	2	Image 1	22	1000000019	1416
133		Spot	2	Image 1	22	1000000021	1417
119		Spot	2	Image 1	22	1000000022	1418
120		Spot	2	Image 1	22	1000000023	1419
122		Spot	2	Image 1	22	1000000024	1420
122		Spot	2	Image 1	22	1000000025	1421
125		Spot	2	Image 1	22	1000000026	1422
108		Spot	2	Image 1	22	1000000027	1423
122		Spot	2	Image 1	22	1000000028	1424
136		Spot	2	Image 1	22	1000000029	1425
121		Spot	2	Image 1	22	1000000030	1426
120		Spot	2	Image 1	22	1000000066	1427
134		Spot	2	Image 1	22	1000000031	1428
123		Spot	2	Image 1	22	1000000032	1429
112		Spot	2	Image 1	22	1000000033	1430
114		Spot	2	Image 1	22	1000000034	1431
121		Spot	2	Image 1	22	1000000035	1432
116		Spot	2	Image 1	22	1000000036	1433
118		Spot	2	Image 1	22	1000000037	1434
119		Spot	2	Image 1	22	1000000038	1435
114		Spot	2	Image 1	22	1000000039	1436
123		Spot	2	Image 1	22	1000000040	1437
124		Spot	2	Image 1	22	1000000041	1438
152		Spot	2	Image 1	22	1000000042	1439
119		Spot	2	Image 1	22	1000000043	1440
110		Spot	2	Image 1	22	1000000044	1441
206		Spot	2	Image 1	22	1000000046	1442
144		Spot	2	Image 1	22	1000000047	1443
188		Spot	2	Image 1	22	1000000048	1444
112		Spot	2	Image 1	22	1000000049	1445
153		Spot	2	Image 1	22	1000000050	1446
120		Spot	2	Image 1	22	1000000051	1447
123		Spot	2	Image 1	22	1000000052	1448
104		Spot	2	Image 1	22	1000000053	1449
113		Spot	2	Image 1	22	1000000054	1450
117		Spot	2	Image 1	22	1000000055	1451
115		Spot	2	Image 1	22	1000000056	1452
128		Spot	2	Image 1	22	1000000057	1454
125		Spot	2	Image 1	22	1000000058	1455
120		Spot	2	Image 1	22	1000000059	1456
111		Spot	2	Image 1	22	1000000060	1457
121		Spot	2	Image 1	22	1000000061	1458
122		Spot	2	Image 1	22	1000000062	1459
107		Spot	2	Image 1	22	1000000063	1460
119		Spot	2	Image 1	22	1000000069	1461
119		Spot	2	Image 1	22	1000000064	1462
118		Spot	2	Image 1	23	1000000000	1463
120		Spot	2	Image 1	23	1000000001	1464
143		Spot	2	Image 1	23	1000000002	1465
118		Spot	2	Image 1	23	1000000004	1467
146		Spot	2	Image 1	23	1000000005	1468
118		Spot	2	Image 1	23	1000000006	1469
118		Spot	2	Image 1	23	1000000020	1470
118		Spot	2	Image 1	23	1000000007	1471
114		Spot	2	Image 1	23	1000000008	1472
108		Spot	2	Image 1	23	1000000009	1473
109		Spot	2	Image 1	23	1000000068	1474
112		Spot	2	Image 1	23	1000000010	1475
148		Spot	2	Image 1	23	1000000012	1476
172		Spot	2	Image 1	23	1000000003	1477
199		Spot	2	Image 1	23	1000000013	1478
156		Spot	2	Image 1	23	1000000014	1479
175		Spot	2	Image 1	23	1000000015	1480
239		Spot	2	Image 1	23	1000000016	1481
126		Spot	2	Image 1	23	1000000017	1482
121		Spot	2	Image 1	23	1000000018	1483
121		Spot	2	Image 1	23	1000000019	1484
131		Spot	2	Image 1	23	1000000021	1485
120		Spot	2	Image 1	23	1000000022	1486
123		Spot	2	Image 1	23	1000000023	1487
124		Spot	2	Image 1	23	1000000024	1488
121		Spot	2	Image 1	23	1000000025	1489
122		Spot	2	Image 1	23	1000000026	1490
125		Spot	2	Image 1	23	1000000027	1491
118		Spot	2	Image 1	23	1000000028	1492
137		Spot	2	Image 1	23	1000000029	1493
143		Spot	2	Image 1	23	1000000030	1494
115		Spot	2	Image 1	23	1000000066	1495
140		Spot	2	Image 1	23	1000000031	1496
115		Spot	2	Image 1	23	1000000032	1497
113		Spot	2	Image 1	23	1000000033	1498
122		Spot	2	Image 1	23	1000000034	1499
118		Spot	2	Image 1	23	1000000035	1500
113		Spot	2	Image 1	23	1000000036	1501
121		Spot	2	Image 1	23	1000000037	1502
140		Spot	2	Image 1	23	1000000038	1503
110		Spot	2	Image 1	23	1000000039	1504
126		Spot	2	Image 1	23	1000000040	1505
124		Spot	2	Image 1	23	1000000041	1506
140		Spot	2	Image 1	23	1000000042	1507
112		Spot	2	Image 1	23	1000000043	1508
115		Spot	2	Image 1	23	1000000044	1509
112		Spot	2	Image 1	23	1000000045	1510
226		Spot	2	Image 1	23	1000000046	1511
130		Spot	2	Image 1	23	1000000047	1512
205		Spot	2	Image 1	23	1000000048	1513
131		Spot	2	Image 1	23	1000000050	1514
118		Spot	2	Image 1	23	1000000051	1515
120		Spot	2	Image 1	23	1000000052	1516
116		Spot	2	Image 1	23	1000000053	1517
120		Spot	2	Image 1	23	1000000054	1518
115		Spot	2	Image 1	23	1000000055	1519
120		Spot	2	Image 1	23	1000000056	1520
123		Spot	2	Image 1	23	1000000057	1521
128		Spot	2	Image 1	23	1000000058	1523
112		Spot	2	Image 1	23	1000000059	1524
115		Spot	2	Image 1	23	1000000060	1525
108		Spot	2	Image 1	23	1000000061	1526
121		Spot	2	Image 1	23	1000000062	1527
111		Spot	2	Image 1	23	1000000063	1528
124		Spot	2	Image 1	23	1000000064	1529
127		Spot	2	Image 1	24	1000000000	1530
123		Spot	2	Image 1	24	1000000001	1531
138		Spot	2	Image 1	24	1000000002	1532
132		Spot	2	Image 1	24	1000000004	1534
152		Spot	2	Image 1	24	1000000005	1535
116		Spot	2	Image 1	24	1000000006	1536
118		Spot	2	Image 1	24	1000000020	1537
118		Spot	2	Image 1	24	1000000007	1538
111		Spot	2	Image 1	24	1000000008	1539
116		Spot	2	Image 1	24	1000000009	1540
111		Spot	2	Image 1	24	1000000068	1541
131		Spot	2	Image 1	24	1000000067	1542
116		Spot	2	Image 1	24	1000000010	1543
146		Spot	2	Image 1	24	1000000012	1544
173		Spot	2	Image 1	24	1000000003	1545
179		Spot	2	Image 1	24	1000000013	1546
145		Spot	2	Image 1	24	1000000014	1547
177		Spot	2	Image 1	24	1000000015	1548
219		Spot	2	Image 1	24	1000000016	1549
120		Spot	2	Image 1	24	1000000017	1550
118		Spot	2	Image 1	24	1000000018	1551
124		Spot	2	Image 1	24	1000000019	1552
134		Spot	2	Image 1	24	1000000021	1553
114		Spot	2	Image 1	24	1000000022	1554
115		Spot	2	Image 1	24	1000000023	1555
129		Spot	2	Image 1	24	1000000024	1556
113		Spot	2	Image 1	24	1000000025	1557
136		Spot	2	Image 1	24	1000000026	1558
115		Spot	2	Image 1	24	1000000027	1559
111		Spot	2	Image 1	24	1000000028	1560
122		Spot	2	Image 1	24	1000000029	1561
130		Spot	2	Image 1	24	1000000030	1562
118		Spot	2	Image 1	24	1000000032	1563
116		Spot	2	Image 1	24	1000000033	1564
115		Spot	2	Image 1	24	1000000034	1565
117		Spot	2	Image 1	24	1000000035	1566
121		Spot	2	Image 1	24	1000000036	1567
134		Spot	2	Image 1	24	1000000037	1568
125		Spot	2	Image 1	24	1000000038	1569
117		Spot	2	Image 1	24	1000000039	1570
123		Spot	2	Image 1	24	1000000040	1571
118		Spot	2	Image 1	24	1000000041	1572
132		Spot	2	Image 1	24	1000000042	1573
116		Spot	2	Image 1	24	1000000043	1574
106		Spot	2	Image 1	24	1000000044	1575
109		Spot	2	Image 1	24	1000000045	1576
223		Spot	2	Image 1	24	1000000046	1577
127		Spot	2	Image 1	24	1000000047	1578
210		Spot	2	Image 1	24	1000000048	1579
110		Spot	2	Image 1	24	1000000049	1580
144		Spot	2	Image 1	24	1000000050	1581
123		Spot	2	Image 1	24	1000000051	1582
119		Spot	2	Image 1	24	1000000052	1583
106		Spot	2	Image 1	24	1000000053	1584
121		Spot	2	Image 1	24	1000000054	1585
118		Spot	2	Image 1	24	1000000055	1586
124		Spot	2	Image 1	24	1000000056	1587
115		Spot	2	Image 1	24	1000000057	1588
120		Spot	2	Image 1	24	1000000058	1589
121		Spot	2	Image 1	24	1000000059	1591
121		Spot	2	Image 1	24	1000000060	1592
118		Spot	2	Image 1	24	1000000061	1593
117		Spot	2	Image 1	24	1000000062	1594
111		Spot	2	Image 1	24	1000000063	1595
118		Spot	2	Image 1	24	1000000069	1596
123		Spot	2	Image 1	24	1000000064	1597
128		Spot	2	Image 1	25	1000000000	1598
111		Spot	2	Image 1	25	1000000001	1599
139		Spot	2	Image 1	25	1000000002	1600
117		Spot	2	Image 1	25	1000000004	1602
149		Spot	2	Image 1	25	1000000005	1603
114		Spot	2	Image 1	25	1000000006	1604
112		Spot	2	Image 1	25	1000000020	1605
127		Spot	2	Image 1	25	1000000007	1606
115		Spot	2	Image 1	25	1000000008	1607
117		Spot	2	Image 1	25	1000000009	1608
112		Spot	2	Image 1	25	1000000068	1609
119		Spot	2	Image 1	25	1000000067	1610
116		Spot	2	Image 1	25	1000000010	1611
138		Spot	2	Image 1	25	1000000012	1612
156		Spot	2	Image 1	25	1000000003	1613
185		Spot	2	Image 1	25	1000000013	1614
146		Spot	2	Image 1	25	1000000014	1615
171		Spot	2	Image 1	25	1000000015	1616
243		Spot	2	Image 1	25	1000000016	1617
117		Spot	2	Image 1	25	1000000017	1618
113		Spot	2	Image 1	25	1000000018	1619
122		Spot	2	Image 1	25	1000000019	1620
133		Spot	2	Image 1	25	1000000021	1621
115		Spot	2	Image 1	25	1000000022	1622
118		Spot	2	Image 1	25	1000000023	1623
122		Spot	2	Image 1	25	1000000024	1624
119		Spot	2	Image 1	25	1000000025	1625
121		Spot	2	Image 1	25	1000000027	1626
120		Spot	2	Image 1	25	1000000028	1627
124		Spot	2	Image 1	25	1000000029	1628
114		Spot	2	Image 1	25	1000000030	1629
124		Spot	2	Image 1	25	1000000032	1630
118		Spot	2	Image 1	25	1000000033	1631
118		Spot	2	Image 1	25	1000000034	1632
114		Spot	2	Image 1	25	1000000036	1633
139		Spot	2	Image 1	25	1000000037	1634
133		Spot	2	Image 1	25	1000000038	1635
115		Spot	2	Image 1	25	1000000039	1636
121		Spot	2	Image 1	25	1000000040	1637
124		Spot	2	Image 1	25	1000000041	1638
137		Spot	2	Image 1	25	1000000042	1639
113		Spot	2	Image 1	25	1000000043	1640
113		Spot	2	Image 1	25	1000000044	1641
114		Spot	2	Image 1	25	1000000045	1642
206		Spot	2	Image 1	25	1000000046	1643
141		Spot	2	Image 1	25	1000000047	1644
214		Spot	2	Image 1	25	1000000048	1645
139		Spot	2	Image 1	25	1000000050	1646
121		Spot	2	Image 1	25	1000000051	1647
125		Spot	2	Image 1	25	1000000052	1648
121		Spot	2	Image 1	25	1000000053	1649
114		Spot	2	Image 1	25	1000000054	1650
117		Spot	2	Image 1	25	1000000055	1651
119		Spot	2	Image 1	25	1000000056	1652
121		Spot	2	Image 1	25	1000000057	1653
118		Spot	2	Image 1	25	1000000058	1655
118		Spot	2	Image 1	25	1000000059	1656
112		Spot	2	Image 1	25	1000000060	1657
126		Spot	2	Image 1	25	1000000061	1658
112		Spot	2	Image 1	25	1000000062	1659
119		Spot	2	Image 1	25	1000000063	1660
115		Spot	2	Image 1	25	1000000064	1661
155		Spot	2	Image 1	26	1000000002	1662
176		Spot	2	Image 1	26	1000000003	1663
114		Spot	2	Image 1	26	1000000004	1665
139		Spot	2	Image 1	26	1000000005	1666
120		Spot	2	Image 1	26	1000000006	1667
123		Spot	2	Image 1	26	1000000020	1668
122		Spot	2	Image 1	26	1000000007	1669
112		Spot	2	Image 1	26	1000000008	1670
119		Spot	2	Image 1	26	1000000009	1671
113		Spot	2	Image 1	26	1000000068	1672
116		Spot	2	Image 1	26	1000000010	1673
146		Spot	2	Image 1	26	1000000012	1674
195		Spot	2	Image 1	26	1000000013	1675
159		Spot	2	Image 1	26	1000000014	1676
170		Spot	2	Image 1	26	1000000015	1677
228		Spot	2	Image 1	26	1000000016	1678
117		Spot	2	Image 1	26	1000000017	1679
121		Spot	2	Image 1	26	1000000018	1680
123		Spot	2	Image 1	26	1000000019	1681
124		Spot	2	Image 1	26	1000000021	1682
131		Spot	2	Image 1	26	1000000022	1683
116		Spot	2	Image 1	26	1000000023	1684
116		Spot	2	Image 1	26	1000000024	1685
127		Spot	2	Image 1	26	1000000025	1686
119		Spot	2	Image 1	26	1000000027	1687
118		Spot	2	Image 1	26	1000000028	1688
122		Spot	2	Image 1	26	1000000029	1689
125		Spot	2	Image 1	26	1000000030	1690
138		Spot	2	Image 1	26	1000000031	1691
123		Spot	2	Image 1	26	1000000032	1692
117		Spot	2	Image 1	26	1000000033	1693
115		Spot	2	Image 1	26	1000000034	1694
122		Spot	2	Image 1	26	1000000035	1695
117		Spot	2	Image 1	26	1000000036	1696
119		Spot	2	Image 1	26	1000000037	1697
123		Spot	2	Image 1	26	1000000038	1698
128		Spot	2	Image 1	26	1000000039	1699
114		Spot	2	Image 1	26	1000000040	1700
125		Spot	2	Image 1	26	1000000041	1701
151		Spot	2	Image 1	26	1000000042	1702
113		Spot	2	Image 1	26	1000000043	1703
107		Spot	2	Image 1	26	1000000044	1704
108		Spot	2	Image 1	26	1000000045	1705
248		Spot	2	Image 1	26	1000000046	1706
138		Spot	2	Image 1	26	1000000047	1707
214		Spot	2	Image 1	26	1000000048	1708
112		Spot	2	Image 1	26	1000000049	1709
129		Spot	2	Image 1	26	1000000050	1710
121		Spot	2	Image 1	26	1000000051	1711
115		Spot	2	Image 1	26	1000000052	1712
116		Spot	2	Image 1	26	1000000053	1713
120		Spot	2	Image 1	26	1000000054	1714
115		Spot	2	Image 1	26	1000000055	1715
119		Spot	2	Image 1	26	1000000056	1716
113		Spot	2	Image 1	26	1000000057	1717
124		Spot	2	Image 1	26	1000000058	1719
123		Spot	2	Image 1	26	1000000059	1720
112		Spot	2	Image 1	26	1000000060	1721
116		Spot	2	Image 1	26	1000000061	1722
116		Spot	2	Image 1	26	1000000062	1723
116		Spot	2	Image 1	26	1000000063	1724
126		Spot	2	Image 1	26	1000000064	1725
118		Spot	2	Image 1	27	1000000001	1726
142		Spot	2	Image 1	27	1000000002	1727
157		Spot	2	Image 1	27	1000000003	1728
146		Spot	2	Image 1	27	1000000005	1730
121		Spot	2	Image 1	27	1000000006	1731
127		Spot	2	Image 1	27	1000000020	1732
117		Spot	2	Image 1	27	1000000007	1733
117		Spot	2	Image 1	27	1000000008	1734
123		Spot	2	Image 1	27	1000000009	1735
113		Spot	2	Image 1	27	1000000068	1736
118		Spot	2	Image 1	27	1000000067	1737
110		Spot	2	Image 1	27	1000000010	1738
131		Spot	2	Image 1	27	1000000012	1739
186		Spot	2	Image 1	27	1000000013	1740
139		Spot	2	Image 1	27	1000000014	1741
167		Spot	2	Image 1	27	1000000015	1742
220		Spot	2	Image 1	27	1000000016	1743
126		Spot	2	Image 1	27	1000000017	1744
114		Spot	2	Image 1	27	1000000018	1745
125		Spot	2	Image 1	27	1000000019	1746
130		Spot	2	Image 1	27	1000000021	1747
126		Spot	2	Image 1	27	1000000022	1748
116		Spot	2	Image 1	27	1000000023	1749
121		Spot	2	Image 1	27	1000000024	1750
117		Spot	2	Image 1	27	1000000025	1751
110		Spot	2	Image 1	27	1000000027	1752
117		Spot	2	Image 1	27	1000000028	1753
123		Spot	2	Image 1	27	1000000029	1754
121		Spot	2	Image 1	27	1000000030	1755
123		Spot	2	Image 1	27	1000000032	1756
118		Spot	2	Image 1	27	1000000033	1757
114		Spot	2	Image 1	27	1000000034	1758
117		Spot	2	Image 1	27	1000000036	1759
115		Spot	2	Image 1	27	1000000037	1760
132		Spot	2	Image 1	27	1000000038	1761
116		Spot	2	Image 1	27	1000000039	1762
122		Spot	2	Image 1	27	1000000040	1763
128		Spot	2	Image 1	27	1000000041	1764
159		Spot	2	Image 1	27	1000000042	1765
114		Spot	2	Image 1	27	1000000043	1766
111		Spot	2	Image 1	27	1000000044	1767
120		Spot	2	Image 1	27	1000000045	1768
214		Spot	2	Image 1	27	1000000046	1769
143		Spot	2	Image 1	27	1000000047	1770
208		Spot	2	Image 1	27	1000000048	1771
114		Spot	2	Image 1	27	1000000049	1772
137		Spot	2	Image 1	27	1000000050	1773
114		Spot	2	Image 1	27	1000000051	1774
115		Spot	2	Image 1	27	1000000052	1775
120		Spot	2	Image 1	27	1000000053	1776
117		Spot	2	Image 1	27	1000000054	1777
113		Spot	2	Image 1	27	1000000055	1778
119		Spot	2	Image 1	27	1000000056	1779
118		Spot	2	Image 1	27	1000000057	1780
114		Spot	2	Image 1	27	1000000058	1782
122		Spot	2	Image 1	27	1000000059	1783
114		Spot	2	Image 1	27	1000000060	1784
120		Spot	2	Image 1	27	1000000061	1785
117		Spot	2	Image 1	27	1000000062	1786
116		Spot	2	Image 1	27	1000000063	1787
117		Spot	2	Image 1	27	1000000069	1788
123		Spot	2	Image 1	27	1000000064	1789
112		Spot	2	Image 1	28	1000000001	1790
147		Spot	2	Image 1	28	1000000002	1791
159		Spot	2	Image 1	28	1000000003	1792
122		Spot	2	Image 1	28	1000000004	1794
138		Spot	2	Image 1	28	1000000005	1795
112		Spot	2	Image 1	28	1000000006	1796
123		Spot	2	Image 1	28	1000000020	1797
122		Spot	2	Image 1	28	1000000007	1798
111		Spot	2	Image 1	28	1000000008	1799
123		Spot	2	Image 1	28	1000000009	1800
119		Spot	2	Image 1	28	1000000068	1801
111		Spot	2	Image 1	28	1000000067	1802
121		Spot	2	Image 1	28	1000000010	1803
146		Spot	2	Image 1	28	1000000012	1804
205		Spot	2	Image 1	28	1000000013	1805
142		Spot	2	Image 1	28	1000000014	1806
175		Spot	2	Image 1	28	1000000015	1807
217		Spot	2	Image 1	28	1000000016	1808
112		Spot	2	Image 1	28	1000000017	1809
116		Spot	2	Image 1	28	1000000018	1810
135		Spot	2	Image 1	28	1000000019	1811
126		Spot	2	Image 1	28	1000000021	1812
114		Spot	2	Image 1	28	1000000022	1813
119		Spot	2	Image 1	28	1000000023	1814
121		Spot	2	Image 1	28	1000000024	1815
112		Spot	2	Image 1	28	1000000025	1816
119		Spot	2	Image 1	28	1000000027	1817
119		Spot	2	Image 1	28	1000000028	1818
129		Spot	2	Image 1	28	1000000029	1819
126		Spot	2	Image 1	28	1000000030	1820
131		Spot	2	Image 1	28	1000000031	1821
122		Spot	2	Image 1	28	1000000032	1822
110		Spot	2	Image 1	28	1000000033	1823
117		Spot	2	Image 1	28	1000000034	1824
118		Spot	2	Image 1	28	1000000035	1825
120		Spot	2	Image 1	28	1000000036	1826
124		Spot	2	Image 1	28	1000000037	1827
120		Spot	2	Image 1	28	1000000038	1828
115		Spot	2	Image 1	28	1000000039	1829
118		Spot	2	Image 1	28	1000000040	1830
120		Spot	2	Image 1	28	1000000041	1831
145		Spot	2	Image 1	28	1000000042	1832
108		Spot	2	Image 1	28	1000000043	1833
117		Spot	2	Image 1	28	1000000044	1834
115		Spot	2	Image 1	28	1000000045	1835
225		Spot	2	Image 1	28	1000000046	1836
153		Spot	2	Image 1	28	1000000047	1837
208		Spot	2	Image 1	28	1000000048	1838
111		Spot	2	Image 1	28	1000000049	1839
143		Spot	2	Image 1	28	1000000050	1840
129		Spot	2	Image 1	28	1000000051	1841
120		Spot	2	Image 1	28	1000000052	1842
117		Spot	2	Image 1	28	1000000053	1843
119		Spot	2	Image 1	28	1000000054	1844
114		Spot	2	Image 1	28	1000000055	1845
122		Spot	2	Image 1	28	1000000056	1846
119		Spot	2	Image 1	28	1000000057	1847
125		Spot	2	Image 1	28	1000000058	1848
112		Spot	2	Image 1	28	1000000059	1850
112		Spot	2	Image 1	28	1000000060	1851
118		Spot	2	Image 1	28	1000000061	1852
123		Spot	2	Image 1	28	1000000062	1853
115		Spot	2	Image 1	28	1000000063	1854
121		Spot	2	Image 1	28	1000000069	1855
128		Spot	2	Image 1	28	1000000064	1856
118		Spot	2	Image 1	29	1000000001	1857
138		Spot	2	Image 1	29	1000000002	1858
168		Spot	2	Image 1	29	1000000003	1859
132		Spot	2	Image 1	29	1000000005	1861
120		Spot	2	Image 1	29	1000000006	1862
119		Spot	2	Image 1	29	1000000020	1863
123		Spot	2	Image 1	29	1000000007	1864
113		Spot	2	Image 1	29	1000000008	1865
119		Spot	2	Image 1	29	1000000009	1866
117		Spot	2	Image 1	29	1000000068	1867
120		Spot	2	Image 1	29	1000000067	1868
115		Spot	2	Image 1	29	1000000010	1869
142		Spot	2	Image 1	29	1000000012	1870
199		Spot	2	Image 1	29	1000000013	1871
136		Spot	2	Image 1	29	1000000014	1872
168		Spot	2	Image 1	29	1000000015	1873
245		Spot	2	Image 1	29	1000000016	1874
121		Spot	2	Image 1	29	1000000017	1875
112		Spot	2	Image 1	29	1000000018	1876
125		Spot	2	Image 1	29	1000000019	1877
129		Spot	2	Image 1	29	1000000021	1878
120		Spot	2	Image 1	29	1000000022	1879
119		Spot	2	Image 1	29	1000000023	1880
120		Spot	2	Image 1	29	1000000024	1881
130		Spot	2	Image 1	29	1000000025	1882
130		Spot	2	Image 1	29	1000000070	1883
117		Spot	2	Image 1	29	1000000027	1884
123		Spot	2	Image 1	29	1000000028	1885
120		Spot	2	Image 1	29	1000000029	1886
133		Spot	2	Image 1	29	1000000030	1887
132		Spot	2	Image 1	29	1000000031	1888
120		Spot	2	Image 1	29	1000000032	1889
114		Spot	2	Image 1	29	1000000033	1890
122		Spot	2	Image 1	29	1000000034	1891
120		Spot	2	Image 1	29	1000000035	1892
118		Spot	2	Image 1	29	1000000036	1893
128		Spot	2	Image 1	29	1000000037	1894
125		Spot	2	Image 1	29	1000000038	1895
110		Spot	2	Image 1	29	1000000039	1896
123		Spot	2	Image 1	29	1000000040	1897
116		Spot	2	Image 1	29	1000000041	1898
147		Spot	2	Image 1	29	1000000042	1899
104		Spot	2	Image 1	29	1000000043	1900
107		Spot	2	Image 1	29	1000000044	1901
128		Spot	2	Image 1	29	1000000045	1902
221		Spot	2	Image 1	29	1000000046	1903
139		Spot	2	Image 1	29	1000000047	1904
215		Spot	2	Image 1	29	1000000048	1905
148		Spot	2	Image 1	29	1000000050	1906
115		Spot	2	Image 1	29	1000000051	1907
121		Spot	2	Image 1	29	1000000052	1908
115		Spot	2	Image 1	29	1000000053	1909
111		Spot	2	Image 1	29	1000000054	1910
119		Spot	2	Image 1	29	1000000055	1911
124		Spot	2	Image 1	29	1000000056	1912
127		Spot	2	Image 1	29	1000000057	1913
121		Spot	2	Image 1	29	1000000058	1915
134		Spot	2	Image 1	29	1000000059	1916
118		Spot	2	Image 1	29	1000000060	1917
125		Spot	2	Image 1	29	1000000061	1918
115		Spot	2	Image 1	29	1000000062	1919
108		Spot	2	Image 1	29	1000000063	1920
128		Spot	2	Image 1	29	1000000069	1921
114		Spot	2	Image 1	29	1000000064	1922
115		Spot	2	Image 1	30	1000000001	1923
158		Spot	2	Image 1	30	1000000002	1924
173		Spot	2	Image 1	30	1000000003	1925
129		Spot	2	Image 1	30	1000000005	1927
119		Spot	2	Image 1	30	1000000006	1928
119		Spot	2	Image 1	30	1000000020	1929
120		Spot	2	Image 1	30	1000000007	1930
114		Spot	2	Image 1	30	1000000008	1931
124		Spot	2	Image 1	30	1000000009	1932
117		Spot	2	Image 1	30	1000000068	1933
115		Spot	2	Image 1	30	1000000067	1934
113		Spot	2	Image 1	30	1000000010	1935
129		Spot	2	Image 1	30	1000000012	1936
198		Spot	2	Image 1	30	1000000013	1937
148		Spot	2	Image 1	30	1000000014	1938
159		Spot	2	Image 1	30	1000000015	1939
236		Spot	2	Image 1	30	1000000016	1940
117		Spot	2	Image 1	30	1000000017	1941
115		Spot	2	Image 1	30	1000000018	1942
123		Spot	2	Image 1	30	1000000019	1943
125		Spot	2	Image 1	30	1000000021	1944
118		Spot	2	Image 1	30	1000000022	1945
121		Spot	2	Image 1	30	1000000023	1946
120		Spot	2	Image 1	30	1000000024	1947
103		Spot	2	Image 1	30	1000000025	1948
144		Spot	2	Image 1	30	1000000070	1949
123		Spot	2	Image 1	30	1000000027	1950
114		Spot	2	Image 1	30	1000000028	1951
129		Spot	2	Image 1	30	1000000029	1952
116		Spot	2	Image 1	30	1000000030	1953
143		Spot	2	Image 1	30	1000000031	1954
125		Spot	2	Image 1	30	1000000032	1955
124		Spot	2	Image 1	30	1000000033	1956
116		Spot	2	Image 1	30	1000000034	1957
117		Spot	2	Image 1	30	1000000036	1958
136		Spot	2	Image 1	30	1000000037	1959
125		Spot	2	Image 1	30	1000000038	1960
114		Spot	2	Image 1	30	1000000039	1961
118		Spot	2	Image 1	30	1000000040	1962
118		Spot	2	Image 1	30	1000000041	1963
129		Spot	2	Image 1	30	1000000042	1964
96		Spot	2	Image 1	30	1000000043	1965
111		Spot	2	Image 1	30	1000000044	1966
118		Spot	2	Image 1	30	1000000045	1967
230		Spot	2	Image 1	30	1000000046	1968
133		Spot	2	Image 1	30	1000000047	1969
204		Spot	2	Image 1	30	1000000048	1970
120		Spot	2	Image 1	30	1000000049	1971
149		Spot	2	Image 1	30	1000000050	1972
122		Spot	2	Image 1	30	1000000051	1973
121		Spot	2	Image 1	30	1000000052	1974
124		Spot	2	Image 1	30	1000000053	1975
118		Spot	2	Image 1	30	1000000054	1976
114		Spot	2	Image 1	30	1000000055	1977
110		Spot	2	Image 1	30	1000000056	1978
124		Spot	2	Image 1	30	1000000071	1979
123		Spot	2	Image 1	30	1000000057	1980
126		Spot	2	Image 1	30	1000000058	1982
124		Spot	2	Image 1	30	1000000059	1983
108		Spot	2	Image 1	30	1000000060	1984
119		Spot	2	Image 1	30	1000000061	1985
120		Spot	2	Image 1	30	1000000062	1986
118		Spot	2	Image 1	30	1000000063	1987
115		Spot	2	Image 1	30	1000000064	1988
120		Spot	2	Image 1	31	1000000072	1989
143		Spot	2	Image 1	31	1000000002	1990
172		Spot	2	Image 1	31	1000000003	1991
154		Spot	2	Image 1	31	1000000005	1993
124		Spot	2	Image 1	31	1000000006	1994
124		Spot	2	Image 1	31	1000000020	1995
117		Spot	2	Image 1	31	1000000007	1996
115		Spot	2	Image 1	31	1000000008	1997
118		Spot	2	Image 1	31	1000000009	1998
118		Spot	2	Image 1	31	1000000068	1999
120		Spot	2	Image 1	31	1000000010	2000
139		Spot	2	Image 1	31	1000000012	2001
206		Spot	2	Image 1	31	1000000013	2002
141		Spot	2	Image 1	31	1000000014	2003
182		Spot	2	Image 1	31	1000000015	2004
227		Spot	2	Image 1	31	1000000016	2005
124		Spot	2	Image 1	31	1000000017	2006
127		Spot	2	Image 1	31	1000000019	2007
113		Spot	2	Image 1	31	1000000018	2008
126		Spot	2	Image 1	31	1000000021	2009
111		Spot	2	Image 1	31	1000000022	2010
119		Spot	2	Image 1	31	1000000023	2011
120		Spot	2	Image 1	31	1000000024	2012
121		Spot	2	Image 1	31	1000000025	2013
122		Spot	2	Image 1	31	1000000070	2014
115		Spot	2	Image 1	31	1000000027	2015
119		Spot	2	Image 1	31	1000000028	2016
122		Spot	2	Image 1	31	1000000029	2017
117		Spot	2	Image 1	31	1000000073	2018
123		Spot	2	Image 1	31	1000000030	2019
124		Spot	2	Image 1	31	1000000031	2020
121		Spot	2	Image 1	31	1000000032	2021
111		Spot	2	Image 1	31	1000000033	2022
103		Spot	2	Image 1	31	1000000034	2023
128		Spot	2	Image 1	31	1000000035	2024
111		Spot	2	Image 1	31	1000000036	2025
121		Spot	2	Image 1	31	1000000037	2026
134		Spot	2	Image 1	31	1000000038	2027
112		Spot	2	Image 1	31	1000000039	2028
114		Spot	2	Image 1	31	1000000040	2029
123		Spot	2	Image 1	31	1000000041	2030
145		Spot	2	Image 1	31	1000000042	2031
123		Spot	2	Image 1	31	1000000043	2032
115		Spot	2	Image 1	31	1000000044	2033
111		Spot	2	Image 1	31	1000000045	2034
206		Spot	2	Image 1	31	1000000046	2035
127		Spot	2	Image 1	31	1000000047	2036
219		Spot	2	Image 1	31	1000000048	2037
107		Spot	2	Image 1	31	1000000049	2038
137		Spot	2	Image 1	31	1000000050	2039
127		Spot	2	Image 1	31	1000000051	2040
113		Spot	2	Image 1	31	1000000052	2041
114		Spot	2	Image 1	31	1000000053	2042
114		Spot	2	Image 1	31	1000000054	2043
134		Spot	2	Image 1	31	1000000055	2044
129		Spot	2	Image 1	31	1000000056	2045
131		Spot	2	Image 1	31	1000000071	2046
119		Spot	2	Image 1	31	1000000057	2047
120		Spot	2	Image 1	31	1000000058	2049
106		Spot	2	Image 1	31	1000000059	2050
118		Spot	2	Image 1	31	1000000060	2051
114		Spot	2	Image 1	31	1000000061	2052
125		Spot	2	Image 1	31	1000000062	2053
124		Spot	2	Image 1	31	1000000063	2054
112		Spot	2	Image 1	31	1000000064	2055
120		Spot	2	Image 1	32	1000000001	2056
145		Spot	2	Image 1	32	1000000002	2057
158		Spot	2	Image 1	32	1000000003	2058
[truncated: 992 more rows]
