# Supplementary material for: Protocol for real-time monitoring of CD8+ T and myeloid cell behavior in human high-grade serous ovarian cancer slices
Source: STAR Protoc. 2024 Jun 2;5(2):103102. doi: 10.1016/j.xpro.2024.103102 (PMC11179100; doi:10.1016/j.xpro.2024.103102)
Supplement: Data S3. Files for testing the R script, quantification and statistical analysis step 2 [file mmc3.zip › Test files/Slice1_b/__Intensity_Center_Ch=3_Img=1.csv]

Intensity Center Ch=3 Img=1
====================
Intensity Center	Unit	Category	Channel	Image	Time	TrackID	ID
154		Spot	3	Image 1	1	1000000000	0
148		Spot	3	Image 1	1	1000000001	1
176		Spot	3	Image 1	1	1000000002	2
245		Spot	3	Image 1	1	1000000003	3
157		Spot	3	Image 1	1	1000000004	5
281		Spot	3	Image 1	1	1000000005	6
202		Spot	3	Image 1	1	1000000006	7
203		Spot	3	Image 1	1	1000000007	8
133		Spot	3	Image 1	1	1000000008	9
178		Spot	3	Image 1	1	1000000009	10
160		Spot	3	Image 1	1	1000000010	11
152		Spot	3	Image 1	1	1000000011	12
152		Spot	3	Image 1	1	1000000012	13
165		Spot	3	Image 1	1	1000000013	14
159		Spot	3	Image 1	1	1000000014	15
217		Spot	3	Image 1	1	1000000015	16
194		Spot	3	Image 1	1	1000000016	17
174		Spot	3	Image 1	1	1000000017	18
180		Spot	3	Image 1	1	1000000018	19
161		Spot	3	Image 1	1	1000000019	20
179		Spot	3	Image 1	1	1000000020	21
181		Spot	3	Image 1	1	1000000021	22
205		Spot	3	Image 1	1	1000000022	23
185		Spot	3	Image 1	1	1000000023	24
155		Spot	3	Image 1	1	1000000024	25
188		Spot	3	Image 1	1	1000000025	26
164		Spot	3	Image 1	1	1000000026	27
135		Spot	3	Image 1	1	1000000027	28
192		Spot	3	Image 1	1	1000000028	29
190		Spot	3	Image 1	1	1000000029	30
167		Spot	3	Image 1	1	1000000030	31
142		Spot	3	Image 1	1	1000000031	32
167		Spot	3	Image 1	1	1000000032	33
163		Spot	3	Image 1	1	1000000033	34
194		Spot	3	Image 1	1	1000000034	35
174		Spot	3	Image 1	1	1000000035	36
194		Spot	3	Image 1	1	1000000036	37
144		Spot	3	Image 1	1	1000000037	38
160		Spot	3	Image 1	1	1000000038	39
144		Spot	3	Image 1	1	1000000039	40
154		Spot	3	Image 1	1	1000000040	41
161		Spot	3	Image 1	1	1000000041	42
155		Spot	3	Image 1	1	1000000042	43
186		Spot	3	Image 1	1	1000000043	44
155		Spot	3	Image 1	1	1000000044	45
136		Spot	3	Image 1	1	1000000045	46
203		Spot	3	Image 1	1	1000000046	47
253		Spot	3	Image 1	1	1000000047	48
260		Spot	3	Image 1	1	1000000048	49
153		Spot	3	Image 1	1	1000000049	50
228		Spot	3	Image 1	1	1000000050	51
185		Spot	3	Image 1	1	1000000051	52
175		Spot	3	Image 1	1	1000000052	53
132		Spot	3	Image 1	1	1000000053	54
171		Spot	3	Image 1	1	1000000054	55
152		Spot	3	Image 1	1	1000000055	56
117		Spot	3	Image 1	1	1000000056	57
151		Spot	3	Image 1	1	1000000057	58
161		Spot	3	Image 1	1	1000000058	59
200		Spot	3	Image 1	1	1000000059	61
174		Spot	3	Image 1	1	1000000060	62
140		Spot	3	Image 1	1	1000000061	63
175		Spot	3	Image 1	1	1000000062	64
201		Spot	3	Image 1	1	1000000063	65
131		Spot	3	Image 1	1	1000000064	66
151		Spot	3	Image 1	2	1000000000	67
146		Spot	3	Image 1	2	1000000001	68
139		Spot	3	Image 1	2	1000000002	69
239		Spot	3	Image 1	2	1000000003	70
164		Spot	3	Image 1	2	1000000004	72
216		Spot	3	Image 1	2	1000000005	73
181		Spot	3	Image 1	2	1000000006	74
172		Spot	3	Image 1	2	1000000007	75
140		Spot	3	Image 1	2	1000000008	76
168		Spot	3	Image 1	2	1000000009	77
179		Spot	3	Image 1	2	1000000065	78
163		Spot	3	Image 1	2	1000000010	79
166		Spot	3	Image 1	2	1000000011	80
152		Spot	3	Image 1	2	1000000012	81
162		Spot	3	Image 1	2	1000000013	82
181		Spot	3	Image 1	2	1000000014	83
233		Spot	3	Image 1	2	1000000015	84
237		Spot	3	Image 1	2	1000000016	85
150		Spot	3	Image 1	2	1000000017	86
164		Spot	3	Image 1	2	1000000018	87
174		Spot	3	Image 1	2	1000000019	88
167		Spot	3	Image 1	2	1000000020	89
155		Spot	3	Image 1	2	1000000021	90
187		Spot	3	Image 1	2	1000000022	91
172		Spot	3	Image 1	2	1000000023	92
166		Spot	3	Image 1	2	1000000024	93
164		Spot	3	Image 1	2	1000000025	94
180		Spot	3	Image 1	2	1000000026	95
138		Spot	3	Image 1	2	1000000027	96
182		Spot	3	Image 1	2	1000000028	97
162		Spot	3	Image 1	2	1000000029	98
174		Spot	3	Image 1	2	1000000030	99
173		Spot	3	Image 1	2	1000000031	100
180		Spot	3	Image 1	2	1000000032	101
157		Spot	3	Image 1	2	1000000033	102
173		Spot	3	Image 1	2	1000000034	103
153		Spot	3	Image 1	2	1000000035	104
190		Spot	3	Image 1	2	1000000036	105
162		Spot	3	Image 1	2	1000000037	106
208		Spot	3	Image 1	2	1000000038	107
159		Spot	3	Image 1	2	1000000039	108
165		Spot	3	Image 1	2	1000000040	109
163		Spot	3	Image 1	2	1000000041	110
176		Spot	3	Image 1	2	1000000042	111
160		Spot	3	Image 1	2	1000000043	112
149		Spot	3	Image 1	2	1000000044	113
144		Spot	3	Image 1	2	1000000045	114
225		Spot	3	Image 1	2	1000000046	115
276		Spot	3	Image 1	2	1000000047	116
311		Spot	3	Image 1	2	1000000048	117
174		Spot	3	Image 1	2	1000000049	118
195		Spot	3	Image 1	2	1000000050	119
209		Spot	3	Image 1	2	1000000051	120
182		Spot	3	Image 1	2	1000000052	121
156		Spot	3	Image 1	2	1000000053	122
173		Spot	3	Image 1	2	1000000054	123
163		Spot	3	Image 1	2	1000000055	124
160		Spot	3	Image 1	2	1000000056	125
167		Spot	3	Image 1	2	1000000057	126
173		Spot	3	Image 1	2	1000000058	128
163		Spot	3	Image 1	2	1000000059	129
159		Spot	3	Image 1	2	1000000060	130
137		Spot	3	Image 1	2	1000000061	131
150		Spot	3	Image 1	2	1000000062	132
193		Spot	3	Image 1	2	1000000063	133
174		Spot	3	Image 1	2	1000000064	134
150		Spot	3	Image 1	3	1000000000	135
163		Spot	3	Image 1	3	1000000002	136
164		Spot	3	Image 1	3	1000000004	138
251		Spot	3	Image 1	3	1000000005	139
202		Spot	3	Image 1	3	1000000006	140
169		Spot	3	Image 1	3	1000000007	141
160		Spot	3	Image 1	3	1000000008	142
170		Spot	3	Image 1	3	1000000009	143
183		Spot	3	Image 1	3	1000000065	144
154		Spot	3	Image 1	3	1000000010	145
155		Spot	3	Image 1	3	1000000011	146
167		Spot	3	Image 1	3	1000000012	147
256		Spot	3	Image 1	3	1000000003	148
190		Spot	3	Image 1	3	1000000013	149
166		Spot	3	Image 1	3	1000000014	150
225		Spot	3	Image 1	3	1000000015	151
197		Spot	3	Image 1	3	1000000016	152
188		Spot	3	Image 1	3	1000000017	153
147		Spot	3	Image 1	3	1000000018	154
175		Spot	3	Image 1	3	1000000019	155
156		Spot	3	Image 1	3	1000000020	156
206		Spot	3	Image 1	3	1000000021	157
186		Spot	3	Image 1	3	1000000022	158
172		Spot	3	Image 1	3	1000000023	159
173		Spot	3	Image 1	3	1000000024	160
160		Spot	3	Image 1	3	1000000025	161
175		Spot	3	Image 1	3	1000000026	162
152		Spot	3	Image 1	3	1000000027	163
185		Spot	3	Image 1	3	1000000028	164
155		Spot	3	Image 1	3	1000000029	165
169		Spot	3	Image 1	3	1000000030	166
182		Spot	3	Image 1	3	1000000031	167
175		Spot	3	Image 1	3	1000000032	168
155		Spot	3	Image 1	3	1000000033	169
162		Spot	3	Image 1	3	1000000034	170
169		Spot	3	Image 1	3	1000000035	171
183		Spot	3	Image 1	3	1000000036	172
160		Spot	3	Image 1	3	1000000037	173
220		Spot	3	Image 1	3	1000000038	174
159		Spot	3	Image 1	3	1000000039	175
192		Spot	3	Image 1	3	1000000040	176
176		Spot	3	Image 1	3	1000000041	177
149		Spot	3	Image 1	3	1000000042	178
164		Spot	3	Image 1	3	1000000043	179
152		Spot	3	Image 1	3	1000000044	180
148		Spot	3	Image 1	3	1000000045	181
219		Spot	3	Image 1	3	1000000046	182
302		Spot	3	Image 1	3	1000000047	183
297		Spot	3	Image 1	3	1000000048	184
154		Spot	3	Image 1	3	1000000049	185
197		Spot	3	Image 1	3	1000000050	186
190		Spot	3	Image 1	3	1000000051	187
169		Spot	3	Image 1	3	1000000052	188
160		Spot	3	Image 1	3	1000000053	189
170		Spot	3	Image 1	3	1000000054	190
176		Spot	3	Image 1	3	1000000055	191
135		Spot	3	Image 1	3	1000000056	192
160		Spot	3	Image 1	3	1000000057	194
151		Spot	3	Image 1	3	1000000058	195
178		Spot	3	Image 1	3	1000000059	196
176		Spot	3	Image 1	3	1000000060	197
142		Spot	3	Image 1	3	1000000061	198
169		Spot	3	Image 1	3	1000000062	199
169		Spot	3	Image 1	3	1000000063	200
139		Spot	3	Image 1	3	1000000064	201
143		Spot	3	Image 1	4	1000000001	202
151		Spot	3	Image 1	4	1000000002	203
153		Spot	3	Image 1	4	1000000004	205
224		Spot	3	Image 1	4	1000000005	206
188		Spot	3	Image 1	4	1000000006	207
160		Spot	3	Image 1	4	1000000007	208
159		Spot	3	Image 1	4	1000000008	209
159		Spot	3	Image 1	4	1000000009	210
171		Spot	3	Image 1	4	1000000065	211
159		Spot	3	Image 1	4	1000000010	212
145		Spot	3	Image 1	4	1000000011	213
160		Spot	3	Image 1	4	1000000012	214
238		Spot	3	Image 1	4	1000000003	215
197		Spot	3	Image 1	4	1000000013	216
174		Spot	3	Image 1	4	1000000014	217
231		Spot	3	Image 1	4	1000000015	218
192		Spot	3	Image 1	4	1000000016	219
192		Spot	3	Image 1	4	1000000017	220
154		Spot	3	Image 1	4	1000000018	221
148		Spot	3	Image 1	4	1000000019	222
168		Spot	3	Image 1	4	1000000020	223
179		Spot	3	Image 1	4	1000000021	224
217		Spot	3	Image 1	4	1000000022	225
154		Spot	3	Image 1	4	1000000023	226
148		Spot	3	Image 1	4	1000000024	227
165		Spot	3	Image 1	4	1000000025	228
180		Spot	3	Image 1	4	1000000026	229
138		Spot	3	Image 1	4	1000000027	230
164		Spot	3	Image 1	4	1000000028	231
169		Spot	3	Image 1	4	1000000029	232
172		Spot	3	Image 1	4	1000000030	233
168		Spot	3	Image 1	4	1000000032	234
156		Spot	3	Image 1	4	1000000033	235
168		Spot	3	Image 1	4	1000000034	236
165		Spot	3	Image 1	4	1000000035	237
170		Spot	3	Image 1	4	1000000036	238
152		Spot	3	Image 1	4	1000000037	239
206		Spot	3	Image 1	4	1000000038	240
171		Spot	3	Image 1	4	1000000039	241
189		Spot	3	Image 1	4	1000000040	242
164		Spot	3	Image 1	4	1000000041	243
144		Spot	3	Image 1	4	1000000042	244
179		Spot	3	Image 1	4	1000000043	245
159		Spot	3	Image 1	4	1000000044	246
151		Spot	3	Image 1	4	1000000045	247
243		Spot	3	Image 1	4	1000000046	248
276		Spot	3	Image 1	4	1000000047	249
307		Spot	3	Image 1	4	1000000048	250
161		Spot	3	Image 1	4	1000000049	251
192		Spot	3	Image 1	4	1000000050	252
176		Spot	3	Image 1	4	1000000051	253
202		Spot	3	Image 1	4	1000000052	254
167		Spot	3	Image 1	4	1000000053	255
165		Spot	3	Image 1	4	1000000054	256
177		Spot	3	Image 1	4	1000000055	257
145		Spot	3	Image 1	4	1000000056	258
168		Spot	3	Image 1	4	1000000057	259
154		Spot	3	Image 1	4	1000000058	260
182		Spot	3	Image 1	4	1000000059	262
166		Spot	3	Image 1	4	1000000060	263
130		Spot	3	Image 1	4	1000000061	264
151		Spot	3	Image 1	4	1000000062	265
179		Spot	3	Image 1	4	1000000063	266
152		Spot	3	Image 1	4	1000000064	267
139		Spot	3	Image 1	5	1000000000	268
147		Spot	3	Image 1	5	1000000002	269
154		Spot	3	Image 1	5	1000000004	271
225		Spot	3	Image 1	5	1000000005	272
187		Spot	3	Image 1	5	1000000006	273
174		Spot	3	Image 1	5	1000000020	274
190		Spot	3	Image 1	5	1000000007	275
166		Spot	3	Image 1	5	1000000008	276
151		Spot	3	Image 1	5	1000000009	277
158		Spot	3	Image 1	5	1000000065	278
147		Spot	3	Image 1	5	1000000010	279
157		Spot	3	Image 1	5	1000000011	280
135		Spot	3	Image 1	5	1000000012	281
231		Spot	3	Image 1	5	1000000003	282
187		Spot	3	Image 1	5	1000000013	283
167		Spot	3	Image 1	5	1000000014	284
226		Spot	3	Image 1	5	1000000015	285
211		Spot	3	Image 1	5	1000000016	286
189		Spot	3	Image 1	5	1000000017	287
153		Spot	3	Image 1	5	1000000018	288
162		Spot	3	Image 1	5	1000000019	289
202		Spot	3	Image 1	5	1000000021	290
186		Spot	3	Image 1	5	1000000022	291
161		Spot	3	Image 1	5	1000000023	292
161		Spot	3	Image 1	5	1000000024	293
166		Spot	3	Image 1	5	1000000025	294
164		Spot	3	Image 1	5	1000000026	295
155		Spot	3	Image 1	5	1000000027	296
186		Spot	3	Image 1	5	1000000028	297
171		Spot	3	Image 1	5	1000000029	298
187		Spot	3	Image 1	5	1000000030	299
182		Spot	3	Image 1	5	1000000031	300
169		Spot	3	Image 1	5	1000000032	301
183		Spot	3	Image 1	5	1000000033	302
171		Spot	3	Image 1	5	1000000035	303
181		Spot	3	Image 1	5	1000000034	304
175		Spot	3	Image 1	5	1000000036	305
176		Spot	3	Image 1	5	1000000037	306
215		Spot	3	Image 1	5	1000000038	307
159		Spot	3	Image 1	5	1000000039	308
178		Spot	3	Image 1	5	1000000040	309
165		Spot	3	Image 1	5	1000000041	310
152		Spot	3	Image 1	5	1000000042	311
172		Spot	3	Image 1	5	1000000043	312
155		Spot	3	Image 1	5	1000000044	313
147		Spot	3	Image 1	5	1000000045	314
239		Spot	3	Image 1	5	1000000046	315
273		Spot	3	Image 1	5	1000000047	316
295		Spot	3	Image 1	5	1000000048	317
166		Spot	3	Image 1	5	1000000049	318
193		Spot	3	Image 1	5	1000000050	319
169		Spot	3	Image 1	5	1000000051	320
192		Spot	3	Image 1	5	1000000052	321
152		Spot	3	Image 1	5	1000000053	322
172		Spot	3	Image 1	5	1000000054	323
182		Spot	3	Image 1	5	1000000055	324
139		Spot	3	Image 1	5	1000000056	325
150		Spot	3	Image 1	5	1000000057	326
165		Spot	3	Image 1	5	1000000058	327
181		Spot	3	Image 1	5	1000000059	329
172		Spot	3	Image 1	5	1000000060	330
133		Spot	3	Image 1	5	1000000061	331
155		Spot	3	Image 1	5	1000000062	332
194		Spot	3	Image 1	5	1000000063	333
145		Spot	3	Image 1	5	1000000064	334
147		Spot	3	Image 1	6	1000000002	335
169		Spot	3	Image 1	6	1000000004	337
230		Spot	3	Image 1	6	1000000005	338
187		Spot	3	Image 1	6	1000000006	339
174		Spot	3	Image 1	6	1000000007	340
171		Spot	3	Image 1	6	1000000008	341
175		Spot	3	Image 1	6	1000000009	342
144		Spot	3	Image 1	6	1000000010	343
188		Spot	3	Image 1	6	1000000012	344
221		Spot	3	Image 1	6	1000000003	345
180		Spot	3	Image 1	6	1000000013	346
196		Spot	3	Image 1	6	1000000014	347
223		Spot	3	Image 1	6	1000000015	348
242		Spot	3	Image 1	6	1000000016	349
179		Spot	3	Image 1	6	1000000017	350
162		Spot	3	Image 1	6	1000000018	351
166		Spot	3	Image 1	6	1000000019	352
188		Spot	3	Image 1	6	1000000020	353
186		Spot	3	Image 1	6	1000000021	354
192		Spot	3	Image 1	6	1000000022	355
186		Spot	3	Image 1	6	1000000023	356
169		Spot	3	Image 1	6	1000000024	357
166		Spot	3	Image 1	6	1000000025	358
171		Spot	3	Image 1	6	1000000026	359
151		Spot	3	Image 1	6	1000000027	360
171		Spot	3	Image 1	6	1000000028	361
158		Spot	3	Image 1	6	1000000029	362
172		Spot	3	Image 1	6	1000000030	363
184		Spot	3	Image 1	6	1000000031	364
180		Spot	3	Image 1	6	1000000032	365
173		Spot	3	Image 1	6	1000000033	366
192		Spot	3	Image 1	6	1000000034	367
160		Spot	3	Image 1	6	1000000035	368
168		Spot	3	Image 1	6	1000000036	369
157		Spot	3	Image 1	6	1000000037	370
221		Spot	3	Image 1	6	1000000038	371
149		Spot	3	Image 1	6	1000000039	372
180		Spot	3	Image 1	6	1000000040	373
160		Spot	3	Image 1	6	1000000041	374
161		Spot	3	Image 1	6	1000000042	375
163		Spot	3	Image 1	6	1000000043	376
158		Spot	3	Image 1	6	1000000044	377
138		Spot	3	Image 1	6	1000000045	378
234		Spot	3	Image 1	6	1000000046	379
260		Spot	3	Image 1	6	1000000047	380
315		Spot	3	Image 1	6	1000000048	381
156		Spot	3	Image 1	6	1000000049	382
186		Spot	3	Image 1	6	1000000050	383
187		Spot	3	Image 1	6	1000000051	384
175		Spot	3	Image 1	6	1000000052	385
147		Spot	3	Image 1	6	1000000053	386
154		Spot	3	Image 1	6	1000000054	387
156		Spot	3	Image 1	6	1000000055	388
133		Spot	3	Image 1	6	1000000056	389
156		Spot	3	Image 1	6	1000000057	390
152		Spot	3	Image 1	6	1000000058	392
171		Spot	3	Image 1	6	1000000059	393
161		Spot	3	Image 1	6	1000000060	394
138		Spot	3	Image 1	6	1000000061	395
153		Spot	3	Image 1	6	1000000062	396
187		Spot	3	Image 1	6	1000000063	397
139		Spot	3	Image 1	6	1000000064	398
151		Spot	3	Image 1	7	1000000000	399
163		Spot	3	Image 1	7	1000000001	400
146		Spot	3	Image 1	7	1000000002	401
244		Spot	3	Image 1	7	1000000003	402
163		Spot	3	Image 1	7	1000000004	404
214		Spot	3	Image 1	7	1000000005	405
179		Spot	3	Image 1	7	1000000006	406
184		Spot	3	Image 1	7	1000000020	407
164		Spot	3	Image 1	7	1000000007	408
148		Spot	3	Image 1	7	1000000008	409
188		Spot	3	Image 1	7	1000000009	410
156		Spot	3	Image 1	7	1000000065	411
153		Spot	3	Image 1	7	1000000010	412
175		Spot	3	Image 1	7	1000000012	413
189		Spot	3	Image 1	7	1000000013	414
173		Spot	3	Image 1	7	1000000014	415
214		Spot	3	Image 1	7	1000000015	416
222		Spot	3	Image 1	7	1000000016	417
185		Spot	3	Image 1	7	1000000017	418
161		Spot	3	Image 1	7	1000000018	419
178		Spot	3	Image 1	7	1000000019	420
196		Spot	3	Image 1	7	1000000021	421
185		Spot	3	Image 1	7	1000000022	422
161		Spot	3	Image 1	7	1000000023	423
161		Spot	3	Image 1	7	1000000024	424
176		Spot	3	Image 1	7	1000000025	425
170		Spot	3	Image 1	7	1000000026	426
149		Spot	3	Image 1	7	1000000027	427
183		Spot	3	Image 1	7	1000000028	428
187		Spot	3	Image 1	7	1000000029	429
173		Spot	3	Image 1	7	1000000030	430
191		Spot	3	Image 1	7	1000000031	431
185		Spot	3	Image 1	7	1000000032	432
169		Spot	3	Image 1	7	1000000033	433
165		Spot	3	Image 1	7	1000000034	434
168		Spot	3	Image 1	7	1000000035	435
172		Spot	3	Image 1	7	1000000036	436
168		Spot	3	Image 1	7	1000000037	437
204		Spot	3	Image 1	7	1000000038	438
153		Spot	3	Image 1	7	1000000039	439
194		Spot	3	Image 1	7	1000000040	440
183		Spot	3	Image 1	7	1000000041	441
154		Spot	3	Image 1	7	1000000042	442
157		Spot	3	Image 1	7	1000000043	443
147		Spot	3	Image 1	7	1000000044	444
156		Spot	3	Image 1	7	1000000045	445
215		Spot	3	Image 1	7	1000000046	446
267		Spot	3	Image 1	7	1000000047	447
298		Spot	3	Image 1	7	1000000048	448
155		Spot	3	Image 1	7	1000000049	449
188		Spot	3	Image 1	7	1000000050	450
159		Spot	3	Image 1	7	1000000051	451
177		Spot	3	Image 1	7	1000000052	452
157		Spot	3	Image 1	7	1000000053	453
181		Spot	3	Image 1	7	1000000054	454
173		Spot	3	Image 1	7	1000000055	455
132		Spot	3	Image 1	7	1000000056	456
166		Spot	3	Image 1	7	1000000057	457
148		Spot	3	Image 1	7	1000000058	459
177		Spot	3	Image 1	7	1000000059	460
169		Spot	3	Image 1	7	1000000060	461
140		Spot	3	Image 1	7	1000000061	462
154		Spot	3	Image 1	7	1000000062	463
165		Spot	3	Image 1	7	1000000063	464
140		Spot	3	Image 1	7	1000000064	465
148		Spot	3	Image 1	8	1000000000	466
146		Spot	3	Image 1	8	1000000002	467
290		Spot	3	Image 1	8	1000000003	468
154		Spot	3	Image 1	8	1000000004	470
236		Spot	3	Image 1	8	1000000005	471
193		Spot	3	Image 1	8	1000000006	472
177		Spot	3	Image 1	8	1000000020	473
160		Spot	3	Image 1	8	1000000007	474
169		Spot	3	Image 1	8	1000000008	475
169		Spot	3	Image 1	8	1000000009	476
167		Spot	3	Image 1	8	1000000065	477
162		Spot	3	Image 1	8	1000000010	478
159		Spot	3	Image 1	8	1000000011	479
167		Spot	3	Image 1	8	1000000012	480
173		Spot	3	Image 1	8	1000000013	481
178		Spot	3	Image 1	8	1000000014	482
235		Spot	3	Image 1	8	1000000015	483
215		Spot	3	Image 1	8	1000000016	484
166		Spot	3	Image 1	8	1000000017	485
159		Spot	3	Image 1	8	1000000018	486
171		Spot	3	Image 1	8	1000000019	487
193		Spot	3	Image 1	8	1000000021	488
190		Spot	3	Image 1	8	1000000022	489
166		Spot	3	Image 1	8	1000000023	490
170		Spot	3	Image 1	8	1000000024	491
157		Spot	3	Image 1	8	1000000025	492
169		Spot	3	Image 1	8	1000000026	493
161		Spot	3	Image 1	8	1000000027	494
158		Spot	3	Image 1	8	1000000028	495
166		Spot	3	Image 1	8	1000000029	496
166		Spot	3	Image 1	8	1000000030	497
180		Spot	3	Image 1	8	1000000031	498
179		Spot	3	Image 1	8	1000000032	499
162		Spot	3	Image 1	8	1000000033	500
161		Spot	3	Image 1	8	1000000034	501
158		Spot	3	Image 1	8	1000000035	502
187		Spot	3	Image 1	8	1000000036	503
163		Spot	3	Image 1	8	1000000037	504
211		Spot	3	Image 1	8	1000000038	505
168		Spot	3	Image 1	8	1000000039	506
191		Spot	3	Image 1	8	1000000040	507
173		Spot	3	Image 1	8	1000000041	508
147		Spot	3	Image 1	8	1000000042	509
152		Spot	3	Image 1	8	1000000043	510
164		Spot	3	Image 1	8	1000000044	511
158		Spot	3	Image 1	8	1000000045	512
238		Spot	3	Image 1	8	1000000046	513
294		Spot	3	Image 1	8	1000000047	514
302		Spot	3	Image 1	8	1000000048	515
150		Spot	3	Image 1	8	1000000049	516
191		Spot	3	Image 1	8	1000000050	517
170		Spot	3	Image 1	8	1000000051	518
178		Spot	3	Image 1	8	1000000052	519
156		Spot	3	Image 1	8	1000000053	520
171		Spot	3	Image 1	8	1000000054	521
177		Spot	3	Image 1	8	1000000055	522
158		Spot	3	Image 1	8	1000000056	523
153		Spot	3	Image 1	8	1000000057	524
157		Spot	3	Image 1	8	1000000058	526
178		Spot	3	Image 1	8	1000000059	527
172		Spot	3	Image 1	8	1000000060	528
131		Spot	3	Image 1	8	1000000061	529
149		Spot	3	Image 1	8	1000000062	530
158		Spot	3	Image 1	8	1000000063	531
142		Spot	3	Image 1	8	1000000064	532
168		Spot	3	Image 1	9	1000000000	533
152		Spot	3	Image 1	9	1000000002	534
162		Spot	3	Image 1	9	1000000004	536
246		Spot	3	Image 1	9	1000000005	537
200		Spot	3	Image 1	9	1000000006	538
166		Spot	3	Image 1	9	1000000020	539
156		Spot	3	Image 1	9	1000000007	540
147		Spot	3	Image 1	9	1000000008	541
151		Spot	3	Image 1	9	1000000009	542
179		Spot	3	Image 1	9	1000000065	543
167		Spot	3	Image 1	9	1000000010	544
149		Spot	3	Image 1	9	1000000011	545
171		Spot	3	Image 1	9	1000000012	546
290		Spot	3	Image 1	9	1000000003	547
200		Spot	3	Image 1	9	1000000013	548
184		Spot	3	Image 1	9	1000000014	549
216		Spot	3	Image 1	9	1000000015	550
232		Spot	3	Image 1	9	1000000016	551
181		Spot	3	Image 1	9	1000000017	552
184		Spot	3	Image 1	9	1000000019	553
155		Spot	3	Image 1	9	1000000018	554
199		Spot	3	Image 1	9	1000000021	555
191		Spot	3	Image 1	9	1000000022	556
164		Spot	3	Image 1	9	1000000023	557
164		Spot	3	Image 1	9	1000000024	558
172		Spot	3	Image 1	9	1000000025	559
184		Spot	3	Image 1	9	1000000026	560
143		Spot	3	Image 1	9	1000000027	561
179		Spot	3	Image 1	9	1000000028	562
181		Spot	3	Image 1	9	1000000029	563
180		Spot	3	Image 1	9	1000000030	564
159		Spot	3	Image 1	9	1000000031	565
187		Spot	3	Image 1	9	1000000032	566
166		Spot	3	Image 1	9	1000000033	567
165		Spot	3	Image 1	9	1000000034	568
177		Spot	3	Image 1	9	1000000035	569
179		Spot	3	Image 1	9	1000000036	570
174		Spot	3	Image 1	9	1000000037	571
203		Spot	3	Image 1	9	1000000038	572
148		Spot	3	Image 1	9	1000000039	573
193		Spot	3	Image 1	9	1000000040	574
175		Spot	3	Image 1	9	1000000041	575
146		Spot	3	Image 1	9	1000000042	576
171		Spot	3	Image 1	9	1000000043	577
144		Spot	3	Image 1	9	1000000044	578
158		Spot	3	Image 1	9	1000000045	579
237		Spot	3	Image 1	9	1000000046	580
271		Spot	3	Image 1	9	1000000047	581
315		Spot	3	Image 1	9	1000000048	582
147		Spot	3	Image 1	9	1000000049	583
193		Spot	3	Image 1	9	1000000050	584
176		Spot	3	Image 1	9	1000000051	585
185		Spot	3	Image 1	9	1000000052	586
158		Spot	3	Image 1	9	1000000053	587
167		Spot	3	Image 1	9	1000000054	588
165		Spot	3	Image 1	9	1000000055	589
149		Spot	3	Image 1	9	1000000056	590
170		Spot	3	Image 1	9	1000000057	592
166		Spot	3	Image 1	9	1000000058	593
190		Spot	3	Image 1	9	1000000059	594
172		Spot	3	Image 1	9	1000000060	595
153		Spot	3	Image 1	9	1000000061	596
165		Spot	3	Image 1	9	1000000062	597
176		Spot	3	Image 1	9	1000000063	598
157		Spot	3	Image 1	9	1000000064	599
170		Spot	3	Image 1	10	1000000000	600
151		Spot	3	Image 1	10	1000000001	601
149		Spot	3	Image 1	10	1000000002	602
156		Spot	3	Image 1	10	1000000004	604
250		Spot	3	Image 1	10	1000000005	605
182		Spot	3	Image 1	10	1000000006	606
174		Spot	3	Image 1	10	1000000020	607
179		Spot	3	Image 1	10	1000000007	608
138		Spot	3	Image 1	10	1000000008	609
180		Spot	3	Image 1	10	1000000009	610
194		Spot	3	Image 1	10	1000000065	611
135		Spot	3	Image 1	10	1000000010	612
166		Spot	3	Image 1	10	1000000012	613
255		Spot	3	Image 1	10	1000000003	614
171		Spot	3	Image 1	10	1000000013	615
173		Spot	3	Image 1	10	1000000014	616
238		Spot	3	Image 1	10	1000000016	617
187		Spot	3	Image 1	10	1000000017	618
173		Spot	3	Image 1	10	1000000018	619
167		Spot	3	Image 1	10	1000000019	620
191		Spot	3	Image 1	10	1000000021	621
204		Spot	3	Image 1	10	1000000022	622
190		Spot	3	Image 1	10	1000000023	623
164		Spot	3	Image 1	10	1000000024	624
178		Spot	3	Image 1	10	1000000025	625
176		Spot	3	Image 1	10	1000000026	626
154		Spot	3	Image 1	10	1000000027	627
174		Spot	3	Image 1	10	1000000028	628
168		Spot	3	Image 1	10	1000000029	629
144		Spot	3	Image 1	10	1000000030	630
169		Spot	3	Image 1	10	1000000031	631
148		Spot	3	Image 1	10	1000000032	632
171		Spot	3	Image 1	10	1000000033	633
162		Spot	3	Image 1	10	1000000034	634
168		Spot	3	Image 1	10	1000000035	635
209		Spot	3	Image 1	10	1000000036	636
184		Spot	3	Image 1	10	1000000037	637
215		Spot	3	Image 1	10	1000000038	638
149		Spot	3	Image 1	10	1000000039	639
185		Spot	3	Image 1	10	1000000040	640
170		Spot	3	Image 1	10	1000000041	641
151		Spot	3	Image 1	10	1000000042	642
163		Spot	3	Image 1	10	1000000043	643
150		Spot	3	Image 1	10	1000000044	644
152		Spot	3	Image 1	10	1000000045	645
213		Spot	3	Image 1	10	1000000046	646
302		Spot	3	Image 1	10	1000000047	647
297		Spot	3	Image 1	10	1000000048	648
176		Spot	3	Image 1	10	1000000049	649
230		Spot	3	Image 1	10	1000000050	650
167		Spot	3	Image 1	10	1000000051	651
186		Spot	3	Image 1	10	1000000052	652
164		Spot	3	Image 1	10	1000000053	653
177		Spot	3	Image 1	10	1000000054	654
173		Spot	3	Image 1	10	1000000055	655
132		Spot	3	Image 1	10	1000000056	656
160		Spot	3	Image 1	10	1000000057	657
152		Spot	3	Image 1	10	1000000058	658
175		Spot	3	Image 1	10	1000000059	660
155		Spot	3	Image 1	10	1000000060	661
132		Spot	3	Image 1	10	1000000061	662
145		Spot	3	Image 1	10	1000000062	663
142		Spot	3	Image 1	10	1000000063	664
142		Spot	3	Image 1	10	1000000064	665
140		Spot	3	Image 1	11	1000000000	666
151		Spot	3	Image 1	11	1000000001	667
148		Spot	3	Image 1	11	1000000002	668
152		Spot	3	Image 1	11	1000000004	670
264		Spot	3	Image 1	11	1000000005	671
217		Spot	3	Image 1	11	1000000006	672
172		Spot	3	Image 1	11	1000000020	673
182		Spot	3	Image 1	11	1000000007	674
151		Spot	3	Image 1	11	1000000008	675
152		Spot	3	Image 1	11	1000000009	676
147		Spot	3	Image 1	11	1000000010	677
155		Spot	3	Image 1	11	1000000011	678
182		Spot	3	Image 1	11	1000000012	679
234		Spot	3	Image 1	11	1000000003	680
208		Spot	3	Image 1	11	1000000013	681
193		Spot	3	Image 1	11	1000000014	682
197		Spot	3	Image 1	11	1000000015	683
230		Spot	3	Image 1	11	1000000016	684
192		Spot	3	Image 1	11	1000000017	685
173		Spot	3	Image 1	11	1000000018	686
174		Spot	3	Image 1	11	1000000019	687
215		Spot	3	Image 1	11	1000000021	688
180		Spot	3	Image 1	11	1000000022	689
164		Spot	3	Image 1	11	1000000023	690
162		Spot	3	Image 1	11	1000000024	691
163		Spot	3	Image 1	11	1000000025	692
162		Spot	3	Image 1	11	1000000026	693
141		Spot	3	Image 1	11	1000000027	694
152		Spot	3	Image 1	11	1000000028	695
168		Spot	3	Image 1	11	1000000029	696
190		Spot	3	Image 1	11	1000000030	697
180		Spot	3	Image 1	11	1000000033	698
164		Spot	3	Image 1	11	1000000032	699
174		Spot	3	Image 1	11	1000000034	700
180		Spot	3	Image 1	11	1000000035	701
176		Spot	3	Image 1	11	1000000036	702
138		Spot	3	Image 1	11	1000000037	703
218		Spot	3	Image 1	11	1000000038	704
147		Spot	3	Image 1	11	1000000039	705
196		Spot	3	Image 1	11	1000000040	706
159		Spot	3	Image 1	11	1000000041	707
138		Spot	3	Image 1	11	1000000042	708
169		Spot	3	Image 1	11	1000000043	709
140		Spot	3	Image 1	11	1000000044	710
156		Spot	3	Image 1	11	1000000045	711
231		Spot	3	Image 1	11	1000000046	712
274		Spot	3	Image 1	11	1000000047	713
287		Spot	3	Image 1	11	1000000048	714
146		Spot	3	Image 1	11	1000000049	715
204		Spot	3	Image 1	11	1000000050	716
153		Spot	3	Image 1	11	1000000051	717
179		Spot	3	Image 1	11	1000000052	718
162		Spot	3	Image 1	11	1000000053	719
192		Spot	3	Image 1	11	1000000054	720
186		Spot	3	Image 1	11	1000000055	721
137		Spot	3	Image 1	11	1000000056	722
155		Spot	3	Image 1	11	1000000057	723
167		Spot	3	Image 1	11	1000000058	724
146		Spot	3	Image 1	11	1000000059	726
149		Spot	3	Image 1	11	1000000060	727
149		Spot	3	Image 1	11	1000000061	728
176		Spot	3	Image 1	11	1000000062	729
153		Spot	3	Image 1	11	1000000063	730
154		Spot	3	Image 1	11	1000000064	731
172		Spot	3	Image 1	12	1000000000	732
153		Spot	3	Image 1	12	1000000001	733
146		Spot	3	Image 1	12	1000000002	734
155		Spot	3	Image 1	12	1000000004	736
251		Spot	3	Image 1	12	1000000005	737
207		Spot	3	Image 1	12	1000000006	738
146		Spot	3	Image 1	12	1000000020	739
194		Spot	3	Image 1	12	1000000007	740
159		Spot	3	Image 1	12	1000000008	741
197		Spot	3	Image 1	12	1000000009	742
136		Spot	3	Image 1	12	1000000010	743
152		Spot	3	Image 1	12	1000000012	744
219		Spot	3	Image 1	12	1000000003	745
207		Spot	3	Image 1	12	1000000013	746
163		Spot	3	Image 1	12	1000000014	747
226		Spot	3	Image 1	12	1000000016	748
162		Spot	3	Image 1	12	1000000017	749
179		Spot	3	Image 1	12	1000000019	750
163		Spot	3	Image 1	12	1000000018	751
202		Spot	3	Image 1	12	1000000021	752
211		Spot	3	Image 1	12	1000000022	753
144		Spot	3	Image 1	12	1000000023	754
143		Spot	3	Image 1	12	1000000024	755
165		Spot	3	Image 1	12	1000000025	756
143		Spot	3	Image 1	12	1000000027	757
198		Spot	3	Image 1	12	1000000028	758
164		Spot	3	Image 1	12	1000000029	759
185		Spot	3	Image 1	12	1000000030	760
204		Spot	3	Image 1	12	1000000031	761
175		Spot	3	Image 1	12	1000000032	762
150		Spot	3	Image 1	12	1000000033	763
163		Spot	3	Image 1	12	1000000034	764
185		Spot	3	Image 1	12	1000000036	765
163		Spot	3	Image 1	12	1000000037	766
175		Spot	3	Image 1	12	1000000038	767
159		Spot	3	Image 1	12	1000000039	768
184		Spot	3	Image 1	12	1000000040	769
155		Spot	3	Image 1	12	1000000041	770
161		Spot	3	Image 1	12	1000000042	771
175		Spot	3	Image 1	12	1000000043	772
140		Spot	3	Image 1	12	1000000044	773
145		Spot	3	Image 1	12	1000000045	774
230		Spot	3	Image 1	12	1000000046	775
285		Spot	3	Image 1	12	1000000047	776
298		Spot	3	Image 1	12	1000000048	777
192		Spot	3	Image 1	12	1000000050	778
168		Spot	3	Image 1	12	1000000051	779
153		Spot	3	Image 1	12	1000000052	780
147		Spot	3	Image 1	12	1000000053	781
158		Spot	3	Image 1	12	1000000054	782
166		Spot	3	Image 1	12	1000000055	783
156		Spot	3	Image 1	12	1000000056	784
170		Spot	3	Image 1	12	1000000057	785
146		Spot	3	Image 1	12	1000000058	786
161		Spot	3	Image 1	12	1000000059	788
146		Spot	3	Image 1	12	1000000060	789
171		Spot	3	Image 1	12	1000000061	790
161		Spot	3	Image 1	12	1000000062	791
148		Spot	3	Image 1	12	1000000063	792
167		Spot	3	Image 1	12	1000000064	793
167		Spot	3	Image 1	13	1000000000	794
157		Spot	3	Image 1	13	1000000002	795
161		Spot	3	Image 1	13	1000000004	797
252		Spot	3	Image 1	13	1000000005	798
190		Spot	3	Image 1	13	1000000006	799
170		Spot	3	Image 1	13	1000000020	800
175		Spot	3	Image 1	13	1000000007	801
142		Spot	3	Image 1	13	1000000008	802
169		Spot	3	Image 1	13	1000000009	803
180		Spot	3	Image 1	13	1000000065	804
145		Spot	3	Image 1	13	1000000010	805
165		Spot	3	Image 1	13	1000000012	806
252		Spot	3	Image 1	13	1000000003	807
173		Spot	3	Image 1	13	1000000013	808
176		Spot	3	Image 1	13	1000000014	809
208		Spot	3	Image 1	13	1000000016	810
171		Spot	3	Image 1	13	1000000017	811
164		Spot	3	Image 1	13	1000000019	812
143		Spot	3	Image 1	13	1000000018	813
182		Spot	3	Image 1	13	1000000021	814
203		Spot	3	Image 1	13	1000000022	815
145		Spot	3	Image 1	13	1000000023	816
159		Spot	3	Image 1	13	1000000024	817
178		Spot	3	Image 1	13	1000000025	818
150		Spot	3	Image 1	13	1000000027	819
174		Spot	3	Image 1	13	1000000028	820
171		Spot	3	Image 1	13	1000000029	821
155		Spot	3	Image 1	13	1000000030	822
164		Spot	3	Image 1	13	1000000066	823
182		Spot	3	Image 1	13	1000000032	824
167		Spot	3	Image 1	13	1000000033	825
194		Spot	3	Image 1	13	1000000034	826
181		Spot	3	Image 1	13	1000000035	827
177		Spot	3	Image 1	13	1000000036	828
180		Spot	3	Image 1	13	1000000037	829
246		Spot	3	Image 1	13	1000000038	830
141		Spot	3	Image 1	13	1000000039	831
165		Spot	3	Image 1	13	1000000040	832
151		Spot	3	Image 1	13	1000000041	833
180		Spot	3	Image 1	13	1000000042	834
176		Spot	3	Image 1	13	1000000043	835
181		Spot	3	Image 1	13	1000000044	836
169		Spot	3	Image 1	13	1000000045	837
236		Spot	3	Image 1	13	1000000046	838
276		Spot	3	Image 1	13	1000000047	839
282		Spot	3	Image 1	13	1000000048	840
196		Spot	3	Image 1	13	1000000050	841
167		Spot	3	Image 1	13	1000000051	842
182		Spot	3	Image 1	13	1000000052	843
172		Spot	3	Image 1	13	1000000053	844
192		Spot	3	Image 1	13	1000000054	845
154		Spot	3	Image 1	13	1000000055	846
145		Spot	3	Image 1	13	1000000056	847
167		Spot	3	Image 1	13	1000000057	848
129		Spot	3	Image 1	13	1000000058	850
172		Spot	3	Image 1	13	1000000059	851
150		Spot	3	Image 1	13	1000000060	852
143		Spot	3	Image 1	13	1000000061	853
164		Spot	3	Image 1	13	1000000062	854
174		Spot	3	Image 1	13	1000000063	855
144		Spot	3	Image 1	13	1000000064	856
142		Spot	3	Image 1	14	1000000000	857
146		Spot	3	Image 1	14	1000000001	858
149		Spot	3	Image 1	14	1000000002	859
241		Spot	3	Image 1	14	1000000003	860
159		Spot	3	Image 1	14	1000000004	862
267		Spot	3	Image 1	14	1000000005	863
168		Spot	3	Image 1	14	1000000006	864
162		Spot	3	Image 1	14	1000000020	865
155		Spot	3	Image 1	14	1000000007	866
144		Spot	3	Image 1	14	1000000008	867
195		Spot	3	Image 1	14	1000000009	868
179		Spot	3	Image 1	14	1000000065	869
156		Spot	3	Image 1	14	1000000010	870
149		Spot	3	Image 1	14	1000000011	871
180		Spot	3	Image 1	14	1000000012	872
189		Spot	3	Image 1	14	1000000013	873
184		Spot	3	Image 1	14	1000000014	874
262		Spot	3	Image 1	14	1000000015	875
192		Spot	3	Image 1	14	1000000016	876
185		Spot	3	Image 1	14	1000000017	877
167		Spot	3	Image 1	14	1000000019	878
165		Spot	3	Image 1	14	1000000018	879
212		Spot	3	Image 1	14	1000000021	880
199		Spot	3	Image 1	14	1000000022	881
151		Spot	3	Image 1	14	1000000023	882
176		Spot	3	Image 1	14	1000000024	883
162		Spot	3	Image 1	14	1000000025	884
171		Spot	3	Image 1	14	1000000026	885
173		Spot	3	Image 1	14	1000000027	886
176		Spot	3	Image 1	14	1000000028	887
177		Spot	3	Image 1	14	1000000029	888
167		Spot	3	Image 1	14	1000000030	889
178		Spot	3	Image 1	14	1000000066	890
185		Spot	3	Image 1	14	1000000031	891
173		Spot	3	Image 1	14	1000000032	892
153		Spot	3	Image 1	14	1000000033	893
165		Spot	3	Image 1	14	1000000034	894
189		Spot	3	Image 1	14	1000000035	895
183		Spot	3	Image 1	14	1000000036	896
162		Spot	3	Image 1	14	1000000037	897
192		Spot	3	Image 1	14	1000000038	898
155		Spot	3	Image 1	14	1000000039	899
186		Spot	3	Image 1	14	1000000040	900
157		Spot	3	Image 1	14	1000000041	901
179		Spot	3	Image 1	14	1000000042	902
162		Spot	3	Image 1	14	1000000043	903
163		Spot	3	Image 1	14	1000000044	904
165		Spot	3	Image 1	14	1000000045	905
213		Spot	3	Image 1	14	1000000046	906
296		Spot	3	Image 1	14	1000000047	907
299		Spot	3	Image 1	14	1000000048	908
165		Spot	3	Image 1	14	1000000049	909
199		Spot	3	Image 1	14	1000000050	910
189		Spot	3	Image 1	14	1000000051	911
181		Spot	3	Image 1	14	1000000052	912
151		Spot	3	Image 1	14	1000000053	913
175		Spot	3	Image 1	14	1000000054	914
145		Spot	3	Image 1	14	1000000055	915
154		Spot	3	Image 1	14	1000000056	916
152		Spot	3	Image 1	14	1000000057	917
169		Spot	3	Image 1	14	1000000058	919
188		Spot	3	Image 1	14	1000000059	920
153		Spot	3	Image 1	14	1000000060	921
147		Spot	3	Image 1	14	1000000061	922
147		Spot	3	Image 1	14	1000000062	923
159		Spot	3	Image 1	14	1000000063	924
153		Spot	3	Image 1	14	1000000064	925
147		Spot	3	Image 1	15	1000000000	926
138		Spot	3	Image 1	15	1000000001	927
144		Spot	3	Image 1	15	1000000002	928
160		Spot	3	Image 1	15	1000000004	930
239		Spot	3	Image 1	15	1000000005	931
199		Spot	3	Image 1	15	1000000006	932
178		Spot	3	Image 1	15	1000000020	933
164		Spot	3	Image 1	15	1000000007	934
176		Spot	3	Image 1	15	1000000008	935
176		Spot	3	Image 1	15	1000000009	936
152		Spot	3	Image 1	15	1000000010	937
154		Spot	3	Image 1	15	1000000011	938
174		Spot	3	Image 1	15	1000000012	939
250		Spot	3	Image 1	15	1000000003	940
201		Spot	3	Image 1	15	1000000013	941
170		Spot	3	Image 1	15	1000000014	942
222		Spot	3	Image 1	15	1000000015	943
225		Spot	3	Image 1	15	1000000016	944
183		Spot	3	Image 1	15	1000000017	945
162		Spot	3	Image 1	15	1000000018	946
170		Spot	3	Image 1	15	1000000019	947
199		Spot	3	Image 1	15	1000000021	948
189		Spot	3	Image 1	15	1000000022	949
169		Spot	3	Image 1	15	1000000023	950
164		Spot	3	Image 1	15	1000000024	951
159		Spot	3	Image 1	15	1000000025	952
166		Spot	3	Image 1	15	1000000026	953
152		Spot	3	Image 1	15	1000000027	954
173		Spot	3	Image 1	15	1000000028	955
165		Spot	3	Image 1	15	1000000029	956
159		Spot	3	Image 1	15	1000000066	957
189		Spot	3	Image 1	15	1000000030	958
171		Spot	3	Image 1	15	1000000032	959
164		Spot	3	Image 1	15	1000000033	960
167		Spot	3	Image 1	15	1000000034	961
170		Spot	3	Image 1	15	1000000035	962
191		Spot	3	Image 1	15	1000000036	963
182		Spot	3	Image 1	15	1000000037	964
207		Spot	3	Image 1	15	1000000038	965
153		Spot	3	Image 1	15	1000000039	966
205		Spot	3	Image 1	15	1000000040	967
159		Spot	3	Image 1	15	1000000041	968
161		Spot	3	Image 1	15	1000000042	969
154		Spot	3	Image 1	15	1000000043	970
166		Spot	3	Image 1	15	1000000049	971
150		Spot	3	Image 1	15	1000000044	972
153		Spot	3	Image 1	15	1000000045	973
221		Spot	3	Image 1	15	1000000046	974
296		Spot	3	Image 1	15	1000000047	975
289		Spot	3	Image 1	15	1000000048	976
193		Spot	3	Image 1	15	1000000050	977
170		Spot	3	Image 1	15	1000000051	978
188		Spot	3	Image 1	15	1000000052	979
168		Spot	3	Image 1	15	1000000053	980
177		Spot	3	Image 1	15	1000000054	981
172		Spot	3	Image 1	15	1000000055	982
169		Spot	3	Image 1	15	1000000056	983
158		Spot	3	Image 1	15	1000000057	984
150		Spot	3	Image 1	15	1000000058	985
182		Spot	3	Image 1	15	1000000059	987
163		Spot	3	Image 1	15	1000000060	988
154		Spot	3	Image 1	15	1000000061	989
164		Spot	3	Image 1	15	1000000062	990
152		Spot	3	Image 1	15	1000000063	991
161		Spot	3	Image 1	15	1000000064	992
161		Spot	3	Image 1	16	1000000000	993
161		Spot	3	Image 1	16	1000000001	994
141		Spot	3	Image 1	16	1000000002	995
171		Spot	3	Image 1	16	1000000004	997
251		Spot	3	Image 1	16	1000000005	998
206		Spot	3	Image 1	16	1000000006	999
166		Spot	3	Image 1	16	1000000020	1000
167		Spot	3	Image 1	16	1000000007	1001
144		Spot	3	Image 1	16	1000000008	1002
164		Spot	3	Image 1	16	1000000009	1003
164		Spot	3	Image 1	16	1000000010	1004
171		Spot	3	Image 1	16	1000000012	1005
227		Spot	3	Image 1	16	1000000003	1006
188		Spot	3	Image 1	16	1000000013	1007
184		Spot	3	Image 1	16	1000000014	1008
209		Spot	3	Image 1	16	1000000015	1009
221		Spot	3	Image 1	16	1000000016	1010
186		Spot	3	Image 1	16	1000000017	1011
160		Spot	3	Image 1	16	1000000019	1012
161		Spot	3	Image 1	16	1000000018	1013
204		Spot	3	Image 1	16	1000000021	1014
198		Spot	3	Image 1	16	1000000022	1015
163		Spot	3	Image 1	16	1000000023	1016
188		Spot	3	Image 1	16	1000000024	1017
155		Spot	3	Image 1	16	1000000025	1018
177		Spot	3	Image 1	16	1000000026	1019
150		Spot	3	Image 1	16	1000000027	1020
180		Spot	3	Image 1	16	1000000028	1021
152		Spot	3	Image 1	16	1000000029	1022
171		Spot	3	Image 1	16	1000000066	1023
167		Spot	3	Image 1	16	1000000030	1024
180		Spot	3	Image 1	16	1000000031	1025
167		Spot	3	Image 1	16	1000000032	1026
157		Spot	3	Image 1	16	1000000033	1027
183		Spot	3	Image 1	16	1000000034	1028
173		Spot	3	Image 1	16	1000000035	1029
186		Spot	3	Image 1	16	1000000036	1030
148		Spot	3	Image 1	16	1000000037	1031
205		Spot	3	Image 1	16	1000000038	1032
158		Spot	3	Image 1	16	1000000039	1033
187		Spot	3	Image 1	16	1000000040	1034
162		Spot	3	Image 1	16	1000000041	1035
143		Spot	3	Image 1	16	1000000042	1036
165		Spot	3	Image 1	16	1000000043	1037
165		Spot	3	Image 1	16	1000000044	1038
142		Spot	3	Image 1	16	1000000045	1039
241		Spot	3	Image 1	16	1000000046	1040
277		Spot	3	Image 1	16	1000000047	1041
263		Spot	3	Image 1	16	1000000048	1042
183		Spot	3	Image 1	16	1000000050	1043
168		Spot	3	Image 1	16	1000000051	1044
192		Spot	3	Image 1	16	1000000052	1045
156		Spot	3	Image 1	16	1000000053	1046
168		Spot	3	Image 1	16	1000000054	1047
160		Spot	3	Image 1	16	1000000055	1048
158		Spot	3	Image 1	16	1000000056	1049
149		Spot	3	Image 1	16	1000000057	1050
170		Spot	3	Image 1	16	1000000058	1052
178		Spot	3	Image 1	16	1000000059	1053
165		Spot	3	Image 1	16	1000000060	1054
145		Spot	3	Image 1	16	1000000061	1055
159		Spot	3	Image 1	16	1000000062	1056
155		Spot	3	Image 1	16	1000000063	1057
156		Spot	3	Image 1	16	1000000064	1058
153		Spot	3	Image 1	17	1000000000	1059
146		Spot	3	Image 1	17	1000000001	1060
148		Spot	3	Image 1	17	1000000002	1061
161		Spot	3	Image 1	17	1000000004	1063
226		Spot	3	Image 1	17	1000000005	1064
191		Spot	3	Image 1	17	1000000006	1065
168		Spot	3	Image 1	17	1000000020	1066
162		Spot	3	Image 1	17	1000000007	1067
169		Spot	3	Image 1	17	1000000008	1068
172		Spot	3	Image 1	17	1000000009	1069
158		Spot	3	Image 1	17	1000000010	1070
177		Spot	3	Image 1	17	1000000012	1071
235		Spot	3	Image 1	17	1000000003	1072
192		Spot	3	Image 1	17	1000000013	1073
170		Spot	3	Image 1	17	1000000014	1074
225		Spot	3	Image 1	17	1000000015	1075
232		Spot	3	Image 1	17	1000000016	1076
202		Spot	3	Image 1	17	1000000017	1077
180		Spot	3	Image 1	17	1000000019	1078
170		Spot	3	Image 1	17	1000000018	1079
201		Spot	3	Image 1	17	1000000021	1080
187		Spot	3	Image 1	17	1000000022	1081
186		Spot	3	Image 1	17	1000000023	1082
177		Spot	3	Image 1	17	1000000024	1083
167		Spot	3	Image 1	17	1000000025	1084
157		Spot	3	Image 1	17	1000000026	1085
145		Spot	3	Image 1	17	1000000027	1086
169		Spot	3	Image 1	17	1000000028	1087
185		Spot	3	Image 1	17	1000000029	1088
177		Spot	3	Image 1	17	1000000066	1089
154		Spot	3	Image 1	17	1000000030	1090
175		Spot	3	Image 1	17	1000000031	1091
169		Spot	3	Image 1	17	1000000032	1092
168		Spot	3	Image 1	17	1000000033	1093
181		Spot	3	Image 1	17	1000000034	1094
174		Spot	3	Image 1	17	1000000035	1095
174		Spot	3	Image 1	17	1000000036	1096
154		Spot	3	Image 1	17	1000000037	1097
210		Spot	3	Image 1	17	1000000038	1098
161		Spot	3	Image 1	17	1000000039	1099
190		Spot	3	Image 1	17	1000000040	1100
168		Spot	3	Image 1	17	1000000041	1101
154		Spot	3	Image 1	17	1000000042	1102
156		Spot	3	Image 1	17	1000000043	1103
166		Spot	3	Image 1	17	1000000049	1104
151		Spot	3	Image 1	17	1000000044	1105
153		Spot	3	Image 1	17	1000000045	1106
225		Spot	3	Image 1	17	1000000046	1107
278		Spot	3	Image 1	17	1000000047	1108
312		Spot	3	Image 1	17	1000000048	1109
190		Spot	3	Image 1	17	1000000050	1110
189		Spot	3	Image 1	17	1000000051	1111
175		Spot	3	Image 1	17	1000000052	1112
165		Spot	3	Image 1	17	1000000053	1113
186		Spot	3	Image 1	17	1000000054	1114
166		Spot	3	Image 1	17	1000000055	1115
155		Spot	3	Image 1	17	1000000056	1116
155		Spot	3	Image 1	17	1000000057	1117
153		Spot	3	Image 1	17	1000000058	1119
189		Spot	3	Image 1	17	1000000059	1120
174		Spot	3	Image 1	17	1000000060	1121
140		Spot	3	Image 1	17	1000000061	1122
158		Spot	3	Image 1	17	1000000062	1123
156		Spot	3	Image 1	17	1000000063	1124
147		Spot	3	Image 1	17	1000000064	1125
147		Spot	3	Image 1	18	1000000000	1126
155		Spot	3	Image 1	18	1000000001	1127
156		Spot	3	Image 1	18	1000000002	1128
274		Spot	3	Image 1	18	1000000003	1129
168		Spot	3	Image 1	18	1000000004	1131
221		Spot	3	Image 1	18	1000000005	1132
197		Spot	3	Image 1	18	1000000006	1133
169		Spot	3	Image 1	18	1000000020	1134
170		Spot	3	Image 1	18	1000000007	1135
165		Spot	3	Image 1	18	1000000008	1136
155		Spot	3	Image 1	18	1000000009	1137
174		Spot	3	Image 1	18	1000000067	1138
178		Spot	3	Image 1	18	1000000010	1139
173		Spot	3	Image 1	18	1000000012	1140
206		Spot	3	Image 1	18	1000000013	1141
180		Spot	3	Image 1	18	1000000014	1142
187		Spot	3	Image 1	18	1000000015	1143
215		Spot	3	Image 1	18	1000000016	1144
185		Spot	3	Image 1	18	1000000017	1145
152		Spot	3	Image 1	18	1000000019	1146
151		Spot	3	Image 1	18	1000000018	1147
205		Spot	3	Image 1	18	1000000021	1148
182		Spot	3	Image 1	18	1000000022	1149
151		Spot	3	Image 1	18	1000000023	1150
168		Spot	3	Image 1	18	1000000024	1151
173		Spot	3	Image 1	18	1000000025	1152
185		Spot	3	Image 1	18	1000000026	1153
147		Spot	3	Image 1	18	1000000027	1154
150		Spot	3	Image 1	18	1000000028	1155
154		Spot	3	Image 1	18	1000000029	1156
162		Spot	3	Image 1	18	1000000066	1157
174		Spot	3	Image 1	18	1000000030	1158
180		Spot	3	Image 1	18	1000000031	1159
176		Spot	3	Image 1	18	1000000032	1160
161		Spot	3	Image 1	18	1000000033	1161
174		Spot	3	Image 1	18	1000000034	1162
163		Spot	3	Image 1	18	1000000035	1163
176		Spot	3	Image 1	18	1000000036	1164
166		Spot	3	Image 1	18	1000000037	1165
196		Spot	3	Image 1	18	1000000038	1166
151		Spot	3	Image 1	18	1000000039	1167
197		Spot	3	Image 1	18	1000000040	1168
169		Spot	3	Image 1	18	1000000041	1169
130		Spot	3	Image 1	18	1000000042	1170
153		Spot	3	Image 1	18	1000000043	1171
157		Spot	3	Image 1	18	1000000044	1172
157		Spot	3	Image 1	18	1000000045	1173
249		Spot	3	Image 1	18	1000000046	1174
241		Spot	3	Image 1	18	1000000047	1175
283		Spot	3	Image 1	18	1000000048	1176
196		Spot	3	Image 1	18	1000000050	1177
203		Spot	3	Image 1	18	1000000051	1178
163		Spot	3	Image 1	18	1000000052	1179
158		Spot	3	Image 1	18	1000000053	1180
181		Spot	3	Image 1	18	1000000054	1181
162		Spot	3	Image 1	18	1000000055	1182
160		Spot	3	Image 1	18	1000000056	1183
157		Spot	3	Image 1	18	1000000057	1184
152		Spot	3	Image 1	18	1000000058	1186
166		Spot	3	Image 1	18	1000000059	1187
158		Spot	3	Image 1	18	1000000060	1188
140		Spot	3	Image 1	18	1000000061	1189
162		Spot	3	Image 1	18	1000000062	1190
170		Spot	3	Image 1	18	1000000063	1191
139		Spot	3	Image 1	18	1000000064	1192
142		Spot	3	Image 1	19	1000000000	1193
155		Spot	3	Image 1	19	1000000002	1194
247		Spot	3	Image 1	19	1000000003	1195
155		Spot	3	Image 1	19	1000000004	1197
214		Spot	3	Image 1	19	1000000005	1198
190		Spot	3	Image 1	19	1000000006	1199
158		Spot	3	Image 1	19	1000000020	1200
160		Spot	3	Image 1	19	1000000007	1201
167		Spot	3	Image 1	19	1000000008	1202
148		Spot	3	Image 1	19	1000000009	1203
149		Spot	3	Image 1	19	1000000068	1204
157		Spot	3	Image 1	19	1000000067	1205
155		Spot	3	Image 1	19	1000000010	1206
179		Spot	3	Image 1	19	1000000012	1207
191		Spot	3	Image 1	19	1000000013	1208
181		Spot	3	Image 1	19	1000000014	1209
218		Spot	3	Image 1	19	1000000015	1210
211		Spot	3	Image 1	19	1000000016	1211
186		Spot	3	Image 1	19	1000000017	1212
152		Spot	3	Image 1	19	1000000018	1213
174		Spot	3	Image 1	19	1000000019	1214
194		Spot	3	Image 1	19	1000000021	1215
206		Spot	3	Image 1	19	1000000022	1216
169		Spot	3	Image 1	19	1000000023	1217
162		Spot	3	Image 1	19	1000000024	1218
172		Spot	3	Image 1	19	1000000025	1219
199		Spot	3	Image 1	19	1000000026	1220
153		Spot	3	Image 1	19	1000000027	1221
170		Spot	3	Image 1	19	1000000028	1222
176		Spot	3	Image 1	19	1000000029	1223
172		Spot	3	Image 1	19	1000000030	1224
183		Spot	3	Image 1	19	1000000066	1225
186		Spot	3	Image 1	19	1000000031	1226
199		Spot	3	Image 1	19	1000000032	1227
180		Spot	3	Image 1	19	1000000033	1228
164		Spot	3	Image 1	19	1000000034	1229
160		Spot	3	Image 1	19	1000000035	1230
181		Spot	3	Image 1	19	1000000036	1231
169		Spot	3	Image 1	19	1000000037	1232
199		Spot	3	Image 1	19	1000000038	1233
153		Spot	3	Image 1	19	1000000039	1234
186		Spot	3	Image 1	19	1000000040	1235
161		Spot	3	Image 1	19	1000000041	1236
158		Spot	3	Image 1	19	1000000042	1237
161		Spot	3	Image 1	19	1000000043	1238
150		Spot	3	Image 1	19	1000000044	1239
156		Spot	3	Image 1	19	1000000045	1240
218		Spot	3	Image 1	19	1000000046	1241
288		Spot	3	Image 1	19	1000000047	1242
289		Spot	3	Image 1	19	1000000048	1243
212		Spot	3	Image 1	19	1000000050	1244
162		Spot	3	Image 1	19	1000000051	1245
175		Spot	3	Image 1	19	1000000052	1246
180		Spot	3	Image 1	19	1000000053	1247
157		Spot	3	Image 1	19	1000000054	1248
180		Spot	3	Image 1	19	1000000055	1249
162		Spot	3	Image 1	19	1000000056	1250
158		Spot	3	Image 1	19	1000000057	1251
148		Spot	3	Image 1	19	1000000058	1252
180		Spot	3	Image 1	19	1000000059	1254
159		Spot	3	Image 1	19	1000000060	1255
144		Spot	3	Image 1	19	1000000061	1256
149		Spot	3	Image 1	19	1000000062	1257
150		Spot	3	Image 1	19	1000000063	1258
159		Spot	3	Image 1	19	1000000064	1259
144		Spot	3	Image 1	20	1000000000	1260
135		Spot	3	Image 1	20	1000000001	1261
143		Spot	3	Image 1	20	1000000002	1262
259		Spot	3	Image 1	20	1000000003	1263
157		Spot	3	Image 1	20	1000000004	1265
249		Spot	3	Image 1	20	1000000005	1266
194		Spot	3	Image 1	20	1000000006	1267
180		Spot	3	Image 1	20	1000000020	1268
176		Spot	3	Image 1	20	1000000007	1269
153		Spot	3	Image 1	20	1000000008	1270
179		Spot	3	Image 1	20	1000000009	1271
160		Spot	3	Image 1	20	1000000068	1272
172		Spot	3	Image 1	20	1000000067	1273
165		Spot	3	Image 1	20	1000000010	1274
192		Spot	3	Image 1	20	1000000012	1275
176		Spot	3	Image 1	20	1000000013	1276
185		Spot	3	Image 1	20	1000000014	1277
218		Spot	3	Image 1	20	1000000015	1278
217		Spot	3	Image 1	20	1000000016	1279
179		Spot	3	Image 1	20	1000000017	1280
165		Spot	3	Image 1	20	1000000019	1281
158		Spot	3	Image 1	20	1000000018	1282
188		Spot	3	Image 1	20	1000000021	1283
192		Spot	3	Image 1	20	1000000022	1284
163		Spot	3	Image 1	20	1000000023	1285
166		Spot	3	Image 1	20	1000000024	1286
183		Spot	3	Image 1	20	1000000025	1287
150		Spot	3	Image 1	20	1000000027	1288
191		Spot	3	Image 1	20	1000000028	1289
157		Spot	3	Image 1	20	1000000029	1290
175		Spot	3	Image 1	20	1000000066	1291
165		Spot	3	Image 1	20	1000000030	1292
177		Spot	3	Image 1	20	1000000031	1293
186		Spot	3	Image 1	20	1000000032	1294
182		Spot	3	Image 1	20	1000000033	1295
165		Spot	3	Image 1	20	1000000034	1296
166		Spot	3	Image 1	20	1000000035	1297
192		Spot	3	Image 1	20	1000000036	1298
183		Spot	3	Image 1	20	1000000037	1299
209		Spot	3	Image 1	20	1000000038	1300
159		Spot	3	Image 1	20	1000000039	1301
192		Spot	3	Image 1	20	1000000040	1302
166		Spot	3	Image 1	20	1000000041	1303
171		Spot	3	Image 1	20	1000000042	1304
169		Spot	3	Image 1	20	1000000043	1305
169		Spot	3	Image 1	20	1000000049	1306
139		Spot	3	Image 1	20	1000000044	1307
142		Spot	3	Image 1	20	1000000045	1308
226		Spot	3	Image 1	20	1000000046	1309
251		Spot	3	Image 1	20	1000000047	1310
255		Spot	3	Image 1	20	1000000048	1311
188		Spot	3	Image 1	20	1000000050	1312
183		Spot	3	Image 1	20	1000000051	1313
167		Spot	3	Image 1	20	1000000052	1314
167		Spot	3	Image 1	20	1000000053	1315
176		Spot	3	Image 1	20	1000000054	1316
148		Spot	3	Image 1	20	1000000055	1317
154		Spot	3	Image 1	20	1000000056	1318
151		Spot	3	Image 1	20	1000000057	1319
149		Spot	3	Image 1	20	1000000058	1320
183		Spot	3	Image 1	20	1000000059	1322
150		Spot	3	Image 1	20	1000000060	1323
143		Spot	3	Image 1	20	1000000061	1324
154		Spot	3	Image 1	20	1000000062	1325
186		Spot	3	Image 1	20	1000000063	1326
161		Spot	3	Image 1	20	1000000064	1327
156		Spot	3	Image 1	21	1000000001	1328
148		Spot	3	Image 1	21	1000000002	1329
241		Spot	3	Image 1	21	1000000003	1330
143		Spot	3	Image 1	21	1000000004	1332
241		Spot	3	Image 1	21	1000000005	1333
223		Spot	3	Image 1	21	1000000006	1334
161		Spot	3	Image 1	21	1000000020	1335
160		Spot	3	Image 1	21	1000000007	1336
132		Spot	3	Image 1	21	1000000008	1337
187		Spot	3	Image 1	21	1000000009	1338
148		Spot	3	Image 1	21	1000000068	1339
159		Spot	3	Image 1	21	1000000067	1340
160		Spot	3	Image 1	21	1000000010	1341
177		Spot	3	Image 1	21	1000000012	1342
161		Spot	3	Image 1	21	1000000013	1343
159		Spot	3	Image 1	21	1000000014	1344
239		Spot	3	Image 1	21	1000000015	1345
219		Spot	3	Image 1	21	1000000016	1346
165		Spot	3	Image 1	21	1000000017	1347
159		Spot	3	Image 1	21	1000000018	1348
148		Spot	3	Image 1	21	1000000019	1349
209		Spot	3	Image 1	21	1000000021	1350
197		Spot	3	Image 1	21	1000000022	1351
148		Spot	3	Image 1	21	1000000023	1352
175		Spot	3	Image 1	21	1000000024	1353
170		Spot	3	Image 1	21	1000000025	1354
176		Spot	3	Image 1	21	1000000026	1355
148		Spot	3	Image 1	21	1000000027	1356
165		Spot	3	Image 1	21	1000000028	1357
172		Spot	3	Image 1	21	1000000029	1358
169		Spot	3	Image 1	21	1000000066	1359
194		Spot	3	Image 1	21	1000000030	1360
179		Spot	3	Image 1	21	1000000031	1361
189		Spot	3	Image 1	21	1000000032	1362
171		Spot	3	Image 1	21	1000000033	1363
150		Spot	3	Image 1	21	1000000034	1364
170		Spot	3	Image 1	21	1000000035	1365
207		Spot	3	Image 1	21	1000000036	1366
153		Spot	3	Image 1	21	1000000037	1367
231		Spot	3	Image 1	21	1000000038	1368
156		Spot	3	Image 1	21	1000000039	1369
194		Spot	3	Image 1	21	1000000040	1370
177		Spot	3	Image 1	21	1000000041	1371
144		Spot	3	Image 1	21	1000000042	1372
167		Spot	3	Image 1	21	1000000043	1373
156		Spot	3	Image 1	21	1000000044	1374
155		Spot	3	Image 1	21	1000000045	1375
220		Spot	3	Image 1	21	1000000046	1376
269		Spot	3	Image 1	21	1000000047	1377
288		Spot	3	Image 1	21	1000000048	1378
156		Spot	3	Image 1	21	1000000049	1379
193		Spot	3	Image 1	21	1000000050	1380
175		Spot	3	Image 1	21	1000000051	1381
157		Spot	3	Image 1	21	1000000052	1382
149		Spot	3	Image 1	21	1000000053	1383
184		Spot	3	Image 1	21	1000000054	1384
163		Spot	3	Image 1	21	1000000055	1385
142		Spot	3	Image 1	21	1000000056	1386
157		Spot	3	Image 1	21	1000000057	1387
166		Spot	3	Image 1	21	1000000058	1389
178		Spot	3	Image 1	21	1000000059	1390
151		Spot	3	Image 1	21	1000000060	1391
171		Spot	3	Image 1	21	1000000061	1392
134		Spot	3	Image 1	21	1000000062	1393
161		Spot	3	Image 1	21	1000000063	1394
149		Spot	3	Image 1	21	1000000064	1395
138		Spot	3	Image 1	22	1000000001	1396
149		Spot	3	Image 1	22	1000000002	1397
251		Spot	3	Image 1	22	1000000003	1398
152		Spot	3	Image 1	22	1000000004	1400
242		Spot	3	Image 1	22	1000000005	1401
214		Spot	3	Image 1	22	1000000006	1402
156		Spot	3	Image 1	22	1000000020	1403
162		Spot	3	Image 1	22	1000000007	1404
138		Spot	3	Image 1	22	1000000008	1405
179		Spot	3	Image 1	22	1000000009	1406
159		Spot	3	Image 1	22	1000000068	1407
158		Spot	3	Image 1	22	1000000010	1408
166		Spot	3	Image 1	22	1000000012	1409
197		Spot	3	Image 1	22	1000000013	1410
198		Spot	3	Image 1	22	1000000014	1411
198		Spot	3	Image 1	22	1000000015	1412
208		Spot	3	Image 1	22	1000000016	1413
167		Spot	3	Image 1	22	1000000017	1414
173		Spot	3	Image 1	22	1000000018	1415
177		Spot	3	Image 1	22	1000000019	1416
186		Spot	3	Image 1	22	1000000021	1417
211		Spot	3	Image 1	22	1000000022	1418
152		Spot	3	Image 1	22	1000000023	1419
177		Spot	3	Image 1	22	1000000024	1420
168		Spot	3	Image 1	22	1000000025	1421
174		Spot	3	Image 1	22	1000000026	1422
158		Spot	3	Image 1	22	1000000027	1423
166		Spot	3	Image 1	22	1000000028	1424
161		Spot	3	Image 1	22	1000000029	1425
156		Spot	3	Image 1	22	1000000030	1426
170		Spot	3	Image 1	22	1000000066	1427
166		Spot	3	Image 1	22	1000000031	1428
168		Spot	3	Image 1	22	1000000032	1429
161		Spot	3	Image 1	22	1000000033	1430
211		Spot	3	Image 1	22	1000000034	1431
166		Spot	3	Image 1	22	1000000035	1432
178		Spot	3	Image 1	22	1000000036	1433
165		Spot	3	Image 1	22	1000000037	1434
178		Spot	3	Image 1	22	1000000038	1435
149		Spot	3	Image 1	22	1000000039	1436
198		Spot	3	Image 1	22	1000000040	1437
155		Spot	3	Image 1	22	1000000041	1438
160		Spot	3	Image 1	22	1000000042	1439
156		Spot	3	Image 1	22	1000000043	1440
159		Spot	3	Image 1	22	1000000044	1441
242		Spot	3	Image 1	22	1000000046	1442
339		Spot	3	Image 1	22	1000000047	1443
276		Spot	3	Image 1	22	1000000048	1444
168		Spot	3	Image 1	22	1000000049	1445
188		Spot	3	Image 1	22	1000000050	1446
173		Spot	3	Image 1	22	1000000051	1447
215		Spot	3	Image 1	22	1000000052	1448
160		Spot	3	Image 1	22	1000000053	1449
161		Spot	3	Image 1	22	1000000054	1450
161		Spot	3	Image 1	22	1000000055	1451
161		Spot	3	Image 1	22	1000000056	1452
168		Spot	3	Image 1	22	1000000057	1454
166		Spot	3	Image 1	22	1000000058	1455
161		Spot	3	Image 1	22	1000000059	1456
179		Spot	3	Image 1	22	1000000060	1457
149		Spot	3	Image 1	22	1000000061	1458
173		Spot	3	Image 1	22	1000000062	1459
148		Spot	3	Image 1	22	1000000063	1460
152		Spot	3	Image 1	22	1000000069	1461
150		Spot	3	Image 1	22	1000000064	1462
156		Spot	3	Image 1	23	1000000000	1463
141		Spot	3	Image 1	23	1000000001	1464
156		Spot	3	Image 1	23	1000000002	1465
165		Spot	3	Image 1	23	1000000004	1467
260		Spot	3	Image 1	23	1000000005	1468
211		Spot	3	Image 1	23	1000000006	1469
174		Spot	3	Image 1	23	1000000020	1470
167		Spot	3	Image 1	23	1000000007	1471
149		Spot	3	Image 1	23	1000000008	1472
166		Spot	3	Image 1	23	1000000009	1473
150		Spot	3	Image 1	23	1000000068	1474
158		Spot	3	Image 1	23	1000000010	1475
174		Spot	3	Image 1	23	1000000012	1476
232		Spot	3	Image 1	23	1000000003	1477
177		Spot	3	Image 1	23	1000000013	1478
218		Spot	3	Image 1	23	1000000014	1479
174		Spot	3	Image 1	23	1000000015	1480
213		Spot	3	Image 1	23	1000000016	1481
216		Spot	3	Image 1	23	1000000017	1482
149		Spot	3	Image 1	23	1000000018	1483
165		Spot	3	Image 1	23	1000000019	1484
212		Spot	3	Image 1	23	1000000021	1485
177		Spot	3	Image 1	23	1000000022	1486
179		Spot	3	Image 1	23	1000000023	1487
155		Spot	3	Image 1	23	1000000024	1488
168		Spot	3	Image 1	23	1000000025	1489
181		Spot	3	Image 1	23	1000000026	1490
144		Spot	3	Image 1	23	1000000027	1491
150		Spot	3	Image 1	23	1000000028	1492
176		Spot	3	Image 1	23	1000000029	1493
174		Spot	3	Image 1	23	1000000030	1494
176		Spot	3	Image 1	23	1000000066	1495
187		Spot	3	Image 1	23	1000000031	1496
167		Spot	3	Image 1	23	1000000032	1497
156		Spot	3	Image 1	23	1000000033	1498
175		Spot	3	Image 1	23	1000000034	1499
173		Spot	3	Image 1	23	1000000035	1500
162		Spot	3	Image 1	23	1000000036	1501
174		Spot	3	Image 1	23	1000000037	1502
197		Spot	3	Image 1	23	1000000038	1503
159		Spot	3	Image 1	23	1000000039	1504
205		Spot	3	Image 1	23	1000000040	1505
152		Spot	3	Image 1	23	1000000041	1506
156		Spot	3	Image 1	23	1000000042	1507
169		Spot	3	Image 1	23	1000000043	1508
175		Spot	3	Image 1	23	1000000044	1509
152		Spot	3	Image 1	23	1000000045	1510
216		Spot	3	Image 1	23	1000000046	1511
266		Spot	3	Image 1	23	1000000047	1512
278		Spot	3	Image 1	23	1000000048	1513
212		Spot	3	Image 1	23	1000000050	1514
152		Spot	3	Image 1	23	1000000051	1515
170		Spot	3	Image 1	23	1000000052	1516
164		Spot	3	Image 1	23	1000000053	1517
167		Spot	3	Image 1	23	1000000054	1518
154		Spot	3	Image 1	23	1000000055	1519
146		Spot	3	Image 1	23	1000000056	1520
156		Spot	3	Image 1	23	1000000057	1521
152		Spot	3	Image 1	23	1000000058	1523
184		Spot	3	Image 1	23	1000000059	1524
175		Spot	3	Image 1	23	1000000060	1525
139		Spot	3	Image 1	23	1000000061	1526
137		Spot	3	Image 1	23	1000000062	1527
157		Spot	3	Image 1	23	1000000063	1528
153		Spot	3	Image 1	23	1000000064	1529
160		Spot	3	Image 1	24	1000000000	1530
163		Spot	3	Image 1	24	1000000001	1531
146		Spot	3	Image 1	24	1000000002	1532
166		Spot	3	Image 1	24	1000000004	1534
245		Spot	3	Image 1	24	1000000005	1535
192		Spot	3	Image 1	24	1000000006	1536
178		Spot	3	Image 1	24	1000000020	1537
146		Spot	3	Image 1	24	1000000007	1538
142		Spot	3	Image 1	24	1000000008	1539
167		Spot	3	Image 1	24	1000000009	1540
163		Spot	3	Image 1	24	1000000068	1541
167		Spot	3	Image 1	24	1000000067	1542
167		Spot	3	Image 1	24	1000000010	1543
174		Spot	3	Image 1	24	1000000012	1544
253		Spot	3	Image 1	24	1000000003	1545
178		Spot	3	Image 1	24	1000000013	1546
175		Spot	3	Image 1	24	1000000014	1547
203		Spot	3	Image 1	24	1000000015	1548
213		Spot	3	Image 1	24	1000000016	1549
190		Spot	3	Image 1	24	1000000017	1550
167		Spot	3	Image 1	24	1000000018	1551
153		Spot	3	Image 1	24	1000000019	1552
206		Spot	3	Image 1	24	1000000021	1553
174		Spot	3	Image 1	24	1000000022	1554
166		Spot	3	Image 1	24	1000000023	1555
169		Spot	3	Image 1	24	1000000024	1556
180		Spot	3	Image 1	24	1000000025	1557
180		Spot	3	Image 1	24	1000000026	1558
149		Spot	3	Image 1	24	1000000027	1559
163		Spot	3	Image 1	24	1000000028	1560
158		Spot	3	Image 1	24	1000000029	1561
172		Spot	3	Image 1	24	1000000030	1562
159		Spot	3	Image 1	24	1000000032	1563
154		Spot	3	Image 1	24	1000000033	1564
176		Spot	3	Image 1	24	1000000034	1565
157		Spot	3	Image 1	24	1000000035	1566
173		Spot	3	Image 1	24	1000000036	1567
161		Spot	3	Image 1	24	1000000037	1568
207		Spot	3	Image 1	24	1000000038	1569
162		Spot	3	Image 1	24	1000000039	1570
186		Spot	3	Image 1	24	1000000040	1571
149		Spot	3	Image 1	24	1000000041	1572
155		Spot	3	Image 1	24	1000000042	1573
165		Spot	3	Image 1	24	1000000043	1574
158		Spot	3	Image 1	24	1000000044	1575
154		Spot	3	Image 1	24	1000000045	1576
213		Spot	3	Image 1	24	1000000046	1577
279		Spot	3	Image 1	24	1000000047	1578
286		Spot	3	Image 1	24	1000000048	1579
149		Spot	3	Image 1	24	1000000049	1580
191		Spot	3	Image 1	24	1000000050	1581
167		Spot	3	Image 1	24	1000000051	1582
187		Spot	3	Image 1	24	1000000052	1583
162		Spot	3	Image 1	24	1000000053	1584
170		Spot	3	Image 1	24	1000000054	1585
164		Spot	3	Image 1	24	1000000055	1586
146		Spot	3	Image 1	24	1000000056	1587
142		Spot	3	Image 1	24	1000000057	1588
162		Spot	3	Image 1	24	1000000058	1589
186		Spot	3	Image 1	24	1000000059	1591
162		Spot	3	Image 1	24	1000000060	1592
144		Spot	3	Image 1	24	1000000061	1593
148		Spot	3	Image 1	24	1000000062	1594
145		Spot	3	Image 1	24	1000000063	1595
175		Spot	3	Image 1	24	1000000069	1596
150		Spot	3	Image 1	24	1000000064	1597
143		Spot	3	Image 1	25	1000000000	1598
146		Spot	3	Image 1	25	1000000001	1599
148		Spot	3	Image 1	25	1000000002	1600
165		Spot	3	Image 1	25	1000000004	1602
260		Spot	3	Image 1	25	1000000005	1603
195		Spot	3	Image 1	25	1000000006	1604
171		Spot	3	Image 1	25	1000000020	1605
160		Spot	3	Image 1	25	1000000007	1606
147		Spot	3	Image 1	25	1000000008	1607
160		Spot	3	Image 1	25	1000000009	1608
154		Spot	3	Image 1	25	1000000068	1609
179		Spot	3	Image 1	25	1000000067	1610
155		Spot	3	Image 1	25	1000000010	1611
193		Spot	3	Image 1	25	1000000012	1612
231		Spot	3	Image 1	25	1000000003	1613
197		Spot	3	Image 1	25	1000000013	1614
194		Spot	3	Image 1	25	1000000014	1615
206		Spot	3	Image 1	25	1000000015	1616
191		Spot	3	Image 1	25	1000000016	1617
184		Spot	3	Image 1	25	1000000017	1618
154		Spot	3	Image 1	25	1000000018	1619
148		Spot	3	Image 1	25	1000000019	1620
192		Spot	3	Image 1	25	1000000021	1621
187		Spot	3	Image 1	25	1000000022	1622
163		Spot	3	Image 1	25	1000000023	1623
187		Spot	3	Image 1	25	1000000024	1624
171		Spot	3	Image 1	25	1000000025	1625
144		Spot	3	Image 1	25	1000000027	1626
172		Spot	3	Image 1	25	1000000028	1627
176		Spot	3	Image 1	25	1000000029	1628
176		Spot	3	Image 1	25	1000000030	1629
176		Spot	3	Image 1	25	1000000032	1630
158		Spot	3	Image 1	25	1000000033	1631
187		Spot	3	Image 1	25	1000000034	1632
181		Spot	3	Image 1	25	1000000036	1633
173		Spot	3	Image 1	25	1000000037	1634
200		Spot	3	Image 1	25	1000000038	1635
160		Spot	3	Image 1	25	1000000039	1636
177		Spot	3	Image 1	25	1000000040	1637
163		Spot	3	Image 1	25	1000000041	1638
153		Spot	3	Image 1	25	1000000042	1639
176		Spot	3	Image 1	25	1000000043	1640
149		Spot	3	Image 1	25	1000000044	1641
147		Spot	3	Image 1	25	1000000045	1642
216		Spot	3	Image 1	25	1000000046	1643
286		Spot	3	Image 1	25	1000000047	1644
272		Spot	3	Image 1	25	1000000048	1645
193		Spot	3	Image 1	25	1000000050	1646
158		Spot	3	Image 1	25	1000000051	1647
175		Spot	3	Image 1	25	1000000052	1648
160		Spot	3	Image 1	25	1000000053	1649
171		Spot	3	Image 1	25	1000000054	1650
167		Spot	3	Image 1	25	1000000055	1651
156		Spot	3	Image 1	25	1000000056	1652
153		Spot	3	Image 1	25	1000000057	1653
143		Spot	3	Image 1	25	1000000058	1655
187		Spot	3	Image 1	25	1000000059	1656
162		Spot	3	Image 1	25	1000000060	1657
132		Spot	3	Image 1	25	1000000061	1658
165		Spot	3	Image 1	25	1000000062	1659
163		Spot	3	Image 1	25	1000000063	1660
145		Spot	3	Image 1	25	1000000064	1661
162		Spot	3	Image 1	26	1000000002	1662
283		Spot	3	Image 1	26	1000000003	1663
167		Spot	3	Image 1	26	1000000004	1665
248		Spot	3	Image 1	26	1000000005	1666
206		Spot	3	Image 1	26	1000000006	1667
163		Spot	3	Image 1	26	1000000020	1668
160		Spot	3	Image 1	26	1000000007	1669
150		Spot	3	Image 1	26	1000000008	1670
163		Spot	3	Image 1	26	1000000009	1671
144		Spot	3	Image 1	26	1000000068	1672
156		Spot	3	Image 1	26	1000000010	1673
168		Spot	3	Image 1	26	1000000012	1674
217		Spot	3	Image 1	26	1000000013	1675
191		Spot	3	Image 1	26	1000000014	1676
189		Spot	3	Image 1	26	1000000015	1677
204		Spot	3	Image 1	26	1000000016	1678
190		Spot	3	Image 1	26	1000000017	1679
149		Spot	3	Image 1	26	1000000018	1680
149		Spot	3	Image 1	26	1000000019	1681
195		Spot	3	Image 1	26	1000000021	1682
183		Spot	3	Image 1	26	1000000022	1683
181		Spot	3	Image 1	26	1000000023	1684
176		Spot	3	Image 1	26	1000000024	1685
186		Spot	3	Image 1	26	1000000025	1686
152		Spot	3	Image 1	26	1000000027	1687
165		Spot	3	Image 1	26	1000000028	1688
159		Spot	3	Image 1	26	1000000029	1689
173		Spot	3	Image 1	26	1000000030	1690
180		Spot	3	Image 1	26	1000000031	1691
172		Spot	3	Image 1	26	1000000032	1692
162		Spot	3	Image 1	26	1000000033	1693
169		Spot	3	Image 1	26	1000000034	1694
172		Spot	3	Image 1	26	1000000035	1695
188		Spot	3	Image 1	26	1000000036	1696
162		Spot	3	Image 1	26	1000000037	1697
194		Spot	3	Image 1	26	1000000038	1698
160		Spot	3	Image 1	26	1000000039	1699
185		Spot	3	Image 1	26	1000000040	1700
162		Spot	3	Image 1	26	1000000041	1701
158		Spot	3	Image 1	26	1000000042	1702
157		Spot	3	Image 1	26	1000000043	1703
154		Spot	3	Image 1	26	1000000044	1704
154		Spot	3	Image 1	26	1000000045	1705
236		Spot	3	Image 1	26	1000000046	1706
279		Spot	3	Image 1	26	1000000047	1707
301		Spot	3	Image 1	26	1000000048	1708
165		Spot	3	Image 1	26	1000000049	1709
189		Spot	3	Image 1	26	1000000050	1710
167		Spot	3	Image 1	26	1000000051	1711
174		Spot	3	Image 1	26	1000000052	1712
154		Spot	3	Image 1	26	1000000053	1713
176		Spot	3	Image 1	26	1000000054	1714
155		Spot	3	Image 1	26	1000000055	1715
146		Spot	3	Image 1	26	1000000056	1716
152		Spot	3	Image 1	26	1000000057	1717
157		Spot	3	Image 1	26	1000000058	1719
185		Spot	3	Image 1	26	1000000059	1720
153		Spot	3	Image 1	26	1000000060	1721
142		Spot	3	Image 1	26	1000000061	1722
164		Spot	3	Image 1	26	1000000062	1723
169		Spot	3	Image 1	26	1000000063	1724
152		Spot	3	Image 1	26	1000000064	1725
162		Spot	3	Image 1	27	1000000001	1726
151		Spot	3	Image 1	27	1000000002	1727
268		Spot	3	Image 1	27	1000000003	1728
250		Spot	3	Image 1	27	1000000005	1730
208		Spot	3	Image 1	27	1000000006	1731
163		Spot	3	Image 1	27	1000000020	1732
156		Spot	3	Image 1	27	1000000007	1733
147		Spot	3	Image 1	27	1000000008	1734
168		Spot	3	Image 1	27	1000000009	1735
170		Spot	3	Image 1	27	1000000068	1736
178		Spot	3	Image 1	27	1000000067	1737
147		Spot	3	Image 1	27	1000000010	1738
168		Spot	3	Image 1	27	1000000012	1739
201		Spot	3	Image 1	27	1000000013	1740
200		Spot	3	Image 1	27	1000000014	1741
197		Spot	3	Image 1	27	1000000015	1742
203		Spot	3	Image 1	27	1000000016	1743
216		Spot	3	Image 1	27	1000000017	1744
170		Spot	3	Image 1	27	1000000018	1745
153		Spot	3	Image 1	27	1000000019	1746
186		Spot	3	Image 1	27	1000000021	1747
206		Spot	3	Image 1	27	1000000022	1748
163		Spot	3	Image 1	27	1000000023	1749
169		Spot	3	Image 1	27	1000000024	1750
172		Spot	3	Image 1	27	1000000025	1751
159		Spot	3	Image 1	27	1000000027	1752
164		Spot	3	Image 1	27	1000000028	1753
165		Spot	3	Image 1	27	1000000029	1754
161		Spot	3	Image 1	27	1000000030	1755
176		Spot	3	Image 1	27	1000000032	1756
174		Spot	3	Image 1	27	1000000033	1757
186		Spot	3	Image 1	27	1000000034	1758
176		Spot	3	Image 1	27	1000000036	1759
190		Spot	3	Image 1	27	1000000037	1760
190		Spot	3	Image 1	27	1000000038	1761
156		Spot	3	Image 1	27	1000000039	1762
187		Spot	3	Image 1	27	1000000040	1763
158		Spot	3	Image 1	27	1000000041	1764
168		Spot	3	Image 1	27	1000000042	1765
160		Spot	3	Image 1	27	1000000043	1766
154		Spot	3	Image 1	27	1000000044	1767
155		Spot	3	Image 1	27	1000000045	1768
231		Spot	3	Image 1	27	1000000046	1769
291		Spot	3	Image 1	27	1000000047	1770
274		Spot	3	Image 1	27	1000000048	1771
160		Spot	3	Image 1	27	1000000049	1772
188		Spot	3	Image 1	27	1000000050	1773
172		Spot	3	Image 1	27	1000000051	1774
165		Spot	3	Image 1	27	1000000052	1775
171		Spot	3	Image 1	27	1000000053	1776
170		Spot	3	Image 1	27	1000000054	1777
167		Spot	3	Image 1	27	1000000055	1778
151		Spot	3	Image 1	27	1000000056	1779
146		Spot	3	Image 1	27	1000000057	1780
156		Spot	3	Image 1	27	1000000058	1782
178		Spot	3	Image 1	27	1000000059	1783
148		Spot	3	Image 1	27	1000000060	1784
148		Spot	3	Image 1	27	1000000061	1785
156		Spot	3	Image 1	27	1000000062	1786
171		Spot	3	Image 1	27	1000000063	1787
181		Spot	3	Image 1	27	1000000069	1788
151		Spot	3	Image 1	27	1000000064	1789
156		Spot	3	Image 1	28	1000000001	1790
128		Spot	3	Image 1	28	1000000002	1791
298		Spot	3	Image 1	28	1000000003	1792
162		Spot	3	Image 1	28	1000000004	1794
240		Spot	3	Image 1	28	1000000005	1795
200		Spot	3	Image 1	28	1000000006	1796
186		Spot	3	Image 1	28	1000000020	1797
156		Spot	3	Image 1	28	1000000007	1798
142		Spot	3	Image 1	28	1000000008	1799
176		Spot	3	Image 1	28	1000000009	1800
166		Spot	3	Image 1	28	1000000068	1801
172		Spot	3	Image 1	28	1000000067	1802
143		Spot	3	Image 1	28	1000000010	1803
178		Spot	3	Image 1	28	1000000012	1804
177		Spot	3	Image 1	28	1000000013	1805
201		Spot	3	Image 1	28	1000000014	1806
230		Spot	3	Image 1	28	1000000015	1807
194		Spot	3	Image 1	28	1000000016	1808
188		Spot	3	Image 1	28	1000000017	1809
150		Spot	3	Image 1	28	1000000018	1810
145		Spot	3	Image 1	28	1000000019	1811
200		Spot	3	Image 1	28	1000000021	1812
188		Spot	3	Image 1	28	1000000022	1813
173		Spot	3	Image 1	28	1000000023	1814
165		Spot	3	Image 1	28	1000000024	1815
152		Spot	3	Image 1	28	1000000025	1816
152		Spot	3	Image 1	28	1000000027	1817
169		Spot	3	Image 1	28	1000000028	1818
168		Spot	3	Image 1	28	1000000029	1819
173		Spot	3	Image 1	28	1000000030	1820
169		Spot	3	Image 1	28	1000000031	1821
183		Spot	3	Image 1	28	1000000032	1822
185		Spot	3	Image 1	28	1000000033	1823
193		Spot	3	Image 1	28	1000000034	1824
167		Spot	3	Image 1	28	1000000035	1825
182		Spot	3	Image 1	28	1000000036	1826
171		Spot	3	Image 1	28	1000000037	1827
200		Spot	3	Image 1	28	1000000038	1828
159		Spot	3	Image 1	28	1000000039	1829
202		Spot	3	Image 1	28	1000000040	1830
152		Spot	3	Image 1	28	1000000041	1831
164		Spot	3	Image 1	28	1000000042	1832
187		Spot	3	Image 1	28	1000000043	1833
152		Spot	3	Image 1	28	1000000044	1834
153		Spot	3	Image 1	28	1000000045	1835
244		Spot	3	Image 1	28	1000000046	1836
274		Spot	3	Image 1	28	1000000047	1837
249		Spot	3	Image 1	28	1000000048	1838
161		Spot	3	Image 1	28	1000000049	1839
176		Spot	3	Image 1	28	1000000050	1840
166		Spot	3	Image 1	28	1000000051	1841
169		Spot	3	Image 1	28	1000000052	1842
155		Spot	3	Image 1	28	1000000053	1843
180		Spot	3	Image 1	28	1000000054	1844
186		Spot	3	Image 1	28	1000000055	1845
161		Spot	3	Image 1	28	1000000056	1846
160		Spot	3	Image 1	28	1000000057	1847
157		Spot	3	Image 1	28	1000000058	1848
169		Spot	3	Image 1	28	1000000059	1850
157		Spot	3	Image 1	28	1000000060	1851
143		Spot	3	Image 1	28	1000000061	1852
171		Spot	3	Image 1	28	1000000062	1853
167		Spot	3	Image 1	28	1000000063	1854
177		Spot	3	Image 1	28	1000000069	1855
158		Spot	3	Image 1	28	1000000064	1856
150		Spot	3	Image 1	29	1000000001	1857
162		Spot	3	Image 1	29	1000000002	1858
306		Spot	3	Image 1	29	1000000003	1859
263		Spot	3	Image 1	29	1000000005	1861
189		Spot	3	Image 1	29	1000000006	1862
165		Spot	3	Image 1	29	1000000020	1863
181		Spot	3	Image 1	29	1000000007	1864
160		Spot	3	Image 1	29	1000000008	1865
160		Spot	3	Image 1	29	1000000009	1866
146		Spot	3	Image 1	29	1000000068	1867
165		Spot	3	Image 1	29	1000000067	1868
160		Spot	3	Image 1	29	1000000010	1869
176		Spot	3	Image 1	29	1000000012	1870
171		Spot	3	Image 1	29	1000000013	1871
180		Spot	3	Image 1	29	1000000014	1872
230		Spot	3	Image 1	29	1000000015	1873
209		Spot	3	Image 1	29	1000000016	1874
204		Spot	3	Image 1	29	1000000017	1875
151		Spot	3	Image 1	29	1000000018	1876
149		Spot	3	Image 1	29	1000000019	1877
183		Spot	3	Image 1	29	1000000021	1878
206		Spot	3	Image 1	29	1000000022	1879
169		Spot	3	Image 1	29	1000000023	1880
161		Spot	3	Image 1	29	1000000024	1881
156		Spot	3	Image 1	29	1000000025	1882
177		Spot	3	Image 1	29	1000000070	1883
157		Spot	3	Image 1	29	1000000027	1884
172		Spot	3	Image 1	29	1000000028	1885
166		Spot	3	Image 1	29	1000000029	1886
173		Spot	3	Image 1	29	1000000030	1887
159		Spot	3	Image 1	29	1000000031	1888
174		Spot	3	Image 1	29	1000000032	1889
164		Spot	3	Image 1	29	1000000033	1890
180		Spot	3	Image 1	29	1000000034	1891
168		Spot	3	Image 1	29	1000000035	1892
170		Spot	3	Image 1	29	1000000036	1893
168		Spot	3	Image 1	29	1000000037	1894
198		Spot	3	Image 1	29	1000000038	1895
154		Spot	3	Image 1	29	1000000039	1896
189		Spot	3	Image 1	29	1000000040	1897
165		Spot	3	Image 1	29	1000000041	1898
175		Spot	3	Image 1	29	1000000042	1899
148		Spot	3	Image 1	29	1000000043	1900
157		Spot	3	Image 1	29	1000000044	1901
143		Spot	3	Image 1	29	1000000045	1902
231		Spot	3	Image 1	29	1000000046	1903
268		Spot	3	Image 1	29	1000000047	1904
260		Spot	3	Image 1	29	1000000048	1905
188		Spot	3	Image 1	29	1000000050	1906
166		Spot	3	Image 1	29	1000000051	1907
191		Spot	3	Image 1	29	1000000052	1908
166		Spot	3	Image 1	29	1000000053	1909
174		Spot	3	Image 1	29	1000000054	1910
162		Spot	3	Image 1	29	1000000055	1911
161		Spot	3	Image 1	29	1000000056	1912
170		Spot	3	Image 1	29	1000000057	1913
157		Spot	3	Image 1	29	1000000058	1915
199		Spot	3	Image 1	29	1000000059	1916
149		Spot	3	Image 1	29	1000000060	1917
153		Spot	3	Image 1	29	1000000061	1918
169		Spot	3	Image 1	29	1000000062	1919
173		Spot	3	Image 1	29	1000000063	1920
178		Spot	3	Image 1	29	1000000069	1921
153		Spot	3	Image 1	29	1000000064	1922
155		Spot	3	Image 1	30	1000000001	1923
145		Spot	3	Image 1	30	1000000002	1924
338		Spot	3	Image 1	30	1000000003	1925
271		Spot	3	Image 1	30	1000000005	1927
191		Spot	3	Image 1	30	1000000006	1928
160		Spot	3	Image 1	30	1000000020	1929
173		Spot	3	Image 1	30	1000000007	1930
170		Spot	3	Image 1	30	1000000008	1931
165		Spot	3	Image 1	30	1000000009	1932
157		Spot	3	Image 1	30	1000000068	1933
162		Spot	3	Image 1	30	1000000067	1934
161		Spot	3	Image 1	30	1000000010	1935
172		Spot	3	Image 1	30	1000000012	1936
169		Spot	3	Image 1	30	1000000013	1937
179		Spot	3	Image 1	30	1000000014	1938
226		Spot	3	Image 1	30	1000000015	1939
208		Spot	3	Image 1	30	1000000016	1940
202		Spot	3	Image 1	30	1000000017	1941
157		Spot	3	Image 1	30	1000000018	1942
144		Spot	3	Image 1	30	1000000019	1943
176		Spot	3	Image 1	30	1000000021	1944
214		Spot	3	Image 1	30	1000000022	1945
159		Spot	3	Image 1	30	1000000023	1946
170		Spot	3	Image 1	30	1000000024	1947
184		Spot	3	Image 1	30	1000000025	1948
164		Spot	3	Image 1	30	1000000070	1949
145		Spot	3	Image 1	30	1000000027	1950
168		Spot	3	Image 1	30	1000000028	1951
189		Spot	3	Image 1	30	1000000029	1952
188		Spot	3	Image 1	30	1000000030	1953
175		Spot	3	Image 1	30	1000000031	1954
188		Spot	3	Image 1	30	1000000032	1955
160		Spot	3	Image 1	30	1000000033	1956
195		Spot	3	Image 1	30	1000000034	1957
188		Spot	3	Image 1	30	1000000036	1958
169		Spot	3	Image 1	30	1000000037	1959
200		Spot	3	Image 1	30	1000000038	1960
178		Spot	3	Image 1	30	1000000039	1961
183		Spot	3	Image 1	30	1000000040	1962
173		Spot	3	Image 1	30	1000000041	1963
139		Spot	3	Image 1	30	1000000042	1964
134		Spot	3	Image 1	30	1000000043	1965
153		Spot	3	Image 1	30	1000000044	1966
141		Spot	3	Image 1	30	1000000045	1967
258		Spot	3	Image 1	30	1000000046	1968
263		Spot	3	Image 1	30	1000000047	1969
264		Spot	3	Image 1	30	1000000048	1970
154		Spot	3	Image 1	30	1000000049	1971
187		Spot	3	Image 1	30	1000000050	1972
162		Spot	3	Image 1	30	1000000051	1973
189		Spot	3	Image 1	30	1000000052	1974
148		Spot	3	Image 1	30	1000000053	1975
171		Spot	3	Image 1	30	1000000054	1976
180		Spot	3	Image 1	30	1000000055	1977
139		Spot	3	Image 1	30	1000000056	1978
140		Spot	3	Image 1	30	1000000071	1979
164		Spot	3	Image 1	30	1000000057	1980
134		Spot	3	Image 1	30	1000000058	1982
171		Spot	3	Image 1	30	1000000059	1983
169		Spot	3	Image 1	30	1000000060	1984
130		Spot	3	Image 1	30	1000000061	1985
164		Spot	3	Image 1	30	1000000062	1986
156		Spot	3	Image 1	30	1000000063	1987
153		Spot	3	Image 1	30	1000000064	1988
142		Spot	3	Image 1	31	1000000072	1989
168		Spot	3	Image 1	31	1000000002	1990
294		Spot	3	Image 1	31	1000000003	1991
293		Spot	3	Image 1	31	1000000005	1993
230		Spot	3	Image 1	31	1000000006	1994
162		Spot	3	Image 1	31	1000000020	1995
183		Spot	3	Image 1	31	1000000007	1996
140		Spot	3	Image 1	31	1000000008	1997
180		Spot	3	Image 1	31	1000000009	1998
159		Spot	3	Image 1	31	1000000068	1999
138		Spot	3	Image 1	31	1000000010	2000
178		Spot	3	Image 1	31	1000000012	2001
179		Spot	3	Image 1	31	1000000013	2002
221		Spot	3	Image 1	31	1000000014	2003
246		Spot	3	Image 1	31	1000000015	2004
232		Spot	3	Image 1	31	1000000016	2005
176		Spot	3	Image 1	31	1000000017	2006
176		Spot	3	Image 1	31	1000000019	2007
156		Spot	3	Image 1	31	1000000018	2008
187		Spot	3	Image 1	31	1000000021	2009
196		Spot	3	Image 1	31	1000000022	2010
149		Spot	3	Image 1	31	1000000023	2011
159		Spot	3	Image 1	31	1000000024	2012
174		Spot	3	Image 1	31	1000000025	2013
167		Spot	3	Image 1	31	1000000070	2014
142		Spot	3	Image 1	31	1000000027	2015
167		Spot	3	Image 1	31	1000000028	2016
165		Spot	3	Image 1	31	1000000029	2017
179		Spot	3	Image 1	31	1000000073	2018
166		Spot	3	Image 1	31	1000000030	2019
181		Spot	3	Image 1	31	1000000031	2020
164		Spot	3	Image 1	31	1000000032	2021
153		Spot	3	Image 1	31	1000000033	2022
174		Spot	3	Image 1	31	1000000034	2023
172		Spot	3	Image 1	31	1000000035	2024
208		Spot	3	Image 1	31	1000000036	2025
161		Spot	3	Image 1	31	1000000037	2026
223		Spot	3	Image 1	31	1000000038	2027
164		Spot	3	Image 1	31	1000000039	2028
195		Spot	3	Image 1	31	1000000040	2029
167		Spot	3	Image 1	31	1000000041	2030
150		Spot	3	Image 1	31	1000000042	2031
170		Spot	3	Image 1	31	1000000043	2032
160		Spot	3	Image 1	31	1000000044	2033
158		Spot	3	Image 1	31	1000000045	2034
242		Spot	3	Image 1	31	1000000046	2035
314		Spot	3	Image 1	31	1000000047	2036
327		Spot	3	Image 1	31	1000000048	2037
139		Spot	3	Image 1	31	1000000049	2038
188		Spot	3	Image 1	31	1000000050	2039
171		Spot	3	Image 1	31	1000000051	2040
157		Spot	3	Image 1	31	1000000052	2041
168		Spot	3	Image 1	31	1000000053	2042
168		Spot	3	Image 1	31	1000000054	2043
170		Spot	3	Image 1	31	1000000055	2044
136		Spot	3	Image 1	31	1000000056	2045
156		Spot	3	Image 1	31	1000000071	2046
166		Spot	3	Image 1	31	1000000057	2047
160		Spot	3	Image 1	31	1000000058	2049
192		Spot	3	Image 1	31	1000000059	2050
167		Spot	3	Image 1	31	1000000060	2051
145		Spot	3	Image 1	31	1000000061	2052
170		Spot	3	Image 1	31	1000000062	2053
154		Spot	3	Image 1	31	1000000063	2054
151		Spot	3	Image 1	31	1000000064	2055
146		Spot	3	Image 1	32	1000000001	2056
149		Spot	3	Image 1	32	1000000002	2057
305		Spot	3	Image 1	32	1000000003	2058
[truncated: 992 more rows]
