# Supplementary material for: Protocol for real-time monitoring of CD8+ T and myeloid cell behavior in human high-grade serous ovarian cancer slices
Source: STAR Protoc. 2024 Jun 2;5(2):103102. doi: 10.1016/j.xpro.2024.103102 (PMC11179100; doi:10.1016/j.xpro.2024.103102)
Supplement: Data S3. Files for testing the R script, quantification and statistical analysis step 2 [file mmc3.zip › Test files/Slice1_b/__Intensity_Center_Ch=4_Img=1.csv]

Intensity Center Ch=4 Img=1
====================
Intensity Center	Unit	Category	Channel	Image	Time	TrackID	ID
150		Spot	4	Image 1	1	1000000000	0
179		Spot	4	Image 1	1	1000000001	1
320		Spot	4	Image 1	1	1000000002	2
242		Spot	4	Image 1	1	1000000003	3
236		Spot	4	Image 1	1	1000000004	5
887		Spot	4	Image 1	1	1000000005	6
182		Spot	4	Image 1	1	1000000006	7
309		Spot	4	Image 1	1	1000000007	8
412		Spot	4	Image 1	1	1000000008	9
198		Spot	4	Image 1	1	1000000009	10
298		Spot	4	Image 1	1	1000000010	11
225		Spot	4	Image 1	1	1000000011	12
393		Spot	4	Image 1	1	1000000012	13
301		Spot	4	Image 1	1	1000000013	14
403		Spot	4	Image 1	1	1000000014	15
237		Spot	4	Image 1	1	1000000015	16
233		Spot	4	Image 1	1	1000000016	17
194		Spot	4	Image 1	1	1000000017	18
179		Spot	4	Image 1	1	1000000018	19
283		Spot	4	Image 1	1	1000000019	20
258		Spot	4	Image 1	1	1000000020	21
196		Spot	4	Image 1	1	1000000021	22
180		Spot	4	Image 1	1	1000000022	23
249		Spot	4	Image 1	1	1000000023	24
202		Spot	4	Image 1	1	1000000024	25
241		Spot	4	Image 1	1	1000000025	26
186		Spot	4	Image 1	1	1000000026	27
178		Spot	4	Image 1	1	1000000027	28
192		Spot	4	Image 1	1	1000000028	29
271		Spot	4	Image 1	1	1000000029	30
190		Spot	4	Image 1	1	1000000030	31
171		Spot	4	Image 1	1	1000000031	32
185		Spot	4	Image 1	1	1000000032	33
203		Spot	4	Image 1	1	1000000033	34
251		Spot	4	Image 1	1	1000000034	35
163		Spot	4	Image 1	1	1000000035	36
195		Spot	4	Image 1	1	1000000036	37
293		Spot	4	Image 1	1	1000000037	38
262		Spot	4	Image 1	1	1000000038	39
204		Spot	4	Image 1	1	1000000039	40
163		Spot	4	Image 1	1	1000000040	41
163		Spot	4	Image 1	1	1000000041	42
207		Spot	4	Image 1	1	1000000042	43
953		Spot	4	Image 1	1	1000000043	44
167		Spot	4	Image 1	1	1000000044	45
184		Spot	4	Image 1	1	1000000045	46
159		Spot	4	Image 1	1	1000000046	47
205		Spot	4	Image 1	1	1000000047	48
199		Spot	4	Image 1	1	1000000048	49
232		Spot	4	Image 1	1	1000000049	50
198		Spot	4	Image 1	1	1000000050	51
393		Spot	4	Image 1	1	1000000051	52
226		Spot	4	Image 1	1	1000000052	53
378		Spot	4	Image 1	1	1000000053	54
164		Spot	4	Image 1	1	1000000054	55
373		Spot	4	Image 1	1	1000000055	56
192		Spot	4	Image 1	1	1000000056	57
251		Spot	4	Image 1	1	1000000057	58
232		Spot	4	Image 1	1	1000000058	59
228		Spot	4	Image 1	1	1000000059	61
275		Spot	4	Image 1	1	1000000060	62
190		Spot	4	Image 1	1	1000000061	63
165		Spot	4	Image 1	1	1000000062	64
193		Spot	4	Image 1	1	1000000063	65
284		Spot	4	Image 1	1	1000000064	66
204		Spot	4	Image 1	2	1000000000	67
189		Spot	4	Image 1	2	1000000001	68
288		Spot	4	Image 1	2	1000000002	69
289		Spot	4	Image 1	2	1000000003	70
224		Spot	4	Image 1	2	1000000004	72
860		Spot	4	Image 1	2	1000000005	73
204		Spot	4	Image 1	2	1000000006	74
271		Spot	4	Image 1	2	1000000007	75
424		Spot	4	Image 1	2	1000000008	76
234		Spot	4	Image 1	2	1000000009	77
174		Spot	4	Image 1	2	1000000065	78
275		Spot	4	Image 1	2	1000000010	79
200		Spot	4	Image 1	2	1000000011	80
383		Spot	4	Image 1	2	1000000012	81
284		Spot	4	Image 1	2	1000000013	82
386		Spot	4	Image 1	2	1000000014	83
240		Spot	4	Image 1	2	1000000015	84
213		Spot	4	Image 1	2	1000000016	85
167		Spot	4	Image 1	2	1000000017	86
213		Spot	4	Image 1	2	1000000018	87
245		Spot	4	Image 1	2	1000000019	88
296		Spot	4	Image 1	2	1000000020	89
212		Spot	4	Image 1	2	1000000021	90
174		Spot	4	Image 1	2	1000000022	91
252		Spot	4	Image 1	2	1000000023	92
179		Spot	4	Image 1	2	1000000024	93
204		Spot	4	Image 1	2	1000000025	94
177		Spot	4	Image 1	2	1000000026	95
169		Spot	4	Image 1	2	1000000027	96
180		Spot	4	Image 1	2	1000000028	97
269		Spot	4	Image 1	2	1000000029	98
251		Spot	4	Image 1	2	1000000030	99
181		Spot	4	Image 1	2	1000000031	100
191		Spot	4	Image 1	2	1000000032	101
170		Spot	4	Image 1	2	1000000033	102
260		Spot	4	Image 1	2	1000000034	103
147		Spot	4	Image 1	2	1000000035	104
168		Spot	4	Image 1	2	1000000036	105
244		Spot	4	Image 1	2	1000000037	106
273		Spot	4	Image 1	2	1000000038	107
203		Spot	4	Image 1	2	1000000039	108
194		Spot	4	Image 1	2	1000000040	109
169		Spot	4	Image 1	2	1000000041	110
209		Spot	4	Image 1	2	1000000042	111
380		Spot	4	Image 1	2	1000000043	112
194		Spot	4	Image 1	2	1000000044	113
164		Spot	4	Image 1	2	1000000045	114
185		Spot	4	Image 1	2	1000000046	115
228		Spot	4	Image 1	2	1000000047	116
166		Spot	4	Image 1	2	1000000048	117
203		Spot	4	Image 1	2	1000000049	118
173		Spot	4	Image 1	2	1000000050	119
399		Spot	4	Image 1	2	1000000051	120
227		Spot	4	Image 1	2	1000000052	121
379		Spot	4	Image 1	2	1000000053	122
157		Spot	4	Image 1	2	1000000054	123
338		Spot	4	Image 1	2	1000000055	124
226		Spot	4	Image 1	2	1000000056	125
269		Spot	4	Image 1	2	1000000057	126
186		Spot	4	Image 1	2	1000000058	128
237		Spot	4	Image 1	2	1000000059	129
306		Spot	4	Image 1	2	1000000060	130
179		Spot	4	Image 1	2	1000000061	131
169		Spot	4	Image 1	2	1000000062	132
187		Spot	4	Image 1	2	1000000063	133
356		Spot	4	Image 1	2	1000000064	134
166		Spot	4	Image 1	3	1000000000	135
305		Spot	4	Image 1	3	1000000002	136
198		Spot	4	Image 1	3	1000000004	138
849		Spot	4	Image 1	3	1000000005	139
205		Spot	4	Image 1	3	1000000006	140
255		Spot	4	Image 1	3	1000000007	141
480		Spot	4	Image 1	3	1000000008	142
189		Spot	4	Image 1	3	1000000009	143
195		Spot	4	Image 1	3	1000000065	144
256		Spot	4	Image 1	3	1000000010	145
205		Spot	4	Image 1	3	1000000011	146
401		Spot	4	Image 1	3	1000000012	147
302		Spot	4	Image 1	3	1000000003	148
283		Spot	4	Image 1	3	1000000013	149
358		Spot	4	Image 1	3	1000000014	150
212		Spot	4	Image 1	3	1000000015	151
211		Spot	4	Image 1	3	1000000016	152
213		Spot	4	Image 1	3	1000000017	153
247		Spot	4	Image 1	3	1000000018	154
261		Spot	4	Image 1	3	1000000019	155
279		Spot	4	Image 1	3	1000000020	156
213		Spot	4	Image 1	3	1000000021	157
193		Spot	4	Image 1	3	1000000022	158
240		Spot	4	Image 1	3	1000000023	159
218		Spot	4	Image 1	3	1000000024	160
207		Spot	4	Image 1	3	1000000025	161
197		Spot	4	Image 1	3	1000000026	162
174		Spot	4	Image 1	3	1000000027	163
197		Spot	4	Image 1	3	1000000028	164
236		Spot	4	Image 1	3	1000000029	165
249		Spot	4	Image 1	3	1000000030	166
190		Spot	4	Image 1	3	1000000031	167
205		Spot	4	Image 1	3	1000000032	168
192		Spot	4	Image 1	3	1000000033	169
234		Spot	4	Image 1	3	1000000034	170
190		Spot	4	Image 1	3	1000000035	171
190		Spot	4	Image 1	3	1000000036	172
248		Spot	4	Image 1	3	1000000037	173
285		Spot	4	Image 1	3	1000000038	174
216		Spot	4	Image 1	3	1000000039	175
189		Spot	4	Image 1	3	1000000040	176
164		Spot	4	Image 1	3	1000000041	177
231		Spot	4	Image 1	3	1000000042	178
484		Spot	4	Image 1	3	1000000043	179
201		Spot	4	Image 1	3	1000000044	180
186		Spot	4	Image 1	3	1000000045	181
174		Spot	4	Image 1	3	1000000046	182
208		Spot	4	Image 1	3	1000000047	183
181		Spot	4	Image 1	3	1000000048	184
231		Spot	4	Image 1	3	1000000049	185
191		Spot	4	Image 1	3	1000000050	186
416		Spot	4	Image 1	3	1000000051	187
198		Spot	4	Image 1	3	1000000052	188
270		Spot	4	Image 1	3	1000000053	189
155		Spot	4	Image 1	3	1000000054	190
328		Spot	4	Image 1	3	1000000055	191
197		Spot	4	Image 1	3	1000000056	192
242		Spot	4	Image 1	3	1000000057	194
192		Spot	4	Image 1	3	1000000058	195
264		Spot	4	Image 1	3	1000000059	196
327		Spot	4	Image 1	3	1000000060	197
172		Spot	4	Image 1	3	1000000061	198
158		Spot	4	Image 1	3	1000000062	199
194		Spot	4	Image 1	3	1000000063	200
327		Spot	4	Image 1	3	1000000064	201
205		Spot	4	Image 1	4	1000000001	202
324		Spot	4	Image 1	4	1000000002	203
194		Spot	4	Image 1	4	1000000004	205
905		Spot	4	Image 1	4	1000000005	206
200		Spot	4	Image 1	4	1000000006	207
250		Spot	4	Image 1	4	1000000007	208
452		Spot	4	Image 1	4	1000000008	209
182		Spot	4	Image 1	4	1000000009	210
192		Spot	4	Image 1	4	1000000065	211
280		Spot	4	Image 1	4	1000000010	212
234		Spot	4	Image 1	4	1000000011	213
418		Spot	4	Image 1	4	1000000012	214
250		Spot	4	Image 1	4	1000000003	215
325		Spot	4	Image 1	4	1000000013	216
346		Spot	4	Image 1	4	1000000014	217
254		Spot	4	Image 1	4	1000000015	218
208		Spot	4	Image 1	4	1000000016	219
248		Spot	4	Image 1	4	1000000017	220
235		Spot	4	Image 1	4	1000000018	221
275		Spot	4	Image 1	4	1000000019	222
299		Spot	4	Image 1	4	1000000020	223
224		Spot	4	Image 1	4	1000000021	224
181		Spot	4	Image 1	4	1000000022	225
269		Spot	4	Image 1	4	1000000023	226
186		Spot	4	Image 1	4	1000000024	227
202		Spot	4	Image 1	4	1000000025	228
178		Spot	4	Image 1	4	1000000026	229
159		Spot	4	Image 1	4	1000000027	230
186		Spot	4	Image 1	4	1000000028	231
242		Spot	4	Image 1	4	1000000029	232
263		Spot	4	Image 1	4	1000000030	233
187		Spot	4	Image 1	4	1000000032	234
195		Spot	4	Image 1	4	1000000033	235
250		Spot	4	Image 1	4	1000000034	236
186		Spot	4	Image 1	4	1000000035	237
188		Spot	4	Image 1	4	1000000036	238
260		Spot	4	Image 1	4	1000000037	239
273		Spot	4	Image 1	4	1000000038	240
210		Spot	4	Image 1	4	1000000039	241
219		Spot	4	Image 1	4	1000000040	242
162		Spot	4	Image 1	4	1000000041	243
213		Spot	4	Image 1	4	1000000042	244
466		Spot	4	Image 1	4	1000000043	245
194		Spot	4	Image 1	4	1000000044	246
182		Spot	4	Image 1	4	1000000045	247
189		Spot	4	Image 1	4	1000000046	248
195		Spot	4	Image 1	4	1000000047	249
191		Spot	4	Image 1	4	1000000048	250
226		Spot	4	Image 1	4	1000000049	251
210		Spot	4	Image 1	4	1000000050	252
382		Spot	4	Image 1	4	1000000051	253
277		Spot	4	Image 1	4	1000000052	254
357		Spot	4	Image 1	4	1000000053	255
168		Spot	4	Image 1	4	1000000054	256
319		Spot	4	Image 1	4	1000000055	257
210		Spot	4	Image 1	4	1000000056	258
256		Spot	4	Image 1	4	1000000057	259
208		Spot	4	Image 1	4	1000000058	260
238		Spot	4	Image 1	4	1000000059	262
331		Spot	4	Image 1	4	1000000060	263
174		Spot	4	Image 1	4	1000000061	264
189		Spot	4	Image 1	4	1000000062	265
215		Spot	4	Image 1	4	1000000063	266
317		Spot	4	Image 1	4	1000000064	267
185		Spot	4	Image 1	5	1000000000	268
291		Spot	4	Image 1	5	1000000002	269
217		Spot	4	Image 1	5	1000000004	271
930		Spot	4	Image 1	5	1000000005	272
203		Spot	4	Image 1	5	1000000006	273
288		Spot	4	Image 1	5	1000000020	274
262		Spot	4	Image 1	5	1000000007	275
504		Spot	4	Image 1	5	1000000008	276
195		Spot	4	Image 1	5	1000000009	277
186		Spot	4	Image 1	5	1000000065	278
298		Spot	4	Image 1	5	1000000010	279
215		Spot	4	Image 1	5	1000000011	280
439		Spot	4	Image 1	5	1000000012	281
253		Spot	4	Image 1	5	1000000003	282
349		Spot	4	Image 1	5	1000000013	283
353		Spot	4	Image 1	5	1000000014	284
208		Spot	4	Image 1	5	1000000015	285
195		Spot	4	Image 1	5	1000000016	286
211		Spot	4	Image 1	5	1000000017	287
206		Spot	4	Image 1	5	1000000018	288
298		Spot	4	Image 1	5	1000000019	289
189		Spot	4	Image 1	5	1000000021	290
190		Spot	4	Image 1	5	1000000022	291
240		Spot	4	Image 1	5	1000000023	292
205		Spot	4	Image 1	5	1000000024	293
197		Spot	4	Image 1	5	1000000025	294
183		Spot	4	Image 1	5	1000000026	295
181		Spot	4	Image 1	5	1000000027	296
180		Spot	4	Image 1	5	1000000028	297
276		Spot	4	Image 1	5	1000000029	298
243		Spot	4	Image 1	5	1000000030	299
175		Spot	4	Image 1	5	1000000031	300
182		Spot	4	Image 1	5	1000000032	301
191		Spot	4	Image 1	5	1000000033	302
185		Spot	4	Image 1	5	1000000035	303
252		Spot	4	Image 1	5	1000000034	304
191		Spot	4	Image 1	5	1000000036	305
248		Spot	4	Image 1	5	1000000037	306
259		Spot	4	Image 1	5	1000000038	307
231		Spot	4	Image 1	5	1000000039	308
201		Spot	4	Image 1	5	1000000040	309
184		Spot	4	Image 1	5	1000000041	310
225		Spot	4	Image 1	5	1000000042	311
605		Spot	4	Image 1	5	1000000043	312
185		Spot	4	Image 1	5	1000000044	313
166		Spot	4	Image 1	5	1000000045	314
200		Spot	4	Image 1	5	1000000046	315
227		Spot	4	Image 1	5	1000000047	316
175		Spot	4	Image 1	5	1000000048	317
238		Spot	4	Image 1	5	1000000049	318
212		Spot	4	Image 1	5	1000000050	319
437		Spot	4	Image 1	5	1000000051	320
249		Spot	4	Image 1	5	1000000052	321
372		Spot	4	Image 1	5	1000000053	322
176		Spot	4	Image 1	5	1000000054	323
368		Spot	4	Image 1	5	1000000055	324
185		Spot	4	Image 1	5	1000000056	325
223		Spot	4	Image 1	5	1000000057	326
204		Spot	4	Image 1	5	1000000058	327
257		Spot	4	Image 1	5	1000000059	329
265		Spot	4	Image 1	5	1000000060	330
198		Spot	4	Image 1	5	1000000061	331
170		Spot	4	Image 1	5	1000000062	332
185		Spot	4	Image 1	5	1000000063	333
301		Spot	4	Image 1	5	1000000064	334
306		Spot	4	Image 1	6	1000000002	335
214		Spot	4	Image 1	6	1000000004	337
916		Spot	4	Image 1	6	1000000005	338
208		Spot	4	Image 1	6	1000000006	339
169		Spot	4	Image 1	6	1000000007	340
444		Spot	4	Image 1	6	1000000008	341
196		Spot	4	Image 1	6	1000000009	342
258		Spot	4	Image 1	6	1000000010	343
449		Spot	4	Image 1	6	1000000012	344
266		Spot	4	Image 1	6	1000000003	345
330		Spot	4	Image 1	6	1000000013	346
334		Spot	4	Image 1	6	1000000014	347
217		Spot	4	Image 1	6	1000000015	348
197		Spot	4	Image 1	6	1000000016	349
181		Spot	4	Image 1	6	1000000017	350
220		Spot	4	Image 1	6	1000000018	351
289		Spot	4	Image 1	6	1000000019	352
269		Spot	4	Image 1	6	1000000020	353
201		Spot	4	Image 1	6	1000000021	354
184		Spot	4	Image 1	6	1000000022	355
258		Spot	4	Image 1	6	1000000023	356
185		Spot	4	Image 1	6	1000000024	357
189		Spot	4	Image 1	6	1000000025	358
182		Spot	4	Image 1	6	1000000026	359
176		Spot	4	Image 1	6	1000000027	360
186		Spot	4	Image 1	6	1000000028	361
247		Spot	4	Image 1	6	1000000029	362
236		Spot	4	Image 1	6	1000000030	363
176		Spot	4	Image 1	6	1000000031	364
187		Spot	4	Image 1	6	1000000032	365
206		Spot	4	Image 1	6	1000000033	366
288		Spot	4	Image 1	6	1000000034	367
179		Spot	4	Image 1	6	1000000035	368
192		Spot	4	Image 1	6	1000000036	369
235		Spot	4	Image 1	6	1000000037	370
283		Spot	4	Image 1	6	1000000038	371
223		Spot	4	Image 1	6	1000000039	372
207		Spot	4	Image 1	6	1000000040	373
173		Spot	4	Image 1	6	1000000041	374
214		Spot	4	Image 1	6	1000000042	375
541		Spot	4	Image 1	6	1000000043	376
192		Spot	4	Image 1	6	1000000044	377
178		Spot	4	Image 1	6	1000000045	378
198		Spot	4	Image 1	6	1000000046	379
193		Spot	4	Image 1	6	1000000047	380
202		Spot	4	Image 1	6	1000000048	381
244		Spot	4	Image 1	6	1000000049	382
209		Spot	4	Image 1	6	1000000050	383
442		Spot	4	Image 1	6	1000000051	384
200		Spot	4	Image 1	6	1000000052	385
413		Spot	4	Image 1	6	1000000053	386
189		Spot	4	Image 1	6	1000000054	387
338		Spot	4	Image 1	6	1000000055	388
215		Spot	4	Image 1	6	1000000056	389
235		Spot	4	Image 1	6	1000000057	390
182		Spot	4	Image 1	6	1000000058	392
258		Spot	4	Image 1	6	1000000059	393
334		Spot	4	Image 1	6	1000000060	394
169		Spot	4	Image 1	6	1000000061	395
175		Spot	4	Image 1	6	1000000062	396
168		Spot	4	Image 1	6	1000000063	397
309		Spot	4	Image 1	6	1000000064	398
193		Spot	4	Image 1	7	1000000000	399
210		Spot	4	Image 1	7	1000000001	400
302		Spot	4	Image 1	7	1000000002	401
251		Spot	4	Image 1	7	1000000003	402
208		Spot	4	Image 1	7	1000000004	404
908		Spot	4	Image 1	7	1000000005	405
185		Spot	4	Image 1	7	1000000006	406
280		Spot	4	Image 1	7	1000000020	407
193		Spot	4	Image 1	7	1000000007	408
386		Spot	4	Image 1	7	1000000008	409
214		Spot	4	Image 1	7	1000000009	410
194		Spot	4	Image 1	7	1000000065	411
319		Spot	4	Image 1	7	1000000010	412
473		Spot	4	Image 1	7	1000000012	413
334		Spot	4	Image 1	7	1000000013	414
355		Spot	4	Image 1	7	1000000014	415
205		Spot	4	Image 1	7	1000000015	416
200		Spot	4	Image 1	7	1000000016	417
190		Spot	4	Image 1	7	1000000017	418
203		Spot	4	Image 1	7	1000000018	419
277		Spot	4	Image 1	7	1000000019	420
201		Spot	4	Image 1	7	1000000021	421
189		Spot	4	Image 1	7	1000000022	422
246		Spot	4	Image 1	7	1000000023	423
181		Spot	4	Image 1	7	1000000024	424
226		Spot	4	Image 1	7	1000000025	425
169		Spot	4	Image 1	7	1000000026	426
163		Spot	4	Image 1	7	1000000027	427
207		Spot	4	Image 1	7	1000000028	428
252		Spot	4	Image 1	7	1000000029	429
252		Spot	4	Image 1	7	1000000030	430
173		Spot	4	Image 1	7	1000000031	431
175		Spot	4	Image 1	7	1000000032	432
195		Spot	4	Image 1	7	1000000033	433
244		Spot	4	Image 1	7	1000000034	434
162		Spot	4	Image 1	7	1000000035	435
195		Spot	4	Image 1	7	1000000036	436
235		Spot	4	Image 1	7	1000000037	437
254		Spot	4	Image 1	7	1000000038	438
189		Spot	4	Image 1	7	1000000039	439
191		Spot	4	Image 1	7	1000000040	440
183		Spot	4	Image 1	7	1000000041	441
220		Spot	4	Image 1	7	1000000042	442
445		Spot	4	Image 1	7	1000000043	443
190		Spot	4	Image 1	7	1000000044	444
184		Spot	4	Image 1	7	1000000045	445
198		Spot	4	Image 1	7	1000000046	446
193		Spot	4	Image 1	7	1000000047	447
191		Spot	4	Image 1	7	1000000048	448
261		Spot	4	Image 1	7	1000000049	449
188		Spot	4	Image 1	7	1000000050	450
364		Spot	4	Image 1	7	1000000051	451
202		Spot	4	Image 1	7	1000000052	452
357		Spot	4	Image 1	7	1000000053	453
169		Spot	4	Image 1	7	1000000054	454
340		Spot	4	Image 1	7	1000000055	455
202		Spot	4	Image 1	7	1000000056	456
239		Spot	4	Image 1	7	1000000057	457
200		Spot	4	Image 1	7	1000000058	459
260		Spot	4	Image 1	7	1000000059	460
273		Spot	4	Image 1	7	1000000060	461
154		Spot	4	Image 1	7	1000000061	462
178		Spot	4	Image 1	7	1000000062	463
223		Spot	4	Image 1	7	1000000063	464
305		Spot	4	Image 1	7	1000000064	465
189		Spot	4	Image 1	8	1000000000	466
339		Spot	4	Image 1	8	1000000002	467
286		Spot	4	Image 1	8	1000000003	468
218		Spot	4	Image 1	8	1000000004	470
930		Spot	4	Image 1	8	1000000005	471
193		Spot	4	Image 1	8	1000000006	472
264		Spot	4	Image 1	8	1000000020	473
202		Spot	4	Image 1	8	1000000007	474
416		Spot	4	Image 1	8	1000000008	475
196		Spot	4	Image 1	8	1000000009	476
189		Spot	4	Image 1	8	1000000065	477
264		Spot	4	Image 1	8	1000000010	478
222		Spot	4	Image 1	8	1000000011	479
480		Spot	4	Image 1	8	1000000012	480
316		Spot	4	Image 1	8	1000000013	481
353		Spot	4	Image 1	8	1000000014	482
210		Spot	4	Image 1	8	1000000015	483
204		Spot	4	Image 1	8	1000000016	484
185		Spot	4	Image 1	8	1000000017	485
227		Spot	4	Image 1	8	1000000018	486
269		Spot	4	Image 1	8	1000000019	487
220		Spot	4	Image 1	8	1000000021	488
200		Spot	4	Image 1	8	1000000022	489
258		Spot	4	Image 1	8	1000000023	490
177		Spot	4	Image 1	8	1000000024	491
193		Spot	4	Image 1	8	1000000025	492
185		Spot	4	Image 1	8	1000000026	493
163		Spot	4	Image 1	8	1000000027	494
187		Spot	4	Image 1	8	1000000028	495
264		Spot	4	Image 1	8	1000000029	496
252		Spot	4	Image 1	8	1000000030	497
165		Spot	4	Image 1	8	1000000031	498
181		Spot	4	Image 1	8	1000000032	499
182		Spot	4	Image 1	8	1000000033	500
236		Spot	4	Image 1	8	1000000034	501
199		Spot	4	Image 1	8	1000000035	502
204		Spot	4	Image 1	8	1000000036	503
259		Spot	4	Image 1	8	1000000037	504
282		Spot	4	Image 1	8	1000000038	505
191		Spot	4	Image 1	8	1000000039	506
198		Spot	4	Image 1	8	1000000040	507
186		Spot	4	Image 1	8	1000000041	508
211		Spot	4	Image 1	8	1000000042	509
404		Spot	4	Image 1	8	1000000043	510
187		Spot	4	Image 1	8	1000000044	511
187		Spot	4	Image 1	8	1000000045	512
177		Spot	4	Image 1	8	1000000046	513
197		Spot	4	Image 1	8	1000000047	514
181		Spot	4	Image 1	8	1000000048	515
234		Spot	4	Image 1	8	1000000049	516
187		Spot	4	Image 1	8	1000000050	517
413		Spot	4	Image 1	8	1000000051	518
190		Spot	4	Image 1	8	1000000052	519
410		Spot	4	Image 1	8	1000000053	520
167		Spot	4	Image 1	8	1000000054	521
322		Spot	4	Image 1	8	1000000055	522
211		Spot	4	Image 1	8	1000000056	523
248		Spot	4	Image 1	8	1000000057	524
199		Spot	4	Image 1	8	1000000058	526
243		Spot	4	Image 1	8	1000000059	527
291		Spot	4	Image 1	8	1000000060	528
154		Spot	4	Image 1	8	1000000061	529
181		Spot	4	Image 1	8	1000000062	530
210		Spot	4	Image 1	8	1000000063	531
294		Spot	4	Image 1	8	1000000064	532
171		Spot	4	Image 1	9	1000000000	533
302		Spot	4	Image 1	9	1000000002	534
228		Spot	4	Image 1	9	1000000004	536
905		Spot	4	Image 1	9	1000000005	537
203		Spot	4	Image 1	9	1000000006	538
277		Spot	4	Image 1	9	1000000020	539
184		Spot	4	Image 1	9	1000000007	540
402		Spot	4	Image 1	9	1000000008	541
201		Spot	4	Image 1	9	1000000009	542
170		Spot	4	Image 1	9	1000000065	543
241		Spot	4	Image 1	9	1000000010	544
195		Spot	4	Image 1	9	1000000011	545
503		Spot	4	Image 1	9	1000000012	546
253		Spot	4	Image 1	9	1000000003	547
303		Spot	4	Image 1	9	1000000013	548
371		Spot	4	Image 1	9	1000000014	549
226		Spot	4	Image 1	9	1000000015	550
200		Spot	4	Image 1	9	1000000016	551
167		Spot	4	Image 1	9	1000000017	552
271		Spot	4	Image 1	9	1000000019	553
192		Spot	4	Image 1	9	1000000018	554
232		Spot	4	Image 1	9	1000000021	555
193		Spot	4	Image 1	9	1000000022	556
230		Spot	4	Image 1	9	1000000023	557
188		Spot	4	Image 1	9	1000000024	558
187		Spot	4	Image 1	9	1000000025	559
169		Spot	4	Image 1	9	1000000026	560
165		Spot	4	Image 1	9	1000000027	561
184		Spot	4	Image 1	9	1000000028	562
238		Spot	4	Image 1	9	1000000029	563
240		Spot	4	Image 1	9	1000000030	564
175		Spot	4	Image 1	9	1000000031	565
198		Spot	4	Image 1	9	1000000032	566
176		Spot	4	Image 1	9	1000000033	567
244		Spot	4	Image 1	9	1000000034	568
174		Spot	4	Image 1	9	1000000035	569
196		Spot	4	Image 1	9	1000000036	570
236		Spot	4	Image 1	9	1000000037	571
287		Spot	4	Image 1	9	1000000038	572
184		Spot	4	Image 1	9	1000000039	573
184		Spot	4	Image 1	9	1000000040	574
154		Spot	4	Image 1	9	1000000041	575
195		Spot	4	Image 1	9	1000000042	576
410		Spot	4	Image 1	9	1000000043	577
181		Spot	4	Image 1	9	1000000044	578
185		Spot	4	Image 1	9	1000000045	579
184		Spot	4	Image 1	9	1000000046	580
226		Spot	4	Image 1	9	1000000047	581
197		Spot	4	Image 1	9	1000000048	582
271		Spot	4	Image 1	9	1000000049	583
188		Spot	4	Image 1	9	1000000050	584
386		Spot	4	Image 1	9	1000000051	585
200		Spot	4	Image 1	9	1000000052	586
359		Spot	4	Image 1	9	1000000053	587
174		Spot	4	Image 1	9	1000000054	588
323		Spot	4	Image 1	9	1000000055	589
204		Spot	4	Image 1	9	1000000056	590
231		Spot	4	Image 1	9	1000000057	592
194		Spot	4	Image 1	9	1000000058	593
252		Spot	4	Image 1	9	1000000059	594
334		Spot	4	Image 1	9	1000000060	595
162		Spot	4	Image 1	9	1000000061	596
184		Spot	4	Image 1	9	1000000062	597
164		Spot	4	Image 1	9	1000000063	598
314		Spot	4	Image 1	9	1000000064	599
182		Spot	4	Image 1	10	1000000000	600
187		Spot	4	Image 1	10	1000000001	601
281		Spot	4	Image 1	10	1000000002	602
251		Spot	4	Image 1	10	1000000004	604
899		Spot	4	Image 1	10	1000000005	605
189		Spot	4	Image 1	10	1000000006	606
283		Spot	4	Image 1	10	1000000020	607
186		Spot	4	Image 1	10	1000000007	608
325		Spot	4	Image 1	10	1000000008	609
204		Spot	4	Image 1	10	1000000009	610
210		Spot	4	Image 1	10	1000000065	611
280		Spot	4	Image 1	10	1000000010	612
491		Spot	4	Image 1	10	1000000012	613
262		Spot	4	Image 1	10	1000000003	614
348		Spot	4	Image 1	10	1000000013	615
347		Spot	4	Image 1	10	1000000014	616
231		Spot	4	Image 1	10	1000000016	617
170		Spot	4	Image 1	10	1000000017	618
230		Spot	4	Image 1	10	1000000018	619
306		Spot	4	Image 1	10	1000000019	620
204		Spot	4	Image 1	10	1000000021	621
196		Spot	4	Image 1	10	1000000022	622
263		Spot	4	Image 1	10	1000000023	623
180		Spot	4	Image 1	10	1000000024	624
204		Spot	4	Image 1	10	1000000025	625
170		Spot	4	Image 1	10	1000000026	626
167		Spot	4	Image 1	10	1000000027	627
171		Spot	4	Image 1	10	1000000028	628
249		Spot	4	Image 1	10	1000000029	629
239		Spot	4	Image 1	10	1000000030	630
207		Spot	4	Image 1	10	1000000031	631
206		Spot	4	Image 1	10	1000000032	632
197		Spot	4	Image 1	10	1000000033	633
257		Spot	4	Image 1	10	1000000034	634
163		Spot	4	Image 1	10	1000000035	635
190		Spot	4	Image 1	10	1000000036	636
263		Spot	4	Image 1	10	1000000037	637
264		Spot	4	Image 1	10	1000000038	638
180		Spot	4	Image 1	10	1000000039	639
202		Spot	4	Image 1	10	1000000040	640
166		Spot	4	Image 1	10	1000000041	641
223		Spot	4	Image 1	10	1000000042	642
435		Spot	4	Image 1	10	1000000043	643
203		Spot	4	Image 1	10	1000000044	644
192		Spot	4	Image 1	10	1000000045	645
197		Spot	4	Image 1	10	1000000046	646
195		Spot	4	Image 1	10	1000000047	647
174		Spot	4	Image 1	10	1000000048	648
287		Spot	4	Image 1	10	1000000049	649
189		Spot	4	Image 1	10	1000000050	650
439		Spot	4	Image 1	10	1000000051	651
219		Spot	4	Image 1	10	1000000052	652
373		Spot	4	Image 1	10	1000000053	653
181		Spot	4	Image 1	10	1000000054	654
362		Spot	4	Image 1	10	1000000055	655
206		Spot	4	Image 1	10	1000000056	656
249		Spot	4	Image 1	10	1000000057	657
186		Spot	4	Image 1	10	1000000058	658
237		Spot	4	Image 1	10	1000000059	660
362		Spot	4	Image 1	10	1000000060	661
169		Spot	4	Image 1	10	1000000061	662
196		Spot	4	Image 1	10	1000000062	663
193		Spot	4	Image 1	10	1000000063	664
286		Spot	4	Image 1	10	1000000064	665
183		Spot	4	Image 1	11	1000000000	666
226		Spot	4	Image 1	11	1000000001	667
323		Spot	4	Image 1	11	1000000002	668
222		Spot	4	Image 1	11	1000000004	670
997		Spot	4	Image 1	11	1000000005	671
194		Spot	4	Image 1	11	1000000006	672
243		Spot	4	Image 1	11	1000000020	673
171		Spot	4	Image 1	11	1000000007	674
418		Spot	4	Image 1	11	1000000008	675
209		Spot	4	Image 1	11	1000000009	676
243		Spot	4	Image 1	11	1000000010	677
209		Spot	4	Image 1	11	1000000011	678
472		Spot	4	Image 1	11	1000000012	679
247		Spot	4	Image 1	11	1000000003	680
330		Spot	4	Image 1	11	1000000013	681
371		Spot	4	Image 1	11	1000000014	682
257		Spot	4	Image 1	11	1000000015	683
225		Spot	4	Image 1	11	1000000016	684
230		Spot	4	Image 1	11	1000000017	685
252		Spot	4	Image 1	11	1000000018	686
274		Spot	4	Image 1	11	1000000019	687
211		Spot	4	Image 1	11	1000000021	688
171		Spot	4	Image 1	11	1000000022	689
272		Spot	4	Image 1	11	1000000023	690
199		Spot	4	Image 1	11	1000000024	691
223		Spot	4	Image 1	11	1000000025	692
189		Spot	4	Image 1	11	1000000026	693
170		Spot	4	Image 1	11	1000000027	694
184		Spot	4	Image 1	11	1000000028	695
257		Spot	4	Image 1	11	1000000029	696
233		Spot	4	Image 1	11	1000000030	697
209		Spot	4	Image 1	11	1000000033	698
190		Spot	4	Image 1	11	1000000032	699
248		Spot	4	Image 1	11	1000000034	700
169		Spot	4	Image 1	11	1000000035	701
220		Spot	4	Image 1	11	1000000036	702
227		Spot	4	Image 1	11	1000000037	703
247		Spot	4	Image 1	11	1000000038	704
197		Spot	4	Image 1	11	1000000039	705
212		Spot	4	Image 1	11	1000000040	706
178		Spot	4	Image 1	11	1000000041	707
201		Spot	4	Image 1	11	1000000042	708
404		Spot	4	Image 1	11	1000000043	709
186		Spot	4	Image 1	11	1000000044	710
188		Spot	4	Image 1	11	1000000045	711
169		Spot	4	Image 1	11	1000000046	712
190		Spot	4	Image 1	11	1000000047	713
200		Spot	4	Image 1	11	1000000048	714
212		Spot	4	Image 1	11	1000000049	715
177		Spot	4	Image 1	11	1000000050	716
412		Spot	4	Image 1	11	1000000051	717
211		Spot	4	Image 1	11	1000000052	718
366		Spot	4	Image 1	11	1000000053	719
187		Spot	4	Image 1	11	1000000054	720
332		Spot	4	Image 1	11	1000000055	721
210		Spot	4	Image 1	11	1000000056	722
203		Spot	4	Image 1	11	1000000057	723
200		Spot	4	Image 1	11	1000000058	724
237		Spot	4	Image 1	11	1000000059	726
373		Spot	4	Image 1	11	1000000060	727
188		Spot	4	Image 1	11	1000000061	728
178		Spot	4	Image 1	11	1000000062	729
190		Spot	4	Image 1	11	1000000063	730
321		Spot	4	Image 1	11	1000000064	731
209		Spot	4	Image 1	12	1000000000	732
205		Spot	4	Image 1	12	1000000001	733
361		Spot	4	Image 1	12	1000000002	734
227		Spot	4	Image 1	12	1000000004	736
925		Spot	4	Image 1	12	1000000005	737
228		Spot	4	Image 1	12	1000000006	738
297		Spot	4	Image 1	12	1000000020	739
223		Spot	4	Image 1	12	1000000007	740
381		Spot	4	Image 1	12	1000000008	741
185		Spot	4	Image 1	12	1000000009	742
268		Spot	4	Image 1	12	1000000010	743
509		Spot	4	Image 1	12	1000000012	744
220		Spot	4	Image 1	12	1000000003	745
272		Spot	4	Image 1	12	1000000013	746
396		Spot	4	Image 1	12	1000000014	747
210		Spot	4	Image 1	12	1000000016	748
249		Spot	4	Image 1	12	1000000017	749
260		Spot	4	Image 1	12	1000000019	750
236		Spot	4	Image 1	12	1000000018	751
221		Spot	4	Image 1	12	1000000021	752
202		Spot	4	Image 1	12	1000000022	753
236		Spot	4	Image 1	12	1000000023	754
153		Spot	4	Image 1	12	1000000024	755
210		Spot	4	Image 1	12	1000000025	756
177		Spot	4	Image 1	12	1000000027	757
168		Spot	4	Image 1	12	1000000028	758
231		Spot	4	Image 1	12	1000000029	759
264		Spot	4	Image 1	12	1000000030	760
164		Spot	4	Image 1	12	1000000031	761
186		Spot	4	Image 1	12	1000000032	762
180		Spot	4	Image 1	12	1000000033	763
269		Spot	4	Image 1	12	1000000034	764
214		Spot	4	Image 1	12	1000000036	765
224		Spot	4	Image 1	12	1000000037	766
316		Spot	4	Image 1	12	1000000038	767
170		Spot	4	Image 1	12	1000000039	768
190		Spot	4	Image 1	12	1000000040	769
179		Spot	4	Image 1	12	1000000041	770
238		Spot	4	Image 1	12	1000000042	771
419		Spot	4	Image 1	12	1000000043	772
184		Spot	4	Image 1	12	1000000044	773
183		Spot	4	Image 1	12	1000000045	774
207		Spot	4	Image 1	12	1000000046	775
216		Spot	4	Image 1	12	1000000047	776
197		Spot	4	Image 1	12	1000000048	777
181		Spot	4	Image 1	12	1000000050	778
412		Spot	4	Image 1	12	1000000051	779
231		Spot	4	Image 1	12	1000000052	780
434		Spot	4	Image 1	12	1000000053	781
156		Spot	4	Image 1	12	1000000054	782
337		Spot	4	Image 1	12	1000000055	783
239		Spot	4	Image 1	12	1000000056	784
237		Spot	4	Image 1	12	1000000057	785
229		Spot	4	Image 1	12	1000000058	786
296		Spot	4	Image 1	12	1000000059	788
413		Spot	4	Image 1	12	1000000060	789
174		Spot	4	Image 1	12	1000000061	790
167		Spot	4	Image 1	12	1000000062	791
206		Spot	4	Image 1	12	1000000063	792
336		Spot	4	Image 1	12	1000000064	793
198		Spot	4	Image 1	13	1000000000	794
332		Spot	4	Image 1	13	1000000002	795
197		Spot	4	Image 1	13	1000000004	797
914		Spot	4	Image 1	13	1000000005	798
209		Spot	4	Image 1	13	1000000006	799
295		Spot	4	Image 1	13	1000000020	800
244		Spot	4	Image 1	13	1000000007	801
400		Spot	4	Image 1	13	1000000008	802
200		Spot	4	Image 1	13	1000000009	803
205		Spot	4	Image 1	13	1000000065	804
220		Spot	4	Image 1	13	1000000010	805
485		Spot	4	Image 1	13	1000000012	806
242		Spot	4	Image 1	13	1000000003	807
310		Spot	4	Image 1	13	1000000013	808
411		Spot	4	Image 1	13	1000000014	809
219		Spot	4	Image 1	13	1000000016	810
226		Spot	4	Image 1	13	1000000017	811
309		Spot	4	Image 1	13	1000000019	812
200		Spot	4	Image 1	13	1000000018	813
183		Spot	4	Image 1	13	1000000021	814
194		Spot	4	Image 1	13	1000000022	815
256		Spot	4	Image 1	13	1000000023	816
166		Spot	4	Image 1	13	1000000024	817
199		Spot	4	Image 1	13	1000000025	818
166		Spot	4	Image 1	13	1000000027	819
171		Spot	4	Image 1	13	1000000028	820
254		Spot	4	Image 1	13	1000000029	821
243		Spot	4	Image 1	13	1000000030	822
161		Spot	4	Image 1	13	1000000066	823
204		Spot	4	Image 1	13	1000000032	824
164		Spot	4	Image 1	13	1000000033	825
249		Spot	4	Image 1	13	1000000034	826
164		Spot	4	Image 1	13	1000000035	827
205		Spot	4	Image 1	13	1000000036	828
282		Spot	4	Image 1	13	1000000037	829
280		Spot	4	Image 1	13	1000000038	830
172		Spot	4	Image 1	13	1000000039	831
200		Spot	4	Image 1	13	1000000040	832
183		Spot	4	Image 1	13	1000000041	833
244		Spot	4	Image 1	13	1000000042	834
366		Spot	4	Image 1	13	1000000043	835
216		Spot	4	Image 1	13	1000000044	836
209		Spot	4	Image 1	13	1000000045	837
174		Spot	4	Image 1	13	1000000046	838
216		Spot	4	Image 1	13	1000000047	839
196		Spot	4	Image 1	13	1000000048	840
201		Spot	4	Image 1	13	1000000050	841
435		Spot	4	Image 1	13	1000000051	842
286		Spot	4	Image 1	13	1000000052	843
380		Spot	4	Image 1	13	1000000053	844
175		Spot	4	Image 1	13	1000000054	845
339		Spot	4	Image 1	13	1000000055	846
207		Spot	4	Image 1	13	1000000056	847
249		Spot	4	Image 1	13	1000000057	848
181		Spot	4	Image 1	13	1000000058	850
260		Spot	4	Image 1	13	1000000059	851
391		Spot	4	Image 1	13	1000000060	852
184		Spot	4	Image 1	13	1000000061	853
170		Spot	4	Image 1	13	1000000062	854
171		Spot	4	Image 1	13	1000000063	855
312		Spot	4	Image 1	13	1000000064	856
219		Spot	4	Image 1	14	1000000000	857
212		Spot	4	Image 1	14	1000000001	858
267		Spot	4	Image 1	14	1000000002	859
223		Spot	4	Image 1	14	1000000003	860
240		Spot	4	Image 1	14	1000000004	862
903		Spot	4	Image 1	14	1000000005	863
199		Spot	4	Image 1	14	1000000006	864
256		Spot	4	Image 1	14	1000000020	865
221		Spot	4	Image 1	14	1000000007	866
425		Spot	4	Image 1	14	1000000008	867
206		Spot	4	Image 1	14	1000000009	868
193		Spot	4	Image 1	14	1000000065	869
274		Spot	4	Image 1	14	1000000010	870
207		Spot	4	Image 1	14	1000000011	871
463		Spot	4	Image 1	14	1000000012	872
288		Spot	4	Image 1	14	1000000013	873
389		Spot	4	Image 1	14	1000000014	874
235		Spot	4	Image 1	14	1000000015	875
212		Spot	4	Image 1	14	1000000016	876
248		Spot	4	Image 1	14	1000000017	877
292		Spot	4	Image 1	14	1000000019	878
194		Spot	4	Image 1	14	1000000018	879
199		Spot	4	Image 1	14	1000000021	880
199		Spot	4	Image 1	14	1000000022	881
271		Spot	4	Image 1	14	1000000023	882
169		Spot	4	Image 1	14	1000000024	883
203		Spot	4	Image 1	14	1000000025	884
188		Spot	4	Image 1	14	1000000026	885
173		Spot	4	Image 1	14	1000000027	886
191		Spot	4	Image 1	14	1000000028	887
243		Spot	4	Image 1	14	1000000029	888
226		Spot	4	Image 1	14	1000000030	889
173		Spot	4	Image 1	14	1000000066	890
178		Spot	4	Image 1	14	1000000031	891
180		Spot	4	Image 1	14	1000000032	892
202		Spot	4	Image 1	14	1000000033	893
249		Spot	4	Image 1	14	1000000034	894
176		Spot	4	Image 1	14	1000000035	895
203		Spot	4	Image 1	14	1000000036	896
208		Spot	4	Image 1	14	1000000037	897
243		Spot	4	Image 1	14	1000000038	898
154		Spot	4	Image 1	14	1000000039	899
203		Spot	4	Image 1	14	1000000040	900
193		Spot	4	Image 1	14	1000000041	901
204		Spot	4	Image 1	14	1000000042	902
385		Spot	4	Image 1	14	1000000043	903
208		Spot	4	Image 1	14	1000000044	904
166		Spot	4	Image 1	14	1000000045	905
180		Spot	4	Image 1	14	1000000046	906
190		Spot	4	Image 1	14	1000000047	907
191		Spot	4	Image 1	14	1000000048	908
222		Spot	4	Image 1	14	1000000049	909
176		Spot	4	Image 1	14	1000000050	910
403		Spot	4	Image 1	14	1000000051	911
228		Spot	4	Image 1	14	1000000052	912
416		Spot	4	Image 1	14	1000000053	913
194		Spot	4	Image 1	14	1000000054	914
337		Spot	4	Image 1	14	1000000055	915
221		Spot	4	Image 1	14	1000000056	916
237		Spot	4	Image 1	14	1000000057	917
182		Spot	4	Image 1	14	1000000058	919
250		Spot	4	Image 1	14	1000000059	920
428		Spot	4	Image 1	14	1000000060	921
181		Spot	4	Image 1	14	1000000061	922
180		Spot	4	Image 1	14	1000000062	923
194		Spot	4	Image 1	14	1000000063	924
286		Spot	4	Image 1	14	1000000064	925
184		Spot	4	Image 1	15	1000000000	926
204		Spot	4	Image 1	15	1000000001	927
273		Spot	4	Image 1	15	1000000002	928
210		Spot	4	Image 1	15	1000000004	930
861		Spot	4	Image 1	15	1000000005	931
211		Spot	4	Image 1	15	1000000006	932
269		Spot	4	Image 1	15	1000000020	933
239		Spot	4	Image 1	15	1000000007	934
427		Spot	4	Image 1	15	1000000008	935
198		Spot	4	Image 1	15	1000000009	936
287		Spot	4	Image 1	15	1000000010	937
207		Spot	4	Image 1	15	1000000011	938
557		Spot	4	Image 1	15	1000000012	939
265		Spot	4	Image 1	15	1000000003	940
324		Spot	4	Image 1	15	1000000013	941
388		Spot	4	Image 1	15	1000000014	942
217		Spot	4	Image 1	15	1000000015	943
226		Spot	4	Image 1	15	1000000016	944
237		Spot	4	Image 1	15	1000000017	945
207		Spot	4	Image 1	15	1000000018	946
296		Spot	4	Image 1	15	1000000019	947
218		Spot	4	Image 1	15	1000000021	948
195		Spot	4	Image 1	15	1000000022	949
245		Spot	4	Image 1	15	1000000023	950
186		Spot	4	Image 1	15	1000000024	951
192		Spot	4	Image 1	15	1000000025	952
183		Spot	4	Image 1	15	1000000026	953
172		Spot	4	Image 1	15	1000000027	954
178		Spot	4	Image 1	15	1000000028	955
255		Spot	4	Image 1	15	1000000029	956
195		Spot	4	Image 1	15	1000000066	957
224		Spot	4	Image 1	15	1000000030	958
178		Spot	4	Image 1	15	1000000032	959
187		Spot	4	Image 1	15	1000000033	960
241		Spot	4	Image 1	15	1000000034	961
167		Spot	4	Image 1	15	1000000035	962
188		Spot	4	Image 1	15	1000000036	963
266		Spot	4	Image 1	15	1000000037	964
279		Spot	4	Image 1	15	1000000038	965
189		Spot	4	Image 1	15	1000000039	966
209		Spot	4	Image 1	15	1000000040	967
165		Spot	4	Image 1	15	1000000041	968
237		Spot	4	Image 1	15	1000000042	969
384		Spot	4	Image 1	15	1000000043	970
195		Spot	4	Image 1	15	1000000049	971
195		Spot	4	Image 1	15	1000000044	972
191		Spot	4	Image 1	15	1000000045	973
189		Spot	4	Image 1	15	1000000046	974
221		Spot	4	Image 1	15	1000000047	975
190		Spot	4	Image 1	15	1000000048	976
179		Spot	4	Image 1	15	1000000050	977
405		Spot	4	Image 1	15	1000000051	978
249		Spot	4	Image 1	15	1000000052	979
356		Spot	4	Image 1	15	1000000053	980
171		Spot	4	Image 1	15	1000000054	981
336		Spot	4	Image 1	15	1000000055	982
208		Spot	4	Image 1	15	1000000056	983
231		Spot	4	Image 1	15	1000000057	984
196		Spot	4	Image 1	15	1000000058	985
229		Spot	4	Image 1	15	1000000059	987
380		Spot	4	Image 1	15	1000000060	988
173		Spot	4	Image 1	15	1000000061	989
172		Spot	4	Image 1	15	1000000062	990
186		Spot	4	Image 1	15	1000000063	991
309		Spot	4	Image 1	15	1000000064	992
181		Spot	4	Image 1	16	1000000000	993
216		Spot	4	Image 1	16	1000000001	994
264		Spot	4	Image 1	16	1000000002	995
233		Spot	4	Image 1	16	1000000004	997
901		Spot	4	Image 1	16	1000000005	998
227		Spot	4	Image 1	16	1000000006	999
256		Spot	4	Image 1	16	1000000020	1000
248		Spot	4	Image 1	16	1000000007	1001
359		Spot	4	Image 1	16	1000000008	1002
210		Spot	4	Image 1	16	1000000009	1003
306		Spot	4	Image 1	16	1000000010	1004
519		Spot	4	Image 1	16	1000000012	1005
214		Spot	4	Image 1	16	1000000003	1006
288		Spot	4	Image 1	16	1000000013	1007
374		Spot	4	Image 1	16	1000000014	1008
217		Spot	4	Image 1	16	1000000015	1009
228		Spot	4	Image 1	16	1000000016	1010
219		Spot	4	Image 1	16	1000000017	1011
240		Spot	4	Image 1	16	1000000019	1012
211		Spot	4	Image 1	16	1000000018	1013
192		Spot	4	Image 1	16	1000000021	1014
183		Spot	4	Image 1	16	1000000022	1015
229		Spot	4	Image 1	16	1000000023	1016
198		Spot	4	Image 1	16	1000000024	1017
223		Spot	4	Image 1	16	1000000025	1018
172		Spot	4	Image 1	16	1000000026	1019
152		Spot	4	Image 1	16	1000000027	1020
197		Spot	4	Image 1	16	1000000028	1021
246		Spot	4	Image 1	16	1000000029	1022
221		Spot	4	Image 1	16	1000000066	1023
238		Spot	4	Image 1	16	1000000030	1024
168		Spot	4	Image 1	16	1000000031	1025
191		Spot	4	Image 1	16	1000000032	1026
186		Spot	4	Image 1	16	1000000033	1027
253		Spot	4	Image 1	16	1000000034	1028
182		Spot	4	Image 1	16	1000000035	1029
206		Spot	4	Image 1	16	1000000036	1030
275		Spot	4	Image 1	16	1000000037	1031
243		Spot	4	Image 1	16	1000000038	1032
194		Spot	4	Image 1	16	1000000039	1033
201		Spot	4	Image 1	16	1000000040	1034
166		Spot	4	Image 1	16	1000000041	1035
240		Spot	4	Image 1	16	1000000042	1036
372		Spot	4	Image 1	16	1000000043	1037
200		Spot	4	Image 1	16	1000000044	1038
178		Spot	4	Image 1	16	1000000045	1039
178		Spot	4	Image 1	16	1000000046	1040
218		Spot	4	Image 1	16	1000000047	1041
193		Spot	4	Image 1	16	1000000048	1042
178		Spot	4	Image 1	16	1000000050	1043
473		Spot	4	Image 1	16	1000000051	1044
242		Spot	4	Image 1	16	1000000052	1045
357		Spot	4	Image 1	16	1000000053	1046
165		Spot	4	Image 1	16	1000000054	1047
317		Spot	4	Image 1	16	1000000055	1048
218		Spot	4	Image 1	16	1000000056	1049
224		Spot	4	Image 1	16	1000000057	1050
183		Spot	4	Image 1	16	1000000058	1052
283		Spot	4	Image 1	16	1000000059	1053
349		Spot	4	Image 1	16	1000000060	1054
171		Spot	4	Image 1	16	1000000061	1055
190		Spot	4	Image 1	16	1000000062	1056
185		Spot	4	Image 1	16	1000000063	1057
303		Spot	4	Image 1	16	1000000064	1058
185		Spot	4	Image 1	17	1000000000	1059
183		Spot	4	Image 1	17	1000000001	1060
289		Spot	4	Image 1	17	1000000002	1061
213		Spot	4	Image 1	17	1000000004	1063
984		Spot	4	Image 1	17	1000000005	1064
193		Spot	4	Image 1	17	1000000006	1065
256		Spot	4	Image 1	17	1000000020	1066
232		Spot	4	Image 1	17	1000000007	1067
358		Spot	4	Image 1	17	1000000008	1068
220		Spot	4	Image 1	17	1000000009	1069
293		Spot	4	Image 1	17	1000000010	1070
555		Spot	4	Image 1	17	1000000012	1071
218		Spot	4	Image 1	17	1000000003	1072
288		Spot	4	Image 1	17	1000000013	1073
402		Spot	4	Image 1	17	1000000014	1074
216		Spot	4	Image 1	17	1000000015	1075
218		Spot	4	Image 1	17	1000000016	1076
207		Spot	4	Image 1	17	1000000017	1077
287		Spot	4	Image 1	17	1000000019	1078
213		Spot	4	Image 1	17	1000000018	1079
222		Spot	4	Image 1	17	1000000021	1080
216		Spot	4	Image 1	17	1000000022	1081
249		Spot	4	Image 1	17	1000000023	1082
186		Spot	4	Image 1	17	1000000024	1083
192		Spot	4	Image 1	17	1000000025	1084
170		Spot	4	Image 1	17	1000000026	1085
181		Spot	4	Image 1	17	1000000027	1086
185		Spot	4	Image 1	17	1000000028	1087
250		Spot	4	Image 1	17	1000000029	1088
209		Spot	4	Image 1	17	1000000066	1089
243		Spot	4	Image 1	17	1000000030	1090
161		Spot	4	Image 1	17	1000000031	1091
201		Spot	4	Image 1	17	1000000032	1092
172		Spot	4	Image 1	17	1000000033	1093
212		Spot	4	Image 1	17	1000000034	1094
164		Spot	4	Image 1	17	1000000035	1095
191		Spot	4	Image 1	17	1000000036	1096
231		Spot	4	Image 1	17	1000000037	1097
252		Spot	4	Image 1	17	1000000038	1098
195		Spot	4	Image 1	17	1000000039	1099
196		Spot	4	Image 1	17	1000000040	1100
152		Spot	4	Image 1	17	1000000041	1101
211		Spot	4	Image 1	17	1000000042	1102
363		Spot	4	Image 1	17	1000000043	1103
233		Spot	4	Image 1	17	1000000049	1104
198		Spot	4	Image 1	17	1000000044	1105
201		Spot	4	Image 1	17	1000000045	1106
206		Spot	4	Image 1	17	1000000046	1107
208		Spot	4	Image 1	17	1000000047	1108
206		Spot	4	Image 1	17	1000000048	1109
220		Spot	4	Image 1	17	1000000050	1110
448		Spot	4	Image 1	17	1000000051	1111
240		Spot	4	Image 1	17	1000000052	1112
411		Spot	4	Image 1	17	1000000053	1113
166		Spot	4	Image 1	17	1000000054	1114
323		Spot	4	Image 1	17	1000000055	1115
213		Spot	4	Image 1	17	1000000056	1116
231		Spot	4	Image 1	17	1000000057	1117
187		Spot	4	Image 1	17	1000000058	1119
277		Spot	4	Image 1	17	1000000059	1120
315		Spot	4	Image 1	17	1000000060	1121
200		Spot	4	Image 1	17	1000000061	1122
179		Spot	4	Image 1	17	1000000062	1123
157		Spot	4	Image 1	17	1000000063	1124
274		Spot	4	Image 1	17	1000000064	1125
200		Spot	4	Image 1	18	1000000000	1126
180		Spot	4	Image 1	18	1000000001	1127
319		Spot	4	Image 1	18	1000000002	1128
212		Spot	4	Image 1	18	1000000003	1129
207		Spot	4	Image 1	18	1000000004	1131
965		Spot	4	Image 1	18	1000000005	1132
224		Spot	4	Image 1	18	1000000006	1133
247		Spot	4	Image 1	18	1000000020	1134
228		Spot	4	Image 1	18	1000000007	1135
369		Spot	4	Image 1	18	1000000008	1136
206		Spot	4	Image 1	18	1000000009	1137
180		Spot	4	Image 1	18	1000000067	1138
253		Spot	4	Image 1	18	1000000010	1139
523		Spot	4	Image 1	18	1000000012	1140
309		Spot	4	Image 1	18	1000000013	1141
431		Spot	4	Image 1	18	1000000014	1142
223		Spot	4	Image 1	18	1000000015	1143
209		Spot	4	Image 1	18	1000000016	1144
216		Spot	4	Image 1	18	1000000017	1145
293		Spot	4	Image 1	18	1000000019	1146
190		Spot	4	Image 1	18	1000000018	1147
217		Spot	4	Image 1	18	1000000021	1148
199		Spot	4	Image 1	18	1000000022	1149
248		Spot	4	Image 1	18	1000000023	1150
193		Spot	4	Image 1	18	1000000024	1151
191		Spot	4	Image 1	18	1000000025	1152
170		Spot	4	Image 1	18	1000000026	1153
186		Spot	4	Image 1	18	1000000027	1154
195		Spot	4	Image 1	18	1000000028	1155
214		Spot	4	Image 1	18	1000000029	1156
202		Spot	4	Image 1	18	1000000066	1157
234		Spot	4	Image 1	18	1000000030	1158
189		Spot	4	Image 1	18	1000000031	1159
182		Spot	4	Image 1	18	1000000032	1160
200		Spot	4	Image 1	18	1000000033	1161
233		Spot	4	Image 1	18	1000000034	1162
165		Spot	4	Image 1	18	1000000035	1163
192		Spot	4	Image 1	18	1000000036	1164
247		Spot	4	Image 1	18	1000000037	1165
249		Spot	4	Image 1	18	1000000038	1166
205		Spot	4	Image 1	18	1000000039	1167
199		Spot	4	Image 1	18	1000000040	1168
170		Spot	4	Image 1	18	1000000041	1169
202		Spot	4	Image 1	18	1000000042	1170
369		Spot	4	Image 1	18	1000000043	1171
199		Spot	4	Image 1	18	1000000044	1172
200		Spot	4	Image 1	18	1000000045	1173
178		Spot	4	Image 1	18	1000000046	1174
196		Spot	4	Image 1	18	1000000047	1175
184		Spot	4	Image 1	18	1000000048	1176
195		Spot	4	Image 1	18	1000000050	1177
448		Spot	4	Image 1	18	1000000051	1178
184		Spot	4	Image 1	18	1000000052	1179
389		Spot	4	Image 1	18	1000000053	1180
163		Spot	4	Image 1	18	1000000054	1181
323		Spot	4	Image 1	18	1000000055	1182
218		Spot	4	Image 1	18	1000000056	1183
227		Spot	4	Image 1	18	1000000057	1184
171		Spot	4	Image 1	18	1000000058	1186
271		Spot	4	Image 1	18	1000000059	1187
300		Spot	4	Image 1	18	1000000060	1188
172		Spot	4	Image 1	18	1000000061	1189
184		Spot	4	Image 1	18	1000000062	1190
200		Spot	4	Image 1	18	1000000063	1191
310		Spot	4	Image 1	18	1000000064	1192
174		Spot	4	Image 1	19	1000000000	1193
332		Spot	4	Image 1	19	1000000002	1194
231		Spot	4	Image 1	19	1000000003	1195
224		Spot	4	Image 1	19	1000000004	1197
902		Spot	4	Image 1	19	1000000005	1198
200		Spot	4	Image 1	19	1000000006	1199
244		Spot	4	Image 1	19	1000000020	1200
206		Spot	4	Image 1	19	1000000007	1201
367		Spot	4	Image 1	19	1000000008	1202
192		Spot	4	Image 1	19	1000000009	1203
262		Spot	4	Image 1	19	1000000068	1204
181		Spot	4	Image 1	19	1000000067	1205
294		Spot	4	Image 1	19	1000000010	1206
557		Spot	4	Image 1	19	1000000012	1207
325		Spot	4	Image 1	19	1000000013	1208
427		Spot	4	Image 1	19	1000000014	1209
211		Spot	4	Image 1	19	1000000015	1210
213		Spot	4	Image 1	19	1000000016	1211
224		Spot	4	Image 1	19	1000000017	1212
228		Spot	4	Image 1	19	1000000018	1213
282		Spot	4	Image 1	19	1000000019	1214
206		Spot	4	Image 1	19	1000000021	1215
182		Spot	4	Image 1	19	1000000022	1216
222		Spot	4	Image 1	19	1000000023	1217
180		Spot	4	Image 1	19	1000000024	1218
206		Spot	4	Image 1	19	1000000025	1219
178		Spot	4	Image 1	19	1000000026	1220
176		Spot	4	Image 1	19	1000000027	1221
190		Spot	4	Image 1	19	1000000028	1222
243		Spot	4	Image 1	19	1000000029	1223
261		Spot	4	Image 1	19	1000000030	1224
187		Spot	4	Image 1	19	1000000066	1225
172		Spot	4	Image 1	19	1000000031	1226
185		Spot	4	Image 1	19	1000000032	1227
188		Spot	4	Image 1	19	1000000033	1228
220		Spot	4	Image 1	19	1000000034	1229
172		Spot	4	Image 1	19	1000000035	1230
187		Spot	4	Image 1	19	1000000036	1231
260		Spot	4	Image 1	19	1000000037	1232
271		Spot	4	Image 1	19	1000000038	1233
181		Spot	4	Image 1	19	1000000039	1234
201		Spot	4	Image 1	19	1000000040	1235
172		Spot	4	Image 1	19	1000000041	1236
209		Spot	4	Image 1	19	1000000042	1237
377		Spot	4	Image 1	19	1000000043	1238
192		Spot	4	Image 1	19	1000000044	1239
197		Spot	4	Image 1	19	1000000045	1240
182		Spot	4	Image 1	19	1000000046	1241
209		Spot	4	Image 1	19	1000000047	1242
183		Spot	4	Image 1	19	1000000048	1243
189		Spot	4	Image 1	19	1000000050	1244
358		Spot	4	Image 1	19	1000000051	1245
224		Spot	4	Image 1	19	1000000052	1246
378		Spot	4	Image 1	19	1000000053	1247
157		Spot	4	Image 1	19	1000000054	1248
349		Spot	4	Image 1	19	1000000055	1249
223		Spot	4	Image 1	19	1000000056	1250
238		Spot	4	Image 1	19	1000000057	1251
194		Spot	4	Image 1	19	1000000058	1252
250		Spot	4	Image 1	19	1000000059	1254
269		Spot	4	Image 1	19	1000000060	1255
175		Spot	4	Image 1	19	1000000061	1256
186		Spot	4	Image 1	19	1000000062	1257
180		Spot	4	Image 1	19	1000000063	1258
308		Spot	4	Image 1	19	1000000064	1259
193		Spot	4	Image 1	20	1000000000	1260
195		Spot	4	Image 1	20	1000000001	1261
277		Spot	4	Image 1	20	1000000002	1262
234		Spot	4	Image 1	20	1000000003	1263
213		Spot	4	Image 1	20	1000000004	1265
889		Spot	4	Image 1	20	1000000005	1266
179		Spot	4	Image 1	20	1000000006	1267
240		Spot	4	Image 1	20	1000000020	1268
202		Spot	4	Image 1	20	1000000007	1269
317		Spot	4	Image 1	20	1000000008	1270
193		Spot	4	Image 1	20	1000000009	1271
278		Spot	4	Image 1	20	1000000068	1272
191		Spot	4	Image 1	20	1000000067	1273
285		Spot	4	Image 1	20	1000000010	1274
522		Spot	4	Image 1	20	1000000012	1275
279		Spot	4	Image 1	20	1000000013	1276
435		Spot	4	Image 1	20	1000000014	1277
217		Spot	4	Image 1	20	1000000015	1278
224		Spot	4	Image 1	20	1000000016	1279
186		Spot	4	Image 1	20	1000000017	1280
239		Spot	4	Image 1	20	1000000019	1281
187		Spot	4	Image 1	20	1000000018	1282
194		Spot	4	Image 1	20	1000000021	1283
185		Spot	4	Image 1	20	1000000022	1284
260		Spot	4	Image 1	20	1000000023	1285
185		Spot	4	Image 1	20	1000000024	1286
187		Spot	4	Image 1	20	1000000025	1287
175		Spot	4	Image 1	20	1000000027	1288
191		Spot	4	Image 1	20	1000000028	1289
269		Spot	4	Image 1	20	1000000029	1290
189		Spot	4	Image 1	20	1000000066	1291
237		Spot	4	Image 1	20	1000000030	1292
178		Spot	4	Image 1	20	1000000031	1293
176		Spot	4	Image 1	20	1000000032	1294
189		Spot	4	Image 1	20	1000000033	1295
218		Spot	4	Image 1	20	1000000034	1296
168		Spot	4	Image 1	20	1000000035	1297
205		Spot	4	Image 1	20	1000000036	1298
241		Spot	4	Image 1	20	1000000037	1299
274		Spot	4	Image 1	20	1000000038	1300
194		Spot	4	Image 1	20	1000000039	1301
211		Spot	4	Image 1	20	1000000040	1302
165		Spot	4	Image 1	20	1000000041	1303
229		Spot	4	Image 1	20	1000000042	1304
383		Spot	4	Image 1	20	1000000043	1305
218		Spot	4	Image 1	20	1000000049	1306
192		Spot	4	Image 1	20	1000000044	1307
190		Spot	4	Image 1	20	1000000045	1308
207		Spot	4	Image 1	20	1000000046	1309
225		Spot	4	Image 1	20	1000000047	1310
189		Spot	4	Image 1	20	1000000048	1311
182		Spot	4	Image 1	20	1000000050	1312
362		Spot	4	Image 1	20	1000000051	1313
192		Spot	4	Image 1	20	1000000052	1314
432		Spot	4	Image 1	20	1000000053	1315
180		Spot	4	Image 1	20	1000000054	1316
339		Spot	4	Image 1	20	1000000055	1317
197		Spot	4	Image 1	20	1000000056	1318
243		Spot	4	Image 1	20	1000000057	1319
196		Spot	4	Image 1	20	1000000058	1320
294		Spot	4	Image 1	20	1000000059	1322
235		Spot	4	Image 1	20	1000000060	1323
163		Spot	4	Image 1	20	1000000061	1324
179		Spot	4	Image 1	20	1000000062	1325
184		Spot	4	Image 1	20	1000000063	1326
284		Spot	4	Image 1	20	1000000064	1327
197		Spot	4	Image 1	21	1000000001	1328
380		Spot	4	Image 1	21	1000000002	1329
275		Spot	4	Image 1	21	1000000003	1330
203		Spot	4	Image 1	21	1000000004	1332
913		Spot	4	Image 1	21	1000000005	1333
205		Spot	4	Image 1	21	1000000006	1334
249		Spot	4	Image 1	21	1000000020	1335
266		Spot	4	Image 1	21	1000000007	1336
356		Spot	4	Image 1	21	1000000008	1337
204		Spot	4	Image 1	21	1000000009	1338
255		Spot	4	Image 1	21	1000000068	1339
194		Spot	4	Image 1	21	1000000067	1340
265		Spot	4	Image 1	21	1000000010	1341
451		Spot	4	Image 1	21	1000000012	1342
312		Spot	4	Image 1	21	1000000013	1343
470		Spot	4	Image 1	21	1000000014	1344
215		Spot	4	Image 1	21	1000000015	1345
211		Spot	4	Image 1	21	1000000016	1346
181		Spot	4	Image 1	21	1000000017	1347
203		Spot	4	Image 1	21	1000000018	1348
280		Spot	4	Image 1	21	1000000019	1349
200		Spot	4	Image 1	21	1000000021	1350
201		Spot	4	Image 1	21	1000000022	1351
230		Spot	4	Image 1	21	1000000023	1352
182		Spot	4	Image 1	21	1000000024	1353
204		Spot	4	Image 1	21	1000000025	1354
204		Spot	4	Image 1	21	1000000026	1355
168		Spot	4	Image 1	21	1000000027	1356
192		Spot	4	Image 1	21	1000000028	1357
243		Spot	4	Image 1	21	1000000029	1358
201		Spot	4	Image 1	21	1000000066	1359
232		Spot	4	Image 1	21	1000000030	1360
169		Spot	4	Image 1	21	1000000031	1361
157		Spot	4	Image 1	21	1000000032	1362
198		Spot	4	Image 1	21	1000000033	1363
214		Spot	4	Image 1	21	1000000034	1364
172		Spot	4	Image 1	21	1000000035	1365
194		Spot	4	Image 1	21	1000000036	1366
246		Spot	4	Image 1	21	1000000037	1367
251		Spot	4	Image 1	21	1000000038	1368
189		Spot	4	Image 1	21	1000000039	1369
195		Spot	4	Image 1	21	1000000040	1370
148		Spot	4	Image 1	21	1000000041	1371
205		Spot	4	Image 1	21	1000000042	1372
393		Spot	4	Image 1	21	1000000043	1373
175		Spot	4	Image 1	21	1000000044	1374
175		Spot	4	Image 1	21	1000000045	1375
164		Spot	4	Image 1	21	1000000046	1376
221		Spot	4	Image 1	21	1000000047	1377
158		Spot	4	Image 1	21	1000000048	1378
232		Spot	4	Image 1	21	1000000049	1379
157		Spot	4	Image 1	21	1000000050	1380
362		Spot	4	Image 1	21	1000000051	1381
197		Spot	4	Image 1	21	1000000052	1382
378		Spot	4	Image 1	21	1000000053	1383
164		Spot	4	Image 1	21	1000000054	1384
324		Spot	4	Image 1	21	1000000055	1385
210		Spot	4	Image 1	21	1000000056	1386
223		Spot	4	Image 1	21	1000000057	1387
224		Spot	4	Image 1	21	1000000058	1389
278		Spot	4	Image 1	21	1000000059	1390
296		Spot	4	Image 1	21	1000000060	1391
178		Spot	4	Image 1	21	1000000061	1392
180		Spot	4	Image 1	21	1000000062	1393
198		Spot	4	Image 1	21	1000000063	1394
279		Spot	4	Image 1	21	1000000064	1395
200		Spot	4	Image 1	22	1000000001	1396
345		Spot	4	Image 1	22	1000000002	1397
240		Spot	4	Image 1	22	1000000003	1398
206		Spot	4	Image 1	22	1000000004	1400
829		Spot	4	Image 1	22	1000000005	1401
196		Spot	4	Image 1	22	1000000006	1402
259		Spot	4	Image 1	22	1000000020	1403
255		Spot	4	Image 1	22	1000000007	1404
308		Spot	4	Image 1	22	1000000008	1405
187		Spot	4	Image 1	22	1000000009	1406
248		Spot	4	Image 1	22	1000000068	1407
274		Spot	4	Image 1	22	1000000010	1408
449		Spot	4	Image 1	22	1000000012	1409
311		Spot	4	Image 1	22	1000000013	1410
452		Spot	4	Image 1	22	1000000014	1411
211		Spot	4	Image 1	22	1000000015	1412
237		Spot	4	Image 1	22	1000000016	1413
201		Spot	4	Image 1	22	1000000017	1414
184		Spot	4	Image 1	22	1000000018	1415
255		Spot	4	Image 1	22	1000000019	1416
189		Spot	4	Image 1	22	1000000021	1417
197		Spot	4	Image 1	22	1000000022	1418
254		Spot	4	Image 1	22	1000000023	1419
180		Spot	4	Image 1	22	1000000024	1420
211		Spot	4	Image 1	22	1000000025	1421
174		Spot	4	Image 1	22	1000000026	1422
159		Spot	4	Image 1	22	1000000027	1423
169		Spot	4	Image 1	22	1000000028	1424
242		Spot	4	Image 1	22	1000000029	1425
226		Spot	4	Image 1	22	1000000030	1426
166		Spot	4	Image 1	22	1000000066	1427
172		Spot	4	Image 1	22	1000000031	1428
185		Spot	4	Image 1	22	1000000032	1429
180		Spot	4	Image 1	22	1000000033	1430
248		Spot	4	Image 1	22	1000000034	1431
185		Spot	4	Image 1	22	1000000035	1432
196		Spot	4	Image 1	22	1000000036	1433
237		Spot	4	Image 1	22	1000000037	1434
250		Spot	4	Image 1	22	1000000038	1435
189		Spot	4	Image 1	22	1000000039	1436
195		Spot	4	Image 1	22	1000000040	1437
173		Spot	4	Image 1	22	1000000041	1438
224		Spot	4	Image 1	22	1000000042	1439
372		Spot	4	Image 1	22	1000000043	1440
206		Spot	4	Image 1	22	1000000044	1441
178		Spot	4	Image 1	22	1000000046	1442
218		Spot	4	Image 1	22	1000000047	1443
193		Spot	4	Image 1	22	1000000048	1444
216		Spot	4	Image 1	22	1000000049	1445
198		Spot	4	Image 1	22	1000000050	1446
349		Spot	4	Image 1	22	1000000051	1447
221		Spot	4	Image 1	22	1000000052	1448
394		Spot	4	Image 1	22	1000000053	1449
178		Spot	4	Image 1	22	1000000054	1450
341		Spot	4	Image 1	22	1000000055	1451
221		Spot	4	Image 1	22	1000000056	1452
245		Spot	4	Image 1	22	1000000057	1454
189		Spot	4	Image 1	22	1000000058	1455
251		Spot	4	Image 1	22	1000000059	1456
269		Spot	4	Image 1	22	1000000060	1457
181		Spot	4	Image 1	22	1000000061	1458
189		Spot	4	Image 1	22	1000000062	1459
165		Spot	4	Image 1	22	1000000063	1460
170		Spot	4	Image 1	22	1000000069	1461
299		Spot	4	Image 1	22	1000000064	1462
191		Spot	4	Image 1	23	1000000000	1463
204		Spot	4	Image 1	23	1000000001	1464
303		Spot	4	Image 1	23	1000000002	1465
223		Spot	4	Image 1	23	1000000004	1467
781		Spot	4	Image 1	23	1000000005	1468
201		Spot	4	Image 1	23	1000000006	1469
233		Spot	4	Image 1	23	1000000020	1470
247		Spot	4	Image 1	23	1000000007	1471
326		Spot	4	Image 1	23	1000000008	1472
210		Spot	4	Image 1	23	1000000009	1473
255		Spot	4	Image 1	23	1000000068	1474
282		Spot	4	Image 1	23	1000000010	1475
555		Spot	4	Image 1	23	1000000012	1476
248		Spot	4	Image 1	23	1000000003	1477
305		Spot	4	Image 1	23	1000000013	1478
520		Spot	4	Image 1	23	1000000014	1479
222		Spot	4	Image 1	23	1000000015	1480
216		Spot	4	Image 1	23	1000000016	1481
216		Spot	4	Image 1	23	1000000017	1482
219		Spot	4	Image 1	23	1000000018	1483
290		Spot	4	Image 1	23	1000000019	1484
194		Spot	4	Image 1	23	1000000021	1485
192		Spot	4	Image 1	23	1000000022	1486
251		Spot	4	Image 1	23	1000000023	1487
196		Spot	4	Image 1	23	1000000024	1488
193		Spot	4	Image 1	23	1000000025	1489
188		Spot	4	Image 1	23	1000000026	1490
177		Spot	4	Image 1	23	1000000027	1491
210		Spot	4	Image 1	23	1000000028	1492
215		Spot	4	Image 1	23	1000000029	1493
262		Spot	4	Image 1	23	1000000030	1494
161		Spot	4	Image 1	23	1000000066	1495
174		Spot	4	Image 1	23	1000000031	1496
202		Spot	4	Image 1	23	1000000032	1497
189		Spot	4	Image 1	23	1000000033	1498
263		Spot	4	Image 1	23	1000000034	1499
172		Spot	4	Image 1	23	1000000035	1500
221		Spot	4	Image 1	23	1000000036	1501
228		Spot	4	Image 1	23	1000000037	1502
262		Spot	4	Image 1	23	1000000038	1503
202		Spot	4	Image 1	23	1000000039	1504
206		Spot	4	Image 1	23	1000000040	1505
174		Spot	4	Image 1	23	1000000041	1506
229		Spot	4	Image 1	23	1000000042	1507
389		Spot	4	Image 1	23	1000000043	1508
222		Spot	4	Image 1	23	1000000044	1509
179		Spot	4	Image 1	23	1000000045	1510
174		Spot	4	Image 1	23	1000000046	1511
208		Spot	4	Image 1	23	1000000047	1512
194		Spot	4	Image 1	23	1000000048	1513
184		Spot	4	Image 1	23	1000000050	1514
382		Spot	4	Image 1	23	1000000051	1515
213		Spot	4	Image 1	23	1000000052	1516
346		Spot	4	Image 1	23	1000000053	1517
157		Spot	4	Image 1	23	1000000054	1518
332		Spot	4	Image 1	23	1000000055	1519
206		Spot	4	Image 1	23	1000000056	1520
237		Spot	4	Image 1	23	1000000057	1521
209		Spot	4	Image 1	23	1000000058	1523
283		Spot	4	Image 1	23	1000000059	1524
276		Spot	4	Image 1	23	1000000060	1525
172		Spot	4	Image 1	23	1000000061	1526
162		Spot	4	Image 1	23	1000000062	1527
209		Spot	4	Image 1	23	1000000063	1528
312		Spot	4	Image 1	23	1000000064	1529
212		Spot	4	Image 1	24	1000000000	1530
192		Spot	4	Image 1	24	1000000001	1531
303		Spot	4	Image 1	24	1000000002	1532
221		Spot	4	Image 1	24	1000000004	1534
941		Spot	4	Image 1	24	1000000005	1535
208		Spot	4	Image 1	24	1000000006	1536
255		Spot	4	Image 1	24	1000000020	1537
261		Spot	4	Image 1	24	1000000007	1538
328		Spot	4	Image 1	24	1000000008	1539
232		Spot	4	Image 1	24	1000000009	1540
255		Spot	4	Image 1	24	1000000068	1541
191		Spot	4	Image 1	24	1000000067	1542
281		Spot	4	Image 1	24	1000000010	1543
536		Spot	4	Image 1	24	1000000012	1544
248		Spot	4	Image 1	24	1000000003	1545
317		Spot	4	Image 1	24	1000000013	1546
472		Spot	4	Image 1	24	1000000014	1547
203		Spot	4	Image 1	24	1000000015	1548
194		Spot	4	Image 1	24	1000000016	1549
214		Spot	4	Image 1	24	1000000017	1550
204		Spot	4	Image 1	24	1000000018	1551
262		Spot	4	Image 1	24	1000000019	1552
178		Spot	4	Image 1	24	1000000021	1553
176		Spot	4	Image 1	24	1000000022	1554
246		Spot	4	Image 1	24	1000000023	1555
178		Spot	4	Image 1	24	1000000024	1556
208		Spot	4	Image 1	24	1000000025	1557
176		Spot	4	Image 1	24	1000000026	1558
155		Spot	4	Image 1	24	1000000027	1559
185		Spot	4	Image 1	24	1000000028	1560
235		Spot	4	Image 1	24	1000000029	1561
255		Spot	4	Image 1	24	1000000030	1562
171		Spot	4	Image 1	24	1000000032	1563
188		Spot	4	Image 1	24	1000000033	1564
231		Spot	4	Image 1	24	1000000034	1565
184		Spot	4	Image 1	24	1000000035	1566
223		Spot	4	Image 1	24	1000000036	1567
267		Spot	4	Image 1	24	1000000037	1568
280		Spot	4	Image 1	24	1000000038	1569
180		Spot	4	Image 1	24	1000000039	1570
203		Spot	4	Image 1	24	1000000040	1571
154		Spot	4	Image 1	24	1000000041	1572
214		Spot	4	Image 1	24	1000000042	1573
377		Spot	4	Image 1	24	1000000043	1574
211		Spot	4	Image 1	24	1000000044	1575
183		Spot	4	Image 1	24	1000000045	1576
167		Spot	4	Image 1	24	1000000046	1577
214		Spot	4	Image 1	24	1000000047	1578
181		Spot	4	Image 1	24	1000000048	1579
214		Spot	4	Image 1	24	1000000049	1580
178		Spot	4	Image 1	24	1000000050	1581
308		Spot	4	Image 1	24	1000000051	1582
235		Spot	4	Image 1	24	1000000052	1583
349		Spot	4	Image 1	24	1000000053	1584
156		Spot	4	Image 1	24	1000000054	1585
360		Spot	4	Image 1	24	1000000055	1586
205		Spot	4	Image 1	24	1000000056	1587
242		Spot	4	Image 1	24	1000000057	1588
223		Spot	4	Image 1	24	1000000058	1589
270		Spot	4	Image 1	24	1000000059	1591
282		Spot	4	Image 1	24	1000000060	1592
181		Spot	4	Image 1	24	1000000061	1593
181		Spot	4	Image 1	24	1000000062	1594
179		Spot	4	Image 1	24	1000000063	1595
178		Spot	4	Image 1	24	1000000069	1596
342		Spot	4	Image 1	24	1000000064	1597
192		Spot	4	Image 1	25	1000000000	1598
191		Spot	4	Image 1	25	1000000001	1599
316		Spot	4	Image 1	25	1000000002	1600
218		Spot	4	Image 1	25	1000000004	1602
907		Spot	4	Image 1	25	1000000005	1603
212		Spot	4	Image 1	25	1000000006	1604
248		Spot	4	Image 1	25	1000000020	1605
208		Spot	4	Image 1	25	1000000007	1606
341		Spot	4	Image 1	25	1000000008	1607
201		Spot	4	Image 1	25	1000000009	1608
272		Spot	4	Image 1	25	1000000068	1609
206		Spot	4	Image 1	25	1000000067	1610
276		Spot	4	Image 1	25	1000000010	1611
566		Spot	4	Image 1	25	1000000012	1612
252		Spot	4	Image 1	25	1000000003	1613
300		Spot	4	Image 1	25	1000000013	1614
496		Spot	4	Image 1	25	1000000014	1615
207		Spot	4	Image 1	25	1000000015	1616
212		Spot	4	Image 1	25	1000000016	1617
196		Spot	4	Image 1	25	1000000017	1618
206		Spot	4	Image 1	25	1000000018	1619
278		Spot	4	Image 1	25	1000000019	1620
211		Spot	4	Image 1	25	1000000021	1621
201		Spot	4	Image 1	25	1000000022	1622
237		Spot	4	Image 1	25	1000000023	1623
189		Spot	4	Image 1	25	1000000024	1624
201		Spot	4	Image 1	25	1000000025	1625
167		Spot	4	Image 1	25	1000000027	1626
188		Spot	4	Image 1	25	1000000028	1627
247		Spot	4	Image 1	25	1000000029	1628
255		Spot	4	Image 1	25	1000000030	1629
196		Spot	4	Image 1	25	1000000032	1630
191		Spot	4	Image 1	25	1000000033	1631
257		Spot	4	Image 1	25	1000000034	1632
188		Spot	4	Image 1	25	1000000036	1633
215		Spot	4	Image 1	25	1000000037	1634
254		Spot	4	Image 1	25	1000000038	1635
182		Spot	4	Image 1	25	1000000039	1636
199		Spot	4	Image 1	25	1000000040	1637
176		Spot	4	Image 1	25	1000000041	1638
196		Spot	4	Image 1	25	1000000042	1639
383		Spot	4	Image 1	25	1000000043	1640
194		Spot	4	Image 1	25	1000000044	1641
179		Spot	4	Image 1	25	1000000045	1642
190		Spot	4	Image 1	25	1000000046	1643
218		Spot	4	Image 1	25	1000000047	1644
167		Spot	4	Image 1	25	1000000048	1645
186		Spot	4	Image 1	25	1000000050	1646
319		Spot	4	Image 1	25	1000000051	1647
214		Spot	4	Image 1	25	1000000052	1648
337		Spot	4	Image 1	25	1000000053	1649
160		Spot	4	Image 1	25	1000000054	1650
354		Spot	4	Image 1	25	1000000055	1651
203		Spot	4	Image 1	25	1000000056	1652
253		Spot	4	Image 1	25	1000000057	1653
195		Spot	4	Image 1	25	1000000058	1655
269		Spot	4	Image 1	25	1000000059	1656
269		Spot	4	Image 1	25	1000000060	1657
173		Spot	4	Image 1	25	1000000061	1658
182		Spot	4	Image 1	25	1000000062	1659
181		Spot	4	Image 1	25	1000000063	1660
275		Spot	4	Image 1	25	1000000064	1661
299		Spot	4	Image 1	26	1000000002	1662
255		Spot	4	Image 1	26	1000000003	1663
221		Spot	4	Image 1	26	1000000004	1665
859		Spot	4	Image 1	26	1000000005	1666
209		Spot	4	Image 1	26	1000000006	1667
257		Spot	4	Image 1	26	1000000020	1668
234		Spot	4	Image 1	26	1000000007	1669
363		Spot	4	Image 1	26	1000000008	1670
206		Spot	4	Image 1	26	1000000009	1671
250		Spot	4	Image 1	26	1000000068	1672
264		Spot	4	Image 1	26	1000000010	1673
551		Spot	4	Image 1	26	1000000012	1674
373		Spot	4	Image 1	26	1000000013	1675
486		Spot	4	Image 1	26	1000000014	1676
218		Spot	4	Image 1	26	1000000015	1677
211		Spot	4	Image 1	26	1000000016	1678
180		Spot	4	Image 1	26	1000000017	1679
207		Spot	4	Image 1	26	1000000018	1680
266		Spot	4	Image 1	26	1000000019	1681
213		Spot	4	Image 1	26	1000000021	1682
202		Spot	4	Image 1	26	1000000022	1683
248		Spot	4	Image 1	26	1000000023	1684
180		Spot	4	Image 1	26	1000000024	1685
202		Spot	4	Image 1	26	1000000025	1686
164		Spot	4	Image 1	26	1000000027	1687
185		Spot	4	Image 1	26	1000000028	1688
239		Spot	4	Image 1	26	1000000029	1689
241		Spot	4	Image 1	26	1000000030	1690
173		Spot	4	Image 1	26	1000000031	1691
191		Spot	4	Image 1	26	1000000032	1692
190		Spot	4	Image 1	26	1000000033	1693
247		Spot	4	Image 1	26	1000000034	1694
163		Spot	4	Image 1	26	1000000035	1695
205		Spot	4	Image 1	26	1000000036	1696
207		Spot	4	Image 1	26	1000000037	1697
259		Spot	4	Image 1	26	1000000038	1698
203		Spot	4	Image 1	26	1000000039	1699
210		Spot	4	Image 1	26	1000000040	1700
157		Spot	4	Image 1	26	1000000041	1701
207		Spot	4	Image 1	26	1000000042	1702
395		Spot	4	Image 1	26	1000000043	1703
191		Spot	4	Image 1	26	1000000044	1704
182		Spot	4	Image 1	26	1000000045	1705
188		Spot	4	Image 1	26	1000000046	1706
210		Spot	4	Image 1	26	1000000047	1707
187		Spot	4	Image 1	26	1000000048	1708
257		Spot	4	Image 1	26	1000000049	1709
190		Spot	4	Image 1	26	1000000050	1710
346		Spot	4	Image 1	26	1000000051	1711
200		Spot	4	Image 1	26	1000000052	1712
394		Spot	4	Image 1	26	1000000053	1713
164		Spot	4	Image 1	26	1000000054	1714
316		Spot	4	Image 1	26	1000000055	1715
224		Spot	4	Image 1	26	1000000056	1716
244		Spot	4	Image 1	26	1000000057	1717
199		Spot	4	Image 1	26	1000000058	1719
293		Spot	4	Image 1	26	1000000059	1720
309		Spot	4	Image 1	26	1000000060	1721
198		Spot	4	Image 1	26	1000000061	1722
176		Spot	4	Image 1	26	1000000062	1723
183		Spot	4	Image 1	26	1000000063	1724
315		Spot	4	Image 1	26	1000000064	1725
204		Spot	4	Image 1	27	1000000001	1726
313		Spot	4	Image 1	27	1000000002	1727
268		Spot	4	Image 1	27	1000000003	1728
864		Spot	4	Image 1	27	1000000005	1730
218		Spot	4	Image 1	27	1000000006	1731
259		Spot	4	Image 1	27	1000000020	1732
242		Spot	4	Image 1	27	1000000007	1733
296		Spot	4	Image 1	27	1000000008	1734
197		Spot	4	Image 1	27	1000000009	1735
256		Spot	4	Image 1	27	1000000068	1736
192		Spot	4	Image 1	27	1000000067	1737
257		Spot	4	Image 1	27	1000000010	1738
515		Spot	4	Image 1	27	1000000012	1739
349		Spot	4	Image 1	27	1000000013	1740
500		Spot	4	Image 1	27	1000000014	1741
217		Spot	4	Image 1	27	1000000015	1742
190		Spot	4	Image 1	27	1000000016	1743
185		Spot	4	Image 1	27	1000000017	1744
214		Spot	4	Image 1	27	1000000018	1745
271		Spot	4	Image 1	27	1000000019	1746
200		Spot	4	Image 1	27	1000000021	1747
204		Spot	4	Image 1	27	1000000022	1748
235		Spot	4	Image 1	27	1000000023	1749
182		Spot	4	Image 1	27	1000000024	1750
227		Spot	4	Image 1	27	1000000025	1751
169		Spot	4	Image 1	27	1000000027	1752
204		Spot	4	Image 1	27	1000000028	1753
248		Spot	4	Image 1	27	1000000029	1754
239		Spot	4	Image 1	27	1000000030	1755
193		Spot	4	Image 1	27	1000000032	1756
199		Spot	4	Image 1	27	1000000033	1757
237		Spot	4	Image 1	27	1000000034	1758
208		Spot	4	Image 1	27	1000000036	1759
236		Spot	4	Image 1	27	1000000037	1760
248		Spot	4	Image 1	27	1000000038	1761
198		Spot	4	Image 1	27	1000000039	1762
201		Spot	4	Image 1	27	1000000040	1763
174		Spot	4	Image 1	27	1000000041	1764
211		Spot	4	Image 1	27	1000000042	1765
401		Spot	4	Image 1	27	1000000043	1766
191		Spot	4	Image 1	27	1000000044	1767
167		Spot	4	Image 1	27	1000000045	1768
187		Spot	4	Image 1	27	1000000046	1769
219		Spot	4	Image 1	27	1000000047	1770
185		Spot	4	Image 1	27	1000000048	1771
208		Spot	4	Image 1	27	1000000049	1772
194		Spot	4	Image 1	27	1000000050	1773
370		Spot	4	Image 1	27	1000000051	1774
195		Spot	4	Image 1	27	1000000052	1775
360		Spot	4	Image 1	27	1000000053	1776
150		Spot	4	Image 1	27	1000000054	1777
277		Spot	4	Image 1	27	1000000055	1778
212		Spot	4	Image 1	27	1000000056	1779
242		Spot	4	Image 1	27	1000000057	1780
205		Spot	4	Image 1	27	1000000058	1782
296		Spot	4	Image 1	27	1000000059	1783
273		Spot	4	Image 1	27	1000000060	1784
168		Spot	4	Image 1	27	1000000061	1785
174		Spot	4	Image 1	27	1000000062	1786
196		Spot	4	Image 1	27	1000000063	1787
173		Spot	4	Image 1	27	1000000069	1788
296		Spot	4	Image 1	27	1000000064	1789
194		Spot	4	Image 1	28	1000000001	1790
310		Spot	4	Image 1	28	1000000002	1791
263		Spot	4	Image 1	28	1000000003	1792
186		Spot	4	Image 1	28	1000000004	1794
780		Spot	4	Image 1	28	1000000005	1795
201		Spot	4	Image 1	28	1000000006	1796
245		Spot	4	Image 1	28	1000000020	1797
221		Spot	4	Image 1	28	1000000007	1798
283		Spot	4	Image 1	28	1000000008	1799
188		Spot	4	Image 1	28	1000000009	1800
250		Spot	4	Image 1	28	1000000068	1801
195		Spot	4	Image 1	28	1000000067	1802
293		Spot	4	Image 1	28	1000000010	1803
492		Spot	4	Image 1	28	1000000012	1804
331		Spot	4	Image 1	28	1000000013	1805
470		Spot	4	Image 1	28	1000000014	1806
217		Spot	4	Image 1	28	1000000015	1807
199		Spot	4	Image 1	28	1000000016	1808
184		Spot	4	Image 1	28	1000000017	1809
211		Spot	4	Image 1	28	1000000018	1810
258		Spot	4	Image 1	28	1000000019	1811
195		Spot	4	Image 1	28	1000000021	1812
186		Spot	4	Image 1	28	1000000022	1813
258		Spot	4	Image 1	28	1000000023	1814
182		Spot	4	Image 1	28	1000000024	1815
196		Spot	4	Image 1	28	1000000025	1816
168		Spot	4	Image 1	28	1000000027	1817
180		Spot	4	Image 1	28	1000000028	1818
223		Spot	4	Image 1	28	1000000029	1819
257		Spot	4	Image 1	28	1000000030	1820
166		Spot	4	Image 1	28	1000000031	1821
179		Spot	4	Image 1	28	1000000032	1822
187		Spot	4	Image 1	28	1000000033	1823
259		Spot	4	Image 1	28	1000000034	1824
179		Spot	4	Image 1	28	1000000035	1825
197		Spot	4	Image 1	28	1000000036	1826
240		Spot	4	Image 1	28	1000000037	1827
262		Spot	4	Image 1	28	1000000038	1828
222		Spot	4	Image 1	28	1000000039	1829
195		Spot	4	Image 1	28	1000000040	1830
176		Spot	4	Image 1	28	1000000041	1831
216		Spot	4	Image 1	28	1000000042	1832
383		Spot	4	Image 1	28	1000000043	1833
198		Spot	4	Image 1	28	1000000044	1834
182		Spot	4	Image 1	28	1000000045	1835
188		Spot	4	Image 1	28	1000000046	1836
211		Spot	4	Image 1	28	1000000047	1837
182		Spot	4	Image 1	28	1000000048	1838
201		Spot	4	Image 1	28	1000000049	1839
193		Spot	4	Image 1	28	1000000050	1840
356		Spot	4	Image 1	28	1000000051	1841
191		Spot	4	Image 1	28	1000000052	1842
369		Spot	4	Image 1	28	1000000053	1843
168		Spot	4	Image 1	28	1000000054	1844
318		Spot	4	Image 1	28	1000000055	1845
207		Spot	4	Image 1	28	1000000056	1846
214		Spot	4	Image 1	28	1000000057	1847
203		Spot	4	Image 1	28	1000000058	1848
275		Spot	4	Image 1	28	1000000059	1850
239		Spot	4	Image 1	28	1000000060	1851
190		Spot	4	Image 1	28	1000000061	1852
189		Spot	4	Image 1	28	1000000062	1853
189		Spot	4	Image 1	28	1000000063	1854
183		Spot	4	Image 1	28	1000000069	1855
331		Spot	4	Image 1	28	1000000064	1856
208		Spot	4	Image 1	29	1000000001	1857
322		Spot	4	Image 1	29	1000000002	1858
267		Spot	4	Image 1	29	1000000003	1859
749		Spot	4	Image 1	29	1000000005	1861
202		Spot	4	Image 1	29	1000000006	1862
251		Spot	4	Image 1	29	1000000020	1863
201		Spot	4	Image 1	29	1000000007	1864
327		Spot	4	Image 1	29	1000000008	1865
205		Spot	4	Image 1	29	1000000009	1866
243		Spot	4	Image 1	29	1000000068	1867
207		Spot	4	Image 1	29	1000000067	1868
259		Spot	4	Image 1	29	1000000010	1869
477		Spot	4	Image 1	29	1000000012	1870
292		Spot	4	Image 1	29	1000000013	1871
491		Spot	4	Image 1	29	1000000014	1872
232		Spot	4	Image 1	29	1000000015	1873
175		Spot	4	Image 1	29	1000000016	1874
200		Spot	4	Image 1	29	1000000017	1875
192		Spot	4	Image 1	29	1000000018	1876
235		Spot	4	Image 1	29	1000000019	1877
180		Spot	4	Image 1	29	1000000021	1878
202		Spot	4	Image 1	29	1000000022	1879
240		Spot	4	Image 1	29	1000000023	1880
185		Spot	4	Image 1	29	1000000024	1881
219		Spot	4	Image 1	29	1000000025	1882
176		Spot	4	Image 1	29	1000000070	1883
166		Spot	4	Image 1	29	1000000027	1884
182		Spot	4	Image 1	29	1000000028	1885
232		Spot	4	Image 1	29	1000000029	1886
249		Spot	4	Image 1	29	1000000030	1887
167		Spot	4	Image 1	29	1000000031	1888
198		Spot	4	Image 1	29	1000000032	1889
186		Spot	4	Image 1	29	1000000033	1890
231		Spot	4	Image 1	29	1000000034	1891
180		Spot	4	Image 1	29	1000000035	1892
193		Spot	4	Image 1	29	1000000036	1893
212		Spot	4	Image 1	29	1000000037	1894
263		Spot	4	Image 1	29	1000000038	1895
208		Spot	4	Image 1	29	1000000039	1896
198		Spot	4	Image 1	29	1000000040	1897
167		Spot	4	Image 1	29	1000000041	1898
250		Spot	4	Image 1	29	1000000042	1899
401		Spot	4	Image 1	29	1000000043	1900
180		Spot	4	Image 1	29	1000000044	1901
175		Spot	4	Image 1	29	1000000045	1902
178		Spot	4	Image 1	29	1000000046	1903
206		Spot	4	Image 1	29	1000000047	1904
172		Spot	4	Image 1	29	1000000048	1905
186		Spot	4	Image 1	29	1000000050	1906
377		Spot	4	Image 1	29	1000000051	1907
255		Spot	4	Image 1	29	1000000052	1908
367		Spot	4	Image 1	29	1000000053	1909
165		Spot	4	Image 1	29	1000000054	1910
347		Spot	4	Image 1	29	1000000055	1911
207		Spot	4	Image 1	29	1000000056	1912
222		Spot	4	Image 1	29	1000000057	1913
213		Spot	4	Image 1	29	1000000058	1915
239		Spot	4	Image 1	29	1000000059	1916
256		Spot	4	Image 1	29	1000000060	1917
200		Spot	4	Image 1	29	1000000061	1918
167		Spot	4	Image 1	29	1000000062	1919
177		Spot	4	Image 1	29	1000000063	1920
171		Spot	4	Image 1	29	1000000069	1921
293		Spot	4	Image 1	29	1000000064	1922
206		Spot	4	Image 1	30	1000000001	1923
326		Spot	4	Image 1	30	1000000002	1924
295		Spot	4	Image 1	30	1000000003	1925
927		Spot	4	Image 1	30	1000000005	1927
207		Spot	4	Image 1	30	1000000006	1928
260		Spot	4	Image 1	30	1000000020	1929
199		Spot	4	Image 1	30	1000000007	1930
339		Spot	4	Image 1	30	1000000008	1931
187		Spot	4	Image 1	30	1000000009	1932
251		Spot	4	Image 1	30	1000000068	1933
170		Spot	4	Image 1	30	1000000067	1934
279		Spot	4	Image 1	30	1000000010	1935
483		Spot	4	Image 1	30	1000000012	1936
313		Spot	4	Image 1	30	1000000013	1937
476		Spot	4	Image 1	30	1000000014	1938
215		Spot	4	Image 1	30	1000000015	1939
182		Spot	4	Image 1	30	1000000016	1940
194		Spot	4	Image 1	30	1000000017	1941
197		Spot	4	Image 1	30	1000000018	1942
286		Spot	4	Image 1	30	1000000019	1943
160		Spot	4	Image 1	30	1000000021	1944
203		Spot	4	Image 1	30	1000000022	1945
219		Spot	4	Image 1	30	1000000023	1946
206		Spot	4	Image 1	30	1000000024	1947
179		Spot	4	Image 1	30	1000000025	1948
180		Spot	4	Image 1	30	1000000070	1949
160		Spot	4	Image 1	30	1000000027	1950
199		Spot	4	Image 1	30	1000000028	1951
244		Spot	4	Image 1	30	1000000029	1952
246		Spot	4	Image 1	30	1000000030	1953
163		Spot	4	Image 1	30	1000000031	1954
182		Spot	4	Image 1	30	1000000032	1955
192		Spot	4	Image 1	30	1000000033	1956
257		Spot	4	Image 1	30	1000000034	1957
187		Spot	4	Image 1	30	1000000036	1958
235		Spot	4	Image 1	30	1000000037	1959
284		Spot	4	Image 1	30	1000000038	1960
182		Spot	4	Image 1	30	1000000039	1961
210		Spot	4	Image 1	30	1000000040	1962
159		Spot	4	Image 1	30	1000000041	1963
227		Spot	4	Image 1	30	1000000042	1964
367		Spot	4	Image 1	30	1000000043	1965
194		Spot	4	Image 1	30	1000000044	1966
203		Spot	4	Image 1	30	1000000045	1967
191		Spot	4	Image 1	30	1000000046	1968
203		Spot	4	Image 1	30	1000000047	1969
185		Spot	4	Image 1	30	1000000048	1970
182		Spot	4	Image 1	30	1000000049	1971
194		Spot	4	Image 1	30	1000000050	1972
362		Spot	4	Image 1	30	1000000051	1973
207		Spot	4	Image 1	30	1000000052	1974
350		Spot	4	Image 1	30	1000000053	1975
175		Spot	4	Image 1	30	1000000054	1976
333		Spot	4	Image 1	30	1000000055	1977
206		Spot	4	Image 1	30	1000000056	1978
182		Spot	4	Image 1	30	1000000071	1979
209		Spot	4	Image 1	30	1000000057	1980
217		Spot	4	Image 1	30	1000000058	1982
224		Spot	4	Image 1	30	1000000059	1983
255		Spot	4	Image 1	30	1000000060	1984
168		Spot	4	Image 1	30	1000000061	1985
168		Spot	4	Image 1	30	1000000062	1986
185		Spot	4	Image 1	30	1000000063	1987
317		Spot	4	Image 1	30	1000000064	1988
190		Spot	4	Image 1	31	1000000072	1989
297		Spot	4	Image 1	31	1000000002	1990
298		Spot	4	Image 1	31	1000000003	1991
963		Spot	4	Image 1	31	1000000005	1993
209		Spot	4	Image 1	31	1000000006	1994
228		Spot	4	Image 1	31	1000000020	1995
181		Spot	4	Image 1	31	1000000007	1996
318		Spot	4	Image 1	31	1000000008	1997
201		Spot	4	Image 1	31	1000000009	1998
245		Spot	4	Image 1	31	1000000068	1999
262		Spot	4	Image 1	31	1000000010	2000
535		Spot	4	Image 1	31	1000000012	2001
338		Spot	4	Image 1	31	1000000013	2002
458		Spot	4	Image 1	31	1000000014	2003
243		Spot	4	Image 1	31	1000000015	2004
206		Spot	4	Image 1	31	1000000016	2005
201		Spot	4	Image 1	31	1000000017	2006
259		Spot	4	Image 1	31	1000000019	2007
206		Spot	4	Image 1	31	1000000018	2008
189		Spot	4	Image 1	31	1000000021	2009
189		Spot	4	Image 1	31	1000000022	2010
246		Spot	4	Image 1	31	1000000023	2011
179		Spot	4	Image 1	31	1000000024	2012
195		Spot	4	Image 1	31	1000000025	2013
202		Spot	4	Image 1	31	1000000070	2014
193		Spot	4	Image 1	31	1000000027	2015
189		Spot	4	Image 1	31	1000000028	2016
210		Spot	4	Image 1	31	1000000029	2017
198		Spot	4	Image 1	31	1000000073	2018
252		Spot	4	Image 1	31	1000000030	2019
185		Spot	4	Image 1	31	1000000031	2020
192		Spot	4	Image 1	31	1000000032	2021
183		Spot	4	Image 1	31	1000000033	2022
247		Spot	4	Image 1	31	1000000034	2023
174		Spot	4	Image 1	31	1000000035	2024
182		Spot	4	Image 1	31	1000000036	2025
239		Spot	4	Image 1	31	1000000037	2026
310		Spot	4	Image 1	31	1000000038	2027
213		Spot	4	Image 1	31	1000000039	2028
219		Spot	4	Image 1	31	1000000040	2029
166		Spot	4	Image 1	31	1000000041	2030
224		Spot	4	Image 1	31	1000000042	2031
406		Spot	4	Image 1	31	1000000043	2032
207		Spot	4	Image 1	31	1000000044	2033
186		Spot	4	Image 1	31	1000000045	2034
182		Spot	4	Image 1	31	1000000046	2035
208		Spot	4	Image 1	31	1000000047	2036
204		Spot	4	Image 1	31	1000000048	2037
242		Spot	4	Image 1	31	1000000049	2038
185		Spot	4	Image 1	31	1000000050	2039
389		Spot	4	Image 1	31	1000000051	2040
234		Spot	4	Image 1	31	1000000052	2041
381		Spot	4	Image 1	31	1000000053	2042
158		Spot	4	Image 1	31	1000000054	2043
314		Spot	4	Image 1	31	1000000055	2044
218		Spot	4	Image 1	31	1000000056	2045
178		Spot	4	Image 1	31	1000000071	2046
225		Spot	4	Image 1	31	1000000057	2047
192		Spot	4	Image 1	31	1000000058	2049
286		Spot	4	Image 1	31	1000000059	2050
243		Spot	4	Image 1	31	1000000060	2051
169		Spot	4	Image 1	31	1000000061	2052
194		Spot	4	Image 1	31	1000000062	2053
211		Spot	4	Image 1	31	1000000063	2054
271		Spot	4	Image 1	31	1000000064	2055
192		Spot	4	Image 1	32	1000000001	2056
313		Spot	4	Image 1	32	1000000002	2057
271		Spot	4	Image 1	32	1000000003	2058
[truncated: 992 more rows]
