# Supplementary material for: Protocol for real-time monitoring of CD8+ T and myeloid cell behavior in human high-grade serous ovarian cancer slices
Source: STAR Protoc. 2024 Jun 2;5(2):103102. doi: 10.1016/j.xpro.2024.103102 (PMC11179100; doi:10.1016/j.xpro.2024.103102)
Supplement: Data S3. Files for testing the R script, quantification and statistical analysis step 2 [file mmc3.zip › Test files/Slice1_b/__Intensity_Max_Ch=1_Img=1.csv]

Intensity Max Ch=1 Img=1
====================
Intensity Max	Unit	Category	Channel	Image	Time	TrackID	ID
209		Spot	1	Image 1	1	1000000000	0
194		Spot	1	Image 1	1	1000000001	1
191		Spot	1	Image 1	1	1000000002	2
213		Spot	1	Image 1	1	1000000003	3
191		Spot	1	Image 1	1	1000000004	5
239		Spot	1	Image 1	1	1000000005	6
269		Spot	1	Image 1	1	1000000006	7
331		Spot	1	Image 1	1	1000000007	8
238		Spot	1	Image 1	1	1000000008	9
229		Spot	1	Image 1	1	1000000009	10
247		Spot	1	Image 1	1	1000000010	11
230		Spot	1	Image 1	1	1000000011	12
259		Spot	1	Image 1	1	1000000012	13
211		Spot	1	Image 1	1	1000000013	14
190		Spot	1	Image 1	1	1000000014	15
178		Spot	1	Image 1	1	1000000015	16
180		Spot	1	Image 1	1	1000000016	17
266		Spot	1	Image 1	1	1000000017	18
306		Spot	1	Image 1	1	1000000018	19
175		Spot	1	Image 1	1	1000000019	20
374		Spot	1	Image 1	1	1000000020	21
254		Spot	1	Image 1	1	1000000021	22
398		Spot	1	Image 1	1	1000000022	23
290		Spot	1	Image 1	1	1000000023	24
263		Spot	1	Image 1	1	1000000024	25
280		Spot	1	Image 1	1	1000000025	26
306		Spot	1	Image 1	1	1000000026	27
237		Spot	1	Image 1	1	1000000027	28
263		Spot	1	Image 1	1	1000000028	29
265		Spot	1	Image 1	1	1000000029	30
389		Spot	1	Image 1	1	1000000030	31
260		Spot	1	Image 1	1	1000000031	32
229		Spot	1	Image 1	1	1000000032	33
224		Spot	1	Image 1	1	1000000033	34
205		Spot	1	Image 1	1	1000000034	35
227		Spot	1	Image 1	1	1000000035	36
194		Spot	1	Image 1	1	1000000036	37
275		Spot	1	Image 1	1	1000000037	38
235		Spot	1	Image 1	1	1000000038	39
215		Spot	1	Image 1	1	1000000039	40
215		Spot	1	Image 1	1	1000000040	41
213		Spot	1	Image 1	1	1000000041	42
313		Spot	1	Image 1	1	1000000042	43
206		Spot	1	Image 1	1	1000000043	44
222		Spot	1	Image 1	1	1000000044	45
219		Spot	1	Image 1	1	1000000045	46
188		Spot	1	Image 1	1	1000000046	47
220		Spot	1	Image 1	1	1000000047	48
211		Spot	1	Image 1	1	1000000048	49
275		Spot	1	Image 1	1	1000000049	50
261		Spot	1	Image 1	1	1000000050	51
220		Spot	1	Image 1	1	1000000051	52
257		Spot	1	Image 1	1	1000000052	53
241		Spot	1	Image 1	1	1000000053	54
195		Spot	1	Image 1	1	1000000054	55
213		Spot	1	Image 1	1	1000000055	56
190		Spot	1	Image 1	1	1000000056	57
211		Spot	1	Image 1	1	1000000057	58
215		Spot	1	Image 1	1	1000000058	59
203		Spot	1	Image 1	1	1000000059	61
182		Spot	1	Image 1	1	1000000060	62
247		Spot	1	Image 1	1	1000000061	63
214		Spot	1	Image 1	1	1000000062	64
214		Spot	1	Image 1	1	1000000063	65
238		Spot	1	Image 1	1	1000000064	66
201		Spot	1	Image 1	2	1000000000	67
211		Spot	1	Image 1	2	1000000001	68
176		Spot	1	Image 1	2	1000000002	69
180		Spot	1	Image 1	2	1000000003	70
190		Spot	1	Image 1	2	1000000004	72
202		Spot	1	Image 1	2	1000000005	73
225		Spot	1	Image 1	2	1000000006	74
306		Spot	1	Image 1	2	1000000007	75
239		Spot	1	Image 1	2	1000000008	76
234		Spot	1	Image 1	2	1000000009	77
237		Spot	1	Image 1	2	1000000065	78
220		Spot	1	Image 1	2	1000000010	79
210		Spot	1	Image 1	2	1000000011	80
238		Spot	1	Image 1	2	1000000012	81
194		Spot	1	Image 1	2	1000000013	82
189		Spot	1	Image 1	2	1000000014	83
173		Spot	1	Image 1	2	1000000015	84
191		Spot	1	Image 1	2	1000000016	85
246		Spot	1	Image 1	2	1000000017	86
276		Spot	1	Image 1	2	1000000018	87
174		Spot	1	Image 1	2	1000000019	88
354		Spot	1	Image 1	2	1000000020	89
265		Spot	1	Image 1	2	1000000021	90
403		Spot	1	Image 1	2	1000000022	91
254		Spot	1	Image 1	2	1000000023	92
219		Spot	1	Image 1	2	1000000024	93
269		Spot	1	Image 1	2	1000000025	94
282		Spot	1	Image 1	2	1000000026	95
223		Spot	1	Image 1	2	1000000027	96
233		Spot	1	Image 1	2	1000000028	97
248		Spot	1	Image 1	2	1000000029	98
384		Spot	1	Image 1	2	1000000030	99
256		Spot	1	Image 1	2	1000000031	100
205		Spot	1	Image 1	2	1000000032	101
203		Spot	1	Image 1	2	1000000033	102
192		Spot	1	Image 1	2	1000000034	103
220		Spot	1	Image 1	2	1000000035	104
191		Spot	1	Image 1	2	1000000036	105
244		Spot	1	Image 1	2	1000000037	106
238		Spot	1	Image 1	2	1000000038	107
208		Spot	1	Image 1	2	1000000039	108
215		Spot	1	Image 1	2	1000000040	109
184		Spot	1	Image 1	2	1000000041	110
273		Spot	1	Image 1	2	1000000042	111
197		Spot	1	Image 1	2	1000000043	112
200		Spot	1	Image 1	2	1000000044	113
206		Spot	1	Image 1	2	1000000045	114
182		Spot	1	Image 1	2	1000000046	115
182		Spot	1	Image 1	2	1000000047	116
177		Spot	1	Image 1	2	1000000048	117
291		Spot	1	Image 1	2	1000000049	118
244		Spot	1	Image 1	2	1000000050	119
191		Spot	1	Image 1	2	1000000051	120
252		Spot	1	Image 1	2	1000000052	121
217		Spot	1	Image 1	2	1000000053	122
191		Spot	1	Image 1	2	1000000054	123
208		Spot	1	Image 1	2	1000000055	124
210		Spot	1	Image 1	2	1000000056	125
204		Spot	1	Image 1	2	1000000057	126
198		Spot	1	Image 1	2	1000000058	128
209		Spot	1	Image 1	2	1000000059	129
188		Spot	1	Image 1	2	1000000060	130
221		Spot	1	Image 1	2	1000000061	131
207		Spot	1	Image 1	2	1000000062	132
196		Spot	1	Image 1	2	1000000063	133
189		Spot	1	Image 1	2	1000000064	134
196		Spot	1	Image 1	3	1000000000	135
172		Spot	1	Image 1	3	1000000002	136
172		Spot	1	Image 1	3	1000000004	138
177		Spot	1	Image 1	3	1000000005	139
227		Spot	1	Image 1	3	1000000006	140
282		Spot	1	Image 1	3	1000000007	141
217		Spot	1	Image 1	3	1000000008	142
225		Spot	1	Image 1	3	1000000009	143
241		Spot	1	Image 1	3	1000000065	144
197		Spot	1	Image 1	3	1000000010	145
228		Spot	1	Image 1	3	1000000011	146
232		Spot	1	Image 1	3	1000000012	147
169		Spot	1	Image 1	3	1000000003	148
181		Spot	1	Image 1	3	1000000013	149
169		Spot	1	Image 1	3	1000000014	150
172		Spot	1	Image 1	3	1000000015	151
177		Spot	1	Image 1	3	1000000016	152
252		Spot	1	Image 1	3	1000000017	153
271		Spot	1	Image 1	3	1000000018	154
161		Spot	1	Image 1	3	1000000019	155
367		Spot	1	Image 1	3	1000000020	156
260		Spot	1	Image 1	3	1000000021	157
398		Spot	1	Image 1	3	1000000022	158
258		Spot	1	Image 1	3	1000000023	159
227		Spot	1	Image 1	3	1000000024	160
242		Spot	1	Image 1	3	1000000025	161
286		Spot	1	Image 1	3	1000000026	162
222		Spot	1	Image 1	3	1000000027	163
218		Spot	1	Image 1	3	1000000028	164
250		Spot	1	Image 1	3	1000000029	165
382		Spot	1	Image 1	3	1000000030	166
232		Spot	1	Image 1	3	1000000031	167
200		Spot	1	Image 1	3	1000000032	168
208		Spot	1	Image 1	3	1000000033	169
187		Spot	1	Image 1	3	1000000034	170
208		Spot	1	Image 1	3	1000000035	171
183		Spot	1	Image 1	3	1000000036	172
239		Spot	1	Image 1	3	1000000037	173
222		Spot	1	Image 1	3	1000000038	174
175		Spot	1	Image 1	3	1000000039	175
194		Spot	1	Image 1	3	1000000040	176
174		Spot	1	Image 1	3	1000000041	177
264		Spot	1	Image 1	3	1000000042	178
198		Spot	1	Image 1	3	1000000043	179
186		Spot	1	Image 1	3	1000000044	180
200		Spot	1	Image 1	3	1000000045	181
186		Spot	1	Image 1	3	1000000046	182
181		Spot	1	Image 1	3	1000000047	183
168		Spot	1	Image 1	3	1000000048	184
293		Spot	1	Image 1	3	1000000049	185
236		Spot	1	Image 1	3	1000000050	186
181		Spot	1	Image 1	3	1000000051	187
244		Spot	1	Image 1	3	1000000052	188
220		Spot	1	Image 1	3	1000000053	189
192		Spot	1	Image 1	3	1000000054	190
205		Spot	1	Image 1	3	1000000055	191
161		Spot	1	Image 1	3	1000000056	192
195		Spot	1	Image 1	3	1000000057	194
180		Spot	1	Image 1	3	1000000058	195
192		Spot	1	Image 1	3	1000000059	196
166		Spot	1	Image 1	3	1000000060	197
222		Spot	1	Image 1	3	1000000061	198
206		Spot	1	Image 1	3	1000000062	199
190		Spot	1	Image 1	3	1000000063	200
186		Spot	1	Image 1	3	1000000064	201
184		Spot	1	Image 1	4	1000000001	202
174		Spot	1	Image 1	4	1000000002	203
167		Spot	1	Image 1	4	1000000004	205
166		Spot	1	Image 1	4	1000000005	206
214		Spot	1	Image 1	4	1000000006	207
279		Spot	1	Image 1	4	1000000007	208
247		Spot	1	Image 1	4	1000000008	209
218		Spot	1	Image 1	4	1000000009	210
234		Spot	1	Image 1	4	1000000065	211
199		Spot	1	Image 1	4	1000000010	212
238		Spot	1	Image 1	4	1000000011	213
245		Spot	1	Image 1	4	1000000012	214
167		Spot	1	Image 1	4	1000000003	215
178		Spot	1	Image 1	4	1000000013	216
165		Spot	1	Image 1	4	1000000014	217
165		Spot	1	Image 1	4	1000000015	218
185		Spot	1	Image 1	4	1000000016	219
243		Spot	1	Image 1	4	1000000017	220
261		Spot	1	Image 1	4	1000000018	221
168		Spot	1	Image 1	4	1000000019	222
375		Spot	1	Image 1	4	1000000020	223
243		Spot	1	Image 1	4	1000000021	224
383		Spot	1	Image 1	4	1000000022	225
249		Spot	1	Image 1	4	1000000023	226
223		Spot	1	Image 1	4	1000000024	227
254		Spot	1	Image 1	4	1000000025	228
287		Spot	1	Image 1	4	1000000026	229
219		Spot	1	Image 1	4	1000000027	230
221		Spot	1	Image 1	4	1000000028	231
242		Spot	1	Image 1	4	1000000029	232
353		Spot	1	Image 1	4	1000000030	233
196		Spot	1	Image 1	4	1000000032	234
201		Spot	1	Image 1	4	1000000033	235
192		Spot	1	Image 1	4	1000000034	236
213		Spot	1	Image 1	4	1000000035	237
181		Spot	1	Image 1	4	1000000036	238
236		Spot	1	Image 1	4	1000000037	239
210		Spot	1	Image 1	4	1000000038	240
178		Spot	1	Image 1	4	1000000039	241
202		Spot	1	Image 1	4	1000000040	242
179		Spot	1	Image 1	4	1000000041	243
278		Spot	1	Image 1	4	1000000042	244
184		Spot	1	Image 1	4	1000000043	245
186		Spot	1	Image 1	4	1000000044	246
198		Spot	1	Image 1	4	1000000045	247
174		Spot	1	Image 1	4	1000000046	248
174		Spot	1	Image 1	4	1000000047	249
171		Spot	1	Image 1	4	1000000048	250
316		Spot	1	Image 1	4	1000000049	251
233		Spot	1	Image 1	4	1000000050	252
194		Spot	1	Image 1	4	1000000051	253
234		Spot	1	Image 1	4	1000000052	254
211		Spot	1	Image 1	4	1000000053	255
173		Spot	1	Image 1	4	1000000054	256
202		Spot	1	Image 1	4	1000000055	257
159		Spot	1	Image 1	4	1000000056	258
201		Spot	1	Image 1	4	1000000057	259
180		Spot	1	Image 1	4	1000000058	260
193		Spot	1	Image 1	4	1000000059	262
168		Spot	1	Image 1	4	1000000060	263
209		Spot	1	Image 1	4	1000000061	264
204		Spot	1	Image 1	4	1000000062	265
186		Spot	1	Image 1	4	1000000063	266
184		Spot	1	Image 1	4	1000000064	267
190		Spot	1	Image 1	5	1000000000	268
173		Spot	1	Image 1	5	1000000002	269
173		Spot	1	Image 1	5	1000000004	271
178		Spot	1	Image 1	5	1000000005	272
223		Spot	1	Image 1	5	1000000006	273
400		Spot	1	Image 1	5	1000000020	274
288		Spot	1	Image 1	5	1000000007	275
220		Spot	1	Image 1	5	1000000008	276
228		Spot	1	Image 1	5	1000000009	277
226		Spot	1	Image 1	5	1000000065	278
208		Spot	1	Image 1	5	1000000010	279
235		Spot	1	Image 1	5	1000000011	280
228		Spot	1	Image 1	5	1000000012	281
179		Spot	1	Image 1	5	1000000003	282
183		Spot	1	Image 1	5	1000000013	283
168		Spot	1	Image 1	5	1000000014	284
172		Spot	1	Image 1	5	1000000015	285
171		Spot	1	Image 1	5	1000000016	286
259		Spot	1	Image 1	5	1000000017	287
264		Spot	1	Image 1	5	1000000018	288
166		Spot	1	Image 1	5	1000000019	289
264		Spot	1	Image 1	5	1000000021	290
388		Spot	1	Image 1	5	1000000022	291
271		Spot	1	Image 1	5	1000000023	292
220		Spot	1	Image 1	5	1000000024	293
267		Spot	1	Image 1	5	1000000025	294
269		Spot	1	Image 1	5	1000000026	295
222		Spot	1	Image 1	5	1000000027	296
219		Spot	1	Image 1	5	1000000028	297
245		Spot	1	Image 1	5	1000000029	298
354		Spot	1	Image 1	5	1000000030	299
246		Spot	1	Image 1	5	1000000031	300
194		Spot	1	Image 1	5	1000000032	301
192		Spot	1	Image 1	5	1000000033	302
211		Spot	1	Image 1	5	1000000035	303
190		Spot	1	Image 1	5	1000000034	304
179		Spot	1	Image 1	5	1000000036	305
228		Spot	1	Image 1	5	1000000037	306
216		Spot	1	Image 1	5	1000000038	307
174		Spot	1	Image 1	5	1000000039	308
203		Spot	1	Image 1	5	1000000040	309
174		Spot	1	Image 1	5	1000000041	310
277		Spot	1	Image 1	5	1000000042	311
195		Spot	1	Image 1	5	1000000043	312
193		Spot	1	Image 1	5	1000000044	313
186		Spot	1	Image 1	5	1000000045	314
173		Spot	1	Image 1	5	1000000046	315
186		Spot	1	Image 1	5	1000000047	316
168		Spot	1	Image 1	5	1000000048	317
223		Spot	1	Image 1	5	1000000049	318
244		Spot	1	Image 1	5	1000000050	319
180		Spot	1	Image 1	5	1000000051	320
234		Spot	1	Image 1	5	1000000052	321
213		Spot	1	Image 1	5	1000000053	322
182		Spot	1	Image 1	5	1000000054	323
209		Spot	1	Image 1	5	1000000055	324
163		Spot	1	Image 1	5	1000000056	325
200		Spot	1	Image 1	5	1000000057	326
181		Spot	1	Image 1	5	1000000058	327
190		Spot	1	Image 1	5	1000000059	329
166		Spot	1	Image 1	5	1000000060	330
207		Spot	1	Image 1	5	1000000061	331
204		Spot	1	Image 1	5	1000000062	332
190		Spot	1	Image 1	5	1000000063	333
190		Spot	1	Image 1	5	1000000064	334
176		Spot	1	Image 1	6	1000000002	335
169		Spot	1	Image 1	6	1000000004	337
172		Spot	1	Image 1	6	1000000005	338
230		Spot	1	Image 1	6	1000000006	339
283		Spot	1	Image 1	6	1000000007	340
222		Spot	1	Image 1	6	1000000008	341
215		Spot	1	Image 1	6	1000000009	342
205		Spot	1	Image 1	6	1000000010	343
228		Spot	1	Image 1	6	1000000012	344
180		Spot	1	Image 1	6	1000000003	345
171		Spot	1	Image 1	6	1000000013	346
178		Spot	1	Image 1	6	1000000014	347
170		Spot	1	Image 1	6	1000000015	348
175		Spot	1	Image 1	6	1000000016	349
251		Spot	1	Image 1	6	1000000017	350
274		Spot	1	Image 1	6	1000000018	351
164		Spot	1	Image 1	6	1000000019	352
366		Spot	1	Image 1	6	1000000020	353
243		Spot	1	Image 1	6	1000000021	354
375		Spot	1	Image 1	6	1000000022	355
259		Spot	1	Image 1	6	1000000023	356
223		Spot	1	Image 1	6	1000000024	357
258		Spot	1	Image 1	6	1000000025	358
301		Spot	1	Image 1	6	1000000026	359
233		Spot	1	Image 1	6	1000000027	360
235		Spot	1	Image 1	6	1000000028	361
249		Spot	1	Image 1	6	1000000029	362
347		Spot	1	Image 1	6	1000000030	363
240		Spot	1	Image 1	6	1000000031	364
201		Spot	1	Image 1	6	1000000032	365
194		Spot	1	Image 1	6	1000000033	366
197		Spot	1	Image 1	6	1000000034	367
213		Spot	1	Image 1	6	1000000035	368
178		Spot	1	Image 1	6	1000000036	369
236		Spot	1	Image 1	6	1000000037	370
219		Spot	1	Image 1	6	1000000038	371
175		Spot	1	Image 1	6	1000000039	372
194		Spot	1	Image 1	6	1000000040	373
174		Spot	1	Image 1	6	1000000041	374
267		Spot	1	Image 1	6	1000000042	375
195		Spot	1	Image 1	6	1000000043	376
201		Spot	1	Image 1	6	1000000044	377
189		Spot	1	Image 1	6	1000000045	378
177		Spot	1	Image 1	6	1000000046	379
177		Spot	1	Image 1	6	1000000047	380
171		Spot	1	Image 1	6	1000000048	381
261		Spot	1	Image 1	6	1000000049	382
250		Spot	1	Image 1	6	1000000050	383
188		Spot	1	Image 1	6	1000000051	384
269		Spot	1	Image 1	6	1000000052	385
220		Spot	1	Image 1	6	1000000053	386
177		Spot	1	Image 1	6	1000000054	387
208		Spot	1	Image 1	6	1000000055	388
163		Spot	1	Image 1	6	1000000056	389
208		Spot	1	Image 1	6	1000000057	390
184		Spot	1	Image 1	6	1000000058	392
191		Spot	1	Image 1	6	1000000059	393
174		Spot	1	Image 1	6	1000000060	394
226		Spot	1	Image 1	6	1000000061	395
204		Spot	1	Image 1	6	1000000062	396
193		Spot	1	Image 1	6	1000000063	397
205		Spot	1	Image 1	6	1000000064	398
186		Spot	1	Image 1	7	1000000000	399
182		Spot	1	Image 1	7	1000000001	400
169		Spot	1	Image 1	7	1000000002	401
168		Spot	1	Image 1	7	1000000003	402
163		Spot	1	Image 1	7	1000000004	404
165		Spot	1	Image 1	7	1000000005	405
222		Spot	1	Image 1	7	1000000006	406
354		Spot	1	Image 1	7	1000000020	407
270		Spot	1	Image 1	7	1000000007	408
224		Spot	1	Image 1	7	1000000008	409
211		Spot	1	Image 1	7	1000000009	410
214		Spot	1	Image 1	7	1000000065	411
195		Spot	1	Image 1	7	1000000010	412
229		Spot	1	Image 1	7	1000000012	413
180		Spot	1	Image 1	7	1000000013	414
183		Spot	1	Image 1	7	1000000014	415
164		Spot	1	Image 1	7	1000000015	416
169		Spot	1	Image 1	7	1000000016	417
240		Spot	1	Image 1	7	1000000017	418
270		Spot	1	Image 1	7	1000000018	419
166		Spot	1	Image 1	7	1000000019	420
249		Spot	1	Image 1	7	1000000021	421
379		Spot	1	Image 1	7	1000000022	422
244		Spot	1	Image 1	7	1000000023	423
213		Spot	1	Image 1	7	1000000024	424
250		Spot	1	Image 1	7	1000000025	425
283		Spot	1	Image 1	7	1000000026	426
223		Spot	1	Image 1	7	1000000027	427
220		Spot	1	Image 1	7	1000000028	428
248		Spot	1	Image 1	7	1000000029	429
379		Spot	1	Image 1	7	1000000030	430
237		Spot	1	Image 1	7	1000000031	431
195		Spot	1	Image 1	7	1000000032	432
194		Spot	1	Image 1	7	1000000033	433
186		Spot	1	Image 1	7	1000000034	434
211		Spot	1	Image 1	7	1000000035	435
186		Spot	1	Image 1	7	1000000036	436
225		Spot	1	Image 1	7	1000000037	437
209		Spot	1	Image 1	7	1000000038	438
174		Spot	1	Image 1	7	1000000039	439
202		Spot	1	Image 1	7	1000000040	440
173		Spot	1	Image 1	7	1000000041	441
290		Spot	1	Image 1	7	1000000042	442
187		Spot	1	Image 1	7	1000000043	443
188		Spot	1	Image 1	7	1000000044	444
197		Spot	1	Image 1	7	1000000045	445
174		Spot	1	Image 1	7	1000000046	446
174		Spot	1	Image 1	7	1000000047	447
162		Spot	1	Image 1	7	1000000048	448
244		Spot	1	Image 1	7	1000000049	449
229		Spot	1	Image 1	7	1000000050	450
191		Spot	1	Image 1	7	1000000051	451
248		Spot	1	Image 1	7	1000000052	452
214		Spot	1	Image 1	7	1000000053	453
172		Spot	1	Image 1	7	1000000054	454
208		Spot	1	Image 1	7	1000000055	455
157		Spot	1	Image 1	7	1000000056	456
196		Spot	1	Image 1	7	1000000057	457
183		Spot	1	Image 1	7	1000000058	459
218		Spot	1	Image 1	7	1000000059	460
184		Spot	1	Image 1	7	1000000060	461
210		Spot	1	Image 1	7	1000000061	462
202		Spot	1	Image 1	7	1000000062	463
183		Spot	1	Image 1	7	1000000063	464
180		Spot	1	Image 1	7	1000000064	465
181		Spot	1	Image 1	8	1000000000	466
174		Spot	1	Image 1	8	1000000002	467
166		Spot	1	Image 1	8	1000000003	468
167		Spot	1	Image 1	8	1000000004	470
160		Spot	1	Image 1	8	1000000005	471
217		Spot	1	Image 1	8	1000000006	472
377		Spot	1	Image 1	8	1000000020	473
286		Spot	1	Image 1	8	1000000007	474
220		Spot	1	Image 1	8	1000000008	475
212		Spot	1	Image 1	8	1000000009	476
224		Spot	1	Image 1	8	1000000065	477
213		Spot	1	Image 1	8	1000000010	478
219		Spot	1	Image 1	8	1000000011	479
232		Spot	1	Image 1	8	1000000012	480
174		Spot	1	Image 1	8	1000000013	481
161		Spot	1	Image 1	8	1000000014	482
170		Spot	1	Image 1	8	1000000015	483
170		Spot	1	Image 1	8	1000000016	484
235		Spot	1	Image 1	8	1000000017	485
259		Spot	1	Image 1	8	1000000018	486
167		Spot	1	Image 1	8	1000000019	487
269		Spot	1	Image 1	8	1000000021	488
379		Spot	1	Image 1	8	1000000022	489
238		Spot	1	Image 1	8	1000000023	490
225		Spot	1	Image 1	8	1000000024	491
262		Spot	1	Image 1	8	1000000025	492
263		Spot	1	Image 1	8	1000000026	493
214		Spot	1	Image 1	8	1000000027	494
215		Spot	1	Image 1	8	1000000028	495
232		Spot	1	Image 1	8	1000000029	496
359		Spot	1	Image 1	8	1000000030	497
227		Spot	1	Image 1	8	1000000031	498
188		Spot	1	Image 1	8	1000000032	499
187		Spot	1	Image 1	8	1000000033	500
189		Spot	1	Image 1	8	1000000034	501
207		Spot	1	Image 1	8	1000000035	502
171		Spot	1	Image 1	8	1000000036	503
232		Spot	1	Image 1	8	1000000037	504
227		Spot	1	Image 1	8	1000000038	505
177		Spot	1	Image 1	8	1000000039	506
188		Spot	1	Image 1	8	1000000040	507
174		Spot	1	Image 1	8	1000000041	508
237		Spot	1	Image 1	8	1000000042	509
183		Spot	1	Image 1	8	1000000043	510
189		Spot	1	Image 1	8	1000000044	511
185		Spot	1	Image 1	8	1000000045	512
170		Spot	1	Image 1	8	1000000046	513
174		Spot	1	Image 1	8	1000000047	514
158		Spot	1	Image 1	8	1000000048	515
243		Spot	1	Image 1	8	1000000049	516
238		Spot	1	Image 1	8	1000000050	517
174		Spot	1	Image 1	8	1000000051	518
290		Spot	1	Image 1	8	1000000052	519
211		Spot	1	Image 1	8	1000000053	520
174		Spot	1	Image 1	8	1000000054	521
203		Spot	1	Image 1	8	1000000055	522
156		Spot	1	Image 1	8	1000000056	523
197		Spot	1	Image 1	8	1000000057	524
190		Spot	1	Image 1	8	1000000058	526
191		Spot	1	Image 1	8	1000000059	527
165		Spot	1	Image 1	8	1000000060	528
209		Spot	1	Image 1	8	1000000061	529
193		Spot	1	Image 1	8	1000000062	530
182		Spot	1	Image 1	8	1000000063	531
182		Spot	1	Image 1	8	1000000064	532
185		Spot	1	Image 1	9	1000000000	533
178		Spot	1	Image 1	9	1000000002	534
165		Spot	1	Image 1	9	1000000004	536
164		Spot	1	Image 1	9	1000000005	537
215		Spot	1	Image 1	9	1000000006	538
371		Spot	1	Image 1	9	1000000020	539
285		Spot	1	Image 1	9	1000000007	540
254		Spot	1	Image 1	9	1000000008	541
219		Spot	1	Image 1	9	1000000009	542
237		Spot	1	Image 1	9	1000000065	543
204		Spot	1	Image 1	9	1000000010	544
220		Spot	1	Image 1	9	1000000011	545
234		Spot	1	Image 1	9	1000000012	546
168		Spot	1	Image 1	9	1000000003	547
175		Spot	1	Image 1	9	1000000013	548
164		Spot	1	Image 1	9	1000000014	549
171		Spot	1	Image 1	9	1000000015	550
166		Spot	1	Image 1	9	1000000016	551
237		Spot	1	Image 1	9	1000000017	552
162		Spot	1	Image 1	9	1000000019	553
252		Spot	1	Image 1	9	1000000018	554
266		Spot	1	Image 1	9	1000000021	555
394		Spot	1	Image 1	9	1000000022	556
249		Spot	1	Image 1	9	1000000023	557
218		Spot	1	Image 1	9	1000000024	558
244		Spot	1	Image 1	9	1000000025	559
286		Spot	1	Image 1	9	1000000026	560
223		Spot	1	Image 1	9	1000000027	561
217		Spot	1	Image 1	9	1000000028	562
242		Spot	1	Image 1	9	1000000029	563
349		Spot	1	Image 1	9	1000000030	564
245		Spot	1	Image 1	9	1000000031	565
204		Spot	1	Image 1	9	1000000032	566
190		Spot	1	Image 1	9	1000000033	567
184		Spot	1	Image 1	9	1000000034	568
202		Spot	1	Image 1	9	1000000035	569
179		Spot	1	Image 1	9	1000000036	570
236		Spot	1	Image 1	9	1000000037	571
221		Spot	1	Image 1	9	1000000038	572
185		Spot	1	Image 1	9	1000000039	573
189		Spot	1	Image 1	9	1000000040	574
175		Spot	1	Image 1	9	1000000041	575
241		Spot	1	Image 1	9	1000000042	576
188		Spot	1	Image 1	9	1000000043	577
192		Spot	1	Image 1	9	1000000044	578
187		Spot	1	Image 1	9	1000000045	579
175		Spot	1	Image 1	9	1000000046	580
189		Spot	1	Image 1	9	1000000047	581
170		Spot	1	Image 1	9	1000000048	582
226		Spot	1	Image 1	9	1000000049	583
248		Spot	1	Image 1	9	1000000050	584
197		Spot	1	Image 1	9	1000000051	585
234		Spot	1	Image 1	9	1000000052	586
209		Spot	1	Image 1	9	1000000053	587
170		Spot	1	Image 1	9	1000000054	588
202		Spot	1	Image 1	9	1000000055	589
168		Spot	1	Image 1	9	1000000056	590
196		Spot	1	Image 1	9	1000000057	592
181		Spot	1	Image 1	9	1000000058	593
192		Spot	1	Image 1	9	1000000059	594
167		Spot	1	Image 1	9	1000000060	595
217		Spot	1	Image 1	9	1000000061	596
197		Spot	1	Image 1	9	1000000062	597
189		Spot	1	Image 1	9	1000000063	598
182		Spot	1	Image 1	9	1000000064	599
194		Spot	1	Image 1	10	1000000000	600
194		Spot	1	Image 1	10	1000000001	601
180		Spot	1	Image 1	10	1000000002	602
173		Spot	1	Image 1	10	1000000004	604
172		Spot	1	Image 1	10	1000000005	605
223		Spot	1	Image 1	10	1000000006	606
385		Spot	1	Image 1	10	1000000020	607
283		Spot	1	Image 1	10	1000000007	608
241		Spot	1	Image 1	10	1000000008	609
227		Spot	1	Image 1	10	1000000009	610
248		Spot	1	Image 1	10	1000000065	611
221		Spot	1	Image 1	10	1000000010	612
241		Spot	1	Image 1	10	1000000012	613
182		Spot	1	Image 1	10	1000000003	614
189		Spot	1	Image 1	10	1000000013	615
170		Spot	1	Image 1	10	1000000014	616
172		Spot	1	Image 1	10	1000000016	617
259		Spot	1	Image 1	10	1000000017	618
260		Spot	1	Image 1	10	1000000018	619
177		Spot	1	Image 1	10	1000000019	620
254		Spot	1	Image 1	10	1000000021	621
382		Spot	1	Image 1	10	1000000022	622
262		Spot	1	Image 1	10	1000000023	623
220		Spot	1	Image 1	10	1000000024	624
287		Spot	1	Image 1	10	1000000025	625
300		Spot	1	Image 1	10	1000000026	626
226		Spot	1	Image 1	10	1000000027	627
216		Spot	1	Image 1	10	1000000028	628
249		Spot	1	Image 1	10	1000000029	629
379		Spot	1	Image 1	10	1000000030	630
239		Spot	1	Image 1	10	1000000031	631
214		Spot	1	Image 1	10	1000000032	632
198		Spot	1	Image 1	10	1000000033	633
201		Spot	1	Image 1	10	1000000034	634
214		Spot	1	Image 1	10	1000000035	635
184		Spot	1	Image 1	10	1000000036	636
240		Spot	1	Image 1	10	1000000037	637
222		Spot	1	Image 1	10	1000000038	638
175		Spot	1	Image 1	10	1000000039	639
217		Spot	1	Image 1	10	1000000040	640
211		Spot	1	Image 1	10	1000000041	641
276		Spot	1	Image 1	10	1000000042	642
193		Spot	1	Image 1	10	1000000043	643
208		Spot	1	Image 1	10	1000000044	644
197		Spot	1	Image 1	10	1000000045	645
183		Spot	1	Image 1	10	1000000046	646
185		Spot	1	Image 1	10	1000000047	647
173		Spot	1	Image 1	10	1000000048	648
223		Spot	1	Image 1	10	1000000049	649
235		Spot	1	Image 1	10	1000000050	650
203		Spot	1	Image 1	10	1000000051	651
279		Spot	1	Image 1	10	1000000052	652
220		Spot	1	Image 1	10	1000000053	653
196		Spot	1	Image 1	10	1000000054	654
211		Spot	1	Image 1	10	1000000055	655
170		Spot	1	Image 1	10	1000000056	656
215		Spot	1	Image 1	10	1000000057	657
198		Spot	1	Image 1	10	1000000058	658
204		Spot	1	Image 1	10	1000000059	660
178		Spot	1	Image 1	10	1000000060	661
233		Spot	1	Image 1	10	1000000061	662
207		Spot	1	Image 1	10	1000000062	663
193		Spot	1	Image 1	10	1000000063	664
204		Spot	1	Image 1	10	1000000064	665
207		Spot	1	Image 1	11	1000000000	666
207		Spot	1	Image 1	11	1000000001	667
177		Spot	1	Image 1	11	1000000002	668
173		Spot	1	Image 1	11	1000000004	670
196		Spot	1	Image 1	11	1000000005	671
234		Spot	1	Image 1	11	1000000006	672
365		Spot	1	Image 1	11	1000000020	673
288		Spot	1	Image 1	11	1000000007	674
239		Spot	1	Image 1	11	1000000008	675
226		Spot	1	Image 1	11	1000000009	676
236		Spot	1	Image 1	11	1000000010	677
219		Spot	1	Image 1	11	1000000011	678
235		Spot	1	Image 1	11	1000000012	679
179		Spot	1	Image 1	11	1000000003	680
189		Spot	1	Image 1	11	1000000013	681
177		Spot	1	Image 1	11	1000000014	682
177		Spot	1	Image 1	11	1000000015	683
181		Spot	1	Image 1	11	1000000016	684
243		Spot	1	Image 1	11	1000000017	685
283		Spot	1	Image 1	11	1000000018	686
166		Spot	1	Image 1	11	1000000019	687
275		Spot	1	Image 1	11	1000000021	688
420		Spot	1	Image 1	11	1000000022	689
255		Spot	1	Image 1	11	1000000023	690
232		Spot	1	Image 1	11	1000000024	691
266		Spot	1	Image 1	11	1000000025	692
279		Spot	1	Image 1	11	1000000026	693
235		Spot	1	Image 1	11	1000000027	694
233		Spot	1	Image 1	11	1000000028	695
259		Spot	1	Image 1	11	1000000029	696
385		Spot	1	Image 1	11	1000000030	697
207		Spot	1	Image 1	11	1000000033	698
211		Spot	1	Image 1	11	1000000032	699
201		Spot	1	Image 1	11	1000000034	700
215		Spot	1	Image 1	11	1000000035	701
183		Spot	1	Image 1	11	1000000036	702
227		Spot	1	Image 1	11	1000000037	703
240		Spot	1	Image 1	11	1000000038	704
182		Spot	1	Image 1	11	1000000039	705
212		Spot	1	Image 1	11	1000000040	706
199		Spot	1	Image 1	11	1000000041	707
296		Spot	1	Image 1	11	1000000042	708
195		Spot	1	Image 1	11	1000000043	709
200		Spot	1	Image 1	11	1000000044	710
207		Spot	1	Image 1	11	1000000045	711
174		Spot	1	Image 1	11	1000000046	712
185		Spot	1	Image 1	11	1000000047	713
169		Spot	1	Image 1	11	1000000048	714
255		Spot	1	Image 1	11	1000000049	715
237		Spot	1	Image 1	11	1000000050	716
217		Spot	1	Image 1	11	1000000051	717
279		Spot	1	Image 1	11	1000000052	718
233		Spot	1	Image 1	11	1000000053	719
185		Spot	1	Image 1	11	1000000054	720
216		Spot	1	Image 1	11	1000000055	721
166		Spot	1	Image 1	11	1000000056	722
223		Spot	1	Image 1	11	1000000057	723
187		Spot	1	Image 1	11	1000000058	724
200		Spot	1	Image 1	11	1000000059	726
174		Spot	1	Image 1	11	1000000060	727
230		Spot	1	Image 1	11	1000000061	728
204		Spot	1	Image 1	11	1000000062	729
223		Spot	1	Image 1	11	1000000063	730
197		Spot	1	Image 1	11	1000000064	731
197		Spot	1	Image 1	12	1000000000	732
198		Spot	1	Image 1	12	1000000001	733
195		Spot	1	Image 1	12	1000000002	734
196		Spot	1	Image 1	12	1000000004	736
179		Spot	1	Image 1	12	1000000005	737
241		Spot	1	Image 1	12	1000000006	738
376		Spot	1	Image 1	12	1000000020	739
290		Spot	1	Image 1	12	1000000007	740
254		Spot	1	Image 1	12	1000000008	741
222		Spot	1	Image 1	12	1000000009	742
214		Spot	1	Image 1	12	1000000010	743
235		Spot	1	Image 1	12	1000000012	744
189		Spot	1	Image 1	12	1000000003	745
185		Spot	1	Image 1	12	1000000013	746
179		Spot	1	Image 1	12	1000000014	747
187		Spot	1	Image 1	12	1000000016	748
257		Spot	1	Image 1	12	1000000017	749
185		Spot	1	Image 1	12	1000000019	750
274		Spot	1	Image 1	12	1000000018	751
284		Spot	1	Image 1	12	1000000021	752
392		Spot	1	Image 1	12	1000000022	753
274		Spot	1	Image 1	12	1000000023	754
270		Spot	1	Image 1	12	1000000024	755
265		Spot	1	Image 1	12	1000000025	756
258		Spot	1	Image 1	12	1000000027	757
236		Spot	1	Image 1	12	1000000028	758
250		Spot	1	Image 1	12	1000000029	759
376		Spot	1	Image 1	12	1000000030	760
253		Spot	1	Image 1	12	1000000031	761
211		Spot	1	Image 1	12	1000000032	762
202		Spot	1	Image 1	12	1000000033	763
218		Spot	1	Image 1	12	1000000034	764
191		Spot	1	Image 1	12	1000000036	765
251		Spot	1	Image 1	12	1000000037	766
222		Spot	1	Image 1	12	1000000038	767
215		Spot	1	Image 1	12	1000000039	768
204		Spot	1	Image 1	12	1000000040	769
212		Spot	1	Image 1	12	1000000041	770
268		Spot	1	Image 1	12	1000000042	771
200		Spot	1	Image 1	12	1000000043	772
206		Spot	1	Image 1	12	1000000044	773
197		Spot	1	Image 1	12	1000000045	774
183		Spot	1	Image 1	12	1000000046	775
181		Spot	1	Image 1	12	1000000047	776
171		Spot	1	Image 1	12	1000000048	777
264		Spot	1	Image 1	12	1000000050	778
208		Spot	1	Image 1	12	1000000051	779
269		Spot	1	Image 1	12	1000000052	780
251		Spot	1	Image 1	12	1000000053	781
196		Spot	1	Image 1	12	1000000054	782
225		Spot	1	Image 1	12	1000000055	783
170		Spot	1	Image 1	12	1000000056	784
203		Spot	1	Image 1	12	1000000057	785
202		Spot	1	Image 1	12	1000000058	786
201		Spot	1	Image 1	12	1000000059	788
181		Spot	1	Image 1	12	1000000060	789
237		Spot	1	Image 1	12	1000000061	790
209		Spot	1	Image 1	12	1000000062	791
201		Spot	1	Image 1	12	1000000063	792
209		Spot	1	Image 1	12	1000000064	793
204		Spot	1	Image 1	13	1000000000	794
173		Spot	1	Image 1	13	1000000002	795
203		Spot	1	Image 1	13	1000000004	797
193		Spot	1	Image 1	13	1000000005	798
231		Spot	1	Image 1	13	1000000006	799
372		Spot	1	Image 1	13	1000000020	800
289		Spot	1	Image 1	13	1000000007	801
242		Spot	1	Image 1	13	1000000008	802
228		Spot	1	Image 1	13	1000000009	803
240		Spot	1	Image 1	13	1000000065	804
216		Spot	1	Image 1	13	1000000010	805
238		Spot	1	Image 1	13	1000000012	806
185		Spot	1	Image 1	13	1000000003	807
200		Spot	1	Image 1	13	1000000013	808
175		Spot	1	Image 1	13	1000000014	809
180		Spot	1	Image 1	13	1000000016	810
250		Spot	1	Image 1	13	1000000017	811
171		Spot	1	Image 1	13	1000000019	812
262		Spot	1	Image 1	13	1000000018	813
288		Spot	1	Image 1	13	1000000021	814
420		Spot	1	Image 1	13	1000000022	815
261		Spot	1	Image 1	13	1000000023	816
223		Spot	1	Image 1	13	1000000024	817
272		Spot	1	Image 1	13	1000000025	818
240		Spot	1	Image 1	13	1000000027	819
219		Spot	1	Image 1	13	1000000028	820
251		Spot	1	Image 1	13	1000000029	821
410		Spot	1	Image 1	13	1000000030	822
239		Spot	1	Image 1	13	1000000066	823
201		Spot	1	Image 1	13	1000000032	824
198		Spot	1	Image 1	13	1000000033	825
207		Spot	1	Image 1	13	1000000034	826
211		Spot	1	Image 1	13	1000000035	827
182		Spot	1	Image 1	13	1000000036	828
241		Spot	1	Image 1	13	1000000037	829
220		Spot	1	Image 1	13	1000000038	830
189		Spot	1	Image 1	13	1000000039	831
201		Spot	1	Image 1	13	1000000040	832
186		Spot	1	Image 1	13	1000000041	833
311		Spot	1	Image 1	13	1000000042	834
209		Spot	1	Image 1	13	1000000043	835
207		Spot	1	Image 1	13	1000000044	836
194		Spot	1	Image 1	13	1000000045	837
180		Spot	1	Image 1	13	1000000046	838
188		Spot	1	Image 1	13	1000000047	839
198		Spot	1	Image 1	13	1000000048	840
252		Spot	1	Image 1	13	1000000050	841
195		Spot	1	Image 1	13	1000000051	842
238		Spot	1	Image 1	13	1000000052	843
227		Spot	1	Image 1	13	1000000053	844
182		Spot	1	Image 1	13	1000000054	845
205		Spot	1	Image 1	13	1000000055	846
184		Spot	1	Image 1	13	1000000056	847
211		Spot	1	Image 1	13	1000000057	848
198		Spot	1	Image 1	13	1000000058	850
215		Spot	1	Image 1	13	1000000059	851
171		Spot	1	Image 1	13	1000000060	852
234		Spot	1	Image 1	13	1000000061	853
217		Spot	1	Image 1	13	1000000062	854
209		Spot	1	Image 1	13	1000000063	855
192		Spot	1	Image 1	13	1000000064	856
192		Spot	1	Image 1	14	1000000000	857
189		Spot	1	Image 1	14	1000000001	858
177		Spot	1	Image 1	14	1000000002	859
183		Spot	1	Image 1	14	1000000003	860
177		Spot	1	Image 1	14	1000000004	862
170		Spot	1	Image 1	14	1000000005	863
246		Spot	1	Image 1	14	1000000006	864
350		Spot	1	Image 1	14	1000000020	865
296		Spot	1	Image 1	14	1000000007	866
244		Spot	1	Image 1	14	1000000008	867
214		Spot	1	Image 1	14	1000000009	868
241		Spot	1	Image 1	14	1000000065	869
210		Spot	1	Image 1	14	1000000010	870
221		Spot	1	Image 1	14	1000000011	871
243		Spot	1	Image 1	14	1000000012	872
175		Spot	1	Image 1	14	1000000013	873
171		Spot	1	Image 1	14	1000000014	874
176		Spot	1	Image 1	14	1000000015	875
173		Spot	1	Image 1	14	1000000016	876
241		Spot	1	Image 1	14	1000000017	877
166		Spot	1	Image 1	14	1000000019	878
278		Spot	1	Image 1	14	1000000018	879
254		Spot	1	Image 1	14	1000000021	880
388		Spot	1	Image 1	14	1000000022	881
242		Spot	1	Image 1	14	1000000023	882
224		Spot	1	Image 1	14	1000000024	883
266		Spot	1	Image 1	14	1000000025	884
268		Spot	1	Image 1	14	1000000026	885
238		Spot	1	Image 1	14	1000000027	886
230		Spot	1	Image 1	14	1000000028	887
258		Spot	1	Image 1	14	1000000029	888
377		Spot	1	Image 1	14	1000000030	889
221		Spot	1	Image 1	14	1000000066	890
227		Spot	1	Image 1	14	1000000031	891
211		Spot	1	Image 1	14	1000000032	892
206		Spot	1	Image 1	14	1000000033	893
198		Spot	1	Image 1	14	1000000034	894
219		Spot	1	Image 1	14	1000000035	895
181		Spot	1	Image 1	14	1000000036	896
236		Spot	1	Image 1	14	1000000037	897
226		Spot	1	Image 1	14	1000000038	898
198		Spot	1	Image 1	14	1000000039	899
205		Spot	1	Image 1	14	1000000040	900
178		Spot	1	Image 1	14	1000000041	901
316		Spot	1	Image 1	14	1000000042	902
208		Spot	1	Image 1	14	1000000043	903
194		Spot	1	Image 1	14	1000000044	904
200		Spot	1	Image 1	14	1000000045	905
175		Spot	1	Image 1	14	1000000046	906
187		Spot	1	Image 1	14	1000000047	907
162		Spot	1	Image 1	14	1000000048	908
281		Spot	1	Image 1	14	1000000049	909
246		Spot	1	Image 1	14	1000000050	910
187		Spot	1	Image 1	14	1000000051	911
263		Spot	1	Image 1	14	1000000052	912
218		Spot	1	Image 1	14	1000000053	913
183		Spot	1	Image 1	14	1000000054	914
203		Spot	1	Image 1	14	1000000055	915
195		Spot	1	Image 1	14	1000000056	916
206		Spot	1	Image 1	14	1000000057	917
189		Spot	1	Image 1	14	1000000058	919
190		Spot	1	Image 1	14	1000000059	920
183		Spot	1	Image 1	14	1000000060	921
216		Spot	1	Image 1	14	1000000061	922
211		Spot	1	Image 1	14	1000000062	923
193		Spot	1	Image 1	14	1000000063	924
197		Spot	1	Image 1	14	1000000064	925
198		Spot	1	Image 1	15	1000000000	926
181		Spot	1	Image 1	15	1000000001	927
168		Spot	1	Image 1	15	1000000002	928
162		Spot	1	Image 1	15	1000000004	930
163		Spot	1	Image 1	15	1000000005	931
219		Spot	1	Image 1	15	1000000006	932
352		Spot	1	Image 1	15	1000000020	933
284		Spot	1	Image 1	15	1000000007	934
218		Spot	1	Image 1	15	1000000008	935
208		Spot	1	Image 1	15	1000000009	936
206		Spot	1	Image 1	15	1000000010	937
213		Spot	1	Image 1	15	1000000011	938
216		Spot	1	Image 1	15	1000000012	939
163		Spot	1	Image 1	15	1000000003	940
169		Spot	1	Image 1	15	1000000013	941
166		Spot	1	Image 1	15	1000000014	942
186		Spot	1	Image 1	15	1000000015	943
166		Spot	1	Image 1	15	1000000016	944
270		Spot	1	Image 1	15	1000000017	945
251		Spot	1	Image 1	15	1000000018	946
167		Spot	1	Image 1	15	1000000019	947
262		Spot	1	Image 1	15	1000000021	948
372		Spot	1	Image 1	15	1000000022	949
239		Spot	1	Image 1	15	1000000023	950
223		Spot	1	Image 1	15	1000000024	951
255		Spot	1	Image 1	15	1000000025	952
301		Spot	1	Image 1	15	1000000026	953
219		Spot	1	Image 1	15	1000000027	954
219		Spot	1	Image 1	15	1000000028	955
236		Spot	1	Image 1	15	1000000029	956
214		Spot	1	Image 1	15	1000000066	957
345		Spot	1	Image 1	15	1000000030	958
202		Spot	1	Image 1	15	1000000032	959
185		Spot	1	Image 1	15	1000000033	960
182		Spot	1	Image 1	15	1000000034	961
201		Spot	1	Image 1	15	1000000035	962
175		Spot	1	Image 1	15	1000000036	963
224		Spot	1	Image 1	15	1000000037	964
209		Spot	1	Image 1	15	1000000038	965
168		Spot	1	Image 1	15	1000000039	966
194		Spot	1	Image 1	15	1000000040	967
172		Spot	1	Image 1	15	1000000041	968
245		Spot	1	Image 1	15	1000000042	969
190		Spot	1	Image 1	15	1000000043	970
272		Spot	1	Image 1	15	1000000049	971
193		Spot	1	Image 1	15	1000000044	972
189		Spot	1	Image 1	15	1000000045	973
171		Spot	1	Image 1	15	1000000046	974
169		Spot	1	Image 1	15	1000000047	975
157		Spot	1	Image 1	15	1000000048	976
252		Spot	1	Image 1	15	1000000050	977
177		Spot	1	Image 1	15	1000000051	978
236		Spot	1	Image 1	15	1000000052	979
210		Spot	1	Image 1	15	1000000053	980
176		Spot	1	Image 1	15	1000000054	981
199		Spot	1	Image 1	15	1000000055	982
164		Spot	1	Image 1	15	1000000056	983
190		Spot	1	Image 1	15	1000000057	984
181		Spot	1	Image 1	15	1000000058	985
182		Spot	1	Image 1	15	1000000059	987
163		Spot	1	Image 1	15	1000000060	988
205		Spot	1	Image 1	15	1000000061	989
198		Spot	1	Image 1	15	1000000062	990
181		Spot	1	Image 1	15	1000000063	991
194		Spot	1	Image 1	15	1000000064	992
202		Spot	1	Image 1	16	1000000000	993
190		Spot	1	Image 1	16	1000000001	994
172		Spot	1	Image 1	16	1000000002	995
171		Spot	1	Image 1	16	1000000004	997
165		Spot	1	Image 1	16	1000000005	998
230		Spot	1	Image 1	16	1000000006	999
341		Spot	1	Image 1	16	1000000020	1000
274		Spot	1	Image 1	16	1000000007	1001
231		Spot	1	Image 1	16	1000000008	1002
223		Spot	1	Image 1	16	1000000009	1003
218		Spot	1	Image 1	16	1000000010	1004
229		Spot	1	Image 1	16	1000000012	1005
174		Spot	1	Image 1	16	1000000003	1006
178		Spot	1	Image 1	16	1000000013	1007
174		Spot	1	Image 1	16	1000000014	1008
180		Spot	1	Image 1	16	1000000015	1009
172		Spot	1	Image 1	16	1000000016	1010
274		Spot	1	Image 1	16	1000000017	1011
161		Spot	1	Image 1	16	1000000019	1012
266		Spot	1	Image 1	16	1000000018	1013
272		Spot	1	Image 1	16	1000000021	1014
370		Spot	1	Image 1	16	1000000022	1015
237		Spot	1	Image 1	16	1000000023	1016
212		Spot	1	Image 1	16	1000000024	1017
260		Spot	1	Image 1	16	1000000025	1018
263		Spot	1	Image 1	16	1000000026	1019
221		Spot	1	Image 1	16	1000000027	1020
224		Spot	1	Image 1	16	1000000028	1021
234		Spot	1	Image 1	16	1000000029	1022
217		Spot	1	Image 1	16	1000000066	1023
368		Spot	1	Image 1	16	1000000030	1024
249		Spot	1	Image 1	16	1000000031	1025
194		Spot	1	Image 1	16	1000000032	1026
192		Spot	1	Image 1	16	1000000033	1027
185		Spot	1	Image 1	16	1000000034	1028
210		Spot	1	Image 1	16	1000000035	1029
188		Spot	1	Image 1	16	1000000036	1030
222		Spot	1	Image 1	16	1000000037	1031
208		Spot	1	Image 1	16	1000000038	1032
182		Spot	1	Image 1	16	1000000039	1033
191		Spot	1	Image 1	16	1000000040	1034
177		Spot	1	Image 1	16	1000000041	1035
271		Spot	1	Image 1	16	1000000042	1036
197		Spot	1	Image 1	16	1000000043	1037
193		Spot	1	Image 1	16	1000000044	1038
184		Spot	1	Image 1	16	1000000045	1039
165		Spot	1	Image 1	16	1000000046	1040
179		Spot	1	Image 1	16	1000000047	1041
166		Spot	1	Image 1	16	1000000048	1042
240		Spot	1	Image 1	16	1000000050	1043
176		Spot	1	Image 1	16	1000000051	1044
239		Spot	1	Image 1	16	1000000052	1045
210		Spot	1	Image 1	16	1000000053	1046
171		Spot	1	Image 1	16	1000000054	1047
205		Spot	1	Image 1	16	1000000055	1048
170		Spot	1	Image 1	16	1000000056	1049
191		Spot	1	Image 1	16	1000000057	1050
179		Spot	1	Image 1	16	1000000058	1052
195		Spot	1	Image 1	16	1000000059	1053
172		Spot	1	Image 1	16	1000000060	1054
224		Spot	1	Image 1	16	1000000061	1055
195		Spot	1	Image 1	16	1000000062	1056
191		Spot	1	Image 1	16	1000000063	1057
191		Spot	1	Image 1	16	1000000064	1058
190		Spot	1	Image 1	17	1000000000	1059
181		Spot	1	Image 1	17	1000000001	1060
166		Spot	1	Image 1	17	1000000002	1061
168		Spot	1	Image 1	17	1000000004	1063
166		Spot	1	Image 1	17	1000000005	1064
234		Spot	1	Image 1	17	1000000006	1065
341		Spot	1	Image 1	17	1000000020	1066
283		Spot	1	Image 1	17	1000000007	1067
220		Spot	1	Image 1	17	1000000008	1068
224		Spot	1	Image 1	17	1000000009	1069
202		Spot	1	Image 1	17	1000000010	1070
220		Spot	1	Image 1	17	1000000012	1071
171		Spot	1	Image 1	17	1000000003	1072
174		Spot	1	Image 1	17	1000000013	1073
180		Spot	1	Image 1	17	1000000014	1074
172		Spot	1	Image 1	17	1000000015	1075
174		Spot	1	Image 1	17	1000000016	1076
259		Spot	1	Image 1	17	1000000017	1077
162		Spot	1	Image 1	17	1000000019	1078
254		Spot	1	Image 1	17	1000000018	1079
271		Spot	1	Image 1	17	1000000021	1080
381		Spot	1	Image 1	17	1000000022	1081
247		Spot	1	Image 1	17	1000000023	1082
215		Spot	1	Image 1	17	1000000024	1083
257		Spot	1	Image 1	17	1000000025	1084
268		Spot	1	Image 1	17	1000000026	1085
220		Spot	1	Image 1	17	1000000027	1086
218		Spot	1	Image 1	17	1000000028	1087
240		Spot	1	Image 1	17	1000000029	1088
234		Spot	1	Image 1	17	1000000066	1089
354		Spot	1	Image 1	17	1000000030	1090
231		Spot	1	Image 1	17	1000000031	1091
197		Spot	1	Image 1	17	1000000032	1092
189		Spot	1	Image 1	17	1000000033	1093
183		Spot	1	Image 1	17	1000000034	1094
196		Spot	1	Image 1	17	1000000035	1095
178		Spot	1	Image 1	17	1000000036	1096
228		Spot	1	Image 1	17	1000000037	1097
236		Spot	1	Image 1	17	1000000038	1098
182		Spot	1	Image 1	17	1000000039	1099
196		Spot	1	Image 1	17	1000000040	1100
177		Spot	1	Image 1	17	1000000041	1101
263		Spot	1	Image 1	17	1000000042	1102
186		Spot	1	Image 1	17	1000000043	1103
275		Spot	1	Image 1	17	1000000049	1104
187		Spot	1	Image 1	17	1000000044	1105
196		Spot	1	Image 1	17	1000000045	1106
167		Spot	1	Image 1	17	1000000046	1107
174		Spot	1	Image 1	17	1000000047	1108
161		Spot	1	Image 1	17	1000000048	1109
229		Spot	1	Image 1	17	1000000050	1110
194		Spot	1	Image 1	17	1000000051	1111
245		Spot	1	Image 1	17	1000000052	1112
217		Spot	1	Image 1	17	1000000053	1113
189		Spot	1	Image 1	17	1000000054	1114
203		Spot	1	Image 1	17	1000000055	1115
164		Spot	1	Image 1	17	1000000056	1116
194		Spot	1	Image 1	17	1000000057	1117
176		Spot	1	Image 1	17	1000000058	1119
195		Spot	1	Image 1	17	1000000059	1120
181		Spot	1	Image 1	17	1000000060	1121
200		Spot	1	Image 1	17	1000000061	1122
199		Spot	1	Image 1	17	1000000062	1123
181		Spot	1	Image 1	17	1000000063	1124
189		Spot	1	Image 1	17	1000000064	1125
182		Spot	1	Image 1	18	1000000000	1126
178		Spot	1	Image 1	18	1000000001	1127
169		Spot	1	Image 1	18	1000000002	1128
177		Spot	1	Image 1	18	1000000003	1129
165		Spot	1	Image 1	18	1000000004	1131
173		Spot	1	Image 1	18	1000000005	1132
230		Spot	1	Image 1	18	1000000006	1133
338		Spot	1	Image 1	18	1000000020	1134
278		Spot	1	Image 1	18	1000000007	1135
225		Spot	1	Image 1	18	1000000008	1136
220		Spot	1	Image 1	18	1000000009	1137
226		Spot	1	Image 1	18	1000000067	1138
198		Spot	1	Image 1	18	1000000010	1139
216		Spot	1	Image 1	18	1000000012	1140
173		Spot	1	Image 1	18	1000000013	1141
166		Spot	1	Image 1	18	1000000014	1142
167		Spot	1	Image 1	18	1000000015	1143
175		Spot	1	Image 1	18	1000000016	1144
269		Spot	1	Image 1	18	1000000017	1145
157		Spot	1	Image 1	18	1000000019	1146
278		Spot	1	Image 1	18	1000000018	1147
274		Spot	1	Image 1	18	1000000021	1148
377		Spot	1	Image 1	18	1000000022	1149
240		Spot	1	Image 1	18	1000000023	1150
219		Spot	1	Image 1	18	1000000024	1151
266		Spot	1	Image 1	18	1000000025	1152
288		Spot	1	Image 1	18	1000000026	1153
228		Spot	1	Image 1	18	1000000027	1154
217		Spot	1	Image 1	18	1000000028	1155
246		Spot	1	Image 1	18	1000000029	1156
208		Spot	1	Image 1	18	1000000066	1157
360		Spot	1	Image 1	18	1000000030	1158
233		Spot	1	Image 1	18	1000000031	1159
188		Spot	1	Image 1	18	1000000032	1160
190		Spot	1	Image 1	18	1000000033	1161
185		Spot	1	Image 1	18	1000000034	1162
206		Spot	1	Image 1	18	1000000035	1163
187		Spot	1	Image 1	18	1000000036	1164
250		Spot	1	Image 1	18	1000000037	1165
209		Spot	1	Image 1	18	1000000038	1166
170		Spot	1	Image 1	18	1000000039	1167
188		Spot	1	Image 1	18	1000000040	1168
173		Spot	1	Image 1	18	1000000041	1169
255		Spot	1	Image 1	18	1000000042	1170
187		Spot	1	Image 1	18	1000000043	1171
185		Spot	1	Image 1	18	1000000044	1172
182		Spot	1	Image 1	18	1000000045	1173
176		Spot	1	Image 1	18	1000000046	1174
174		Spot	1	Image 1	18	1000000047	1175
163		Spot	1	Image 1	18	1000000048	1176
233		Spot	1	Image 1	18	1000000050	1177
175		Spot	1	Image 1	18	1000000051	1178
232		Spot	1	Image 1	18	1000000052	1179
213		Spot	1	Image 1	18	1000000053	1180
174		Spot	1	Image 1	18	1000000054	1181
202		Spot	1	Image 1	18	1000000055	1182
163		Spot	1	Image 1	18	1000000056	1183
206		Spot	1	Image 1	18	1000000057	1184
178		Spot	1	Image 1	18	1000000058	1186
197		Spot	1	Image 1	18	1000000059	1187
169		Spot	1	Image 1	18	1000000060	1188
204		Spot	1	Image 1	18	1000000061	1189
202		Spot	1	Image 1	18	1000000062	1190
187		Spot	1	Image 1	18	1000000063	1191
190		Spot	1	Image 1	18	1000000064	1192
196		Spot	1	Image 1	19	1000000000	1193
177		Spot	1	Image 1	19	1000000002	1194
166		Spot	1	Image 1	19	1000000003	1195
171		Spot	1	Image 1	19	1000000004	1197
161		Spot	1	Image 1	19	1000000005	1198
227		Spot	1	Image 1	19	1000000006	1199
355		Spot	1	Image 1	19	1000000020	1200
277		Spot	1	Image 1	19	1000000007	1201
228		Spot	1	Image 1	19	1000000008	1202
213		Spot	1	Image 1	19	1000000009	1203
206		Spot	1	Image 1	19	1000000068	1204
217		Spot	1	Image 1	19	1000000067	1205
212		Spot	1	Image 1	19	1000000010	1206
214		Spot	1	Image 1	19	1000000012	1207
175		Spot	1	Image 1	19	1000000013	1208
165		Spot	1	Image 1	19	1000000014	1209
160		Spot	1	Image 1	19	1000000015	1210
171		Spot	1	Image 1	19	1000000016	1211
275		Spot	1	Image 1	19	1000000017	1212
264		Spot	1	Image 1	19	1000000018	1213
169		Spot	1	Image 1	19	1000000019	1214
287		Spot	1	Image 1	19	1000000021	1215
375		Spot	1	Image 1	19	1000000022	1216
243		Spot	1	Image 1	19	1000000023	1217
211		Spot	1	Image 1	19	1000000024	1218
254		Spot	1	Image 1	19	1000000025	1219
278		Spot	1	Image 1	19	1000000026	1220
224		Spot	1	Image 1	19	1000000027	1221
222		Spot	1	Image 1	19	1000000028	1222
252		Spot	1	Image 1	19	1000000029	1223
370		Spot	1	Image 1	19	1000000030	1224
221		Spot	1	Image 1	19	1000000066	1225
220		Spot	1	Image 1	19	1000000031	1226
194		Spot	1	Image 1	19	1000000032	1227
188		Spot	1	Image 1	19	1000000033	1228
184		Spot	1	Image 1	19	1000000034	1229
203		Spot	1	Image 1	19	1000000035	1230
176		Spot	1	Image 1	19	1000000036	1231
223		Spot	1	Image 1	19	1000000037	1232
212		Spot	1	Image 1	19	1000000038	1233
175		Spot	1	Image 1	19	1000000039	1234
187		Spot	1	Image 1	19	1000000040	1235
182		Spot	1	Image 1	19	1000000041	1236
310		Spot	1	Image 1	19	1000000042	1237
183		Spot	1	Image 1	19	1000000043	1238
194		Spot	1	Image 1	19	1000000044	1239
190		Spot	1	Image 1	19	1000000045	1240
182		Spot	1	Image 1	19	1000000046	1241
184		Spot	1	Image 1	19	1000000047	1242
173		Spot	1	Image 1	19	1000000048	1243
235		Spot	1	Image 1	19	1000000050	1244
180		Spot	1	Image 1	19	1000000051	1245
242		Spot	1	Image 1	19	1000000052	1246
214		Spot	1	Image 1	19	1000000053	1247
185		Spot	1	Image 1	19	1000000054	1248
213		Spot	1	Image 1	19	1000000055	1249
162		Spot	1	Image 1	19	1000000056	1250
200		Spot	1	Image 1	19	1000000057	1251
174		Spot	1	Image 1	19	1000000058	1252
197		Spot	1	Image 1	19	1000000059	1254
166		Spot	1	Image 1	19	1000000060	1255
219		Spot	1	Image 1	19	1000000061	1256
198		Spot	1	Image 1	19	1000000062	1257
179		Spot	1	Image 1	19	1000000063	1258
197		Spot	1	Image 1	19	1000000064	1259
200		Spot	1	Image 1	20	1000000000	1260
188		Spot	1	Image 1	20	1000000001	1261
168		Spot	1	Image 1	20	1000000002	1262
174		Spot	1	Image 1	20	1000000003	1263
168		Spot	1	Image 1	20	1000000004	1265
163		Spot	1	Image 1	20	1000000005	1266
229		Spot	1	Image 1	20	1000000006	1267
361		Spot	1	Image 1	20	1000000020	1268
293		Spot	1	Image 1	20	1000000007	1269
234		Spot	1	Image 1	20	1000000008	1270
218		Spot	1	Image 1	20	1000000009	1271
188		Spot	1	Image 1	20	1000000068	1272
251		Spot	1	Image 1	20	1000000067	1273
220		Spot	1	Image 1	20	1000000010	1274
223		Spot	1	Image 1	20	1000000012	1275
191		Spot	1	Image 1	20	1000000013	1276
172		Spot	1	Image 1	20	1000000014	1277
164		Spot	1	Image 1	20	1000000015	1278
177		Spot	1	Image 1	20	1000000016	1279
277		Spot	1	Image 1	20	1000000017	1280
161		Spot	1	Image 1	20	1000000019	1281
260		Spot	1	Image 1	20	1000000018	1282
259		Spot	1	Image 1	20	1000000021	1283
370		Spot	1	Image 1	20	1000000022	1284
248		Spot	1	Image 1	20	1000000023	1285
223		Spot	1	Image 1	20	1000000024	1286
261		Spot	1	Image 1	20	1000000025	1287
215		Spot	1	Image 1	20	1000000027	1288
242		Spot	1	Image 1	20	1000000028	1289
248		Spot	1	Image 1	20	1000000029	1290
218		Spot	1	Image 1	20	1000000066	1291
378		Spot	1	Image 1	20	1000000030	1292
238		Spot	1	Image 1	20	1000000031	1293
202		Spot	1	Image 1	20	1000000032	1294
193		Spot	1	Image 1	20	1000000033	1295
179		Spot	1	Image 1	20	1000000034	1296
209		Spot	1	Image 1	20	1000000035	1297
181		Spot	1	Image 1	20	1000000036	1298
231		Spot	1	Image 1	20	1000000037	1299
216		Spot	1	Image 1	20	1000000038	1300
172		Spot	1	Image 1	20	1000000039	1301
196		Spot	1	Image 1	20	1000000040	1302
179		Spot	1	Image 1	20	1000000041	1303
265		Spot	1	Image 1	20	1000000042	1304
208		Spot	1	Image 1	20	1000000043	1305
301		Spot	1	Image 1	20	1000000049	1306
198		Spot	1	Image 1	20	1000000044	1307
195		Spot	1	Image 1	20	1000000045	1308
173		Spot	1	Image 1	20	1000000046	1309
184		Spot	1	Image 1	20	1000000047	1310
164		Spot	1	Image 1	20	1000000048	1311
236		Spot	1	Image 1	20	1000000050	1312
178		Spot	1	Image 1	20	1000000051	1313
267		Spot	1	Image 1	20	1000000052	1314
220		Spot	1	Image 1	20	1000000053	1315
180		Spot	1	Image 1	20	1000000054	1316
215		Spot	1	Image 1	20	1000000055	1317
179		Spot	1	Image 1	20	1000000056	1318
202		Spot	1	Image 1	20	1000000057	1319
174		Spot	1	Image 1	20	1000000058	1320
201		Spot	1	Image 1	20	1000000059	1322
167		Spot	1	Image 1	20	1000000060	1323
224		Spot	1	Image 1	20	1000000061	1324
195		Spot	1	Image 1	20	1000000062	1325
188		Spot	1	Image 1	20	1000000063	1326
186		Spot	1	Image 1	20	1000000064	1327
195		Spot	1	Image 1	21	1000000001	1328
179		Spot	1	Image 1	21	1000000002	1329
173		Spot	1	Image 1	21	1000000003	1330
163		Spot	1	Image 1	21	1000000004	1332
171		Spot	1	Image 1	21	1000000005	1333
221		Spot	1	Image 1	21	1000000006	1334
363		Spot	1	Image 1	21	1000000020	1335
303		Spot	1	Image 1	21	1000000007	1336
223		Spot	1	Image 1	21	1000000008	1337
213		Spot	1	Image 1	21	1000000009	1338
196		Spot	1	Image 1	21	1000000068	1339
240		Spot	1	Image 1	21	1000000067	1340
211		Spot	1	Image 1	21	1000000010	1341
242		Spot	1	Image 1	21	1000000012	1342
184		Spot	1	Image 1	21	1000000013	1343
169		Spot	1	Image 1	21	1000000014	1344
174		Spot	1	Image 1	21	1000000015	1345
176		Spot	1	Image 1	21	1000000016	1346
286		Spot	1	Image 1	21	1000000017	1347
272		Spot	1	Image 1	21	1000000018	1348
172		Spot	1	Image 1	21	1000000019	1349
278		Spot	1	Image 1	21	1000000021	1350
405		Spot	1	Image 1	21	1000000022	1351
245		Spot	1	Image 1	21	1000000023	1352
230		Spot	1	Image 1	21	1000000024	1353
247		Spot	1	Image 1	21	1000000025	1354
283		Spot	1	Image 1	21	1000000026	1355
219		Spot	1	Image 1	21	1000000027	1356
227		Spot	1	Image 1	21	1000000028	1357
245		Spot	1	Image 1	21	1000000029	1358
218		Spot	1	Image 1	21	1000000066	1359
370		Spot	1	Image 1	21	1000000030	1360
250		Spot	1	Image 1	21	1000000031	1361
197		Spot	1	Image 1	21	1000000032	1362
201		Spot	1	Image 1	21	1000000033	1363
188		Spot	1	Image 1	21	1000000034	1364
203		Spot	1	Image 1	21	1000000035	1365
184		Spot	1	Image 1	21	1000000036	1366
246		Spot	1	Image 1	21	1000000037	1367
226		Spot	1	Image 1	21	1000000038	1368
173		Spot	1	Image 1	21	1000000039	1369
195		Spot	1	Image 1	21	1000000040	1370
173		Spot	1	Image 1	21	1000000041	1371
269		Spot	1	Image 1	21	1000000042	1372
207		Spot	1	Image 1	21	1000000043	1373
212		Spot	1	Image 1	21	1000000044	1374
195		Spot	1	Image 1	21	1000000045	1375
173		Spot	1	Image 1	21	1000000046	1376
182		Spot	1	Image 1	21	1000000047	1377
163		Spot	1	Image 1	21	1000000048	1378
310		Spot	1	Image 1	21	1000000049	1379
250		Spot	1	Image 1	21	1000000050	1380
183		Spot	1	Image 1	21	1000000051	1381
273		Spot	1	Image 1	21	1000000052	1382
215		Spot	1	Image 1	21	1000000053	1383
204		Spot	1	Image 1	21	1000000054	1384
213		Spot	1	Image 1	21	1000000055	1385
165		Spot	1	Image 1	21	1000000056	1386
198		Spot	1	Image 1	21	1000000057	1387
194		Spot	1	Image 1	21	1000000058	1389
187		Spot	1	Image 1	21	1000000059	1390
187		Spot	1	Image 1	21	1000000060	1391
218		Spot	1	Image 1	21	1000000061	1392
206		Spot	1	Image 1	21	1000000062	1393
192		Spot	1	Image 1	21	1000000063	1394
205		Spot	1	Image 1	21	1000000064	1395
191		Spot	1	Image 1	22	1000000001	1396
172		Spot	1	Image 1	22	1000000002	1397
181		Spot	1	Image 1	22	1000000003	1398
169		Spot	1	Image 1	22	1000000004	1400
165		Spot	1	Image 1	22	1000000005	1401
213		Spot	1	Image 1	22	1000000006	1402
352		Spot	1	Image 1	22	1000000020	1403
273		Spot	1	Image 1	22	1000000007	1404
234		Spot	1	Image 1	22	1000000008	1405
216		Spot	1	Image 1	22	1000000009	1406
201		Spot	1	Image 1	22	1000000068	1407
216		Spot	1	Image 1	22	1000000010	1408
220		Spot	1	Image 1	22	1000000012	1409
173		Spot	1	Image 1	22	1000000013	1410
173		Spot	1	Image 1	22	1000000014	1411
162		Spot	1	Image 1	22	1000000015	1412
172		Spot	1	Image 1	22	1000000016	1413
302		Spot	1	Image 1	22	1000000017	1414
262		Spot	1	Image 1	22	1000000018	1415
160		Spot	1	Image 1	22	1000000019	1416
268		Spot	1	Image 1	22	1000000021	1417
374		Spot	1	Image 1	22	1000000022	1418
245		Spot	1	Image 1	22	1000000023	1419
227		Spot	1	Image 1	22	1000000024	1420
253		Spot	1	Image 1	22	1000000025	1421
280		Spot	1	Image 1	22	1000000026	1422
220		Spot	1	Image 1	22	1000000027	1423
221		Spot	1	Image 1	22	1000000028	1424
238		Spot	1	Image 1	22	1000000029	1425
353		Spot	1	Image 1	22	1000000030	1426
220		Spot	1	Image 1	22	1000000066	1427
235		Spot	1	Image 1	22	1000000031	1428
197		Spot	1	Image 1	22	1000000032	1429
193		Spot	1	Image 1	22	1000000033	1430
186		Spot	1	Image 1	22	1000000034	1431
198		Spot	1	Image 1	22	1000000035	1432
176		Spot	1	Image 1	22	1000000036	1433
246		Spot	1	Image 1	22	1000000037	1434
211		Spot	1	Image 1	22	1000000038	1435
184		Spot	1	Image 1	22	1000000039	1436
198		Spot	1	Image 1	22	1000000040	1437
189		Spot	1	Image 1	22	1000000041	1438
270		Spot	1	Image 1	22	1000000042	1439
192		Spot	1	Image 1	22	1000000043	1440
190		Spot	1	Image 1	22	1000000044	1441
172		Spot	1	Image 1	22	1000000046	1442
179		Spot	1	Image 1	22	1000000047	1443
161		Spot	1	Image 1	22	1000000048	1444
281		Spot	1	Image 1	22	1000000049	1445
234		Spot	1	Image 1	22	1000000050	1446
182		Spot	1	Image 1	22	1000000051	1447
249		Spot	1	Image 1	22	1000000052	1448
217		Spot	1	Image 1	22	1000000053	1449
178		Spot	1	Image 1	22	1000000054	1450
200		Spot	1	Image 1	22	1000000055	1451
170		Spot	1	Image 1	22	1000000056	1452
207		Spot	1	Image 1	22	1000000057	1454
174		Spot	1	Image 1	22	1000000058	1455
193		Spot	1	Image 1	22	1000000059	1456
178		Spot	1	Image 1	22	1000000060	1457
209		Spot	1	Image 1	22	1000000061	1458
199		Spot	1	Image 1	22	1000000062	1459
193		Spot	1	Image 1	22	1000000063	1460
164		Spot	1	Image 1	22	1000000069	1461
185		Spot	1	Image 1	22	1000000064	1462
187		Spot	1	Image 1	23	1000000000	1463
178		Spot	1	Image 1	23	1000000001	1464
173		Spot	1	Image 1	23	1000000002	1465
165		Spot	1	Image 1	23	1000000004	1467
170		Spot	1	Image 1	23	1000000005	1468
212		Spot	1	Image 1	23	1000000006	1469
351		Spot	1	Image 1	23	1000000020	1470
274		Spot	1	Image 1	23	1000000007	1471
222		Spot	1	Image 1	23	1000000008	1472
214		Spot	1	Image 1	23	1000000009	1473
183		Spot	1	Image 1	23	1000000068	1474
219		Spot	1	Image 1	23	1000000010	1475
231		Spot	1	Image 1	23	1000000012	1476
180		Spot	1	Image 1	23	1000000003	1477
169		Spot	1	Image 1	23	1000000013	1478
165		Spot	1	Image 1	23	1000000014	1479
177		Spot	1	Image 1	23	1000000015	1480
167		Spot	1	Image 1	23	1000000016	1481
382		Spot	1	Image 1	23	1000000017	1482
245		Spot	1	Image 1	23	1000000018	1483
167		Spot	1	Image 1	23	1000000019	1484
292		Spot	1	Image 1	23	1000000021	1485
396		Spot	1	Image 1	23	1000000022	1486
247		Spot	1	Image 1	23	1000000023	1487
209		Spot	1	Image 1	23	1000000024	1488
259		Spot	1	Image 1	23	1000000025	1489
279		Spot	1	Image 1	23	1000000026	1490
207		Spot	1	Image 1	23	1000000027	1491
218		Spot	1	Image 1	23	1000000028	1492
249		Spot	1	Image 1	23	1000000029	1493
359		Spot	1	Image 1	23	1000000030	1494
226		Spot	1	Image 1	23	1000000066	1495
224		Spot	1	Image 1	23	1000000031	1496
193		Spot	1	Image 1	23	1000000032	1497
191		Spot	1	Image 1	23	1000000033	1498
182		Spot	1	Image 1	23	1000000034	1499
205		Spot	1	Image 1	23	1000000035	1500
172		Spot	1	Image 1	23	1000000036	1501
229		Spot	1	Image 1	23	1000000037	1502
202		Spot	1	Image 1	23	1000000038	1503
181		Spot	1	Image 1	23	1000000039	1504
201		Spot	1	Image 1	23	1000000040	1505
175		Spot	1	Image 1	23	1000000041	1506
229		Spot	1	Image 1	23	1000000042	1507
185		Spot	1	Image 1	23	1000000043	1508
194		Spot	1	Image 1	23	1000000044	1509
193		Spot	1	Image 1	23	1000000045	1510
173		Spot	1	Image 1	23	1000000046	1511
180		Spot	1	Image 1	23	1000000047	1512
160		Spot	1	Image 1	23	1000000048	1513
231		Spot	1	Image 1	23	1000000050	1514
187		Spot	1	Image 1	23	1000000051	1515
251		Spot	1	Image 1	23	1000000052	1516
212		Spot	1	Image 1	23	1000000053	1517
170		Spot	1	Image 1	23	1000000054	1518
205		Spot	1	Image 1	23	1000000055	1519
161		Spot	1	Image 1	23	1000000056	1520
197		Spot	1	Image 1	23	1000000057	1521
176		Spot	1	Image 1	23	1000000058	1523
183		Spot	1	Image 1	23	1000000059	1524
164		Spot	1	Image 1	23	1000000060	1525
202		Spot	1	Image 1	23	1000000061	1526
187		Spot	1	Image 1	23	1000000062	1527
190		Spot	1	Image 1	23	1000000063	1528
202		Spot	1	Image 1	23	1000000064	1529
190		Spot	1	Image 1	24	1000000000	1530
177		Spot	1	Image 1	24	1000000001	1531
167		Spot	1	Image 1	24	1000000002	1532
161		Spot	1	Image 1	24	1000000004	1534
162		Spot	1	Image 1	24	1000000005	1535
214		Spot	1	Image 1	24	1000000006	1536
388		Spot	1	Image 1	24	1000000020	1537
271		Spot	1	Image 1	24	1000000007	1538
234		Spot	1	Image 1	24	1000000008	1539
204		Spot	1	Image 1	24	1000000009	1540
186		Spot	1	Image 1	24	1000000068	1541
233		Spot	1	Image 1	24	1000000067	1542
200		Spot	1	Image 1	24	1000000010	1543
218		Spot	1	Image 1	24	1000000012	1544
168		Spot	1	Image 1	24	1000000003	1545
172		Spot	1	Image 1	24	1000000013	1546
165		Spot	1	Image 1	24	1000000014	1547
170		Spot	1	Image 1	24	1000000015	1548
162		Spot	1	Image 1	24	1000000016	1549
374		Spot	1	Image 1	24	1000000017	1550
256		Spot	1	Image 1	24	1000000018	1551
167		Spot	1	Image 1	24	1000000019	1552
276		Spot	1	Image 1	24	1000000021	1553
372		Spot	1	Image 1	24	1000000022	1554
241		Spot	1	Image 1	24	1000000023	1555
208		Spot	1	Image 1	24	1000000024	1556
246		Spot	1	Image 1	24	1000000025	1557
268		Spot	1	Image 1	24	1000000026	1558
218		Spot	1	Image 1	24	1000000027	1559
236		Spot	1	Image 1	24	1000000028	1560
231		Spot	1	Image 1	24	1000000029	1561
361		Spot	1	Image 1	24	1000000030	1562
195		Spot	1	Image 1	24	1000000032	1563
183		Spot	1	Image 1	24	1000000033	1564
177		Spot	1	Image 1	24	1000000034	1565
202		Spot	1	Image 1	24	1000000035	1566
175		Spot	1	Image 1	24	1000000036	1567
213		Spot	1	Image 1	24	1000000037	1568
206		Spot	1	Image 1	24	1000000038	1569
169		Spot	1	Image 1	24	1000000039	1570
187		Spot	1	Image 1	24	1000000040	1571
173		Spot	1	Image 1	24	1000000041	1572
278		Spot	1	Image 1	24	1000000042	1573
195		Spot	1	Image 1	24	1000000043	1574
186		Spot	1	Image 1	24	1000000044	1575
186		Spot	1	Image 1	24	1000000045	1576
168		Spot	1	Image 1	24	1000000046	1577
181		Spot	1	Image 1	24	1000000047	1578
163		Spot	1	Image 1	24	1000000048	1579
307		Spot	1	Image 1	24	1000000049	1580
229		Spot	1	Image 1	24	1000000050	1581
189		Spot	1	Image 1	24	1000000051	1582
243		Spot	1	Image 1	24	1000000052	1583
214		Spot	1	Image 1	24	1000000053	1584
170		Spot	1	Image 1	24	1000000054	1585
212		Spot	1	Image 1	24	1000000055	1586
161		Spot	1	Image 1	24	1000000056	1587
201		Spot	1	Image 1	24	1000000057	1588
180		Spot	1	Image 1	24	1000000058	1589
177		Spot	1	Image 1	24	1000000059	1591
169		Spot	1	Image 1	24	1000000060	1592
203		Spot	1	Image 1	24	1000000061	1593
196		Spot	1	Image 1	24	1000000062	1594
182		Spot	1	Image 1	24	1000000063	1595
165		Spot	1	Image 1	24	1000000069	1596
188		Spot	1	Image 1	24	1000000064	1597
184		Spot	1	Image 1	25	1000000000	1598
177		Spot	1	Image 1	25	1000000001	1599
160		Spot	1	Image 1	25	1000000002	1600
160		Spot	1	Image 1	25	1000000004	1602
159		Spot	1	Image 1	25	1000000005	1603
203		Spot	1	Image 1	25	1000000006	1604
332		Spot	1	Image 1	25	1000000020	1605
263		Spot	1	Image 1	25	1000000007	1606
211		Spot	1	Image 1	25	1000000008	1607
203		Spot	1	Image 1	25	1000000009	1608
184		Spot	1	Image 1	25	1000000068	1609
220		Spot	1	Image 1	25	1000000067	1610
205		Spot	1	Image 1	25	1000000010	1611
219		Spot	1	Image 1	25	1000000012	1612
166		Spot	1	Image 1	25	1000000003	1613
171		Spot	1	Image 1	25	1000000013	1614
166		Spot	1	Image 1	25	1000000014	1615
162		Spot	1	Image 1	25	1000000015	1616
172		Spot	1	Image 1	25	1000000016	1617
396		Spot	1	Image 1	25	1000000017	1618
263		Spot	1	Image 1	25	1000000018	1619
164		Spot	1	Image 1	25	1000000019	1620
271		Spot	1	Image 1	25	1000000021	1621
375		Spot	1	Image 1	25	1000000022	1622
238		Spot	1	Image 1	25	1000000023	1623
225		Spot	1	Image 1	25	1000000024	1624
243		Spot	1	Image 1	25	1000000025	1625
211		Spot	1	Image 1	25	1000000027	1626
224		Spot	1	Image 1	25	1000000028	1627
246		Spot	1	Image 1	25	1000000029	1628
371		Spot	1	Image 1	25	1000000030	1629
188		Spot	1	Image 1	25	1000000032	1630
191		Spot	1	Image 1	25	1000000033	1631
182		Spot	1	Image 1	25	1000000034	1632
170		Spot	1	Image 1	25	1000000036	1633
222		Spot	1	Image 1	25	1000000037	1634
208		Spot	1	Image 1	25	1000000038	1635
166		Spot	1	Image 1	25	1000000039	1636
192		Spot	1	Image 1	25	1000000040	1637
165		Spot	1	Image 1	25	1000000041	1638
254		Spot	1	Image 1	25	1000000042	1639
181		Spot	1	Image 1	25	1000000043	1640
191		Spot	1	Image 1	25	1000000044	1641
180		Spot	1	Image 1	25	1000000045	1642
174		Spot	1	Image 1	25	1000000046	1643
167		Spot	1	Image 1	25	1000000047	1644
157		Spot	1	Image 1	25	1000000048	1645
225		Spot	1	Image 1	25	1000000050	1646
173		Spot	1	Image 1	25	1000000051	1647
259		Spot	1	Image 1	25	1000000052	1648
204		Spot	1	Image 1	25	1000000053	1649
171		Spot	1	Image 1	25	1000000054	1650
194		Spot	1	Image 1	25	1000000055	1651
163		Spot	1	Image 1	25	1000000056	1652
192		Spot	1	Image 1	25	1000000057	1653
181		Spot	1	Image 1	25	1000000058	1655
183		Spot	1	Image 1	25	1000000059	1656
166		Spot	1	Image 1	25	1000000060	1657
210		Spot	1	Image 1	25	1000000061	1658
197		Spot	1	Image 1	25	1000000062	1659
188		Spot	1	Image 1	25	1000000063	1660
181		Spot	1	Image 1	25	1000000064	1661
164		Spot	1	Image 1	26	1000000002	1662
167		Spot	1	Image 1	26	1000000003	1663
164		Spot	1	Image 1	26	1000000004	1665
157		Spot	1	Image 1	26	1000000005	1666
221		Spot	1	Image 1	26	1000000006	1667
347		Spot	1	Image 1	26	1000000020	1668
272		Spot	1	Image 1	26	1000000007	1669
210		Spot	1	Image 1	26	1000000008	1670
205		Spot	1	Image 1	26	1000000009	1671
185		Spot	1	Image 1	26	1000000068	1672
194		Spot	1	Image 1	26	1000000010	1673
217		Spot	1	Image 1	26	1000000012	1674
173		Spot	1	Image 1	26	1000000013	1675
160		Spot	1	Image 1	26	1000000014	1676
171		Spot	1	Image 1	26	1000000015	1677
162		Spot	1	Image 1	26	1000000016	1678
379		Spot	1	Image 1	26	1000000017	1679
247		Spot	1	Image 1	26	1000000018	1680
158		Spot	1	Image 1	26	1000000019	1681
265		Spot	1	Image 1	26	1000000021	1682
364		Spot	1	Image 1	26	1000000022	1683
229		Spot	1	Image 1	26	1000000023	1684
218		Spot	1	Image 1	26	1000000024	1685
242		Spot	1	Image 1	26	1000000025	1686
208		Spot	1	Image 1	26	1000000027	1687
211		Spot	1	Image 1	26	1000000028	1688
248		Spot	1	Image 1	26	1000000029	1689
341		Spot	1	Image 1	26	1000000030	1690
224		Spot	1	Image 1	26	1000000031	1691
187		Spot	1	Image 1	26	1000000032	1692
187		Spot	1	Image 1	26	1000000033	1693
180		Spot	1	Image 1	26	1000000034	1694
198		Spot	1	Image 1	26	1000000035	1695
174		Spot	1	Image 1	26	1000000036	1696
231		Spot	1	Image 1	26	1000000037	1697
199		Spot	1	Image 1	26	1000000038	1698
168		Spot	1	Image 1	26	1000000039	1699
188		Spot	1	Image 1	26	1000000040	1700
166		Spot	1	Image 1	26	1000000041	1701
269		Spot	1	Image 1	26	1000000042	1702
194		Spot	1	Image 1	26	1000000043	1703
189		Spot	1	Image 1	26	1000000044	1704
193		Spot	1	Image 1	26	1000000045	1705
167		Spot	1	Image 1	26	1000000046	1706
166		Spot	1	Image 1	26	1000000047	1707
161		Spot	1	Image 1	26	1000000048	1708
274		Spot	1	Image 1	26	1000000049	1709
227		Spot	1	Image 1	26	1000000050	1710
174		Spot	1	Image 1	26	1000000051	1711
256		Spot	1	Image 1	26	1000000052	1712
206		Spot	1	Image 1	26	1000000053	1713
168		Spot	1	Image 1	26	1000000054	1714
205		Spot	1	Image 1	26	1000000055	1715
153		Spot	1	Image 1	26	1000000056	1716
193		Spot	1	Image 1	26	1000000057	1717
170		Spot	1	Image 1	26	1000000058	1719
188		Spot	1	Image 1	26	1000000059	1720
169		Spot	1	Image 1	26	1000000060	1721
210		Spot	1	Image 1	26	1000000061	1722
190		Spot	1	Image 1	26	1000000062	1723
181		Spot	1	Image 1	26	1000000063	1724
186		Spot	1	Image 1	26	1000000064	1725
174		Spot	1	Image 1	27	1000000001	1726
161		Spot	1	Image 1	27	1000000002	1727
163		Spot	1	Image 1	27	1000000003	1728
160		Spot	1	Image 1	27	1000000005	1730
223		Spot	1	Image 1	27	1000000006	1731
357		Spot	1	Image 1	27	1000000020	1732
261		Spot	1	Image 1	27	1000000007	1733
224		Spot	1	Image 1	27	1000000008	1734
210		Spot	1	Image 1	27	1000000009	1735
183		Spot	1	Image 1	27	1000000068	1736
222		Spot	1	Image 1	27	1000000067	1737
194		Spot	1	Image 1	27	1000000010	1738
208		Spot	1	Image 1	27	1000000012	1739
175		Spot	1	Image 1	27	1000000013	1740
170		Spot	1	Image 1	27	1000000014	1741
159		Spot	1	Image 1	27	1000000015	1742
167		Spot	1	Image 1	27	1000000016	1743
379		Spot	1	Image 1	27	1000000017	1744
256		Spot	1	Image 1	27	1000000018	1745
167		Spot	1	Image 1	27	1000000019	1746
249		Spot	1	Image 1	27	1000000021	1747
353		Spot	1	Image 1	27	1000000022	1748
246		Spot	1	Image 1	27	1000000023	1749
206		Spot	1	Image 1	27	1000000024	1750
236		Spot	1	Image 1	27	1000000025	1751
205		Spot	1	Image 1	27	1000000027	1752
215		Spot	1	Image 1	27	1000000028	1753
237		Spot	1	Image 1	27	1000000029	1754
371		Spot	1	Image 1	27	1000000030	1755
194		Spot	1	Image 1	27	1000000032	1756
183		Spot	1	Image 1	27	1000000033	1757
179		Spot	1	Image 1	27	1000000034	1758
171		Spot	1	Image 1	27	1000000036	1759
225		Spot	1	Image 1	27	1000000037	1760
205		Spot	1	Image 1	27	1000000038	1761
174		Spot	1	Image 1	27	1000000039	1762
186		Spot	1	Image 1	27	1000000040	1763
170		Spot	1	Image 1	27	1000000041	1764
276		Spot	1	Image 1	27	1000000042	1765
191		Spot	1	Image 1	27	1000000043	1766
186		Spot	1	Image 1	27	1000000044	1767
180		Spot	1	Image 1	27	1000000045	1768
168		Spot	1	Image 1	27	1000000046	1769
169		Spot	1	Image 1	27	1000000047	1770
163		Spot	1	Image 1	27	1000000048	1771
267		Spot	1	Image 1	27	1000000049	1772
230		Spot	1	Image 1	27	1000000050	1773
184		Spot	1	Image 1	27	1000000051	1774
227		Spot	1	Image 1	27	1000000052	1775
215		Spot	1	Image 1	27	1000000053	1776
171		Spot	1	Image 1	27	1000000054	1777
197		Spot	1	Image 1	27	1000000055	1778
157		Spot	1	Image 1	27	1000000056	1779
196		Spot	1	Image 1	27	1000000057	1780
175		Spot	1	Image 1	27	1000000058	1782
184		Spot	1	Image 1	27	1000000059	1783
162		Spot	1	Image 1	27	1000000060	1784
215		Spot	1	Image 1	27	1000000061	1785
188		Spot	1	Image 1	27	1000000062	1786
178		Spot	1	Image 1	27	1000000063	1787
164		Spot	1	Image 1	27	1000000069	1788
184		Spot	1	Image 1	27	1000000064	1789
184		Spot	1	Image 1	28	1000000001	1790
171		Spot	1	Image 1	28	1000000002	1791
169		Spot	1	Image 1	28	1000000003	1792
161		Spot	1	Image 1	28	1000000004	1794
165		Spot	1	Image 1	28	1000000005	1795
223		Spot	1	Image 1	28	1000000006	1796
338		Spot	1	Image 1	28	1000000020	1797
262		Spot	1	Image 1	28	1000000007	1798
200		Spot	1	Image 1	28	1000000008	1799
213		Spot	1	Image 1	28	1000000009	1800
187		Spot	1	Image 1	28	1000000068	1801
213		Spot	1	Image 1	28	1000000067	1802
208		Spot	1	Image 1	28	1000000010	1803
211		Spot	1	Image 1	28	1000000012	1804
178		Spot	1	Image 1	28	1000000013	1805
161		Spot	1	Image 1	28	1000000014	1806
169		Spot	1	Image 1	28	1000000015	1807
172		Spot	1	Image 1	28	1000000016	1808
402		Spot	1	Image 1	28	1000000017	1809
276		Spot	1	Image 1	28	1000000018	1810
175		Spot	1	Image 1	28	1000000019	1811
273		Spot	1	Image 1	28	1000000021	1812
397		Spot	1	Image 1	28	1000000022	1813
246		Spot	1	Image 1	28	1000000023	1814
216		Spot	1	Image 1	28	1000000024	1815
243		Spot	1	Image 1	28	1000000025	1816
212		Spot	1	Image 1	28	1000000027	1817
224		Spot	1	Image 1	28	1000000028	1818
236		Spot	1	Image 1	28	1000000029	1819
356		Spot	1	Image 1	28	1000000030	1820
236		Spot	1	Image 1	28	1000000031	1821
197		Spot	1	Image 1	28	1000000032	1822
189		Spot	1	Image 1	28	1000000033	1823
187		Spot	1	Image 1	28	1000000034	1824
194		Spot	1	Image 1	28	1000000035	1825
178		Spot	1	Image 1	28	1000000036	1826
233		Spot	1	Image 1	28	1000000037	1827
211		Spot	1	Image 1	28	1000000038	1828
164		Spot	1	Image 1	28	1000000039	1829
183		Spot	1	Image 1	28	1000000040	1830
170		Spot	1	Image 1	28	1000000041	1831
256		Spot	1	Image 1	28	1000000042	1832
199		Spot	1	Image 1	28	1000000043	1833
182		Spot	1	Image 1	28	1000000044	1834
187		Spot	1	Image 1	28	1000000045	1835
166		Spot	1	Image 1	28	1000000046	1836
175		Spot	1	Image 1	28	1000000047	1837
159		Spot	1	Image 1	28	1000000048	1838
282		Spot	1	Image 1	28	1000000049	1839
231		Spot	1	Image 1	28	1000000050	1840
180		Spot	1	Image 1	28	1000000051	1841
228		Spot	1	Image 1	28	1000000052	1842
216		Spot	1	Image 1	28	1000000053	1843
167		Spot	1	Image 1	28	1000000054	1844
194		Spot	1	Image 1	28	1000000055	1845
155		Spot	1	Image 1	28	1000000056	1846
196		Spot	1	Image 1	28	1000000057	1847
174		Spot	1	Image 1	28	1000000058	1848
186		Spot	1	Image 1	28	1000000059	1850
166		Spot	1	Image 1	28	1000000060	1851
211		Spot	1	Image 1	28	1000000061	1852
189		Spot	1	Image 1	28	1000000062	1853
178		Spot	1	Image 1	28	1000000063	1854
165		Spot	1	Image 1	28	1000000069	1855
184		Spot	1	Image 1	28	1000000064	1856
185		Spot	1	Image 1	29	1000000001	1857
168		Spot	1	Image 1	29	1000000002	1858
164		Spot	1	Image 1	29	1000000003	1859
176		Spot	1	Image 1	29	1000000005	1861
209		Spot	1	Image 1	29	1000000006	1862
368		Spot	1	Image 1	29	1000000020	1863
272		Spot	1	Image 1	29	1000000007	1864
208		Spot	1	Image 1	29	1000000008	1865
226		Spot	1	Image 1	29	1000000009	1866
189		Spot	1	Image 1	29	1000000068	1867
237		Spot	1	Image 1	29	1000000067	1868
212		Spot	1	Image 1	29	1000000010	1869
214		Spot	1	Image 1	29	1000000012	1870
171		Spot	1	Image 1	29	1000000013	1871
165		Spot	1	Image 1	29	1000000014	1872
168		Spot	1	Image 1	29	1000000015	1873
169		Spot	1	Image 1	29	1000000016	1874
398		Spot	1	Image 1	29	1000000017	1875
271		Spot	1	Image 1	29	1000000018	1876
159		Spot	1	Image 1	29	1000000019	1877
255		Spot	1	Image 1	29	1000000021	1878
379		Spot	1	Image 1	29	1000000022	1879
241		Spot	1	Image 1	29	1000000023	1880
232		Spot	1	Image 1	29	1000000024	1881
248		Spot	1	Image 1	29	1000000025	1882
254		Spot	1	Image 1	29	1000000070	1883
222		Spot	1	Image 1	29	1000000027	1884
233		Spot	1	Image 1	29	1000000028	1885
227		Spot	1	Image 1	29	1000000029	1886
331		Spot	1	Image 1	29	1000000030	1887
224		Spot	1	Image 1	29	1000000031	1888
190		Spot	1	Image 1	29	1000000032	1889
184		Spot	1	Image 1	29	1000000033	1890
180		Spot	1	Image 1	29	1000000034	1891
196		Spot	1	Image 1	29	1000000035	1892
174		Spot	1	Image 1	29	1000000036	1893
223		Spot	1	Image 1	29	1000000037	1894
208		Spot	1	Image 1	29	1000000038	1895
175		Spot	1	Image 1	29	1000000039	1896
200		Spot	1	Image 1	29	1000000040	1897
170		Spot	1	Image 1	29	1000000041	1898
246		Spot	1	Image 1	29	1000000042	1899
197		Spot	1	Image 1	29	1000000043	1900
190		Spot	1	Image 1	29	1000000044	1901
183		Spot	1	Image 1	29	1000000045	1902
167		Spot	1	Image 1	29	1000000046	1903
181		Spot	1	Image 1	29	1000000047	1904
158		Spot	1	Image 1	29	1000000048	1905
236		Spot	1	Image 1	29	1000000050	1906
185		Spot	1	Image 1	29	1000000051	1907
237		Spot	1	Image 1	29	1000000052	1908
215		Spot	1	Image 1	29	1000000053	1909
181		Spot	1	Image 1	29	1000000054	1910
209		Spot	1	Image 1	29	1000000055	1911
158		Spot	1	Image 1	29	1000000056	1912
206		Spot	1	Image 1	29	1000000057	1913
179		Spot	1	Image 1	29	1000000058	1915
185		Spot	1	Image 1	29	1000000059	1916
169		Spot	1	Image 1	29	1000000060	1917
218		Spot	1	Image 1	29	1000000061	1918
195		Spot	1	Image 1	29	1000000062	1919
181		Spot	1	Image 1	29	1000000063	1920
166		Spot	1	Image 1	29	1000000069	1921
191		Spot	1	Image 1	29	1000000064	1922
184		Spot	1	Image 1	30	1000000001	1923
173		Spot	1	Image 1	30	1000000002	1924
170		Spot	1	Image 1	30	1000000003	1925
173		Spot	1	Image 1	30	1000000005	1927
213		Spot	1	Image 1	30	1000000006	1928
359		Spot	1	Image 1	30	1000000020	1929
285		Spot	1	Image 1	30	1000000007	1930
233		Spot	1	Image 1	30	1000000008	1931
223		Spot	1	Image 1	30	1000000009	1932
190		Spot	1	Image 1	30	1000000068	1933
218		Spot	1	Image 1	30	1000000067	1934
205		Spot	1	Image 1	30	1000000010	1935
224		Spot	1	Image 1	30	1000000012	1936
180		Spot	1	Image 1	30	1000000013	1937
163		Spot	1	Image 1	30	1000000014	1938
170		Spot	1	Image 1	30	1000000015	1939
171		Spot	1	Image 1	30	1000000016	1940
410		Spot	1	Image 1	30	1000000017	1941
253		Spot	1	Image 1	30	1000000018	1942
165		Spot	1	Image 1	30	1000000019	1943
267		Spot	1	Image 1	30	1000000021	1944
355		Spot	1	Image 1	30	1000000022	1945
246		Spot	1	Image 1	30	1000000023	1946
224		Spot	1	Image 1	30	1000000024	1947
249		Spot	1	Image 1	30	1000000025	1948
301		Spot	1	Image 1	30	1000000070	1949
214		Spot	1	Image 1	30	1000000027	1950
218		Spot	1	Image 1	30	1000000028	1951
233		Spot	1	Image 1	30	1000000029	1952
366		Spot	1	Image 1	30	1000000030	1953
232		Spot	1	Image 1	30	1000000031	1954
187		Spot	1	Image 1	30	1000000032	1955
186		Spot	1	Image 1	30	1000000033	1956
193		Spot	1	Image 1	30	1000000034	1957
179		Spot	1	Image 1	30	1000000036	1958
234		Spot	1	Image 1	30	1000000037	1959
220		Spot	1	Image 1	30	1000000038	1960
169		Spot	1	Image 1	30	1000000039	1961
200		Spot	1	Image 1	30	1000000040	1962
177		Spot	1	Image 1	30	1000000041	1963
258		Spot	1	Image 1	30	1000000042	1964
188		Spot	1	Image 1	30	1000000043	1965
188		Spot	1	Image 1	30	1000000044	1966
206		Spot	1	Image 1	30	1000000045	1967
173		Spot	1	Image 1	30	1000000046	1968
175		Spot	1	Image 1	30	1000000047	1969
161		Spot	1	Image 1	30	1000000048	1970
288		Spot	1	Image 1	30	1000000049	1971
233		Spot	1	Image 1	30	1000000050	1972
185		Spot	1	Image 1	30	1000000051	1973
238		Spot	1	Image 1	30	1000000052	1974
211		Spot	1	Image 1	30	1000000053	1975
170		Spot	1	Image 1	30	1000000054	1976
208		Spot	1	Image 1	30	1000000055	1977
166		Spot	1	Image 1	30	1000000056	1978
158		Spot	1	Image 1	30	1000000071	1979
196		Spot	1	Image 1	30	1000000057	1980
174		Spot	1	Image 1	30	1000000058	1982
203		Spot	1	Image 1	30	1000000059	1983
167		Spot	1	Image 1	30	1000000060	1984
204		Spot	1	Image 1	30	1000000061	1985
197		Spot	1	Image 1	30	1000000062	1986
184		Spot	1	Image 1	30	1000000063	1987
204		Spot	1	Image 1	30	1000000064	1988
229		Spot	1	Image 1	31	1000000072	1989
170		Spot	1	Image 1	31	1000000002	1990
175		Spot	1	Image 1	31	1000000003	1991
165		Spot	1	Image 1	31	1000000005	1993
214		Spot	1	Image 1	31	1000000006	1994
349		Spot	1	Image 1	31	1000000020	1995
326		Spot	1	Image 1	31	1000000007	1996
234		Spot	1	Image 1	31	1000000008	1997
234		Spot	1	Image 1	31	1000000009	1998
193		Spot	1	Image 1	31	1000000068	1999
213		Spot	1	Image 1	31	1000000010	2000
218		Spot	1	Image 1	31	1000000012	2001
183		Spot	1	Image 1	31	1000000013	2002
167		Spot	1	Image 1	31	1000000014	2003
169		Spot	1	Image 1	31	1000000015	2004
169		Spot	1	Image 1	31	1000000016	2005
392		Spot	1	Image 1	31	1000000017	2006
168		Spot	1	Image 1	31	1000000019	2007
272		Spot	1	Image 1	31	1000000018	2008
260		Spot	1	Image 1	31	1000000021	2009
376		Spot	1	Image 1	31	1000000022	2010
259		Spot	1	Image 1	31	1000000023	2011
223		Spot	1	Image 1	31	1000000024	2012
246		Spot	1	Image 1	31	1000000025	2013
280		Spot	1	Image 1	31	1000000070	2014
222		Spot	1	Image 1	31	1000000027	2015
216		Spot	1	Image 1	31	1000000028	2016
251		Spot	1	Image 1	31	1000000029	2017
216		Spot	1	Image 1	31	1000000073	2018
357		Spot	1	Image 1	31	1000000030	2019
253		Spot	1	Image 1	31	1000000031	2020
198		Spot	1	Image 1	31	1000000032	2021
192		Spot	1	Image 1	31	1000000033	2022
195		Spot	1	Image 1	31	1000000034	2023
204		Spot	1	Image 1	31	1000000035	2024
186		Spot	1	Image 1	31	1000000036	2025
227		Spot	1	Image 1	31	1000000037	2026
219		Spot	1	Image 1	31	1000000038	2027
193		Spot	1	Image 1	31	1000000039	2028
200		Spot	1	Image 1	31	1000000040	2029
186		Spot	1	Image 1	31	1000000041	2030
264		Spot	1	Image 1	31	1000000042	2031
189		Spot	1	Image 1	31	1000000043	2032
193		Spot	1	Image 1	31	1000000044	2033
204		Spot	1	Image 1	31	1000000045	2034
177		Spot	1	Image 1	31	1000000046	2035
179		Spot	1	Image 1	31	1000000047	2036
177		Spot	1	Image 1	31	1000000048	2037
261		Spot	1	Image 1	31	1000000049	2038
248		Spot	1	Image 1	31	1000000050	2039
181		Spot	1	Image 1	31	1000000051	2040
247		Spot	1	Image 1	31	1000000052	2041
217		Spot	1	Image 1	31	1000000053	2042
192		Spot	1	Image 1	31	1000000054	2043
202		Spot	1	Image 1	31	1000000055	2044
161		Spot	1	Image 1	31	1000000056	2045
162		Spot	1	Image 1	31	1000000071	2046
197		Spot	1	Image 1	31	1000000057	2047
186		Spot	1	Image 1	31	1000000058	2049
194		Spot	1	Image 1	31	1000000059	2050
167		Spot	1	Image 1	31	1000000060	2051
227		Spot	1	Image 1	31	1000000061	2052
198		Spot	1	Image 1	31	1000000062	2053
189		Spot	1	Image 1	31	1000000063	2054
190		Spot	1	Image 1	31	1000000064	2055
183		Spot	1	Image 1	32	1000000001	2056
171		Spot	1	Image 1	32	1000000002	2057
171		Spot	1	Image 1	32	1000000003	2058
[truncated: 992 more rows]
