# Supplementary material for: Protocol for real-time monitoring of CD8+ T and myeloid cell behavior in human high-grade serous ovarian cancer slices
Source: STAR Protoc. 2024 Jun 2;5(2):103102. doi: 10.1016/j.xpro.2024.103102 (PMC11179100; doi:10.1016/j.xpro.2024.103102)
Supplement: Data S3. Files for testing the R script, quantification and statistical analysis step 2 [file mmc3.zip › Test files/Slice1_b/__Intensity_Max_Ch=2_Img=1.csv]

Intensity Max Ch=2 Img=1
====================
Intensity Max	Unit	Category	Channel	Image	Time	TrackID	ID
169		Spot	2	Image 1	1	1000000000	0
149		Spot	2	Image 1	1	1000000001	1
217		Spot	2	Image 1	1	1000000002	2
252		Spot	2	Image 1	1	1000000003	3
173		Spot	2	Image 1	1	1000000004	5
196		Spot	2	Image 1	1	1000000005	6
178		Spot	2	Image 1	1	1000000006	7
177		Spot	2	Image 1	1	1000000007	8
158		Spot	2	Image 1	1	1000000008	9
174		Spot	2	Image 1	1	1000000009	10
168		Spot	2	Image 1	1	1000000010	11
150		Spot	2	Image 1	1	1000000011	12
234		Spot	2	Image 1	1	1000000012	13
275		Spot	2	Image 1	1	1000000013	14
221		Spot	2	Image 1	1	1000000014	15
234		Spot	2	Image 1	1	1000000015	16
321		Spot	2	Image 1	1	1000000016	17
171		Spot	2	Image 1	1	1000000017	18
149		Spot	2	Image 1	1	1000000018	19
167		Spot	2	Image 1	1	1000000019	20
171		Spot	2	Image 1	1	1000000020	21
161		Spot	2	Image 1	1	1000000021	22
160		Spot	2	Image 1	1	1000000022	23
153		Spot	2	Image 1	1	1000000023	24
169		Spot	2	Image 1	1	1000000024	25
173		Spot	2	Image 1	1	1000000025	26
161		Spot	2	Image 1	1	1000000026	27
146		Spot	2	Image 1	1	1000000027	28
178		Spot	2	Image 1	1	1000000028	29
242		Spot	2	Image 1	1	1000000029	30
163		Spot	2	Image 1	1	1000000030	31
167		Spot	2	Image 1	1	1000000031	32
155		Spot	2	Image 1	1	1000000032	33
141		Spot	2	Image 1	1	1000000033	34
166		Spot	2	Image 1	1	1000000034	35
189		Spot	2	Image 1	1	1000000035	36
164		Spot	2	Image 1	1	1000000036	37
164		Spot	2	Image 1	1	1000000037	38
170		Spot	2	Image 1	1	1000000038	39
154		Spot	2	Image 1	1	1000000039	40
149		Spot	2	Image 1	1	1000000040	41
158		Spot	2	Image 1	1	1000000041	42
230		Spot	2	Image 1	1	1000000042	43
146		Spot	2	Image 1	1	1000000043	44
143		Spot	2	Image 1	1	1000000044	45
157		Spot	2	Image 1	1	1000000045	46
305		Spot	2	Image 1	1	1000000046	47
176		Spot	2	Image 1	1	1000000047	48
327		Spot	2	Image 1	1	1000000048	49
140		Spot	2	Image 1	1	1000000049	50
205		Spot	2	Image 1	1	1000000050	51
164		Spot	2	Image 1	1	1000000051	52
150		Spot	2	Image 1	1	1000000052	53
146		Spot	2	Image 1	1	1000000053	54
148		Spot	2	Image 1	1	1000000054	55
162		Spot	2	Image 1	1	1000000055	56
142		Spot	2	Image 1	1	1000000056	57
146		Spot	2	Image 1	1	1000000057	58
161		Spot	2	Image 1	1	1000000058	59
189		Spot	2	Image 1	1	1000000059	61
151		Spot	2	Image 1	1	1000000060	62
183		Spot	2	Image 1	1	1000000061	63
154		Spot	2	Image 1	1	1000000062	64
174		Spot	2	Image 1	1	1000000063	65
186		Spot	2	Image 1	1	1000000064	66
155		Spot	2	Image 1	2	1000000000	67
162		Spot	2	Image 1	2	1000000001	68
219		Spot	2	Image 1	2	1000000002	69
238		Spot	2	Image 1	2	1000000003	70
163		Spot	2	Image 1	2	1000000004	72
181		Spot	2	Image 1	2	1000000005	73
145		Spot	2	Image 1	2	1000000006	74
151		Spot	2	Image 1	2	1000000007	75
149		Spot	2	Image 1	2	1000000008	76
153		Spot	2	Image 1	2	1000000009	77
142		Spot	2	Image 1	2	1000000065	78
149		Spot	2	Image 1	2	1000000010	79
146		Spot	2	Image 1	2	1000000011	80
172		Spot	2	Image 1	2	1000000012	81
236		Spot	2	Image 1	2	1000000013	82
207		Spot	2	Image 1	2	1000000014	83
223		Spot	2	Image 1	2	1000000015	84
312		Spot	2	Image 1	2	1000000016	85
146		Spot	2	Image 1	2	1000000017	86
144		Spot	2	Image 1	2	1000000018	87
161		Spot	2	Image 1	2	1000000019	88
168		Spot	2	Image 1	2	1000000020	89
162		Spot	2	Image 1	2	1000000021	90
146		Spot	2	Image 1	2	1000000022	91
145		Spot	2	Image 1	2	1000000023	92
137		Spot	2	Image 1	2	1000000024	93
146		Spot	2	Image 1	2	1000000025	94
154		Spot	2	Image 1	2	1000000026	95
147		Spot	2	Image 1	2	1000000027	96
148		Spot	2	Image 1	2	1000000028	97
237		Spot	2	Image 1	2	1000000029	98
167		Spot	2	Image 1	2	1000000030	99
169		Spot	2	Image 1	2	1000000031	100
149		Spot	2	Image 1	2	1000000032	101
146		Spot	2	Image 1	2	1000000033	102
141		Spot	2	Image 1	2	1000000034	103
154		Spot	2	Image 1	2	1000000035	104
138		Spot	2	Image 1	2	1000000036	105
154		Spot	2	Image 1	2	1000000037	106
157		Spot	2	Image 1	2	1000000038	107
152		Spot	2	Image 1	2	1000000039	108
142		Spot	2	Image 1	2	1000000040	109
142		Spot	2	Image 1	2	1000000041	110
230		Spot	2	Image 1	2	1000000042	111
140		Spot	2	Image 1	2	1000000043	112
165		Spot	2	Image 1	2	1000000044	113
137		Spot	2	Image 1	2	1000000045	114
276		Spot	2	Image 1	2	1000000046	115
165		Spot	2	Image 1	2	1000000047	116
309		Spot	2	Image 1	2	1000000048	117
155		Spot	2	Image 1	2	1000000049	118
181		Spot	2	Image 1	2	1000000050	119
143		Spot	2	Image 1	2	1000000051	120
146		Spot	2	Image 1	2	1000000052	121
143		Spot	2	Image 1	2	1000000053	122
141		Spot	2	Image 1	2	1000000054	123
138		Spot	2	Image 1	2	1000000055	124
141		Spot	2	Image 1	2	1000000056	125
146		Spot	2	Image 1	2	1000000057	126
162		Spot	2	Image 1	2	1000000058	128
149		Spot	2	Image 1	2	1000000059	129
136		Spot	2	Image 1	2	1000000060	130
148		Spot	2	Image 1	2	1000000061	131
151		Spot	2	Image 1	2	1000000062	132
152		Spot	2	Image 1	2	1000000063	133
166		Spot	2	Image 1	2	1000000064	134
156		Spot	2	Image 1	3	1000000000	135
197		Spot	2	Image 1	3	1000000002	136
150		Spot	2	Image 1	3	1000000004	138
160		Spot	2	Image 1	3	1000000005	139
149		Spot	2	Image 1	3	1000000006	140
144		Spot	2	Image 1	3	1000000007	141
139		Spot	2	Image 1	3	1000000008	142
145		Spot	2	Image 1	3	1000000009	143
137		Spot	2	Image 1	3	1000000065	144
134		Spot	2	Image 1	3	1000000010	145
140		Spot	2	Image 1	3	1000000011	146
170		Spot	2	Image 1	3	1000000012	147
250		Spot	2	Image 1	3	1000000003	148
223		Spot	2	Image 1	3	1000000013	149
179		Spot	2	Image 1	3	1000000014	150
202		Spot	2	Image 1	3	1000000015	151
294		Spot	2	Image 1	3	1000000016	152
145		Spot	2	Image 1	3	1000000017	153
133		Spot	2	Image 1	3	1000000018	154
148		Spot	2	Image 1	3	1000000019	155
146		Spot	2	Image 1	3	1000000020	156
154		Spot	2	Image 1	3	1000000021	157
136		Spot	2	Image 1	3	1000000022	158
134		Spot	2	Image 1	3	1000000023	159
138		Spot	2	Image 1	3	1000000024	160
150		Spot	2	Image 1	3	1000000025	161
149		Spot	2	Image 1	3	1000000026	162
142		Spot	2	Image 1	3	1000000027	163
153		Spot	2	Image 1	3	1000000028	164
190		Spot	2	Image 1	3	1000000029	165
142		Spot	2	Image 1	3	1000000030	166
157		Spot	2	Image 1	3	1000000031	167
144		Spot	2	Image 1	3	1000000032	168
144		Spot	2	Image 1	3	1000000033	169
133		Spot	2	Image 1	3	1000000034	170
150		Spot	2	Image 1	3	1000000035	171
134		Spot	2	Image 1	3	1000000036	172
152		Spot	2	Image 1	3	1000000037	173
153		Spot	2	Image 1	3	1000000038	174
135		Spot	2	Image 1	3	1000000039	175
138		Spot	2	Image 1	3	1000000040	176
141		Spot	2	Image 1	3	1000000041	177
226		Spot	2	Image 1	3	1000000042	178
132		Spot	2	Image 1	3	1000000043	179
130		Spot	2	Image 1	3	1000000044	180
135		Spot	2	Image 1	3	1000000045	181
283		Spot	2	Image 1	3	1000000046	182
164		Spot	2	Image 1	3	1000000047	183
294		Spot	2	Image 1	3	1000000048	184
134		Spot	2	Image 1	3	1000000049	185
183		Spot	2	Image 1	3	1000000050	186
142		Spot	2	Image 1	3	1000000051	187
140		Spot	2	Image 1	3	1000000052	188
132		Spot	2	Image 1	3	1000000053	189
137		Spot	2	Image 1	3	1000000054	190
136		Spot	2	Image 1	3	1000000055	191
141		Spot	2	Image 1	3	1000000056	192
141		Spot	2	Image 1	3	1000000057	194
150		Spot	2	Image 1	3	1000000058	195
141		Spot	2	Image 1	3	1000000059	196
136		Spot	2	Image 1	3	1000000060	197
134		Spot	2	Image 1	3	1000000061	198
136		Spot	2	Image 1	3	1000000062	199
130		Spot	2	Image 1	3	1000000063	200
174		Spot	2	Image 1	3	1000000064	201
143		Spot	2	Image 1	4	1000000001	202
195		Spot	2	Image 1	4	1000000002	203
143		Spot	2	Image 1	4	1000000004	205
174		Spot	2	Image 1	4	1000000005	206
139		Spot	2	Image 1	4	1000000006	207
151		Spot	2	Image 1	4	1000000007	208
127		Spot	2	Image 1	4	1000000008	209
141		Spot	2	Image 1	4	1000000009	210
140		Spot	2	Image 1	4	1000000065	211
128		Spot	2	Image 1	4	1000000010	212
140		Spot	2	Image 1	4	1000000011	213
172		Spot	2	Image 1	4	1000000012	214
231		Spot	2	Image 1	4	1000000003	215
238		Spot	2	Image 1	4	1000000013	216
183		Spot	2	Image 1	4	1000000014	217
204		Spot	2	Image 1	4	1000000015	218
277		Spot	2	Image 1	4	1000000016	219
146		Spot	2	Image 1	4	1000000017	220
135		Spot	2	Image 1	4	1000000018	221
144		Spot	2	Image 1	4	1000000019	222
143		Spot	2	Image 1	4	1000000020	223
160		Spot	2	Image 1	4	1000000021	224
141		Spot	2	Image 1	4	1000000022	225
141		Spot	2	Image 1	4	1000000023	226
132		Spot	2	Image 1	4	1000000024	227
137		Spot	2	Image 1	4	1000000025	228
147		Spot	2	Image 1	4	1000000026	229
139		Spot	2	Image 1	4	1000000027	230
136		Spot	2	Image 1	4	1000000028	231
197		Spot	2	Image 1	4	1000000029	232
136		Spot	2	Image 1	4	1000000030	233
138		Spot	2	Image 1	4	1000000032	234
134		Spot	2	Image 1	4	1000000033	235
144		Spot	2	Image 1	4	1000000034	236
144		Spot	2	Image 1	4	1000000035	237
136		Spot	2	Image 1	4	1000000036	238
146		Spot	2	Image 1	4	1000000037	239
146		Spot	2	Image 1	4	1000000038	240
131		Spot	2	Image 1	4	1000000039	241
139		Spot	2	Image 1	4	1000000040	242
155		Spot	2	Image 1	4	1000000041	243
217		Spot	2	Image 1	4	1000000042	244
135		Spot	2	Image 1	4	1000000043	245
137		Spot	2	Image 1	4	1000000044	246
125		Spot	2	Image 1	4	1000000045	247
279		Spot	2	Image 1	4	1000000046	248
152		Spot	2	Image 1	4	1000000047	249
275		Spot	2	Image 1	4	1000000048	250
134		Spot	2	Image 1	4	1000000049	251
177		Spot	2	Image 1	4	1000000050	252
143		Spot	2	Image 1	4	1000000051	253
136		Spot	2	Image 1	4	1000000052	254
129		Spot	2	Image 1	4	1000000053	255
133		Spot	2	Image 1	4	1000000054	256
131		Spot	2	Image 1	4	1000000055	257
135		Spot	2	Image 1	4	1000000056	258
142		Spot	2	Image 1	4	1000000057	259
147		Spot	2	Image 1	4	1000000058	260
143		Spot	2	Image 1	4	1000000059	262
131		Spot	2	Image 1	4	1000000060	263
137		Spot	2	Image 1	4	1000000061	264
136		Spot	2	Image 1	4	1000000062	265
144		Spot	2	Image 1	4	1000000063	266
162		Spot	2	Image 1	4	1000000064	267
144		Spot	2	Image 1	5	1000000000	268
192		Spot	2	Image 1	5	1000000002	269
140		Spot	2	Image 1	5	1000000004	271
176		Spot	2	Image 1	5	1000000005	272
140		Spot	2	Image 1	5	1000000006	273
144		Spot	2	Image 1	5	1000000020	274
142		Spot	2	Image 1	5	1000000007	275
133		Spot	2	Image 1	5	1000000008	276
139		Spot	2	Image 1	5	1000000009	277
140		Spot	2	Image 1	5	1000000065	278
137		Spot	2	Image 1	5	1000000010	279
143		Spot	2	Image 1	5	1000000011	280
171		Spot	2	Image 1	5	1000000012	281
252		Spot	2	Image 1	5	1000000003	282
222		Spot	2	Image 1	5	1000000013	283
175		Spot	2	Image 1	5	1000000014	284
212		Spot	2	Image 1	5	1000000015	285
273		Spot	2	Image 1	5	1000000016	286
148		Spot	2	Image 1	5	1000000017	287
141		Spot	2	Image 1	5	1000000018	288
142		Spot	2	Image 1	5	1000000019	289
151		Spot	2	Image 1	5	1000000021	290
147		Spot	2	Image 1	5	1000000022	291
140		Spot	2	Image 1	5	1000000023	292
140		Spot	2	Image 1	5	1000000024	293
148		Spot	2	Image 1	5	1000000025	294
161		Spot	2	Image 1	5	1000000026	295
140		Spot	2	Image 1	5	1000000027	296
155		Spot	2	Image 1	5	1000000028	297
212		Spot	2	Image 1	5	1000000029	298
140		Spot	2	Image 1	5	1000000030	299
154		Spot	2	Image 1	5	1000000031	300
141		Spot	2	Image 1	5	1000000032	301
137		Spot	2	Image 1	5	1000000033	302
151		Spot	2	Image 1	5	1000000035	303
141		Spot	2	Image 1	5	1000000034	304
134		Spot	2	Image 1	5	1000000036	305
149		Spot	2	Image 1	5	1000000037	306
157		Spot	2	Image 1	5	1000000038	307
148		Spot	2	Image 1	5	1000000039	308
142		Spot	2	Image 1	5	1000000040	309
142		Spot	2	Image 1	5	1000000041	310
225		Spot	2	Image 1	5	1000000042	311
132		Spot	2	Image 1	5	1000000043	312
150		Spot	2	Image 1	5	1000000044	313
136		Spot	2	Image 1	5	1000000045	314
269		Spot	2	Image 1	5	1000000046	315
159		Spot	2	Image 1	5	1000000047	316
291		Spot	2	Image 1	5	1000000048	317
137		Spot	2	Image 1	5	1000000049	318
176		Spot	2	Image 1	5	1000000050	319
144		Spot	2	Image 1	5	1000000051	320
146		Spot	2	Image 1	5	1000000052	321
135		Spot	2	Image 1	5	1000000053	322
139		Spot	2	Image 1	5	1000000054	323
135		Spot	2	Image 1	5	1000000055	324
142		Spot	2	Image 1	5	1000000056	325
138		Spot	2	Image 1	5	1000000057	326
154		Spot	2	Image 1	5	1000000058	327
141		Spot	2	Image 1	5	1000000059	329
134		Spot	2	Image 1	5	1000000060	330
136		Spot	2	Image 1	5	1000000061	331
132		Spot	2	Image 1	5	1000000062	332
135		Spot	2	Image 1	5	1000000063	333
177		Spot	2	Image 1	5	1000000064	334
199		Spot	2	Image 1	6	1000000002	335
152		Spot	2	Image 1	6	1000000004	337
161		Spot	2	Image 1	6	1000000005	338
147		Spot	2	Image 1	6	1000000006	339
146		Spot	2	Image 1	6	1000000007	340
134		Spot	2	Image 1	6	1000000008	341
149		Spot	2	Image 1	6	1000000009	342
137		Spot	2	Image 1	6	1000000010	343
179		Spot	2	Image 1	6	1000000012	344
229		Spot	2	Image 1	6	1000000003	345
234		Spot	2	Image 1	6	1000000013	346
184		Spot	2	Image 1	6	1000000014	347
204		Spot	2	Image 1	6	1000000015	348
302		Spot	2	Image 1	6	1000000016	349
161		Spot	2	Image 1	6	1000000017	350
142		Spot	2	Image 1	6	1000000018	351
142		Spot	2	Image 1	6	1000000019	352
140		Spot	2	Image 1	6	1000000020	353
153		Spot	2	Image 1	6	1000000021	354
136		Spot	2	Image 1	6	1000000022	355
137		Spot	2	Image 1	6	1000000023	356
141		Spot	2	Image 1	6	1000000024	357
140		Spot	2	Image 1	6	1000000025	358
151		Spot	2	Image 1	6	1000000026	359
141		Spot	2	Image 1	6	1000000027	360
142		Spot	2	Image 1	6	1000000028	361
193		Spot	2	Image 1	6	1000000029	362
144		Spot	2	Image 1	6	1000000030	363
155		Spot	2	Image 1	6	1000000031	364
147		Spot	2	Image 1	6	1000000032	365
134		Spot	2	Image 1	6	1000000033	366
138		Spot	2	Image 1	6	1000000034	367
146		Spot	2	Image 1	6	1000000035	368
137		Spot	2	Image 1	6	1000000036	369
165		Spot	2	Image 1	6	1000000037	370
153		Spot	2	Image 1	6	1000000038	371
131		Spot	2	Image 1	6	1000000039	372
141		Spot	2	Image 1	6	1000000040	373
139		Spot	2	Image 1	6	1000000041	374
222		Spot	2	Image 1	6	1000000042	375
144		Spot	2	Image 1	6	1000000043	376
136		Spot	2	Image 1	6	1000000044	377
146		Spot	2	Image 1	6	1000000045	378
272		Spot	2	Image 1	6	1000000046	379
159		Spot	2	Image 1	6	1000000047	380
302		Spot	2	Image 1	6	1000000048	381
133		Spot	2	Image 1	6	1000000049	382
181		Spot	2	Image 1	6	1000000050	383
148		Spot	2	Image 1	6	1000000051	384
142		Spot	2	Image 1	6	1000000052	385
131		Spot	2	Image 1	6	1000000053	386
146		Spot	2	Image 1	6	1000000054	387
148		Spot	2	Image 1	6	1000000055	388
136		Spot	2	Image 1	6	1000000056	389
145		Spot	2	Image 1	6	1000000057	390
152		Spot	2	Image 1	6	1000000058	392
145		Spot	2	Image 1	6	1000000059	393
154		Spot	2	Image 1	6	1000000060	394
142		Spot	2	Image 1	6	1000000061	395
135		Spot	2	Image 1	6	1000000062	396
134		Spot	2	Image 1	6	1000000063	397
167		Spot	2	Image 1	6	1000000064	398
147		Spot	2	Image 1	7	1000000000	399
140		Spot	2	Image 1	7	1000000001	400
187		Spot	2	Image 1	7	1000000002	401
225		Spot	2	Image 1	7	1000000003	402
146		Spot	2	Image 1	7	1000000004	404
161		Spot	2	Image 1	7	1000000005	405
139		Spot	2	Image 1	7	1000000006	406
142		Spot	2	Image 1	7	1000000020	407
144		Spot	2	Image 1	7	1000000007	408
128		Spot	2	Image 1	7	1000000008	409
140		Spot	2	Image 1	7	1000000009	410
133		Spot	2	Image 1	7	1000000065	411
128		Spot	2	Image 1	7	1000000010	412
165		Spot	2	Image 1	7	1000000012	413
222		Spot	2	Image 1	7	1000000013	414
174		Spot	2	Image 1	7	1000000014	415
207		Spot	2	Image 1	7	1000000015	416
280		Spot	2	Image 1	7	1000000016	417
144		Spot	2	Image 1	7	1000000017	418
130		Spot	2	Image 1	7	1000000018	419
139		Spot	2	Image 1	7	1000000019	420
152		Spot	2	Image 1	7	1000000021	421
136		Spot	2	Image 1	7	1000000022	422
131		Spot	2	Image 1	7	1000000023	423
133		Spot	2	Image 1	7	1000000024	424
144		Spot	2	Image 1	7	1000000025	425
148		Spot	2	Image 1	7	1000000026	426
143		Spot	2	Image 1	7	1000000027	427
132		Spot	2	Image 1	7	1000000028	428
197		Spot	2	Image 1	7	1000000029	429
138		Spot	2	Image 1	7	1000000030	430
149		Spot	2	Image 1	7	1000000031	431
133		Spot	2	Image 1	7	1000000032	432
133		Spot	2	Image 1	7	1000000033	433
143		Spot	2	Image 1	7	1000000034	434
143		Spot	2	Image 1	7	1000000035	435
132		Spot	2	Image 1	7	1000000036	436
147		Spot	2	Image 1	7	1000000037	437
144		Spot	2	Image 1	7	1000000038	438
140		Spot	2	Image 1	7	1000000039	439
145		Spot	2	Image 1	7	1000000040	440
141		Spot	2	Image 1	7	1000000041	441
226		Spot	2	Image 1	7	1000000042	442
128		Spot	2	Image 1	7	1000000043	443
136		Spot	2	Image 1	7	1000000044	444
140		Spot	2	Image 1	7	1000000045	445
287		Spot	2	Image 1	7	1000000046	446
157		Spot	2	Image 1	7	1000000047	447
280		Spot	2	Image 1	7	1000000048	448
129		Spot	2	Image 1	7	1000000049	449
182		Spot	2	Image 1	7	1000000050	450
136		Spot	2	Image 1	7	1000000051	451
137		Spot	2	Image 1	7	1000000052	452
142		Spot	2	Image 1	7	1000000053	453
141		Spot	2	Image 1	7	1000000054	454
142		Spot	2	Image 1	7	1000000055	455
138		Spot	2	Image 1	7	1000000056	456
138		Spot	2	Image 1	7	1000000057	457
158		Spot	2	Image 1	7	1000000058	459
139		Spot	2	Image 1	7	1000000059	460
129		Spot	2	Image 1	7	1000000060	461
145		Spot	2	Image 1	7	1000000061	462
129		Spot	2	Image 1	7	1000000062	463
135		Spot	2	Image 1	7	1000000063	464
168		Spot	2	Image 1	7	1000000064	465
141		Spot	2	Image 1	8	1000000000	466
190		Spot	2	Image 1	8	1000000002	467
221		Spot	2	Image 1	8	1000000003	468
140		Spot	2	Image 1	8	1000000004	470
161		Spot	2	Image 1	8	1000000005	471
141		Spot	2	Image 1	8	1000000006	472
138		Spot	2	Image 1	8	1000000020	473
140		Spot	2	Image 1	8	1000000007	474
134		Spot	2	Image 1	8	1000000008	475
139		Spot	2	Image 1	8	1000000009	476
133		Spot	2	Image 1	8	1000000065	477
131		Spot	2	Image 1	8	1000000010	478
135		Spot	2	Image 1	8	1000000011	479
164		Spot	2	Image 1	8	1000000012	480
225		Spot	2	Image 1	8	1000000013	481
164		Spot	2	Image 1	8	1000000014	482
202		Spot	2	Image 1	8	1000000015	483
273		Spot	2	Image 1	8	1000000016	484
135		Spot	2	Image 1	8	1000000017	485
137		Spot	2	Image 1	8	1000000018	486
145		Spot	2	Image 1	8	1000000019	487
154		Spot	2	Image 1	8	1000000021	488
133		Spot	2	Image 1	8	1000000022	489
139		Spot	2	Image 1	8	1000000023	490
136		Spot	2	Image 1	8	1000000024	491
141		Spot	2	Image 1	8	1000000025	492
151		Spot	2	Image 1	8	1000000026	493
131		Spot	2	Image 1	8	1000000027	494
135		Spot	2	Image 1	8	1000000028	495
188		Spot	2	Image 1	8	1000000029	496
142		Spot	2	Image 1	8	1000000030	497
156		Spot	2	Image 1	8	1000000031	498
136		Spot	2	Image 1	8	1000000032	499
131		Spot	2	Image 1	8	1000000033	500
131		Spot	2	Image 1	8	1000000034	501
143		Spot	2	Image 1	8	1000000035	502
134		Spot	2	Image 1	8	1000000036	503
144		Spot	2	Image 1	8	1000000037	504
153		Spot	2	Image 1	8	1000000038	505
140		Spot	2	Image 1	8	1000000039	506
141		Spot	2	Image 1	8	1000000040	507
136		Spot	2	Image 1	8	1000000041	508
216		Spot	2	Image 1	8	1000000042	509
127		Spot	2	Image 1	8	1000000043	510
124		Spot	2	Image 1	8	1000000044	511
139		Spot	2	Image 1	8	1000000045	512
265		Spot	2	Image 1	8	1000000046	513
153		Spot	2	Image 1	8	1000000047	514
291		Spot	2	Image 1	8	1000000048	515
130		Spot	2	Image 1	8	1000000049	516
175		Spot	2	Image 1	8	1000000050	517
137		Spot	2	Image 1	8	1000000051	518
132		Spot	2	Image 1	8	1000000052	519
129		Spot	2	Image 1	8	1000000053	520
138		Spot	2	Image 1	8	1000000054	521
132		Spot	2	Image 1	8	1000000055	522
143		Spot	2	Image 1	8	1000000056	523
137		Spot	2	Image 1	8	1000000057	524
155		Spot	2	Image 1	8	1000000058	526
138		Spot	2	Image 1	8	1000000059	527
136		Spot	2	Image 1	8	1000000060	528
146		Spot	2	Image 1	8	1000000061	529
134		Spot	2	Image 1	8	1000000062	530
132		Spot	2	Image 1	8	1000000063	531
167		Spot	2	Image 1	8	1000000064	532
142		Spot	2	Image 1	9	1000000000	533
207		Spot	2	Image 1	9	1000000002	534
145		Spot	2	Image 1	9	1000000004	536
173		Spot	2	Image 1	9	1000000005	537
136		Spot	2	Image 1	9	1000000006	538
141		Spot	2	Image 1	9	1000000020	539
141		Spot	2	Image 1	9	1000000007	540
131		Spot	2	Image 1	9	1000000008	541
153		Spot	2	Image 1	9	1000000009	542
139		Spot	2	Image 1	9	1000000065	543
133		Spot	2	Image 1	9	1000000010	544
141		Spot	2	Image 1	9	1000000011	545
165		Spot	2	Image 1	9	1000000012	546
226		Spot	2	Image 1	9	1000000003	547
221		Spot	2	Image 1	9	1000000013	548
167		Spot	2	Image 1	9	1000000014	549
195		Spot	2	Image 1	9	1000000015	550
282		Spot	2	Image 1	9	1000000016	551
132		Spot	2	Image 1	9	1000000017	552
145		Spot	2	Image 1	9	1000000019	553
136		Spot	2	Image 1	9	1000000018	554
157		Spot	2	Image 1	9	1000000021	555
134		Spot	2	Image 1	9	1000000022	556
140		Spot	2	Image 1	9	1000000023	557
136		Spot	2	Image 1	9	1000000024	558
135		Spot	2	Image 1	9	1000000025	559
158		Spot	2	Image 1	9	1000000026	560
149		Spot	2	Image 1	9	1000000027	561
135		Spot	2	Image 1	9	1000000028	562
200		Spot	2	Image 1	9	1000000029	563
140		Spot	2	Image 1	9	1000000030	564
157		Spot	2	Image 1	9	1000000031	565
143		Spot	2	Image 1	9	1000000032	566
134		Spot	2	Image 1	9	1000000033	567
141		Spot	2	Image 1	9	1000000034	568
146		Spot	2	Image 1	9	1000000035	569
131		Spot	2	Image 1	9	1000000036	570
153		Spot	2	Image 1	9	1000000037	571
146		Spot	2	Image 1	9	1000000038	572
142		Spot	2	Image 1	9	1000000039	573
139		Spot	2	Image 1	9	1000000040	574
138		Spot	2	Image 1	9	1000000041	575
213		Spot	2	Image 1	9	1000000042	576
134		Spot	2	Image 1	9	1000000043	577
124		Spot	2	Image 1	9	1000000044	578
138		Spot	2	Image 1	9	1000000045	579
260		Spot	2	Image 1	9	1000000046	580
157		Spot	2	Image 1	9	1000000047	581
291		Spot	2	Image 1	9	1000000048	582
128		Spot	2	Image 1	9	1000000049	583
175		Spot	2	Image 1	9	1000000050	584
142		Spot	2	Image 1	9	1000000051	585
141		Spot	2	Image 1	9	1000000052	586
136		Spot	2	Image 1	9	1000000053	587
141		Spot	2	Image 1	9	1000000054	588
144		Spot	2	Image 1	9	1000000055	589
146		Spot	2	Image 1	9	1000000056	590
141		Spot	2	Image 1	9	1000000057	592
151		Spot	2	Image 1	9	1000000058	593
152		Spot	2	Image 1	9	1000000059	594
157		Spot	2	Image 1	9	1000000060	595
146		Spot	2	Image 1	9	1000000061	596
134		Spot	2	Image 1	9	1000000062	597
142		Spot	2	Image 1	9	1000000063	598
170		Spot	2	Image 1	9	1000000064	599
165		Spot	2	Image 1	10	1000000000	600
162		Spot	2	Image 1	10	1000000001	601
193		Spot	2	Image 1	10	1000000002	602
157		Spot	2	Image 1	10	1000000004	604
182		Spot	2	Image 1	10	1000000005	605
137		Spot	2	Image 1	10	1000000006	606
143		Spot	2	Image 1	10	1000000020	607
147		Spot	2	Image 1	10	1000000007	608
135		Spot	2	Image 1	10	1000000008	609
153		Spot	2	Image 1	10	1000000009	610
141		Spot	2	Image 1	10	1000000065	611
139		Spot	2	Image 1	10	1000000010	612
177		Spot	2	Image 1	10	1000000012	613
239		Spot	2	Image 1	10	1000000003	614
239		Spot	2	Image 1	10	1000000013	615
188		Spot	2	Image 1	10	1000000014	616
294		Spot	2	Image 1	10	1000000016	617
139		Spot	2	Image 1	10	1000000017	618
149		Spot	2	Image 1	10	1000000018	619
157		Spot	2	Image 1	10	1000000019	620
172		Spot	2	Image 1	10	1000000021	621
148		Spot	2	Image 1	10	1000000022	622
147		Spot	2	Image 1	10	1000000023	623
151		Spot	2	Image 1	10	1000000024	624
156		Spot	2	Image 1	10	1000000025	625
173		Spot	2	Image 1	10	1000000026	626
158		Spot	2	Image 1	10	1000000027	627
142		Spot	2	Image 1	10	1000000028	628
223		Spot	2	Image 1	10	1000000029	629
147		Spot	2	Image 1	10	1000000030	630
167		Spot	2	Image 1	10	1000000031	631
157		Spot	2	Image 1	10	1000000032	632
142		Spot	2	Image 1	10	1000000033	633
149		Spot	2	Image 1	10	1000000034	634
147		Spot	2	Image 1	10	1000000035	635
147		Spot	2	Image 1	10	1000000036	636
163		Spot	2	Image 1	10	1000000037	637
170		Spot	2	Image 1	10	1000000038	638
160		Spot	2	Image 1	10	1000000039	639
161		Spot	2	Image 1	10	1000000040	640
152		Spot	2	Image 1	10	1000000041	641
228		Spot	2	Image 1	10	1000000042	642
155		Spot	2	Image 1	10	1000000043	643
137		Spot	2	Image 1	10	1000000044	644
144		Spot	2	Image 1	10	1000000045	645
273		Spot	2	Image 1	10	1000000046	646
165		Spot	2	Image 1	10	1000000047	647
292		Spot	2	Image 1	10	1000000048	648
153		Spot	2	Image 1	10	1000000049	649
187		Spot	2	Image 1	10	1000000050	650
146		Spot	2	Image 1	10	1000000051	651
152		Spot	2	Image 1	10	1000000052	652
143		Spot	2	Image 1	10	1000000053	653
147		Spot	2	Image 1	10	1000000054	654
152		Spot	2	Image 1	10	1000000055	655
151		Spot	2	Image 1	10	1000000056	656
145		Spot	2	Image 1	10	1000000057	657
166		Spot	2	Image 1	10	1000000058	658
145		Spot	2	Image 1	10	1000000059	660
141		Spot	2	Image 1	10	1000000060	661
161		Spot	2	Image 1	10	1000000061	662
144		Spot	2	Image 1	10	1000000062	663
165		Spot	2	Image 1	10	1000000063	664
165		Spot	2	Image 1	10	1000000064	665
159		Spot	2	Image 1	11	1000000000	666
151		Spot	2	Image 1	11	1000000001	667
198		Spot	2	Image 1	11	1000000002	668
164		Spot	2	Image 1	11	1000000004	670
180		Spot	2	Image 1	11	1000000005	671
146		Spot	2	Image 1	11	1000000006	672
175		Spot	2	Image 1	11	1000000020	673
178		Spot	2	Image 1	11	1000000007	674
140		Spot	2	Image 1	11	1000000008	675
154		Spot	2	Image 1	11	1000000009	676
139		Spot	2	Image 1	11	1000000010	677
151		Spot	2	Image 1	11	1000000011	678
169		Spot	2	Image 1	11	1000000012	679
258		Spot	2	Image 1	11	1000000003	680
238		Spot	2	Image 1	11	1000000013	681
185		Spot	2	Image 1	11	1000000014	682
214		Spot	2	Image 1	11	1000000015	683
290		Spot	2	Image 1	11	1000000016	684
146		Spot	2	Image 1	11	1000000017	685
154		Spot	2	Image 1	11	1000000018	686
152		Spot	2	Image 1	11	1000000019	687
155		Spot	2	Image 1	11	1000000021	688
157		Spot	2	Image 1	11	1000000022	689
152		Spot	2	Image 1	11	1000000023	690
145		Spot	2	Image 1	11	1000000024	691
142		Spot	2	Image 1	11	1000000025	692
155		Spot	2	Image 1	11	1000000026	693
143		Spot	2	Image 1	11	1000000027	694
156		Spot	2	Image 1	11	1000000028	695
207		Spot	2	Image 1	11	1000000029	696
157		Spot	2	Image 1	11	1000000030	697
151		Spot	2	Image 1	11	1000000033	698
150		Spot	2	Image 1	11	1000000032	699
150		Spot	2	Image 1	11	1000000034	700
178		Spot	2	Image 1	11	1000000035	701
148		Spot	2	Image 1	11	1000000036	702
160		Spot	2	Image 1	11	1000000037	703
162		Spot	2	Image 1	11	1000000038	704
137		Spot	2	Image 1	11	1000000039	705
153		Spot	2	Image 1	11	1000000040	706
159		Spot	2	Image 1	11	1000000041	707
231		Spot	2	Image 1	11	1000000042	708
149		Spot	2	Image 1	11	1000000043	709
156		Spot	2	Image 1	11	1000000044	710
135		Spot	2	Image 1	11	1000000045	711
282		Spot	2	Image 1	11	1000000046	712
167		Spot	2	Image 1	11	1000000047	713
285		Spot	2	Image 1	11	1000000048	714
138		Spot	2	Image 1	11	1000000049	715
197		Spot	2	Image 1	11	1000000050	716
156		Spot	2	Image 1	11	1000000051	717
145		Spot	2	Image 1	11	1000000052	718
152		Spot	2	Image 1	11	1000000053	719
159		Spot	2	Image 1	11	1000000054	720
141		Spot	2	Image 1	11	1000000055	721
139		Spot	2	Image 1	11	1000000056	722
148		Spot	2	Image 1	11	1000000057	723
177		Spot	2	Image 1	11	1000000058	724
158		Spot	2	Image 1	11	1000000059	726
146		Spot	2	Image 1	11	1000000060	727
147		Spot	2	Image 1	11	1000000061	728
142		Spot	2	Image 1	11	1000000062	729
145		Spot	2	Image 1	11	1000000063	730
165		Spot	2	Image 1	11	1000000064	731
165		Spot	2	Image 1	12	1000000000	732
163		Spot	2	Image 1	12	1000000001	733
207		Spot	2	Image 1	12	1000000002	734
152		Spot	2	Image 1	12	1000000004	736
178		Spot	2	Image 1	12	1000000005	737
154		Spot	2	Image 1	12	1000000006	738
156		Spot	2	Image 1	12	1000000020	739
150		Spot	2	Image 1	12	1000000007	740
152		Spot	2	Image 1	12	1000000008	741
167		Spot	2	Image 1	12	1000000009	742
147		Spot	2	Image 1	12	1000000010	743
195		Spot	2	Image 1	12	1000000012	744
231		Spot	2	Image 1	12	1000000003	745
250		Spot	2	Image 1	12	1000000013	746
213		Spot	2	Image 1	12	1000000014	747
293		Spot	2	Image 1	12	1000000016	748
160		Spot	2	Image 1	12	1000000017	749
150		Spot	2	Image 1	12	1000000019	750
139		Spot	2	Image 1	12	1000000018	751
162		Spot	2	Image 1	12	1000000021	752
153		Spot	2	Image 1	12	1000000022	753
148		Spot	2	Image 1	12	1000000023	754
144		Spot	2	Image 1	12	1000000024	755
145		Spot	2	Image 1	12	1000000025	756
143		Spot	2	Image 1	12	1000000027	757
142		Spot	2	Image 1	12	1000000028	758
205		Spot	2	Image 1	12	1000000029	759
150		Spot	2	Image 1	12	1000000030	760
182		Spot	2	Image 1	12	1000000031	761
146		Spot	2	Image 1	12	1000000032	762
136		Spot	2	Image 1	12	1000000033	763
141		Spot	2	Image 1	12	1000000034	764
146		Spot	2	Image 1	12	1000000036	765
154		Spot	2	Image 1	12	1000000037	766
164		Spot	2	Image 1	12	1000000038	767
137		Spot	2	Image 1	12	1000000039	768
168		Spot	2	Image 1	12	1000000040	769
161		Spot	2	Image 1	12	1000000041	770
219		Spot	2	Image 1	12	1000000042	771
148		Spot	2	Image 1	12	1000000043	772
134		Spot	2	Image 1	12	1000000044	773
138		Spot	2	Image 1	12	1000000045	774
285		Spot	2	Image 1	12	1000000046	775
201		Spot	2	Image 1	12	1000000047	776
284		Spot	2	Image 1	12	1000000048	777
186		Spot	2	Image 1	12	1000000050	778
172		Spot	2	Image 1	12	1000000051	779
142		Spot	2	Image 1	12	1000000052	780
147		Spot	2	Image 1	12	1000000053	781
151		Spot	2	Image 1	12	1000000054	782
148		Spot	2	Image 1	12	1000000055	783
166		Spot	2	Image 1	12	1000000056	784
148		Spot	2	Image 1	12	1000000057	785
166		Spot	2	Image 1	12	1000000058	786
221		Spot	2	Image 1	12	1000000059	788
180		Spot	2	Image 1	12	1000000060	789
157		Spot	2	Image 1	12	1000000061	790
141		Spot	2	Image 1	12	1000000062	791
162		Spot	2	Image 1	12	1000000063	792
182		Spot	2	Image 1	12	1000000064	793
158		Spot	2	Image 1	13	1000000000	794
233		Spot	2	Image 1	13	1000000002	795
157		Spot	2	Image 1	13	1000000004	797
172		Spot	2	Image 1	13	1000000005	798
169		Spot	2	Image 1	13	1000000006	799
145		Spot	2	Image 1	13	1000000020	800
155		Spot	2	Image 1	13	1000000007	801
171		Spot	2	Image 1	13	1000000008	802
173		Spot	2	Image 1	13	1000000009	803
147		Spot	2	Image 1	13	1000000065	804
154		Spot	2	Image 1	13	1000000010	805
179		Spot	2	Image 1	13	1000000012	806
245		Spot	2	Image 1	13	1000000003	807
241		Spot	2	Image 1	13	1000000013	808
178		Spot	2	Image 1	13	1000000014	809
296		Spot	2	Image 1	13	1000000016	810
151		Spot	2	Image 1	13	1000000017	811
149		Spot	2	Image 1	13	1000000019	812
141		Spot	2	Image 1	13	1000000018	813
161		Spot	2	Image 1	13	1000000021	814
152		Spot	2	Image 1	13	1000000022	815
150		Spot	2	Image 1	13	1000000023	816
160		Spot	2	Image 1	13	1000000024	817
142		Spot	2	Image 1	13	1000000025	818
164		Spot	2	Image 1	13	1000000027	819
153		Spot	2	Image 1	13	1000000028	820
209		Spot	2	Image 1	13	1000000029	821
143		Spot	2	Image 1	13	1000000030	822
138		Spot	2	Image 1	13	1000000066	823
156		Spot	2	Image 1	13	1000000032	824
137		Spot	2	Image 1	13	1000000033	825
151		Spot	2	Image 1	13	1000000034	826
153		Spot	2	Image 1	13	1000000035	827
144		Spot	2	Image 1	13	1000000036	828
153		Spot	2	Image 1	13	1000000037	829
165		Spot	2	Image 1	13	1000000038	830
145		Spot	2	Image 1	13	1000000039	831
166		Spot	2	Image 1	13	1000000040	832
149		Spot	2	Image 1	13	1000000041	833
224		Spot	2	Image 1	13	1000000042	834
158		Spot	2	Image 1	13	1000000043	835
151		Spot	2	Image 1	13	1000000044	836
134		Spot	2	Image 1	13	1000000045	837
316		Spot	2	Image 1	13	1000000046	838
171		Spot	2	Image 1	13	1000000047	839
283		Spot	2	Image 1	13	1000000048	840
176		Spot	2	Image 1	13	1000000050	841
147		Spot	2	Image 1	13	1000000051	842
147		Spot	2	Image 1	13	1000000052	843
147		Spot	2	Image 1	13	1000000053	844
146		Spot	2	Image 1	13	1000000054	845
151		Spot	2	Image 1	13	1000000055	846
137		Spot	2	Image 1	13	1000000056	847
146		Spot	2	Image 1	13	1000000057	848
157		Spot	2	Image 1	13	1000000058	850
150		Spot	2	Image 1	13	1000000059	851
158		Spot	2	Image 1	13	1000000060	852
143		Spot	2	Image 1	13	1000000061	853
151		Spot	2	Image 1	13	1000000062	854
146		Spot	2	Image 1	13	1000000063	855
162		Spot	2	Image 1	13	1000000064	856
147		Spot	2	Image 1	14	1000000000	857
149		Spot	2	Image 1	14	1000000001	858
192		Spot	2	Image 1	14	1000000002	859
239		Spot	2	Image 1	14	1000000003	860
148		Spot	2	Image 1	14	1000000004	862
186		Spot	2	Image 1	14	1000000005	863
148		Spot	2	Image 1	14	1000000006	864
150		Spot	2	Image 1	14	1000000020	865
152		Spot	2	Image 1	14	1000000007	866
150		Spot	2	Image 1	14	1000000008	867
148		Spot	2	Image 1	14	1000000009	868
151		Spot	2	Image 1	14	1000000065	869
144		Spot	2	Image 1	14	1000000010	870
155		Spot	2	Image 1	14	1000000011	871
216		Spot	2	Image 1	14	1000000012	872
221		Spot	2	Image 1	14	1000000013	873
175		Spot	2	Image 1	14	1000000014	874
212		Spot	2	Image 1	14	1000000015	875
300		Spot	2	Image 1	14	1000000016	876
137		Spot	2	Image 1	14	1000000017	877
146		Spot	2	Image 1	14	1000000019	878
157		Spot	2	Image 1	14	1000000018	879
154		Spot	2	Image 1	14	1000000021	880
145		Spot	2	Image 1	14	1000000022	881
150		Spot	2	Image 1	14	1000000023	882
149		Spot	2	Image 1	14	1000000024	883
150		Spot	2	Image 1	14	1000000025	884
152		Spot	2	Image 1	14	1000000026	885
141		Spot	2	Image 1	14	1000000027	886
144		Spot	2	Image 1	14	1000000028	887
209		Spot	2	Image 1	14	1000000029	888
145		Spot	2	Image 1	14	1000000030	889
147		Spot	2	Image 1	14	1000000066	890
152		Spot	2	Image 1	14	1000000031	891
138		Spot	2	Image 1	14	1000000032	892
153		Spot	2	Image 1	14	1000000033	893
140		Spot	2	Image 1	14	1000000034	894
153		Spot	2	Image 1	14	1000000035	895
135		Spot	2	Image 1	14	1000000036	896
147		Spot	2	Image 1	14	1000000037	897
151		Spot	2	Image 1	14	1000000038	898
135		Spot	2	Image 1	14	1000000039	899
152		Spot	2	Image 1	14	1000000040	900
149		Spot	2	Image 1	14	1000000041	901
219		Spot	2	Image 1	14	1000000042	902
141		Spot	2	Image 1	14	1000000043	903
133		Spot	2	Image 1	14	1000000044	904
129		Spot	2	Image 1	14	1000000045	905
275		Spot	2	Image 1	14	1000000046	906
174		Spot	2	Image 1	14	1000000047	907
278		Spot	2	Image 1	14	1000000048	908
141		Spot	2	Image 1	14	1000000049	909
183		Spot	2	Image 1	14	1000000050	910
149		Spot	2	Image 1	14	1000000051	911
140		Spot	2	Image 1	14	1000000052	912
137		Spot	2	Image 1	14	1000000053	913
139		Spot	2	Image 1	14	1000000054	914
159		Spot	2	Image 1	14	1000000055	915
136		Spot	2	Image 1	14	1000000056	916
143		Spot	2	Image 1	14	1000000057	917
166		Spot	2	Image 1	14	1000000058	919
142		Spot	2	Image 1	14	1000000059	920
143		Spot	2	Image 1	14	1000000060	921
138		Spot	2	Image 1	14	1000000061	922
140		Spot	2	Image 1	14	1000000062	923
155		Spot	2	Image 1	14	1000000063	924
163		Spot	2	Image 1	14	1000000064	925
148		Spot	2	Image 1	15	1000000000	926
141		Spot	2	Image 1	15	1000000001	927
190		Spot	2	Image 1	15	1000000002	928
151		Spot	2	Image 1	15	1000000004	930
160		Spot	2	Image 1	15	1000000005	931
142		Spot	2	Image 1	15	1000000006	932
147		Spot	2	Image 1	15	1000000020	933
148		Spot	2	Image 1	15	1000000007	934
129		Spot	2	Image 1	15	1000000008	935
141		Spot	2	Image 1	15	1000000009	936
139		Spot	2	Image 1	15	1000000010	937
136		Spot	2	Image 1	15	1000000011	938
162		Spot	2	Image 1	15	1000000012	939
226		Spot	2	Image 1	15	1000000003	940
229		Spot	2	Image 1	15	1000000013	941
170		Spot	2	Image 1	15	1000000014	942
212		Spot	2	Image 1	15	1000000015	943
291		Spot	2	Image 1	15	1000000016	944
131		Spot	2	Image 1	15	1000000017	945
131		Spot	2	Image 1	15	1000000018	946
143		Spot	2	Image 1	15	1000000019	947
152		Spot	2	Image 1	15	1000000021	948
139		Spot	2	Image 1	15	1000000022	949
135		Spot	2	Image 1	15	1000000023	950
135		Spot	2	Image 1	15	1000000024	951
135		Spot	2	Image 1	15	1000000025	952
147		Spot	2	Image 1	15	1000000026	953
142		Spot	2	Image 1	15	1000000027	954
144		Spot	2	Image 1	15	1000000028	955
211		Spot	2	Image 1	15	1000000029	956
134		Spot	2	Image 1	15	1000000066	957
139		Spot	2	Image 1	15	1000000030	958
139		Spot	2	Image 1	15	1000000032	959
131		Spot	2	Image 1	15	1000000033	960
138		Spot	2	Image 1	15	1000000034	961
147		Spot	2	Image 1	15	1000000035	962
129		Spot	2	Image 1	15	1000000036	963
146		Spot	2	Image 1	15	1000000037	964
157		Spot	2	Image 1	15	1000000038	965
129		Spot	2	Image 1	15	1000000039	966
140		Spot	2	Image 1	15	1000000040	967
135		Spot	2	Image 1	15	1000000041	968
227		Spot	2	Image 1	15	1000000042	969
133		Spot	2	Image 1	15	1000000043	970
134		Spot	2	Image 1	15	1000000049	971
126		Spot	2	Image 1	15	1000000044	972
130		Spot	2	Image 1	15	1000000045	973
266		Spot	2	Image 1	15	1000000046	974
156		Spot	2	Image 1	15	1000000047	975
267		Spot	2	Image 1	15	1000000048	976
175		Spot	2	Image 1	15	1000000050	977
135		Spot	2	Image 1	15	1000000051	978
132		Spot	2	Image 1	15	1000000052	979
130		Spot	2	Image 1	15	1000000053	980
133		Spot	2	Image 1	15	1000000054	981
130		Spot	2	Image 1	15	1000000055	982
128		Spot	2	Image 1	15	1000000056	983
139		Spot	2	Image 1	15	1000000057	984
147		Spot	2	Image 1	15	1000000058	985
137		Spot	2	Image 1	15	1000000059	987
137		Spot	2	Image 1	15	1000000060	988
138		Spot	2	Image 1	15	1000000061	989
131		Spot	2	Image 1	15	1000000062	990
129		Spot	2	Image 1	15	1000000063	991
161		Spot	2	Image 1	15	1000000064	992
152		Spot	2	Image 1	16	1000000000	993
150		Spot	2	Image 1	16	1000000001	994
204		Spot	2	Image 1	16	1000000002	995
144		Spot	2	Image 1	16	1000000004	997
159		Spot	2	Image 1	16	1000000005	998
137		Spot	2	Image 1	16	1000000006	999
147		Spot	2	Image 1	16	1000000020	1000
144		Spot	2	Image 1	16	1000000007	1001
135		Spot	2	Image 1	16	1000000008	1002
145		Spot	2	Image 1	16	1000000009	1003
136		Spot	2	Image 1	16	1000000010	1004
169		Spot	2	Image 1	16	1000000012	1005
246		Spot	2	Image 1	16	1000000003	1006
239		Spot	2	Image 1	16	1000000013	1007
177		Spot	2	Image 1	16	1000000014	1008
207		Spot	2	Image 1	16	1000000015	1009
292		Spot	2	Image 1	16	1000000016	1010
135		Spot	2	Image 1	16	1000000017	1011
142		Spot	2	Image 1	16	1000000019	1012
149		Spot	2	Image 1	16	1000000018	1013
163		Spot	2	Image 1	16	1000000021	1014
140		Spot	2	Image 1	16	1000000022	1015
141		Spot	2	Image 1	16	1000000023	1016
141		Spot	2	Image 1	16	1000000024	1017
141		Spot	2	Image 1	16	1000000025	1018
165		Spot	2	Image 1	16	1000000026	1019
134		Spot	2	Image 1	16	1000000027	1020
133		Spot	2	Image 1	16	1000000028	1021
219		Spot	2	Image 1	16	1000000029	1022
154		Spot	2	Image 1	16	1000000066	1023
138		Spot	2	Image 1	16	1000000030	1024
158		Spot	2	Image 1	16	1000000031	1025
141		Spot	2	Image 1	16	1000000032	1026
136		Spot	2	Image 1	16	1000000033	1027
142		Spot	2	Image 1	16	1000000034	1028
157		Spot	2	Image 1	16	1000000035	1029
141		Spot	2	Image 1	16	1000000036	1030
159		Spot	2	Image 1	16	1000000037	1031
153		Spot	2	Image 1	16	1000000038	1032
134		Spot	2	Image 1	16	1000000039	1033
141		Spot	2	Image 1	16	1000000040	1034
143		Spot	2	Image 1	16	1000000041	1035
247		Spot	2	Image 1	16	1000000042	1036
142		Spot	2	Image 1	16	1000000043	1037
132		Spot	2	Image 1	16	1000000044	1038
134		Spot	2	Image 1	16	1000000045	1039
271		Spot	2	Image 1	16	1000000046	1040
162		Spot	2	Image 1	16	1000000047	1041
284		Spot	2	Image 1	16	1000000048	1042
177		Spot	2	Image 1	16	1000000050	1043
146		Spot	2	Image 1	16	1000000051	1044
138		Spot	2	Image 1	16	1000000052	1045
136		Spot	2	Image 1	16	1000000053	1046
140		Spot	2	Image 1	16	1000000054	1047
144		Spot	2	Image 1	16	1000000055	1048
138		Spot	2	Image 1	16	1000000056	1049
143		Spot	2	Image 1	16	1000000057	1050
157		Spot	2	Image 1	16	1000000058	1052
137		Spot	2	Image 1	16	1000000059	1053
138		Spot	2	Image 1	16	1000000060	1054
147		Spot	2	Image 1	16	1000000061	1055
132		Spot	2	Image 1	16	1000000062	1056
142		Spot	2	Image 1	16	1000000063	1057
171		Spot	2	Image 1	16	1000000064	1058
144		Spot	2	Image 1	17	1000000000	1059
142		Spot	2	Image 1	17	1000000001	1060
195		Spot	2	Image 1	17	1000000002	1061
146		Spot	2	Image 1	17	1000000004	1063
175		Spot	2	Image 1	17	1000000005	1064
147		Spot	2	Image 1	17	1000000006	1065
138		Spot	2	Image 1	17	1000000020	1066
145		Spot	2	Image 1	17	1000000007	1067
136		Spot	2	Image 1	17	1000000008	1068
164		Spot	2	Image 1	17	1000000009	1069
130		Spot	2	Image 1	17	1000000010	1070
167		Spot	2	Image 1	17	1000000012	1071
233		Spot	2	Image 1	17	1000000003	1072
225		Spot	2	Image 1	17	1000000013	1073
170		Spot	2	Image 1	17	1000000014	1074
198		Spot	2	Image 1	17	1000000015	1075
270		Spot	2	Image 1	17	1000000016	1076
136		Spot	2	Image 1	17	1000000017	1077
146		Spot	2	Image 1	17	1000000019	1078
139		Spot	2	Image 1	17	1000000018	1079
155		Spot	2	Image 1	17	1000000021	1080
152		Spot	2	Image 1	17	1000000022	1081
150		Spot	2	Image 1	17	1000000023	1082
137		Spot	2	Image 1	17	1000000024	1083
143		Spot	2	Image 1	17	1000000025	1084
148		Spot	2	Image 1	17	1000000026	1085
137		Spot	2	Image 1	17	1000000027	1086
142		Spot	2	Image 1	17	1000000028	1087
217		Spot	2	Image 1	17	1000000029	1088
144		Spot	2	Image 1	17	1000000066	1089
135		Spot	2	Image 1	17	1000000030	1090
163		Spot	2	Image 1	17	1000000031	1091
137		Spot	2	Image 1	17	1000000032	1092
137		Spot	2	Image 1	17	1000000033	1093
131		Spot	2	Image 1	17	1000000034	1094
139		Spot	2	Image 1	17	1000000035	1095
136		Spot	2	Image 1	17	1000000036	1096
148		Spot	2	Image 1	17	1000000037	1097
154		Spot	2	Image 1	17	1000000038	1098
131		Spot	2	Image 1	17	1000000039	1099
138		Spot	2	Image 1	17	1000000040	1100
135		Spot	2	Image 1	17	1000000041	1101
220		Spot	2	Image 1	17	1000000042	1102
134		Spot	2	Image 1	17	1000000043	1103
129		Spot	2	Image 1	17	1000000049	1104
140		Spot	2	Image 1	17	1000000044	1105
138		Spot	2	Image 1	17	1000000045	1106
273		Spot	2	Image 1	17	1000000046	1107
156		Spot	2	Image 1	17	1000000047	1108
266		Spot	2	Image 1	17	1000000048	1109
177		Spot	2	Image 1	17	1000000050	1110
157		Spot	2	Image 1	17	1000000051	1111
138		Spot	2	Image 1	17	1000000052	1112
151		Spot	2	Image 1	17	1000000053	1113
137		Spot	2	Image 1	17	1000000054	1114
137		Spot	2	Image 1	17	1000000055	1115
142		Spot	2	Image 1	17	1000000056	1116
143		Spot	2	Image 1	17	1000000057	1117
160		Spot	2	Image 1	17	1000000058	1119
141		Spot	2	Image 1	17	1000000059	1120
132		Spot	2	Image 1	17	1000000060	1121
140		Spot	2	Image 1	17	1000000061	1122
146		Spot	2	Image 1	17	1000000062	1123
131		Spot	2	Image 1	17	1000000063	1124
163		Spot	2	Image 1	17	1000000064	1125
146		Spot	2	Image 1	18	1000000000	1126
136		Spot	2	Image 1	18	1000000001	1127
198		Spot	2	Image 1	18	1000000002	1128
234		Spot	2	Image 1	18	1000000003	1129
150		Spot	2	Image 1	18	1000000004	1131
162		Spot	2	Image 1	18	1000000005	1132
137		Spot	2	Image 1	18	1000000006	1133
136		Spot	2	Image 1	18	1000000020	1134
143		Spot	2	Image 1	18	1000000007	1135
133		Spot	2	Image 1	18	1000000008	1136
154		Spot	2	Image 1	18	1000000009	1137
153		Spot	2	Image 1	18	1000000067	1138
131		Spot	2	Image 1	18	1000000010	1139
173		Spot	2	Image 1	18	1000000012	1140
232		Spot	2	Image 1	18	1000000013	1141
172		Spot	2	Image 1	18	1000000014	1142
199		Spot	2	Image 1	18	1000000015	1143
287		Spot	2	Image 1	18	1000000016	1144
137		Spot	2	Image 1	18	1000000017	1145
142		Spot	2	Image 1	18	1000000019	1146
131		Spot	2	Image 1	18	1000000018	1147
155		Spot	2	Image 1	18	1000000021	1148
141		Spot	2	Image 1	18	1000000022	1149
137		Spot	2	Image 1	18	1000000023	1150
140		Spot	2	Image 1	18	1000000024	1151
137		Spot	2	Image 1	18	1000000025	1152
158		Spot	2	Image 1	18	1000000026	1153
135		Spot	2	Image 1	18	1000000027	1154
132		Spot	2	Image 1	18	1000000028	1155
189		Spot	2	Image 1	18	1000000029	1156
135		Spot	2	Image 1	18	1000000066	1157
140		Spot	2	Image 1	18	1000000030	1158
153		Spot	2	Image 1	18	1000000031	1159
143		Spot	2	Image 1	18	1000000032	1160
130		Spot	2	Image 1	18	1000000033	1161
134		Spot	2	Image 1	18	1000000034	1162
145		Spot	2	Image 1	18	1000000035	1163
139		Spot	2	Image 1	18	1000000036	1164
143		Spot	2	Image 1	18	1000000037	1165
147		Spot	2	Image 1	18	1000000038	1166
129		Spot	2	Image 1	18	1000000039	1167
142		Spot	2	Image 1	18	1000000040	1168
147		Spot	2	Image 1	18	1000000041	1169
225		Spot	2	Image 1	18	1000000042	1170
138		Spot	2	Image 1	18	1000000043	1171
127		Spot	2	Image 1	18	1000000044	1172
133		Spot	2	Image 1	18	1000000045	1173
275		Spot	2	Image 1	18	1000000046	1174
160		Spot	2	Image 1	18	1000000047	1175
263		Spot	2	Image 1	18	1000000048	1176
174		Spot	2	Image 1	18	1000000050	1177
143		Spot	2	Image 1	18	1000000051	1178
140		Spot	2	Image 1	18	1000000052	1179
131		Spot	2	Image 1	18	1000000053	1180
146		Spot	2	Image 1	18	1000000054	1181
139		Spot	2	Image 1	18	1000000055	1182
134		Spot	2	Image 1	18	1000000056	1183
139		Spot	2	Image 1	18	1000000057	1184
163		Spot	2	Image 1	18	1000000058	1186
144		Spot	2	Image 1	18	1000000059	1187
138		Spot	2	Image 1	18	1000000060	1188
140		Spot	2	Image 1	18	1000000061	1189
144		Spot	2	Image 1	18	1000000062	1190
141		Spot	2	Image 1	18	1000000063	1191
161		Spot	2	Image 1	18	1000000064	1192
155		Spot	2	Image 1	19	1000000000	1193
193		Spot	2	Image 1	19	1000000002	1194
231		Spot	2	Image 1	19	1000000003	1195
147		Spot	2	Image 1	19	1000000004	1197
168		Spot	2	Image 1	19	1000000005	1198
160		Spot	2	Image 1	19	1000000006	1199
141		Spot	2	Image 1	19	1000000020	1200
146		Spot	2	Image 1	19	1000000007	1201
138		Spot	2	Image 1	19	1000000008	1202
152		Spot	2	Image 1	19	1000000009	1203
133		Spot	2	Image 1	19	1000000068	1204
149		Spot	2	Image 1	19	1000000067	1205
135		Spot	2	Image 1	19	1000000010	1206
168		Spot	2	Image 1	19	1000000012	1207
243		Spot	2	Image 1	19	1000000013	1208
182		Spot	2	Image 1	19	1000000014	1209
203		Spot	2	Image 1	19	1000000015	1210
303		Spot	2	Image 1	19	1000000016	1211
137		Spot	2	Image 1	19	1000000017	1212
134		Spot	2	Image 1	19	1000000018	1213
145		Spot	2	Image 1	19	1000000019	1214
150		Spot	2	Image 1	19	1000000021	1215
155		Spot	2	Image 1	19	1000000022	1216
141		Spot	2	Image 1	19	1000000023	1217
141		Spot	2	Image 1	19	1000000024	1218
145		Spot	2	Image 1	19	1000000025	1219
149		Spot	2	Image 1	19	1000000026	1220
142		Spot	2	Image 1	19	1000000027	1221
142		Spot	2	Image 1	19	1000000028	1222
214		Spot	2	Image 1	19	1000000029	1223
135		Spot	2	Image 1	19	1000000030	1224
140		Spot	2	Image 1	19	1000000066	1225
150		Spot	2	Image 1	19	1000000031	1226
145		Spot	2	Image 1	19	1000000032	1227
137		Spot	2	Image 1	19	1000000033	1228
137		Spot	2	Image 1	19	1000000034	1229
138		Spot	2	Image 1	19	1000000035	1230
135		Spot	2	Image 1	19	1000000036	1231
144		Spot	2	Image 1	19	1000000037	1232
149		Spot	2	Image 1	19	1000000038	1233
134		Spot	2	Image 1	19	1000000039	1234
145		Spot	2	Image 1	19	1000000040	1235
151		Spot	2	Image 1	19	1000000041	1236
227		Spot	2	Image 1	19	1000000042	1237
133		Spot	2	Image 1	19	1000000043	1238
135		Spot	2	Image 1	19	1000000044	1239
133		Spot	2	Image 1	19	1000000045	1240
269		Spot	2	Image 1	19	1000000046	1241
153		Spot	2	Image 1	19	1000000047	1242
280		Spot	2	Image 1	19	1000000048	1243
173		Spot	2	Image 1	19	1000000050	1244
144		Spot	2	Image 1	19	1000000051	1245
155		Spot	2	Image 1	19	1000000052	1246
134		Spot	2	Image 1	19	1000000053	1247
137		Spot	2	Image 1	19	1000000054	1248
139		Spot	2	Image 1	19	1000000055	1249
132		Spot	2	Image 1	19	1000000056	1250
142		Spot	2	Image 1	19	1000000057	1251
152		Spot	2	Image 1	19	1000000058	1252
141		Spot	2	Image 1	19	1000000059	1254
131		Spot	2	Image 1	19	1000000060	1255
144		Spot	2	Image 1	19	1000000061	1256
133		Spot	2	Image 1	19	1000000062	1257
138		Spot	2	Image 1	19	1000000063	1258
177		Spot	2	Image 1	19	1000000064	1259
146		Spot	2	Image 1	20	1000000000	1260
141		Spot	2	Image 1	20	1000000001	1261
192		Spot	2	Image 1	20	1000000002	1262
250		Spot	2	Image 1	20	1000000003	1263
160		Spot	2	Image 1	20	1000000004	1265
168		Spot	2	Image 1	20	1000000005	1266
142		Spot	2	Image 1	20	1000000006	1267
145		Spot	2	Image 1	20	1000000020	1268
140		Spot	2	Image 1	20	1000000007	1269
134		Spot	2	Image 1	20	1000000008	1270
158		Spot	2	Image 1	20	1000000009	1271
141		Spot	2	Image 1	20	1000000068	1272
150		Spot	2	Image 1	20	1000000067	1273
144		Spot	2	Image 1	20	1000000010	1274
171		Spot	2	Image 1	20	1000000012	1275
233		Spot	2	Image 1	20	1000000013	1276
170		Spot	2	Image 1	20	1000000014	1277
208		Spot	2	Image 1	20	1000000015	1278
284		Spot	2	Image 1	20	1000000016	1279
139		Spot	2	Image 1	20	1000000017	1280
143		Spot	2	Image 1	20	1000000019	1281
134		Spot	2	Image 1	20	1000000018	1282
157		Spot	2	Image 1	20	1000000021	1283
143		Spot	2	Image 1	20	1000000022	1284
151		Spot	2	Image 1	20	1000000023	1285
142		Spot	2	Image 1	20	1000000024	1286
141		Spot	2	Image 1	20	1000000025	1287
142		Spot	2	Image 1	20	1000000027	1288
135		Spot	2	Image 1	20	1000000028	1289
205		Spot	2	Image 1	20	1000000029	1290
136		Spot	2	Image 1	20	1000000066	1291
143		Spot	2	Image 1	20	1000000030	1292
160		Spot	2	Image 1	20	1000000031	1293
146		Spot	2	Image 1	20	1000000032	1294
141		Spot	2	Image 1	20	1000000033	1295
145		Spot	2	Image 1	20	1000000034	1296
154		Spot	2	Image 1	20	1000000035	1297
137		Spot	2	Image 1	20	1000000036	1298
148		Spot	2	Image 1	20	1000000037	1299
152		Spot	2	Image 1	20	1000000038	1300
136		Spot	2	Image 1	20	1000000039	1301
148		Spot	2	Image 1	20	1000000040	1302
142		Spot	2	Image 1	20	1000000041	1303
224		Spot	2	Image 1	20	1000000042	1304
151		Spot	2	Image 1	20	1000000043	1305
139		Spot	2	Image 1	20	1000000049	1306
132		Spot	2	Image 1	20	1000000044	1307
149		Spot	2	Image 1	20	1000000045	1308
265		Spot	2	Image 1	20	1000000046	1309
157		Spot	2	Image 1	20	1000000047	1310
271		Spot	2	Image 1	20	1000000048	1311
187		Spot	2	Image 1	20	1000000050	1312
151		Spot	2	Image 1	20	1000000051	1313
144		Spot	2	Image 1	20	1000000052	1314
130		Spot	2	Image 1	20	1000000053	1315
141		Spot	2	Image 1	20	1000000054	1316
146		Spot	2	Image 1	20	1000000055	1317
137		Spot	2	Image 1	20	1000000056	1318
147		Spot	2	Image 1	20	1000000057	1319
163		Spot	2	Image 1	20	1000000058	1320
144		Spot	2	Image 1	20	1000000059	1322
132		Spot	2	Image 1	20	1000000060	1323
148		Spot	2	Image 1	20	1000000061	1324
136		Spot	2	Image 1	20	1000000062	1325
146		Spot	2	Image 1	20	1000000063	1326
173		Spot	2	Image 1	20	1000000064	1327
150		Spot	2	Image 1	21	1000000001	1328
204		Spot	2	Image 1	21	1000000002	1329
251		Spot	2	Image 1	21	1000000003	1330
166		Spot	2	Image 1	21	1000000004	1332
170		Spot	2	Image 1	21	1000000005	1333
146		Spot	2	Image 1	21	1000000006	1334
140		Spot	2	Image 1	21	1000000020	1335
168		Spot	2	Image 1	21	1000000007	1336
144		Spot	2	Image 1	21	1000000008	1337
145		Spot	2	Image 1	21	1000000009	1338
137		Spot	2	Image 1	21	1000000068	1339
139		Spot	2	Image 1	21	1000000067	1340
138		Spot	2	Image 1	21	1000000010	1341
183		Spot	2	Image 1	21	1000000012	1342
228		Spot	2	Image 1	21	1000000013	1343
177		Spot	2	Image 1	21	1000000014	1344
203		Spot	2	Image 1	21	1000000015	1345
309		Spot	2	Image 1	21	1000000016	1346
150		Spot	2	Image 1	21	1000000017	1347
136		Spot	2	Image 1	21	1000000018	1348
153		Spot	2	Image 1	21	1000000019	1349
159		Spot	2	Image 1	21	1000000021	1350
136		Spot	2	Image 1	21	1000000022	1351
150		Spot	2	Image 1	21	1000000023	1352
149		Spot	2	Image 1	21	1000000024	1353
137		Spot	2	Image 1	21	1000000025	1354
158		Spot	2	Image 1	21	1000000026	1355
142		Spot	2	Image 1	21	1000000027	1356
138		Spot	2	Image 1	21	1000000028	1357
209		Spot	2	Image 1	21	1000000029	1358
159		Spot	2	Image 1	21	1000000066	1359
139		Spot	2	Image 1	21	1000000030	1360
159		Spot	2	Image 1	21	1000000031	1361
143		Spot	2	Image 1	21	1000000032	1362
136		Spot	2	Image 1	21	1000000033	1363
133		Spot	2	Image 1	21	1000000034	1364
142		Spot	2	Image 1	21	1000000035	1365
151		Spot	2	Image 1	21	1000000036	1366
159		Spot	2	Image 1	21	1000000037	1367
152		Spot	2	Image 1	21	1000000038	1368
145		Spot	2	Image 1	21	1000000039	1369
143		Spot	2	Image 1	21	1000000040	1370
162		Spot	2	Image 1	21	1000000041	1371
225		Spot	2	Image 1	21	1000000042	1372
128		Spot	2	Image 1	21	1000000043	1373
145		Spot	2	Image 1	21	1000000044	1374
145		Spot	2	Image 1	21	1000000045	1375
270		Spot	2	Image 1	21	1000000046	1376
163		Spot	2	Image 1	21	1000000047	1377
276		Spot	2	Image 1	21	1000000048	1378
141		Spot	2	Image 1	21	1000000049	1379
192		Spot	2	Image 1	21	1000000050	1380
141		Spot	2	Image 1	21	1000000051	1381
138		Spot	2	Image 1	21	1000000052	1382
130		Spot	2	Image 1	21	1000000053	1383
140		Spot	2	Image 1	21	1000000054	1384
145		Spot	2	Image 1	21	1000000055	1385
146		Spot	2	Image 1	21	1000000056	1386
139		Spot	2	Image 1	21	1000000057	1387
162		Spot	2	Image 1	21	1000000058	1389
142		Spot	2	Image 1	21	1000000059	1390
171		Spot	2	Image 1	21	1000000060	1391
137		Spot	2	Image 1	21	1000000061	1392
153		Spot	2	Image 1	21	1000000062	1393
141		Spot	2	Image 1	21	1000000063	1394
167		Spot	2	Image 1	21	1000000064	1395
143		Spot	2	Image 1	22	1000000001	1396
191		Spot	2	Image 1	22	1000000002	1397
220		Spot	2	Image 1	22	1000000003	1398
154		Spot	2	Image 1	22	1000000004	1400
165		Spot	2	Image 1	22	1000000005	1401
141		Spot	2	Image 1	22	1000000006	1402
140		Spot	2	Image 1	22	1000000020	1403
147		Spot	2	Image 1	22	1000000007	1404
131		Spot	2	Image 1	22	1000000008	1405
148		Spot	2	Image 1	22	1000000009	1406
138		Spot	2	Image 1	22	1000000068	1407
132		Spot	2	Image 1	22	1000000010	1408
170		Spot	2	Image 1	22	1000000012	1409
226		Spot	2	Image 1	22	1000000013	1410
171		Spot	2	Image 1	22	1000000014	1411
201		Spot	2	Image 1	22	1000000015	1412
291		Spot	2	Image 1	22	1000000016	1413
135		Spot	2	Image 1	22	1000000017	1414
132		Spot	2	Image 1	22	1000000018	1415
145		Spot	2	Image 1	22	1000000019	1416
152		Spot	2	Image 1	22	1000000021	1417
147		Spot	2	Image 1	22	1000000022	1418
138		Spot	2	Image 1	22	1000000023	1419
137		Spot	2	Image 1	22	1000000024	1420
145		Spot	2	Image 1	22	1000000025	1421
169		Spot	2	Image 1	22	1000000026	1422
144		Spot	2	Image 1	22	1000000027	1423
136		Spot	2	Image 1	22	1000000028	1424
196		Spot	2	Image 1	22	1000000029	1425
137		Spot	2	Image 1	22	1000000030	1426
150		Spot	2	Image 1	22	1000000066	1427
158		Spot	2	Image 1	22	1000000031	1428
143		Spot	2	Image 1	22	1000000032	1429
132		Spot	2	Image 1	22	1000000033	1430
140		Spot	2	Image 1	22	1000000034	1431
146		Spot	2	Image 1	22	1000000035	1432
136		Spot	2	Image 1	22	1000000036	1433
140		Spot	2	Image 1	22	1000000037	1434
160		Spot	2	Image 1	22	1000000038	1435
134		Spot	2	Image 1	22	1000000039	1436
146		Spot	2	Image 1	22	1000000040	1437
141		Spot	2	Image 1	22	1000000041	1438
222		Spot	2	Image 1	22	1000000042	1439
132		Spot	2	Image 1	22	1000000043	1440
137		Spot	2	Image 1	22	1000000044	1441
273		Spot	2	Image 1	22	1000000046	1442
160		Spot	2	Image 1	22	1000000047	1443
270		Spot	2	Image 1	22	1000000048	1444
146		Spot	2	Image 1	22	1000000049	1445
171		Spot	2	Image 1	22	1000000050	1446
152		Spot	2	Image 1	22	1000000051	1447
142		Spot	2	Image 1	22	1000000052	1448
134		Spot	2	Image 1	22	1000000053	1449
140		Spot	2	Image 1	22	1000000054	1450
136		Spot	2	Image 1	22	1000000055	1451
135		Spot	2	Image 1	22	1000000056	1452
142		Spot	2	Image 1	22	1000000057	1454
151		Spot	2	Image 1	22	1000000058	1455
144		Spot	2	Image 1	22	1000000059	1456
138		Spot	2	Image 1	22	1000000060	1457
141		Spot	2	Image 1	22	1000000061	1458
136		Spot	2	Image 1	22	1000000062	1459
143		Spot	2	Image 1	22	1000000063	1460
137		Spot	2	Image 1	22	1000000069	1461
173		Spot	2	Image 1	22	1000000064	1462
157		Spot	2	Image 1	23	1000000000	1463
138		Spot	2	Image 1	23	1000000001	1464
186		Spot	2	Image 1	23	1000000002	1465
143		Spot	2	Image 1	23	1000000004	1467
166		Spot	2	Image 1	23	1000000005	1468
142		Spot	2	Image 1	23	1000000006	1469
135		Spot	2	Image 1	23	1000000020	1470
145		Spot	2	Image 1	23	1000000007	1471
129		Spot	2	Image 1	23	1000000008	1472
143		Spot	2	Image 1	23	1000000009	1473
137		Spot	2	Image 1	23	1000000068	1474
131		Spot	2	Image 1	23	1000000010	1475
168		Spot	2	Image 1	23	1000000012	1476
244		Spot	2	Image 1	23	1000000003	1477
227		Spot	2	Image 1	23	1000000013	1478
163		Spot	2	Image 1	23	1000000014	1479
206		Spot	2	Image 1	23	1000000015	1480
279		Spot	2	Image 1	23	1000000016	1481
139		Spot	2	Image 1	23	1000000017	1482
132		Spot	2	Image 1	23	1000000018	1483
151		Spot	2	Image 1	23	1000000019	1484
146		Spot	2	Image 1	23	1000000021	1485
140		Spot	2	Image 1	23	1000000022	1486
139		Spot	2	Image 1	23	1000000023	1487
136		Spot	2	Image 1	23	1000000024	1488
143		Spot	2	Image 1	23	1000000025	1489
160		Spot	2	Image 1	23	1000000026	1490
135		Spot	2	Image 1	23	1000000027	1491
138		Spot	2	Image 1	23	1000000028	1492
213		Spot	2	Image 1	23	1000000029	1493
143		Spot	2	Image 1	23	1000000030	1494
144		Spot	2	Image 1	23	1000000066	1495
156		Spot	2	Image 1	23	1000000031	1496
140		Spot	2	Image 1	23	1000000032	1497
133		Spot	2	Image 1	23	1000000033	1498
139		Spot	2	Image 1	23	1000000034	1499
141		Spot	2	Image 1	23	1000000035	1500
131		Spot	2	Image 1	23	1000000036	1501
149		Spot	2	Image 1	23	1000000037	1502
147		Spot	2	Image 1	23	1000000038	1503
127		Spot	2	Image 1	23	1000000039	1504
141		Spot	2	Image 1	23	1000000040	1505
139		Spot	2	Image 1	23	1000000041	1506
219		Spot	2	Image 1	23	1000000042	1507
135		Spot	2	Image 1	23	1000000043	1508
140		Spot	2	Image 1	23	1000000044	1509
131		Spot	2	Image 1	23	1000000045	1510
258		Spot	2	Image 1	23	1000000046	1511
156		Spot	2	Image 1	23	1000000047	1512
249		Spot	2	Image 1	23	1000000048	1513
176		Spot	2	Image 1	23	1000000050	1514
143		Spot	2	Image 1	23	1000000051	1515
137		Spot	2	Image 1	23	1000000052	1516
138		Spot	2	Image 1	23	1000000053	1517
147		Spot	2	Image 1	23	1000000054	1518
135		Spot	2	Image 1	23	1000000055	1519
130		Spot	2	Image 1	23	1000000056	1520
142		Spot	2	Image 1	23	1000000057	1521
149		Spot	2	Image 1	23	1000000058	1523
144		Spot	2	Image 1	23	1000000059	1524
140		Spot	2	Image 1	23	1000000060	1525
140		Spot	2	Image 1	23	1000000061	1526
132		Spot	2	Image 1	23	1000000062	1527
138		Spot	2	Image 1	23	1000000063	1528
158		Spot	2	Image 1	23	1000000064	1529
145		Spot	2	Image 1	24	1000000000	1530
138		Spot	2	Image 1	24	1000000001	1531
191		Spot	2	Image 1	24	1000000002	1532
150		Spot	2	Image 1	24	1000000004	1534
164		Spot	2	Image 1	24	1000000005	1535
142		Spot	2	Image 1	24	1000000006	1536
138		Spot	2	Image 1	24	1000000020	1537
141		Spot	2	Image 1	24	1000000007	1538
128		Spot	2	Image 1	24	1000000008	1539
140		Spot	2	Image 1	24	1000000009	1540
144		Spot	2	Image 1	24	1000000068	1541
131		Spot	2	Image 1	24	1000000067	1542
128		Spot	2	Image 1	24	1000000010	1543
167		Spot	2	Image 1	24	1000000012	1544
229		Spot	2	Image 1	24	1000000003	1545
233		Spot	2	Image 1	24	1000000013	1546
168		Spot	2	Image 1	24	1000000014	1547
197		Spot	2	Image 1	24	1000000015	1548
291		Spot	2	Image 1	24	1000000016	1549
139		Spot	2	Image 1	24	1000000017	1550
129		Spot	2	Image 1	24	1000000018	1551
141		Spot	2	Image 1	24	1000000019	1552
155		Spot	2	Image 1	24	1000000021	1553
135		Spot	2	Image 1	24	1000000022	1554
176		Spot	2	Image 1	24	1000000023	1555
134		Spot	2	Image 1	24	1000000024	1556
136		Spot	2	Image 1	24	1000000025	1557
149		Spot	2	Image 1	24	1000000026	1558
142		Spot	2	Image 1	24	1000000027	1559
143		Spot	2	Image 1	24	1000000028	1560
207		Spot	2	Image 1	24	1000000029	1561
137		Spot	2	Image 1	24	1000000030	1562
137		Spot	2	Image 1	24	1000000032	1563
132		Spot	2	Image 1	24	1000000033	1564
134		Spot	2	Image 1	24	1000000034	1565
149		Spot	2	Image 1	24	1000000035	1566
131		Spot	2	Image 1	24	1000000036	1567
147		Spot	2	Image 1	24	1000000037	1568
153		Spot	2	Image 1	24	1000000038	1569
128		Spot	2	Image 1	24	1000000039	1570
140		Spot	2	Image 1	24	1000000040	1571
136		Spot	2	Image 1	24	1000000041	1572
215		Spot	2	Image 1	24	1000000042	1573
125		Spot	2	Image 1	24	1000000043	1574
132		Spot	2	Image 1	24	1000000044	1575
126		Spot	2	Image 1	24	1000000045	1576
271		Spot	2	Image 1	24	1000000046	1577
153		Spot	2	Image 1	24	1000000047	1578
246		Spot	2	Image 1	24	1000000048	1579
138		Spot	2	Image 1	24	1000000049	1580
175		Spot	2	Image 1	24	1000000050	1581
139		Spot	2	Image 1	24	1000000051	1582
137		Spot	2	Image 1	24	1000000052	1583
135		Spot	2	Image 1	24	1000000053	1584
137		Spot	2	Image 1	24	1000000054	1585
139		Spot	2	Image 1	24	1000000055	1586
128		Spot	2	Image 1	24	1000000056	1587
138		Spot	2	Image 1	24	1000000057	1588
154		Spot	2	Image 1	24	1000000058	1589
134		Spot	2	Image 1	24	1000000059	1591
130		Spot	2	Image 1	24	1000000060	1592
142		Spot	2	Image 1	24	1000000061	1593
130		Spot	2	Image 1	24	1000000062	1594
135		Spot	2	Image 1	24	1000000063	1595
137		Spot	2	Image 1	24	1000000069	1596
162		Spot	2	Image 1	24	1000000064	1597
140		Spot	2	Image 1	25	1000000000	1598
147		Spot	2	Image 1	25	1000000001	1599
185		Spot	2	Image 1	25	1000000002	1600
139		Spot	2	Image 1	25	1000000004	1602
161		Spot	2	Image 1	25	1000000005	1603
135		Spot	2	Image 1	25	1000000006	1604
140		Spot	2	Image 1	25	1000000020	1605
138		Spot	2	Image 1	25	1000000007	1606
125		Spot	2	Image 1	25	1000000008	1607
137		Spot	2	Image 1	25	1000000009	1608
127		Spot	2	Image 1	25	1000000068	1609
134		Spot	2	Image 1	25	1000000067	1610
130		Spot	2	Image 1	25	1000000010	1611
186		Spot	2	Image 1	25	1000000012	1612
239		Spot	2	Image 1	25	1000000003	1613
225		Spot	2	Image 1	25	1000000013	1614
167		Spot	2	Image 1	25	1000000014	1615
198		Spot	2	Image 1	25	1000000015	1616
280		Spot	2	Image 1	25	1000000016	1617
135		Spot	2	Image 1	25	1000000017	1618
130		Spot	2	Image 1	25	1000000018	1619
137		Spot	2	Image 1	25	1000000019	1620
146		Spot	2	Image 1	25	1000000021	1621
137		Spot	2	Image 1	25	1000000022	1622
138		Spot	2	Image 1	25	1000000023	1623
141		Spot	2	Image 1	25	1000000024	1624
135		Spot	2	Image 1	25	1000000025	1625
136		Spot	2	Image 1	25	1000000027	1626
142		Spot	2	Image 1	25	1000000028	1627
204		Spot	2	Image 1	25	1000000029	1628
135		Spot	2	Image 1	25	1000000030	1629
133		Spot	2	Image 1	25	1000000032	1630
131		Spot	2	Image 1	25	1000000033	1631
129		Spot	2	Image 1	25	1000000034	1632
132		Spot	2	Image 1	25	1000000036	1633
139		Spot	2	Image 1	25	1000000037	1634
144		Spot	2	Image 1	25	1000000038	1635
128		Spot	2	Image 1	25	1000000039	1636
137		Spot	2	Image 1	25	1000000040	1637
134		Spot	2	Image 1	25	1000000041	1638
203		Spot	2	Image 1	25	1000000042	1639
132		Spot	2	Image 1	25	1000000043	1640
131		Spot	2	Image 1	25	1000000044	1641
132		Spot	2	Image 1	25	1000000045	1642
260		Spot	2	Image 1	25	1000000046	1643
155		Spot	2	Image 1	25	1000000047	1644
246		Spot	2	Image 1	25	1000000048	1645
173		Spot	2	Image 1	25	1000000050	1646
136		Spot	2	Image 1	25	1000000051	1647
137		Spot	2	Image 1	25	1000000052	1648
129		Spot	2	Image 1	25	1000000053	1649
140		Spot	2	Image 1	25	1000000054	1650
137		Spot	2	Image 1	25	1000000055	1651
128		Spot	2	Image 1	25	1000000056	1652
138		Spot	2	Image 1	25	1000000057	1653
144		Spot	2	Image 1	25	1000000058	1655
139		Spot	2	Image 1	25	1000000059	1656
131		Spot	2	Image 1	25	1000000060	1657
135		Spot	2	Image 1	25	1000000061	1658
129		Spot	2	Image 1	25	1000000062	1659
132		Spot	2	Image 1	25	1000000063	1660
173		Spot	2	Image 1	25	1000000064	1661
191		Spot	2	Image 1	26	1000000002	1662
223		Spot	2	Image 1	26	1000000003	1663
143		Spot	2	Image 1	26	1000000004	1665
166		Spot	2	Image 1	26	1000000005	1666
136		Spot	2	Image 1	26	1000000006	1667
137		Spot	2	Image 1	26	1000000020	1668
142		Spot	2	Image 1	26	1000000007	1669
133		Spot	2	Image 1	26	1000000008	1670
144		Spot	2	Image 1	26	1000000009	1671
130		Spot	2	Image 1	26	1000000068	1672
129		Spot	2	Image 1	26	1000000010	1673
167		Spot	2	Image 1	26	1000000012	1674
221		Spot	2	Image 1	26	1000000013	1675
164		Spot	2	Image 1	26	1000000014	1676
201		Spot	2	Image 1	26	1000000015	1677
273		Spot	2	Image 1	26	1000000016	1678
132		Spot	2	Image 1	26	1000000017	1679
132		Spot	2	Image 1	26	1000000018	1680
147		Spot	2	Image 1	26	1000000019	1681
152		Spot	2	Image 1	26	1000000021	1682
137		Spot	2	Image 1	26	1000000022	1683
130		Spot	2	Image 1	26	1000000023	1684
136		Spot	2	Image 1	26	1000000024	1685
141		Spot	2	Image 1	26	1000000025	1686
136		Spot	2	Image 1	26	1000000027	1687
131		Spot	2	Image 1	26	1000000028	1688
200		Spot	2	Image 1	26	1000000029	1689
138		Spot	2	Image 1	26	1000000030	1690
149		Spot	2	Image 1	26	1000000031	1691
132		Spot	2	Image 1	26	1000000032	1692
134		Spot	2	Image 1	26	1000000033	1693
130		Spot	2	Image 1	26	1000000034	1694
144		Spot	2	Image 1	26	1000000035	1695
136		Spot	2	Image 1	26	1000000036	1696
142		Spot	2	Image 1	26	1000000037	1697
141		Spot	2	Image 1	26	1000000038	1698
129		Spot	2	Image 1	26	1000000039	1699
139		Spot	2	Image 1	26	1000000040	1700
138		Spot	2	Image 1	26	1000000041	1701
212		Spot	2	Image 1	26	1000000042	1702
127		Spot	2	Image 1	26	1000000043	1703
128		Spot	2	Image 1	26	1000000044	1704
126		Spot	2	Image 1	26	1000000045	1705
256		Spot	2	Image 1	26	1000000046	1706
157		Spot	2	Image 1	26	1000000047	1707
255		Spot	2	Image 1	26	1000000048	1708
129		Spot	2	Image 1	26	1000000049	1709
166		Spot	2	Image 1	26	1000000050	1710
136		Spot	2	Image 1	26	1000000051	1711
133		Spot	2	Image 1	26	1000000052	1712
128		Spot	2	Image 1	26	1000000053	1713
128		Spot	2	Image 1	26	1000000054	1714
132		Spot	2	Image 1	26	1000000055	1715
133		Spot	2	Image 1	26	1000000056	1716
141		Spot	2	Image 1	26	1000000057	1717
148		Spot	2	Image 1	26	1000000058	1719
140		Spot	2	Image 1	26	1000000059	1720
137		Spot	2	Image 1	26	1000000060	1721
139		Spot	2	Image 1	26	1000000061	1722
129		Spot	2	Image 1	26	1000000062	1723
133		Spot	2	Image 1	26	1000000063	1724
159		Spot	2	Image 1	26	1000000064	1725
135		Spot	2	Image 1	27	1000000001	1726
182		Spot	2	Image 1	27	1000000002	1727
221		Spot	2	Image 1	27	1000000003	1728
158		Spot	2	Image 1	27	1000000005	1730
134		Spot	2	Image 1	27	1000000006	1731
134		Spot	2	Image 1	27	1000000020	1732
137		Spot	2	Image 1	27	1000000007	1733
130		Spot	2	Image 1	27	1000000008	1734
138		Spot	2	Image 1	27	1000000009	1735
135		Spot	2	Image 1	27	1000000068	1736
134		Spot	2	Image 1	27	1000000067	1737
124		Spot	2	Image 1	27	1000000010	1738
192		Spot	2	Image 1	27	1000000012	1739
222		Spot	2	Image 1	27	1000000013	1740
162		Spot	2	Image 1	27	1000000014	1741
195		Spot	2	Image 1	27	1000000015	1742
283		Spot	2	Image 1	27	1000000016	1743
132		Spot	2	Image 1	27	1000000017	1744
128		Spot	2	Image 1	27	1000000018	1745
140		Spot	2	Image 1	27	1000000019	1746
147		Spot	2	Image 1	27	1000000021	1747
133		Spot	2	Image 1	27	1000000022	1748
136		Spot	2	Image 1	27	1000000023	1749
133		Spot	2	Image 1	27	1000000024	1750
145		Spot	2	Image 1	27	1000000025	1751
132		Spot	2	Image 1	27	1000000027	1752
133		Spot	2	Image 1	27	1000000028	1753
213		Spot	2	Image 1	27	1000000029	1754
137		Spot	2	Image 1	27	1000000030	1755
137		Spot	2	Image 1	27	1000000032	1756
140		Spot	2	Image 1	27	1000000033	1757
127		Spot	2	Image 1	27	1000000034	1758
129		Spot	2	Image 1	27	1000000036	1759
142		Spot	2	Image 1	27	1000000037	1760
146		Spot	2	Image 1	27	1000000038	1761
129		Spot	2	Image 1	27	1000000039	1762
140		Spot	2	Image 1	27	1000000040	1763
135		Spot	2	Image 1	27	1000000041	1764
212		Spot	2	Image 1	27	1000000042	1765
127		Spot	2	Image 1	27	1000000043	1766
123		Spot	2	Image 1	27	1000000044	1767
139		Spot	2	Image 1	27	1000000045	1768
263		Spot	2	Image 1	27	1000000046	1769
152		Spot	2	Image 1	27	1000000047	1770
247		Spot	2	Image 1	27	1000000048	1771
135		Spot	2	Image 1	27	1000000049	1772
175		Spot	2	Image 1	27	1000000050	1773
133		Spot	2	Image 1	27	1000000051	1774
137		Spot	2	Image 1	27	1000000052	1775
127		Spot	2	Image 1	27	1000000053	1776
136		Spot	2	Image 1	27	1000000054	1777
136		Spot	2	Image 1	27	1000000055	1778
131		Spot	2	Image 1	27	1000000056	1779
140		Spot	2	Image 1	27	1000000057	1780
147		Spot	2	Image 1	27	1000000058	1782
138		Spot	2	Image 1	27	1000000059	1783
130		Spot	2	Image 1	27	1000000060	1784
146		Spot	2	Image 1	27	1000000061	1785
128		Spot	2	Image 1	27	1000000062	1786
138		Spot	2	Image 1	27	1000000063	1787
133		Spot	2	Image 1	27	1000000069	1788
166		Spot	2	Image 1	27	1000000064	1789
146		Spot	2	Image 1	28	1000000001	1790
190		Spot	2	Image 1	28	1000000002	1791
229		Spot	2	Image 1	28	1000000003	1792
143		Spot	2	Image 1	28	1000000004	1794
170		Spot	2	Image 1	28	1000000005	1795
136		Spot	2	Image 1	28	1000000006	1796
140		Spot	2	Image 1	28	1000000020	1797
138		Spot	2	Image 1	28	1000000007	1798
127		Spot	2	Image 1	28	1000000008	1799
144		Spot	2	Image 1	28	1000000009	1800
134		Spot	2	Image 1	28	1000000068	1801
139		Spot	2	Image 1	28	1000000067	1802
126		Spot	2	Image 1	28	1000000010	1803
176		Spot	2	Image 1	28	1000000012	1804
216		Spot	2	Image 1	28	1000000013	1805
168		Spot	2	Image 1	28	1000000014	1806
198		Spot	2	Image 1	28	1000000015	1807
280		Spot	2	Image 1	28	1000000016	1808
132		Spot	2	Image 1	28	1000000017	1809
131		Spot	2	Image 1	28	1000000018	1810
139		Spot	2	Image 1	28	1000000019	1811
151		Spot	2	Image 1	28	1000000021	1812
142		Spot	2	Image 1	28	1000000022	1813
135		Spot	2	Image 1	28	1000000023	1814
132		Spot	2	Image 1	28	1000000024	1815
137		Spot	2	Image 1	28	1000000025	1816
144		Spot	2	Image 1	28	1000000027	1817
147		Spot	2	Image 1	28	1000000028	1818
193		Spot	2	Image 1	28	1000000029	1819
146		Spot	2	Image 1	28	1000000030	1820
153		Spot	2	Image 1	28	1000000031	1821
134		Spot	2	Image 1	28	1000000032	1822
133		Spot	2	Image 1	28	1000000033	1823
137		Spot	2	Image 1	28	1000000034	1824
139		Spot	2	Image 1	28	1000000035	1825
129		Spot	2	Image 1	28	1000000036	1826
144		Spot	2	Image 1	28	1000000037	1827
149		Spot	2	Image 1	28	1000000038	1828
134		Spot	2	Image 1	28	1000000039	1829
138		Spot	2	Image 1	28	1000000040	1830
139		Spot	2	Image 1	28	1000000041	1831
209		Spot	2	Image 1	28	1000000042	1832
133		Spot	2	Image 1	28	1000000043	1833
123		Spot	2	Image 1	28	1000000044	1834
126		Spot	2	Image 1	28	1000000045	1835
264		Spot	2	Image 1	28	1000000046	1836
158		Spot	2	Image 1	28	1000000047	1837
269		Spot	2	Image 1	28	1000000048	1838
139		Spot	2	Image 1	28	1000000049	1839
179		Spot	2	Image 1	28	1000000050	1840
142		Spot	2	Image 1	28	1000000051	1841
135		Spot	2	Image 1	28	1000000052	1842
131		Spot	2	Image 1	28	1000000053	1843
133		Spot	2	Image 1	28	1000000054	1844
131		Spot	2	Image 1	28	1000000055	1845
133		Spot	2	Image 1	28	1000000056	1846
136		Spot	2	Image 1	28	1000000057	1847
141		Spot	2	Image 1	28	1000000058	1848
139		Spot	2	Image 1	28	1000000059	1850
132		Spot	2	Image 1	28	1000000060	1851
141		Spot	2	Image 1	28	1000000061	1852
133		Spot	2	Image 1	28	1000000062	1853
138		Spot	2	Image 1	28	1000000063	1854
130		Spot	2	Image 1	28	1000000069	1855
162		Spot	2	Image 1	28	1000000064	1856
138		Spot	2	Image 1	29	1000000001	1857
193		Spot	2	Image 1	29	1000000002	1858
214		Spot	2	Image 1	29	1000000003	1859
174		Spot	2	Image 1	29	1000000005	1861
145		Spot	2	Image 1	29	1000000006	1862
142		Spot	2	Image 1	29	1000000020	1863
141		Spot	2	Image 1	29	1000000007	1864
131		Spot	2	Image 1	29	1000000008	1865
153		Spot	2	Image 1	29	1000000009	1866
129		Spot	2	Image 1	29	1000000068	1867
143		Spot	2	Image 1	29	1000000067	1868
127		Spot	2	Image 1	29	1000000010	1869
169		Spot	2	Image 1	29	1000000012	1870
239		Spot	2	Image 1	29	1000000013	1871
182		Spot	2	Image 1	29	1000000014	1872
206		Spot	2	Image 1	29	1000000015	1873
282		Spot	2	Image 1	29	1000000016	1874
133		Spot	2	Image 1	29	1000000017	1875
136		Spot	2	Image 1	29	1000000018	1876
145		Spot	2	Image 1	29	1000000019	1877
146		Spot	2	Image 1	29	1000000021	1878
133		Spot	2	Image 1	29	1000000022	1879
137		Spot	2	Image 1	29	1000000023	1880
134		Spot	2	Image 1	29	1000000024	1881
150		Spot	2	Image 1	29	1000000025	1882
152		Spot	2	Image 1	29	1000000070	1883
140		Spot	2	Image 1	29	1000000027	1884
136		Spot	2	Image 1	29	1000000028	1885
204		Spot	2	Image 1	29	1000000029	1886
149		Spot	2	Image 1	29	1000000030	1887
155		Spot	2	Image 1	29	1000000031	1888
142		Spot	2	Image 1	29	1000000032	1889
139		Spot	2	Image 1	29	1000000033	1890
133		Spot	2	Image 1	29	1000000034	1891
144		Spot	2	Image 1	29	1000000035	1892
134		Spot	2	Image 1	29	1000000036	1893
145		Spot	2	Image 1	29	1000000037	1894
152		Spot	2	Image 1	29	1000000038	1895
132		Spot	2	Image 1	29	1000000039	1896
141		Spot	2	Image 1	29	1000000040	1897
141		Spot	2	Image 1	29	1000000041	1898
213		Spot	2	Image 1	29	1000000042	1899
129		Spot	2	Image 1	29	1000000043	1900
127		Spot	2	Image 1	29	1000000044	1901
133		Spot	2	Image 1	29	1000000045	1902
258		Spot	2	Image 1	29	1000000046	1903
159		Spot	2	Image 1	29	1000000047	1904
280		Spot	2	Image 1	29	1000000048	1905
189		Spot	2	Image 1	29	1000000050	1906
138		Spot	2	Image 1	29	1000000051	1907
135		Spot	2	Image 1	29	1000000052	1908
132		Spot	2	Image 1	29	1000000053	1909
146		Spot	2	Image 1	29	1000000054	1910
150		Spot	2	Image 1	29	1000000055	1911
140		Spot	2	Image 1	29	1000000056	1912
151		Spot	2	Image 1	29	1000000057	1913
146		Spot	2	Image 1	29	1000000058	1915
156		Spot	2	Image 1	29	1000000059	1916
147		Spot	2	Image 1	29	1000000060	1917
136		Spot	2	Image 1	29	1000000061	1918
132		Spot	2	Image 1	29	1000000062	1919
139		Spot	2	Image 1	29	1000000063	1920
138		Spot	2	Image 1	29	1000000069	1921
168		Spot	2	Image 1	29	1000000064	1922
150		Spot	2	Image 1	30	1000000001	1923
193		Spot	2	Image 1	30	1000000002	1924
221		Spot	2	Image 1	30	1000000003	1925
179		Spot	2	Image 1	30	1000000005	1927
150		Spot	2	Image 1	30	1000000006	1928
146		Spot	2	Image 1	30	1000000020	1929
143		Spot	2	Image 1	30	1000000007	1930
134		Spot	2	Image 1	30	1000000008	1931
153		Spot	2	Image 1	30	1000000009	1932
143		Spot	2	Image 1	30	1000000068	1933
139		Spot	2	Image 1	30	1000000067	1934
134		Spot	2	Image 1	30	1000000010	1935
171		Spot	2	Image 1	30	1000000012	1936
230		Spot	2	Image 1	30	1000000013	1937
175		Spot	2	Image 1	30	1000000014	1938
197		Spot	2	Image 1	30	1000000015	1939
289		Spot	2	Image 1	30	1000000016	1940
136		Spot	2	Image 1	30	1000000017	1941
143		Spot	2	Image 1	30	1000000018	1942
157		Spot	2	Image 1	30	1000000019	1943
152		Spot	2	Image 1	30	1000000021	1944
139		Spot	2	Image 1	30	1000000022	1945
143		Spot	2	Image 1	30	1000000023	1946
155		Spot	2	Image 1	30	1000000024	1947
138		Spot	2	Image 1	30	1000000025	1948
154		Spot	2	Image 1	30	1000000070	1949
151		Spot	2	Image 1	30	1000000027	1950
133		Spot	2	Image 1	30	1000000028	1951
185		Spot	2	Image 1	30	1000000029	1952
138		Spot	2	Image 1	30	1000000030	1953
157		Spot	2	Image 1	30	1000000031	1954
142		Spot	2	Image 1	30	1000000032	1955
136		Spot	2	Image 1	30	1000000033	1956
133		Spot	2	Image 1	30	1000000034	1957
140		Spot	2	Image 1	30	1000000036	1958
152		Spot	2	Image 1	30	1000000037	1959
149		Spot	2	Image 1	30	1000000038	1960
133		Spot	2	Image 1	30	1000000039	1961
139		Spot	2	Image 1	30	1000000040	1962
142		Spot	2	Image 1	30	1000000041	1963
208		Spot	2	Image 1	30	1000000042	1964
138		Spot	2	Image 1	30	1000000043	1965
126		Spot	2	Image 1	30	1000000044	1966
137		Spot	2	Image 1	30	1000000045	1967
292		Spot	2	Image 1	30	1000000046	1968
155		Spot	2	Image 1	30	1000000047	1969
299		Spot	2	Image 1	30	1000000048	1970
131		Spot	2	Image 1	30	1000000049	1971
176		Spot	2	Image 1	30	1000000050	1972
143		Spot	2	Image 1	30	1000000051	1973
137		Spot	2	Image 1	30	1000000052	1974
134		Spot	2	Image 1	30	1000000053	1975
146		Spot	2	Image 1	30	1000000054	1976
133		Spot	2	Image 1	30	1000000055	1977
131		Spot	2	Image 1	30	1000000056	1978
196		Spot	2	Image 1	30	1000000071	1979
140		Spot	2	Image 1	30	1000000057	1980
152		Spot	2	Image 1	30	1000000058	1982
145		Spot	2	Image 1	30	1000000059	1983
136		Spot	2	Image 1	30	1000000060	1984
141		Spot	2	Image 1	30	1000000061	1985
136		Spot	2	Image 1	30	1000000062	1986
148		Spot	2	Image 1	30	1000000063	1987
165		Spot	2	Image 1	30	1000000064	1988
153		Spot	2	Image 1	31	1000000072	1989
190		Spot	2	Image 1	31	1000000002	1990
226		Spot	2	Image 1	31	1000000003	1991
163		Spot	2	Image 1	31	1000000005	1993
147		Spot	2	Image 1	31	1000000006	1994
152		Spot	2	Image 1	31	1000000020	1995
142		Spot	2	Image 1	31	1000000007	1996
139		Spot	2	Image 1	31	1000000008	1997
152		Spot	2	Image 1	31	1000000009	1998
136		Spot	2	Image 1	31	1000000068	1999
151		Spot	2	Image 1	31	1000000010	2000
167		Spot	2	Image 1	31	1000000012	2001
229		Spot	2	Image 1	31	1000000013	2002
176		Spot	2	Image 1	31	1000000014	2003
204		Spot	2	Image 1	31	1000000015	2004
281		Spot	2	Image 1	31	1000000016	2005
140		Spot	2	Image 1	31	1000000017	2006
141		Spot	2	Image 1	31	1000000019	2007
148		Spot	2	Image 1	31	1000000018	2008
162		Spot	2	Image 1	31	1000000021	2009
141		Spot	2	Image 1	31	1000000022	2010
145		Spot	2	Image 1	31	1000000023	2011
149		Spot	2	Image 1	31	1000000024	2012
140		Spot	2	Image 1	31	1000000025	2013
154		Spot	2	Image 1	31	1000000070	2014
142		Spot	2	Image 1	31	1000000027	2015
137		Spot	2	Image 1	31	1000000028	2016
228		Spot	2	Image 1	31	1000000029	2017
143		Spot	2	Image 1	31	1000000073	2018
137		Spot	2	Image 1	31	1000000030	2019
156		Spot	2	Image 1	31	1000000031	2020
158		Spot	2	Image 1	31	1000000032	2021
136		Spot	2	Image 1	31	1000000033	2022
145		Spot	2	Image 1	31	1000000034	2023
144		Spot	2	Image 1	31	1000000035	2024
136		Spot	2	Image 1	31	1000000036	2025
143		Spot	2	Image 1	31	1000000037	2026
148		Spot	2	Image 1	31	1000000038	2027
148		Spot	2	Image 1	31	1000000039	2028
149		Spot	2	Image 1	31	1000000040	2029
148		Spot	2	Image 1	31	1000000041	2030
228		Spot	2	Image 1	31	1000000042	2031
137		Spot	2	Image 1	31	1000000043	2032
142		Spot	2	Image 1	31	1000000044	2033
140		Spot	2	Image 1	31	1000000045	2034
269		Spot	2	Image 1	31	1000000046	2035
158		Spot	2	Image 1	31	1000000047	2036
261		Spot	2	Image 1	31	1000000048	2037
148		Spot	2	Image 1	31	1000000049	2038
184		Spot	2	Image 1	31	1000000050	2039
142		Spot	2	Image 1	31	1000000051	2040
138		Spot	2	Image 1	31	1000000052	2041
147		Spot	2	Image 1	31	1000000053	2042
156		Spot	2	Image 1	31	1000000054	2043
148		Spot	2	Image 1	31	1000000055	2044
133		Spot	2	Image 1	31	1000000056	2045
211		Spot	2	Image 1	31	1000000071	2046
146		Spot	2	Image 1	31	1000000057	2047
144		Spot	2	Image 1	31	1000000058	2049
148		Spot	2	Image 1	31	1000000059	2050
141		Spot	2	Image 1	31	1000000060	2051
142		Spot	2	Image 1	31	1000000061	2052
136		Spot	2	Image 1	31	1000000062	2053
139		Spot	2	Image 1	31	1000000063	2054
171		Spot	2	Image 1	31	1000000064	2055
145		Spot	2	Image 1	32	1000000001	2056
195		Spot	2	Image 1	32	1000000002	2057
221		Spot	2	Image 1	32	1000000003	2058
[truncated: 992 more rows]
