# Supplementary material for: Protocol for real-time monitoring of CD8+ T and myeloid cell behavior in human high-grade serous ovarian cancer slices
Source: STAR Protoc. 2024 Jun 2;5(2):103102. doi: 10.1016/j.xpro.2024.103102 (PMC11179100; doi:10.1016/j.xpro.2024.103102)
Supplement: Data S3. Files for testing the R script, quantification and statistical analysis step 2 [file mmc3.zip › Test files/Slice1_b/__Intensity_Max_Ch=3_Img=1.csv]

Intensity Max Ch=3 Img=1
====================
Intensity Max	Unit	Category	Channel	Image	Time	TrackID	ID
212		Spot	3	Image 1	1	1000000000	0
194		Spot	3	Image 1	1	1000000001	1
193		Spot	3	Image 1	1	1000000002	2
357		Spot	3	Image 1	1	1000000003	3
193		Spot	3	Image 1	1	1000000004	5
290		Spot	3	Image 1	1	1000000005	6
260		Spot	3	Image 1	1	1000000006	7
222		Spot	3	Image 1	1	1000000007	8
232		Spot	3	Image 1	1	1000000008	9
227		Spot	3	Image 1	1	1000000009	10
200		Spot	3	Image 1	1	1000000010	11
216		Spot	3	Image 1	1	1000000011	12
251		Spot	3	Image 1	1	1000000012	13
242		Spot	3	Image 1	1	1000000013	14
237		Spot	3	Image 1	1	1000000014	15
272		Spot	3	Image 1	1	1000000015	16
252		Spot	3	Image 1	1	1000000016	17
228		Spot	3	Image 1	1	1000000017	18
211		Spot	3	Image 1	1	1000000018	19
192		Spot	3	Image 1	1	1000000019	20
227		Spot	3	Image 1	1	1000000020	21
251		Spot	3	Image 1	1	1000000021	22
259		Spot	3	Image 1	1	1000000022	23
207		Spot	3	Image 1	1	1000000023	24
228		Spot	3	Image 1	1	1000000024	25
219		Spot	3	Image 1	1	1000000025	26
222		Spot	3	Image 1	1	1000000026	27
191		Spot	3	Image 1	1	1000000027	28
243		Spot	3	Image 1	1	1000000028	29
246		Spot	3	Image 1	1	1000000029	30
238		Spot	3	Image 1	1	1000000030	31
232		Spot	3	Image 1	1	1000000031	32
241		Spot	3	Image 1	1	1000000032	33
216		Spot	3	Image 1	1	1000000033	34
224		Spot	3	Image 1	1	1000000034	35
246		Spot	3	Image 1	1	1000000035	36
229		Spot	3	Image 1	1	1000000036	37
229		Spot	3	Image 1	1	1000000037	38
242		Spot	3	Image 1	1	1000000038	39
230		Spot	3	Image 1	1	1000000039	40
232		Spot	3	Image 1	1	1000000040	41
234		Spot	3	Image 1	1	1000000041	42
225		Spot	3	Image 1	1	1000000042	43
218		Spot	3	Image 1	1	1000000043	44
211		Spot	3	Image 1	1	1000000044	45
187		Spot	3	Image 1	1	1000000045	46
293		Spot	3	Image 1	1	1000000046	47
349		Spot	3	Image 1	1	1000000047	48
384		Spot	3	Image 1	1	1000000048	49
192		Spot	3	Image 1	1	1000000049	50
250		Spot	3	Image 1	1	1000000050	51
221		Spot	3	Image 1	1	1000000051	52
254		Spot	3	Image 1	1	1000000052	53
204		Spot	3	Image 1	1	1000000053	54
231		Spot	3	Image 1	1	1000000054	55
215		Spot	3	Image 1	1	1000000055	56
191		Spot	3	Image 1	1	1000000056	57
202		Spot	3	Image 1	1	1000000057	58
210		Spot	3	Image 1	1	1000000058	59
271		Spot	3	Image 1	1	1000000059	61
223		Spot	3	Image 1	1	1000000060	62
184		Spot	3	Image 1	1	1000000061	63
202		Spot	3	Image 1	1	1000000062	64
218		Spot	3	Image 1	1	1000000063	65
215		Spot	3	Image 1	1	1000000064	66
212		Spot	3	Image 1	2	1000000000	67
174		Spot	3	Image 1	2	1000000001	68
186		Spot	3	Image 1	2	1000000002	69
335		Spot	3	Image 1	2	1000000003	70
203		Spot	3	Image 1	2	1000000004	72
279		Spot	3	Image 1	2	1000000005	73
243		Spot	3	Image 1	2	1000000006	74
208		Spot	3	Image 1	2	1000000007	75
196		Spot	3	Image 1	2	1000000008	76
207		Spot	3	Image 1	2	1000000009	77
215		Spot	3	Image 1	2	1000000065	78
180		Spot	3	Image 1	2	1000000010	79
186		Spot	3	Image 1	2	1000000011	80
226		Spot	3	Image 1	2	1000000012	81
218		Spot	3	Image 1	2	1000000013	82
212		Spot	3	Image 1	2	1000000014	83
268		Spot	3	Image 1	2	1000000015	84
252		Spot	3	Image 1	2	1000000016	85
238		Spot	3	Image 1	2	1000000017	86
196		Spot	3	Image 1	2	1000000018	87
181		Spot	3	Image 1	2	1000000019	88
215		Spot	3	Image 1	2	1000000020	89
229		Spot	3	Image 1	2	1000000021	90
245		Spot	3	Image 1	2	1000000022	91
199		Spot	3	Image 1	2	1000000023	92
214		Spot	3	Image 1	2	1000000024	93
209		Spot	3	Image 1	2	1000000025	94
207		Spot	3	Image 1	2	1000000026	95
185		Spot	3	Image 1	2	1000000027	96
207		Spot	3	Image 1	2	1000000028	97
214		Spot	3	Image 1	2	1000000029	98
212		Spot	3	Image 1	2	1000000030	99
233		Spot	3	Image 1	2	1000000031	100
226		Spot	3	Image 1	2	1000000032	101
202		Spot	3	Image 1	2	1000000033	102
207		Spot	3	Image 1	2	1000000034	103
218		Spot	3	Image 1	2	1000000035	104
221		Spot	3	Image 1	2	1000000036	105
200		Spot	3	Image 1	2	1000000037	106
233		Spot	3	Image 1	2	1000000038	107
203		Spot	3	Image 1	2	1000000039	108
222		Spot	3	Image 1	2	1000000040	109
200		Spot	3	Image 1	2	1000000041	110
209		Spot	3	Image 1	2	1000000042	111
205		Spot	3	Image 1	2	1000000043	112
187		Spot	3	Image 1	2	1000000044	113
204		Spot	3	Image 1	2	1000000045	114
281		Spot	3	Image 1	2	1000000046	115
350		Spot	3	Image 1	2	1000000047	116
353		Spot	3	Image 1	2	1000000048	117
191		Spot	3	Image 1	2	1000000049	118
242		Spot	3	Image 1	2	1000000050	119
222		Spot	3	Image 1	2	1000000051	120
223		Spot	3	Image 1	2	1000000052	121
188		Spot	3	Image 1	2	1000000053	122
225		Spot	3	Image 1	2	1000000054	123
195		Spot	3	Image 1	2	1000000055	124
176		Spot	3	Image 1	2	1000000056	125
187		Spot	3	Image 1	2	1000000057	126
204		Spot	3	Image 1	2	1000000058	128
235		Spot	3	Image 1	2	1000000059	129
206		Spot	3	Image 1	2	1000000060	130
176		Spot	3	Image 1	2	1000000061	131
203		Spot	3	Image 1	2	1000000062	132
198		Spot	3	Image 1	2	1000000063	133
192		Spot	3	Image 1	2	1000000064	134
179		Spot	3	Image 1	3	1000000000	135
173		Spot	3	Image 1	3	1000000002	136
193		Spot	3	Image 1	3	1000000004	138
274		Spot	3	Image 1	3	1000000005	139
243		Spot	3	Image 1	3	1000000006	140
194		Spot	3	Image 1	3	1000000007	141
187		Spot	3	Image 1	3	1000000008	142
205		Spot	3	Image 1	3	1000000009	143
203		Spot	3	Image 1	3	1000000065	144
175		Spot	3	Image 1	3	1000000010	145
182		Spot	3	Image 1	3	1000000011	146
210		Spot	3	Image 1	3	1000000012	147
310		Spot	3	Image 1	3	1000000003	148
223		Spot	3	Image 1	3	1000000013	149
203		Spot	3	Image 1	3	1000000014	150
248		Spot	3	Image 1	3	1000000015	151
249		Spot	3	Image 1	3	1000000016	152
231		Spot	3	Image 1	3	1000000017	153
193		Spot	3	Image 1	3	1000000018	154
189		Spot	3	Image 1	3	1000000019	155
205		Spot	3	Image 1	3	1000000020	156
218		Spot	3	Image 1	3	1000000021	157
214		Spot	3	Image 1	3	1000000022	158
188		Spot	3	Image 1	3	1000000023	159
196		Spot	3	Image 1	3	1000000024	160
201		Spot	3	Image 1	3	1000000025	161
198		Spot	3	Image 1	3	1000000026	162
179		Spot	3	Image 1	3	1000000027	163
202		Spot	3	Image 1	3	1000000028	164
210		Spot	3	Image 1	3	1000000029	165
201		Spot	3	Image 1	3	1000000030	166
222		Spot	3	Image 1	3	1000000031	167
213		Spot	3	Image 1	3	1000000032	168
196		Spot	3	Image 1	3	1000000033	169
207		Spot	3	Image 1	3	1000000034	170
212		Spot	3	Image 1	3	1000000035	171
224		Spot	3	Image 1	3	1000000036	172
200		Spot	3	Image 1	3	1000000037	173
229		Spot	3	Image 1	3	1000000038	174
194		Spot	3	Image 1	3	1000000039	175
227		Spot	3	Image 1	3	1000000040	176
205		Spot	3	Image 1	3	1000000041	177
196		Spot	3	Image 1	3	1000000042	178
187		Spot	3	Image 1	3	1000000043	179
177		Spot	3	Image 1	3	1000000044	180
180		Spot	3	Image 1	3	1000000045	181
277		Spot	3	Image 1	3	1000000046	182
314		Spot	3	Image 1	3	1000000047	183
369		Spot	3	Image 1	3	1000000048	184
179		Spot	3	Image 1	3	1000000049	185
232		Spot	3	Image 1	3	1000000050	186
215		Spot	3	Image 1	3	1000000051	187
219		Spot	3	Image 1	3	1000000052	188
190		Spot	3	Image 1	3	1000000053	189
205		Spot	3	Image 1	3	1000000054	190
194		Spot	3	Image 1	3	1000000055	191
172		Spot	3	Image 1	3	1000000056	192
192		Spot	3	Image 1	3	1000000057	194
188		Spot	3	Image 1	3	1000000058	195
231		Spot	3	Image 1	3	1000000059	196
200		Spot	3	Image 1	3	1000000060	197
168		Spot	3	Image 1	3	1000000061	198
183		Spot	3	Image 1	3	1000000062	199
193		Spot	3	Image 1	3	1000000063	200
185		Spot	3	Image 1	3	1000000064	201
172		Spot	3	Image 1	4	1000000001	202
173		Spot	3	Image 1	4	1000000002	203
182		Spot	3	Image 1	4	1000000004	205
268		Spot	3	Image 1	4	1000000005	206
227		Spot	3	Image 1	4	1000000006	207
197		Spot	3	Image 1	4	1000000007	208
182		Spot	3	Image 1	4	1000000008	209
202		Spot	3	Image 1	4	1000000009	210
200		Spot	3	Image 1	4	1000000065	211
185		Spot	3	Image 1	4	1000000010	212
180		Spot	3	Image 1	4	1000000011	213
205		Spot	3	Image 1	4	1000000012	214
324		Spot	3	Image 1	4	1000000003	215
218		Spot	3	Image 1	4	1000000013	216
195		Spot	3	Image 1	4	1000000014	217
251		Spot	3	Image 1	4	1000000015	218
236		Spot	3	Image 1	4	1000000016	219
239		Spot	3	Image 1	4	1000000017	220
193		Spot	3	Image 1	4	1000000018	221
188		Spot	3	Image 1	4	1000000019	222
202		Spot	3	Image 1	4	1000000020	223
221		Spot	3	Image 1	4	1000000021	224
217		Spot	3	Image 1	4	1000000022	225
191		Spot	3	Image 1	4	1000000023	226
204		Spot	3	Image 1	4	1000000024	227
207		Spot	3	Image 1	4	1000000025	228
194		Spot	3	Image 1	4	1000000026	229
177		Spot	3	Image 1	4	1000000027	230
206		Spot	3	Image 1	4	1000000028	231
193		Spot	3	Image 1	4	1000000029	232
200		Spot	3	Image 1	4	1000000030	233
211		Spot	3	Image 1	4	1000000032	234
189		Spot	3	Image 1	4	1000000033	235
202		Spot	3	Image 1	4	1000000034	236
212		Spot	3	Image 1	4	1000000035	237
211		Spot	3	Image 1	4	1000000036	238
198		Spot	3	Image 1	4	1000000037	239
223		Spot	3	Image 1	4	1000000038	240
193		Spot	3	Image 1	4	1000000039	241
228		Spot	3	Image 1	4	1000000040	242
206		Spot	3	Image 1	4	1000000041	243
198		Spot	3	Image 1	4	1000000042	244
194		Spot	3	Image 1	4	1000000043	245
169		Spot	3	Image 1	4	1000000044	246
176		Spot	3	Image 1	4	1000000045	247
276		Spot	3	Image 1	4	1000000046	248
313		Spot	3	Image 1	4	1000000047	249
355		Spot	3	Image 1	4	1000000048	250
182		Spot	3	Image 1	4	1000000049	251
226		Spot	3	Image 1	4	1000000050	252
199		Spot	3	Image 1	4	1000000051	253
221		Spot	3	Image 1	4	1000000052	254
189		Spot	3	Image 1	4	1000000053	255
200		Spot	3	Image 1	4	1000000054	256
197		Spot	3	Image 1	4	1000000055	257
182		Spot	3	Image 1	4	1000000056	258
180		Spot	3	Image 1	4	1000000057	259
190		Spot	3	Image 1	4	1000000058	260
230		Spot	3	Image 1	4	1000000059	262
204		Spot	3	Image 1	4	1000000060	263
174		Spot	3	Image 1	4	1000000061	264
181		Spot	3	Image 1	4	1000000062	265
195		Spot	3	Image 1	4	1000000063	266
193		Spot	3	Image 1	4	1000000064	267
189		Spot	3	Image 1	5	1000000000	268
188		Spot	3	Image 1	5	1000000002	269
194		Spot	3	Image 1	5	1000000004	271
289		Spot	3	Image 1	5	1000000005	272
230		Spot	3	Image 1	5	1000000006	273
223		Spot	3	Image 1	5	1000000020	274
223		Spot	3	Image 1	5	1000000007	275
190		Spot	3	Image 1	5	1000000008	276
197		Spot	3	Image 1	5	1000000009	277
209		Spot	3	Image 1	5	1000000065	278
180		Spot	3	Image 1	5	1000000010	279
189		Spot	3	Image 1	5	1000000011	280
205		Spot	3	Image 1	5	1000000012	281
313		Spot	3	Image 1	5	1000000003	282
208		Spot	3	Image 1	5	1000000013	283
209		Spot	3	Image 1	5	1000000014	284
260		Spot	3	Image 1	5	1000000015	285
248		Spot	3	Image 1	5	1000000016	286
231		Spot	3	Image 1	5	1000000017	287
200		Spot	3	Image 1	5	1000000018	288
187		Spot	3	Image 1	5	1000000019	289
216		Spot	3	Image 1	5	1000000021	290
220		Spot	3	Image 1	5	1000000022	291
198		Spot	3	Image 1	5	1000000023	292
197		Spot	3	Image 1	5	1000000024	293
197		Spot	3	Image 1	5	1000000025	294
206		Spot	3	Image 1	5	1000000026	295
180		Spot	3	Image 1	5	1000000027	296
210		Spot	3	Image 1	5	1000000028	297
222		Spot	3	Image 1	5	1000000029	298
202		Spot	3	Image 1	5	1000000030	299
212		Spot	3	Image 1	5	1000000031	300
209		Spot	3	Image 1	5	1000000032	301
203		Spot	3	Image 1	5	1000000033	302
213		Spot	3	Image 1	5	1000000035	303
215		Spot	3	Image 1	5	1000000034	304
221		Spot	3	Image 1	5	1000000036	305
196		Spot	3	Image 1	5	1000000037	306
242		Spot	3	Image 1	5	1000000038	307
199		Spot	3	Image 1	5	1000000039	308
220		Spot	3	Image 1	5	1000000040	309
199		Spot	3	Image 1	5	1000000041	310
194		Spot	3	Image 1	5	1000000042	311
207		Spot	3	Image 1	5	1000000043	312
180		Spot	3	Image 1	5	1000000044	313
186		Spot	3	Image 1	5	1000000045	314
275		Spot	3	Image 1	5	1000000046	315
336		Spot	3	Image 1	5	1000000047	316
360		Spot	3	Image 1	5	1000000048	317
184		Spot	3	Image 1	5	1000000049	318
235		Spot	3	Image 1	5	1000000050	319
213		Spot	3	Image 1	5	1000000051	320
224		Spot	3	Image 1	5	1000000052	321
190		Spot	3	Image 1	5	1000000053	322
203		Spot	3	Image 1	5	1000000054	323
201		Spot	3	Image 1	5	1000000055	324
170		Spot	3	Image 1	5	1000000056	325
183		Spot	3	Image 1	5	1000000057	326
192		Spot	3	Image 1	5	1000000058	327
230		Spot	3	Image 1	5	1000000059	329
202		Spot	3	Image 1	5	1000000060	330
177		Spot	3	Image 1	5	1000000061	331
179		Spot	3	Image 1	5	1000000062	332
196		Spot	3	Image 1	5	1000000063	333
189		Spot	3	Image 1	5	1000000064	334
179		Spot	3	Image 1	6	1000000002	335
193		Spot	3	Image 1	6	1000000004	337
275		Spot	3	Image 1	6	1000000005	338
225		Spot	3	Image 1	6	1000000006	339
203		Spot	3	Image 1	6	1000000007	340
192		Spot	3	Image 1	6	1000000008	341
212		Spot	3	Image 1	6	1000000009	342
175		Spot	3	Image 1	6	1000000010	343
212		Spot	3	Image 1	6	1000000012	344
311		Spot	3	Image 1	6	1000000003	345
225		Spot	3	Image 1	6	1000000013	346
206		Spot	3	Image 1	6	1000000014	347
267		Spot	3	Image 1	6	1000000015	348
250		Spot	3	Image 1	6	1000000016	349
253		Spot	3	Image 1	6	1000000017	350
195		Spot	3	Image 1	6	1000000018	351
183		Spot	3	Image 1	6	1000000019	352
211		Spot	3	Image 1	6	1000000020	353
240		Spot	3	Image 1	6	1000000021	354
224		Spot	3	Image 1	6	1000000022	355
193		Spot	3	Image 1	6	1000000023	356
207		Spot	3	Image 1	6	1000000024	357
219		Spot	3	Image 1	6	1000000025	358
201		Spot	3	Image 1	6	1000000026	359
179		Spot	3	Image 1	6	1000000027	360
204		Spot	3	Image 1	6	1000000028	361
204		Spot	3	Image 1	6	1000000029	362
207		Spot	3	Image 1	6	1000000030	363
213		Spot	3	Image 1	6	1000000031	364
211		Spot	3	Image 1	6	1000000032	365
194		Spot	3	Image 1	6	1000000033	366
204		Spot	3	Image 1	6	1000000034	367
217		Spot	3	Image 1	6	1000000035	368
230		Spot	3	Image 1	6	1000000036	369
194		Spot	3	Image 1	6	1000000037	370
242		Spot	3	Image 1	6	1000000038	371
209		Spot	3	Image 1	6	1000000039	372
224		Spot	3	Image 1	6	1000000040	373
205		Spot	3	Image 1	6	1000000041	374
202		Spot	3	Image 1	6	1000000042	375
190		Spot	3	Image 1	6	1000000043	376
197		Spot	3	Image 1	6	1000000044	377
185		Spot	3	Image 1	6	1000000045	378
277		Spot	3	Image 1	6	1000000046	379
327		Spot	3	Image 1	6	1000000047	380
362		Spot	3	Image 1	6	1000000048	381
181		Spot	3	Image 1	6	1000000049	382
243		Spot	3	Image 1	6	1000000050	383
216		Spot	3	Image 1	6	1000000051	384
210		Spot	3	Image 1	6	1000000052	385
191		Spot	3	Image 1	6	1000000053	386
209		Spot	3	Image 1	6	1000000054	387
194		Spot	3	Image 1	6	1000000055	388
178		Spot	3	Image 1	6	1000000056	389
189		Spot	3	Image 1	6	1000000057	390
189		Spot	3	Image 1	6	1000000058	392
226		Spot	3	Image 1	6	1000000059	393
211		Spot	3	Image 1	6	1000000060	394
168		Spot	3	Image 1	6	1000000061	395
189		Spot	3	Image 1	6	1000000062	396
194		Spot	3	Image 1	6	1000000063	397
183		Spot	3	Image 1	6	1000000064	398
196		Spot	3	Image 1	7	1000000000	399
171		Spot	3	Image 1	7	1000000001	400
176		Spot	3	Image 1	7	1000000002	401
317		Spot	3	Image 1	7	1000000003	402
185		Spot	3	Image 1	7	1000000004	404
299		Spot	3	Image 1	7	1000000005	405
224		Spot	3	Image 1	7	1000000006	406
212		Spot	3	Image 1	7	1000000020	407
220		Spot	3	Image 1	7	1000000007	408
191		Spot	3	Image 1	7	1000000008	409
195		Spot	3	Image 1	7	1000000009	410
193		Spot	3	Image 1	7	1000000065	411
175		Spot	3	Image 1	7	1000000010	412
205		Spot	3	Image 1	7	1000000012	413
216		Spot	3	Image 1	7	1000000013	414
209		Spot	3	Image 1	7	1000000014	415
253		Spot	3	Image 1	7	1000000015	416
240		Spot	3	Image 1	7	1000000016	417
239		Spot	3	Image 1	7	1000000017	418
190		Spot	3	Image 1	7	1000000018	419
178		Spot	3	Image 1	7	1000000019	420
220		Spot	3	Image 1	7	1000000021	421
207		Spot	3	Image 1	7	1000000022	422
182		Spot	3	Image 1	7	1000000023	423
198		Spot	3	Image 1	7	1000000024	424
199		Spot	3	Image 1	7	1000000025	425
205		Spot	3	Image 1	7	1000000026	426
183		Spot	3	Image 1	7	1000000027	427
205		Spot	3	Image 1	7	1000000028	428
203		Spot	3	Image 1	7	1000000029	429
206		Spot	3	Image 1	7	1000000030	430
215		Spot	3	Image 1	7	1000000031	431
212		Spot	3	Image 1	7	1000000032	432
196		Spot	3	Image 1	7	1000000033	433
195		Spot	3	Image 1	7	1000000034	434
211		Spot	3	Image 1	7	1000000035	435
203		Spot	3	Image 1	7	1000000036	436
196		Spot	3	Image 1	7	1000000037	437
223		Spot	3	Image 1	7	1000000038	438
194		Spot	3	Image 1	7	1000000039	439
222		Spot	3	Image 1	7	1000000040	440
195		Spot	3	Image 1	7	1000000041	441
194		Spot	3	Image 1	7	1000000042	442
183		Spot	3	Image 1	7	1000000043	443
184		Spot	3	Image 1	7	1000000044	444
175		Spot	3	Image 1	7	1000000045	445
285		Spot	3	Image 1	7	1000000046	446
309		Spot	3	Image 1	7	1000000047	447
349		Spot	3	Image 1	7	1000000048	448
181		Spot	3	Image 1	7	1000000049	449
224		Spot	3	Image 1	7	1000000050	450
212		Spot	3	Image 1	7	1000000051	451
207		Spot	3	Image 1	7	1000000052	452
189		Spot	3	Image 1	7	1000000053	453
196		Spot	3	Image 1	7	1000000054	454
187		Spot	3	Image 1	7	1000000055	455
171		Spot	3	Image 1	7	1000000056	456
181		Spot	3	Image 1	7	1000000057	457
184		Spot	3	Image 1	7	1000000058	459
238		Spot	3	Image 1	7	1000000059	460
201		Spot	3	Image 1	7	1000000060	461
171		Spot	3	Image 1	7	1000000061	462
184		Spot	3	Image 1	7	1000000062	463
194		Spot	3	Image 1	7	1000000063	464
181		Spot	3	Image 1	7	1000000064	465
178		Spot	3	Image 1	8	1000000000	466
172		Spot	3	Image 1	8	1000000002	467
337		Spot	3	Image 1	8	1000000003	468
183		Spot	3	Image 1	8	1000000004	470
275		Spot	3	Image 1	8	1000000005	471
214		Spot	3	Image 1	8	1000000006	472
194		Spot	3	Image 1	8	1000000020	473
196		Spot	3	Image 1	8	1000000007	474
180		Spot	3	Image 1	8	1000000008	475
192		Spot	3	Image 1	8	1000000009	476
197		Spot	3	Image 1	8	1000000065	477
179		Spot	3	Image 1	8	1000000010	478
185		Spot	3	Image 1	8	1000000011	479
205		Spot	3	Image 1	8	1000000012	480
213		Spot	3	Image 1	8	1000000013	481
211		Spot	3	Image 1	8	1000000014	482
258		Spot	3	Image 1	8	1000000015	483
239		Spot	3	Image 1	8	1000000016	484
224		Spot	3	Image 1	8	1000000017	485
191		Spot	3	Image 1	8	1000000018	486
186		Spot	3	Image 1	8	1000000019	487
226		Spot	3	Image 1	8	1000000021	488
201		Spot	3	Image 1	8	1000000022	489
190		Spot	3	Image 1	8	1000000023	490
194		Spot	3	Image 1	8	1000000024	491
201		Spot	3	Image 1	8	1000000025	492
194		Spot	3	Image 1	8	1000000026	493
167		Spot	3	Image 1	8	1000000027	494
197		Spot	3	Image 1	8	1000000028	495
199		Spot	3	Image 1	8	1000000029	496
201		Spot	3	Image 1	8	1000000030	497
221		Spot	3	Image 1	8	1000000031	498
202		Spot	3	Image 1	8	1000000032	499
193		Spot	3	Image 1	8	1000000033	500
197		Spot	3	Image 1	8	1000000034	501
209		Spot	3	Image 1	8	1000000035	502
203		Spot	3	Image 1	8	1000000036	503
190		Spot	3	Image 1	8	1000000037	504
230		Spot	3	Image 1	8	1000000038	505
181		Spot	3	Image 1	8	1000000039	506
204		Spot	3	Image 1	8	1000000040	507
196		Spot	3	Image 1	8	1000000041	508
191		Spot	3	Image 1	8	1000000042	509
189		Spot	3	Image 1	8	1000000043	510
172		Spot	3	Image 1	8	1000000044	511
175		Spot	3	Image 1	8	1000000045	512
257		Spot	3	Image 1	8	1000000046	513
325		Spot	3	Image 1	8	1000000047	514
354		Spot	3	Image 1	8	1000000048	515
178		Spot	3	Image 1	8	1000000049	516
226		Spot	3	Image 1	8	1000000050	517
205		Spot	3	Image 1	8	1000000051	518
228		Spot	3	Image 1	8	1000000052	519
185		Spot	3	Image 1	8	1000000053	520
198		Spot	3	Image 1	8	1000000054	521
198		Spot	3	Image 1	8	1000000055	522
171		Spot	3	Image 1	8	1000000056	523
177		Spot	3	Image 1	8	1000000057	524
196		Spot	3	Image 1	8	1000000058	526
218		Spot	3	Image 1	8	1000000059	527
200		Spot	3	Image 1	8	1000000060	528
163		Spot	3	Image 1	8	1000000061	529
183		Spot	3	Image 1	8	1000000062	530
186		Spot	3	Image 1	8	1000000063	531
192		Spot	3	Image 1	8	1000000064	532
182		Spot	3	Image 1	9	1000000000	533
181		Spot	3	Image 1	9	1000000002	534
189		Spot	3	Image 1	9	1000000004	536
266		Spot	3	Image 1	9	1000000005	537
225		Spot	3	Image 1	9	1000000006	538
205		Spot	3	Image 1	9	1000000020	539
201		Spot	3	Image 1	9	1000000007	540
202		Spot	3	Image 1	9	1000000008	541
213		Spot	3	Image 1	9	1000000009	542
198		Spot	3	Image 1	9	1000000065	543
174		Spot	3	Image 1	9	1000000010	544
178		Spot	3	Image 1	9	1000000011	545
215		Spot	3	Image 1	9	1000000012	546
325		Spot	3	Image 1	9	1000000003	547
205		Spot	3	Image 1	9	1000000013	548
211		Spot	3	Image 1	9	1000000014	549
244		Spot	3	Image 1	9	1000000015	550
238		Spot	3	Image 1	9	1000000016	551
250		Spot	3	Image 1	9	1000000017	552
187		Spot	3	Image 1	9	1000000019	553
193		Spot	3	Image 1	9	1000000018	554
227		Spot	3	Image 1	9	1000000021	555
219		Spot	3	Image 1	9	1000000022	556
190		Spot	3	Image 1	9	1000000023	557
198		Spot	3	Image 1	9	1000000024	558
208		Spot	3	Image 1	9	1000000025	559
201		Spot	3	Image 1	9	1000000026	560
180		Spot	3	Image 1	9	1000000027	561
201		Spot	3	Image 1	9	1000000028	562
218		Spot	3	Image 1	9	1000000029	563
213		Spot	3	Image 1	9	1000000030	564
229		Spot	3	Image 1	9	1000000031	565
211		Spot	3	Image 1	9	1000000032	566
192		Spot	3	Image 1	9	1000000033	567
202		Spot	3	Image 1	9	1000000034	568
212		Spot	3	Image 1	9	1000000035	569
206		Spot	3	Image 1	9	1000000036	570
207		Spot	3	Image 1	9	1000000037	571
219		Spot	3	Image 1	9	1000000038	572
201		Spot	3	Image 1	9	1000000039	573
214		Spot	3	Image 1	9	1000000040	574
199		Spot	3	Image 1	9	1000000041	575
190		Spot	3	Image 1	9	1000000042	576
194		Spot	3	Image 1	9	1000000043	577
176		Spot	3	Image 1	9	1000000044	578
184		Spot	3	Image 1	9	1000000045	579
282		Spot	3	Image 1	9	1000000046	580
340		Spot	3	Image 1	9	1000000047	581
345		Spot	3	Image 1	9	1000000048	582
187		Spot	3	Image 1	9	1000000049	583
232		Spot	3	Image 1	9	1000000050	584
213		Spot	3	Image 1	9	1000000051	585
220		Spot	3	Image 1	9	1000000052	586
204		Spot	3	Image 1	9	1000000053	587
194		Spot	3	Image 1	9	1000000054	588
206		Spot	3	Image 1	9	1000000055	589
182		Spot	3	Image 1	9	1000000056	590
186		Spot	3	Image 1	9	1000000057	592
184		Spot	3	Image 1	9	1000000058	593
229		Spot	3	Image 1	9	1000000059	594
216		Spot	3	Image 1	9	1000000060	595
179		Spot	3	Image 1	9	1000000061	596
197		Spot	3	Image 1	9	1000000062	597
192		Spot	3	Image 1	9	1000000063	598
191		Spot	3	Image 1	9	1000000064	599
190		Spot	3	Image 1	10	1000000000	600
192		Spot	3	Image 1	10	1000000001	601
197		Spot	3	Image 1	10	1000000002	602
197		Spot	3	Image 1	10	1000000004	604
301		Spot	3	Image 1	10	1000000005	605
230		Spot	3	Image 1	10	1000000006	606
211		Spot	3	Image 1	10	1000000020	607
206		Spot	3	Image 1	10	1000000007	608
189		Spot	3	Image 1	10	1000000008	609
208		Spot	3	Image 1	10	1000000009	610
211		Spot	3	Image 1	10	1000000065	611
188		Spot	3	Image 1	10	1000000010	612
213		Spot	3	Image 1	10	1000000012	613
329		Spot	3	Image 1	10	1000000003	614
222		Spot	3	Image 1	10	1000000013	615
221		Spot	3	Image 1	10	1000000014	616
250		Spot	3	Image 1	10	1000000016	617
241		Spot	3	Image 1	10	1000000017	618
213		Spot	3	Image 1	10	1000000018	619
188		Spot	3	Image 1	10	1000000019	620
245		Spot	3	Image 1	10	1000000021	621
214		Spot	3	Image 1	10	1000000022	622
203		Spot	3	Image 1	10	1000000023	623
213		Spot	3	Image 1	10	1000000024	624
201		Spot	3	Image 1	10	1000000025	625
208		Spot	3	Image 1	10	1000000026	626
189		Spot	3	Image 1	10	1000000027	627
204		Spot	3	Image 1	10	1000000028	628
208		Spot	3	Image 1	10	1000000029	629
221		Spot	3	Image 1	10	1000000030	630
220		Spot	3	Image 1	10	1000000031	631
228		Spot	3	Image 1	10	1000000032	632
198		Spot	3	Image 1	10	1000000033	633
204		Spot	3	Image 1	10	1000000034	634
219		Spot	3	Image 1	10	1000000035	635
218		Spot	3	Image 1	10	1000000036	636
206		Spot	3	Image 1	10	1000000037	637
231		Spot	3	Image 1	10	1000000038	638
198		Spot	3	Image 1	10	1000000039	639
230		Spot	3	Image 1	10	1000000040	640
222		Spot	3	Image 1	10	1000000041	641
205		Spot	3	Image 1	10	1000000042	642
199		Spot	3	Image 1	10	1000000043	643
189		Spot	3	Image 1	10	1000000044	644
190		Spot	3	Image 1	10	1000000045	645
270		Spot	3	Image 1	10	1000000046	646
353		Spot	3	Image 1	10	1000000047	647
362		Spot	3	Image 1	10	1000000048	648
196		Spot	3	Image 1	10	1000000049	649
237		Spot	3	Image 1	10	1000000050	650
208		Spot	3	Image 1	10	1000000051	651
216		Spot	3	Image 1	10	1000000052	652
197		Spot	3	Image 1	10	1000000053	653
204		Spot	3	Image 1	10	1000000054	654
210		Spot	3	Image 1	10	1000000055	655
187		Spot	3	Image 1	10	1000000056	656
193		Spot	3	Image 1	10	1000000057	657
190		Spot	3	Image 1	10	1000000058	658
248		Spot	3	Image 1	10	1000000059	660
241		Spot	3	Image 1	10	1000000060	661
174		Spot	3	Image 1	10	1000000061	662
204		Spot	3	Image 1	10	1000000062	663
215		Spot	3	Image 1	10	1000000063	664
202		Spot	3	Image 1	10	1000000064	665
185		Spot	3	Image 1	11	1000000000	666
177		Spot	3	Image 1	11	1000000001	667
182		Spot	3	Image 1	11	1000000002	668
207		Spot	3	Image 1	11	1000000004	670
280		Spot	3	Image 1	11	1000000005	671
252		Spot	3	Image 1	11	1000000006	672
216		Spot	3	Image 1	11	1000000020	673
216		Spot	3	Image 1	11	1000000007	674
205		Spot	3	Image 1	11	1000000008	675
207		Spot	3	Image 1	11	1000000009	676
185		Spot	3	Image 1	11	1000000010	677
204		Spot	3	Image 1	11	1000000011	678
222		Spot	3	Image 1	11	1000000012	679
320		Spot	3	Image 1	11	1000000003	680
225		Spot	3	Image 1	11	1000000013	681
226		Spot	3	Image 1	11	1000000014	682
269		Spot	3	Image 1	11	1000000015	683
245		Spot	3	Image 1	11	1000000016	684
255		Spot	3	Image 1	11	1000000017	685
212		Spot	3	Image 1	11	1000000018	686
201		Spot	3	Image 1	11	1000000019	687
231		Spot	3	Image 1	11	1000000021	688
231		Spot	3	Image 1	11	1000000022	689
197		Spot	3	Image 1	11	1000000023	690
205		Spot	3	Image 1	11	1000000024	691
220		Spot	3	Image 1	11	1000000025	692
207		Spot	3	Image 1	11	1000000026	693
198		Spot	3	Image 1	11	1000000027	694
237		Spot	3	Image 1	11	1000000028	695
217		Spot	3	Image 1	11	1000000029	696
226		Spot	3	Image 1	11	1000000030	697
237		Spot	3	Image 1	11	1000000033	698
223		Spot	3	Image 1	11	1000000032	699
210		Spot	3	Image 1	11	1000000034	700
229		Spot	3	Image 1	11	1000000035	701
227		Spot	3	Image 1	11	1000000036	702
209		Spot	3	Image 1	11	1000000037	703
259		Spot	3	Image 1	11	1000000038	704
207		Spot	3	Image 1	11	1000000039	705
225		Spot	3	Image 1	11	1000000040	706
213		Spot	3	Image 1	11	1000000041	707
215		Spot	3	Image 1	11	1000000042	708
203		Spot	3	Image 1	11	1000000043	709
193		Spot	3	Image 1	11	1000000044	710
188		Spot	3	Image 1	11	1000000045	711
292		Spot	3	Image 1	11	1000000046	712
372		Spot	3	Image 1	11	1000000047	713
324		Spot	3	Image 1	11	1000000048	714
207		Spot	3	Image 1	11	1000000049	715
249		Spot	3	Image 1	11	1000000050	716
215		Spot	3	Image 1	11	1000000051	717
224		Spot	3	Image 1	11	1000000052	718
207		Spot	3	Image 1	11	1000000053	719
209		Spot	3	Image 1	11	1000000054	720
222		Spot	3	Image 1	11	1000000055	721
180		Spot	3	Image 1	11	1000000056	722
203		Spot	3	Image 1	11	1000000057	723
199		Spot	3	Image 1	11	1000000058	724
243		Spot	3	Image 1	11	1000000059	726
218		Spot	3	Image 1	11	1000000060	727
186		Spot	3	Image 1	11	1000000061	728
196		Spot	3	Image 1	11	1000000062	729
205		Spot	3	Image 1	11	1000000063	730
203		Spot	3	Image 1	11	1000000064	731
206		Spot	3	Image 1	12	1000000000	732
190		Spot	3	Image 1	12	1000000001	733
210		Spot	3	Image 1	12	1000000002	734
213		Spot	3	Image 1	12	1000000004	736
311		Spot	3	Image 1	12	1000000005	737
241		Spot	3	Image 1	12	1000000006	738
218		Spot	3	Image 1	12	1000000020	739
209		Spot	3	Image 1	12	1000000007	740
209		Spot	3	Image 1	12	1000000008	741
215		Spot	3	Image 1	12	1000000009	742
203		Spot	3	Image 1	12	1000000010	743
231		Spot	3	Image 1	12	1000000012	744
323		Spot	3	Image 1	12	1000000003	745
228		Spot	3	Image 1	12	1000000013	746
219		Spot	3	Image 1	12	1000000014	747
261		Spot	3	Image 1	12	1000000016	748
230		Spot	3	Image 1	12	1000000017	749
194		Spot	3	Image 1	12	1000000019	750
208		Spot	3	Image 1	12	1000000018	751
234		Spot	3	Image 1	12	1000000021	752
247		Spot	3	Image 1	12	1000000022	753
218		Spot	3	Image 1	12	1000000023	754
211		Spot	3	Image 1	12	1000000024	755
214		Spot	3	Image 1	12	1000000025	756
188		Spot	3	Image 1	12	1000000027	757
209		Spot	3	Image 1	12	1000000028	758
220		Spot	3	Image 1	12	1000000029	759
230		Spot	3	Image 1	12	1000000030	760
231		Spot	3	Image 1	12	1000000031	761
229		Spot	3	Image 1	12	1000000032	762
210		Spot	3	Image 1	12	1000000033	763
216		Spot	3	Image 1	12	1000000034	764
223		Spot	3	Image 1	12	1000000036	765
215		Spot	3	Image 1	12	1000000037	766
244		Spot	3	Image 1	12	1000000038	767
209		Spot	3	Image 1	12	1000000039	768
256		Spot	3	Image 1	12	1000000040	769
203		Spot	3	Image 1	12	1000000041	770
206		Spot	3	Image 1	12	1000000042	771
200		Spot	3	Image 1	12	1000000043	772
191		Spot	3	Image 1	12	1000000044	773
203		Spot	3	Image 1	12	1000000045	774
313		Spot	3	Image 1	12	1000000046	775
341		Spot	3	Image 1	12	1000000047	776
376		Spot	3	Image 1	12	1000000048	777
259		Spot	3	Image 1	12	1000000050	778
232		Spot	3	Image 1	12	1000000051	779
234		Spot	3	Image 1	12	1000000052	780
209		Spot	3	Image 1	12	1000000053	781
211		Spot	3	Image 1	12	1000000054	782
212		Spot	3	Image 1	12	1000000055	783
187		Spot	3	Image 1	12	1000000056	784
215		Spot	3	Image 1	12	1000000057	785
211		Spot	3	Image 1	12	1000000058	786
268		Spot	3	Image 1	12	1000000059	788
219		Spot	3	Image 1	12	1000000060	789
179		Spot	3	Image 1	12	1000000061	790
198		Spot	3	Image 1	12	1000000062	791
213		Spot	3	Image 1	12	1000000063	792
208		Spot	3	Image 1	12	1000000064	793
196		Spot	3	Image 1	13	1000000000	794
184		Spot	3	Image 1	13	1000000002	795
204		Spot	3	Image 1	13	1000000004	797
314		Spot	3	Image 1	13	1000000005	798
239		Spot	3	Image 1	13	1000000006	799
215		Spot	3	Image 1	13	1000000020	800
207		Spot	3	Image 1	13	1000000007	801
206		Spot	3	Image 1	13	1000000008	802
217		Spot	3	Image 1	13	1000000009	803
214		Spot	3	Image 1	13	1000000065	804
183		Spot	3	Image 1	13	1000000010	805
278		Spot	3	Image 1	13	1000000012	806
315		Spot	3	Image 1	13	1000000003	807
216		Spot	3	Image 1	13	1000000013	808
220		Spot	3	Image 1	13	1000000014	809
247		Spot	3	Image 1	13	1000000016	810
230		Spot	3	Image 1	13	1000000017	811
211		Spot	3	Image 1	13	1000000019	812
211		Spot	3	Image 1	13	1000000018	813
247		Spot	3	Image 1	13	1000000021	814
229		Spot	3	Image 1	13	1000000022	815
205		Spot	3	Image 1	13	1000000023	816
210		Spot	3	Image 1	13	1000000024	817
216		Spot	3	Image 1	13	1000000025	818
189		Spot	3	Image 1	13	1000000027	819
222		Spot	3	Image 1	13	1000000028	820
215		Spot	3	Image 1	13	1000000029	821
222		Spot	3	Image 1	13	1000000030	822
227		Spot	3	Image 1	13	1000000066	823
224		Spot	3	Image 1	13	1000000032	824
205		Spot	3	Image 1	13	1000000033	825
215		Spot	3	Image 1	13	1000000034	826
229		Spot	3	Image 1	13	1000000035	827
217		Spot	3	Image 1	13	1000000036	828
201		Spot	3	Image 1	13	1000000037	829
248		Spot	3	Image 1	13	1000000038	830
195		Spot	3	Image 1	13	1000000039	831
236		Spot	3	Image 1	13	1000000040	832
208		Spot	3	Image 1	13	1000000041	833
205		Spot	3	Image 1	13	1000000042	834
198		Spot	3	Image 1	13	1000000043	835
184		Spot	3	Image 1	13	1000000044	836
198		Spot	3	Image 1	13	1000000045	837
287		Spot	3	Image 1	13	1000000046	838
328		Spot	3	Image 1	13	1000000047	839
381		Spot	3	Image 1	13	1000000048	840
244		Spot	3	Image 1	13	1000000050	841
225		Spot	3	Image 1	13	1000000051	842
242		Spot	3	Image 1	13	1000000052	843
197		Spot	3	Image 1	13	1000000053	844
229		Spot	3	Image 1	13	1000000054	845
202		Spot	3	Image 1	13	1000000055	846
220		Spot	3	Image 1	13	1000000056	847
195		Spot	3	Image 1	13	1000000057	848
202		Spot	3	Image 1	13	1000000058	850
234		Spot	3	Image 1	13	1000000059	851
223		Spot	3	Image 1	13	1000000060	852
186		Spot	3	Image 1	13	1000000061	853
194		Spot	3	Image 1	13	1000000062	854
197		Spot	3	Image 1	13	1000000063	855
199		Spot	3	Image 1	13	1000000064	856
191		Spot	3	Image 1	14	1000000000	857
179		Spot	3	Image 1	14	1000000001	858
195		Spot	3	Image 1	14	1000000002	859
321		Spot	3	Image 1	14	1000000003	860
189		Spot	3	Image 1	14	1000000004	862
295		Spot	3	Image 1	14	1000000005	863
241		Spot	3	Image 1	14	1000000006	864
216		Spot	3	Image 1	14	1000000020	865
200		Spot	3	Image 1	14	1000000007	866
189		Spot	3	Image 1	14	1000000008	867
224		Spot	3	Image 1	14	1000000009	868
214		Spot	3	Image 1	14	1000000065	869
185		Spot	3	Image 1	14	1000000010	870
187		Spot	3	Image 1	14	1000000011	871
217		Spot	3	Image 1	14	1000000012	872
210		Spot	3	Image 1	14	1000000013	873
217		Spot	3	Image 1	14	1000000014	874
266		Spot	3	Image 1	14	1000000015	875
241		Spot	3	Image 1	14	1000000016	876
245		Spot	3	Image 1	14	1000000017	877
188		Spot	3	Image 1	14	1000000019	878
200		Spot	3	Image 1	14	1000000018	879
244		Spot	3	Image 1	14	1000000021	880
226		Spot	3	Image 1	14	1000000022	881
197		Spot	3	Image 1	14	1000000023	882
198		Spot	3	Image 1	14	1000000024	883
210		Spot	3	Image 1	14	1000000025	884
212		Spot	3	Image 1	14	1000000026	885
176		Spot	3	Image 1	14	1000000027	886
208		Spot	3	Image 1	14	1000000028	887
231		Spot	3	Image 1	14	1000000029	888
209		Spot	3	Image 1	14	1000000030	889
220		Spot	3	Image 1	14	1000000066	890
238		Spot	3	Image 1	14	1000000031	891
211		Spot	3	Image 1	14	1000000032	892
203		Spot	3	Image 1	14	1000000033	893
206		Spot	3	Image 1	14	1000000034	894
212		Spot	3	Image 1	14	1000000035	895
219		Spot	3	Image 1	14	1000000036	896
202		Spot	3	Image 1	14	1000000037	897
233		Spot	3	Image 1	14	1000000038	898
194		Spot	3	Image 1	14	1000000039	899
228		Spot	3	Image 1	14	1000000040	900
209		Spot	3	Image 1	14	1000000041	901
197		Spot	3	Image 1	14	1000000042	902
187		Spot	3	Image 1	14	1000000043	903
199		Spot	3	Image 1	14	1000000044	904
184		Spot	3	Image 1	14	1000000045	905
273		Spot	3	Image 1	14	1000000046	906
353		Spot	3	Image 1	14	1000000047	907
342		Spot	3	Image 1	14	1000000048	908
188		Spot	3	Image 1	14	1000000049	909
238		Spot	3	Image 1	14	1000000050	910
209		Spot	3	Image 1	14	1000000051	911
230		Spot	3	Image 1	14	1000000052	912
201		Spot	3	Image 1	14	1000000053	913
208		Spot	3	Image 1	14	1000000054	914
211		Spot	3	Image 1	14	1000000055	915
176		Spot	3	Image 1	14	1000000056	916
193		Spot	3	Image 1	14	1000000057	917
185		Spot	3	Image 1	14	1000000058	919
258		Spot	3	Image 1	14	1000000059	920
234		Spot	3	Image 1	14	1000000060	921
170		Spot	3	Image 1	14	1000000061	922
185		Spot	3	Image 1	14	1000000062	923
202		Spot	3	Image 1	14	1000000063	924
202		Spot	3	Image 1	14	1000000064	925
176		Spot	3	Image 1	15	1000000000	926
177		Spot	3	Image 1	15	1000000001	927
176		Spot	3	Image 1	15	1000000002	928
184		Spot	3	Image 1	15	1000000004	930
289		Spot	3	Image 1	15	1000000005	931
216		Spot	3	Image 1	15	1000000006	932
206		Spot	3	Image 1	15	1000000020	933
192		Spot	3	Image 1	15	1000000007	934
197		Spot	3	Image 1	15	1000000008	935
198		Spot	3	Image 1	15	1000000009	936
182		Spot	3	Image 1	15	1000000010	937
190		Spot	3	Image 1	15	1000000011	938
204		Spot	3	Image 1	15	1000000012	939
290		Spot	3	Image 1	15	1000000003	940
204		Spot	3	Image 1	15	1000000013	941
208		Spot	3	Image 1	15	1000000014	942
243		Spot	3	Image 1	15	1000000015	943
250		Spot	3	Image 1	15	1000000016	944
203		Spot	3	Image 1	15	1000000017	945
191		Spot	3	Image 1	15	1000000018	946
183		Spot	3	Image 1	15	1000000019	947
237		Spot	3	Image 1	15	1000000021	948
212		Spot	3	Image 1	15	1000000022	949
217		Spot	3	Image 1	15	1000000023	950
196		Spot	3	Image 1	15	1000000024	951
217		Spot	3	Image 1	15	1000000025	952
197		Spot	3	Image 1	15	1000000026	953
178		Spot	3	Image 1	15	1000000027	954
201		Spot	3	Image 1	15	1000000028	955
201		Spot	3	Image 1	15	1000000029	956
218		Spot	3	Image 1	15	1000000066	957
209		Spot	3	Image 1	15	1000000030	958
210		Spot	3	Image 1	15	1000000032	959
191		Spot	3	Image 1	15	1000000033	960
210		Spot	3	Image 1	15	1000000034	961
218		Spot	3	Image 1	15	1000000035	962
230		Spot	3	Image 1	15	1000000036	963
194		Spot	3	Image 1	15	1000000037	964
225		Spot	3	Image 1	15	1000000038	965
198		Spot	3	Image 1	15	1000000039	966
221		Spot	3	Image 1	15	1000000040	967
198		Spot	3	Image 1	15	1000000041	968
209		Spot	3	Image 1	15	1000000042	969
185		Spot	3	Image 1	15	1000000043	970
188		Spot	3	Image 1	15	1000000049	971
173		Spot	3	Image 1	15	1000000044	972
187		Spot	3	Image 1	15	1000000045	973
268		Spot	3	Image 1	15	1000000046	974
357		Spot	3	Image 1	15	1000000047	975
346		Spot	3	Image 1	15	1000000048	976
224		Spot	3	Image 1	15	1000000050	977
227		Spot	3	Image 1	15	1000000051	978
221		Spot	3	Image 1	15	1000000052	979
193		Spot	3	Image 1	15	1000000053	980
199		Spot	3	Image 1	15	1000000054	981
191		Spot	3	Image 1	15	1000000055	982
170		Spot	3	Image 1	15	1000000056	983
185		Spot	3	Image 1	15	1000000057	984
190		Spot	3	Image 1	15	1000000058	985
237		Spot	3	Image 1	15	1000000059	987
209		Spot	3	Image 1	15	1000000060	988
169		Spot	3	Image 1	15	1000000061	989
178		Spot	3	Image 1	15	1000000062	990
191		Spot	3	Image 1	15	1000000063	991
189		Spot	3	Image 1	15	1000000064	992
183		Spot	3	Image 1	16	1000000000	993
173		Spot	3	Image 1	16	1000000001	994
188		Spot	3	Image 1	16	1000000002	995
184		Spot	3	Image 1	16	1000000004	997
312		Spot	3	Image 1	16	1000000005	998
234		Spot	3	Image 1	16	1000000006	999
206		Spot	3	Image 1	16	1000000020	1000
197		Spot	3	Image 1	16	1000000007	1001
205		Spot	3	Image 1	16	1000000008	1002
208		Spot	3	Image 1	16	1000000009	1003
177		Spot	3	Image 1	16	1000000010	1004
214		Spot	3	Image 1	16	1000000012	1005
305		Spot	3	Image 1	16	1000000003	1006
224		Spot	3	Image 1	16	1000000013	1007
215		Spot	3	Image 1	16	1000000014	1008
245		Spot	3	Image 1	16	1000000015	1009
245		Spot	3	Image 1	16	1000000016	1010
220		Spot	3	Image 1	16	1000000017	1011
189		Spot	3	Image 1	16	1000000019	1012
191		Spot	3	Image 1	16	1000000018	1013
217		Spot	3	Image 1	16	1000000021	1014
221		Spot	3	Image 1	16	1000000022	1015
194		Spot	3	Image 1	16	1000000023	1016
207		Spot	3	Image 1	16	1000000024	1017
212		Spot	3	Image 1	16	1000000025	1018
207		Spot	3	Image 1	16	1000000026	1019
184		Spot	3	Image 1	16	1000000027	1020
223		Spot	3	Image 1	16	1000000028	1021
199		Spot	3	Image 1	16	1000000029	1022
210		Spot	3	Image 1	16	1000000066	1023
210		Spot	3	Image 1	16	1000000030	1024
218		Spot	3	Image 1	16	1000000031	1025
208		Spot	3	Image 1	16	1000000032	1026
207		Spot	3	Image 1	16	1000000033	1027
213		Spot	3	Image 1	16	1000000034	1028
211		Spot	3	Image 1	16	1000000035	1029
228		Spot	3	Image 1	16	1000000036	1030
200		Spot	3	Image 1	16	1000000037	1031
224		Spot	3	Image 1	16	1000000038	1032
204		Spot	3	Image 1	16	1000000039	1033
211		Spot	3	Image 1	16	1000000040	1034
213		Spot	3	Image 1	16	1000000041	1035
209		Spot	3	Image 1	16	1000000042	1036
198		Spot	3	Image 1	16	1000000043	1037
180		Spot	3	Image 1	16	1000000044	1038
181		Spot	3	Image 1	16	1000000045	1039
261		Spot	3	Image 1	16	1000000046	1040
372		Spot	3	Image 1	16	1000000047	1041
355		Spot	3	Image 1	16	1000000048	1042
230		Spot	3	Image 1	16	1000000050	1043
215		Spot	3	Image 1	16	1000000051	1044
222		Spot	3	Image 1	16	1000000052	1045
194		Spot	3	Image 1	16	1000000053	1046
198		Spot	3	Image 1	16	1000000054	1047
201		Spot	3	Image 1	16	1000000055	1048
176		Spot	3	Image 1	16	1000000056	1049
183		Spot	3	Image 1	16	1000000057	1050
185		Spot	3	Image 1	16	1000000058	1052
234		Spot	3	Image 1	16	1000000059	1053
207		Spot	3	Image 1	16	1000000060	1054
174		Spot	3	Image 1	16	1000000061	1055
192		Spot	3	Image 1	16	1000000062	1056
193		Spot	3	Image 1	16	1000000063	1057
192		Spot	3	Image 1	16	1000000064	1058
185		Spot	3	Image 1	17	1000000000	1059
177		Spot	3	Image 1	17	1000000001	1060
181		Spot	3	Image 1	17	1000000002	1061
182		Spot	3	Image 1	17	1000000004	1063
300		Spot	3	Image 1	17	1000000005	1064
231		Spot	3	Image 1	17	1000000006	1065
202		Spot	3	Image 1	17	1000000020	1066
212		Spot	3	Image 1	17	1000000007	1067
190		Spot	3	Image 1	17	1000000008	1068
197		Spot	3	Image 1	17	1000000009	1069
185		Spot	3	Image 1	17	1000000010	1070
209		Spot	3	Image 1	17	1000000012	1071
314		Spot	3	Image 1	17	1000000003	1072
217		Spot	3	Image 1	17	1000000013	1073
209		Spot	3	Image 1	17	1000000014	1074
257		Spot	3	Image 1	17	1000000015	1075
246		Spot	3	Image 1	17	1000000016	1076
222		Spot	3	Image 1	17	1000000017	1077
186		Spot	3	Image 1	17	1000000019	1078
197		Spot	3	Image 1	17	1000000018	1079
216		Spot	3	Image 1	17	1000000021	1080
211		Spot	3	Image 1	17	1000000022	1081
200		Spot	3	Image 1	17	1000000023	1082
199		Spot	3	Image 1	17	1000000024	1083
207		Spot	3	Image 1	17	1000000025	1084
216		Spot	3	Image 1	17	1000000026	1085
171		Spot	3	Image 1	17	1000000027	1086
199		Spot	3	Image 1	17	1000000028	1087
203		Spot	3	Image 1	17	1000000029	1088
218		Spot	3	Image 1	17	1000000066	1089
205		Spot	3	Image 1	17	1000000030	1090
219		Spot	3	Image 1	17	1000000031	1091
208		Spot	3	Image 1	17	1000000032	1092
191		Spot	3	Image 1	17	1000000033	1093
204		Spot	3	Image 1	17	1000000034	1094
216		Spot	3	Image 1	17	1000000035	1095
217		Spot	3	Image 1	17	1000000036	1096
197		Spot	3	Image 1	17	1000000037	1097
222		Spot	3	Image 1	17	1000000038	1098
195		Spot	3	Image 1	17	1000000039	1099
215		Spot	3	Image 1	17	1000000040	1100
206		Spot	3	Image 1	17	1000000041	1101
207		Spot	3	Image 1	17	1000000042	1102
189		Spot	3	Image 1	17	1000000043	1103
187		Spot	3	Image 1	17	1000000049	1104
176		Spot	3	Image 1	17	1000000044	1105
180		Spot	3	Image 1	17	1000000045	1106
268		Spot	3	Image 1	17	1000000046	1107
342		Spot	3	Image 1	17	1000000047	1108
336		Spot	3	Image 1	17	1000000048	1109
229		Spot	3	Image 1	17	1000000050	1110
215		Spot	3	Image 1	17	1000000051	1111
209		Spot	3	Image 1	17	1000000052	1112
184		Spot	3	Image 1	17	1000000053	1113
195		Spot	3	Image 1	17	1000000054	1114
195		Spot	3	Image 1	17	1000000055	1115
173		Spot	3	Image 1	17	1000000056	1116
186		Spot	3	Image 1	17	1000000057	1117
183		Spot	3	Image 1	17	1000000058	1119
237		Spot	3	Image 1	17	1000000059	1120
207		Spot	3	Image 1	17	1000000060	1121
166		Spot	3	Image 1	17	1000000061	1122
180		Spot	3	Image 1	17	1000000062	1123
198		Spot	3	Image 1	17	1000000063	1124
186		Spot	3	Image 1	17	1000000064	1125
184		Spot	3	Image 1	18	1000000000	1126
179		Spot	3	Image 1	18	1000000001	1127
178		Spot	3	Image 1	18	1000000002	1128
309		Spot	3	Image 1	18	1000000003	1129
190		Spot	3	Image 1	18	1000000004	1131
304		Spot	3	Image 1	18	1000000005	1132
222		Spot	3	Image 1	18	1000000006	1133
211		Spot	3	Image 1	18	1000000020	1134
200		Spot	3	Image 1	18	1000000007	1135
197		Spot	3	Image 1	18	1000000008	1136
203		Spot	3	Image 1	18	1000000009	1137
200		Spot	3	Image 1	18	1000000067	1138
178		Spot	3	Image 1	18	1000000010	1139
201		Spot	3	Image 1	18	1000000012	1140
213		Spot	3	Image 1	18	1000000013	1141
213		Spot	3	Image 1	18	1000000014	1142
238		Spot	3	Image 1	18	1000000015	1143
248		Spot	3	Image 1	18	1000000016	1144
228		Spot	3	Image 1	18	1000000017	1145
192		Spot	3	Image 1	18	1000000019	1146
195		Spot	3	Image 1	18	1000000018	1147
239		Spot	3	Image 1	18	1000000021	1148
226		Spot	3	Image 1	18	1000000022	1149
189		Spot	3	Image 1	18	1000000023	1150
200		Spot	3	Image 1	18	1000000024	1151
207		Spot	3	Image 1	18	1000000025	1152
204		Spot	3	Image 1	18	1000000026	1153
191		Spot	3	Image 1	18	1000000027	1154
207		Spot	3	Image 1	18	1000000028	1155
198		Spot	3	Image 1	18	1000000029	1156
210		Spot	3	Image 1	18	1000000066	1157
218		Spot	3	Image 1	18	1000000030	1158
213		Spot	3	Image 1	18	1000000031	1159
208		Spot	3	Image 1	18	1000000032	1160
193		Spot	3	Image 1	18	1000000033	1161
212		Spot	3	Image 1	18	1000000034	1162
203		Spot	3	Image 1	18	1000000035	1163
212		Spot	3	Image 1	18	1000000036	1164
193		Spot	3	Image 1	18	1000000037	1165
235		Spot	3	Image 1	18	1000000038	1166
198		Spot	3	Image 1	18	1000000039	1167
211		Spot	3	Image 1	18	1000000040	1168
202		Spot	3	Image 1	18	1000000041	1169
210		Spot	3	Image 1	18	1000000042	1170
181		Spot	3	Image 1	18	1000000043	1171
171		Spot	3	Image 1	18	1000000044	1172
181		Spot	3	Image 1	18	1000000045	1173
287		Spot	3	Image 1	18	1000000046	1174
337		Spot	3	Image 1	18	1000000047	1175
323		Spot	3	Image 1	18	1000000048	1176
237		Spot	3	Image 1	18	1000000050	1177
219		Spot	3	Image 1	18	1000000051	1178
218		Spot	3	Image 1	18	1000000052	1179
191		Spot	3	Image 1	18	1000000053	1180
200		Spot	3	Image 1	18	1000000054	1181
194		Spot	3	Image 1	18	1000000055	1182
174		Spot	3	Image 1	18	1000000056	1183
180		Spot	3	Image 1	18	1000000057	1184
188		Spot	3	Image 1	18	1000000058	1186
236		Spot	3	Image 1	18	1000000059	1187
204		Spot	3	Image 1	18	1000000060	1188
170		Spot	3	Image 1	18	1000000061	1189
185		Spot	3	Image 1	18	1000000062	1190
186		Spot	3	Image 1	18	1000000063	1191
206		Spot	3	Image 1	18	1000000064	1192
188		Spot	3	Image 1	19	1000000000	1193
196		Spot	3	Image 1	19	1000000002	1194
289		Spot	3	Image 1	19	1000000003	1195
190		Spot	3	Image 1	19	1000000004	1197
298		Spot	3	Image 1	19	1000000005	1198
220		Spot	3	Image 1	19	1000000006	1199
212		Spot	3	Image 1	19	1000000020	1200
197		Spot	3	Image 1	19	1000000007	1201
185		Spot	3	Image 1	19	1000000008	1202
202		Spot	3	Image 1	19	1000000009	1203
181		Spot	3	Image 1	19	1000000068	1204
207		Spot	3	Image 1	19	1000000067	1205
188		Spot	3	Image 1	19	1000000010	1206
205		Spot	3	Image 1	19	1000000012	1207
212		Spot	3	Image 1	19	1000000013	1208
210		Spot	3	Image 1	19	1000000014	1209
252		Spot	3	Image 1	19	1000000015	1210
248		Spot	3	Image 1	19	1000000016	1211
228		Spot	3	Image 1	19	1000000017	1212
196		Spot	3	Image 1	19	1000000018	1213
193		Spot	3	Image 1	19	1000000019	1214
231		Spot	3	Image 1	19	1000000021	1215
233		Spot	3	Image 1	19	1000000022	1216
203		Spot	3	Image 1	19	1000000023	1217
204		Spot	3	Image 1	19	1000000024	1218
210		Spot	3	Image 1	19	1000000025	1219
199		Spot	3	Image 1	19	1000000026	1220
179		Spot	3	Image 1	19	1000000027	1221
203		Spot	3	Image 1	19	1000000028	1222
195		Spot	3	Image 1	19	1000000029	1223
209		Spot	3	Image 1	19	1000000030	1224
207		Spot	3	Image 1	19	1000000066	1225
224		Spot	3	Image 1	19	1000000031	1226
211		Spot	3	Image 1	19	1000000032	1227
199		Spot	3	Image 1	19	1000000033	1228
199		Spot	3	Image 1	19	1000000034	1229
222		Spot	3	Image 1	19	1000000035	1230
213		Spot	3	Image 1	19	1000000036	1231
195		Spot	3	Image 1	19	1000000037	1232
226		Spot	3	Image 1	19	1000000038	1233
197		Spot	3	Image 1	19	1000000039	1234
229		Spot	3	Image 1	19	1000000040	1235
201		Spot	3	Image 1	19	1000000041	1236
198		Spot	3	Image 1	19	1000000042	1237
191		Spot	3	Image 1	19	1000000043	1238
179		Spot	3	Image 1	19	1000000044	1239
181		Spot	3	Image 1	19	1000000045	1240
275		Spot	3	Image 1	19	1000000046	1241
360		Spot	3	Image 1	19	1000000047	1242
326		Spot	3	Image 1	19	1000000048	1243
227		Spot	3	Image 1	19	1000000050	1244
212		Spot	3	Image 1	19	1000000051	1245
214		Spot	3	Image 1	19	1000000052	1246
199		Spot	3	Image 1	19	1000000053	1247
197		Spot	3	Image 1	19	1000000054	1248
200		Spot	3	Image 1	19	1000000055	1249
174		Spot	3	Image 1	19	1000000056	1250
180		Spot	3	Image 1	19	1000000057	1251
183		Spot	3	Image 1	19	1000000058	1252
232		Spot	3	Image 1	19	1000000059	1254
211		Spot	3	Image 1	19	1000000060	1255
167		Spot	3	Image 1	19	1000000061	1256
190		Spot	3	Image 1	19	1000000062	1257
192		Spot	3	Image 1	19	1000000063	1258
185		Spot	3	Image 1	19	1000000064	1259
183		Spot	3	Image 1	20	1000000000	1260
199		Spot	3	Image 1	20	1000000001	1261
183		Spot	3	Image 1	20	1000000002	1262
313		Spot	3	Image 1	20	1000000003	1263
197		Spot	3	Image 1	20	1000000004	1265
301		Spot	3	Image 1	20	1000000005	1266
227		Spot	3	Image 1	20	1000000006	1267
200		Spot	3	Image 1	20	1000000020	1268
198		Spot	3	Image 1	20	1000000007	1269
187		Spot	3	Image 1	20	1000000008	1270
211		Spot	3	Image 1	20	1000000009	1271
192		Spot	3	Image 1	20	1000000068	1272
213		Spot	3	Image 1	20	1000000067	1273
195		Spot	3	Image 1	20	1000000010	1274
215		Spot	3	Image 1	20	1000000012	1275
209		Spot	3	Image 1	20	1000000013	1276
216		Spot	3	Image 1	20	1000000014	1277
237		Spot	3	Image 1	20	1000000015	1278
242		Spot	3	Image 1	20	1000000016	1279
237		Spot	3	Image 1	20	1000000017	1280
188		Spot	3	Image 1	20	1000000019	1281
199		Spot	3	Image 1	20	1000000018	1282
220		Spot	3	Image 1	20	1000000021	1283
217		Spot	3	Image 1	20	1000000022	1284
194		Spot	3	Image 1	20	1000000023	1285
202		Spot	3	Image 1	20	1000000024	1286
202		Spot	3	Image 1	20	1000000025	1287
185		Spot	3	Image 1	20	1000000027	1288
204		Spot	3	Image 1	20	1000000028	1289
211		Spot	3	Image 1	20	1000000029	1290
209		Spot	3	Image 1	20	1000000066	1291
209		Spot	3	Image 1	20	1000000030	1292
226		Spot	3	Image 1	20	1000000031	1293
213		Spot	3	Image 1	20	1000000032	1294
208		Spot	3	Image 1	20	1000000033	1295
219		Spot	3	Image 1	20	1000000034	1296
210		Spot	3	Image 1	20	1000000035	1297
214		Spot	3	Image 1	20	1000000036	1298
210		Spot	3	Image 1	20	1000000037	1299
230		Spot	3	Image 1	20	1000000038	1300
196		Spot	3	Image 1	20	1000000039	1301
232		Spot	3	Image 1	20	1000000040	1302
208		Spot	3	Image 1	20	1000000041	1303
205		Spot	3	Image 1	20	1000000042	1304
193		Spot	3	Image 1	20	1000000043	1305
187		Spot	3	Image 1	20	1000000049	1306
182		Spot	3	Image 1	20	1000000044	1307
184		Spot	3	Image 1	20	1000000045	1308
296		Spot	3	Image 1	20	1000000046	1309
363		Spot	3	Image 1	20	1000000047	1310
322		Spot	3	Image 1	20	1000000048	1311
226		Spot	3	Image 1	20	1000000050	1312
208		Spot	3	Image 1	20	1000000051	1313
210		Spot	3	Image 1	20	1000000052	1314
195		Spot	3	Image 1	20	1000000053	1315
202		Spot	3	Image 1	20	1000000054	1316
214		Spot	3	Image 1	20	1000000055	1317
181		Spot	3	Image 1	20	1000000056	1318
190		Spot	3	Image 1	20	1000000057	1319
190		Spot	3	Image 1	20	1000000058	1320
238		Spot	3	Image 1	20	1000000059	1322
209		Spot	3	Image 1	20	1000000060	1323
176		Spot	3	Image 1	20	1000000061	1324
187		Spot	3	Image 1	20	1000000062	1325
195		Spot	3	Image 1	20	1000000063	1326
204		Spot	3	Image 1	20	1000000064	1327
190		Spot	3	Image 1	21	1000000001	1328
179		Spot	3	Image 1	21	1000000002	1329
315		Spot	3	Image 1	21	1000000003	1330
189		Spot	3	Image 1	21	1000000004	1332
303		Spot	3	Image 1	21	1000000005	1333
229		Spot	3	Image 1	21	1000000006	1334
230		Spot	3	Image 1	21	1000000020	1335
200		Spot	3	Image 1	21	1000000007	1336
191		Spot	3	Image 1	21	1000000008	1337
208		Spot	3	Image 1	21	1000000009	1338
205		Spot	3	Image 1	21	1000000068	1339
209		Spot	3	Image 1	21	1000000067	1340
188		Spot	3	Image 1	21	1000000010	1341
220		Spot	3	Image 1	21	1000000012	1342
220		Spot	3	Image 1	21	1000000013	1343
222		Spot	3	Image 1	21	1000000014	1344
244		Spot	3	Image 1	21	1000000015	1345
263		Spot	3	Image 1	21	1000000016	1346
237		Spot	3	Image 1	21	1000000017	1347
197		Spot	3	Image 1	21	1000000018	1348
190		Spot	3	Image 1	21	1000000019	1349
232		Spot	3	Image 1	21	1000000021	1350
221		Spot	3	Image 1	21	1000000022	1351
193		Spot	3	Image 1	21	1000000023	1352
193		Spot	3	Image 1	21	1000000024	1353
213		Spot	3	Image 1	21	1000000025	1354
199		Spot	3	Image 1	21	1000000026	1355
186		Spot	3	Image 1	21	1000000027	1356
230		Spot	3	Image 1	21	1000000028	1357
226		Spot	3	Image 1	21	1000000029	1358
214		Spot	3	Image 1	21	1000000066	1359
213		Spot	3	Image 1	21	1000000030	1360
223		Spot	3	Image 1	21	1000000031	1361
220		Spot	3	Image 1	21	1000000032	1362
199		Spot	3	Image 1	21	1000000033	1363
211		Spot	3	Image 1	21	1000000034	1364
216		Spot	3	Image 1	21	1000000035	1365
221		Spot	3	Image 1	21	1000000036	1366
203		Spot	3	Image 1	21	1000000037	1367
240		Spot	3	Image 1	21	1000000038	1368
209		Spot	3	Image 1	21	1000000039	1369
228		Spot	3	Image 1	21	1000000040	1370
203		Spot	3	Image 1	21	1000000041	1371
200		Spot	3	Image 1	21	1000000042	1372
200		Spot	3	Image 1	21	1000000043	1373
198		Spot	3	Image 1	21	1000000044	1374
186		Spot	3	Image 1	21	1000000045	1375
272		Spot	3	Image 1	21	1000000046	1376
392		Spot	3	Image 1	21	1000000047	1377
344		Spot	3	Image 1	21	1000000048	1378
191		Spot	3	Image 1	21	1000000049	1379
233		Spot	3	Image 1	21	1000000050	1380
216		Spot	3	Image 1	21	1000000051	1381
222		Spot	3	Image 1	21	1000000052	1382
194		Spot	3	Image 1	21	1000000053	1383
203		Spot	3	Image 1	21	1000000054	1384
198		Spot	3	Image 1	21	1000000055	1385
182		Spot	3	Image 1	21	1000000056	1386
189		Spot	3	Image 1	21	1000000057	1387
187		Spot	3	Image 1	21	1000000058	1389
246		Spot	3	Image 1	21	1000000059	1390
218		Spot	3	Image 1	21	1000000060	1391
173		Spot	3	Image 1	21	1000000061	1392
186		Spot	3	Image 1	21	1000000062	1393
198		Spot	3	Image 1	21	1000000063	1394
197		Spot	3	Image 1	21	1000000064	1395
172		Spot	3	Image 1	22	1000000001	1396
178		Spot	3	Image 1	22	1000000002	1397
304		Spot	3	Image 1	22	1000000003	1398
184		Spot	3	Image 1	22	1000000004	1400
291		Spot	3	Image 1	22	1000000005	1401
240		Spot	3	Image 1	22	1000000006	1402
210		Spot	3	Image 1	22	1000000020	1403
202		Spot	3	Image 1	22	1000000007	1404
191		Spot	3	Image 1	22	1000000008	1405
203		Spot	3	Image 1	22	1000000009	1406
188		Spot	3	Image 1	22	1000000068	1407
189		Spot	3	Image 1	22	1000000010	1408
212		Spot	3	Image 1	22	1000000012	1409
220		Spot	3	Image 1	22	1000000013	1410
211		Spot	3	Image 1	22	1000000014	1411
247		Spot	3	Image 1	22	1000000015	1412
245		Spot	3	Image 1	22	1000000016	1413
224		Spot	3	Image 1	22	1000000017	1414
201		Spot	3	Image 1	22	1000000018	1415
189		Spot	3	Image 1	22	1000000019	1416
224		Spot	3	Image 1	22	1000000021	1417
222		Spot	3	Image 1	22	1000000022	1418
192		Spot	3	Image 1	22	1000000023	1419
200		Spot	3	Image 1	22	1000000024	1420
202		Spot	3	Image 1	22	1000000025	1421
198		Spot	3	Image 1	22	1000000026	1422
190		Spot	3	Image 1	22	1000000027	1423
207		Spot	3	Image 1	22	1000000028	1424
205		Spot	3	Image 1	22	1000000029	1425
210		Spot	3	Image 1	22	1000000030	1426
204		Spot	3	Image 1	22	1000000066	1427
241		Spot	3	Image 1	22	1000000031	1428
210		Spot	3	Image 1	22	1000000032	1429
197		Spot	3	Image 1	22	1000000033	1430
212		Spot	3	Image 1	22	1000000034	1431
210		Spot	3	Image 1	22	1000000035	1432
217		Spot	3	Image 1	22	1000000036	1433
197		Spot	3	Image 1	22	1000000037	1434
229		Spot	3	Image 1	22	1000000038	1435
195		Spot	3	Image 1	22	1000000039	1436
243		Spot	3	Image 1	22	1000000040	1437
204		Spot	3	Image 1	22	1000000041	1438
197		Spot	3	Image 1	22	1000000042	1439
184		Spot	3	Image 1	22	1000000043	1440
187		Spot	3	Image 1	22	1000000044	1441
270		Spot	3	Image 1	22	1000000046	1442
356		Spot	3	Image 1	22	1000000047	1443
315		Spot	3	Image 1	22	1000000048	1444
192		Spot	3	Image 1	22	1000000049	1445
231		Spot	3	Image 1	22	1000000050	1446
212		Spot	3	Image 1	22	1000000051	1447
224		Spot	3	Image 1	22	1000000052	1448
197		Spot	3	Image 1	22	1000000053	1449
202		Spot	3	Image 1	22	1000000054	1450
200		Spot	3	Image 1	22	1000000055	1451
176		Spot	3	Image 1	22	1000000056	1452
187		Spot	3	Image 1	22	1000000057	1454
202		Spot	3	Image 1	22	1000000058	1455
237		Spot	3	Image 1	22	1000000059	1456
214		Spot	3	Image 1	22	1000000060	1457
171		Spot	3	Image 1	22	1000000061	1458
188		Spot	3	Image 1	22	1000000062	1459
208		Spot	3	Image 1	22	1000000063	1460
187		Spot	3	Image 1	22	1000000069	1461
201		Spot	3	Image 1	22	1000000064	1462
176		Spot	3	Image 1	23	1000000000	1463
178		Spot	3	Image 1	23	1000000001	1464
174		Spot	3	Image 1	23	1000000002	1465
183		Spot	3	Image 1	23	1000000004	1467
295		Spot	3	Image 1	23	1000000005	1468
241		Spot	3	Image 1	23	1000000006	1469
202		Spot	3	Image 1	23	1000000020	1470
207		Spot	3	Image 1	23	1000000007	1471
204		Spot	3	Image 1	23	1000000008	1472
197		Spot	3	Image 1	23	1000000009	1473
183		Spot	3	Image 1	23	1000000068	1474
181		Spot	3	Image 1	23	1000000010	1475
226		Spot	3	Image 1	23	1000000012	1476
281		Spot	3	Image 1	23	1000000003	1477
211		Spot	3	Image 1	23	1000000013	1478
218		Spot	3	Image 1	23	1000000014	1479
235		Spot	3	Image 1	23	1000000015	1480
236		Spot	3	Image 1	23	1000000016	1481
226		Spot	3	Image 1	23	1000000017	1482
191		Spot	3	Image 1	23	1000000018	1483
184		Spot	3	Image 1	23	1000000019	1484
229		Spot	3	Image 1	23	1000000021	1485
211		Spot	3	Image 1	23	1000000022	1486
196		Spot	3	Image 1	23	1000000023	1487
189		Spot	3	Image 1	23	1000000024	1488
205		Spot	3	Image 1	23	1000000025	1489
195		Spot	3	Image 1	23	1000000026	1490
172		Spot	3	Image 1	23	1000000027	1491
208		Spot	3	Image 1	23	1000000028	1492
202		Spot	3	Image 1	23	1000000029	1493
217		Spot	3	Image 1	23	1000000030	1494
199		Spot	3	Image 1	23	1000000066	1495
219		Spot	3	Image 1	23	1000000031	1496
215		Spot	3	Image 1	23	1000000032	1497
203		Spot	3	Image 1	23	1000000033	1498
206		Spot	3	Image 1	23	1000000034	1499
221		Spot	3	Image 1	23	1000000035	1500
207		Spot	3	Image 1	23	1000000036	1501
189		Spot	3	Image 1	23	1000000037	1502
226		Spot	3	Image 1	23	1000000038	1503
187		Spot	3	Image 1	23	1000000039	1504
230		Spot	3	Image 1	23	1000000040	1505
202		Spot	3	Image 1	23	1000000041	1506
194		Spot	3	Image 1	23	1000000042	1507
184		Spot	3	Image 1	23	1000000043	1508
183		Spot	3	Image 1	23	1000000044	1509
187		Spot	3	Image 1	23	1000000045	1510
275		Spot	3	Image 1	23	1000000046	1511
375		Spot	3	Image 1	23	1000000047	1512
312		Spot	3	Image 1	23	1000000048	1513
228		Spot	3	Image 1	23	1000000050	1514
211		Spot	3	Image 1	23	1000000051	1515
214		Spot	3	Image 1	23	1000000052	1516
191		Spot	3	Image 1	23	1000000053	1517
201		Spot	3	Image 1	23	1000000054	1518
201		Spot	3	Image 1	23	1000000055	1519
173		Spot	3	Image 1	23	1000000056	1520
184		Spot	3	Image 1	23	1000000057	1521
180		Spot	3	Image 1	23	1000000058	1523
232		Spot	3	Image 1	23	1000000059	1524
211		Spot	3	Image 1	23	1000000060	1525
169		Spot	3	Image 1	23	1000000061	1526
184		Spot	3	Image 1	23	1000000062	1527
195		Spot	3	Image 1	23	1000000063	1528
186		Spot	3	Image 1	23	1000000064	1529
182		Spot	3	Image 1	24	1000000000	1530
178		Spot	3	Image 1	24	1000000001	1531
177		Spot	3	Image 1	24	1000000002	1532
184		Spot	3	Image 1	24	1000000004	1534
296		Spot	3	Image 1	24	1000000005	1535
222		Spot	3	Image 1	24	1000000006	1536
198		Spot	3	Image 1	24	1000000020	1537
210		Spot	3	Image 1	24	1000000007	1538
180		Spot	3	Image 1	24	1000000008	1539
199		Spot	3	Image 1	24	1000000009	1540
174		Spot	3	Image 1	24	1000000068	1541
204		Spot	3	Image 1	24	1000000067	1542
175		Spot	3	Image 1	24	1000000010	1543
202		Spot	3	Image 1	24	1000000012	1544
307		Spot	3	Image 1	24	1000000003	1545
212		Spot	3	Image 1	24	1000000013	1546
208		Spot	3	Image 1	24	1000000014	1547
241		Spot	3	Image 1	24	1000000015	1548
228		Spot	3	Image 1	24	1000000016	1549
212		Spot	3	Image 1	24	1000000017	1550
188		Spot	3	Image 1	24	1000000018	1551
180		Spot	3	Image 1	24	1000000019	1552
221		Spot	3	Image 1	24	1000000021	1553
221		Spot	3	Image 1	24	1000000022	1554
186		Spot	3	Image 1	24	1000000023	1555
198		Spot	3	Image 1	24	1000000024	1556
200		Spot	3	Image 1	24	1000000025	1557
200		Spot	3	Image 1	24	1000000026	1558
175		Spot	3	Image 1	24	1000000027	1559
200		Spot	3	Image 1	24	1000000028	1560
197		Spot	3	Image 1	24	1000000029	1561
208		Spot	3	Image 1	24	1000000030	1562
205		Spot	3	Image 1	24	1000000032	1563
191		Spot	3	Image 1	24	1000000033	1564
196		Spot	3	Image 1	24	1000000034	1565
208		Spot	3	Image 1	24	1000000035	1566
209		Spot	3	Image 1	24	1000000036	1567
189		Spot	3	Image 1	24	1000000037	1568
229		Spot	3	Image 1	24	1000000038	1569
188		Spot	3	Image 1	24	1000000039	1570
211		Spot	3	Image 1	24	1000000040	1571
194		Spot	3	Image 1	24	1000000041	1572
203		Spot	3	Image 1	24	1000000042	1573
186		Spot	3	Image 1	24	1000000043	1574
170		Spot	3	Image 1	24	1000000044	1575
178		Spot	3	Image 1	24	1000000045	1576
255		Spot	3	Image 1	24	1000000046	1577
376		Spot	3	Image 1	24	1000000047	1578
327		Spot	3	Image 1	24	1000000048	1579
188		Spot	3	Image 1	24	1000000049	1580
228		Spot	3	Image 1	24	1000000050	1581
211		Spot	3	Image 1	24	1000000051	1582
213		Spot	3	Image 1	24	1000000052	1583
189		Spot	3	Image 1	24	1000000053	1584
194		Spot	3	Image 1	24	1000000054	1585
189		Spot	3	Image 1	24	1000000055	1586
172		Spot	3	Image 1	24	1000000056	1587
185		Spot	3	Image 1	24	1000000057	1588
182		Spot	3	Image 1	24	1000000058	1589
229		Spot	3	Image 1	24	1000000059	1591
202		Spot	3	Image 1	24	1000000060	1592
168		Spot	3	Image 1	24	1000000061	1593
195		Spot	3	Image 1	24	1000000062	1594
185		Spot	3	Image 1	24	1000000063	1595
186		Spot	3	Image 1	24	1000000069	1596
188		Spot	3	Image 1	24	1000000064	1597
182		Spot	3	Image 1	25	1000000000	1598
167		Spot	3	Image 1	25	1000000001	1599
180		Spot	3	Image 1	25	1000000002	1600
185		Spot	3	Image 1	25	1000000004	1602
283		Spot	3	Image 1	25	1000000005	1603
212		Spot	3	Image 1	25	1000000006	1604
205		Spot	3	Image 1	25	1000000020	1605
213		Spot	3	Image 1	25	1000000007	1606
184		Spot	3	Image 1	25	1000000008	1607
203		Spot	3	Image 1	25	1000000009	1608
178		Spot	3	Image 1	25	1000000068	1609
197		Spot	3	Image 1	25	1000000067	1610
176		Spot	3	Image 1	25	1000000010	1611
204		Spot	3	Image 1	25	1000000012	1612
288		Spot	3	Image 1	25	1000000003	1613
209		Spot	3	Image 1	25	1000000013	1614
200		Spot	3	Image 1	25	1000000014	1615
238		Spot	3	Image 1	25	1000000015	1616
231		Spot	3	Image 1	25	1000000016	1617
229		Spot	3	Image 1	25	1000000017	1618
194		Spot	3	Image 1	25	1000000018	1619
175		Spot	3	Image 1	25	1000000019	1620
219		Spot	3	Image 1	25	1000000021	1621
216		Spot	3	Image 1	25	1000000022	1622
186		Spot	3	Image 1	25	1000000023	1623
190		Spot	3	Image 1	25	1000000024	1624
198		Spot	3	Image 1	25	1000000025	1625
177		Spot	3	Image 1	25	1000000027	1626
195		Spot	3	Image 1	25	1000000028	1627
200		Spot	3	Image 1	25	1000000029	1628
203		Spot	3	Image 1	25	1000000030	1629
208		Spot	3	Image 1	25	1000000032	1630
196		Spot	3	Image 1	25	1000000033	1631
197		Spot	3	Image 1	25	1000000034	1632
204		Spot	3	Image 1	25	1000000036	1633
189		Spot	3	Image 1	25	1000000037	1634
215		Spot	3	Image 1	25	1000000038	1635
184		Spot	3	Image 1	25	1000000039	1636
213		Spot	3	Image 1	25	1000000040	1637
195		Spot	3	Image 1	25	1000000041	1638
206		Spot	3	Image 1	25	1000000042	1639
183		Spot	3	Image 1	25	1000000043	1640
170		Spot	3	Image 1	25	1000000044	1641
175		Spot	3	Image 1	25	1000000045	1642
268		Spot	3	Image 1	25	1000000046	1643
339		Spot	3	Image 1	25	1000000047	1644
325		Spot	3	Image 1	25	1000000048	1645
224		Spot	3	Image 1	25	1000000050	1646
205		Spot	3	Image 1	25	1000000051	1647
210		Spot	3	Image 1	25	1000000052	1648
187		Spot	3	Image 1	25	1000000053	1649
197		Spot	3	Image 1	25	1000000054	1650
191		Spot	3	Image 1	25	1000000055	1651
171		Spot	3	Image 1	25	1000000056	1652
178		Spot	3	Image 1	25	1000000057	1653
181		Spot	3	Image 1	25	1000000058	1655
232		Spot	3	Image 1	25	1000000059	1656
205		Spot	3	Image 1	25	1000000060	1657
163		Spot	3	Image 1	25	1000000061	1658
181		Spot	3	Image 1	25	1000000062	1659
192		Spot	3	Image 1	25	1000000063	1660
184		Spot	3	Image 1	25	1000000064	1661
175		Spot	3	Image 1	26	1000000002	1662
308		Spot	3	Image 1	26	1000000003	1663
189		Spot	3	Image 1	26	1000000004	1665
279		Spot	3	Image 1	26	1000000005	1666
224		Spot	3	Image 1	26	1000000006	1667
199		Spot	3	Image 1	26	1000000020	1668
190		Spot	3	Image 1	26	1000000007	1669
178		Spot	3	Image 1	26	1000000008	1670
194		Spot	3	Image 1	26	1000000009	1671
171		Spot	3	Image 1	26	1000000068	1672
171		Spot	3	Image 1	26	1000000010	1673
215		Spot	3	Image 1	26	1000000012	1674
217		Spot	3	Image 1	26	1000000013	1675
215		Spot	3	Image 1	26	1000000014	1676
236		Spot	3	Image 1	26	1000000015	1677
230		Spot	3	Image 1	26	1000000016	1678
207		Spot	3	Image 1	26	1000000017	1679
190		Spot	3	Image 1	26	1000000018	1680
187		Spot	3	Image 1	26	1000000019	1681
212		Spot	3	Image 1	26	1000000021	1682
210		Spot	3	Image 1	26	1000000022	1683
187		Spot	3	Image 1	26	1000000023	1684
197		Spot	3	Image 1	26	1000000024	1685
195		Spot	3	Image 1	26	1000000025	1686
186		Spot	3	Image 1	26	1000000027	1687
192		Spot	3	Image 1	26	1000000028	1688
202		Spot	3	Image 1	26	1000000029	1689
195		Spot	3	Image 1	26	1000000030	1690
205		Spot	3	Image 1	26	1000000031	1691
215		Spot	3	Image 1	26	1000000032	1692
190		Spot	3	Image 1	26	1000000033	1693
197		Spot	3	Image 1	26	1000000034	1694
205		Spot	3	Image 1	26	1000000035	1695
221		Spot	3	Image 1	26	1000000036	1696
190		Spot	3	Image 1	26	1000000037	1697
226		Spot	3	Image 1	26	1000000038	1698
184		Spot	3	Image 1	26	1000000039	1699
220		Spot	3	Image 1	26	1000000040	1700
196		Spot	3	Image 1	26	1000000041	1701
197		Spot	3	Image 1	26	1000000042	1702
176		Spot	3	Image 1	26	1000000043	1703
173		Spot	3	Image 1	26	1000000044	1704
173		Spot	3	Image 1	26	1000000045	1705
254		Spot	3	Image 1	26	1000000046	1706
367		Spot	3	Image 1	26	1000000047	1707
331		Spot	3	Image 1	26	1000000048	1708
180		Spot	3	Image 1	26	1000000049	1709
229		Spot	3	Image 1	26	1000000050	1710
206		Spot	3	Image 1	26	1000000051	1711
210		Spot	3	Image 1	26	1000000052	1712
183		Spot	3	Image 1	26	1000000053	1713
187		Spot	3	Image 1	26	1000000054	1714
200		Spot	3	Image 1	26	1000000055	1715
168		Spot	3	Image 1	26	1000000056	1716
187		Spot	3	Image 1	26	1000000057	1717
175		Spot	3	Image 1	26	1000000058	1719
239		Spot	3	Image 1	26	1000000059	1720
215		Spot	3	Image 1	26	1000000060	1721
171		Spot	3	Image 1	26	1000000061	1722
185		Spot	3	Image 1	26	1000000062	1723
190		Spot	3	Image 1	26	1000000063	1724
189		Spot	3	Image 1	26	1000000064	1725
175		Spot	3	Image 1	27	1000000001	1726
177		Spot	3	Image 1	27	1000000002	1727
338		Spot	3	Image 1	27	1000000003	1728
300		Spot	3	Image 1	27	1000000005	1730
218		Spot	3	Image 1	27	1000000006	1731
193		Spot	3	Image 1	27	1000000020	1732
197		Spot	3	Image 1	27	1000000007	1733
191		Spot	3	Image 1	27	1000000008	1734
198		Spot	3	Image 1	27	1000000009	1735
176		Spot	3	Image 1	27	1000000068	1736
193		Spot	3	Image 1	27	1000000067	1737
178		Spot	3	Image 1	27	1000000010	1738
202		Spot	3	Image 1	27	1000000012	1739
218		Spot	3	Image 1	27	1000000013	1740
205		Spot	3	Image 1	27	1000000014	1741
242		Spot	3	Image 1	27	1000000015	1742
233		Spot	3	Image 1	27	1000000016	1743
217		Spot	3	Image 1	27	1000000017	1744
188		Spot	3	Image 1	27	1000000018	1745
178		Spot	3	Image 1	27	1000000019	1746
227		Spot	3	Image 1	27	1000000021	1747
210		Spot	3	Image 1	27	1000000022	1748
182		Spot	3	Image 1	27	1000000023	1749
193		Spot	3	Image 1	27	1000000024	1750
198		Spot	3	Image 1	27	1000000025	1751
174		Spot	3	Image 1	27	1000000027	1752
202		Spot	3	Image 1	27	1000000028	1753
199		Spot	3	Image 1	27	1000000029	1754
203		Spot	3	Image 1	27	1000000030	1755
202		Spot	3	Image 1	27	1000000032	1756
189		Spot	3	Image 1	27	1000000033	1757
202		Spot	3	Image 1	27	1000000034	1758
205		Spot	3	Image 1	27	1000000036	1759
200		Spot	3	Image 1	27	1000000037	1760
220		Spot	3	Image 1	27	1000000038	1761
188		Spot	3	Image 1	27	1000000039	1762
212		Spot	3	Image 1	27	1000000040	1763
192		Spot	3	Image 1	27	1000000041	1764
196		Spot	3	Image 1	27	1000000042	1765
175		Spot	3	Image 1	27	1000000043	1766
171		Spot	3	Image 1	27	1000000044	1767
175		Spot	3	Image 1	27	1000000045	1768
258		Spot	3	Image 1	27	1000000046	1769
367		Spot	3	Image 1	27	1000000047	1770
312		Spot	3	Image 1	27	1000000048	1771
176		Spot	3	Image 1	27	1000000049	1772
228		Spot	3	Image 1	27	1000000050	1773
208		Spot	3	Image 1	27	1000000051	1774
218		Spot	3	Image 1	27	1000000052	1775
194		Spot	3	Image 1	27	1000000053	1776
201		Spot	3	Image 1	27	1000000054	1777
194		Spot	3	Image 1	27	1000000055	1778
171		Spot	3	Image 1	27	1000000056	1779
181		Spot	3	Image 1	27	1000000057	1780
179		Spot	3	Image 1	27	1000000058	1782
224		Spot	3	Image 1	27	1000000059	1783
211		Spot	3	Image 1	27	1000000060	1784
166		Spot	3	Image 1	27	1000000061	1785
187		Spot	3	Image 1	27	1000000062	1786
185		Spot	3	Image 1	27	1000000063	1787
182		Spot	3	Image 1	27	1000000069	1788
176		Spot	3	Image 1	27	1000000064	1789
176		Spot	3	Image 1	28	1000000001	1790
173		Spot	3	Image 1	28	1000000002	1791
298		Spot	3	Image 1	28	1000000003	1792
178		Spot	3	Image 1	28	1000000004	1794
285		Spot	3	Image 1	28	1000000005	1795
228		Spot	3	Image 1	28	1000000006	1796
212		Spot	3	Image 1	28	1000000020	1797
193		Spot	3	Image 1	28	1000000007	1798
187		Spot	3	Image 1	28	1000000008	1799
209		Spot	3	Image 1	28	1000000009	1800
180		Spot	3	Image 1	28	1000000068	1801
197		Spot	3	Image 1	28	1000000067	1802
171		Spot	3	Image 1	28	1000000010	1803
214		Spot	3	Image 1	28	1000000012	1804
213		Spot	3	Image 1	28	1000000013	1805
209		Spot	3	Image 1	28	1000000014	1806
249		Spot	3	Image 1	28	1000000015	1807
240		Spot	3	Image 1	28	1000000016	1808
215		Spot	3	Image 1	28	1000000017	1809
192		Spot	3	Image 1	28	1000000018	1810
177		Spot	3	Image 1	28	1000000019	1811
221		Spot	3	Image 1	28	1000000021	1812
221		Spot	3	Image 1	28	1000000022	1813
194		Spot	3	Image 1	28	1000000023	1814
196		Spot	3	Image 1	28	1000000024	1815
198		Spot	3	Image 1	28	1000000025	1816
168		Spot	3	Image 1	28	1000000027	1817
197		Spot	3	Image 1	28	1000000028	1818
199		Spot	3	Image 1	28	1000000029	1819
210		Spot	3	Image 1	28	1000000030	1820
213		Spot	3	Image 1	28	1000000031	1821
220		Spot	3	Image 1	28	1000000032	1822
194		Spot	3	Image 1	28	1000000033	1823
196		Spot	3	Image 1	28	1000000034	1824
212		Spot	3	Image 1	28	1000000035	1825
228		Spot	3	Image 1	28	1000000036	1826
192		Spot	3	Image 1	28	1000000037	1827
220		Spot	3	Image 1	28	1000000038	1828
181		Spot	3	Image 1	28	1000000039	1829
221		Spot	3	Image 1	28	1000000040	1830
198		Spot	3	Image 1	28	1000000041	1831
196		Spot	3	Image 1	28	1000000042	1832
187		Spot	3	Image 1	28	1000000043	1833
170		Spot	3	Image 1	28	1000000044	1834
177		Spot	3	Image 1	28	1000000045	1835
265		Spot	3	Image 1	28	1000000046	1836
367		Spot	3	Image 1	28	1000000047	1837
327		Spot	3	Image 1	28	1000000048	1838
180		Spot	3	Image 1	28	1000000049	1839
230		Spot	3	Image 1	28	1000000050	1840
204		Spot	3	Image 1	28	1000000051	1841
213		Spot	3	Image 1	28	1000000052	1842
181		Spot	3	Image 1	28	1000000053	1843
202		Spot	3	Image 1	28	1000000054	1844
190		Spot	3	Image 1	28	1000000055	1845
177		Spot	3	Image 1	28	1000000056	1846
183		Spot	3	Image 1	28	1000000057	1847
190		Spot	3	Image 1	28	1000000058	1848
242		Spot	3	Image 1	28	1000000059	1850
199		Spot	3	Image 1	28	1000000060	1851
168		Spot	3	Image 1	28	1000000061	1852
181		Spot	3	Image 1	28	1000000062	1853
196		Spot	3	Image 1	28	1000000063	1854
199		Spot	3	Image 1	28	1000000069	1855
188		Spot	3	Image 1	28	1000000064	1856
174		Spot	3	Image 1	29	1000000001	1857
184		Spot	3	Image 1	29	1000000002	1858
319		Spot	3	Image 1	29	1000000003	1859
311		Spot	3	Image 1	29	1000000005	1861
233		Spot	3	Image 1	29	1000000006	1862
198		Spot	3	Image 1	29	1000000020	1863
198		Spot	3	Image 1	29	1000000007	1864
190		Spot	3	Image 1	29	1000000008	1865
217		Spot	3	Image 1	29	1000000009	1866
178		Spot	3	Image 1	29	1000000068	1867
208		Spot	3	Image 1	29	1000000067	1868
178		Spot	3	Image 1	29	1000000010	1869
205		Spot	3	Image 1	29	1000000012	1870
214		Spot	3	Image 1	29	1000000013	1871
205		Spot	3	Image 1	29	1000000014	1872
247		Spot	3	Image 1	29	1000000015	1873
242		Spot	3	Image 1	29	1000000016	1874
212		Spot	3	Image 1	29	1000000017	1875
194		Spot	3	Image 1	29	1000000018	1876
180		Spot	3	Image 1	29	1000000019	1877
209		Spot	3	Image 1	29	1000000021	1878
220		Spot	3	Image 1	29	1000000022	1879
206		Spot	3	Image 1	29	1000000023	1880
198		Spot	3	Image 1	29	1000000024	1881
199		Spot	3	Image 1	29	1000000025	1882
203		Spot	3	Image 1	29	1000000070	1883
174		Spot	3	Image 1	29	1000000027	1884
204		Spot	3	Image 1	29	1000000028	1885
201		Spot	3	Image 1	29	1000000029	1886
203		Spot	3	Image 1	29	1000000030	1887
222		Spot	3	Image 1	29	1000000031	1888
214		Spot	3	Image 1	29	1000000032	1889
201		Spot	3	Image 1	29	1000000033	1890
220		Spot	3	Image 1	29	1000000034	1891
214		Spot	3	Image 1	29	1000000035	1892
214		Spot	3	Image 1	29	1000000036	1893
193		Spot	3	Image 1	29	1000000037	1894
233		Spot	3	Image 1	29	1000000038	1895
189		Spot	3	Image 1	29	1000000039	1896
210		Spot	3	Image 1	29	1000000040	1897
198		Spot	3	Image 1	29	1000000041	1898
193		Spot	3	Image 1	29	1000000042	1899
184		Spot	3	Image 1	29	1000000043	1900
176		Spot	3	Image 1	29	1000000044	1901
184		Spot	3	Image 1	29	1000000045	1902
271		Spot	3	Image 1	29	1000000046	1903
357		Spot	3	Image 1	29	1000000047	1904
320		Spot	3	Image 1	29	1000000048	1905
230		Spot	3	Image 1	29	1000000050	1906
207		Spot	3	Image 1	29	1000000051	1907
215		Spot	3	Image 1	29	1000000052	1908
198		Spot	3	Image 1	29	1000000053	1909
205		Spot	3	Image 1	29	1000000054	1910
215		Spot	3	Image 1	29	1000000055	1911
170		Spot	3	Image 1	29	1000000056	1912
197		Spot	3	Image 1	29	1000000057	1913
196		Spot	3	Image 1	29	1000000058	1915
239		Spot	3	Image 1	29	1000000059	1916
207		Spot	3	Image 1	29	1000000060	1917
173		Spot	3	Image 1	29	1000000061	1918
178		Spot	3	Image 1	29	1000000062	1919
196		Spot	3	Image 1	29	1000000063	1920
187		Spot	3	Image 1	29	1000000069	1921
189		Spot	3	Image 1	29	1000000064	1922
175		Spot	3	Image 1	30	1000000001	1923
191		Spot	3	Image 1	30	1000000002	1924
377		Spot	3	Image 1	30	1000000003	1925
317		Spot	3	Image 1	30	1000000005	1927
228		Spot	3	Image 1	30	1000000006	1928
199		Spot	3	Image 1	30	1000000020	1929
200		Spot	3	Image 1	30	1000000007	1930
186		Spot	3	Image 1	30	1000000008	1931
221		Spot	3	Image 1	30	1000000009	1932
190		Spot	3	Image 1	30	1000000068	1933
204		Spot	3	Image 1	30	1000000067	1934
197		Spot	3	Image 1	30	1000000010	1935
220		Spot	3	Image 1	30	1000000012	1936
224		Spot	3	Image 1	30	1000000013	1937
223		Spot	3	Image 1	30	1000000014	1938
254		Spot	3	Image 1	30	1000000015	1939
248		Spot	3	Image 1	30	1000000016	1940
217		Spot	3	Image 1	30	1000000017	1941
199		Spot	3	Image 1	30	1000000018	1942
181		Spot	3	Image 1	30	1000000019	1943
213		Spot	3	Image 1	30	1000000021	1944
214		Spot	3	Image 1	30	1000000022	1945
200		Spot	3	Image 1	30	1000000023	1946
193		Spot	3	Image 1	30	1000000024	1947
203		Spot	3	Image 1	30	1000000025	1948
196		Spot	3	Image 1	30	1000000070	1949
171		Spot	3	Image 1	30	1000000027	1950
202		Spot	3	Image 1	30	1000000028	1951
207		Spot	3	Image 1	30	1000000029	1952
207		Spot	3	Image 1	30	1000000030	1953
213		Spot	3	Image 1	30	1000000031	1954
226		Spot	3	Image 1	30	1000000032	1955
204		Spot	3	Image 1	30	1000000033	1956
203		Spot	3	Image 1	30	1000000034	1957
231		Spot	3	Image 1	30	1000000036	1958
200		Spot	3	Image 1	30	1000000037	1959
218		Spot	3	Image 1	30	1000000038	1960
192		Spot	3	Image 1	30	1000000039	1961
222		Spot	3	Image 1	30	1000000040	1962
206		Spot	3	Image 1	30	1000000041	1963
199		Spot	3	Image 1	30	1000000042	1964
190		Spot	3	Image 1	30	1000000043	1965
172		Spot	3	Image 1	30	1000000044	1966
176		Spot	3	Image 1	30	1000000045	1967
284		Spot	3	Image 1	30	1000000046	1968
342		Spot	3	Image 1	30	1000000047	1969
342		Spot	3	Image 1	30	1000000048	1970
184		Spot	3	Image 1	30	1000000049	1971
231		Spot	3	Image 1	30	1000000050	1972
214		Spot	3	Image 1	30	1000000051	1973
233		Spot	3	Image 1	30	1000000052	1974
186		Spot	3	Image 1	30	1000000053	1975
203		Spot	3	Image 1	30	1000000054	1976
202		Spot	3	Image 1	30	1000000055	1977
191		Spot	3	Image 1	30	1000000056	1978
185		Spot	3	Image 1	30	1000000071	1979
189		Spot	3	Image 1	30	1000000057	1980
190		Spot	3	Image 1	30	1000000058	1982
233		Spot	3	Image 1	30	1000000059	1983
204		Spot	3	Image 1	30	1000000060	1984
180		Spot	3	Image 1	30	1000000061	1985
189		Spot	3	Image 1	30	1000000062	1986
196		Spot	3	Image 1	30	1000000063	1987
190		Spot	3	Image 1	30	1000000064	1988
187		Spot	3	Image 1	31	1000000072	1989
186		Spot	3	Image 1	31	1000000002	1990
393		Spot	3	Image 1	31	1000000003	1991
297		Spot	3	Image 1	31	1000000005	1993
230		Spot	3	Image 1	31	1000000006	1994
207		Spot	3	Image 1	31	1000000020	1995
208		Spot	3	Image 1	31	1000000007	1996
200		Spot	3	Image 1	31	1000000008	1997
238		Spot	3	Image 1	31	1000000009	1998
186		Spot	3	Image 1	31	1000000068	1999
193		Spot	3	Image 1	31	1000000010	2000
223		Spot	3	Image 1	31	1000000012	2001
227		Spot	3	Image 1	31	1000000013	2002
221		Spot	3	Image 1	31	1000000014	2003
281		Spot	3	Image 1	31	1000000015	2004
248		Spot	3	Image 1	31	1000000016	2005
221		Spot	3	Image 1	31	1000000017	2006
193		Spot	3	Image 1	31	1000000019	2007
203		Spot	3	Image 1	31	1000000018	2008
229		Spot	3	Image 1	31	1000000021	2009
236		Spot	3	Image 1	31	1000000022	2010
199		Spot	3	Image 1	31	1000000023	2011
199		Spot	3	Image 1	31	1000000024	2012
213		Spot	3	Image 1	31	1000000025	2013
209		Spot	3	Image 1	31	1000000070	2014
189		Spot	3	Image 1	31	1000000027	2015
209		Spot	3	Image 1	31	1000000028	2016
213		Spot	3	Image 1	31	1000000029	2017
211		Spot	3	Image 1	31	1000000073	2018
209		Spot	3	Image 1	31	1000000030	2019
222		Spot	3	Image 1	31	1000000031	2020
220		Spot	3	Image 1	31	1000000032	2021
195		Spot	3	Image 1	31	1000000033	2022
225		Spot	3	Image 1	31	1000000034	2023
225		Spot	3	Image 1	31	1000000035	2024
219		Spot	3	Image 1	31	1000000036	2025
207		Spot	3	Image 1	31	1000000037	2026
235		Spot	3	Image 1	31	1000000038	2027
191		Spot	3	Image 1	31	1000000039	2028
229		Spot	3	Image 1	31	1000000040	2029
213		Spot	3	Image 1	31	1000000041	2030
201		Spot	3	Image 1	31	1000000042	2031
191		Spot	3	Image 1	31	1000000043	2032
190		Spot	3	Image 1	31	1000000044	2033
188		Spot	3	Image 1	31	1000000045	2034
267		Spot	3	Image 1	31	1000000046	2035
362		Spot	3	Image 1	31	1000000047	2036
363		Spot	3	Image 1	31	1000000048	2037
184		Spot	3	Image 1	31	1000000049	2038
231		Spot	3	Image 1	31	1000000050	2039
209		Spot	3	Image 1	31	1000000051	2040
215		Spot	3	Image 1	31	1000000052	2041
211		Spot	3	Image 1	31	1000000053	2042
206		Spot	3	Image 1	31	1000000054	2043
209		Spot	3	Image 1	31	1000000055	2044
181		Spot	3	Image 1	31	1000000056	2045
187		Spot	3	Image 1	31	1000000071	2046
187		Spot	3	Image 1	31	1000000057	2047
188		Spot	3	Image 1	31	1000000058	2049
242		Spot	3	Image 1	31	1000000059	2050
209		Spot	3	Image 1	31	1000000060	2051
185		Spot	3	Image 1	31	1000000061	2052
193		Spot	3	Image 1	31	1000000062	2053
196		Spot	3	Image 1	31	1000000063	2054
192		Spot	3	Image 1	31	1000000064	2055
172		Spot	3	Image 1	32	1000000001	2056
191		Spot	3	Image 1	32	1000000002	2057
351		Spot	3	Image 1	32	1000000003	2058
[truncated: 992 more rows]
