# Supplementary material for: Protocol for real-time monitoring of CD8+ T and myeloid cell behavior in human high-grade serous ovarian cancer slices
Source: STAR Protoc. 2024 Jun 2;5(2):103102. doi: 10.1016/j.xpro.2024.103102 (PMC11179100; doi:10.1016/j.xpro.2024.103102)
Supplement: Data S3. Files for testing the R script, quantification and statistical analysis step 2 [file mmc3.zip › Test files/Slice1_b/__Intensity_Max_Ch=4_Img=1.csv]

Intensity Max Ch=4 Img=1
====================
Intensity Max	Unit	Category	Channel	Image	Time	TrackID	ID
247		Spot	4	Image 1	1	1000000000	0
255		Spot	4	Image 1	1	1000000001	1
404		Spot	4	Image 1	1	1000000002	2
331		Spot	4	Image 1	1	1000000003	3
279		Spot	4	Image 1	1	1000000004	5
1026		Spot	4	Image 1	1	1000000005	6
261		Spot	4	Image 1	1	1000000006	7
404		Spot	4	Image 1	1	1000000007	8
597		Spot	4	Image 1	1	1000000008	9
229		Spot	4	Image 1	1	1000000009	10
347		Spot	4	Image 1	1	1000000010	11
249		Spot	4	Image 1	1	1000000011	12
1224		Spot	4	Image 1	1	1000000012	13
354		Spot	4	Image 1	1	1000000013	14
472		Spot	4	Image 1	1	1000000014	15
276		Spot	4	Image 1	1	1000000015	16
248		Spot	4	Image 1	1	1000000016	17
215		Spot	4	Image 1	1	1000000017	18
291		Spot	4	Image 1	1	1000000018	19
286		Spot	4	Image 1	1	1000000019	20
324		Spot	4	Image 1	1	1000000020	21
274		Spot	4	Image 1	1	1000000021	22
251		Spot	4	Image 1	1	1000000022	23
331		Spot	4	Image 1	1	1000000023	24
265		Spot	4	Image 1	1	1000000024	25
268		Spot	4	Image 1	1	1000000025	26
227		Spot	4	Image 1	1	1000000026	27
222		Spot	4	Image 1	1	1000000027	28
266		Spot	4	Image 1	1	1000000028	29
354		Spot	4	Image 1	1	1000000029	30
328		Spot	4	Image 1	1	1000000030	31
226		Spot	4	Image 1	1	1000000031	32
283		Spot	4	Image 1	1	1000000032	33
263		Spot	4	Image 1	1	1000000033	34
308		Spot	4	Image 1	1	1000000034	35
220		Spot	4	Image 1	1	1000000035	36
259		Spot	4	Image 1	1	1000000036	37
293		Spot	4	Image 1	1	1000000037	38
303		Spot	4	Image 1	1	1000000038	39
297		Spot	4	Image 1	1	1000000039	40
239		Spot	4	Image 1	1	1000000040	41
216		Spot	4	Image 1	1	1000000041	42
278		Spot	4	Image 1	1	1000000042	43
953		Spot	4	Image 1	1	1000000043	44
239		Spot	4	Image 1	1	1000000044	45
227		Spot	4	Image 1	1	1000000045	46
239		Spot	4	Image 1	1	1000000046	47
266		Spot	4	Image 1	1	1000000047	48
234		Spot	4	Image 1	1	1000000048	49
263		Spot	4	Image 1	1	1000000049	50
258		Spot	4	Image 1	1	1000000050	51
475		Spot	4	Image 1	1	1000000051	52
308		Spot	4	Image 1	1	1000000052	53
488		Spot	4	Image 1	1	1000000053	54
226		Spot	4	Image 1	1	1000000054	55
429		Spot	4	Image 1	1	1000000055	56
253		Spot	4	Image 1	1	1000000056	57
263		Spot	4	Image 1	1	1000000057	58
253		Spot	4	Image 1	1	1000000058	59
367		Spot	4	Image 1	1	1000000059	61
397		Spot	4	Image 1	1	1000000060	62
279		Spot	4	Image 1	1	1000000061	63
214		Spot	4	Image 1	1	1000000062	64
227		Spot	4	Image 1	1	1000000063	65
343		Spot	4	Image 1	1	1000000064	66
244		Spot	4	Image 1	2	1000000000	67
223		Spot	4	Image 1	2	1000000001	68
372		Spot	4	Image 1	2	1000000002	69
319		Spot	4	Image 1	2	1000000003	70
244		Spot	4	Image 1	2	1000000004	72
1052		Spot	4	Image 1	2	1000000005	73
233		Spot	4	Image 1	2	1000000006	74
376		Spot	4	Image 1	2	1000000007	75
484		Spot	4	Image 1	2	1000000008	76
234		Spot	4	Image 1	2	1000000009	77
209		Spot	4	Image 1	2	1000000065	78
328		Spot	4	Image 1	2	1000000010	79
228		Spot	4	Image 1	2	1000000011	80
811		Spot	4	Image 1	2	1000000012	81
334		Spot	4	Image 1	2	1000000013	82
422		Spot	4	Image 1	2	1000000014	83
257		Spot	4	Image 1	2	1000000015	84
244		Spot	4	Image 1	2	1000000016	85
213		Spot	4	Image 1	2	1000000017	86
261		Spot	4	Image 1	2	1000000018	87
274		Spot	4	Image 1	2	1000000019	88
296		Spot	4	Image 1	2	1000000020	89
253		Spot	4	Image 1	2	1000000021	90
243		Spot	4	Image 1	2	1000000022	91
338		Spot	4	Image 1	2	1000000023	92
267		Spot	4	Image 1	2	1000000024	93
243		Spot	4	Image 1	2	1000000025	94
210		Spot	4	Image 1	2	1000000026	95
198		Spot	4	Image 1	2	1000000027	96
215		Spot	4	Image 1	2	1000000028	97
327		Spot	4	Image 1	2	1000000029	98
296		Spot	4	Image 1	2	1000000030	99
206		Spot	4	Image 1	2	1000000031	100
269		Spot	4	Image 1	2	1000000032	101
224		Spot	4	Image 1	2	1000000033	102
267		Spot	4	Image 1	2	1000000034	103
209		Spot	4	Image 1	2	1000000035	104
225		Spot	4	Image 1	2	1000000036	105
286		Spot	4	Image 1	2	1000000037	106
292		Spot	4	Image 1	2	1000000038	107
292		Spot	4	Image 1	2	1000000039	108
229		Spot	4	Image 1	2	1000000040	109
205		Spot	4	Image 1	2	1000000041	110
258		Spot	4	Image 1	2	1000000042	111
392		Spot	4	Image 1	2	1000000043	112
226		Spot	4	Image 1	2	1000000044	113
219		Spot	4	Image 1	2	1000000045	114
217		Spot	4	Image 1	2	1000000046	115
248		Spot	4	Image 1	2	1000000047	116
223		Spot	4	Image 1	2	1000000048	117
263		Spot	4	Image 1	2	1000000049	118
217		Spot	4	Image 1	2	1000000050	119
450		Spot	4	Image 1	2	1000000051	120
311		Spot	4	Image 1	2	1000000052	121
436		Spot	4	Image 1	2	1000000053	122
203		Spot	4	Image 1	2	1000000054	123
434		Spot	4	Image 1	2	1000000055	124
242		Spot	4	Image 1	2	1000000056	125
269		Spot	4	Image 1	2	1000000057	126
241		Spot	4	Image 1	2	1000000058	128
350		Spot	4	Image 1	2	1000000059	129
344		Spot	4	Image 1	2	1000000060	130
232		Spot	4	Image 1	2	1000000061	131
214		Spot	4	Image 1	2	1000000062	132
209		Spot	4	Image 1	2	1000000063	133
356		Spot	4	Image 1	2	1000000064	134
217		Spot	4	Image 1	3	1000000000	135
396		Spot	4	Image 1	3	1000000002	136
266		Spot	4	Image 1	3	1000000004	138
920		Spot	4	Image 1	3	1000000005	139
237		Spot	4	Image 1	3	1000000006	140
316		Spot	4	Image 1	3	1000000007	141
506		Spot	4	Image 1	3	1000000008	142
229		Spot	4	Image 1	3	1000000009	143
210		Spot	4	Image 1	3	1000000065	144
337		Spot	4	Image 1	3	1000000010	145
233		Spot	4	Image 1	3	1000000011	146
745		Spot	4	Image 1	3	1000000012	147
309		Spot	4	Image 1	3	1000000003	148
327		Spot	4	Image 1	3	1000000013	149
415		Spot	4	Image 1	3	1000000014	150
246		Spot	4	Image 1	3	1000000015	151
232		Spot	4	Image 1	3	1000000016	152
222		Spot	4	Image 1	3	1000000017	153
247		Spot	4	Image 1	3	1000000018	154
283		Spot	4	Image 1	3	1000000019	155
302		Spot	4	Image 1	3	1000000020	156
216		Spot	4	Image 1	3	1000000021	157
238		Spot	4	Image 1	3	1000000022	158
355		Spot	4	Image 1	3	1000000023	159
262		Spot	4	Image 1	3	1000000024	160
251		Spot	4	Image 1	3	1000000025	161
199		Spot	4	Image 1	3	1000000026	162
185		Spot	4	Image 1	3	1000000027	163
225		Spot	4	Image 1	3	1000000028	164
302		Spot	4	Image 1	3	1000000029	165
298		Spot	4	Image 1	3	1000000030	166
194		Spot	4	Image 1	3	1000000031	167
278		Spot	4	Image 1	3	1000000032	168
220		Spot	4	Image 1	3	1000000033	169
279		Spot	4	Image 1	3	1000000034	170
196		Spot	4	Image 1	3	1000000035	171
213		Spot	4	Image 1	3	1000000036	172
267		Spot	4	Image 1	3	1000000037	173
295		Spot	4	Image 1	3	1000000038	174
254		Spot	4	Image 1	3	1000000039	175
238		Spot	4	Image 1	3	1000000040	176
200		Spot	4	Image 1	3	1000000041	177
251		Spot	4	Image 1	3	1000000042	178
505		Spot	4	Image 1	3	1000000043	179
214		Spot	4	Image 1	3	1000000044	180
200		Spot	4	Image 1	3	1000000045	181
207		Spot	4	Image 1	3	1000000046	182
229		Spot	4	Image 1	3	1000000047	183
222		Spot	4	Image 1	3	1000000048	184
242		Spot	4	Image 1	3	1000000049	185
215		Spot	4	Image 1	3	1000000050	186
451		Spot	4	Image 1	3	1000000051	187
297		Spot	4	Image 1	3	1000000052	188
425		Spot	4	Image 1	3	1000000053	189
194		Spot	4	Image 1	3	1000000054	190
438		Spot	4	Image 1	3	1000000055	191
248		Spot	4	Image 1	3	1000000056	192
252		Spot	4	Image 1	3	1000000057	194
231		Spot	4	Image 1	3	1000000058	195
377		Spot	4	Image 1	3	1000000059	196
375		Spot	4	Image 1	3	1000000060	197
213		Spot	4	Image 1	3	1000000061	198
199		Spot	4	Image 1	3	1000000062	199
211		Spot	4	Image 1	3	1000000063	200
327		Spot	4	Image 1	3	1000000064	201
220		Spot	4	Image 1	4	1000000001	202
371		Spot	4	Image 1	4	1000000002	203
260		Spot	4	Image 1	4	1000000004	205
971		Spot	4	Image 1	4	1000000005	206
226		Spot	4	Image 1	4	1000000006	207
336		Spot	4	Image 1	4	1000000007	208
486		Spot	4	Image 1	4	1000000008	209
216		Spot	4	Image 1	4	1000000009	210
228		Spot	4	Image 1	4	1000000065	211
323		Spot	4	Image 1	4	1000000010	212
235		Spot	4	Image 1	4	1000000011	213
744		Spot	4	Image 1	4	1000000012	214
312		Spot	4	Image 1	4	1000000003	215
341		Spot	4	Image 1	4	1000000013	216
424		Spot	4	Image 1	4	1000000014	217
254		Spot	4	Image 1	4	1000000015	218
231		Spot	4	Image 1	4	1000000016	219
248		Spot	4	Image 1	4	1000000017	220
247		Spot	4	Image 1	4	1000000018	221
315		Spot	4	Image 1	4	1000000019	222
299		Spot	4	Image 1	4	1000000020	223
225		Spot	4	Image 1	4	1000000021	224
217		Spot	4	Image 1	4	1000000022	225
318		Spot	4	Image 1	4	1000000023	226
264		Spot	4	Image 1	4	1000000024	227
252		Spot	4	Image 1	4	1000000025	228
208		Spot	4	Image 1	4	1000000026	229
190		Spot	4	Image 1	4	1000000027	230
222		Spot	4	Image 1	4	1000000028	231
294		Spot	4	Image 1	4	1000000029	232
309		Spot	4	Image 1	4	1000000030	233
260		Spot	4	Image 1	4	1000000032	234
228		Spot	4	Image 1	4	1000000033	235
272		Spot	4	Image 1	4	1000000034	236
198		Spot	4	Image 1	4	1000000035	237
222		Spot	4	Image 1	4	1000000036	238
261		Spot	4	Image 1	4	1000000037	239
313		Spot	4	Image 1	4	1000000038	240
245		Spot	4	Image 1	4	1000000039	241
232		Spot	4	Image 1	4	1000000040	242
202		Spot	4	Image 1	4	1000000041	243
250		Spot	4	Image 1	4	1000000042	244
478		Spot	4	Image 1	4	1000000043	245
219		Spot	4	Image 1	4	1000000044	246
208		Spot	4	Image 1	4	1000000045	247
205		Spot	4	Image 1	4	1000000046	248
227		Spot	4	Image 1	4	1000000047	249
219		Spot	4	Image 1	4	1000000048	250
235		Spot	4	Image 1	4	1000000049	251
214		Spot	4	Image 1	4	1000000050	252
440		Spot	4	Image 1	4	1000000051	253
332		Spot	4	Image 1	4	1000000052	254
407		Spot	4	Image 1	4	1000000053	255
196		Spot	4	Image 1	4	1000000054	256
422		Spot	4	Image 1	4	1000000055	257
229		Spot	4	Image 1	4	1000000056	258
256		Spot	4	Image 1	4	1000000057	259
235		Spot	4	Image 1	4	1000000058	260
355		Spot	4	Image 1	4	1000000059	262
360		Spot	4	Image 1	4	1000000060	263
244		Spot	4	Image 1	4	1000000061	264
204		Spot	4	Image 1	4	1000000062	265
219		Spot	4	Image 1	4	1000000063	266
344		Spot	4	Image 1	4	1000000064	267
218		Spot	4	Image 1	5	1000000000	268
383		Spot	4	Image 1	5	1000000002	269
240		Spot	4	Image 1	5	1000000004	271
984		Spot	4	Image 1	5	1000000005	272
241		Spot	4	Image 1	5	1000000006	273
292		Spot	4	Image 1	5	1000000020	274
303		Spot	4	Image 1	5	1000000007	275
507		Spot	4	Image 1	5	1000000008	276
224		Spot	4	Image 1	5	1000000009	277
211		Spot	4	Image 1	5	1000000065	278
314		Spot	4	Image 1	5	1000000010	279
241		Spot	4	Image 1	5	1000000011	280
746		Spot	4	Image 1	5	1000000012	281
295		Spot	4	Image 1	5	1000000003	282
353		Spot	4	Image 1	5	1000000013	283
400		Spot	4	Image 1	5	1000000014	284
265		Spot	4	Image 1	5	1000000015	285
249		Spot	4	Image 1	5	1000000016	286
240		Spot	4	Image 1	5	1000000017	287
250		Spot	4	Image 1	5	1000000018	288
326		Spot	4	Image 1	5	1000000019	289
215		Spot	4	Image 1	5	1000000021	290
226		Spot	4	Image 1	5	1000000022	291
357		Spot	4	Image 1	5	1000000023	292
251		Spot	4	Image 1	5	1000000024	293
256		Spot	4	Image 1	5	1000000025	294
204		Spot	4	Image 1	5	1000000026	295
192		Spot	4	Image 1	5	1000000027	296
237		Spot	4	Image 1	5	1000000028	297
316		Spot	4	Image 1	5	1000000029	298
301		Spot	4	Image 1	5	1000000030	299
202		Spot	4	Image 1	5	1000000031	300
256		Spot	4	Image 1	5	1000000032	301
219		Spot	4	Image 1	5	1000000033	302
221		Spot	4	Image 1	5	1000000035	303
294		Spot	4	Image 1	5	1000000034	304
239		Spot	4	Image 1	5	1000000036	305
281		Spot	4	Image 1	5	1000000037	306
304		Spot	4	Image 1	5	1000000038	307
285		Spot	4	Image 1	5	1000000039	308
220		Spot	4	Image 1	5	1000000040	309
201		Spot	4	Image 1	5	1000000041	310
246		Spot	4	Image 1	5	1000000042	311
605		Spot	4	Image 1	5	1000000043	312
225		Spot	4	Image 1	5	1000000044	313
205		Spot	4	Image 1	5	1000000045	314
217		Spot	4	Image 1	5	1000000046	315
227		Spot	4	Image 1	5	1000000047	316
213		Spot	4	Image 1	5	1000000048	317
246		Spot	4	Image 1	5	1000000049	318
227		Spot	4	Image 1	5	1000000050	319
451		Spot	4	Image 1	5	1000000051	320
325		Spot	4	Image 1	5	1000000052	321
444		Spot	4	Image 1	5	1000000053	322
199		Spot	4	Image 1	5	1000000054	323
421		Spot	4	Image 1	5	1000000055	324
257		Spot	4	Image 1	5	1000000056	325
243		Spot	4	Image 1	5	1000000057	326
245		Spot	4	Image 1	5	1000000058	327
337		Spot	4	Image 1	5	1000000059	329
309		Spot	4	Image 1	5	1000000060	330
253		Spot	4	Image 1	5	1000000061	331
198		Spot	4	Image 1	5	1000000062	332
214		Spot	4	Image 1	5	1000000063	333
312		Spot	4	Image 1	5	1000000064	334
406		Spot	4	Image 1	6	1000000002	335
259		Spot	4	Image 1	6	1000000004	337
961		Spot	4	Image 1	6	1000000005	338
237		Spot	4	Image 1	6	1000000006	339
285		Spot	4	Image 1	6	1000000007	340
532		Spot	4	Image 1	6	1000000008	341
225		Spot	4	Image 1	6	1000000009	342
308		Spot	4	Image 1	6	1000000010	343
775		Spot	4	Image 1	6	1000000012	344
323		Spot	4	Image 1	6	1000000003	345
351		Spot	4	Image 1	6	1000000013	346
422		Spot	4	Image 1	6	1000000014	347
270		Spot	4	Image 1	6	1000000015	348
238		Spot	4	Image 1	6	1000000016	349
228		Spot	4	Image 1	6	1000000017	350
264		Spot	4	Image 1	6	1000000018	351
302		Spot	4	Image 1	6	1000000019	352
290		Spot	4	Image 1	6	1000000020	353
231		Spot	4	Image 1	6	1000000021	354
234		Spot	4	Image 1	6	1000000022	355
334		Spot	4	Image 1	6	1000000023	356
256		Spot	4	Image 1	6	1000000024	357
253		Spot	4	Image 1	6	1000000025	358
205		Spot	4	Image 1	6	1000000026	359
196		Spot	4	Image 1	6	1000000027	360
228		Spot	4	Image 1	6	1000000028	361
312		Spot	4	Image 1	6	1000000029	362
290		Spot	4	Image 1	6	1000000030	363
203		Spot	4	Image 1	6	1000000031	364
272		Spot	4	Image 1	6	1000000032	365
227		Spot	4	Image 1	6	1000000033	366
297		Spot	4	Image 1	6	1000000034	367
214		Spot	4	Image 1	6	1000000035	368
234		Spot	4	Image 1	6	1000000036	369
284		Spot	4	Image 1	6	1000000037	370
309		Spot	4	Image 1	6	1000000038	371
281		Spot	4	Image 1	6	1000000039	372
231		Spot	4	Image 1	6	1000000040	373
198		Spot	4	Image 1	6	1000000041	374
264		Spot	4	Image 1	6	1000000042	375
541		Spot	4	Image 1	6	1000000043	376
222		Spot	4	Image 1	6	1000000044	377
215		Spot	4	Image 1	6	1000000045	378
223		Spot	4	Image 1	6	1000000046	379
230		Spot	4	Image 1	6	1000000047	380
221		Spot	4	Image 1	6	1000000048	381
280		Spot	4	Image 1	6	1000000049	382
227		Spot	4	Image 1	6	1000000050	383
442		Spot	4	Image 1	6	1000000051	384
262		Spot	4	Image 1	6	1000000052	385
422		Spot	4	Image 1	6	1000000053	386
232		Spot	4	Image 1	6	1000000054	387
427		Spot	4	Image 1	6	1000000055	388
250		Spot	4	Image 1	6	1000000056	389
250		Spot	4	Image 1	6	1000000057	390
258		Spot	4	Image 1	6	1000000058	392
374		Spot	4	Image 1	6	1000000059	393
348		Spot	4	Image 1	6	1000000060	394
235		Spot	4	Image 1	6	1000000061	395
196		Spot	4	Image 1	6	1000000062	396
203		Spot	4	Image 1	6	1000000063	397
316		Spot	4	Image 1	6	1000000064	398
221		Spot	4	Image 1	7	1000000000	399
215		Spot	4	Image 1	7	1000000001	400
399		Spot	4	Image 1	7	1000000002	401
307		Spot	4	Image 1	7	1000000003	402
245		Spot	4	Image 1	7	1000000004	404
972		Spot	4	Image 1	7	1000000005	405
225		Spot	4	Image 1	7	1000000006	406
292		Spot	4	Image 1	7	1000000020	407
268		Spot	4	Image 1	7	1000000007	408
536		Spot	4	Image 1	7	1000000008	409
217		Spot	4	Image 1	7	1000000009	410
211		Spot	4	Image 1	7	1000000065	411
349		Spot	4	Image 1	7	1000000010	412
758		Spot	4	Image 1	7	1000000012	413
334		Spot	4	Image 1	7	1000000013	414
410		Spot	4	Image 1	7	1000000014	415
255		Spot	4	Image 1	7	1000000015	416
235		Spot	4	Image 1	7	1000000016	417
228		Spot	4	Image 1	7	1000000017	418
239		Spot	4	Image 1	7	1000000018	419
277		Spot	4	Image 1	7	1000000019	420
220		Spot	4	Image 1	7	1000000021	421
221		Spot	4	Image 1	7	1000000022	422
341		Spot	4	Image 1	7	1000000023	423
247		Spot	4	Image 1	7	1000000024	424
254		Spot	4	Image 1	7	1000000025	425
201		Spot	4	Image 1	7	1000000026	426
182		Spot	4	Image 1	7	1000000027	427
215		Spot	4	Image 1	7	1000000028	428
297		Spot	4	Image 1	7	1000000029	429
293		Spot	4	Image 1	7	1000000030	430
195		Spot	4	Image 1	7	1000000031	431
261		Spot	4	Image 1	7	1000000032	432
214		Spot	4	Image 1	7	1000000033	433
264		Spot	4	Image 1	7	1000000034	434
193		Spot	4	Image 1	7	1000000035	435
210		Spot	4	Image 1	7	1000000036	436
260		Spot	4	Image 1	7	1000000037	437
288		Spot	4	Image 1	7	1000000038	438
260		Spot	4	Image 1	7	1000000039	439
221		Spot	4	Image 1	7	1000000040	440
197		Spot	4	Image 1	7	1000000041	441
249		Spot	4	Image 1	7	1000000042	442
458		Spot	4	Image 1	7	1000000043	443
220		Spot	4	Image 1	7	1000000044	444
215		Spot	4	Image 1	7	1000000045	445
212		Spot	4	Image 1	7	1000000046	446
218		Spot	4	Image 1	7	1000000047	447
210		Spot	4	Image 1	7	1000000048	448
272		Spot	4	Image 1	7	1000000049	449
213		Spot	4	Image 1	7	1000000050	450
426		Spot	4	Image 1	7	1000000051	451
277		Spot	4	Image 1	7	1000000052	452
422		Spot	4	Image 1	7	1000000053	453
189		Spot	4	Image 1	7	1000000054	454
412		Spot	4	Image 1	7	1000000055	455
245		Spot	4	Image 1	7	1000000056	456
261		Spot	4	Image 1	7	1000000057	457
246		Spot	4	Image 1	7	1000000058	459
349		Spot	4	Image 1	7	1000000059	460
368		Spot	4	Image 1	7	1000000060	461
209		Spot	4	Image 1	7	1000000061	462
195		Spot	4	Image 1	7	1000000062	463
223		Spot	4	Image 1	7	1000000063	464
315		Spot	4	Image 1	7	1000000064	465
215		Spot	4	Image 1	8	1000000000	466
394		Spot	4	Image 1	8	1000000002	467
301		Spot	4	Image 1	8	1000000003	468
242		Spot	4	Image 1	8	1000000004	470
990		Spot	4	Image 1	8	1000000005	471
238		Spot	4	Image 1	8	1000000006	472
286		Spot	4	Image 1	8	1000000020	473
277		Spot	4	Image 1	8	1000000007	474
487		Spot	4	Image 1	8	1000000008	475
208		Spot	4	Image 1	8	1000000009	476
196		Spot	4	Image 1	8	1000000065	477
293		Spot	4	Image 1	8	1000000010	478
233		Spot	4	Image 1	8	1000000011	479
786		Spot	4	Image 1	8	1000000012	480
317		Spot	4	Image 1	8	1000000013	481
400		Spot	4	Image 1	8	1000000014	482
242		Spot	4	Image 1	8	1000000015	483
224		Spot	4	Image 1	8	1000000016	484
221		Spot	4	Image 1	8	1000000017	485
242		Spot	4	Image 1	8	1000000018	486
291		Spot	4	Image 1	8	1000000019	487
235		Spot	4	Image 1	8	1000000021	488
225		Spot	4	Image 1	8	1000000022	489
347		Spot	4	Image 1	8	1000000023	490
239		Spot	4	Image 1	8	1000000024	491
242		Spot	4	Image 1	8	1000000025	492
202		Spot	4	Image 1	8	1000000026	493
181		Spot	4	Image 1	8	1000000027	494
221		Spot	4	Image 1	8	1000000028	495
319		Spot	4	Image 1	8	1000000029	496
290		Spot	4	Image 1	8	1000000030	497
187		Spot	4	Image 1	8	1000000031	498
256		Spot	4	Image 1	8	1000000032	499
210		Spot	4	Image 1	8	1000000033	500
267		Spot	4	Image 1	8	1000000034	501
209		Spot	4	Image 1	8	1000000035	502
215		Spot	4	Image 1	8	1000000036	503
259		Spot	4	Image 1	8	1000000037	504
285		Spot	4	Image 1	8	1000000038	505
239		Spot	4	Image 1	8	1000000039	506
216		Spot	4	Image 1	8	1000000040	507
195		Spot	4	Image 1	8	1000000041	508
242		Spot	4	Image 1	8	1000000042	509
439		Spot	4	Image 1	8	1000000043	510
208		Spot	4	Image 1	8	1000000044	511
197		Spot	4	Image 1	8	1000000045	512
211		Spot	4	Image 1	8	1000000046	513
223		Spot	4	Image 1	8	1000000047	514
211		Spot	4	Image 1	8	1000000048	515
260		Spot	4	Image 1	8	1000000049	516
228		Spot	4	Image 1	8	1000000050	517
415		Spot	4	Image 1	8	1000000051	518
266		Spot	4	Image 1	8	1000000052	519
421		Spot	4	Image 1	8	1000000053	520
202		Spot	4	Image 1	8	1000000054	521
410		Spot	4	Image 1	8	1000000055	522
231		Spot	4	Image 1	8	1000000056	523
255		Spot	4	Image 1	8	1000000057	524
251		Spot	4	Image 1	8	1000000058	526
364		Spot	4	Image 1	8	1000000059	527
347		Spot	4	Image 1	8	1000000060	528
199		Spot	4	Image 1	8	1000000061	529
190		Spot	4	Image 1	8	1000000062	530
210		Spot	4	Image 1	8	1000000063	531
304		Spot	4	Image 1	8	1000000064	532
218		Spot	4	Image 1	9	1000000000	533
403		Spot	4	Image 1	9	1000000002	534
245		Spot	4	Image 1	9	1000000004	536
997		Spot	4	Image 1	9	1000000005	537
229		Spot	4	Image 1	9	1000000006	538
294		Spot	4	Image 1	9	1000000020	539
259		Spot	4	Image 1	9	1000000007	540
522		Spot	4	Image 1	9	1000000008	541
212		Spot	4	Image 1	9	1000000009	542
201		Spot	4	Image 1	9	1000000065	543
304		Spot	4	Image 1	9	1000000010	544
222		Spot	4	Image 1	9	1000000011	545
832		Spot	4	Image 1	9	1000000012	546
297		Spot	4	Image 1	9	1000000003	547
319		Spot	4	Image 1	9	1000000013	548
403		Spot	4	Image 1	9	1000000014	549
252		Spot	4	Image 1	9	1000000015	550
219		Spot	4	Image 1	9	1000000016	551
229		Spot	4	Image 1	9	1000000017	552
289		Spot	4	Image 1	9	1000000019	553
241		Spot	4	Image 1	9	1000000018	554
258		Spot	4	Image 1	9	1000000021	555
230		Spot	4	Image 1	9	1000000022	556
326		Spot	4	Image 1	9	1000000023	557
268		Spot	4	Image 1	9	1000000024	558
240		Spot	4	Image 1	9	1000000025	559
203		Spot	4	Image 1	9	1000000026	560
191		Spot	4	Image 1	9	1000000027	561
229		Spot	4	Image 1	9	1000000028	562
295		Spot	4	Image 1	9	1000000029	563
302		Spot	4	Image 1	9	1000000030	564
199		Spot	4	Image 1	9	1000000031	565
268		Spot	4	Image 1	9	1000000032	566
209		Spot	4	Image 1	9	1000000033	567
263		Spot	4	Image 1	9	1000000034	568
191		Spot	4	Image 1	9	1000000035	569
218		Spot	4	Image 1	9	1000000036	570
259		Spot	4	Image 1	9	1000000037	571
287		Spot	4	Image 1	9	1000000038	572
203		Spot	4	Image 1	9	1000000039	573
234		Spot	4	Image 1	9	1000000040	574
199		Spot	4	Image 1	9	1000000041	575
239		Spot	4	Image 1	9	1000000042	576
432		Spot	4	Image 1	9	1000000043	577
216		Spot	4	Image 1	9	1000000044	578
202		Spot	4	Image 1	9	1000000045	579
211		Spot	4	Image 1	9	1000000046	580
226		Spot	4	Image 1	9	1000000047	581
201		Spot	4	Image 1	9	1000000048	582
276		Spot	4	Image 1	9	1000000049	583
209		Spot	4	Image 1	9	1000000050	584
432		Spot	4	Image 1	9	1000000051	585
277		Spot	4	Image 1	9	1000000052	586
434		Spot	4	Image 1	9	1000000053	587
191		Spot	4	Image 1	9	1000000054	588
409		Spot	4	Image 1	9	1000000055	589
233		Spot	4	Image 1	9	1000000056	590
247		Spot	4	Image 1	9	1000000057	592
250		Spot	4	Image 1	9	1000000058	593
362		Spot	4	Image 1	9	1000000059	594
419		Spot	4	Image 1	9	1000000060	595
235		Spot	4	Image 1	9	1000000061	596
212		Spot	4	Image 1	9	1000000062	597
217		Spot	4	Image 1	9	1000000063	598
321		Spot	4	Image 1	9	1000000064	599
242		Spot	4	Image 1	10	1000000000	600
231		Spot	4	Image 1	10	1000000001	601
424		Spot	4	Image 1	10	1000000002	602
272		Spot	4	Image 1	10	1000000004	604
976		Spot	4	Image 1	10	1000000005	605
258		Spot	4	Image 1	10	1000000006	606
320		Spot	4	Image 1	10	1000000020	607
289		Spot	4	Image 1	10	1000000007	608
517		Spot	4	Image 1	10	1000000008	609
215		Spot	4	Image 1	10	1000000009	610
212		Spot	4	Image 1	10	1000000065	611
328		Spot	4	Image 1	10	1000000010	612
807		Spot	4	Image 1	10	1000000012	613
308		Spot	4	Image 1	10	1000000003	614
348		Spot	4	Image 1	10	1000000013	615
451		Spot	4	Image 1	10	1000000014	616
246		Spot	4	Image 1	10	1000000016	617
252		Spot	4	Image 1	10	1000000017	618
263		Spot	4	Image 1	10	1000000018	619
316		Spot	4	Image 1	10	1000000019	620
256		Spot	4	Image 1	10	1000000021	621
236		Spot	4	Image 1	10	1000000022	622
354		Spot	4	Image 1	10	1000000023	623
266		Spot	4	Image 1	10	1000000024	624
259		Spot	4	Image 1	10	1000000025	625
219		Spot	4	Image 1	10	1000000026	626
211		Spot	4	Image 1	10	1000000027	627
213		Spot	4	Image 1	10	1000000028	628
326		Spot	4	Image 1	10	1000000029	629
310		Spot	4	Image 1	10	1000000030	630
213		Spot	4	Image 1	10	1000000031	631
269		Spot	4	Image 1	10	1000000032	632
226		Spot	4	Image 1	10	1000000033	633
299		Spot	4	Image 1	10	1000000034	634
227		Spot	4	Image 1	10	1000000035	635
243		Spot	4	Image 1	10	1000000036	636
279		Spot	4	Image 1	10	1000000037	637
296		Spot	4	Image 1	10	1000000038	638
227		Spot	4	Image 1	10	1000000039	639
237		Spot	4	Image 1	10	1000000040	640
206		Spot	4	Image 1	10	1000000041	641
279		Spot	4	Image 1	10	1000000042	642
454		Spot	4	Image 1	10	1000000043	643
228		Spot	4	Image 1	10	1000000044	644
212		Spot	4	Image 1	10	1000000045	645
233		Spot	4	Image 1	10	1000000046	646
272		Spot	4	Image 1	10	1000000047	647
212		Spot	4	Image 1	10	1000000048	648
290		Spot	4	Image 1	10	1000000049	649
251		Spot	4	Image 1	10	1000000050	650
526		Spot	4	Image 1	10	1000000051	651
256		Spot	4	Image 1	10	1000000052	652
430		Spot	4	Image 1	10	1000000053	653
200		Spot	4	Image 1	10	1000000054	654
464		Spot	4	Image 1	10	1000000055	655
247		Spot	4	Image 1	10	1000000056	656
254		Spot	4	Image 1	10	1000000057	657
240		Spot	4	Image 1	10	1000000058	658
378		Spot	4	Image 1	10	1000000059	660
473		Spot	4	Image 1	10	1000000060	661
220		Spot	4	Image 1	10	1000000061	662
208		Spot	4	Image 1	10	1000000062	663
218		Spot	4	Image 1	10	1000000063	664
314		Spot	4	Image 1	10	1000000064	665
234		Spot	4	Image 1	11	1000000000	666
236		Spot	4	Image 1	11	1000000001	667
404		Spot	4	Image 1	11	1000000002	668
293		Spot	4	Image 1	11	1000000004	670
997		Spot	4	Image 1	11	1000000005	671
240		Spot	4	Image 1	11	1000000006	672
313		Spot	4	Image 1	11	1000000020	673
279		Spot	4	Image 1	11	1000000007	674
528		Spot	4	Image 1	11	1000000008	675
229		Spot	4	Image 1	11	1000000009	676
342		Spot	4	Image 1	11	1000000010	677
237		Spot	4	Image 1	11	1000000011	678
870		Spot	4	Image 1	11	1000000012	679
301		Spot	4	Image 1	11	1000000003	680
337		Spot	4	Image 1	11	1000000013	681
469		Spot	4	Image 1	11	1000000014	682
265		Spot	4	Image 1	11	1000000015	683
254		Spot	4	Image 1	11	1000000016	684
230		Spot	4	Image 1	11	1000000017	685
252		Spot	4	Image 1	11	1000000018	686
306		Spot	4	Image 1	11	1000000019	687
249		Spot	4	Image 1	11	1000000021	688
232		Spot	4	Image 1	11	1000000022	689
345		Spot	4	Image 1	11	1000000023	690
286		Spot	4	Image 1	11	1000000024	691
292		Spot	4	Image 1	11	1000000025	692
214		Spot	4	Image 1	11	1000000026	693
196		Spot	4	Image 1	11	1000000027	694
254		Spot	4	Image 1	11	1000000028	695
333		Spot	4	Image 1	11	1000000029	696
313		Spot	4	Image 1	11	1000000030	697
256		Spot	4	Image 1	11	1000000033	698
278		Spot	4	Image 1	11	1000000032	699
289		Spot	4	Image 1	11	1000000034	700
207		Spot	4	Image 1	11	1000000035	701
234		Spot	4	Image 1	11	1000000036	702
277		Spot	4	Image 1	11	1000000037	703
311		Spot	4	Image 1	11	1000000038	704
224		Spot	4	Image 1	11	1000000039	705
254		Spot	4	Image 1	11	1000000040	706
215		Spot	4	Image 1	11	1000000041	707
261		Spot	4	Image 1	11	1000000042	708
419		Spot	4	Image 1	11	1000000043	709
233		Spot	4	Image 1	11	1000000044	710
222		Spot	4	Image 1	11	1000000045	711
228		Spot	4	Image 1	11	1000000046	712
244		Spot	4	Image 1	11	1000000047	713
232		Spot	4	Image 1	11	1000000048	714
233		Spot	4	Image 1	11	1000000049	715
235		Spot	4	Image 1	11	1000000050	716
522		Spot	4	Image 1	11	1000000051	717
310		Spot	4	Image 1	11	1000000052	718
455		Spot	4	Image 1	11	1000000053	719
216		Spot	4	Image 1	11	1000000054	720
439		Spot	4	Image 1	11	1000000055	721
245		Spot	4	Image 1	11	1000000056	722
251		Spot	4	Image 1	11	1000000057	723
237		Spot	4	Image 1	11	1000000058	724
382		Spot	4	Image 1	11	1000000059	726
499		Spot	4	Image 1	11	1000000060	727
233		Spot	4	Image 1	11	1000000061	728
209		Spot	4	Image 1	11	1000000062	729
220		Spot	4	Image 1	11	1000000063	730
344		Spot	4	Image 1	11	1000000064	731
259		Spot	4	Image 1	12	1000000000	732
238		Spot	4	Image 1	12	1000000001	733
419		Spot	4	Image 1	12	1000000002	734
311		Spot	4	Image 1	12	1000000004	736
979		Spot	4	Image 1	12	1000000005	737
243		Spot	4	Image 1	12	1000000006	738
301		Spot	4	Image 1	12	1000000020	739
254		Spot	4	Image 1	12	1000000007	740
540		Spot	4	Image 1	12	1000000008	741
231		Spot	4	Image 1	12	1000000009	742
367		Spot	4	Image 1	12	1000000010	743
874		Spot	4	Image 1	12	1000000012	744
302		Spot	4	Image 1	12	1000000003	745
336		Spot	4	Image 1	12	1000000013	746
452		Spot	4	Image 1	12	1000000014	747
253		Spot	4	Image 1	12	1000000016	748
260		Spot	4	Image 1	12	1000000017	749
300		Spot	4	Image 1	12	1000000019	750
265		Spot	4	Image 1	12	1000000018	751
240		Spot	4	Image 1	12	1000000021	752
255		Spot	4	Image 1	12	1000000022	753
328		Spot	4	Image 1	12	1000000023	754
263		Spot	4	Image 1	12	1000000024	755
280		Spot	4	Image 1	12	1000000025	756
216		Spot	4	Image 1	12	1000000027	757
237		Spot	4	Image 1	12	1000000028	758
326		Spot	4	Image 1	12	1000000029	759
310		Spot	4	Image 1	12	1000000030	760
199		Spot	4	Image 1	12	1000000031	761
270		Spot	4	Image 1	12	1000000032	762
255		Spot	4	Image 1	12	1000000033	763
290		Spot	4	Image 1	12	1000000034	764
230		Spot	4	Image 1	12	1000000036	765
291		Spot	4	Image 1	12	1000000037	766
316		Spot	4	Image 1	12	1000000038	767
244		Spot	4	Image 1	12	1000000039	768
243		Spot	4	Image 1	12	1000000040	769
216		Spot	4	Image 1	12	1000000041	770
279		Spot	4	Image 1	12	1000000042	771
419		Spot	4	Image 1	12	1000000043	772
236		Spot	4	Image 1	12	1000000044	773
218		Spot	4	Image 1	12	1000000045	774
238		Spot	4	Image 1	12	1000000046	775
236		Spot	4	Image 1	12	1000000047	776
231		Spot	4	Image 1	12	1000000048	777
234		Spot	4	Image 1	12	1000000050	778
486		Spot	4	Image 1	12	1000000051	779
328		Spot	4	Image 1	12	1000000052	780
461		Spot	4	Image 1	12	1000000053	781
216		Spot	4	Image 1	12	1000000054	782
436		Spot	4	Image 1	12	1000000055	783
247		Spot	4	Image 1	12	1000000056	784
269		Spot	4	Image 1	12	1000000057	785
252		Spot	4	Image 1	12	1000000058	786
382		Spot	4	Image 1	12	1000000059	788
489		Spot	4	Image 1	12	1000000060	789
239		Spot	4	Image 1	12	1000000061	790
215		Spot	4	Image 1	12	1000000062	791
238		Spot	4	Image 1	12	1000000063	792
353		Spot	4	Image 1	12	1000000064	793
227		Spot	4	Image 1	13	1000000000	794
404		Spot	4	Image 1	13	1000000002	795
291		Spot	4	Image 1	13	1000000004	797
1034		Spot	4	Image 1	13	1000000005	798
248		Spot	4	Image 1	13	1000000006	799
319		Spot	4	Image 1	13	1000000020	800
275		Spot	4	Image 1	13	1000000007	801
518		Spot	4	Image 1	13	1000000008	802
225		Spot	4	Image 1	13	1000000009	803
230		Spot	4	Image 1	13	1000000065	804
352		Spot	4	Image 1	13	1000000010	805
759		Spot	4	Image 1	13	1000000012	806
284		Spot	4	Image 1	13	1000000003	807
338		Spot	4	Image 1	13	1000000013	808
476		Spot	4	Image 1	13	1000000014	809
240		Spot	4	Image 1	13	1000000016	810
268		Spot	4	Image 1	13	1000000017	811
309		Spot	4	Image 1	13	1000000019	812
257		Spot	4	Image 1	13	1000000018	813
226		Spot	4	Image 1	13	1000000021	814
238		Spot	4	Image 1	13	1000000022	815
339		Spot	4	Image 1	13	1000000023	816
287		Spot	4	Image 1	13	1000000024	817
252		Spot	4	Image 1	13	1000000025	818
198		Spot	4	Image 1	13	1000000027	819
228		Spot	4	Image 1	13	1000000028	820
317		Spot	4	Image 1	13	1000000029	821
306		Spot	4	Image 1	13	1000000030	822
210		Spot	4	Image 1	13	1000000066	823
271		Spot	4	Image 1	13	1000000032	824
242		Spot	4	Image 1	13	1000000033	825
290		Spot	4	Image 1	13	1000000034	826
218		Spot	4	Image 1	13	1000000035	827
239		Spot	4	Image 1	13	1000000036	828
282		Spot	4	Image 1	13	1000000037	829
310		Spot	4	Image 1	13	1000000038	830
219		Spot	4	Image 1	13	1000000039	831
245		Spot	4	Image 1	13	1000000040	832
207		Spot	4	Image 1	13	1000000041	833
272		Spot	4	Image 1	13	1000000042	834
402		Spot	4	Image 1	13	1000000043	835
235		Spot	4	Image 1	13	1000000044	836
219		Spot	4	Image 1	13	1000000045	837
237		Spot	4	Image 1	13	1000000046	838
276		Spot	4	Image 1	13	1000000047	839
221		Spot	4	Image 1	13	1000000048	840
222		Spot	4	Image 1	13	1000000050	841
472		Spot	4	Image 1	13	1000000051	842
360		Spot	4	Image 1	13	1000000052	843
445		Spot	4	Image 1	13	1000000053	844
230		Spot	4	Image 1	13	1000000054	845
444		Spot	4	Image 1	13	1000000055	846
261		Spot	4	Image 1	13	1000000056	847
279		Spot	4	Image 1	13	1000000057	848
243		Spot	4	Image 1	13	1000000058	850
380		Spot	4	Image 1	13	1000000059	851
492		Spot	4	Image 1	13	1000000060	852
267		Spot	4	Image 1	13	1000000061	853
221		Spot	4	Image 1	13	1000000062	854
227		Spot	4	Image 1	13	1000000063	855
320		Spot	4	Image 1	13	1000000064	856
235		Spot	4	Image 1	14	1000000000	857
225		Spot	4	Image 1	14	1000000001	858
386		Spot	4	Image 1	14	1000000002	859
301		Spot	4	Image 1	14	1000000003	860
276		Spot	4	Image 1	14	1000000004	862
1010		Spot	4	Image 1	14	1000000005	863
244		Spot	4	Image 1	14	1000000006	864
295		Spot	4	Image 1	14	1000000020	865
257		Spot	4	Image 1	14	1000000007	866
531		Spot	4	Image 1	14	1000000008	867
223		Spot	4	Image 1	14	1000000009	868
211		Spot	4	Image 1	14	1000000065	869
344		Spot	4	Image 1	14	1000000010	870
226		Spot	4	Image 1	14	1000000011	871
871		Spot	4	Image 1	14	1000000012	872
321		Spot	4	Image 1	14	1000000013	873
458		Spot	4	Image 1	14	1000000014	874
261		Spot	4	Image 1	14	1000000015	875
232		Spot	4	Image 1	14	1000000016	876
293		Spot	4	Image 1	14	1000000017	877
301		Spot	4	Image 1	14	1000000019	878
253		Spot	4	Image 1	14	1000000018	879
237		Spot	4	Image 1	14	1000000021	880
227		Spot	4	Image 1	14	1000000022	881
337		Spot	4	Image 1	14	1000000023	882
258		Spot	4	Image 1	14	1000000024	883
242		Spot	4	Image 1	14	1000000025	884
201		Spot	4	Image 1	14	1000000026	885
186		Spot	4	Image 1	14	1000000027	886
216		Spot	4	Image 1	14	1000000028	887
327		Spot	4	Image 1	14	1000000029	888
300		Spot	4	Image 1	14	1000000030	889
197		Spot	4	Image 1	14	1000000066	890
195		Spot	4	Image 1	14	1000000031	891
256		Spot	4	Image 1	14	1000000032	892
221		Spot	4	Image 1	14	1000000033	893
289		Spot	4	Image 1	14	1000000034	894
196		Spot	4	Image 1	14	1000000035	895
222		Spot	4	Image 1	14	1000000036	896
248		Spot	4	Image 1	14	1000000037	897
302		Spot	4	Image 1	14	1000000038	898
238		Spot	4	Image 1	14	1000000039	899
228		Spot	4	Image 1	14	1000000040	900
205		Spot	4	Image 1	14	1000000041	901
256		Spot	4	Image 1	14	1000000042	902
385		Spot	4	Image 1	14	1000000043	903
241		Spot	4	Image 1	14	1000000044	904
206		Spot	4	Image 1	14	1000000045	905
213		Spot	4	Image 1	14	1000000046	906
236		Spot	4	Image 1	14	1000000047	907
221		Spot	4	Image 1	14	1000000048	908
255		Spot	4	Image 1	14	1000000049	909
224		Spot	4	Image 1	14	1000000050	910
471		Spot	4	Image 1	14	1000000051	911
288		Spot	4	Image 1	14	1000000052	912
425		Spot	4	Image 1	14	1000000053	913
202		Spot	4	Image 1	14	1000000054	914
438		Spot	4	Image 1	14	1000000055	915
242		Spot	4	Image 1	14	1000000056	916
247		Spot	4	Image 1	14	1000000057	917
231		Spot	4	Image 1	14	1000000058	919
349		Spot	4	Image 1	14	1000000059	920
517		Spot	4	Image 1	14	1000000060	921
244		Spot	4	Image 1	14	1000000061	922
199		Spot	4	Image 1	14	1000000062	923
209		Spot	4	Image 1	14	1000000063	924
337		Spot	4	Image 1	14	1000000064	925
221		Spot	4	Image 1	15	1000000000	926
222		Spot	4	Image 1	15	1000000001	927
353		Spot	4	Image 1	15	1000000002	928
256		Spot	4	Image 1	15	1000000004	930
999		Spot	4	Image 1	15	1000000005	931
238		Spot	4	Image 1	15	1000000006	932
280		Spot	4	Image 1	15	1000000020	933
293		Spot	4	Image 1	15	1000000007	934
485		Spot	4	Image 1	15	1000000008	935
220		Spot	4	Image 1	15	1000000009	936
316		Spot	4	Image 1	15	1000000010	937
224		Spot	4	Image 1	15	1000000011	938
857		Spot	4	Image 1	15	1000000012	939
285		Spot	4	Image 1	15	1000000003	940
334		Spot	4	Image 1	15	1000000013	941
492		Spot	4	Image 1	15	1000000014	942
252		Spot	4	Image 1	15	1000000015	943
235		Spot	4	Image 1	15	1000000016	944
247		Spot	4	Image 1	15	1000000017	945
251		Spot	4	Image 1	15	1000000018	946
308		Spot	4	Image 1	15	1000000019	947
235		Spot	4	Image 1	15	1000000021	948
224		Spot	4	Image 1	15	1000000022	949
313		Spot	4	Image 1	15	1000000023	950
260		Spot	4	Image 1	15	1000000024	951
242		Spot	4	Image 1	15	1000000025	952
215		Spot	4	Image 1	15	1000000026	953
185		Spot	4	Image 1	15	1000000027	954
225		Spot	4	Image 1	15	1000000028	955
302		Spot	4	Image 1	15	1000000029	956
200		Spot	4	Image 1	15	1000000066	957
303		Spot	4	Image 1	15	1000000030	958
256		Spot	4	Image 1	15	1000000032	959
215		Spot	4	Image 1	15	1000000033	960
270		Spot	4	Image 1	15	1000000034	961
192		Spot	4	Image 1	15	1000000035	962
214		Spot	4	Image 1	15	1000000036	963
289		Spot	4	Image 1	15	1000000037	964
279		Spot	4	Image 1	15	1000000038	965
228		Spot	4	Image 1	15	1000000039	966
224		Spot	4	Image 1	15	1000000040	967
192		Spot	4	Image 1	15	1000000041	968
256		Spot	4	Image 1	15	1000000042	969
395		Spot	4	Image 1	15	1000000043	970
232		Spot	4	Image 1	15	1000000049	971
227		Spot	4	Image 1	15	1000000044	972
209		Spot	4	Image 1	15	1000000045	973
214		Spot	4	Image 1	15	1000000046	974
234		Spot	4	Image 1	15	1000000047	975
208		Spot	4	Image 1	15	1000000048	976
215		Spot	4	Image 1	15	1000000050	977
461		Spot	4	Image 1	15	1000000051	978
307		Spot	4	Image 1	15	1000000052	979
419		Spot	4	Image 1	15	1000000053	980
201		Spot	4	Image 1	15	1000000054	981
418		Spot	4	Image 1	15	1000000055	982
226		Spot	4	Image 1	15	1000000056	983
257		Spot	4	Image 1	15	1000000057	984
223		Spot	4	Image 1	15	1000000058	985
332		Spot	4	Image 1	15	1000000059	987
483		Spot	4	Image 1	15	1000000060	988
242		Spot	4	Image 1	15	1000000061	989
194		Spot	4	Image 1	15	1000000062	990
196		Spot	4	Image 1	15	1000000063	991
329		Spot	4	Image 1	15	1000000064	992
232		Spot	4	Image 1	16	1000000000	993
218		Spot	4	Image 1	16	1000000001	994
366		Spot	4	Image 1	16	1000000002	995
251		Spot	4	Image 1	16	1000000004	997
1024		Spot	4	Image 1	16	1000000005	998
232		Spot	4	Image 1	16	1000000006	999
297		Spot	4	Image 1	16	1000000020	1000
297		Spot	4	Image 1	16	1000000007	1001
491		Spot	4	Image 1	16	1000000008	1002
226		Spot	4	Image 1	16	1000000009	1003
317		Spot	4	Image 1	16	1000000010	1004
764		Spot	4	Image 1	16	1000000012	1005
281		Spot	4	Image 1	16	1000000003	1006
319		Spot	4	Image 1	16	1000000013	1007
497		Spot	4	Image 1	16	1000000014	1008
260		Spot	4	Image 1	16	1000000015	1009
243		Spot	4	Image 1	16	1000000016	1010
255		Spot	4	Image 1	16	1000000017	1011
300		Spot	4	Image 1	16	1000000019	1012
238		Spot	4	Image 1	16	1000000018	1013
238		Spot	4	Image 1	16	1000000021	1014
229		Spot	4	Image 1	16	1000000022	1015
340		Spot	4	Image 1	16	1000000023	1016
247		Spot	4	Image 1	16	1000000024	1017
245		Spot	4	Image 1	16	1000000025	1018
218		Spot	4	Image 1	16	1000000026	1019
192		Spot	4	Image 1	16	1000000027	1020
219		Spot	4	Image 1	16	1000000028	1021
313		Spot	4	Image 1	16	1000000029	1022
221		Spot	4	Image 1	16	1000000066	1023
289		Spot	4	Image 1	16	1000000030	1024
202		Spot	4	Image 1	16	1000000031	1025
275		Spot	4	Image 1	16	1000000032	1026
231		Spot	4	Image 1	16	1000000033	1027
274		Spot	4	Image 1	16	1000000034	1028
194		Spot	4	Image 1	16	1000000035	1029
222		Spot	4	Image 1	16	1000000036	1030
275		Spot	4	Image 1	16	1000000037	1031
298		Spot	4	Image 1	16	1000000038	1032
242		Spot	4	Image 1	16	1000000039	1033
214		Spot	4	Image 1	16	1000000040	1034
200		Spot	4	Image 1	16	1000000041	1035
260		Spot	4	Image 1	16	1000000042	1036
385		Spot	4	Image 1	16	1000000043	1037
226		Spot	4	Image 1	16	1000000044	1038
220		Spot	4	Image 1	16	1000000045	1039
212		Spot	4	Image 1	16	1000000046	1040
232		Spot	4	Image 1	16	1000000047	1041
222		Spot	4	Image 1	16	1000000048	1042
212		Spot	4	Image 1	16	1000000050	1043
489		Spot	4	Image 1	16	1000000051	1044
284		Spot	4	Image 1	16	1000000052	1045
424		Spot	4	Image 1	16	1000000053	1046
197		Spot	4	Image 1	16	1000000054	1047
401		Spot	4	Image 1	16	1000000055	1048
236		Spot	4	Image 1	16	1000000056	1049
244		Spot	4	Image 1	16	1000000057	1050
237		Spot	4	Image 1	16	1000000058	1052
361		Spot	4	Image 1	16	1000000059	1053
396		Spot	4	Image 1	16	1000000060	1054
255		Spot	4	Image 1	16	1000000061	1055
196		Spot	4	Image 1	16	1000000062	1056
207		Spot	4	Image 1	16	1000000063	1057
303		Spot	4	Image 1	16	1000000064	1058
224		Spot	4	Image 1	17	1000000000	1059
229		Spot	4	Image 1	17	1000000001	1060
376		Spot	4	Image 1	17	1000000002	1061
279		Spot	4	Image 1	17	1000000004	1063
1060		Spot	4	Image 1	17	1000000005	1064
222		Spot	4	Image 1	17	1000000006	1065
298		Spot	4	Image 1	17	1000000020	1066
266		Spot	4	Image 1	17	1000000007	1067
487		Spot	4	Image 1	17	1000000008	1068
234		Spot	4	Image 1	17	1000000009	1069
308		Spot	4	Image 1	17	1000000010	1070
789		Spot	4	Image 1	17	1000000012	1071
289		Spot	4	Image 1	17	1000000003	1072
318		Spot	4	Image 1	17	1000000013	1073
444		Spot	4	Image 1	17	1000000014	1074
249		Spot	4	Image 1	17	1000000015	1075
232		Spot	4	Image 1	17	1000000016	1076
236		Spot	4	Image 1	17	1000000017	1077
339		Spot	4	Image 1	17	1000000019	1078
239		Spot	4	Image 1	17	1000000018	1079
222		Spot	4	Image 1	17	1000000021	1080
229		Spot	4	Image 1	17	1000000022	1081
327		Spot	4	Image 1	17	1000000023	1082
258		Spot	4	Image 1	17	1000000024	1083
244		Spot	4	Image 1	17	1000000025	1084
219		Spot	4	Image 1	17	1000000026	1085
191		Spot	4	Image 1	17	1000000027	1086
211		Spot	4	Image 1	17	1000000028	1087
304		Spot	4	Image 1	17	1000000029	1088
219		Spot	4	Image 1	17	1000000066	1089
299		Spot	4	Image 1	17	1000000030	1090
202		Spot	4	Image 1	17	1000000031	1091
256		Spot	4	Image 1	17	1000000032	1092
214		Spot	4	Image 1	17	1000000033	1093
271		Spot	4	Image 1	17	1000000034	1094
203		Spot	4	Image 1	17	1000000035	1095
224		Spot	4	Image 1	17	1000000036	1096
261		Spot	4	Image 1	17	1000000037	1097
304		Spot	4	Image 1	17	1000000038	1098
220		Spot	4	Image 1	17	1000000039	1099
232		Spot	4	Image 1	17	1000000040	1100
196		Spot	4	Image 1	17	1000000041	1101
247		Spot	4	Image 1	17	1000000042	1102
407		Spot	4	Image 1	17	1000000043	1103
233		Spot	4	Image 1	17	1000000049	1104
217		Spot	4	Image 1	17	1000000044	1105
208		Spot	4	Image 1	17	1000000045	1106
217		Spot	4	Image 1	17	1000000046	1107
236		Spot	4	Image 1	17	1000000047	1108
211		Spot	4	Image 1	17	1000000048	1109
243		Spot	4	Image 1	17	1000000050	1110
510		Spot	4	Image 1	17	1000000051	1111
269		Spot	4	Image 1	17	1000000052	1112
468		Spot	4	Image 1	17	1000000053	1113
190		Spot	4	Image 1	17	1000000054	1114
418		Spot	4	Image 1	17	1000000055	1115
237		Spot	4	Image 1	17	1000000056	1116
243		Spot	4	Image 1	17	1000000057	1117
223		Spot	4	Image 1	17	1000000058	1119
360		Spot	4	Image 1	17	1000000059	1120
402		Spot	4	Image 1	17	1000000060	1121
271		Spot	4	Image 1	17	1000000061	1122
199		Spot	4	Image 1	17	1000000062	1123
208		Spot	4	Image 1	17	1000000063	1124
313		Spot	4	Image 1	17	1000000064	1125
230		Spot	4	Image 1	18	1000000000	1126
220		Spot	4	Image 1	18	1000000001	1127
386		Spot	4	Image 1	18	1000000002	1128
290		Spot	4	Image 1	18	1000000003	1129
265		Spot	4	Image 1	18	1000000004	1131
1133		Spot	4	Image 1	18	1000000005	1132
232		Spot	4	Image 1	18	1000000006	1133
301		Spot	4	Image 1	18	1000000020	1134
284		Spot	4	Image 1	18	1000000007	1135
459		Spot	4	Image 1	18	1000000008	1136
233		Spot	4	Image 1	18	1000000009	1137
218		Spot	4	Image 1	18	1000000067	1138
323		Spot	4	Image 1	18	1000000010	1139
838		Spot	4	Image 1	18	1000000012	1140
327		Spot	4	Image 1	18	1000000013	1141
458		Spot	4	Image 1	18	1000000014	1142
259		Spot	4	Image 1	18	1000000015	1143
229		Spot	4	Image 1	18	1000000016	1144
230		Spot	4	Image 1	18	1000000017	1145
316		Spot	4	Image 1	18	1000000019	1146
246		Spot	4	Image 1	18	1000000018	1147
233		Spot	4	Image 1	18	1000000021	1148
222		Spot	4	Image 1	18	1000000022	1149
318		Spot	4	Image 1	18	1000000023	1150
257		Spot	4	Image 1	18	1000000024	1151
255		Spot	4	Image 1	18	1000000025	1152
201		Spot	4	Image 1	18	1000000026	1153
187		Spot	4	Image 1	18	1000000027	1154
212		Spot	4	Image 1	18	1000000028	1155
321		Spot	4	Image 1	18	1000000029	1156
232		Spot	4	Image 1	18	1000000066	1157
288		Spot	4	Image 1	18	1000000030	1158
198		Spot	4	Image 1	18	1000000031	1159
263		Spot	4	Image 1	18	1000000032	1160
216		Spot	4	Image 1	18	1000000033	1161
275		Spot	4	Image 1	18	1000000034	1162
199		Spot	4	Image 1	18	1000000035	1163
230		Spot	4	Image 1	18	1000000036	1164
258		Spot	4	Image 1	18	1000000037	1165
296		Spot	4	Image 1	18	1000000038	1166
210		Spot	4	Image 1	18	1000000039	1167
232		Spot	4	Image 1	18	1000000040	1168
195		Spot	4	Image 1	18	1000000041	1169
254		Spot	4	Image 1	18	1000000042	1170
385		Spot	4	Image 1	18	1000000043	1171
222		Spot	4	Image 1	18	1000000044	1172
216		Spot	4	Image 1	18	1000000045	1173
213		Spot	4	Image 1	18	1000000046	1174
228		Spot	4	Image 1	18	1000000047	1175
209		Spot	4	Image 1	18	1000000048	1176
229		Spot	4	Image 1	18	1000000050	1177
490		Spot	4	Image 1	18	1000000051	1178
271		Spot	4	Image 1	18	1000000052	1179
430		Spot	4	Image 1	18	1000000053	1180
192		Spot	4	Image 1	18	1000000054	1181
416		Spot	4	Image 1	18	1000000055	1182
234		Spot	4	Image 1	18	1000000056	1183
260		Spot	4	Image 1	18	1000000057	1184
225		Spot	4	Image 1	18	1000000058	1186
385		Spot	4	Image 1	18	1000000059	1187
380		Spot	4	Image 1	18	1000000060	1188
248		Spot	4	Image 1	18	1000000061	1189
199		Spot	4	Image 1	18	1000000062	1190
209		Spot	4	Image 1	18	1000000063	1191
311		Spot	4	Image 1	18	1000000064	1192
227		Spot	4	Image 1	19	1000000000	1193
385		Spot	4	Image 1	19	1000000002	1194
290		Spot	4	Image 1	19	1000000003	1195
251		Spot	4	Image 1	19	1000000004	1197
990		Spot	4	Image 1	19	1000000005	1198
225		Spot	4	Image 1	19	1000000006	1199
308		Spot	4	Image 1	19	1000000020	1200
297		Spot	4	Image 1	19	1000000007	1201
483		Spot	4	Image 1	19	1000000008	1202
220		Spot	4	Image 1	19	1000000009	1203
303		Spot	4	Image 1	19	1000000068	1204
212		Spot	4	Image 1	19	1000000067	1205
327		Spot	4	Image 1	19	1000000010	1206
840		Spot	4	Image 1	19	1000000012	1207
329		Spot	4	Image 1	19	1000000013	1208
475		Spot	4	Image 1	19	1000000014	1209
259		Spot	4	Image 1	19	1000000015	1210
237		Spot	4	Image 1	19	1000000016	1211
240		Spot	4	Image 1	19	1000000017	1212
246		Spot	4	Image 1	19	1000000018	1213
327		Spot	4	Image 1	19	1000000019	1214
218		Spot	4	Image 1	19	1000000021	1215
223		Spot	4	Image 1	19	1000000022	1216
331		Spot	4	Image 1	19	1000000023	1217
249		Spot	4	Image 1	19	1000000024	1218
247		Spot	4	Image 1	19	1000000025	1219
195		Spot	4	Image 1	19	1000000026	1220
189		Spot	4	Image 1	19	1000000027	1221
207		Spot	4	Image 1	19	1000000028	1222
320		Spot	4	Image 1	19	1000000029	1223
297		Spot	4	Image 1	19	1000000030	1224
199		Spot	4	Image 1	19	1000000066	1225
200		Spot	4	Image 1	19	1000000031	1226
270		Spot	4	Image 1	19	1000000032	1227
233		Spot	4	Image 1	19	1000000033	1228
261		Spot	4	Image 1	19	1000000034	1229
193		Spot	4	Image 1	19	1000000035	1230
225		Spot	4	Image 1	19	1000000036	1231
298		Spot	4	Image 1	19	1000000037	1232
280		Spot	4	Image 1	19	1000000038	1233
225		Spot	4	Image 1	19	1000000039	1234
231		Spot	4	Image 1	19	1000000040	1235
196		Spot	4	Image 1	19	1000000041	1236
252		Spot	4	Image 1	19	1000000042	1237
377		Spot	4	Image 1	19	1000000043	1238
220		Spot	4	Image 1	19	1000000044	1239
219		Spot	4	Image 1	19	1000000045	1240
220		Spot	4	Image 1	19	1000000046	1241
232		Spot	4	Image 1	19	1000000047	1242
215		Spot	4	Image 1	19	1000000048	1243
221		Spot	4	Image 1	19	1000000050	1244
446		Spot	4	Image 1	19	1000000051	1245
282		Spot	4	Image 1	19	1000000052	1246
438		Spot	4	Image 1	19	1000000053	1247
201		Spot	4	Image 1	19	1000000054	1248
395		Spot	4	Image 1	19	1000000055	1249
250		Spot	4	Image 1	19	1000000056	1250
243		Spot	4	Image 1	19	1000000057	1251
221		Spot	4	Image 1	19	1000000058	1252
367		Spot	4	Image 1	19	1000000059	1254
376		Spot	4	Image 1	19	1000000060	1255
259		Spot	4	Image 1	19	1000000061	1256
199		Spot	4	Image 1	19	1000000062	1257
200		Spot	4	Image 1	19	1000000063	1258
320		Spot	4	Image 1	19	1000000064	1259
221		Spot	4	Image 1	20	1000000000	1260
228		Spot	4	Image 1	20	1000000001	1261
383		Spot	4	Image 1	20	1000000002	1262
296		Spot	4	Image 1	20	1000000003	1263
277		Spot	4	Image 1	20	1000000004	1265
1039		Spot	4	Image 1	20	1000000005	1266
237		Spot	4	Image 1	20	1000000006	1267
303		Spot	4	Image 1	20	1000000020	1268
314		Spot	4	Image 1	20	1000000007	1269
470		Spot	4	Image 1	20	1000000008	1270
218		Spot	4	Image 1	20	1000000009	1271
316		Spot	4	Image 1	20	1000000068	1272
217		Spot	4	Image 1	20	1000000067	1273
335		Spot	4	Image 1	20	1000000010	1274
746		Spot	4	Image 1	20	1000000012	1275
324		Spot	4	Image 1	20	1000000013	1276
496		Spot	4	Image 1	20	1000000014	1277
249		Spot	4	Image 1	20	1000000015	1278
237		Spot	4	Image 1	20	1000000016	1279
233		Spot	4	Image 1	20	1000000017	1280
322		Spot	4	Image 1	20	1000000019	1281
238		Spot	4	Image 1	20	1000000018	1282
219		Spot	4	Image 1	20	1000000021	1283
235		Spot	4	Image 1	20	1000000022	1284
327		Spot	4	Image 1	20	1000000023	1285
265		Spot	4	Image 1	20	1000000024	1286
253		Spot	4	Image 1	20	1000000025	1287
192		Spot	4	Image 1	20	1000000027	1288
226		Spot	4	Image 1	20	1000000028	1289
334		Spot	4	Image 1	20	1000000029	1290
214		Spot	4	Image 1	20	1000000066	1291
292		Spot	4	Image 1	20	1000000030	1292
191		Spot	4	Image 1	20	1000000031	1293
276		Spot	4	Image 1	20	1000000032	1294
217		Spot	4	Image 1	20	1000000033	1295
271		Spot	4	Image 1	20	1000000034	1296
205		Spot	4	Image 1	20	1000000035	1297
225		Spot	4	Image 1	20	1000000036	1298
268		Spot	4	Image 1	20	1000000037	1299
292		Spot	4	Image 1	20	1000000038	1300
229		Spot	4	Image 1	20	1000000039	1301
237		Spot	4	Image 1	20	1000000040	1302
200		Spot	4	Image 1	20	1000000041	1303
256		Spot	4	Image 1	20	1000000042	1304
383		Spot	4	Image 1	20	1000000043	1305
241		Spot	4	Image 1	20	1000000049	1306
218		Spot	4	Image 1	20	1000000044	1307
209		Spot	4	Image 1	20	1000000045	1308
222		Spot	4	Image 1	20	1000000046	1309
241		Spot	4	Image 1	20	1000000047	1310
209		Spot	4	Image 1	20	1000000048	1311
219		Spot	4	Image 1	20	1000000050	1312
429		Spot	4	Image 1	20	1000000051	1313
288		Spot	4	Image 1	20	1000000052	1314
459		Spot	4	Image 1	20	1000000053	1315
199		Spot	4	Image 1	20	1000000054	1316
425		Spot	4	Image 1	20	1000000055	1317
237		Spot	4	Image 1	20	1000000056	1318
243		Spot	4	Image 1	20	1000000057	1319
220		Spot	4	Image 1	20	1000000058	1320
419		Spot	4	Image 1	20	1000000059	1322
332		Spot	4	Image 1	20	1000000060	1323
237		Spot	4	Image 1	20	1000000061	1324
201		Spot	4	Image 1	20	1000000062	1325
222		Spot	4	Image 1	20	1000000063	1326
310		Spot	4	Image 1	20	1000000064	1327
230		Spot	4	Image 1	21	1000000001	1328
449		Spot	4	Image 1	21	1000000002	1329
275		Spot	4	Image 1	21	1000000003	1330
296		Spot	4	Image 1	21	1000000004	1332
1070		Spot	4	Image 1	21	1000000005	1333
243		Spot	4	Image 1	21	1000000006	1334
299		Spot	4	Image 1	21	1000000020	1335
310		Spot	4	Image 1	21	1000000007	1336
468		Spot	4	Image 1	21	1000000008	1337
233		Spot	4	Image 1	21	1000000009	1338
334		Spot	4	Image 1	21	1000000068	1339
208		Spot	4	Image 1	21	1000000067	1340
324		Spot	4	Image 1	21	1000000010	1341
704		Spot	4	Image 1	21	1000000012	1342
339		Spot	4	Image 1	21	1000000013	1343
503		Spot	4	Image 1	21	1000000014	1344
257		Spot	4	Image 1	21	1000000015	1345
252		Spot	4	Image 1	21	1000000016	1346
241		Spot	4	Image 1	21	1000000017	1347
252		Spot	4	Image 1	21	1000000018	1348
308		Spot	4	Image 1	21	1000000019	1349
209		Spot	4	Image 1	21	1000000021	1350
233		Spot	4	Image 1	21	1000000022	1351
338		Spot	4	Image 1	21	1000000023	1352
275		Spot	4	Image 1	21	1000000024	1353
268		Spot	4	Image 1	21	1000000025	1354
205		Spot	4	Image 1	21	1000000026	1355
189		Spot	4	Image 1	21	1000000027	1356
226		Spot	4	Image 1	21	1000000028	1357
304		Spot	4	Image 1	21	1000000029	1358
202		Spot	4	Image 1	21	1000000066	1359
313		Spot	4	Image 1	21	1000000030	1360
201		Spot	4	Image 1	21	1000000031	1361
271		Spot	4	Image 1	21	1000000032	1362
224		Spot	4	Image 1	21	1000000033	1363
272		Spot	4	Image 1	21	1000000034	1364
204		Spot	4	Image 1	21	1000000035	1365
238		Spot	4	Image 1	21	1000000036	1366
256		Spot	4	Image 1	21	1000000037	1367
314		Spot	4	Image 1	21	1000000038	1368
236		Spot	4	Image 1	21	1000000039	1369
227		Spot	4	Image 1	21	1000000040	1370
207		Spot	4	Image 1	21	1000000041	1371
253		Spot	4	Image 1	21	1000000042	1372
417		Spot	4	Image 1	21	1000000043	1373
236		Spot	4	Image 1	21	1000000044	1374
211		Spot	4	Image 1	21	1000000045	1375
207		Spot	4	Image 1	21	1000000046	1376
237		Spot	4	Image 1	21	1000000047	1377
215		Spot	4	Image 1	21	1000000048	1378
259		Spot	4	Image 1	21	1000000049	1379
219		Spot	4	Image 1	21	1000000050	1380
395		Spot	4	Image 1	21	1000000051	1381
279		Spot	4	Image 1	21	1000000052	1382
406		Spot	4	Image 1	21	1000000053	1383
195		Spot	4	Image 1	21	1000000054	1384
406		Spot	4	Image 1	21	1000000055	1385
247		Spot	4	Image 1	21	1000000056	1386
249		Spot	4	Image 1	21	1000000057	1387
231		Spot	4	Image 1	21	1000000058	1389
384		Spot	4	Image 1	21	1000000059	1390
375		Spot	4	Image 1	21	1000000060	1391
234		Spot	4	Image 1	21	1000000061	1392
217		Spot	4	Image 1	21	1000000062	1393
217		Spot	4	Image 1	21	1000000063	1394
316		Spot	4	Image 1	21	1000000064	1395
236		Spot	4	Image 1	22	1000000001	1396
390		Spot	4	Image 1	22	1000000002	1397
285		Spot	4	Image 1	22	1000000003	1398
264		Spot	4	Image 1	22	1000000004	1400
1075		Spot	4	Image 1	22	1000000005	1401
232		Spot	4	Image 1	22	1000000006	1402
323		Spot	4	Image 1	22	1000000020	1403
327		Spot	4	Image 1	22	1000000007	1404
448		Spot	4	Image 1	22	1000000008	1405
217		Spot	4	Image 1	22	1000000009	1406
309		Spot	4	Image 1	22	1000000068	1407
336		Spot	4	Image 1	22	1000000010	1408
723		Spot	4	Image 1	22	1000000012	1409
335		Spot	4	Image 1	22	1000000013	1410
506		Spot	4	Image 1	22	1000000014	1411
257		Spot	4	Image 1	22	1000000015	1412
237		Spot	4	Image 1	22	1000000016	1413
255		Spot	4	Image 1	22	1000000017	1414
254		Spot	4	Image 1	22	1000000018	1415
323		Spot	4	Image 1	22	1000000019	1416
215		Spot	4	Image 1	22	1000000021	1417
223		Spot	4	Image 1	22	1000000022	1418
324		Spot	4	Image 1	22	1000000023	1419
271		Spot	4	Image 1	22	1000000024	1420
241		Spot	4	Image 1	22	1000000025	1421
194		Spot	4	Image 1	22	1000000026	1422
218		Spot	4	Image 1	22	1000000027	1423
226		Spot	4	Image 1	22	1000000028	1424
332		Spot	4	Image 1	22	1000000029	1425
290		Spot	4	Image 1	22	1000000030	1426
199		Spot	4	Image 1	22	1000000066	1427
199		Spot	4	Image 1	22	1000000031	1428
262		Spot	4	Image 1	22	1000000032	1429
214		Spot	4	Image 1	22	1000000033	1430
276		Spot	4	Image 1	22	1000000034	1431
206		Spot	4	Image 1	22	1000000035	1432
226		Spot	4	Image 1	22	1000000036	1433
264		Spot	4	Image 1	22	1000000037	1434
304		Spot	4	Image 1	22	1000000038	1435
214		Spot	4	Image 1	22	1000000039	1436
229		Spot	4	Image 1	22	1000000040	1437
199		Spot	4	Image 1	22	1000000041	1438
260		Spot	4	Image 1	22	1000000042	1439
429		Spot	4	Image 1	22	1000000043	1440
223		Spot	4	Image 1	22	1000000044	1441
211		Spot	4	Image 1	22	1000000046	1442
244		Spot	4	Image 1	22	1000000047	1443
210		Spot	4	Image 1	22	1000000048	1444
256		Spot	4	Image 1	22	1000000049	1445
224		Spot	4	Image 1	22	1000000050	1446
387		Spot	4	Image 1	22	1000000051	1447
292		Spot	4	Image 1	22	1000000052	1448
432		Spot	4	Image 1	22	1000000053	1449
204		Spot	4	Image 1	22	1000000054	1450
408		Spot	4	Image 1	22	1000000055	1451
234		Spot	4	Image 1	22	1000000056	1452
245		Spot	4	Image 1	22	1000000057	1454
250		Spot	4	Image 1	22	1000000058	1455
375		Spot	4	Image 1	22	1000000059	1456
393		Spot	4	Image 1	22	1000000060	1457
218		Spot	4	Image 1	22	1000000061	1458
197		Spot	4	Image 1	22	1000000062	1459
208		Spot	4	Image 1	22	1000000063	1460
198		Spot	4	Image 1	22	1000000069	1461
318		Spot	4	Image 1	22	1000000064	1462
230		Spot	4	Image 1	23	1000000000	1463
219		Spot	4	Image 1	23	1000000001	1464
418		Spot	4	Image 1	23	1000000002	1465
279		Spot	4	Image 1	23	1000000004	1467
1018		Spot	4	Image 1	23	1000000005	1468
233		Spot	4	Image 1	23	1000000006	1469
292		Spot	4	Image 1	23	1000000020	1470
344		Spot	4	Image 1	23	1000000007	1471
498		Spot	4	Image 1	23	1000000008	1472
222		Spot	4	Image 1	23	1000000009	1473
331		Spot	4	Image 1	23	1000000068	1474
301		Spot	4	Image 1	23	1000000010	1475
715		Spot	4	Image 1	23	1000000012	1476
267		Spot	4	Image 1	23	1000000003	1477
333		Spot	4	Image 1	23	1000000013	1478
520		Spot	4	Image 1	23	1000000014	1479
249		Spot	4	Image 1	23	1000000015	1480
228		Spot	4	Image 1	23	1000000016	1481
231		Spot	4	Image 1	23	1000000017	1482
239		Spot	4	Image 1	23	1000000018	1483
294		Spot	4	Image 1	23	1000000019	1484
213		Spot	4	Image 1	23	1000000021	1485
230		Spot	4	Image 1	23	1000000022	1486
325		Spot	4	Image 1	23	1000000023	1487
255		Spot	4	Image 1	23	1000000024	1488
235		Spot	4	Image 1	23	1000000025	1489
195		Spot	4	Image 1	23	1000000026	1490
194		Spot	4	Image 1	23	1000000027	1491
218		Spot	4	Image 1	23	1000000028	1492
298		Spot	4	Image 1	23	1000000029	1493
298		Spot	4	Image 1	23	1000000030	1494
193		Spot	4	Image 1	23	1000000066	1495
190		Spot	4	Image 1	23	1000000031	1496
255		Spot	4	Image 1	23	1000000032	1497
216		Spot	4	Image 1	23	1000000033	1498
277		Spot	4	Image 1	23	1000000034	1499
194		Spot	4	Image 1	23	1000000035	1500
223		Spot	4	Image 1	23	1000000036	1501
265		Spot	4	Image 1	23	1000000037	1502
320		Spot	4	Image 1	23	1000000038	1503
220		Spot	4	Image 1	23	1000000039	1504
232		Spot	4	Image 1	23	1000000040	1505
198		Spot	4	Image 1	23	1000000041	1506
257		Spot	4	Image 1	23	1000000042	1507
416		Spot	4	Image 1	23	1000000043	1508
224		Spot	4	Image 1	23	1000000044	1509
204		Spot	4	Image 1	23	1000000045	1510
217		Spot	4	Image 1	23	1000000046	1511
227		Spot	4	Image 1	23	1000000047	1512
211		Spot	4	Image 1	23	1000000048	1513
226		Spot	4	Image 1	23	1000000050	1514
382		Spot	4	Image 1	23	1000000051	1515
273		Spot	4	Image 1	23	1000000052	1516
420		Spot	4	Image 1	23	1000000053	1517
196		Spot	4	Image 1	23	1000000054	1518
422		Spot	4	Image 1	23	1000000055	1519
242		Spot	4	Image 1	23	1000000056	1520
243		Spot	4	Image 1	23	1000000057	1521
234		Spot	4	Image 1	23	1000000058	1523
403		Spot	4	Image 1	23	1000000059	1524
392		Spot	4	Image 1	23	1000000060	1525
236		Spot	4	Image 1	23	1000000061	1526
203		Spot	4	Image 1	23	1000000062	1527
226		Spot	4	Image 1	23	1000000063	1528
317		Spot	4	Image 1	23	1000000064	1529
225		Spot	4	Image 1	24	1000000000	1530
216		Spot	4	Image 1	24	1000000001	1531
379		Spot	4	Image 1	24	1000000002	1532
270		Spot	4	Image 1	24	1000000004	1534
1004		Spot	4	Image 1	24	1000000005	1535
235		Spot	4	Image 1	24	1000000006	1536
293		Spot	4	Image 1	24	1000000020	1537
328		Spot	4	Image 1	24	1000000007	1538
459		Spot	4	Image 1	24	1000000008	1539
232		Spot	4	Image 1	24	1000000009	1540
335		Spot	4	Image 1	24	1000000068	1541
197		Spot	4	Image 1	24	1000000067	1542
319		Spot	4	Image 1	24	1000000010	1543
689		Spot	4	Image 1	24	1000000012	1544
283		Spot	4	Image 1	24	1000000003	1545
349		Spot	4	Image 1	24	1000000013	1546
490		Spot	4	Image 1	24	1000000014	1547
248		Spot	4	Image 1	24	1000000015	1548
224		Spot	4	Image 1	24	1000000016	1549
248		Spot	4	Image 1	24	1000000017	1550
254		Spot	4	Image 1	24	1000000018	1551
313		Spot	4	Image 1	24	1000000019	1552
207		Spot	4	Image 1	24	1000000021	1553
217		Spot	4	Image 1	24	1000000022	1554
313		Spot	4	Image 1	24	1000000023	1555
246		Spot	4	Image 1	24	1000000024	1556
240		Spot	4	Image 1	24	1000000025	1557
198		Spot	4	Image 1	24	1000000026	1558
184		Spot	4	Image 1	24	1000000027	1559
206		Spot	4	Image 1	24	1000000028	1560
310		Spot	4	Image 1	24	1000000029	1561
278		Spot	4	Image 1	24	1000000030	1562
268		Spot	4	Image 1	24	1000000032	1563
216		Spot	4	Image 1	24	1000000033	1564
262		Spot	4	Image 1	24	1000000034	1565
185		Spot	4	Image 1	24	1000000035	1566
224		Spot	4	Image 1	24	1000000036	1567
267		Spot	4	Image 1	24	1000000037	1568
283		Spot	4	Image 1	24	1000000038	1569
218		Spot	4	Image 1	24	1000000039	1570
222		Spot	4	Image 1	24	1000000040	1571
184		Spot	4	Image 1	24	1000000041	1572
255		Spot	4	Image 1	24	1000000042	1573
377		Spot	4	Image 1	24	1000000043	1574
217		Spot	4	Image 1	24	1000000044	1575
209		Spot	4	Image 1	24	1000000045	1576
208		Spot	4	Image 1	24	1000000046	1577
227		Spot	4	Image 1	24	1000000047	1578
206		Spot	4	Image 1	24	1000000048	1579
227		Spot	4	Image 1	24	1000000049	1580
211		Spot	4	Image 1	24	1000000050	1581
345		Spot	4	Image 1	24	1000000051	1582
264		Spot	4	Image 1	24	1000000052	1583
389		Spot	4	Image 1	24	1000000053	1584
194		Spot	4	Image 1	24	1000000054	1585
397		Spot	4	Image 1	24	1000000055	1586
229		Spot	4	Image 1	24	1000000056	1587
265		Spot	4	Image 1	24	1000000057	1588
223		Spot	4	Image 1	24	1000000058	1589
406		Spot	4	Image 1	24	1000000059	1591
359		Spot	4	Image 1	24	1000000060	1592
222		Spot	4	Image 1	24	1000000061	1593
190		Spot	4	Image 1	24	1000000062	1594
204		Spot	4	Image 1	24	1000000063	1595
195		Spot	4	Image 1	24	1000000069	1596
342		Spot	4	Image 1	24	1000000064	1597
221		Spot	4	Image 1	25	1000000000	1598
210		Spot	4	Image 1	25	1000000001	1599
371		Spot	4	Image 1	25	1000000002	1600
271		Spot	4	Image 1	25	1000000004	1602
1057		Spot	4	Image 1	25	1000000005	1603
224		Spot	4	Image 1	25	1000000006	1604
296		Spot	4	Image 1	25	1000000020	1605
294		Spot	4	Image 1	25	1000000007	1606
464		Spot	4	Image 1	25	1000000008	1607
213		Spot	4	Image 1	25	1000000009	1608
340		Spot	4	Image 1	25	1000000068	1609
206		Spot	4	Image 1	25	1000000067	1610
314		Spot	4	Image 1	25	1000000010	1611
706		Spot	4	Image 1	25	1000000012	1612
272		Spot	4	Image 1	25	1000000003	1613
329		Spot	4	Image 1	25	1000000013	1614
520		Spot	4	Image 1	25	1000000014	1615
239		Spot	4	Image 1	25	1000000015	1616
247		Spot	4	Image 1	25	1000000016	1617
218		Spot	4	Image 1	25	1000000017	1618
252		Spot	4	Image 1	25	1000000018	1619
329		Spot	4	Image 1	25	1000000019	1620
244		Spot	4	Image 1	25	1000000021	1621
224		Spot	4	Image 1	25	1000000022	1622
324		Spot	4	Image 1	25	1000000023	1623
250		Spot	4	Image 1	25	1000000024	1624
253		Spot	4	Image 1	25	1000000025	1625
185		Spot	4	Image 1	25	1000000027	1626
212		Spot	4	Image 1	25	1000000028	1627
299		Spot	4	Image 1	25	1000000029	1628
299		Spot	4	Image 1	25	1000000030	1629
273		Spot	4	Image 1	25	1000000032	1630
210		Spot	4	Image 1	25	1000000033	1631
286		Spot	4	Image 1	25	1000000034	1632
213		Spot	4	Image 1	25	1000000036	1633
242		Spot	4	Image 1	25	1000000037	1634
292		Spot	4	Image 1	25	1000000038	1635
204		Spot	4	Image 1	25	1000000039	1636
230		Spot	4	Image 1	25	1000000040	1637
198		Spot	4	Image 1	25	1000000041	1638
252		Spot	4	Image 1	25	1000000042	1639
394		Spot	4	Image 1	25	1000000043	1640
211		Spot	4	Image 1	25	1000000044	1641
208		Spot	4	Image 1	25	1000000045	1642
212		Spot	4	Image 1	25	1000000046	1643
238		Spot	4	Image 1	25	1000000047	1644
205		Spot	4	Image 1	25	1000000048	1645
203		Spot	4	Image 1	25	1000000050	1646
381		Spot	4	Image 1	25	1000000051	1647
272		Spot	4	Image 1	25	1000000052	1648
414		Spot	4	Image 1	25	1000000053	1649
190		Spot	4	Image 1	25	1000000054	1650
394		Spot	4	Image 1	25	1000000055	1651
236		Spot	4	Image 1	25	1000000056	1652
253		Spot	4	Image 1	25	1000000057	1653
221		Spot	4	Image 1	25	1000000058	1655
372		Spot	4	Image 1	25	1000000059	1656
358		Spot	4	Image 1	25	1000000060	1657
273		Spot	4	Image 1	25	1000000061	1658
189		Spot	4	Image 1	25	1000000062	1659
197		Spot	4	Image 1	25	1000000063	1660
298		Spot	4	Image 1	25	1000000064	1661
372		Spot	4	Image 1	26	1000000002	1662
282		Spot	4	Image 1	26	1000000003	1663
242		Spot	4	Image 1	26	1000000004	1665
984		Spot	4	Image 1	26	1000000005	1666
239		Spot	4	Image 1	26	1000000006	1667
290		Spot	4	Image 1	26	1000000020	1668
311		Spot	4	Image 1	26	1000000007	1669
456		Spot	4	Image 1	26	1000000008	1670
216		Spot	4	Image 1	26	1000000009	1671
344		Spot	4	Image 1	26	1000000068	1672
313		Spot	4	Image 1	26	1000000010	1673
746		Spot	4	Image 1	26	1000000012	1674
373		Spot	4	Image 1	26	1000000013	1675
508		Spot	4	Image 1	26	1000000014	1676
245		Spot	4	Image 1	26	1000000015	1677
219		Spot	4	Image 1	26	1000000016	1678
215		Spot	4	Image 1	26	1000000017	1679
243		Spot	4	Image 1	26	1000000018	1680
294		Spot	4	Image 1	26	1000000019	1681
213		Spot	4	Image 1	26	1000000021	1682
217		Spot	4	Image 1	26	1000000022	1683
323		Spot	4	Image 1	26	1000000023	1684
238		Spot	4	Image 1	26	1000000024	1685
239		Spot	4	Image 1	26	1000000025	1686
182		Spot	4	Image 1	26	1000000027	1687
216		Spot	4	Image 1	26	1000000028	1688
314		Spot	4	Image 1	26	1000000029	1689
283		Spot	4	Image 1	26	1000000030	1690
190		Spot	4	Image 1	26	1000000031	1691
260		Spot	4	Image 1	26	1000000032	1692
211		Spot	4	Image 1	26	1000000033	1693
264		Spot	4	Image 1	26	1000000034	1694
183		Spot	4	Image 1	26	1000000035	1695
219		Spot	4	Image 1	26	1000000036	1696
242		Spot	4	Image 1	26	1000000037	1697
274		Spot	4	Image 1	26	1000000038	1698
222		Spot	4	Image 1	26	1000000039	1699
218		Spot	4	Image 1	26	1000000040	1700
185		Spot	4	Image 1	26	1000000041	1701
246		Spot	4	Image 1	26	1000000042	1702
409		Spot	4	Image 1	26	1000000043	1703
211		Spot	4	Image 1	26	1000000044	1704
197		Spot	4	Image 1	26	1000000045	1705
213		Spot	4	Image 1	26	1000000046	1706
223		Spot	4	Image 1	26	1000000047	1707
203		Spot	4	Image 1	26	1000000048	1708
257		Spot	4	Image 1	26	1000000049	1709
213		Spot	4	Image 1	26	1000000050	1710
395		Spot	4	Image 1	26	1000000051	1711
254		Spot	4	Image 1	26	1000000052	1712
416		Spot	4	Image 1	26	1000000053	1713
191		Spot	4	Image 1	26	1000000054	1714
397		Spot	4	Image 1	26	1000000055	1715
224		Spot	4	Image 1	26	1000000056	1716
249		Spot	4	Image 1	26	1000000057	1717
217		Spot	4	Image 1	26	1000000058	1719
366		Spot	4	Image 1	26	1000000059	1720
391		Spot	4	Image 1	26	1000000060	1721
249		Spot	4	Image 1	26	1000000061	1722
202		Spot	4	Image 1	26	1000000062	1723
204		Spot	4	Image 1	26	1000000063	1724
339		Spot	4	Image 1	26	1000000064	1725
218		Spot	4	Image 1	27	1000000001	1726
384		Spot	4	Image 1	27	1000000002	1727
281		Spot	4	Image 1	27	1000000003	1728
975		Spot	4	Image 1	27	1000000005	1730
226		Spot	4	Image 1	27	1000000006	1731
284		Spot	4	Image 1	27	1000000020	1732
320		Spot	4	Image 1	27	1000000007	1733
440		Spot	4	Image 1	27	1000000008	1734
207		Spot	4	Image 1	27	1000000009	1735
331		Spot	4	Image 1	27	1000000068	1736
201		Spot	4	Image 1	27	1000000067	1737
312		Spot	4	Image 1	27	1000000010	1738
790		Spot	4	Image 1	27	1000000012	1739
357		Spot	4	Image 1	27	1000000013	1740
518		Spot	4	Image 1	27	1000000014	1741
247		Spot	4	Image 1	27	1000000015	1742
223		Spot	4	Image 1	27	1000000016	1743
210		Spot	4	Image 1	27	1000000017	1744
231		Spot	4	Image 1	27	1000000018	1745
297		Spot	4	Image 1	27	1000000019	1746
223		Spot	4	Image 1	27	1000000021	1747
218		Spot	4	Image 1	27	1000000022	1748
328		Spot	4	Image 1	27	1000000023	1749
246		Spot	4	Image 1	27	1000000024	1750
238		Spot	4	Image 1	27	1000000025	1751
189		Spot	4	Image 1	27	1000000027	1752
215		Spot	4	Image 1	27	1000000028	1753
300		Spot	4	Image 1	27	1000000029	1754
275		Spot	4	Image 1	27	1000000030	1755
259		Spot	4	Image 1	27	1000000032	1756
212		Spot	4	Image 1	27	1000000033	1757
261		Spot	4	Image 1	27	1000000034	1758
225		Spot	4	Image 1	27	1000000036	1759
259		Spot	4	Image 1	27	1000000037	1760
271		Spot	4	Image 1	27	1000000038	1761
218		Spot	4	Image 1	27	1000000039	1762
220		Spot	4	Image 1	27	1000000040	1763
194		Spot	4	Image 1	27	1000000041	1764
273		Spot	4	Image 1	27	1000000042	1765
401		Spot	4	Image 1	27	1000000043	1766
223		Spot	4	Image 1	27	1000000044	1767
201		Spot	4	Image 1	27	1000000045	1768
209		Spot	4	Image 1	27	1000000046	1769
240		Spot	4	Image 1	27	1000000047	1770
202		Spot	4	Image 1	27	1000000048	1771
240		Spot	4	Image 1	27	1000000049	1772
209		Spot	4	Image 1	27	1000000050	1773
392		Spot	4	Image 1	27	1000000051	1774
266		Spot	4	Image 1	27	1000000052	1775
396		Spot	4	Image 1	27	1000000053	1776
188		Spot	4	Image 1	27	1000000054	1777
405		Spot	4	Image 1	27	1000000055	1778
221		Spot	4	Image 1	27	1000000056	1779
243		Spot	4	Image 1	27	1000000057	1780
223		Spot	4	Image 1	27	1000000058	1782
383		Spot	4	Image 1	27	1000000059	1783
370		Spot	4	Image 1	27	1000000060	1784
267		Spot	4	Image 1	27	1000000061	1785
192		Spot	4	Image 1	27	1000000062	1786
207		Spot	4	Image 1	27	1000000063	1787
189		Spot	4	Image 1	27	1000000069	1788
298		Spot	4	Image 1	27	1000000064	1789
212		Spot	4	Image 1	28	1000000001	1790
362		Spot	4	Image 1	28	1000000002	1791
296		Spot	4	Image 1	28	1000000003	1792
241		Spot	4	Image 1	28	1000000004	1794
934		Spot	4	Image 1	28	1000000005	1795
226		Spot	4	Image 1	28	1000000006	1796
305		Spot	4	Image 1	28	1000000020	1797
264		Spot	4	Image 1	28	1000000007	1798
450		Spot	4	Image 1	28	1000000008	1799
226		Spot	4	Image 1	28	1000000009	1800
336		Spot	4	Image 1	28	1000000068	1801
205		Spot	4	Image 1	28	1000000067	1802
310		Spot	4	Image 1	28	1000000010	1803
795		Spot	4	Image 1	28	1000000012	1804
351		Spot	4	Image 1	28	1000000013	1805
525		Spot	4	Image 1	28	1000000014	1806
241		Spot	4	Image 1	28	1000000015	1807
225		Spot	4	Image 1	28	1000000016	1808
218		Spot	4	Image 1	28	1000000017	1809
236		Spot	4	Image 1	28	1000000018	1810
278		Spot	4	Image 1	28	1000000019	1811
219		Spot	4	Image 1	28	1000000021	1812
229		Spot	4	Image 1	28	1000000022	1813
329		Spot	4	Image 1	28	1000000023	1814
245		Spot	4	Image 1	28	1000000024	1815
237		Spot	4	Image 1	28	1000000025	1816
188		Spot	4	Image 1	28	1000000027	1817
216		Spot	4	Image 1	28	1000000028	1818
290		Spot	4	Image 1	28	1000000029	1819
268		Spot	4	Image 1	28	1000000030	1820
193		Spot	4	Image 1	28	1000000031	1821
256		Spot	4	Image 1	28	1000000032	1822
212		Spot	4	Image 1	28	1000000033	1823
270		Spot	4	Image 1	28	1000000034	1824
200		Spot	4	Image 1	28	1000000035	1825
227		Spot	4	Image 1	28	1000000036	1826
257		Spot	4	Image 1	28	1000000037	1827
273		Spot	4	Image 1	28	1000000038	1828
235		Spot	4	Image 1	28	1000000039	1829
229		Spot	4	Image 1	28	1000000040	1830
189		Spot	4	Image 1	28	1000000041	1831
256		Spot	4	Image 1	28	1000000042	1832
419		Spot	4	Image 1	28	1000000043	1833
223		Spot	4	Image 1	28	1000000044	1834
203		Spot	4	Image 1	28	1000000045	1835
212		Spot	4	Image 1	28	1000000046	1836
231		Spot	4	Image 1	28	1000000047	1837
209		Spot	4	Image 1	28	1000000048	1838
209		Spot	4	Image 1	28	1000000049	1839
215		Spot	4	Image 1	28	1000000050	1840
398		Spot	4	Image 1	28	1000000051	1841
260		Spot	4	Image 1	28	1000000052	1842
391		Spot	4	Image 1	28	1000000053	1843
191		Spot	4	Image 1	28	1000000054	1844
412		Spot	4	Image 1	28	1000000055	1845
228		Spot	4	Image 1	28	1000000056	1846
234		Spot	4	Image 1	28	1000000057	1847
220		Spot	4	Image 1	28	1000000058	1848
379		Spot	4	Image 1	28	1000000059	1850
354		Spot	4	Image 1	28	1000000060	1851
245		Spot	4	Image 1	28	1000000061	1852
195		Spot	4	Image 1	28	1000000062	1853
203		Spot	4	Image 1	28	1000000063	1854
207		Spot	4	Image 1	28	1000000069	1855
331		Spot	4	Image 1	28	1000000064	1856
214		Spot	4	Image 1	29	1000000001	1857
396		Spot	4	Image 1	29	1000000002	1858
290		Spot	4	Image 1	29	1000000003	1859
1014		Spot	4	Image 1	29	1000000005	1861
251		Spot	4	Image 1	29	1000000006	1862
288		Spot	4	Image 1	29	1000000020	1863
265		Spot	4	Image 1	29	1000000007	1864
480		Spot	4	Image 1	29	1000000008	1865
212		Spot	4	Image 1	29	1000000009	1866
315		Spot	4	Image 1	29	1000000068	1867
208		Spot	4	Image 1	29	1000000067	1868
327		Spot	4	Image 1	29	1000000010	1869
792		Spot	4	Image 1	29	1000000012	1870
342		Spot	4	Image 1	29	1000000013	1871
526		Spot	4	Image 1	29	1000000014	1872
254		Spot	4	Image 1	29	1000000015	1873
232		Spot	4	Image 1	29	1000000016	1874
225		Spot	4	Image 1	29	1000000017	1875
252		Spot	4	Image 1	29	1000000018	1876
283		Spot	4	Image 1	29	1000000019	1877
211		Spot	4	Image 1	29	1000000021	1878
228		Spot	4	Image 1	29	1000000022	1879
341		Spot	4	Image 1	29	1000000023	1880
251		Spot	4	Image 1	29	1000000024	1881
243		Spot	4	Image 1	29	1000000025	1882
200		Spot	4	Image 1	29	1000000070	1883
189		Spot	4	Image 1	29	1000000027	1884
235		Spot	4	Image 1	29	1000000028	1885
324		Spot	4	Image 1	29	1000000029	1886
279		Spot	4	Image 1	29	1000000030	1887
197		Spot	4	Image 1	29	1000000031	1888
256		Spot	4	Image 1	29	1000000032	1889
227		Spot	4	Image 1	29	1000000033	1890
280		Spot	4	Image 1	29	1000000034	1891
203		Spot	4	Image 1	29	1000000035	1892
216		Spot	4	Image 1	29	1000000036	1893
255		Spot	4	Image 1	29	1000000037	1894
285		Spot	4	Image 1	29	1000000038	1895
227		Spot	4	Image 1	29	1000000039	1896
223		Spot	4	Image 1	29	1000000040	1897
199		Spot	4	Image 1	29	1000000041	1898
258		Spot	4	Image 1	29	1000000042	1899
414		Spot	4	Image 1	29	1000000043	1900
213		Spot	4	Image 1	29	1000000044	1901
208		Spot	4	Image 1	29	1000000045	1902
214		Spot	4	Image 1	29	1000000046	1903
232		Spot	4	Image 1	29	1000000047	1904
212		Spot	4	Image 1	29	1000000048	1905
224		Spot	4	Image 1	29	1000000050	1906
393		Spot	4	Image 1	29	1000000051	1907
269		Spot	4	Image 1	29	1000000052	1908
443		Spot	4	Image 1	29	1000000053	1909
199		Spot	4	Image 1	29	1000000054	1910
394		Spot	4	Image 1	29	1000000055	1911
237		Spot	4	Image 1	29	1000000056	1912
256		Spot	4	Image 1	29	1000000057	1913
240		Spot	4	Image 1	29	1000000058	1915
358		Spot	4	Image 1	29	1000000059	1916
398		Spot	4	Image 1	29	1000000060	1917
258		Spot	4	Image 1	29	1000000061	1918
188		Spot	4	Image 1	29	1000000062	1919
208		Spot	4	Image 1	29	1000000063	1920
213		Spot	4	Image 1	29	1000000069	1921
304		Spot	4	Image 1	29	1000000064	1922
227		Spot	4	Image 1	30	1000000001	1923
431		Spot	4	Image 1	30	1000000002	1924
325		Spot	4	Image 1	30	1000000003	1925
1019		Spot	4	Image 1	30	1000000005	1927
238		Spot	4	Image 1	30	1000000006	1928
305		Spot	4	Image 1	30	1000000020	1929
228		Spot	4	Image 1	30	1000000007	1930
443		Spot	4	Image 1	30	1000000008	1931
232		Spot	4	Image 1	30	1000000009	1932
324		Spot	4	Image 1	30	1000000068	1933
208		Spot	4	Image 1	30	1000000067	1934
315		Spot	4	Image 1	30	1000000010	1935
767		Spot	4	Image 1	30	1000000012	1936
356		Spot	4	Image 1	30	1000000013	1937
476		Spot	4	Image 1	30	1000000014	1938
269		Spot	4	Image 1	30	1000000015	1939
235		Spot	4	Image 1	30	1000000016	1940
226		Spot	4	Image 1	30	1000000017	1941
234		Spot	4	Image 1	30	1000000018	1942
288		Spot	4	Image 1	30	1000000019	1943
213		Spot	4	Image 1	30	1000000021	1944
230		Spot	4	Image 1	30	1000000022	1945
335		Spot	4	Image 1	30	1000000023	1946
254		Spot	4	Image 1	30	1000000024	1947
257		Spot	4	Image 1	30	1000000025	1948
206		Spot	4	Image 1	30	1000000070	1949
182		Spot	4	Image 1	30	1000000027	1950
220		Spot	4	Image 1	30	1000000028	1951
304		Spot	4	Image 1	30	1000000029	1952
294		Spot	4	Image 1	30	1000000030	1953
198		Spot	4	Image 1	30	1000000031	1954
252		Spot	4	Image 1	30	1000000032	1955
215		Spot	4	Image 1	30	1000000033	1956
272		Spot	4	Image 1	30	1000000034	1957
214		Spot	4	Image 1	30	1000000036	1958
249		Spot	4	Image 1	30	1000000037	1959
294		Spot	4	Image 1	30	1000000038	1960
225		Spot	4	Image 1	30	1000000039	1961
236		Spot	4	Image 1	30	1000000040	1962
195		Spot	4	Image 1	30	1000000041	1963
261		Spot	4	Image 1	30	1000000042	1964
394		Spot	4	Image 1	30	1000000043	1965
216		Spot	4	Image 1	30	1000000044	1966
203		Spot	4	Image 1	30	1000000045	1967
213		Spot	4	Image 1	30	1000000046	1968
226		Spot	4	Image 1	30	1000000047	1969
211		Spot	4	Image 1	30	1000000048	1970
230		Spot	4	Image 1	30	1000000049	1971
214		Spot	4	Image 1	30	1000000050	1972
405		Spot	4	Image 1	30	1000000051	1973
290		Spot	4	Image 1	30	1000000052	1974
393		Spot	4	Image 1	30	1000000053	1975
191		Spot	4	Image 1	30	1000000054	1976
405		Spot	4	Image 1	30	1000000055	1977
229		Spot	4	Image 1	30	1000000056	1978
293		Spot	4	Image 1	30	1000000071	1979
248		Spot	4	Image 1	30	1000000057	1980
235		Spot	4	Image 1	30	1000000058	1982
337		Spot	4	Image 1	30	1000000059	1983
396		Spot	4	Image 1	30	1000000060	1984
246		Spot	4	Image 1	30	1000000061	1985
193		Spot	4	Image 1	30	1000000062	1986
206		Spot	4	Image 1	30	1000000063	1987
328		Spot	4	Image 1	30	1000000064	1988
207		Spot	4	Image 1	31	1000000072	1989
369		Spot	4	Image 1	31	1000000002	1990
311		Spot	4	Image 1	31	1000000003	1991
1030		Spot	4	Image 1	31	1000000005	1993
238		Spot	4	Image 1	31	1000000006	1994
299		Spot	4	Image 1	31	1000000020	1995
268		Spot	4	Image 1	31	1000000007	1996
462		Spot	4	Image 1	31	1000000008	1997
232		Spot	4	Image 1	31	1000000009	1998
349		Spot	4	Image 1	31	1000000068	1999
330		Spot	4	Image 1	31	1000000010	2000
739		Spot	4	Image 1	31	1000000012	2001
338		Spot	4	Image 1	31	1000000013	2002
480		Spot	4	Image 1	31	1000000014	2003
279		Spot	4	Image 1	31	1000000015	2004
241		Spot	4	Image 1	31	1000000016	2005
212		Spot	4	Image 1	31	1000000017	2006
287		Spot	4	Image 1	31	1000000019	2007
251		Spot	4	Image 1	31	1000000018	2008
229		Spot	4	Image 1	31	1000000021	2009
234		Spot	4	Image 1	31	1000000022	2010
331		Spot	4	Image 1	31	1000000023	2011
247		Spot	4	Image 1	31	1000000024	2012
267		Spot	4	Image 1	31	1000000025	2013
206		Spot	4	Image 1	31	1000000070	2014
202		Spot	4	Image 1	31	1000000027	2015
218		Spot	4	Image 1	31	1000000028	2016
305		Spot	4	Image 1	31	1000000029	2017
209		Spot	4	Image 1	31	1000000073	2018
291		Spot	4	Image 1	31	1000000030	2019
208		Spot	4	Image 1	31	1000000031	2020
272		Spot	4	Image 1	31	1000000032	2021
216		Spot	4	Image 1	31	1000000033	2022
282		Spot	4	Image 1	31	1000000034	2023
199		Spot	4	Image 1	31	1000000035	2024
225		Spot	4	Image 1	31	1000000036	2025
266		Spot	4	Image 1	31	1000000037	2026
310		Spot	4	Image 1	31	1000000038	2027
235		Spot	4	Image 1	31	1000000039	2028
240		Spot	4	Image 1	31	1000000040	2029
201		Spot	4	Image 1	31	1000000041	2030
258		Spot	4	Image 1	31	1000000042	2031
427		Spot	4	Image 1	31	1000000043	2032
227		Spot	4	Image 1	31	1000000044	2033
202		Spot	4	Image 1	31	1000000045	2034
212		Spot	4	Image 1	31	1000000046	2035
241		Spot	4	Image 1	31	1000000047	2036
223		Spot	4	Image 1	31	1000000048	2037
242		Spot	4	Image 1	31	1000000049	2038
227		Spot	4	Image 1	31	1000000050	2039
403		Spot	4	Image 1	31	1000000051	2040
298		Spot	4	Image 1	31	1000000052	2041
449		Spot	4	Image 1	31	1000000053	2042
204		Spot	4	Image 1	31	1000000054	2043
413		Spot	4	Image 1	31	1000000055	2044
263		Spot	4	Image 1	31	1000000056	2045
282		Spot	4	Image 1	31	1000000071	2046
269		Spot	4	Image 1	31	1000000057	2047
233		Spot	4	Image 1	31	1000000058	2049
361		Spot	4	Image 1	31	1000000059	2050
378		Spot	4	Image 1	31	1000000060	2051
242		Spot	4	Image 1	31	1000000061	2052
194		Spot	4	Image 1	31	1000000062	2053
215		Spot	4	Image 1	31	1000000063	2054
299		Spot	4	Image 1	31	1000000064	2055
229		Spot	4	Image 1	32	1000000001	2056
408		Spot	4	Image 1	32	1000000002	2057
285		Spot	4	Image 1	32	1000000003	2058
[truncated: 992 more rows]
