# Supplementary material for: Protocol for real-time monitoring of CD8+ T and myeloid cell behavior in human high-grade serous ovarian cancer slices
Source: STAR Protoc. 2024 Jun 2;5(2):103102. doi: 10.1016/j.xpro.2024.103102 (PMC11179100; doi:10.1016/j.xpro.2024.103102)
Supplement: Data S3. Files for testing the R script, quantification and statistical analysis step 2 [file mmc3.zip › Test files/Slice1_b/__Intensity_Mean_Ch=1_Img=1.csv]

Intensity Mean Ch=1 Img=1
====================
Intensity Mean	Unit	Category	Channel	Image	Time	TrackID	ID
159.343		Spot	1	Image 1	1	1000000000	0
155.683		Spot	1	Image 1	1	1000000001	1
146.176		Spot	1	Image 1	1	1000000002	2
148.967		Spot	1	Image 1	1	1000000003	3
142.647		Spot	1	Image 1	1	1000000004	5
143.64		Spot	1	Image 1	1	1000000005	6
180.607		Spot	1	Image 1	1	1000000006	7
203.279		Spot	1	Image 1	1	1000000007	8
179.378		Spot	1	Image 1	1	1000000008	9
178.588		Spot	1	Image 1	1	1000000009	10
167.541		Spot	1	Image 1	1	1000000010	11
163.951		Spot	1	Image 1	1	1000000011	12
184.11		Spot	1	Image 1	1	1000000012	13
150.063		Spot	1	Image 1	1	1000000013	14
144.928		Spot	1	Image 1	1	1000000014	15
145.929		Spot	1	Image 1	1	1000000015	16
147.198		Spot	1	Image 1	1	1000000016	17
181.727		Spot	1	Image 1	1	1000000017	18
193.639		Spot	1	Image 1	1	1000000018	19
136.898		Spot	1	Image 1	1	1000000019	20
205.23		Spot	1	Image 1	1	1000000020	21
174.823		Spot	1	Image 1	1	1000000021	22
237.418		Spot	1	Image 1	1	1000000022	23
185.678		Spot	1	Image 1	1	1000000023	24
171.71		Spot	1	Image 1	1	1000000024	25
197.369		Spot	1	Image 1	1	1000000025	26
188.857		Spot	1	Image 1	1	1000000026	27
168.764		Spot	1	Image 1	1	1000000027	28
182.701		Spot	1	Image 1	1	1000000028	29
194.848		Spot	1	Image 1	1	1000000029	30
240.06		Spot	1	Image 1	1	1000000030	31
181.724		Spot	1	Image 1	1	1000000031	32
167.464		Spot	1	Image 1	1	1000000032	33
164.306		Spot	1	Image 1	1	1000000033	34
160.608		Spot	1	Image 1	1	1000000034	35
161.329		Spot	1	Image 1	1	1000000035	36
151.874		Spot	1	Image 1	1	1000000036	37
186.062		Spot	1	Image 1	1	1000000037	38
176.11		Spot	1	Image 1	1	1000000038	39
149.633		Spot	1	Image 1	1	1000000039	40
164.989		Spot	1	Image 1	1	1000000040	41
150.516		Spot	1	Image 1	1	1000000041	42
172.767		Spot	1	Image 1	1	1000000042	43
163.599		Spot	1	Image 1	1	1000000043	44
165.022		Spot	1	Image 1	1	1000000044	45
157.236		Spot	1	Image 1	1	1000000045	46
147.267		Spot	1	Image 1	1	1000000046	47
148.537		Spot	1	Image 1	1	1000000047	48
141.549		Spot	1	Image 1	1	1000000048	49
173.019		Spot	1	Image 1	1	1000000049	50
172.843		Spot	1	Image 1	1	1000000050	51
154.153		Spot	1	Image 1	1	1000000051	52
188.532		Spot	1	Image 1	1	1000000052	53
182.022		Spot	1	Image 1	1	1000000053	54
149.614		Spot	1	Image 1	1	1000000054	55
161.86		Spot	1	Image 1	1	1000000055	56
137.764		Spot	1	Image 1	1	1000000056	57
164.112		Spot	1	Image 1	1	1000000057	58
147.399		Spot	1	Image 1	1	1000000058	59
150.696		Spot	1	Image 1	1	1000000059	61
143.395		Spot	1	Image 1	1	1000000060	62
158.549		Spot	1	Image 1	1	1000000061	63
160.799		Spot	1	Image 1	1	1000000062	64
157.162		Spot	1	Image 1	1	1000000063	65
145.646		Spot	1	Image 1	1	1000000064	66
158.47		Spot	1	Image 1	2	1000000000	67
154.402		Spot	1	Image 1	2	1000000001	68
147.245		Spot	1	Image 1	2	1000000002	69
148.818		Spot	1	Image 1	2	1000000003	70
143.113		Spot	1	Image 1	2	1000000004	72
143.142		Spot	1	Image 1	2	1000000005	73
177.655		Spot	1	Image 1	2	1000000006	74
203.622		Spot	1	Image 1	2	1000000007	75
174.824		Spot	1	Image 1	2	1000000008	76
177.915		Spot	1	Image 1	2	1000000009	77
184.192		Spot	1	Image 1	2	1000000065	78
165.789		Spot	1	Image 1	2	1000000010	79
164.499		Spot	1	Image 1	2	1000000011	80
185.077		Spot	1	Image 1	2	1000000012	81
152.214		Spot	1	Image 1	2	1000000013	82
144.751		Spot	1	Image 1	2	1000000014	83
144.948		Spot	1	Image 1	2	1000000015	84
147.882		Spot	1	Image 1	2	1000000016	85
183.296		Spot	1	Image 1	2	1000000017	86
193.243		Spot	1	Image 1	2	1000000018	87
136.796		Spot	1	Image 1	2	1000000019	88
202.857		Spot	1	Image 1	2	1000000020	89
178.094		Spot	1	Image 1	2	1000000021	90
233.876		Spot	1	Image 1	2	1000000022	91
187.205		Spot	1	Image 1	2	1000000023	92
171.275		Spot	1	Image 1	2	1000000024	93
197.547		Spot	1	Image 1	2	1000000025	94
188.085		Spot	1	Image 1	2	1000000026	95
169.121		Spot	1	Image 1	2	1000000027	96
181.636		Spot	1	Image 1	2	1000000028	97
195.126		Spot	1	Image 1	2	1000000029	98
241.03		Spot	1	Image 1	2	1000000030	99
181.304		Spot	1	Image 1	2	1000000031	100
166.37		Spot	1	Image 1	2	1000000032	101
162.765		Spot	1	Image 1	2	1000000033	102
160.146		Spot	1	Image 1	2	1000000034	103
162.666		Spot	1	Image 1	2	1000000035	104
152.049		Spot	1	Image 1	2	1000000036	105
186.262		Spot	1	Image 1	2	1000000037	106
177.103		Spot	1	Image 1	2	1000000038	107
149.442		Spot	1	Image 1	2	1000000039	108
165.449		Spot	1	Image 1	2	1000000040	109
150.91		Spot	1	Image 1	2	1000000041	110
169.726		Spot	1	Image 1	2	1000000042	111
163.961		Spot	1	Image 1	2	1000000043	112
164.493		Spot	1	Image 1	2	1000000044	113
157.868		Spot	1	Image 1	2	1000000045	114
148.298		Spot	1	Image 1	2	1000000046	115
149.057		Spot	1	Image 1	2	1000000047	116
141.052		Spot	1	Image 1	2	1000000048	117
171.315		Spot	1	Image 1	2	1000000049	118
170.164		Spot	1	Image 1	2	1000000050	119
154.277		Spot	1	Image 1	2	1000000051	120
187.079		Spot	1	Image 1	2	1000000052	121
181.89		Spot	1	Image 1	2	1000000053	122
148.997		Spot	1	Image 1	2	1000000054	123
162.939		Spot	1	Image 1	2	1000000055	124
139.555		Spot	1	Image 1	2	1000000056	125
164.838		Spot	1	Image 1	2	1000000057	126
147.019		Spot	1	Image 1	2	1000000058	128
151.261		Spot	1	Image 1	2	1000000059	129
144.08		Spot	1	Image 1	2	1000000060	130
157.768		Spot	1	Image 1	2	1000000061	131
162.414		Spot	1	Image 1	2	1000000062	132
155.227		Spot	1	Image 1	2	1000000063	133
146.014		Spot	1	Image 1	2	1000000064	134
159.564		Spot	1	Image 1	3	1000000000	135
144.655		Spot	1	Image 1	3	1000000002	136
142.616		Spot	1	Image 1	3	1000000004	138
142.121		Spot	1	Image 1	3	1000000005	139
179.584		Spot	1	Image 1	3	1000000006	140
202.402		Spot	1	Image 1	3	1000000007	141
176.03		Spot	1	Image 1	3	1000000008	142
178.426		Spot	1	Image 1	3	1000000009	143
184.582		Spot	1	Image 1	3	1000000065	144
165.514		Spot	1	Image 1	3	1000000010	145
164.567		Spot	1	Image 1	3	1000000011	146
187.805		Spot	1	Image 1	3	1000000012	147
149.559		Spot	1	Image 1	3	1000000003	148
149.402		Spot	1	Image 1	3	1000000013	149
143.97		Spot	1	Image 1	3	1000000014	150
144.124		Spot	1	Image 1	3	1000000015	151
148.176		Spot	1	Image 1	3	1000000016	152
188.281		Spot	1	Image 1	3	1000000017	153
191.22		Spot	1	Image 1	3	1000000018	154
136.567		Spot	1	Image 1	3	1000000019	155
201.651		Spot	1	Image 1	3	1000000020	156
178.585		Spot	1	Image 1	3	1000000021	157
234.005		Spot	1	Image 1	3	1000000022	158
185.605		Spot	1	Image 1	3	1000000023	159
173.267		Spot	1	Image 1	3	1000000024	160
197.311		Spot	1	Image 1	3	1000000025	161
192.912		Spot	1	Image 1	3	1000000026	162
167.716		Spot	1	Image 1	3	1000000027	163
182.036		Spot	1	Image 1	3	1000000028	164
195.113		Spot	1	Image 1	3	1000000029	165
239.964		Spot	1	Image 1	3	1000000030	166
178.865		Spot	1	Image 1	3	1000000031	167
169.036		Spot	1	Image 1	3	1000000032	168
166.071		Spot	1	Image 1	3	1000000033	169
159.78		Spot	1	Image 1	3	1000000034	170
161.815		Spot	1	Image 1	3	1000000035	171
153.489		Spot	1	Image 1	3	1000000036	172
186.011		Spot	1	Image 1	3	1000000037	173
177.226		Spot	1	Image 1	3	1000000038	174
148.762		Spot	1	Image 1	3	1000000039	175
164.769		Spot	1	Image 1	3	1000000040	176
150.162		Spot	1	Image 1	3	1000000041	177
171.22		Spot	1	Image 1	3	1000000042	178
162.003		Spot	1	Image 1	3	1000000043	179
162.193		Spot	1	Image 1	3	1000000044	180
158.052		Spot	1	Image 1	3	1000000045	181
146.843		Spot	1	Image 1	3	1000000046	182
148.669		Spot	1	Image 1	3	1000000047	183
140.87		Spot	1	Image 1	3	1000000048	184
177.178		Spot	1	Image 1	3	1000000049	185
171.091		Spot	1	Image 1	3	1000000050	186
152.975		Spot	1	Image 1	3	1000000051	187
187.456		Spot	1	Image 1	3	1000000052	188
181.358		Spot	1	Image 1	3	1000000053	189
149.61		Spot	1	Image 1	3	1000000054	190
164.071		Spot	1	Image 1	3	1000000055	191
138.838		Spot	1	Image 1	3	1000000056	192
164.793		Spot	1	Image 1	3	1000000057	194
148.134		Spot	1	Image 1	3	1000000058	195
151.547		Spot	1	Image 1	3	1000000059	196
143.367		Spot	1	Image 1	3	1000000060	197
159.532		Spot	1	Image 1	3	1000000061	198
161.052		Spot	1	Image 1	3	1000000062	199
157.377		Spot	1	Image 1	3	1000000063	200
145.316		Spot	1	Image 1	3	1000000064	201
154.865		Spot	1	Image 1	4	1000000001	202
146.662		Spot	1	Image 1	4	1000000002	203
143.429		Spot	1	Image 1	4	1000000004	205
142.74		Spot	1	Image 1	4	1000000005	206
178.121		Spot	1	Image 1	4	1000000006	207
200.447		Spot	1	Image 1	4	1000000007	208
176.496		Spot	1	Image 1	4	1000000008	209
177.604		Spot	1	Image 1	4	1000000009	210
183.992		Spot	1	Image 1	4	1000000065	211
166.11		Spot	1	Image 1	4	1000000010	212
163.06		Spot	1	Image 1	4	1000000011	213
186.113		Spot	1	Image 1	4	1000000012	214
146.907		Spot	1	Image 1	4	1000000003	215
149.23		Spot	1	Image 1	4	1000000013	216
144.301		Spot	1	Image 1	4	1000000014	217
143.678		Spot	1	Image 1	4	1000000015	218
148.263		Spot	1	Image 1	4	1000000016	219
190.156		Spot	1	Image 1	4	1000000017	220
191.025		Spot	1	Image 1	4	1000000018	221
135.598		Spot	1	Image 1	4	1000000019	222
202.867		Spot	1	Image 1	4	1000000020	223
177.436		Spot	1	Image 1	4	1000000021	224
236.516		Spot	1	Image 1	4	1000000022	225
187.511		Spot	1	Image 1	4	1000000023	226
170.559		Spot	1	Image 1	4	1000000024	227
198.37		Spot	1	Image 1	4	1000000025	228
187.984		Spot	1	Image 1	4	1000000026	229
169.336		Spot	1	Image 1	4	1000000027	230
181.926		Spot	1	Image 1	4	1000000028	231
194.879		Spot	1	Image 1	4	1000000029	232
238.42		Spot	1	Image 1	4	1000000030	233
166.62		Spot	1	Image 1	4	1000000032	234
163.396		Spot	1	Image 1	4	1000000033	235
158.825		Spot	1	Image 1	4	1000000034	236
163.03		Spot	1	Image 1	4	1000000035	237
152.608		Spot	1	Image 1	4	1000000036	238
186.626		Spot	1	Image 1	4	1000000037	239
176.093		Spot	1	Image 1	4	1000000038	240
149.961		Spot	1	Image 1	4	1000000039	241
163.585		Spot	1	Image 1	4	1000000040	242
150.36		Spot	1	Image 1	4	1000000041	243
173.379		Spot	1	Image 1	4	1000000042	244
160.635		Spot	1	Image 1	4	1000000043	245
162.957		Spot	1	Image 1	4	1000000044	246
158.014		Spot	1	Image 1	4	1000000045	247
147.754		Spot	1	Image 1	4	1000000046	248
149.824		Spot	1	Image 1	4	1000000047	249
140.182		Spot	1	Image 1	4	1000000048	250
176.157		Spot	1	Image 1	4	1000000049	251
169.23		Spot	1	Image 1	4	1000000050	252
153.69		Spot	1	Image 1	4	1000000051	253
184.452		Spot	1	Image 1	4	1000000052	254
181.448		Spot	1	Image 1	4	1000000053	255
149.486		Spot	1	Image 1	4	1000000054	256
163.555		Spot	1	Image 1	4	1000000055	257
138.014		Spot	1	Image 1	4	1000000056	258
165.448		Spot	1	Image 1	4	1000000057	259
147.768		Spot	1	Image 1	4	1000000058	260
150.64		Spot	1	Image 1	4	1000000059	262
143.489		Spot	1	Image 1	4	1000000060	263
159.852		Spot	1	Image 1	4	1000000061	264
162.679		Spot	1	Image 1	4	1000000062	265
155.657		Spot	1	Image 1	4	1000000063	266
145.326		Spot	1	Image 1	4	1000000064	267
156.981		Spot	1	Image 1	5	1000000000	268
145.699		Spot	1	Image 1	5	1000000002	269
143.462		Spot	1	Image 1	5	1000000004	271
142.082		Spot	1	Image 1	5	1000000005	272
179.19		Spot	1	Image 1	5	1000000006	273
203.959		Spot	1	Image 1	5	1000000020	274
200.679		Spot	1	Image 1	5	1000000007	275
174.022		Spot	1	Image 1	5	1000000008	276
177.16		Spot	1	Image 1	5	1000000009	277
183.693		Spot	1	Image 1	5	1000000065	278
166.157		Spot	1	Image 1	5	1000000010	279
164.11		Spot	1	Image 1	5	1000000011	280
186.835		Spot	1	Image 1	5	1000000012	281
148.628		Spot	1	Image 1	5	1000000003	282
147.633		Spot	1	Image 1	5	1000000013	283
143.851		Spot	1	Image 1	5	1000000014	284
144.099		Spot	1	Image 1	5	1000000015	285
146.497		Spot	1	Image 1	5	1000000016	286
191.315		Spot	1	Image 1	5	1000000017	287
192.255		Spot	1	Image 1	5	1000000018	288
135.812		Spot	1	Image 1	5	1000000019	289
176.142		Spot	1	Image 1	5	1000000021	290
237.744		Spot	1	Image 1	5	1000000022	291
185.413		Spot	1	Image 1	5	1000000023	292
170.923		Spot	1	Image 1	5	1000000024	293
195.604		Spot	1	Image 1	5	1000000025	294
191.218		Spot	1	Image 1	5	1000000026	295
170.044		Spot	1	Image 1	5	1000000027	296
181.887		Spot	1	Image 1	5	1000000028	297
194.582		Spot	1	Image 1	5	1000000029	298
237.858		Spot	1	Image 1	5	1000000030	299
182.311		Spot	1	Image 1	5	1000000031	300
166.327		Spot	1	Image 1	5	1000000032	301
163.753		Spot	1	Image 1	5	1000000033	302
162.861		Spot	1	Image 1	5	1000000035	303
158.374		Spot	1	Image 1	5	1000000034	304
151.992		Spot	1	Image 1	5	1000000036	305
185.906		Spot	1	Image 1	5	1000000037	306
176.67		Spot	1	Image 1	5	1000000038	307
149.541		Spot	1	Image 1	5	1000000039	308
163.129		Spot	1	Image 1	5	1000000040	309
149.489		Spot	1	Image 1	5	1000000041	310
171.843		Spot	1	Image 1	5	1000000042	311
161.523		Spot	1	Image 1	5	1000000043	312
162.408		Spot	1	Image 1	5	1000000044	313
155.317		Spot	1	Image 1	5	1000000045	314
147.024		Spot	1	Image 1	5	1000000046	315
148.501		Spot	1	Image 1	5	1000000047	316
139.909		Spot	1	Image 1	5	1000000048	317
165.452		Spot	1	Image 1	5	1000000049	318
170.72		Spot	1	Image 1	5	1000000050	319
153.182		Spot	1	Image 1	5	1000000051	320
184.14		Spot	1	Image 1	5	1000000052	321
181.997		Spot	1	Image 1	5	1000000053	322
148.663		Spot	1	Image 1	5	1000000054	323
162.539		Spot	1	Image 1	5	1000000055	324
136.81		Spot	1	Image 1	5	1000000056	325
163.113		Spot	1	Image 1	5	1000000057	326
146.486		Spot	1	Image 1	5	1000000058	327
150.415		Spot	1	Image 1	5	1000000059	329
143.235		Spot	1	Image 1	5	1000000060	330
158.264		Spot	1	Image 1	5	1000000061	331
161.11		Spot	1	Image 1	5	1000000062	332
157.392		Spot	1	Image 1	5	1000000063	333
145.208		Spot	1	Image 1	5	1000000064	334
144.591		Spot	1	Image 1	6	1000000002	335
142.016		Spot	1	Image 1	6	1000000004	337
142.041		Spot	1	Image 1	6	1000000005	338
178.64		Spot	1	Image 1	6	1000000006	339
213.003		Spot	1	Image 1	6	1000000007	340
174.764		Spot	1	Image 1	6	1000000008	341
176.929		Spot	1	Image 1	6	1000000009	342
165.055		Spot	1	Image 1	6	1000000010	343
183.577		Spot	1	Image 1	6	1000000012	344
147.981		Spot	1	Image 1	6	1000000003	345
148.728		Spot	1	Image 1	6	1000000013	346
143.629		Spot	1	Image 1	6	1000000014	347
144.313		Spot	1	Image 1	6	1000000015	348
145.837		Spot	1	Image 1	6	1000000016	349
191.934		Spot	1	Image 1	6	1000000017	350
191.645		Spot	1	Image 1	6	1000000018	351
136.159		Spot	1	Image 1	6	1000000019	352
203.485		Spot	1	Image 1	6	1000000020	353
178.523		Spot	1	Image 1	6	1000000021	354
238.091		Spot	1	Image 1	6	1000000022	355
186.028		Spot	1	Image 1	6	1000000023	356
170.477		Spot	1	Image 1	6	1000000024	357
197.093		Spot	1	Image 1	6	1000000025	358
187.878		Spot	1	Image 1	6	1000000026	359
168.285		Spot	1	Image 1	6	1000000027	360
183.409		Spot	1	Image 1	6	1000000028	361
194.614		Spot	1	Image 1	6	1000000029	362
239.934		Spot	1	Image 1	6	1000000030	363
182.787		Spot	1	Image 1	6	1000000031	364
166.405		Spot	1	Image 1	6	1000000032	365
164.633		Spot	1	Image 1	6	1000000033	366
157.777		Spot	1	Image 1	6	1000000034	367
162.173		Spot	1	Image 1	6	1000000035	368
151.386		Spot	1	Image 1	6	1000000036	369
183.616		Spot	1	Image 1	6	1000000037	370
174.547		Spot	1	Image 1	6	1000000038	371
150.255		Spot	1	Image 1	6	1000000039	372
164.771		Spot	1	Image 1	6	1000000040	373
150.393		Spot	1	Image 1	6	1000000041	374
171.197		Spot	1	Image 1	6	1000000042	375
162.212		Spot	1	Image 1	6	1000000043	376
161.782		Spot	1	Image 1	6	1000000044	377
156.205		Spot	1	Image 1	6	1000000045	378
148.198		Spot	1	Image 1	6	1000000046	379
147.756		Spot	1	Image 1	6	1000000047	380
141.688		Spot	1	Image 1	6	1000000048	381
167.433		Spot	1	Image 1	6	1000000049	382
171.165		Spot	1	Image 1	6	1000000050	383
153.736		Spot	1	Image 1	6	1000000051	384
195.892		Spot	1	Image 1	6	1000000052	385
182.191		Spot	1	Image 1	6	1000000053	386
148.684		Spot	1	Image 1	6	1000000054	387
163.193		Spot	1	Image 1	6	1000000055	388
138.044		Spot	1	Image 1	6	1000000056	389
163.728		Spot	1	Image 1	6	1000000057	390
147.435		Spot	1	Image 1	6	1000000058	392
150.354		Spot	1	Image 1	6	1000000059	393
141.912		Spot	1	Image 1	6	1000000060	394
158.304		Spot	1	Image 1	6	1000000061	395
161.669		Spot	1	Image 1	6	1000000062	396
156.471		Spot	1	Image 1	6	1000000063	397
144.997		Spot	1	Image 1	6	1000000064	398
159.132		Spot	1	Image 1	7	1000000000	399
154.08		Spot	1	Image 1	7	1000000001	400
145.242		Spot	1	Image 1	7	1000000002	401
147.366		Spot	1	Image 1	7	1000000003	402
142.26		Spot	1	Image 1	7	1000000004	404
141.838		Spot	1	Image 1	7	1000000005	405
178.014		Spot	1	Image 1	7	1000000006	406
201.843		Spot	1	Image 1	7	1000000020	407
205.102		Spot	1	Image 1	7	1000000007	408
173.432		Spot	1	Image 1	7	1000000008	409
175.506		Spot	1	Image 1	7	1000000009	410
182.865		Spot	1	Image 1	7	1000000065	411
163.431		Spot	1	Image 1	7	1000000010	412
183.894		Spot	1	Image 1	7	1000000012	413
149.613		Spot	1	Image 1	7	1000000013	414
143.946		Spot	1	Image 1	7	1000000014	415
143.77		Spot	1	Image 1	7	1000000015	416
146.597		Spot	1	Image 1	7	1000000016	417
191.625		Spot	1	Image 1	7	1000000017	418
192.082		Spot	1	Image 1	7	1000000018	419
135.978		Spot	1	Image 1	7	1000000019	420
178.044		Spot	1	Image 1	7	1000000021	421
233.721		Spot	1	Image 1	7	1000000022	422
187.093		Spot	1	Image 1	7	1000000023	423
170.099		Spot	1	Image 1	7	1000000024	424
196.332		Spot	1	Image 1	7	1000000025	425
188.105		Spot	1	Image 1	7	1000000026	426
168.336		Spot	1	Image 1	7	1000000027	427
180.512		Spot	1	Image 1	7	1000000028	428
194.264		Spot	1	Image 1	7	1000000029	429
236.88		Spot	1	Image 1	7	1000000030	430
180.63		Spot	1	Image 1	7	1000000031	431
166.442		Spot	1	Image 1	7	1000000032	432
164.052		Spot	1	Image 1	7	1000000033	433
159.241		Spot	1	Image 1	7	1000000034	434
161.905		Spot	1	Image 1	7	1000000035	435
151.381		Spot	1	Image 1	7	1000000036	436
186.3		Spot	1	Image 1	7	1000000037	437
173.749		Spot	1	Image 1	7	1000000038	438
148.057		Spot	1	Image 1	7	1000000039	439
163.766		Spot	1	Image 1	7	1000000040	440
150.522		Spot	1	Image 1	7	1000000041	441
172.766		Spot	1	Image 1	7	1000000042	442
161.033		Spot	1	Image 1	7	1000000043	443
163.054		Spot	1	Image 1	7	1000000044	444
156.134		Spot	1	Image 1	7	1000000045	445
146.636		Spot	1	Image 1	7	1000000046	446
148.901		Spot	1	Image 1	7	1000000047	447
140.622		Spot	1	Image 1	7	1000000048	448
166.583		Spot	1	Image 1	7	1000000049	449
167.924		Spot	1	Image 1	7	1000000050	450
152.681		Spot	1	Image 1	7	1000000051	451
191.74		Spot	1	Image 1	7	1000000052	452
181.805		Spot	1	Image 1	7	1000000053	453
148.742		Spot	1	Image 1	7	1000000054	454
163.58		Spot	1	Image 1	7	1000000055	455
137.249		Spot	1	Image 1	7	1000000056	456
164.011		Spot	1	Image 1	7	1000000057	457
147.792		Spot	1	Image 1	7	1000000058	459
150.845		Spot	1	Image 1	7	1000000059	460
143.656		Spot	1	Image 1	7	1000000060	461
158.118		Spot	1	Image 1	7	1000000061	462
161.398		Spot	1	Image 1	7	1000000062	463
157.242		Spot	1	Image 1	7	1000000063	464
144.226		Spot	1	Image 1	7	1000000064	465
157.504		Spot	1	Image 1	8	1000000000	466
146.075		Spot	1	Image 1	8	1000000002	467
148.09		Spot	1	Image 1	8	1000000003	468
142.844		Spot	1	Image 1	8	1000000004	470
141.775		Spot	1	Image 1	8	1000000005	471
176.986		Spot	1	Image 1	8	1000000006	472
200.978		Spot	1	Image 1	8	1000000020	473
203.659		Spot	1	Image 1	8	1000000007	474
174.261		Spot	1	Image 1	8	1000000008	475
176.343		Spot	1	Image 1	8	1000000009	476
183.413		Spot	1	Image 1	8	1000000065	477
165.33		Spot	1	Image 1	8	1000000010	478
162.792		Spot	1	Image 1	8	1000000011	479
184.167		Spot	1	Image 1	8	1000000012	480
149.361		Spot	1	Image 1	8	1000000013	481
143.577		Spot	1	Image 1	8	1000000014	482
141.891		Spot	1	Image 1	8	1000000015	483
146.577		Spot	1	Image 1	8	1000000016	484
192.907		Spot	1	Image 1	8	1000000017	485
190.762		Spot	1	Image 1	8	1000000018	486
136.16		Spot	1	Image 1	8	1000000019	487
177.826		Spot	1	Image 1	8	1000000021	488
232.362		Spot	1	Image 1	8	1000000022	489
184.063		Spot	1	Image 1	8	1000000023	490
170.463		Spot	1	Image 1	8	1000000024	491
195.519		Spot	1	Image 1	8	1000000025	492
185.561		Spot	1	Image 1	8	1000000026	493
167.466		Spot	1	Image 1	8	1000000027	494
181.814		Spot	1	Image 1	8	1000000028	495
193.407		Spot	1	Image 1	8	1000000029	496
235.055		Spot	1	Image 1	8	1000000030	497
180.815		Spot	1	Image 1	8	1000000031	498
164.995		Spot	1	Image 1	8	1000000032	499
162.924		Spot	1	Image 1	8	1000000033	500
158.547		Spot	1	Image 1	8	1000000034	501
161.614		Spot	1	Image 1	8	1000000035	502
151.336		Spot	1	Image 1	8	1000000036	503
185.169		Spot	1	Image 1	8	1000000037	504
176.701		Spot	1	Image 1	8	1000000038	505
148.749		Spot	1	Image 1	8	1000000039	506
163.154		Spot	1	Image 1	8	1000000040	507
150.443		Spot	1	Image 1	8	1000000041	508
168.739		Spot	1	Image 1	8	1000000042	509
160.973		Spot	1	Image 1	8	1000000043	510
162.184		Spot	1	Image 1	8	1000000044	511
155.678		Spot	1	Image 1	8	1000000045	512
146.521		Spot	1	Image 1	8	1000000046	513
147.553		Spot	1	Image 1	8	1000000047	514
139.909		Spot	1	Image 1	8	1000000048	515
167.507		Spot	1	Image 1	8	1000000049	516
169.861		Spot	1	Image 1	8	1000000050	517
152.171		Spot	1	Image 1	8	1000000051	518
194.505		Spot	1	Image 1	8	1000000052	519
179.874		Spot	1	Image 1	8	1000000053	520
147.297		Spot	1	Image 1	8	1000000054	521
160.861		Spot	1	Image 1	8	1000000055	522
136.647		Spot	1	Image 1	8	1000000056	523
163.635		Spot	1	Image 1	8	1000000057	524
146.047		Spot	1	Image 1	8	1000000058	526
151.386		Spot	1	Image 1	8	1000000059	527
142.654		Spot	1	Image 1	8	1000000060	528
157.738		Spot	1	Image 1	8	1000000061	529
161.499		Spot	1	Image 1	8	1000000062	530
156.912		Spot	1	Image 1	8	1000000063	531
143.441		Spot	1	Image 1	8	1000000064	532
157.036		Spot	1	Image 1	9	1000000000	533
145.644		Spot	1	Image 1	9	1000000002	534
143.245		Spot	1	Image 1	9	1000000004	536
141.336		Spot	1	Image 1	9	1000000005	537
176.655		Spot	1	Image 1	9	1000000006	538
204.227		Spot	1	Image 1	9	1000000020	539
212.67		Spot	1	Image 1	9	1000000007	540
171.475		Spot	1	Image 1	9	1000000008	541
176.528		Spot	1	Image 1	9	1000000009	542
183.772		Spot	1	Image 1	9	1000000065	543
164.358		Spot	1	Image 1	9	1000000010	544
162.214		Spot	1	Image 1	9	1000000011	545
182.671		Spot	1	Image 1	9	1000000012	546
146.629		Spot	1	Image 1	9	1000000003	547
150.312		Spot	1	Image 1	9	1000000013	548
142.747		Spot	1	Image 1	9	1000000014	549
144.174		Spot	1	Image 1	9	1000000015	550
145.479		Spot	1	Image 1	9	1000000016	551
191.493		Spot	1	Image 1	9	1000000017	552
135.49		Spot	1	Image 1	9	1000000019	553
190.489		Spot	1	Image 1	9	1000000018	554
176.817		Spot	1	Image 1	9	1000000021	555
237.917		Spot	1	Image 1	9	1000000022	556
185.24		Spot	1	Image 1	9	1000000023	557
170.041		Spot	1	Image 1	9	1000000024	558
195.827		Spot	1	Image 1	9	1000000025	559
191.387		Spot	1	Image 1	9	1000000026	560
168.71		Spot	1	Image 1	9	1000000027	561
179.813		Spot	1	Image 1	9	1000000028	562
193.214		Spot	1	Image 1	9	1000000029	563
232.832		Spot	1	Image 1	9	1000000030	564
180.345		Spot	1	Image 1	9	1000000031	565
166.583		Spot	1	Image 1	9	1000000032	566
162.654		Spot	1	Image 1	9	1000000033	567
158.896		Spot	1	Image 1	9	1000000034	568
161.766		Spot	1	Image 1	9	1000000035	569
151.495		Spot	1	Image 1	9	1000000036	570
183.058		Spot	1	Image 1	9	1000000037	571
176.782		Spot	1	Image 1	9	1000000038	572
148.713		Spot	1	Image 1	9	1000000039	573
162.735		Spot	1	Image 1	9	1000000040	574
150.551		Spot	1	Image 1	9	1000000041	575
169.088		Spot	1	Image 1	9	1000000042	576
159.526		Spot	1	Image 1	9	1000000043	577
162.666		Spot	1	Image 1	9	1000000044	578
156.617		Spot	1	Image 1	9	1000000045	579
147.69		Spot	1	Image 1	9	1000000046	580
147.741		Spot	1	Image 1	9	1000000047	581
139.386		Spot	1	Image 1	9	1000000048	582
164.813		Spot	1	Image 1	9	1000000049	583
168.861		Spot	1	Image 1	9	1000000050	584
153.307		Spot	1	Image 1	9	1000000051	585
189.298		Spot	1	Image 1	9	1000000052	586
180.282		Spot	1	Image 1	9	1000000053	587
148.212		Spot	1	Image 1	9	1000000054	588
161.424		Spot	1	Image 1	9	1000000055	589
137.422		Spot	1	Image 1	9	1000000056	590
162.379		Spot	1	Image 1	9	1000000057	592
147.294		Spot	1	Image 1	9	1000000058	593
150.742		Spot	1	Image 1	9	1000000059	594
142.41		Spot	1	Image 1	9	1000000060	595
159.505		Spot	1	Image 1	9	1000000061	596
160.579		Spot	1	Image 1	9	1000000062	597
155.157		Spot	1	Image 1	9	1000000063	598
144.303		Spot	1	Image 1	9	1000000064	599
156.415		Spot	1	Image 1	10	1000000000	600
154.132		Spot	1	Image 1	10	1000000001	601
144.146		Spot	1	Image 1	10	1000000002	602
142.143		Spot	1	Image 1	10	1000000004	604
141.862		Spot	1	Image 1	10	1000000005	605
175.141		Spot	1	Image 1	10	1000000006	606
202.113		Spot	1	Image 1	10	1000000020	607
210.428		Spot	1	Image 1	10	1000000007	608
172.496		Spot	1	Image 1	10	1000000008	609
175.904		Spot	1	Image 1	10	1000000009	610
182.722		Spot	1	Image 1	10	1000000065	611
166.468		Spot	1	Image 1	10	1000000010	612
182.981		Spot	1	Image 1	10	1000000012	613
147.399		Spot	1	Image 1	10	1000000003	614
148.67		Spot	1	Image 1	10	1000000013	615
142.686		Spot	1	Image 1	10	1000000014	616
147.742		Spot	1	Image 1	10	1000000016	617
194.168		Spot	1	Image 1	10	1000000017	618
189.804		Spot	1	Image 1	10	1000000018	619
135.394		Spot	1	Image 1	10	1000000019	620
176.471		Spot	1	Image 1	10	1000000021	621
237.366		Spot	1	Image 1	10	1000000022	622
184.841		Spot	1	Image 1	10	1000000023	623
170.812		Spot	1	Image 1	10	1000000024	624
194.296		Spot	1	Image 1	10	1000000025	625
187.234		Spot	1	Image 1	10	1000000026	626
169.118		Spot	1	Image 1	10	1000000027	627
180.294		Spot	1	Image 1	10	1000000028	628
191.709		Spot	1	Image 1	10	1000000029	629
237.393		Spot	1	Image 1	10	1000000030	630
179.97		Spot	1	Image 1	10	1000000031	631
166.555		Spot	1	Image 1	10	1000000032	632
162.967		Spot	1	Image 1	10	1000000033	633
159.302		Spot	1	Image 1	10	1000000034	634
161.288		Spot	1	Image 1	10	1000000035	635
150.313		Spot	1	Image 1	10	1000000036	636
183.92		Spot	1	Image 1	10	1000000037	637
173.525		Spot	1	Image 1	10	1000000038	638
147.569		Spot	1	Image 1	10	1000000039	639
162		Spot	1	Image 1	10	1000000040	640
149.697		Spot	1	Image 1	10	1000000041	641
171.608		Spot	1	Image 1	10	1000000042	642
160.427		Spot	1	Image 1	10	1000000043	643
161.78		Spot	1	Image 1	10	1000000044	644
155.545		Spot	1	Image 1	10	1000000045	645
147.014		Spot	1	Image 1	10	1000000046	646
147.137		Spot	1	Image 1	10	1000000047	647
140.144		Spot	1	Image 1	10	1000000048	648
165.169		Spot	1	Image 1	10	1000000049	649
169.548		Spot	1	Image 1	10	1000000050	650
153.909		Spot	1	Image 1	10	1000000051	651
193.419		Spot	1	Image 1	10	1000000052	652
180.129		Spot	1	Image 1	10	1000000053	653
148.895		Spot	1	Image 1	10	1000000054	654
163.721		Spot	1	Image 1	10	1000000055	655
137.785		Spot	1	Image 1	10	1000000056	656
163.06		Spot	1	Image 1	10	1000000057	657
148.137		Spot	1	Image 1	10	1000000058	658
149.972		Spot	1	Image 1	10	1000000059	660
142.459		Spot	1	Image 1	10	1000000060	661
159.475		Spot	1	Image 1	10	1000000061	662
160.254		Spot	1	Image 1	10	1000000062	663
155.903		Spot	1	Image 1	10	1000000063	664
145.544		Spot	1	Image 1	10	1000000064	665
157.497		Spot	1	Image 1	11	1000000000	666
154.374		Spot	1	Image 1	11	1000000001	667
144.881		Spot	1	Image 1	11	1000000002	668
142.684		Spot	1	Image 1	11	1000000004	670
141.325		Spot	1	Image 1	11	1000000005	671
176.79		Spot	1	Image 1	11	1000000006	672
201.296		Spot	1	Image 1	11	1000000020	673
208.757		Spot	1	Image 1	11	1000000007	674
173.17		Spot	1	Image 1	11	1000000008	675
175.389		Spot	1	Image 1	11	1000000009	676
164.989		Spot	1	Image 1	11	1000000010	677
162.696		Spot	1	Image 1	11	1000000011	678
183.462		Spot	1	Image 1	11	1000000012	679
146.63		Spot	1	Image 1	11	1000000003	680
149.956		Spot	1	Image 1	11	1000000013	681
141.946		Spot	1	Image 1	11	1000000014	682
143.486		Spot	1	Image 1	11	1000000015	683
144.771		Spot	1	Image 1	11	1000000016	684
194.318		Spot	1	Image 1	11	1000000017	685
192.134		Spot	1	Image 1	11	1000000018	686
134.607		Spot	1	Image 1	11	1000000019	687
176.641		Spot	1	Image 1	11	1000000021	688
234.445		Spot	1	Image 1	11	1000000022	689
185.381		Spot	1	Image 1	11	1000000023	690
169.801		Spot	1	Image 1	11	1000000024	691
198.231		Spot	1	Image 1	11	1000000025	692
185.479		Spot	1	Image 1	11	1000000026	693
168.691		Spot	1	Image 1	11	1000000027	694
181.377		Spot	1	Image 1	11	1000000028	695
192.033		Spot	1	Image 1	11	1000000029	696
240.019		Spot	1	Image 1	11	1000000030	697
163.066		Spot	1	Image 1	11	1000000033	698
164.114		Spot	1	Image 1	11	1000000032	699
158.848		Spot	1	Image 1	11	1000000034	700
160.235		Spot	1	Image 1	11	1000000035	701
151.67		Spot	1	Image 1	11	1000000036	702
184.282		Spot	1	Image 1	11	1000000037	703
173.967		Spot	1	Image 1	11	1000000038	704
147.916		Spot	1	Image 1	11	1000000039	705
162.831		Spot	1	Image 1	11	1000000040	706
148.523		Spot	1	Image 1	11	1000000041	707
170.115		Spot	1	Image 1	11	1000000042	708
159.922		Spot	1	Image 1	11	1000000043	709
160.492		Spot	1	Image 1	11	1000000044	710
154.516		Spot	1	Image 1	11	1000000045	711
146.286		Spot	1	Image 1	11	1000000046	712
147.267		Spot	1	Image 1	11	1000000047	713
139.768		Spot	1	Image 1	11	1000000048	714
167.747		Spot	1	Image 1	11	1000000049	715
168.095		Spot	1	Image 1	11	1000000050	716
152.962		Spot	1	Image 1	11	1000000051	717
187.881		Spot	1	Image 1	11	1000000052	718
181.424		Spot	1	Image 1	11	1000000053	719
148.657		Spot	1	Image 1	11	1000000054	720
162.285		Spot	1	Image 1	11	1000000055	721
137.815		Spot	1	Image 1	11	1000000056	722
162.467		Spot	1	Image 1	11	1000000057	723
146.047		Spot	1	Image 1	11	1000000058	724
151.621		Spot	1	Image 1	11	1000000059	726
142.825		Spot	1	Image 1	11	1000000060	727
158.242		Spot	1	Image 1	11	1000000061	728
160.907		Spot	1	Image 1	11	1000000062	729
155.222		Spot	1	Image 1	11	1000000063	730
144.548		Spot	1	Image 1	11	1000000064	731
156.763		Spot	1	Image 1	12	1000000000	732
153.661		Spot	1	Image 1	12	1000000001	733
144.273		Spot	1	Image 1	12	1000000002	734
142.499		Spot	1	Image 1	12	1000000004	736
140.68		Spot	1	Image 1	12	1000000005	737
176.569		Spot	1	Image 1	12	1000000006	738
202.554		Spot	1	Image 1	12	1000000020	739
211.325		Spot	1	Image 1	12	1000000007	740
171.08		Spot	1	Image 1	12	1000000008	741
174.786		Spot	1	Image 1	12	1000000009	742
165.775		Spot	1	Image 1	12	1000000010	743
183.183		Spot	1	Image 1	12	1000000012	744
146.893		Spot	1	Image 1	12	1000000003	745
147.755		Spot	1	Image 1	12	1000000013	746
142.644		Spot	1	Image 1	12	1000000014	747
146.106		Spot	1	Image 1	12	1000000016	748
195.571		Spot	1	Image 1	12	1000000017	749
136.719		Spot	1	Image 1	12	1000000019	750
189.314		Spot	1	Image 1	12	1000000018	751
176.574		Spot	1	Image 1	12	1000000021	752
237.209		Spot	1	Image 1	12	1000000022	753
187.071		Spot	1	Image 1	12	1000000023	754
170.56		Spot	1	Image 1	12	1000000024	755
196.366		Spot	1	Image 1	12	1000000025	756
168.793		Spot	1	Image 1	12	1000000027	757
179.359		Spot	1	Image 1	12	1000000028	758
190.311		Spot	1	Image 1	12	1000000029	759
234.448		Spot	1	Image 1	12	1000000030	760
182.17		Spot	1	Image 1	12	1000000031	761
164.06		Spot	1	Image 1	12	1000000032	762
162.441		Spot	1	Image 1	12	1000000033	763
158.691		Spot	1	Image 1	12	1000000034	764
152.397		Spot	1	Image 1	12	1000000036	765
183.196		Spot	1	Image 1	12	1000000037	766
173.501		Spot	1	Image 1	12	1000000038	767
148.165		Spot	1	Image 1	12	1000000039	768
163.121		Spot	1	Image 1	12	1000000040	769
149.069		Spot	1	Image 1	12	1000000041	770
170.536		Spot	1	Image 1	12	1000000042	771
160.696		Spot	1	Image 1	12	1000000043	772
162.399		Spot	1	Image 1	12	1000000044	773
155.701		Spot	1	Image 1	12	1000000045	774
146.319		Spot	1	Image 1	12	1000000046	775
146.003		Spot	1	Image 1	12	1000000047	776
138.832		Spot	1	Image 1	12	1000000048	777
166.821		Spot	1	Image 1	12	1000000050	778
151.383		Spot	1	Image 1	12	1000000051	779
186.069		Spot	1	Image 1	12	1000000052	780
181.041		Spot	1	Image 1	12	1000000053	781
147.805		Spot	1	Image 1	12	1000000054	782
161.467		Spot	1	Image 1	12	1000000055	783
137.592		Spot	1	Image 1	12	1000000056	784
163.515		Spot	1	Image 1	12	1000000057	785
146.706		Spot	1	Image 1	12	1000000058	786
150.837		Spot	1	Image 1	12	1000000059	788
141.992		Spot	1	Image 1	12	1000000060	789
157.956		Spot	1	Image 1	12	1000000061	790
160.959		Spot	1	Image 1	12	1000000062	791
155.775		Spot	1	Image 1	12	1000000063	792
144.604		Spot	1	Image 1	12	1000000064	793
156.829		Spot	1	Image 1	13	1000000000	794
142.791		Spot	1	Image 1	13	1000000002	795
142.602		Spot	1	Image 1	13	1000000004	797
141.273		Spot	1	Image 1	13	1000000005	798
176.608		Spot	1	Image 1	13	1000000006	799
204.402		Spot	1	Image 1	13	1000000020	800
207.069		Spot	1	Image 1	13	1000000007	801
171.978		Spot	1	Image 1	13	1000000008	802
175.915		Spot	1	Image 1	13	1000000009	803
182.97		Spot	1	Image 1	13	1000000065	804
165.501		Spot	1	Image 1	13	1000000010	805
179.854		Spot	1	Image 1	13	1000000012	806
146.775		Spot	1	Image 1	13	1000000003	807
148.714		Spot	1	Image 1	13	1000000013	808
142.851		Spot	1	Image 1	13	1000000014	809
146.569		Spot	1	Image 1	13	1000000016	810
195.321		Spot	1	Image 1	13	1000000017	811
135.355		Spot	1	Image 1	13	1000000019	812
190.161		Spot	1	Image 1	13	1000000018	813
178.444		Spot	1	Image 1	13	1000000021	814
232.932		Spot	1	Image 1	13	1000000022	815
184.485		Spot	1	Image 1	13	1000000023	816
170.254		Spot	1	Image 1	13	1000000024	817
197.19		Spot	1	Image 1	13	1000000025	818
169.215		Spot	1	Image 1	13	1000000027	819
179.574		Spot	1	Image 1	13	1000000028	820
191.456		Spot	1	Image 1	13	1000000029	821
237.469		Spot	1	Image 1	13	1000000030	822
179.568		Spot	1	Image 1	13	1000000066	823
165.435		Spot	1	Image 1	13	1000000032	824
163.671		Spot	1	Image 1	13	1000000033	825
157.804		Spot	1	Image 1	13	1000000034	826
160.841		Spot	1	Image 1	13	1000000035	827
151.283		Spot	1	Image 1	13	1000000036	828
184.708		Spot	1	Image 1	13	1000000037	829
173.708		Spot	1	Image 1	13	1000000038	830
147.3		Spot	1	Image 1	13	1000000039	831
162.093		Spot	1	Image 1	13	1000000040	832
148.893		Spot	1	Image 1	13	1000000041	833
170.787		Spot	1	Image 1	13	1000000042	834
160.083		Spot	1	Image 1	13	1000000043	835
163.256		Spot	1	Image 1	13	1000000044	836
155.652		Spot	1	Image 1	13	1000000045	837
146.725		Spot	1	Image 1	13	1000000046	838
146.585		Spot	1	Image 1	13	1000000047	839
140.069		Spot	1	Image 1	13	1000000048	840
168.633		Spot	1	Image 1	13	1000000050	841
152.32		Spot	1	Image 1	13	1000000051	842
183.027		Spot	1	Image 1	13	1000000052	843
180.327		Spot	1	Image 1	13	1000000053	844
149.747		Spot	1	Image 1	13	1000000054	845
161.367		Spot	1	Image 1	13	1000000055	846
137.657		Spot	1	Image 1	13	1000000056	847
161.71		Spot	1	Image 1	13	1000000057	848
145.837		Spot	1	Image 1	13	1000000058	850
152.033		Spot	1	Image 1	13	1000000059	851
142.519		Spot	1	Image 1	13	1000000060	852
156.595		Spot	1	Image 1	13	1000000061	853
159.146		Spot	1	Image 1	13	1000000062	854
154.461		Spot	1	Image 1	13	1000000063	855
144.025		Spot	1	Image 1	13	1000000064	856
156.26		Spot	1	Image 1	14	1000000000	857
154.415		Spot	1	Image 1	14	1000000001	858
145.327		Spot	1	Image 1	14	1000000002	859
147.837		Spot	1	Image 1	14	1000000003	860
141.126		Spot	1	Image 1	14	1000000004	862
141.713		Spot	1	Image 1	14	1000000005	863
175.536		Spot	1	Image 1	14	1000000006	864
200.687		Spot	1	Image 1	14	1000000020	865
209.712		Spot	1	Image 1	14	1000000007	866
171.953		Spot	1	Image 1	14	1000000008	867
176.019		Spot	1	Image 1	14	1000000009	868
181.264		Spot	1	Image 1	14	1000000065	869
165.354		Spot	1	Image 1	14	1000000010	870
163.449		Spot	1	Image 1	14	1000000011	871
181.541		Spot	1	Image 1	14	1000000012	872
147.619		Spot	1	Image 1	14	1000000013	873
143.178		Spot	1	Image 1	14	1000000014	874
142.682		Spot	1	Image 1	14	1000000015	875
145.569		Spot	1	Image 1	14	1000000016	876
195.901		Spot	1	Image 1	14	1000000017	877
136.745		Spot	1	Image 1	14	1000000019	878
190.201		Spot	1	Image 1	14	1000000018	879
178.68		Spot	1	Image 1	14	1000000021	880
233.735		Spot	1	Image 1	14	1000000022	881
184.387		Spot	1	Image 1	14	1000000023	882
169.141		Spot	1	Image 1	14	1000000024	883
195.475		Spot	1	Image 1	14	1000000025	884
184.826		Spot	1	Image 1	14	1000000026	885
168.055		Spot	1	Image 1	14	1000000027	886
179.846		Spot	1	Image 1	14	1000000028	887
191.721		Spot	1	Image 1	14	1000000029	888
236.414		Spot	1	Image 1	14	1000000030	889
178.276		Spot	1	Image 1	14	1000000066	890
180.19		Spot	1	Image 1	14	1000000031	891
165.122		Spot	1	Image 1	14	1000000032	892
162.26		Spot	1	Image 1	14	1000000033	893
156.904		Spot	1	Image 1	14	1000000034	894
159.463		Spot	1	Image 1	14	1000000035	895
150.811		Spot	1	Image 1	14	1000000036	896
182.585		Spot	1	Image 1	14	1000000037	897
173.962		Spot	1	Image 1	14	1000000038	898
147.986		Spot	1	Image 1	14	1000000039	899
161.822		Spot	1	Image 1	14	1000000040	900
148.656		Spot	1	Image 1	14	1000000041	901
170.793		Spot	1	Image 1	14	1000000042	902
161.507		Spot	1	Image 1	14	1000000043	903
160.665		Spot	1	Image 1	14	1000000044	904
155.76		Spot	1	Image 1	14	1000000045	905
145.482		Spot	1	Image 1	14	1000000046	906
147.205		Spot	1	Image 1	14	1000000047	907
139.022		Spot	1	Image 1	14	1000000048	908
173.782		Spot	1	Image 1	14	1000000049	909
168.679		Spot	1	Image 1	14	1000000050	910
151.207		Spot	1	Image 1	14	1000000051	911
190.189		Spot	1	Image 1	14	1000000052	912
179.584		Spot	1	Image 1	14	1000000053	913
148.455		Spot	1	Image 1	14	1000000054	914
162.921		Spot	1	Image 1	14	1000000055	915
137.673		Spot	1	Image 1	14	1000000056	916
162.965		Spot	1	Image 1	14	1000000057	917
146.863		Spot	1	Image 1	14	1000000058	919
150.4		Spot	1	Image 1	14	1000000059	920
142.11		Spot	1	Image 1	14	1000000060	921
155.815		Spot	1	Image 1	14	1000000061	922
159.723		Spot	1	Image 1	14	1000000062	923
155.653		Spot	1	Image 1	14	1000000063	924
144.356		Spot	1	Image 1	14	1000000064	925
156.107		Spot	1	Image 1	15	1000000000	926
153.545		Spot	1	Image 1	15	1000000001	927
144.672		Spot	1	Image 1	15	1000000002	928
143.179		Spot	1	Image 1	15	1000000004	930
140.479		Spot	1	Image 1	15	1000000005	931
175.728		Spot	1	Image 1	15	1000000006	932
200.441		Spot	1	Image 1	15	1000000020	933
208.519		Spot	1	Image 1	15	1000000007	934
171.282		Spot	1	Image 1	15	1000000008	935
175.532		Spot	1	Image 1	15	1000000009	936
165.986		Spot	1	Image 1	15	1000000010	937
161.525		Spot	1	Image 1	15	1000000011	938
180.234		Spot	1	Image 1	15	1000000012	939
146.277		Spot	1	Image 1	15	1000000003	940
148.87		Spot	1	Image 1	15	1000000013	941
141.649		Spot	1	Image 1	15	1000000014	942
143.423		Spot	1	Image 1	15	1000000015	943
145.722		Spot	1	Image 1	15	1000000016	944
196.091		Spot	1	Image 1	15	1000000017	945
190.838		Spot	1	Image 1	15	1000000018	946
135.594		Spot	1	Image 1	15	1000000019	947
179.662		Spot	1	Image 1	15	1000000021	948
235.523		Spot	1	Image 1	15	1000000022	949
185.914		Spot	1	Image 1	15	1000000023	950
169.036		Spot	1	Image 1	15	1000000024	951
194.429		Spot	1	Image 1	15	1000000025	952
186.28		Spot	1	Image 1	15	1000000026	953
168.655		Spot	1	Image 1	15	1000000027	954
180.301		Spot	1	Image 1	15	1000000028	955
191.371		Spot	1	Image 1	15	1000000029	956
178.879		Spot	1	Image 1	15	1000000066	957
235.011		Spot	1	Image 1	15	1000000030	958
165.058		Spot	1	Image 1	15	1000000032	959
162.73		Spot	1	Image 1	15	1000000033	960
156.655		Spot	1	Image 1	15	1000000034	961
159.571		Spot	1	Image 1	15	1000000035	962
151.451		Spot	1	Image 1	15	1000000036	963
184.157		Spot	1	Image 1	15	1000000037	964
173.251		Spot	1	Image 1	15	1000000038	965
147.348		Spot	1	Image 1	15	1000000039	966
162.879		Spot	1	Image 1	15	1000000040	967
149.445		Spot	1	Image 1	15	1000000041	968
169.882		Spot	1	Image 1	15	1000000042	969
159.755		Spot	1	Image 1	15	1000000043	970
173.837		Spot	1	Image 1	15	1000000049	971
162.768		Spot	1	Image 1	15	1000000044	972
157.187		Spot	1	Image 1	15	1000000045	973
145.704		Spot	1	Image 1	15	1000000046	974
147.069		Spot	1	Image 1	15	1000000047	975
138.978		Spot	1	Image 1	15	1000000048	976
169.071		Spot	1	Image 1	15	1000000050	977
151.268		Spot	1	Image 1	15	1000000051	978
187.325		Spot	1	Image 1	15	1000000052	979
180.052		Spot	1	Image 1	15	1000000053	980
148.011		Spot	1	Image 1	15	1000000054	981
161.69		Spot	1	Image 1	15	1000000055	982
138.827		Spot	1	Image 1	15	1000000056	983
160.678		Spot	1	Image 1	15	1000000057	984
146.804		Spot	1	Image 1	15	1000000058	985
150.058		Spot	1	Image 1	15	1000000059	987
142.866		Spot	1	Image 1	15	1000000060	988
158.678		Spot	1	Image 1	15	1000000061	989
159.34		Spot	1	Image 1	15	1000000062	990
155.983		Spot	1	Image 1	15	1000000063	991
144.083		Spot	1	Image 1	15	1000000064	992
157.074		Spot	1	Image 1	16	1000000000	993
153.057		Spot	1	Image 1	16	1000000001	994
144.764		Spot	1	Image 1	16	1000000002	995
143.626		Spot	1	Image 1	16	1000000004	997
141.918		Spot	1	Image 1	16	1000000005	998
176.169		Spot	1	Image 1	16	1000000006	999
200.591		Spot	1	Image 1	16	1000000020	1000
203.796		Spot	1	Image 1	16	1000000007	1001
170.404		Spot	1	Image 1	16	1000000008	1002
175.342		Spot	1	Image 1	16	1000000009	1003
164.899		Spot	1	Image 1	16	1000000010	1004
178.37		Spot	1	Image 1	16	1000000012	1005
146.558		Spot	1	Image 1	16	1000000003	1006
146.887		Spot	1	Image 1	16	1000000013	1007
142.554		Spot	1	Image 1	16	1000000014	1008
142.978		Spot	1	Image 1	16	1000000015	1009
146.522		Spot	1	Image 1	16	1000000016	1010
198.137		Spot	1	Image 1	16	1000000017	1011
135.096		Spot	1	Image 1	16	1000000019	1012
186.747		Spot	1	Image 1	16	1000000018	1013
178.876		Spot	1	Image 1	16	1000000021	1014
236.931		Spot	1	Image 1	16	1000000022	1015
184.041		Spot	1	Image 1	16	1000000023	1016
168.298		Spot	1	Image 1	16	1000000024	1017
194.867		Spot	1	Image 1	16	1000000025	1018
185.604		Spot	1	Image 1	16	1000000026	1019
169.366		Spot	1	Image 1	16	1000000027	1020
179.418		Spot	1	Image 1	16	1000000028	1021
191.135		Spot	1	Image 1	16	1000000029	1022
178.94		Spot	1	Image 1	16	1000000066	1023
234.915		Spot	1	Image 1	16	1000000030	1024
181.099		Spot	1	Image 1	16	1000000031	1025
164.176		Spot	1	Image 1	16	1000000032	1026
161.586		Spot	1	Image 1	16	1000000033	1027
156.212		Spot	1	Image 1	16	1000000034	1028
159.154		Spot	1	Image 1	16	1000000035	1029
151.323		Spot	1	Image 1	16	1000000036	1030
182.696		Spot	1	Image 1	16	1000000037	1031
172.339		Spot	1	Image 1	16	1000000038	1032
149.022		Spot	1	Image 1	16	1000000039	1033
161.683		Spot	1	Image 1	16	1000000040	1034
148.201		Spot	1	Image 1	16	1000000041	1035
170.626		Spot	1	Image 1	16	1000000042	1036
159.619		Spot	1	Image 1	16	1000000043	1037
160.947		Spot	1	Image 1	16	1000000044	1038
154.449		Spot	1	Image 1	16	1000000045	1039
144.171		Spot	1	Image 1	16	1000000046	1040
146.173		Spot	1	Image 1	16	1000000047	1041
139.329		Spot	1	Image 1	16	1000000048	1042
168.649		Spot	1	Image 1	16	1000000050	1043
150.297		Spot	1	Image 1	16	1000000051	1044
188.082		Spot	1	Image 1	16	1000000052	1045
179.777		Spot	1	Image 1	16	1000000053	1046
148.508		Spot	1	Image 1	16	1000000054	1047
160.871		Spot	1	Image 1	16	1000000055	1048
137.668		Spot	1	Image 1	16	1000000056	1049
162.852		Spot	1	Image 1	16	1000000057	1050
146.041		Spot	1	Image 1	16	1000000058	1052
150.436		Spot	1	Image 1	16	1000000059	1053
141.915		Spot	1	Image 1	16	1000000060	1054
157.257		Spot	1	Image 1	16	1000000061	1055
159.915		Spot	1	Image 1	16	1000000062	1056
155.296		Spot	1	Image 1	16	1000000063	1057
143.837		Spot	1	Image 1	16	1000000064	1058
156.544		Spot	1	Image 1	17	1000000000	1059
153.336		Spot	1	Image 1	17	1000000001	1060
144.165		Spot	1	Image 1	17	1000000002	1061
142.293		Spot	1	Image 1	17	1000000004	1063
141.49		Spot	1	Image 1	17	1000000005	1064
175.111		Spot	1	Image 1	17	1000000006	1065
199.607		Spot	1	Image 1	17	1000000020	1066
208.234		Spot	1	Image 1	17	1000000007	1067
169.923		Spot	1	Image 1	17	1000000008	1068
176.025		Spot	1	Image 1	17	1000000009	1069
165.038		Spot	1	Image 1	17	1000000010	1070
177.867		Spot	1	Image 1	17	1000000012	1071
148.047		Spot	1	Image 1	17	1000000003	1072
147.404		Spot	1	Image 1	17	1000000013	1073
142.841		Spot	1	Image 1	17	1000000014	1074
142.143		Spot	1	Image 1	17	1000000015	1075
146.38		Spot	1	Image 1	17	1000000016	1076
197.673		Spot	1	Image 1	17	1000000017	1077
136.931		Spot	1	Image 1	17	1000000019	1078
187.587		Spot	1	Image 1	17	1000000018	1079
177.014		Spot	1	Image 1	17	1000000021	1080
236.697		Spot	1	Image 1	17	1000000022	1081
184.937		Spot	1	Image 1	17	1000000023	1082
169.396		Spot	1	Image 1	17	1000000024	1083
195.165		Spot	1	Image 1	17	1000000025	1084
184.814		Spot	1	Image 1	17	1000000026	1085
168.165		Spot	1	Image 1	17	1000000027	1086
180.272		Spot	1	Image 1	17	1000000028	1087
191.548		Spot	1	Image 1	17	1000000029	1088
178.213		Spot	1	Image 1	17	1000000066	1089
235.137		Spot	1	Image 1	17	1000000030	1090
178.121		Spot	1	Image 1	17	1000000031	1091
164.139		Spot	1	Image 1	17	1000000032	1092
162.586		Spot	1	Image 1	17	1000000033	1093
157.419		Spot	1	Image 1	17	1000000034	1094
159.549		Spot	1	Image 1	17	1000000035	1095
152.051		Spot	1	Image 1	17	1000000036	1096
182.728		Spot	1	Image 1	17	1000000037	1097
174.365		Spot	1	Image 1	17	1000000038	1098
149.236		Spot	1	Image 1	17	1000000039	1099
163.521		Spot	1	Image 1	17	1000000040	1100
149.385		Spot	1	Image 1	17	1000000041	1101
169.903		Spot	1	Image 1	17	1000000042	1102
159.107		Spot	1	Image 1	17	1000000043	1103
177.293		Spot	1	Image 1	17	1000000049	1104
161.063		Spot	1	Image 1	17	1000000044	1105
154.954		Spot	1	Image 1	17	1000000045	1106
146.061		Spot	1	Image 1	17	1000000046	1107
147.279		Spot	1	Image 1	17	1000000047	1108
138.899		Spot	1	Image 1	17	1000000048	1109
167.184		Spot	1	Image 1	17	1000000050	1110
150.619		Spot	1	Image 1	17	1000000051	1111
191.304		Spot	1	Image 1	17	1000000052	1112
178.08		Spot	1	Image 1	17	1000000053	1113
148.112		Spot	1	Image 1	17	1000000054	1114
163.03		Spot	1	Image 1	17	1000000055	1115
137.412		Spot	1	Image 1	17	1000000056	1116
162.347		Spot	1	Image 1	17	1000000057	1117
144.83		Spot	1	Image 1	17	1000000058	1119
151.729		Spot	1	Image 1	17	1000000059	1120
142.796		Spot	1	Image 1	17	1000000060	1121
156.199		Spot	1	Image 1	17	1000000061	1122
159.712		Spot	1	Image 1	17	1000000062	1123
155.903		Spot	1	Image 1	17	1000000063	1124
144.518		Spot	1	Image 1	17	1000000064	1125
156.664		Spot	1	Image 1	18	1000000000	1126
152.414		Spot	1	Image 1	18	1000000001	1127
144.198		Spot	1	Image 1	18	1000000002	1128
146.749		Spot	1	Image 1	18	1000000003	1129
142.612		Spot	1	Image 1	18	1000000004	1131
142.014		Spot	1	Image 1	18	1000000005	1132
174.266		Spot	1	Image 1	18	1000000006	1133
200.904		Spot	1	Image 1	18	1000000020	1134
208.932		Spot	1	Image 1	18	1000000007	1135
169.562		Spot	1	Image 1	18	1000000008	1136
176.138		Spot	1	Image 1	18	1000000009	1137
180.08		Spot	1	Image 1	18	1000000067	1138
163.722		Spot	1	Image 1	18	1000000010	1139
176.585		Spot	1	Image 1	18	1000000012	1140
148.041		Spot	1	Image 1	18	1000000013	1141
142.495		Spot	1	Image 1	18	1000000014	1142
143.449		Spot	1	Image 1	18	1000000015	1143
145.44		Spot	1	Image 1	18	1000000016	1144
201.121		Spot	1	Image 1	18	1000000017	1145
135.55		Spot	1	Image 1	18	1000000019	1146
187.94		Spot	1	Image 1	18	1000000018	1147
178.16		Spot	1	Image 1	18	1000000021	1148
233.835		Spot	1	Image 1	18	1000000022	1149
184.707		Spot	1	Image 1	18	1000000023	1150
170.192		Spot	1	Image 1	18	1000000024	1151
195.739		Spot	1	Image 1	18	1000000025	1152
187.148		Spot	1	Image 1	18	1000000026	1153
169.598		Spot	1	Image 1	18	1000000027	1154
179.823		Spot	1	Image 1	18	1000000028	1155
191.736		Spot	1	Image 1	18	1000000029	1156
178.582		Spot	1	Image 1	18	1000000066	1157
234.311		Spot	1	Image 1	18	1000000030	1158
177.3		Spot	1	Image 1	18	1000000031	1159
163.008		Spot	1	Image 1	18	1000000032	1160
162.224		Spot	1	Image 1	18	1000000033	1161
157.588		Spot	1	Image 1	18	1000000034	1162
159.738		Spot	1	Image 1	18	1000000035	1163
152.398		Spot	1	Image 1	18	1000000036	1164
182.186		Spot	1	Image 1	18	1000000037	1165
174.388		Spot	1	Image 1	18	1000000038	1166
148.128		Spot	1	Image 1	18	1000000039	1167
163.741		Spot	1	Image 1	18	1000000040	1168
147.506		Spot	1	Image 1	18	1000000041	1169
167.807		Spot	1	Image 1	18	1000000042	1170
158.563		Spot	1	Image 1	18	1000000043	1171
159.737		Spot	1	Image 1	18	1000000044	1172
157.138		Spot	1	Image 1	18	1000000045	1173
144.629		Spot	1	Image 1	18	1000000046	1174
145.885		Spot	1	Image 1	18	1000000047	1175
138.633		Spot	1	Image 1	18	1000000048	1176
165.633		Spot	1	Image 1	18	1000000050	1177
151.909		Spot	1	Image 1	18	1000000051	1178
188.42		Spot	1	Image 1	18	1000000052	1179
179.033		Spot	1	Image 1	18	1000000053	1180
147.478		Spot	1	Image 1	18	1000000054	1181
162.821		Spot	1	Image 1	18	1000000055	1182
136.847		Spot	1	Image 1	18	1000000056	1183
163.642		Spot	1	Image 1	18	1000000057	1184
146.705		Spot	1	Image 1	18	1000000058	1186
150.532		Spot	1	Image 1	18	1000000059	1187
142.526		Spot	1	Image 1	18	1000000060	1188
156.681		Spot	1	Image 1	18	1000000061	1189
160.541		Spot	1	Image 1	18	1000000062	1190
154.562		Spot	1	Image 1	18	1000000063	1191
144.41		Spot	1	Image 1	18	1000000064	1192
158.442		Spot	1	Image 1	19	1000000000	1193
144.624		Spot	1	Image 1	19	1000000002	1194
145.668		Spot	1	Image 1	19	1000000003	1195
141.823		Spot	1	Image 1	19	1000000004	1197
140.933		Spot	1	Image 1	19	1000000005	1198
174.27		Spot	1	Image 1	19	1000000006	1199
201.79		Spot	1	Image 1	19	1000000020	1200
199.342		Spot	1	Image 1	19	1000000007	1201
171.25		Spot	1	Image 1	19	1000000008	1202
175.88		Spot	1	Image 1	19	1000000009	1203
160.113		Spot	1	Image 1	19	1000000068	1204
180.382		Spot	1	Image 1	19	1000000067	1205
163.366		Spot	1	Image 1	19	1000000010	1206
176.257		Spot	1	Image 1	19	1000000012	1207
147.766		Spot	1	Image 1	19	1000000013	1208
141.995		Spot	1	Image 1	19	1000000014	1209
141.755		Spot	1	Image 1	19	1000000015	1210
145.324		Spot	1	Image 1	19	1000000016	1211
204.853		Spot	1	Image 1	19	1000000017	1212
189.671		Spot	1	Image 1	19	1000000018	1213
135.872		Spot	1	Image 1	19	1000000019	1214
177.975		Spot	1	Image 1	19	1000000021	1215
236.457		Spot	1	Image 1	19	1000000022	1216
185.129		Spot	1	Image 1	19	1000000023	1217
170.779		Spot	1	Image 1	19	1000000024	1218
197.277		Spot	1	Image 1	19	1000000025	1219
185.744		Spot	1	Image 1	19	1000000026	1220
168.398		Spot	1	Image 1	19	1000000027	1221
178.726		Spot	1	Image 1	19	1000000028	1222
190.959		Spot	1	Image 1	19	1000000029	1223
235.603		Spot	1	Image 1	19	1000000030	1224
182.788		Spot	1	Image 1	19	1000000066	1225
177.724		Spot	1	Image 1	19	1000000031	1226
162.805		Spot	1	Image 1	19	1000000032	1227
162.598		Spot	1	Image 1	19	1000000033	1228
157.838		Spot	1	Image 1	19	1000000034	1229
160.455		Spot	1	Image 1	19	1000000035	1230
152.189		Spot	1	Image 1	19	1000000036	1231
182.364		Spot	1	Image 1	19	1000000037	1232
174.718		Spot	1	Image 1	19	1000000038	1233
148.525		Spot	1	Image 1	19	1000000039	1234
161.201		Spot	1	Image 1	19	1000000040	1235
148.596		Spot	1	Image 1	19	1000000041	1236
169.232		Spot	1	Image 1	19	1000000042	1237
158.725		Spot	1	Image 1	19	1000000043	1238
160.903		Spot	1	Image 1	19	1000000044	1239
154.429		Spot	1	Image 1	19	1000000045	1240
144.927		Spot	1	Image 1	19	1000000046	1241
144.856		Spot	1	Image 1	19	1000000047	1242
139.223		Spot	1	Image 1	19	1000000048	1243
165.424		Spot	1	Image 1	19	1000000050	1244
151.343		Spot	1	Image 1	19	1000000051	1245
189.964		Spot	1	Image 1	19	1000000052	1246
179.298		Spot	1	Image 1	19	1000000053	1247
148.022		Spot	1	Image 1	19	1000000054	1248
161.758		Spot	1	Image 1	19	1000000055	1249
136.562		Spot	1	Image 1	19	1000000056	1250
161.91		Spot	1	Image 1	19	1000000057	1251
145.675		Spot	1	Image 1	19	1000000058	1252
150.296		Spot	1	Image 1	19	1000000059	1254
140.051		Spot	1	Image 1	19	1000000060	1255
157.716		Spot	1	Image 1	19	1000000061	1256
159.505		Spot	1	Image 1	19	1000000062	1257
155.563		Spot	1	Image 1	19	1000000063	1258
143.366		Spot	1	Image 1	19	1000000064	1259
159		Spot	1	Image 1	20	1000000000	1260
153.124		Spot	1	Image 1	20	1000000001	1261
144.725		Spot	1	Image 1	20	1000000002	1262
145.981		Spot	1	Image 1	20	1000000003	1263
141.11		Spot	1	Image 1	20	1000000004	1265
141.14		Spot	1	Image 1	20	1000000005	1266
174.157		Spot	1	Image 1	20	1000000006	1267
198.45		Spot	1	Image 1	20	1000000020	1268
203.679		Spot	1	Image 1	20	1000000007	1269
170.327		Spot	1	Image 1	20	1000000008	1270
174.082		Spot	1	Image 1	20	1000000009	1271
159.76		Spot	1	Image 1	20	1000000068	1272
184.459		Spot	1	Image 1	20	1000000067	1273
165.107		Spot	1	Image 1	20	1000000010	1274
177.492		Spot	1	Image 1	20	1000000012	1275
147.474		Spot	1	Image 1	20	1000000013	1276
141.503		Spot	1	Image 1	20	1000000014	1277
142.698		Spot	1	Image 1	20	1000000015	1278
145.143		Spot	1	Image 1	20	1000000016	1279
208.616		Spot	1	Image 1	20	1000000017	1280
134.369		Spot	1	Image 1	20	1000000019	1281
187.319		Spot	1	Image 1	20	1000000018	1282
180.233		Spot	1	Image 1	20	1000000021	1283
234.068		Spot	1	Image 1	20	1000000022	1284
185.214		Spot	1	Image 1	20	1000000023	1285
169.693		Spot	1	Image 1	20	1000000024	1286
196.555		Spot	1	Image 1	20	1000000025	1287
166.843		Spot	1	Image 1	20	1000000027	1288
180.696		Spot	1	Image 1	20	1000000028	1289
191.438		Spot	1	Image 1	20	1000000029	1290
180.008		Spot	1	Image 1	20	1000000066	1291
237.953		Spot	1	Image 1	20	1000000030	1292
181.358		Spot	1	Image 1	20	1000000031	1293
164.623		Spot	1	Image 1	20	1000000032	1294
162.011		Spot	1	Image 1	20	1000000033	1295
155.791		Spot	1	Image 1	20	1000000034	1296
159.171		Spot	1	Image 1	20	1000000035	1297
152.121		Spot	1	Image 1	20	1000000036	1298
181.477		Spot	1	Image 1	20	1000000037	1299
172.765		Spot	1	Image 1	20	1000000038	1300
147.529		Spot	1	Image 1	20	1000000039	1301
161.496		Spot	1	Image 1	20	1000000040	1302
149.113		Spot	1	Image 1	20	1000000041	1303
169.545		Spot	1	Image 1	20	1000000042	1304
159.176		Spot	1	Image 1	20	1000000043	1305
176.638		Spot	1	Image 1	20	1000000049	1306
160.075		Spot	1	Image 1	20	1000000044	1307
154.965		Spot	1	Image 1	20	1000000045	1308
144.398		Spot	1	Image 1	20	1000000046	1309
145.208		Spot	1	Image 1	20	1000000047	1310
138.377		Spot	1	Image 1	20	1000000048	1311
165.558		Spot	1	Image 1	20	1000000050	1312
150.196		Spot	1	Image 1	20	1000000051	1313
192.409		Spot	1	Image 1	20	1000000052	1314
178.506		Spot	1	Image 1	20	1000000053	1315
149.597		Spot	1	Image 1	20	1000000054	1316
162.302		Spot	1	Image 1	20	1000000055	1317
137.906		Spot	1	Image 1	20	1000000056	1318
162.586		Spot	1	Image 1	20	1000000057	1319
146.112		Spot	1	Image 1	20	1000000058	1320
151.157		Spot	1	Image 1	20	1000000059	1322
141.896		Spot	1	Image 1	20	1000000060	1323
157.389		Spot	1	Image 1	20	1000000061	1324
158.238		Spot	1	Image 1	20	1000000062	1325
153.774		Spot	1	Image 1	20	1000000063	1326
142.61		Spot	1	Image 1	20	1000000064	1327
154.236		Spot	1	Image 1	21	1000000001	1328
143.727		Spot	1	Image 1	21	1000000002	1329
146.975		Spot	1	Image 1	21	1000000003	1330
140.715		Spot	1	Image 1	21	1000000004	1332
142.251		Spot	1	Image 1	21	1000000005	1333
171.751		Spot	1	Image 1	21	1000000006	1334
200.268		Spot	1	Image 1	21	1000000020	1335
200.152		Spot	1	Image 1	21	1000000007	1336
171.033		Spot	1	Image 1	21	1000000008	1337
173.899		Spot	1	Image 1	21	1000000009	1338
160.288		Spot	1	Image 1	21	1000000068	1339
182.253		Spot	1	Image 1	21	1000000067	1340
165.626		Spot	1	Image 1	21	1000000010	1341
178.315		Spot	1	Image 1	21	1000000012	1342
147.666		Spot	1	Image 1	21	1000000013	1343
141.841		Spot	1	Image 1	21	1000000014	1344
142.228		Spot	1	Image 1	21	1000000015	1345
145.636		Spot	1	Image 1	21	1000000016	1346
204.986		Spot	1	Image 1	21	1000000017	1347
190.378		Spot	1	Image 1	21	1000000018	1348
135.796		Spot	1	Image 1	21	1000000019	1349
178.076		Spot	1	Image 1	21	1000000021	1350
234.994		Spot	1	Image 1	21	1000000022	1351
184.157		Spot	1	Image 1	21	1000000023	1352
169.659		Spot	1	Image 1	21	1000000024	1353
194.594		Spot	1	Image 1	21	1000000025	1354
184.223		Spot	1	Image 1	21	1000000026	1355
168.143		Spot	1	Image 1	21	1000000027	1356
180.981		Spot	1	Image 1	21	1000000028	1357
191.442		Spot	1	Image 1	21	1000000029	1358
179.761		Spot	1	Image 1	21	1000000066	1359
236.912		Spot	1	Image 1	21	1000000030	1360
177.536		Spot	1	Image 1	21	1000000031	1361
164.958		Spot	1	Image 1	21	1000000032	1362
164.096		Spot	1	Image 1	21	1000000033	1363
156.284		Spot	1	Image 1	21	1000000034	1364
160.13		Spot	1	Image 1	21	1000000035	1365
152.694		Spot	1	Image 1	21	1000000036	1366
182.253		Spot	1	Image 1	21	1000000037	1367
171.749		Spot	1	Image 1	21	1000000038	1368
147.773		Spot	1	Image 1	21	1000000039	1369
160.863		Spot	1	Image 1	21	1000000040	1370
147.725		Spot	1	Image 1	21	1000000041	1371
170.77		Spot	1	Image 1	21	1000000042	1372
160.388		Spot	1	Image 1	21	1000000043	1373
162.189		Spot	1	Image 1	21	1000000044	1374
156.951		Spot	1	Image 1	21	1000000045	1375
145.088		Spot	1	Image 1	21	1000000046	1376
145.414		Spot	1	Image 1	21	1000000047	1377
138.298		Spot	1	Image 1	21	1000000048	1378
176.091		Spot	1	Image 1	21	1000000049	1379
167.409		Spot	1	Image 1	21	1000000050	1380
151.084		Spot	1	Image 1	21	1000000051	1381
191.995		Spot	1	Image 1	21	1000000052	1382
178.964		Spot	1	Image 1	21	1000000053	1383
148.199		Spot	1	Image 1	21	1000000054	1384
162.835		Spot	1	Image 1	21	1000000055	1385
136.456		Spot	1	Image 1	21	1000000056	1386
162.303		Spot	1	Image 1	21	1000000057	1387
146.409		Spot	1	Image 1	21	1000000058	1389
150.584		Spot	1	Image 1	21	1000000059	1390
141.352		Spot	1	Image 1	21	1000000060	1391
157.4		Spot	1	Image 1	21	1000000061	1392
160.714		Spot	1	Image 1	21	1000000062	1393
156.03		Spot	1	Image 1	21	1000000063	1394
145.165		Spot	1	Image 1	21	1000000064	1395
151.995		Spot	1	Image 1	22	1000000001	1396
143.256		Spot	1	Image 1	22	1000000002	1397
147.115		Spot	1	Image 1	22	1000000003	1398
141.188		Spot	1	Image 1	22	1000000004	1400
140.689		Spot	1	Image 1	22	1000000005	1401
173.206		Spot	1	Image 1	22	1000000006	1402
200.423		Spot	1	Image 1	22	1000000020	1403
200.605		Spot	1	Image 1	22	1000000007	1404
170.198		Spot	1	Image 1	22	1000000008	1405
173.265		Spot	1	Image 1	22	1000000009	1406
161.399		Spot	1	Image 1	22	1000000068	1407
162.868		Spot	1	Image 1	22	1000000010	1408
177.752		Spot	1	Image 1	22	1000000012	1409
147.769		Spot	1	Image 1	22	1000000013	1410
141.025		Spot	1	Image 1	22	1000000014	1411
142.091		Spot	1	Image 1	22	1000000015	1412
144.356		Spot	1	Image 1	22	1000000016	1413
208.923		Spot	1	Image 1	22	1000000017	1414
186.91		Spot	1	Image 1	22	1000000018	1415
135.349		Spot	1	Image 1	22	1000000019	1416
177.837		Spot	1	Image 1	22	1000000021	1417
239.629		Spot	1	Image 1	22	1000000022	1418
183.455		Spot	1	Image 1	22	1000000023	1419
169.923		Spot	1	Image 1	22	1000000024	1420
197.354		Spot	1	Image 1	22	1000000025	1421
188.132		Spot	1	Image 1	22	1000000026	1422
168.849		Spot	1	Image 1	22	1000000027	1423
180.201		Spot	1	Image 1	22	1000000028	1424
189.834		Spot	1	Image 1	22	1000000029	1425
231.374		Spot	1	Image 1	22	1000000030	1426
181.629		Spot	1	Image 1	22	1000000066	1427
178.843		Spot	1	Image 1	22	1000000031	1428
163.707		Spot	1	Image 1	22	1000000032	1429
163.137		Spot	1	Image 1	22	1000000033	1430
156.182		Spot	1	Image 1	22	1000000034	1431
159.365		Spot	1	Image 1	22	1000000035	1432
151.956		Spot	1	Image 1	22	1000000036	1433
182.287		Spot	1	Image 1	22	1000000037	1434
172.608		Spot	1	Image 1	22	1000000038	1435
147.852		Spot	1	Image 1	22	1000000039	1436
162.234		Spot	1	Image 1	22	1000000040	1437
148.68		Spot	1	Image 1	22	1000000041	1438
169.132		Spot	1	Image 1	22	1000000042	1439
158.83		Spot	1	Image 1	22	1000000043	1440
161.763		Spot	1	Image 1	22	1000000044	1441
144.592		Spot	1	Image 1	22	1000000046	1442
144.959		Spot	1	Image 1	22	1000000047	1443
138.654		Spot	1	Image 1	22	1000000048	1444
170.562		Spot	1	Image 1	22	1000000049	1445
166.119		Spot	1	Image 1	22	1000000050	1446
149.879		Spot	1	Image 1	22	1000000051	1447
191.992		Spot	1	Image 1	22	1000000052	1448
179.956		Spot	1	Image 1	22	1000000053	1449
147.92		Spot	1	Image 1	22	1000000054	1450
161.523		Spot	1	Image 1	22	1000000055	1451
136.069		Spot	1	Image 1	22	1000000056	1452
161.686		Spot	1	Image 1	22	1000000057	1454
146.378		Spot	1	Image 1	22	1000000058	1455
150.901		Spot	1	Image 1	22	1000000059	1456
142.544		Spot	1	Image 1	22	1000000060	1457
156.805		Spot	1	Image 1	22	1000000061	1458
159.895		Spot	1	Image 1	22	1000000062	1459
154.246		Spot	1	Image 1	22	1000000063	1460
141.878		Spot	1	Image 1	22	1000000069	1461
144.33		Spot	1	Image 1	22	1000000064	1462
159.165		Spot	1	Image 1	23	1000000000	1463
153.636		Spot	1	Image 1	23	1000000001	1464
143.134		Spot	1	Image 1	23	1000000002	1465
141.367		Spot	1	Image 1	23	1000000004	1467
141.646		Spot	1	Image 1	23	1000000005	1468
173.766		Spot	1	Image 1	23	1000000006	1469
199.033		Spot	1	Image 1	23	1000000020	1470
198.871		Spot	1	Image 1	23	1000000007	1471
170.863		Spot	1	Image 1	23	1000000008	1472
174.865		Spot	1	Image 1	23	1000000009	1473
159.07		Spot	1	Image 1	23	1000000068	1474
163.306		Spot	1	Image 1	23	1000000010	1475
179.981		Spot	1	Image 1	23	1000000012	1476
145.736		Spot	1	Image 1	23	1000000003	1477
146.365		Spot	1	Image 1	23	1000000013	1478
142.381		Spot	1	Image 1	23	1000000014	1479
142.706		Spot	1	Image 1	23	1000000015	1480
143.422		Spot	1	Image 1	23	1000000016	1481
219.649		Spot	1	Image 1	23	1000000017	1482
188.956		Spot	1	Image 1	23	1000000018	1483
135.319		Spot	1	Image 1	23	1000000019	1484
179.577		Spot	1	Image 1	23	1000000021	1485
227.19		Spot	1	Image 1	23	1000000022	1486
184.593		Spot	1	Image 1	23	1000000023	1487
168.255		Spot	1	Image 1	23	1000000024	1488
194.814		Spot	1	Image 1	23	1000000025	1489
186.434		Spot	1	Image 1	23	1000000026	1490
165.915		Spot	1	Image 1	23	1000000027	1491
179.077		Spot	1	Image 1	23	1000000028	1492
189.319		Spot	1	Image 1	23	1000000029	1493
234.423		Spot	1	Image 1	23	1000000030	1494
180.742		Spot	1	Image 1	23	1000000066	1495
178.322		Spot	1	Image 1	23	1000000031	1496
162.587		Spot	1	Image 1	23	1000000032	1497
162.225		Spot	1	Image 1	23	1000000033	1498
157.064		Spot	1	Image 1	23	1000000034	1499
159.24		Spot	1	Image 1	23	1000000035	1500
150.614		Spot	1	Image 1	23	1000000036	1501
181.725		Spot	1	Image 1	23	1000000037	1502
170.744		Spot	1	Image 1	23	1000000038	1503
147.819		Spot	1	Image 1	23	1000000039	1504
162.318		Spot	1	Image 1	23	1000000040	1505
147.787		Spot	1	Image 1	23	1000000041	1506
168.39		Spot	1	Image 1	23	1000000042	1507
159.602		Spot	1	Image 1	23	1000000043	1508
160.242		Spot	1	Image 1	23	1000000044	1509
155.535		Spot	1	Image 1	23	1000000045	1510
145.008		Spot	1	Image 1	23	1000000046	1511
146.619		Spot	1	Image 1	23	1000000047	1512
138.249		Spot	1	Image 1	23	1000000048	1513
165.394		Spot	1	Image 1	23	1000000050	1514
151.275		Spot	1	Image 1	23	1000000051	1515
189.036		Spot	1	Image 1	23	1000000052	1516
177.786		Spot	1	Image 1	23	1000000053	1517
147.576		Spot	1	Image 1	23	1000000054	1518
161.695		Spot	1	Image 1	23	1000000055	1519
137.381		Spot	1	Image 1	23	1000000056	1520
161.254		Spot	1	Image 1	23	1000000057	1521
144.929		Spot	1	Image 1	23	1000000058	1523
150.393		Spot	1	Image 1	23	1000000059	1524
143.022		Spot	1	Image 1	23	1000000060	1525
157.203		Spot	1	Image 1	23	1000000061	1526
159.868		Spot	1	Image 1	23	1000000062	1527
155.248		Spot	1	Image 1	23	1000000063	1528
144.03		Spot	1	Image 1	23	1000000064	1529
153.953		Spot	1	Image 1	24	1000000000	1530
153.171		Spot	1	Image 1	24	1000000001	1531
143.03		Spot	1	Image 1	24	1000000002	1532
141.23		Spot	1	Image 1	24	1000000004	1534
140.79		Spot	1	Image 1	24	1000000005	1535
173.5		Spot	1	Image 1	24	1000000006	1536
199.814		Spot	1	Image 1	24	1000000020	1537
199.022		Spot	1	Image 1	24	1000000007	1538
169.975		Spot	1	Image 1	24	1000000008	1539
174.507		Spot	1	Image 1	24	1000000009	1540
160.616		Spot	1	Image 1	24	1000000068	1541
181.104		Spot	1	Image 1	24	1000000067	1542
163.096		Spot	1	Image 1	24	1000000010	1543
179.105		Spot	1	Image 1	24	1000000012	1544
145.097		Spot	1	Image 1	24	1000000003	1545
146.167		Spot	1	Image 1	24	1000000013	1546
141.641		Spot	1	Image 1	24	1000000014	1547
141.318		Spot	1	Image 1	24	1000000015	1548
143.626		Spot	1	Image 1	24	1000000016	1549
222.554		Spot	1	Image 1	24	1000000017	1550
187.703		Spot	1	Image 1	24	1000000018	1551
136.223		Spot	1	Image 1	24	1000000019	1552
177.689		Spot	1	Image 1	24	1000000021	1553
230.739		Spot	1	Image 1	24	1000000022	1554
183.121		Spot	1	Image 1	24	1000000023	1555
169.589		Spot	1	Image 1	24	1000000024	1556
196.027		Spot	1	Image 1	24	1000000025	1557
186.764		Spot	1	Image 1	24	1000000026	1558
169.014		Spot	1	Image 1	24	1000000027	1559
180.686		Spot	1	Image 1	24	1000000028	1560
190.019		Spot	1	Image 1	24	1000000029	1561
234.912		Spot	1	Image 1	24	1000000030	1562
164.272		Spot	1	Image 1	24	1000000032	1563
161.749		Spot	1	Image 1	24	1000000033	1564
155.508		Spot	1	Image 1	24	1000000034	1565
159.228		Spot	1	Image 1	24	1000000035	1566
151.072		Spot	1	Image 1	24	1000000036	1567
180.463		Spot	1	Image 1	24	1000000037	1568
172.346		Spot	1	Image 1	24	1000000038	1569
147.223		Spot	1	Image 1	24	1000000039	1570
161.62		Spot	1	Image 1	24	1000000040	1571
146.986		Spot	1	Image 1	24	1000000041	1572
170.871		Spot	1	Image 1	24	1000000042	1573
159.492		Spot	1	Image 1	24	1000000043	1574
160.293		Spot	1	Image 1	24	1000000044	1575
155.227		Spot	1	Image 1	24	1000000045	1576
146.03		Spot	1	Image 1	24	1000000046	1577
146.641		Spot	1	Image 1	24	1000000047	1578
137.959		Spot	1	Image 1	24	1000000048	1579
172.75		Spot	1	Image 1	24	1000000049	1580
166.204		Spot	1	Image 1	24	1000000050	1581
150.904		Spot	1	Image 1	24	1000000051	1582
187.879		Spot	1	Image 1	24	1000000052	1583
179.039		Spot	1	Image 1	24	1000000053	1584
148.449		Spot	1	Image 1	24	1000000054	1585
161.255		Spot	1	Image 1	24	1000000055	1586
137.515		Spot	1	Image 1	24	1000000056	1587
162.097		Spot	1	Image 1	24	1000000057	1588
145.931		Spot	1	Image 1	24	1000000058	1589
149.808		Spot	1	Image 1	24	1000000059	1591
142.761		Spot	1	Image 1	24	1000000060	1592
157.407		Spot	1	Image 1	24	1000000061	1593
159.643		Spot	1	Image 1	24	1000000062	1594
153.873		Spot	1	Image 1	24	1000000063	1595
142.646		Spot	1	Image 1	24	1000000069	1596
142.845		Spot	1	Image 1	24	1000000064	1597
158.345		Spot	1	Image 1	25	1000000000	1598
153.836		Spot	1	Image 1	25	1000000001	1599
143.503		Spot	1	Image 1	25	1000000002	1600
140.879		Spot	1	Image 1	25	1000000004	1602
139.902		Spot	1	Image 1	25	1000000005	1603
172.265		Spot	1	Image 1	25	1000000006	1604
199.4		Spot	1	Image 1	25	1000000020	1605
200.683		Spot	1	Image 1	25	1000000007	1606
168.937		Spot	1	Image 1	25	1000000008	1607
173.356		Spot	1	Image 1	25	1000000009	1608
161.097		Spot	1	Image 1	25	1000000068	1609
179.862		Spot	1	Image 1	25	1000000067	1610
164.501		Spot	1	Image 1	25	1000000010	1611
178.442		Spot	1	Image 1	25	1000000012	1612
145.997		Spot	1	Image 1	25	1000000003	1613
149.295		Spot	1	Image 1	25	1000000013	1614
142.634		Spot	1	Image 1	25	1000000014	1615
143.231		Spot	1	Image 1	25	1000000015	1616
145.65		Spot	1	Image 1	25	1000000016	1617
227.607		Spot	1	Image 1	25	1000000017	1618
189.134		Spot	1	Image 1	25	1000000018	1619
135.866		Spot	1	Image 1	25	1000000019	1620
177.896		Spot	1	Image 1	25	1000000021	1621
238.975		Spot	1	Image 1	25	1000000022	1622
183.882		Spot	1	Image 1	25	1000000023	1623
168.608		Spot	1	Image 1	25	1000000024	1624
193.722		Spot	1	Image 1	25	1000000025	1625
167.386		Spot	1	Image 1	25	1000000027	1626
178.107		Spot	1	Image 1	25	1000000028	1627
188.37		Spot	1	Image 1	25	1000000029	1628
236.345		Spot	1	Image 1	25	1000000030	1629
163.201		Spot	1	Image 1	25	1000000032	1630
160.798		Spot	1	Image 1	25	1000000033	1631
155.981		Spot	1	Image 1	25	1000000034	1632
151.714		Spot	1	Image 1	25	1000000036	1633
182.433		Spot	1	Image 1	25	1000000037	1634
170.942		Spot	1	Image 1	25	1000000038	1635
146.964		Spot	1	Image 1	25	1000000039	1636
161.997		Spot	1	Image 1	25	1000000040	1637
147.664		Spot	1	Image 1	25	1000000041	1638
168.696		Spot	1	Image 1	25	1000000042	1639
158.915		Spot	1	Image 1	25	1000000043	1640
160.471		Spot	1	Image 1	25	1000000044	1641
155.453		Spot	1	Image 1	25	1000000045	1642
144.775		Spot	1	Image 1	25	1000000046	1643
145.135		Spot	1	Image 1	25	1000000047	1644
138.377		Spot	1	Image 1	25	1000000048	1645
167.036		Spot	1	Image 1	25	1000000050	1646
150.243		Spot	1	Image 1	25	1000000051	1647
188.945		Spot	1	Image 1	25	1000000052	1648
178.259		Spot	1	Image 1	25	1000000053	1649
147.445		Spot	1	Image 1	25	1000000054	1650
161.233		Spot	1	Image 1	25	1000000055	1651
136.615		Spot	1	Image 1	25	1000000056	1652
160.959		Spot	1	Image 1	25	1000000057	1653
146.388		Spot	1	Image 1	25	1000000058	1655
151.437		Spot	1	Image 1	25	1000000059	1656
141.523		Spot	1	Image 1	25	1000000060	1657
156.725		Spot	1	Image 1	25	1000000061	1658
159.51		Spot	1	Image 1	25	1000000062	1659
152.62		Spot	1	Image 1	25	1000000063	1660
142.108		Spot	1	Image 1	25	1000000064	1661
143.253		Spot	1	Image 1	26	1000000002	1662
146.262		Spot	1	Image 1	26	1000000003	1663
142.549		Spot	1	Image 1	26	1000000004	1665
141.437		Spot	1	Image 1	26	1000000005	1666
173.819		Spot	1	Image 1	26	1000000006	1667
199.135		Spot	1	Image 1	26	1000000020	1668
201.884		Spot	1	Image 1	26	1000000007	1669
170.372		Spot	1	Image 1	26	1000000008	1670
173.343		Spot	1	Image 1	26	1000000009	1671
160.171		Spot	1	Image 1	26	1000000068	1672
161.206		Spot	1	Image 1	26	1000000010	1673
179.438		Spot	1	Image 1	26	1000000012	1674
148.429		Spot	1	Image 1	26	1000000013	1675
142.997		Spot	1	Image 1	26	1000000014	1676
141.525		Spot	1	Image 1	26	1000000015	1677
144.066		Spot	1	Image 1	26	1000000016	1678
226.9		Spot	1	Image 1	26	1000000017	1679
186.739		Spot	1	Image 1	26	1000000018	1680
135.799		Spot	1	Image 1	26	1000000019	1681
176.799		Spot	1	Image 1	26	1000000021	1682
237.652		Spot	1	Image 1	26	1000000022	1683
182.908		Spot	1	Image 1	26	1000000023	1684
169.92		Spot	1	Image 1	26	1000000024	1685
194.622		Spot	1	Image 1	26	1000000025	1686
166.367		Spot	1	Image 1	26	1000000027	1687
179.981		Spot	1	Image 1	26	1000000028	1688
188.719		Spot	1	Image 1	26	1000000029	1689
231.9		Spot	1	Image 1	26	1000000030	1690
177.648		Spot	1	Image 1	26	1000000031	1691
164.231		Spot	1	Image 1	26	1000000032	1692
163.096		Spot	1	Image 1	26	1000000033	1693
156.438		Spot	1	Image 1	26	1000000034	1694
158.67		Spot	1	Image 1	26	1000000035	1695
150.925		Spot	1	Image 1	26	1000000036	1696
182.086		Spot	1	Image 1	26	1000000037	1697
170.118		Spot	1	Image 1	26	1000000038	1698
147.765		Spot	1	Image 1	26	1000000039	1699
162.083		Spot	1	Image 1	26	1000000040	1700
148.146		Spot	1	Image 1	26	1000000041	1701
169.473		Spot	1	Image 1	26	1000000042	1702
162.325		Spot	1	Image 1	26	1000000043	1703
160.445		Spot	1	Image 1	26	1000000044	1704
156.424		Spot	1	Image 1	26	1000000045	1705
143.772		Spot	1	Image 1	26	1000000046	1706
145.975		Spot	1	Image 1	26	1000000047	1707
136.698		Spot	1	Image 1	26	1000000048	1708
169.915		Spot	1	Image 1	26	1000000049	1709
164.234		Spot	1	Image 1	26	1000000050	1710
151.154		Spot	1	Image 1	26	1000000051	1711
190.801		Spot	1	Image 1	26	1000000052	1712
177.45		Spot	1	Image 1	26	1000000053	1713
147.728		Spot	1	Image 1	26	1000000054	1714
160.529		Spot	1	Image 1	26	1000000055	1715
136.867		Spot	1	Image 1	26	1000000056	1716
161.523		Spot	1	Image 1	26	1000000057	1717
145.227		Spot	1	Image 1	26	1000000058	1719
150.24		Spot	1	Image 1	26	1000000059	1720
141.603		Spot	1	Image 1	26	1000000060	1721
155.992		Spot	1	Image 1	26	1000000061	1722
158		Spot	1	Image 1	26	1000000062	1723
154.995		Spot	1	Image 1	26	1000000063	1724
143.254		Spot	1	Image 1	26	1000000064	1725
152.294		Spot	1	Image 1	27	1000000001	1726
143.345		Spot	1	Image 1	27	1000000002	1727
145.309		Spot	1	Image 1	27	1000000003	1728
141.638		Spot	1	Image 1	27	1000000005	1730
172.247		Spot	1	Image 1	27	1000000006	1731
199.232		Spot	1	Image 1	27	1000000020	1732
198.939		Spot	1	Image 1	27	1000000007	1733
168.852		Spot	1	Image 1	27	1000000008	1734
174.116		Spot	1	Image 1	27	1000000009	1735
161.036		Spot	1	Image 1	27	1000000068	1736
180.992		Spot	1	Image 1	27	1000000067	1737
162.17		Spot	1	Image 1	27	1000000010	1738
176.223		Spot	1	Image 1	27	1000000012	1739
146.617		Spot	1	Image 1	27	1000000013	1740
141.956		Spot	1	Image 1	27	1000000014	1741
141.307		Spot	1	Image 1	27	1000000015	1742
144.807		Spot	1	Image 1	27	1000000016	1743
229.81		Spot	1	Image 1	27	1000000017	1744
187.159		Spot	1	Image 1	27	1000000018	1745
134.121		Spot	1	Image 1	27	1000000019	1746
175.942		Spot	1	Image 1	27	1000000021	1747
240.474		Spot	1	Image 1	27	1000000022	1748
183.399		Spot	1	Image 1	27	1000000023	1749
169.213		Spot	1	Image 1	27	1000000024	1750
194.723		Spot	1	Image 1	27	1000000025	1751
166.364		Spot	1	Image 1	27	1000000027	1752
179.967		Spot	1	Image 1	27	1000000028	1753
189.157		Spot	1	Image 1	27	1000000029	1754
234.228		Spot	1	Image 1	27	1000000030	1755
163.702		Spot	1	Image 1	27	1000000032	1756
161.865		Spot	1	Image 1	27	1000000033	1757
158.698		Spot	1	Image 1	27	1000000034	1758
150.951		Spot	1	Image 1	27	1000000036	1759
181.07		Spot	1	Image 1	27	1000000037	1760
172.449		Spot	1	Image 1	27	1000000038	1761
148.011		Spot	1	Image 1	27	1000000039	1762
162.388		Spot	1	Image 1	27	1000000040	1763
148.169		Spot	1	Image 1	27	1000000041	1764
170.287		Spot	1	Image 1	27	1000000042	1765
161.816		Spot	1	Image 1	27	1000000043	1766
161.696		Spot	1	Image 1	27	1000000044	1767
153.424		Spot	1	Image 1	27	1000000045	1768
144.203		Spot	1	Image 1	27	1000000046	1769
144.251		Spot	1	Image 1	27	1000000047	1770
139.088		Spot	1	Image 1	27	1000000048	1771
171.423		Spot	1	Image 1	27	1000000049	1772
165.997		Spot	1	Image 1	27	1000000050	1773
151.253		Spot	1	Image 1	27	1000000051	1774
187.176		Spot	1	Image 1	27	1000000052	1775
177.691		Spot	1	Image 1	27	1000000053	1776
147.47		Spot	1	Image 1	27	1000000054	1777
160.959		Spot	1	Image 1	27	1000000055	1778
136.195		Spot	1	Image 1	27	1000000056	1779
161.003		Spot	1	Image 1	27	1000000057	1780
145.97		Spot	1	Image 1	27	1000000058	1782
149.685		Spot	1	Image 1	27	1000000059	1783
140.784		Spot	1	Image 1	27	1000000060	1784
156.396		Spot	1	Image 1	27	1000000061	1785
161.838		Spot	1	Image 1	27	1000000062	1786
154.066		Spot	1	Image 1	27	1000000063	1787
143.06		Spot	1	Image 1	27	1000000069	1788
144.185		Spot	1	Image 1	27	1000000064	1789
151.898		Spot	1	Image 1	28	1000000001	1790
144.722		Spot	1	Image 1	28	1000000002	1791
145.398		Spot	1	Image 1	28	1000000003	1792
141.514		Spot	1	Image 1	28	1000000004	1794
141.085		Spot	1	Image 1	28	1000000005	1795
172.593		Spot	1	Image 1	28	1000000006	1796
201.558		Spot	1	Image 1	28	1000000020	1797
202.437		Spot	1	Image 1	28	1000000007	1798
168.586		Spot	1	Image 1	28	1000000008	1799
172.866		Spot	1	Image 1	28	1000000009	1800
160.227		Spot	1	Image 1	28	1000000068	1801
180.151		Spot	1	Image 1	28	1000000067	1802
163.315		Spot	1	Image 1	28	1000000010	1803
176.5		Spot	1	Image 1	28	1000000012	1804
148.267		Spot	1	Image 1	28	1000000013	1805
141.699		Spot	1	Image 1	28	1000000014	1806
141.172		Spot	1	Image 1	28	1000000015	1807
144.624		Spot	1	Image 1	28	1000000016	1808
233.041		Spot	1	Image 1	28	1000000017	1809
186.601		Spot	1	Image 1	28	1000000018	1810
134.86		Spot	1	Image 1	28	1000000019	1811
177.003		Spot	1	Image 1	28	1000000021	1812
234.141		Spot	1	Image 1	28	1000000022	1813
183.258		Spot	1	Image 1	28	1000000023	1814
168.158		Spot	1	Image 1	28	1000000024	1815
193.647		Spot	1	Image 1	28	1000000025	1816
167.72		Spot	1	Image 1	28	1000000027	1817
178.129		Spot	1	Image 1	28	1000000028	1818
188.956		Spot	1	Image 1	28	1000000029	1819
232.91		Spot	1	Image 1	28	1000000030	1820
176.525		Spot	1	Image 1	28	1000000031	1821
165.942		Spot	1	Image 1	28	1000000032	1822
161.319		Spot	1	Image 1	28	1000000033	1823
156.703		Spot	1	Image 1	28	1000000034	1824
158.373		Spot	1	Image 1	28	1000000035	1825
151.467		Spot	1	Image 1	28	1000000036	1826
180.58		Spot	1	Image 1	28	1000000037	1827
171.647		Spot	1	Image 1	28	1000000038	1828
147.401		Spot	1	Image 1	28	1000000039	1829
159.638		Spot	1	Image 1	28	1000000040	1830
147.19		Spot	1	Image 1	28	1000000041	1831
166.679		Spot	1	Image 1	28	1000000042	1832
161.603		Spot	1	Image 1	28	1000000043	1833
160.326		Spot	1	Image 1	28	1000000044	1834
154.486		Spot	1	Image 1	28	1000000045	1835
144.712		Spot	1	Image 1	28	1000000046	1836
145.613		Spot	1	Image 1	28	1000000047	1837
137.093		Spot	1	Image 1	28	1000000048	1838
171.951		Spot	1	Image 1	28	1000000049	1839
164.804		Spot	1	Image 1	28	1000000050	1840
150.84		Spot	1	Image 1	28	1000000051	1841
186.066		Spot	1	Image 1	28	1000000052	1842
178.478		Spot	1	Image 1	28	1000000053	1843
146.793		Spot	1	Image 1	28	1000000054	1844
161.295		Spot	1	Image 1	28	1000000055	1845
136.025		Spot	1	Image 1	28	1000000056	1846
161.478		Spot	1	Image 1	28	1000000057	1847
144.702		Spot	1	Image 1	28	1000000058	1848
150.341		Spot	1	Image 1	28	1000000059	1850
142.234		Spot	1	Image 1	28	1000000060	1851
155.912		Spot	1	Image 1	28	1000000061	1852
160.006		Spot	1	Image 1	28	1000000062	1853
153.182		Spot	1	Image 1	28	1000000063	1854
142.035		Spot	1	Image 1	28	1000000069	1855
142.503		Spot	1	Image 1	28	1000000064	1856
153.246		Spot	1	Image 1	29	1000000001	1857
142.981		Spot	1	Image 1	29	1000000002	1858
144.508		Spot	1	Image 1	29	1000000003	1859
141.264		Spot	1	Image 1	29	1000000005	1861
171.504		Spot	1	Image 1	29	1000000006	1862
199.332		Spot	1	Image 1	29	1000000020	1863
204.548		Spot	1	Image 1	29	1000000007	1864
169.682		Spot	1	Image 1	29	1000000008	1865
174.066		Spot	1	Image 1	29	1000000009	1866
160.094		Spot	1	Image 1	29	1000000068	1867
181.346		Spot	1	Image 1	29	1000000067	1868
163.06		Spot	1	Image 1	29	1000000010	1869
175.383		Spot	1	Image 1	29	1000000012	1870
146.53		Spot	1	Image 1	29	1000000013	1871
141.848		Spot	1	Image 1	29	1000000014	1872
141.798		Spot	1	Image 1	29	1000000015	1873
144.73		Spot	1	Image 1	29	1000000016	1874
236.788		Spot	1	Image 1	29	1000000017	1875
188.777		Spot	1	Image 1	29	1000000018	1876
134.951		Spot	1	Image 1	29	1000000019	1877
175.519		Spot	1	Image 1	29	1000000021	1878
233.78		Spot	1	Image 1	29	1000000022	1879
181.822		Spot	1	Image 1	29	1000000023	1880
170.49		Spot	1	Image 1	29	1000000024	1881
194.888		Spot	1	Image 1	29	1000000025	1882
181.777		Spot	1	Image 1	29	1000000070	1883
166.603		Spot	1	Image 1	29	1000000027	1884
178.794		Spot	1	Image 1	29	1000000028	1885
188.613		Spot	1	Image 1	29	1000000029	1886
232.011		Spot	1	Image 1	29	1000000030	1887
175.59		Spot	1	Image 1	29	1000000031	1888
163.525		Spot	1	Image 1	29	1000000032	1889
160.438		Spot	1	Image 1	29	1000000033	1890
155.622		Spot	1	Image 1	29	1000000034	1891
159.069		Spot	1	Image 1	29	1000000035	1892
149.777		Spot	1	Image 1	29	1000000036	1893
180.025		Spot	1	Image 1	29	1000000037	1894
170.791		Spot	1	Image 1	29	1000000038	1895
146.824		Spot	1	Image 1	29	1000000039	1896
160.445		Spot	1	Image 1	29	1000000040	1897
148.378		Spot	1	Image 1	29	1000000041	1898
168.008		Spot	1	Image 1	29	1000000042	1899
160.873		Spot	1	Image 1	29	1000000043	1900
158.749		Spot	1	Image 1	29	1000000044	1901
154.997		Spot	1	Image 1	29	1000000045	1902
144.777		Spot	1	Image 1	29	1000000046	1903
144.89		Spot	1	Image 1	29	1000000047	1904
137.945		Spot	1	Image 1	29	1000000048	1905
167.755		Spot	1	Image 1	29	1000000050	1906
151.79		Spot	1	Image 1	29	1000000051	1907
186.67		Spot	1	Image 1	29	1000000052	1908
176.799		Spot	1	Image 1	29	1000000053	1909
147.217		Spot	1	Image 1	29	1000000054	1910
161.003		Spot	1	Image 1	29	1000000055	1911
137.178		Spot	1	Image 1	29	1000000056	1912
160.482		Spot	1	Image 1	29	1000000057	1913
145.55		Spot	1	Image 1	29	1000000058	1915
150.496		Spot	1	Image 1	29	1000000059	1916
141.516		Spot	1	Image 1	29	1000000060	1917
155.077		Spot	1	Image 1	29	1000000061	1918
159.146		Spot	1	Image 1	29	1000000062	1919
153.975		Spot	1	Image 1	29	1000000063	1920
142.168		Spot	1	Image 1	29	1000000069	1921
142.837		Spot	1	Image 1	29	1000000064	1922
151.025		Spot	1	Image 1	30	1000000001	1923
144.181		Spot	1	Image 1	30	1000000002	1924
144.301		Spot	1	Image 1	30	1000000003	1925
141.027		Spot	1	Image 1	30	1000000005	1927
172.448		Spot	1	Image 1	30	1000000006	1928
198.384		Spot	1	Image 1	30	1000000020	1929
206.151		Spot	1	Image 1	30	1000000007	1930
170.243		Spot	1	Image 1	30	1000000008	1931
173.314		Spot	1	Image 1	30	1000000009	1932
159.953		Spot	1	Image 1	30	1000000068	1933
179.637		Spot	1	Image 1	30	1000000067	1934
161.436		Spot	1	Image 1	30	1000000010	1935
176.774		Spot	1	Image 1	30	1000000012	1936
146.799		Spot	1	Image 1	30	1000000013	1937
141.536		Spot	1	Image 1	30	1000000014	1938
142.025		Spot	1	Image 1	30	1000000015	1939
143.104		Spot	1	Image 1	30	1000000016	1940
234.975		Spot	1	Image 1	30	1000000017	1941
188.801		Spot	1	Image 1	30	1000000018	1942
135.074		Spot	1	Image 1	30	1000000019	1943
177.635		Spot	1	Image 1	30	1000000021	1944
237.279		Spot	1	Image 1	30	1000000022	1945
181.581		Spot	1	Image 1	30	1000000023	1946
169.355		Spot	1	Image 1	30	1000000024	1947
193.281		Spot	1	Image 1	30	1000000025	1948
184.992		Spot	1	Image 1	30	1000000070	1949
166.351		Spot	1	Image 1	30	1000000027	1950
178.264		Spot	1	Image 1	30	1000000028	1951
187.479		Spot	1	Image 1	30	1000000029	1952
235.08		Spot	1	Image 1	30	1000000030	1953
178.211		Spot	1	Image 1	30	1000000031	1954
161.465		Spot	1	Image 1	30	1000000032	1955
160.31		Spot	1	Image 1	30	1000000033	1956
156.212		Spot	1	Image 1	30	1000000034	1957
149.956		Spot	1	Image 1	30	1000000036	1958
179.567		Spot	1	Image 1	30	1000000037	1959
170.673		Spot	1	Image 1	30	1000000038	1960
146.127		Spot	1	Image 1	30	1000000039	1961
160.779		Spot	1	Image 1	30	1000000040	1962
148.102		Spot	1	Image 1	30	1000000041	1963
168.463		Spot	1	Image 1	30	1000000042	1964
159.438		Spot	1	Image 1	30	1000000043	1965
159.099		Spot	1	Image 1	30	1000000044	1966
154.389		Spot	1	Image 1	30	1000000045	1967
143.58		Spot	1	Image 1	30	1000000046	1968
145.777		Spot	1	Image 1	30	1000000047	1969
136.615		Spot	1	Image 1	30	1000000048	1970
169.697		Spot	1	Image 1	30	1000000049	1971
165.493		Spot	1	Image 1	30	1000000050	1972
150.582		Spot	1	Image 1	30	1000000051	1973
187.828		Spot	1	Image 1	30	1000000052	1974
177.148		Spot	1	Image 1	30	1000000053	1975
146.735		Spot	1	Image 1	30	1000000054	1976
160.801		Spot	1	Image 1	30	1000000055	1977
136.434		Spot	1	Image 1	30	1000000056	1978
131.724		Spot	1	Image 1	30	1000000071	1979
161.187		Spot	1	Image 1	30	1000000057	1980
144.975		Spot	1	Image 1	30	1000000058	1982
150.419		Spot	1	Image 1	30	1000000059	1983
140.81		Spot	1	Image 1	30	1000000060	1984
156.929		Spot	1	Image 1	30	1000000061	1985
159.162		Spot	1	Image 1	30	1000000062	1986
154.68		Spot	1	Image 1	30	1000000063	1987
143.736		Spot	1	Image 1	30	1000000064	1988
172.088		Spot	1	Image 1	31	1000000072	1989
142.885		Spot	1	Image 1	31	1000000002	1990
145.022		Spot	1	Image 1	31	1000000003	1991
140.357		Spot	1	Image 1	31	1000000005	1993
171.596		Spot	1	Image 1	31	1000000006	1994
199.61		Spot	1	Image 1	31	1000000020	1995
207.019		Spot	1	Image 1	31	1000000007	1996
169.108		Spot	1	Image 1	31	1000000008	1997
173.923		Spot	1	Image 1	31	1000000009	1998
158.69		Spot	1	Image 1	31	1000000068	1999
161.391		Spot	1	Image 1	31	1000000010	2000
177.145		Spot	1	Image 1	31	1000000012	2001
147.93		Spot	1	Image 1	31	1000000013	2002
141.237		Spot	1	Image 1	31	1000000014	2003
142.476		Spot	1	Image 1	31	1000000015	2004
144.838		Spot	1	Image 1	31	1000000016	2005
235		Spot	1	Image 1	31	1000000017	2006
135.375		Spot	1	Image 1	31	1000000019	2007
186.207		Spot	1	Image 1	31	1000000018	2008
177.797		Spot	1	Image 1	31	1000000021	2009
235.389		Spot	1	Image 1	31	1000000022	2010
183.647		Spot	1	Image 1	31	1000000023	2011
169.262		Spot	1	Image 1	31	1000000024	2012
192.298		Spot	1	Image 1	31	1000000025	2013
183.53		Spot	1	Image 1	31	1000000070	2014
167.475		Spot	1	Image 1	31	1000000027	2015
178.312		Spot	1	Image 1	31	1000000028	2016
187.907		Spot	1	Image 1	31	1000000029	2017
177.471		Spot	1	Image 1	31	1000000073	2018
231.373		Spot	1	Image 1	31	1000000030	2019
176.816		Spot	1	Image 1	31	1000000031	2020
162.837		Spot	1	Image 1	31	1000000032	2021
159.412		Spot	1	Image 1	31	1000000033	2022
157.788		Spot	1	Image 1	31	1000000034	2023
158.359		Spot	1	Image 1	31	1000000035	2024
151.08		Spot	1	Image 1	31	1000000036	2025
181.118		Spot	1	Image 1	31	1000000037	2026
171.185		Spot	1	Image 1	31	1000000038	2027
147.12		Spot	1	Image 1	31	1000000039	2028
161.942		Spot	1	Image 1	31	1000000040	2029
147.784		Spot	1	Image 1	31	1000000041	2030
167.912		Spot	1	Image 1	31	1000000042	2031
158.452		Spot	1	Image 1	31	1000000043	2032
161.14		Spot	1	Image 1	31	1000000044	2033
155.104		Spot	1	Image 1	31	1000000045	2034
144.891		Spot	1	Image 1	31	1000000046	2035
144.992		Spot	1	Image 1	31	1000000047	2036
137.882		Spot	1	Image 1	31	1000000048	2037
165.489		Spot	1	Image 1	31	1000000049	2038
165.539		Spot	1	Image 1	31	1000000050	2039
150.747		Spot	1	Image 1	31	1000000051	2040
188.702		Spot	1	Image 1	31	1000000052	2041
179.808		Spot	1	Image 1	31	1000000053	2042
148.497		Spot	1	Image 1	31	1000000054	2043
160.863		Spot	1	Image 1	31	1000000055	2044
135.121		Spot	1	Image 1	31	1000000056	2045
131.928		Spot	1	Image 1	31	1000000071	2046
161.115		Spot	1	Image 1	31	1000000057	2047
146.438		Spot	1	Image 1	31	1000000058	2049
150.389		Spot	1	Image 1	31	1000000059	2050
142.087		Spot	1	Image 1	31	1000000060	2051
156.981		Spot	1	Image 1	31	1000000061	2052
157.359		Spot	1	Image 1	31	1000000062	2053
154.814		Spot	1	Image 1	31	1000000063	2054
142.459		Spot	1	Image 1	31	1000000064	2055
151.898		Spot	1	Image 1	32	1000000001	2056
143.61		Spot	1	Image 1	32	1000000002	2057
144.366		Spot	1	Image 1	32	1000000003	2058
[truncated: 992 more rows]
