# Supplementary material for: Protocol for real-time monitoring of CD8+ T and myeloid cell behavior in human high-grade serous ovarian cancer slices
Source: STAR Protoc. 2024 Jun 2;5(2):103102. doi: 10.1016/j.xpro.2024.103102 (PMC11179100; doi:10.1016/j.xpro.2024.103102)
Supplement: Data S3. Files for testing the R script, quantification and statistical analysis step 2 [file mmc3.zip › Test files/Slice1_b/__Intensity_Mean_Ch=2_Img=1.csv]

Intensity Mean Ch=2 Img=1
====================
Intensity Mean	Unit	Category	Channel	Image	Time	TrackID	ID
125.55		Spot	2	Image 1	1	1000000000	0
120.121		Spot	2	Image 1	1	1000000001	1
149.78		Spot	2	Image 1	1	1000000002	2
169.126		Spot	2	Image 1	1	1000000003	3
126.273		Spot	2	Image 1	1	1000000004	5
134.471		Spot	2	Image 1	1	1000000005	6
120.268		Spot	2	Image 1	1	1000000006	7
124.751		Spot	2	Image 1	1	1000000007	8
115.826		Spot	2	Image 1	1	1000000008	9
123.87		Spot	2	Image 1	1	1000000009	10
114.055		Spot	2	Image 1	1	1000000010	11
117.871		Spot	2	Image 1	1	1000000011	12
142.165		Spot	2	Image 1	1	1000000012	13
183.322		Spot	2	Image 1	1	1000000013	14
145.544		Spot	2	Image 1	1	1000000014	15
166.367		Spot	2	Image 1	1	1000000015	16
223.882		Spot	2	Image 1	1	1000000016	17
119.848		Spot	2	Image 1	1	1000000017	18
115.978		Spot	2	Image 1	1	1000000018	19
121.79		Spot	2	Image 1	1	1000000019	20
120.992		Spot	2	Image 1	1	1000000020	21
128.588		Spot	2	Image 1	1	1000000021	22
118.418		Spot	2	Image 1	1	1000000022	23
119.608		Spot	2	Image 1	1	1000000023	24
120.025		Spot	2	Image 1	1	1000000024	25
120.615		Spot	2	Image 1	1	1000000025	26
128.141		Spot	2	Image 1	1	1000000026	27
118.025		Spot	2	Image 1	1	1000000027	28
118.766		Spot	2	Image 1	1	1000000028	29
129.97		Spot	2	Image 1	1	1000000029	30
120.239		Spot	2	Image 1	1	1000000030	31
128.398		Spot	2	Image 1	1	1000000031	32
119.773		Spot	2	Image 1	1	1000000032	33
117.385		Spot	2	Image 1	1	1000000033	34
117.558		Spot	2	Image 1	1	1000000034	35
119.898		Spot	2	Image 1	1	1000000035	36
117.652		Spot	2	Image 1	1	1000000036	37
124.949		Spot	2	Image 1	1	1000000037	38
128.32		Spot	2	Image 1	1	1000000038	39
115.082		Spot	2	Image 1	1	1000000039	40
122.449		Spot	2	Image 1	1	1000000040	41
121.33		Spot	2	Image 1	1	1000000041	42
161.896		Spot	2	Image 1	1	1000000042	43
116.616		Spot	2	Image 1	1	1000000043	44
112.671		Spot	2	Image 1	1	1000000044	45
114.148		Spot	2	Image 1	1	1000000045	46
208.931		Spot	2	Image 1	1	1000000046	47
133.829		Spot	2	Image 1	1	1000000047	48
189.775		Spot	2	Image 1	1	1000000048	49
115.354		Spot	2	Image 1	1	1000000049	50
148.254		Spot	2	Image 1	1	1000000050	51
119.307		Spot	2	Image 1	1	1000000051	52
120.207		Spot	2	Image 1	1	1000000052	53
115.975		Spot	2	Image 1	1	1000000053	54
117.636		Spot	2	Image 1	1	1000000054	55
117.703		Spot	2	Image 1	1	1000000055	56
116.212		Spot	2	Image 1	1	1000000056	57
120.959		Spot	2	Image 1	1	1000000057	58
124.689		Spot	2	Image 1	1	1000000058	59
120.707		Spot	2	Image 1	1	1000000059	61
116.384		Spot	2	Image 1	1	1000000060	62
119.198		Spot	2	Image 1	1	1000000061	63
116.834		Spot	2	Image 1	1	1000000062	64
116.69		Spot	2	Image 1	1	1000000063	65
125.495		Spot	2	Image 1	1	1000000064	66
124.868		Spot	2	Image 1	2	1000000000	67
119.961		Spot	2	Image 1	2	1000000001	68
149.253		Spot	2	Image 1	2	1000000002	69
169.878		Spot	2	Image 1	2	1000000003	70
126.14		Spot	2	Image 1	2	1000000004	72
133.803		Spot	2	Image 1	2	1000000005	73
119.815		Spot	2	Image 1	2	1000000006	74
124.838		Spot	2	Image 1	2	1000000007	75
115.278		Spot	2	Image 1	2	1000000008	76
122.819		Spot	2	Image 1	2	1000000009	77
119.278		Spot	2	Image 1	2	1000000065	78
114.247		Spot	2	Image 1	2	1000000010	79
117.372		Spot	2	Image 1	2	1000000011	80
141.295		Spot	2	Image 1	2	1000000012	81
184.115		Spot	2	Image 1	2	1000000013	82
144.225		Spot	2	Image 1	2	1000000014	83
168.196		Spot	2	Image 1	2	1000000015	84
222.293		Spot	2	Image 1	2	1000000016	85
119.608		Spot	2	Image 1	2	1000000017	86
116.622		Spot	2	Image 1	2	1000000018	87
122.052		Spot	2	Image 1	2	1000000019	88
120.973		Spot	2	Image 1	2	1000000020	89
128.328		Spot	2	Image 1	2	1000000021	90
118.734		Spot	2	Image 1	2	1000000022	91
119.768		Spot	2	Image 1	2	1000000023	92
119.49		Spot	2	Image 1	2	1000000024	93
120.607		Spot	2	Image 1	2	1000000025	94
126.649		Spot	2	Image 1	2	1000000026	95
118.269		Spot	2	Image 1	2	1000000027	96
119.649		Spot	2	Image 1	2	1000000028	97
129.647		Spot	2	Image 1	2	1000000029	98
121.361		Spot	2	Image 1	2	1000000030	99
128.003		Spot	2	Image 1	2	1000000031	100
120.052		Spot	2	Image 1	2	1000000032	101
117.47		Spot	2	Image 1	2	1000000033	102
118.586		Spot	2	Image 1	2	1000000034	103
119.851		Spot	2	Image 1	2	1000000035	104
117.492		Spot	2	Image 1	2	1000000036	105
126.038		Spot	2	Image 1	2	1000000037	106
128.553		Spot	2	Image 1	2	1000000038	107
115.882		Spot	2	Image 1	2	1000000039	108
120.813		Spot	2	Image 1	2	1000000040	109
121.841		Spot	2	Image 1	2	1000000041	110
163.133		Spot	2	Image 1	2	1000000042	111
115.848		Spot	2	Image 1	2	1000000043	112
112.485		Spot	2	Image 1	2	1000000044	113
113.544		Spot	2	Image 1	2	1000000045	114
207.923		Spot	2	Image 1	2	1000000046	115
134.152		Spot	2	Image 1	2	1000000047	116
188.113		Spot	2	Image 1	2	1000000048	117
116.097		Spot	2	Image 1	2	1000000049	118
147.119		Spot	2	Image 1	2	1000000050	119
120.898		Spot	2	Image 1	2	1000000051	120
119.03		Spot	2	Image 1	2	1000000052	121
116.252		Spot	2	Image 1	2	1000000053	122
117.597		Spot	2	Image 1	2	1000000054	123
117.39		Spot	2	Image 1	2	1000000055	124
116.356		Spot	2	Image 1	2	1000000056	125
120.593		Spot	2	Image 1	2	1000000057	126
124.879		Spot	2	Image 1	2	1000000058	128
120.763		Spot	2	Image 1	2	1000000059	129
116.874		Spot	2	Image 1	2	1000000060	130
119.199		Spot	2	Image 1	2	1000000061	131
117.471		Spot	2	Image 1	2	1000000062	132
117.532		Spot	2	Image 1	2	1000000063	133
124.459		Spot	2	Image 1	2	1000000064	134
125.687		Spot	2	Image 1	3	1000000000	135
149.547		Spot	2	Image 1	3	1000000002	136
125.621		Spot	2	Image 1	3	1000000004	138
134.58		Spot	2	Image 1	3	1000000005	139
119.978		Spot	2	Image 1	3	1000000006	140
124.058		Spot	2	Image 1	3	1000000007	141
116.258		Spot	2	Image 1	3	1000000008	142
122.423		Spot	2	Image 1	3	1000000009	143
119.217		Spot	2	Image 1	3	1000000065	144
114.146		Spot	2	Image 1	3	1000000010	145
117.309		Spot	2	Image 1	3	1000000011	146
141.088		Spot	2	Image 1	3	1000000012	147
171.636		Spot	2	Image 1	3	1000000003	148
182.187		Spot	2	Image 1	3	1000000013	149
144.426		Spot	2	Image 1	3	1000000014	150
166.162		Spot	2	Image 1	3	1000000015	151
222.527		Spot	2	Image 1	3	1000000016	152
119.727		Spot	2	Image 1	3	1000000017	153
116.931		Spot	2	Image 1	3	1000000018	154
121.617		Spot	2	Image 1	3	1000000019	155
120.063		Spot	2	Image 1	3	1000000020	156
128.665		Spot	2	Image 1	3	1000000021	157
117.838		Spot	2	Image 1	3	1000000022	158
119.07		Spot	2	Image 1	3	1000000023	159
120.493		Spot	2	Image 1	3	1000000024	160
120.747		Spot	2	Image 1	3	1000000025	161
126.184		Spot	2	Image 1	3	1000000026	162
118.234		Spot	2	Image 1	3	1000000027	163
119.094		Spot	2	Image 1	3	1000000028	164
127.601		Spot	2	Image 1	3	1000000029	165
120.804		Spot	2	Image 1	3	1000000030	166
127.854		Spot	2	Image 1	3	1000000031	167
120.176		Spot	2	Image 1	3	1000000032	168
116.942		Spot	2	Image 1	3	1000000033	169
118.84		Spot	2	Image 1	3	1000000034	170
120.058		Spot	2	Image 1	3	1000000035	171
118.027		Spot	2	Image 1	3	1000000036	172
125.395		Spot	2	Image 1	3	1000000037	173
127.749		Spot	2	Image 1	3	1000000038	174
115.309		Spot	2	Image 1	3	1000000039	175
121.972		Spot	2	Image 1	3	1000000040	176
121.159		Spot	2	Image 1	3	1000000041	177
163.223		Spot	2	Image 1	3	1000000042	178
115.58		Spot	2	Image 1	3	1000000043	179
112.961		Spot	2	Image 1	3	1000000044	180
114.197		Spot	2	Image 1	3	1000000045	181
207.598		Spot	2	Image 1	3	1000000046	182
133.843		Spot	2	Image 1	3	1000000047	183
193.564		Spot	2	Image 1	3	1000000048	184
114.97		Spot	2	Image 1	3	1000000049	185
148.246		Spot	2	Image 1	3	1000000050	186
120.838		Spot	2	Image 1	3	1000000051	187
119.805		Spot	2	Image 1	3	1000000052	188
116.235		Spot	2	Image 1	3	1000000053	189
118.338		Spot	2	Image 1	3	1000000054	190
117.81		Spot	2	Image 1	3	1000000055	191
116.464		Spot	2	Image 1	3	1000000056	192
121.061		Spot	2	Image 1	3	1000000057	194
123.521		Spot	2	Image 1	3	1000000058	195
120.796		Spot	2	Image 1	3	1000000059	196
116.146		Spot	2	Image 1	3	1000000060	197
118.981		Spot	2	Image 1	3	1000000061	198
117.077		Spot	2	Image 1	3	1000000062	199
116.254		Spot	2	Image 1	3	1000000063	200
124.607		Spot	2	Image 1	3	1000000064	201
119.643		Spot	2	Image 1	4	1000000001	202
149.341		Spot	2	Image 1	4	1000000002	203
125.254		Spot	2	Image 1	4	1000000004	205
133.494		Spot	2	Image 1	4	1000000005	206
119.984		Spot	2	Image 1	4	1000000006	207
124.238		Spot	2	Image 1	4	1000000007	208
115.353		Spot	2	Image 1	4	1000000008	209
122.761		Spot	2	Image 1	4	1000000009	210
118.948		Spot	2	Image 1	4	1000000065	211
113.813		Spot	2	Image 1	4	1000000010	212
117.621		Spot	2	Image 1	4	1000000011	213
141.552		Spot	2	Image 1	4	1000000012	214
172.085		Spot	2	Image 1	4	1000000003	215
184.438		Spot	2	Image 1	4	1000000013	216
142.276		Spot	2	Image 1	4	1000000014	217
165.087		Spot	2	Image 1	4	1000000015	218
222.148		Spot	2	Image 1	4	1000000016	219
120.06		Spot	2	Image 1	4	1000000017	220
117.788		Spot	2	Image 1	4	1000000018	221
121.848		Spot	2	Image 1	4	1000000019	222
121.307		Spot	2	Image 1	4	1000000020	223
129.693		Spot	2	Image 1	4	1000000021	224
117.879		Spot	2	Image 1	4	1000000022	225
119.069		Spot	2	Image 1	4	1000000023	226
118.887		Spot	2	Image 1	4	1000000024	227
120.4		Spot	2	Image 1	4	1000000025	228
127.629		Spot	2	Image 1	4	1000000026	229
118.044		Spot	2	Image 1	4	1000000027	230
118.181		Spot	2	Image 1	4	1000000028	231
129.025		Spot	2	Image 1	4	1000000029	232
119.981		Spot	2	Image 1	4	1000000030	233
120.055		Spot	2	Image 1	4	1000000032	234
117.863		Spot	2	Image 1	4	1000000033	235
117.914		Spot	2	Image 1	4	1000000034	236
118.992		Spot	2	Image 1	4	1000000035	237
117.879		Spot	2	Image 1	4	1000000036	238
124.863		Spot	2	Image 1	4	1000000037	239
127.762		Spot	2	Image 1	4	1000000038	240
115.693		Spot	2	Image 1	4	1000000039	241
122.505		Spot	2	Image 1	4	1000000040	242
120.819		Spot	2	Image 1	4	1000000041	243
161.901		Spot	2	Image 1	4	1000000042	244
115.275		Spot	2	Image 1	4	1000000043	245
111.656		Spot	2	Image 1	4	1000000044	246
113.874		Spot	2	Image 1	4	1000000045	247
208.492		Spot	2	Image 1	4	1000000046	248
133.523		Spot	2	Image 1	4	1000000047	249
194.564		Spot	2	Image 1	4	1000000048	250
115.771		Spot	2	Image 1	4	1000000049	251
146.622		Spot	2	Image 1	4	1000000050	252
120.668		Spot	2	Image 1	4	1000000051	253
118.84		Spot	2	Image 1	4	1000000052	254
115.765		Spot	2	Image 1	4	1000000053	255
117.387		Spot	2	Image 1	4	1000000054	256
117.74		Spot	2	Image 1	4	1000000055	257
116.461		Spot	2	Image 1	4	1000000056	258
121.126		Spot	2	Image 1	4	1000000057	259
124.819		Spot	2	Image 1	4	1000000058	260
120.916		Spot	2	Image 1	4	1000000059	262
115.775		Spot	2	Image 1	4	1000000060	263
119.005		Spot	2	Image 1	4	1000000061	264
116.252		Spot	2	Image 1	4	1000000062	265
118.113		Spot	2	Image 1	4	1000000063	266
124.768		Spot	2	Image 1	4	1000000064	267
125.124		Spot	2	Image 1	5	1000000000	268
149.838		Spot	2	Image 1	5	1000000002	269
125.489		Spot	2	Image 1	5	1000000004	271
135.997		Spot	2	Image 1	5	1000000005	272
118.832		Spot	2	Image 1	5	1000000006	273
121.05		Spot	2	Image 1	5	1000000020	274
123.559		Spot	2	Image 1	5	1000000007	275
115.42		Spot	2	Image 1	5	1000000008	276
121.623		Spot	2	Image 1	5	1000000009	277
119.833		Spot	2	Image 1	5	1000000065	278
113.893		Spot	2	Image 1	5	1000000010	279
117.24		Spot	2	Image 1	5	1000000011	280
141.786		Spot	2	Image 1	5	1000000012	281
171.303		Spot	2	Image 1	5	1000000003	282
182.18		Spot	2	Image 1	5	1000000013	283
143.416		Spot	2	Image 1	5	1000000014	284
166.917		Spot	2	Image 1	5	1000000015	285
219.657		Spot	2	Image 1	5	1000000016	286
119.79		Spot	2	Image 1	5	1000000017	287
117.022		Spot	2	Image 1	5	1000000018	288
121.599		Spot	2	Image 1	5	1000000019	289
128.597		Spot	2	Image 1	5	1000000021	290
117.728		Spot	2	Image 1	5	1000000022	291
119.645		Spot	2	Image 1	5	1000000023	292
119.753		Spot	2	Image 1	5	1000000024	293
120.577		Spot	2	Image 1	5	1000000025	294
127.251		Spot	2	Image 1	5	1000000026	295
117.512		Spot	2	Image 1	5	1000000027	296
118.273		Spot	2	Image 1	5	1000000028	297
130.224		Spot	2	Image 1	5	1000000029	298
120.372		Spot	2	Image 1	5	1000000030	299
128.046		Spot	2	Image 1	5	1000000031	300
120.112		Spot	2	Image 1	5	1000000032	301
117.813		Spot	2	Image 1	5	1000000033	302
120.12		Spot	2	Image 1	5	1000000035	303
118.118		Spot	2	Image 1	5	1000000034	304
118.165		Spot	2	Image 1	5	1000000036	305
125.652		Spot	2	Image 1	5	1000000037	306
127.997		Spot	2	Image 1	5	1000000038	307
115.942		Spot	2	Image 1	5	1000000039	308
121.355		Spot	2	Image 1	5	1000000040	309
120.558		Spot	2	Image 1	5	1000000041	310
162.3		Spot	2	Image 1	5	1000000042	311
114.717		Spot	2	Image 1	5	1000000043	312
112.612		Spot	2	Image 1	5	1000000044	313
113.143		Spot	2	Image 1	5	1000000045	314
208.388		Spot	2	Image 1	5	1000000046	315
133.702		Spot	2	Image 1	5	1000000047	316
199.876		Spot	2	Image 1	5	1000000048	317
114.421		Spot	2	Image 1	5	1000000049	318
145.794		Spot	2	Image 1	5	1000000050	319
120.477		Spot	2	Image 1	5	1000000051	320
119.184		Spot	2	Image 1	5	1000000052	321
116.085		Spot	2	Image 1	5	1000000053	322
118.117		Spot	2	Image 1	5	1000000054	323
116.948		Spot	2	Image 1	5	1000000055	324
116.829		Spot	2	Image 1	5	1000000056	325
120.083		Spot	2	Image 1	5	1000000057	326
124.813		Spot	2	Image 1	5	1000000058	327
119.813		Spot	2	Image 1	5	1000000059	329
116.507		Spot	2	Image 1	5	1000000060	330
118.368		Spot	2	Image 1	5	1000000061	331
116.096		Spot	2	Image 1	5	1000000062	332
117.207		Spot	2	Image 1	5	1000000063	333
124.784		Spot	2	Image 1	5	1000000064	334
148.83		Spot	2	Image 1	6	1000000002	335
125.551		Spot	2	Image 1	6	1000000004	337
133.207		Spot	2	Image 1	6	1000000005	338
119.94		Spot	2	Image 1	6	1000000006	339
124.824		Spot	2	Image 1	6	1000000007	340
116.044		Spot	2	Image 1	6	1000000008	341
123.315		Spot	2	Image 1	6	1000000009	342
114.17		Spot	2	Image 1	6	1000000010	343
142.653		Spot	2	Image 1	6	1000000012	344
169.805		Spot	2	Image 1	6	1000000003	345
182.077		Spot	2	Image 1	6	1000000013	346
143.734		Spot	2	Image 1	6	1000000014	347
165.951		Spot	2	Image 1	6	1000000015	348
218.92		Spot	2	Image 1	6	1000000016	349
119.814		Spot	2	Image 1	6	1000000017	350
116.926		Spot	2	Image 1	6	1000000018	351
120.777		Spot	2	Image 1	6	1000000019	352
119.863		Spot	2	Image 1	6	1000000020	353
128.745		Spot	2	Image 1	6	1000000021	354
117.791		Spot	2	Image 1	6	1000000022	355
119.419		Spot	2	Image 1	6	1000000023	356
119.562		Spot	2	Image 1	6	1000000024	357
119.533		Spot	2	Image 1	6	1000000025	358
127.495		Spot	2	Image 1	6	1000000026	359
118.019		Spot	2	Image 1	6	1000000027	360
118.547		Spot	2	Image 1	6	1000000028	361
128.282		Spot	2	Image 1	6	1000000029	362
121.135		Spot	2	Image 1	6	1000000030	363
129.003		Spot	2	Image 1	6	1000000031	364
120.311		Spot	2	Image 1	6	1000000032	365
117.269		Spot	2	Image 1	6	1000000033	366
117.129		Spot	2	Image 1	6	1000000034	367
119.824		Spot	2	Image 1	6	1000000035	368
117.047		Spot	2	Image 1	6	1000000036	369
125.608		Spot	2	Image 1	6	1000000037	370
128.006		Spot	2	Image 1	6	1000000038	371
116.198		Spot	2	Image 1	6	1000000039	372
122.13		Spot	2	Image 1	6	1000000040	373
121.22		Spot	2	Image 1	6	1000000041	374
161.978		Spot	2	Image 1	6	1000000042	375
114.36		Spot	2	Image 1	6	1000000043	376
113.072		Spot	2	Image 1	6	1000000044	377
113.836		Spot	2	Image 1	6	1000000045	378
210.745		Spot	2	Image 1	6	1000000046	379
134.044		Spot	2	Image 1	6	1000000047	380
200.699		Spot	2	Image 1	6	1000000048	381
115.251		Spot	2	Image 1	6	1000000049	382
146.87		Spot	2	Image 1	6	1000000050	383
121.016		Spot	2	Image 1	6	1000000051	384
121.341		Spot	2	Image 1	6	1000000052	385
115.279		Spot	2	Image 1	6	1000000053	386
118.495		Spot	2	Image 1	6	1000000054	387
117.185		Spot	2	Image 1	6	1000000055	388
115.63		Spot	2	Image 1	6	1000000056	389
121.31		Spot	2	Image 1	6	1000000057	390
124.711		Spot	2	Image 1	6	1000000058	392
119.995		Spot	2	Image 1	6	1000000059	393
115.89		Spot	2	Image 1	6	1000000060	394
118.912		Spot	2	Image 1	6	1000000061	395
117.191		Spot	2	Image 1	6	1000000062	396
117.181		Spot	2	Image 1	6	1000000063	397
124.691		Spot	2	Image 1	6	1000000064	398
124.239		Spot	2	Image 1	7	1000000000	399
120.107		Spot	2	Image 1	7	1000000001	400
149.835		Spot	2	Image 1	7	1000000002	401
169.482		Spot	2	Image 1	7	1000000003	402
124.128		Spot	2	Image 1	7	1000000004	404
133.332		Spot	2	Image 1	7	1000000005	405
119.964		Spot	2	Image 1	7	1000000006	406
120.997		Spot	2	Image 1	7	1000000020	407
123.639		Spot	2	Image 1	7	1000000007	408
115.13		Spot	2	Image 1	7	1000000008	409
123.097		Spot	2	Image 1	7	1000000009	410
119.961		Spot	2	Image 1	7	1000000065	411
114.909		Spot	2	Image 1	7	1000000010	412
141.986		Spot	2	Image 1	7	1000000012	413
180.981		Spot	2	Image 1	7	1000000013	414
140.748		Spot	2	Image 1	7	1000000014	415
166.446		Spot	2	Image 1	7	1000000015	416
220.544		Spot	2	Image 1	7	1000000016	417
119.679		Spot	2	Image 1	7	1000000017	418
116.352		Spot	2	Image 1	7	1000000018	419
121.598		Spot	2	Image 1	7	1000000019	420
129.587		Spot	2	Image 1	7	1000000021	421
118.916		Spot	2	Image 1	7	1000000022	422
118.981		Spot	2	Image 1	7	1000000023	423
118.912		Spot	2	Image 1	7	1000000024	424
120.033		Spot	2	Image 1	7	1000000025	425
127.594		Spot	2	Image 1	7	1000000026	426
117.877		Spot	2	Image 1	7	1000000027	427
118.281		Spot	2	Image 1	7	1000000028	428
128.81		Spot	2	Image 1	7	1000000029	429
120.652		Spot	2	Image 1	7	1000000030	430
128.622		Spot	2	Image 1	7	1000000031	431
119.785		Spot	2	Image 1	7	1000000032	432
117.89		Spot	2	Image 1	7	1000000033	433
117.756		Spot	2	Image 1	7	1000000034	434
119.684		Spot	2	Image 1	7	1000000035	435
117.816		Spot	2	Image 1	7	1000000036	436
125.818		Spot	2	Image 1	7	1000000037	437
127.386		Spot	2	Image 1	7	1000000038	438
116.611		Spot	2	Image 1	7	1000000039	439
122.132		Spot	2	Image 1	7	1000000040	440
121.192		Spot	2	Image 1	7	1000000041	441
161.376		Spot	2	Image 1	7	1000000042	442
115.956		Spot	2	Image 1	7	1000000043	443
112.335		Spot	2	Image 1	7	1000000044	444
113.852		Spot	2	Image 1	7	1000000045	445
208.871		Spot	2	Image 1	7	1000000046	446
134.19		Spot	2	Image 1	7	1000000047	447
196.874		Spot	2	Image 1	7	1000000048	448
114.89		Spot	2	Image 1	7	1000000049	449
146.424		Spot	2	Image 1	7	1000000050	450
120.343		Spot	2	Image 1	7	1000000051	451
120.575		Spot	2	Image 1	7	1000000052	452
115.897		Spot	2	Image 1	7	1000000053	453
117.493		Spot	2	Image 1	7	1000000054	454
117.393		Spot	2	Image 1	7	1000000055	455
116.705		Spot	2	Image 1	7	1000000056	456
119.934		Spot	2	Image 1	7	1000000057	457
125.322		Spot	2	Image 1	7	1000000058	459
120.738		Spot	2	Image 1	7	1000000059	460
116.545		Spot	2	Image 1	7	1000000060	461
118.612		Spot	2	Image 1	7	1000000061	462
116.743		Spot	2	Image 1	7	1000000062	463
117.16		Spot	2	Image 1	7	1000000063	464
124.671		Spot	2	Image 1	7	1000000064	465
123.984		Spot	2	Image 1	8	1000000000	466
149.817		Spot	2	Image 1	8	1000000002	467
165.69		Spot	2	Image 1	8	1000000003	468
123.789		Spot	2	Image 1	8	1000000004	470
133.959		Spot	2	Image 1	8	1000000005	471
119.431		Spot	2	Image 1	8	1000000006	472
119.804		Spot	2	Image 1	8	1000000020	473
123.973		Spot	2	Image 1	8	1000000007	474
117.074		Spot	2	Image 1	8	1000000008	475
121.698		Spot	2	Image 1	8	1000000009	476
118.959		Spot	2	Image 1	8	1000000065	477
113.431		Spot	2	Image 1	8	1000000010	478
117.418		Spot	2	Image 1	8	1000000011	479
141.962		Spot	2	Image 1	8	1000000012	480
183.664		Spot	2	Image 1	8	1000000013	481
141.939		Spot	2	Image 1	8	1000000014	482
164.28		Spot	2	Image 1	8	1000000015	483
220.414		Spot	2	Image 1	8	1000000016	484
119.063		Spot	2	Image 1	8	1000000017	485
117.227		Spot	2	Image 1	8	1000000018	486
121.926		Spot	2	Image 1	8	1000000019	487
128.381		Spot	2	Image 1	8	1000000021	488
118.45		Spot	2	Image 1	8	1000000022	489
119.69		Spot	2	Image 1	8	1000000023	490
119.197		Spot	2	Image 1	8	1000000024	491
119.924		Spot	2	Image 1	8	1000000025	492
126.471		Spot	2	Image 1	8	1000000026	493
117.774		Spot	2	Image 1	8	1000000027	494
118.671		Spot	2	Image 1	8	1000000028	495
128.214		Spot	2	Image 1	8	1000000029	496
119.959		Spot	2	Image 1	8	1000000030	497
128.091		Spot	2	Image 1	8	1000000031	498
119.856		Spot	2	Image 1	8	1000000032	499
116.875		Spot	2	Image 1	8	1000000033	500
117.346		Spot	2	Image 1	8	1000000034	501
119.649		Spot	2	Image 1	8	1000000035	502
117.163		Spot	2	Image 1	8	1000000036	503
124.986		Spot	2	Image 1	8	1000000037	504
127.559		Spot	2	Image 1	8	1000000038	505
115.771		Spot	2	Image 1	8	1000000039	506
121.349		Spot	2	Image 1	8	1000000040	507
120.357		Spot	2	Image 1	8	1000000041	508
162.665		Spot	2	Image 1	8	1000000042	509
115.063		Spot	2	Image 1	8	1000000043	510
111.83		Spot	2	Image 1	8	1000000044	511
113.854		Spot	2	Image 1	8	1000000045	512
209.033		Spot	2	Image 1	8	1000000046	513
132.581		Spot	2	Image 1	8	1000000047	514
193.18		Spot	2	Image 1	8	1000000048	515
115.57		Spot	2	Image 1	8	1000000049	516
147.913		Spot	2	Image 1	8	1000000050	517
120.693		Spot	2	Image 1	8	1000000051	518
120.489		Spot	2	Image 1	8	1000000052	519
115.801		Spot	2	Image 1	8	1000000053	520
118.011		Spot	2	Image 1	8	1000000054	521
117.596		Spot	2	Image 1	8	1000000055	522
116.731		Spot	2	Image 1	8	1000000056	523
120.831		Spot	2	Image 1	8	1000000057	524
124.223		Spot	2	Image 1	8	1000000058	526
119.923		Spot	2	Image 1	8	1000000059	527
116.901		Spot	2	Image 1	8	1000000060	528
119.088		Spot	2	Image 1	8	1000000061	529
116.49		Spot	2	Image 1	8	1000000062	530
116.981		Spot	2	Image 1	8	1000000063	531
124.377		Spot	2	Image 1	8	1000000064	532
124.747		Spot	2	Image 1	9	1000000000	533
149.44		Spot	2	Image 1	9	1000000002	534
124.212		Spot	2	Image 1	9	1000000004	536
134.512		Spot	2	Image 1	9	1000000005	537
119.492		Spot	2	Image 1	9	1000000006	538
120.43		Spot	2	Image 1	9	1000000020	539
123.403		Spot	2	Image 1	9	1000000007	540
115.879		Spot	2	Image 1	9	1000000008	541
121.762		Spot	2	Image 1	9	1000000009	542
119.393		Spot	2	Image 1	9	1000000065	543
113.543		Spot	2	Image 1	9	1000000010	544
117.923		Spot	2	Image 1	9	1000000011	545
141.362		Spot	2	Image 1	9	1000000012	546
168.074		Spot	2	Image 1	9	1000000003	547
182.425		Spot	2	Image 1	9	1000000013	548
141.261		Spot	2	Image 1	9	1000000014	549
162.989		Spot	2	Image 1	9	1000000015	550
219.877		Spot	2	Image 1	9	1000000016	551
119.169		Spot	2	Image 1	9	1000000017	552
122.193		Spot	2	Image 1	9	1000000019	553
116.771		Spot	2	Image 1	9	1000000018	554
128.936		Spot	2	Image 1	9	1000000021	555
118.052		Spot	2	Image 1	9	1000000022	556
118.648		Spot	2	Image 1	9	1000000023	557
119.282		Spot	2	Image 1	9	1000000024	558
119.492		Spot	2	Image 1	9	1000000025	559
128.285		Spot	2	Image 1	9	1000000026	560
117.707		Spot	2	Image 1	9	1000000027	561
118.366		Spot	2	Image 1	9	1000000028	562
129.534		Spot	2	Image 1	9	1000000029	563
120.223		Spot	2	Image 1	9	1000000030	564
127.356		Spot	2	Image 1	9	1000000031	565
119.311		Spot	2	Image 1	9	1000000032	566
117.728		Spot	2	Image 1	9	1000000033	567
118.791		Spot	2	Image 1	9	1000000034	568
119.231		Spot	2	Image 1	9	1000000035	569
116.72		Spot	2	Image 1	9	1000000036	570
125.69		Spot	2	Image 1	9	1000000037	571
127.281		Spot	2	Image 1	9	1000000038	572
115.807		Spot	2	Image 1	9	1000000039	573
121.814		Spot	2	Image 1	9	1000000040	574
119.997		Spot	2	Image 1	9	1000000041	575
161.538		Spot	2	Image 1	9	1000000042	576
115.341		Spot	2	Image 1	9	1000000043	577
112.403		Spot	2	Image 1	9	1000000044	578
113.527		Spot	2	Image 1	9	1000000045	579
206.918		Spot	2	Image 1	9	1000000046	580
134.306		Spot	2	Image 1	9	1000000047	581
191.951		Spot	2	Image 1	9	1000000048	582
114.496		Spot	2	Image 1	9	1000000049	583
146.673		Spot	2	Image 1	9	1000000050	584
120.307		Spot	2	Image 1	9	1000000051	585
120.163		Spot	2	Image 1	9	1000000052	586
115.745		Spot	2	Image 1	9	1000000053	587
118.074		Spot	2	Image 1	9	1000000054	588
117.654		Spot	2	Image 1	9	1000000055	589
116.038		Spot	2	Image 1	9	1000000056	590
120.849		Spot	2	Image 1	9	1000000057	592
124.78		Spot	2	Image 1	9	1000000058	593
120.867		Spot	2	Image 1	9	1000000059	594
117.12		Spot	2	Image 1	9	1000000060	595
119.525		Spot	2	Image 1	9	1000000061	596
115.65		Spot	2	Image 1	9	1000000062	597
116.895		Spot	2	Image 1	9	1000000063	598
124.675		Spot	2	Image 1	9	1000000064	599
123.712		Spot	2	Image 1	10	1000000000	600
118.696		Spot	2	Image 1	10	1000000001	601
149.86		Spot	2	Image 1	10	1000000002	602
124.626		Spot	2	Image 1	10	1000000004	604
133.262		Spot	2	Image 1	10	1000000005	605
118.102		Spot	2	Image 1	10	1000000006	606
119.78		Spot	2	Image 1	10	1000000020	607
123.224		Spot	2	Image 1	10	1000000007	608
115.953		Spot	2	Image 1	10	1000000008	609
122.455		Spot	2	Image 1	10	1000000009	610
119.383		Spot	2	Image 1	10	1000000065	611
114.049		Spot	2	Image 1	10	1000000010	612
142.066		Spot	2	Image 1	10	1000000012	613
167.871		Spot	2	Image 1	10	1000000003	614
182.626		Spot	2	Image 1	10	1000000013	615
140.983		Spot	2	Image 1	10	1000000014	616
220.206		Spot	2	Image 1	10	1000000016	617
118.571		Spot	2	Image 1	10	1000000017	618
116.387		Spot	2	Image 1	10	1000000018	619
121.311		Spot	2	Image 1	10	1000000019	620
128.858		Spot	2	Image 1	10	1000000021	621
118.143		Spot	2	Image 1	10	1000000022	622
119.11		Spot	2	Image 1	10	1000000023	623
119.246		Spot	2	Image 1	10	1000000024	624
119.03		Spot	2	Image 1	10	1000000025	625
126.956		Spot	2	Image 1	10	1000000026	626
118.474		Spot	2	Image 1	10	1000000027	627
118.121		Spot	2	Image 1	10	1000000028	628
130.063		Spot	2	Image 1	10	1000000029	629
119.643		Spot	2	Image 1	10	1000000030	630
128.416		Spot	2	Image 1	10	1000000031	631
120.771		Spot	2	Image 1	10	1000000032	632
117.415		Spot	2	Image 1	10	1000000033	633
118.058		Spot	2	Image 1	10	1000000034	634
119.413		Spot	2	Image 1	10	1000000035	635
116.918		Spot	2	Image 1	10	1000000036	636
124.412		Spot	2	Image 1	10	1000000037	637
127.217		Spot	2	Image 1	10	1000000038	638
115.572		Spot	2	Image 1	10	1000000039	639
122.181		Spot	2	Image 1	10	1000000040	640
121.088		Spot	2	Image 1	10	1000000041	641
161.55		Spot	2	Image 1	10	1000000042	642
114.526		Spot	2	Image 1	10	1000000043	643
112.648		Spot	2	Image 1	10	1000000044	644
112.833		Spot	2	Image 1	10	1000000045	645
205.551		Spot	2	Image 1	10	1000000046	646
133.865		Spot	2	Image 1	10	1000000047	647
186.936		Spot	2	Image 1	10	1000000048	648
115.959		Spot	2	Image 1	10	1000000049	649
147.623		Spot	2	Image 1	10	1000000050	650
119.871		Spot	2	Image 1	10	1000000051	651
120.934		Spot	2	Image 1	10	1000000052	652
116.132		Spot	2	Image 1	10	1000000053	653
117.08		Spot	2	Image 1	10	1000000054	654
117.24		Spot	2	Image 1	10	1000000055	655
116.182		Spot	2	Image 1	10	1000000056	656
121.81		Spot	2	Image 1	10	1000000057	657
124.995		Spot	2	Image 1	10	1000000058	658
119.489		Spot	2	Image 1	10	1000000059	660
117.07		Spot	2	Image 1	10	1000000060	661
118.575		Spot	2	Image 1	10	1000000061	662
117.23		Spot	2	Image 1	10	1000000062	663
116.279		Spot	2	Image 1	10	1000000063	664
124.143		Spot	2	Image 1	10	1000000064	665
125.099		Spot	2	Image 1	11	1000000000	666
119.36		Spot	2	Image 1	11	1000000001	667
150.71		Spot	2	Image 1	11	1000000002	668
123.105		Spot	2	Image 1	11	1000000004	670
133.083		Spot	2	Image 1	11	1000000005	671
118.856		Spot	2	Image 1	11	1000000006	672
120.405		Spot	2	Image 1	11	1000000020	673
124.03		Spot	2	Image 1	11	1000000007	674
114.863		Spot	2	Image 1	11	1000000008	675
122.025		Spot	2	Image 1	11	1000000009	676
113.964		Spot	2	Image 1	11	1000000010	677
118.21		Spot	2	Image 1	11	1000000011	678
141.126		Spot	2	Image 1	11	1000000012	679
172.367		Spot	2	Image 1	11	1000000003	680
182.466		Spot	2	Image 1	11	1000000013	681
140.675		Spot	2	Image 1	11	1000000014	682
162.351		Spot	2	Image 1	11	1000000015	683
218.983		Spot	2	Image 1	11	1000000016	684
118.862		Spot	2	Image 1	11	1000000017	685
117.526		Spot	2	Image 1	11	1000000018	686
122.1		Spot	2	Image 1	11	1000000019	687
127.97		Spot	2	Image 1	11	1000000021	688
117.887		Spot	2	Image 1	11	1000000022	689
118.641		Spot	2	Image 1	11	1000000023	690
118.768		Spot	2	Image 1	11	1000000024	691
119.27		Spot	2	Image 1	11	1000000025	692
126.967		Spot	2	Image 1	11	1000000026	693
117.804		Spot	2	Image 1	11	1000000027	694
118.579		Spot	2	Image 1	11	1000000028	695
129.865		Spot	2	Image 1	11	1000000029	696
121.044		Spot	2	Image 1	11	1000000030	697
116.849		Spot	2	Image 1	11	1000000033	698
119.341		Spot	2	Image 1	11	1000000032	699
117.446		Spot	2	Image 1	11	1000000034	700
119.648		Spot	2	Image 1	11	1000000035	701
117.365		Spot	2	Image 1	11	1000000036	702
124.773		Spot	2	Image 1	11	1000000037	703
128.124		Spot	2	Image 1	11	1000000038	704
116.087		Spot	2	Image 1	11	1000000039	705
122.329		Spot	2	Image 1	11	1000000040	706
120.915		Spot	2	Image 1	11	1000000041	707
163.484		Spot	2	Image 1	11	1000000042	708
115.027		Spot	2	Image 1	11	1000000043	709
112.599		Spot	2	Image 1	11	1000000044	710
112.654		Spot	2	Image 1	11	1000000045	711
204.81		Spot	2	Image 1	11	1000000046	712
133.799		Spot	2	Image 1	11	1000000047	713
186.578		Spot	2	Image 1	11	1000000048	714
114.764		Spot	2	Image 1	11	1000000049	715
145.692		Spot	2	Image 1	11	1000000050	716
119.821		Spot	2	Image 1	11	1000000051	717
120.177		Spot	2	Image 1	11	1000000052	718
116.508		Spot	2	Image 1	11	1000000053	719
117.5		Spot	2	Image 1	11	1000000054	720
116.414		Spot	2	Image 1	11	1000000055	721
116.545		Spot	2	Image 1	11	1000000056	722
120.816		Spot	2	Image 1	11	1000000057	723
123.992		Spot	2	Image 1	11	1000000058	724
120.5		Spot	2	Image 1	11	1000000059	726
115.158		Spot	2	Image 1	11	1000000060	727
118.843		Spot	2	Image 1	11	1000000061	728
116.429		Spot	2	Image 1	11	1000000062	729
116.662		Spot	2	Image 1	11	1000000063	730
124.672		Spot	2	Image 1	11	1000000064	731
124.612		Spot	2	Image 1	12	1000000000	732
119.479		Spot	2	Image 1	12	1000000001	733
150.387		Spot	2	Image 1	12	1000000002	734
123.863		Spot	2	Image 1	12	1000000004	736
132.851		Spot	2	Image 1	12	1000000005	737
119.273		Spot	2	Image 1	12	1000000006	738
121.719		Spot	2	Image 1	12	1000000020	739
123.221		Spot	2	Image 1	12	1000000007	740
114.953		Spot	2	Image 1	12	1000000008	741
123.173		Spot	2	Image 1	12	1000000009	742
114.387		Spot	2	Image 1	12	1000000010	743
142.322		Spot	2	Image 1	12	1000000012	744
167.992		Spot	2	Image 1	12	1000000003	745
182.893		Spot	2	Image 1	12	1000000013	746
141.408		Spot	2	Image 1	12	1000000014	747
219.938		Spot	2	Image 1	12	1000000016	748
118.648		Spot	2	Image 1	12	1000000017	749
122.207		Spot	2	Image 1	12	1000000019	750
116.886		Spot	2	Image 1	12	1000000018	751
128.085		Spot	2	Image 1	12	1000000021	752
117.909		Spot	2	Image 1	12	1000000022	753
119.06		Spot	2	Image 1	12	1000000023	754
119.277		Spot	2	Image 1	12	1000000024	755
118.765		Spot	2	Image 1	12	1000000025	756
118.168		Spot	2	Image 1	12	1000000027	757
117.961		Spot	2	Image 1	12	1000000028	758
131.041		Spot	2	Image 1	12	1000000029	759
119.959		Spot	2	Image 1	12	1000000030	760
130.154		Spot	2	Image 1	12	1000000031	761
119.488		Spot	2	Image 1	12	1000000032	762
116.554		Spot	2	Image 1	12	1000000033	763
117.457		Spot	2	Image 1	12	1000000034	764
117.114		Spot	2	Image 1	12	1000000036	765
124.755		Spot	2	Image 1	12	1000000037	766
127.702		Spot	2	Image 1	12	1000000038	767
115.442		Spot	2	Image 1	12	1000000039	768
121.397		Spot	2	Image 1	12	1000000040	769
120.92		Spot	2	Image 1	12	1000000041	770
162.648		Spot	2	Image 1	12	1000000042	771
114.533		Spot	2	Image 1	12	1000000043	772
112.691		Spot	2	Image 1	12	1000000044	773
112.541		Spot	2	Image 1	12	1000000045	774
206.684		Spot	2	Image 1	12	1000000046	775
133.659		Spot	2	Image 1	12	1000000047	776
188.967		Spot	2	Image 1	12	1000000048	777
146.945		Spot	2	Image 1	12	1000000050	778
120.534		Spot	2	Image 1	12	1000000051	779
119.746		Spot	2	Image 1	12	1000000052	780
116.53		Spot	2	Image 1	12	1000000053	781
116.975		Spot	2	Image 1	12	1000000054	782
116.868		Spot	2	Image 1	12	1000000055	783
116.314		Spot	2	Image 1	12	1000000056	784
120.945		Spot	2	Image 1	12	1000000057	785
125.129		Spot	2	Image 1	12	1000000058	786
119.564		Spot	2	Image 1	12	1000000059	788
115.943		Spot	2	Image 1	12	1000000060	789
119.526		Spot	2	Image 1	12	1000000061	790
116.479		Spot	2	Image 1	12	1000000062	791
115.931		Spot	2	Image 1	12	1000000063	792
125.162		Spot	2	Image 1	12	1000000064	793
125.22		Spot	2	Image 1	13	1000000000	794
149.309		Spot	2	Image 1	13	1000000002	795
124.533		Spot	2	Image 1	13	1000000004	797
133.317		Spot	2	Image 1	13	1000000005	798
119.699		Spot	2	Image 1	13	1000000006	799
120.016		Spot	2	Image 1	13	1000000020	800
123.097		Spot	2	Image 1	13	1000000007	801
116.769		Spot	2	Image 1	13	1000000008	802
122.814		Spot	2	Image 1	13	1000000009	803
118.601		Spot	2	Image 1	13	1000000065	804
113.523		Spot	2	Image 1	13	1000000010	805
142.314		Spot	2	Image 1	13	1000000012	806
170.392		Spot	2	Image 1	13	1000000003	807
182.237		Spot	2	Image 1	13	1000000013	808
142.084		Spot	2	Image 1	13	1000000014	809
218.271		Spot	2	Image 1	13	1000000016	810
118.431		Spot	2	Image 1	13	1000000017	811
121.368		Spot	2	Image 1	13	1000000019	812
117.071		Spot	2	Image 1	13	1000000018	813
129.39		Spot	2	Image 1	13	1000000021	814
117.797		Spot	2	Image 1	13	1000000022	815
118.584		Spot	2	Image 1	13	1000000023	816
119.403		Spot	2	Image 1	13	1000000024	817
120.277		Spot	2	Image 1	13	1000000025	818
118.519		Spot	2	Image 1	13	1000000027	819
118.192		Spot	2	Image 1	13	1000000028	820
128.242		Spot	2	Image 1	13	1000000029	821
119.801		Spot	2	Image 1	13	1000000030	822
118.839		Spot	2	Image 1	13	1000000066	823
119.799		Spot	2	Image 1	13	1000000032	824
116.798		Spot	2	Image 1	13	1000000033	825
117.436		Spot	2	Image 1	13	1000000034	826
120.198		Spot	2	Image 1	13	1000000035	827
118.135		Spot	2	Image 1	13	1000000036	828
124.887		Spot	2	Image 1	13	1000000037	829
127.642		Spot	2	Image 1	13	1000000038	830
115.158		Spot	2	Image 1	13	1000000039	831
121.409		Spot	2	Image 1	13	1000000040	832
121.915		Spot	2	Image 1	13	1000000041	833
162.155		Spot	2	Image 1	13	1000000042	834
114.873		Spot	2	Image 1	13	1000000043	835
112.512		Spot	2	Image 1	13	1000000044	836
113.614		Spot	2	Image 1	13	1000000045	837
202.184		Spot	2	Image 1	13	1000000046	838
133.135		Spot	2	Image 1	13	1000000047	839
186.309		Spot	2	Image 1	13	1000000048	840
145.745		Spot	2	Image 1	13	1000000050	841
120.434		Spot	2	Image 1	13	1000000051	842
120.247		Spot	2	Image 1	13	1000000052	843
115.876		Spot	2	Image 1	13	1000000053	844
117.909		Spot	2	Image 1	13	1000000054	845
117.39		Spot	2	Image 1	13	1000000055	846
116.17		Spot	2	Image 1	13	1000000056	847
120.724		Spot	2	Image 1	13	1000000057	848
123.676		Spot	2	Image 1	13	1000000058	850
120.525		Spot	2	Image 1	13	1000000059	851
116.132		Spot	2	Image 1	13	1000000060	852
118.027		Spot	2	Image 1	13	1000000061	853
117.359		Spot	2	Image 1	13	1000000062	854
116.428		Spot	2	Image 1	13	1000000063	855
124.459		Spot	2	Image 1	13	1000000064	856
124.884		Spot	2	Image 1	14	1000000000	857
118.89		Spot	2	Image 1	14	1000000001	858
149.332		Spot	2	Image 1	14	1000000002	859
168.936		Spot	2	Image 1	14	1000000003	860
124.304		Spot	2	Image 1	14	1000000004	862
134.229		Spot	2	Image 1	14	1000000005	863
119.277		Spot	2	Image 1	14	1000000006	864
119.945		Spot	2	Image 1	14	1000000020	865
123.797		Spot	2	Image 1	14	1000000007	866
115.425		Spot	2	Image 1	14	1000000008	867
122.893		Spot	2	Image 1	14	1000000009	868
120.028		Spot	2	Image 1	14	1000000065	869
114.549		Spot	2	Image 1	14	1000000010	870
117.263		Spot	2	Image 1	14	1000000011	871
142.538		Spot	2	Image 1	14	1000000012	872
183.156		Spot	2	Image 1	14	1000000013	873
142.162		Spot	2	Image 1	14	1000000014	874
162.858		Spot	2	Image 1	14	1000000015	875
218.159		Spot	2	Image 1	14	1000000016	876
118.287		Spot	2	Image 1	14	1000000017	877
121.584		Spot	2	Image 1	14	1000000019	878
117.397		Spot	2	Image 1	14	1000000018	879
129.683		Spot	2	Image 1	14	1000000021	880
117.613		Spot	2	Image 1	14	1000000022	881
119.299		Spot	2	Image 1	14	1000000023	882
120.146		Spot	2	Image 1	14	1000000024	883
119.97		Spot	2	Image 1	14	1000000025	884
127.318		Spot	2	Image 1	14	1000000026	885
118.121		Spot	2	Image 1	14	1000000027	886
118.154		Spot	2	Image 1	14	1000000028	887
128.233		Spot	2	Image 1	14	1000000029	888
119.905		Spot	2	Image 1	14	1000000030	889
119.16		Spot	2	Image 1	14	1000000066	890
127.041		Spot	2	Image 1	14	1000000031	891
119.696		Spot	2	Image 1	14	1000000032	892
116.504		Spot	2	Image 1	14	1000000033	893
118.044		Spot	2	Image 1	14	1000000034	894
119.882		Spot	2	Image 1	14	1000000035	895
117.227		Spot	2	Image 1	14	1000000036	896
124.343		Spot	2	Image 1	14	1000000037	897
127		Spot	2	Image 1	14	1000000038	898
114.948		Spot	2	Image 1	14	1000000039	899
121.748		Spot	2	Image 1	14	1000000040	900
120.746		Spot	2	Image 1	14	1000000041	901
162.091		Spot	2	Image 1	14	1000000042	902
114.814		Spot	2	Image 1	14	1000000043	903
111.839		Spot	2	Image 1	14	1000000044	904
113.152		Spot	2	Image 1	14	1000000045	905
201.041		Spot	2	Image 1	14	1000000046	906
133.715		Spot	2	Image 1	14	1000000047	907
191.696		Spot	2	Image 1	14	1000000048	908
114.028		Spot	2	Image 1	14	1000000049	909
145.907		Spot	2	Image 1	14	1000000050	910
120.769		Spot	2	Image 1	14	1000000051	911
119.605		Spot	2	Image 1	14	1000000052	912
115.554		Spot	2	Image 1	14	1000000053	913
118.452		Spot	2	Image 1	14	1000000054	914
117.738		Spot	2	Image 1	14	1000000055	915
115.614		Spot	2	Image 1	14	1000000056	916
120.772		Spot	2	Image 1	14	1000000057	917
123.362		Spot	2	Image 1	14	1000000058	919
120.277		Spot	2	Image 1	14	1000000059	920
116.466		Spot	2	Image 1	14	1000000060	921
119.256		Spot	2	Image 1	14	1000000061	922
115.956		Spot	2	Image 1	14	1000000062	923
116.815		Spot	2	Image 1	14	1000000063	924
125.003		Spot	2	Image 1	14	1000000064	925
125.813		Spot	2	Image 1	15	1000000000	926
118.769		Spot	2	Image 1	15	1000000001	927
149.595		Spot	2	Image 1	15	1000000002	928
124.593		Spot	2	Image 1	15	1000000004	930
133.173		Spot	2	Image 1	15	1000000005	931
119.467		Spot	2	Image 1	15	1000000006	932
119.945		Spot	2	Image 1	15	1000000020	933
123.956		Spot	2	Image 1	15	1000000007	934
115.218		Spot	2	Image 1	15	1000000008	935
123.088		Spot	2	Image 1	15	1000000009	936
113.649		Spot	2	Image 1	15	1000000010	937
117.212		Spot	2	Image 1	15	1000000011	938
141.187		Spot	2	Image 1	15	1000000012	939
171.692		Spot	2	Image 1	15	1000000003	940
181.507		Spot	2	Image 1	15	1000000013	941
141.837		Spot	2	Image 1	15	1000000014	942
163.779		Spot	2	Image 1	15	1000000015	943
219.532		Spot	2	Image 1	15	1000000016	944
117.886		Spot	2	Image 1	15	1000000017	945
116.992		Spot	2	Image 1	15	1000000018	946
122.135		Spot	2	Image 1	15	1000000019	947
129.033		Spot	2	Image 1	15	1000000021	948
117.939		Spot	2	Image 1	15	1000000022	949
119.069		Spot	2	Image 1	15	1000000023	950
119.807		Spot	2	Image 1	15	1000000024	951
119.5		Spot	2	Image 1	15	1000000025	952
126.366		Spot	2	Image 1	15	1000000026	953
118.014		Spot	2	Image 1	15	1000000027	954
118.199		Spot	2	Image 1	15	1000000028	955
129.805		Spot	2	Image 1	15	1000000029	956
118.361		Spot	2	Image 1	15	1000000066	957
119.843		Spot	2	Image 1	15	1000000030	958
119.603		Spot	2	Image 1	15	1000000032	959
117.716		Spot	2	Image 1	15	1000000033	960
117.581		Spot	2	Image 1	15	1000000034	961
119.681		Spot	2	Image 1	15	1000000035	962
117.495		Spot	2	Image 1	15	1000000036	963
124.176		Spot	2	Image 1	15	1000000037	964
127.904		Spot	2	Image 1	15	1000000038	965
115.264		Spot	2	Image 1	15	1000000039	966
121.717		Spot	2	Image 1	15	1000000040	967
120.343		Spot	2	Image 1	15	1000000041	968
162.493		Spot	2	Image 1	15	1000000042	969
115.774		Spot	2	Image 1	15	1000000043	970
114.278		Spot	2	Image 1	15	1000000049	971
112.536		Spot	2	Image 1	15	1000000044	972
113.168		Spot	2	Image 1	15	1000000045	973
203.809		Spot	2	Image 1	15	1000000046	974
132.622		Spot	2	Image 1	15	1000000047	975
188.3		Spot	2	Image 1	15	1000000048	976
144.662		Spot	2	Image 1	15	1000000050	977
120.295		Spot	2	Image 1	15	1000000051	978
119.38		Spot	2	Image 1	15	1000000052	979
116.396		Spot	2	Image 1	15	1000000053	980
117.653		Spot	2	Image 1	15	1000000054	981
117.137		Spot	2	Image 1	15	1000000055	982
115.913		Spot	2	Image 1	15	1000000056	983
119.826		Spot	2	Image 1	15	1000000057	984
123.909		Spot	2	Image 1	15	1000000058	985
119.942		Spot	2	Image 1	15	1000000059	987
116.381		Spot	2	Image 1	15	1000000060	988
119.294		Spot	2	Image 1	15	1000000061	989
116.403		Spot	2	Image 1	15	1000000062	990
115.645		Spot	2	Image 1	15	1000000063	991
123.622		Spot	2	Image 1	15	1000000064	992
124.805		Spot	2	Image 1	16	1000000000	993
118.9		Spot	2	Image 1	16	1000000001	994
149.956		Spot	2	Image 1	16	1000000002	995
124.5		Spot	2	Image 1	16	1000000004	997
132.499		Spot	2	Image 1	16	1000000005	998
118.807		Spot	2	Image 1	16	1000000006	999
119.395		Spot	2	Image 1	16	1000000020	1000
122.997		Spot	2	Image 1	16	1000000007	1001
114.558		Spot	2	Image 1	16	1000000008	1002
120.803		Spot	2	Image 1	16	1000000009	1003
114.184		Spot	2	Image 1	16	1000000010	1004
141.097		Spot	2	Image 1	16	1000000012	1005
172.5		Spot	2	Image 1	16	1000000003	1006
181.069		Spot	2	Image 1	16	1000000013	1007
140.321		Spot	2	Image 1	16	1000000014	1008
165.06		Spot	2	Image 1	16	1000000015	1009
216.981		Spot	2	Image 1	16	1000000016	1010
118.077		Spot	2	Image 1	16	1000000017	1011
120.959		Spot	2	Image 1	16	1000000019	1012
116.841		Spot	2	Image 1	16	1000000018	1013
128.613		Spot	2	Image 1	16	1000000021	1014
118.754		Spot	2	Image 1	16	1000000022	1015
119.014		Spot	2	Image 1	16	1000000023	1016
119.198		Spot	2	Image 1	16	1000000024	1017
120.381		Spot	2	Image 1	16	1000000025	1018
127.799		Spot	2	Image 1	16	1000000026	1019
118.265		Spot	2	Image 1	16	1000000027	1020
118.115		Spot	2	Image 1	16	1000000028	1021
129.564		Spot	2	Image 1	16	1000000029	1022
119.403		Spot	2	Image 1	16	1000000066	1023
119.657		Spot	2	Image 1	16	1000000030	1024
128.323		Spot	2	Image 1	16	1000000031	1025
119.072		Spot	2	Image 1	16	1000000032	1026
116.948		Spot	2	Image 1	16	1000000033	1027
117.841		Spot	2	Image 1	16	1000000034	1028
118.749		Spot	2	Image 1	16	1000000035	1029
117.862		Spot	2	Image 1	16	1000000036	1030
124.841		Spot	2	Image 1	16	1000000037	1031
126.857		Spot	2	Image 1	16	1000000038	1032
115.058		Spot	2	Image 1	16	1000000039	1033
122.047		Spot	2	Image 1	16	1000000040	1034
120.615		Spot	2	Image 1	16	1000000041	1035
163.497		Spot	2	Image 1	16	1000000042	1036
115.459		Spot	2	Image 1	16	1000000043	1037
112.022		Spot	2	Image 1	16	1000000044	1038
113.526		Spot	2	Image 1	16	1000000045	1039
200.889		Spot	2	Image 1	16	1000000046	1040
132.569		Spot	2	Image 1	16	1000000047	1041
189.071		Spot	2	Image 1	16	1000000048	1042
145.808		Spot	2	Image 1	16	1000000050	1043
119.904		Spot	2	Image 1	16	1000000051	1044
119.666		Spot	2	Image 1	16	1000000052	1045
115.697		Spot	2	Image 1	16	1000000053	1046
118.298		Spot	2	Image 1	16	1000000054	1047
117.437		Spot	2	Image 1	16	1000000055	1048
116.255		Spot	2	Image 1	16	1000000056	1049
121.085		Spot	2	Image 1	16	1000000057	1050
123.959		Spot	2	Image 1	16	1000000058	1052
119.699		Spot	2	Image 1	16	1000000059	1053
116		Spot	2	Image 1	16	1000000060	1054
118.436		Spot	2	Image 1	16	1000000061	1055
115.978		Spot	2	Image 1	16	1000000062	1056
115.373		Spot	2	Image 1	16	1000000063	1057
124.725		Spot	2	Image 1	16	1000000064	1058
124.209		Spot	2	Image 1	17	1000000000	1059
119.347		Spot	2	Image 1	17	1000000001	1060
147.983		Spot	2	Image 1	17	1000000002	1061
123.224		Spot	2	Image 1	17	1000000004	1063
132.769		Spot	2	Image 1	17	1000000005	1064
118.075		Spot	2	Image 1	17	1000000006	1065
120.231		Spot	2	Image 1	17	1000000020	1066
123.714		Spot	2	Image 1	17	1000000007	1067
115.696		Spot	2	Image 1	17	1000000008	1068
122.912		Spot	2	Image 1	17	1000000009	1069
113.794		Spot	2	Image 1	17	1000000010	1070
141.912		Spot	2	Image 1	17	1000000012	1071
169.03		Spot	2	Image 1	17	1000000003	1072
179.831		Spot	2	Image 1	17	1000000013	1073
140.901		Spot	2	Image 1	17	1000000014	1074
164.24		Spot	2	Image 1	17	1000000015	1075
216		Spot	2	Image 1	17	1000000016	1076
118.165		Spot	2	Image 1	17	1000000017	1077
121.51		Spot	2	Image 1	17	1000000019	1078
116.476		Spot	2	Image 1	17	1000000018	1079
128.599		Spot	2	Image 1	17	1000000021	1080
117.741		Spot	2	Image 1	17	1000000022	1081
119.313		Spot	2	Image 1	17	1000000023	1082
118.986		Spot	2	Image 1	17	1000000024	1083
119.298		Spot	2	Image 1	17	1000000025	1084
126.814		Spot	2	Image 1	17	1000000026	1085
117.54		Spot	2	Image 1	17	1000000027	1086
118.074		Spot	2	Image 1	17	1000000028	1087
130.762		Spot	2	Image 1	17	1000000029	1088
118.959		Spot	2	Image 1	17	1000000066	1089
120.178		Spot	2	Image 1	17	1000000030	1090
127.286		Spot	2	Image 1	17	1000000031	1091
119.643		Spot	2	Image 1	17	1000000032	1092
117.718		Spot	2	Image 1	17	1000000033	1093
117.171		Spot	2	Image 1	17	1000000034	1094
119.186		Spot	2	Image 1	17	1000000035	1095
117.911		Spot	2	Image 1	17	1000000036	1096
125.791		Spot	2	Image 1	17	1000000037	1097
127.555		Spot	2	Image 1	17	1000000038	1098
116.497		Spot	2	Image 1	17	1000000039	1099
121.466		Spot	2	Image 1	17	1000000040	1100
120.11		Spot	2	Image 1	17	1000000041	1101
163.884		Spot	2	Image 1	17	1000000042	1102
114.7		Spot	2	Image 1	17	1000000043	1103
114.025		Spot	2	Image 1	17	1000000049	1104
112.437		Spot	2	Image 1	17	1000000044	1105
112.872		Spot	2	Image 1	17	1000000045	1106
205.141		Spot	2	Image 1	17	1000000046	1107
133.778		Spot	2	Image 1	17	1000000047	1108
190.921		Spot	2	Image 1	17	1000000048	1109
145.97		Spot	2	Image 1	17	1000000050	1110
119.289		Spot	2	Image 1	17	1000000051	1111
120.323		Spot	2	Image 1	17	1000000052	1112
115.755		Spot	2	Image 1	17	1000000053	1113
117.295		Spot	2	Image 1	17	1000000054	1114
117.738		Spot	2	Image 1	17	1000000055	1115
116.793		Spot	2	Image 1	17	1000000056	1116
121.003		Spot	2	Image 1	17	1000000057	1117
124.192		Spot	2	Image 1	17	1000000058	1119
120.083		Spot	2	Image 1	17	1000000059	1120
115.813		Spot	2	Image 1	17	1000000060	1121
118.497		Spot	2	Image 1	17	1000000061	1122
116.401		Spot	2	Image 1	17	1000000062	1123
116.573		Spot	2	Image 1	17	1000000063	1124
124.479		Spot	2	Image 1	17	1000000064	1125
124.503		Spot	2	Image 1	18	1000000000	1126
120.036		Spot	2	Image 1	18	1000000001	1127
150.607		Spot	2	Image 1	18	1000000002	1128
162.82		Spot	2	Image 1	18	1000000003	1129
124.738		Spot	2	Image 1	18	1000000004	1131
132.754		Spot	2	Image 1	18	1000000005	1132
118.747		Spot	2	Image 1	18	1000000006	1133
120.915		Spot	2	Image 1	18	1000000020	1134
123.397		Spot	2	Image 1	18	1000000007	1135
115.197		Spot	2	Image 1	18	1000000008	1136
123.544		Spot	2	Image 1	18	1000000009	1137
118.325		Spot	2	Image 1	18	1000000067	1138
114.686		Spot	2	Image 1	18	1000000010	1139
140.911		Spot	2	Image 1	18	1000000012	1140
178.342		Spot	2	Image 1	18	1000000013	1141
140.643		Spot	2	Image 1	18	1000000014	1142
163.747		Spot	2	Image 1	18	1000000015	1143
216.797		Spot	2	Image 1	18	1000000016	1144
118.058		Spot	2	Image 1	18	1000000017	1145
122.18		Spot	2	Image 1	18	1000000019	1146
116.97		Spot	2	Image 1	18	1000000018	1147
128.994		Spot	2	Image 1	18	1000000021	1148
118.521		Spot	2	Image 1	18	1000000022	1149
118.981		Spot	2	Image 1	18	1000000023	1150
119.432		Spot	2	Image 1	18	1000000024	1151
120.481		Spot	2	Image 1	18	1000000025	1152
126.945		Spot	2	Image 1	18	1000000026	1153
117.97		Spot	2	Image 1	18	1000000027	1154
118.461		Spot	2	Image 1	18	1000000028	1155
129.374		Spot	2	Image 1	18	1000000029	1156
119.184		Spot	2	Image 1	18	1000000066	1157
120.833		Spot	2	Image 1	18	1000000030	1158
128.59		Spot	2	Image 1	18	1000000031	1159
119.937		Spot	2	Image 1	18	1000000032	1160
116.916		Spot	2	Image 1	18	1000000033	1161
116.776		Spot	2	Image 1	18	1000000034	1162
119.895		Spot	2	Image 1	18	1000000035	1163
118.282		Spot	2	Image 1	18	1000000036	1164
125.27		Spot	2	Image 1	18	1000000037	1165
126.959		Spot	2	Image 1	18	1000000038	1166
116.18		Spot	2	Image 1	18	1000000039	1167
121.245		Spot	2	Image 1	18	1000000040	1168
120.47		Spot	2	Image 1	18	1000000041	1169
164.044		Spot	2	Image 1	18	1000000042	1170
114.253		Spot	2	Image 1	18	1000000043	1171
113.318		Spot	2	Image 1	18	1000000044	1172
112.948		Spot	2	Image 1	18	1000000045	1173
205.398		Spot	2	Image 1	18	1000000046	1174
134.071		Spot	2	Image 1	18	1000000047	1175
186.805		Spot	2	Image 1	18	1000000048	1176
146.08		Spot	2	Image 1	18	1000000050	1177
119.627		Spot	2	Image 1	18	1000000051	1178
120.3		Spot	2	Image 1	18	1000000052	1179
116.061		Spot	2	Image 1	18	1000000053	1180
118.091		Spot	2	Image 1	18	1000000054	1181
117.859		Spot	2	Image 1	18	1000000055	1182
116.844		Spot	2	Image 1	18	1000000056	1183
121.017		Spot	2	Image 1	18	1000000057	1184
123.612		Spot	2	Image 1	18	1000000058	1186
121.346		Spot	2	Image 1	18	1000000059	1187
116.46		Spot	2	Image 1	18	1000000060	1188
119.146		Spot	2	Image 1	18	1000000061	1189
116.572		Spot	2	Image 1	18	1000000062	1190
116.193		Spot	2	Image 1	18	1000000063	1191
124.446		Spot	2	Image 1	18	1000000064	1192
125.994		Spot	2	Image 1	19	1000000000	1193
150.05		Spot	2	Image 1	19	1000000002	1194
165.731		Spot	2	Image 1	19	1000000003	1195
124.025		Spot	2	Image 1	19	1000000004	1197
133.703		Spot	2	Image 1	19	1000000005	1198
119.488		Spot	2	Image 1	19	1000000006	1199
120.008		Spot	2	Image 1	19	1000000020	1200
121.983		Spot	2	Image 1	19	1000000007	1201
115.184		Spot	2	Image 1	19	1000000008	1202
122.313		Spot	2	Image 1	19	1000000009	1203
114.088		Spot	2	Image 1	19	1000000068	1204
118.668		Spot	2	Image 1	19	1000000067	1205
113.788		Spot	2	Image 1	19	1000000010	1206
141.522		Spot	2	Image 1	19	1000000012	1207
179.624		Spot	2	Image 1	19	1000000013	1208
141.385		Spot	2	Image 1	19	1000000014	1209
163.236		Spot	2	Image 1	19	1000000015	1210
219.525		Spot	2	Image 1	19	1000000016	1211
118.033		Spot	2	Image 1	19	1000000017	1212
117.047		Spot	2	Image 1	19	1000000018	1213
121.06		Spot	2	Image 1	19	1000000019	1214
128.192		Spot	2	Image 1	19	1000000021	1215
118.295		Spot	2	Image 1	19	1000000022	1216
119.986		Spot	2	Image 1	19	1000000023	1217
119.114		Spot	2	Image 1	19	1000000024	1218
119.396		Spot	2	Image 1	19	1000000025	1219
126.613		Spot	2	Image 1	19	1000000026	1220
118.58		Spot	2	Image 1	19	1000000027	1221
118.163		Spot	2	Image 1	19	1000000028	1222
131.714		Spot	2	Image 1	19	1000000029	1223
119.573		Spot	2	Image 1	19	1000000030	1224
118.601		Spot	2	Image 1	19	1000000066	1225
127.843		Spot	2	Image 1	19	1000000031	1226
119.464		Spot	2	Image 1	19	1000000032	1227
117.46		Spot	2	Image 1	19	1000000033	1228
118.247		Spot	2	Image 1	19	1000000034	1229
119.705		Spot	2	Image 1	19	1000000035	1230
118.108		Spot	2	Image 1	19	1000000036	1231
124.005		Spot	2	Image 1	19	1000000037	1232
127.17		Spot	2	Image 1	19	1000000038	1233
115.077		Spot	2	Image 1	19	1000000039	1234
121.734		Spot	2	Image 1	19	1000000040	1235
120.038		Spot	2	Image 1	19	1000000041	1236
164.169		Spot	2	Image 1	19	1000000042	1237
114.393		Spot	2	Image 1	19	1000000043	1238
112.848		Spot	2	Image 1	19	1000000044	1239
113.305		Spot	2	Image 1	19	1000000045	1240
204.946		Spot	2	Image 1	19	1000000046	1241
132.481		Spot	2	Image 1	19	1000000047	1242
183.733		Spot	2	Image 1	19	1000000048	1243
145.537		Spot	2	Image 1	19	1000000050	1244
119.92		Spot	2	Image 1	19	1000000051	1245
119.645		Spot	2	Image 1	19	1000000052	1246
115.483		Spot	2	Image 1	19	1000000053	1247
118.416		Spot	2	Image 1	19	1000000054	1248
117.328		Spot	2	Image 1	19	1000000055	1249
116.857		Spot	2	Image 1	19	1000000056	1250
120.899		Spot	2	Image 1	19	1000000057	1251
124.843		Spot	2	Image 1	19	1000000058	1252
120.274		Spot	2	Image 1	19	1000000059	1254
116.429		Spot	2	Image 1	19	1000000060	1255
118.227		Spot	2	Image 1	19	1000000061	1256
116.261		Spot	2	Image 1	19	1000000062	1257
117.099		Spot	2	Image 1	19	1000000063	1258
123.781		Spot	2	Image 1	19	1000000064	1259
125.873		Spot	2	Image 1	20	1000000000	1260
118.642		Spot	2	Image 1	20	1000000001	1261
149.455		Spot	2	Image 1	20	1000000002	1262
167.898		Spot	2	Image 1	20	1000000003	1263
124.38		Spot	2	Image 1	20	1000000004	1265
132.777		Spot	2	Image 1	20	1000000005	1266
118.838		Spot	2	Image 1	20	1000000006	1267
119.575		Spot	2	Image 1	20	1000000020	1268
123.392		Spot	2	Image 1	20	1000000007	1269
115.209		Spot	2	Image 1	20	1000000008	1270
122.618		Spot	2	Image 1	20	1000000009	1271
114.494		Spot	2	Image 1	20	1000000068	1272
118.962		Spot	2	Image 1	20	1000000067	1273
114.434		Spot	2	Image 1	20	1000000010	1274
141.025		Spot	2	Image 1	20	1000000012	1275
181.077		Spot	2	Image 1	20	1000000013	1276
140.997		Spot	2	Image 1	20	1000000014	1277
162.508		Spot	2	Image 1	20	1000000015	1278
218.401		Spot	2	Image 1	20	1000000016	1279
118.671		Spot	2	Image 1	20	1000000017	1280
121.953		Spot	2	Image 1	20	1000000019	1281
117.066		Spot	2	Image 1	20	1000000018	1282
129.249		Spot	2	Image 1	20	1000000021	1283
117.542		Spot	2	Image 1	20	1000000022	1284
119.224		Spot	2	Image 1	20	1000000023	1285
119.177		Spot	2	Image 1	20	1000000024	1286
119.321		Spot	2	Image 1	20	1000000025	1287
117.277		Spot	2	Image 1	20	1000000027	1288
118.508		Spot	2	Image 1	20	1000000028	1289
131.071		Spot	2	Image 1	20	1000000029	1290
119.457		Spot	2	Image 1	20	1000000066	1291
119.895		Spot	2	Image 1	20	1000000030	1292
128.833		Spot	2	Image 1	20	1000000031	1293
119.738		Spot	2	Image 1	20	1000000032	1294
117.069		Spot	2	Image 1	20	1000000033	1295
117.354		Spot	2	Image 1	20	1000000034	1296
119.163		Spot	2	Image 1	20	1000000035	1297
117.601		Spot	2	Image 1	20	1000000036	1298
124.276		Spot	2	Image 1	20	1000000037	1299
127.066		Spot	2	Image 1	20	1000000038	1300
116.4		Spot	2	Image 1	20	1000000039	1301
121.545		Spot	2	Image 1	20	1000000040	1302
121.302		Spot	2	Image 1	20	1000000041	1303
162.507		Spot	2	Image 1	20	1000000042	1304
115.016		Spot	2	Image 1	20	1000000043	1305
114.494		Spot	2	Image 1	20	1000000049	1306
112.387		Spot	2	Image 1	20	1000000044	1307
114.057		Spot	2	Image 1	20	1000000045	1308
205.088		Spot	2	Image 1	20	1000000046	1309
133.267		Spot	2	Image 1	20	1000000047	1310
186.259		Spot	2	Image 1	20	1000000048	1311
145.929		Spot	2	Image 1	20	1000000050	1312
119.481		Spot	2	Image 1	20	1000000051	1313
119.181		Spot	2	Image 1	20	1000000052	1314
115.478		Spot	2	Image 1	20	1000000053	1315
117.92		Spot	2	Image 1	20	1000000054	1316
117.443		Spot	2	Image 1	20	1000000055	1317
115.477		Spot	2	Image 1	20	1000000056	1318
120.58		Spot	2	Image 1	20	1000000057	1319
123.866		Spot	2	Image 1	20	1000000058	1320
120.409		Spot	2	Image 1	20	1000000059	1322
116.484		Spot	2	Image 1	20	1000000060	1323
118.466		Spot	2	Image 1	20	1000000061	1324
116.533		Spot	2	Image 1	20	1000000062	1325
116.793		Spot	2	Image 1	20	1000000063	1326
124.871		Spot	2	Image 1	20	1000000064	1327
119.634		Spot	2	Image 1	21	1000000001	1328
147.835		Spot	2	Image 1	21	1000000002	1329
169.069		Spot	2	Image 1	21	1000000003	1330
124.583		Spot	2	Image 1	21	1000000004	1332
133.59		Spot	2	Image 1	21	1000000005	1333
118.403		Spot	2	Image 1	21	1000000006	1334
119.907		Spot	2	Image 1	21	1000000020	1335
123.598		Spot	2	Image 1	21	1000000007	1336
115.448		Spot	2	Image 1	21	1000000008	1337
121.838		Spot	2	Image 1	21	1000000009	1338
114.258		Spot	2	Image 1	21	1000000068	1339
119.132		Spot	2	Image 1	21	1000000067	1340
114.396		Spot	2	Image 1	21	1000000010	1341
140.815		Spot	2	Image 1	21	1000000012	1342
180.063		Spot	2	Image 1	21	1000000013	1343
140.305		Spot	2	Image 1	21	1000000014	1344
162.283		Spot	2	Image 1	21	1000000015	1345
221.457		Spot	2	Image 1	21	1000000016	1346
118.066		Spot	2	Image 1	21	1000000017	1347
116.551		Spot	2	Image 1	21	1000000018	1348
122.42		Spot	2	Image 1	21	1000000019	1349
127.929		Spot	2	Image 1	21	1000000021	1350
117.622		Spot	2	Image 1	21	1000000022	1351
119.453		Spot	2	Image 1	21	1000000023	1352
119.736		Spot	2	Image 1	21	1000000024	1353
119.456		Spot	2	Image 1	21	1000000025	1354
126.091		Spot	2	Image 1	21	1000000026	1355
118.228		Spot	2	Image 1	21	1000000027	1356
118.08		Spot	2	Image 1	21	1000000028	1357
129.615		Spot	2	Image 1	21	1000000029	1358
119.618		Spot	2	Image 1	21	1000000066	1359
120.202		Spot	2	Image 1	21	1000000030	1360
127.445		Spot	2	Image 1	21	1000000031	1361
119.939		Spot	2	Image 1	21	1000000032	1362
118.195		Spot	2	Image 1	21	1000000033	1363
117.129		Spot	2	Image 1	21	1000000034	1364
119.759		Spot	2	Image 1	21	1000000035	1365
117.198		Spot	2	Image 1	21	1000000036	1366
124.474		Spot	2	Image 1	21	1000000037	1367
127.87		Spot	2	Image 1	21	1000000038	1368
115.227		Spot	2	Image 1	21	1000000039	1369
120.899		Spot	2	Image 1	21	1000000040	1370
121.283		Spot	2	Image 1	21	1000000041	1371
161.54		Spot	2	Image 1	21	1000000042	1372
114.051		Spot	2	Image 1	21	1000000043	1373
112.416		Spot	2	Image 1	21	1000000044	1374
113.258		Spot	2	Image 1	21	1000000045	1375
203.234		Spot	2	Image 1	21	1000000046	1376
133.319		Spot	2	Image 1	21	1000000047	1377
187.631		Spot	2	Image 1	21	1000000048	1378
114.475		Spot	2	Image 1	21	1000000049	1379
145.223		Spot	2	Image 1	21	1000000050	1380
119.673		Spot	2	Image 1	21	1000000051	1381
118.945		Spot	2	Image 1	21	1000000052	1382
115.624		Spot	2	Image 1	21	1000000053	1383
117.806		Spot	2	Image 1	21	1000000054	1384
117.927		Spot	2	Image 1	21	1000000055	1385
116.025		Spot	2	Image 1	21	1000000056	1386
120.243		Spot	2	Image 1	21	1000000057	1387
123.736		Spot	2	Image 1	21	1000000058	1389
119.061		Spot	2	Image 1	21	1000000059	1390
115.777		Spot	2	Image 1	21	1000000060	1391
117.57		Spot	2	Image 1	21	1000000061	1392
116.343		Spot	2	Image 1	21	1000000062	1393
116.727		Spot	2	Image 1	21	1000000063	1394
125.036		Spot	2	Image 1	21	1000000064	1395
119.822		Spot	2	Image 1	22	1000000001	1396
148.008		Spot	2	Image 1	22	1000000002	1397
161.816		Spot	2	Image 1	22	1000000003	1398
124.384		Spot	2	Image 1	22	1000000004	1400
133.809		Spot	2	Image 1	22	1000000005	1401
119.168		Spot	2	Image 1	22	1000000006	1402
119.827		Spot	2	Image 1	22	1000000020	1403
124.536		Spot	2	Image 1	22	1000000007	1404
114.734		Spot	2	Image 1	22	1000000008	1405
121.959		Spot	2	Image 1	22	1000000009	1406
113.994		Spot	2	Image 1	22	1000000068	1407
113.907		Spot	2	Image 1	22	1000000010	1408
140.777		Spot	2	Image 1	22	1000000012	1409
179.621		Spot	2	Image 1	22	1000000013	1410
140.607		Spot	2	Image 1	22	1000000014	1411
164.448		Spot	2	Image 1	22	1000000015	1412
216.812		Spot	2	Image 1	22	1000000016	1413
118.572		Spot	2	Image 1	22	1000000017	1414
117.049		Spot	2	Image 1	22	1000000018	1415
121.473		Spot	2	Image 1	22	1000000019	1416
127.906		Spot	2	Image 1	22	1000000021	1417
117.989		Spot	2	Image 1	22	1000000022	1418
118.063		Spot	2	Image 1	22	1000000023	1419
119.003		Spot	2	Image 1	22	1000000024	1420
120.201		Spot	2	Image 1	22	1000000025	1421
126.567		Spot	2	Image 1	22	1000000026	1422
117.819		Spot	2	Image 1	22	1000000027	1423
118.548		Spot	2	Image 1	22	1000000028	1424
129.616		Spot	2	Image 1	22	1000000029	1425
119.816		Spot	2	Image 1	22	1000000030	1426
119.335		Spot	2	Image 1	22	1000000066	1427
128.755		Spot	2	Image 1	22	1000000031	1428
119.387		Spot	2	Image 1	22	1000000032	1429
117.51		Spot	2	Image 1	22	1000000033	1430
116.868		Spot	2	Image 1	22	1000000034	1431
118.865		Spot	2	Image 1	22	1000000035	1432
117.86		Spot	2	Image 1	22	1000000036	1433
124.663		Spot	2	Image 1	22	1000000037	1434
127.677		Spot	2	Image 1	22	1000000038	1435
115.816		Spot	2	Image 1	22	1000000039	1436
121.289		Spot	2	Image 1	22	1000000040	1437
120.128		Spot	2	Image 1	22	1000000041	1438
161.78		Spot	2	Image 1	22	1000000042	1439
114.91		Spot	2	Image 1	22	1000000043	1440
112.088		Spot	2	Image 1	22	1000000044	1441
201.598		Spot	2	Image 1	22	1000000046	1442
132.522		Spot	2	Image 1	22	1000000047	1443
183.47		Spot	2	Image 1	22	1000000048	1444
114.91		Spot	2	Image 1	22	1000000049	1445
145.349		Spot	2	Image 1	22	1000000050	1446
120.027		Spot	2	Image 1	22	1000000051	1447
119.558		Spot	2	Image 1	22	1000000052	1448
116.135		Spot	2	Image 1	22	1000000053	1449
117.61		Spot	2	Image 1	22	1000000054	1450
117.156		Spot	2	Image 1	22	1000000055	1451
115.692		Spot	2	Image 1	22	1000000056	1452
121.235		Spot	2	Image 1	22	1000000057	1454
124.554		Spot	2	Image 1	22	1000000058	1455
120.479		Spot	2	Image 1	22	1000000059	1456
115.904		Spot	2	Image 1	22	1000000060	1457
118.347		Spot	2	Image 1	22	1000000061	1458
116.59		Spot	2	Image 1	22	1000000062	1459
116.049		Spot	2	Image 1	22	1000000063	1460
115.249		Spot	2	Image 1	22	1000000069	1461
124.008		Spot	2	Image 1	22	1000000064	1462
124.193		Spot	2	Image 1	23	1000000000	1463
118.344		Spot	2	Image 1	23	1000000001	1464
149.381		Spot	2	Image 1	23	1000000002	1465
124.511		Spot	2	Image 1	23	1000000004	1467
133.232		Spot	2	Image 1	23	1000000005	1468
119.071		Spot	2	Image 1	23	1000000006	1469
119.123		Spot	2	Image 1	23	1000000020	1470
124.074		Spot	2	Image 1	23	1000000007	1471
114.945		Spot	2	Image 1	23	1000000008	1472
122.659		Spot	2	Image 1	23	1000000009	1473
114.246		Spot	2	Image 1	23	1000000068	1474
114.229		Spot	2	Image 1	23	1000000010	1475
140.743		Spot	2	Image 1	23	1000000012	1476
170.65		Spot	2	Image 1	23	1000000003	1477
181.552		Spot	2	Image 1	23	1000000013	1478
140.995		Spot	2	Image 1	23	1000000014	1479
163.972		Spot	2	Image 1	23	1000000015	1480
217.485		Spot	2	Image 1	23	1000000016	1481
117.668		Spot	2	Image 1	23	1000000017	1482
116.29		Spot	2	Image 1	23	1000000018	1483
122.18		Spot	2	Image 1	23	1000000019	1484
128.13		Spot	2	Image 1	23	1000000021	1485
118.223		Spot	2	Image 1	23	1000000022	1486
118.75		Spot	2	Image 1	23	1000000023	1487
119.132		Spot	2	Image 1	23	1000000024	1488
119.563		Spot	2	Image 1	23	1000000025	1489
125.588		Spot	2	Image 1	23	1000000026	1490
117.714		Spot	2	Image 1	23	1000000027	1491
118.195		Spot	2	Image 1	23	1000000028	1492
129.548		Spot	2	Image 1	23	1000000029	1493
120.478		Spot	2	Image 1	23	1000000030	1494
119.283		Spot	2	Image 1	23	1000000066	1495
127.182		Spot	2	Image 1	23	1000000031	1496
118.934		Spot	2	Image 1	23	1000000032	1497
117.206		Spot	2	Image 1	23	1000000033	1498
117.511		Spot	2	Image 1	23	1000000034	1499
119.242		Spot	2	Image 1	23	1000000035	1500
117.49		Spot	2	Image 1	23	1000000036	1501
125.295		Spot	2	Image 1	23	1000000037	1502
128.069		Spot	2	Image 1	23	1000000038	1503
115.286		Spot	2	Image 1	23	1000000039	1504
120.751		Spot	2	Image 1	23	1000000040	1505
121.421		Spot	2	Image 1	23	1000000041	1506
161.967		Spot	2	Image 1	23	1000000042	1507
115.014		Spot	2	Image 1	23	1000000043	1508
112.75		Spot	2	Image 1	23	1000000044	1509
113.984		Spot	2	Image 1	23	1000000045	1510
203.195		Spot	2	Image 1	23	1000000046	1511
133.142		Spot	2	Image 1	23	1000000047	1512
180.203		Spot	2	Image 1	23	1000000048	1513
146.098		Spot	2	Image 1	23	1000000050	1514
119.593		Spot	2	Image 1	23	1000000051	1515
119.654		Spot	2	Image 1	23	1000000052	1516
115.516		Spot	2	Image 1	23	1000000053	1517
118.353		Spot	2	Image 1	23	1000000054	1518
117.415		Spot	2	Image 1	23	1000000055	1519
116.297		Spot	2	Image 1	23	1000000056	1520
121.168		Spot	2	Image 1	23	1000000057	1521
124.59		Spot	2	Image 1	23	1000000058	1523
120.08		Spot	2	Image 1	23	1000000059	1524
116.305		Spot	2	Image 1	23	1000000060	1525
119.192		Spot	2	Image 1	23	1000000061	1526
116.223		Spot	2	Image 1	23	1000000062	1527
115.656		Spot	2	Image 1	23	1000000063	1528
124.22		Spot	2	Image 1	23	1000000064	1529
125.207		Spot	2	Image 1	24	1000000000	1530
119.545		Spot	2	Image 1	24	1000000001	1531
148.58		Spot	2	Image 1	24	1000000002	1532
123.471		Spot	2	Image 1	24	1000000004	1534
134.116		Spot	2	Image 1	24	1000000005	1535
118.5		Spot	2	Image 1	24	1000000006	1536
120.444		Spot	2	Image 1	24	1000000020	1537
123.372		Spot	2	Image 1	24	1000000007	1538
114.566		Spot	2	Image 1	24	1000000008	1539
122.605		Spot	2	Image 1	24	1000000009	1540
115.017		Spot	2	Image 1	24	1000000068	1541
119.17		Spot	2	Image 1	24	1000000067	1542
113.162		Spot	2	Image 1	24	1000000010	1543
141.666		Spot	2	Image 1	24	1000000012	1544
168.319		Spot	2	Image 1	24	1000000003	1545
180.622		Spot	2	Image 1	24	1000000013	1546
140.57		Spot	2	Image 1	24	1000000014	1547
163.135		Spot	2	Image 1	24	1000000015	1548
218.657		Spot	2	Image 1	24	1000000016	1549
118.307		Spot	2	Image 1	24	1000000017	1550
116.275		Spot	2	Image 1	24	1000000018	1551
121.456		Spot	2	Image 1	24	1000000019	1552
128.751		Spot	2	Image 1	24	1000000021	1553
117.687		Spot	2	Image 1	24	1000000022	1554
119.401		Spot	2	Image 1	24	1000000023	1555
119.123		Spot	2	Image 1	24	1000000024	1556
119.516		Spot	2	Image 1	24	1000000025	1557
126.659		Spot	2	Image 1	24	1000000026	1558
118.354		Spot	2	Image 1	24	1000000027	1559
119.361		Spot	2	Image 1	24	1000000028	1560
129.121		Spot	2	Image 1	24	1000000029	1561
120.159		Spot	2	Image 1	24	1000000030	1562
119.832		Spot	2	Image 1	24	1000000032	1563
117.061		Spot	2	Image 1	24	1000000033	1564
117.681		Spot	2	Image 1	24	1000000034	1565
119.602		Spot	2	Image 1	24	1000000035	1566
117.562		Spot	2	Image 1	24	1000000036	1567
125.156		Spot	2	Image 1	24	1000000037	1568
126.863		Spot	2	Image 1	24	1000000038	1569
115.305		Spot	2	Image 1	24	1000000039	1570
122.011		Spot	2	Image 1	24	1000000040	1571
120.589		Spot	2	Image 1	24	1000000041	1572
162.689		Spot	2	Image 1	24	1000000042	1573
113.907		Spot	2	Image 1	24	1000000043	1574
112.818		Spot	2	Image 1	24	1000000044	1575
112.685		Spot	2	Image 1	24	1000000045	1576
202.227		Spot	2	Image 1	24	1000000046	1577
132.912		Spot	2	Image 1	24	1000000047	1578
185.677		Spot	2	Image 1	24	1000000048	1579
114.36		Spot	2	Image 1	24	1000000049	1580
145.29		Spot	2	Image 1	24	1000000050	1581
119.381		Spot	2	Image 1	24	1000000051	1582
120.118		Spot	2	Image 1	24	1000000052	1583
115.691		Spot	2	Image 1	24	1000000053	1584
117.331		Spot	2	Image 1	24	1000000054	1585
116.932		Spot	2	Image 1	24	1000000055	1586
116.266		Spot	2	Image 1	24	1000000056	1587
120.457		Spot	2	Image 1	24	1000000057	1588
124.829		Spot	2	Image 1	24	1000000058	1589
119.726		Spot	2	Image 1	24	1000000059	1591
116.97		Spot	2	Image 1	24	1000000060	1592
119.16		Spot	2	Image 1	24	1000000061	1593
116.475		Spot	2	Image 1	24	1000000062	1594
115.89		Spot	2	Image 1	24	1000000063	1595
115.514		Spot	2	Image 1	24	1000000069	1596
124.057		Spot	2	Image 1	24	1000000064	1597
124.359		Spot	2	Image 1	25	1000000000	1598
119.137		Spot	2	Image 1	25	1000000001	1599
148.724		Spot	2	Image 1	25	1000000002	1600
122.121		Spot	2	Image 1	25	1000000004	1602
133.081		Spot	2	Image 1	25	1000000005	1603
119.251		Spot	2	Image 1	25	1000000006	1604
120.884		Spot	2	Image 1	25	1000000020	1605
122.882		Spot	2	Image 1	25	1000000007	1606
114.815		Spot	2	Image 1	25	1000000008	1607
122.519		Spot	2	Image 1	25	1000000009	1608
114.327		Spot	2	Image 1	25	1000000068	1609
118.52		Spot	2	Image 1	25	1000000067	1610
114.055		Spot	2	Image 1	25	1000000010	1611
140.326		Spot	2	Image 1	25	1000000012	1612
169.375		Spot	2	Image 1	25	1000000003	1613
179.581		Spot	2	Image 1	25	1000000013	1614
141.529		Spot	2	Image 1	25	1000000014	1615
164.967		Spot	2	Image 1	25	1000000015	1616
217.262		Spot	2	Image 1	25	1000000016	1617
118.332		Spot	2	Image 1	25	1000000017	1618
117.17		Spot	2	Image 1	25	1000000018	1619
121.8		Spot	2	Image 1	25	1000000019	1620
127.587		Spot	2	Image 1	25	1000000021	1621
117.31		Spot	2	Image 1	25	1000000022	1622
119.588		Spot	2	Image 1	25	1000000023	1623
120.423		Spot	2	Image 1	25	1000000024	1624
118.631		Spot	2	Image 1	25	1000000025	1625
118.005		Spot	2	Image 1	25	1000000027	1626
118.854		Spot	2	Image 1	25	1000000028	1627
130.326		Spot	2	Image 1	25	1000000029	1628
119.693		Spot	2	Image 1	25	1000000030	1629
118.964		Spot	2	Image 1	25	1000000032	1630
117.086		Spot	2	Image 1	25	1000000033	1631
116.261		Spot	2	Image 1	25	1000000034	1632
117.843		Spot	2	Image 1	25	1000000036	1633
124.16		Spot	2	Image 1	25	1000000037	1634
127.044		Spot	2	Image 1	25	1000000038	1635
114.929		Spot	2	Image 1	25	1000000039	1636
120.908		Spot	2	Image 1	25	1000000040	1637
120.895		Spot	2	Image 1	25	1000000041	1638
161.986		Spot	2	Image 1	25	1000000042	1639
114.523		Spot	2	Image 1	25	1000000043	1640
112.278		Spot	2	Image 1	25	1000000044	1641
112.862		Spot	2	Image 1	25	1000000045	1642
200.731		Spot	2	Image 1	25	1000000046	1643
132.428		Spot	2	Image 1	25	1000000047	1644
181.46		Spot	2	Image 1	25	1000000048	1645
145.397		Spot	2	Image 1	25	1000000050	1646
119.677		Spot	2	Image 1	25	1000000051	1647
118.934		Spot	2	Image 1	25	1000000052	1648
116.096		Spot	2	Image 1	25	1000000053	1649
117.71		Spot	2	Image 1	25	1000000054	1650
118.315		Spot	2	Image 1	25	1000000055	1651
115.857		Spot	2	Image 1	25	1000000056	1652
120.548		Spot	2	Image 1	25	1000000057	1653
122.832		Spot	2	Image 1	25	1000000058	1655
119.747		Spot	2	Image 1	25	1000000059	1656
115.805		Spot	2	Image 1	25	1000000060	1657
117.964		Spot	2	Image 1	25	1000000061	1658
115.545		Spot	2	Image 1	25	1000000062	1659
116.444		Spot	2	Image 1	25	1000000063	1660
124.295		Spot	2	Image 1	25	1000000064	1661
149.011		Spot	2	Image 1	26	1000000002	1662
164.662		Spot	2	Image 1	26	1000000003	1663
124.121		Spot	2	Image 1	26	1000000004	1665
133.319		Spot	2	Image 1	26	1000000005	1666
118.755		Spot	2	Image 1	26	1000000006	1667
120.356		Spot	2	Image 1	26	1000000020	1668
123.826		Spot	2	Image 1	26	1000000007	1669
115.705		Spot	2	Image 1	26	1000000008	1670
122.86		Spot	2	Image 1	26	1000000009	1671
115.124		Spot	2	Image 1	26	1000000068	1672
113.703		Spot	2	Image 1	26	1000000010	1673
141.853		Spot	2	Image 1	26	1000000012	1674
178.496		Spot	2	Image 1	26	1000000013	1675
142.296		Spot	2	Image 1	26	1000000014	1676
163.217		Spot	2	Image 1	26	1000000015	1677
219.874		Spot	2	Image 1	26	1000000016	1678
118.393		Spot	2	Image 1	26	1000000017	1679
116.931		Spot	2	Image 1	26	1000000018	1680
121.736		Spot	2	Image 1	26	1000000019	1681
127.915		Spot	2	Image 1	26	1000000021	1682
117.793		Spot	2	Image 1	26	1000000022	1683
119.133		Spot	2	Image 1	26	1000000023	1684
119.577		Spot	2	Image 1	26	1000000024	1685
119.614		Spot	2	Image 1	26	1000000025	1686
116.611		Spot	2	Image 1	26	1000000027	1687
117.419		Spot	2	Image 1	26	1000000028	1688
129.237		Spot	2	Image 1	26	1000000029	1689
119.729		Spot	2	Image 1	26	1000000030	1690
128.338		Spot	2	Image 1	26	1000000031	1691
119.291		Spot	2	Image 1	26	1000000032	1692
117.74		Spot	2	Image 1	26	1000000033	1693
116.559		Spot	2	Image 1	26	1000000034	1694
119.815		Spot	2	Image 1	26	1000000035	1695
117.21		Spot	2	Image 1	26	1000000036	1696
123.801		Spot	2	Image 1	26	1000000037	1697
127.052		Spot	2	Image 1	26	1000000038	1698
115.644		Spot	2	Image 1	26	1000000039	1699
121.317		Spot	2	Image 1	26	1000000040	1700
121.331		Spot	2	Image 1	26	1000000041	1701
161.486		Spot	2	Image 1	26	1000000042	1702
114.598		Spot	2	Image 1	26	1000000043	1703
112.393		Spot	2	Image 1	26	1000000044	1704
113.3		Spot	2	Image 1	26	1000000045	1705
198.39		Spot	2	Image 1	26	1000000046	1706
133.436		Spot	2	Image 1	26	1000000047	1707
180.684		Spot	2	Image 1	26	1000000048	1708
114.745		Spot	2	Image 1	26	1000000049	1709
144.467		Spot	2	Image 1	26	1000000050	1710
120.339		Spot	2	Image 1	26	1000000051	1711
119.657		Spot	2	Image 1	26	1000000052	1712
116.657		Spot	2	Image 1	26	1000000053	1713
116.854		Spot	2	Image 1	26	1000000054	1714
117.227		Spot	2	Image 1	26	1000000055	1715
116.033		Spot	2	Image 1	26	1000000056	1716
120.271		Spot	2	Image 1	26	1000000057	1717
123.097		Spot	2	Image 1	26	1000000058	1719
119.937		Spot	2	Image 1	26	1000000059	1720
116.167		Spot	2	Image 1	26	1000000060	1721
118.107		Spot	2	Image 1	26	1000000061	1722
116.011		Spot	2	Image 1	26	1000000062	1723
115.921		Spot	2	Image 1	26	1000000063	1724
124.216		Spot	2	Image 1	26	1000000064	1725
119.536		Spot	2	Image 1	27	1000000001	1726
149.704		Spot	2	Image 1	27	1000000002	1727
164.113		Spot	2	Image 1	27	1000000003	1728
133.693		Spot	2	Image 1	27	1000000005	1730
118.571		Spot	2	Image 1	27	1000000006	1731
120.084		Spot	2	Image 1	27	1000000020	1732
123.494		Spot	2	Image 1	27	1000000007	1733
115.748		Spot	2	Image 1	27	1000000008	1734
122.439		Spot	2	Image 1	27	1000000009	1735
114.236		Spot	2	Image 1	27	1000000068	1736
118.97		Spot	2	Image 1	27	1000000067	1737
113.635		Spot	2	Image 1	27	1000000010	1738
142.019		Spot	2	Image 1	27	1000000012	1739
180.698		Spot	2	Image 1	27	1000000013	1740
141.697		Spot	2	Image 1	27	1000000014	1741
162.912		Spot	2	Image 1	27	1000000015	1742
217.545		Spot	2	Image 1	27	1000000016	1743
117.599		Spot	2	Image 1	27	1000000017	1744
116.819		Spot	2	Image 1	27	1000000018	1745
122.187		Spot	2	Image 1	27	1000000019	1746
127.934		Spot	2	Image 1	27	1000000021	1747
117.764		Spot	2	Image 1	27	1000000022	1748
119.227		Spot	2	Image 1	27	1000000023	1749
118.798		Spot	2	Image 1	27	1000000024	1750
119.959		Spot	2	Image 1	27	1000000025	1751
118.145		Spot	2	Image 1	27	1000000027	1752
117.267		Spot	2	Image 1	27	1000000028	1753
128.384		Spot	2	Image 1	27	1000000029	1754
121.257		Spot	2	Image 1	27	1000000030	1755
120.039		Spot	2	Image 1	27	1000000032	1756
117.493		Spot	2	Image 1	27	1000000033	1757
116.84		Spot	2	Image 1	27	1000000034	1758
117.565		Spot	2	Image 1	27	1000000036	1759
124.472		Spot	2	Image 1	27	1000000037	1760
126.992		Spot	2	Image 1	27	1000000038	1761
115.386		Spot	2	Image 1	27	1000000039	1762
121.375		Spot	2	Image 1	27	1000000040	1763
120.388		Spot	2	Image 1	27	1000000041	1764
162.807		Spot	2	Image 1	27	1000000042	1765
114.531		Spot	2	Image 1	27	1000000043	1766
112.541		Spot	2	Image 1	27	1000000044	1767
113.176		Spot	2	Image 1	27	1000000045	1768
203.585		Spot	2	Image 1	27	1000000046	1769
132.954		Spot	2	Image 1	27	1000000047	1770
180.135		Spot	2	Image 1	27	1000000048	1771
113.865		Spot	2	Image 1	27	1000000049	1772
145.888		Spot	2	Image 1	27	1000000050	1773
119.503		Spot	2	Image 1	27	1000000051	1774
119.187		Spot	2	Image 1	27	1000000052	1775
115.696		Spot	2	Image 1	27	1000000053	1776
117.576		Spot	2	Image 1	27	1000000054	1777
117.242		Spot	2	Image 1	27	1000000055	1778
116.093		Spot	2	Image 1	27	1000000056	1779
120.025		Spot	2	Image 1	27	1000000057	1780
123.468		Spot	2	Image 1	27	1000000058	1782
120.027		Spot	2	Image 1	27	1000000059	1783
115.718		Spot	2	Image 1	27	1000000060	1784
118.843		Spot	2	Image 1	27	1000000061	1785
116.203		Spot	2	Image 1	27	1000000062	1786
116.841		Spot	2	Image 1	27	1000000063	1787
115.72		Spot	2	Image 1	27	1000000069	1788
123.61		Spot	2	Image 1	27	1000000064	1789
119.637		Spot	2	Image 1	28	1000000001	1790
149.422		Spot	2	Image 1	28	1000000002	1791
163.654		Spot	2	Image 1	28	1000000003	1792
125.172		Spot	2	Image 1	28	1000000004	1794
133.441		Spot	2	Image 1	28	1000000005	1795
118.402		Spot	2	Image 1	28	1000000006	1796
119.552		Spot	2	Image 1	28	1000000020	1797
124.221		Spot	2	Image 1	28	1000000007	1798
115.677		Spot	2	Image 1	28	1000000008	1799
122.66		Spot	2	Image 1	28	1000000009	1800
113.964		Spot	2	Image 1	28	1000000068	1801
118.679		Spot	2	Image 1	28	1000000067	1802
113.065		Spot	2	Image 1	28	1000000010	1803
141.099		Spot	2	Image 1	28	1000000012	1804
178.981		Spot	2	Image 1	28	1000000013	1805
142.492		Spot	2	Image 1	28	1000000014	1806
162.56		Spot	2	Image 1	28	1000000015	1807
215.86		Spot	2	Image 1	28	1000000016	1808
118.235		Spot	2	Image 1	28	1000000017	1809
116.389		Spot	2	Image 1	28	1000000018	1810
122.382		Spot	2	Image 1	28	1000000019	1811
127.92		Spot	2	Image 1	28	1000000021	1812
117.75		Spot	2	Image 1	28	1000000022	1813
118.5		Spot	2	Image 1	28	1000000023	1814
118.508		Spot	2	Image 1	28	1000000024	1815
119.37		Spot	2	Image 1	28	1000000025	1816
117.791		Spot	2	Image 1	28	1000000027	1817
118.033		Spot	2	Image 1	28	1000000028	1818
128.207		Spot	2	Image 1	28	1000000029	1819
120.214		Spot	2	Image 1	28	1000000030	1820
126.745		Spot	2	Image 1	28	1000000031	1821
119.734		Spot	2	Image 1	28	1000000032	1822
117.076		Spot	2	Image 1	28	1000000033	1823
117.305		Spot	2	Image 1	28	1000000034	1824
118.23		Spot	2	Image 1	28	1000000035	1825
116.896		Spot	2	Image 1	28	1000000036	1826
124.285		Spot	2	Image 1	28	1000000037	1827
127.575		Spot	2	Image 1	28	1000000038	1828
115.831		Spot	2	Image 1	28	1000000039	1829
120.592		Spot	2	Image 1	28	1000000040	1830
120.173		Spot	2	Image 1	28	1000000041	1831
160.797		Spot	2	Image 1	28	1000000042	1832
114.388		Spot	2	Image 1	28	1000000043	1833
111.726		Spot	2	Image 1	28	1000000044	1834
112.978		Spot	2	Image 1	28	1000000045	1835
199.918		Spot	2	Image 1	28	1000000046	1836
132.351		Spot	2	Image 1	28	1000000047	1837
182.522		Spot	2	Image 1	28	1000000048	1838
114.795		Spot	2	Image 1	28	1000000049	1839
146.146		Spot	2	Image 1	28	1000000050	1840
120.132		Spot	2	Image 1	28	1000000051	1841
119.779		Spot	2	Image 1	28	1000000052	1842
115.702		Spot	2	Image 1	28	1000000053	1843
117.848		Spot	2	Image 1	28	1000000054	1844
116.322		Spot	2	Image 1	28	1000000055	1845
115.931		Spot	2	Image 1	28	1000000056	1846
120.41		Spot	2	Image 1	28	1000000057	1847
124.37		Spot	2	Image 1	28	1000000058	1848
119.549		Spot	2	Image 1	28	1000000059	1850
115.747		Spot	2	Image 1	28	1000000060	1851
117.895		Spot	2	Image 1	28	1000000061	1852
116.066		Spot	2	Image 1	28	1000000062	1853
115.366		Spot	2	Image 1	28	1000000063	1854
115.823		Spot	2	Image 1	28	1000000069	1855
124.302		Spot	2	Image 1	28	1000000064	1856
119.824		Spot	2	Image 1	29	1000000001	1857
148.843		Spot	2	Image 1	29	1000000002	1858
161.011		Spot	2	Image 1	29	1000000003	1859
133.618		Spot	2	Image 1	29	1000000005	1861
119.438		Spot	2	Image 1	29	1000000006	1862
120.408		Spot	2	Image 1	29	1000000020	1863
122.656		Spot	2	Image 1	29	1000000007	1864
116.027		Spot	2	Image 1	29	1000000008	1865
122.786		Spot	2	Image 1	29	1000000009	1866
114.566		Spot	2	Image 1	29	1000000068	1867
119.212		Spot	2	Image 1	29	1000000067	1868
113.321		Spot	2	Image 1	29	1000000010	1869
140.802		Spot	2	Image 1	29	1000000012	1870
179.802		Spot	2	Image 1	29	1000000013	1871
141.435		Spot	2	Image 1	29	1000000014	1872
164.842		Spot	2	Image 1	29	1000000015	1873
217.623		Spot	2	Image 1	29	1000000016	1874
117.813		Spot	2	Image 1	29	1000000017	1875
116.412		Spot	2	Image 1	29	1000000018	1876
121.849		Spot	2	Image 1	29	1000000019	1877
128.011		Spot	2	Image 1	29	1000000021	1878
117.769		Spot	2	Image 1	29	1000000022	1879
118.822		Spot	2	Image 1	29	1000000023	1880
119.052		Spot	2	Image 1	29	1000000024	1881
119.807		Spot	2	Image 1	29	1000000025	1882
127.093		Spot	2	Image 1	29	1000000070	1883
117.967		Spot	2	Image 1	29	1000000027	1884
118.769		Spot	2	Image 1	29	1000000028	1885
129.516		Spot	2	Image 1	29	1000000029	1886
120.419		Spot	2	Image 1	29	1000000030	1887
127.822		Spot	2	Image 1	29	1000000031	1888
120.167		Spot	2	Image 1	29	1000000032	1889
116.835		Spot	2	Image 1	29	1000000033	1890
116.177		Spot	2	Image 1	29	1000000034	1891
119.175		Spot	2	Image 1	29	1000000035	1892
117.961		Spot	2	Image 1	29	1000000036	1893
124.541		Spot	2	Image 1	29	1000000037	1894
127.815		Spot	2	Image 1	29	1000000038	1895
115.331		Spot	2	Image 1	29	1000000039	1896
121.549		Spot	2	Image 1	29	1000000040	1897
120.083		Spot	2	Image 1	29	1000000041	1898
161.129		Spot	2	Image 1	29	1000000042	1899
113.945		Spot	2	Image 1	29	1000000043	1900
111.754		Spot	2	Image 1	29	1000000044	1901
113.638		Spot	2	Image 1	29	1000000045	1902
206.463		Spot	2	Image 1	29	1000000046	1903
132.346		Spot	2	Image 1	29	1000000047	1904
183.603		Spot	2	Image 1	29	1000000048	1905
145.874		Spot	2	Image 1	29	1000000050	1906
119.685		Spot	2	Image 1	29	1000000051	1907
119.137		Spot	2	Image 1	29	1000000052	1908
115.218		Spot	2	Image 1	29	1000000053	1909
117.53		Spot	2	Image 1	29	1000000054	1910
117.55		Spot	2	Image 1	29	1000000055	1911
115.553		Spot	2	Image 1	29	1000000056	1912
121.924		Spot	2	Image 1	29	1000000057	1913
122.812		Spot	2	Image 1	29	1000000058	1915
120.736		Spot	2	Image 1	29	1000000059	1916
116.508		Spot	2	Image 1	29	1000000060	1917
117.948		Spot	2	Image 1	29	1000000061	1918
116.157		Spot	2	Image 1	29	1000000062	1919
115.903		Spot	2	Image 1	29	1000000063	1920
116.495		Spot	2	Image 1	29	1000000069	1921
124.446		Spot	2	Image 1	29	1000000064	1922
119.474		Spot	2	Image 1	30	1000000001	1923
149.827		Spot	2	Image 1	30	1000000002	1924
161.138		Spot	2	Image 1	30	1000000003	1925
133.464		Spot	2	Image 1	30	1000000005	1927
118.655		Spot	2	Image 1	30	1000000006	1928
120.006		Spot	2	Image 1	30	1000000020	1929
122.553		Spot	2	Image 1	30	1000000007	1930
115.133		Spot	2	Image 1	30	1000000008	1931
123.515		Spot	2	Image 1	30	1000000009	1932
114.649		Spot	2	Image 1	30	1000000068	1933
118.569		Spot	2	Image 1	30	1000000067	1934
113.948		Spot	2	Image 1	30	1000000010	1935
140.628		Spot	2	Image 1	30	1000000012	1936
178.636		Spot	2	Image 1	30	1000000013	1937
142.678		Spot	2	Image 1	30	1000000014	1938
161.975		Spot	2	Image 1	30	1000000015	1939
216.833		Spot	2	Image 1	30	1000000016	1940
117.258		Spot	2	Image 1	30	1000000017	1941
116.792		Spot	2	Image 1	30	1000000018	1942
122.523		Spot	2	Image 1	30	1000000019	1943
128.302		Spot	2	Image 1	30	1000000021	1944
117.677		Spot	2	Image 1	30	1000000022	1945
118.942		Spot	2	Image 1	30	1000000023	1946
119.093		Spot	2	Image 1	30	1000000024	1947
119.109		Spot	2	Image 1	30	1000000025	1948
125.149		Spot	2	Image 1	30	1000000070	1949
118.721		Spot	2	Image 1	30	1000000027	1950
117.673		Spot	2	Image 1	30	1000000028	1951
129.364		Spot	2	Image 1	30	1000000029	1952
119.67		Spot	2	Image 1	30	1000000030	1953
127.77		Spot	2	Image 1	30	1000000031	1954
120.072		Spot	2	Image 1	30	1000000032	1955
117.175		Spot	2	Image 1	30	1000000033	1956
117.223		Spot	2	Image 1	30	1000000034	1957
116.228		Spot	2	Image 1	30	1000000036	1958
124.777		Spot	2	Image 1	30	1000000037	1959
126.896		Spot	2	Image 1	30	1000000038	1960
115.878		Spot	2	Image 1	30	1000000039	1961
121.077		Spot	2	Image 1	30	1000000040	1962
120.708		Spot	2	Image 1	30	1000000041	1963
162.956		Spot	2	Image 1	30	1000000042	1964
114.016		Spot	2	Image 1	30	1000000043	1965
112.86		Spot	2	Image 1	30	1000000044	1966
112.926		Spot	2	Image 1	30	1000000045	1967
202.775		Spot	2	Image 1	30	1000000046	1968
132.829		Spot	2	Image 1	30	1000000047	1969
182.429		Spot	2	Image 1	30	1000000048	1970
114.669		Spot	2	Image 1	30	1000000049	1971
145.038		Spot	2	Image 1	30	1000000050	1972
119.654		Spot	2	Image 1	30	1000000051	1973
119.136		Spot	2	Image 1	30	1000000052	1974
115.489		Spot	2	Image 1	30	1000000053	1975
118.149		Spot	2	Image 1	30	1000000054	1976
116.834		Spot	2	Image 1	30	1000000055	1977
115.365		Spot	2	Image 1	30	1000000056	1978
133.583		Spot	2	Image 1	30	1000000071	1979
120.772		Spot	2	Image 1	30	1000000057	1980
123.829		Spot	2	Image 1	30	1000000058	1982
120.641		Spot	2	Image 1	30	1000000059	1983
115.788		Spot	2	Image 1	30	1000000060	1984
119.168		Spot	2	Image 1	30	1000000061	1985
115.348		Spot	2	Image 1	30	1000000062	1986
116.094		Spot	2	Image 1	30	1000000063	1987
123.753		Spot	2	Image 1	30	1000000064	1988
116.11		Spot	2	Image 1	31	1000000072	1989
150.359		Spot	2	Image 1	31	1000000002	1990
164.364		Spot	2	Image 1	31	1000000003	1991
134.495		Spot	2	Image 1	31	1000000005	1993
119.393		Spot	2	Image 1	31	1000000006	1994
119.368		Spot	2	Image 1	31	1000000020	1995
123.899		Spot	2	Image 1	31	1000000007	1996
115.1		Spot	2	Image 1	31	1000000008	1997
122.959		Spot	2	Image 1	31	1000000009	1998
115.761		Spot	2	Image 1	31	1000000068	1999
114.055		Spot	2	Image 1	31	1000000010	2000
140.918		Spot	2	Image 1	31	1000000012	2001
180.973		Spot	2	Image 1	31	1000000013	2002
141.438		Spot	2	Image 1	31	1000000014	2003
162.841		Spot	2	Image 1	31	1000000015	2004
215.816		Spot	2	Image 1	31	1000000016	2005
119.288		Spot	2	Image 1	31	1000000017	2006
121.069		Spot	2	Image 1	31	1000000019	2007
117.03		Spot	2	Image 1	31	1000000018	2008
128.558		Spot	2	Image 1	31	1000000021	2009
117.818		Spot	2	Image 1	31	1000000022	2010
119.005		Spot	2	Image 1	31	1000000023	2011
119.625		Spot	2	Image 1	31	1000000024	2012
119.29		Spot	2	Image 1	31	1000000025	2013
125.989		Spot	2	Image 1	31	1000000070	2014
117.361		Spot	2	Image 1	31	1000000027	2015
118.348		Spot	2	Image 1	31	1000000028	2016
131.305		Spot	2	Image 1	31	1000000029	2017
119.279		Spot	2	Image 1	31	1000000073	2018
120.548		Spot	2	Image 1	31	1000000030	2019
128.805		Spot	2	Image 1	31	1000000031	2020
120.253		Spot	2	Image 1	31	1000000032	2021
116.967		Spot	2	Image 1	31	1000000033	2022
117.791		Spot	2	Image 1	31	1000000034	2023
118.934		Spot	2	Image 1	31	1000000035	2024
117.67		Spot	2	Image 1	31	1000000036	2025
125.989		Spot	2	Image 1	31	1000000037	2026
127.35		Spot	2	Image 1	31	1000000038	2027
115.418		Spot	2	Image 1	31	1000000039	2028
122.312		Spot	2	Image 1	31	1000000040	2029
120.732		Spot	2	Image 1	31	1000000041	2030
162.625		Spot	2	Image 1	31	1000000042	2031
114.904		Spot	2	Image 1	31	1000000043	2032
112.712		Spot	2	Image 1	31	1000000044	2033
113.721		Spot	2	Image 1	31	1000000045	2034
201.607		Spot	2	Image 1	31	1000000046	2035
133.218		Spot	2	Image 1	31	1000000047	2036
181.486		Spot	2	Image 1	31	1000000048	2037
115.714		Spot	2	Image 1	31	1000000049	2038
145.519		Spot	2	Image 1	31	1000000050	2039
120.471		Spot	2	Image 1	31	1000000051	2040
119.573		Spot	2	Image 1	31	1000000052	2041
115.621		Spot	2	Image 1	31	1000000053	2042
118.771		Spot	2	Image 1	31	1000000054	2043
117.734		Spot	2	Image 1	31	1000000055	2044
116.075		Spot	2	Image 1	31	1000000056	2045
137.734		Spot	2	Image 1	31	1000000071	2046
120.453		Spot	2	Image 1	31	1000000057	2047
123.697		Spot	2	Image 1	31	1000000058	2049
120.776		Spot	2	Image 1	31	1000000059	2050
116.202		Spot	2	Image 1	31	1000000060	2051
119.102		Spot	2	Image 1	31	1000000061	2052
117.047		Spot	2	Image 1	31	1000000062	2053
115.913		Spot	2	Image 1	31	1000000063	2054
123.61		Spot	2	Image 1	31	1000000064	2055
119.614		Spot	2	Image 1	32	1000000001	2056
150.319		Spot	2	Image 1	32	1000000002	2057
162.587		Spot	2	Image 1	32	1000000003	2058
[truncated: 992 more rows]
