# Supplementary material for: Protocol for real-time monitoring of CD8+ T and myeloid cell behavior in human high-grade serous ovarian cancer slices
Source: STAR Protoc. 2024 Jun 2;5(2):103102. doi: 10.1016/j.xpro.2024.103102 (PMC11179100; doi:10.1016/j.xpro.2024.103102)
Supplement: Data S3. Files for testing the R script, quantification and statistical analysis step 2 [file mmc3.zip › Test files/Slice1_b/__Intensity_Mean_Ch=3_Img=1.csv]

Intensity Mean Ch=3 Img=1
====================
Intensity Mean	Unit	Category	Channel	Image	Time	TrackID	ID
153.917		Spot	3	Image 1	1	1000000000	0
149.716		Spot	3	Image 1	1	1000000001	1
151.038		Spot	3	Image 1	1	1000000002	2
206.372		Spot	3	Image 1	1	1000000003	3
154.634		Spot	3	Image 1	1	1000000004	5
212.123		Spot	3	Image 1	1	1000000005	6
183.631		Spot	3	Image 1	1	1000000006	7
167.829		Spot	3	Image 1	1	1000000007	8
160.541		Spot	3	Image 1	1	1000000008	9
168.646		Spot	3	Image 1	1	1000000009	10
152.193		Spot	3	Image 1	1	1000000010	11
153.794		Spot	3	Image 1	1	1000000011	12
172.091		Spot	3	Image 1	1	1000000012	13
174.311		Spot	3	Image 1	1	1000000013	14
170.387		Spot	3	Image 1	1	1000000014	15
198.912		Spot	3	Image 1	1	1000000015	16
183.099		Spot	3	Image 1	1	1000000016	17
175.218		Spot	3	Image 1	1	1000000017	18
159.942		Spot	3	Image 1	1	1000000018	19
151.069		Spot	3	Image 1	1	1000000019	20
169.637		Spot	3	Image 1	1	1000000020	21
167.815		Spot	3	Image 1	1	1000000021	22
177.555		Spot	3	Image 1	1	1000000022	23
161.101		Spot	3	Image 1	1	1000000023	24
163.287		Spot	3	Image 1	1	1000000024	25
170.172		Spot	3	Image 1	1	1000000025	26
169.027		Spot	3	Image 1	1	1000000026	27
148.871		Spot	3	Image 1	1	1000000027	28
169.453		Spot	3	Image 1	1	1000000028	29
169.685		Spot	3	Image 1	1	1000000029	30
172.981		Spot	3	Image 1	1	1000000030	31
175.407		Spot	3	Image 1	1	1000000031	32
176.249		Spot	3	Image 1	1	1000000032	33
165.249		Spot	3	Image 1	1	1000000033	34
168.746		Spot	3	Image 1	1	1000000034	35
171.713		Spot	3	Image 1	1	1000000035	36
170.984		Spot	3	Image 1	1	1000000036	37
165.523		Spot	3	Image 1	1	1000000037	38
182.295		Spot	3	Image 1	1	1000000038	39
159.227		Spot	3	Image 1	1	1000000039	40
173.84		Spot	3	Image 1	1	1000000040	41
166.697		Spot	3	Image 1	1	1000000041	42
154.578		Spot	3	Image 1	1	1000000042	43
163.359		Spot	3	Image 1	1	1000000043	44
151.55		Spot	3	Image 1	1	1000000044	45
151.912		Spot	3	Image 1	1	1000000045	46
214.488		Spot	3	Image 1	1	1000000046	47
215.604		Spot	3	Image 1	1	1000000047	48
243.003		Spot	3	Image 1	1	1000000048	49
155.692		Spot	3	Image 1	1	1000000049	50
186.826		Spot	3	Image 1	1	1000000050	51
171.077		Spot	3	Image 1	1	1000000051	52
177.766		Spot	3	Image 1	1	1000000052	53
159.74		Spot	3	Image 1	1	1000000053	54
165.904		Spot	3	Image 1	1	1000000054	55
161.456		Spot	3	Image 1	1	1000000055	56
148.319		Spot	3	Image 1	1	1000000056	57
156.145		Spot	3	Image 1	1	1000000057	58
157.077		Spot	3	Image 1	1	1000000058	59
172.967		Spot	3	Image 1	1	1000000059	61
163.786		Spot	3	Image 1	1	1000000060	62
143.827		Spot	3	Image 1	1	1000000061	63
154.505		Spot	3	Image 1	1	1000000062	64
160.901		Spot	3	Image 1	1	1000000063	65
151.6		Spot	3	Image 1	1	1000000064	66
154.497		Spot	3	Image 1	2	1000000000	67
149.295		Spot	3	Image 1	2	1000000001	68
151.559		Spot	3	Image 1	2	1000000002	69
212.371		Spot	3	Image 1	2	1000000003	70
157.113		Spot	3	Image 1	2	1000000004	72
213.055		Spot	3	Image 1	2	1000000005	73
184.641		Spot	3	Image 1	2	1000000006	74
167.014		Spot	3	Image 1	2	1000000007	75
158.203		Spot	3	Image 1	2	1000000008	76
169.805		Spot	3	Image 1	2	1000000009	77
167.405		Spot	3	Image 1	2	1000000065	78
151.575		Spot	3	Image 1	2	1000000010	79
152.738		Spot	3	Image 1	2	1000000011	80
172.471		Spot	3	Image 1	2	1000000012	81
171.899		Spot	3	Image 1	2	1000000013	82
169.019		Spot	3	Image 1	2	1000000014	83
198.74		Spot	3	Image 1	2	1000000015	84
184.496		Spot	3	Image 1	2	1000000016	85
177.271		Spot	3	Image 1	2	1000000017	86
160.961		Spot	3	Image 1	2	1000000018	87
151.964		Spot	3	Image 1	2	1000000019	88
170.093		Spot	3	Image 1	2	1000000020	89
167.592		Spot	3	Image 1	2	1000000021	90
174.288		Spot	3	Image 1	2	1000000022	91
160.268		Spot	3	Image 1	2	1000000023	92
164.678		Spot	3	Image 1	2	1000000024	93
170.279		Spot	3	Image 1	2	1000000025	94
166.888		Spot	3	Image 1	2	1000000026	95
148.755		Spot	3	Image 1	2	1000000027	96
169.378		Spot	3	Image 1	2	1000000028	97
169.679		Spot	3	Image 1	2	1000000029	98
171.851		Spot	3	Image 1	2	1000000030	99
176.086		Spot	3	Image 1	2	1000000031	100
176.829		Spot	3	Image 1	2	1000000032	101
163.699		Spot	3	Image 1	2	1000000033	102
168.108		Spot	3	Image 1	2	1000000034	103
172.262		Spot	3	Image 1	2	1000000035	104
171.289		Spot	3	Image 1	2	1000000036	105
165.68		Spot	3	Image 1	2	1000000037	106
181.201		Spot	3	Image 1	2	1000000038	107
159.662		Spot	3	Image 1	2	1000000039	108
174.736		Spot	3	Image 1	2	1000000040	109
164.542		Spot	3	Image 1	2	1000000041	110
156.141		Spot	3	Image 1	2	1000000042	111
161.344		Spot	3	Image 1	2	1000000043	112
151.071		Spot	3	Image 1	2	1000000044	113
152.431		Spot	3	Image 1	2	1000000045	114
215.501		Spot	3	Image 1	2	1000000046	115
213.239		Spot	3	Image 1	2	1000000047	116
242.387		Spot	3	Image 1	2	1000000048	117
155.644		Spot	3	Image 1	2	1000000049	118
187.693		Spot	3	Image 1	2	1000000050	119
171.857		Spot	3	Image 1	2	1000000051	120
175.891		Spot	3	Image 1	2	1000000052	121
158.2		Spot	3	Image 1	2	1000000053	122
166.671		Spot	3	Image 1	2	1000000054	123
161.127		Spot	3	Image 1	2	1000000055	124
147.796		Spot	3	Image 1	2	1000000056	125
156.997		Spot	3	Image 1	2	1000000057	126
156.717		Spot	3	Image 1	2	1000000058	128
173.642		Spot	3	Image 1	2	1000000059	129
167.088		Spot	3	Image 1	2	1000000060	130
143.341		Spot	3	Image 1	2	1000000061	131
154.748		Spot	3	Image 1	2	1000000062	132
160.444		Spot	3	Image 1	2	1000000063	133
152.146		Spot	3	Image 1	2	1000000064	134
153.787		Spot	3	Image 1	3	1000000000	135
153.152		Spot	3	Image 1	3	1000000002	136
155.55		Spot	3	Image 1	3	1000000004	138
212.173		Spot	3	Image 1	3	1000000005	139
184.983		Spot	3	Image 1	3	1000000006	140
168.154		Spot	3	Image 1	3	1000000007	141
157.956		Spot	3	Image 1	3	1000000008	142
169.354		Spot	3	Image 1	3	1000000009	143
167.25		Spot	3	Image 1	3	1000000065	144
152.775		Spot	3	Image 1	3	1000000010	145
153.647		Spot	3	Image 1	3	1000000011	146
173.847		Spot	3	Image 1	3	1000000012	147
208.877		Spot	3	Image 1	3	1000000003	148
172.57		Spot	3	Image 1	3	1000000013	149
168.995		Spot	3	Image 1	3	1000000014	150
199.324		Spot	3	Image 1	3	1000000015	151
184.275		Spot	3	Image 1	3	1000000016	152
178.714		Spot	3	Image 1	3	1000000017	153
163.253		Spot	3	Image 1	3	1000000018	154
152.504		Spot	3	Image 1	3	1000000019	155
169.143		Spot	3	Image 1	3	1000000020	156
170.56		Spot	3	Image 1	3	1000000021	157
173.827		Spot	3	Image 1	3	1000000022	158
160.905		Spot	3	Image 1	3	1000000023	159
164.342		Spot	3	Image 1	3	1000000024	160
170.408		Spot	3	Image 1	3	1000000025	161
167.607		Spot	3	Image 1	3	1000000026	162
150.394		Spot	3	Image 1	3	1000000027	163
168.972		Spot	3	Image 1	3	1000000028	164
170.011		Spot	3	Image 1	3	1000000029	165
172.265		Spot	3	Image 1	3	1000000030	166
177.479		Spot	3	Image 1	3	1000000031	167
176.514		Spot	3	Image 1	3	1000000032	168
164.888		Spot	3	Image 1	3	1000000033	169
168.299		Spot	3	Image 1	3	1000000034	170
171.939		Spot	3	Image 1	3	1000000035	171
171.277		Spot	3	Image 1	3	1000000036	172
163.422		Spot	3	Image 1	3	1000000037	173
183.256		Spot	3	Image 1	3	1000000038	174
158.52		Spot	3	Image 1	3	1000000039	175
174.829		Spot	3	Image 1	3	1000000040	176
166.195		Spot	3	Image 1	3	1000000041	177
156.534		Spot	3	Image 1	3	1000000042	178
161.552		Spot	3	Image 1	3	1000000043	179
149.617		Spot	3	Image 1	3	1000000044	180
152.945		Spot	3	Image 1	3	1000000045	181
216.025		Spot	3	Image 1	3	1000000046	182
216.388		Spot	3	Image 1	3	1000000047	183
243.735		Spot	3	Image 1	3	1000000048	184
155.782		Spot	3	Image 1	3	1000000049	185
186.936		Spot	3	Image 1	3	1000000050	186
173.019		Spot	3	Image 1	3	1000000051	187
176.854		Spot	3	Image 1	3	1000000052	188
159.074		Spot	3	Image 1	3	1000000053	189
164.272		Spot	3	Image 1	3	1000000054	190
161.967		Spot	3	Image 1	3	1000000055	191
147.626		Spot	3	Image 1	3	1000000056	192
157.224		Spot	3	Image 1	3	1000000057	194
157.4		Spot	3	Image 1	3	1000000058	195
173.204		Spot	3	Image 1	3	1000000059	196
166.21		Spot	3	Image 1	3	1000000060	197
144.274		Spot	3	Image 1	3	1000000061	198
155.052		Spot	3	Image 1	3	1000000062	199
160.716		Spot	3	Image 1	3	1000000063	200
151.962		Spot	3	Image 1	3	1000000064	201
149.6		Spot	3	Image 1	4	1000000001	202
151.706		Spot	3	Image 1	4	1000000002	203
155.508		Spot	3	Image 1	4	1000000004	205
212.669		Spot	3	Image 1	4	1000000005	206
185.458		Spot	3	Image 1	4	1000000006	207
168.099		Spot	3	Image 1	4	1000000007	208
158.267		Spot	3	Image 1	4	1000000008	209
170.415		Spot	3	Image 1	4	1000000009	210
168.505		Spot	3	Image 1	4	1000000065	211
152.412		Spot	3	Image 1	4	1000000010	212
154.206		Spot	3	Image 1	4	1000000011	213
173.715		Spot	3	Image 1	4	1000000012	214
206.168		Spot	3	Image 1	4	1000000003	215
173.699		Spot	3	Image 1	4	1000000013	216
168.566		Spot	3	Image 1	4	1000000014	217
198.369		Spot	3	Image 1	4	1000000015	218
182.942		Spot	3	Image 1	4	1000000016	219
182		Spot	3	Image 1	4	1000000017	220
162.837		Spot	3	Image 1	4	1000000018	221
151.826		Spot	3	Image 1	4	1000000019	222
170.26		Spot	3	Image 1	4	1000000020	223
168.517		Spot	3	Image 1	4	1000000021	224
175.846		Spot	3	Image 1	4	1000000022	225
162.316		Spot	3	Image 1	4	1000000023	226
164.653		Spot	3	Image 1	4	1000000024	227
170.573		Spot	3	Image 1	4	1000000025	228
168.813		Spot	3	Image 1	4	1000000026	229
148.625		Spot	3	Image 1	4	1000000027	230
169.044		Spot	3	Image 1	4	1000000028	231
168.263		Spot	3	Image 1	4	1000000029	232
172.798		Spot	3	Image 1	4	1000000030	233
175.496		Spot	3	Image 1	4	1000000032	234
165.599		Spot	3	Image 1	4	1000000033	235
167.562		Spot	3	Image 1	4	1000000034	236
171.995		Spot	3	Image 1	4	1000000035	237
171.685		Spot	3	Image 1	4	1000000036	238
165.047		Spot	3	Image 1	4	1000000037	239
182.323		Spot	3	Image 1	4	1000000038	240
160.014		Spot	3	Image 1	4	1000000039	241
173.363		Spot	3	Image 1	4	1000000040	242
167.453		Spot	3	Image 1	4	1000000041	243
156.648		Spot	3	Image 1	4	1000000042	244
161.176		Spot	3	Image 1	4	1000000043	245
149.881		Spot	3	Image 1	4	1000000044	246
152.852		Spot	3	Image 1	4	1000000045	247
216.464		Spot	3	Image 1	4	1000000046	248
216.989		Spot	3	Image 1	4	1000000047	249
239.055		Spot	3	Image 1	4	1000000048	250
155.909		Spot	3	Image 1	4	1000000049	251
187.384		Spot	3	Image 1	4	1000000050	252
170.835		Spot	3	Image 1	4	1000000051	253
175.945		Spot	3	Image 1	4	1000000052	254
160.348		Spot	3	Image 1	4	1000000053	255
165.769		Spot	3	Image 1	4	1000000054	256
162.972		Spot	3	Image 1	4	1000000055	257
148.878		Spot	3	Image 1	4	1000000056	258
157.202		Spot	3	Image 1	4	1000000057	259
157.814		Spot	3	Image 1	4	1000000058	260
173.733		Spot	3	Image 1	4	1000000059	262
168.297		Spot	3	Image 1	4	1000000060	263
145.225		Spot	3	Image 1	4	1000000061	264
155.537		Spot	3	Image 1	4	1000000062	265
160.428		Spot	3	Image 1	4	1000000063	266
151.845		Spot	3	Image 1	4	1000000064	267
154.785		Spot	3	Image 1	5	1000000000	268
151.986		Spot	3	Image 1	5	1000000002	269
156.316		Spot	3	Image 1	5	1000000004	271
215.041		Spot	3	Image 1	5	1000000005	272
183.157		Spot	3	Image 1	5	1000000006	273
170.074		Spot	3	Image 1	5	1000000020	274
168.775		Spot	3	Image 1	5	1000000007	275
159.195		Spot	3	Image 1	5	1000000008	276
168.141		Spot	3	Image 1	5	1000000009	277
168.203		Spot	3	Image 1	5	1000000065	278
151.424		Spot	3	Image 1	5	1000000010	279
154.931		Spot	3	Image 1	5	1000000011	280
173.841		Spot	3	Image 1	5	1000000012	281
209.747		Spot	3	Image 1	5	1000000003	282
174.87		Spot	3	Image 1	5	1000000013	283
168.84		Spot	3	Image 1	5	1000000014	284
197.771		Spot	3	Image 1	5	1000000015	285
183.129		Spot	3	Image 1	5	1000000016	286
182.091		Spot	3	Image 1	5	1000000017	287
163.981		Spot	3	Image 1	5	1000000018	288
152.395		Spot	3	Image 1	5	1000000019	289
167.636		Spot	3	Image 1	5	1000000021	290
175.169		Spot	3	Image 1	5	1000000022	291
160.388		Spot	3	Image 1	5	1000000023	292
164.011		Spot	3	Image 1	5	1000000024	293
171.448		Spot	3	Image 1	5	1000000025	294
167.254		Spot	3	Image 1	5	1000000026	295
147.716		Spot	3	Image 1	5	1000000027	296
169.047		Spot	3	Image 1	5	1000000028	297
168.983		Spot	3	Image 1	5	1000000029	298
172.158		Spot	3	Image 1	5	1000000030	299
177.186		Spot	3	Image 1	5	1000000031	300
175.845		Spot	3	Image 1	5	1000000032	301
164.61		Spot	3	Image 1	5	1000000033	302
172.335		Spot	3	Image 1	5	1000000035	303
166.945		Spot	3	Image 1	5	1000000034	304
175.085		Spot	3	Image 1	5	1000000036	305
165.199		Spot	3	Image 1	5	1000000037	306
183.041		Spot	3	Image 1	5	1000000038	307
160.67		Spot	3	Image 1	5	1000000039	308
172.967		Spot	3	Image 1	5	1000000040	309
166.86		Spot	3	Image 1	5	1000000041	310
155.658		Spot	3	Image 1	5	1000000042	311
159.082		Spot	3	Image 1	5	1000000043	312
149.939		Spot	3	Image 1	5	1000000044	313
152.27		Spot	3	Image 1	5	1000000045	314
217.309		Spot	3	Image 1	5	1000000046	315
216.174		Spot	3	Image 1	5	1000000047	316
239.225		Spot	3	Image 1	5	1000000048	317
157.325		Spot	3	Image 1	5	1000000049	318
186.541		Spot	3	Image 1	5	1000000050	319
172.976		Spot	3	Image 1	5	1000000051	320
176.162		Spot	3	Image 1	5	1000000052	321
157.757		Spot	3	Image 1	5	1000000053	322
164.948		Spot	3	Image 1	5	1000000054	323
162.409		Spot	3	Image 1	5	1000000055	324
147.724		Spot	3	Image 1	5	1000000056	325
154.696		Spot	3	Image 1	5	1000000057	326
157.135		Spot	3	Image 1	5	1000000058	327
172.129		Spot	3	Image 1	5	1000000059	329
165.648		Spot	3	Image 1	5	1000000060	330
143.571		Spot	3	Image 1	5	1000000061	331
154.918		Spot	3	Image 1	5	1000000062	332
160.997		Spot	3	Image 1	5	1000000063	333
152.195		Spot	3	Image 1	5	1000000064	334
151.396		Spot	3	Image 1	6	1000000002	335
157.085		Spot	3	Image 1	6	1000000004	337
214.861		Spot	3	Image 1	6	1000000005	338
183.849		Spot	3	Image 1	6	1000000006	339
168.025		Spot	3	Image 1	6	1000000007	340
158.132		Spot	3	Image 1	6	1000000008	341
169.893		Spot	3	Image 1	6	1000000009	342
150.503		Spot	3	Image 1	6	1000000010	343
174.413		Spot	3	Image 1	6	1000000012	344
208.54		Spot	3	Image 1	6	1000000003	345
173.44		Spot	3	Image 1	6	1000000013	346
169.154		Spot	3	Image 1	6	1000000014	347
199.106		Spot	3	Image 1	6	1000000015	348
183.257		Spot	3	Image 1	6	1000000016	349
182.828		Spot	3	Image 1	6	1000000017	350
162.587		Spot	3	Image 1	6	1000000018	351
152.214		Spot	3	Image 1	6	1000000019	352
170.693		Spot	3	Image 1	6	1000000020	353
168.595		Spot	3	Image 1	6	1000000021	354
174.65		Spot	3	Image 1	6	1000000022	355
162.099		Spot	3	Image 1	6	1000000023	356
164.312		Spot	3	Image 1	6	1000000024	357
170.734		Spot	3	Image 1	6	1000000025	358
169.144		Spot	3	Image 1	6	1000000026	359
148.356		Spot	3	Image 1	6	1000000027	360
169.734		Spot	3	Image 1	6	1000000028	361
170.126		Spot	3	Image 1	6	1000000029	362
174.082		Spot	3	Image 1	6	1000000030	363
177.344		Spot	3	Image 1	6	1000000031	364
176.603		Spot	3	Image 1	6	1000000032	365
164.255		Spot	3	Image 1	6	1000000033	366
168.364		Spot	3	Image 1	6	1000000034	367
173.266		Spot	3	Image 1	6	1000000035	368
173.978		Spot	3	Image 1	6	1000000036	369
164.166		Spot	3	Image 1	6	1000000037	370
182.425		Spot	3	Image 1	6	1000000038	371
158.684		Spot	3	Image 1	6	1000000039	372
173.961		Spot	3	Image 1	6	1000000040	373
166.305		Spot	3	Image 1	6	1000000041	374
156.76		Spot	3	Image 1	6	1000000042	375
161.058		Spot	3	Image 1	6	1000000043	376
150.796		Spot	3	Image 1	6	1000000044	377
152.438		Spot	3	Image 1	6	1000000045	378
218.209		Spot	3	Image 1	6	1000000046	379
217.995		Spot	3	Image 1	6	1000000047	380
237.403		Spot	3	Image 1	6	1000000048	381
156.837		Spot	3	Image 1	6	1000000049	382
187.065		Spot	3	Image 1	6	1000000050	383
171.104		Spot	3	Image 1	6	1000000051	384
178.496		Spot	3	Image 1	6	1000000052	385
159.959		Spot	3	Image 1	6	1000000053	386
166.316		Spot	3	Image 1	6	1000000054	387
163.824		Spot	3	Image 1	6	1000000055	388
149.351		Spot	3	Image 1	6	1000000056	389
156.706		Spot	3	Image 1	6	1000000057	390
156.504		Spot	3	Image 1	6	1000000058	392
171.967		Spot	3	Image 1	6	1000000059	393
167.986		Spot	3	Image 1	6	1000000060	394
144.099		Spot	3	Image 1	6	1000000061	395
155.331		Spot	3	Image 1	6	1000000062	396
161.312		Spot	3	Image 1	6	1000000063	397
150.882		Spot	3	Image 1	6	1000000064	398
153.775		Spot	3	Image 1	7	1000000000	399
149.819		Spot	3	Image 1	7	1000000001	400
152.187		Spot	3	Image 1	7	1000000002	401
208.394		Spot	3	Image 1	7	1000000003	402
157.478		Spot	3	Image 1	7	1000000004	404
215.384		Spot	3	Image 1	7	1000000005	405
185.159		Spot	3	Image 1	7	1000000006	406
170.512		Spot	3	Image 1	7	1000000020	407
168.058		Spot	3	Image 1	7	1000000007	408
159.211		Spot	3	Image 1	7	1000000008	409
168.564		Spot	3	Image 1	7	1000000009	410
169.854		Spot	3	Image 1	7	1000000065	411
151.132		Spot	3	Image 1	7	1000000010	412
174.18		Spot	3	Image 1	7	1000000012	413
174.091		Spot	3	Image 1	7	1000000013	414
167.347		Spot	3	Image 1	7	1000000014	415
200.014		Spot	3	Image 1	7	1000000015	416
183.591		Spot	3	Image 1	7	1000000016	417
182.271		Spot	3	Image 1	7	1000000017	418
162.508		Spot	3	Image 1	7	1000000018	419
153.38		Spot	3	Image 1	7	1000000019	420
166.617		Spot	3	Image 1	7	1000000021	421
175.491		Spot	3	Image 1	7	1000000022	422
160.959		Spot	3	Image 1	7	1000000023	423
163.698		Spot	3	Image 1	7	1000000024	424
168.805		Spot	3	Image 1	7	1000000025	425
170.887		Spot	3	Image 1	7	1000000026	426
150.025		Spot	3	Image 1	7	1000000027	427
168.97		Spot	3	Image 1	7	1000000028	428
170.661		Spot	3	Image 1	7	1000000029	429
173.492		Spot	3	Image 1	7	1000000030	430
177.144		Spot	3	Image 1	7	1000000031	431
176.351		Spot	3	Image 1	7	1000000032	432
163.402		Spot	3	Image 1	7	1000000033	433
168.937		Spot	3	Image 1	7	1000000034	434
173.744		Spot	3	Image 1	7	1000000035	435
172.679		Spot	3	Image 1	7	1000000036	436
164.041		Spot	3	Image 1	7	1000000037	437
181.813		Spot	3	Image 1	7	1000000038	438
159.098		Spot	3	Image 1	7	1000000039	439
175.435		Spot	3	Image 1	7	1000000040	440
167.243		Spot	3	Image 1	7	1000000041	441
156.89		Spot	3	Image 1	7	1000000042	442
160.406		Spot	3	Image 1	7	1000000043	443
149.703		Spot	3	Image 1	7	1000000044	444
152.2		Spot	3	Image 1	7	1000000045	445
216.435		Spot	3	Image 1	7	1000000046	446
219.56		Spot	3	Image 1	7	1000000047	447
234.389		Spot	3	Image 1	7	1000000048	448
156.801		Spot	3	Image 1	7	1000000049	449
185.57		Spot	3	Image 1	7	1000000050	450
171.808		Spot	3	Image 1	7	1000000051	451
179.148		Spot	3	Image 1	7	1000000052	452
159.125		Spot	3	Image 1	7	1000000053	453
165.994		Spot	3	Image 1	7	1000000054	454
161.302		Spot	3	Image 1	7	1000000055	455
148.538		Spot	3	Image 1	7	1000000056	456
156.011		Spot	3	Image 1	7	1000000057	457
156.751		Spot	3	Image 1	7	1000000058	459
172.771		Spot	3	Image 1	7	1000000059	460
168.198		Spot	3	Image 1	7	1000000060	461
145.229		Spot	3	Image 1	7	1000000061	462
154.16		Spot	3	Image 1	7	1000000062	463
160.898		Spot	3	Image 1	7	1000000063	464
151.467		Spot	3	Image 1	7	1000000064	465
153.025		Spot	3	Image 1	8	1000000000	466
152.054		Spot	3	Image 1	8	1000000002	467
211.723		Spot	3	Image 1	8	1000000003	468
157.175		Spot	3	Image 1	8	1000000004	470
214.786		Spot	3	Image 1	8	1000000005	471
184.152		Spot	3	Image 1	8	1000000006	472
169.92		Spot	3	Image 1	8	1000000020	473
169.011		Spot	3	Image 1	8	1000000007	474
159.747		Spot	3	Image 1	8	1000000008	475
169.668		Spot	3	Image 1	8	1000000009	476
169.017		Spot	3	Image 1	8	1000000065	477
150.791		Spot	3	Image 1	8	1000000010	478
153.579		Spot	3	Image 1	8	1000000011	479
171.527		Spot	3	Image 1	8	1000000012	480
171.964		Spot	3	Image 1	8	1000000013	481
169.378		Spot	3	Image 1	8	1000000014	482
198.815		Spot	3	Image 1	8	1000000015	483
183.116		Spot	3	Image 1	8	1000000016	484
182.096		Spot	3	Image 1	8	1000000017	485
163.528		Spot	3	Image 1	8	1000000018	486
152.937		Spot	3	Image 1	8	1000000019	487
169.309		Spot	3	Image 1	8	1000000021	488
177.06		Spot	3	Image 1	8	1000000022	489
162.082		Spot	3	Image 1	8	1000000023	490
166.69		Spot	3	Image 1	8	1000000024	491
171.872		Spot	3	Image 1	8	1000000025	492
169.39		Spot	3	Image 1	8	1000000026	493
148.419		Spot	3	Image 1	8	1000000027	494
169.279		Spot	3	Image 1	8	1000000028	495
169.786		Spot	3	Image 1	8	1000000029	496
173.777		Spot	3	Image 1	8	1000000030	497
177.887		Spot	3	Image 1	8	1000000031	498
177.011		Spot	3	Image 1	8	1000000032	499
165.31		Spot	3	Image 1	8	1000000033	500
167.093		Spot	3	Image 1	8	1000000034	501
171.527		Spot	3	Image 1	8	1000000035	502
174.275		Spot	3	Image 1	8	1000000036	503
164.26		Spot	3	Image 1	8	1000000037	504
182.866		Spot	3	Image 1	8	1000000038	505
158.714		Spot	3	Image 1	8	1000000039	506
173.418		Spot	3	Image 1	8	1000000040	507
166.986		Spot	3	Image 1	8	1000000041	508
157.398		Spot	3	Image 1	8	1000000042	509
158.451		Spot	3	Image 1	8	1000000043	510
151.066		Spot	3	Image 1	8	1000000044	511
153.234		Spot	3	Image 1	8	1000000045	512
217.36		Spot	3	Image 1	8	1000000046	513
219.479		Spot	3	Image 1	8	1000000047	514
238.608		Spot	3	Image 1	8	1000000048	515
156.906		Spot	3	Image 1	8	1000000049	516
187.302		Spot	3	Image 1	8	1000000050	517
170.732		Spot	3	Image 1	8	1000000051	518
180.601		Spot	3	Image 1	8	1000000052	519
158.642		Spot	3	Image 1	8	1000000053	520
165.602		Spot	3	Image 1	8	1000000054	521
162.255		Spot	3	Image 1	8	1000000055	522
148.601		Spot	3	Image 1	8	1000000056	523
156.961		Spot	3	Image 1	8	1000000057	524
156.681		Spot	3	Image 1	8	1000000058	526
171.76		Spot	3	Image 1	8	1000000059	527
166.629		Spot	3	Image 1	8	1000000060	528
143.598		Spot	3	Image 1	8	1000000061	529
155.339		Spot	3	Image 1	8	1000000062	530
159.926		Spot	3	Image 1	8	1000000063	531
153.193		Spot	3	Image 1	8	1000000064	532
155.284		Spot	3	Image 1	9	1000000000	533
152.207		Spot	3	Image 1	9	1000000002	534
156.209		Spot	3	Image 1	9	1000000004	536
217.025		Spot	3	Image 1	9	1000000005	537
183.82		Spot	3	Image 1	9	1000000006	538
170.107		Spot	3	Image 1	9	1000000020	539
168.409		Spot	3	Image 1	9	1000000007	540
158.995		Spot	3	Image 1	9	1000000008	541
170.111		Spot	3	Image 1	9	1000000009	542
169.558		Spot	3	Image 1	9	1000000065	543
151.939		Spot	3	Image 1	9	1000000010	544
154.43		Spot	3	Image 1	9	1000000011	545
173.825		Spot	3	Image 1	9	1000000012	546
211.827		Spot	3	Image 1	9	1000000003	547
172.688		Spot	3	Image 1	9	1000000013	548
169.044		Spot	3	Image 1	9	1000000014	549
198.606		Spot	3	Image 1	9	1000000015	550
184.778		Spot	3	Image 1	9	1000000016	551
182.122		Spot	3	Image 1	9	1000000017	552
153.27		Spot	3	Image 1	9	1000000019	553
162.942		Spot	3	Image 1	9	1000000018	554
170.321		Spot	3	Image 1	9	1000000021	555
175.598		Spot	3	Image 1	9	1000000022	556
161.61		Spot	3	Image 1	9	1000000023	557
165.785		Spot	3	Image 1	9	1000000024	558
172.414		Spot	3	Image 1	9	1000000025	559
169.24		Spot	3	Image 1	9	1000000026	560
148.37		Spot	3	Image 1	9	1000000027	561
169.68		Spot	3	Image 1	9	1000000028	562
170.523		Spot	3	Image 1	9	1000000029	563
175.321		Spot	3	Image 1	9	1000000030	564
178.204		Spot	3	Image 1	9	1000000031	565
175.098		Spot	3	Image 1	9	1000000032	566
165.467		Spot	3	Image 1	9	1000000033	567
168.887		Spot	3	Image 1	9	1000000034	568
171.342		Spot	3	Image 1	9	1000000035	569
173.375		Spot	3	Image 1	9	1000000036	570
165.773		Spot	3	Image 1	9	1000000037	571
183.187		Spot	3	Image 1	9	1000000038	572
159.599		Spot	3	Image 1	9	1000000039	573
174.362		Spot	3	Image 1	9	1000000040	574
166.622		Spot	3	Image 1	9	1000000041	575
157.39		Spot	3	Image 1	9	1000000042	576
156.358		Spot	3	Image 1	9	1000000043	577
150.142		Spot	3	Image 1	9	1000000044	578
153.326		Spot	3	Image 1	9	1000000045	579
220.349		Spot	3	Image 1	9	1000000046	580
222.84		Spot	3	Image 1	9	1000000047	581
238.326		Spot	3	Image 1	9	1000000048	582
155.854		Spot	3	Image 1	9	1000000049	583
184.599		Spot	3	Image 1	9	1000000050	584
173.08		Spot	3	Image 1	9	1000000051	585
179.369		Spot	3	Image 1	9	1000000052	586
160.145		Spot	3	Image 1	9	1000000053	587
166.419		Spot	3	Image 1	9	1000000054	588
163.529		Spot	3	Image 1	9	1000000055	589
147.86		Spot	3	Image 1	9	1000000056	590
155.871		Spot	3	Image 1	9	1000000057	592
156.492		Spot	3	Image 1	9	1000000058	593
173.291		Spot	3	Image 1	9	1000000059	594
167.702		Spot	3	Image 1	9	1000000060	595
143.882		Spot	3	Image 1	9	1000000061	596
156.769		Spot	3	Image 1	9	1000000062	597
160.727		Spot	3	Image 1	9	1000000063	598
152.055		Spot	3	Image 1	9	1000000064	599
153.846		Spot	3	Image 1	10	1000000000	600
149.184		Spot	3	Image 1	10	1000000001	601
154.003		Spot	3	Image 1	10	1000000002	602
158.195		Spot	3	Image 1	10	1000000004	604
219.478		Spot	3	Image 1	10	1000000005	605
185.459		Spot	3	Image 1	10	1000000006	606
170.041		Spot	3	Image 1	10	1000000020	607
169.182		Spot	3	Image 1	10	1000000007	608
158.951		Spot	3	Image 1	10	1000000008	609
169.69		Spot	3	Image 1	10	1000000009	610
168.915		Spot	3	Image 1	10	1000000065	611
153.189		Spot	3	Image 1	10	1000000010	612
172.995		Spot	3	Image 1	10	1000000012	613
207.295		Spot	3	Image 1	10	1000000003	614
172.596		Spot	3	Image 1	10	1000000013	615
170.512		Spot	3	Image 1	10	1000000014	616
182.772		Spot	3	Image 1	10	1000000016	617
181.885		Spot	3	Image 1	10	1000000017	618
163.503		Spot	3	Image 1	10	1000000018	619
153.631		Spot	3	Image 1	10	1000000019	620
170.932		Spot	3	Image 1	10	1000000021	621
176.807		Spot	3	Image 1	10	1000000022	622
162.387		Spot	3	Image 1	10	1000000023	623
164.514		Spot	3	Image 1	10	1000000024	624
170.214		Spot	3	Image 1	10	1000000025	625
168.168		Spot	3	Image 1	10	1000000026	626
149.282		Spot	3	Image 1	10	1000000027	627
170.942		Spot	3	Image 1	10	1000000028	628
170.434		Spot	3	Image 1	10	1000000029	629
173.217		Spot	3	Image 1	10	1000000030	630
178.958		Spot	3	Image 1	10	1000000031	631
175.945		Spot	3	Image 1	10	1000000032	632
165.313		Spot	3	Image 1	10	1000000033	633
169.651		Spot	3	Image 1	10	1000000034	634
171.681		Spot	3	Image 1	10	1000000035	635
174.602		Spot	3	Image 1	10	1000000036	636
165.805		Spot	3	Image 1	10	1000000037	637
182.624		Spot	3	Image 1	10	1000000038	638
156.135		Spot	3	Image 1	10	1000000039	639
174.659		Spot	3	Image 1	10	1000000040	640
166.879		Spot	3	Image 1	10	1000000041	641
158.378		Spot	3	Image 1	10	1000000042	642
158.78		Spot	3	Image 1	10	1000000043	643
150.481		Spot	3	Image 1	10	1000000044	644
153.329		Spot	3	Image 1	10	1000000045	645
218.656		Spot	3	Image 1	10	1000000046	646
220.701		Spot	3	Image 1	10	1000000047	647
239.724		Spot	3	Image 1	10	1000000048	648
157.044		Spot	3	Image 1	10	1000000049	649
186.95		Spot	3	Image 1	10	1000000050	650
172.165		Spot	3	Image 1	10	1000000051	651
179.348		Spot	3	Image 1	10	1000000052	652
159.854		Spot	3	Image 1	10	1000000053	653
166.504		Spot	3	Image 1	10	1000000054	654
163.271		Spot	3	Image 1	10	1000000055	655
149.226		Spot	3	Image 1	10	1000000056	656
156.853		Spot	3	Image 1	10	1000000057	657
157.005		Spot	3	Image 1	10	1000000058	658
173.898		Spot	3	Image 1	10	1000000059	660
167.724		Spot	3	Image 1	10	1000000060	661
144.47		Spot	3	Image 1	10	1000000061	662
155.243		Spot	3	Image 1	10	1000000062	663
160.141		Spot	3	Image 1	10	1000000063	664
152.89		Spot	3	Image 1	10	1000000064	665
153.644		Spot	3	Image 1	11	1000000000	666
149.148		Spot	3	Image 1	11	1000000001	667
151.271		Spot	3	Image 1	11	1000000002	668
158.136		Spot	3	Image 1	11	1000000004	670
216.904		Spot	3	Image 1	11	1000000005	671
185.334		Spot	3	Image 1	11	1000000006	672
169.54		Spot	3	Image 1	11	1000000020	673
167.268		Spot	3	Image 1	11	1000000007	674
158.92		Spot	3	Image 1	11	1000000008	675
168.641		Spot	3	Image 1	11	1000000009	676
152.069		Spot	3	Image 1	11	1000000010	677
154.05		Spot	3	Image 1	11	1000000011	678
175.041		Spot	3	Image 1	11	1000000012	679
201.972		Spot	3	Image 1	11	1000000003	680
170.981		Spot	3	Image 1	11	1000000013	681
171.111		Spot	3	Image 1	11	1000000014	682
198.276		Spot	3	Image 1	11	1000000015	683
182.926		Spot	3	Image 1	11	1000000016	684
180.24		Spot	3	Image 1	11	1000000017	685
163.164		Spot	3	Image 1	11	1000000018	686
152.732		Spot	3	Image 1	11	1000000019	687
171.403		Spot	3	Image 1	11	1000000021	688
175.141		Spot	3	Image 1	11	1000000022	689
161.658		Spot	3	Image 1	11	1000000023	690
164.633		Spot	3	Image 1	11	1000000024	691
170.124		Spot	3	Image 1	11	1000000025	692
168.2		Spot	3	Image 1	11	1000000026	693
149.061		Spot	3	Image 1	11	1000000027	694
170.532		Spot	3	Image 1	11	1000000028	695
168.409		Spot	3	Image 1	11	1000000029	696
172.868		Spot	3	Image 1	11	1000000030	697
164.956		Spot	3	Image 1	11	1000000033	698
175.327		Spot	3	Image 1	11	1000000032	699
170.939		Spot	3	Image 1	11	1000000034	700
171.219		Spot	3	Image 1	11	1000000035	701
176.953		Spot	3	Image 1	11	1000000036	702
165.959		Spot	3	Image 1	11	1000000037	703
183.105		Spot	3	Image 1	11	1000000038	704
158.459		Spot	3	Image 1	11	1000000039	705
175.196		Spot	3	Image 1	11	1000000040	706
167.556		Spot	3	Image 1	11	1000000041	707
156.475		Spot	3	Image 1	11	1000000042	708
158.227		Spot	3	Image 1	11	1000000043	709
150.503		Spot	3	Image 1	11	1000000044	710
152.31		Spot	3	Image 1	11	1000000045	711
217.669		Spot	3	Image 1	11	1000000046	712
220.152		Spot	3	Image 1	11	1000000047	713
237.457		Spot	3	Image 1	11	1000000048	714
155.08		Spot	3	Image 1	11	1000000049	715
187.592		Spot	3	Image 1	11	1000000050	716
172.566		Spot	3	Image 1	11	1000000051	717
177.508		Spot	3	Image 1	11	1000000052	718
159.957		Spot	3	Image 1	11	1000000053	719
167.236		Spot	3	Image 1	11	1000000054	720
163.06		Spot	3	Image 1	11	1000000055	721
147.755		Spot	3	Image 1	11	1000000056	722
157.027		Spot	3	Image 1	11	1000000057	723
157.085		Spot	3	Image 1	11	1000000058	724
173.17		Spot	3	Image 1	11	1000000059	726
166.986		Spot	3	Image 1	11	1000000060	727
143.929		Spot	3	Image 1	11	1000000061	728
156.61		Spot	3	Image 1	11	1000000062	729
160.657		Spot	3	Image 1	11	1000000063	730
152.871		Spot	3	Image 1	11	1000000064	731
154.209		Spot	3	Image 1	12	1000000000	732
149.51		Spot	3	Image 1	12	1000000001	733
152.834		Spot	3	Image 1	12	1000000002	734
157.707		Spot	3	Image 1	12	1000000004	736
218.967		Spot	3	Image 1	12	1000000005	737
184.412		Spot	3	Image 1	12	1000000006	738
170.559		Spot	3	Image 1	12	1000000020	739
166.801		Spot	3	Image 1	12	1000000007	740
159.276		Spot	3	Image 1	12	1000000008	741
168.89		Spot	3	Image 1	12	1000000009	742
152.385		Spot	3	Image 1	12	1000000010	743
173.94		Spot	3	Image 1	12	1000000012	744
202.769		Spot	3	Image 1	12	1000000003	745
171.418		Spot	3	Image 1	12	1000000013	746
171.014		Spot	3	Image 1	12	1000000014	747
185.383		Spot	3	Image 1	12	1000000016	748
182.871		Spot	3	Image 1	12	1000000017	749
153.578		Spot	3	Image 1	12	1000000019	750
163.756		Spot	3	Image 1	12	1000000018	751
169.525		Spot	3	Image 1	12	1000000021	752
177.099		Spot	3	Image 1	12	1000000022	753
161.349		Spot	3	Image 1	12	1000000023	754
164.036		Spot	3	Image 1	12	1000000024	755
172.055		Spot	3	Image 1	12	1000000025	756
149.477		Spot	3	Image 1	12	1000000027	757
169.597		Spot	3	Image 1	12	1000000028	758
169.87		Spot	3	Image 1	12	1000000029	759
172.69		Spot	3	Image 1	12	1000000030	760
177.918		Spot	3	Image 1	12	1000000031	761
176.351		Spot	3	Image 1	12	1000000032	762
164.496		Spot	3	Image 1	12	1000000033	763
169.691		Spot	3	Image 1	12	1000000034	764
176.946		Spot	3	Image 1	12	1000000036	765
166.546		Spot	3	Image 1	12	1000000037	766
182.672		Spot	3	Image 1	12	1000000038	767
157.027		Spot	3	Image 1	12	1000000039	768
173.663		Spot	3	Image 1	12	1000000040	769
166.379		Spot	3	Image 1	12	1000000041	770
155.821		Spot	3	Image 1	12	1000000042	771
158.232		Spot	3	Image 1	12	1000000043	772
150.011		Spot	3	Image 1	12	1000000044	773
153.069		Spot	3	Image 1	12	1000000045	774
218.799		Spot	3	Image 1	12	1000000046	775
219.588		Spot	3	Image 1	12	1000000047	776
241.763		Spot	3	Image 1	12	1000000048	777
188.953		Spot	3	Image 1	12	1000000050	778
170.253		Spot	3	Image 1	12	1000000051	779
177.519		Spot	3	Image 1	12	1000000052	780
160.723		Spot	3	Image 1	12	1000000053	781
164.707		Spot	3	Image 1	12	1000000054	782
161.896		Spot	3	Image 1	12	1000000055	783
149.623		Spot	3	Image 1	12	1000000056	784
155.614		Spot	3	Image 1	12	1000000057	785
156.225		Spot	3	Image 1	12	1000000058	786
174.16		Spot	3	Image 1	12	1000000059	788
166.128		Spot	3	Image 1	12	1000000060	789
144.357		Spot	3	Image 1	12	1000000061	790
155.375		Spot	3	Image 1	12	1000000062	791
162.379		Spot	3	Image 1	12	1000000063	792
154.577		Spot	3	Image 1	12	1000000064	793
153.749		Spot	3	Image 1	13	1000000000	794
151.237		Spot	3	Image 1	13	1000000002	795
157.285		Spot	3	Image 1	13	1000000004	797
220.118		Spot	3	Image 1	13	1000000005	798
185.804		Spot	3	Image 1	13	1000000006	799
170.358		Spot	3	Image 1	13	1000000020	800
168.511		Spot	3	Image 1	13	1000000007	801
158.047		Spot	3	Image 1	13	1000000008	802
169.595		Spot	3	Image 1	13	1000000009	803
168.303		Spot	3	Image 1	13	1000000065	804
153.425		Spot	3	Image 1	13	1000000010	805
174.421		Spot	3	Image 1	13	1000000012	806
204.411		Spot	3	Image 1	13	1000000003	807
170.083		Spot	3	Image 1	13	1000000013	808
173.054		Spot	3	Image 1	13	1000000014	809
184.539		Spot	3	Image 1	13	1000000016	810
181.766		Spot	3	Image 1	13	1000000017	811
152.524		Spot	3	Image 1	13	1000000019	812
163.499		Spot	3	Image 1	13	1000000018	813
171.123		Spot	3	Image 1	13	1000000021	814
176.37		Spot	3	Image 1	13	1000000022	815
161.847		Spot	3	Image 1	13	1000000023	816
164.152		Spot	3	Image 1	13	1000000024	817
170.651		Spot	3	Image 1	13	1000000025	818
148.406		Spot	3	Image 1	13	1000000027	819
171.047		Spot	3	Image 1	13	1000000028	820
168.423		Spot	3	Image 1	13	1000000029	821
174.785		Spot	3	Image 1	13	1000000030	822
172.186		Spot	3	Image 1	13	1000000066	823
174.69		Spot	3	Image 1	13	1000000032	824
166.094		Spot	3	Image 1	13	1000000033	825
169.312		Spot	3	Image 1	13	1000000034	826
171.755		Spot	3	Image 1	13	1000000035	827
175.475		Spot	3	Image 1	13	1000000036	828
163.7		Spot	3	Image 1	13	1000000037	829
184.331		Spot	3	Image 1	13	1000000038	830
158.079		Spot	3	Image 1	13	1000000039	831
175.102		Spot	3	Image 1	13	1000000040	832
167.335		Spot	3	Image 1	13	1000000041	833
157.482		Spot	3	Image 1	13	1000000042	834
158.121		Spot	3	Image 1	13	1000000043	835
150.256		Spot	3	Image 1	13	1000000044	836
153.334		Spot	3	Image 1	13	1000000045	837
215.294		Spot	3	Image 1	13	1000000046	838
217.989		Spot	3	Image 1	13	1000000047	839
239.011		Spot	3	Image 1	13	1000000048	840
187.049		Spot	3	Image 1	13	1000000050	841
170.511		Spot	3	Image 1	13	1000000051	842
178.784		Spot	3	Image 1	13	1000000052	843
158.554		Spot	3	Image 1	13	1000000053	844
167.286		Spot	3	Image 1	13	1000000054	845
161.961		Spot	3	Image 1	13	1000000055	846
150.227		Spot	3	Image 1	13	1000000056	847
156.325		Spot	3	Image 1	13	1000000057	848
158.196		Spot	3	Image 1	13	1000000058	850
171.191		Spot	3	Image 1	13	1000000059	851
167.379		Spot	3	Image 1	13	1000000060	852
144.474		Spot	3	Image 1	13	1000000061	853
155.135		Spot	3	Image 1	13	1000000062	854
160.207		Spot	3	Image 1	13	1000000063	855
153.362		Spot	3	Image 1	13	1000000064	856
154.312		Spot	3	Image 1	14	1000000000	857
148.481		Spot	3	Image 1	14	1000000001	858
153		Spot	3	Image 1	14	1000000002	859
207.299		Spot	3	Image 1	14	1000000003	860
158.551		Spot	3	Image 1	14	1000000004	862
223.025		Spot	3	Image 1	14	1000000005	863
185.887		Spot	3	Image 1	14	1000000006	864
169.761		Spot	3	Image 1	14	1000000020	865
168.603		Spot	3	Image 1	14	1000000007	866
159.246		Spot	3	Image 1	14	1000000008	867
170.714		Spot	3	Image 1	14	1000000009	868
168.353		Spot	3	Image 1	14	1000000065	869
151.723		Spot	3	Image 1	14	1000000010	870
154.665		Spot	3	Image 1	14	1000000011	871
173.929		Spot	3	Image 1	14	1000000012	872
172.638		Spot	3	Image 1	14	1000000013	873
174.274		Spot	3	Image 1	14	1000000014	874
198.592		Spot	3	Image 1	14	1000000015	875
183.157		Spot	3	Image 1	14	1000000016	876
182.331		Spot	3	Image 1	14	1000000017	877
152.049		Spot	3	Image 1	14	1000000019	878
163.32		Spot	3	Image 1	14	1000000018	879
172.989		Spot	3	Image 1	14	1000000021	880
178.356		Spot	3	Image 1	14	1000000022	881
163.522		Spot	3	Image 1	14	1000000023	882
165.74		Spot	3	Image 1	14	1000000024	883
171.156		Spot	3	Image 1	14	1000000025	884
169.925		Spot	3	Image 1	14	1000000026	885
149.372		Spot	3	Image 1	14	1000000027	886
169.97		Spot	3	Image 1	14	1000000028	887
170.096		Spot	3	Image 1	14	1000000029	888
173.338		Spot	3	Image 1	14	1000000030	889
173.965		Spot	3	Image 1	14	1000000066	890
179.429		Spot	3	Image 1	14	1000000031	891
175.964		Spot	3	Image 1	14	1000000032	892
166.141		Spot	3	Image 1	14	1000000033	893
169.433		Spot	3	Image 1	14	1000000034	894
173.152		Spot	3	Image 1	14	1000000035	895
177.545		Spot	3	Image 1	14	1000000036	896
165.091		Spot	3	Image 1	14	1000000037	897
183.762		Spot	3	Image 1	14	1000000038	898
161.193		Spot	3	Image 1	14	1000000039	899
176.526		Spot	3	Image 1	14	1000000040	900
165.191		Spot	3	Image 1	14	1000000041	901
156.859		Spot	3	Image 1	14	1000000042	902
158.055		Spot	3	Image 1	14	1000000043	903
152.292		Spot	3	Image 1	14	1000000044	904
152.707		Spot	3	Image 1	14	1000000045	905
216.361		Spot	3	Image 1	14	1000000046	906
221.148		Spot	3	Image 1	14	1000000047	907
239.375		Spot	3	Image 1	14	1000000048	908
156.622		Spot	3	Image 1	14	1000000049	909
189.014		Spot	3	Image 1	14	1000000050	910
171.006		Spot	3	Image 1	14	1000000051	911
179.503		Spot	3	Image 1	14	1000000052	912
159.733		Spot	3	Image 1	14	1000000053	913
167.413		Spot	3	Image 1	14	1000000054	914
163.172		Spot	3	Image 1	14	1000000055	915
149.697		Spot	3	Image 1	14	1000000056	916
157.022		Spot	3	Image 1	14	1000000057	917
156.737		Spot	3	Image 1	14	1000000058	919
174.241		Spot	3	Image 1	14	1000000059	920
166.386		Spot	3	Image 1	14	1000000060	921
143.813		Spot	3	Image 1	14	1000000061	922
157.173		Spot	3	Image 1	14	1000000062	923
161.336		Spot	3	Image 1	14	1000000063	924
151.247		Spot	3	Image 1	14	1000000064	925
153.97		Spot	3	Image 1	15	1000000000	926
150.32		Spot	3	Image 1	15	1000000001	927
152.755		Spot	3	Image 1	15	1000000002	928
158.286		Spot	3	Image 1	15	1000000004	930
220.211		Spot	3	Image 1	15	1000000005	931
182.074		Spot	3	Image 1	15	1000000006	932
169.553		Spot	3	Image 1	15	1000000020	933
168.249		Spot	3	Image 1	15	1000000007	934
159.359		Spot	3	Image 1	15	1000000008	935
169.438		Spot	3	Image 1	15	1000000009	936
153.159		Spot	3	Image 1	15	1000000010	937
155.385		Spot	3	Image 1	15	1000000011	938
174.066		Spot	3	Image 1	15	1000000012	939
206.327		Spot	3	Image 1	15	1000000003	940
172.413		Spot	3	Image 1	15	1000000013	941
173.102		Spot	3	Image 1	15	1000000014	942
197.351		Spot	3	Image 1	15	1000000015	943
185.424		Spot	3	Image 1	15	1000000016	944
181.731		Spot	3	Image 1	15	1000000017	945
163.39		Spot	3	Image 1	15	1000000018	946
153.685		Spot	3	Image 1	15	1000000019	947
171.912		Spot	3	Image 1	15	1000000021	948
178.298		Spot	3	Image 1	15	1000000022	949
163.798		Spot	3	Image 1	15	1000000023	950
166.402		Spot	3	Image 1	15	1000000024	951
171.412		Spot	3	Image 1	15	1000000025	952
169.482		Spot	3	Image 1	15	1000000026	953
149.981		Spot	3	Image 1	15	1000000027	954
169.66		Spot	3	Image 1	15	1000000028	955
171.107		Spot	3	Image 1	15	1000000029	956
173.691		Spot	3	Image 1	15	1000000066	957
174.373		Spot	3	Image 1	15	1000000030	958
175.348		Spot	3	Image 1	15	1000000032	959
166.068		Spot	3	Image 1	15	1000000033	960
169.205		Spot	3	Image 1	15	1000000034	961
172.198		Spot	3	Image 1	15	1000000035	962
175.582		Spot	3	Image 1	15	1000000036	963
165.723		Spot	3	Image 1	15	1000000037	964
183.438		Spot	3	Image 1	15	1000000038	965
157.924		Spot	3	Image 1	15	1000000039	966
175.522		Spot	3	Image 1	15	1000000040	967
169.168		Spot	3	Image 1	15	1000000041	968
157.86		Spot	3	Image 1	15	1000000042	969
158.284		Spot	3	Image 1	15	1000000043	970
156.209		Spot	3	Image 1	15	1000000049	971
151.011		Spot	3	Image 1	15	1000000044	972
153.376		Spot	3	Image 1	15	1000000045	973
216.224		Spot	3	Image 1	15	1000000046	974
218.122		Spot	3	Image 1	15	1000000047	975
239.928		Spot	3	Image 1	15	1000000048	976
188.527		Spot	3	Image 1	15	1000000050	977
174.014		Spot	3	Image 1	15	1000000051	978
178.336		Spot	3	Image 1	15	1000000052	979
160.294		Spot	3	Image 1	15	1000000053	980
167.609		Spot	3	Image 1	15	1000000054	981
161.896		Spot	3	Image 1	15	1000000055	982
149.076		Spot	3	Image 1	15	1000000056	983
157.273		Spot	3	Image 1	15	1000000057	984
156.375		Spot	3	Image 1	15	1000000058	985
174.03		Spot	3	Image 1	15	1000000059	987
168.222		Spot	3	Image 1	15	1000000060	988
143.411		Spot	3	Image 1	15	1000000061	989
156.038		Spot	3	Image 1	15	1000000062	990
161.05		Spot	3	Image 1	15	1000000063	991
151.55		Spot	3	Image 1	15	1000000064	992
153.212		Spot	3	Image 1	16	1000000000	993
149.876		Spot	3	Image 1	16	1000000001	994
152.703		Spot	3	Image 1	16	1000000002	995
157.821		Spot	3	Image 1	16	1000000004	997
221.044		Spot	3	Image 1	16	1000000005	998
185.359		Spot	3	Image 1	16	1000000006	999
171.48		Spot	3	Image 1	16	1000000020	1000
169.039		Spot	3	Image 1	16	1000000007	1001
158.615		Spot	3	Image 1	16	1000000008	1002
169.499		Spot	3	Image 1	16	1000000009	1003
152.995		Spot	3	Image 1	16	1000000010	1004
173.094		Spot	3	Image 1	16	1000000012	1005
202.005		Spot	3	Image 1	16	1000000003	1006
172.366		Spot	3	Image 1	16	1000000013	1007
170.87		Spot	3	Image 1	16	1000000014	1008
196.139		Spot	3	Image 1	16	1000000015	1009
185.758		Spot	3	Image 1	16	1000000016	1010
180.378		Spot	3	Image 1	16	1000000017	1011
152.813		Spot	3	Image 1	16	1000000019	1012
161.497		Spot	3	Image 1	16	1000000018	1013
169.854		Spot	3	Image 1	16	1000000021	1014
176.881		Spot	3	Image 1	16	1000000022	1015
162.474		Spot	3	Image 1	16	1000000023	1016
165.961		Spot	3	Image 1	16	1000000024	1017
171.359		Spot	3	Image 1	16	1000000025	1018
171.602		Spot	3	Image 1	16	1000000026	1019
149.967		Spot	3	Image 1	16	1000000027	1020
172.73		Spot	3	Image 1	16	1000000028	1021
169.464		Spot	3	Image 1	16	1000000029	1022
172.537		Spot	3	Image 1	16	1000000066	1023
173.497		Spot	3	Image 1	16	1000000030	1024
177.942		Spot	3	Image 1	16	1000000031	1025
176.3		Spot	3	Image 1	16	1000000032	1026
165.559		Spot	3	Image 1	16	1000000033	1027
169.942		Spot	3	Image 1	16	1000000034	1028
172.686		Spot	3	Image 1	16	1000000035	1029
176.867		Spot	3	Image 1	16	1000000036	1030
165.282		Spot	3	Image 1	16	1000000037	1031
183.366		Spot	3	Image 1	16	1000000038	1032
159.375		Spot	3	Image 1	16	1000000039	1033
175.331		Spot	3	Image 1	16	1000000040	1034
167.118		Spot	3	Image 1	16	1000000041	1035
157.019		Spot	3	Image 1	16	1000000042	1036
156.967		Spot	3	Image 1	16	1000000043	1037
150.413		Spot	3	Image 1	16	1000000044	1038
152.496		Spot	3	Image 1	16	1000000045	1039
214.072		Spot	3	Image 1	16	1000000046	1040
219.527		Spot	3	Image 1	16	1000000047	1041
243.054		Spot	3	Image 1	16	1000000048	1042
189.386		Spot	3	Image 1	16	1000000050	1043
171.071		Spot	3	Image 1	16	1000000051	1044
181.34		Spot	3	Image 1	16	1000000052	1045
160.416		Spot	3	Image 1	16	1000000053	1046
166.276		Spot	3	Image 1	16	1000000054	1047
160.948		Spot	3	Image 1	16	1000000055	1048
148.797		Spot	3	Image 1	16	1000000056	1049
156.582		Spot	3	Image 1	16	1000000057	1050
157.06		Spot	3	Image 1	16	1000000058	1052
173.688		Spot	3	Image 1	16	1000000059	1053
169.511		Spot	3	Image 1	16	1000000060	1054
144.767		Spot	3	Image 1	16	1000000061	1055
154.628		Spot	3	Image 1	16	1000000062	1056
161.061		Spot	3	Image 1	16	1000000063	1057
152.763		Spot	3	Image 1	16	1000000064	1058
152.964		Spot	3	Image 1	17	1000000000	1059
149.518		Spot	3	Image 1	17	1000000001	1060
151.915		Spot	3	Image 1	17	1000000002	1061
156.635		Spot	3	Image 1	17	1000000004	1063
220.209		Spot	3	Image 1	17	1000000005	1064
185.172		Spot	3	Image 1	17	1000000006	1065
170.266		Spot	3	Image 1	17	1000000020	1066
168.698		Spot	3	Image 1	17	1000000007	1067
157.934		Spot	3	Image 1	17	1000000008	1068
170.564		Spot	3	Image 1	17	1000000009	1069
151.777		Spot	3	Image 1	17	1000000010	1070
174.348		Spot	3	Image 1	17	1000000012	1071
207.575		Spot	3	Image 1	17	1000000003	1072
173.114		Spot	3	Image 1	17	1000000013	1073
171.854		Spot	3	Image 1	17	1000000014	1074
198.118		Spot	3	Image 1	17	1000000015	1075
184.567		Spot	3	Image 1	17	1000000016	1076
183.478		Spot	3	Image 1	17	1000000017	1077
153.466		Spot	3	Image 1	17	1000000019	1078
164.016		Spot	3	Image 1	17	1000000018	1079
169.277		Spot	3	Image 1	17	1000000021	1080
175.567		Spot	3	Image 1	17	1000000022	1081
160.923		Spot	3	Image 1	17	1000000023	1082
165.657		Spot	3	Image 1	17	1000000024	1083
170.997		Spot	3	Image 1	17	1000000025	1084
169.787		Spot	3	Image 1	17	1000000026	1085
148.295		Spot	3	Image 1	17	1000000027	1086
170.745		Spot	3	Image 1	17	1000000028	1087
171.521		Spot	3	Image 1	17	1000000029	1088
173.87		Spot	3	Image 1	17	1000000066	1089
173.879		Spot	3	Image 1	17	1000000030	1090
178.835		Spot	3	Image 1	17	1000000031	1091
175.354		Spot	3	Image 1	17	1000000032	1092
166.06		Spot	3	Image 1	17	1000000033	1093
168.551		Spot	3	Image 1	17	1000000034	1094
171.914		Spot	3	Image 1	17	1000000035	1095
177.251		Spot	3	Image 1	17	1000000036	1096
165.102		Spot	3	Image 1	17	1000000037	1097
182.321		Spot	3	Image 1	17	1000000038	1098
158.626		Spot	3	Image 1	17	1000000039	1099
175.652		Spot	3	Image 1	17	1000000040	1100
166.538		Spot	3	Image 1	17	1000000041	1101
158.729		Spot	3	Image 1	17	1000000042	1102
157.824		Spot	3	Image 1	17	1000000043	1103
155.838		Spot	3	Image 1	17	1000000049	1104
149.942		Spot	3	Image 1	17	1000000044	1105
152.812		Spot	3	Image 1	17	1000000045	1106
216.931		Spot	3	Image 1	17	1000000046	1107
220.107		Spot	3	Image 1	17	1000000047	1108
240.274		Spot	3	Image 1	17	1000000048	1109
186.725		Spot	3	Image 1	17	1000000050	1110
172.063		Spot	3	Image 1	17	1000000051	1111
178.625		Spot	3	Image 1	17	1000000052	1112
159.165		Spot	3	Image 1	17	1000000053	1113
166.943		Spot	3	Image 1	17	1000000054	1114
163.284		Spot	3	Image 1	17	1000000055	1115
148.503		Spot	3	Image 1	17	1000000056	1116
156.623		Spot	3	Image 1	17	1000000057	1117
156.327		Spot	3	Image 1	17	1000000058	1119
175.315		Spot	3	Image 1	17	1000000059	1120
169.011		Spot	3	Image 1	17	1000000060	1121
144.359		Spot	3	Image 1	17	1000000061	1122
155.934		Spot	3	Image 1	17	1000000062	1123
161.992		Spot	3	Image 1	17	1000000063	1124
154.05		Spot	3	Image 1	17	1000000064	1125
155.027		Spot	3	Image 1	18	1000000000	1126
148.765		Spot	3	Image 1	18	1000000001	1127
153.069		Spot	3	Image 1	18	1000000002	1128
210.961		Spot	3	Image 1	18	1000000003	1129
158.286		Spot	3	Image 1	18	1000000004	1131
223.406		Spot	3	Image 1	18	1000000005	1132
184.11		Spot	3	Image 1	18	1000000006	1133
170.989		Spot	3	Image 1	18	1000000020	1134
168.162		Spot	3	Image 1	18	1000000007	1135
160.104		Spot	3	Image 1	18	1000000008	1136
169.912		Spot	3	Image 1	18	1000000009	1137
171.545		Spot	3	Image 1	18	1000000067	1138
151.647		Spot	3	Image 1	18	1000000010	1139
174.19		Spot	3	Image 1	18	1000000012	1140
173.337		Spot	3	Image 1	18	1000000013	1141
170.896		Spot	3	Image 1	18	1000000014	1142
199.336		Spot	3	Image 1	18	1000000015	1143
185.923		Spot	3	Image 1	18	1000000016	1144
182.975		Spot	3	Image 1	18	1000000017	1145
154.304		Spot	3	Image 1	18	1000000019	1146
164.349		Spot	3	Image 1	18	1000000018	1147
170.366		Spot	3	Image 1	18	1000000021	1148
175.719		Spot	3	Image 1	18	1000000022	1149
161.831		Spot	3	Image 1	18	1000000023	1150
165.776		Spot	3	Image 1	18	1000000024	1151
171.604		Spot	3	Image 1	18	1000000025	1152
170.214		Spot	3	Image 1	18	1000000026	1153
150.942		Spot	3	Image 1	18	1000000027	1154
171.257		Spot	3	Image 1	18	1000000028	1155
170.497		Spot	3	Image 1	18	1000000029	1156
172.547		Spot	3	Image 1	18	1000000066	1157
175.213		Spot	3	Image 1	18	1000000030	1158
177.543		Spot	3	Image 1	18	1000000031	1159
177.501		Spot	3	Image 1	18	1000000032	1160
164.941		Spot	3	Image 1	18	1000000033	1161
169.03		Spot	3	Image 1	18	1000000034	1162
173.477		Spot	3	Image 1	18	1000000035	1163
177.331		Spot	3	Image 1	18	1000000036	1164
166.649		Spot	3	Image 1	18	1000000037	1165
182.931		Spot	3	Image 1	18	1000000038	1166
160.079		Spot	3	Image 1	18	1000000039	1167
174.659		Spot	3	Image 1	18	1000000040	1168
168.633		Spot	3	Image 1	18	1000000041	1169
158.331		Spot	3	Image 1	18	1000000042	1170
158.838		Spot	3	Image 1	18	1000000043	1171
149.986		Spot	3	Image 1	18	1000000044	1172
153.242		Spot	3	Image 1	18	1000000045	1173
215.604		Spot	3	Image 1	18	1000000046	1174
221.712		Spot	3	Image 1	18	1000000047	1175
235.663		Spot	3	Image 1	18	1000000048	1176
187.204		Spot	3	Image 1	18	1000000050	1177
171.715		Spot	3	Image 1	18	1000000051	1178
179.316		Spot	3	Image 1	18	1000000052	1179
160.144		Spot	3	Image 1	18	1000000053	1180
167.522		Spot	3	Image 1	18	1000000054	1181
162.522		Spot	3	Image 1	18	1000000055	1182
149.753		Spot	3	Image 1	18	1000000056	1183
157.405		Spot	3	Image 1	18	1000000057	1184
158.504		Spot	3	Image 1	18	1000000058	1186
175.507		Spot	3	Image 1	18	1000000059	1187
168.956		Spot	3	Image 1	18	1000000060	1188
144.934		Spot	3	Image 1	18	1000000061	1189
154.743		Spot	3	Image 1	18	1000000062	1190
160.38		Spot	3	Image 1	18	1000000063	1191
151.978		Spot	3	Image 1	18	1000000064	1192
153.735		Spot	3	Image 1	19	1000000000	1193
152.901		Spot	3	Image 1	19	1000000002	1194
209.324		Spot	3	Image 1	19	1000000003	1195
158.76		Spot	3	Image 1	19	1000000004	1197
221.708		Spot	3	Image 1	19	1000000005	1198
185.05		Spot	3	Image 1	19	1000000006	1199
170.611		Spot	3	Image 1	19	1000000020	1200
167.879		Spot	3	Image 1	19	1000000007	1201
158.484		Spot	3	Image 1	19	1000000008	1202
170.182		Spot	3	Image 1	19	1000000009	1203
155.486		Spot	3	Image 1	19	1000000068	1204
171.514		Spot	3	Image 1	19	1000000067	1205
151.887		Spot	3	Image 1	19	1000000010	1206
171.954		Spot	3	Image 1	19	1000000012	1207
171.36		Spot	3	Image 1	19	1000000013	1208
170.453		Spot	3	Image 1	19	1000000014	1209
196.69		Spot	3	Image 1	19	1000000015	1210
186.907		Spot	3	Image 1	19	1000000016	1211
182.911		Spot	3	Image 1	19	1000000017	1212
163.055		Spot	3	Image 1	19	1000000018	1213
153.207		Spot	3	Image 1	19	1000000019	1214
168.786		Spot	3	Image 1	19	1000000021	1215
176.51		Spot	3	Image 1	19	1000000022	1216
161.088		Spot	3	Image 1	19	1000000023	1217
165.798		Spot	3	Image 1	19	1000000024	1218
171.313		Spot	3	Image 1	19	1000000025	1219
169.357		Spot	3	Image 1	19	1000000026	1220
148.674		Spot	3	Image 1	19	1000000027	1221
170.748		Spot	3	Image 1	19	1000000028	1222
170.555		Spot	3	Image 1	19	1000000029	1223
174.11		Spot	3	Image 1	19	1000000030	1224
172.727		Spot	3	Image 1	19	1000000066	1225
177.705		Spot	3	Image 1	19	1000000031	1226
176.341		Spot	3	Image 1	19	1000000032	1227
166.267		Spot	3	Image 1	19	1000000033	1228
167.294		Spot	3	Image 1	19	1000000034	1229
174.358		Spot	3	Image 1	19	1000000035	1230
175.119		Spot	3	Image 1	19	1000000036	1231
167.46		Spot	3	Image 1	19	1000000037	1232
181.885		Spot	3	Image 1	19	1000000038	1233
160.102		Spot	3	Image 1	19	1000000039	1234
174.569		Spot	3	Image 1	19	1000000040	1235
168.701		Spot	3	Image 1	19	1000000041	1236
158.044		Spot	3	Image 1	19	1000000042	1237
158.53		Spot	3	Image 1	19	1000000043	1238
151.367		Spot	3	Image 1	19	1000000044	1239
152.047		Spot	3	Image 1	19	1000000045	1240
215.826		Spot	3	Image 1	19	1000000046	1241
221.636		Spot	3	Image 1	19	1000000047	1242
235.818		Spot	3	Image 1	19	1000000048	1243
186.837		Spot	3	Image 1	19	1000000050	1244
171.622		Spot	3	Image 1	19	1000000051	1245
177.793		Spot	3	Image 1	19	1000000052	1246
160.599		Spot	3	Image 1	19	1000000053	1247
166.044		Spot	3	Image 1	19	1000000054	1248
161.628		Spot	3	Image 1	19	1000000055	1249
149.204		Spot	3	Image 1	19	1000000056	1250
157.03		Spot	3	Image 1	19	1000000057	1251
156.683		Spot	3	Image 1	19	1000000058	1252
175.995		Spot	3	Image 1	19	1000000059	1254
167.464		Spot	3	Image 1	19	1000000060	1255
143.943		Spot	3	Image 1	19	1000000061	1256
156.671		Spot	3	Image 1	19	1000000062	1257
159.654		Spot	3	Image 1	19	1000000063	1258
153.313		Spot	3	Image 1	19	1000000064	1259
153.912		Spot	3	Image 1	20	1000000000	1260
149.871		Spot	3	Image 1	20	1000000001	1261
152.711		Spot	3	Image 1	20	1000000002	1262
207.521		Spot	3	Image 1	20	1000000003	1263
158.226		Spot	3	Image 1	20	1000000004	1265
222.253		Spot	3	Image 1	20	1000000005	1266
183.802		Spot	3	Image 1	20	1000000006	1267
169.202		Spot	3	Image 1	20	1000000020	1268
168.575		Spot	3	Image 1	20	1000000007	1269
158.527		Spot	3	Image 1	20	1000000008	1270
169.036		Spot	3	Image 1	20	1000000009	1271
153.633		Spot	3	Image 1	20	1000000068	1272
168.426		Spot	3	Image 1	20	1000000067	1273
152.755		Spot	3	Image 1	20	1000000010	1274
171.343		Spot	3	Image 1	20	1000000012	1275
170.284		Spot	3	Image 1	20	1000000013	1276
172		Spot	3	Image 1	20	1000000014	1277
196.582		Spot	3	Image 1	20	1000000015	1278
186.332		Spot	3	Image 1	20	1000000016	1279
182.688		Spot	3	Image 1	20	1000000017	1280
152.416		Spot	3	Image 1	20	1000000019	1281
164.011		Spot	3	Image 1	20	1000000018	1282
169.153		Spot	3	Image 1	20	1000000021	1283
177.118		Spot	3	Image 1	20	1000000022	1284
160.778		Spot	3	Image 1	20	1000000023	1285
166.917		Spot	3	Image 1	20	1000000024	1286
170.86		Spot	3	Image 1	20	1000000025	1287
148.81		Spot	3	Image 1	20	1000000027	1288
169.718		Spot	3	Image 1	20	1000000028	1289
171.291		Spot	3	Image 1	20	1000000029	1290
172.761		Spot	3	Image 1	20	1000000066	1291
173.061		Spot	3	Image 1	20	1000000030	1292
178.601		Spot	3	Image 1	20	1000000031	1293
175.975		Spot	3	Image 1	20	1000000032	1294
165.942		Spot	3	Image 1	20	1000000033	1295
167.434		Spot	3	Image 1	20	1000000034	1296
173.1		Spot	3	Image 1	20	1000000035	1297
176.948		Spot	3	Image 1	20	1000000036	1298
165.997		Spot	3	Image 1	20	1000000037	1299
183.682		Spot	3	Image 1	20	1000000038	1300
158.411		Spot	3	Image 1	20	1000000039	1301
175.562		Spot	3	Image 1	20	1000000040	1302
168.132		Spot	3	Image 1	20	1000000041	1303
158.644		Spot	3	Image 1	20	1000000042	1304
157.132		Spot	3	Image 1	20	1000000043	1305
156.934		Spot	3	Image 1	20	1000000049	1306
151.011		Spot	3	Image 1	20	1000000044	1307
151.678		Spot	3	Image 1	20	1000000045	1308
216.702		Spot	3	Image 1	20	1000000046	1309
221.469		Spot	3	Image 1	20	1000000047	1310
234.074		Spot	3	Image 1	20	1000000048	1311
187.168		Spot	3	Image 1	20	1000000050	1312
170.21		Spot	3	Image 1	20	1000000051	1313
176.198		Spot	3	Image 1	20	1000000052	1314
159.97		Spot	3	Image 1	20	1000000053	1315
166.428		Spot	3	Image 1	20	1000000054	1316
163.541		Spot	3	Image 1	20	1000000055	1317
149.939		Spot	3	Image 1	20	1000000056	1318
156.586		Spot	3	Image 1	20	1000000057	1319
157.655		Spot	3	Image 1	20	1000000058	1320
177.547		Spot	3	Image 1	20	1000000059	1322
168.361		Spot	3	Image 1	20	1000000060	1323
143.364		Spot	3	Image 1	20	1000000061	1324
155.682		Spot	3	Image 1	20	1000000062	1325
161.872		Spot	3	Image 1	20	1000000063	1326
151.992		Spot	3	Image 1	20	1000000064	1327
150.618		Spot	3	Image 1	21	1000000001	1328
153.275		Spot	3	Image 1	21	1000000002	1329
202.973		Spot	3	Image 1	21	1000000003	1330
160.456		Spot	3	Image 1	21	1000000004	1332
222.444		Spot	3	Image 1	21	1000000005	1333
184.71		Spot	3	Image 1	21	1000000006	1334
171.332		Spot	3	Image 1	21	1000000020	1335
169.073		Spot	3	Image 1	21	1000000007	1336
158.807		Spot	3	Image 1	21	1000000008	1337
169.71		Spot	3	Image 1	21	1000000009	1338
154.255		Spot	3	Image 1	21	1000000068	1339
169.223		Spot	3	Image 1	21	1000000067	1340
151.091		Spot	3	Image 1	21	1000000010	1341
174.942		Spot	3	Image 1	21	1000000012	1342
173.258		Spot	3	Image 1	21	1000000013	1343
169.289		Spot	3	Image 1	21	1000000014	1344
196.503		Spot	3	Image 1	21	1000000015	1345
187.84		Spot	3	Image 1	21	1000000016	1346
186.667		Spot	3	Image 1	21	1000000017	1347
165.008		Spot	3	Image 1	21	1000000018	1348
153.714		Spot	3	Image 1	21	1000000019	1349
170.856		Spot	3	Image 1	21	1000000021	1350
175.865		Spot	3	Image 1	21	1000000022	1351
160.997		Spot	3	Image 1	21	1000000023	1352
163.195		Spot	3	Image 1	21	1000000024	1353
169.989		Spot	3	Image 1	21	1000000025	1354
168.805		Spot	3	Image 1	21	1000000026	1355
149.363		Spot	3	Image 1	21	1000000027	1356
170.865		Spot	3	Image 1	21	1000000028	1357
170.33		Spot	3	Image 1	21	1000000029	1358
172.305		Spot	3	Image 1	21	1000000066	1359
173.456		Spot	3	Image 1	21	1000000030	1360
177.475		Spot	3	Image 1	21	1000000031	1361
175.892		Spot	3	Image 1	21	1000000032	1362
166.077		Spot	3	Image 1	21	1000000033	1363
168.523		Spot	3	Image 1	21	1000000034	1364
171.917		Spot	3	Image 1	21	1000000035	1365
177.959		Spot	3	Image 1	21	1000000036	1366
165.294		Spot	3	Image 1	21	1000000037	1367
182.392		Spot	3	Image 1	21	1000000038	1368
159.014		Spot	3	Image 1	21	1000000039	1369
174.915		Spot	3	Image 1	21	1000000040	1370
167.799		Spot	3	Image 1	21	1000000041	1371
156.882		Spot	3	Image 1	21	1000000042	1372
158.857		Spot	3	Image 1	21	1000000043	1373
150.447		Spot	3	Image 1	21	1000000044	1374
152.577		Spot	3	Image 1	21	1000000045	1375
216.489		Spot	3	Image 1	21	1000000046	1376
221.862		Spot	3	Image 1	21	1000000047	1377
236.041		Spot	3	Image 1	21	1000000048	1378
156.229		Spot	3	Image 1	21	1000000049	1379
186.374		Spot	3	Image 1	21	1000000050	1380
169.478		Spot	3	Image 1	21	1000000051	1381
176.275		Spot	3	Image 1	21	1000000052	1382
161.538		Spot	3	Image 1	21	1000000053	1383
165.792		Spot	3	Image 1	21	1000000054	1384
162.453		Spot	3	Image 1	21	1000000055	1385
148.914		Spot	3	Image 1	21	1000000056	1386
157.127		Spot	3	Image 1	21	1000000057	1387
156.635		Spot	3	Image 1	21	1000000058	1389
175.383		Spot	3	Image 1	21	1000000059	1390
168.538		Spot	3	Image 1	21	1000000060	1391
143.915		Spot	3	Image 1	21	1000000061	1392
157.151		Spot	3	Image 1	21	1000000062	1393
160.867		Spot	3	Image 1	21	1000000063	1394
152.997		Spot	3	Image 1	21	1000000064	1395
150.06		Spot	3	Image 1	22	1000000001	1396
153.553		Spot	3	Image 1	22	1000000002	1397
205.323		Spot	3	Image 1	22	1000000003	1398
157.506		Spot	3	Image 1	22	1000000004	1400
223.27		Spot	3	Image 1	22	1000000005	1401
185.533		Spot	3	Image 1	22	1000000006	1402
170.81		Spot	3	Image 1	22	1000000020	1403
168.677		Spot	3	Image 1	22	1000000007	1404
157.549		Spot	3	Image 1	22	1000000008	1405
171.16		Spot	3	Image 1	22	1000000009	1406
154.738		Spot	3	Image 1	22	1000000068	1407
153.359		Spot	3	Image 1	22	1000000010	1408
174.657		Spot	3	Image 1	22	1000000012	1409
172.176		Spot	3	Image 1	22	1000000013	1410
171.766		Spot	3	Image 1	22	1000000014	1411
197.45		Spot	3	Image 1	22	1000000015	1412
185.776		Spot	3	Image 1	22	1000000016	1413
181.627		Spot	3	Image 1	22	1000000017	1414
163.633		Spot	3	Image 1	22	1000000018	1415
154.118		Spot	3	Image 1	22	1000000019	1416
171.252		Spot	3	Image 1	22	1000000021	1417
178.251		Spot	3	Image 1	22	1000000022	1418
161.661		Spot	3	Image 1	22	1000000023	1419
164.751		Spot	3	Image 1	22	1000000024	1420
171.986		Spot	3	Image 1	22	1000000025	1421
169.885		Spot	3	Image 1	22	1000000026	1422
148.67		Spot	3	Image 1	22	1000000027	1423
169.672		Spot	3	Image 1	22	1000000028	1424
169.599		Spot	3	Image 1	22	1000000029	1425
172.896		Spot	3	Image 1	22	1000000030	1426
172.882		Spot	3	Image 1	22	1000000066	1427
177.226		Spot	3	Image 1	22	1000000031	1428
176.445		Spot	3	Image 1	22	1000000032	1429
166.879		Spot	3	Image 1	22	1000000033	1430
167.791		Spot	3	Image 1	22	1000000034	1431
172.064		Spot	3	Image 1	22	1000000035	1432
177.363		Spot	3	Image 1	22	1000000036	1433
165.124		Spot	3	Image 1	22	1000000037	1434
183.453		Spot	3	Image 1	22	1000000038	1435
159.901		Spot	3	Image 1	22	1000000039	1436
175.449		Spot	3	Image 1	22	1000000040	1437
168.833		Spot	3	Image 1	22	1000000041	1438
156.837		Spot	3	Image 1	22	1000000042	1439
158.671		Spot	3	Image 1	22	1000000043	1440
150.116		Spot	3	Image 1	22	1000000044	1441
213.474		Spot	3	Image 1	22	1000000046	1442
224.442		Spot	3	Image 1	22	1000000047	1443
234.137		Spot	3	Image 1	22	1000000048	1444
155.729		Spot	3	Image 1	22	1000000049	1445
187.232		Spot	3	Image 1	22	1000000050	1446
171.83		Spot	3	Image 1	22	1000000051	1447
176.404		Spot	3	Image 1	22	1000000052	1448
158.95		Spot	3	Image 1	22	1000000053	1449
165.549		Spot	3	Image 1	22	1000000054	1450
163.482		Spot	3	Image 1	22	1000000055	1451
148.956		Spot	3	Image 1	22	1000000056	1452
157.238		Spot	3	Image 1	22	1000000057	1454
157.584		Spot	3	Image 1	22	1000000058	1455
175.686		Spot	3	Image 1	22	1000000059	1456
168.044		Spot	3	Image 1	22	1000000060	1457
143.618		Spot	3	Image 1	22	1000000061	1458
156.303		Spot	3	Image 1	22	1000000062	1459
161.381		Spot	3	Image 1	22	1000000063	1460
159.181		Spot	3	Image 1	22	1000000069	1461
153.038		Spot	3	Image 1	22	1000000064	1462
154.843		Spot	3	Image 1	23	1000000000	1463
150.259		Spot	3	Image 1	23	1000000001	1464
153.578		Spot	3	Image 1	23	1000000002	1465
158.859		Spot	3	Image 1	23	1000000004	1467
221.812		Spot	3	Image 1	23	1000000005	1468
184.978		Spot	3	Image 1	23	1000000006	1469
171.658		Spot	3	Image 1	23	1000000020	1470
168.711		Spot	3	Image 1	23	1000000007	1471
159.093		Spot	3	Image 1	23	1000000008	1472
171.443		Spot	3	Image 1	23	1000000009	1473
154.792		Spot	3	Image 1	23	1000000068	1474
153.251		Spot	3	Image 1	23	1000000010	1475
173.102		Spot	3	Image 1	23	1000000012	1476
196.92		Spot	3	Image 1	23	1000000003	1477
171.992		Spot	3	Image 1	23	1000000013	1478
171.663		Spot	3	Image 1	23	1000000014	1479
196.316		Spot	3	Image 1	23	1000000015	1480
185.721		Spot	3	Image 1	23	1000000016	1481
181.57		Spot	3	Image 1	23	1000000017	1482
163.544		Spot	3	Image 1	23	1000000018	1483
151.36		Spot	3	Image 1	23	1000000019	1484
170.967		Spot	3	Image 1	23	1000000021	1485
176.739		Spot	3	Image 1	23	1000000022	1486
161.497		Spot	3	Image 1	23	1000000023	1487
163.926		Spot	3	Image 1	23	1000000024	1488
172.052		Spot	3	Image 1	23	1000000025	1489
168.58		Spot	3	Image 1	23	1000000026	1490
148.898		Spot	3	Image 1	23	1000000027	1491
169.956		Spot	3	Image 1	23	1000000028	1492
169.997		Spot	3	Image 1	23	1000000029	1493
174.264		Spot	3	Image 1	23	1000000030	1494
173.69		Spot	3	Image 1	23	1000000066	1495
180.063		Spot	3	Image 1	23	1000000031	1496
177.267		Spot	3	Image 1	23	1000000032	1497
166.398		Spot	3	Image 1	23	1000000033	1498
169.102		Spot	3	Image 1	23	1000000034	1499
172.215		Spot	3	Image 1	23	1000000035	1500
175.992		Spot	3	Image 1	23	1000000036	1501
166.909		Spot	3	Image 1	23	1000000037	1502
182.22		Spot	3	Image 1	23	1000000038	1503
159.739		Spot	3	Image 1	23	1000000039	1504
176.233		Spot	3	Image 1	23	1000000040	1505
167.178		Spot	3	Image 1	23	1000000041	1506
157		Spot	3	Image 1	23	1000000042	1507
157.902		Spot	3	Image 1	23	1000000043	1508
149.038		Spot	3	Image 1	23	1000000044	1509
151.918		Spot	3	Image 1	23	1000000045	1510
216.863		Spot	3	Image 1	23	1000000046	1511
224.822		Spot	3	Image 1	23	1000000047	1512
234.649		Spot	3	Image 1	23	1000000048	1513
187.465		Spot	3	Image 1	23	1000000050	1514
170.201		Spot	3	Image 1	23	1000000051	1515
175.714		Spot	3	Image 1	23	1000000052	1516
160.585		Spot	3	Image 1	23	1000000053	1517
167.342		Spot	3	Image 1	23	1000000054	1518
163.212		Spot	3	Image 1	23	1000000055	1519
148.249		Spot	3	Image 1	23	1000000056	1520
157.835		Spot	3	Image 1	23	1000000057	1521
156.886		Spot	3	Image 1	23	1000000058	1523
175.484		Spot	3	Image 1	23	1000000059	1524
169.492		Spot	3	Image 1	23	1000000060	1525
144.409		Spot	3	Image 1	23	1000000061	1526
156.298		Spot	3	Image 1	23	1000000062	1527
162.623		Spot	3	Image 1	23	1000000063	1528
153.41		Spot	3	Image 1	23	1000000064	1529
155.235		Spot	3	Image 1	24	1000000000	1530
150.289		Spot	3	Image 1	24	1000000001	1531
152.514		Spot	3	Image 1	24	1000000002	1532
158.348		Spot	3	Image 1	24	1000000004	1534
224.014		Spot	3	Image 1	24	1000000005	1535
183.107		Spot	3	Image 1	24	1000000006	1536
171.03		Spot	3	Image 1	24	1000000020	1537
169.915		Spot	3	Image 1	24	1000000007	1538
158.555		Spot	3	Image 1	24	1000000008	1539
170.428		Spot	3	Image 1	24	1000000009	1540
153.24		Spot	3	Image 1	24	1000000068	1541
171.786		Spot	3	Image 1	24	1000000067	1542
152.923		Spot	3	Image 1	24	1000000010	1543
174.619		Spot	3	Image 1	24	1000000012	1544
203.332		Spot	3	Image 1	24	1000000003	1545
173.682		Spot	3	Image 1	24	1000000013	1546
171.318		Spot	3	Image 1	24	1000000014	1547
197.08		Spot	3	Image 1	24	1000000015	1548
184.563		Spot	3	Image 1	24	1000000016	1549
180.216		Spot	3	Image 1	24	1000000017	1550
163.176		Spot	3	Image 1	24	1000000018	1551
152.47		Spot	3	Image 1	24	1000000019	1552
169.365		Spot	3	Image 1	24	1000000021	1553
176.261		Spot	3	Image 1	24	1000000022	1554
161.783		Spot	3	Image 1	24	1000000023	1555
165.016		Spot	3	Image 1	24	1000000024	1556
170.589		Spot	3	Image 1	24	1000000025	1557
170.97		Spot	3	Image 1	24	1000000026	1558
150.538		Spot	3	Image 1	24	1000000027	1559
169.642		Spot	3	Image 1	24	1000000028	1560
170.559		Spot	3	Image 1	24	1000000029	1561
173.937		Spot	3	Image 1	24	1000000030	1562
175.878		Spot	3	Image 1	24	1000000032	1563
165.707		Spot	3	Image 1	24	1000000033	1564
167.679		Spot	3	Image 1	24	1000000034	1565
173.797		Spot	3	Image 1	24	1000000035	1566
176.433		Spot	3	Image 1	24	1000000036	1567
165.742		Spot	3	Image 1	24	1000000037	1568
184.871		Spot	3	Image 1	24	1000000038	1569
159.788		Spot	3	Image 1	24	1000000039	1570
175.074		Spot	3	Image 1	24	1000000040	1571
168.597		Spot	3	Image 1	24	1000000041	1572
156.174		Spot	3	Image 1	24	1000000042	1573
158.569		Spot	3	Image 1	24	1000000043	1574
149.354		Spot	3	Image 1	24	1000000044	1575
153.142		Spot	3	Image 1	24	1000000045	1576
212.921		Spot	3	Image 1	24	1000000046	1577
225.445		Spot	3	Image 1	24	1000000047	1578
237.241		Spot	3	Image 1	24	1000000048	1579
154.338		Spot	3	Image 1	24	1000000049	1580
186.699		Spot	3	Image 1	24	1000000050	1581
169.54		Spot	3	Image 1	24	1000000051	1582
177.532		Spot	3	Image 1	24	1000000052	1583
160.923		Spot	3	Image 1	24	1000000053	1584
166.796		Spot	3	Image 1	24	1000000054	1585
162.345		Spot	3	Image 1	24	1000000055	1586
147.912		Spot	3	Image 1	24	1000000056	1587
157.959		Spot	3	Image 1	24	1000000057	1588
158.099		Spot	3	Image 1	24	1000000058	1589
176.858		Spot	3	Image 1	24	1000000059	1591
167.162		Spot	3	Image 1	24	1000000060	1592
142.797		Spot	3	Image 1	24	1000000061	1593
155.099		Spot	3	Image 1	24	1000000062	1594
160.672		Spot	3	Image 1	24	1000000063	1595
160.08		Spot	3	Image 1	24	1000000069	1596
151.842		Spot	3	Image 1	24	1000000064	1597
153.956		Spot	3	Image 1	25	1000000000	1598
149.778		Spot	3	Image 1	25	1000000001	1599
152.298		Spot	3	Image 1	25	1000000002	1600
157.868		Spot	3	Image 1	25	1000000004	1602
221.23		Spot	3	Image 1	25	1000000005	1603
183.564		Spot	3	Image 1	25	1000000006	1604
170.884		Spot	3	Image 1	25	1000000020	1605
171.058		Spot	3	Image 1	25	1000000007	1606
158.248		Spot	3	Image 1	25	1000000008	1607
170.793		Spot	3	Image 1	25	1000000009	1608
153.965		Spot	3	Image 1	25	1000000068	1609
170.282		Spot	3	Image 1	25	1000000067	1610
152.992		Spot	3	Image 1	25	1000000010	1611
172.967		Spot	3	Image 1	25	1000000012	1612
201.482		Spot	3	Image 1	25	1000000003	1613
174.567		Spot	3	Image 1	25	1000000013	1614
169.755		Spot	3	Image 1	25	1000000014	1615
196.555		Spot	3	Image 1	25	1000000015	1616
184.667		Spot	3	Image 1	25	1000000016	1617
180.737		Spot	3	Image 1	25	1000000017	1618
163.723		Spot	3	Image 1	25	1000000018	1619
152.789		Spot	3	Image 1	25	1000000019	1620
171.995		Spot	3	Image 1	25	1000000021	1621
176.552		Spot	3	Image 1	25	1000000022	1622
160.495		Spot	3	Image 1	25	1000000023	1623
166.304		Spot	3	Image 1	25	1000000024	1624
170.154		Spot	3	Image 1	25	1000000025	1625
148.699		Spot	3	Image 1	25	1000000027	1626
171.083		Spot	3	Image 1	25	1000000028	1627
170.831		Spot	3	Image 1	25	1000000029	1628
173.566		Spot	3	Image 1	25	1000000030	1629
177.006		Spot	3	Image 1	25	1000000032	1630
166.207		Spot	3	Image 1	25	1000000033	1631
168.376		Spot	3	Image 1	25	1000000034	1632
177.3		Spot	3	Image 1	25	1000000036	1633
165.59		Spot	3	Image 1	25	1000000037	1634
183.334		Spot	3	Image 1	25	1000000038	1635
158.368		Spot	3	Image 1	25	1000000039	1636
176.797		Spot	3	Image 1	25	1000000040	1637
166.22		Spot	3	Image 1	25	1000000041	1638
157.978		Spot	3	Image 1	25	1000000042	1639
158.68		Spot	3	Image 1	25	1000000043	1640
149.669		Spot	3	Image 1	25	1000000044	1641
153.514		Spot	3	Image 1	25	1000000045	1642
215.343		Spot	3	Image 1	25	1000000046	1643
223.431		Spot	3	Image 1	25	1000000047	1644
236.177		Spot	3	Image 1	25	1000000048	1645
187.425		Spot	3	Image 1	25	1000000050	1646
169.008		Spot	3	Image 1	25	1000000051	1647
179.127		Spot	3	Image 1	25	1000000052	1648
160.848		Spot	3	Image 1	25	1000000053	1649
167.867		Spot	3	Image 1	25	1000000054	1650
164.055		Spot	3	Image 1	25	1000000055	1651
149.332		Spot	3	Image 1	25	1000000056	1652
157.755		Spot	3	Image 1	25	1000000057	1653
157.184		Spot	3	Image 1	25	1000000058	1655
175.14		Spot	3	Image 1	25	1000000059	1656
168.274		Spot	3	Image 1	25	1000000060	1657
143.543		Spot	3	Image 1	25	1000000061	1658
154.653		Spot	3	Image 1	25	1000000062	1659
161.427		Spot	3	Image 1	25	1000000063	1660
152.165		Spot	3	Image 1	25	1000000064	1661
153.025		Spot	3	Image 1	26	1000000002	1662
209.338		Spot	3	Image 1	26	1000000003	1663
158.154		Spot	3	Image 1	26	1000000004	1665
224.81		Spot	3	Image 1	26	1000000005	1666
185.813		Spot	3	Image 1	26	1000000006	1667
170.331		Spot	3	Image 1	26	1000000020	1668
169.613		Spot	3	Image 1	26	1000000007	1669
158.964		Spot	3	Image 1	26	1000000008	1670
168.591		Spot	3	Image 1	26	1000000009	1671
152.555		Spot	3	Image 1	26	1000000068	1672
151.766		Spot	3	Image 1	26	1000000010	1673
173.158		Spot	3	Image 1	26	1000000012	1674
174.659		Spot	3	Image 1	26	1000000013	1675
169.036		Spot	3	Image 1	26	1000000014	1676
196.019		Spot	3	Image 1	26	1000000015	1677
185.382		Spot	3	Image 1	26	1000000016	1678
179.648		Spot	3	Image 1	26	1000000017	1679
163.56		Spot	3	Image 1	26	1000000018	1680
153.077		Spot	3	Image 1	26	1000000019	1681
171.077		Spot	3	Image 1	26	1000000021	1682
176.768		Spot	3	Image 1	26	1000000022	1683
161.329		Spot	3	Image 1	26	1000000023	1684
166.701		Spot	3	Image 1	26	1000000024	1685
170.154		Spot	3	Image 1	26	1000000025	1686
149.205		Spot	3	Image 1	26	1000000027	1687
171.182		Spot	3	Image 1	26	1000000028	1688
171.201		Spot	3	Image 1	26	1000000029	1689
173.615		Spot	3	Image 1	26	1000000030	1690
177.709		Spot	3	Image 1	26	1000000031	1691
175.995		Spot	3	Image 1	26	1000000032	1692
166.842		Spot	3	Image 1	26	1000000033	1693
166.264		Spot	3	Image 1	26	1000000034	1694
171.916		Spot	3	Image 1	26	1000000035	1695
176.807		Spot	3	Image 1	26	1000000036	1696
165.637		Spot	3	Image 1	26	1000000037	1697
182.939		Spot	3	Image 1	26	1000000038	1698
158.207		Spot	3	Image 1	26	1000000039	1699
175.818		Spot	3	Image 1	26	1000000040	1700
165.517		Spot	3	Image 1	26	1000000041	1701
157.041		Spot	3	Image 1	26	1000000042	1702
156.107		Spot	3	Image 1	26	1000000043	1703
150.019		Spot	3	Image 1	26	1000000044	1704
152.926		Spot	3	Image 1	26	1000000045	1705
210.912		Spot	3	Image 1	26	1000000046	1706
222.237		Spot	3	Image 1	26	1000000047	1707
233.365		Spot	3	Image 1	26	1000000048	1708
155.726		Spot	3	Image 1	26	1000000049	1709
187.234		Spot	3	Image 1	26	1000000050	1710
171.358		Spot	3	Image 1	26	1000000051	1711
176.707		Spot	3	Image 1	26	1000000052	1712
160.923		Spot	3	Image 1	26	1000000053	1713
166.931		Spot	3	Image 1	26	1000000054	1714
163.071		Spot	3	Image 1	26	1000000055	1715
148.345		Spot	3	Image 1	26	1000000056	1716
158.373		Spot	3	Image 1	26	1000000057	1717
155.953		Spot	3	Image 1	26	1000000058	1719
175.286		Spot	3	Image 1	26	1000000059	1720
166.627		Spot	3	Image 1	26	1000000060	1721
144.247		Spot	3	Image 1	26	1000000061	1722
154.843		Spot	3	Image 1	26	1000000062	1723
161.501		Spot	3	Image 1	26	1000000063	1724
152.686		Spot	3	Image 1	26	1000000064	1725
150.368		Spot	3	Image 1	27	1000000001	1726
153.713		Spot	3	Image 1	27	1000000002	1727
213.193		Spot	3	Image 1	27	1000000003	1728
226.403		Spot	3	Image 1	27	1000000005	1730
184.945		Spot	3	Image 1	27	1000000006	1731
168.965		Spot	3	Image 1	27	1000000020	1732
169.475		Spot	3	Image 1	27	1000000007	1733
159.005		Spot	3	Image 1	27	1000000008	1734
171.555		Spot	3	Image 1	27	1000000009	1735
154.019		Spot	3	Image 1	27	1000000068	1736
170.206		Spot	3	Image 1	27	1000000067	1737
151.791		Spot	3	Image 1	27	1000000010	1738
173.992		Spot	3	Image 1	27	1000000012	1739
174.484		Spot	3	Image 1	27	1000000013	1740
169.129		Spot	3	Image 1	27	1000000014	1741
195.92		Spot	3	Image 1	27	1000000015	1742
185.725		Spot	3	Image 1	27	1000000016	1743
180.352		Spot	3	Image 1	27	1000000017	1744
162.585		Spot	3	Image 1	27	1000000018	1745
152.336		Spot	3	Image 1	27	1000000019	1746
168.898		Spot	3	Image 1	27	1000000021	1747
175.455		Spot	3	Image 1	27	1000000022	1748
161.858		Spot	3	Image 1	27	1000000023	1749
166.052		Spot	3	Image 1	27	1000000024	1750
170.327		Spot	3	Image 1	27	1000000025	1751
149.934		Spot	3	Image 1	27	1000000027	1752
172.24		Spot	3	Image 1	27	1000000028	1753
170.867		Spot	3	Image 1	27	1000000029	1754
173.759		Spot	3	Image 1	27	1000000030	1755
176.749		Spot	3	Image 1	27	1000000032	1756
165.807		Spot	3	Image 1	27	1000000033	1757
169.875		Spot	3	Image 1	27	1000000034	1758
176.878		Spot	3	Image 1	27	1000000036	1759
166.331		Spot	3	Image 1	27	1000000037	1760
183.125		Spot	3	Image 1	27	1000000038	1761
158.752		Spot	3	Image 1	27	1000000039	1762
174.102		Spot	3	Image 1	27	1000000040	1763
166.577		Spot	3	Image 1	27	1000000041	1764
156.953		Spot	3	Image 1	27	1000000042	1765
157.011		Spot	3	Image 1	27	1000000043	1766
148.32		Spot	3	Image 1	27	1000000044	1767
153.521		Spot	3	Image 1	27	1000000045	1768
217.217		Spot	3	Image 1	27	1000000046	1769
222.551		Spot	3	Image 1	27	1000000047	1770
236.555		Spot	3	Image 1	27	1000000048	1771
155.651		Spot	3	Image 1	27	1000000049	1772
188.541		Spot	3	Image 1	27	1000000050	1773
173.102		Spot	3	Image 1	27	1000000051	1774
178.102		Spot	3	Image 1	27	1000000052	1775
161.76		Spot	3	Image 1	27	1000000053	1776
169.173		Spot	3	Image 1	27	1000000054	1777
162.505		Spot	3	Image 1	27	1000000055	1778
147.896		Spot	3	Image 1	27	1000000056	1779
157.39		Spot	3	Image 1	27	1000000057	1780
157.281		Spot	3	Image 1	27	1000000058	1782
173.773		Spot	3	Image 1	27	1000000059	1783
168.545		Spot	3	Image 1	27	1000000060	1784
145.126		Spot	3	Image 1	27	1000000061	1785
156.575		Spot	3	Image 1	27	1000000062	1786
160.378		Spot	3	Image 1	27	1000000063	1787
161.192		Spot	3	Image 1	27	1000000069	1788
152.461		Spot	3	Image 1	27	1000000064	1789
150.525		Spot	3	Image 1	28	1000000001	1790
152.362		Spot	3	Image 1	28	1000000002	1791
216.401		Spot	3	Image 1	28	1000000003	1792
157.251		Spot	3	Image 1	28	1000000004	1794
225.256		Spot	3	Image 1	28	1000000005	1795
184.762		Spot	3	Image 1	28	1000000006	1796
170.901		Spot	3	Image 1	28	1000000020	1797
168.667		Spot	3	Image 1	28	1000000007	1798
157.959		Spot	3	Image 1	28	1000000008	1799
170.093		Spot	3	Image 1	28	1000000009	1800
155.71		Spot	3	Image 1	28	1000000068	1801
170.912		Spot	3	Image 1	28	1000000067	1802
152.728		Spot	3	Image 1	28	1000000010	1803
172.5		Spot	3	Image 1	28	1000000012	1804
172.986		Spot	3	Image 1	28	1000000013	1805
169.309		Spot	3	Image 1	28	1000000014	1806
197.421		Spot	3	Image 1	28	1000000015	1807
185.11		Spot	3	Image 1	28	1000000016	1808
181.5		Spot	3	Image 1	28	1000000017	1809
163.957		Spot	3	Image 1	28	1000000018	1810
151.794		Spot	3	Image 1	28	1000000019	1811
169.587		Spot	3	Image 1	28	1000000021	1812
176.41		Spot	3	Image 1	28	1000000022	1813
160.177		Spot	3	Image 1	28	1000000023	1814
165.995		Spot	3	Image 1	28	1000000024	1815
170.217		Spot	3	Image 1	28	1000000025	1816
147.385		Spot	3	Image 1	28	1000000027	1817
169.616		Spot	3	Image 1	28	1000000028	1818
171.79		Spot	3	Image 1	28	1000000029	1819
174.581		Spot	3	Image 1	28	1000000030	1820
179.775		Spot	3	Image 1	28	1000000031	1821
174.66		Spot	3	Image 1	28	1000000032	1822
166.941		Spot	3	Image 1	28	1000000033	1823
169.272		Spot	3	Image 1	28	1000000034	1824
174.545		Spot	3	Image 1	28	1000000035	1825
175.78		Spot	3	Image 1	28	1000000036	1826
166.119		Spot	3	Image 1	28	1000000037	1827
182.422		Spot	3	Image 1	28	1000000038	1828
157.768		Spot	3	Image 1	28	1000000039	1829
175.589		Spot	3	Image 1	28	1000000040	1830
168.033		Spot	3	Image 1	28	1000000041	1831
155.352		Spot	3	Image 1	28	1000000042	1832
156.678		Spot	3	Image 1	28	1000000043	1833
150.321		Spot	3	Image 1	28	1000000044	1834
153.091		Spot	3	Image 1	28	1000000045	1835
216.395		Spot	3	Image 1	28	1000000046	1836
222.591		Spot	3	Image 1	28	1000000047	1837
238.527		Spot	3	Image 1	28	1000000048	1838
156.235		Spot	3	Image 1	28	1000000049	1839
186.292		Spot	3	Image 1	28	1000000050	1840
170.209		Spot	3	Image 1	28	1000000051	1841
176.113		Spot	3	Image 1	28	1000000052	1842
160.425		Spot	3	Image 1	28	1000000053	1843
167.862		Spot	3	Image 1	28	1000000054	1844
164.879		Spot	3	Image 1	28	1000000055	1845
149.876		Spot	3	Image 1	28	1000000056	1846
156.014		Spot	3	Image 1	28	1000000057	1847
158.036		Spot	3	Image 1	28	1000000058	1848
176.574		Spot	3	Image 1	28	1000000059	1850
167.95		Spot	3	Image 1	28	1000000060	1851
144.428		Spot	3	Image 1	28	1000000061	1852
155.92		Spot	3	Image 1	28	1000000062	1853
162.113		Spot	3	Image 1	28	1000000063	1854
161.476		Spot	3	Image 1	28	1000000069	1855
151.67		Spot	3	Image 1	28	1000000064	1856
149.635		Spot	3	Image 1	29	1000000001	1857
153.069		Spot	3	Image 1	29	1000000002	1858
217.768		Spot	3	Image 1	29	1000000003	1859
226.404		Spot	3	Image 1	29	1000000005	1861
183.975		Spot	3	Image 1	29	1000000006	1862
169.97		Spot	3	Image 1	29	1000000020	1863
170.309		Spot	3	Image 1	29	1000000007	1864
159.784		Spot	3	Image 1	29	1000000008	1865
171.788		Spot	3	Image 1	29	1000000009	1866
154.577		Spot	3	Image 1	29	1000000068	1867
169.728		Spot	3	Image 1	29	1000000067	1868
152.146		Spot	3	Image 1	29	1000000010	1869
173.226		Spot	3	Image 1	29	1000000012	1870
174.296		Spot	3	Image 1	29	1000000013	1871
170.449		Spot	3	Image 1	29	1000000014	1872
199.413		Spot	3	Image 1	29	1000000015	1873
184.714		Spot	3	Image 1	29	1000000016	1874
180.453		Spot	3	Image 1	29	1000000017	1875
163.489		Spot	3	Image 1	29	1000000018	1876
151.973		Spot	3	Image 1	29	1000000019	1877
168.602		Spot	3	Image 1	29	1000000021	1878
175.873		Spot	3	Image 1	29	1000000022	1879
161.563		Spot	3	Image 1	29	1000000023	1880
165.388		Spot	3	Image 1	29	1000000024	1881
170.33		Spot	3	Image 1	29	1000000025	1882
172.102		Spot	3	Image 1	29	1000000070	1883
150.209		Spot	3	Image 1	29	1000000027	1884
169.783		Spot	3	Image 1	29	1000000028	1885
171.316		Spot	3	Image 1	29	1000000029	1886
174.548		Spot	3	Image 1	29	1000000030	1887
178.563		Spot	3	Image 1	29	1000000031	1888
175.934		Spot	3	Image 1	29	1000000032	1889
166.303		Spot	3	Image 1	29	1000000033	1890
169.964		Spot	3	Image 1	29	1000000034	1891
173.609		Spot	3	Image 1	29	1000000035	1892
176.675		Spot	3	Image 1	29	1000000036	1893
165.787		Spot	3	Image 1	29	1000000037	1894
182.859		Spot	3	Image 1	29	1000000038	1895
155.621		Spot	3	Image 1	29	1000000039	1896
175.134		Spot	3	Image 1	29	1000000040	1897
168.099		Spot	3	Image 1	29	1000000041	1898
158.126		Spot	3	Image 1	29	1000000042	1899
155.545		Spot	3	Image 1	29	1000000043	1900
150.557		Spot	3	Image 1	29	1000000044	1901
151.532		Spot	3	Image 1	29	1000000045	1902
219.107		Spot	3	Image 1	29	1000000046	1903
220.418		Spot	3	Image 1	29	1000000047	1904
238.581		Spot	3	Image 1	29	1000000048	1905
186.456		Spot	3	Image 1	29	1000000050	1906
172.213		Spot	3	Image 1	29	1000000051	1907
178.398		Spot	3	Image 1	29	1000000052	1908
159.937		Spot	3	Image 1	29	1000000053	1909
168.701		Spot	3	Image 1	29	1000000054	1910
162.854		Spot	3	Image 1	29	1000000055	1911
150.145		Spot	3	Image 1	29	1000000056	1912
157.698		Spot	3	Image 1	29	1000000057	1913
157.207		Spot	3	Image 1	29	1000000058	1915
176.81		Spot	3	Image 1	29	1000000059	1916
167.316		Spot	3	Image 1	29	1000000060	1917
144.175		Spot	3	Image 1	29	1000000061	1918
154.149		Spot	3	Image 1	29	1000000062	1919
161.03		Spot	3	Image 1	29	1000000063	1920
161.975		Spot	3	Image 1	29	1000000069	1921
153.686		Spot	3	Image 1	29	1000000064	1922
149.118		Spot	3	Image 1	30	1000000001	1923
153.627		Spot	3	Image 1	30	1000000002	1924
217.094		Spot	3	Image 1	30	1000000003	1925
227		Spot	3	Image 1	30	1000000005	1927
185.66		Spot	3	Image 1	30	1000000006	1928
169.21		Spot	3	Image 1	30	1000000020	1929
169.367		Spot	3	Image 1	30	1000000007	1930
158.715		Spot	3	Image 1	30	1000000008	1931
171.091		Spot	3	Image 1	30	1000000009	1932
153.723		Spot	3	Image 1	30	1000000068	1933
171.115		Spot	3	Image 1	30	1000000067	1934
154.181		Spot	3	Image 1	30	1000000010	1935
173.598		Spot	3	Image 1	30	1000000012	1936
175.512		Spot	3	Image 1	30	1000000013	1937
170.339		Spot	3	Image 1	30	1000000014	1938
197.709		Spot	3	Image 1	30	1000000015	1939
184.678		Spot	3	Image 1	30	1000000016	1940
178.863		Spot	3	Image 1	30	1000000017	1941
164.189		Spot	3	Image 1	30	1000000018	1942
152.424		Spot	3	Image 1	30	1000000019	1943
169.843		Spot	3	Image 1	30	1000000021	1944
174.939		Spot	3	Image 1	30	1000000022	1945
161.595		Spot	3	Image 1	30	1000000023	1946
164.549		Spot	3	Image 1	30	1000000024	1947
170.512		Spot	3	Image 1	30	1000000025	1948
169.92		Spot	3	Image 1	30	1000000070	1949
147.945		Spot	3	Image 1	30	1000000027	1950
170.335		Spot	3	Image 1	30	1000000028	1951
170.686		Spot	3	Image 1	30	1000000029	1952
173.662		Spot	3	Image 1	30	1000000030	1953
178.238		Spot	3	Image 1	30	1000000031	1954
175.651		Spot	3	Image 1	30	1000000032	1955
167.573		Spot	3	Image 1	30	1000000033	1956
170.231		Spot	3	Image 1	30	1000000034	1957
176.467		Spot	3	Image 1	30	1000000036	1958
166.392		Spot	3	Image 1	30	1000000037	1959
184.014		Spot	3	Image 1	30	1000000038	1960
157.792		Spot	3	Image 1	30	1000000039	1961
174.71		Spot	3	Image 1	30	1000000040	1962
167.449		Spot	3	Image 1	30	1000000041	1963
156.272		Spot	3	Image 1	30	1000000042	1964
156.353		Spot	3	Image 1	30	1000000043	1965
150.601		Spot	3	Image 1	30	1000000044	1966
153.877		Spot	3	Image 1	30	1000000045	1967
218.821		Spot	3	Image 1	30	1000000046	1968
222.399		Spot	3	Image 1	30	1000000047	1969
235.817		Spot	3	Image 1	30	1000000048	1970
155.446		Spot	3	Image 1	30	1000000049	1971
186.288		Spot	3	Image 1	30	1000000050	1972
171.585		Spot	3	Image 1	30	1000000051	1973
177.776		Spot	3	Image 1	30	1000000052	1974
159.316		Spot	3	Image 1	30	1000000053	1975
167		Spot	3	Image 1	30	1000000054	1976
164.038		Spot	3	Image 1	30	1000000055	1977
148.646		Spot	3	Image 1	30	1000000056	1978
148.826		Spot	3	Image 1	30	1000000071	1979
156.552		Spot	3	Image 1	30	1000000057	1980
157.915		Spot	3	Image 1	30	1000000058	1982
175.236		Spot	3	Image 1	30	1000000059	1983
167.22		Spot	3	Image 1	30	1000000060	1984
144.104		Spot	3	Image 1	30	1000000061	1985
156.351		Spot	3	Image 1	30	1000000062	1986
161.972		Spot	3	Image 1	30	1000000063	1987
153.214		Spot	3	Image 1	30	1000000064	1988
149.647		Spot	3	Image 1	31	1000000072	1989
154.608		Spot	3	Image 1	31	1000000002	1990
216.78		Spot	3	Image 1	31	1000000003	1991
224.124		Spot	3	Image 1	31	1000000005	1993
185.39		Spot	3	Image 1	31	1000000006	1994
169.783		Spot	3	Image 1	31	1000000020	1995
168.582		Spot	3	Image 1	31	1000000007	1996
159.519		Spot	3	Image 1	31	1000000008	1997
172.798		Spot	3	Image 1	31	1000000009	1998
153.755		Spot	3	Image 1	31	1000000068	1999
151.163		Spot	3	Image 1	31	1000000010	2000
173.407		Spot	3	Image 1	31	1000000012	2001
173.168		Spot	3	Image 1	31	1000000013	2002
171.782		Spot	3	Image 1	31	1000000014	2003
199.357		Spot	3	Image 1	31	1000000015	2004
185.995		Spot	3	Image 1	31	1000000016	2005
178.54		Spot	3	Image 1	31	1000000017	2006
152.355		Spot	3	Image 1	31	1000000019	2007
164.648		Spot	3	Image 1	31	1000000018	2008
171.445		Spot	3	Image 1	31	1000000021	2009
176.895		Spot	3	Image 1	31	1000000022	2010
161.134		Spot	3	Image 1	31	1000000023	2011
166.408		Spot	3	Image 1	31	1000000024	2012
172.657		Spot	3	Image 1	31	1000000025	2013
170.385		Spot	3	Image 1	31	1000000070	2014
149.169		Spot	3	Image 1	31	1000000027	2015
171.17		Spot	3	Image 1	31	1000000028	2016
171.406		Spot	3	Image 1	31	1000000029	2017
174.718		Spot	3	Image 1	31	1000000073	2018
174.616		Spot	3	Image 1	31	1000000030	2019
179.39		Spot	3	Image 1	31	1000000031	2020
177.046		Spot	3	Image 1	31	1000000032	2021
166.456		Spot	3	Image 1	31	1000000033	2022
172.871		Spot	3	Image 1	31	1000000034	2023
173.603		Spot	3	Image 1	31	1000000035	2024
175.709		Spot	3	Image 1	31	1000000036	2025
166.44		Spot	3	Image 1	31	1000000037	2026
183.956		Spot	3	Image 1	31	1000000038	2027
158.806		Spot	3	Image 1	31	1000000039	2028
177.134		Spot	3	Image 1	31	1000000040	2029
169.359		Spot	3	Image 1	31	1000000041	2030
156.744		Spot	3	Image 1	31	1000000042	2031
157.022		Spot	3	Image 1	31	1000000043	2032
151.643		Spot	3	Image 1	31	1000000044	2033
153.529		Spot	3	Image 1	31	1000000045	2034
218.137		Spot	3	Image 1	31	1000000046	2035
224.074		Spot	3	Image 1	31	1000000047	2036
236.86		Spot	3	Image 1	31	1000000048	2037
155.434		Spot	3	Image 1	31	1000000049	2038
188.124		Spot	3	Image 1	31	1000000050	2039
171.346		Spot	3	Image 1	31	1000000051	2040
178.361		Spot	3	Image 1	31	1000000052	2041
161.489		Spot	3	Image 1	31	1000000053	2042
168.113		Spot	3	Image 1	31	1000000054	2043
163.223		Spot	3	Image 1	31	1000000055	2044
149.261		Spot	3	Image 1	31	1000000056	2045
150.72		Spot	3	Image 1	31	1000000071	2046
158.231		Spot	3	Image 1	31	1000000057	2047
158.105		Spot	3	Image 1	31	1000000058	2049
177.124		Spot	3	Image 1	31	1000000059	2050
167.656		Spot	3	Image 1	31	1000000060	2051
145.381		Spot	3	Image 1	31	1000000061	2052
155.951		Spot	3	Image 1	31	1000000062	2053
161.667		Spot	3	Image 1	31	1000000063	2054
152.648		Spot	3	Image 1	31	1000000064	2055
149.675		Spot	3	Image 1	32	1000000001	2056
152.94		Spot	3	Image 1	32	1000000002	2057
216.612		Spot	3	Image 1	32	1000000003	2058
[truncated: 992 more rows]
