# Supplementary material for: Protocol for real-time monitoring of CD8+ T and myeloid cell behavior in human high-grade serous ovarian cancer slices
Source: STAR Protoc. 2024 Jun 2;5(2):103102. doi: 10.1016/j.xpro.2024.103102 (PMC11179100; doi:10.1016/j.xpro.2024.103102)
Supplement: Data S3. Files for testing the R script, quantification and statistical analysis step 2 [file mmc3.zip › Test files/Slice1_b/__Intensity_Mean_Ch=4_Img=1.csv]

Intensity Mean Ch=4 Img=1
====================
Intensity Mean	Unit	Category	Channel	Image	Time	TrackID	ID
185.762		Spot	4	Image 1	1	1000000000	0
185.099		Spot	4	Image 1	1	1000000001	1
250.005		Spot	4	Image 1	1	1000000002	2
228.158		Spot	4	Image 1	1	1000000003	3
200.862		Spot	4	Image 1	1	1000000004	5
593.55		Spot	4	Image 1	1	1000000005	6
184.568		Spot	4	Image 1	1	1000000006	7
200.569		Spot	4	Image 1	1	1000000007	8
273.74		Spot	4	Image 1	1	1000000008	9
169.608		Spot	4	Image 1	1	1000000009	10
224.74		Spot	4	Image 1	1	1000000010	11
179.783		Spot	4	Image 1	1	1000000011	12
404.686		Spot	4	Image 1	1	1000000012	13
223.548		Spot	4	Image 1	1	1000000013	14
271.87		Spot	4	Image 1	1	1000000014	15
201.364		Spot	4	Image 1	1	1000000015	16
187.022		Spot	4	Image 1	1	1000000016	17
164.276		Spot	4	Image 1	1	1000000017	18
183.066		Spot	4	Image 1	1	1000000018	19
159.71		Spot	4	Image 1	1	1000000019	20
186.748		Spot	4	Image 1	1	1000000020	21
160.903		Spot	4	Image 1	1	1000000021	22
186.346		Spot	4	Image 1	1	1000000022	23
202.379		Spot	4	Image 1	1	1000000023	24
193.624		Spot	4	Image 1	1	1000000024	25
184.019		Spot	4	Image 1	1	1000000025	26
166.573		Spot	4	Image 1	1	1000000026	27
155.706		Spot	4	Image 1	1	1000000027	28
165.47		Spot	4	Image 1	1	1000000028	29
229.26		Spot	4	Image 1	1	1000000029	30
213.874		Spot	4	Image 1	1	1000000030	31
160.946		Spot	4	Image 1	1	1000000031	32
202.708		Spot	4	Image 1	1	1000000032	33
177.1		Spot	4	Image 1	1	1000000033	34
221.787		Spot	4	Image 1	1	1000000034	35
161.961		Spot	4	Image 1	1	1000000035	36
181.329		Spot	4	Image 1	1	1000000036	37
172.515		Spot	4	Image 1	1	1000000037	38
219.634		Spot	4	Image 1	1	1000000038	39
195.386		Spot	4	Image 1	1	1000000039	40
173.165		Spot	4	Image 1	1	1000000040	41
160.189		Spot	4	Image 1	1	1000000041	42
195.06		Spot	4	Image 1	1	1000000042	43
257.751		Spot	4	Image 1	1	1000000043	44
180.887		Spot	4	Image 1	1	1000000044	45
167.082		Spot	4	Image 1	1	1000000045	46
176.24		Spot	4	Image 1	1	1000000046	47
178.94		Spot	4	Image 1	1	1000000047	48
174.871		Spot	4	Image 1	1	1000000048	49
178.654		Spot	4	Image 1	1	1000000049	50
175.945		Spot	4	Image 1	1	1000000050	51
273.258		Spot	4	Image 1	1	1000000051	52
184.19		Spot	4	Image 1	1	1000000052	53
196.071		Spot	4	Image 1	1	1000000053	54
162.266		Spot	4	Image 1	1	1000000054	55
297.753		Spot	4	Image 1	1	1000000055	56
187.948		Spot	4	Image 1	1	1000000056	57
170.219		Spot	4	Image 1	1	1000000057	58
172.7		Spot	4	Image 1	1	1000000058	59
200.033		Spot	4	Image 1	1	1000000059	61
239.562		Spot	4	Image 1	1	1000000060	62
160.063		Spot	4	Image 1	1	1000000061	63
163.459		Spot	4	Image 1	1	1000000062	64
157.558		Spot	4	Image 1	1	1000000063	65
201.208		Spot	4	Image 1	1	1000000064	66
181.247		Spot	4	Image 1	2	1000000000	67
178.672		Spot	4	Image 1	2	1000000001	68
242.661		Spot	4	Image 1	2	1000000002	69
224.377		Spot	4	Image 1	2	1000000003	70
193.058		Spot	4	Image 1	2	1000000004	72
589.746		Spot	4	Image 1	2	1000000005	73
179.575		Spot	4	Image 1	2	1000000006	74
189.663		Spot	4	Image 1	2	1000000007	75
261.697		Spot	4	Image 1	2	1000000008	76
165.414		Spot	4	Image 1	2	1000000009	77
170.308		Spot	4	Image 1	2	1000000065	78
218.819		Spot	4	Image 1	2	1000000010	79
172.022		Spot	4	Image 1	2	1000000011	80
396.397		Spot	4	Image 1	2	1000000012	81
215.151		Spot	4	Image 1	2	1000000013	82
261.126		Spot	4	Image 1	2	1000000014	83
195.566		Spot	4	Image 1	2	1000000015	84
181.266		Spot	4	Image 1	2	1000000016	85
162.856		Spot	4	Image 1	2	1000000017	86
178.351		Spot	4	Image 1	2	1000000018	87
157.74		Spot	4	Image 1	2	1000000019	88
184.074		Spot	4	Image 1	2	1000000020	89
156.457		Spot	4	Image 1	2	1000000021	90
182.626		Spot	4	Image 1	2	1000000022	91
200.578		Spot	4	Image 1	2	1000000023	92
191.143		Spot	4	Image 1	2	1000000024	93
179.095		Spot	4	Image 1	2	1000000025	94
162.797		Spot	4	Image 1	2	1000000026	95
154.516		Spot	4	Image 1	2	1000000027	96
161.605		Spot	4	Image 1	2	1000000028	97
225.647		Spot	4	Image 1	2	1000000029	98
209.085		Spot	4	Image 1	2	1000000030	99
158.798		Spot	4	Image 1	2	1000000031	100
200.086		Spot	4	Image 1	2	1000000032	101
172.547		Spot	4	Image 1	2	1000000033	102
218.395		Spot	4	Image 1	2	1000000034	103
158.207		Spot	4	Image 1	2	1000000035	104
175.462		Spot	4	Image 1	2	1000000036	105
168.497		Spot	4	Image 1	2	1000000037	106
212.203		Spot	4	Image 1	2	1000000038	107
197.684		Spot	4	Image 1	2	1000000039	108
168.915		Spot	4	Image 1	2	1000000040	109
157.721		Spot	4	Image 1	2	1000000041	110
188.323		Spot	4	Image 1	2	1000000042	111
198.782		Spot	4	Image 1	2	1000000043	112
176.326		Spot	4	Image 1	2	1000000044	113
162.497		Spot	4	Image 1	2	1000000045	114
171.628		Spot	4	Image 1	2	1000000046	115
174.258		Spot	4	Image 1	2	1000000047	116
171.721		Spot	4	Image 1	2	1000000048	117
175.016		Spot	4	Image 1	2	1000000049	118
171.563		Spot	4	Image 1	2	1000000050	119
265.525		Spot	4	Image 1	2	1000000051	120
177.467		Spot	4	Image 1	2	1000000052	121
192.63		Spot	4	Image 1	2	1000000053	122
158.91		Spot	4	Image 1	2	1000000054	123
299.24		Spot	4	Image 1	2	1000000055	124
186.566		Spot	4	Image 1	2	1000000056	125
166.613		Spot	4	Image 1	2	1000000057	126
170.507		Spot	4	Image 1	2	1000000058	128
196.96		Spot	4	Image 1	2	1000000059	129
225.214		Spot	4	Image 1	2	1000000060	130
158.283		Spot	4	Image 1	2	1000000061	131
162.962		Spot	4	Image 1	2	1000000062	132
155.907		Spot	4	Image 1	2	1000000063	133
203.881		Spot	4	Image 1	2	1000000064	134
187.411		Spot	4	Image 1	3	1000000000	135
250.03		Spot	4	Image 1	3	1000000002	136
202.662		Spot	4	Image 1	3	1000000004	138
585.126		Spot	4	Image 1	3	1000000005	139
183.277		Spot	4	Image 1	3	1000000006	140
188.132		Spot	4	Image 1	3	1000000007	141
270.556		Spot	4	Image 1	3	1000000008	142
172.195		Spot	4	Image 1	3	1000000009	143
172.981		Spot	4	Image 1	3	1000000065	144
223.269		Spot	4	Image 1	3	1000000010	145
180.278		Spot	4	Image 1	3	1000000011	146
401.962		Spot	4	Image 1	3	1000000012	147
229.575		Spot	4	Image 1	3	1000000003	148
222.675		Spot	4	Image 1	3	1000000013	149
269.981		Spot	4	Image 1	3	1000000014	150
199.464		Spot	4	Image 1	3	1000000015	151
186.533		Spot	4	Image 1	3	1000000016	152
167.554		Spot	4	Image 1	3	1000000017	153
181.959		Spot	4	Image 1	3	1000000018	154
160.796		Spot	4	Image 1	3	1000000019	155
189.607		Spot	4	Image 1	3	1000000020	156
158.967		Spot	4	Image 1	3	1000000021	157
186.217		Spot	4	Image 1	3	1000000022	158
201.724		Spot	4	Image 1	3	1000000023	159
196.953		Spot	4	Image 1	3	1000000024	160
185.11		Spot	4	Image 1	3	1000000025	161
165.503		Spot	4	Image 1	3	1000000026	162
155.928		Spot	4	Image 1	3	1000000027	163
163.699		Spot	4	Image 1	3	1000000028	164
227.361		Spot	4	Image 1	3	1000000029	165
213.182		Spot	4	Image 1	3	1000000030	166
162.121		Spot	4	Image 1	3	1000000031	167
202.703		Spot	4	Image 1	3	1000000032	168
176.022		Spot	4	Image 1	3	1000000033	169
218.405		Spot	4	Image 1	3	1000000034	170
162.752		Spot	4	Image 1	3	1000000035	171
180.398		Spot	4	Image 1	3	1000000036	172
172.967		Spot	4	Image 1	3	1000000037	173
218.165		Spot	4	Image 1	3	1000000038	174
195.789		Spot	4	Image 1	3	1000000039	175
173.623		Spot	4	Image 1	3	1000000040	176
160.059		Spot	4	Image 1	3	1000000041	177
194.876		Spot	4	Image 1	3	1000000042	178
223.17		Spot	4	Image 1	3	1000000043	179
181.446		Spot	4	Image 1	3	1000000044	180
168.833		Spot	4	Image 1	3	1000000045	181
178.121		Spot	4	Image 1	3	1000000046	182
178.152		Spot	4	Image 1	3	1000000047	183
174.622		Spot	4	Image 1	3	1000000048	184
177.218		Spot	4	Image 1	3	1000000049	185
177.113		Spot	4	Image 1	3	1000000050	186
272.162		Spot	4	Image 1	3	1000000051	187
183.489		Spot	4	Image 1	3	1000000052	188
196.333		Spot	4	Image 1	3	1000000053	189
161.56		Spot	4	Image 1	3	1000000054	190
299.882		Spot	4	Image 1	3	1000000055	191
187.335		Spot	4	Image 1	3	1000000056	192
169.323		Spot	4	Image 1	3	1000000057	194
172.049		Spot	4	Image 1	3	1000000058	195
199.171		Spot	4	Image 1	3	1000000059	196
234.787		Spot	4	Image 1	3	1000000060	197
160.197		Spot	4	Image 1	3	1000000061	198
164.338		Spot	4	Image 1	3	1000000062	199
156.984		Spot	4	Image 1	3	1000000063	200
204.201		Spot	4	Image 1	3	1000000064	201
186.373		Spot	4	Image 1	4	1000000001	202
252.466		Spot	4	Image 1	4	1000000002	203
201.798		Spot	4	Image 1	4	1000000004	205
588.914		Spot	4	Image 1	4	1000000005	206
186.285		Spot	4	Image 1	4	1000000006	207
190.723		Spot	4	Image 1	4	1000000007	208
269.46		Spot	4	Image 1	4	1000000008	209
172.714		Spot	4	Image 1	4	1000000009	210
173.863		Spot	4	Image 1	4	1000000065	211
225.407		Spot	4	Image 1	4	1000000010	212
180.398		Spot	4	Image 1	4	1000000011	213
397.826		Spot	4	Image 1	4	1000000012	214
227.871		Spot	4	Image 1	4	1000000003	215
224.879		Spot	4	Image 1	4	1000000013	216
276.428		Spot	4	Image 1	4	1000000014	217
203.093		Spot	4	Image 1	4	1000000015	218
186.696		Spot	4	Image 1	4	1000000016	219
173.063		Spot	4	Image 1	4	1000000017	220
184.201		Spot	4	Image 1	4	1000000018	221
162.758		Spot	4	Image 1	4	1000000019	222
189.075		Spot	4	Image 1	4	1000000020	223
158.417		Spot	4	Image 1	4	1000000021	224
185.385		Spot	4	Image 1	4	1000000022	225
202.992		Spot	4	Image 1	4	1000000023	226
194.788		Spot	4	Image 1	4	1000000024	227
185.485		Spot	4	Image 1	4	1000000025	228
166.368		Spot	4	Image 1	4	1000000026	229
156.041		Spot	4	Image 1	4	1000000027	230
165.378		Spot	4	Image 1	4	1000000028	231
230.318		Spot	4	Image 1	4	1000000029	232
214.956		Spot	4	Image 1	4	1000000030	233
202.408		Spot	4	Image 1	4	1000000032	234
177.011		Spot	4	Image 1	4	1000000033	235
221.568		Spot	4	Image 1	4	1000000034	236
163.404		Spot	4	Image 1	4	1000000035	237
178.855		Spot	4	Image 1	4	1000000036	238
171.099		Spot	4	Image 1	4	1000000037	239
221.186		Spot	4	Image 1	4	1000000038	240
193.823		Spot	4	Image 1	4	1000000039	241
174.654		Spot	4	Image 1	4	1000000040	242
161.385		Spot	4	Image 1	4	1000000041	243
196.915		Spot	4	Image 1	4	1000000042	244
224.393		Spot	4	Image 1	4	1000000043	245
180.615		Spot	4	Image 1	4	1000000044	246
170.008		Spot	4	Image 1	4	1000000045	247
177.367		Spot	4	Image 1	4	1000000046	248
181.006		Spot	4	Image 1	4	1000000047	249
175.315		Spot	4	Image 1	4	1000000048	250
180.074		Spot	4	Image 1	4	1000000049	251
176.499		Spot	4	Image 1	4	1000000050	252
274.429		Spot	4	Image 1	4	1000000051	253
184.16		Spot	4	Image 1	4	1000000052	254
197.845		Spot	4	Image 1	4	1000000053	255
161.951		Spot	4	Image 1	4	1000000054	256
300.45		Spot	4	Image 1	4	1000000055	257
187.826		Spot	4	Image 1	4	1000000056	258
169.112		Spot	4	Image 1	4	1000000057	259
173.086		Spot	4	Image 1	4	1000000058	260
199.305		Spot	4	Image 1	4	1000000059	262
233.981		Spot	4	Image 1	4	1000000060	263
159.995		Spot	4	Image 1	4	1000000061	264
163.942		Spot	4	Image 1	4	1000000062	265
157.887		Spot	4	Image 1	4	1000000063	266
206.724		Spot	4	Image 1	4	1000000064	267
186.755		Spot	4	Image 1	5	1000000000	268
253.033		Spot	4	Image 1	5	1000000002	269
202.538		Spot	4	Image 1	5	1000000004	271
603.301		Spot	4	Image 1	5	1000000005	272
186.662		Spot	4	Image 1	5	1000000006	273
189.091		Spot	4	Image 1	5	1000000020	274
189.085		Spot	4	Image 1	5	1000000007	275
266.78		Spot	4	Image 1	5	1000000008	276
171.435		Spot	4	Image 1	5	1000000009	277
173.288		Spot	4	Image 1	5	1000000065	278
222.945		Spot	4	Image 1	5	1000000010	279
179.931		Spot	4	Image 1	5	1000000011	280
403.33		Spot	4	Image 1	5	1000000012	281
228.441		Spot	4	Image 1	5	1000000003	282
225.591		Spot	4	Image 1	5	1000000013	283
274.118		Spot	4	Image 1	5	1000000014	284
203.771		Spot	4	Image 1	5	1000000015	285
186.283		Spot	4	Image 1	5	1000000016	286
171.881		Spot	4	Image 1	5	1000000017	287
182.29		Spot	4	Image 1	5	1000000018	288
162.743		Spot	4	Image 1	5	1000000019	289
159.181		Spot	4	Image 1	5	1000000021	290
185.286		Spot	4	Image 1	5	1000000022	291
205.16		Spot	4	Image 1	5	1000000023	292
194.536		Spot	4	Image 1	5	1000000024	293
185.703		Spot	4	Image 1	5	1000000025	294
166.525		Spot	4	Image 1	5	1000000026	295
157.683		Spot	4	Image 1	5	1000000027	296
166.223		Spot	4	Image 1	5	1000000028	297
228.958		Spot	4	Image 1	5	1000000029	298
214.085		Spot	4	Image 1	5	1000000030	299
162.869		Spot	4	Image 1	5	1000000031	300
203.91		Spot	4	Image 1	5	1000000032	301
176.706		Spot	4	Image 1	5	1000000033	302
163.172		Spot	4	Image 1	5	1000000035	303
219.503		Spot	4	Image 1	5	1000000034	304
179.692		Spot	4	Image 1	5	1000000036	305
171.983		Spot	4	Image 1	5	1000000037	306
219.808		Spot	4	Image 1	5	1000000038	307
200.437		Spot	4	Image 1	5	1000000039	308
172.386		Spot	4	Image 1	5	1000000040	309
160.799		Spot	4	Image 1	5	1000000041	310
195.725		Spot	4	Image 1	5	1000000042	311
234.632		Spot	4	Image 1	5	1000000043	312
180.226		Spot	4	Image 1	5	1000000044	313
168.496		Spot	4	Image 1	5	1000000045	314
179.084		Spot	4	Image 1	5	1000000046	315
179.264		Spot	4	Image 1	5	1000000047	316
174.055		Spot	4	Image 1	5	1000000048	317
180.755		Spot	4	Image 1	5	1000000049	318
176.104		Spot	4	Image 1	5	1000000050	319
271.184		Spot	4	Image 1	5	1000000051	320
182.604		Spot	4	Image 1	5	1000000052	321
196.822		Spot	4	Image 1	5	1000000053	322
162.927		Spot	4	Image 1	5	1000000054	323
301.351		Spot	4	Image 1	5	1000000055	324
187.442		Spot	4	Image 1	5	1000000056	325
168.116		Spot	4	Image 1	5	1000000057	326
175.508		Spot	4	Image 1	5	1000000058	327
198.896		Spot	4	Image 1	5	1000000059	329
220.537		Spot	4	Image 1	5	1000000060	330
160.052		Spot	4	Image 1	5	1000000061	331
161.901		Spot	4	Image 1	5	1000000062	332
157.24		Spot	4	Image 1	5	1000000063	333
203.405		Spot	4	Image 1	5	1000000064	334
256.846		Spot	4	Image 1	6	1000000002	335
203.468		Spot	4	Image 1	6	1000000004	337
587.431		Spot	4	Image 1	6	1000000005	338
186.132		Spot	4	Image 1	6	1000000006	339
189.818		Spot	4	Image 1	6	1000000007	340
263.245		Spot	4	Image 1	6	1000000008	341
172.734		Spot	4	Image 1	6	1000000009	342
224.514		Spot	4	Image 1	6	1000000010	343
406.697		Spot	4	Image 1	6	1000000012	344
226.934		Spot	4	Image 1	6	1000000003	345
223.231		Spot	4	Image 1	6	1000000013	346
272.137		Spot	4	Image 1	6	1000000014	347
202.742		Spot	4	Image 1	6	1000000015	348
187.862		Spot	4	Image 1	6	1000000016	349
172.332		Spot	4	Image 1	6	1000000017	350
184.647		Spot	4	Image 1	6	1000000018	351
162.459		Spot	4	Image 1	6	1000000019	352
189.729		Spot	4	Image 1	6	1000000020	353
159.438		Spot	4	Image 1	6	1000000021	354
184.727		Spot	4	Image 1	6	1000000022	355
205.055		Spot	4	Image 1	6	1000000023	356
192.899		Spot	4	Image 1	6	1000000024	357
183.797		Spot	4	Image 1	6	1000000025	358
165.753		Spot	4	Image 1	6	1000000026	359
157.83		Spot	4	Image 1	6	1000000027	360
165.214		Spot	4	Image 1	6	1000000028	361
228.156		Spot	4	Image 1	6	1000000029	362
213.648		Spot	4	Image 1	6	1000000030	363
163.454		Spot	4	Image 1	6	1000000031	364
201.945		Spot	4	Image 1	6	1000000032	365
176.829		Spot	4	Image 1	6	1000000033	366
221.375		Spot	4	Image 1	6	1000000034	367
163.107		Spot	4	Image 1	6	1000000035	368
181.493		Spot	4	Image 1	6	1000000036	369
173.144		Spot	4	Image 1	6	1000000037	370
220.732		Spot	4	Image 1	6	1000000038	371
200.94		Spot	4	Image 1	6	1000000039	372
174.674		Spot	4	Image 1	6	1000000040	373
160.791		Spot	4	Image 1	6	1000000041	374
197.388		Spot	4	Image 1	6	1000000042	375
235.239		Spot	4	Image 1	6	1000000043	376
181.083		Spot	4	Image 1	6	1000000044	377
168.89		Spot	4	Image 1	6	1000000045	378
178.022		Spot	4	Image 1	6	1000000046	379
181.573		Spot	4	Image 1	6	1000000047	380
174.378		Spot	4	Image 1	6	1000000048	381
184.366		Spot	4	Image 1	6	1000000049	382
176.73		Spot	4	Image 1	6	1000000050	383
276.316		Spot	4	Image 1	6	1000000051	384
182.82		Spot	4	Image 1	6	1000000052	385
197.254		Spot	4	Image 1	6	1000000053	386
162.986		Spot	4	Image 1	6	1000000054	387
301.405		Spot	4	Image 1	6	1000000055	388
187.222		Spot	4	Image 1	6	1000000056	389
169.821		Spot	4	Image 1	6	1000000057	390
174.253		Spot	4	Image 1	6	1000000058	392
199.441		Spot	4	Image 1	6	1000000059	393
225.466		Spot	4	Image 1	6	1000000060	394
159.282		Spot	4	Image 1	6	1000000061	395
163.95		Spot	4	Image 1	6	1000000062	396
157.219		Spot	4	Image 1	6	1000000063	397
206.077		Spot	4	Image 1	6	1000000064	398
187.418		Spot	4	Image 1	7	1000000000	399
185.775		Spot	4	Image 1	7	1000000001	400
256.082		Spot	4	Image 1	7	1000000002	401
222.758		Spot	4	Image 1	7	1000000003	402
201.623		Spot	4	Image 1	7	1000000004	404
595.34		Spot	4	Image 1	7	1000000005	405
184.44		Spot	4	Image 1	7	1000000006	406
188.672		Spot	4	Image 1	7	1000000020	407
186.59		Spot	4	Image 1	7	1000000007	408
261.459		Spot	4	Image 1	7	1000000008	409
170.762		Spot	4	Image 1	7	1000000009	410
173.736		Spot	4	Image 1	7	1000000065	411
231.94		Spot	4	Image 1	7	1000000010	412
405.678		Spot	4	Image 1	7	1000000012	413
222.824		Spot	4	Image 1	7	1000000013	414
273.873		Spot	4	Image 1	7	1000000014	415
201.824		Spot	4	Image 1	7	1000000015	416
185.251		Spot	4	Image 1	7	1000000016	417
173.003		Spot	4	Image 1	7	1000000017	418
182.492		Spot	4	Image 1	7	1000000018	419
162.256		Spot	4	Image 1	7	1000000019	420
157.426		Spot	4	Image 1	7	1000000021	421
184.084		Spot	4	Image 1	7	1000000022	422
202.168		Spot	4	Image 1	7	1000000023	423
196.299		Spot	4	Image 1	7	1000000024	424
183.896		Spot	4	Image 1	7	1000000025	425
166.077		Spot	4	Image 1	7	1000000026	426
155.65		Spot	4	Image 1	7	1000000027	427
164.242		Spot	4	Image 1	7	1000000028	428
226.862		Spot	4	Image 1	7	1000000029	429
212.842		Spot	4	Image 1	7	1000000030	430
162.193		Spot	4	Image 1	7	1000000031	431
204.102		Spot	4	Image 1	7	1000000032	432
176.03		Spot	4	Image 1	7	1000000033	433
221.849		Spot	4	Image 1	7	1000000034	434
162.48		Spot	4	Image 1	7	1000000035	435
179.241		Spot	4	Image 1	7	1000000036	436
172.722		Spot	4	Image 1	7	1000000037	437
218.463		Spot	4	Image 1	7	1000000038	438
196.054		Spot	4	Image 1	7	1000000039	439
174.267		Spot	4	Image 1	7	1000000040	440
163.016		Spot	4	Image 1	7	1000000041	441
194.635		Spot	4	Image 1	7	1000000042	442
221.099		Spot	4	Image 1	7	1000000043	443
181.935		Spot	4	Image 1	7	1000000044	444
168.441		Spot	4	Image 1	7	1000000045	445
180.256		Spot	4	Image 1	7	1000000046	446
179.838		Spot	4	Image 1	7	1000000047	447
172.923		Spot	4	Image 1	7	1000000048	448
185.749		Spot	4	Image 1	7	1000000049	449
177.289		Spot	4	Image 1	7	1000000050	450
270.681		Spot	4	Image 1	7	1000000051	451
185.047		Spot	4	Image 1	7	1000000052	452
195.098		Spot	4	Image 1	7	1000000053	453
162.554		Spot	4	Image 1	7	1000000054	454
299.484		Spot	4	Image 1	7	1000000055	455
187.3		Spot	4	Image 1	7	1000000056	456
170.077		Spot	4	Image 1	7	1000000057	457
172.654		Spot	4	Image 1	7	1000000058	459
197.575		Spot	4	Image 1	7	1000000059	460
233.149		Spot	4	Image 1	7	1000000060	461
159.54		Spot	4	Image 1	7	1000000061	462
163.762		Spot	4	Image 1	7	1000000062	463
157.518		Spot	4	Image 1	7	1000000063	464
203.196		Spot	4	Image 1	7	1000000064	465
182.214		Spot	4	Image 1	8	1000000000	466
246.458		Spot	4	Image 1	8	1000000002	467
215.14		Spot	4	Image 1	8	1000000003	468
202.942		Spot	4	Image 1	8	1000000004	470
597.584		Spot	4	Image 1	8	1000000005	471
179.682		Spot	4	Image 1	8	1000000006	472
185.42		Spot	4	Image 1	8	1000000020	473
183.503		Spot	4	Image 1	8	1000000007	474
255.852		Spot	4	Image 1	8	1000000008	475
167.014		Spot	4	Image 1	8	1000000009	476
169.132		Spot	4	Image 1	8	1000000065	477
214.588		Spot	4	Image 1	8	1000000010	478
174.593		Spot	4	Image 1	8	1000000011	479
402.265		Spot	4	Image 1	8	1000000012	480
216.888		Spot	4	Image 1	8	1000000013	481
272.235		Spot	4	Image 1	8	1000000014	482
198.986		Spot	4	Image 1	8	1000000015	483
182.135		Spot	4	Image 1	8	1000000016	484
171.09		Spot	4	Image 1	8	1000000017	485
179.478		Spot	4	Image 1	8	1000000018	486
159.477		Spot	4	Image 1	8	1000000019	487
156.122		Spot	4	Image 1	8	1000000021	488
182.665		Spot	4	Image 1	8	1000000022	489
201.025		Spot	4	Image 1	8	1000000023	490
190.737		Spot	4	Image 1	8	1000000024	491
182.683		Spot	4	Image 1	8	1000000025	492
162.782		Spot	4	Image 1	8	1000000026	493
153.846		Spot	4	Image 1	8	1000000027	494
163.973		Spot	4	Image 1	8	1000000028	495
227.32		Spot	4	Image 1	8	1000000029	496
211.181		Spot	4	Image 1	8	1000000030	497
158.587		Spot	4	Image 1	8	1000000031	498
200.463		Spot	4	Image 1	8	1000000032	499
172.538		Spot	4	Image 1	8	1000000033	500
217.201		Spot	4	Image 1	8	1000000034	501
160.349		Spot	4	Image 1	8	1000000035	502
177.873		Spot	4	Image 1	8	1000000036	503
169.873		Spot	4	Image 1	8	1000000037	504
215.679		Spot	4	Image 1	8	1000000038	505
185.342		Spot	4	Image 1	8	1000000039	506
168.527		Spot	4	Image 1	8	1000000040	507
161.022		Spot	4	Image 1	8	1000000041	508
189.926		Spot	4	Image 1	8	1000000042	509
217.132		Spot	4	Image 1	8	1000000043	510
175.657		Spot	4	Image 1	8	1000000044	511
163.78		Spot	4	Image 1	8	1000000045	512
173.38		Spot	4	Image 1	8	1000000046	513
176.342		Spot	4	Image 1	8	1000000047	514
170.594		Spot	4	Image 1	8	1000000048	515
178.022		Spot	4	Image 1	8	1000000049	516
173.984		Spot	4	Image 1	8	1000000050	517
269.033		Spot	4	Image 1	8	1000000051	518
180.284		Spot	4	Image 1	8	1000000052	519
193.467		Spot	4	Image 1	8	1000000053	520
160.192		Spot	4	Image 1	8	1000000054	521
294.925		Spot	4	Image 1	8	1000000055	522
185.709		Spot	4	Image 1	8	1000000056	523
167.992		Spot	4	Image 1	8	1000000057	524
169.805		Spot	4	Image 1	8	1000000058	526
196.138		Spot	4	Image 1	8	1000000059	527
224.992		Spot	4	Image 1	8	1000000060	528
156.84		Spot	4	Image 1	8	1000000061	529
160.92		Spot	4	Image 1	8	1000000062	530
154.964		Spot	4	Image 1	8	1000000063	531
201.796		Spot	4	Image 1	8	1000000064	532
183.27		Spot	4	Image 1	9	1000000000	533
245.978		Spot	4	Image 1	9	1000000002	534
201.162		Spot	4	Image 1	9	1000000004	536
600.824		Spot	4	Image 1	9	1000000005	537
180.047		Spot	4	Image 1	9	1000000006	538
183.951		Spot	4	Image 1	9	1000000020	539
184.763		Spot	4	Image 1	9	1000000007	540
256.571		Spot	4	Image 1	9	1000000008	541
167.575		Spot	4	Image 1	9	1000000009	542
169.431		Spot	4	Image 1	9	1000000065	543
216.749		Spot	4	Image 1	9	1000000010	544
173.384		Spot	4	Image 1	9	1000000011	545
401.636		Spot	4	Image 1	9	1000000012	546
215.195		Spot	4	Image 1	9	1000000003	547
217.296		Spot	4	Image 1	9	1000000013	548
269.308		Spot	4	Image 1	9	1000000014	549
197.656		Spot	4	Image 1	9	1000000015	550
180.896		Spot	4	Image 1	9	1000000016	551
169.989		Spot	4	Image 1	9	1000000017	552
160.945		Spot	4	Image 1	9	1000000019	553
179.865		Spot	4	Image 1	9	1000000018	554
156.429		Spot	4	Image 1	9	1000000021	555
183.884		Spot	4	Image 1	9	1000000022	556
200.681		Spot	4	Image 1	9	1000000023	557
193.989		Spot	4	Image 1	9	1000000024	558
182.062		Spot	4	Image 1	9	1000000025	559
165.099		Spot	4	Image 1	9	1000000026	560
153.258		Spot	4	Image 1	9	1000000027	561
162.942		Spot	4	Image 1	9	1000000028	562
225.762		Spot	4	Image 1	9	1000000029	563
208.195		Spot	4	Image 1	9	1000000030	564
158.525		Spot	4	Image 1	9	1000000031	565
201.313		Spot	4	Image 1	9	1000000032	566
172.97		Spot	4	Image 1	9	1000000033	567
215.327		Spot	4	Image 1	9	1000000034	568
159.554		Spot	4	Image 1	9	1000000035	569
176.245		Spot	4	Image 1	9	1000000036	570
168.603		Spot	4	Image 1	9	1000000037	571
213.358		Spot	4	Image 1	9	1000000038	572
169.006		Spot	4	Image 1	9	1000000039	573
170.249		Spot	4	Image 1	9	1000000040	574
159.912		Spot	4	Image 1	9	1000000041	575
189.893		Spot	4	Image 1	9	1000000042	576
214.488		Spot	4	Image 1	9	1000000043	577
175.123		Spot	4	Image 1	9	1000000044	578
163.565		Spot	4	Image 1	9	1000000045	579
174.434		Spot	4	Image 1	9	1000000046	580
175.893		Spot	4	Image 1	9	1000000047	581
167.874		Spot	4	Image 1	9	1000000048	582
180.656		Spot	4	Image 1	9	1000000049	583
172.144		Spot	4	Image 1	9	1000000050	584
271.597		Spot	4	Image 1	9	1000000051	585
180.028		Spot	4	Image 1	9	1000000052	586
193.696		Spot	4	Image 1	9	1000000053	587
158.777		Spot	4	Image 1	9	1000000054	588
295.13		Spot	4	Image 1	9	1000000055	589
184.348		Spot	4	Image 1	9	1000000056	590
167.091		Spot	4	Image 1	9	1000000057	592
170.478		Spot	4	Image 1	9	1000000058	593
197.183		Spot	4	Image 1	9	1000000059	594
234.098		Spot	4	Image 1	9	1000000060	595
157.835		Spot	4	Image 1	9	1000000061	596
162.399		Spot	4	Image 1	9	1000000062	597
155.876		Spot	4	Image 1	9	1000000063	598
203.931		Spot	4	Image 1	9	1000000064	599
187.951		Spot	4	Image 1	10	1000000000	600
187.123		Spot	4	Image 1	10	1000000001	601
257.451		Spot	4	Image 1	10	1000000002	602
213.077		Spot	4	Image 1	10	1000000004	604
625.699		Spot	4	Image 1	10	1000000005	605
185.638		Spot	4	Image 1	10	1000000006	606
190.033		Spot	4	Image 1	10	1000000020	607
186.215		Spot	4	Image 1	10	1000000007	608
262.405		Spot	4	Image 1	10	1000000008	609
171.019		Spot	4	Image 1	10	1000000009	610
173.388		Spot	4	Image 1	10	1000000065	611
225.178		Spot	4	Image 1	10	1000000010	612
407.802		Spot	4	Image 1	10	1000000012	613
219.736		Spot	4	Image 1	10	1000000003	614
222.388		Spot	4	Image 1	10	1000000013	615
281.132		Spot	4	Image 1	10	1000000014	616
187.882		Spot	4	Image 1	10	1000000016	617
176.577		Spot	4	Image 1	10	1000000017	618
184.213		Spot	4	Image 1	10	1000000018	619
165.127		Spot	4	Image 1	10	1000000019	620
159.161		Spot	4	Image 1	10	1000000021	621
186.438		Spot	4	Image 1	10	1000000022	622
202.582		Spot	4	Image 1	10	1000000023	623
195.182		Spot	4	Image 1	10	1000000024	624
183.614		Spot	4	Image 1	10	1000000025	625
167.552		Spot	4	Image 1	10	1000000026	626
157.455		Spot	4	Image 1	10	1000000027	627
163.126		Spot	4	Image 1	10	1000000028	628
228.261		Spot	4	Image 1	10	1000000029	629
214.069		Spot	4	Image 1	10	1000000030	630
162.964		Spot	4	Image 1	10	1000000031	631
201.456		Spot	4	Image 1	10	1000000032	632
176.662		Spot	4	Image 1	10	1000000033	633
220.761		Spot	4	Image 1	10	1000000034	634
161.886		Spot	4	Image 1	10	1000000035	635
181.36		Spot	4	Image 1	10	1000000036	636
171.953		Spot	4	Image 1	10	1000000037	637
217.734		Spot	4	Image 1	10	1000000038	638
167.641		Spot	4	Image 1	10	1000000039	639
172.143		Spot	4	Image 1	10	1000000040	640
162.017		Spot	4	Image 1	10	1000000041	641
197.669		Spot	4	Image 1	10	1000000042	642
220.124		Spot	4	Image 1	10	1000000043	643
182.168		Spot	4	Image 1	10	1000000044	644
169.477		Spot	4	Image 1	10	1000000045	645
180.694		Spot	4	Image 1	10	1000000046	646
179.624		Spot	4	Image 1	10	1000000047	647
172.945		Spot	4	Image 1	10	1000000048	648
186.315		Spot	4	Image 1	10	1000000049	649
177.956		Spot	4	Image 1	10	1000000050	650
278.629		Spot	4	Image 1	10	1000000051	651
184.636		Spot	4	Image 1	10	1000000052	652
199.374		Spot	4	Image 1	10	1000000053	653
160.898		Spot	4	Image 1	10	1000000054	654
302.627		Spot	4	Image 1	10	1000000055	655
188.168		Spot	4	Image 1	10	1000000056	656
171.663		Spot	4	Image 1	10	1000000057	657
171.526		Spot	4	Image 1	10	1000000058	658
197.751		Spot	4	Image 1	10	1000000059	660
244.038		Spot	4	Image 1	10	1000000060	661
160.351		Spot	4	Image 1	10	1000000061	662
164.986		Spot	4	Image 1	10	1000000062	663
157.837		Spot	4	Image 1	10	1000000063	664
205.841		Spot	4	Image 1	10	1000000064	665
188.925		Spot	4	Image 1	11	1000000000	666
186.154		Spot	4	Image 1	11	1000000001	667
252.355		Spot	4	Image 1	11	1000000002	668
212.427		Spot	4	Image 1	11	1000000004	670
598.372		Spot	4	Image 1	11	1000000005	671
186.055		Spot	4	Image 1	11	1000000006	672
188.578		Spot	4	Image 1	11	1000000020	673
192.831		Spot	4	Image 1	11	1000000007	674
259.695		Spot	4	Image 1	11	1000000008	675
170.765		Spot	4	Image 1	11	1000000009	676
223.515		Spot	4	Image 1	11	1000000010	677
181.273		Spot	4	Image 1	11	1000000011	678
402.915		Spot	4	Image 1	11	1000000012	679
221.901		Spot	4	Image 1	11	1000000003	680
224.344		Spot	4	Image 1	11	1000000013	681
285.152		Spot	4	Image 1	11	1000000014	682
204.066		Spot	4	Image 1	11	1000000015	683
188.7		Spot	4	Image 1	11	1000000016	684
173.652		Spot	4	Image 1	11	1000000017	685
183.09		Spot	4	Image 1	11	1000000018	686
164.333		Spot	4	Image 1	11	1000000019	687
159.745		Spot	4	Image 1	11	1000000021	688
186.13		Spot	4	Image 1	11	1000000022	689
202.789		Spot	4	Image 1	11	1000000023	690
195.693		Spot	4	Image 1	11	1000000024	691
184.493		Spot	4	Image 1	11	1000000025	692
167.2		Spot	4	Image 1	11	1000000026	693
157.286		Spot	4	Image 1	11	1000000027	694
164.738		Spot	4	Image 1	11	1000000028	695
231.287		Spot	4	Image 1	11	1000000029	696
214.327		Spot	4	Image 1	11	1000000030	697
177.389		Spot	4	Image 1	11	1000000033	698
200.931		Spot	4	Image 1	11	1000000032	699
219.501		Spot	4	Image 1	11	1000000034	700
162.167		Spot	4	Image 1	11	1000000035	701
181.698		Spot	4	Image 1	11	1000000036	702
172.6		Spot	4	Image 1	11	1000000037	703
217.555		Spot	4	Image 1	11	1000000038	704
169.592		Spot	4	Image 1	11	1000000039	705
175.528		Spot	4	Image 1	11	1000000040	706
161.446		Spot	4	Image 1	11	1000000041	707
197.451		Spot	4	Image 1	11	1000000042	708
218.173		Spot	4	Image 1	11	1000000043	709
181.696		Spot	4	Image 1	11	1000000044	710
169.602		Spot	4	Image 1	11	1000000045	711
178.636		Spot	4	Image 1	11	1000000046	712
179.664		Spot	4	Image 1	11	1000000047	713
174.189		Spot	4	Image 1	11	1000000048	714
177.945		Spot	4	Image 1	11	1000000049	715
178.362		Spot	4	Image 1	11	1000000050	716
276.264		Spot	4	Image 1	11	1000000051	717
184.5		Spot	4	Image 1	11	1000000052	718
195.13		Spot	4	Image 1	11	1000000053	719
161.945		Spot	4	Image 1	11	1000000054	720
299.186		Spot	4	Image 1	11	1000000055	721
186.556		Spot	4	Image 1	11	1000000056	722
170.06		Spot	4	Image 1	11	1000000057	723
172.874		Spot	4	Image 1	11	1000000058	724
200.69		Spot	4	Image 1	11	1000000059	726
251.522		Spot	4	Image 1	11	1000000060	727
161.286		Spot	4	Image 1	11	1000000061	728
164.662		Spot	4	Image 1	11	1000000062	729
157.568		Spot	4	Image 1	11	1000000063	730
204.777		Spot	4	Image 1	11	1000000064	731
188.468		Spot	4	Image 1	12	1000000000	732
187.804		Spot	4	Image 1	12	1000000001	733
254.483		Spot	4	Image 1	12	1000000002	734
210.079		Spot	4	Image 1	12	1000000004	736
610.948		Spot	4	Image 1	12	1000000005	737
186.707		Spot	4	Image 1	12	1000000006	738
188.77		Spot	4	Image 1	12	1000000020	739
194.587		Spot	4	Image 1	12	1000000007	740
261.359		Spot	4	Image 1	12	1000000008	741
170.56		Spot	4	Image 1	12	1000000009	742
221.967		Spot	4	Image 1	12	1000000010	743
404.052		Spot	4	Image 1	12	1000000012	744
218.368		Spot	4	Image 1	12	1000000003	745
218.027		Spot	4	Image 1	12	1000000013	746
292.315		Spot	4	Image 1	12	1000000014	747
188.375		Spot	4	Image 1	12	1000000016	748
174.607		Spot	4	Image 1	12	1000000017	749
162.371		Spot	4	Image 1	12	1000000019	750
182.669		Spot	4	Image 1	12	1000000018	751
158.918		Spot	4	Image 1	12	1000000021	752
186.534		Spot	4	Image 1	12	1000000022	753
202.25		Spot	4	Image 1	12	1000000023	754
193.492		Spot	4	Image 1	12	1000000024	755
182.232		Spot	4	Image 1	12	1000000025	756
156.697		Spot	4	Image 1	12	1000000027	757
166.047		Spot	4	Image 1	12	1000000028	758
227.132		Spot	4	Image 1	12	1000000029	759
211.22		Spot	4	Image 1	12	1000000030	760
161.533		Spot	4	Image 1	12	1000000031	761
201.408		Spot	4	Image 1	12	1000000032	762
177.521		Spot	4	Image 1	12	1000000033	763
219.749		Spot	4	Image 1	12	1000000034	764
180.207		Spot	4	Image 1	12	1000000036	765
171.255		Spot	4	Image 1	12	1000000037	766
219.306		Spot	4	Image 1	12	1000000038	767
168.515		Spot	4	Image 1	12	1000000039	768
173.367		Spot	4	Image 1	12	1000000040	769
162.038		Spot	4	Image 1	12	1000000041	770
198.533		Spot	4	Image 1	12	1000000042	771
216.964		Spot	4	Image 1	12	1000000043	772
181.069		Spot	4	Image 1	12	1000000044	773
170.486		Spot	4	Image 1	12	1000000045	774
179.643		Spot	4	Image 1	12	1000000046	775
179.264		Spot	4	Image 1	12	1000000047	776
175.039		Spot	4	Image 1	12	1000000048	777
177.959		Spot	4	Image 1	12	1000000050	778
271.303		Spot	4	Image 1	12	1000000051	779
185.727		Spot	4	Image 1	12	1000000052	780
197.28		Spot	4	Image 1	12	1000000053	781
162.803		Spot	4	Image 1	12	1000000054	782
298.81		Spot	4	Image 1	12	1000000055	783
188.187		Spot	4	Image 1	12	1000000056	784
172.279		Spot	4	Image 1	12	1000000057	785
172.865		Spot	4	Image 1	12	1000000058	786
199.97		Spot	4	Image 1	12	1000000059	788
246.593		Spot	4	Image 1	12	1000000060	789
160.64		Spot	4	Image 1	12	1000000061	790
164.644		Spot	4	Image 1	12	1000000062	791
158.547		Spot	4	Image 1	12	1000000063	792
204.832		Spot	4	Image 1	12	1000000064	793
188.504		Spot	4	Image 1	13	1000000000	794
252.347		Spot	4	Image 1	13	1000000002	795
211.373		Spot	4	Image 1	13	1000000004	797
619.466		Spot	4	Image 1	13	1000000005	798
184.508		Spot	4	Image 1	13	1000000006	799
187.631		Spot	4	Image 1	13	1000000020	800
192.193		Spot	4	Image 1	13	1000000007	801
258.482		Spot	4	Image 1	13	1000000008	802
171.852		Spot	4	Image 1	13	1000000009	803
174.617		Spot	4	Image 1	13	1000000065	804
222.916		Spot	4	Image 1	13	1000000010	805
404.234		Spot	4	Image 1	13	1000000012	806
218.444		Spot	4	Image 1	13	1000000003	807
220.576		Spot	4	Image 1	13	1000000013	808
292.496		Spot	4	Image 1	13	1000000014	809
188.169		Spot	4	Image 1	13	1000000016	810
175.052		Spot	4	Image 1	13	1000000017	811
162.091		Spot	4	Image 1	13	1000000019	812
181.918		Spot	4	Image 1	13	1000000018	813
157.016		Spot	4	Image 1	13	1000000021	814
184.444		Spot	4	Image 1	13	1000000022	815
201.855		Spot	4	Image 1	13	1000000023	816
192.436		Spot	4	Image 1	13	1000000024	817
182.736		Spot	4	Image 1	13	1000000025	818
156.525		Spot	4	Image 1	13	1000000027	819
164.069		Spot	4	Image 1	13	1000000028	820
228.978		Spot	4	Image 1	13	1000000029	821
212.839		Spot	4	Image 1	13	1000000030	822
163.639		Spot	4	Image 1	13	1000000066	823
201.394		Spot	4	Image 1	13	1000000032	824
176.099		Spot	4	Image 1	13	1000000033	825
219.138		Spot	4	Image 1	13	1000000034	826
163.791		Spot	4	Image 1	13	1000000035	827
179.352		Spot	4	Image 1	13	1000000036	828
171.972		Spot	4	Image 1	13	1000000037	829
218.978		Spot	4	Image 1	13	1000000038	830
166.924		Spot	4	Image 1	13	1000000039	831
174.354		Spot	4	Image 1	13	1000000040	832
159.541		Spot	4	Image 1	13	1000000041	833
195.942		Spot	4	Image 1	13	1000000042	834
215.884		Spot	4	Image 1	13	1000000043	835
181.702		Spot	4	Image 1	13	1000000044	836
169.413		Spot	4	Image 1	13	1000000045	837
178.92		Spot	4	Image 1	13	1000000046	838
179.201		Spot	4	Image 1	13	1000000047	839
173.793		Spot	4	Image 1	13	1000000048	840
178.553		Spot	4	Image 1	13	1000000050	841
267.903		Spot	4	Image 1	13	1000000051	842
185.288		Spot	4	Image 1	13	1000000052	843
196.519		Spot	4	Image 1	13	1000000053	844
160.793		Spot	4	Image 1	13	1000000054	845
297.743		Spot	4	Image 1	13	1000000055	846
187.184		Spot	4	Image 1	13	1000000056	847
171.249		Spot	4	Image 1	13	1000000057	848
172.425		Spot	4	Image 1	13	1000000058	850
199.077		Spot	4	Image 1	13	1000000059	851
248.898		Spot	4	Image 1	13	1000000060	852
160.83		Spot	4	Image 1	13	1000000061	853
164.552		Spot	4	Image 1	13	1000000062	854
156.738		Spot	4	Image 1	13	1000000063	855
204.406		Spot	4	Image 1	13	1000000064	856
187.765		Spot	4	Image 1	14	1000000000	857
183.148		Spot	4	Image 1	14	1000000001	858
247.618		Spot	4	Image 1	14	1000000002	859
216.31		Spot	4	Image 1	14	1000000003	860
208.66		Spot	4	Image 1	14	1000000004	862
627.13		Spot	4	Image 1	14	1000000005	863
183.431		Spot	4	Image 1	14	1000000006	864
184.341		Spot	4	Image 1	14	1000000020	865
189.893		Spot	4	Image 1	14	1000000007	866
253.901		Spot	4	Image 1	14	1000000008	867
169.736		Spot	4	Image 1	14	1000000009	868
172.656		Spot	4	Image 1	14	1000000065	869
222.212		Spot	4	Image 1	14	1000000010	870
177.163		Spot	4	Image 1	14	1000000011	871
396.358		Spot	4	Image 1	14	1000000012	872
215.079		Spot	4	Image 1	14	1000000013	873
292.885		Spot	4	Image 1	14	1000000014	874
201.315		Spot	4	Image 1	14	1000000015	875
185.948		Spot	4	Image 1	14	1000000016	876
174.171		Spot	4	Image 1	14	1000000017	877
162.329		Spot	4	Image 1	14	1000000019	878
179.807		Spot	4	Image 1	14	1000000018	879
157.68		Spot	4	Image 1	14	1000000021	880
182.669		Spot	4	Image 1	14	1000000022	881
199.654		Spot	4	Image 1	14	1000000023	882
192.696		Spot	4	Image 1	14	1000000024	883
180.863		Spot	4	Image 1	14	1000000025	884
165.05		Spot	4	Image 1	14	1000000026	885
154.242		Spot	4	Image 1	14	1000000027	886
163.613		Spot	4	Image 1	14	1000000028	887
226.89		Spot	4	Image 1	14	1000000029	888
211.008		Spot	4	Image 1	14	1000000030	889
162.976		Spot	4	Image 1	14	1000000066	890
160.698		Spot	4	Image 1	14	1000000031	891
199.401		Spot	4	Image 1	14	1000000032	892
175.678		Spot	4	Image 1	14	1000000033	893
219.252		Spot	4	Image 1	14	1000000034	894
161.124		Spot	4	Image 1	14	1000000035	895
179.474		Spot	4	Image 1	14	1000000036	896
169.516		Spot	4	Image 1	14	1000000037	897
216.995		Spot	4	Image 1	14	1000000038	898
166.89		Spot	4	Image 1	14	1000000039	899
171.929		Spot	4	Image 1	14	1000000040	900
159.486		Spot	4	Image 1	14	1000000041	901
193.121		Spot	4	Image 1	14	1000000042	902
211.356		Spot	4	Image 1	14	1000000043	903
179.951		Spot	4	Image 1	14	1000000044	904
164.285		Spot	4	Image 1	14	1000000045	905
174.964		Spot	4	Image 1	14	1000000046	906
176.923		Spot	4	Image 1	14	1000000047	907
171.924		Spot	4	Image 1	14	1000000048	908
177.166		Spot	4	Image 1	14	1000000049	909
175.407		Spot	4	Image 1	14	1000000050	910
259.625		Spot	4	Image 1	14	1000000051	911
180.459		Spot	4	Image 1	14	1000000052	912
193.237		Spot	4	Image 1	14	1000000053	913
161.755		Spot	4	Image 1	14	1000000054	914
295.833		Spot	4	Image 1	14	1000000055	915
187.295		Spot	4	Image 1	14	1000000056	916
168.854		Spot	4	Image 1	14	1000000057	917
171.518		Spot	4	Image 1	14	1000000058	919
199.499		Spot	4	Image 1	14	1000000059	920
249.934		Spot	4	Image 1	14	1000000060	921
158.65		Spot	4	Image 1	14	1000000061	922
162.203		Spot	4	Image 1	14	1000000062	923
156.303		Spot	4	Image 1	14	1000000063	924
204.041		Spot	4	Image 1	14	1000000064	925
186.603		Spot	4	Image 1	15	1000000000	926
185.526		Spot	4	Image 1	15	1000000001	927
250.091		Spot	4	Image 1	15	1000000002	928
208.777		Spot	4	Image 1	15	1000000004	930
623.94		Spot	4	Image 1	15	1000000005	931
185.148		Spot	4	Image 1	15	1000000006	932
187.866		Spot	4	Image 1	15	1000000020	933
197.544		Spot	4	Image 1	15	1000000007	934
251.32		Spot	4	Image 1	15	1000000008	935
170.096		Spot	4	Image 1	15	1000000009	936
223.786		Spot	4	Image 1	15	1000000010	937
179.47		Spot	4	Image 1	15	1000000011	938
404.077		Spot	4	Image 1	15	1000000012	939
216.736		Spot	4	Image 1	15	1000000003	940
219.482		Spot	4	Image 1	15	1000000013	941
297.431		Spot	4	Image 1	15	1000000014	942
201.052		Spot	4	Image 1	15	1000000015	943
187.763		Spot	4	Image 1	15	1000000016	944
171.742		Spot	4	Image 1	15	1000000017	945
182.25		Spot	4	Image 1	15	1000000018	946
164.823		Spot	4	Image 1	15	1000000019	947
158.335		Spot	4	Image 1	15	1000000021	948
184.358		Spot	4	Image 1	15	1000000022	949
201.133		Spot	4	Image 1	15	1000000023	950
195.551		Spot	4	Image 1	15	1000000024	951
184.676		Spot	4	Image 1	15	1000000025	952
166.277		Spot	4	Image 1	15	1000000026	953
157.155		Spot	4	Image 1	15	1000000027	954
163.506		Spot	4	Image 1	15	1000000028	955
226.989		Spot	4	Image 1	15	1000000029	956
168.474		Spot	4	Image 1	15	1000000066	957
213.699		Spot	4	Image 1	15	1000000030	958
204.216		Spot	4	Image 1	15	1000000032	959
176.119		Spot	4	Image 1	15	1000000033	960
219.912		Spot	4	Image 1	15	1000000034	961
162.154		Spot	4	Image 1	15	1000000035	962
179.434		Spot	4	Image 1	15	1000000036	963
171.995		Spot	4	Image 1	15	1000000037	964
216.658		Spot	4	Image 1	15	1000000038	965
175.098		Spot	4	Image 1	15	1000000039	966
174.074		Spot	4	Image 1	15	1000000040	967
159.536		Spot	4	Image 1	15	1000000041	968
197.392		Spot	4	Image 1	15	1000000042	969
214.331		Spot	4	Image 1	15	1000000043	970
177.656		Spot	4	Image 1	15	1000000049	971
180.55		Spot	4	Image 1	15	1000000044	972
168.473		Spot	4	Image 1	15	1000000045	973
177.649		Spot	4	Image 1	15	1000000046	974
179.105		Spot	4	Image 1	15	1000000047	975
173.298		Spot	4	Image 1	15	1000000048	976
175.313		Spot	4	Image 1	15	1000000050	977
264.428		Spot	4	Image 1	15	1000000051	978
185.375		Spot	4	Image 1	15	1000000052	979
195.277		Spot	4	Image 1	15	1000000053	980
160.096		Spot	4	Image 1	15	1000000054	981
296.962		Spot	4	Image 1	15	1000000055	982
184.832		Spot	4	Image 1	15	1000000056	983
168.565		Spot	4	Image 1	15	1000000057	984
171.275		Spot	4	Image 1	15	1000000058	985
198.003		Spot	4	Image 1	15	1000000059	987
247.712		Spot	4	Image 1	15	1000000060	988
160.447		Spot	4	Image 1	15	1000000061	989
163.647		Spot	4	Image 1	15	1000000062	990
156.917		Spot	4	Image 1	15	1000000063	991
203.906		Spot	4	Image 1	15	1000000064	992
186.854		Spot	4	Image 1	16	1000000000	993
186.011		Spot	4	Image 1	16	1000000001	994
247.69		Spot	4	Image 1	16	1000000002	995
208.396		Spot	4	Image 1	16	1000000004	997
615.907		Spot	4	Image 1	16	1000000005	998
184.331		Spot	4	Image 1	16	1000000006	999
188.134		Spot	4	Image 1	16	1000000020	1000
197.298		Spot	4	Image 1	16	1000000007	1001
249.673		Spot	4	Image 1	16	1000000008	1002
171.189		Spot	4	Image 1	16	1000000009	1003
223.608		Spot	4	Image 1	16	1000000010	1004
397.508		Spot	4	Image 1	16	1000000012	1005
217.665		Spot	4	Image 1	16	1000000003	1006
218.573		Spot	4	Image 1	16	1000000013	1007
300.266		Spot	4	Image 1	16	1000000014	1008
202.431		Spot	4	Image 1	16	1000000015	1009
187.557		Spot	4	Image 1	16	1000000016	1010
171.737		Spot	4	Image 1	16	1000000017	1011
162.637		Spot	4	Image 1	16	1000000019	1012
181.225		Spot	4	Image 1	16	1000000018	1013
156.837		Spot	4	Image 1	16	1000000021	1014
185.177		Spot	4	Image 1	16	1000000022	1015
202.148		Spot	4	Image 1	16	1000000023	1016
192.705		Spot	4	Image 1	16	1000000024	1017
183.876		Spot	4	Image 1	16	1000000025	1018
166.489		Spot	4	Image 1	16	1000000026	1019
155.448		Spot	4	Image 1	16	1000000027	1020
164.197		Spot	4	Image 1	16	1000000028	1021
227.163		Spot	4	Image 1	16	1000000029	1022
170.099		Spot	4	Image 1	16	1000000066	1023
213.83		Spot	4	Image 1	16	1000000030	1024
161.677		Spot	4	Image 1	16	1000000031	1025
200.813		Spot	4	Image 1	16	1000000032	1026
176.155		Spot	4	Image 1	16	1000000033	1027
220.387		Spot	4	Image 1	16	1000000034	1028
162.636		Spot	4	Image 1	16	1000000035	1029
182.572		Spot	4	Image 1	16	1000000036	1030
171.153		Spot	4	Image 1	16	1000000037	1031
216.041		Spot	4	Image 1	16	1000000038	1032
176.227		Spot	4	Image 1	16	1000000039	1033
173.085		Spot	4	Image 1	16	1000000040	1034
159.841		Spot	4	Image 1	16	1000000041	1035
195.852		Spot	4	Image 1	16	1000000042	1036
215.423		Spot	4	Image 1	16	1000000043	1037
180.593		Spot	4	Image 1	16	1000000044	1038
169.055		Spot	4	Image 1	16	1000000045	1039
176.898		Spot	4	Image 1	16	1000000046	1040
179.915		Spot	4	Image 1	16	1000000047	1041
175.16		Spot	4	Image 1	16	1000000048	1042
176.918		Spot	4	Image 1	16	1000000050	1043
268.915		Spot	4	Image 1	16	1000000051	1044
183.912		Spot	4	Image 1	16	1000000052	1045
195.755		Spot	4	Image 1	16	1000000053	1046
160.119		Spot	4	Image 1	16	1000000054	1047
297.456		Spot	4	Image 1	16	1000000055	1048
186.549		Spot	4	Image 1	16	1000000056	1049
169.89		Spot	4	Image 1	16	1000000057	1050
172.373		Spot	4	Image 1	16	1000000058	1052
200.948		Spot	4	Image 1	16	1000000059	1053
243.041		Spot	4	Image 1	16	1000000060	1054
160.862		Spot	4	Image 1	16	1000000061	1055
164.227		Spot	4	Image 1	16	1000000062	1056
157.193		Spot	4	Image 1	16	1000000063	1057
203.984		Spot	4	Image 1	16	1000000064	1058
187.497		Spot	4	Image 1	17	1000000000	1059
185.066		Spot	4	Image 1	17	1000000001	1060
248.854		Spot	4	Image 1	17	1000000002	1061
211.547		Spot	4	Image 1	17	1000000004	1063
623.314		Spot	4	Image 1	17	1000000005	1064
184.992		Spot	4	Image 1	17	1000000006	1065
187.758		Spot	4	Image 1	17	1000000020	1066
193.544		Spot	4	Image 1	17	1000000007	1067
247.551		Spot	4	Image 1	17	1000000008	1068
172.519		Spot	4	Image 1	17	1000000009	1069
222.368		Spot	4	Image 1	17	1000000010	1070
397.997		Spot	4	Image 1	17	1000000012	1071
218.507		Spot	4	Image 1	17	1000000003	1072
222.05		Spot	4	Image 1	17	1000000013	1073
292.923		Spot	4	Image 1	17	1000000014	1074
201.138		Spot	4	Image 1	17	1000000015	1075
187.063		Spot	4	Image 1	17	1000000016	1076
171.099		Spot	4	Image 1	17	1000000017	1077
163.81		Spot	4	Image 1	17	1000000019	1078
182.516		Spot	4	Image 1	17	1000000018	1079
157.049		Spot	4	Image 1	17	1000000021	1080
183.592		Spot	4	Image 1	17	1000000022	1081
200.615		Spot	4	Image 1	17	1000000023	1082
196.423		Spot	4	Image 1	17	1000000024	1083
183.942		Spot	4	Image 1	17	1000000025	1084
165.504		Spot	4	Image 1	17	1000000026	1085
155.482		Spot	4	Image 1	17	1000000027	1086
163.379		Spot	4	Image 1	17	1000000028	1087
226.279		Spot	4	Image 1	17	1000000029	1088
170.146		Spot	4	Image 1	17	1000000066	1089
211.074		Spot	4	Image 1	17	1000000030	1090
162.28		Spot	4	Image 1	17	1000000031	1091
201.36		Spot	4	Image 1	17	1000000032	1092
177.216		Spot	4	Image 1	17	1000000033	1093
216.84		Spot	4	Image 1	17	1000000034	1094
162.13		Spot	4	Image 1	17	1000000035	1095
180.797		Spot	4	Image 1	17	1000000036	1096
170.854		Spot	4	Image 1	17	1000000037	1097
217.027		Spot	4	Image 1	17	1000000038	1098
174.909		Spot	4	Image 1	17	1000000039	1099
172.134		Spot	4	Image 1	17	1000000040	1100
160.64		Spot	4	Image 1	17	1000000041	1101
194.801		Spot	4	Image 1	17	1000000042	1102
214.601		Spot	4	Image 1	17	1000000043	1103
177.649		Spot	4	Image 1	17	1000000049	1104
179.519		Spot	4	Image 1	17	1000000044	1105
167.414		Spot	4	Image 1	17	1000000045	1106
179.152		Spot	4	Image 1	17	1000000046	1107
180.63		Spot	4	Image 1	17	1000000047	1108
172.203		Spot	4	Image 1	17	1000000048	1109
177.478		Spot	4	Image 1	17	1000000050	1110
270.809		Spot	4	Image 1	17	1000000051	1111
181.016		Spot	4	Image 1	17	1000000052	1112
196.365		Spot	4	Image 1	17	1000000053	1113
160.025		Spot	4	Image 1	17	1000000054	1114
298.179		Spot	4	Image 1	17	1000000055	1115
186.091		Spot	4	Image 1	17	1000000056	1116
169.08		Spot	4	Image 1	17	1000000057	1117
172.552		Spot	4	Image 1	17	1000000058	1119
198.622		Spot	4	Image 1	17	1000000059	1120
239.793		Spot	4	Image 1	17	1000000060	1121
160.992		Spot	4	Image 1	17	1000000061	1122
163.288		Spot	4	Image 1	17	1000000062	1123
156.57		Spot	4	Image 1	17	1000000063	1124
202.091		Spot	4	Image 1	17	1000000064	1125
187.872		Spot	4	Image 1	18	1000000000	1126
185.102		Spot	4	Image 1	18	1000000001	1127
249.137		Spot	4	Image 1	18	1000000002	1128
218.928		Spot	4	Image 1	18	1000000003	1129
209.92		Spot	4	Image 1	18	1000000004	1131
634.37		Spot	4	Image 1	18	1000000005	1132
185.041		Spot	4	Image 1	18	1000000006	1133
188.923		Spot	4	Image 1	18	1000000020	1134
195.688		Spot	4	Image 1	18	1000000007	1135
246.773		Spot	4	Image 1	18	1000000008	1136
171.751		Spot	4	Image 1	18	1000000009	1137
172.843		Spot	4	Image 1	18	1000000067	1138
225.749		Spot	4	Image 1	18	1000000010	1139
406.065		Spot	4	Image 1	18	1000000012	1140
224.353		Spot	4	Image 1	18	1000000013	1141
288.791		Spot	4	Image 1	18	1000000014	1142
205.895		Spot	4	Image 1	18	1000000015	1143
186.445		Spot	4	Image 1	18	1000000016	1144
171.26		Spot	4	Image 1	18	1000000017	1145
162.588		Spot	4	Image 1	18	1000000019	1146
181.832		Spot	4	Image 1	18	1000000018	1147
158.532		Spot	4	Image 1	18	1000000021	1148
185.127		Spot	4	Image 1	18	1000000022	1149
200.79		Spot	4	Image 1	18	1000000023	1150
194.73		Spot	4	Image 1	18	1000000024	1151
182.766		Spot	4	Image 1	18	1000000025	1152
165.692		Spot	4	Image 1	18	1000000026	1153
157.061		Spot	4	Image 1	18	1000000027	1154
163.055		Spot	4	Image 1	18	1000000028	1155
226.327		Spot	4	Image 1	18	1000000029	1156
171.772		Spot	4	Image 1	18	1000000066	1157
212.107		Spot	4	Image 1	18	1000000030	1158
162.286		Spot	4	Image 1	18	1000000031	1159
201.468		Spot	4	Image 1	18	1000000032	1160
174.27		Spot	4	Image 1	18	1000000033	1161
218.564		Spot	4	Image 1	18	1000000034	1162
162.399		Spot	4	Image 1	18	1000000035	1163
182.61		Spot	4	Image 1	18	1000000036	1164
172.186		Spot	4	Image 1	18	1000000037	1165
216.435		Spot	4	Image 1	18	1000000038	1166
177.645		Spot	4	Image 1	18	1000000039	1167
173.202		Spot	4	Image 1	18	1000000040	1168
159.555		Spot	4	Image 1	18	1000000041	1169
196.176		Spot	4	Image 1	18	1000000042	1170
214.308		Spot	4	Image 1	18	1000000043	1171
180		Spot	4	Image 1	18	1000000044	1172
169.614		Spot	4	Image 1	18	1000000045	1173
177.198		Spot	4	Image 1	18	1000000046	1174
181.409		Spot	4	Image 1	18	1000000047	1175
173.09		Spot	4	Image 1	18	1000000048	1176
177.867		Spot	4	Image 1	18	1000000050	1177
273.544		Spot	4	Image 1	18	1000000051	1178
180.232		Spot	4	Image 1	18	1000000052	1179
198.854		Spot	4	Image 1	18	1000000053	1180
161.086		Spot	4	Image 1	18	1000000054	1181
295.717		Spot	4	Image 1	18	1000000055	1182
185.986		Spot	4	Image 1	18	1000000056	1183
169.848		Spot	4	Image 1	18	1000000057	1184
172.306		Spot	4	Image 1	18	1000000058	1186
200.296		Spot	4	Image 1	18	1000000059	1187
240.014		Spot	4	Image 1	18	1000000060	1188
160.437		Spot	4	Image 1	18	1000000061	1189
163.552		Spot	4	Image 1	18	1000000062	1190
156.832		Spot	4	Image 1	18	1000000063	1191
203.782		Spot	4	Image 1	18	1000000064	1192
186.329		Spot	4	Image 1	19	1000000000	1193
247.873		Spot	4	Image 1	19	1000000002	1194
218.992		Spot	4	Image 1	19	1000000003	1195
205.309		Spot	4	Image 1	19	1000000004	1197
623.828		Spot	4	Image 1	19	1000000005	1198
184.421		Spot	4	Image 1	19	1000000006	1199
187.403		Spot	4	Image 1	19	1000000020	1200
192.039		Spot	4	Image 1	19	1000000007	1201
243.747		Spot	4	Image 1	19	1000000008	1202
170.003		Spot	4	Image 1	19	1000000009	1203
211.824		Spot	4	Image 1	19	1000000068	1204
172.544		Spot	4	Image 1	19	1000000067	1205
221.025		Spot	4	Image 1	19	1000000010	1206
403.778		Spot	4	Image 1	19	1000000012	1207
223.261		Spot	4	Image 1	19	1000000013	1208
291.558		Spot	4	Image 1	19	1000000014	1209
201.86		Spot	4	Image 1	19	1000000015	1210
186.871		Spot	4	Image 1	19	1000000016	1211
173.307		Spot	4	Image 1	19	1000000017	1212
180.019		Spot	4	Image 1	19	1000000018	1213
163.889		Spot	4	Image 1	19	1000000019	1214
156.342		Spot	4	Image 1	19	1000000021	1215
183.512		Spot	4	Image 1	19	1000000022	1216
197.275		Spot	4	Image 1	19	1000000023	1217
192.943		Spot	4	Image 1	19	1000000024	1218
182.374		Spot	4	Image 1	19	1000000025	1219
165.387		Spot	4	Image 1	19	1000000026	1220
154.431		Spot	4	Image 1	19	1000000027	1221
163.255		Spot	4	Image 1	19	1000000028	1222
225.126		Spot	4	Image 1	19	1000000029	1223
210.507		Spot	4	Image 1	19	1000000030	1224
167.824		Spot	4	Image 1	19	1000000066	1225
161.495		Spot	4	Image 1	19	1000000031	1226
200.588		Spot	4	Image 1	19	1000000032	1227
176.678		Spot	4	Image 1	19	1000000033	1228
214.714		Spot	4	Image 1	19	1000000034	1229
160.667		Spot	4	Image 1	19	1000000035	1230
180.986		Spot	4	Image 1	19	1000000036	1231
169.677		Spot	4	Image 1	19	1000000037	1232
216.551		Spot	4	Image 1	19	1000000038	1233
178.66		Spot	4	Image 1	19	1000000039	1234
172.854		Spot	4	Image 1	19	1000000040	1235
158.725		Spot	4	Image 1	19	1000000041	1236
196.746		Spot	4	Image 1	19	1000000042	1237
210.486		Spot	4	Image 1	19	1000000043	1238
179.641		Spot	4	Image 1	19	1000000044	1239
167.459		Spot	4	Image 1	19	1000000045	1240
178.209		Spot	4	Image 1	19	1000000046	1241
179.731		Spot	4	Image 1	19	1000000047	1242
172.171		Spot	4	Image 1	19	1000000048	1243
176.581		Spot	4	Image 1	19	1000000050	1244
269.912		Spot	4	Image 1	19	1000000051	1245
182.127		Spot	4	Image 1	19	1000000052	1246
196.182		Spot	4	Image 1	19	1000000053	1247
160.595		Spot	4	Image 1	19	1000000054	1248
293.961		Spot	4	Image 1	19	1000000055	1249
185.945		Spot	4	Image 1	19	1000000056	1250
168.123		Spot	4	Image 1	19	1000000057	1251
172.287		Spot	4	Image 1	19	1000000058	1252
200.589		Spot	4	Image 1	19	1000000059	1254
238.466		Spot	4	Image 1	19	1000000060	1255
159.675		Spot	4	Image 1	19	1000000061	1256
164.049		Spot	4	Image 1	19	1000000062	1257
157.527		Spot	4	Image 1	19	1000000063	1258
204.568		Spot	4	Image 1	19	1000000064	1259
186.506		Spot	4	Image 1	20	1000000000	1260
185.711		Spot	4	Image 1	20	1000000001	1261
248.474		Spot	4	Image 1	20	1000000002	1262
217.562		Spot	4	Image 1	20	1000000003	1263
210.474		Spot	4	Image 1	20	1000000004	1265
620.92		Spot	4	Image 1	20	1000000005	1266
187.173		Spot	4	Image 1	20	1000000006	1267
188.069		Spot	4	Image 1	20	1000000020	1268
196.43		Spot	4	Image 1	20	1000000007	1269
242.978		Spot	4	Image 1	20	1000000008	1270
171.313		Spot	4	Image 1	20	1000000009	1271
211.53		Spot	4	Image 1	20	1000000068	1272
173.699		Spot	4	Image 1	20	1000000067	1273
223.368		Spot	4	Image 1	20	1000000010	1274
405.448		Spot	4	Image 1	20	1000000012	1275
219.672		Spot	4	Image 1	20	1000000013	1276
288.776		Spot	4	Image 1	20	1000000014	1277
202.102		Spot	4	Image 1	20	1000000015	1278
186.319		Spot	4	Image 1	20	1000000016	1279
172.87		Spot	4	Image 1	20	1000000017	1280
162.209		Spot	4	Image 1	20	1000000019	1281
181.728		Spot	4	Image 1	20	1000000018	1282
156.008		Spot	4	Image 1	20	1000000021	1283
183.104		Spot	4	Image 1	20	1000000022	1284
199.9		Spot	4	Image 1	20	1000000023	1285
192.47		Spot	4	Image 1	20	1000000024	1286
182.651		Spot	4	Image 1	20	1000000025	1287
155.319		Spot	4	Image 1	20	1000000027	1288
164.229		Spot	4	Image 1	20	1000000028	1289
224.921		Spot	4	Image 1	20	1000000029	1290
166.095		Spot	4	Image 1	20	1000000066	1291
211.994		Spot	4	Image 1	20	1000000030	1292
161.637		Spot	4	Image 1	20	1000000031	1293
200.909		Spot	4	Image 1	20	1000000032	1294
176.044		Spot	4	Image 1	20	1000000033	1295
218.843		Spot	4	Image 1	20	1000000034	1296
162.084		Spot	4	Image 1	20	1000000035	1297
180.438		Spot	4	Image 1	20	1000000036	1298
170.192		Spot	4	Image 1	20	1000000037	1299
214.79		Spot	4	Image 1	20	1000000038	1300
177.986		Spot	4	Image 1	20	1000000039	1301
171.71		Spot	4	Image 1	20	1000000040	1302
159.448		Spot	4	Image 1	20	1000000041	1303
196.918		Spot	4	Image 1	20	1000000042	1304
210.843		Spot	4	Image 1	20	1000000043	1305
178.166		Spot	4	Image 1	20	1000000049	1306
179.876		Spot	4	Image 1	20	1000000044	1307
167.403		Spot	4	Image 1	20	1000000045	1308
178.552		Spot	4	Image 1	20	1000000046	1309
181.884		Spot	4	Image 1	20	1000000047	1310
171		Spot	4	Image 1	20	1000000048	1311
178.519		Spot	4	Image 1	20	1000000050	1312
264.279		Spot	4	Image 1	20	1000000051	1313
178.896		Spot	4	Image 1	20	1000000052	1314
194.32		Spot	4	Image 1	20	1000000053	1315
160.898		Spot	4	Image 1	20	1000000054	1316
293.764		Spot	4	Image 1	20	1000000055	1317
185.226		Spot	4	Image 1	20	1000000056	1318
168.514		Spot	4	Image 1	20	1000000057	1319
169.734		Spot	4	Image 1	20	1000000058	1320
203.785		Spot	4	Image 1	20	1000000059	1322
234.139		Spot	4	Image 1	20	1000000060	1323
158.956		Spot	4	Image 1	20	1000000061	1324
163.29		Spot	4	Image 1	20	1000000062	1325
157.011		Spot	4	Image 1	20	1000000063	1326
203.555		Spot	4	Image 1	20	1000000064	1327
184.431		Spot	4	Image 1	21	1000000001	1328
244.843		Spot	4	Image 1	21	1000000002	1329
213.852		Spot	4	Image 1	21	1000000003	1330
214.414		Spot	4	Image 1	21	1000000004	1332
618.088		Spot	4	Image 1	21	1000000005	1333
184.049		Spot	4	Image 1	21	1000000006	1334
187.332		Spot	4	Image 1	21	1000000020	1335
194.207		Spot	4	Image 1	21	1000000007	1336
239.854		Spot	4	Image 1	21	1000000008	1337
169.953		Spot	4	Image 1	21	1000000009	1338
211.484		Spot	4	Image 1	21	1000000068	1339
172.289		Spot	4	Image 1	21	1000000067	1340
223.275		Spot	4	Image 1	21	1000000010	1341
403.459		Spot	4	Image 1	21	1000000012	1342
219.521		Spot	4	Image 1	21	1000000013	1343
284.681		Spot	4	Image 1	21	1000000014	1344
200.415		Spot	4	Image 1	21	1000000015	1345
186.669		Spot	4	Image 1	21	1000000016	1346
172.441		Spot	4	Image 1	21	1000000017	1347
180.378		Spot	4	Image 1	21	1000000018	1348
162.796		Spot	4	Image 1	21	1000000019	1349
156.946		Spot	4	Image 1	21	1000000021	1350
181.961		Spot	4	Image 1	21	1000000022	1351
199.238		Spot	4	Image 1	21	1000000023	1352
192.033		Spot	4	Image 1	21	1000000024	1353
181.169		Spot	4	Image 1	21	1000000025	1354
165.56		Spot	4	Image 1	21	1000000026	1355
155.541		Spot	4	Image 1	21	1000000027	1356
163.245		Spot	4	Image 1	21	1000000028	1357
224.088		Spot	4	Image 1	21	1000000029	1358
162.245		Spot	4	Image 1	21	1000000066	1359
210.776		Spot	4	Image 1	21	1000000030	1360
161.363		Spot	4	Image 1	21	1000000031	1361
199.676		Spot	4	Image 1	21	1000000032	1362
176.255		Spot	4	Image 1	21	1000000033	1363
215.386		Spot	4	Image 1	21	1000000034	1364
162.831		Spot	4	Image 1	21	1000000035	1365
180.466		Spot	4	Image 1	21	1000000036	1366
170.954		Spot	4	Image 1	21	1000000037	1367
216.972		Spot	4	Image 1	21	1000000038	1368
176.981		Spot	4	Image 1	21	1000000039	1369
172.508		Spot	4	Image 1	21	1000000040	1370
160.025		Spot	4	Image 1	21	1000000041	1371
194.564		Spot	4	Image 1	21	1000000042	1372
212.601		Spot	4	Image 1	21	1000000043	1373
180.403		Spot	4	Image 1	21	1000000044	1374
167.868		Spot	4	Image 1	21	1000000045	1375
177.824		Spot	4	Image 1	21	1000000046	1376
179.086		Spot	4	Image 1	21	1000000047	1377
173.077		Spot	4	Image 1	21	1000000048	1378
179.398		Spot	4	Image 1	21	1000000049	1379
175.181		Spot	4	Image 1	21	1000000050	1380
257.308		Spot	4	Image 1	21	1000000051	1381
179.074		Spot	4	Image 1	21	1000000052	1382
194.791		Spot	4	Image 1	21	1000000053	1383
158.678		Spot	4	Image 1	21	1000000054	1384
293.312		Spot	4	Image 1	21	1000000055	1385
184.892		Spot	4	Image 1	21	1000000056	1386
167.124		Spot	4	Image 1	21	1000000057	1387
169.36		Spot	4	Image 1	21	1000000058	1389
202.193		Spot	4	Image 1	21	1000000059	1390
240.321		Spot	4	Image 1	21	1000000060	1391
159.2		Spot	4	Image 1	21	1000000061	1392
162.06		Spot	4	Image 1	21	1000000062	1393
156.738		Spot	4	Image 1	21	1000000063	1394
201.698		Spot	4	Image 1	21	1000000064	1395
186.389		Spot	4	Image 1	22	1000000001	1396
246.973		Spot	4	Image 1	22	1000000002	1397
216.814		Spot	4	Image 1	22	1000000003	1398
210.901		Spot	4	Image 1	22	1000000004	1400
625.525		Spot	4	Image 1	22	1000000005	1401
184.621		Spot	4	Image 1	22	1000000006	1402
189.294		Spot	4	Image 1	22	1000000020	1403
195.936		Spot	4	Image 1	22	1000000007	1404
239.546		Spot	4	Image 1	22	1000000008	1405
171.221		Spot	4	Image 1	22	1000000009	1406
214.873		Spot	4	Image 1	22	1000000068	1407
222.085		Spot	4	Image 1	22	1000000010	1408
396.575		Spot	4	Image 1	22	1000000012	1409
221.651		Spot	4	Image 1	22	1000000013	1410
282.371		Spot	4	Image 1	22	1000000014	1411
200.826		Spot	4	Image 1	22	1000000015	1412
186.923		Spot	4	Image 1	22	1000000016	1413
170.218		Spot	4	Image 1	22	1000000017	1414
179.444		Spot	4	Image 1	22	1000000018	1415
163.231		Spot	4	Image 1	22	1000000019	1416
157.294		Spot	4	Image 1	22	1000000021	1417
184.131		Spot	4	Image 1	22	1000000022	1418
200.08		Spot	4	Image 1	22	1000000023	1419
193.227		Spot	4	Image 1	22	1000000024	1420
183.522		Spot	4	Image 1	22	1000000025	1421
165.827		Spot	4	Image 1	22	1000000026	1422
154.659		Spot	4	Image 1	22	1000000027	1423
162.741		Spot	4	Image 1	22	1000000028	1424
224.508		Spot	4	Image 1	22	1000000029	1425
210.357		Spot	4	Image 1	22	1000000030	1426
163.563		Spot	4	Image 1	22	1000000066	1427
163.355		Spot	4	Image 1	22	1000000031	1428
200.293		Spot	4	Image 1	22	1000000032	1429
176.46		Spot	4	Image 1	22	1000000033	1430
215.848		Spot	4	Image 1	22	1000000034	1431
161.895		Spot	4	Image 1	22	1000000035	1432
181.885		Spot	4	Image 1	22	1000000036	1433
171.124		Spot	4	Image 1	22	1000000037	1434
215.506		Spot	4	Image 1	22	1000000038	1435
177.81		Spot	4	Image 1	22	1000000039	1436
173.014		Spot	4	Image 1	22	1000000040	1437
158.126		Spot	4	Image 1	22	1000000041	1438
196.893		Spot	4	Image 1	22	1000000042	1439
214.126		Spot	4	Image 1	22	1000000043	1440
180.408		Spot	4	Image 1	22	1000000044	1441
177.669		Spot	4	Image 1	22	1000000046	1442
179.731		Spot	4	Image 1	22	1000000047	1443
173.33		Spot	4	Image 1	22	1000000048	1444
178.03		Spot	4	Image 1	22	1000000049	1445
176.386		Spot	4	Image 1	22	1000000050	1446
258.951		Spot	4	Image 1	22	1000000051	1447
179.951		Spot	4	Image 1	22	1000000052	1448
195.558		Spot	4	Image 1	22	1000000053	1449
158.618		Spot	4	Image 1	22	1000000054	1450
294.277		Spot	4	Image 1	22	1000000055	1451
183.819		Spot	4	Image 1	22	1000000056	1452
167.916		Spot	4	Image 1	22	1000000057	1454
171.368		Spot	4	Image 1	22	1000000058	1455
202.515		Spot	4	Image 1	22	1000000059	1456
239.923		Spot	4	Image 1	22	1000000060	1457
158.93		Spot	4	Image 1	22	1000000061	1458
164.138		Spot	4	Image 1	22	1000000062	1459
155.997		Spot	4	Image 1	22	1000000063	1460
159.554		Spot	4	Image 1	22	1000000069	1461
203.995		Spot	4	Image 1	22	1000000064	1462
186.876		Spot	4	Image 1	23	1000000000	1463
186.815		Spot	4	Image 1	23	1000000001	1464
249.795		Spot	4	Image 1	23	1000000002	1465
215.569		Spot	4	Image 1	23	1000000004	1467
614.655		Spot	4	Image 1	23	1000000005	1468
185.102		Spot	4	Image 1	23	1000000006	1469
186.918		Spot	4	Image 1	23	1000000020	1470
197.328		Spot	4	Image 1	23	1000000007	1471
241.123		Spot	4	Image 1	23	1000000008	1472
172.195		Spot	4	Image 1	23	1000000009	1473
216.405		Spot	4	Image 1	23	1000000068	1474
223.482		Spot	4	Image 1	23	1000000010	1475
405.227		Spot	4	Image 1	23	1000000012	1476
213.92		Spot	4	Image 1	23	1000000003	1477
224.367		Spot	4	Image 1	23	1000000013	1478
286.526		Spot	4	Image 1	23	1000000014	1479
202.382		Spot	4	Image 1	23	1000000015	1480
186.142		Spot	4	Image 1	23	1000000016	1481
170.148		Spot	4	Image 1	23	1000000017	1482
180.928		Spot	4	Image 1	23	1000000018	1483
161.561		Spot	4	Image 1	23	1000000019	1484
156.754		Spot	4	Image 1	23	1000000021	1485
183.577		Spot	4	Image 1	23	1000000022	1486
197.434		Spot	4	Image 1	23	1000000023	1487
192.893		Spot	4	Image 1	23	1000000024	1488
181.399		Spot	4	Image 1	23	1000000025	1489
165.937		Spot	4	Image 1	23	1000000026	1490
156.104		Spot	4	Image 1	23	1000000027	1491
163.739		Spot	4	Image 1	23	1000000028	1492
223.093		Spot	4	Image 1	23	1000000029	1493
212.275		Spot	4	Image 1	23	1000000030	1494
164.128		Spot	4	Image 1	23	1000000066	1495
161.554		Spot	4	Image 1	23	1000000031	1496
199.463		Spot	4	Image 1	23	1000000032	1497
176.338		Spot	4	Image 1	23	1000000033	1498
217.635		Spot	4	Image 1	23	1000000034	1499
162.088		Spot	4	Image 1	23	1000000035	1500
180.923		Spot	4	Image 1	23	1000000036	1501
171.361		Spot	4	Image 1	23	1000000037	1502
217.05		Spot	4	Image 1	23	1000000038	1503
177.632		Spot	4	Image 1	23	1000000039	1504
171.512		Spot	4	Image 1	23	1000000040	1505
159		Spot	4	Image 1	23	1000000041	1506
196.696		Spot	4	Image 1	23	1000000042	1507
209.627		Spot	4	Image 1	23	1000000043	1508
180.797		Spot	4	Image 1	23	1000000044	1509
169.283		Spot	4	Image 1	23	1000000045	1510
177.438		Spot	4	Image 1	23	1000000046	1511
180.46		Spot	4	Image 1	23	1000000047	1512
172.2		Spot	4	Image 1	23	1000000048	1513
176.014		Spot	4	Image 1	23	1000000050	1514
252.305		Spot	4	Image 1	23	1000000051	1515
178.003		Spot	4	Image 1	23	1000000052	1516
195.478		Spot	4	Image 1	23	1000000053	1517
162.204		Spot	4	Image 1	23	1000000054	1518
292.764		Spot	4	Image 1	23	1000000055	1519
185.535		Spot	4	Image 1	23	1000000056	1520
169.316		Spot	4	Image 1	23	1000000057	1521
172.761		Spot	4	Image 1	23	1000000058	1523
203.255		Spot	4	Image 1	23	1000000059	1524
245.025		Spot	4	Image 1	23	1000000060	1525
159.396		Spot	4	Image 1	23	1000000061	1526
163.46		Spot	4	Image 1	23	1000000062	1527
157.259		Spot	4	Image 1	23	1000000063	1528
203.03		Spot	4	Image 1	23	1000000064	1529
186.552		Spot	4	Image 1	24	1000000000	1530
184.62		Spot	4	Image 1	24	1000000001	1531
248.528		Spot	4	Image 1	24	1000000002	1532
213.082		Spot	4	Image 1	24	1000000004	1534
607.287		Spot	4	Image 1	24	1000000005	1535
183.238		Spot	4	Image 1	24	1000000006	1536
187.83		Spot	4	Image 1	24	1000000020	1537
197.069		Spot	4	Image 1	24	1000000007	1538
239.602		Spot	4	Image 1	24	1000000008	1539
170.106		Spot	4	Image 1	24	1000000009	1540
219.809		Spot	4	Image 1	24	1000000068	1541
172.181		Spot	4	Image 1	24	1000000067	1542
223.085		Spot	4	Image 1	24	1000000010	1543
400.055		Spot	4	Image 1	24	1000000012	1544
212.738		Spot	4	Image 1	24	1000000003	1545
225.54		Spot	4	Image 1	24	1000000013	1546
281.611		Spot	4	Image 1	24	1000000014	1547
200.384		Spot	4	Image 1	24	1000000015	1548
185.94		Spot	4	Image 1	24	1000000016	1549
168.269		Spot	4	Image 1	24	1000000017	1550
182.129		Spot	4	Image 1	24	1000000018	1551
161.58		Spot	4	Image 1	24	1000000019	1552
156.278		Spot	4	Image 1	24	1000000021	1553
183.984		Spot	4	Image 1	24	1000000022	1554
199.5		Spot	4	Image 1	24	1000000023	1555
190.466		Spot	4	Image 1	24	1000000024	1556
180.673		Spot	4	Image 1	24	1000000025	1557
165.56		Spot	4	Image 1	24	1000000026	1558
155.016		Spot	4	Image 1	24	1000000027	1559
163.846		Spot	4	Image 1	24	1000000028	1560
225.047		Spot	4	Image 1	24	1000000029	1561
210.573		Spot	4	Image 1	24	1000000030	1562
199.293		Spot	4	Image 1	24	1000000032	1563
176.384		Spot	4	Image 1	24	1000000033	1564
217.22		Spot	4	Image 1	24	1000000034	1565
161.071		Spot	4	Image 1	24	1000000035	1566
181.441		Spot	4	Image 1	24	1000000036	1567
170.63		Spot	4	Image 1	24	1000000037	1568
216.184		Spot	4	Image 1	24	1000000038	1569
176.992		Spot	4	Image 1	24	1000000039	1570
173.468		Spot	4	Image 1	24	1000000040	1571
158.052		Spot	4	Image 1	24	1000000041	1572
198.89		Spot	4	Image 1	24	1000000042	1573
213.951		Spot	4	Image 1	24	1000000043	1574
180.779		Spot	4	Image 1	24	1000000044	1575
168.249		Spot	4	Image 1	24	1000000045	1576
176.4		Spot	4	Image 1	24	1000000046	1577
179.213		Spot	4	Image 1	24	1000000047	1578
172.532		Spot	4	Image 1	24	1000000048	1579
176.44		Spot	4	Image 1	24	1000000049	1580
176.555		Spot	4	Image 1	24	1000000050	1581
254.975		Spot	4	Image 1	24	1000000051	1582
179.859		Spot	4	Image 1	24	1000000052	1583
194.79		Spot	4	Image 1	24	1000000053	1584
161.03		Spot	4	Image 1	24	1000000054	1585
293.589		Spot	4	Image 1	24	1000000055	1586
184.86		Spot	4	Image 1	24	1000000056	1587
169.657		Spot	4	Image 1	24	1000000057	1588
172.625		Spot	4	Image 1	24	1000000058	1589
201.668		Spot	4	Image 1	24	1000000059	1591
236.022		Spot	4	Image 1	24	1000000060	1592
157.683		Spot	4	Image 1	24	1000000061	1593
162.563		Spot	4	Image 1	24	1000000062	1594
155.917		Spot	4	Image 1	24	1000000063	1595
160.13		Spot	4	Image 1	24	1000000069	1596
203.436		Spot	4	Image 1	24	1000000064	1597
187.149		Spot	4	Image 1	25	1000000000	1598
185.715		Spot	4	Image 1	25	1000000001	1599
249.522		Spot	4	Image 1	25	1000000002	1600
214.596		Spot	4	Image 1	25	1000000004	1602
621.534		Spot	4	Image 1	25	1000000005	1603
183.848		Spot	4	Image 1	25	1000000006	1604
186.746		Spot	4	Image 1	25	1000000020	1605
194.601		Spot	4	Image 1	25	1000000007	1606
240.124		Spot	4	Image 1	25	1000000008	1607
172.174		Spot	4	Image 1	25	1000000009	1608
218.292		Spot	4	Image 1	25	1000000068	1609
172.637		Spot	4	Image 1	25	1000000067	1610
223.066		Spot	4	Image 1	25	1000000010	1611
401.622		Spot	4	Image 1	25	1000000012	1612
215.085		Spot	4	Image 1	25	1000000003	1613
225.664		Spot	4	Image 1	25	1000000013	1614
283.072		Spot	4	Image 1	25	1000000014	1615
203.409		Spot	4	Image 1	25	1000000015	1616
185.912		Spot	4	Image 1	25	1000000016	1617
169.05		Spot	4	Image 1	25	1000000017	1618
181.556		Spot	4	Image 1	25	1000000018	1619
162.945		Spot	4	Image 1	25	1000000019	1620
158.964		Spot	4	Image 1	25	1000000021	1621
183.973		Spot	4	Image 1	25	1000000022	1622
198.745		Spot	4	Image 1	25	1000000023	1623
190.97		Spot	4	Image 1	25	1000000024	1624
180.609		Spot	4	Image 1	25	1000000025	1625
155.438		Spot	4	Image 1	25	1000000027	1626
163.625		Spot	4	Image 1	25	1000000028	1627
225.213		Spot	4	Image 1	25	1000000029	1628
210.735		Spot	4	Image 1	25	1000000030	1629
202.377		Spot	4	Image 1	25	1000000032	1630
175.74		Spot	4	Image 1	25	1000000033	1631
217.824		Spot	4	Image 1	25	1000000034	1632
179.711		Spot	4	Image 1	25	1000000036	1633
171.063		Spot	4	Image 1	25	1000000037	1634
216.24		Spot	4	Image 1	25	1000000038	1635
175.492		Spot	4	Image 1	25	1000000039	1636
171.916		Spot	4	Image 1	25	1000000040	1637
160.694		Spot	4	Image 1	25	1000000041	1638
197.417		Spot	4	Image 1	25	1000000042	1639
214.028		Spot	4	Image 1	25	1000000043	1640
181.375		Spot	4	Image 1	25	1000000044	1641
167.583		Spot	4	Image 1	25	1000000045	1642
176.626		Spot	4	Image 1	25	1000000046	1643
181.171		Spot	4	Image 1	25	1000000047	1644
172.565		Spot	4	Image 1	25	1000000048	1645
176.107		Spot	4	Image 1	25	1000000050	1646
258.528		Spot	4	Image 1	25	1000000051	1647
181.884		Spot	4	Image 1	25	1000000052	1648
195.088		Spot	4	Image 1	25	1000000053	1649
160.036		Spot	4	Image 1	25	1000000054	1650
290.54		Spot	4	Image 1	25	1000000055	1651
185.591		Spot	4	Image 1	25	1000000056	1652
169.262		Spot	4	Image 1	25	1000000057	1653
169.786		Spot	4	Image 1	25	1000000058	1655
201.093		Spot	4	Image 1	25	1000000059	1656
234.77		Spot	4	Image 1	25	1000000060	1657
159.512		Spot	4	Image 1	25	1000000061	1658
163.554		Spot	4	Image 1	25	1000000062	1659
156.383		Spot	4	Image 1	25	1000000063	1660
201.705		Spot	4	Image 1	25	1000000064	1661
244.923		Spot	4	Image 1	26	1000000002	1662
213.654		Spot	4	Image 1	26	1000000003	1663
202.349		Spot	4	Image 1	26	1000000004	1665
626.879		Spot	4	Image 1	26	1000000005	1666
182.995		Spot	4	Image 1	26	1000000006	1667
187.669		Spot	4	Image 1	26	1000000020	1668
193.939		Spot	4	Image 1	26	1000000007	1669
236.89		Spot	4	Image 1	26	1000000008	1670
169.695		Spot	4	Image 1	26	1000000009	1671
221.45		Spot	4	Image 1	26	1000000068	1672
218.541		Spot	4	Image 1	26	1000000010	1673
411.197		Spot	4	Image 1	26	1000000012	1674
230.834		Spot	4	Image 1	26	1000000013	1675
280.912		Spot	4	Image 1	26	1000000014	1676
200.143		Spot	4	Image 1	26	1000000015	1677
184.327		Spot	4	Image 1	26	1000000016	1678
166.889		Spot	4	Image 1	26	1000000017	1679
179.404		Spot	4	Image 1	26	1000000018	1680
161.149		Spot	4	Image 1	26	1000000019	1681
155.926		Spot	4	Image 1	26	1000000021	1682
183.395		Spot	4	Image 1	26	1000000022	1683
197.644		Spot	4	Image 1	26	1000000023	1684
190.354		Spot	4	Image 1	26	1000000024	1685
179.773		Spot	4	Image 1	26	1000000025	1686
156.071		Spot	4	Image 1	26	1000000027	1687
163.105		Spot	4	Image 1	26	1000000028	1688
222.705		Spot	4	Image 1	26	1000000029	1689
209.047		Spot	4	Image 1	26	1000000030	1690
160.404		Spot	4	Image 1	26	1000000031	1691
200.163		Spot	4	Image 1	26	1000000032	1692
174.172		Spot	4	Image 1	26	1000000033	1693
218.551		Spot	4	Image 1	26	1000000034	1694
159.695		Spot	4	Image 1	26	1000000035	1695
178.191		Spot	4	Image 1	26	1000000036	1696
169.136		Spot	4	Image 1	26	1000000037	1697
213.945		Spot	4	Image 1	26	1000000038	1698
178.163		Spot	4	Image 1	26	1000000039	1699
172.653		Spot	4	Image 1	26	1000000040	1700
159.044		Spot	4	Image 1	26	1000000041	1701
194.934		Spot	4	Image 1	26	1000000042	1702
213.518		Spot	4	Image 1	26	1000000043	1703
178.151		Spot	4	Image 1	26	1000000044	1704
165.369		Spot	4	Image 1	26	1000000045	1705
175.854		Spot	4	Image 1	26	1000000046	1706
177.954		Spot	4	Image 1	26	1000000047	1707
169.819		Spot	4	Image 1	26	1000000048	1708
176.778		Spot	4	Image 1	26	1000000049	1709
175.684		Spot	4	Image 1	26	1000000050	1710
265.377		Spot	4	Image 1	26	1000000051	1711
178.848		Spot	4	Image 1	26	1000000052	1712
193.884		Spot	4	Image 1	26	1000000053	1713
161.484		Spot	4	Image 1	26	1000000054	1714
290.019		Spot	4	Image 1	26	1000000055	1715
183.235		Spot	4	Image 1	26	1000000056	1716
168.641		Spot	4	Image 1	26	1000000057	1717
171.036		Spot	4	Image 1	26	1000000058	1719
200.771		Spot	4	Image 1	26	1000000059	1720
240.052		Spot	4	Image 1	26	1000000060	1721
159.518		Spot	4	Image 1	26	1000000061	1722
162.637		Spot	4	Image 1	26	1000000062	1723
154.798		Spot	4	Image 1	26	1000000063	1724
201.895		Spot	4	Image 1	26	1000000064	1725
184.387		Spot	4	Image 1	27	1000000001	1726
249.011		Spot	4	Image 1	27	1000000002	1727
219.777		Spot	4	Image 1	27	1000000003	1728
643.019		Spot	4	Image 1	27	1000000005	1730
184.006		Spot	4	Image 1	27	1000000006	1731
185.924		Spot	4	Image 1	27	1000000020	1732
195.533		Spot	4	Image 1	27	1000000007	1733
238.932		Spot	4	Image 1	27	1000000008	1734
170.801		Spot	4	Image 1	27	1000000009	1735
224.986		Spot	4	Image 1	27	1000000068	1736
172.904		Spot	4	Image 1	27	1000000067	1737
222.992		Spot	4	Image 1	27	1000000010	1738
410.463		Spot	4	Image 1	27	1000000012	1739
229.921		Spot	4	Image 1	27	1000000013	1740
277.066		Spot	4	Image 1	27	1000000014	1741
201.82		Spot	4	Image 1	27	1000000015	1742
184.068		Spot	4	Image 1	27	1000000016	1743
168.159		Spot	4	Image 1	27	1000000017	1744
180.365		Spot	4	Image 1	27	1000000018	1745
162.041		Spot	4	Image 1	27	1000000019	1746
158.602		Spot	4	Image 1	27	1000000021	1747
183.371		Spot	4	Image 1	27	1000000022	1748
199.347		Spot	4	Image 1	27	1000000023	1749
192.262		Spot	4	Image 1	27	1000000024	1750
181.668		Spot	4	Image 1	27	1000000025	1751
155.074		Spot	4	Image 1	27	1000000027	1752
164.041		Spot	4	Image 1	27	1000000028	1753
224.771		Spot	4	Image 1	27	1000000029	1754
210.347		Spot	4	Image 1	27	1000000030	1755
198.315		Spot	4	Image 1	27	1000000032	1756
176.284		Spot	4	Image 1	27	1000000033	1757
216.524		Spot	4	Image 1	27	1000000034	1758
180.405		Spot	4	Image 1	27	1000000036	1759
169.29		Spot	4	Image 1	27	1000000037	1760
214.463		Spot	4	Image 1	27	1000000038	1761
182.38		Spot	4	Image 1	27	1000000039	1762
172.171		Spot	4	Image 1	27	1000000040	1763
159.82		Spot	4	Image 1	27	1000000041	1764
195.964		Spot	4	Image 1	27	1000000042	1765
214.949		Spot	4	Image 1	27	1000000043	1766
180.608		Spot	4	Image 1	27	1000000044	1767
167.664		Spot	4	Image 1	27	1000000045	1768
176.47		Spot	4	Image 1	27	1000000046	1769
179.997		Spot	4	Image 1	27	1000000047	1770
172.936		Spot	4	Image 1	27	1000000048	1771
177.651		Spot	4	Image 1	27	1000000049	1772
175.675		Spot	4	Image 1	27	1000000050	1773
262.341		Spot	4	Image 1	27	1000000051	1774
179.978		Spot	4	Image 1	27	1000000052	1775
192.793		Spot	4	Image 1	27	1000000053	1776
160.249		Spot	4	Image 1	27	1000000054	1777
291.533		Spot	4	Image 1	27	1000000055	1778
183.497		Spot	4	Image 1	27	1000000056	1779
169.525		Spot	4	Image 1	27	1000000057	1780
170.484		Spot	4	Image 1	27	1000000058	1782
199.701		Spot	4	Image 1	27	1000000059	1783
234.312		Spot	4	Image 1	27	1000000060	1784
158.574		Spot	4	Image 1	27	1000000061	1785
162.595		Spot	4	Image 1	27	1000000062	1786
156.233		Spot	4	Image 1	27	1000000063	1787
159.766		Spot	4	Image 1	27	1000000069	1788
203.644		Spot	4	Image 1	27	1000000064	1789
184.709		Spot	4	Image 1	28	1000000001	1790
247.046		Spot	4	Image 1	28	1000000002	1791
222.173		Spot	4	Image 1	28	1000000003	1792
201.806		Spot	4	Image 1	28	1000000004	1794
637.672		Spot	4	Image 1	28	1000000005	1795
181.208		Spot	4	Image 1	28	1000000006	1796
187.613		Spot	4	Image 1	28	1000000020	1797
194.675		Spot	4	Image 1	28	1000000007	1798
238.743		Spot	4	Image 1	28	1000000008	1799
170.611		Spot	4	Image 1	28	1000000009	1800
221.798		Spot	4	Image 1	28	1000000068	1801
173.492		Spot	4	Image 1	28	1000000067	1802
221.87		Spot	4	Image 1	28	1000000010	1803
410.182		Spot	4	Image 1	28	1000000012	1804
231.934		Spot	4	Image 1	28	1000000013	1805
281.246		Spot	4	Image 1	28	1000000014	1806
202.626		Spot	4	Image 1	28	1000000015	1807
186.346		Spot	4	Image 1	28	1000000016	1808
167.232		Spot	4	Image 1	28	1000000017	1809
180.12		Spot	4	Image 1	28	1000000018	1810
160.536		Spot	4	Image 1	28	1000000019	1811
157.679		Spot	4	Image 1	28	1000000021	1812
182.91		Spot	4	Image 1	28	1000000022	1813
199.209		Spot	4	Image 1	28	1000000023	1814
190.795		Spot	4	Image 1	28	1000000024	1815
182.655		Spot	4	Image 1	28	1000000025	1816
157.014		Spot	4	Image 1	28	1000000027	1817
162.09		Spot	4	Image 1	28	1000000028	1818
223.817		Spot	4	Image 1	28	1000000029	1819
210.334		Spot	4	Image 1	28	1000000030	1820
161.247		Spot	4	Image 1	28	1000000031	1821
200.529		Spot	4	Image 1	28	1000000032	1822
175.873		Spot	4	Image 1	28	1000000033	1823
219.294		Spot	4	Image 1	28	1000000034	1824
161.301		Spot	4	Image 1	28	1000000035	1825
181.343		Spot	4	Image 1	28	1000000036	1826
171.24		Spot	4	Image 1	28	1000000037	1827
214.321		Spot	4	Image 1	28	1000000038	1828
184.588		Spot	4	Image 1	28	1000000039	1829
173.526		Spot	4	Image 1	28	1000000040	1830
159.775		Spot	4	Image 1	28	1000000041	1831
195.621		Spot	4	Image 1	28	1000000042	1832
214.231		Spot	4	Image 1	28	1000000043	1833
179.745		Spot	4	Image 1	28	1000000044	1834
167.575		Spot	4	Image 1	28	1000000045	1835
178.419		Spot	4	Image 1	28	1000000046	1836
178.221		Spot	4	Image 1	28	1000000047	1837
172.962		Spot	4	Image 1	28	1000000048	1838
177.524		Spot	4	Image 1	28	1000000049	1839
175.3		Spot	4	Image 1	28	1000000050	1840
264.366		Spot	4	Image 1	28	1000000051	1841
179.953		Spot	4	Image 1	28	1000000052	1842
193.202		Spot	4	Image 1	28	1000000053	1843
159.92		Spot	4	Image 1	28	1000000054	1844
292.983		Spot	4	Image 1	28	1000000055	1845
184.97		Spot	4	Image 1	28	1000000056	1846
169.418		Spot	4	Image 1	28	1000000057	1847
169.135		Spot	4	Image 1	28	1000000058	1848
203.758		Spot	4	Image 1	28	1000000059	1850
231.975		Spot	4	Image 1	28	1000000060	1851
159.152		Spot	4	Image 1	28	1000000061	1852
163.63		Spot	4	Image 1	28	1000000062	1853
156.95		Spot	4	Image 1	28	1000000063	1854
160.658		Spot	4	Image 1	28	1000000069	1855
202.78		Spot	4	Image 1	28	1000000064	1856
187.33		Spot	4	Image 1	29	1000000001	1857
246.878		Spot	4	Image 1	29	1000000002	1858
220.039		Spot	4	Image 1	29	1000000003	1859
637.47		Spot	4	Image 1	29	1000000005	1861
185.274		Spot	4	Image 1	29	1000000006	1862
188.718		Spot	4	Image 1	29	1000000020	1863
194.256		Spot	4	Image 1	29	1000000007	1864
238.458		Spot	4	Image 1	29	1000000008	1865
170.091		Spot	4	Image 1	29	1000000009	1866
222.345		Spot	4	Image 1	29	1000000068	1867
173.563		Spot	4	Image 1	29	1000000067	1868
223.225		Spot	4	Image 1	29	1000000010	1869
408.3		Spot	4	Image 1	29	1000000012	1870
226.861		Spot	4	Image 1	29	1000000013	1871
281.072		Spot	4	Image 1	29	1000000014	1872
204.416		Spot	4	Image 1	29	1000000015	1873
185.774		Spot	4	Image 1	29	1000000016	1874
169.481		Spot	4	Image 1	29	1000000017	1875
181.599		Spot	4	Image 1	29	1000000018	1876
160.184		Spot	4	Image 1	29	1000000019	1877
157.293		Spot	4	Image 1	29	1000000021	1878
182.182		Spot	4	Image 1	29	1000000022	1879
200.32		Spot	4	Image 1	29	1000000023	1880
192.358		Spot	4	Image 1	29	1000000024	1881
182.204		Spot	4	Image 1	29	1000000025	1882
164.376		Spot	4	Image 1	29	1000000070	1883
155.218		Spot	4	Image 1	29	1000000027	1884
164.176		Spot	4	Image 1	29	1000000028	1885
225.992		Spot	4	Image 1	29	1000000029	1886
211.424		Spot	4	Image 1	29	1000000030	1887
161.601		Spot	4	Image 1	29	1000000031	1888
200.462		Spot	4	Image 1	29	1000000032	1889
176.642		Spot	4	Image 1	29	1000000033	1890
219.461		Spot	4	Image 1	29	1000000034	1891
161.82		Spot	4	Image 1	29	1000000035	1892
179.964		Spot	4	Image 1	29	1000000036	1893
171.417		Spot	4	Image 1	29	1000000037	1894
214.532		Spot	4	Image 1	29	1000000038	1895
182.501		Spot	4	Image 1	29	1000000039	1896
173.322		Spot	4	Image 1	29	1000000040	1897
160.478		Spot	4	Image 1	29	1000000041	1898
197.419		Spot	4	Image 1	29	1000000042	1899
214.322		Spot	4	Image 1	29	1000000043	1900
181.052		Spot	4	Image 1	29	1000000044	1901
167.759		Spot	4	Image 1	29	1000000045	1902
179.146		Spot	4	Image 1	29	1000000046	1903
179.041		Spot	4	Image 1	29	1000000047	1904
173.901		Spot	4	Image 1	29	1000000048	1905
176.442		Spot	4	Image 1	29	1000000050	1906
266.16		Spot	4	Image 1	29	1000000051	1907
180.86		Spot	4	Image 1	29	1000000052	1908
196.556		Spot	4	Image 1	29	1000000053	1909
160.736		Spot	4	Image 1	29	1000000054	1910
290.014		Spot	4	Image 1	29	1000000055	1911
184.638		Spot	4	Image 1	29	1000000056	1912
169.033		Spot	4	Image 1	29	1000000057	1913
171.564		Spot	4	Image 1	29	1000000058	1915
198.248		Spot	4	Image 1	29	1000000059	1916
235.555		Spot	4	Image 1	29	1000000060	1917
160.287		Spot	4	Image 1	29	1000000061	1918
162.552		Spot	4	Image 1	29	1000000062	1919
156.494		Spot	4	Image 1	29	1000000063	1920
159.728		Spot	4	Image 1	29	1000000069	1921
204.424		Spot	4	Image 1	29	1000000064	1922
186.389		Spot	4	Image 1	30	1000000001	1923
247.181		Spot	4	Image 1	30	1000000002	1924
223.022		Spot	4	Image 1	30	1000000003	1925
643.929		Spot	4	Image 1	30	1000000005	1927
185.367		Spot	4	Image 1	30	1000000006	1928
188.094		Spot	4	Image 1	30	1000000020	1929
187.816		Spot	4	Image 1	30	1000000007	1930
237.776		Spot	4	Image 1	30	1000000008	1931
170.694		Spot	4	Image 1	30	1000000009	1932
211.907		Spot	4	Image 1	30	1000000068	1933
171.129		Spot	4	Image 1	30	1000000067	1934
222.036		Spot	4	Image 1	30	1000000010	1935
410.49		Spot	4	Image 1	30	1000000012	1936
226.658		Spot	4	Image 1	30	1000000013	1937
272.675		Spot	4	Image 1	30	1000000014	1938
204.162		Spot	4	Image 1	30	1000000015	1939
186.735		Spot	4	Image 1	30	1000000016	1940
167.742		Spot	4	Image 1	30	1000000017	1941
180.773		Spot	4	Image 1	30	1000000018	1942
161.08		Spot	4	Image 1	30	1000000019	1943
156.912		Spot	4	Image 1	30	1000000021	1944
184.171		Spot	4	Image 1	30	1000000022	1945
199.19		Spot	4	Image 1	30	1000000023	1946
191.689		Spot	4	Image 1	30	1000000024	1947
183.651		Spot	4	Image 1	30	1000000025	1948
164.763		Spot	4	Image 1	30	1000000070	1949
155.417		Spot	4	Image 1	30	1000000027	1950
164.113		Spot	4	Image 1	30	1000000028	1951
226.518		Spot	4	Image 1	30	1000000029	1952
209.909		Spot	4	Image 1	30	1000000030	1953
161.022		Spot	4	Image 1	30	1000000031	1954
199.438		Spot	4	Image 1	30	1000000032	1955
176.312		Spot	4	Image 1	30	1000000033	1956
219.223		Spot	4	Image 1	30	1000000034	1957
179.728		Spot	4	Image 1	30	1000000036	1958
170.719		Spot	4	Image 1	30	1000000037	1959
216.514		Spot	4	Image 1	30	1000000038	1960
180.402		Spot	4	Image 1	30	1000000039	1961
173.157		Spot	4	Image 1	30	1000000040	1962
161.328		Spot	4	Image 1	30	1000000041	1963
197.575		Spot	4	Image 1	30	1000000042	1964
207.901		Spot	4	Image 1	30	1000000043	1965
180.185		Spot	4	Image 1	30	1000000044	1966
169.367		Spot	4	Image 1	30	1000000045	1967
176.477		Spot	4	Image 1	30	1000000046	1968
180.267		Spot	4	Image 1	30	1000000047	1969
173.078		Spot	4	Image 1	30	1000000048	1970
177.645		Spot	4	Image 1	30	1000000049	1971
177.422		Spot	4	Image 1	30	1000000050	1972
265.445		Spot	4	Image 1	30	1000000051	1973
178.709		Spot	4	Image 1	30	1000000052	1974
192.882		Spot	4	Image 1	30	1000000053	1975
159.666		Spot	4	Image 1	30	1000000054	1976
291.316		Spot	4	Image 1	30	1000000055	1977
184.384		Spot	4	Image 1	30	1000000056	1978
156.892		Spot	4	Image 1	30	1000000071	1979
169.135		Spot	4	Image 1	30	1000000057	1980
172.124		Spot	4	Image 1	30	1000000058	1982
197.186		Spot	4	Image 1	30	1000000059	1983
227.634		Spot	4	Image 1	30	1000000060	1984
158.352		Spot	4	Image 1	30	1000000061	1985
162.726		Spot	4	Image 1	30	1000000062	1986
157.917		Spot	4	Image 1	30	1000000063	1987
204.382		Spot	4	Image 1	30	1000000064	1988
171.025		Spot	4	Image 1	31	1000000072	1989
247.151		Spot	4	Image 1	31	1000000002	1990
220.455		Spot	4	Image 1	31	1000000003	1991
632.473		Spot	4	Image 1	31	1000000005	1993
183.78		Spot	4	Image 1	31	1000000006	1994
186.113		Spot	4	Image 1	31	1000000020	1995
188.234		Spot	4	Image 1	31	1000000007	1996
234.138		Spot	4	Image 1	31	1000000008	1997
170.953		Spot	4	Image 1	31	1000000009	1998
206.613		Spot	4	Image 1	31	1000000068	1999
223.008		Spot	4	Image 1	31	1000000010	2000
413.689		Spot	4	Image 1	31	1000000012	2001
224.411		Spot	4	Image 1	31	1000000013	2002
273.328		Spot	4	Image 1	31	1000000014	2003
203.7		Spot	4	Image 1	31	1000000015	2004
185.679		Spot	4	Image 1	31	1000000016	2005
167.477		Spot	4	Image 1	31	1000000017	2006
164.185		Spot	4	Image 1	31	1000000019	2007
181.551		Spot	4	Image 1	31	1000000018	2008
158.225		Spot	4	Image 1	31	1000000021	2009
185.442		Spot	4	Image 1	31	1000000022	2010
198.8		Spot	4	Image 1	31	1000000023	2011
192.011		Spot	4	Image 1	31	1000000024	2012
183.939		Spot	4	Image 1	31	1000000025	2013
164.879		Spot	4	Image 1	31	1000000070	2014
157.109		Spot	4	Image 1	31	1000000027	2015
163.403		Spot	4	Image 1	31	1000000028	2016
223.48		Spot	4	Image 1	31	1000000029	2017
163.638		Spot	4	Image 1	31	1000000073	2018
210.233		Spot	4	Image 1	31	1000000030	2019
161.659		Spot	4	Image 1	31	1000000031	2020
200.18		Spot	4	Image 1	31	1000000032	2021
176.489		Spot	4	Image 1	31	1000000033	2022
218.962		Spot	4	Image 1	31	1000000034	2023
160.816		Spot	4	Image 1	31	1000000035	2024
181.585		Spot	4	Image 1	31	1000000036	2025
170.846		Spot	4	Image 1	31	1000000037	2026
215.267		Spot	4	Image 1	31	1000000038	2027
186.391		Spot	4	Image 1	31	1000000039	2028
170.715		Spot	4	Image 1	31	1000000040	2029
159.501		Spot	4	Image 1	31	1000000041	2030
195.689		Spot	4	Image 1	31	1000000042	2031
212.711		Spot	4	Image 1	31	1000000043	2032
180.409		Spot	4	Image 1	31	1000000044	2033
167.022		Spot	4	Image 1	31	1000000045	2034
176.992		Spot	4	Image 1	31	1000000046	2035
179.253		Spot	4	Image 1	31	1000000047	2036
173.503		Spot	4	Image 1	31	1000000048	2037
179.898		Spot	4	Image 1	31	1000000049	2038
175.575		Spot	4	Image 1	31	1000000050	2039
265.074		Spot	4	Image 1	31	1000000051	2040
181.193		Spot	4	Image 1	31	1000000052	2041
194.464		Spot	4	Image 1	31	1000000053	2042
160.602		Spot	4	Image 1	31	1000000054	2043
289.799		Spot	4	Image 1	31	1000000055	2044
186.105		Spot	4	Image 1	31	1000000056	2045
158.025		Spot	4	Image 1	31	1000000071	2046
168.415		Spot	4	Image 1	31	1000000057	2047
170.444		Spot	4	Image 1	31	1000000058	2049
199.384		Spot	4	Image 1	31	1000000059	2050
224.262		Spot	4	Image 1	31	1000000060	2051
159.312		Spot	4	Image 1	31	1000000061	2052
162.153		Spot	4	Image 1	31	1000000062	2053
157.893		Spot	4	Image 1	31	1000000063	2054
202.742		Spot	4	Image 1	31	1000000064	2055
182.264		Spot	4	Image 1	32	1000000001	2056
242.538		Spot	4	Image 1	32	1000000002	2057
217.639		Spot	4	Image 1	32	1000000003	2058
[truncated: 992 more rows]
