# Supplementary material for: Protocol for real-time monitoring of CD8+ T and myeloid cell behavior in human high-grade serous ovarian cancer slices
Source: STAR Protoc. 2024 Jun 2;5(2):103102. doi: 10.1016/j.xpro.2024.103102 (PMC11179100; doi:10.1016/j.xpro.2024.103102)
Supplement: Data S3. Files for testing the R script, quantification and statistical analysis step 2 [file mmc3.zip › Test files/Slice1_b/__Intensity_Median_Ch=1_Img=1.csv]

Intensity Median Ch=1 Img=1
====================
Intensity Median	Unit	Category	Channel	Image	Time	TrackID	ID
159		Spot	1	Image 1	1	1000000000	0
155.032		Spot	1	Image 1	1	1000000001	1
146.004		Spot	1	Image 1	1	1000000002	2
148.497		Spot	1	Image 1	1	1000000003	3
141.984		Spot	1	Image 1	1	1000000004	5
142.992		Spot	1	Image 1	1	1000000005	6
179.028		Spot	1	Image 1	1	1000000006	7
200.052		Spot	1	Image 1	1	1000000007	8
179.05		Spot	1	Image 1	1	1000000008	9
178.008		Spot	1	Image 1	1	1000000009	10
166.064		Spot	1	Image 1	1	1000000010	11
163.032		Spot	1	Image 1	1	1000000011	12
182.024		Spot	1	Image 1	1	1000000012	13
149.98		Spot	1	Image 1	1	1000000013	14
144.05		Spot	1	Image 1	1	1000000014	15
146.02		Spot	1	Image 1	1	1000000015	16
146.984		Spot	1	Image 1	1	1000000016	17
178.95		Spot	1	Image 1	1	1000000017	18
190.024		Spot	1	Image 1	1	1000000018	19
136.986		Spot	1	Image 1	1	1000000019	20
196.964		Spot	1	Image 1	1	1000000020	21
171		Spot	1	Image 1	1	1000000021	22
225.924		Spot	1	Image 1	1	1000000022	23
182.992		Spot	1	Image 1	1	1000000023	24
171.096		Spot	1	Image 1	1	1000000024	25
197.91		Spot	1	Image 1	1	1000000025	26
183.98		Spot	1	Image 1	1	1000000026	27
167.488		Spot	1	Image 1	1	1000000027	28
182.014		Spot	1	Image 1	1	1000000028	29
193.006		Spot	1	Image 1	1	1000000029	30
232.954		Spot	1	Image 1	1	1000000030	31
177.976		Spot	1	Image 1	1	1000000031	32
166.006		Spot	1	Image 1	1	1000000032	33
165.04		Spot	1	Image 1	1	1000000033	34
160.008		Spot	1	Image 1	1	1000000034	35
159.936		Spot	1	Image 1	1	1000000035	36
151		Spot	1	Image 1	1	1000000036	37
184.08		Spot	1	Image 1	1	1000000037	38
175.972		Spot	1	Image 1	1	1000000038	39
148.92		Spot	1	Image 1	1	1000000039	40
165.052		Spot	1	Image 1	1	1000000040	41
150.985		Spot	1	Image 1	1	1000000041	42
169.032		Spot	1	Image 1	1	1000000042	43
162.99		Spot	1	Image 1	1	1000000043	44
163.516		Spot	1	Image 1	1	1000000044	45
156		Spot	1	Image 1	1	1000000045	46
147.04		Spot	1	Image 1	1	1000000046	47
146.936		Spot	1	Image 1	1	1000000047	48
141.032		Spot	1	Image 1	1	1000000048	49
169.1		Spot	1	Image 1	1	1000000049	50
169.082		Spot	1	Image 1	1	1000000050	51
152.972		Spot	1	Image 1	1	1000000051	52
189.072		Spot	1	Image 1	1	1000000052	53
181.942		Spot	1	Image 1	1	1000000053	54
149.04		Spot	1	Image 1	1	1000000054	55
160.096		Spot	1	Image 1	1	1000000055	56
136.994		Spot	1	Image 1	1	1000000056	57
162.028		Spot	1	Image 1	1	1000000057	58
146.948		Spot	1	Image 1	1	1000000058	59
150.025		Spot	1	Image 1	1	1000000059	61
143		Spot	1	Image 1	1	1000000060	62
155.952		Spot	1	Image 1	1	1000000061	63
160.04		Spot	1	Image 1	1	1000000062	64
157		Spot	1	Image 1	1	1000000063	65
143.944		Spot	1	Image 1	1	1000000064	66
158.52		Spot	1	Image 1	2	1000000000	67
154		Spot	1	Image 1	2	1000000001	68
146.978		Spot	1	Image 1	2	1000000002	69
148.002		Spot	1	Image 1	2	1000000003	70
143.02		Spot	1	Image 1	2	1000000004	72
143.044		Spot	1	Image 1	2	1000000005	73
176.98		Spot	1	Image 1	2	1000000006	74
198.92		Spot	1	Image 1	2	1000000007	75
174.056		Spot	1	Image 1	2	1000000008	76
177.968		Spot	1	Image 1	2	1000000009	77
182.496		Spot	1	Image 1	2	1000000065	78
164.048		Spot	1	Image 1	2	1000000010	79
161.968		Spot	1	Image 1	2	1000000011	80
184.028		Spot	1	Image 1	2	1000000012	81
151.979		Spot	1	Image 1	2	1000000013	82
143.976		Spot	1	Image 1	2	1000000014	83
145.025		Spot	1	Image 1	2	1000000015	84
147.04		Spot	1	Image 1	2	1000000016	85
179.968		Spot	1	Image 1	2	1000000017	86
191.936		Spot	1	Image 1	2	1000000018	87
136.98		Spot	1	Image 1	2	1000000019	88
194.392		Spot	1	Image 1	2	1000000020	89
173.936		Spot	1	Image 1	2	1000000021	90
220.52		Spot	1	Image 1	2	1000000022	91
186.024		Spot	1	Image 1	2	1000000023	92
169.992		Spot	1	Image 1	2	1000000024	93
195.02		Spot	1	Image 1	2	1000000025	94
181.968		Spot	1	Image 1	2	1000000026	95
167.012		Spot	1	Image 1	2	1000000027	96
180.04		Spot	1	Image 1	2	1000000028	97
193.02		Spot	1	Image 1	2	1000000029	98
231.944		Spot	1	Image 1	2	1000000030	99
179.56		Spot	1	Image 1	2	1000000031	100
165.984		Spot	1	Image 1	2	1000000032	101
161.976		Spot	1	Image 1	2	1000000033	102
160.008		Spot	1	Image 1	2	1000000034	103
160		Spot	1	Image 1	2	1000000035	104
152.018		Spot	1	Image 1	2	1000000036	105
186.03		Spot	1	Image 1	2	1000000037	106
175.974		Spot	1	Image 1	2	1000000038	107
148.984		Spot	1	Image 1	2	1000000039	108
165		Spot	1	Image 1	2	1000000040	109
150.984		Spot	1	Image 1	2	1000000041	110
167		Spot	1	Image 1	2	1000000042	111
164.02		Spot	1	Image 1	2	1000000043	112
165.04		Spot	1	Image 1	2	1000000044	113
158.03		Spot	1	Image 1	2	1000000045	114
148.008		Spot	1	Image 1	2	1000000046	115
148.986		Spot	1	Image 1	2	1000000047	116
139.984		Spot	1	Image 1	2	1000000048	117
167.984		Spot	1	Image 1	2	1000000049	118
166.024		Spot	1	Image 1	2	1000000050	119
154.04		Spot	1	Image 1	2	1000000051	120
184.96		Spot	1	Image 1	2	1000000052	121
181.04		Spot	1	Image 1	2	1000000053	122
148		Spot	1	Image 1	2	1000000054	123
161.988		Spot	1	Image 1	2	1000000055	124
139.992		Spot	1	Image 1	2	1000000056	125
164.06		Spot	1	Image 1	2	1000000057	126
146		Spot	1	Image 1	2	1000000058	128
150		Spot	1	Image 1	2	1000000059	129
142.972		Spot	1	Image 1	2	1000000060	130
156.012		Spot	1	Image 1	2	1000000061	131
162.028		Spot	1	Image 1	2	1000000062	132
155.024		Spot	1	Image 1	2	1000000063	133
145.028		Spot	1	Image 1	2	1000000064	134
158.976		Spot	1	Image 1	3	1000000000	135
145.008		Spot	1	Image 1	3	1000000002	136
142.04		Spot	1	Image 1	3	1000000004	138
142.008		Spot	1	Image 1	3	1000000005	139
178.944		Spot	1	Image 1	3	1000000006	140
197.968		Spot	1	Image 1	3	1000000007	141
175		Spot	1	Image 1	3	1000000008	142
178		Spot	1	Image 1	3	1000000009	143
184		Spot	1	Image 1	3	1000000065	144
165.02		Spot	1	Image 1	3	1000000010	145
162.984		Spot	1	Image 1	3	1000000011	146
186.984		Spot	1	Image 1	3	1000000012	147
150.012		Spot	1	Image 1	3	1000000003	148
150.02		Spot	1	Image 1	3	1000000013	149
144.016		Spot	1	Image 1	3	1000000014	150
144.036		Spot	1	Image 1	3	1000000015	151
147.988		Spot	1	Image 1	3	1000000016	152
187		Spot	1	Image 1	3	1000000017	153
192.02		Spot	1	Image 1	3	1000000018	154
135.984		Spot	1	Image 1	3	1000000019	155
193.984		Spot	1	Image 1	3	1000000020	156
176.004		Spot	1	Image 1	3	1000000021	157
220.1		Spot	1	Image 1	3	1000000022	158
184.04		Spot	1	Image 1	3	1000000023	159
170.952		Spot	1	Image 1	3	1000000024	160
195.016		Spot	1	Image 1	3	1000000025	161
187.052		Spot	1	Image 1	3	1000000026	162
166.008		Spot	1	Image 1	3	1000000027	163
181.52		Spot	1	Image 1	3	1000000028	164
192.984		Spot	1	Image 1	3	1000000029	165
227.936		Spot	1	Image 1	3	1000000030	166
177.028		Spot	1	Image 1	3	1000000031	167
168.03		Spot	1	Image 1	3	1000000032	168
165.984		Spot	1	Image 1	3	1000000033	169
160.016		Spot	1	Image 1	3	1000000034	170
161.02		Spot	1	Image 1	3	1000000035	171
153		Spot	1	Image 1	3	1000000036	172
185.024		Spot	1	Image 1	3	1000000037	173
178.024		Spot	1	Image 1	3	1000000038	174
149		Spot	1	Image 1	3	1000000039	175
164.968		Spot	1	Image 1	3	1000000040	176
150.016		Spot	1	Image 1	3	1000000041	177
169.056		Spot	1	Image 1	3	1000000042	178
161.976		Spot	1	Image 1	3	1000000043	179
162.024		Spot	1	Image 1	3	1000000044	180
157.004		Spot	1	Image 1	3	1000000045	181
147.016		Spot	1	Image 1	3	1000000046	182
149.008		Spot	1	Image 1	3	1000000047	183
140.984		Spot	1	Image 1	3	1000000048	184
168.968		Spot	1	Image 1	3	1000000049	185
167.016		Spot	1	Image 1	3	1000000050	186
151.992		Spot	1	Image 1	3	1000000051	187
186.05		Spot	1	Image 1	3	1000000052	188
181.008		Spot	1	Image 1	3	1000000053	189
149		Spot	1	Image 1	3	1000000054	190
163.028		Spot	1	Image 1	3	1000000055	191
139.024		Spot	1	Image 1	3	1000000056	192
165.02		Spot	1	Image 1	3	1000000057	194
146.985		Spot	1	Image 1	3	1000000058	195
150		Spot	1	Image 1	3	1000000059	196
143.024		Spot	1	Image 1	3	1000000060	197
157		Spot	1	Image 1	3	1000000061	198
161.516		Spot	1	Image 1	3	1000000062	199
157.005		Spot	1	Image 1	3	1000000063	200
143.992		Spot	1	Image 1	3	1000000064	201
155		Spot	1	Image 1	4	1000000001	202
146.006		Spot	1	Image 1	4	1000000002	203
142.978		Spot	1	Image 1	4	1000000004	205
143.016		Spot	1	Image 1	4	1000000005	206
177.976		Spot	1	Image 1	4	1000000006	207
198.024		Spot	1	Image 1	4	1000000007	208
175.04		Spot	1	Image 1	4	1000000008	209
175.968		Spot	1	Image 1	4	1000000009	210
184.04		Spot	1	Image 1	4	1000000065	211
166.02		Spot	1	Image 1	4	1000000010	212
161.05		Spot	1	Image 1	4	1000000011	213
184.936		Spot	1	Image 1	4	1000000012	214
147.018		Spot	1	Image 1	4	1000000003	215
149.02		Spot	1	Image 1	4	1000000013	216
143.992		Spot	1	Image 1	4	1000000014	217
142.992		Spot	1	Image 1	4	1000000015	218
147.968		Spot	1	Image 1	4	1000000016	219
189.032		Spot	1	Image 1	4	1000000017	220
190		Spot	1	Image 1	4	1000000018	221
135.018		Spot	1	Image 1	4	1000000019	222
193.936		Spot	1	Image 1	4	1000000020	223
174.984		Spot	1	Image 1	4	1000000021	224
226.6		Spot	1	Image 1	4	1000000022	225
186.976		Spot	1	Image 1	4	1000000023	226
167.944		Spot	1	Image 1	4	1000000024	227
195.992		Spot	1	Image 1	4	1000000025	228
180.976		Spot	1	Image 1	4	1000000026	229
167.028		Spot	1	Image 1	4	1000000027	230
182.024		Spot	1	Image 1	4	1000000028	231
192.984		Spot	1	Image 1	4	1000000029	232
230.96		Spot	1	Image 1	4	1000000030	233
166.986		Spot	1	Image 1	4	1000000032	234
163.024		Spot	1	Image 1	4	1000000033	235
159.02		Spot	1	Image 1	4	1000000034	236
159.978		Spot	1	Image 1	4	1000000035	237
152.008		Spot	1	Image 1	4	1000000036	238
185.004		Spot	1	Image 1	4	1000000037	239
176.04		Spot	1	Image 1	4	1000000038	240
150		Spot	1	Image 1	4	1000000039	241
162.992		Spot	1	Image 1	4	1000000040	242
150.008		Spot	1	Image 1	4	1000000041	243
170.08		Spot	1	Image 1	4	1000000042	244
160.016		Spot	1	Image 1	4	1000000043	245
163.02		Spot	1	Image 1	4	1000000044	246
157.024		Spot	1	Image 1	4	1000000045	247
147.968		Spot	1	Image 1	4	1000000046	248
150		Spot	1	Image 1	4	1000000047	249
139.968		Spot	1	Image 1	4	1000000048	250
166.984		Spot	1	Image 1	4	1000000049	251
165.024		Spot	1	Image 1	4	1000000050	252
152.966		Spot	1	Image 1	4	1000000051	253
183		Spot	1	Image 1	4	1000000052	254
180.976		Spot	1	Image 1	4	1000000053	255
148.98		Spot	1	Image 1	4	1000000054	256
162		Spot	1	Image 1	4	1000000055	257
137.004		Spot	1	Image 1	4	1000000056	258
165.036		Spot	1	Image 1	4	1000000057	259
147.488		Spot	1	Image 1	4	1000000058	260
149.012		Spot	1	Image 1	4	1000000059	262
143.016		Spot	1	Image 1	4	1000000060	263
156.99		Spot	1	Image 1	4	1000000061	264
162.968		Spot	1	Image 1	4	1000000062	265
155.04		Spot	1	Image 1	4	1000000063	266
143.984		Spot	1	Image 1	4	1000000064	267
156.99		Spot	1	Image 1	5	1000000000	268
144.986		Spot	1	Image 1	5	1000000002	269
143		Spot	1	Image 1	5	1000000004	271
141.015		Spot	1	Image 1	5	1000000005	272
178.98		Spot	1	Image 1	5	1000000006	273
192.912		Spot	1	Image 1	5	1000000020	274
196.952		Spot	1	Image 1	5	1000000007	275
173.04		Spot	1	Image 1	5	1000000008	276
176.98		Spot	1	Image 1	5	1000000009	277
183		Spot	1	Image 1	5	1000000065	278
165.994		Spot	1	Image 1	5	1000000010	279
161.028		Spot	1	Image 1	5	1000000011	280
187.008		Spot	1	Image 1	5	1000000012	281
149		Spot	1	Image 1	5	1000000003	282
147		Spot	1	Image 1	5	1000000013	283
144		Spot	1	Image 1	5	1000000014	284
144.014		Spot	1	Image 1	5	1000000015	285
146		Spot	1	Image 1	5	1000000016	286
189.04		Spot	1	Image 1	5	1000000017	287
193.016		Spot	1	Image 1	5	1000000018	288
135		Spot	1	Image 1	5	1000000019	289
173.98		Spot	1	Image 1	5	1000000021	290
227.048		Spot	1	Image 1	5	1000000022	291
183.972		Spot	1	Image 1	5	1000000023	292
168.98		Spot	1	Image 1	5	1000000024	293
193.968		Spot	1	Image 1	5	1000000025	294
184.944		Spot	1	Image 1	5	1000000026	295
168.952		Spot	1	Image 1	5	1000000027	296
181.026		Spot	1	Image 1	5	1000000028	297
193.048		Spot	1	Image 1	5	1000000029	298
229		Spot	1	Image 1	5	1000000030	299
180.004		Spot	1	Image 1	5	1000000031	300
167.026		Spot	1	Image 1	5	1000000032	301
163.016		Spot	1	Image 1	5	1000000033	302
161.02		Spot	1	Image 1	5	1000000035	303
159.036		Spot	1	Image 1	5	1000000034	304
151.98		Spot	1	Image 1	5	1000000036	305
185		Spot	1	Image 1	5	1000000037	306
176		Spot	1	Image 1	5	1000000038	307
149.008		Spot	1	Image 1	5	1000000039	308
163.016		Spot	1	Image 1	5	1000000040	309
150		Spot	1	Image 1	5	1000000041	310
167.972		Spot	1	Image 1	5	1000000042	311
161.04		Spot	1	Image 1	5	1000000043	312
162.003		Spot	1	Image 1	5	1000000044	313
155.008		Spot	1	Image 1	5	1000000045	314
147.028		Spot	1	Image 1	5	1000000046	315
148.016		Spot	1	Image 1	5	1000000047	316
140.02		Spot	1	Image 1	5	1000000048	317
163.976		Spot	1	Image 1	5	1000000049	318
165.992		Spot	1	Image 1	5	1000000050	319
152		Spot	1	Image 1	5	1000000051	320
184.024		Spot	1	Image 1	5	1000000052	321
181		Spot	1	Image 1	5	1000000053	322
147.983		Spot	1	Image 1	5	1000000054	323
161		Spot	1	Image 1	5	1000000055	324
137.02		Spot	1	Image 1	5	1000000056	325
163.036		Spot	1	Image 1	5	1000000057	326
145.011		Spot	1	Image 1	5	1000000058	327
149.01		Spot	1	Image 1	5	1000000059	329
143.02		Spot	1	Image 1	5	1000000060	330
156.04		Spot	1	Image 1	5	1000000061	331
161.016		Spot	1	Image 1	5	1000000062	332
157.02		Spot	1	Image 1	5	1000000063	333
143.984		Spot	1	Image 1	5	1000000064	334
144.01		Spot	1	Image 1	6	1000000002	335
141.976		Spot	1	Image 1	6	1000000004	337
141.976		Spot	1	Image 1	6	1000000005	338
177.976		Spot	1	Image 1	6	1000000006	339
212.968		Spot	1	Image 1	6	1000000007	340
173		Spot	1	Image 1	6	1000000008	341
176.016		Spot	1	Image 1	6	1000000009	342
164.504		Spot	1	Image 1	6	1000000010	343
182.036		Spot	1	Image 1	6	1000000012	344
148.012		Spot	1	Image 1	6	1000000003	345
149		Spot	1	Image 1	6	1000000013	346
142.01		Spot	1	Image 1	6	1000000014	347
144.02		Spot	1	Image 1	6	1000000015	348
146		Spot	1	Image 1	6	1000000016	349
191.028		Spot	1	Image 1	6	1000000017	350
190.088		Spot	1	Image 1	6	1000000018	351
135.984		Spot	1	Image 1	6	1000000019	352
193.036		Spot	1	Image 1	6	1000000020	353
176.04		Spot	1	Image 1	6	1000000021	354
228.912		Spot	1	Image 1	6	1000000022	355
184.04		Spot	1	Image 1	6	1000000023	356
168.96		Spot	1	Image 1	6	1000000024	357
193.968		Spot	1	Image 1	6	1000000025	358
181.024		Spot	1	Image 1	6	1000000026	359
167.008		Spot	1	Image 1	6	1000000027	360
183.016		Spot	1	Image 1	6	1000000028	361
192		Spot	1	Image 1	6	1000000029	362
234.992		Spot	1	Image 1	6	1000000030	363
179.488		Spot	1	Image 1	6	1000000031	364
167		Spot	1	Image 1	6	1000000032	365
165.02		Spot	1	Image 1	6	1000000033	366
157.009		Spot	1	Image 1	6	1000000034	367
159.496		Spot	1	Image 1	6	1000000035	368
151.02		Spot	1	Image 1	6	1000000036	369
182.02		Spot	1	Image 1	6	1000000037	370
173.004		Spot	1	Image 1	6	1000000038	371
149.03		Spot	1	Image 1	6	1000000039	372
165.012		Spot	1	Image 1	6	1000000040	373
151		Spot	1	Image 1	6	1000000041	374
168.496		Spot	1	Image 1	6	1000000042	375
161.998		Spot	1	Image 1	6	1000000043	376
162.02		Spot	1	Image 1	6	1000000044	377
155.018		Spot	1	Image 1	6	1000000045	378
148.012		Spot	1	Image 1	6	1000000046	379
148.01		Spot	1	Image 1	6	1000000047	380
142.008		Spot	1	Image 1	6	1000000048	381
165.018		Spot	1	Image 1	6	1000000049	382
167.6		Spot	1	Image 1	6	1000000050	383
153.04		Spot	1	Image 1	6	1000000051	384
192.936		Spot	1	Image 1	6	1000000052	385
182.04		Spot	1	Image 1	6	1000000053	386
148		Spot	1	Image 1	6	1000000054	387
162		Spot	1	Image 1	6	1000000055	388
137.999		Spot	1	Image 1	6	1000000056	389
163.04		Spot	1	Image 1	6	1000000057	390
147.004		Spot	1	Image 1	6	1000000058	392
150.02		Spot	1	Image 1	6	1000000059	393
141.016		Spot	1	Image 1	6	1000000060	394
155.508		Spot	1	Image 1	6	1000000061	395
162.024		Spot	1	Image 1	6	1000000062	396
156.992		Spot	1	Image 1	6	1000000063	397
144		Spot	1	Image 1	6	1000000064	398
158		Spot	1	Image 1	7	1000000000	399
154		Spot	1	Image 1	7	1000000001	400
144.984		Spot	1	Image 1	7	1000000002	401
147.02		Spot	1	Image 1	7	1000000003	402
142.976		Spot	1	Image 1	7	1000000004	404
141.99		Spot	1	Image 1	7	1000000005	405
176.976		Spot	1	Image 1	7	1000000006	406
193.04		Spot	1	Image 1	7	1000000020	407
200.024		Spot	1	Image 1	7	1000000007	408
171.984		Spot	1	Image 1	7	1000000008	409
175.028		Spot	1	Image 1	7	1000000009	410
183.02		Spot	1	Image 1	7	1000000065	411
164		Spot	1	Image 1	7	1000000010	412
183.036		Spot	1	Image 1	7	1000000012	413
149.008		Spot	1	Image 1	7	1000000013	414
143.996		Spot	1	Image 1	7	1000000014	415
143.99		Spot	1	Image 1	7	1000000015	416
146.016		Spot	1	Image 1	7	1000000016	417
191.016		Spot	1	Image 1	7	1000000017	418
192.032		Spot	1	Image 1	7	1000000018	419
135.008		Spot	1	Image 1	7	1000000019	420
173.936		Spot	1	Image 1	7	1000000021	421
223.128		Spot	1	Image 1	7	1000000022	422
185		Spot	1	Image 1	7	1000000023	423
169.018		Spot	1	Image 1	7	1000000024	424
195		Spot	1	Image 1	7	1000000025	425
180.936		Spot	1	Image 1	7	1000000026	426
164.988		Spot	1	Image 1	7	1000000027	427
179.006		Spot	1	Image 1	7	1000000028	428
194.976		Spot	1	Image 1	7	1000000029	429
226.056		Spot	1	Image 1	7	1000000030	430
178.994		Spot	1	Image 1	7	1000000031	431
165.992		Spot	1	Image 1	7	1000000032	432
163.016		Spot	1	Image 1	7	1000000033	433
158.999		Spot	1	Image 1	7	1000000034	434
160		Spot	1	Image 1	7	1000000035	435
151.016		Spot	1	Image 1	7	1000000036	436
184.944		Spot	1	Image 1	7	1000000037	437
171.98		Spot	1	Image 1	7	1000000038	438
147.995		Spot	1	Image 1	7	1000000039	439
163.006		Spot	1	Image 1	7	1000000040	440
150.008		Spot	1	Image 1	7	1000000041	441
169.08		Spot	1	Image 1	7	1000000042	442
160.984		Spot	1	Image 1	7	1000000043	443
162.986		Spot	1	Image 1	7	1000000044	444
156.016		Spot	1	Image 1	7	1000000045	445
146.976		Spot	1	Image 1	7	1000000046	446
149.002		Spot	1	Image 1	7	1000000047	447
141.02		Spot	1	Image 1	7	1000000048	448
163.544		Spot	1	Image 1	7	1000000049	449
163.024		Spot	1	Image 1	7	1000000050	450
152.52		Spot	1	Image 1	7	1000000051	451
188.952		Spot	1	Image 1	7	1000000052	452
182.01		Spot	1	Image 1	7	1000000053	453
149.02		Spot	1	Image 1	7	1000000054	454
162.016		Spot	1	Image 1	7	1000000055	455
137		Spot	1	Image 1	7	1000000056	456
163.03		Spot	1	Image 1	7	1000000057	457
147		Spot	1	Image 1	7	1000000058	459
149.512		Spot	1	Image 1	7	1000000059	460
142.98		Spot	1	Image 1	7	1000000060	461
154.936		Spot	1	Image 1	7	1000000061	462
159.996		Spot	1	Image 1	7	1000000062	463
156.988		Spot	1	Image 1	7	1000000063	464
142.996		Spot	1	Image 1	7	1000000064	465
158.018		Spot	1	Image 1	8	1000000000	466
145.976		Spot	1	Image 1	8	1000000002	467
148.016		Spot	1	Image 1	8	1000000003	468
142.992		Spot	1	Image 1	8	1000000004	470
141.02		Spot	1	Image 1	8	1000000005	471
176.988		Spot	1	Image 1	8	1000000006	472
192.056		Spot	1	Image 1	8	1000000020	473
202.008		Spot	1	Image 1	8	1000000007	474
172.984		Spot	1	Image 1	8	1000000008	475
175.968		Spot	1	Image 1	8	1000000009	476
182.968		Spot	1	Image 1	8	1000000065	477
164		Spot	1	Image 1	8	1000000010	478
161.952		Spot	1	Image 1	8	1000000011	479
183.048		Spot	1	Image 1	8	1000000012	480
148.994		Spot	1	Image 1	8	1000000013	481
144.02		Spot	1	Image 1	8	1000000014	482
141.996		Spot	1	Image 1	8	1000000015	483
146.016		Spot	1	Image 1	8	1000000016	484
193.008		Spot	1	Image 1	8	1000000017	485
190.96		Spot	1	Image 1	8	1000000018	486
134.992		Spot	1	Image 1	8	1000000019	487
173.024		Spot	1	Image 1	8	1000000021	488
218		Spot	1	Image 1	8	1000000022	489
183.488		Spot	1	Image 1	8	1000000023	490
169.01		Spot	1	Image 1	8	1000000024	491
194.016		Spot	1	Image 1	8	1000000025	492
178.992		Spot	1	Image 1	8	1000000026	493
166.988		Spot	1	Image 1	8	1000000027	494
180.976		Spot	1	Image 1	8	1000000028	495
193.012		Spot	1	Image 1	8	1000000029	496
223.032		Spot	1	Image 1	8	1000000030	497
180.016		Spot	1	Image 1	8	1000000031	498
163.992		Spot	1	Image 1	8	1000000032	499
163.004		Spot	1	Image 1	8	1000000033	500
157.972		Spot	1	Image 1	8	1000000034	501
159.984		Spot	1	Image 1	8	1000000035	502
151.984		Spot	1	Image 1	8	1000000036	503
182.968		Spot	1	Image 1	8	1000000037	504
176.01		Spot	1	Image 1	8	1000000038	505
148.016		Spot	1	Image 1	8	1000000039	506
163.02		Spot	1	Image 1	8	1000000040	507
149.976		Spot	1	Image 1	8	1000000041	508
167.032		Spot	1	Image 1	8	1000000042	509
160.99		Spot	1	Image 1	8	1000000043	510
161.984		Spot	1	Image 1	8	1000000044	511
153.992		Spot	1	Image 1	8	1000000045	512
146.02		Spot	1	Image 1	8	1000000046	513
146.992		Spot	1	Image 1	8	1000000047	514
140.008		Spot	1	Image 1	8	1000000048	515
164.032		Spot	1	Image 1	8	1000000049	516
166.08		Spot	1	Image 1	8	1000000050	517
152		Spot	1	Image 1	8	1000000051	518
192.04		Spot	1	Image 1	8	1000000052	519
179.984		Spot	1	Image 1	8	1000000053	520
147.02		Spot	1	Image 1	8	1000000054	521
159.984		Spot	1	Image 1	8	1000000055	522
136.984		Spot	1	Image 1	8	1000000056	523
163.968		Spot	1	Image 1	8	1000000057	524
144.992		Spot	1	Image 1	8	1000000058	526
150.034		Spot	1	Image 1	8	1000000059	527
142		Spot	1	Image 1	8	1000000060	528
156.024		Spot	1	Image 1	8	1000000061	529
162.032		Spot	1	Image 1	8	1000000062	530
156.02		Spot	1	Image 1	8	1000000063	531
142.02		Spot	1	Image 1	8	1000000064	532
156.021		Spot	1	Image 1	9	1000000000	533
146.002		Spot	1	Image 1	9	1000000002	534
142.992		Spot	1	Image 1	9	1000000004	536
140.992		Spot	1	Image 1	9	1000000005	537
175.004		Spot	1	Image 1	9	1000000006	538
196.032		Spot	1	Image 1	9	1000000020	539
210.016		Spot	1	Image 1	9	1000000007	540
170.044		Spot	1	Image 1	9	1000000008	541
175.988		Spot	1	Image 1	9	1000000009	542
181.968		Spot	1	Image 1	9	1000000065	543
164		Spot	1	Image 1	9	1000000010	544
161.01		Spot	1	Image 1	9	1000000011	545
182.03		Spot	1	Image 1	9	1000000012	546
146.994		Spot	1	Image 1	9	1000000003	547
149.98		Spot	1	Image 1	9	1000000013	548
142.984		Spot	1	Image 1	9	1000000014	549
144.008		Spot	1	Image 1	9	1000000015	550
145.984		Spot	1	Image 1	9	1000000016	551
192		Spot	1	Image 1	9	1000000017	552
135.02		Spot	1	Image 1	9	1000000019	553
188		Spot	1	Image 1	9	1000000018	554
175.048		Spot	1	Image 1	9	1000000021	555
228.944		Spot	1	Image 1	9	1000000022	556
185.008		Spot	1	Image 1	9	1000000023	557
167.988		Spot	1	Image 1	9	1000000024	558
194.984		Spot	1	Image 1	9	1000000025	559
183		Spot	1	Image 1	9	1000000026	560
167.048		Spot	1	Image 1	9	1000000027	561
180.021		Spot	1	Image 1	9	1000000028	562
191.964		Spot	1	Image 1	9	1000000029	563
224.974		Spot	1	Image 1	9	1000000030	564
179.044		Spot	1	Image 1	9	1000000031	565
166.036		Spot	1	Image 1	9	1000000032	566
162.024		Spot	1	Image 1	9	1000000033	567
158.024		Spot	1	Image 1	9	1000000034	568
159.984		Spot	1	Image 1	9	1000000035	569
151.982		Spot	1	Image 1	9	1000000036	570
181.992		Spot	1	Image 1	9	1000000037	571
175.016		Spot	1	Image 1	9	1000000038	572
149.044		Spot	1	Image 1	9	1000000039	573
162.008		Spot	1	Image 1	9	1000000040	574
150.004		Spot	1	Image 1	9	1000000041	575
166		Spot	1	Image 1	9	1000000042	576
159		Spot	1	Image 1	9	1000000043	577
161.99		Spot	1	Image 1	9	1000000044	578
156.016		Spot	1	Image 1	9	1000000045	579
147.976		Spot	1	Image 1	9	1000000046	580
147.98		Spot	1	Image 1	9	1000000047	581
138.976		Spot	1	Image 1	9	1000000048	582
164.052		Spot	1	Image 1	9	1000000049	583
165.004		Spot	1	Image 1	9	1000000050	584
152.992		Spot	1	Image 1	9	1000000051	585
188.048		Spot	1	Image 1	9	1000000052	586
180.016		Spot	1	Image 1	9	1000000053	587
147.996		Spot	1	Image 1	9	1000000054	588
161		Spot	1	Image 1	9	1000000055	589
136.99		Spot	1	Image 1	9	1000000056	590
163		Spot	1	Image 1	9	1000000057	592
146.996		Spot	1	Image 1	9	1000000058	593
149.02		Spot	1	Image 1	9	1000000059	594
142.008		Spot	1	Image 1	9	1000000060	595
155.04		Spot	1	Image 1	9	1000000061	596
160.024		Spot	1	Image 1	9	1000000062	597
155		Spot	1	Image 1	9	1000000063	598
142.972		Spot	1	Image 1	9	1000000064	599
155.997		Spot	1	Image 1	10	1000000000	600
153.006		Spot	1	Image 1	10	1000000001	601
143.968		Spot	1	Image 1	10	1000000002	602
142.996		Spot	1	Image 1	10	1000000004	604
141.02		Spot	1	Image 1	10	1000000005	605
174.984		Spot	1	Image 1	10	1000000006	606
194.064		Spot	1	Image 1	10	1000000020	607
207.5		Spot	1	Image 1	10	1000000007	608
172.056		Spot	1	Image 1	10	1000000008	609
174.98		Spot	1	Image 1	10	1000000009	610
182.004		Spot	1	Image 1	10	1000000065	611
166.006		Spot	1	Image 1	10	1000000010	612
182.04		Spot	1	Image 1	10	1000000012	613
146.003		Spot	1	Image 1	10	1000000003	614
149.002		Spot	1	Image 1	10	1000000013	615
142.036		Spot	1	Image 1	10	1000000014	616
148		Spot	1	Image 1	10	1000000016	617
192.02		Spot	1	Image 1	10	1000000017	618
189.976		Spot	1	Image 1	10	1000000018	619
135.016		Spot	1	Image 1	10	1000000019	620
173.004		Spot	1	Image 1	10	1000000021	621
225.952		Spot	1	Image 1	10	1000000022	622
185.04		Spot	1	Image 1	10	1000000023	623
170.005		Spot	1	Image 1	10	1000000024	624
192.008		Spot	1	Image 1	10	1000000025	625
180.038		Spot	1	Image 1	10	1000000026	626
166.936		Spot	1	Image 1	10	1000000027	627
179.984		Spot	1	Image 1	10	1000000028	628
191.03		Spot	1	Image 1	10	1000000029	629
227.952		Spot	1	Image 1	10	1000000030	630
178.056		Spot	1	Image 1	10	1000000031	631
166		Spot	1	Image 1	10	1000000032	632
161.98		Spot	1	Image 1	10	1000000033	633
157.984		Spot	1	Image 1	10	1000000034	634
160.06		Spot	1	Image 1	10	1000000035	635
150.048		Spot	1	Image 1	10	1000000036	636
181.996		Spot	1	Image 1	10	1000000037	637
172.508		Spot	1	Image 1	10	1000000038	638
146.984		Spot	1	Image 1	10	1000000039	639
161		Spot	1	Image 1	10	1000000040	640
148.016		Spot	1	Image 1	10	1000000041	641
168.984		Spot	1	Image 1	10	1000000042	642
159.996		Spot	1	Image 1	10	1000000043	643
162		Spot	1	Image 1	10	1000000044	644
155.032		Spot	1	Image 1	10	1000000045	645
146.012		Spot	1	Image 1	10	1000000046	646
147.04		Spot	1	Image 1	10	1000000047	647
139.008		Spot	1	Image 1	10	1000000048	648
163		Spot	1	Image 1	10	1000000049	649
167.028		Spot	1	Image 1	10	1000000050	650
152.52		Spot	1	Image 1	10	1000000051	651
191.044		Spot	1	Image 1	10	1000000052	652
180.012		Spot	1	Image 1	10	1000000053	653
148.04		Spot	1	Image 1	10	1000000054	654
163.048		Spot	1	Image 1	10	1000000055	655
137.036		Spot	1	Image 1	10	1000000056	656
164.02		Spot	1	Image 1	10	1000000057	657
146.976		Spot	1	Image 1	10	1000000058	658
147.984		Spot	1	Image 1	10	1000000059	660
142		Spot	1	Image 1	10	1000000060	661
156.08		Spot	1	Image 1	10	1000000061	662
159.012		Spot	1	Image 1	10	1000000062	663
156.029		Spot	1	Image 1	10	1000000063	664
143.024		Spot	1	Image 1	10	1000000064	665
157.024		Spot	1	Image 1	11	1000000000	666
153.98		Spot	1	Image 1	11	1000000001	667
144		Spot	1	Image 1	11	1000000002	668
143.008		Spot	1	Image 1	11	1000000004	670
141.032		Spot	1	Image 1	11	1000000005	671
176.072		Spot	1	Image 1	11	1000000006	672
192.936		Spot	1	Image 1	11	1000000020	673
206.48		Spot	1	Image 1	11	1000000007	674
171.536		Spot	1	Image 1	11	1000000008	675
174.008		Spot	1	Image 1	11	1000000009	676
165.056		Spot	1	Image 1	11	1000000010	677
160.978		Spot	1	Image 1	11	1000000011	678
184.04		Spot	1	Image 1	11	1000000012	679
146		Spot	1	Image 1	11	1000000003	680
149.06		Spot	1	Image 1	11	1000000013	681
140.99		Spot	1	Image 1	11	1000000014	682
143.03		Spot	1	Image 1	11	1000000015	683
144.04		Spot	1	Image 1	11	1000000016	684
193.932		Spot	1	Image 1	11	1000000017	685
192.024		Spot	1	Image 1	11	1000000018	686
133.968		Spot	1	Image 1	11	1000000019	687
173.056		Spot	1	Image 1	11	1000000021	688
222.936		Spot	1	Image 1	11	1000000022	689
183.992		Spot	1	Image 1	11	1000000023	690
169.056		Spot	1	Image 1	11	1000000024	691
197.08		Spot	1	Image 1	11	1000000025	692
179.96		Spot	1	Image 1	11	1000000026	693
166.968		Spot	1	Image 1	11	1000000027	694
179.988		Spot	1	Image 1	11	1000000028	695
189.96		Spot	1	Image 1	11	1000000029	696
229.96		Spot	1	Image 1	11	1000000030	697
162.008		Spot	1	Image 1	11	1000000033	698
163		Spot	1	Image 1	11	1000000032	699
158.002		Spot	1	Image 1	11	1000000034	700
159.04		Spot	1	Image 1	11	1000000035	701
151.99		Spot	1	Image 1	11	1000000036	702
185		Spot	1	Image 1	11	1000000037	703
175.028		Spot	1	Image 1	11	1000000038	704
148.018		Spot	1	Image 1	11	1000000039	705
161.98		Spot	1	Image 1	11	1000000040	706
147.984		Spot	1	Image 1	11	1000000041	707
168		Spot	1	Image 1	11	1000000042	708
159.012		Spot	1	Image 1	11	1000000043	709
160.01		Spot	1	Image 1	11	1000000044	710
154.992		Spot	1	Image 1	11	1000000045	711
145.996		Spot	1	Image 1	11	1000000046	712
146.02		Spot	1	Image 1	11	1000000047	713
139.02		Spot	1	Image 1	11	1000000048	714
165.06		Spot	1	Image 1	11	1000000049	715
165.06		Spot	1	Image 1	11	1000000050	716
152.496		Spot	1	Image 1	11	1000000051	717
185.994		Spot	1	Image 1	11	1000000052	718
180.972		Spot	1	Image 1	11	1000000053	719
149.04		Spot	1	Image 1	11	1000000054	720
161.064		Spot	1	Image 1	11	1000000055	721
138.008		Spot	1	Image 1	11	1000000056	722
162.032		Spot	1	Image 1	11	1000000057	723
144.98		Spot	1	Image 1	11	1000000058	724
149.984		Spot	1	Image 1	11	1000000059	726
143.028		Spot	1	Image 1	11	1000000060	727
155.064		Spot	1	Image 1	11	1000000061	728
160.032		Spot	1	Image 1	11	1000000062	729
154.008		Spot	1	Image 1	11	1000000063	730
142.048		Spot	1	Image 1	11	1000000064	731
155.024		Spot	1	Image 1	12	1000000000	732
153.014		Spot	1	Image 1	12	1000000001	733
143.976		Spot	1	Image 1	12	1000000002	734
141.992		Spot	1	Image 1	12	1000000004	736
140.52		Spot	1	Image 1	12	1000000005	737
176		Spot	1	Image 1	12	1000000006	738
194.176		Spot	1	Image 1	12	1000000020	739
210.536		Spot	1	Image 1	12	1000000007	740
170.996		Spot	1	Image 1	12	1000000008	741
174.98		Spot	1	Image 1	12	1000000009	742
163.955		Spot	1	Image 1	12	1000000010	743
181.516		Spot	1	Image 1	12	1000000012	744
147		Spot	1	Image 1	12	1000000003	745
148.024		Spot	1	Image 1	12	1000000013	746
142.016		Spot	1	Image 1	12	1000000014	747
146		Spot	1	Image 1	12	1000000016	748
196.016		Spot	1	Image 1	12	1000000017	749
136.004		Spot	1	Image 1	12	1000000019	750
187.048		Spot	1	Image 1	12	1000000018	751
173.975		Spot	1	Image 1	12	1000000021	752
224.932		Spot	1	Image 1	12	1000000022	753
184.988		Spot	1	Image 1	12	1000000023	754
168.976		Spot	1	Image 1	12	1000000024	755
192.98		Spot	1	Image 1	12	1000000025	756
166.936		Spot	1	Image 1	12	1000000027	757
177.976		Spot	1	Image 1	12	1000000028	758
189.91		Spot	1	Image 1	12	1000000029	759
227.896		Spot	1	Image 1	12	1000000030	760
180.044		Spot	1	Image 1	12	1000000031	761
164.05		Spot	1	Image 1	12	1000000032	762
160.968		Spot	1	Image 1	12	1000000033	763
158.984		Spot	1	Image 1	12	1000000034	764
151.032		Spot	1	Image 1	12	1000000036	765
181.504		Spot	1	Image 1	12	1000000037	766
172.992		Spot	1	Image 1	12	1000000038	767
147.968		Spot	1	Image 1	12	1000000039	768
163.02		Spot	1	Image 1	12	1000000040	769
149.05		Spot	1	Image 1	12	1000000041	770
167.5		Spot	1	Image 1	12	1000000042	771
159.996		Spot	1	Image 1	12	1000000043	772
163		Spot	1	Image 1	12	1000000044	773
155.512		Spot	1	Image 1	12	1000000045	774
145.992		Spot	1	Image 1	12	1000000046	775
146.016		Spot	1	Image 1	12	1000000047	776
139.002		Spot	1	Image 1	12	1000000048	777
162.512		Spot	1	Image 1	12	1000000050	778
150.06		Spot	1	Image 1	12	1000000051	779
185.02		Spot	1	Image 1	12	1000000052	780
180.974		Spot	1	Image 1	12	1000000053	781
147.064		Spot	1	Image 1	12	1000000054	782
160.936		Spot	1	Image 1	12	1000000055	783
137.024		Spot	1	Image 1	12	1000000056	784
162.048		Spot	1	Image 1	12	1000000057	785
145.952		Spot	1	Image 1	12	1000000058	786
150.008		Spot	1	Image 1	12	1000000059	788
141		Spot	1	Image 1	12	1000000060	789
155.008		Spot	1	Image 1	12	1000000061	790
159.04		Spot	1	Image 1	12	1000000062	791
155.008		Spot	1	Image 1	12	1000000063	792
143.032		Spot	1	Image 1	12	1000000064	793
156.002		Spot	1	Image 1	13	1000000000	794
141.992		Spot	1	Image 1	13	1000000002	795
141.976		Spot	1	Image 1	13	1000000004	797
140.964		Spot	1	Image 1	13	1000000005	798
174.994		Spot	1	Image 1	13	1000000006	799
196.908		Spot	1	Image 1	13	1000000020	800
202.984		Spot	1	Image 1	13	1000000007	801
171.044		Spot	1	Image 1	13	1000000008	802
174.96		Spot	1	Image 1	13	1000000009	803
180.988		Spot	1	Image 1	13	1000000065	804
164.975		Spot	1	Image 1	13	1000000010	805
178		Spot	1	Image 1	13	1000000012	806
146.974		Spot	1	Image 1	13	1000000003	807
148.036		Spot	1	Image 1	13	1000000013	808
142.032		Spot	1	Image 1	13	1000000014	809
146.024		Spot	1	Image 1	13	1000000016	810
194.996		Spot	1	Image 1	13	1000000017	811
135.016		Spot	1	Image 1	13	1000000019	812
186.968		Spot	1	Image 1	13	1000000018	813
176.981		Spot	1	Image 1	13	1000000021	814
219.912		Spot	1	Image 1	13	1000000022	815
183.048		Spot	1	Image 1	13	1000000023	816
169		Spot	1	Image 1	13	1000000024	817
195.544		Spot	1	Image 1	13	1000000025	818
167.036		Spot	1	Image 1	13	1000000027	819
178.964		Spot	1	Image 1	13	1000000028	820
189.992		Spot	1	Image 1	13	1000000029	821
229.92		Spot	1	Image 1	13	1000000030	822
178.04		Spot	1	Image 1	13	1000000066	823
166.016		Spot	1	Image 1	13	1000000032	824
163.98		Spot	1	Image 1	13	1000000033	825
156.952		Spot	1	Image 1	13	1000000034	826
160.02		Spot	1	Image 1	13	1000000035	827
150.994		Spot	1	Image 1	13	1000000036	828
182.012		Spot	1	Image 1	13	1000000037	829
173.039		Spot	1	Image 1	13	1000000038	830
147.01		Spot	1	Image 1	13	1000000039	831
161.995		Spot	1	Image 1	13	1000000040	832
149.02		Spot	1	Image 1	13	1000000041	833
167.024		Spot	1	Image 1	13	1000000042	834
159.016		Spot	1	Image 1	13	1000000043	835
163.04		Spot	1	Image 1	13	1000000044	836
155.964		Spot	1	Image 1	13	1000000045	837
146		Spot	1	Image 1	13	1000000046	838
144.992		Spot	1	Image 1	13	1000000047	839
139.96		Spot	1	Image 1	13	1000000048	840
164.968		Spot	1	Image 1	13	1000000050	841
152.02		Spot	1	Image 1	13	1000000051	842
182		Spot	1	Image 1	13	1000000052	843
179.99		Spot	1	Image 1	13	1000000053	844
149.984		Spot	1	Image 1	13	1000000054	845
159.968		Spot	1	Image 1	13	1000000055	846
137		Spot	1	Image 1	13	1000000056	847
160.97		Spot	1	Image 1	13	1000000057	848
145.96		Spot	1	Image 1	13	1000000058	850
149.962		Spot	1	Image 1	13	1000000059	851
141.984		Spot	1	Image 1	13	1000000060	852
154.01		Spot	1	Image 1	13	1000000061	853
158.968		Spot	1	Image 1	13	1000000062	854
153		Spot	1	Image 1	13	1000000063	855
143.016		Spot	1	Image 1	13	1000000064	856
156.982		Spot	1	Image 1	14	1000000000	857
153.984		Spot	1	Image 1	14	1000000001	858
145.012		Spot	1	Image 1	14	1000000002	859
147.04		Spot	1	Image 1	14	1000000003	860
141.016		Spot	1	Image 1	14	1000000004	862
142.024		Spot	1	Image 1	14	1000000005	863
174.04		Spot	1	Image 1	14	1000000006	864
193.08		Spot	1	Image 1	14	1000000020	865
207.966		Spot	1	Image 1	14	1000000007	866
170.988		Spot	1	Image 1	14	1000000008	867
176.036		Spot	1	Image 1	14	1000000009	868
180.016		Spot	1	Image 1	14	1000000065	869
164		Spot	1	Image 1	14	1000000010	870
161.944		Spot	1	Image 1	14	1000000011	871
179.956		Spot	1	Image 1	14	1000000012	872
147.032		Spot	1	Image 1	14	1000000013	873
143.009		Spot	1	Image 1	14	1000000014	874
142.002		Spot	1	Image 1	14	1000000015	875
145.02		Spot	1	Image 1	14	1000000016	876
194.992		Spot	1	Image 1	14	1000000017	877
136.036		Spot	1	Image 1	14	1000000019	878
188.096		Spot	1	Image 1	14	1000000018	879
175.964		Spot	1	Image 1	14	1000000021	880
222.46		Spot	1	Image 1	14	1000000022	881
184.05		Spot	1	Image 1	14	1000000023	882
167.958		Spot	1	Image 1	14	1000000024	883
192.952		Spot	1	Image 1	14	1000000025	884
179.52		Spot	1	Image 1	14	1000000026	885
166.032		Spot	1	Image 1	14	1000000027	886
179.024		Spot	1	Image 1	14	1000000028	887
190.032		Spot	1	Image 1	14	1000000029	888
227.952		Spot	1	Image 1	14	1000000030	889
176.992		Spot	1	Image 1	14	1000000066	890
179.99		Spot	1	Image 1	14	1000000031	891
165.014		Spot	1	Image 1	14	1000000032	892
161.998		Spot	1	Image 1	14	1000000033	893
155.98		Spot	1	Image 1	14	1000000034	894
158.048		Spot	1	Image 1	14	1000000035	895
151		Spot	1	Image 1	14	1000000036	896
181		Spot	1	Image 1	14	1000000037	897
172.984		Spot	1	Image 1	14	1000000038	898
147.968		Spot	1	Image 1	14	1000000039	899
162.016		Spot	1	Image 1	14	1000000040	900
148.028		Spot	1	Image 1	14	1000000041	901
168.04		Spot	1	Image 1	14	1000000042	902
160.99		Spot	1	Image 1	14	1000000043	903
161		Spot	1	Image 1	14	1000000044	904
155.992		Spot	1	Image 1	14	1000000045	905
144.988		Spot	1	Image 1	14	1000000046	906
146.964		Spot	1	Image 1	14	1000000047	907
139.028		Spot	1	Image 1	14	1000000048	908
165.008		Spot	1	Image 1	14	1000000049	909
163.936		Spot	1	Image 1	14	1000000050	910
151.03		Spot	1	Image 1	14	1000000051	911
189.96		Spot	1	Image 1	14	1000000052	912
180.003		Spot	1	Image 1	14	1000000053	913
149.04		Spot	1	Image 1	14	1000000054	914
162.008		Spot	1	Image 1	14	1000000055	915
137		Spot	1	Image 1	14	1000000056	916
161.012		Spot	1	Image 1	14	1000000057	917
146.02		Spot	1	Image 1	14	1000000058	919
149.04		Spot	1	Image 1	14	1000000059	920
141.984		Spot	1	Image 1	14	1000000060	921
153.96		Spot	1	Image 1	14	1000000061	922
159		Spot	1	Image 1	14	1000000062	923
155.008		Spot	1	Image 1	14	1000000063	924
143.012		Spot	1	Image 1	14	1000000064	925
156.008		Spot	1	Image 1	15	1000000000	926
153.008		Spot	1	Image 1	15	1000000001	927
144.004		Spot	1	Image 1	15	1000000002	928
143.002		Spot	1	Image 1	15	1000000004	930
140.02		Spot	1	Image 1	15	1000000005	931
173.992		Spot	1	Image 1	15	1000000006	932
190.932		Spot	1	Image 1	15	1000000020	933
203.968		Spot	1	Image 1	15	1000000007	934
170.04		Spot	1	Image 1	15	1000000008	935
173.988		Spot	1	Image 1	15	1000000009	936
163.952		Spot	1	Image 1	15	1000000010	937
160.992		Spot	1	Image 1	15	1000000011	938
180.02		Spot	1	Image 1	15	1000000012	939
146		Spot	1	Image 1	15	1000000003	940
149.008		Spot	1	Image 1	15	1000000013	941
141.02		Spot	1	Image 1	15	1000000014	942
142.028		Spot	1	Image 1	15	1000000015	943
144.992		Spot	1	Image 1	15	1000000016	944
194.952		Spot	1	Image 1	15	1000000017	945
190		Spot	1	Image 1	15	1000000018	946
134.988		Spot	1	Image 1	15	1000000019	947
176.48		Spot	1	Image 1	15	1000000021	948
223.968		Spot	1	Image 1	15	1000000022	949
184.08		Spot	1	Image 1	15	1000000023	950
167		Spot	1	Image 1	15	1000000024	951
192.984		Spot	1	Image 1	15	1000000025	952
177.008		Spot	1	Image 1	15	1000000026	953
167.996		Spot	1	Image 1	15	1000000027	954
180.008		Spot	1	Image 1	15	1000000028	955
190.02		Spot	1	Image 1	15	1000000029	956
177.006		Spot	1	Image 1	15	1000000066	957
227.504		Spot	1	Image 1	15	1000000030	958
163.992		Spot	1	Image 1	15	1000000032	959
162.52		Spot	1	Image 1	15	1000000033	960
156.992		Spot	1	Image 1	15	1000000034	961
159.016		Spot	1	Image 1	15	1000000035	962
150.992		Spot	1	Image 1	15	1000000036	963
183.008		Spot	1	Image 1	15	1000000037	964
171.976		Spot	1	Image 1	15	1000000038	965
146.986		Spot	1	Image 1	15	1000000039	966
162.024		Spot	1	Image 1	15	1000000040	967
148.994		Spot	1	Image 1	15	1000000041	968
168.008		Spot	1	Image 1	15	1000000042	969
160.02		Spot	1	Image 1	15	1000000043	970
165.032		Spot	1	Image 1	15	1000000049	971
161.984		Spot	1	Image 1	15	1000000044	972
157		Spot	1	Image 1	15	1000000045	973
145.008		Spot	1	Image 1	15	1000000046	974
147.512		Spot	1	Image 1	15	1000000047	975
139.008		Spot	1	Image 1	15	1000000048	976
163.944		Spot	1	Image 1	15	1000000050	977
151.032		Spot	1	Image 1	15	1000000051	978
187.04		Spot	1	Image 1	15	1000000052	979
179.02		Spot	1	Image 1	15	1000000053	980
148		Spot	1	Image 1	15	1000000054	981
161		Spot	1	Image 1	15	1000000055	982
138.984		Spot	1	Image 1	15	1000000056	983
160.99		Spot	1	Image 1	15	1000000057	984
146.032		Spot	1	Image 1	15	1000000058	985
149.004		Spot	1	Image 1	15	1000000059	987
143.022		Spot	1	Image 1	15	1000000060	988
154.992		Spot	1	Image 1	15	1000000061	989
158.984		Spot	1	Image 1	15	1000000062	990
155.99		Spot	1	Image 1	15	1000000063	991
142.992		Spot	1	Image 1	15	1000000064	992
155.984		Spot	1	Image 1	16	1000000000	993
151.984		Spot	1	Image 1	16	1000000001	994
145.016		Spot	1	Image 1	16	1000000002	995
143.032		Spot	1	Image 1	16	1000000004	997
142.03		Spot	1	Image 1	16	1000000005	998
173.996		Spot	1	Image 1	16	1000000006	999
194.048		Spot	1	Image 1	16	1000000020	1000
200.968		Spot	1	Image 1	16	1000000007	1001
168.032		Spot	1	Image 1	16	1000000008	1002
173.98		Spot	1	Image 1	16	1000000009	1003
164.022		Spot	1	Image 1	16	1000000010	1004
177.984		Spot	1	Image 1	16	1000000012	1005
146.014		Spot	1	Image 1	16	1000000003	1006
146.992		Spot	1	Image 1	16	1000000013	1007
143.02		Spot	1	Image 1	16	1000000014	1008
142.968		Spot	1	Image 1	16	1000000015	1009
146.024		Spot	1	Image 1	16	1000000016	1010
196.984		Spot	1	Image 1	16	1000000017	1011
133.97		Spot	1	Image 1	16	1000000019	1012
183.974		Spot	1	Image 1	16	1000000018	1013
173.496		Spot	1	Image 1	16	1000000021	1014
227.148		Spot	1	Image 1	16	1000000022	1015
181.008		Spot	1	Image 1	16	1000000023	1016
166.962		Spot	1	Image 1	16	1000000024	1017
193.96		Spot	1	Image 1	16	1000000025	1018
177.005		Spot	1	Image 1	16	1000000026	1019
167.952		Spot	1	Image 1	16	1000000027	1020
178.996		Spot	1	Image 1	16	1000000028	1021
190.05		Spot	1	Image 1	16	1000000029	1022
177.992		Spot	1	Image 1	16	1000000066	1023
224.956		Spot	1	Image 1	16	1000000030	1024
179.96		Spot	1	Image 1	16	1000000031	1025
164		Spot	1	Image 1	16	1000000032	1026
161.986		Spot	1	Image 1	16	1000000033	1027
156.024		Spot	1	Image 1	16	1000000034	1028
158.03		Spot	1	Image 1	16	1000000035	1029
151.02		Spot	1	Image 1	16	1000000036	1030
181.024		Spot	1	Image 1	16	1000000037	1031
171		Spot	1	Image 1	16	1000000038	1032
149		Spot	1	Image 1	16	1000000039	1033
162.024		Spot	1	Image 1	16	1000000040	1034
148.02		Spot	1	Image 1	16	1000000041	1035
168.05		Spot	1	Image 1	16	1000000042	1036
159.024		Spot	1	Image 1	16	1000000043	1037
161.006		Spot	1	Image 1	16	1000000044	1038
153.995		Spot	1	Image 1	16	1000000045	1039
143.984		Spot	1	Image 1	16	1000000046	1040
145.025		Spot	1	Image 1	16	1000000047	1041
139.008		Spot	1	Image 1	16	1000000048	1042
165.04		Spot	1	Image 1	16	1000000050	1043
150.02		Spot	1	Image 1	16	1000000051	1044
187.012		Spot	1	Image 1	16	1000000052	1045
180.025		Spot	1	Image 1	16	1000000053	1046
149.008		Spot	1	Image 1	16	1000000054	1047
160.02		Spot	1	Image 1	16	1000000055	1048
136.964		Spot	1	Image 1	16	1000000056	1049
161.996		Spot	1	Image 1	16	1000000057	1050
145.016		Spot	1	Image 1	16	1000000058	1052
148.992		Spot	1	Image 1	16	1000000059	1053
142.02		Spot	1	Image 1	16	1000000060	1054
154		Spot	1	Image 1	16	1000000061	1055
159.988		Spot	1	Image 1	16	1000000062	1056
154.976		Spot	1	Image 1	16	1000000063	1057
143.004		Spot	1	Image 1	16	1000000064	1058
156		Spot	1	Image 1	17	1000000000	1059
152.98		Spot	1	Image 1	17	1000000001	1060
145.016		Spot	1	Image 1	17	1000000002	1061
141.996		Spot	1	Image 1	17	1000000004	1063
141.032		Spot	1	Image 1	17	1000000005	1064
173.944		Spot	1	Image 1	17	1000000006	1065
191.008		Spot	1	Image 1	17	1000000020	1066
206.516		Spot	1	Image 1	17	1000000007	1067
169.024		Spot	1	Image 1	17	1000000008	1068
176.01		Spot	1	Image 1	17	1000000009	1069
163.984		Spot	1	Image 1	17	1000000010	1070
177.544		Spot	1	Image 1	17	1000000012	1071
148.02		Spot	1	Image 1	17	1000000003	1072
147.016		Spot	1	Image 1	17	1000000013	1073
142.01		Spot	1	Image 1	17	1000000014	1074
143.008		Spot	1	Image 1	17	1000000015	1075
145.984		Spot	1	Image 1	17	1000000016	1076
196.95		Spot	1	Image 1	17	1000000017	1077
137.012		Spot	1	Image 1	17	1000000019	1078
185.48		Spot	1	Image 1	17	1000000018	1079
172.984		Spot	1	Image 1	17	1000000021	1080
227.984		Spot	1	Image 1	17	1000000022	1081
182.984		Spot	1	Image 1	17	1000000023	1082
168.008		Spot	1	Image 1	17	1000000024	1083
193.992		Spot	1	Image 1	17	1000000025	1084
178.024		Spot	1	Image 1	17	1000000026	1085
166.05		Spot	1	Image 1	17	1000000027	1086
178.99		Spot	1	Image 1	17	1000000028	1087
190.024		Spot	1	Image 1	17	1000000029	1088
176.952		Spot	1	Image 1	17	1000000066	1089
225.952		Spot	1	Image 1	17	1000000030	1090
176.008		Spot	1	Image 1	17	1000000031	1091
162.992		Spot	1	Image 1	17	1000000032	1092
163.02		Spot	1	Image 1	17	1000000033	1093
157		Spot	1	Image 1	17	1000000034	1094
157.992		Spot	1	Image 1	17	1000000035	1095
152.01		Spot	1	Image 1	17	1000000036	1096
182		Spot	1	Image 1	17	1000000037	1097
174.004		Spot	1	Image 1	17	1000000038	1098
149.04		Spot	1	Image 1	17	1000000039	1099
164.008		Spot	1	Image 1	17	1000000040	1100
150.036		Spot	1	Image 1	17	1000000041	1101
166.536		Spot	1	Image 1	17	1000000042	1102
157.982		Spot	1	Image 1	17	1000000043	1103
166.048		Spot	1	Image 1	17	1000000049	1104
161.02		Spot	1	Image 1	17	1000000044	1105
154.048		Spot	1	Image 1	17	1000000045	1106
146.026		Spot	1	Image 1	17	1000000046	1107
145.992		Spot	1	Image 1	17	1000000047	1108
139.004		Spot	1	Image 1	17	1000000048	1109
163.504		Spot	1	Image 1	17	1000000050	1110
149.984		Spot	1	Image 1	17	1000000051	1111
190		Spot	1	Image 1	17	1000000052	1112
177.984		Spot	1	Image 1	17	1000000053	1113
148.024		Spot	1	Image 1	17	1000000054	1114
162		Spot	1	Image 1	17	1000000055	1115
137.008		Spot	1	Image 1	17	1000000056	1116
162.014		Spot	1	Image 1	17	1000000057	1117
145.02		Spot	1	Image 1	17	1000000058	1119
150.008		Spot	1	Image 1	17	1000000059	1120
142		Spot	1	Image 1	17	1000000060	1121
153.984		Spot	1	Image 1	17	1000000061	1122
158.996		Spot	1	Image 1	17	1000000062	1123
155.992		Spot	1	Image 1	17	1000000063	1124
142.976		Spot	1	Image 1	17	1000000064	1125
156		Spot	1	Image 1	18	1000000000	1126
151.993		Spot	1	Image 1	18	1000000001	1127
144.002		Spot	1	Image 1	18	1000000002	1128
146.022		Spot	1	Image 1	18	1000000003	1129
142.014		Spot	1	Image 1	18	1000000004	1131
141.998		Spot	1	Image 1	18	1000000005	1132
172.984		Spot	1	Image 1	18	1000000006	1133
191.088		Spot	1	Image 1	18	1000000020	1134
207.03		Spot	1	Image 1	18	1000000007	1135
167.988		Spot	1	Image 1	18	1000000008	1136
176.024		Spot	1	Image 1	18	1000000009	1137
179.032		Spot	1	Image 1	18	1000000067	1138
162.979		Spot	1	Image 1	18	1000000010	1139
175.984		Spot	1	Image 1	18	1000000012	1140
147.006		Spot	1	Image 1	18	1000000013	1141
142.508		Spot	1	Image 1	18	1000000014	1142
142.992		Spot	1	Image 1	18	1000000015	1143
145.016		Spot	1	Image 1	18	1000000016	1144
200.964		Spot	1	Image 1	18	1000000017	1145
135.976		Spot	1	Image 1	18	1000000019	1146
185.52		Spot	1	Image 1	18	1000000018	1147
172.968		Spot	1	Image 1	18	1000000021	1148
221.984		Spot	1	Image 1	18	1000000022	1149
184.032		Spot	1	Image 1	18	1000000023	1150
167.996		Spot	1	Image 1	18	1000000024	1151
193.968		Spot	1	Image 1	18	1000000025	1152
180.08		Spot	1	Image 1	18	1000000026	1153
167.94		Spot	1	Image 1	18	1000000027	1154
178.978		Spot	1	Image 1	18	1000000028	1155
190.06		Spot	1	Image 1	18	1000000029	1156
178.008		Spot	1	Image 1	18	1000000066	1157
226.92		Spot	1	Image 1	18	1000000030	1158
175		Spot	1	Image 1	18	1000000031	1159
163.032		Spot	1	Image 1	18	1000000032	1160
161.984		Spot	1	Image 1	18	1000000033	1161
157.993		Spot	1	Image 1	18	1000000034	1162
157.008		Spot	1	Image 1	18	1000000035	1163
152.028		Spot	1	Image 1	18	1000000036	1164
180.992		Spot	1	Image 1	18	1000000037	1165
173.024		Spot	1	Image 1	18	1000000038	1166
148.008		Spot	1	Image 1	18	1000000039	1167
163.992		Spot	1	Image 1	18	1000000040	1168
147.004		Spot	1	Image 1	18	1000000041	1169
165		Spot	1	Image 1	18	1000000042	1170
158.008		Spot	1	Image 1	18	1000000043	1171
159.976		Spot	1	Image 1	18	1000000044	1172
156.972		Spot	1	Image 1	18	1000000045	1173
144.024		Spot	1	Image 1	18	1000000046	1174
145.984		Spot	1	Image 1	18	1000000047	1175
138.98		Spot	1	Image 1	18	1000000048	1176
161		Spot	1	Image 1	18	1000000050	1177
152		Spot	1	Image 1	18	1000000051	1178
186.984		Spot	1	Image 1	18	1000000052	1179
178.016		Spot	1	Image 1	18	1000000053	1180
146.994		Spot	1	Image 1	18	1000000054	1181
161.036		Spot	1	Image 1	18	1000000055	1182
137.008		Spot	1	Image 1	18	1000000056	1183
163.024		Spot	1	Image 1	18	1000000057	1184
144.984		Spot	1	Image 1	18	1000000058	1186
149.988		Spot	1	Image 1	18	1000000059	1187
142.02		Spot	1	Image 1	18	1000000060	1188
154.5		Spot	1	Image 1	18	1000000061	1189
160.04		Spot	1	Image 1	18	1000000062	1190
154		Spot	1	Image 1	18	1000000063	1191
142.024		Spot	1	Image 1	18	1000000064	1192
158.496		Spot	1	Image 1	19	1000000000	1193
144.976		Spot	1	Image 1	19	1000000002	1194
146.018		Spot	1	Image 1	19	1000000003	1195
141.004		Spot	1	Image 1	19	1000000004	1197
140.972		Spot	1	Image 1	19	1000000005	1198
172.972		Spot	1	Image 1	19	1000000006	1199
194.088		Spot	1	Image 1	19	1000000020	1200
195		Spot	1	Image 1	19	1000000007	1201
169.536		Spot	1	Image 1	19	1000000008	1202
175.024		Spot	1	Image 1	19	1000000009	1203
159.976		Spot	1	Image 1	19	1000000068	1204
180.016		Spot	1	Image 1	19	1000000067	1205
162.064		Spot	1	Image 1	19	1000000010	1206
176.04		Spot	1	Image 1	19	1000000012	1207
148.024		Spot	1	Image 1	19	1000000013	1208
141.99		Spot	1	Image 1	19	1000000014	1209
142.03		Spot	1	Image 1	19	1000000015	1210
145.004		Spot	1	Image 1	19	1000000016	1211
203.032		Spot	1	Image 1	19	1000000017	1212
187.928		Spot	1	Image 1	19	1000000018	1213
136		Spot	1	Image 1	19	1000000019	1214
175.036		Spot	1	Image 1	19	1000000021	1215
228.008		Spot	1	Image 1	19	1000000022	1216
182.944		Spot	1	Image 1	19	1000000023	1217
170.024		Spot	1	Image 1	19	1000000024	1218
197.008		Spot	1	Image 1	19	1000000025	1219
180.016		Spot	1	Image 1	19	1000000026	1220
167.994		Spot	1	Image 1	19	1000000027	1221
177		Spot	1	Image 1	19	1000000028	1222
191.024		Spot	1	Image 1	19	1000000029	1223
228.008		Spot	1	Image 1	19	1000000030	1224
183.04		Spot	1	Image 1	19	1000000066	1225
176.032		Spot	1	Image 1	19	1000000031	1226
163		Spot	1	Image 1	19	1000000032	1227
162.02		Spot	1	Image 1	19	1000000033	1228
157.512		Spot	1	Image 1	19	1000000034	1229
159.016		Spot	1	Image 1	19	1000000035	1230
151.008		Spot	1	Image 1	19	1000000036	1231
181.04		Spot	1	Image 1	19	1000000037	1232
174.024		Spot	1	Image 1	19	1000000038	1233
147.99		Spot	1	Image 1	19	1000000039	1234
159.976		Spot	1	Image 1	19	1000000040	1235
148.024		Spot	1	Image 1	19	1000000041	1236
166.04		Spot	1	Image 1	19	1000000042	1237
157.992		Spot	1	Image 1	19	1000000043	1238
160.02		Spot	1	Image 1	19	1000000044	1239
153.512		Spot	1	Image 1	19	1000000045	1240
144.012		Spot	1	Image 1	19	1000000046	1241
142.972		Spot	1	Image 1	19	1000000047	1242
139.008		Spot	1	Image 1	19	1000000048	1243
161.036		Spot	1	Image 1	19	1000000050	1244
150.992		Spot	1	Image 1	19	1000000051	1245
189.04		Spot	1	Image 1	19	1000000052	1246
178.978		Spot	1	Image 1	19	1000000053	1247
147.032		Spot	1	Image 1	19	1000000054	1248
161.016		Spot	1	Image 1	19	1000000055	1249
136		Spot	1	Image 1	19	1000000056	1250
161.976		Spot	1	Image 1	19	1000000057	1251
145.008		Spot	1	Image 1	19	1000000058	1252
149.02		Spot	1	Image 1	19	1000000059	1254
140.008		Spot	1	Image 1	19	1000000060	1255
156.008		Spot	1	Image 1	19	1000000061	1256
160.032		Spot	1	Image 1	19	1000000062	1257
155		Spot	1	Image 1	19	1000000063	1258
141.012		Spot	1	Image 1	19	1000000064	1259
158.516		Spot	1	Image 1	20	1000000000	1260
152.024		Spot	1	Image 1	20	1000000001	1261
145.02		Spot	1	Image 1	20	1000000002	1262
146.02		Spot	1	Image 1	20	1000000003	1263
140.984		Spot	1	Image 1	20	1000000004	1265
141.008		Spot	1	Image 1	20	1000000005	1266
173.052		Spot	1	Image 1	20	1000000006	1267
191.064		Spot	1	Image 1	20	1000000020	1268
200.96		Spot	1	Image 1	20	1000000007	1269
169.04		Spot	1	Image 1	20	1000000008	1270
174		Spot	1	Image 1	20	1000000009	1271
159.976		Spot	1	Image 1	20	1000000068	1272
183.04		Spot	1	Image 1	20	1000000067	1273
164.048		Spot	1	Image 1	20	1000000010	1274
177.03		Spot	1	Image 1	20	1000000012	1275
147.048		Spot	1	Image 1	20	1000000013	1276
141.025		Spot	1	Image 1	20	1000000014	1277
143.016		Spot	1	Image 1	20	1000000015	1278
145.01		Spot	1	Image 1	20	1000000016	1279
207.008		Spot	1	Image 1	20	1000000017	1280
134		Spot	1	Image 1	20	1000000019	1281
188.1		Spot	1	Image 1	20	1000000018	1282
174.97		Spot	1	Image 1	20	1000000021	1283
228.04		Spot	1	Image 1	20	1000000022	1284
184.012		Spot	1	Image 1	20	1000000023	1285
169.02		Spot	1	Image 1	20	1000000024	1286
194.972		Spot	1	Image 1	20	1000000025	1287
164.968		Spot	1	Image 1	20	1000000027	1288
180.032		Spot	1	Image 1	20	1000000028	1289
190		Spot	1	Image 1	20	1000000029	1290
179		Spot	1	Image 1	20	1000000066	1291
230.48		Spot	1	Image 1	20	1000000030	1292
179.96		Spot	1	Image 1	20	1000000031	1293
163.968		Spot	1	Image 1	20	1000000032	1294
160.992		Spot	1	Image 1	20	1000000033	1295
155.02		Spot	1	Image 1	20	1000000034	1296
157.976		Spot	1	Image 1	20	1000000035	1297
152.986		Spot	1	Image 1	20	1000000036	1298
181.012		Spot	1	Image 1	20	1000000037	1299
172.02		Spot	1	Image 1	20	1000000038	1300
147		Spot	1	Image 1	20	1000000039	1301
161.032		Spot	1	Image 1	20	1000000040	1302
149.002		Spot	1	Image 1	20	1000000041	1303
167.98		Spot	1	Image 1	20	1000000042	1304
158.992		Spot	1	Image 1	20	1000000043	1305
166.96		Spot	1	Image 1	20	1000000049	1306
158.984		Spot	1	Image 1	20	1000000044	1307
154.008		Spot	1	Image 1	20	1000000045	1308
143.976		Spot	1	Image 1	20	1000000046	1309
145.024		Spot	1	Image 1	20	1000000047	1310
138.02		Spot	1	Image 1	20	1000000048	1311
161.968		Spot	1	Image 1	20	1000000050	1312
150.512		Spot	1	Image 1	20	1000000051	1313
190.44		Spot	1	Image 1	20	1000000052	1314
178.5		Spot	1	Image 1	20	1000000053	1315
150		Spot	1	Image 1	20	1000000054	1316
161.046		Spot	1	Image 1	20	1000000055	1317
137.02		Spot	1	Image 1	20	1000000056	1318
160.988		Spot	1	Image 1	20	1000000057	1319
146.02		Spot	1	Image 1	20	1000000058	1320
151.008		Spot	1	Image 1	20	1000000059	1322
141.04		Spot	1	Image 1	20	1000000060	1323
153.978		Spot	1	Image 1	20	1000000061	1324
157.996		Spot	1	Image 1	20	1000000062	1325
153.048		Spot	1	Image 1	20	1000000063	1326
141.968		Spot	1	Image 1	20	1000000064	1327
153.988		Spot	1	Image 1	21	1000000001	1328
144.028		Spot	1	Image 1	21	1000000002	1329
145.992		Spot	1	Image 1	21	1000000003	1330
140.504		Spot	1	Image 1	21	1000000004	1332
141.986		Spot	1	Image 1	21	1000000005	1333
170.024		Spot	1	Image 1	21	1000000006	1334
193.064		Spot	1	Image 1	21	1000000020	1335
195.5		Spot	1	Image 1	21	1000000007	1336
168.008		Spot	1	Image 1	21	1000000008	1337
173.976		Spot	1	Image 1	21	1000000009	1338
160.024		Spot	1	Image 1	21	1000000068	1339
181.024		Spot	1	Image 1	21	1000000067	1340
164.048		Spot	1	Image 1	21	1000000010	1341
177.008		Spot	1	Image 1	21	1000000012	1342
147.004		Spot	1	Image 1	21	1000000013	1343
141.992		Spot	1	Image 1	21	1000000014	1344
141.98		Spot	1	Image 1	21	1000000015	1345
145.008		Spot	1	Image 1	21	1000000016	1346
203.984		Spot	1	Image 1	21	1000000017	1347
189.47		Spot	1	Image 1	21	1000000018	1348
135.984		Spot	1	Image 1	21	1000000019	1349
174.056		Spot	1	Image 1	21	1000000021	1350
227.516		Spot	1	Image 1	21	1000000022	1351
181.984		Spot	1	Image 1	21	1000000023	1352
168.992		Spot	1	Image 1	21	1000000024	1353
193.06		Spot	1	Image 1	21	1000000025	1354
177.968		Spot	1	Image 1	21	1000000026	1355
167.52		Spot	1	Image 1	21	1000000027	1356
179.964		Spot	1	Image 1	21	1000000028	1357
190.966		Spot	1	Image 1	21	1000000029	1358
178.98		Spot	1	Image 1	21	1000000066	1359
228.52		Spot	1	Image 1	21	1000000030	1360
174.984		Spot	1	Image 1	21	1000000031	1361
165		Spot	1	Image 1	21	1000000032	1362
164		Spot	1	Image 1	21	1000000033	1363
156.04		Spot	1	Image 1	21	1000000034	1364
159.048		Spot	1	Image 1	21	1000000035	1365
152.032		Spot	1	Image 1	21	1000000036	1366
181		Spot	1	Image 1	21	1000000037	1367
171.04		Spot	1	Image 1	21	1000000038	1368
147.992		Spot	1	Image 1	21	1000000039	1369
161.022		Spot	1	Image 1	21	1000000040	1370
147.508		Spot	1	Image 1	21	1000000041	1371
165.992		Spot	1	Image 1	21	1000000042	1372
160.032		Spot	1	Image 1	21	1000000043	1373
161.984		Spot	1	Image 1	21	1000000044	1374
156.992		Spot	1	Image 1	21	1000000045	1375
144.982		Spot	1	Image 1	21	1000000046	1376
145.018		Spot	1	Image 1	21	1000000047	1377
137.984		Spot	1	Image 1	21	1000000048	1378
166.98		Spot	1	Image 1	21	1000000049	1379
163.056		Spot	1	Image 1	21	1000000050	1380
151.016		Spot	1	Image 1	21	1000000051	1381
191.048		Spot	1	Image 1	21	1000000052	1382
177.978		Spot	1	Image 1	21	1000000053	1383
148.024		Spot	1	Image 1	21	1000000054	1384
161.02		Spot	1	Image 1	21	1000000055	1385
137.02		Spot	1	Image 1	21	1000000056	1386
161.024		Spot	1	Image 1	21	1000000057	1387
145.994		Spot	1	Image 1	21	1000000058	1389
150.026		Spot	1	Image 1	21	1000000059	1390
140.944		Spot	1	Image 1	21	1000000060	1391
155.02		Spot	1	Image 1	21	1000000061	1392
159.96		Spot	1	Image 1	21	1000000062	1393
155		Spot	1	Image 1	21	1000000063	1394
144.044		Spot	1	Image 1	21	1000000064	1395
152.004		Spot	1	Image 1	22	1000000001	1396
143.014		Spot	1	Image 1	22	1000000002	1397
147.003		Spot	1	Image 1	22	1000000003	1398
142.012		Spot	1	Image 1	22	1000000004	1400
140.984		Spot	1	Image 1	22	1000000005	1401
173.03		Spot	1	Image 1	22	1000000006	1402
190.976		Spot	1	Image 1	22	1000000020	1403
197.04		Spot	1	Image 1	22	1000000007	1404
168.492		Spot	1	Image 1	22	1000000008	1405
172.02		Spot	1	Image 1	22	1000000009	1406
161.04		Spot	1	Image 1	22	1000000068	1407
162.016		Spot	1	Image 1	22	1000000010	1408
176.984		Spot	1	Image 1	22	1000000012	1409
147.976		Spot	1	Image 1	22	1000000013	1410
140.01		Spot	1	Image 1	22	1000000014	1411
141.976		Spot	1	Image 1	22	1000000015	1412
144.02		Spot	1	Image 1	22	1000000016	1413
204.528		Spot	1	Image 1	22	1000000017	1414
186.952		Spot	1	Image 1	22	1000000018	1415
134.997		Spot	1	Image 1	22	1000000019	1416
174.04		Spot	1	Image 1	22	1000000021	1417
229.98		Spot	1	Image 1	22	1000000022	1418
181.02		Spot	1	Image 1	22	1000000023	1419
168.04		Spot	1	Image 1	22	1000000024	1420
194.52		Spot	1	Image 1	22	1000000025	1421
179.984		Spot	1	Image 1	22	1000000026	1422
167.52		Spot	1	Image 1	22	1000000027	1423
180.01		Spot	1	Image 1	22	1000000028	1424
189.016		Spot	1	Image 1	22	1000000029	1425
226.544		Spot	1	Image 1	22	1000000030	1426
181.028		Spot	1	Image 1	22	1000000066	1427
178.034		Spot	1	Image 1	22	1000000031	1428
164.028		Spot	1	Image 1	22	1000000032	1429
162.984		Spot	1	Image 1	22	1000000033	1430
156.024		Spot	1	Image 1	22	1000000034	1431
157.004		Spot	1	Image 1	22	1000000035	1432
153		Spot	1	Image 1	22	1000000036	1433
180.491		Spot	1	Image 1	22	1000000037	1434
171.999		Spot	1	Image 1	22	1000000038	1435
147.024		Spot	1	Image 1	22	1000000039	1436
162.04		Spot	1	Image 1	22	1000000040	1437
148.984		Spot	1	Image 1	22	1000000041	1438
165.974		Spot	1	Image 1	22	1000000042	1439
158.024		Spot	1	Image 1	22	1000000043	1440
160.982		Spot	1	Image 1	22	1000000044	1441
144.024		Spot	1	Image 1	22	1000000046	1442
144.992		Spot	1	Image 1	22	1000000047	1443
137.984		Spot	1	Image 1	22	1000000048	1444
162.108		Spot	1	Image 1	22	1000000049	1445
160.968		Spot	1	Image 1	22	1000000050	1446
150.016		Spot	1	Image 1	22	1000000051	1447
191.008		Spot	1	Image 1	22	1000000052	1448
179.976		Spot	1	Image 1	22	1000000053	1449
147.978		Spot	1	Image 1	22	1000000054	1450
159.992		Spot	1	Image 1	22	1000000055	1451
135.996		Spot	1	Image 1	22	1000000056	1452
161.976		Spot	1	Image 1	22	1000000057	1454
146.024		Spot	1	Image 1	22	1000000058	1455
150.02		Spot	1	Image 1	22	1000000059	1456
142.04		Spot	1	Image 1	22	1000000060	1457
154.008		Spot	1	Image 1	22	1000000061	1458
159.992		Spot	1	Image 1	22	1000000062	1459
154		Spot	1	Image 1	22	1000000063	1460
142.016		Spot	1	Image 1	22	1000000069	1461
141.944		Spot	1	Image 1	22	1000000064	1462
160		Spot	1	Image 1	23	1000000000	1463
152.976		Spot	1	Image 1	23	1000000001	1464
142.96		Spot	1	Image 1	23	1000000002	1465
141		Spot	1	Image 1	23	1000000004	1467
140.998		Spot	1	Image 1	23	1000000005	1468
172.96		Spot	1	Image 1	23	1000000006	1469
190.92		Spot	1	Image 1	23	1000000020	1470
197.01		Spot	1	Image 1	23	1000000007	1471
170		Spot	1	Image 1	23	1000000008	1472
174.976		Spot	1	Image 1	23	1000000009	1473
158.984		Spot	1	Image 1	23	1000000068	1474
162.052		Spot	1	Image 1	23	1000000010	1475
180.972		Spot	1	Image 1	23	1000000012	1476
145.02		Spot	1	Image 1	23	1000000003	1477
145.976		Spot	1	Image 1	23	1000000013	1478
142.02		Spot	1	Image 1	23	1000000014	1479
142		Spot	1	Image 1	23	1000000015	1480
142.992		Spot	1	Image 1	23	1000000016	1481
214.114		Spot	1	Image 1	23	1000000017	1482
190.968		Spot	1	Image 1	23	1000000018	1483
134.976		Spot	1	Image 1	23	1000000019	1484
175.06		Spot	1	Image 1	23	1000000021	1485
213.488		Spot	1	Image 1	23	1000000022	1486
183.992		Spot	1	Image 1	23	1000000023	1487
167		Spot	1	Image 1	23	1000000024	1488
191.992		Spot	1	Image 1	23	1000000025	1489
179.06		Spot	1	Image 1	23	1000000026	1490
163.028		Spot	1	Image 1	23	1000000027	1491
179.04		Spot	1	Image 1	23	1000000028	1492
188		Spot	1	Image 1	23	1000000029	1493
227.04		Spot	1	Image 1	23	1000000030	1494
179.992		Spot	1	Image 1	23	1000000066	1495
176.992		Spot	1	Image 1	23	1000000031	1496
161		Spot	1	Image 1	23	1000000032	1497
161.997		Spot	1	Image 1	23	1000000033	1498
155.98		Spot	1	Image 1	23	1000000034	1499
157.02		Spot	1	Image 1	23	1000000035	1500
149.992		Spot	1	Image 1	23	1000000036	1501
180.024		Spot	1	Image 1	23	1000000037	1502
169.97		Spot	1	Image 1	23	1000000038	1503
146.992		Spot	1	Image 1	23	1000000039	1504
162.008		Spot	1	Image 1	23	1000000040	1505
147.012		Spot	1	Image 1	23	1000000041	1506
166.026		Spot	1	Image 1	23	1000000042	1507
160.02		Spot	1	Image 1	23	1000000043	1508
160.04		Spot	1	Image 1	23	1000000044	1509
155.008		Spot	1	Image 1	23	1000000045	1510
145		Spot	1	Image 1	23	1000000046	1511
145.98		Spot	1	Image 1	23	1000000047	1512
138.03		Spot	1	Image 1	23	1000000048	1513
161.056		Spot	1	Image 1	23	1000000050	1514
150.991		Spot	1	Image 1	23	1000000051	1515
187.024		Spot	1	Image 1	23	1000000052	1516
178.002		Spot	1	Image 1	23	1000000053	1517
148.976		Spot	1	Image 1	23	1000000054	1518
159.008		Spot	1	Image 1	23	1000000055	1519
137.016		Spot	1	Image 1	23	1000000056	1520
160.048		Spot	1	Image 1	23	1000000057	1521
142.98		Spot	1	Image 1	23	1000000058	1523
150.024		Spot	1	Image 1	23	1000000059	1524
143.004		Spot	1	Image 1	23	1000000060	1525
154.016		Spot	1	Image 1	23	1000000061	1526
160.032		Spot	1	Image 1	23	1000000062	1527
155.008		Spot	1	Image 1	23	1000000063	1528
142.016		Spot	1	Image 1	23	1000000064	1529
153		Spot	1	Image 1	24	1000000000	1530
152.02		Spot	1	Image 1	24	1000000001	1531
143.024		Spot	1	Image 1	24	1000000002	1532
140.994		Spot	1	Image 1	24	1000000004	1534
140.992		Spot	1	Image 1	24	1000000005	1535
173.016		Spot	1	Image 1	24	1000000006	1536
191.088		Spot	1	Image 1	24	1000000020	1537
195.984		Spot	1	Image 1	24	1000000007	1538
168.008		Spot	1	Image 1	24	1000000008	1539
174.988		Spot	1	Image 1	24	1000000009	1540
160.018		Spot	1	Image 1	24	1000000068	1541
179		Spot	1	Image 1	24	1000000067	1542
163.02		Spot	1	Image 1	24	1000000010	1543
179.048		Spot	1	Image 1	24	1000000012	1544
145.02		Spot	1	Image 1	24	1000000003	1545
146		Spot	1	Image 1	24	1000000013	1546
141.992		Spot	1	Image 1	24	1000000014	1547
141.024		Spot	1	Image 1	24	1000000015	1548
144.004		Spot	1	Image 1	24	1000000016	1549
213		Spot	1	Image 1	24	1000000017	1550
188.064		Spot	1	Image 1	24	1000000018	1551
136.004		Spot	1	Image 1	24	1000000019	1552
174.992		Spot	1	Image 1	24	1000000021	1553
220.56		Spot	1	Image 1	24	1000000022	1554
181.024		Spot	1	Image 1	24	1000000023	1555
166.992		Spot	1	Image 1	24	1000000024	1556
195.007		Spot	1	Image 1	24	1000000025	1557
180.008		Spot	1	Image 1	24	1000000026	1558
166.968		Spot	1	Image 1	24	1000000027	1559
180.968		Spot	1	Image 1	24	1000000028	1560
188.976		Spot	1	Image 1	24	1000000029	1561
223.992		Spot	1	Image 1	24	1000000030	1562
163.976		Spot	1	Image 1	24	1000000032	1563
162.004		Spot	1	Image 1	24	1000000033	1564
156.016		Spot	1	Image 1	24	1000000034	1565
157.972		Spot	1	Image 1	24	1000000035	1566
150.976		Spot	1	Image 1	24	1000000036	1567
181.028		Spot	1	Image 1	24	1000000037	1568
172.014		Spot	1	Image 1	24	1000000038	1569
147.004		Spot	1	Image 1	24	1000000039	1570
161.04		Spot	1	Image 1	24	1000000040	1571
147.992		Spot	1	Image 1	24	1000000041	1572
168.048		Spot	1	Image 1	24	1000000042	1573
159.024		Spot	1	Image 1	24	1000000043	1574
161.004		Spot	1	Image 1	24	1000000044	1575
154.984		Spot	1	Image 1	24	1000000045	1576
146.02		Spot	1	Image 1	24	1000000046	1577
145.998		Spot	1	Image 1	24	1000000047	1578
136.992		Spot	1	Image 1	24	1000000048	1579
164.92		Spot	1	Image 1	24	1000000049	1580
163.04		Spot	1	Image 1	24	1000000050	1581
150.024		Spot	1	Image 1	24	1000000051	1582
184.994		Spot	1	Image 1	24	1000000052	1583
179.02		Spot	1	Image 1	24	1000000053	1584
148.028		Spot	1	Image 1	24	1000000054	1585
160.04		Spot	1	Image 1	24	1000000055	1586
136.995		Spot	1	Image 1	24	1000000056	1587
161.996		Spot	1	Image 1	24	1000000057	1588
145.032		Spot	1	Image 1	24	1000000058	1589
149.008		Spot	1	Image 1	24	1000000059	1591
142.984		Spot	1	Image 1	24	1000000060	1592
155.006		Spot	1	Image 1	24	1000000061	1593
159.992		Spot	1	Image 1	24	1000000062	1594
152.984		Spot	1	Image 1	24	1000000063	1595
142.008		Spot	1	Image 1	24	1000000069	1596
143		Spot	1	Image 1	24	1000000064	1597
158.03		Spot	1	Image 1	25	1000000000	1598
153.024		Spot	1	Image 1	25	1000000001	1599
143.502		Spot	1	Image 1	25	1000000002	1600
141.02		Spot	1	Image 1	25	1000000004	1602
140.02		Spot	1	Image 1	25	1000000005	1603
171.99		Spot	1	Image 1	25	1000000006	1604
189.88		Spot	1	Image 1	25	1000000020	1605
196.96		Spot	1	Image 1	25	1000000007	1606
167.02		Spot	1	Image 1	25	1000000008	1607
172.964		Spot	1	Image 1	25	1000000009	1608
160.02		Spot	1	Image 1	25	1000000068	1609
180		Spot	1	Image 1	25	1000000067	1610
162.008		Spot	1	Image 1	25	1000000010	1611
177.976		Spot	1	Image 1	25	1000000012	1612
145		Spot	1	Image 1	25	1000000003	1613
149		Spot	1	Image 1	25	1000000013	1614
142.984		Spot	1	Image 1	25	1000000014	1615
143.504		Spot	1	Image 1	25	1000000015	1616
145.004		Spot	1	Image 1	25	1000000016	1617
216		Spot	1	Image 1	25	1000000017	1618
188		Spot	1	Image 1	25	1000000018	1619
135.986		Spot	1	Image 1	25	1000000019	1620
172.968		Spot	1	Image 1	25	1000000021	1621
232.042		Spot	1	Image 1	25	1000000022	1622
182.08		Spot	1	Image 1	25	1000000023	1623
167.028		Spot	1	Image 1	25	1000000024	1624
193		Spot	1	Image 1	25	1000000025	1625
166		Spot	1	Image 1	25	1000000027	1626
176.992		Spot	1	Image 1	25	1000000028	1627
187.016		Spot	1	Image 1	25	1000000029	1628
227.96		Spot	1	Image 1	25	1000000030	1629
162.016		Spot	1	Image 1	25	1000000032	1630
159.998		Spot	1	Image 1	25	1000000033	1631
156.032		Spot	1	Image 1	25	1000000034	1632
152.02		Spot	1	Image 1	25	1000000036	1633
182.016		Spot	1	Image 1	25	1000000037	1634
170.016		Spot	1	Image 1	25	1000000038	1635
146.988		Spot	1	Image 1	25	1000000039	1636
160.964		Spot	1	Image 1	25	1000000040	1637
148.02		Spot	1	Image 1	25	1000000041	1638
165.024		Spot	1	Image 1	25	1000000042	1639
158.992		Spot	1	Image 1	25	1000000043	1640
161.028		Spot	1	Image 1	25	1000000044	1641
154.994		Spot	1	Image 1	25	1000000045	1642
144.992		Spot	1	Image 1	25	1000000046	1643
144.968		Spot	1	Image 1	25	1000000047	1644
138		Spot	1	Image 1	25	1000000048	1645
163.036		Spot	1	Image 1	25	1000000050	1646
151.006		Spot	1	Image 1	25	1000000051	1647
187.048		Spot	1	Image 1	25	1000000052	1648
178.028		Spot	1	Image 1	25	1000000053	1649
146.996		Spot	1	Image 1	25	1000000054	1650
161.026		Spot	1	Image 1	25	1000000055	1651
136.992		Spot	1	Image 1	25	1000000056	1652
160.992		Spot	1	Image 1	25	1000000057	1653
146.02		Spot	1	Image 1	25	1000000058	1655
150.008		Spot	1	Image 1	25	1000000059	1656
142		Spot	1	Image 1	25	1000000060	1657
153.016		Spot	1	Image 1	25	1000000061	1658
161		Spot	1	Image 1	25	1000000062	1659
151.984		Spot	1	Image 1	25	1000000063	1660
141.008		Spot	1	Image 1	25	1000000064	1661
144.008		Spot	1	Image 1	26	1000000002	1662
146.016		Spot	1	Image 1	26	1000000003	1663
142.02		Spot	1	Image 1	26	1000000004	1665
141.02		Spot	1	Image 1	26	1000000005	1666
172.012		Spot	1	Image 1	26	1000000006	1667
192.024		Spot	1	Image 1	26	1000000020	1668
198.976		Spot	1	Image 1	26	1000000007	1669
169.008		Spot	1	Image 1	26	1000000008	1670
171.504		Spot	1	Image 1	26	1000000009	1671
160		Spot	1	Image 1	26	1000000068	1672
161.032		Spot	1	Image 1	26	1000000010	1673
179.008		Spot	1	Image 1	26	1000000012	1674
148		Spot	1	Image 1	26	1000000013	1675
143.008		Spot	1	Image 1	26	1000000014	1676
141.012		Spot	1	Image 1	26	1000000015	1677
144.018		Spot	1	Image 1	26	1000000016	1678
214.096		Spot	1	Image 1	26	1000000017	1679
187.008		Spot	1	Image 1	26	1000000018	1680
136		Spot	1	Image 1	26	1000000019	1681
173.072		Spot	1	Image 1	26	1000000021	1682
233.984		Spot	1	Image 1	26	1000000022	1683
182.056		Spot	1	Image 1	26	1000000023	1684
168.016		Spot	1	Image 1	26	1000000024	1685
193.022		Spot	1	Image 1	26	1000000025	1686
165.024		Spot	1	Image 1	26	1000000027	1687
178.982		Spot	1	Image 1	26	1000000028	1688
188.032		Spot	1	Image 1	26	1000000029	1689
221.064		Spot	1	Image 1	26	1000000030	1690
174.008		Spot	1	Image 1	26	1000000031	1691
164.012		Spot	1	Image 1	26	1000000032	1692
161.992		Spot	1	Image 1	26	1000000033	1693
156		Spot	1	Image 1	26	1000000034	1694
157.016		Spot	1	Image 1	26	1000000035	1695
150.968		Spot	1	Image 1	26	1000000036	1696
180		Spot	1	Image 1	26	1000000037	1697
169.008		Spot	1	Image 1	26	1000000038	1698
147.992		Spot	1	Image 1	26	1000000039	1699
161.992		Spot	1	Image 1	26	1000000040	1700
148.01		Spot	1	Image 1	26	1000000041	1701
166.032		Spot	1	Image 1	26	1000000042	1702
162.04		Spot	1	Image 1	26	1000000043	1703
159.008		Spot	1	Image 1	26	1000000044	1704
155.984		Spot	1	Image 1	26	1000000045	1705
143		Spot	1	Image 1	26	1000000046	1706
145.984		Spot	1	Image 1	26	1000000047	1707
137.008		Spot	1	Image 1	26	1000000048	1708
165.04		Spot	1	Image 1	26	1000000049	1709
160		Spot	1	Image 1	26	1000000050	1710
150.984		Spot	1	Image 1	26	1000000051	1711
188.048		Spot	1	Image 1	26	1000000052	1712
177		Spot	1	Image 1	26	1000000053	1713
147.984		Spot	1	Image 1	26	1000000054	1714
158.976		Spot	1	Image 1	26	1000000055	1715
136.984		Spot	1	Image 1	26	1000000056	1716
160.984		Spot	1	Image 1	26	1000000057	1717
145		Spot	1	Image 1	26	1000000058	1719
148.028		Spot	1	Image 1	26	1000000059	1720
140.996		Spot	1	Image 1	26	1000000060	1721
151.972		Spot	1	Image 1	26	1000000061	1722
156.992		Spot	1	Image 1	26	1000000062	1723
155.02		Spot	1	Image 1	26	1000000063	1724
141.972		Spot	1	Image 1	26	1000000064	1725
152.02		Spot	1	Image 1	27	1000000001	1726
143.001		Spot	1	Image 1	27	1000000002	1727
146.007		Spot	1	Image 1	27	1000000003	1728
142.008		Spot	1	Image 1	27	1000000005	1730
170.996		Spot	1	Image 1	27	1000000006	1731
189.976		Spot	1	Image 1	27	1000000020	1732
196.492		Spot	1	Image 1	27	1000000007	1733
167.024		Spot	1	Image 1	27	1000000008	1734
173.016		Spot	1	Image 1	27	1000000009	1735
160.996		Spot	1	Image 1	27	1000000068	1736
180.516		Spot	1	Image 1	27	1000000067	1737
161.512		Spot	1	Image 1	27	1000000010	1738
176.014		Spot	1	Image 1	27	1000000012	1739
146.98		Spot	1	Image 1	27	1000000013	1740
141.008		Spot	1	Image 1	27	1000000014	1741
140.992		Spot	1	Image 1	27	1000000015	1742
144.976		Spot	1	Image 1	27	1000000016	1743
216.04		Spot	1	Image 1	27	1000000017	1744
186.484		Spot	1	Image 1	27	1000000018	1745
134.012		Spot	1	Image 1	27	1000000019	1746
172.992		Spot	1	Image 1	27	1000000021	1747
237.08		Spot	1	Image 1	27	1000000022	1748
181.992		Spot	1	Image 1	27	1000000023	1749
167.992		Spot	1	Image 1	27	1000000024	1750
194.048		Spot	1	Image 1	27	1000000025	1751
164		Spot	1	Image 1	27	1000000027	1752
178.976		Spot	1	Image 1	27	1000000028	1753
188.048		Spot	1	Image 1	27	1000000029	1754
225.032		Spot	1	Image 1	27	1000000030	1755
163.02		Spot	1	Image 1	27	1000000032	1756
161.984		Spot	1	Image 1	27	1000000033	1757
158.488		Spot	1	Image 1	27	1000000034	1758
151.024		Spot	1	Image 1	27	1000000036	1759
180.02		Spot	1	Image 1	27	1000000037	1760
170.984		Spot	1	Image 1	27	1000000038	1761
148.024		Spot	1	Image 1	27	1000000039	1762
161.992		Spot	1	Image 1	27	1000000040	1763
148		Spot	1	Image 1	27	1000000041	1764
167.056		Spot	1	Image 1	27	1000000042	1765
160.984		Spot	1	Image 1	27	1000000043	1766
162.004		Spot	1	Image 1	27	1000000044	1767
153		Spot	1	Image 1	27	1000000045	1768
143.984		Spot	1	Image 1	27	1000000046	1769
143.976		Spot	1	Image 1	27	1000000047	1770
138.996		Spot	1	Image 1	27	1000000048	1771
163.96		Spot	1	Image 1	27	1000000049	1772
161		Spot	1	Image 1	27	1000000050	1773
150.968		Spot	1	Image 1	27	1000000051	1774
185.05		Spot	1	Image 1	27	1000000052	1775
177.036		Spot	1	Image 1	27	1000000053	1776
147.006		Spot	1	Image 1	27	1000000054	1777
160.008		Spot	1	Image 1	27	1000000055	1778
136.02		Spot	1	Image 1	27	1000000056	1779
161.014		Spot	1	Image 1	27	1000000057	1780
145.014		Spot	1	Image 1	27	1000000058	1782
148.992		Spot	1	Image 1	27	1000000059	1783
141		Spot	1	Image 1	27	1000000060	1784
152.04		Spot	1	Image 1	27	1000000061	1785
162.976		Spot	1	Image 1	27	1000000062	1786
153		Spot	1	Image 1	27	1000000063	1787
143.008		Spot	1	Image 1	27	1000000069	1788
142.968		Spot	1	Image 1	27	1000000064	1789
151.008		Spot	1	Image 1	28	1000000001	1790
145.016		Spot	1	Image 1	28	1000000002	1791
144.99		Spot	1	Image 1	28	1000000003	1792
141.004		Spot	1	Image 1	28	1000000004	1794
141.02		Spot	1	Image 1	28	1000000005	1795
170.98		Spot	1	Image 1	28	1000000006	1796
192.032		Spot	1	Image 1	28	1000000020	1797
197.976		Spot	1	Image 1	28	1000000007	1798
166.984		Spot	1	Image 1	28	1000000008	1799
171.984		Spot	1	Image 1	28	1000000009	1800
159.984		Spot	1	Image 1	28	1000000068	1801
180.018		Spot	1	Image 1	28	1000000067	1802
161.5		Spot	1	Image 1	28	1000000010	1803
176.024		Spot	1	Image 1	28	1000000012	1804
148		Spot	1	Image 1	28	1000000013	1805
140.984		Spot	1	Image 1	28	1000000014	1806
140.984		Spot	1	Image 1	28	1000000015	1807
144.016		Spot	1	Image 1	28	1000000016	1808
218.56		Spot	1	Image 1	28	1000000017	1809
186.96		Spot	1	Image 1	28	1000000018	1810
133.984		Spot	1	Image 1	28	1000000019	1811
174.974		Spot	1	Image 1	28	1000000021	1812
221.968		Spot	1	Image 1	28	1000000022	1813
180.96		Spot	1	Image 1	28	1000000023	1814
166.968		Spot	1	Image 1	28	1000000024	1815
193.08		Spot	1	Image 1	28	1000000025	1816
168.024		Spot	1	Image 1	28	1000000027	1817
177.024		Spot	1	Image 1	28	1000000028	1818
188.04		Spot	1	Image 1	28	1000000029	1819
225.016		Spot	1	Image 1	28	1000000030	1820
173.52		Spot	1	Image 1	28	1000000031	1821
164.997		Spot	1	Image 1	28	1000000032	1822
160.024		Spot	1	Image 1	28	1000000033	1823
157.006		Spot	1	Image 1	28	1000000034	1824
156.992		Spot	1	Image 1	28	1000000035	1825
151.008		Spot	1	Image 1	28	1000000036	1826
180.008		Spot	1	Image 1	28	1000000037	1827
169.984		Spot	1	Image 1	28	1000000038	1828
148.01		Spot	1	Image 1	28	1000000039	1829
159.008		Spot	1	Image 1	28	1000000040	1830
147		Spot	1	Image 1	28	1000000041	1831
164.02		Spot	1	Image 1	28	1000000042	1832
161.012		Spot	1	Image 1	28	1000000043	1833
160.008		Spot	1	Image 1	28	1000000044	1834
155.012		Spot	1	Image 1	28	1000000045	1835
143.986		Spot	1	Image 1	28	1000000046	1836
145.02		Spot	1	Image 1	28	1000000047	1837
136.998		Spot	1	Image 1	28	1000000048	1838
165.024		Spot	1	Image 1	28	1000000049	1839
161.976		Spot	1	Image 1	28	1000000050	1840
150.04		Spot	1	Image 1	28	1000000051	1841
186.028		Spot	1	Image 1	28	1000000052	1842
178		Spot	1	Image 1	28	1000000053	1843
147.02		Spot	1	Image 1	28	1000000054	1844
162.048		Spot	1	Image 1	28	1000000055	1845
136.02		Spot	1	Image 1	28	1000000056	1846
160.984		Spot	1	Image 1	28	1000000057	1847
144.024		Spot	1	Image 1	28	1000000058	1848
149.992		Spot	1	Image 1	28	1000000059	1850
142.02		Spot	1	Image 1	28	1000000060	1851
153.496		Spot	1	Image 1	28	1000000061	1852
159.972		Spot	1	Image 1	28	1000000062	1853
153		Spot	1	Image 1	28	1000000063	1854
141.986		Spot	1	Image 1	28	1000000069	1855
140.96		Spot	1	Image 1	28	1000000064	1856
153.02		Spot	1	Image 1	29	1000000001	1857
143.014		Spot	1	Image 1	29	1000000002	1858
144.02		Spot	1	Image 1	29	1000000003	1859
141.02		Spot	1	Image 1	29	1000000005	1861
169.016		Spot	1	Image 1	29	1000000006	1862
191.904		Spot	1	Image 1	29	1000000020	1863
200.97		Spot	1	Image 1	29	1000000007	1864
169.014		Spot	1	Image 1	29	1000000008	1865
173		Spot	1	Image 1	29	1000000009	1866
158.992		Spot	1	Image 1	29	1000000068	1867
181		Spot	1	Image 1	29	1000000067	1868
161.04		Spot	1	Image 1	29	1000000010	1869
175.016		Spot	1	Image 1	29	1000000012	1870
146.992		Spot	1	Image 1	29	1000000013	1871
142.028		Spot	1	Image 1	29	1000000014	1872
141.032		Spot	1	Image 1	29	1000000015	1873
144.992		Spot	1	Image 1	29	1000000016	1874
225.136		Spot	1	Image 1	29	1000000017	1875
190.072		Spot	1	Image 1	29	1000000018	1876
134.006		Spot	1	Image 1	29	1000000019	1877
172.028		Spot	1	Image 1	29	1000000021	1878
226.004		Spot	1	Image 1	29	1000000022	1879
180.032		Spot	1	Image 1	29	1000000023	1880
169.004		Spot	1	Image 1	29	1000000024	1881
193.996		Spot	1	Image 1	29	1000000025	1882
177.04		Spot	1	Image 1	29	1000000070	1883
165.944		Spot	1	Image 1	29	1000000027	1884
177.964		Spot	1	Image 1	29	1000000028	1885
188.008		Spot	1	Image 1	29	1000000029	1886
222.986		Spot	1	Image 1	29	1000000030	1887
174.012		Spot	1	Image 1	29	1000000031	1888
163.02		Spot	1	Image 1	29	1000000032	1889
160.985		Spot	1	Image 1	29	1000000033	1890
155.003		Spot	1	Image 1	29	1000000034	1891
156.99		Spot	1	Image 1	29	1000000035	1892
149.992		Spot	1	Image 1	29	1000000036	1893
179.968		Spot	1	Image 1	29	1000000037	1894
170.016		Spot	1	Image 1	29	1000000038	1895
146.016		Spot	1	Image 1	29	1000000039	1896
159.02		Spot	1	Image 1	29	1000000040	1897
148.02		Spot	1	Image 1	29	1000000041	1898
165.96		Spot	1	Image 1	29	1000000042	1899
161.024		Spot	1	Image 1	29	1000000043	1900
158.002		Spot	1	Image 1	29	1000000044	1901
155		Spot	1	Image 1	29	1000000045	1902
145.02		Spot	1	Image 1	29	1000000046	1903
144.028		Spot	1	Image 1	29	1000000047	1904
137.989		Spot	1	Image 1	29	1000000048	1905
165		Spot	1	Image 1	29	1000000050	1906
150.996		Spot	1	Image 1	29	1000000051	1907
184.512		Spot	1	Image 1	29	1000000052	1908
177		Spot	1	Image 1	29	1000000053	1909
147.01		Spot	1	Image 1	29	1000000054	1910
159.04		Spot	1	Image 1	29	1000000055	1911
137.024		Spot	1	Image 1	29	1000000056	1912
160.024		Spot	1	Image 1	29	1000000057	1913
144.984		Spot	1	Image 1	29	1000000058	1915
149.024		Spot	1	Image 1	29	1000000059	1916
141		Spot	1	Image 1	29	1000000060	1917
152		Spot	1	Image 1	29	1000000061	1918
159.504		Spot	1	Image 1	29	1000000062	1919
154.008		Spot	1	Image 1	29	1000000063	1920
142.024		Spot	1	Image 1	29	1000000069	1921
142.032		Spot	1	Image 1	29	1000000064	1922
150.992		Spot	1	Image 1	30	1000000001	1923
144.04		Spot	1	Image 1	30	1000000002	1924
144.02		Spot	1	Image 1	30	1000000003	1925
140.008		Spot	1	Image 1	30	1000000005	1927
171.528		Spot	1	Image 1	30	1000000006	1928
189.99		Spot	1	Image 1	30	1000000020	1929
201.96		Spot	1	Image 1	30	1000000007	1930
169.04		Spot	1	Image 1	30	1000000008	1931
172.952		Spot	1	Image 1	30	1000000009	1932
159.01		Spot	1	Image 1	30	1000000068	1933
178.026		Spot	1	Image 1	30	1000000067	1934
160.004		Spot	1	Image 1	30	1000000010	1935
175.98		Spot	1	Image 1	30	1000000012	1936
146.984		Spot	1	Image 1	30	1000000013	1937
141.02		Spot	1	Image 1	30	1000000014	1938
142.008		Spot	1	Image 1	30	1000000015	1939
142.992		Spot	1	Image 1	30	1000000016	1940
225.52		Spot	1	Image 1	30	1000000017	1941
185.952		Spot	1	Image 1	30	1000000018	1942
134.024		Spot	1	Image 1	30	1000000019	1943
173.088		Spot	1	Image 1	30	1000000021	1944
230.48		Spot	1	Image 1	30	1000000022	1945
182.002		Spot	1	Image 1	30	1000000023	1946
168.04		Spot	1	Image 1	30	1000000024	1947
191.016		Spot	1	Image 1	30	1000000025	1948
178.976		Spot	1	Image 1	30	1000000070	1949
165.01		Spot	1	Image 1	30	1000000027	1950
177.51		Spot	1	Image 1	30	1000000028	1951
186.979		Spot	1	Image 1	30	1000000029	1952
225.56		Spot	1	Image 1	30	1000000030	1953
175.976		Spot	1	Image 1	30	1000000031	1954
160.976		Spot	1	Image 1	30	1000000032	1955
160.02		Spot	1	Image 1	30	1000000033	1956
155.968		Spot	1	Image 1	30	1000000034	1957
149.978		Spot	1	Image 1	30	1000000036	1958
178.982		Spot	1	Image 1	30	1000000037	1959
170.006		Spot	1	Image 1	30	1000000038	1960
146.024		Spot	1	Image 1	30	1000000039	1961
160.008		Spot	1	Image 1	30	1000000040	1962
147.02		Spot	1	Image 1	30	1000000041	1963
165.96		Spot	1	Image 1	30	1000000042	1964
159.02		Spot	1	Image 1	30	1000000043	1965
158.968		Spot	1	Image 1	30	1000000044	1966
153.992		Spot	1	Image 1	30	1000000045	1967
143.976		Spot	1	Image 1	30	1000000046	1968
145.008		Spot	1	Image 1	30	1000000047	1969
136.993		Spot	1	Image 1	30	1000000048	1970
163.04		Spot	1	Image 1	30	1000000049	1971
161.046		Spot	1	Image 1	30	1000000050	1972
149.984		Spot	1	Image 1	30	1000000051	1973
185.975		Spot	1	Image 1	30	1000000052	1974
177.952		Spot	1	Image 1	30	1000000053	1975
146.024		Spot	1	Image 1	30	1000000054	1976
159.984		Spot	1	Image 1	30	1000000055	1977
136.011		Spot	1	Image 1	30	1000000056	1978
131.02		Spot	1	Image 1	30	1000000071	1979
160.5		Spot	1	Image 1	30	1000000057	1980
144.016		Spot	1	Image 1	30	1000000058	1982
150.04		Spot	1	Image 1	30	1000000059	1983
140.024		Spot	1	Image 1	30	1000000060	1984
155		Spot	1	Image 1	30	1000000061	1985
160		Spot	1	Image 1	30	1000000062	1986
154.044		Spot	1	Image 1	30	1000000063	1987
141.998		Spot	1	Image 1	30	1000000064	1988
169.06		Spot	1	Image 1	31	1000000072	1989
142.019		Spot	1	Image 1	31	1000000002	1990
144.992		Spot	1	Image 1	31	1000000003	1991
140.036		Spot	1	Image 1	31	1000000005	1993
170.976		Spot	1	Image 1	31	1000000006	1994
191.988		Spot	1	Image 1	31	1000000020	1995
204.992		Spot	1	Image 1	31	1000000007	1996
168.988		Spot	1	Image 1	31	1000000008	1997
172.996		Spot	1	Image 1	31	1000000009	1998
158		Spot	1	Image 1	31	1000000068	1999
160.08		Spot	1	Image 1	31	1000000010	2000
176.008		Spot	1	Image 1	31	1000000012	2001
147.04		Spot	1	Image 1	31	1000000013	2002
141.02		Spot	1	Image 1	31	1000000014	2003
143.016		Spot	1	Image 1	31	1000000015	2004
144.992		Spot	1	Image 1	31	1000000016	2005
226.016		Spot	1	Image 1	31	1000000017	2006
135.022		Spot	1	Image 1	31	1000000019	2007
183.048		Spot	1	Image 1	31	1000000018	2008
173		Spot	1	Image 1	31	1000000021	2009
230.088		Spot	1	Image 1	31	1000000022	2010
182.004		Spot	1	Image 1	31	1000000023	2011
167		Spot	1	Image 1	31	1000000024	2012
191.06		Spot	1	Image 1	31	1000000025	2013
180.04		Spot	1	Image 1	31	1000000070	2014
165.976		Spot	1	Image 1	31	1000000027	2015
177.04		Spot	1	Image 1	31	1000000028	2016
185.96		Spot	1	Image 1	31	1000000029	2017
176		Spot	1	Image 1	31	1000000073	2018
221.936		Spot	1	Image 1	31	1000000030	2019
174.973		Spot	1	Image 1	31	1000000031	2020
161.996		Spot	1	Image 1	31	1000000032	2021
159.04		Spot	1	Image 1	31	1000000033	2022
158.016		Spot	1	Image 1	31	1000000034	2023
157.036		Spot	1	Image 1	31	1000000035	2024
151.008		Spot	1	Image 1	31	1000000036	2025
180.004		Spot	1	Image 1	31	1000000037	2026
170.016		Spot	1	Image 1	31	1000000038	2027
146.004		Spot	1	Image 1	31	1000000039	2028
161.025		Spot	1	Image 1	31	1000000040	2029
148.02		Spot	1	Image 1	31	1000000041	2030
164.056		Spot	1	Image 1	31	1000000042	2031
159.028		Spot	1	Image 1	31	1000000043	2032
161		Spot	1	Image 1	31	1000000044	2033
155		Spot	1	Image 1	31	1000000045	2034
145.02		Spot	1	Image 1	31	1000000046	2035
145.016		Spot	1	Image 1	31	1000000047	2036
137.984		Spot	1	Image 1	31	1000000048	2037
162.076		Spot	1	Image 1	31	1000000049	2038
162.04		Spot	1	Image 1	31	1000000050	2039
151.012		Spot	1	Image 1	31	1000000051	2040
186.984		Spot	1	Image 1	31	1000000052	2041
179.036		Spot	1	Image 1	31	1000000053	2042
148		Spot	1	Image 1	31	1000000054	2043
160.016		Spot	1	Image 1	31	1000000055	2044
134.992		Spot	1	Image 1	31	1000000056	2045
132.017		Spot	1	Image 1	31	1000000071	2046
160.973		Spot	1	Image 1	31	1000000057	2047
145.992		Spot	1	Image 1	31	1000000058	2049
149.012		Spot	1	Image 1	31	1000000059	2050
141.976		Spot	1	Image 1	31	1000000060	2051
154.968		Spot	1	Image 1	31	1000000061	2052
156.984		Spot	1	Image 1	31	1000000062	2053
155.04		Spot	1	Image 1	31	1000000063	2054
142.034		Spot	1	Image 1	31	1000000064	2055
150.984		Spot	1	Image 1	32	1000000001	2056
142.986		Spot	1	Image 1	32	1000000002	2057
143.016		Spot	1	Image 1	32	1000000003	2058
[truncated: 992 more rows]
