# Supplementary material for: Protocol for real-time monitoring of CD8+ T and myeloid cell behavior in human high-grade serous ovarian cancer slices
Source: STAR Protoc. 2024 Jun 2;5(2):103102. doi: 10.1016/j.xpro.2024.103102 (PMC11179100; doi:10.1016/j.xpro.2024.103102)
Supplement: Data S3. Files for testing the R script, quantification and statistical analysis step 2 [file mmc3.zip › Test files/Slice1_b/__Intensity_Median_Ch=2_Img=1.csv]

Intensity Median Ch=2 Img=1
====================
Intensity Median	Unit	Category	Channel	Image	Time	TrackID	ID
125.032		Spot	2	Image 1	1	1000000000	0
118.992		Spot	2	Image 1	1	1000000001	1
147.544		Spot	2	Image 1	1	1000000002	2
168.512		Spot	2	Image 1	1	1000000003	3
125.996		Spot	2	Image 1	1	1000000004	5
133.048		Spot	2	Image 1	1	1000000005	6
119.984		Spot	2	Image 1	1	1000000006	7
123.97		Spot	2	Image 1	1	1000000007	8
115.968		Spot	2	Image 1	1	1000000008	9
124.05		Spot	2	Image 1	1	1000000009	10
113.024		Spot	2	Image 1	1	1000000010	11
116.992		Spot	2	Image 1	1	1000000011	12
141.056		Spot	2	Image 1	1	1000000012	13
182.12		Spot	2	Image 1	1	1000000013	14
143.472		Spot	2	Image 1	1	1000000014	15
166.036		Spot	2	Image 1	1	1000000015	16
223.112		Spot	2	Image 1	1	1000000016	17
119.004		Spot	2	Image 1	1	1000000017	18
115		Spot	2	Image 1	1	1000000018	19
120.968		Spot	2	Image 1	1	1000000019	20
121.008		Spot	2	Image 1	1	1000000020	21
128.52		Spot	2	Image 1	1	1000000021	22
118.04		Spot	2	Image 1	1	1000000022	23
119.008		Spot	2	Image 1	1	1000000023	24
119.04		Spot	2	Image 1	1	1000000024	25
119		Spot	2	Image 1	1	1000000025	26
127.504		Spot	2	Image 1	1	1000000026	27
117		Spot	2	Image 1	1	1000000027	28
118		Spot	2	Image 1	1	1000000028	29
126.02		Spot	2	Image 1	1	1000000029	30
119.504		Spot	2	Image 1	1	1000000030	31
127.024		Spot	2	Image 1	1	1000000031	32
119		Spot	2	Image 1	1	1000000032	33
117.024		Spot	2	Image 1	1	1000000033	34
117.008		Spot	2	Image 1	1	1000000034	35
118.976		Spot	2	Image 1	1	1000000035	36
117.032		Spot	2	Image 1	1	1000000036	37
125.018		Spot	2	Image 1	1	1000000037	38
127.984		Spot	2	Image 1	1	1000000038	39
115.008		Spot	2	Image 1	1	1000000039	40
121.984		Spot	2	Image 1	1	1000000040	41
121.01		Spot	2	Image 1	1	1000000041	42
160.014		Spot	2	Image 1	1	1000000042	43
116.018		Spot	2	Image 1	1	1000000043	44
112.992		Spot	2	Image 1	1	1000000044	45
113.024		Spot	2	Image 1	1	1000000045	46
203.96		Spot	2	Image 1	1	1000000046	47
133		Spot	2	Image 1	1	1000000047	48
184.536		Spot	2	Image 1	1	1000000048	49
115.016		Spot	2	Image 1	1	1000000049	50
147		Spot	2	Image 1	1	1000000050	51
118.968		Spot	2	Image 1	1	1000000051	52
120.024		Spot	2	Image 1	1	1000000052	53
115.012		Spot	2	Image 1	1	1000000053	54
116.976		Spot	2	Image 1	1	1000000054	55
117		Spot	2	Image 1	1	1000000055	56
114.988		Spot	2	Image 1	1	1000000056	57
119.992		Spot	2	Image 1	1	1000000057	58
125.024		Spot	2	Image 1	1	1000000058	59
119.964		Spot	2	Image 1	1	1000000059	61
116.028		Spot	2	Image 1	1	1000000060	62
117.968		Spot	2	Image 1	1	1000000061	63
115.966		Spot	2	Image 1	1	1000000062	64
116.992		Spot	2	Image 1	1	1000000063	65
122.992		Spot	2	Image 1	1	1000000064	66
123.98		Spot	2	Image 1	2	1000000000	67
119.02		Spot	2	Image 1	2	1000000001	68
147		Spot	2	Image 1	2	1000000002	69
169.056		Spot	2	Image 1	2	1000000003	70
125.002		Spot	2	Image 1	2	1000000004	72
132.015		Spot	2	Image 1	2	1000000005	73
118.99		Spot	2	Image 1	2	1000000006	74
124.008		Spot	2	Image 1	2	1000000007	75
115		Spot	2	Image 1	2	1000000008	76
123.02		Spot	2	Image 1	2	1000000009	77
118.976		Spot	2	Image 1	2	1000000065	78
114.01		Spot	2	Image 1	2	1000000010	79
117.02		Spot	2	Image 1	2	1000000011	80
141		Spot	2	Image 1	2	1000000012	81
181.994		Spot	2	Image 1	2	1000000013	82
143.02		Spot	2	Image 1	2	1000000014	83
166.968		Spot	2	Image 1	2	1000000015	84
219.968		Spot	2	Image 1	2	1000000016	85
119.984		Spot	2	Image 1	2	1000000017	86
116.04		Spot	2	Image 1	2	1000000018	87
120.976		Spot	2	Image 1	2	1000000019	88
120.02		Spot	2	Image 1	2	1000000020	89
126.996		Spot	2	Image 1	2	1000000021	90
118.016		Spot	2	Image 1	2	1000000022	91
119.001		Spot	2	Image 1	2	1000000023	92
119.024		Spot	2	Image 1	2	1000000024	93
120.02		Spot	2	Image 1	2	1000000025	94
126.024		Spot	2	Image 1	2	1000000026	95
118.012		Spot	2	Image 1	2	1000000027	96
119.02		Spot	2	Image 1	2	1000000028	97
125.976		Spot	2	Image 1	2	1000000029	98
120.996		Spot	2	Image 1	2	1000000030	99
127.008		Spot	2	Image 1	2	1000000031	100
119.008		Spot	2	Image 1	2	1000000032	101
117		Spot	2	Image 1	2	1000000033	102
117.992		Spot	2	Image 1	2	1000000034	103
118.976		Spot	2	Image 1	2	1000000035	104
117.02		Spot	2	Image 1	2	1000000036	105
126.024		Spot	2	Image 1	2	1000000037	106
129.04		Spot	2	Image 1	2	1000000038	107
116		Spot	2	Image 1	2	1000000039	108
121.02		Spot	2	Image 1	2	1000000040	109
121.024		Spot	2	Image 1	2	1000000041	110
159.96		Spot	2	Image 1	2	1000000042	111
115.996		Spot	2	Image 1	2	1000000043	112
112.016		Spot	2	Image 1	2	1000000044	113
113.02		Spot	2	Image 1	2	1000000045	114
207.056		Spot	2	Image 1	2	1000000046	115
134.004		Spot	2	Image 1	2	1000000047	116
186.56		Spot	2	Image 1	2	1000000048	117
115.016		Spot	2	Image 1	2	1000000049	118
146.99		Spot	2	Image 1	2	1000000050	119
120.992		Spot	2	Image 1	2	1000000051	120
119.032		Spot	2	Image 1	2	1000000052	121
115.984		Spot	2	Image 1	2	1000000053	122
117		Spot	2	Image 1	2	1000000054	123
117		Spot	2	Image 1	2	1000000055	124
116.04		Spot	2	Image 1	2	1000000056	125
120.003		Spot	2	Image 1	2	1000000057	126
124.02		Spot	2	Image 1	2	1000000058	128
121.008		Spot	2	Image 1	2	1000000059	129
116.012		Spot	2	Image 1	2	1000000060	130
119.002		Spot	2	Image 1	2	1000000061	131
117.016		Spot	2	Image 1	2	1000000062	132
117		Spot	2	Image 1	2	1000000063	133
121.996		Spot	2	Image 1	2	1000000064	134
124.972		Spot	2	Image 1	3	1000000000	135
146.992		Spot	2	Image 1	3	1000000002	136
125.02		Spot	2	Image 1	3	1000000004	138
133.014		Spot	2	Image 1	3	1000000005	139
119.02		Spot	2	Image 1	3	1000000006	140
124.016		Spot	2	Image 1	3	1000000007	141
116.008		Spot	2	Image 1	3	1000000008	142
122.972		Spot	2	Image 1	3	1000000009	143
119.016		Spot	2	Image 1	3	1000000065	144
114		Spot	2	Image 1	3	1000000010	145
116		Spot	2	Image 1	3	1000000011	146
141		Spot	2	Image 1	3	1000000012	147
170.944		Spot	2	Image 1	3	1000000003	148
182.016		Spot	2	Image 1	3	1000000013	149
143.024		Spot	2	Image 1	3	1000000014	150
166		Spot	2	Image 1	3	1000000015	151
221.512		Spot	2	Image 1	3	1000000016	152
119.02		Spot	2	Image 1	3	1000000017	153
116.008		Spot	2	Image 1	3	1000000018	154
121.02		Spot	2	Image 1	3	1000000019	155
119.984		Spot	2	Image 1	3	1000000020	156
127.982		Spot	2	Image 1	3	1000000021	157
118		Spot	2	Image 1	3	1000000022	158
119.01		Spot	2	Image 1	3	1000000023	159
120.008		Spot	2	Image 1	3	1000000024	160
119.984		Spot	2	Image 1	3	1000000025	161
125.986		Spot	2	Image 1	3	1000000026	162
117.988		Spot	2	Image 1	3	1000000027	163
118.496		Spot	2	Image 1	3	1000000028	164
124.016		Spot	2	Image 1	3	1000000029	165
120.994		Spot	2	Image 1	3	1000000030	166
128.02		Spot	2	Image 1	3	1000000031	167
120.024		Spot	2	Image 1	3	1000000032	168
116.008		Spot	2	Image 1	3	1000000033	169
119		Spot	2	Image 1	3	1000000034	170
118.992		Spot	2	Image 1	3	1000000035	171
118.004		Spot	2	Image 1	3	1000000036	172
124.984		Spot	2	Image 1	3	1000000037	173
126.992		Spot	2	Image 1	3	1000000038	174
115.02		Spot	2	Image 1	3	1000000039	175
122.008		Spot	2	Image 1	3	1000000040	176
120.968		Spot	2	Image 1	3	1000000041	177
161.04		Spot	2	Image 1	3	1000000042	178
115.024		Spot	2	Image 1	3	1000000043	179
112.996		Spot	2	Image 1	3	1000000044	180
113.996		Spot	2	Image 1	3	1000000045	181
206.932		Spot	2	Image 1	3	1000000046	182
133.022		Spot	2	Image 1	3	1000000047	183
191.512		Spot	2	Image 1	3	1000000048	184
115.008		Spot	2	Image 1	3	1000000049	185
148		Spot	2	Image 1	3	1000000050	186
120.992		Spot	2	Image 1	3	1000000051	187
119.008		Spot	2	Image 1	3	1000000052	188
115.982		Spot	2	Image 1	3	1000000053	189
118.008		Spot	2	Image 1	3	1000000054	190
117.984		Spot	2	Image 1	3	1000000055	191
116.02		Spot	2	Image 1	3	1000000056	192
121.024		Spot	2	Image 1	3	1000000057	194
123.008		Spot	2	Image 1	3	1000000058	195
121		Spot	2	Image 1	3	1000000059	196
115.984		Spot	2	Image 1	3	1000000060	197
119.008		Spot	2	Image 1	3	1000000061	198
117		Spot	2	Image 1	3	1000000062	199
116.004		Spot	2	Image 1	3	1000000063	200
122.976		Spot	2	Image 1	3	1000000064	201
118.996		Spot	2	Image 1	4	1000000001	202
147.016		Spot	2	Image 1	4	1000000002	203
125.008		Spot	2	Image 1	4	1000000004	205
132.016		Spot	2	Image 1	4	1000000005	206
120		Spot	2	Image 1	4	1000000006	207
124.008		Spot	2	Image 1	4	1000000007	208
115.016		Spot	2	Image 1	4	1000000008	209
121.996		Spot	2	Image 1	4	1000000009	210
118.008		Spot	2	Image 1	4	1000000065	211
114		Spot	2	Image 1	4	1000000010	212
117.02		Spot	2	Image 1	4	1000000011	213
141.476		Spot	2	Image 1	4	1000000012	214
171.028		Spot	2	Image 1	4	1000000003	215
183.968		Spot	2	Image 1	4	1000000013	216
141.02		Spot	2	Image 1	4	1000000014	217
165		Spot	2	Image 1	4	1000000015	218
220.96		Spot	2	Image 1	4	1000000016	219
120		Spot	2	Image 1	4	1000000017	220
117.984		Spot	2	Image 1	4	1000000018	221
121.992		Spot	2	Image 1	4	1000000019	222
121.01		Spot	2	Image 1	4	1000000020	223
129.04		Spot	2	Image 1	4	1000000021	224
117.984		Spot	2	Image 1	4	1000000022	225
119		Spot	2	Image 1	4	1000000023	226
119.02		Spot	2	Image 1	4	1000000024	227
120.016		Spot	2	Image 1	4	1000000025	228
127		Spot	2	Image 1	4	1000000026	229
118.024		Spot	2	Image 1	4	1000000027	230
118.024		Spot	2	Image 1	4	1000000028	231
126		Spot	2	Image 1	4	1000000029	232
120.02		Spot	2	Image 1	4	1000000030	233
120.012		Spot	2	Image 1	4	1000000032	234
118.012		Spot	2	Image 1	4	1000000033	235
117.014		Spot	2	Image 1	4	1000000034	236
118.024		Spot	2	Image 1	4	1000000035	237
117.992		Spot	2	Image 1	4	1000000036	238
125		Spot	2	Image 1	4	1000000037	239
127		Spot	2	Image 1	4	1000000038	240
116.008		Spot	2	Image 1	4	1000000039	241
122.995		Spot	2	Image 1	4	1000000040	242
120.968		Spot	2	Image 1	4	1000000041	243
160.968		Spot	2	Image 1	4	1000000042	244
115		Spot	2	Image 1	4	1000000043	245
112		Spot	2	Image 1	4	1000000044	246
114		Spot	2	Image 1	4	1000000045	247
207.986		Spot	2	Image 1	4	1000000046	248
133.994		Spot	2	Image 1	4	1000000047	249
195.464		Spot	2	Image 1	4	1000000048	250
116.01		Spot	2	Image 1	4	1000000049	251
146.02		Spot	2	Image 1	4	1000000050	252
121.024		Spot	2	Image 1	4	1000000051	253
118		Spot	2	Image 1	4	1000000052	254
116		Spot	2	Image 1	4	1000000053	255
117.02		Spot	2	Image 1	4	1000000054	256
118.008		Spot	2	Image 1	4	1000000055	257
116.008		Spot	2	Image 1	4	1000000056	258
120.984		Spot	2	Image 1	4	1000000057	259
124.009		Spot	2	Image 1	4	1000000058	260
120.996		Spot	2	Image 1	4	1000000059	262
115.998		Spot	2	Image 1	4	1000000060	263
119.008		Spot	2	Image 1	4	1000000061	264
116.008		Spot	2	Image 1	4	1000000062	265
117.504		Spot	2	Image 1	4	1000000063	266
122.028		Spot	2	Image 1	4	1000000064	267
125.006		Spot	2	Image 1	5	1000000000	268
148.02		Spot	2	Image 1	5	1000000002	269
125.02		Spot	2	Image 1	5	1000000004	271
134.996		Spot	2	Image 1	5	1000000005	272
119.02		Spot	2	Image 1	5	1000000006	273
121.01		Spot	2	Image 1	5	1000000020	274
124.026		Spot	2	Image 1	5	1000000007	275
114.992		Spot	2	Image 1	5	1000000008	276
122.02		Spot	2	Image 1	5	1000000009	277
120.016		Spot	2	Image 1	5	1000000065	278
114		Spot	2	Image 1	5	1000000010	279
117.008		Spot	2	Image 1	5	1000000011	280
140.998		Spot	2	Image 1	5	1000000012	281
169.968		Spot	2	Image 1	5	1000000003	282
181.004		Spot	2	Image 1	5	1000000013	283
143		Spot	2	Image 1	5	1000000014	284
166.996		Spot	2	Image 1	5	1000000015	285
218.01		Spot	2	Image 1	5	1000000016	286
119		Spot	2	Image 1	5	1000000017	287
116.02		Spot	2	Image 1	5	1000000018	288
121		Spot	2	Image 1	5	1000000019	289
128.008		Spot	2	Image 1	5	1000000021	290
116.976		Spot	2	Image 1	5	1000000022	291
119.992		Spot	2	Image 1	5	1000000023	292
118.984		Spot	2	Image 1	5	1000000024	293
119.98		Spot	2	Image 1	5	1000000025	294
126.984		Spot	2	Image 1	5	1000000026	295
117		Spot	2	Image 1	5	1000000027	296
118		Spot	2	Image 1	5	1000000028	297
126		Spot	2	Image 1	5	1000000029	298
120.014		Spot	2	Image 1	5	1000000030	299
127.512		Spot	2	Image 1	5	1000000031	300
120.02		Spot	2	Image 1	5	1000000032	301
116.984		Spot	2	Image 1	5	1000000033	302
120		Spot	2	Image 1	5	1000000035	303
117.996		Spot	2	Image 1	5	1000000034	304
118.016		Spot	2	Image 1	5	1000000036	305
125		Spot	2	Image 1	5	1000000037	306
128.004		Spot	2	Image 1	5	1000000038	307
115.996		Spot	2	Image 1	5	1000000039	308
121.016		Spot	2	Image 1	5	1000000040	309
120.02		Spot	2	Image 1	5	1000000041	310
160.952		Spot	2	Image 1	5	1000000042	311
114.016		Spot	2	Image 1	5	1000000043	312
112		Spot	2	Image 1	5	1000000044	313
113.008		Spot	2	Image 1	5	1000000045	314
206.032		Spot	2	Image 1	5	1000000046	315
133.993		Spot	2	Image 1	5	1000000047	316
196.976		Spot	2	Image 1	5	1000000048	317
113.992		Spot	2	Image 1	5	1000000049	318
144.976		Spot	2	Image 1	5	1000000050	319
120		Spot	2	Image 1	5	1000000051	320
119.014		Spot	2	Image 1	5	1000000052	321
116		Spot	2	Image 1	5	1000000053	322
118.024		Spot	2	Image 1	5	1000000054	323
117		Spot	2	Image 1	5	1000000055	324
117.008		Spot	2	Image 1	5	1000000056	325
119.52		Spot	2	Image 1	5	1000000057	326
124.016		Spot	2	Image 1	5	1000000058	327
120.016		Spot	2	Image 1	5	1000000059	329
116.02		Spot	2	Image 1	5	1000000060	330
118.008		Spot	2	Image 1	5	1000000061	331
116		Spot	2	Image 1	5	1000000062	332
116.992		Spot	2	Image 1	5	1000000063	333
122.984		Spot	2	Image 1	5	1000000064	334
147.008		Spot	2	Image 1	6	1000000002	335
124.976		Spot	2	Image 1	6	1000000004	337
132.994		Spot	2	Image 1	6	1000000005	338
119		Spot	2	Image 1	6	1000000006	339
123.992		Spot	2	Image 1	6	1000000007	340
115.006		Spot	2	Image 1	6	1000000008	341
123.016		Spot	2	Image 1	6	1000000009	342
114.02		Spot	2	Image 1	6	1000000010	343
141.981		Spot	2	Image 1	6	1000000012	344
168.016		Spot	2	Image 1	6	1000000003	345
181.012		Spot	2	Image 1	6	1000000013	346
144.02		Spot	2	Image 1	6	1000000014	347
166.014		Spot	2	Image 1	6	1000000015	348
216.974		Spot	2	Image 1	6	1000000016	349
118.976		Spot	2	Image 1	6	1000000017	350
116.006		Spot	2	Image 1	6	1000000018	351
120		Spot	2	Image 1	6	1000000019	352
120		Spot	2	Image 1	6	1000000020	353
128.02		Spot	2	Image 1	6	1000000021	354
118.008		Spot	2	Image 1	6	1000000022	355
118.996		Spot	2	Image 1	6	1000000023	356
118.988		Spot	2	Image 1	6	1000000024	357
119.992		Spot	2	Image 1	6	1000000025	358
127.02		Spot	2	Image 1	6	1000000026	359
117.982		Spot	2	Image 1	6	1000000027	360
117.989		Spot	2	Image 1	6	1000000028	361
126		Spot	2	Image 1	6	1000000029	362
121.016		Spot	2	Image 1	6	1000000030	363
128.984		Spot	2	Image 1	6	1000000031	364
119.992		Spot	2	Image 1	6	1000000032	365
117.02		Spot	2	Image 1	6	1000000033	366
116.984		Spot	2	Image 1	6	1000000034	367
119.006		Spot	2	Image 1	6	1000000035	368
117.02		Spot	2	Image 1	6	1000000036	369
125.008		Spot	2	Image 1	6	1000000037	370
128.028		Spot	2	Image 1	6	1000000038	371
115.992		Spot	2	Image 1	6	1000000039	372
122.02		Spot	2	Image 1	6	1000000040	373
121.016		Spot	2	Image 1	6	1000000041	374
162.044		Spot	2	Image 1	6	1000000042	375
114.504		Spot	2	Image 1	6	1000000043	376
113.028		Spot	2	Image 1	6	1000000044	377
113.04		Spot	2	Image 1	6	1000000045	378
210		Spot	2	Image 1	6	1000000046	379
134.016		Spot	2	Image 1	6	1000000047	380
199		Spot	2	Image 1	6	1000000048	381
114.992		Spot	2	Image 1	6	1000000049	382
147.024		Spot	2	Image 1	6	1000000050	383
119.99		Spot	2	Image 1	6	1000000051	384
121.016		Spot	2	Image 1	6	1000000052	385
114.992		Spot	2	Image 1	6	1000000053	386
118.016		Spot	2	Image 1	6	1000000054	387
117.032		Spot	2	Image 1	6	1000000055	388
115.96		Spot	2	Image 1	6	1000000056	389
121.002		Spot	2	Image 1	6	1000000057	390
124		Spot	2	Image 1	6	1000000058	392
120.008		Spot	2	Image 1	6	1000000059	393
116.008		Spot	2	Image 1	6	1000000060	394
119.012		Spot	2	Image 1	6	1000000061	395
117.02		Spot	2	Image 1	6	1000000062	396
117.008		Spot	2	Image 1	6	1000000063	397
123.01		Spot	2	Image 1	6	1000000064	398
124		Spot	2	Image 1	7	1000000000	399
120.024		Spot	2	Image 1	7	1000000001	400
147.968		Spot	2	Image 1	7	1000000002	401
168.968		Spot	2	Image 1	7	1000000003	402
123.998		Spot	2	Image 1	7	1000000004	404
132.992		Spot	2	Image 1	7	1000000005	405
120.008		Spot	2	Image 1	7	1000000006	406
120.992		Spot	2	Image 1	7	1000000020	407
123.998		Spot	2	Image 1	7	1000000007	408
114.996		Spot	2	Image 1	7	1000000008	409
123.032		Spot	2	Image 1	7	1000000009	410
120.02		Spot	2	Image 1	7	1000000065	411
114.496		Spot	2	Image 1	7	1000000010	412
142.008		Spot	2	Image 1	7	1000000012	413
179.008		Spot	2	Image 1	7	1000000013	414
139.984		Spot	2	Image 1	7	1000000014	415
167.04		Spot	2	Image 1	7	1000000015	416
220.988		Spot	2	Image 1	7	1000000016	417
119.02		Spot	2	Image 1	7	1000000017	418
116		Spot	2	Image 1	7	1000000018	419
121		Spot	2	Image 1	7	1000000019	420
129		Spot	2	Image 1	7	1000000021	421
119		Spot	2	Image 1	7	1000000022	422
118.992		Spot	2	Image 1	7	1000000023	423
119.006		Spot	2	Image 1	7	1000000024	424
119.992		Spot	2	Image 1	7	1000000025	425
128.02		Spot	2	Image 1	7	1000000026	426
117.02		Spot	2	Image 1	7	1000000027	427
118.01		Spot	2	Image 1	7	1000000028	428
124.968		Spot	2	Image 1	7	1000000029	429
120.004		Spot	2	Image 1	7	1000000030	430
128.014		Spot	2	Image 1	7	1000000031	431
119.996		Spot	2	Image 1	7	1000000032	432
118.016		Spot	2	Image 1	7	1000000033	433
116.992		Spot	2	Image 1	7	1000000034	434
119.002		Spot	2	Image 1	7	1000000035	435
117.992		Spot	2	Image 1	7	1000000036	436
126.01		Spot	2	Image 1	7	1000000037	437
127.994		Spot	2	Image 1	7	1000000038	438
115.984		Spot	2	Image 1	7	1000000039	439
121.984		Spot	2	Image 1	7	1000000040	440
120.99		Spot	2	Image 1	7	1000000041	441
159.008		Spot	2	Image 1	7	1000000042	442
116.004		Spot	2	Image 1	7	1000000043	443
112.004		Spot	2	Image 1	7	1000000044	444
114.032		Spot	2	Image 1	7	1000000045	445
207.024		Spot	2	Image 1	7	1000000046	446
134.018		Spot	2	Image 1	7	1000000047	447
196.976		Spot	2	Image 1	7	1000000048	448
114.008		Spot	2	Image 1	7	1000000049	449
146.012		Spot	2	Image 1	7	1000000050	450
120.008		Spot	2	Image 1	7	1000000051	451
120.016		Spot	2	Image 1	7	1000000052	452
116.02		Spot	2	Image 1	7	1000000053	453
117		Spot	2	Image 1	7	1000000054	454
117.008		Spot	2	Image 1	7	1000000055	455
117		Spot	2	Image 1	7	1000000056	456
119.018		Spot	2	Image 1	7	1000000057	457
124		Spot	2	Image 1	7	1000000058	459
119.992		Spot	2	Image 1	7	1000000059	460
116		Spot	2	Image 1	7	1000000060	461
119.02		Spot	2	Image 1	7	1000000061	462
117.02		Spot	2	Image 1	7	1000000062	463
116.984		Spot	2	Image 1	7	1000000063	464
121.976		Spot	2	Image 1	7	1000000064	465
124		Spot	2	Image 1	8	1000000000	466
148.02		Spot	2	Image 1	8	1000000002	467
163.976		Spot	2	Image 1	8	1000000003	468
124		Spot	2	Image 1	8	1000000004	470
133.968		Spot	2	Image 1	8	1000000005	471
118.992		Spot	2	Image 1	8	1000000006	472
120.02		Spot	2	Image 1	8	1000000020	473
123.992		Spot	2	Image 1	8	1000000007	474
117.004		Spot	2	Image 1	8	1000000008	475
122.016		Spot	2	Image 1	8	1000000009	476
119		Spot	2	Image 1	8	1000000065	477
113.008		Spot	2	Image 1	8	1000000010	478
117.008		Spot	2	Image 1	8	1000000011	479
142.008		Spot	2	Image 1	8	1000000012	480
183		Spot	2	Image 1	8	1000000013	481
140.986		Spot	2	Image 1	8	1000000014	482
165		Spot	2	Image 1	8	1000000015	483
221.536		Spot	2	Image 1	8	1000000016	484
119		Spot	2	Image 1	8	1000000017	485
116.994		Spot	2	Image 1	8	1000000018	486
121.02		Spot	2	Image 1	8	1000000019	487
127.998		Spot	2	Image 1	8	1000000021	488
119.008		Spot	2	Image 1	8	1000000022	489
118.992		Spot	2	Image 1	8	1000000023	490
119.004		Spot	2	Image 1	8	1000000024	491
120.016		Spot	2	Image 1	8	1000000025	492
127.016		Spot	2	Image 1	8	1000000026	493
116.996		Spot	2	Image 1	8	1000000027	494
119.008		Spot	2	Image 1	8	1000000028	495
125		Spot	2	Image 1	8	1000000029	496
120.01		Spot	2	Image 1	8	1000000030	497
128		Spot	2	Image 1	8	1000000031	498
118.992		Spot	2	Image 1	8	1000000032	499
117.02		Spot	2	Image 1	8	1000000033	500
116.992		Spot	2	Image 1	8	1000000034	501
119.016		Spot	2	Image 1	8	1000000035	502
117		Spot	2	Image 1	8	1000000036	503
125.014		Spot	2	Image 1	8	1000000037	504
126.998		Spot	2	Image 1	8	1000000038	505
116.008		Spot	2	Image 1	8	1000000039	506
120.996		Spot	2	Image 1	8	1000000040	507
120.01		Spot	2	Image 1	8	1000000041	508
161.048		Spot	2	Image 1	8	1000000042	509
114.004		Spot	2	Image 1	8	1000000043	510
112.012		Spot	2	Image 1	8	1000000044	511
113		Spot	2	Image 1	8	1000000045	512
208.02		Spot	2	Image 1	8	1000000046	513
131.976		Spot	2	Image 1	8	1000000047	514
193.024		Spot	2	Image 1	8	1000000048	515
114.992		Spot	2	Image 1	8	1000000049	516
147.02		Spot	2	Image 1	8	1000000050	517
120.016		Spot	2	Image 1	8	1000000051	518
121		Spot	2	Image 1	8	1000000052	519
116.008		Spot	2	Image 1	8	1000000053	520
117.02		Spot	2	Image 1	8	1000000054	521
118		Spot	2	Image 1	8	1000000055	522
116		Spot	2	Image 1	8	1000000056	523
121.008		Spot	2	Image 1	8	1000000057	524
123.008		Spot	2	Image 1	8	1000000058	526
120.012		Spot	2	Image 1	8	1000000059	527
116.992		Spot	2	Image 1	8	1000000060	528
119.012		Spot	2	Image 1	8	1000000061	529
116.012		Spot	2	Image 1	8	1000000062	530
116.008		Spot	2	Image 1	8	1000000063	531
122.024		Spot	2	Image 1	8	1000000064	532
123.99		Spot	2	Image 1	9	1000000000	533
147.96		Spot	2	Image 1	9	1000000002	534
123.982		Spot	2	Image 1	9	1000000004	536
134.032		Spot	2	Image 1	9	1000000005	537
119.508		Spot	2	Image 1	9	1000000006	538
119.997		Spot	2	Image 1	9	1000000020	539
123.01		Spot	2	Image 1	9	1000000007	540
116.01		Spot	2	Image 1	9	1000000008	541
122.008		Spot	2	Image 1	9	1000000009	542
119		Spot	2	Image 1	9	1000000065	543
113		Spot	2	Image 1	9	1000000010	544
117.024		Spot	2	Image 1	9	1000000011	545
141.011		Spot	2	Image 1	9	1000000012	546
165.056		Spot	2	Image 1	9	1000000003	547
181.52		Spot	2	Image 1	9	1000000013	548
141.02		Spot	2	Image 1	9	1000000014	549
162.016		Spot	2	Image 1	9	1000000015	550
218.992		Spot	2	Image 1	9	1000000016	551
119		Spot	2	Image 1	9	1000000017	552
122.024		Spot	2	Image 1	9	1000000019	553
116.008		Spot	2	Image 1	9	1000000018	554
128.02		Spot	2	Image 1	9	1000000021	555
118.016		Spot	2	Image 1	9	1000000022	556
118.992		Spot	2	Image 1	9	1000000023	557
119.014		Spot	2	Image 1	9	1000000024	558
118.995		Spot	2	Image 1	9	1000000025	559
128.016		Spot	2	Image 1	9	1000000026	560
117.976		Spot	2	Image 1	9	1000000027	561
118.012		Spot	2	Image 1	9	1000000028	562
123.976		Spot	2	Image 1	9	1000000029	563
119.986		Spot	2	Image 1	9	1000000030	564
127.008		Spot	2	Image 1	9	1000000031	565
119.008		Spot	2	Image 1	9	1000000032	566
117.99		Spot	2	Image 1	9	1000000033	567
119		Spot	2	Image 1	9	1000000034	568
119.024		Spot	2	Image 1	9	1000000035	569
115.992		Spot	2	Image 1	9	1000000036	570
125.972		Spot	2	Image 1	9	1000000037	571
126.984		Spot	2	Image 1	9	1000000038	572
115.004		Spot	2	Image 1	9	1000000039	573
120.984		Spot	2	Image 1	9	1000000040	574
119.992		Spot	2	Image 1	9	1000000041	575
158.992		Spot	2	Image 1	9	1000000042	576
114.994		Spot	2	Image 1	9	1000000043	577
112.02		Spot	2	Image 1	9	1000000044	578
113.008		Spot	2	Image 1	9	1000000045	579
208.02		Spot	2	Image 1	9	1000000046	580
134.02		Spot	2	Image 1	9	1000000047	581
187.936		Spot	2	Image 1	9	1000000048	582
115.01		Spot	2	Image 1	9	1000000049	583
146.02		Spot	2	Image 1	9	1000000050	584
119.994		Spot	2	Image 1	9	1000000051	585
120		Spot	2	Image 1	9	1000000052	586
115.016		Spot	2	Image 1	9	1000000053	587
118.016		Spot	2	Image 1	9	1000000054	588
118.024		Spot	2	Image 1	9	1000000055	589
115.992		Spot	2	Image 1	9	1000000056	590
120.008		Spot	2	Image 1	9	1000000057	592
124		Spot	2	Image 1	9	1000000058	593
119.992		Spot	2	Image 1	9	1000000059	594
117.024		Spot	2	Image 1	9	1000000060	595
118.98		Spot	2	Image 1	9	1000000061	596
114.992		Spot	2	Image 1	9	1000000062	597
116.016		Spot	2	Image 1	9	1000000063	598
122.984		Spot	2	Image 1	9	1000000064	599
123.006		Spot	2	Image 1	10	1000000000	600
117.992		Spot	2	Image 1	10	1000000001	601
146.99		Spot	2	Image 1	10	1000000002	602
124.04		Spot	2	Image 1	10	1000000004	604
132.5		Spot	2	Image 1	10	1000000005	605
117.505		Spot	2	Image 1	10	1000000006	606
118.992		Spot	2	Image 1	10	1000000020	607
123.024		Spot	2	Image 1	10	1000000007	608
115.984		Spot	2	Image 1	10	1000000008	609
121.994		Spot	2	Image 1	10	1000000009	610
119.016		Spot	2	Image 1	10	1000000065	611
113.984		Spot	2	Image 1	10	1000000010	612
141.504		Spot	2	Image 1	10	1000000012	613
166.03		Spot	2	Image 1	10	1000000003	614
180.072		Spot	2	Image 1	10	1000000013	615
140.024		Spot	2	Image 1	10	1000000014	616
219.048		Spot	2	Image 1	10	1000000016	617
117.992		Spot	2	Image 1	10	1000000017	618
116.024		Spot	2	Image 1	10	1000000018	619
120.968		Spot	2	Image 1	10	1000000019	620
128.002		Spot	2	Image 1	10	1000000021	621
118		Spot	2	Image 1	10	1000000022	622
119.02		Spot	2	Image 1	10	1000000023	623
119		Spot	2	Image 1	10	1000000024	624
119.048		Spot	2	Image 1	10	1000000025	625
126.489		Spot	2	Image 1	10	1000000026	626
118.002		Spot	2	Image 1	10	1000000027	627
117.968		Spot	2	Image 1	10	1000000028	628
127.008		Spot	2	Image 1	10	1000000029	629
119.024		Spot	2	Image 1	10	1000000030	630
127.96		Spot	2	Image 1	10	1000000031	631
119.996		Spot	2	Image 1	10	1000000032	632
117.008		Spot	2	Image 1	10	1000000033	633
117.498		Spot	2	Image 1	10	1000000034	634
118.024		Spot	2	Image 1	10	1000000035	635
117.012		Spot	2	Image 1	10	1000000036	636
123.992		Spot	2	Image 1	10	1000000037	637
127		Spot	2	Image 1	10	1000000038	638
115.004		Spot	2	Image 1	10	1000000039	639
122.008		Spot	2	Image 1	10	1000000040	640
121.02		Spot	2	Image 1	10	1000000041	641
160.016		Spot	2	Image 1	10	1000000042	642
113.96		Spot	2	Image 1	10	1000000043	643
112.992		Spot	2	Image 1	10	1000000044	644
113.02		Spot	2	Image 1	10	1000000045	645
205.036		Spot	2	Image 1	10	1000000046	646
133.032		Spot	2	Image 1	10	1000000047	647
185.976		Spot	2	Image 1	10	1000000048	648
115.016		Spot	2	Image 1	10	1000000049	649
146.982		Spot	2	Image 1	10	1000000050	650
120.02		Spot	2	Image 1	10	1000000051	651
120		Spot	2	Image 1	10	1000000052	652
116.016		Spot	2	Image 1	10	1000000053	653
116.98		Spot	2	Image 1	10	1000000054	654
116.988		Spot	2	Image 1	10	1000000055	655
116.028		Spot	2	Image 1	10	1000000056	656
121.992		Spot	2	Image 1	10	1000000057	657
122.976		Spot	2	Image 1	10	1000000058	658
119.004		Spot	2	Image 1	10	1000000059	660
116.008		Spot	2	Image 1	10	1000000060	661
118.018		Spot	2	Image 1	10	1000000061	662
115.984		Spot	2	Image 1	10	1000000062	663
116.02		Spot	2	Image 1	10	1000000063	664
123.052		Spot	2	Image 1	10	1000000064	665
124.488		Spot	2	Image 1	11	1000000000	666
119.028		Spot	2	Image 1	11	1000000001	667
149.028		Spot	2	Image 1	11	1000000002	668
122.952		Spot	2	Image 1	11	1000000004	670
132.032		Spot	2	Image 1	11	1000000005	671
117.99		Spot	2	Image 1	11	1000000006	672
119		Spot	2	Image 1	11	1000000020	673
123.992		Spot	2	Image 1	11	1000000007	674
115		Spot	2	Image 1	11	1000000008	675
121.52		Spot	2	Image 1	11	1000000009	676
114.008		Spot	2	Image 1	11	1000000010	677
118		Spot	2	Image 1	11	1000000011	678
141		Spot	2	Image 1	11	1000000012	679
168.994		Spot	2	Image 1	11	1000000003	680
180.912		Spot	2	Image 1	11	1000000013	681
140.004		Spot	2	Image 1	11	1000000014	682
162.04		Spot	2	Image 1	11	1000000015	683
217.064		Spot	2	Image 1	11	1000000016	684
117.994		Spot	2	Image 1	11	1000000017	685
117		Spot	2	Image 1	11	1000000018	686
122.024		Spot	2	Image 1	11	1000000019	687
126.994		Spot	2	Image 1	11	1000000021	688
116.976		Spot	2	Image 1	11	1000000022	689
118.01		Spot	2	Image 1	11	1000000023	690
118.484		Spot	2	Image 1	11	1000000024	691
119.032		Spot	2	Image 1	11	1000000025	692
127.02		Spot	2	Image 1	11	1000000026	693
116.976		Spot	2	Image 1	11	1000000027	694
117.992		Spot	2	Image 1	11	1000000028	695
126.04		Spot	2	Image 1	11	1000000029	696
120.488		Spot	2	Image 1	11	1000000030	697
115.992		Spot	2	Image 1	11	1000000033	698
119.016		Spot	2	Image 1	11	1000000032	699
117.012		Spot	2	Image 1	11	1000000034	700
118.97		Spot	2	Image 1	11	1000000035	701
117.008		Spot	2	Image 1	11	1000000036	702
125.028		Spot	2	Image 1	11	1000000037	703
127.992		Spot	2	Image 1	11	1000000038	704
116.024		Spot	2	Image 1	11	1000000039	705
122.025		Spot	2	Image 1	11	1000000040	706
120.016		Spot	2	Image 1	11	1000000041	707
162.504		Spot	2	Image 1	11	1000000042	708
114.98		Spot	2	Image 1	11	1000000043	709
111.98		Spot	2	Image 1	11	1000000044	710
111.984		Spot	2	Image 1	11	1000000045	711
202.992		Spot	2	Image 1	11	1000000046	712
134.04		Spot	2	Image 1	11	1000000047	713
183.976		Spot	2	Image 1	11	1000000048	714
115.016		Spot	2	Image 1	11	1000000049	715
144.044		Spot	2	Image 1	11	1000000050	716
119.495		Spot	2	Image 1	11	1000000051	717
120.012		Spot	2	Image 1	11	1000000052	718
114.984		Spot	2	Image 1	11	1000000053	719
117		Spot	2	Image 1	11	1000000054	720
117.008		Spot	2	Image 1	11	1000000055	721
116.024		Spot	2	Image 1	11	1000000056	722
120		Spot	2	Image 1	11	1000000057	723
122.984		Spot	2	Image 1	11	1000000058	724
118.998		Spot	2	Image 1	11	1000000059	726
114.032		Spot	2	Image 1	11	1000000060	727
117.968		Spot	2	Image 1	11	1000000061	728
116.048		Spot	2	Image 1	11	1000000062	729
116.024		Spot	2	Image 1	11	1000000063	730
122.976		Spot	2	Image 1	11	1000000064	731
124.036		Spot	2	Image 1	12	1000000000	732
118.992		Spot	2	Image 1	12	1000000001	733
147.964		Spot	2	Image 1	12	1000000002	734
123.994		Spot	2	Image 1	12	1000000004	736
131.982		Spot	2	Image 1	12	1000000005	737
119.026		Spot	2	Image 1	12	1000000006	738
121.02		Spot	2	Image 1	12	1000000020	739
122.024		Spot	2	Image 1	12	1000000007	740
114.008		Spot	2	Image 1	12	1000000008	741
123.032		Spot	2	Image 1	12	1000000009	742
113.976		Spot	2	Image 1	12	1000000010	743
142.028		Spot	2	Image 1	12	1000000012	744
164.95		Spot	2	Image 1	12	1000000003	745
181.976		Spot	2	Image 1	12	1000000013	746
139.992		Spot	2	Image 1	12	1000000014	747
219.052		Spot	2	Image 1	12	1000000016	748
117.992		Spot	2	Image 1	12	1000000017	749
121.016		Spot	2	Image 1	12	1000000019	750
116.016		Spot	2	Image 1	12	1000000018	751
128.04		Spot	2	Image 1	12	1000000021	752
117.988		Spot	2	Image 1	12	1000000022	753
118.016		Spot	2	Image 1	12	1000000023	754
118.993		Spot	2	Image 1	12	1000000024	755
117.995		Spot	2	Image 1	12	1000000025	756
116.99		Spot	2	Image 1	12	1000000027	757
116.981		Spot	2	Image 1	12	1000000028	758
126.04		Spot	2	Image 1	12	1000000029	759
120.008		Spot	2	Image 1	12	1000000030	760
129.004		Spot	2	Image 1	12	1000000031	761
118.968		Spot	2	Image 1	12	1000000032	762
115.992		Spot	2	Image 1	12	1000000033	763
117		Spot	2	Image 1	12	1000000034	764
117.016		Spot	2	Image 1	12	1000000036	765
124.02		Spot	2	Image 1	12	1000000037	766
127.04		Spot	2	Image 1	12	1000000038	767
115		Spot	2	Image 1	12	1000000039	768
120.982		Spot	2	Image 1	12	1000000040	769
119.995		Spot	2	Image 1	12	1000000041	770
161		Spot	2	Image 1	12	1000000042	771
114.004		Spot	2	Image 1	12	1000000043	772
111.986		Spot	2	Image 1	12	1000000044	773
112.012		Spot	2	Image 1	12	1000000045	774
205.94		Spot	2	Image 1	12	1000000046	775
131.96		Spot	2	Image 1	12	1000000047	776
190.032		Spot	2	Image 1	12	1000000048	777
146.024		Spot	2	Image 1	12	1000000050	778
120.008		Spot	2	Image 1	12	1000000051	779
120.018		Spot	2	Image 1	12	1000000052	780
116.016		Spot	2	Image 1	12	1000000053	781
117		Spot	2	Image 1	12	1000000054	782
115.988		Spot	2	Image 1	12	1000000055	783
115.984		Spot	2	Image 1	12	1000000056	784
121.008		Spot	2	Image 1	12	1000000057	785
123.976		Spot	2	Image 1	12	1000000058	786
119.088		Spot	2	Image 1	12	1000000059	788
116.04		Spot	2	Image 1	12	1000000060	789
119		Spot	2	Image 1	12	1000000061	790
116.002		Spot	2	Image 1	12	1000000062	791
115.52		Spot	2	Image 1	12	1000000063	792
121.984		Spot	2	Image 1	12	1000000064	793
123.982		Spot	2	Image 1	13	1000000000	794
148.016		Spot	2	Image 1	13	1000000002	795
123.996		Spot	2	Image 1	13	1000000004	797
131.98		Spot	2	Image 1	13	1000000005	798
118.512		Spot	2	Image 1	13	1000000006	799
119		Spot	2	Image 1	13	1000000020	800
123.024		Spot	2	Image 1	13	1000000007	801
116.024		Spot	2	Image 1	13	1000000008	802
121.991		Spot	2	Image 1	13	1000000009	803
118.008		Spot	2	Image 1	13	1000000065	804
112.968		Spot	2	Image 1	13	1000000010	805
142.02		Spot	2	Image 1	13	1000000012	806
166.912		Spot	2	Image 1	13	1000000003	807
181.952		Spot	2	Image 1	13	1000000013	808
141.032		Spot	2	Image 1	13	1000000014	809
216.048		Spot	2	Image 1	13	1000000016	810
118		Spot	2	Image 1	13	1000000017	811
121		Spot	2	Image 1	13	1000000019	812
116.982		Spot	2	Image 1	13	1000000018	813
128.032		Spot	2	Image 1	13	1000000021	814
116.992		Spot	2	Image 1	13	1000000022	815
118.02		Spot	2	Image 1	13	1000000023	816
119.01		Spot	2	Image 1	13	1000000024	817
119.992		Spot	2	Image 1	13	1000000025	818
118.032		Spot	2	Image 1	13	1000000027	819
118.02		Spot	2	Image 1	13	1000000028	820
124.002		Spot	2	Image 1	13	1000000029	821
119.02		Spot	2	Image 1	13	1000000030	822
117.992		Spot	2	Image 1	13	1000000066	823
120		Spot	2	Image 1	13	1000000032	824
117.014		Spot	2	Image 1	13	1000000033	825
117.02		Spot	2	Image 1	13	1000000034	826
119.984		Spot	2	Image 1	13	1000000035	827
118.024		Spot	2	Image 1	13	1000000036	828
123.992		Spot	2	Image 1	13	1000000037	829
127.976		Spot	2	Image 1	13	1000000038	830
115.012		Spot	2	Image 1	13	1000000039	831
121		Spot	2	Image 1	13	1000000040	832
122		Spot	2	Image 1	13	1000000041	833
161.008		Spot	2	Image 1	13	1000000042	834
114.992		Spot	2	Image 1	13	1000000043	835
112.02		Spot	2	Image 1	13	1000000044	836
114.004		Spot	2	Image 1	13	1000000045	837
200.512		Spot	2	Image 1	13	1000000046	838
132.992		Spot	2	Image 1	13	1000000047	839
181.968		Spot	2	Image 1	13	1000000048	840
145.04		Spot	2	Image 1	13	1000000050	841
119.968		Spot	2	Image 1	13	1000000051	842
120.02		Spot	2	Image 1	13	1000000052	843
115.024		Spot	2	Image 1	13	1000000053	844
117.024		Spot	2	Image 1	13	1000000054	845
117.024		Spot	2	Image 1	13	1000000055	846
115.984		Spot	2	Image 1	13	1000000056	847
120.02		Spot	2	Image 1	13	1000000057	848
122		Spot	2	Image 1	13	1000000058	850
119.984		Spot	2	Image 1	13	1000000059	851
114.98		Spot	2	Image 1	13	1000000060	852
117.008		Spot	2	Image 1	13	1000000061	853
117.002		Spot	2	Image 1	13	1000000062	854
116		Spot	2	Image 1	13	1000000063	855
122.996		Spot	2	Image 1	13	1000000064	856
125.01		Spot	2	Image 1	14	1000000000	857
119.008		Spot	2	Image 1	14	1000000001	858
147.002		Spot	2	Image 1	14	1000000002	859
167.97		Spot	2	Image 1	14	1000000003	860
124.01		Spot	2	Image 1	14	1000000004	862
132.976		Spot	2	Image 1	14	1000000005	863
119.032		Spot	2	Image 1	14	1000000006	864
119.008		Spot	2	Image 1	14	1000000020	865
123.01		Spot	2	Image 1	14	1000000007	866
115.02		Spot	2	Image 1	14	1000000008	867
122.018		Spot	2	Image 1	14	1000000009	868
119.984		Spot	2	Image 1	14	1000000065	869
114		Spot	2	Image 1	14	1000000010	870
116.984		Spot	2	Image 1	14	1000000011	871
141		Spot	2	Image 1	14	1000000012	872
183.03		Spot	2	Image 1	14	1000000013	873
141.04		Spot	2	Image 1	14	1000000014	874
163.036		Spot	2	Image 1	14	1000000015	875
217.56		Spot	2	Image 1	14	1000000016	876
118.997		Spot	2	Image 1	14	1000000017	877
121.028		Spot	2	Image 1	14	1000000019	878
117.008		Spot	2	Image 1	14	1000000018	879
128.984		Spot	2	Image 1	14	1000000021	880
118.024		Spot	2	Image 1	14	1000000022	881
119.016		Spot	2	Image 1	14	1000000023	882
120.028		Spot	2	Image 1	14	1000000024	883
119.986		Spot	2	Image 1	14	1000000025	884
127		Spot	2	Image 1	14	1000000026	885
117.984		Spot	2	Image 1	14	1000000027	886
117.984		Spot	2	Image 1	14	1000000028	887
124.968		Spot	2	Image 1	14	1000000029	888
118.992		Spot	2	Image 1	14	1000000030	889
119.02		Spot	2	Image 1	14	1000000066	890
127.004		Spot	2	Image 1	14	1000000031	891
119.984		Spot	2	Image 1	14	1000000032	892
116		Spot	2	Image 1	14	1000000033	893
118.008		Spot	2	Image 1	14	1000000034	894
118.976		Spot	2	Image 1	14	1000000035	895
116.992		Spot	2	Image 1	14	1000000036	896
124.019		Spot	2	Image 1	14	1000000037	897
127.04		Spot	2	Image 1	14	1000000038	898
114.992		Spot	2	Image 1	14	1000000039	899
120.994		Spot	2	Image 1	14	1000000040	900
119.984		Spot	2	Image 1	14	1000000041	901
160		Spot	2	Image 1	14	1000000042	902
115.004		Spot	2	Image 1	14	1000000043	903
112		Spot	2	Image 1	14	1000000044	904
113.01		Spot	2	Image 1	14	1000000045	905
198.984		Spot	2	Image 1	14	1000000046	906
132.984		Spot	2	Image 1	14	1000000047	907
189.06		Spot	2	Image 1	14	1000000048	908
114.002		Spot	2	Image 1	14	1000000049	909
145.994		Spot	2	Image 1	14	1000000050	910
121		Spot	2	Image 1	14	1000000051	911
119.016		Spot	2	Image 1	14	1000000052	912
116.012		Spot	2	Image 1	14	1000000053	913
118.008		Spot	2	Image 1	14	1000000054	914
116.992		Spot	2	Image 1	14	1000000055	915
115.008		Spot	2	Image 1	14	1000000056	916
120.014		Spot	2	Image 1	14	1000000057	917
122.02		Spot	2	Image 1	14	1000000058	919
120.002		Spot	2	Image 1	14	1000000059	920
117.016		Spot	2	Image 1	14	1000000060	921
119.016		Spot	2	Image 1	14	1000000061	922
116.012		Spot	2	Image 1	14	1000000062	923
116.02		Spot	2	Image 1	14	1000000063	924
123.004		Spot	2	Image 1	14	1000000064	925
124.984		Spot	2	Image 1	15	1000000000	926
117.992		Spot	2	Image 1	15	1000000001	927
147.016		Spot	2	Image 1	15	1000000002	928
123.992		Spot	2	Image 1	15	1000000004	930
132.004		Spot	2	Image 1	15	1000000005	931
119.01		Spot	2	Image 1	15	1000000006	932
119		Spot	2	Image 1	15	1000000020	933
123		Spot	2	Image 1	15	1000000007	934
114.996		Spot	2	Image 1	15	1000000008	935
123.016		Spot	2	Image 1	15	1000000009	936
112.991		Spot	2	Image 1	15	1000000010	937
117.016		Spot	2	Image 1	15	1000000011	938
141		Spot	2	Image 1	15	1000000012	939
170.98		Spot	2	Image 1	15	1000000003	940
180		Spot	2	Image 1	15	1000000013	941
141.008		Spot	2	Image 1	15	1000000014	942
163.496		Spot	2	Image 1	15	1000000015	943
218		Spot	2	Image 1	15	1000000016	944
118.004		Spot	2	Image 1	15	1000000017	945
117.01		Spot	2	Image 1	15	1000000018	946
122		Spot	2	Image 1	15	1000000019	947
128.986		Spot	2	Image 1	15	1000000021	948
117.986		Spot	2	Image 1	15	1000000022	949
118.98		Spot	2	Image 1	15	1000000023	950
119.992		Spot	2	Image 1	15	1000000024	951
119.01		Spot	2	Image 1	15	1000000025	952
126		Spot	2	Image 1	15	1000000026	953
117.01		Spot	2	Image 1	15	1000000027	954
118.016		Spot	2	Image 1	15	1000000028	955
125.996		Spot	2	Image 1	15	1000000029	956
118		Spot	2	Image 1	15	1000000066	957
120.004		Spot	2	Image 1	15	1000000030	958
118.996		Spot	2	Image 1	15	1000000032	959
117.496		Spot	2	Image 1	15	1000000033	960
117.024		Spot	2	Image 1	15	1000000034	961
119.008		Spot	2	Image 1	15	1000000035	962
117.008		Spot	2	Image 1	15	1000000036	963
122.992		Spot	2	Image 1	15	1000000037	964
127.026		Spot	2	Image 1	15	1000000038	965
115.012		Spot	2	Image 1	15	1000000039	966
121		Spot	2	Image 1	15	1000000040	967
120.012		Spot	2	Image 1	15	1000000041	968
160.96		Spot	2	Image 1	15	1000000042	969
116.016		Spot	2	Image 1	15	1000000043	970
113.984		Spot	2	Image 1	15	1000000049	971
112.01		Spot	2	Image 1	15	1000000044	972
113		Spot	2	Image 1	15	1000000045	973
203.044		Spot	2	Image 1	15	1000000046	974
131.98		Spot	2	Image 1	15	1000000047	975
186.04		Spot	2	Image 1	15	1000000048	976
144.992		Spot	2	Image 1	15	1000000050	977
120.012		Spot	2	Image 1	15	1000000051	978
119.994		Spot	2	Image 1	15	1000000052	979
116.016		Spot	2	Image 1	15	1000000053	980
118		Spot	2	Image 1	15	1000000054	981
117.004		Spot	2	Image 1	15	1000000055	982
115.994		Spot	2	Image 1	15	1000000056	983
120.016		Spot	2	Image 1	15	1000000057	984
124.008		Spot	2	Image 1	15	1000000058	985
120.004		Spot	2	Image 1	15	1000000059	987
116.016		Spot	2	Image 1	15	1000000060	988
118.996		Spot	2	Image 1	15	1000000061	989
116.008		Spot	2	Image 1	15	1000000062	990
116.008		Spot	2	Image 1	15	1000000063	991
121		Spot	2	Image 1	15	1000000064	992
124.02		Spot	2	Image 1	16	1000000000	993
119.004		Spot	2	Image 1	16	1000000001	994
147.022		Spot	2	Image 1	16	1000000002	995
123.99		Spot	2	Image 1	16	1000000004	997
132.008		Spot	2	Image 1	16	1000000005	998
119.01		Spot	2	Image 1	16	1000000006	999
119		Spot	2	Image 1	16	1000000020	1000
123.01		Spot	2	Image 1	16	1000000007	1001
113.995		Spot	2	Image 1	16	1000000008	1002
120		Spot	2	Image 1	16	1000000009	1003
114.02		Spot	2	Image 1	16	1000000010	1004
141.02		Spot	2	Image 1	16	1000000012	1005
169.968		Spot	2	Image 1	16	1000000003	1006
180.008		Spot	2	Image 1	16	1000000013	1007
139.994		Spot	2	Image 1	16	1000000014	1008
163.984		Spot	2	Image 1	16	1000000015	1009
217.024		Spot	2	Image 1	16	1000000016	1010
117.996		Spot	2	Image 1	16	1000000017	1011
120.012		Spot	2	Image 1	16	1000000019	1012
116.04		Spot	2	Image 1	16	1000000018	1013
128.016		Spot	2	Image 1	16	1000000021	1014
117.976		Spot	2	Image 1	16	1000000022	1015
119.02		Spot	2	Image 1	16	1000000023	1016
119.008		Spot	2	Image 1	16	1000000024	1017
120.032		Spot	2	Image 1	16	1000000025	1018
126.98		Spot	2	Image 1	16	1000000026	1019
118		Spot	2	Image 1	16	1000000027	1020
118.012		Spot	2	Image 1	16	1000000028	1021
125.984		Spot	2	Image 1	16	1000000029	1022
118.976		Spot	2	Image 1	16	1000000066	1023
118.968		Spot	2	Image 1	16	1000000030	1024
128.008		Spot	2	Image 1	16	1000000031	1025
118.984		Spot	2	Image 1	16	1000000032	1026
115.984		Spot	2	Image 1	16	1000000033	1027
118		Spot	2	Image 1	16	1000000034	1028
118		Spot	2	Image 1	16	1000000035	1029
117.504		Spot	2	Image 1	16	1000000036	1030
124.03		Spot	2	Image 1	16	1000000037	1031
127.008		Spot	2	Image 1	16	1000000038	1032
115.024		Spot	2	Image 1	16	1000000039	1033
121.968		Spot	2	Image 1	16	1000000040	1034
120.496		Spot	2	Image 1	16	1000000041	1035
161.064		Spot	2	Image 1	16	1000000042	1036
114.992		Spot	2	Image 1	16	1000000043	1037
112		Spot	2	Image 1	16	1000000044	1038
113.016		Spot	2	Image 1	16	1000000045	1039
200.978		Spot	2	Image 1	16	1000000046	1040
132.027		Spot	2	Image 1	16	1000000047	1041
186.016		Spot	2	Image 1	16	1000000048	1042
145.04		Spot	2	Image 1	16	1000000050	1043
118.992		Spot	2	Image 1	16	1000000051	1044
120.01		Spot	2	Image 1	16	1000000052	1045
115.984		Spot	2	Image 1	16	1000000053	1046
118.02		Spot	2	Image 1	16	1000000054	1047
117.02		Spot	2	Image 1	16	1000000055	1048
116.008		Spot	2	Image 1	16	1000000056	1049
121		Spot	2	Image 1	16	1000000057	1050
123.004		Spot	2	Image 1	16	1000000058	1052
118.984		Spot	2	Image 1	16	1000000059	1053
116.02		Spot	2	Image 1	16	1000000060	1054
118.036		Spot	2	Image 1	16	1000000061	1055
115.996		Spot	2	Image 1	16	1000000062	1056
115.02		Spot	2	Image 1	16	1000000063	1057
122.024		Spot	2	Image 1	16	1000000064	1058
124.012		Spot	2	Image 1	17	1000000000	1059
119.016		Spot	2	Image 1	17	1000000001	1060
146.025		Spot	2	Image 1	17	1000000002	1061
123.008		Spot	2	Image 1	17	1000000004	1063
132.968		Spot	2	Image 1	17	1000000005	1064
118.006		Spot	2	Image 1	17	1000000006	1065
119.994		Spot	2	Image 1	17	1000000020	1066
123.02		Spot	2	Image 1	17	1000000007	1067
115.02		Spot	2	Image 1	17	1000000008	1068
121.996		Spot	2	Image 1	17	1000000009	1069
113.984		Spot	2	Image 1	17	1000000010	1070
142.004		Spot	2	Image 1	17	1000000012	1071
168.008		Spot	2	Image 1	17	1000000003	1072
177.944		Spot	2	Image 1	17	1000000013	1073
141		Spot	2	Image 1	17	1000000014	1074
164		Spot	2	Image 1	17	1000000015	1075
216.01		Spot	2	Image 1	17	1000000016	1076
118		Spot	2	Image 1	17	1000000017	1077
121.009		Spot	2	Image 1	17	1000000019	1078
116.008		Spot	2	Image 1	17	1000000018	1079
127.992		Spot	2	Image 1	17	1000000021	1080
116.99		Spot	2	Image 1	17	1000000022	1081
119.004		Spot	2	Image 1	17	1000000023	1082
118.008		Spot	2	Image 1	17	1000000024	1083
119.008		Spot	2	Image 1	17	1000000025	1084
126.02		Spot	2	Image 1	17	1000000026	1085
117.016		Spot	2	Image 1	17	1000000027	1086
117.986		Spot	2	Image 1	17	1000000028	1087
126.04		Spot	2	Image 1	17	1000000029	1088
119.008		Spot	2	Image 1	17	1000000066	1089
119.984		Spot	2	Image 1	17	1000000030	1090
126.984		Spot	2	Image 1	17	1000000031	1091
118.992		Spot	2	Image 1	17	1000000032	1092
117.012		Spot	2	Image 1	17	1000000033	1093
116.994		Spot	2	Image 1	17	1000000034	1094
118.992		Spot	2	Image 1	17	1000000035	1095
117.994		Spot	2	Image 1	17	1000000036	1096
126.02		Spot	2	Image 1	17	1000000037	1097
127.012		Spot	2	Image 1	17	1000000038	1098
115.997		Spot	2	Image 1	17	1000000039	1099
122.008		Spot	2	Image 1	17	1000000040	1100
120.008		Spot	2	Image 1	17	1000000041	1101
163.512		Spot	2	Image 1	17	1000000042	1102
113.992		Spot	2	Image 1	17	1000000043	1103
114.002		Spot	2	Image 1	17	1000000049	1104
112.012		Spot	2	Image 1	17	1000000044	1105
113.02		Spot	2	Image 1	17	1000000045	1106
204.96		Spot	2	Image 1	17	1000000046	1107
134.008		Spot	2	Image 1	17	1000000047	1108
192.088		Spot	2	Image 1	17	1000000048	1109
145.04		Spot	2	Image 1	17	1000000050	1110
119.024		Spot	2	Image 1	17	1000000051	1111
120.99		Spot	2	Image 1	17	1000000052	1112
115		Spot	2	Image 1	17	1000000053	1113
116.994		Spot	2	Image 1	17	1000000054	1114
118.008		Spot	2	Image 1	17	1000000055	1115
116		Spot	2	Image 1	17	1000000056	1116
121.02		Spot	2	Image 1	17	1000000057	1117
123		Spot	2	Image 1	17	1000000058	1119
120.014		Spot	2	Image 1	17	1000000059	1120
116.008		Spot	2	Image 1	17	1000000060	1121
118.01		Spot	2	Image 1	17	1000000061	1122
115.992		Spot	2	Image 1	17	1000000062	1123
115.984		Spot	2	Image 1	17	1000000063	1124
122.02		Spot	2	Image 1	17	1000000064	1125
124.008		Spot	2	Image 1	18	1000000000	1126
120.004		Spot	2	Image 1	18	1000000001	1127
148		Spot	2	Image 1	18	1000000002	1128
161.952		Spot	2	Image 1	18	1000000003	1129
124.014		Spot	2	Image 1	18	1000000004	1131
132.008		Spot	2	Image 1	18	1000000005	1132
118.024		Spot	2	Image 1	18	1000000006	1133
121.016		Spot	2	Image 1	18	1000000020	1134
122.998		Spot	2	Image 1	18	1000000007	1135
115		Spot	2	Image 1	18	1000000008	1136
123.008		Spot	2	Image 1	18	1000000009	1137
118.024		Spot	2	Image 1	18	1000000067	1138
114.016		Spot	2	Image 1	18	1000000010	1139
141		Spot	2	Image 1	18	1000000012	1140
176.968		Spot	2	Image 1	18	1000000013	1141
140.008		Spot	2	Image 1	18	1000000014	1142
162.984		Spot	2	Image 1	18	1000000015	1143
216.048		Spot	2	Image 1	18	1000000016	1144
118.02		Spot	2	Image 1	18	1000000017	1145
121.968		Spot	2	Image 1	18	1000000019	1146
116.996		Spot	2	Image 1	18	1000000018	1147
127.992		Spot	2	Image 1	18	1000000021	1148
118.028		Spot	2	Image 1	18	1000000022	1149
118.992		Spot	2	Image 1	18	1000000023	1150
119.024		Spot	2	Image 1	18	1000000024	1151
120		Spot	2	Image 1	18	1000000025	1152
126.016		Spot	2	Image 1	18	1000000026	1153
118		Spot	2	Image 1	18	1000000027	1154
118.008		Spot	2	Image 1	18	1000000028	1155
126.016		Spot	2	Image 1	18	1000000029	1156
119.024		Spot	2	Image 1	18	1000000066	1157
121.008		Spot	2	Image 1	18	1000000030	1158
127.992		Spot	2	Image 1	18	1000000031	1159
119.02		Spot	2	Image 1	18	1000000032	1160
117		Spot	2	Image 1	18	1000000033	1161
117.008		Spot	2	Image 1	18	1000000034	1162
119.008		Spot	2	Image 1	18	1000000035	1163
118.01		Spot	2	Image 1	18	1000000036	1164
124.984		Spot	2	Image 1	18	1000000037	1165
127.01		Spot	2	Image 1	18	1000000038	1166
115.992		Spot	2	Image 1	18	1000000039	1167
121.008		Spot	2	Image 1	18	1000000040	1168
120.016		Spot	2	Image 1	18	1000000041	1169
162.972		Spot	2	Image 1	18	1000000042	1170
114.024		Spot	2	Image 1	18	1000000043	1171
112.996		Spot	2	Image 1	18	1000000044	1172
113.02		Spot	2	Image 1	18	1000000045	1173
207		Spot	2	Image 1	18	1000000046	1174
133.996		Spot	2	Image 1	18	1000000047	1175
188.98		Spot	2	Image 1	18	1000000048	1176
145.996		Spot	2	Image 1	18	1000000050	1177
119.02		Spot	2	Image 1	18	1000000051	1178
120.024		Spot	2	Image 1	18	1000000052	1179
115.992		Spot	2	Image 1	18	1000000053	1180
117.984		Spot	2	Image 1	18	1000000054	1181
117.993		Spot	2	Image 1	18	1000000055	1182
117.02		Spot	2	Image 1	18	1000000056	1183
121.009		Spot	2	Image 1	18	1000000057	1184
123.02		Spot	2	Image 1	18	1000000058	1186
121.016		Spot	2	Image 1	18	1000000059	1187
115.99		Spot	2	Image 1	18	1000000060	1188
119.008		Spot	2	Image 1	18	1000000061	1189
115.984		Spot	2	Image 1	18	1000000062	1190
116.01		Spot	2	Image 1	18	1000000063	1191
122.008		Spot	2	Image 1	18	1000000064	1192
124.984		Spot	2	Image 1	19	1000000000	1193
147.976		Spot	2	Image 1	19	1000000002	1194
166		Spot	2	Image 1	19	1000000003	1195
124.028		Spot	2	Image 1	19	1000000004	1197
132.008		Spot	2	Image 1	19	1000000005	1198
119		Spot	2	Image 1	19	1000000006	1199
119.008		Spot	2	Image 1	19	1000000020	1200
122.022		Spot	2	Image 1	19	1000000007	1201
115.016		Spot	2	Image 1	19	1000000008	1202
122.024		Spot	2	Image 1	19	1000000009	1203
114.016		Spot	2	Image 1	19	1000000068	1204
118		Spot	2	Image 1	19	1000000067	1205
113.008		Spot	2	Image 1	19	1000000010	1206
141.498		Spot	2	Image 1	19	1000000012	1207
176.004		Spot	2	Image 1	19	1000000013	1208
140.04		Spot	2	Image 1	19	1000000014	1209
164.04		Spot	2	Image 1	19	1000000015	1210
218.024		Spot	2	Image 1	19	1000000016	1211
118.018		Spot	2	Image 1	19	1000000017	1212
117.012		Spot	2	Image 1	19	1000000018	1213
121.008		Spot	2	Image 1	19	1000000019	1214
127.992		Spot	2	Image 1	19	1000000021	1215
118		Spot	2	Image 1	19	1000000022	1216
118.992		Spot	2	Image 1	19	1000000023	1217
118.976		Spot	2	Image 1	19	1000000024	1218
119.02		Spot	2	Image 1	19	1000000025	1219
127		Spot	2	Image 1	19	1000000026	1220
118.016		Spot	2	Image 1	19	1000000027	1221
118.012		Spot	2	Image 1	19	1000000028	1222
126.488		Spot	2	Image 1	19	1000000029	1223
118.984		Spot	2	Image 1	19	1000000030	1224
118.024		Spot	2	Image 1	19	1000000066	1225
127.008		Spot	2	Image 1	19	1000000031	1226
119.024		Spot	2	Image 1	19	1000000032	1227
117.022		Spot	2	Image 1	19	1000000033	1228
117.992		Spot	2	Image 1	19	1000000034	1229
118.992		Spot	2	Image 1	19	1000000035	1230
118.002		Spot	2	Image 1	19	1000000036	1231
124.014		Spot	2	Image 1	19	1000000037	1232
127.024		Spot	2	Image 1	19	1000000038	1233
115.008		Spot	2	Image 1	19	1000000039	1234
121.993		Spot	2	Image 1	19	1000000040	1235
119.992		Spot	2	Image 1	19	1000000041	1236
163.48		Spot	2	Image 1	19	1000000042	1237
113.996		Spot	2	Image 1	19	1000000043	1238
111.992		Spot	2	Image 1	19	1000000044	1239
113.024		Spot	2	Image 1	19	1000000045	1240
205.022		Spot	2	Image 1	19	1000000046	1241
132.496		Spot	2	Image 1	19	1000000047	1242
183.98		Spot	2	Image 1	19	1000000048	1243
145.04		Spot	2	Image 1	19	1000000050	1244
118.968		Spot	2	Image 1	19	1000000051	1245
119.02		Spot	2	Image 1	19	1000000052	1246
114.984		Spot	2	Image 1	19	1000000053	1247
118.016		Spot	2	Image 1	19	1000000054	1248
117.016		Spot	2	Image 1	19	1000000055	1249
117		Spot	2	Image 1	19	1000000056	1250
120.996		Spot	2	Image 1	19	1000000057	1251
124.016		Spot	2	Image 1	19	1000000058	1252
119.992		Spot	2	Image 1	19	1000000059	1254
115.984		Spot	2	Image 1	19	1000000060	1255
117.992		Spot	2	Image 1	19	1000000061	1256
115.992		Spot	2	Image 1	19	1000000062	1257
117.024		Spot	2	Image 1	19	1000000063	1258
121		Spot	2	Image 1	19	1000000064	1259
126.024		Spot	2	Image 1	20	1000000000	1260
118.004		Spot	2	Image 1	20	1000000001	1261
147.962		Spot	2	Image 1	20	1000000002	1262
164.992		Spot	2	Image 1	20	1000000003	1263
124.016		Spot	2	Image 1	20	1000000004	1265
131		Spot	2	Image 1	20	1000000005	1266
118.976		Spot	2	Image 1	20	1000000006	1267
119.014		Spot	2	Image 1	20	1000000020	1268
123.012		Spot	2	Image 1	20	1000000007	1269
115.02		Spot	2	Image 1	20	1000000008	1270
122.008		Spot	2	Image 1	20	1000000009	1271
114.024		Spot	2	Image 1	20	1000000068	1272
118.96		Spot	2	Image 1	20	1000000067	1273
114.008		Spot	2	Image 1	20	1000000010	1274
140.976		Spot	2	Image 1	20	1000000012	1275
178.96		Spot	2	Image 1	20	1000000013	1276
141.016		Spot	2	Image 1	20	1000000014	1277
163.05		Spot	2	Image 1	20	1000000015	1278
218.496		Spot	2	Image 1	20	1000000016	1279
119.008		Spot	2	Image 1	20	1000000017	1280
121.99		Spot	2	Image 1	20	1000000019	1281
117.01		Spot	2	Image 1	20	1000000018	1282
128.984		Spot	2	Image 1	20	1000000021	1283
117.008		Spot	2	Image 1	20	1000000022	1284
119		Spot	2	Image 1	20	1000000023	1285
119		Spot	2	Image 1	20	1000000024	1286
119.006		Spot	2	Image 1	20	1000000025	1287
117.02		Spot	2	Image 1	20	1000000027	1288
118.007		Spot	2	Image 1	20	1000000028	1289
125.992		Spot	2	Image 1	20	1000000029	1290
118.992		Spot	2	Image 1	20	1000000066	1291
119.992		Spot	2	Image 1	20	1000000030	1292
128.02		Spot	2	Image 1	20	1000000031	1293
118.992		Spot	2	Image 1	20	1000000032	1294
116		Spot	2	Image 1	20	1000000033	1295
116.976		Spot	2	Image 1	20	1000000034	1296
117.992		Spot	2	Image 1	20	1000000035	1297
116.984		Spot	2	Image 1	20	1000000036	1298
124.016		Spot	2	Image 1	20	1000000037	1299
127.02		Spot	2	Image 1	20	1000000038	1300
115.992		Spot	2	Image 1	20	1000000039	1301
120.996		Spot	2	Image 1	20	1000000040	1302
121.02		Spot	2	Image 1	20	1000000041	1303
162.032		Spot	2	Image 1	20	1000000042	1304
114.992		Spot	2	Image 1	20	1000000043	1305
114.002		Spot	2	Image 1	20	1000000049	1306
112.005		Spot	2	Image 1	20	1000000044	1307
114		Spot	2	Image 1	20	1000000045	1308
203.984		Spot	2	Image 1	20	1000000046	1309
132.984		Spot	2	Image 1	20	1000000047	1310
187.04		Spot	2	Image 1	20	1000000048	1311
145.996		Spot	2	Image 1	20	1000000050	1312
119.02		Spot	2	Image 1	20	1000000051	1313
119.008		Spot	2	Image 1	20	1000000052	1314
115		Spot	2	Image 1	20	1000000053	1315
118.02		Spot	2	Image 1	20	1000000054	1316
117.008		Spot	2	Image 1	20	1000000055	1317
115.984		Spot	2	Image 1	20	1000000056	1318
120.02		Spot	2	Image 1	20	1000000057	1319
123.008		Spot	2	Image 1	20	1000000058	1320
120.016		Spot	2	Image 1	20	1000000059	1322
116.004		Spot	2	Image 1	20	1000000060	1323
118.008		Spot	2	Image 1	20	1000000061	1324
116.016		Spot	2	Image 1	20	1000000062	1325
115.984		Spot	2	Image 1	20	1000000063	1326
122.024		Spot	2	Image 1	20	1000000064	1327
119.976		Spot	2	Image 1	21	1000000001	1328
146.06		Spot	2	Image 1	21	1000000002	1329
166.496		Spot	2	Image 1	21	1000000003	1330
124.512		Spot	2	Image 1	21	1000000004	1332
131.992		Spot	2	Image 1	21	1000000005	1333
118.008		Spot	2	Image 1	21	1000000006	1334
118.992		Spot	2	Image 1	21	1000000020	1335
123		Spot	2	Image 1	21	1000000007	1336
115		Spot	2	Image 1	21	1000000008	1337
121.008		Spot	2	Image 1	21	1000000009	1338
114.008		Spot	2	Image 1	21	1000000068	1339
119.02		Spot	2	Image 1	21	1000000067	1340
114.024		Spot	2	Image 1	21	1000000010	1341
141.008		Spot	2	Image 1	21	1000000012	1342
178.968		Spot	2	Image 1	21	1000000013	1343
140.018		Spot	2	Image 1	21	1000000014	1344
163.028		Spot	2	Image 1	21	1000000015	1345
218.992		Spot	2	Image 1	21	1000000016	1346
118.032		Spot	2	Image 1	21	1000000017	1347
116.996		Spot	2	Image 1	21	1000000018	1348
121.992		Spot	2	Image 1	21	1000000019	1349
127.512		Spot	2	Image 1	21	1000000021	1350
117.008		Spot	2	Image 1	21	1000000022	1351
119.02		Spot	2	Image 1	21	1000000023	1352
118.994		Spot	2	Image 1	21	1000000024	1353
120.022		Spot	2	Image 1	21	1000000025	1354
125.5		Spot	2	Image 1	21	1000000026	1355
117.984		Spot	2	Image 1	21	1000000027	1356
118.014		Spot	2	Image 1	21	1000000028	1357
124.97		Spot	2	Image 1	21	1000000029	1358
119.028		Spot	2	Image 1	21	1000000066	1359
119.992		Spot	2	Image 1	21	1000000030	1360
125.992		Spot	2	Image 1	21	1000000031	1361
120		Spot	2	Image 1	21	1000000032	1362
118.02		Spot	2	Image 1	21	1000000033	1363
116.986		Spot	2	Image 1	21	1000000034	1364
118.976		Spot	2	Image 1	21	1000000035	1365
117.008		Spot	2	Image 1	21	1000000036	1366
123.98		Spot	2	Image 1	21	1000000037	1367
127.02		Spot	2	Image 1	21	1000000038	1368
115.02		Spot	2	Image 1	21	1000000039	1369
120.504		Spot	2	Image 1	21	1000000040	1370
120.976		Spot	2	Image 1	21	1000000041	1371
159.996		Spot	2	Image 1	21	1000000042	1372
113.984		Spot	2	Image 1	21	1000000043	1373
112.024		Spot	2	Image 1	21	1000000044	1374
113		Spot	2	Image 1	21	1000000045	1375
204.04		Spot	2	Image 1	21	1000000046	1376
132.512		Spot	2	Image 1	21	1000000047	1377
189.032		Spot	2	Image 1	21	1000000048	1378
114.015		Spot	2	Image 1	21	1000000049	1379
144.488		Spot	2	Image 1	21	1000000050	1380
118.984		Spot	2	Image 1	21	1000000051	1381
119.003		Spot	2	Image 1	21	1000000052	1382
116.006		Spot	2	Image 1	21	1000000053	1383
117		Spot	2	Image 1	21	1000000054	1384
117		Spot	2	Image 1	21	1000000055	1385
116.015		Spot	2	Image 1	21	1000000056	1386
120.016		Spot	2	Image 1	21	1000000057	1387
123.004		Spot	2	Image 1	21	1000000058	1389
119.008		Spot	2	Image 1	21	1000000059	1390
115.028		Spot	2	Image 1	21	1000000060	1391
117.008		Spot	2	Image 1	21	1000000061	1392
115.984		Spot	2	Image 1	21	1000000062	1393
116.001		Spot	2	Image 1	21	1000000063	1394
123.002		Spot	2	Image 1	21	1000000064	1395
120.016		Spot	2	Image 1	22	1000000001	1396
147.01		Spot	2	Image 1	22	1000000002	1397
159.976		Spot	2	Image 1	22	1000000003	1398
123.992		Spot	2	Image 1	22	1000000004	1400
132.02		Spot	2	Image 1	22	1000000005	1401
118.98		Spot	2	Image 1	22	1000000006	1402
119.504		Spot	2	Image 1	22	1000000020	1403
123.984		Spot	2	Image 1	22	1000000007	1404
114.012		Spot	2	Image 1	22	1000000008	1405
122.032		Spot	2	Image 1	22	1000000009	1406
114		Spot	2	Image 1	22	1000000068	1407
113.996		Spot	2	Image 1	22	1000000010	1408
139.996		Spot	2	Image 1	22	1000000012	1409
179.004		Spot	2	Image 1	22	1000000013	1410
139.984		Spot	2	Image 1	22	1000000014	1411
164		Spot	2	Image 1	22	1000000015	1412
216.052		Spot	2	Image 1	22	1000000016	1413
118		Spot	2	Image 1	22	1000000017	1414
117.016		Spot	2	Image 1	22	1000000018	1415
121.016		Spot	2	Image 1	22	1000000019	1416
127.986		Spot	2	Image 1	22	1000000021	1417
117.996		Spot	2	Image 1	22	1000000022	1418
117.984		Spot	2	Image 1	22	1000000023	1419
119.024		Spot	2	Image 1	22	1000000024	1420
119.984		Spot	2	Image 1	22	1000000025	1421
126.028		Spot	2	Image 1	22	1000000026	1422
118.025		Spot	2	Image 1	22	1000000027	1423
118.02		Spot	2	Image 1	22	1000000028	1424
125.008		Spot	2	Image 1	22	1000000029	1425
119.008		Spot	2	Image 1	22	1000000030	1426
118.515		Spot	2	Image 1	22	1000000066	1427
128.019		Spot	2	Image 1	22	1000000031	1428
119.024		Spot	2	Image 1	22	1000000032	1429
116.984		Spot	2	Image 1	22	1000000033	1430
116.988		Spot	2	Image 1	22	1000000034	1431
118.016		Spot	2	Image 1	22	1000000035	1432
118.004		Spot	2	Image 1	22	1000000036	1433
125.012		Spot	2	Image 1	22	1000000037	1434
126.984		Spot	2	Image 1	22	1000000038	1435
115.008		Spot	2	Image 1	22	1000000039	1436
121.02		Spot	2	Image 1	22	1000000040	1437
119.992		Spot	2	Image 1	22	1000000041	1438
160.024		Spot	2	Image 1	22	1000000042	1439
115.024		Spot	2	Image 1	22	1000000043	1440
112.02		Spot	2	Image 1	22	1000000044	1441
202.044		Spot	2	Image 1	22	1000000046	1442
131.984		Spot	2	Image 1	22	1000000047	1443
186.048		Spot	2	Image 1	22	1000000048	1444
114.02		Spot	2	Image 1	22	1000000049	1445
145		Spot	2	Image 1	22	1000000050	1446
119.02		Spot	2	Image 1	22	1000000051	1447
119.016		Spot	2	Image 1	22	1000000052	1448
116.008		Spot	2	Image 1	22	1000000053	1449
117.006		Spot	2	Image 1	22	1000000054	1450
117.02		Spot	2	Image 1	22	1000000055	1451
116.016		Spot	2	Image 1	22	1000000056	1452
120.502		Spot	2	Image 1	22	1000000057	1454
123.976		Spot	2	Image 1	22	1000000058	1455
119.982		Spot	2	Image 1	22	1000000059	1456
116.018		Spot	2	Image 1	22	1000000060	1457
118.02		Spot	2	Image 1	22	1000000061	1458
116.04		Spot	2	Image 1	22	1000000062	1459
115.992		Spot	2	Image 1	22	1000000063	1460
114.976		Spot	2	Image 1	22	1000000069	1461
121.984		Spot	2	Image 1	22	1000000064	1462
124		Spot	2	Image 1	23	1000000000	1463
118.008		Spot	2	Image 1	23	1000000001	1464
147.036		Spot	2	Image 1	23	1000000002	1465
124.009		Spot	2	Image 1	23	1000000004	1467
131.008		Spot	2	Image 1	23	1000000005	1468
118.992		Spot	2	Image 1	23	1000000006	1469
119.012		Spot	2	Image 1	23	1000000020	1470
123.016		Spot	2	Image 1	23	1000000007	1471
114.008		Spot	2	Image 1	23	1000000008	1472
122.02		Spot	2	Image 1	23	1000000009	1473
114.016		Spot	2	Image 1	23	1000000068	1474
113.984		Spot	2	Image 1	23	1000000010	1475
140.024		Spot	2	Image 1	23	1000000012	1476
165.992		Spot	2	Image 1	23	1000000003	1477
180.02		Spot	2	Image 1	23	1000000013	1478
141.02		Spot	2	Image 1	23	1000000014	1479
162.976		Spot	2	Image 1	23	1000000015	1480
215.024		Spot	2	Image 1	23	1000000016	1481
118.008		Spot	2	Image 1	23	1000000017	1482
116.016		Spot	2	Image 1	23	1000000018	1483
120.992		Spot	2	Image 1	23	1000000019	1484
128.01		Spot	2	Image 1	23	1000000021	1485
118.02		Spot	2	Image 1	23	1000000022	1486
118.998		Spot	2	Image 1	23	1000000023	1487
118.994		Spot	2	Image 1	23	1000000024	1488
118.992		Spot	2	Image 1	23	1000000025	1489
125.04		Spot	2	Image 1	23	1000000026	1490
117.007		Spot	2	Image 1	23	1000000027	1491
118.008		Spot	2	Image 1	23	1000000028	1492
124.992		Spot	2	Image 1	23	1000000029	1493
120.016		Spot	2	Image 1	23	1000000030	1494
118.996		Spot	2	Image 1	23	1000000066	1495
126.968		Spot	2	Image 1	23	1000000031	1496
119.02		Spot	2	Image 1	23	1000000032	1497
116.986		Spot	2	Image 1	23	1000000033	1498
117		Spot	2	Image 1	23	1000000034	1499
117.98		Spot	2	Image 1	23	1000000035	1500
117.992		Spot	2	Image 1	23	1000000036	1501
125.008		Spot	2	Image 1	23	1000000037	1502
127.004		Spot	2	Image 1	23	1000000038	1503
115.024		Spot	2	Image 1	23	1000000039	1504
121.012		Spot	2	Image 1	23	1000000040	1505
120.992		Spot	2	Image 1	23	1000000041	1506
161.004		Spot	2	Image 1	23	1000000042	1507
115		Spot	2	Image 1	23	1000000043	1508
111.992		Spot	2	Image 1	23	1000000044	1509
113.988		Spot	2	Image 1	23	1000000045	1510
204.048		Spot	2	Image 1	23	1000000046	1511
133.02		Spot	2	Image 1	23	1000000047	1512
181.984		Spot	2	Image 1	23	1000000048	1513
145.992		Spot	2	Image 1	23	1000000050	1514
118.997		Spot	2	Image 1	23	1000000051	1515
119.002		Spot	2	Image 1	23	1000000052	1516
114.99		Spot	2	Image 1	23	1000000053	1517
117.992		Spot	2	Image 1	23	1000000054	1518
117		Spot	2	Image 1	23	1000000055	1519
115.996		Spot	2	Image 1	23	1000000056	1520
120.994		Spot	2	Image 1	23	1000000057	1521
124.968		Spot	2	Image 1	23	1000000058	1523
120.024		Spot	2	Image 1	23	1000000059	1524
115.986		Spot	2	Image 1	23	1000000060	1525
119.01		Spot	2	Image 1	23	1000000061	1526
116.008		Spot	2	Image 1	23	1000000062	1527
115.998		Spot	2	Image 1	23	1000000063	1528
121.992		Spot	2	Image 1	23	1000000064	1529
125.01		Spot	2	Image 1	24	1000000000	1530
118.984		Spot	2	Image 1	24	1000000001	1531
146.992		Spot	2	Image 1	24	1000000002	1532
122.984		Spot	2	Image 1	24	1000000004	1534
133.008		Spot	2	Image 1	24	1000000005	1535
118.01		Spot	2	Image 1	24	1000000006	1536
120.01		Spot	2	Image 1	24	1000000020	1537
123.01		Spot	2	Image 1	24	1000000007	1538
114.99		Spot	2	Image 1	24	1000000008	1539
121.984		Spot	2	Image 1	24	1000000009	1540
115.008		Spot	2	Image 1	24	1000000068	1541
119.012		Spot	2	Image 1	24	1000000067	1542
113.008		Spot	2	Image 1	24	1000000010	1543
142.018		Spot	2	Image 1	24	1000000012	1544
165.952		Spot	2	Image 1	24	1000000003	1545
179.984		Spot	2	Image 1	24	1000000013	1546
140		Spot	2	Image 1	24	1000000014	1547
163.988		Spot	2	Image 1	24	1000000015	1548
218.04		Spot	2	Image 1	24	1000000016	1549
117.984		Spot	2	Image 1	24	1000000017	1550
115.992		Spot	2	Image 1	24	1000000018	1551
120.992		Spot	2	Image 1	24	1000000019	1552
128.008		Spot	2	Image 1	24	1000000021	1553
117.016		Spot	2	Image 1	24	1000000022	1554
118.992		Spot	2	Image 1	24	1000000023	1555
119		Spot	2	Image 1	24	1000000024	1556
118.996		Spot	2	Image 1	24	1000000025	1557
126.984		Spot	2	Image 1	24	1000000026	1558
118.016		Spot	2	Image 1	24	1000000027	1559
118.994		Spot	2	Image 1	24	1000000028	1560
123.976		Spot	2	Image 1	24	1000000029	1561
120.008		Spot	2	Image 1	24	1000000030	1562
120.01		Spot	2	Image 1	24	1000000032	1563
115.992		Spot	2	Image 1	24	1000000033	1564
118.004		Spot	2	Image 1	24	1000000034	1565
119.004		Spot	2	Image 1	24	1000000035	1566
116.992		Spot	2	Image 1	24	1000000036	1567
125.008		Spot	2	Image 1	24	1000000037	1568
126.984		Spot	2	Image 1	24	1000000038	1569
115.008		Spot	2	Image 1	24	1000000039	1570
121.992		Spot	2	Image 1	24	1000000040	1571
120.003		Spot	2	Image 1	24	1000000041	1572
161.04		Spot	2	Image 1	24	1000000042	1573
114		Spot	2	Image 1	24	1000000043	1574
113.02		Spot	2	Image 1	24	1000000044	1575
112.992		Spot	2	Image 1	24	1000000045	1576
201		Spot	2	Image 1	24	1000000046	1577
132.968		Spot	2	Image 1	24	1000000047	1578
188.984		Spot	2	Image 1	24	1000000048	1579
113.984		Spot	2	Image 1	24	1000000049	1580
145.008		Spot	2	Image 1	24	1000000050	1581
119.02		Spot	2	Image 1	24	1000000051	1582
119.998		Spot	2	Image 1	24	1000000052	1583
116.008		Spot	2	Image 1	24	1000000053	1584
117.996		Spot	2	Image 1	24	1000000054	1585
117.008		Spot	2	Image 1	24	1000000055	1586
115.995		Spot	2	Image 1	24	1000000056	1587
120.024		Spot	2	Image 1	24	1000000057	1588
124.008		Spot	2	Image 1	24	1000000058	1589
120.01		Spot	2	Image 1	24	1000000059	1591
117.008		Spot	2	Image 1	24	1000000060	1592
118.996		Spot	2	Image 1	24	1000000061	1593
117		Spot	2	Image 1	24	1000000062	1594
116.002		Spot	2	Image 1	24	1000000063	1595
115.008		Spot	2	Image 1	24	1000000069	1596
121.996		Spot	2	Image 1	24	1000000064	1597
124.012		Spot	2	Image 1	25	1000000000	1598
118.992		Spot	2	Image 1	25	1000000001	1599
146.984		Spot	2	Image 1	25	1000000002	1600
122.016		Spot	2	Image 1	25	1000000004	1602
130.984		Spot	2	Image 1	25	1000000005	1603
119		Spot	2	Image 1	25	1000000006	1604
121.02		Spot	2	Image 1	25	1000000020	1605
123.016		Spot	2	Image 1	25	1000000007	1606
114.998		Spot	2	Image 1	25	1000000008	1607
123		Spot	2	Image 1	25	1000000009	1608
113.992		Spot	2	Image 1	25	1000000068	1609
118.016		Spot	2	Image 1	25	1000000067	1610
113.984		Spot	2	Image 1	25	1000000010	1611
139.024		Spot	2	Image 1	25	1000000012	1612
166.04		Spot	2	Image 1	25	1000000003	1613
178.02		Spot	2	Image 1	25	1000000013	1614
140.992		Spot	2	Image 1	25	1000000014	1615
166.012		Spot	2	Image 1	25	1000000015	1616
216		Spot	2	Image 1	25	1000000016	1617
117.994		Spot	2	Image 1	25	1000000017	1618
117.004		Spot	2	Image 1	25	1000000018	1619
121.992		Spot	2	Image 1	25	1000000019	1620
127.002		Spot	2	Image 1	25	1000000021	1621
117.003		Spot	2	Image 1	25	1000000022	1622
119.02		Spot	2	Image 1	25	1000000023	1623
120.006		Spot	2	Image 1	25	1000000024	1624
118.992		Spot	2	Image 1	25	1000000025	1625
118		Spot	2	Image 1	25	1000000027	1626
118.976		Spot	2	Image 1	25	1000000028	1627
125.976		Spot	2	Image 1	25	1000000029	1628
120.012		Spot	2	Image 1	25	1000000030	1629
119.008		Spot	2	Image 1	25	1000000032	1630
117		Spot	2	Image 1	25	1000000033	1631
116.016		Spot	2	Image 1	25	1000000034	1632
117.992		Spot	2	Image 1	25	1000000036	1633
124.008		Spot	2	Image 1	25	1000000037	1634
126.01		Spot	2	Image 1	25	1000000038	1635
115.004		Spot	2	Image 1	25	1000000039	1636
121.014		Spot	2	Image 1	25	1000000040	1637
120.012		Spot	2	Image 1	25	1000000041	1638
162		Spot	2	Image 1	25	1000000042	1639
113.992		Spot	2	Image 1	25	1000000043	1640
112.016		Spot	2	Image 1	25	1000000044	1641
112.984		Spot	2	Image 1	25	1000000045	1642
198.956		Spot	2	Image 1	25	1000000046	1643
132.028		Spot	2	Image 1	25	1000000047	1644
183.02		Spot	2	Image 1	25	1000000048	1645
145.001		Spot	2	Image 1	25	1000000050	1646
118.984		Spot	2	Image 1	25	1000000051	1647
119		Spot	2	Image 1	25	1000000052	1648
116.004		Spot	2	Image 1	25	1000000053	1649
116.992		Spot	2	Image 1	25	1000000054	1650
118		Spot	2	Image 1	25	1000000055	1651
115.996		Spot	2	Image 1	25	1000000056	1652
120.016		Spot	2	Image 1	25	1000000057	1653
121.992		Spot	2	Image 1	25	1000000058	1655
120.002		Spot	2	Image 1	25	1000000059	1656
116.01		Spot	2	Image 1	25	1000000060	1657
118.008		Spot	2	Image 1	25	1000000061	1658
114.992		Spot	2	Image 1	25	1000000062	1659
115.992		Spot	2	Image 1	25	1000000063	1660
121.992		Spot	2	Image 1	25	1000000064	1661
148.026		Spot	2	Image 1	26	1000000002	1662
164.048		Spot	2	Image 1	26	1000000003	1663
124.024		Spot	2	Image 1	26	1000000004	1665
132.016		Spot	2	Image 1	26	1000000005	1666
118		Spot	2	Image 1	26	1000000006	1667
120.02		Spot	2	Image 1	26	1000000020	1668
123.984		Spot	2	Image 1	26	1000000007	1669
115.012		Spot	2	Image 1	26	1000000008	1670
123		Spot	2	Image 1	26	1000000009	1671
114.992		Spot	2	Image 1	26	1000000068	1672
113.016		Spot	2	Image 1	26	1000000010	1673
140.992		Spot	2	Image 1	26	1000000012	1674
178		Spot	2	Image 1	26	1000000013	1675
142.504		Spot	2	Image 1	26	1000000014	1676
162.968		Spot	2	Image 1	26	1000000015	1677
217.968		Spot	2	Image 1	26	1000000016	1678
118.004		Spot	2	Image 1	26	1000000017	1679
117		Spot	2	Image 1	26	1000000018	1680
121.016		Spot	2	Image 1	26	1000000019	1681
128.008		Spot	2	Image 1	26	1000000021	1682
117.008		Spot	2	Image 1	26	1000000022	1683
119		Spot	2	Image 1	26	1000000023	1684
119.02		Spot	2	Image 1	26	1000000024	1685
118.996		Spot	2	Image 1	26	1000000025	1686
116.01		Spot	2	Image 1	26	1000000027	1687
117.992		Spot	2	Image 1	26	1000000028	1688
125.008		Spot	2	Image 1	26	1000000029	1689
119.016		Spot	2	Image 1	26	1000000030	1690
127.984		Spot	2	Image 1	26	1000000031	1691
120		Spot	2	Image 1	26	1000000032	1692
117.992		Spot	2	Image 1	26	1000000033	1693
116.99		Spot	2	Image 1	26	1000000034	1694
118.992		Spot	2	Image 1	26	1000000035	1695
117.008		Spot	2	Image 1	26	1000000036	1696
122.984		Spot	2	Image 1	26	1000000037	1697
127		Spot	2	Image 1	26	1000000038	1698
116		Spot	2	Image 1	26	1000000039	1699
121.008		Spot	2	Image 1	26	1000000040	1700
120.996		Spot	2	Image 1	26	1000000041	1701
161		Spot	2	Image 1	26	1000000042	1702
115.008		Spot	2	Image 1	26	1000000043	1703
112.008		Spot	2	Image 1	26	1000000044	1704
113.008		Spot	2	Image 1	26	1000000045	1705
196.944		Spot	2	Image 1	26	1000000046	1706
134.02		Spot	2	Image 1	26	1000000047	1707
182.04		Spot	2	Image 1	26	1000000048	1708
114.996		Spot	2	Image 1	26	1000000049	1709
144		Spot	2	Image 1	26	1000000050	1710
120		Spot	2	Image 1	26	1000000051	1711
119.992		Spot	2	Image 1	26	1000000052	1712
117.012		Spot	2	Image 1	26	1000000053	1713
116.992		Spot	2	Image 1	26	1000000054	1714
116.999		Spot	2	Image 1	26	1000000055	1715
116		Spot	2	Image 1	26	1000000056	1716
120.008		Spot	2	Image 1	26	1000000057	1717
121.976		Spot	2	Image 1	26	1000000058	1719
120		Spot	2	Image 1	26	1000000059	1720
116.008		Spot	2	Image 1	26	1000000060	1721
117.992		Spot	2	Image 1	26	1000000061	1722
116.012		Spot	2	Image 1	26	1000000062	1723
115.992		Spot	2	Image 1	26	1000000063	1724
122.008		Spot	2	Image 1	26	1000000064	1725
119.01		Spot	2	Image 1	27	1000000001	1726
147.976		Spot	2	Image 1	27	1000000002	1727
163.982		Spot	2	Image 1	27	1000000003	1728
133.016		Spot	2	Image 1	27	1000000005	1730
119		Spot	2	Image 1	27	1000000006	1731
120.012		Spot	2	Image 1	27	1000000020	1732
123.012		Spot	2	Image 1	27	1000000007	1733
116.008		Spot	2	Image 1	27	1000000008	1734
121.996		Spot	2	Image 1	27	1000000009	1735
114.02		Spot	2	Image 1	27	1000000068	1736
119.014		Spot	2	Image 1	27	1000000067	1737
114		Spot	2	Image 1	27	1000000010	1738
141		Spot	2	Image 1	27	1000000012	1739
179.992		Spot	2	Image 1	27	1000000013	1740
141.006		Spot	2	Image 1	27	1000000014	1741
164.008		Spot	2	Image 1	27	1000000015	1742
217.008		Spot	2	Image 1	27	1000000016	1743
117.992		Spot	2	Image 1	27	1000000017	1744
116.996		Spot	2	Image 1	27	1000000018	1745
121.984		Spot	2	Image 1	27	1000000019	1746
127.02		Spot	2	Image 1	27	1000000021	1747
118.016		Spot	2	Image 1	27	1000000022	1748
119		Spot	2	Image 1	27	1000000023	1749
119.02		Spot	2	Image 1	27	1000000024	1750
119.992		Spot	2	Image 1	27	1000000025	1751
118.02		Spot	2	Image 1	27	1000000027	1752
116.992		Spot	2	Image 1	27	1000000028	1753
125.016		Spot	2	Image 1	27	1000000029	1754
121.008		Spot	2	Image 1	27	1000000030	1755
119.992		Spot	2	Image 1	27	1000000032	1756
117.01		Spot	2	Image 1	27	1000000033	1757
116.992		Spot	2	Image 1	27	1000000034	1758
117.008		Spot	2	Image 1	27	1000000036	1759
124		Spot	2	Image 1	27	1000000037	1760
127.02		Spot	2	Image 1	27	1000000038	1761
115.008		Spot	2	Image 1	27	1000000039	1762
120.992		Spot	2	Image 1	27	1000000040	1763
120.016		Spot	2	Image 1	27	1000000041	1764
161.488		Spot	2	Image 1	27	1000000042	1765
114.012		Spot	2	Image 1	27	1000000043	1766
112.008		Spot	2	Image 1	27	1000000044	1767
113.024		Spot	2	Image 1	27	1000000045	1768
202.976		Spot	2	Image 1	27	1000000046	1769
132.99		Spot	2	Image 1	27	1000000047	1770
180.544		Spot	2	Image 1	27	1000000048	1771
113.992		Spot	2	Image 1	27	1000000049	1772
145.012		Spot	2	Image 1	27	1000000050	1773
118.992		Spot	2	Image 1	27	1000000051	1774
118.984		Spot	2	Image 1	27	1000000052	1775
115.008		Spot	2	Image 1	27	1000000053	1776
117.02		Spot	2	Image 1	27	1000000054	1777
116.998		Spot	2	Image 1	27	1000000055	1778
116.02		Spot	2	Image 1	27	1000000056	1779
119.024		Spot	2	Image 1	27	1000000057	1780
123.012		Spot	2	Image 1	27	1000000058	1782
119.992		Spot	2	Image 1	27	1000000059	1783
115.992		Spot	2	Image 1	27	1000000060	1784
118.992		Spot	2	Image 1	27	1000000061	1785
115.992		Spot	2	Image 1	27	1000000062	1786
116.976		Spot	2	Image 1	27	1000000063	1787
115.008		Spot	2	Image 1	27	1000000069	1788
121		Spot	2	Image 1	27	1000000064	1789
118.996		Spot	2	Image 1	28	1000000001	1790
148.04		Spot	2	Image 1	28	1000000002	1791
162		Spot	2	Image 1	28	1000000003	1792
125		Spot	2	Image 1	28	1000000004	1794
132.016		Spot	2	Image 1	28	1000000005	1795
118		Spot	2	Image 1	28	1000000006	1796
119.992		Spot	2	Image 1	28	1000000020	1797
124		Spot	2	Image 1	28	1000000007	1798
116		Spot	2	Image 1	28	1000000008	1799
121.992		Spot	2	Image 1	28	1000000009	1800
114.016		Spot	2	Image 1	28	1000000068	1801
117.984		Spot	2	Image 1	28	1000000067	1802
113.008		Spot	2	Image 1	28	1000000010	1803
140.006		Spot	2	Image 1	28	1000000012	1804
179.024		Spot	2	Image 1	28	1000000013	1805
141.992		Spot	2	Image 1	28	1000000014	1806
162.988		Spot	2	Image 1	28	1000000015	1807
213.946		Spot	2	Image 1	28	1000000016	1808
118.01		Spot	2	Image 1	28	1000000017	1809
115.992		Spot	2	Image 1	28	1000000018	1810
121.984		Spot	2	Image 1	28	1000000019	1811
126.986		Spot	2	Image 1	28	1000000021	1812
117.008		Spot	2	Image 1	28	1000000022	1813
118.986		Spot	2	Image 1	28	1000000023	1814
117.992		Spot	2	Image 1	28	1000000024	1815
118.992		Spot	2	Image 1	28	1000000025	1816
118.016		Spot	2	Image 1	28	1000000027	1817
117.02		Spot	2	Image 1	28	1000000028	1818
124.016		Spot	2	Image 1	28	1000000029	1819
120.004		Spot	2	Image 1	28	1000000030	1820
125.98		Spot	2	Image 1	28	1000000031	1821
119.02		Spot	2	Image 1	28	1000000032	1822
117		Spot	2	Image 1	28	1000000033	1823
117		Spot	2	Image 1	28	1000000034	1824
118		Spot	2	Image 1	28	1000000035	1825
117		Spot	2	Image 1	28	1000000036	1826
124.01		Spot	2	Image 1	28	1000000037	1827
127.032		Spot	2	Image 1	28	1000000038	1828
116.02		Spot	2	Image 1	28	1000000039	1829
120.008		Spot	2	Image 1	28	1000000040	1830
120.01		Spot	2	Image 1	28	1000000041	1831
160.976		Spot	2	Image 1	28	1000000042	1832
114.003		Spot	2	Image 1	28	1000000043	1833
110.984		Spot	2	Image 1	28	1000000044	1834
112.995		Spot	2	Image 1	28	1000000045	1835
197.994		Spot	2	Image 1	28	1000000046	1836
131.986		Spot	2	Image 1	28	1000000047	1837
182.032		Spot	2	Image 1	28	1000000048	1838
114.976		Spot	2	Image 1	28	1000000049	1839
144.972		Spot	2	Image 1	28	1000000050	1840
120.01		Spot	2	Image 1	28	1000000051	1841
120.009		Spot	2	Image 1	28	1000000052	1842
115.984		Spot	2	Image 1	28	1000000053	1843
118.008		Spot	2	Image 1	28	1000000054	1844
116		Spot	2	Image 1	28	1000000055	1845
115.992		Spot	2	Image 1	28	1000000056	1846
120.004		Spot	2	Image 1	28	1000000057	1847
124.004		Spot	2	Image 1	28	1000000058	1848
119.014		Spot	2	Image 1	28	1000000059	1850
115.014		Spot	2	Image 1	28	1000000060	1851
117.012		Spot	2	Image 1	28	1000000061	1852
115.992		Spot	2	Image 1	28	1000000062	1853
115.016		Spot	2	Image 1	28	1000000063	1854
115.996		Spot	2	Image 1	28	1000000069	1855
122.016		Spot	2	Image 1	28	1000000064	1856
119.008		Spot	2	Image 1	29	1000000001	1857
146.996		Spot	2	Image 1	29	1000000002	1858
160		Spot	2	Image 1	29	1000000003	1859
131.976		Spot	2	Image 1	29	1000000005	1861
118.991		Spot	2	Image 1	29	1000000006	1862
120.02		Spot	2	Image 1	29	1000000020	1863
122.006		Spot	2	Image 1	29	1000000007	1864
116.016		Spot	2	Image 1	29	1000000008	1865
122.032		Spot	2	Image 1	29	1000000009	1866
114.992		Spot	2	Image 1	29	1000000068	1867
118.01		Spot	2	Image 1	29	1000000067	1868
112.992		Spot	2	Image 1	29	1000000010	1869
141.02		Spot	2	Image 1	29	1000000012	1870
180.02		Spot	2	Image 1	29	1000000013	1871
141		Spot	2	Image 1	29	1000000014	1872
164.988		Spot	2	Image 1	29	1000000015	1873
216.024		Spot	2	Image 1	29	1000000016	1874
118.001		Spot	2	Image 1	29	1000000017	1875
116.02		Spot	2	Image 1	29	1000000018	1876
121.01		Spot	2	Image 1	29	1000000019	1877
128.005		Spot	2	Image 1	29	1000000021	1878
118.012		Spot	2	Image 1	29	1000000022	1879
118.984		Spot	2	Image 1	29	1000000023	1880
119		Spot	2	Image 1	29	1000000024	1881
118.992		Spot	2	Image 1	29	1000000025	1882
126.968		Spot	2	Image 1	29	1000000070	1883
117.012		Spot	2	Image 1	29	1000000027	1884
117.992		Spot	2	Image 1	29	1000000028	1885
124.992		Spot	2	Image 1	29	1000000029	1886
120.024		Spot	2	Image 1	29	1000000030	1887
128.02		Spot	2	Image 1	29	1000000031	1888
119.968		Spot	2	Image 1	29	1000000032	1889
117.022		Spot	2	Image 1	29	1000000033	1890
116.02		Spot	2	Image 1	29	1000000034	1891
118.992		Spot	2	Image 1	29	1000000035	1892
118.004		Spot	2	Image 1	29	1000000036	1893
123.992		Spot	2	Image 1	29	1000000037	1894
127.996		Spot	2	Image 1	29	1000000038	1895
115.012		Spot	2	Image 1	29	1000000039	1896
120.986		Spot	2	Image 1	29	1000000040	1897
120.01		Spot	2	Image 1	29	1000000041	1898
159.98		Spot	2	Image 1	29	1000000042	1899
114.012		Spot	2	Image 1	29	1000000043	1900
112.016		Spot	2	Image 1	29	1000000044	1901
112.994		Spot	2	Image 1	29	1000000045	1902
207.012		Spot	2	Image 1	29	1000000046	1903
132.016		Spot	2	Image 1	29	1000000047	1904
182.98		Spot	2	Image 1	29	1000000048	1905
145.024		Spot	2	Image 1	29	1000000050	1906
119.52		Spot	2	Image 1	29	1000000051	1907
118.996		Spot	2	Image 1	29	1000000052	1908
115.018		Spot	2	Image 1	29	1000000053	1909
117.04		Spot	2	Image 1	29	1000000054	1910
117.004		Spot	2	Image 1	29	1000000055	1911
114.992		Spot	2	Image 1	29	1000000056	1912
121.989		Spot	2	Image 1	29	1000000057	1913
123.016		Spot	2	Image 1	29	1000000058	1915
120.002		Spot	2	Image 1	29	1000000059	1916
116.008		Spot	2	Image 1	29	1000000060	1917
117.984		Spot	2	Image 1	29	1000000061	1918
116.004		Spot	2	Image 1	29	1000000062	1919
115.976		Spot	2	Image 1	29	1000000063	1920
116		Spot	2	Image 1	29	1000000069	1921
121.984		Spot	2	Image 1	29	1000000064	1922
118.976		Spot	2	Image 1	30	1000000001	1923
148.976		Spot	2	Image 1	30	1000000002	1924
160.024		Spot	2	Image 1	30	1000000003	1925
132.008		Spot	2	Image 1	30	1000000005	1927
117.984		Spot	2	Image 1	30	1000000006	1928
120		Spot	2	Image 1	30	1000000020	1929
123.007		Spot	2	Image 1	30	1000000007	1930
115		Spot	2	Image 1	30	1000000008	1931
122.984		Spot	2	Image 1	30	1000000009	1932
114.016		Spot	2	Image 1	30	1000000068	1933
118.024		Spot	2	Image 1	30	1000000067	1934
114.006		Spot	2	Image 1	30	1000000010	1935
140.028		Spot	2	Image 1	30	1000000012	1936
176.976		Spot	2	Image 1	30	1000000013	1937
141.972		Spot	2	Image 1	30	1000000014	1938
161.996		Spot	2	Image 1	30	1000000015	1939
214.936		Spot	2	Image 1	30	1000000016	1940
116.996		Spot	2	Image 1	30	1000000017	1941
117.024		Spot	2	Image 1	30	1000000018	1942
121.996		Spot	2	Image 1	30	1000000019	1943
128.008		Spot	2	Image 1	30	1000000021	1944
116.976		Spot	2	Image 1	30	1000000022	1945
119.016		Spot	2	Image 1	30	1000000023	1946
119		Spot	2	Image 1	30	1000000024	1947
119.012		Spot	2	Image 1	30	1000000025	1948
124.016		Spot	2	Image 1	30	1000000070	1949
119.024		Spot	2	Image 1	30	1000000027	1950
117.994		Spot	2	Image 1	30	1000000028	1951
125.976		Spot	2	Image 1	30	1000000029	1952
119		Spot	2	Image 1	30	1000000030	1953
127.02		Spot	2	Image 1	30	1000000031	1954
120.006		Spot	2	Image 1	30	1000000032	1955
116.993		Spot	2	Image 1	30	1000000033	1956
116.992		Spot	2	Image 1	30	1000000034	1957
116.004		Spot	2	Image 1	30	1000000036	1958
124.008		Spot	2	Image 1	30	1000000037	1959
126.998		Spot	2	Image 1	30	1000000038	1960
116.01		Spot	2	Image 1	30	1000000039	1961
120.982		Spot	2	Image 1	30	1000000040	1962
121.016		Spot	2	Image 1	30	1000000041	1963
162.048		Spot	2	Image 1	30	1000000042	1964
114.02		Spot	2	Image 1	30	1000000043	1965
113.02		Spot	2	Image 1	30	1000000044	1966
112.982		Spot	2	Image 1	30	1000000045	1967
200.944		Spot	2	Image 1	30	1000000046	1968
133.006		Spot	2	Image 1	30	1000000047	1969
182.96		Spot	2	Image 1	30	1000000048	1970
114.02		Spot	2	Image 1	30	1000000049	1971
144.992		Spot	2	Image 1	30	1000000050	1972
118.976		Spot	2	Image 1	30	1000000051	1973
119.016		Spot	2	Image 1	30	1000000052	1974
115.488		Spot	2	Image 1	30	1000000053	1975
116.992		Spot	2	Image 1	30	1000000054	1976
117.02		Spot	2	Image 1	30	1000000055	1977
115.016		Spot	2	Image 1	30	1000000056	1978
127		Spot	2	Image 1	30	1000000071	1979
120.504		Spot	2	Image 1	30	1000000057	1980
122.992		Spot	2	Image 1	30	1000000058	1982
120.976		Spot	2	Image 1	30	1000000059	1983
114.992		Spot	2	Image 1	30	1000000060	1984
119.02		Spot	2	Image 1	30	1000000061	1985
114.992		Spot	2	Image 1	30	1000000062	1986
115.992		Spot	2	Image 1	30	1000000063	1987
121.01		Spot	2	Image 1	30	1000000064	1988
116.008		Spot	2	Image 1	31	1000000072	1989
149.008		Spot	2	Image 1	31	1000000002	1990
162.976		Spot	2	Image 1	31	1000000003	1991
133.028		Spot	2	Image 1	31	1000000005	1993
119		Spot	2	Image 1	31	1000000006	1994
119		Spot	2	Image 1	31	1000000020	1995
124.018		Spot	2	Image 1	31	1000000007	1996
114.02		Spot	2	Image 1	31	1000000008	1997
121.996		Spot	2	Image 1	31	1000000009	1998
116.016		Spot	2	Image 1	31	1000000068	1999
113.04		Spot	2	Image 1	31	1000000010	2000
140.016		Spot	2	Image 1	31	1000000012	2001
180.976		Spot	2	Image 1	31	1000000013	2002
140		Spot	2	Image 1	31	1000000014	2003
163.012		Spot	2	Image 1	31	1000000015	2004
216.952		Spot	2	Image 1	31	1000000016	2005
119.012		Spot	2	Image 1	31	1000000017	2006
121		Spot	2	Image 1	31	1000000019	2007
116.99		Spot	2	Image 1	31	1000000018	2008
128.02		Spot	2	Image 1	31	1000000021	2009
117.02		Spot	2	Image 1	31	1000000022	2010
119		Spot	2	Image 1	31	1000000023	2011
119.04		Spot	2	Image 1	31	1000000024	2012
118.504		Spot	2	Image 1	31	1000000025	2013
126.016		Spot	2	Image 1	31	1000000070	2014
117.006		Spot	2	Image 1	31	1000000027	2015
117.992		Spot	2	Image 1	31	1000000028	2016
125.996		Spot	2	Image 1	31	1000000029	2017
119.012		Spot	2	Image 1	31	1000000073	2018
121		Spot	2	Image 1	31	1000000030	2019
128.016		Spot	2	Image 1	31	1000000031	2020
120.024		Spot	2	Image 1	31	1000000032	2021
116.968		Spot	2	Image 1	31	1000000033	2022
116.968		Spot	2	Image 1	31	1000000034	2023
118.986		Spot	2	Image 1	31	1000000035	2024
116.994		Spot	2	Image 1	31	1000000036	2025
126.008		Spot	2	Image 1	31	1000000037	2026
126.984		Spot	2	Image 1	31	1000000038	2027
115.028		Spot	2	Image 1	31	1000000039	2028
122.008		Spot	2	Image 1	31	1000000040	2029
119.995		Spot	2	Image 1	31	1000000041	2030
160.02		Spot	2	Image 1	31	1000000042	2031
115.016		Spot	2	Image 1	31	1000000043	2032
113.02		Spot	2	Image 1	31	1000000044	2033
114		Spot	2	Image 1	31	1000000045	2034
200.984		Spot	2	Image 1	31	1000000046	2035
133.02		Spot	2	Image 1	31	1000000047	2036
183.52		Spot	2	Image 1	31	1000000048	2037
114.98		Spot	2	Image 1	31	1000000049	2038
145		Spot	2	Image 1	31	1000000050	2039
121.014		Spot	2	Image 1	31	1000000051	2040
119.008		Spot	2	Image 1	31	1000000052	2041
115.005		Spot	2	Image 1	31	1000000053	2042
118.02		Spot	2	Image 1	31	1000000054	2043
117.016		Spot	2	Image 1	31	1000000055	2044
115.984		Spot	2	Image 1	31	1000000056	2045
131.014		Spot	2	Image 1	31	1000000071	2046
120.01		Spot	2	Image 1	31	1000000057	2047
123.02		Spot	2	Image 1	31	1000000058	2049
120.016		Spot	2	Image 1	31	1000000059	2050
115.507		Spot	2	Image 1	31	1000000060	2051
117.991		Spot	2	Image 1	31	1000000061	2052
117.008		Spot	2	Image 1	31	1000000062	2053
115.992		Spot	2	Image 1	31	1000000063	2054
121.024		Spot	2	Image 1	31	1000000064	2055
120.028		Spot	2	Image 1	32	1000000001	2056
148.016		Spot	2	Image 1	32	1000000002	2057
159		Spot	2	Image 1	32	1000000003	2058
[truncated: 992 more rows]
