# Supplementary material for: Protocol for real-time monitoring of CD8+ T and myeloid cell behavior in human high-grade serous ovarian cancer slices
Source: STAR Protoc. 2024 Jun 2;5(2):103102. doi: 10.1016/j.xpro.2024.103102 (PMC11179100; doi:10.1016/j.xpro.2024.103102)
Supplement: Data S3. Files for testing the R script, quantification and statistical analysis step 2 [file mmc3.zip › Test files/Slice1_b/__Intensity_Median_Ch=3_Img=1.csv]

Intensity Median Ch=3 Img=1
====================
Intensity Median	Unit	Category	Channel	Image	Time	TrackID	ID
153.962		Spot	3	Image 1	1	1000000000	0
149.008		Spot	3	Image 1	1	1000000001	1
150.02		Spot	3	Image 1	1	1000000002	2
196.12		Spot	3	Image 1	1	1000000003	3
154.968		Spot	3	Image 1	1	1000000004	5
211.048		Spot	3	Image 1	1	1000000005	6
183.008		Spot	3	Image 1	1	1000000006	7
167		Spot	3	Image 1	1	1000000007	8
160.056		Spot	3	Image 1	1	1000000008	9
168.056		Spot	3	Image 1	1	1000000009	10
151.032		Spot	3	Image 1	1	1000000010	11
153.04		Spot	3	Image 1	1	1000000011	12
171.016		Spot	3	Image 1	1	1000000012	13
171.976		Spot	3	Image 1	1	1000000013	14
169.08		Spot	3	Image 1	1	1000000014	15
196.988		Spot	3	Image 1	1	1000000015	16
179.02		Spot	3	Image 1	1	1000000016	17
173.04		Spot	3	Image 1	1	1000000017	18
158.984		Spot	3	Image 1	1	1000000018	19
150		Spot	3	Image 1	1	1000000019	20
168.038		Spot	3	Image 1	1	1000000020	21
166.056		Spot	3	Image 1	1	1000000021	22
175.962		Spot	3	Image 1	1	1000000022	23
159.99		Spot	3	Image 1	1	1000000023	24
161.998		Spot	3	Image 1	1	1000000024	25
169.019		Spot	3	Image 1	1	1000000025	26
169.05		Spot	3	Image 1	1	1000000026	27
149.016		Spot	3	Image 1	1	1000000027	28
168.04		Spot	3	Image 1	1	1000000028	29
168.016		Spot	3	Image 1	1	1000000029	30
172		Spot	3	Image 1	1	1000000030	31
173		Spot	3	Image 1	1	1000000031	32
174.984		Spot	3	Image 1	1	1000000032	33
165.024		Spot	3	Image 1	1	1000000033	34
168.015		Spot	3	Image 1	1	1000000034	35
170.04		Spot	3	Image 1	1	1000000035	36
170.05		Spot	3	Image 1	1	1000000036	37
164.018		Spot	3	Image 1	1	1000000037	38
181.988		Spot	3	Image 1	1	1000000038	39
156.92		Spot	3	Image 1	1	1000000039	40
174.05		Spot	3	Image 1	1	1000000040	41
166.948		Spot	3	Image 1	1	1000000041	42
155.008		Spot	3	Image 1	1	1000000042	43
163.006		Spot	3	Image 1	1	1000000043	44
150.984		Spot	3	Image 1	1	1000000044	45
151.508		Spot	3	Image 1	1	1000000045	46
212		Spot	3	Image 1	1	1000000046	47
207.02		Spot	3	Image 1	1	1000000047	48
235.06		Spot	3	Image 1	1	1000000048	49
155.997		Spot	3	Image 1	1	1000000049	50
186.49		Spot	3	Image 1	1	1000000050	51
170.99		Spot	3	Image 1	1	1000000051	52
178.992		Spot	3	Image 1	1	1000000052	53
159.04		Spot	3	Image 1	1	1000000053	54
166.04		Spot	3	Image 1	1	1000000054	55
160.064		Spot	3	Image 1	1	1000000055	56
147.964		Spot	3	Image 1	1	1000000056	57
155		Spot	3	Image 1	1	1000000057	58
156.04		Spot	3	Image 1	1	1000000058	59
171.48		Spot	3	Image 1	1	1000000059	61
163.056		Spot	3	Image 1	1	1000000060	62
143.48		Spot	3	Image 1	1	1000000061	63
153.488		Spot	3	Image 1	1	1000000062	64
160.02		Spot	3	Image 1	1	1000000063	65
149.996		Spot	3	Image 1	1	1000000064	66
153.968		Spot	3	Image 1	2	1000000000	67
148.984		Spot	3	Image 1	2	1000000001	68
152.014		Spot	3	Image 1	2	1000000002	69
201		Spot	3	Image 1	2	1000000003	70
157.032		Spot	3	Image 1	2	1000000004	72
211.936		Spot	3	Image 1	2	1000000005	73
183.98		Spot	3	Image 1	2	1000000006	74
166.04		Spot	3	Image 1	2	1000000007	75
157.527		Spot	3	Image 1	2	1000000008	76
168.98		Spot	3	Image 1	2	1000000009	77
167.04		Spot	3	Image 1	2	1000000065	78
151.012		Spot	3	Image 1	2	1000000010	79
152.976		Spot	3	Image 1	2	1000000011	80
172.01		Spot	3	Image 1	2	1000000012	81
171.984		Spot	3	Image 1	2	1000000013	82
169.006		Spot	3	Image 1	2	1000000014	83
197.974		Spot	3	Image 1	2	1000000015	84
180.04		Spot	3	Image 1	2	1000000016	85
176.074		Spot	3	Image 1	2	1000000017	86
161.032		Spot	3	Image 1	2	1000000018	87
152.002		Spot	3	Image 1	2	1000000019	88
170.028		Spot	3	Image 1	2	1000000020	89
164.032		Spot	3	Image 1	2	1000000021	90
174.04		Spot	3	Image 1	2	1000000022	91
159.016		Spot	3	Image 1	2	1000000023	92
165.04		Spot	3	Image 1	2	1000000024	93
168.987		Spot	3	Image 1	2	1000000025	94
167.03		Spot	3	Image 1	2	1000000026	95
148		Spot	3	Image 1	2	1000000027	96
169.024		Spot	3	Image 1	2	1000000028	97
168.992		Spot	3	Image 1	2	1000000029	98
172.036		Spot	3	Image 1	2	1000000030	99
174.985		Spot	3	Image 1	2	1000000031	100
176.996		Spot	3	Image 1	2	1000000032	101
163.992		Spot	3	Image 1	2	1000000033	102
167.024		Spot	3	Image 1	2	1000000034	103
171.016		Spot	3	Image 1	2	1000000035	104
170.972		Spot	3	Image 1	2	1000000036	105
165.988		Spot	3	Image 1	2	1000000037	106
181.004		Spot	3	Image 1	2	1000000038	107
159		Spot	3	Image 1	2	1000000039	108
174.024		Spot	3	Image 1	2	1000000040	109
164.028		Spot	3	Image 1	2	1000000041	110
153.998		Spot	3	Image 1	2	1000000042	111
160.032		Spot	3	Image 1	2	1000000043	112
151.04		Spot	3	Image 1	2	1000000044	113
152.004		Spot	3	Image 1	2	1000000045	114
214.04		Spot	3	Image 1	2	1000000046	115
204.912		Spot	3	Image 1	2	1000000047	116
234.48		Spot	3	Image 1	2	1000000048	117
156.016		Spot	3	Image 1	2	1000000049	118
185.94		Spot	3	Image 1	2	1000000050	119
170.992		Spot	3	Image 1	2	1000000051	120
175.976		Spot	3	Image 1	2	1000000052	121
158.008		Spot	3	Image 1	2	1000000053	122
166.003		Spot	3	Image 1	2	1000000054	123
161.024		Spot	3	Image 1	2	1000000055	124
146.988		Spot	3	Image 1	2	1000000056	125
156.988		Spot	3	Image 1	2	1000000057	126
156.984		Spot	3	Image 1	2	1000000058	128
169.96		Spot	3	Image 1	2	1000000059	129
166.016		Spot	3	Image 1	2	1000000060	130
143.01		Spot	3	Image 1	2	1000000061	131
153.976		Spot	3	Image 1	2	1000000062	132
160.03		Spot	3	Image 1	2	1000000063	133
152.022		Spot	3	Image 1	2	1000000064	134
154.024		Spot	3	Image 1	3	1000000000	135
154.02		Spot	3	Image 1	3	1000000002	136
155.008		Spot	3	Image 1	3	1000000004	138
211.032		Spot	3	Image 1	3	1000000005	139
183.984		Spot	3	Image 1	3	1000000006	140
168.04		Spot	3	Image 1	3	1000000007	141
157.024		Spot	3	Image 1	3	1000000008	142
169.04		Spot	3	Image 1	3	1000000009	143
166.97		Spot	3	Image 1	3	1000000065	144
152.998		Spot	3	Image 1	3	1000000010	145
153.988		Spot	3	Image 1	3	1000000011	146
173.024		Spot	3	Image 1	3	1000000012	147
199.096		Spot	3	Image 1	3	1000000003	148
171.036		Spot	3	Image 1	3	1000000013	149
168.964		Spot	3	Image 1	3	1000000014	150
200		Spot	3	Image 1	3	1000000015	151
181.96		Spot	3	Image 1	3	1000000016	152
177		Spot	3	Image 1	3	1000000017	153
163.012		Spot	3	Image 1	3	1000000018	154
151.988		Spot	3	Image 1	3	1000000019	155
168.028		Spot	3	Image 1	3	1000000020	156
168.524		Spot	3	Image 1	3	1000000021	157
172.976		Spot	3	Image 1	3	1000000022	158
160.992		Spot	3	Image 1	3	1000000023	159
163.972		Spot	3	Image 1	3	1000000024	160
171		Spot	3	Image 1	3	1000000025	161
167		Spot	3	Image 1	3	1000000026	162
150		Spot	3	Image 1	3	1000000027	163
169.03		Spot	3	Image 1	3	1000000028	164
169.008		Spot	3	Image 1	3	1000000029	165
171.002		Spot	3	Image 1	3	1000000030	166
177.023		Spot	3	Image 1	3	1000000031	167
176.024		Spot	3	Image 1	3	1000000032	168
165.02		Spot	3	Image 1	3	1000000033	169
168.016		Spot	3	Image 1	3	1000000034	170
169.991		Spot	3	Image 1	3	1000000035	171
170		Spot	3	Image 1	3	1000000036	172
164.004		Spot	3	Image 1	3	1000000037	173
182.048		Spot	3	Image 1	3	1000000038	174
157		Spot	3	Image 1	3	1000000039	175
174.016		Spot	3	Image 1	3	1000000040	176
166.984		Spot	3	Image 1	3	1000000041	177
156.028		Spot	3	Image 1	3	1000000042	178
160.986		Spot	3	Image 1	3	1000000043	179
148.992		Spot	3	Image 1	3	1000000044	180
152.99		Spot	3	Image 1	3	1000000045	181
211.012		Spot	3	Image 1	3	1000000046	182
210.05		Spot	3	Image 1	3	1000000047	183
236.504		Spot	3	Image 1	3	1000000048	184
155.016		Spot	3	Image 1	3	1000000049	185
186.03		Spot	3	Image 1	3	1000000050	186
172.99		Spot	3	Image 1	3	1000000051	187
177.048		Spot	3	Image 1	3	1000000052	188
159.016		Spot	3	Image 1	3	1000000053	189
164.976		Spot	3	Image 1	3	1000000054	190
160.974		Spot	3	Image 1	3	1000000055	191
148.01		Spot	3	Image 1	3	1000000056	192
156.984		Spot	3	Image 1	3	1000000057	194
157.02		Spot	3	Image 1	3	1000000058	195
170.976		Spot	3	Image 1	3	1000000059	196
166		Spot	3	Image 1	3	1000000060	197
143.992		Spot	3	Image 1	3	1000000061	198
154		Spot	3	Image 1	3	1000000062	199
160.516		Spot	3	Image 1	3	1000000063	200
151.5		Spot	3	Image 1	3	1000000064	201
150.02		Spot	3	Image 1	4	1000000001	202
151.984		Spot	3	Image 1	4	1000000002	203
155.02		Spot	3	Image 1	4	1000000004	205
215.042		Spot	3	Image 1	4	1000000005	206
185.016		Spot	3	Image 1	4	1000000006	207
167.992		Spot	3	Image 1	4	1000000007	208
158		Spot	3	Image 1	4	1000000008	209
169.98		Spot	3	Image 1	4	1000000009	210
169.016		Spot	3	Image 1	4	1000000065	211
152		Spot	3	Image 1	4	1000000010	212
153.988		Spot	3	Image 1	4	1000000011	213
173		Spot	3	Image 1	4	1000000012	214
198.024		Spot	3	Image 1	4	1000000003	215
172		Spot	3	Image 1	4	1000000013	216
169.02		Spot	3	Image 1	4	1000000014	217
198		Spot	3	Image 1	4	1000000015	218
180.96		Spot	3	Image 1	4	1000000016	219
180.012		Spot	3	Image 1	4	1000000017	220
163.032		Spot	3	Image 1	4	1000000018	221
151		Spot	3	Image 1	4	1000000019	222
169.982		Spot	3	Image 1	4	1000000020	223
167.52		Spot	3	Image 1	4	1000000021	224
176		Spot	3	Image 1	4	1000000022	225
161.992		Spot	3	Image 1	4	1000000023	226
164.008		Spot	3	Image 1	4	1000000024	227
169.968		Spot	3	Image 1	4	1000000025	228
168.966		Spot	3	Image 1	4	1000000026	229
147.992		Spot	3	Image 1	4	1000000027	230
168.03		Spot	3	Image 1	4	1000000028	231
168.992		Spot	3	Image 1	4	1000000029	232
171.978		Spot	3	Image 1	4	1000000030	233
175		Spot	3	Image 1	4	1000000032	234
165.488		Spot	3	Image 1	4	1000000033	235
166.008		Spot	3	Image 1	4	1000000034	236
170.504		Spot	3	Image 1	4	1000000035	237
170.984		Spot	3	Image 1	4	1000000036	238
164.988		Spot	3	Image 1	4	1000000037	239
181.016		Spot	3	Image 1	4	1000000038	240
159.016		Spot	3	Image 1	4	1000000039	241
173.016		Spot	3	Image 1	4	1000000040	242
167.024		Spot	3	Image 1	4	1000000041	243
154.976		Spot	3	Image 1	4	1000000042	244
160.496		Spot	3	Image 1	4	1000000043	245
150.028		Spot	3	Image 1	4	1000000044	246
152.984		Spot	3	Image 1	4	1000000045	247
215.984		Spot	3	Image 1	4	1000000046	248
210.944		Spot	3	Image 1	4	1000000047	249
231		Spot	3	Image 1	4	1000000048	250
156.024		Spot	3	Image 1	4	1000000049	251
188.016		Spot	3	Image 1	4	1000000050	252
171		Spot	3	Image 1	4	1000000051	253
175.024		Spot	3	Image 1	4	1000000052	254
159.488		Spot	3	Image 1	4	1000000053	255
165.502		Spot	3	Image 1	4	1000000054	256
162.5		Spot	3	Image 1	4	1000000055	257
149.006		Spot	3	Image 1	4	1000000056	258
157.004		Spot	3	Image 1	4	1000000057	259
156.968		Spot	3	Image 1	4	1000000058	260
170.984		Spot	3	Image 1	4	1000000059	262
166.968		Spot	3	Image 1	4	1000000060	263
144.984		Spot	3	Image 1	4	1000000061	264
155.984		Spot	3	Image 1	4	1000000062	265
160		Spot	3	Image 1	4	1000000063	266
150.986		Spot	3	Image 1	4	1000000064	267
153.984		Spot	3	Image 1	5	1000000000	268
151.996		Spot	3	Image 1	5	1000000002	269
156.028		Spot	3	Image 1	5	1000000004	271
215.024		Spot	3	Image 1	5	1000000005	272
182.008		Spot	3	Image 1	5	1000000006	273
169.008		Spot	3	Image 1	5	1000000020	274
167.984		Spot	3	Image 1	5	1000000007	275
159.008		Spot	3	Image 1	5	1000000008	276
167.988		Spot	3	Image 1	5	1000000009	277
167.99		Spot	3	Image 1	5	1000000065	278
150.982		Spot	3	Image 1	5	1000000010	279
153.996		Spot	3	Image 1	5	1000000011	280
172.99		Spot	3	Image 1	5	1000000012	281
199.936		Spot	3	Image 1	5	1000000003	282
176.04		Spot	3	Image 1	5	1000000013	283
167.972		Spot	3	Image 1	5	1000000014	284
197.04		Spot	3	Image 1	5	1000000015	285
180.04		Spot	3	Image 1	5	1000000016	286
180.98		Spot	3	Image 1	5	1000000017	287
164.036		Spot	3	Image 1	5	1000000018	288
152.018		Spot	3	Image 1	5	1000000019	289
165.984		Spot	3	Image 1	5	1000000021	290
174.99		Spot	3	Image 1	5	1000000022	291
158.976		Spot	3	Image 1	5	1000000023	292
163.996		Spot	3	Image 1	5	1000000024	293
170		Spot	3	Image 1	5	1000000025	294
167.016		Spot	3	Image 1	5	1000000026	295
147.002		Spot	3	Image 1	5	1000000027	296
168.996		Spot	3	Image 1	5	1000000028	297
169.056		Spot	3	Image 1	5	1000000029	298
172.004		Spot	3	Image 1	5	1000000030	299
176.984		Spot	3	Image 1	5	1000000031	300
175		Spot	3	Image 1	5	1000000032	301
165		Spot	3	Image 1	5	1000000033	302
171.998		Spot	3	Image 1	5	1000000035	303
166.04		Spot	3	Image 1	5	1000000034	304
175		Spot	3	Image 1	5	1000000036	305
165.02		Spot	3	Image 1	5	1000000037	306
181.996		Spot	3	Image 1	5	1000000038	307
159.984		Spot	3	Image 1	5	1000000039	308
172.014		Spot	3	Image 1	5	1000000040	309
165.976		Spot	3	Image 1	5	1000000041	310
155.024		Spot	3	Image 1	5	1000000042	311
158.988		Spot	3	Image 1	5	1000000043	312
149.96		Spot	3	Image 1	5	1000000044	313
152		Spot	3	Image 1	5	1000000045	314
217.048		Spot	3	Image 1	5	1000000046	315
206.98		Spot	3	Image 1	5	1000000047	316
232.992		Spot	3	Image 1	5	1000000048	317
156.984		Spot	3	Image 1	5	1000000049	318
186.02		Spot	3	Image 1	5	1000000050	319
172.04		Spot	3	Image 1	5	1000000051	320
175.028		Spot	3	Image 1	5	1000000052	321
157.008		Spot	3	Image 1	5	1000000053	322
165.012		Spot	3	Image 1	5	1000000054	323
161.968		Spot	3	Image 1	5	1000000055	324
148.016		Spot	3	Image 1	5	1000000056	325
153.992		Spot	3	Image 1	5	1000000057	326
156.009		Spot	3	Image 1	5	1000000058	327
170.008		Spot	3	Image 1	5	1000000059	329
164.988		Spot	3	Image 1	5	1000000060	330
143.016		Spot	3	Image 1	5	1000000061	331
153.982		Spot	3	Image 1	5	1000000062	332
160.04		Spot	3	Image 1	5	1000000063	333
150.996		Spot	3	Image 1	5	1000000064	334
151.016		Spot	3	Image 1	6	1000000002	335
155.998		Spot	3	Image 1	6	1000000004	337
214.992		Spot	3	Image 1	6	1000000005	338
183.512		Spot	3	Image 1	6	1000000006	339
167.012		Spot	3	Image 1	6	1000000007	340
158.046		Spot	3	Image 1	6	1000000008	341
170		Spot	3	Image 1	6	1000000009	342
149.998		Spot	3	Image 1	6	1000000010	343
173.502		Spot	3	Image 1	6	1000000012	344
200		Spot	3	Image 1	6	1000000003	345
174.048		Spot	3	Image 1	6	1000000013	346
168.988		Spot	3	Image 1	6	1000000014	347
198.984		Spot	3	Image 1	6	1000000015	348
181.04		Spot	3	Image 1	6	1000000016	349
180.984		Spot	3	Image 1	6	1000000017	350
162.04		Spot	3	Image 1	6	1000000018	351
152.008		Spot	3	Image 1	6	1000000019	352
170.004		Spot	3	Image 1	6	1000000020	353
165.974		Spot	3	Image 1	6	1000000021	354
174.98		Spot	3	Image 1	6	1000000022	355
161.02		Spot	3	Image 1	6	1000000023	356
164.022		Spot	3	Image 1	6	1000000024	357
168.98		Spot	3	Image 1	6	1000000025	358
168.968		Spot	3	Image 1	6	1000000026	359
148.992		Spot	3	Image 1	6	1000000027	360
169.504		Spot	3	Image 1	6	1000000028	361
168.968		Spot	3	Image 1	6	1000000029	362
173		Spot	3	Image 1	6	1000000030	363
176.964		Spot	3	Image 1	6	1000000031	364
175.976		Spot	3	Image 1	6	1000000032	365
164.005		Spot	3	Image 1	6	1000000033	366
167.994		Spot	3	Image 1	6	1000000034	367
172.04		Spot	3	Image 1	6	1000000035	368
173.968		Spot	3	Image 1	6	1000000036	369
163.502		Spot	3	Image 1	6	1000000037	370
181.064		Spot	3	Image 1	6	1000000038	371
158		Spot	3	Image 1	6	1000000039	372
172.992		Spot	3	Image 1	6	1000000040	373
166.016		Spot	3	Image 1	6	1000000041	374
155.028		Spot	3	Image 1	6	1000000042	375
160.966		Spot	3	Image 1	6	1000000043	376
150.982		Spot	3	Image 1	6	1000000044	377
152.032		Spot	3	Image 1	6	1000000045	378
218.032		Spot	3	Image 1	6	1000000046	379
211		Spot	3	Image 1	6	1000000047	380
233.024		Spot	3	Image 1	6	1000000048	381
156.994		Spot	3	Image 1	6	1000000049	382
186.996		Spot	3	Image 1	6	1000000050	383
169.968		Spot	3	Image 1	6	1000000051	384
177.99		Spot	3	Image 1	6	1000000052	385
160.016		Spot	3	Image 1	6	1000000053	386
165.992		Spot	3	Image 1	6	1000000054	387
162.992		Spot	3	Image 1	6	1000000055	388
149.028		Spot	3	Image 1	6	1000000056	389
157.016		Spot	3	Image 1	6	1000000057	390
156.006		Spot	3	Image 1	6	1000000058	392
169		Spot	3	Image 1	6	1000000059	393
167		Spot	3	Image 1	6	1000000060	394
143.992		Spot	3	Image 1	6	1000000061	395
155.04		Spot	3	Image 1	6	1000000062	396
162		Spot	3	Image 1	6	1000000063	397
151		Spot	3	Image 1	6	1000000064	398
153.022		Spot	3	Image 1	7	1000000000	399
148.998		Spot	3	Image 1	7	1000000001	400
152.02		Spot	3	Image 1	7	1000000002	401
199.056		Spot	3	Image 1	7	1000000003	402
157.008		Spot	3	Image 1	7	1000000004	404
216.04		Spot	3	Image 1	7	1000000005	405
186.012		Spot	3	Image 1	7	1000000006	406
170.01		Spot	3	Image 1	7	1000000020	407
167.984		Spot	3	Image 1	7	1000000007	408
158.986		Spot	3	Image 1	7	1000000008	409
169.02		Spot	3	Image 1	7	1000000009	410
169.012		Spot	3	Image 1	7	1000000065	411
151.004		Spot	3	Image 1	7	1000000010	412
174.008		Spot	3	Image 1	7	1000000012	413
173.004		Spot	3	Image 1	7	1000000013	414
167		Spot	3	Image 1	7	1000000014	415
200.056		Spot	3	Image 1	7	1000000015	416
180.992		Spot	3	Image 1	7	1000000016	417
180.024		Spot	3	Image 1	7	1000000017	418
162.504		Spot	3	Image 1	7	1000000018	419
153.016		Spot	3	Image 1	7	1000000019	420
165.04		Spot	3	Image 1	7	1000000021	421
175		Spot	3	Image 1	7	1000000022	422
161.014		Spot	3	Image 1	7	1000000023	423
162.992		Spot	3	Image 1	7	1000000024	424
169.024		Spot	3	Image 1	7	1000000025	425
171.002		Spot	3	Image 1	7	1000000026	426
150.032		Spot	3	Image 1	7	1000000027	427
168.976		Spot	3	Image 1	7	1000000028	428
170.984		Spot	3	Image 1	7	1000000029	429
172.984		Spot	3	Image 1	7	1000000030	430
175.016		Spot	3	Image 1	7	1000000031	431
176		Spot	3	Image 1	7	1000000032	432
162.008		Spot	3	Image 1	7	1000000033	433
168.982		Spot	3	Image 1	7	1000000034	434
172.978		Spot	3	Image 1	7	1000000035	435
172.02		Spot	3	Image 1	7	1000000036	436
164		Spot	3	Image 1	7	1000000037	437
181		Spot	3	Image 1	7	1000000038	438
159.024		Spot	3	Image 1	7	1000000039	439
176.004		Spot	3	Image 1	7	1000000040	440
167.024		Spot	3	Image 1	7	1000000041	441
156.024		Spot	3	Image 1	7	1000000042	442
160.968		Spot	3	Image 1	7	1000000043	443
149		Spot	3	Image 1	7	1000000044	444
152.01		Spot	3	Image 1	7	1000000045	445
214.984		Spot	3	Image 1	7	1000000046	446
212.112		Spot	3	Image 1	7	1000000047	447
229.08		Spot	3	Image 1	7	1000000048	448
156.988		Spot	3	Image 1	7	1000000049	449
184.04		Spot	3	Image 1	7	1000000050	450
170.99		Spot	3	Image 1	7	1000000051	451
178.968		Spot	3	Image 1	7	1000000052	452
158.016		Spot	3	Image 1	7	1000000053	453
167		Spot	3	Image 1	7	1000000054	454
161.016		Spot	3	Image 1	7	1000000055	455
147.98		Spot	3	Image 1	7	1000000056	456
155.984		Spot	3	Image 1	7	1000000057	457
156.032		Spot	3	Image 1	7	1000000058	459
169.968		Spot	3	Image 1	7	1000000059	460
168.026		Spot	3	Image 1	7	1000000060	461
145.009		Spot	3	Image 1	7	1000000061	462
153.998		Spot	3	Image 1	7	1000000062	463
160.98		Spot	3	Image 1	7	1000000063	464
151		Spot	3	Image 1	7	1000000064	465
153		Spot	3	Image 1	8	1000000000	466
152.04		Spot	3	Image 1	8	1000000002	467
202.944		Spot	3	Image 1	8	1000000003	468
157.02		Spot	3	Image 1	8	1000000004	470
215.024		Spot	3	Image 1	8	1000000005	471
183.976		Spot	3	Image 1	8	1000000006	472
170.024		Spot	3	Image 1	8	1000000020	473
168.016		Spot	3	Image 1	8	1000000007	474
160.032		Spot	3	Image 1	8	1000000008	475
169.992		Spot	3	Image 1	8	1000000009	476
169		Spot	3	Image 1	8	1000000065	477
148.984		Spot	3	Image 1	8	1000000010	478
152.984		Spot	3	Image 1	8	1000000011	479
171.048		Spot	3	Image 1	8	1000000012	480
170		Spot	3	Image 1	8	1000000013	481
168		Spot	3	Image 1	8	1000000014	482
197.004		Spot	3	Image 1	8	1000000015	483
181.08		Spot	3	Image 1	8	1000000016	484
180.968		Spot	3	Image 1	8	1000000017	485
163.992		Spot	3	Image 1	8	1000000018	486
152		Spot	3	Image 1	8	1000000019	487
166.984		Spot	3	Image 1	8	1000000021	488
176.984		Spot	3	Image 1	8	1000000022	489
162.004		Spot	3	Image 1	8	1000000023	490
166		Spot	3	Image 1	8	1000000024	491
172.008		Spot	3	Image 1	8	1000000025	492
168.984		Spot	3	Image 1	8	1000000026	493
149.008		Spot	3	Image 1	8	1000000027	494
167.983		Spot	3	Image 1	8	1000000028	495
169.008		Spot	3	Image 1	8	1000000029	496
174.008		Spot	3	Image 1	8	1000000030	497
176.016		Spot	3	Image 1	8	1000000031	498
177.024		Spot	3	Image 1	8	1000000032	499
165.044		Spot	3	Image 1	8	1000000033	500
167.012		Spot	3	Image 1	8	1000000034	501
170.02		Spot	3	Image 1	8	1000000035	502
174.012		Spot	3	Image 1	8	1000000036	503
164.008		Spot	3	Image 1	8	1000000037	504
181.988		Spot	3	Image 1	8	1000000038	505
159		Spot	3	Image 1	8	1000000039	506
172.964		Spot	3	Image 1	8	1000000040	507
167		Spot	3	Image 1	8	1000000041	508
155.984		Spot	3	Image 1	8	1000000042	509
158.504		Spot	3	Image 1	8	1000000043	510
150.998		Spot	3	Image 1	8	1000000044	511
153		Spot	3	Image 1	8	1000000045	512
218.032		Spot	3	Image 1	8	1000000046	513
215.964		Spot	3	Image 1	8	1000000047	514
229.96		Spot	3	Image 1	8	1000000048	515
157		Spot	3	Image 1	8	1000000049	516
187.032		Spot	3	Image 1	8	1000000050	517
169.976		Spot	3	Image 1	8	1000000051	518
178.96		Spot	3	Image 1	8	1000000052	519
159.004		Spot	3	Image 1	8	1000000053	520
166.024		Spot	3	Image 1	8	1000000054	521
163		Spot	3	Image 1	8	1000000055	522
148.016		Spot	3	Image 1	8	1000000056	523
157.02		Spot	3	Image 1	8	1000000057	524
155.984		Spot	3	Image 1	8	1000000058	526
169.048		Spot	3	Image 1	8	1000000059	527
166.04		Spot	3	Image 1	8	1000000060	528
142.984		Spot	3	Image 1	8	1000000061	529
156.032		Spot	3	Image 1	8	1000000062	530
160.016		Spot	3	Image 1	8	1000000063	531
152		Spot	3	Image 1	8	1000000064	532
154.996		Spot	3	Image 1	9	1000000000	533
152.016		Spot	3	Image 1	9	1000000002	534
155.99		Spot	3	Image 1	9	1000000004	536
218.008		Spot	3	Image 1	9	1000000005	537
183.504		Spot	3	Image 1	9	1000000006	538
170		Spot	3	Image 1	9	1000000020	539
167.992		Spot	3	Image 1	9	1000000007	540
158.992		Spot	3	Image 1	9	1000000008	541
170		Spot	3	Image 1	9	1000000009	542
169.016		Spot	3	Image 1	9	1000000065	543
150.976		Spot	3	Image 1	9	1000000010	544
154.008		Spot	3	Image 1	9	1000000011	545
173.026		Spot	3	Image 1	9	1000000012	546
201.08		Spot	3	Image 1	9	1000000003	547
172.002		Spot	3	Image 1	9	1000000013	548
168.04		Spot	3	Image 1	9	1000000014	549
201.044		Spot	3	Image 1	9	1000000015	550
182.018		Spot	3	Image 1	9	1000000016	551
180.952		Spot	3	Image 1	9	1000000017	552
152.968		Spot	3	Image 1	9	1000000019	553
162.52		Spot	3	Image 1	9	1000000018	554
167.008		Spot	3	Image 1	9	1000000021	555
175		Spot	3	Image 1	9	1000000022	556
160.984		Spot	3	Image 1	9	1000000023	557
165.02		Spot	3	Image 1	9	1000000024	558
171.008		Spot	3	Image 1	9	1000000025	559
169.032		Spot	3	Image 1	9	1000000026	560
148.024		Spot	3	Image 1	9	1000000027	561
168.968		Spot	3	Image 1	9	1000000028	562
170.04		Spot	3	Image 1	9	1000000029	563
173.992		Spot	3	Image 1	9	1000000030	564
177.024		Spot	3	Image 1	9	1000000031	565
175.036		Spot	3	Image 1	9	1000000032	566
165.5		Spot	3	Image 1	9	1000000033	567
168		Spot	3	Image 1	9	1000000034	568
169.98		Spot	3	Image 1	9	1000000035	569
173.03		Spot	3	Image 1	9	1000000036	570
164.984		Spot	3	Image 1	9	1000000037	571
184.056		Spot	3	Image 1	9	1000000038	572
159.003		Spot	3	Image 1	9	1000000039	573
173.52		Spot	3	Image 1	9	1000000040	574
165.976		Spot	3	Image 1	9	1000000041	575
157.02		Spot	3	Image 1	9	1000000042	576
155.984		Spot	3	Image 1	9	1000000043	577
150.007		Spot	3	Image 1	9	1000000044	578
153		Spot	3	Image 1	9	1000000045	579
219.968		Spot	3	Image 1	9	1000000046	580
214.024		Spot	3	Image 1	9	1000000047	581
233.048		Spot	3	Image 1	9	1000000048	582
155.024		Spot	3	Image 1	9	1000000049	583
185.04		Spot	3	Image 1	9	1000000050	584
171.987		Spot	3	Image 1	9	1000000051	585
180.02		Spot	3	Image 1	9	1000000052	586
160.048		Spot	3	Image 1	9	1000000053	587
166		Spot	3	Image 1	9	1000000054	588
162.048		Spot	3	Image 1	9	1000000055	589
148.024		Spot	3	Image 1	9	1000000056	590
154.996		Spot	3	Image 1	9	1000000057	592
155.992		Spot	3	Image 1	9	1000000058	593
170.032		Spot	3	Image 1	9	1000000059	594
167		Spot	3	Image 1	9	1000000060	595
143.02		Spot	3	Image 1	9	1000000061	596
155.976		Spot	3	Image 1	9	1000000062	597
160.004		Spot	3	Image 1	9	1000000063	598
152		Spot	3	Image 1	9	1000000064	599
154.02		Spot	3	Image 1	10	1000000000	600
147.98		Spot	3	Image 1	10	1000000001	601
154.03		Spot	3	Image 1	10	1000000002	602
157.504		Spot	3	Image 1	10	1000000004	604
220.52		Spot	3	Image 1	10	1000000005	605
185		Spot	3	Image 1	10	1000000006	606
170.006		Spot	3	Image 1	10	1000000020	607
168.988		Spot	3	Image 1	10	1000000007	608
159.02		Spot	3	Image 1	10	1000000008	609
170.04		Spot	3	Image 1	10	1000000009	610
168.992		Spot	3	Image 1	10	1000000065	611
152		Spot	3	Image 1	10	1000000010	612
172.012		Spot	3	Image 1	10	1000000012	613
201.024		Spot	3	Image 1	10	1000000003	614
171.02		Spot	3	Image 1	10	1000000013	615
171.96		Spot	3	Image 1	10	1000000014	616
180.08		Spot	3	Image 1	10	1000000016	617
181.028		Spot	3	Image 1	10	1000000017	618
162.04		Spot	3	Image 1	10	1000000018	619
152.01		Spot	3	Image 1	10	1000000019	620
168.954		Spot	3	Image 1	10	1000000021	621
175.994		Spot	3	Image 1	10	1000000022	622
162.02		Spot	3	Image 1	10	1000000023	623
165.028		Spot	3	Image 1	10	1000000024	624
169.968		Spot	3	Image 1	10	1000000025	625
167.976		Spot	3	Image 1	10	1000000026	626
148.996		Spot	3	Image 1	10	1000000027	627
171.016		Spot	3	Image 1	10	1000000028	628
169.976		Spot	3	Image 1	10	1000000029	629
173.019		Spot	3	Image 1	10	1000000030	630
177.968		Spot	3	Image 1	10	1000000031	631
175.472		Spot	3	Image 1	10	1000000032	632
164.992		Spot	3	Image 1	10	1000000033	633
169.989		Spot	3	Image 1	10	1000000034	634
170.06		Spot	3	Image 1	10	1000000035	635
174.02		Spot	3	Image 1	10	1000000036	636
164.985		Spot	3	Image 1	10	1000000037	637
182.004		Spot	3	Image 1	10	1000000038	638
156.984		Spot	3	Image 1	10	1000000039	639
175		Spot	3	Image 1	10	1000000040	640
167.022		Spot	3	Image 1	10	1000000041	641
158.03		Spot	3	Image 1	10	1000000042	642
158.03		Spot	3	Image 1	10	1000000043	643
149.99		Spot	3	Image 1	10	1000000044	644
153.04		Spot	3	Image 1	10	1000000045	645
219.016		Spot	3	Image 1	10	1000000046	646
213.008		Spot	3	Image 1	10	1000000047	647
233		Spot	3	Image 1	10	1000000048	648
156.024		Spot	3	Image 1	10	1000000049	649
185.024		Spot	3	Image 1	10	1000000050	650
172.016		Spot	3	Image 1	10	1000000051	651
179.04		Spot	3	Image 1	10	1000000052	652
159.996		Spot	3	Image 1	10	1000000053	653
166.976		Spot	3	Image 1	10	1000000054	654
161.984		Spot	3	Image 1	10	1000000055	655
149.012		Spot	3	Image 1	10	1000000056	656
155.984		Spot	3	Image 1	10	1000000057	657
156.01		Spot	3	Image 1	10	1000000058	658
171.048		Spot	3	Image 1	10	1000000059	660
166.008		Spot	3	Image 1	10	1000000060	661
143.98		Spot	3	Image 1	10	1000000061	662
155.04		Spot	3	Image 1	10	1000000062	663
160		Spot	3	Image 1	10	1000000063	664
151		Spot	3	Image 1	10	1000000064	665
153.984		Spot	3	Image 1	11	1000000000	666
149		Spot	3	Image 1	11	1000000001	667
151.014		Spot	3	Image 1	11	1000000002	668
157.974		Spot	3	Image 1	11	1000000004	670
214.016		Spot	3	Image 1	11	1000000005	671
184.984		Spot	3	Image 1	11	1000000006	672
169.968		Spot	3	Image 1	11	1000000020	673
167.544		Spot	3	Image 1	11	1000000007	674
158		Spot	3	Image 1	11	1000000008	675
167.488		Spot	3	Image 1	11	1000000009	676
152		Spot	3	Image 1	11	1000000010	677
152.988		Spot	3	Image 1	11	1000000011	678
173.014		Spot	3	Image 1	11	1000000012	679
192.956		Spot	3	Image 1	11	1000000003	680
170		Spot	3	Image 1	11	1000000013	681
171.012		Spot	3	Image 1	11	1000000014	682
197.98		Spot	3	Image 1	11	1000000015	683
181.04		Spot	3	Image 1	11	1000000016	684
178.948		Spot	3	Image 1	11	1000000017	685
162.96		Spot	3	Image 1	11	1000000018	686
152.028		Spot	3	Image 1	11	1000000019	687
170.072		Spot	3	Image 1	11	1000000021	688
174.064		Spot	3	Image 1	11	1000000022	689
162.008		Spot	3	Image 1	11	1000000023	690
165.016		Spot	3	Image 1	11	1000000024	691
169.984		Spot	3	Image 1	11	1000000025	692
168		Spot	3	Image 1	11	1000000026	693
148.028		Spot	3	Image 1	11	1000000027	694
169.984		Spot	3	Image 1	11	1000000028	695
167.52		Spot	3	Image 1	11	1000000029	696
172.972		Spot	3	Image 1	11	1000000030	697
164.04		Spot	3	Image 1	11	1000000033	698
175		Spot	3	Image 1	11	1000000032	699
169.968		Spot	3	Image 1	11	1000000034	700
170.018		Spot	3	Image 1	11	1000000035	701
177.036		Spot	3	Image 1	11	1000000036	702
166.004		Spot	3	Image 1	11	1000000037	703
182.06		Spot	3	Image 1	11	1000000038	704
158.02		Spot	3	Image 1	11	1000000039	705
173.988		Spot	3	Image 1	11	1000000040	706
167.005		Spot	3	Image 1	11	1000000041	707
155		Spot	3	Image 1	11	1000000042	708
158.008		Spot	3	Image 1	11	1000000043	709
150.04		Spot	3	Image 1	11	1000000044	710
151.996		Spot	3	Image 1	11	1000000045	711
217.016		Spot	3	Image 1	11	1000000046	712
212.072		Spot	3	Image 1	11	1000000047	713
236.04		Spot	3	Image 1	11	1000000048	714
154.04		Spot	3	Image 1	11	1000000049	715
186.022		Spot	3	Image 1	11	1000000050	716
171.99		Spot	3	Image 1	11	1000000051	717
176.056		Spot	3	Image 1	11	1000000052	718
158.968		Spot	3	Image 1	11	1000000053	719
167.016		Spot	3	Image 1	11	1000000054	720
162.96		Spot	3	Image 1	11	1000000055	721
147.008		Spot	3	Image 1	11	1000000056	722
157.016		Spot	3	Image 1	11	1000000057	723
157.04		Spot	3	Image 1	11	1000000058	724
171.936		Spot	3	Image 1	11	1000000059	726
166.024		Spot	3	Image 1	11	1000000060	727
142.968		Spot	3	Image 1	11	1000000061	728
156.04		Spot	3	Image 1	11	1000000062	729
160.52		Spot	3	Image 1	11	1000000063	730
150.96		Spot	3	Image 1	11	1000000064	731
153.984		Spot	3	Image 1	12	1000000000	732
149.024		Spot	3	Image 1	12	1000000001	733
152.028		Spot	3	Image 1	12	1000000002	734
157		Spot	3	Image 1	12	1000000004	736
216.496		Spot	3	Image 1	12	1000000005	737
184.52		Spot	3	Image 1	12	1000000006	738
170.55		Spot	3	Image 1	12	1000000020	739
165.99		Spot	3	Image 1	12	1000000007	740
158.04		Spot	3	Image 1	12	1000000008	741
167.989		Spot	3	Image 1	12	1000000009	742
152.016		Spot	3	Image 1	12	1000000010	743
173.048		Spot	3	Image 1	12	1000000012	744
196.536		Spot	3	Image 1	12	1000000003	745
168.984		Spot	3	Image 1	12	1000000013	746
169.024		Spot	3	Image 1	12	1000000014	747
182.976		Spot	3	Image 1	12	1000000016	748
182.488		Spot	3	Image 1	12	1000000017	749
153.976		Spot	3	Image 1	12	1000000019	750
163.952		Spot	3	Image 1	12	1000000018	751
168		Spot	3	Image 1	12	1000000021	752
174.99		Spot	3	Image 1	12	1000000022	753
160.494		Spot	3	Image 1	12	1000000023	754
162.984		Spot	3	Image 1	12	1000000024	755
171.968		Spot	3	Image 1	12	1000000025	756
149.016		Spot	3	Image 1	12	1000000027	757
169.456		Spot	3	Image 1	12	1000000028	758
168.946		Spot	3	Image 1	12	1000000029	759
171		Spot	3	Image 1	12	1000000030	760
177.032		Spot	3	Image 1	12	1000000031	761
174.992		Spot	3	Image 1	12	1000000032	762
164.016		Spot	3	Image 1	12	1000000033	763
169.04		Spot	3	Image 1	12	1000000034	764
176.008		Spot	3	Image 1	12	1000000036	765
165.052		Spot	3	Image 1	12	1000000037	766
179.976		Spot	3	Image 1	12	1000000038	767
158.016		Spot	3	Image 1	12	1000000039	768
172.968		Spot	3	Image 1	12	1000000040	769
166.032		Spot	3	Image 1	12	1000000041	770
154.012		Spot	3	Image 1	12	1000000042	771
158.032		Spot	3	Image 1	12	1000000043	772
149.976		Spot	3	Image 1	12	1000000044	773
152.52		Spot	3	Image 1	12	1000000045	774
217		Spot	3	Image 1	12	1000000046	775
211.432		Spot	3	Image 1	12	1000000047	776
235.096		Spot	3	Image 1	12	1000000048	777
187.994		Spot	3	Image 1	12	1000000050	778
169		Spot	3	Image 1	12	1000000051	779
177.008		Spot	3	Image 1	12	1000000052	780
160.516		Spot	3	Image 1	12	1000000053	781
164.04		Spot	3	Image 1	12	1000000054	782
161.98		Spot	3	Image 1	12	1000000055	783
148.992		Spot	3	Image 1	12	1000000056	784
155.068		Spot	3	Image 1	12	1000000057	785
155.512		Spot	3	Image 1	12	1000000058	786
172.008		Spot	3	Image 1	12	1000000059	788
166.032		Spot	3	Image 1	12	1000000060	789
144.028		Spot	3	Image 1	12	1000000061	790
154.968		Spot	3	Image 1	12	1000000062	791
162.456		Spot	3	Image 1	12	1000000063	792
154.04		Spot	3	Image 1	12	1000000064	793
152.992		Spot	3	Image 1	13	1000000000	794
150.984		Spot	3	Image 1	13	1000000002	795
156.992		Spot	3	Image 1	13	1000000004	797
219.12		Spot	3	Image 1	13	1000000005	798
183.952		Spot	3	Image 1	13	1000000006	799
168.978		Spot	3	Image 1	13	1000000020	800
168.504		Spot	3	Image 1	13	1000000007	801
157.977		Spot	3	Image 1	13	1000000008	802
168.004		Spot	3	Image 1	13	1000000009	803
167.016		Spot	3	Image 1	13	1000000065	804
152.976		Spot	3	Image 1	13	1000000010	805
175.12		Spot	3	Image 1	13	1000000012	806
197.984		Spot	3	Image 1	13	1000000003	807
169.04		Spot	3	Image 1	13	1000000013	808
172.984		Spot	3	Image 1	13	1000000014	809
183.516		Spot	3	Image 1	13	1000000016	810
180.004		Spot	3	Image 1	13	1000000017	811
151.968		Spot	3	Image 1	13	1000000019	812
162.992		Spot	3	Image 1	13	1000000018	813
169.952		Spot	3	Image 1	13	1000000021	814
175		Spot	3	Image 1	13	1000000022	815
162.02		Spot	3	Image 1	13	1000000023	816
163.936		Spot	3	Image 1	13	1000000024	817
169.96		Spot	3	Image 1	13	1000000025	818
148.004		Spot	3	Image 1	13	1000000027	819
170		Spot	3	Image 1	13	1000000028	820
167.952		Spot	3	Image 1	13	1000000029	821
173.966		Spot	3	Image 1	13	1000000030	822
170.976		Spot	3	Image 1	13	1000000066	823
174.05		Spot	3	Image 1	13	1000000032	824
166.01		Spot	3	Image 1	13	1000000033	825
168.508		Spot	3	Image 1	13	1000000034	826
170.984		Spot	3	Image 1	13	1000000035	827
175.052		Spot	3	Image 1	13	1000000036	828
164.035		Spot	3	Image 1	13	1000000037	829
181.984		Spot	3	Image 1	13	1000000038	830
158.03		Spot	3	Image 1	13	1000000039	831
173.016		Spot	3	Image 1	13	1000000040	832
166.962		Spot	3	Image 1	13	1000000041	833
157.05		Spot	3	Image 1	13	1000000042	834
158.05		Spot	3	Image 1	13	1000000043	835
149.996		Spot	3	Image 1	13	1000000044	836
151.998		Spot	3	Image 1	13	1000000045	837
213.948		Spot	3	Image 1	13	1000000046	838
213.062		Spot	3	Image 1	13	1000000047	839
232.08		Spot	3	Image 1	13	1000000048	840
186.076		Spot	3	Image 1	13	1000000050	841
169.06		Spot	3	Image 1	13	1000000051	842
177.014		Spot	3	Image 1	13	1000000052	843
158.02		Spot	3	Image 1	13	1000000053	844
166.004		Spot	3	Image 1	13	1000000054	845
161.016		Spot	3	Image 1	13	1000000055	846
149.488		Spot	3	Image 1	13	1000000056	847
156.02		Spot	3	Image 1	13	1000000057	848
158		Spot	3	Image 1	13	1000000058	850
169.52		Spot	3	Image 1	13	1000000059	851
166.472		Spot	3	Image 1	13	1000000060	852
143.986		Spot	3	Image 1	13	1000000061	853
154.988		Spot	3	Image 1	13	1000000062	854
159.05		Spot	3	Image 1	13	1000000063	855
152.024		Spot	3	Image 1	13	1000000064	856
154.024		Spot	3	Image 1	14	1000000000	857
149.016		Spot	3	Image 1	14	1000000001	858
153.02		Spot	3	Image 1	14	1000000002	859
198.952		Spot	3	Image 1	14	1000000003	860
159.01		Spot	3	Image 1	14	1000000004	862
220.996		Spot	3	Image 1	14	1000000005	863
185.984		Spot	3	Image 1	14	1000000006	864
168.96		Spot	3	Image 1	14	1000000020	865
167.995		Spot	3	Image 1	14	1000000007	866
159.02		Spot	3	Image 1	14	1000000008	867
170.052		Spot	3	Image 1	14	1000000009	868
168.04		Spot	3	Image 1	14	1000000065	869
151.028		Spot	3	Image 1	14	1000000010	870
155.016		Spot	3	Image 1	14	1000000011	871
173.06		Spot	3	Image 1	14	1000000012	872
172		Spot	3	Image 1	14	1000000013	873
172.952		Spot	3	Image 1	14	1000000014	874
198.012		Spot	3	Image 1	14	1000000015	875
180.992		Spot	3	Image 1	14	1000000016	876
181.978		Spot	3	Image 1	14	1000000017	877
152.004		Spot	3	Image 1	14	1000000019	878
163		Spot	3	Image 1	14	1000000018	879
170.936		Spot	3	Image 1	14	1000000021	880
179.008		Spot	3	Image 1	14	1000000022	881
163		Spot	3	Image 1	14	1000000023	882
164.976		Spot	3	Image 1	14	1000000024	883
170.022		Spot	3	Image 1	14	1000000025	884
169		Spot	3	Image 1	14	1000000026	885
150.012		Spot	3	Image 1	14	1000000027	886
170.02		Spot	3	Image 1	14	1000000028	887
169.976		Spot	3	Image 1	14	1000000029	888
173		Spot	3	Image 1	14	1000000030	889
172.976		Spot	3	Image 1	14	1000000066	890
179.008		Spot	3	Image 1	14	1000000031	891
174.986		Spot	3	Image 1	14	1000000032	892
166.008		Spot	3	Image 1	14	1000000033	893
168.992		Spot	3	Image 1	14	1000000034	894
172.984		Spot	3	Image 1	14	1000000035	895
177.008		Spot	3	Image 1	14	1000000036	896
165.016		Spot	3	Image 1	14	1000000037	897
182.974		Spot	3	Image 1	14	1000000038	898
161.03		Spot	3	Image 1	14	1000000039	899
176.048		Spot	3	Image 1	14	1000000040	900
165.008		Spot	3	Image 1	14	1000000041	901
155		Spot	3	Image 1	14	1000000042	902
159.024		Spot	3	Image 1	14	1000000043	903
150.976		Spot	3	Image 1	14	1000000044	904
151.988		Spot	3	Image 1	14	1000000045	905
216		Spot	3	Image 1	14	1000000046	906
212.1		Spot	3	Image 1	14	1000000047	907
235.492		Spot	3	Image 1	14	1000000048	908
155.98		Spot	3	Image 1	14	1000000049	909
189		Spot	3	Image 1	14	1000000050	910
169.968		Spot	3	Image 1	14	1000000051	911
179.04		Spot	3	Image 1	14	1000000052	912
159.008		Spot	3	Image 1	14	1000000053	913
166.99		Spot	3	Image 1	14	1000000054	914
161.968		Spot	3	Image 1	14	1000000055	915
150		Spot	3	Image 1	14	1000000056	916
157.01		Spot	3	Image 1	14	1000000057	917
157		Spot	3	Image 1	14	1000000058	919
170.944		Spot	3	Image 1	14	1000000059	920
165		Spot	3	Image 1	14	1000000060	921
142.969		Spot	3	Image 1	14	1000000061	922
156.98		Spot	3	Image 1	14	1000000062	923
160.984		Spot	3	Image 1	14	1000000063	924
150		Spot	3	Image 1	14	1000000064	925
154.04		Spot	3	Image 1	15	1000000000	926
150.008		Spot	3	Image 1	15	1000000001	927
153.044		Spot	3	Image 1	15	1000000002	928
158		Spot	3	Image 1	15	1000000004	930
218		Spot	3	Image 1	15	1000000005	931
181.988		Spot	3	Image 1	15	1000000006	932
170.012		Spot	3	Image 1	15	1000000020	933
168.026		Spot	3	Image 1	15	1000000007	934
159.008		Spot	3	Image 1	15	1000000008	935
170.024		Spot	3	Image 1	15	1000000009	936
153.016		Spot	3	Image 1	15	1000000010	937
155.008		Spot	3	Image 1	15	1000000011	938
173		Spot	3	Image 1	15	1000000012	939
201.968		Spot	3	Image 1	15	1000000003	940
170.988		Spot	3	Image 1	15	1000000013	941
173.008		Spot	3	Image 1	15	1000000014	942
198.048		Spot	3	Image 1	15	1000000015	943
183.04		Spot	3	Image 1	15	1000000016	944
183		Spot	3	Image 1	15	1000000017	945
163.032		Spot	3	Image 1	15	1000000018	946
152.984		Spot	3	Image 1	15	1000000019	947
170.944		Spot	3	Image 1	15	1000000021	948
178.024		Spot	3	Image 1	15	1000000022	949
162.96		Spot	3	Image 1	15	1000000023	950
167		Spot	3	Image 1	15	1000000024	951
170.52		Spot	3	Image 1	15	1000000025	952
169.016		Spot	3	Image 1	15	1000000026	953
148.982		Spot	3	Image 1	15	1000000027	954
169.016		Spot	3	Image 1	15	1000000028	955
170.004		Spot	3	Image 1	15	1000000029	956
172.032		Spot	3	Image 1	15	1000000066	957
174.024		Spot	3	Image 1	15	1000000030	958
175.022		Spot	3	Image 1	15	1000000032	959
166.024		Spot	3	Image 1	15	1000000033	960
169.02		Spot	3	Image 1	15	1000000034	961
170.02		Spot	3	Image 1	15	1000000035	962
174.032		Spot	3	Image 1	15	1000000036	963
165.968		Spot	3	Image 1	15	1000000037	964
182.016		Spot	3	Image 1	15	1000000038	965
157.984		Spot	3	Image 1	15	1000000039	966
174.992		Spot	3	Image 1	15	1000000040	967
169.04		Spot	3	Image 1	15	1000000041	968
154.996		Spot	3	Image 1	15	1000000042	969
158.968		Spot	3	Image 1	15	1000000043	970
155.984		Spot	3	Image 1	15	1000000049	971
151.004		Spot	3	Image 1	15	1000000044	972
153.04		Spot	3	Image 1	15	1000000045	973
215.04		Spot	3	Image 1	15	1000000046	974
210.48		Spot	3	Image 1	15	1000000047	975
234		Spot	3	Image 1	15	1000000048	976
188.978		Spot	3	Image 1	15	1000000050	977
172.04		Spot	3	Image 1	15	1000000051	978
178.052		Spot	3	Image 1	15	1000000052	979
160.008		Spot	3	Image 1	15	1000000053	980
168.04		Spot	3	Image 1	15	1000000054	981
161.992		Spot	3	Image 1	15	1000000055	982
149.02		Spot	3	Image 1	15	1000000056	983
156.992		Spot	3	Image 1	15	1000000057	984
156.014		Spot	3	Image 1	15	1000000058	985
172.976		Spot	3	Image 1	15	1000000059	987
166.024		Spot	3	Image 1	15	1000000060	988
143.008		Spot	3	Image 1	15	1000000061	989
155.992		Spot	3	Image 1	15	1000000062	990
160.022		Spot	3	Image 1	15	1000000063	991
150.02		Spot	3	Image 1	15	1000000064	992
152.975		Spot	3	Image 1	16	1000000000	993
150.022		Spot	3	Image 1	16	1000000001	994
151.966		Spot	3	Image 1	16	1000000002	995
158		Spot	3	Image 1	16	1000000004	997
220.04		Spot	3	Image 1	16	1000000005	998
185.01		Spot	3	Image 1	16	1000000006	999
172.04		Spot	3	Image 1	16	1000000020	1000
167.984		Spot	3	Image 1	16	1000000007	1001
157.96		Spot	3	Image 1	16	1000000008	1002
169.006		Spot	3	Image 1	16	1000000009	1003
152.997		Spot	3	Image 1	16	1000000010	1004
172.008		Spot	3	Image 1	16	1000000012	1005
191		Spot	3	Image 1	16	1000000003	1006
171.048		Spot	3	Image 1	16	1000000013	1007
170.04		Spot	3	Image 1	16	1000000014	1008
197.004		Spot	3	Image 1	16	1000000015	1009
181.968		Spot	3	Image 1	16	1000000016	1010
179.016		Spot	3	Image 1	16	1000000017	1011
151.976		Spot	3	Image 1	16	1000000019	1012
161.032		Spot	3	Image 1	16	1000000018	1013
168.008		Spot	3	Image 1	16	1000000021	1014
177.001		Spot	3	Image 1	16	1000000022	1015
162		Spot	3	Image 1	16	1000000023	1016
165.024		Spot	3	Image 1	16	1000000024	1017
171		Spot	3	Image 1	16	1000000025	1018
172.024		Spot	3	Image 1	16	1000000026	1019
149.98		Spot	3	Image 1	16	1000000027	1020
173.02		Spot	3	Image 1	16	1000000028	1021
168.984		Spot	3	Image 1	16	1000000029	1022
172.998		Spot	3	Image 1	16	1000000066	1023
172.96		Spot	3	Image 1	16	1000000030	1024
176.956		Spot	3	Image 1	16	1000000031	1025
176		Spot	3	Image 1	16	1000000032	1026
166.04		Spot	3	Image 1	16	1000000033	1027
169.04		Spot	3	Image 1	16	1000000034	1028
172.03		Spot	3	Image 1	16	1000000035	1029
176.52		Spot	3	Image 1	16	1000000036	1030
165.04		Spot	3	Image 1	16	1000000037	1031
182.984		Spot	3	Image 1	16	1000000038	1032
159.02		Spot	3	Image 1	16	1000000039	1033
175.036		Spot	3	Image 1	16	1000000040	1034
166.512		Spot	3	Image 1	16	1000000041	1035
153.992		Spot	3	Image 1	16	1000000042	1036
157		Spot	3	Image 1	16	1000000043	1037
150.04		Spot	3	Image 1	16	1000000044	1038
152.028		Spot	3	Image 1	16	1000000045	1039
212.96		Spot	3	Image 1	16	1000000046	1040
210.52		Spot	3	Image 1	16	1000000047	1041
235.984		Spot	3	Image 1	16	1000000048	1042
189		Spot	3	Image 1	16	1000000050	1043
169.976		Spot	3	Image 1	16	1000000051	1044
181.02		Spot	3	Image 1	16	1000000052	1045
161.016		Spot	3	Image 1	16	1000000053	1046
166.028		Spot	3	Image 1	16	1000000054	1047
160.998		Spot	3	Image 1	16	1000000055	1048
149.018		Spot	3	Image 1	16	1000000056	1049
156.008		Spot	3	Image 1	16	1000000057	1050
156.992		Spot	3	Image 1	16	1000000058	1052
170.004		Spot	3	Image 1	16	1000000059	1053
168.048		Spot	3	Image 1	16	1000000060	1054
144		Spot	3	Image 1	16	1000000061	1055
153.992		Spot	3	Image 1	16	1000000062	1056
160.98		Spot	3	Image 1	16	1000000063	1057
152		Spot	3	Image 1	16	1000000064	1058
152.982		Spot	3	Image 1	17	1000000000	1059
148.988		Spot	3	Image 1	17	1000000001	1060
151.99		Spot	3	Image 1	17	1000000002	1061
156.025		Spot	3	Image 1	17	1000000004	1063
216.992		Spot	3	Image 1	17	1000000005	1064
184.024		Spot	3	Image 1	17	1000000006	1065
169.99		Spot	3	Image 1	17	1000000020	1066
169.016		Spot	3	Image 1	17	1000000007	1067
158.02		Spot	3	Image 1	17	1000000008	1068
171.04		Spot	3	Image 1	17	1000000009	1069
152.025		Spot	3	Image 1	17	1000000010	1070
172.992		Spot	3	Image 1	17	1000000012	1071
201.024		Spot	3	Image 1	17	1000000003	1072
172.992		Spot	3	Image 1	17	1000000013	1073
172.016		Spot	3	Image 1	17	1000000014	1074
198.984		Spot	3	Image 1	17	1000000015	1075
181.024		Spot	3	Image 1	17	1000000016	1076
183.03		Spot	3	Image 1	17	1000000017	1077
153.024		Spot	3	Image 1	17	1000000019	1078
164.004		Spot	3	Image 1	17	1000000018	1079
166.964		Spot	3	Image 1	17	1000000021	1080
175.976		Spot	3	Image 1	17	1000000022	1081
160.028		Spot	3	Image 1	17	1000000023	1082
165.012		Spot	3	Image 1	17	1000000024	1083
170.022		Spot	3	Image 1	17	1000000025	1084
169.984		Spot	3	Image 1	17	1000000026	1085
147.992		Spot	3	Image 1	17	1000000027	1086
170.024		Spot	3	Image 1	17	1000000028	1087
171.008		Spot	3	Image 1	17	1000000029	1088
172.944		Spot	3	Image 1	17	1000000066	1089
173.992		Spot	3	Image 1	17	1000000030	1090
178.976		Spot	3	Image 1	17	1000000031	1091
174.996		Spot	3	Image 1	17	1000000032	1092
167.042		Spot	3	Image 1	17	1000000033	1093
167.968		Spot	3	Image 1	17	1000000034	1094
169.988		Spot	3	Image 1	17	1000000035	1095
178.01		Spot	3	Image 1	17	1000000036	1096
163.512		Spot	3	Image 1	17	1000000037	1097
182.016		Spot	3	Image 1	17	1000000038	1098
157.996		Spot	3	Image 1	17	1000000039	1099
173.984		Spot	3	Image 1	17	1000000040	1100
166.008		Spot	3	Image 1	17	1000000041	1101
156.008		Spot	3	Image 1	17	1000000042	1102
158.04		Spot	3	Image 1	17	1000000043	1103
154.972		Spot	3	Image 1	17	1000000049	1104
149.014		Spot	3	Image 1	17	1000000044	1105
152.016		Spot	3	Image 1	17	1000000045	1106
217.008		Spot	3	Image 1	17	1000000046	1107
211.976		Spot	3	Image 1	17	1000000047	1108
234.956		Spot	3	Image 1	17	1000000048	1109
186.028		Spot	3	Image 1	17	1000000050	1110
170.994		Spot	3	Image 1	17	1000000051	1111
178.984		Spot	3	Image 1	17	1000000052	1112
158.008		Spot	3	Image 1	17	1000000053	1113
166.984		Spot	3	Image 1	17	1000000054	1114
163		Spot	3	Image 1	17	1000000055	1115
149.028		Spot	3	Image 1	17	1000000056	1116
157		Spot	3	Image 1	17	1000000057	1117
155.98		Spot	3	Image 1	17	1000000058	1119
171.984		Spot	3	Image 1	17	1000000059	1120
168.98		Spot	3	Image 1	17	1000000060	1121
143.992		Spot	3	Image 1	17	1000000061	1122
155.966		Spot	3	Image 1	17	1000000062	1123
161.024		Spot	3	Image 1	17	1000000063	1124
154.02		Spot	3	Image 1	17	1000000064	1125
154.99		Spot	3	Image 1	18	1000000000	1126
149.008		Spot	3	Image 1	18	1000000001	1127
152.504		Spot	3	Image 1	18	1000000002	1128
204.992		Spot	3	Image 1	18	1000000003	1129
159.022		Spot	3	Image 1	18	1000000004	1131
219.528		Spot	3	Image 1	18	1000000005	1132
183.012		Spot	3	Image 1	18	1000000006	1133
170.04		Spot	3	Image 1	18	1000000020	1134
168.016		Spot	3	Image 1	18	1000000007	1135
158.976		Spot	3	Image 1	18	1000000008	1136
169.048		Spot	3	Image 1	18	1000000009	1137
171.002		Spot	3	Image 1	18	1000000067	1138
150.984		Spot	3	Image 1	18	1000000010	1139
173.992		Spot	3	Image 1	18	1000000012	1140
172.992		Spot	3	Image 1	18	1000000013	1141
168.968		Spot	3	Image 1	18	1000000014	1142
200.012		Spot	3	Image 1	18	1000000015	1143
183.984		Spot	3	Image 1	18	1000000016	1144
181.02		Spot	3	Image 1	18	1000000017	1145
153.05		Spot	3	Image 1	18	1000000019	1146
164.04		Spot	3	Image 1	18	1000000018	1147
169.008		Spot	3	Image 1	18	1000000021	1148
175.036		Spot	3	Image 1	18	1000000022	1149
161		Spot	3	Image 1	18	1000000023	1150
165.028		Spot	3	Image 1	18	1000000024	1151
170.976		Spot	3	Image 1	18	1000000025	1152
170.976		Spot	3	Image 1	18	1000000026	1153
151.002		Spot	3	Image 1	18	1000000027	1154
171.024		Spot	3	Image 1	18	1000000028	1155
169.98		Spot	3	Image 1	18	1000000029	1156
172.05		Spot	3	Image 1	18	1000000066	1157
174.994		Spot	3	Image 1	18	1000000030	1158
177		Spot	3	Image 1	18	1000000031	1159
176.99		Spot	3	Image 1	18	1000000032	1160
165.012		Spot	3	Image 1	18	1000000033	1161
168.976		Spot	3	Image 1	18	1000000034	1162
173		Spot	3	Image 1	18	1000000035	1163
176.976		Spot	3	Image 1	18	1000000036	1164
166.512		Spot	3	Image 1	18	1000000037	1165
183.032		Spot	3	Image 1	18	1000000038	1166
160.02		Spot	3	Image 1	18	1000000039	1167
173.988		Spot	3	Image 1	18	1000000040	1168
169.01		Spot	3	Image 1	18	1000000041	1169
156.952		Spot	3	Image 1	18	1000000042	1170
158.996		Spot	3	Image 1	18	1000000043	1171
149.99		Spot	3	Image 1	18	1000000044	1172
151.996		Spot	3	Image 1	18	1000000045	1173
215		Spot	3	Image 1	18	1000000046	1174
211.904		Spot	3	Image 1	18	1000000047	1175
230		Spot	3	Image 1	18	1000000048	1176
186.026		Spot	3	Image 1	18	1000000050	1177
171		Spot	3	Image 1	18	1000000051	1178
179.04		Spot	3	Image 1	18	1000000052	1179
160.022		Spot	3	Image 1	18	1000000053	1180
168.008		Spot	3	Image 1	18	1000000054	1181
162.04		Spot	3	Image 1	18	1000000055	1182
149.032		Spot	3	Image 1	18	1000000056	1183
157.984		Spot	3	Image 1	18	1000000057	1184
158.976		Spot	3	Image 1	18	1000000058	1186
174.04		Spot	3	Image 1	18	1000000059	1187
169.04		Spot	3	Image 1	18	1000000060	1188
144.008		Spot	3	Image 1	18	1000000061	1189
153.984		Spot	3	Image 1	18	1000000062	1190
160.984		Spot	3	Image 1	18	1000000063	1191
152.024		Spot	3	Image 1	18	1000000064	1192
153.008		Spot	3	Image 1	19	1000000000	1193
153.016		Spot	3	Image 1	19	1000000002	1194
201.956		Spot	3	Image 1	19	1000000003	1195
157.984		Spot	3	Image 1	19	1000000004	1197
219.544		Spot	3	Image 1	19	1000000005	1198
183.976		Spot	3	Image 1	19	1000000006	1199
170.032		Spot	3	Image 1	19	1000000020	1200
167.006		Spot	3	Image 1	19	1000000007	1201
158.02		Spot	3	Image 1	19	1000000008	1202
169.97		Spot	3	Image 1	19	1000000009	1203
155.008		Spot	3	Image 1	19	1000000068	1204
171.044		Spot	3	Image 1	19	1000000067	1205
151.994		Spot	3	Image 1	19	1000000010	1206
172.024		Spot	3	Image 1	19	1000000012	1207
170.98		Spot	3	Image 1	19	1000000013	1208
170.504		Spot	3	Image 1	19	1000000014	1209
196.064		Spot	3	Image 1	19	1000000015	1210
183.99		Spot	3	Image 1	19	1000000016	1211
181.96		Spot	3	Image 1	19	1000000017	1212
163.03		Spot	3	Image 1	19	1000000018	1213
152.028		Spot	3	Image 1	19	1000000019	1214
167.048		Spot	3	Image 1	19	1000000021	1215
176.04		Spot	3	Image 1	19	1000000022	1216
160.016		Spot	3	Image 1	19	1000000023	1217
165.016		Spot	3	Image 1	19	1000000024	1218
170.982		Spot	3	Image 1	19	1000000025	1219
168.968		Spot	3	Image 1	19	1000000026	1220
148		Spot	3	Image 1	19	1000000027	1221
171.024		Spot	3	Image 1	19	1000000028	1222
170.976		Spot	3	Image 1	19	1000000029	1223
174.04		Spot	3	Image 1	19	1000000030	1224
173.014		Spot	3	Image 1	19	1000000066	1225
178.008		Spot	3	Image 1	19	1000000031	1226
176.008		Spot	3	Image 1	19	1000000032	1227
165.992		Spot	3	Image 1	19	1000000033	1228
167.026		Spot	3	Image 1	19	1000000034	1229
173.034		Spot	3	Image 1	19	1000000035	1230
174.984		Spot	3	Image 1	19	1000000036	1231
167.99		Spot	3	Image 1	19	1000000037	1232
182.035		Spot	3	Image 1	19	1000000038	1233
159.01		Spot	3	Image 1	19	1000000039	1234
173.976		Spot	3	Image 1	19	1000000040	1235
169.016		Spot	3	Image 1	19	1000000041	1236
156.028		Spot	3	Image 1	19	1000000042	1237
157.99		Spot	3	Image 1	19	1000000043	1238
150.99		Spot	3	Image 1	19	1000000044	1239
151.99		Spot	3	Image 1	19	1000000045	1240
216		Spot	3	Image 1	19	1000000046	1241
208.048		Spot	3	Image 1	19	1000000047	1242
229.08		Spot	3	Image 1	19	1000000048	1243
187.02		Spot	3	Image 1	19	1000000050	1244
170.004		Spot	3	Image 1	19	1000000051	1245
176.99		Spot	3	Image 1	19	1000000052	1246
159.99		Spot	3	Image 1	19	1000000053	1247
165.992		Spot	3	Image 1	19	1000000054	1248
160.984		Spot	3	Image 1	19	1000000055	1249
149.004		Spot	3	Image 1	19	1000000056	1250
157.006		Spot	3	Image 1	19	1000000057	1251
156.968		Spot	3	Image 1	19	1000000058	1252
172		Spot	3	Image 1	19	1000000059	1254
166.952		Spot	3	Image 1	19	1000000060	1255
143.976		Spot	3	Image 1	19	1000000061	1256
155.968		Spot	3	Image 1	19	1000000062	1257
158.012		Spot	3	Image 1	19	1000000063	1258
152.992		Spot	3	Image 1	19	1000000064	1259
153.976		Spot	3	Image 1	20	1000000000	1260
148.976		Spot	3	Image 1	20	1000000001	1261
152.012		Spot	3	Image 1	20	1000000002	1262
204.026		Spot	3	Image 1	20	1000000003	1263
157.984		Spot	3	Image 1	20	1000000004	1265
220.96		Spot	3	Image 1	20	1000000005	1266
182.98		Spot	3	Image 1	20	1000000006	1267
169.016		Spot	3	Image 1	20	1000000020	1268
168.003		Spot	3	Image 1	20	1000000007	1269
158.002		Spot	3	Image 1	20	1000000008	1270
168.99		Spot	3	Image 1	20	1000000009	1271
154.004		Spot	3	Image 1	20	1000000068	1272
168.98		Spot	3	Image 1	20	1000000067	1273
152.02		Spot	3	Image 1	20	1000000010	1274
170.992		Spot	3	Image 1	20	1000000012	1275
170		Spot	3	Image 1	20	1000000013	1276
171.012		Spot	3	Image 1	20	1000000014	1277
196.96		Spot	3	Image 1	20	1000000015	1278
183.04		Spot	3	Image 1	20	1000000016	1279
182.964		Spot	3	Image 1	20	1000000017	1280
151.044		Spot	3	Image 1	20	1000000019	1281
164		Spot	3	Image 1	20	1000000018	1282
168.032		Spot	3	Image 1	20	1000000021	1283
177.032		Spot	3	Image 1	20	1000000022	1284
159.968		Spot	3	Image 1	20	1000000023	1285
166.02		Spot	3	Image 1	20	1000000024	1286
171		Spot	3	Image 1	20	1000000025	1287
148.008		Spot	3	Image 1	20	1000000027	1288
169.02		Spot	3	Image 1	20	1000000028	1289
169.984		Spot	3	Image 1	20	1000000029	1290
171.976		Spot	3	Image 1	20	1000000066	1291
173.988		Spot	3	Image 1	20	1000000030	1292
177.512		Spot	3	Image 1	20	1000000031	1293
175		Spot	3	Image 1	20	1000000032	1294
165.989		Spot	3	Image 1	20	1000000033	1295
166.96		Spot	3	Image 1	20	1000000034	1296
172.024		Spot	3	Image 1	20	1000000035	1297
177		Spot	3	Image 1	20	1000000036	1298
164.976		Spot	3	Image 1	20	1000000037	1299
183		Spot	3	Image 1	20	1000000038	1300
156.976		Spot	3	Image 1	20	1000000039	1301
173.936		Spot	3	Image 1	20	1000000040	1302
167.992		Spot	3	Image 1	20	1000000041	1303
157.984		Spot	3	Image 1	20	1000000042	1304
157.05		Spot	3	Image 1	20	1000000043	1305
156.022		Spot	3	Image 1	20	1000000049	1306
150.984		Spot	3	Image 1	20	1000000044	1307
151.5		Spot	3	Image 1	20	1000000045	1308
214.992		Spot	3	Image 1	20	1000000046	1309
209.944		Spot	3	Image 1	20	1000000047	1310
232.976		Spot	3	Image 1	20	1000000048	1311
188.016		Spot	3	Image 1	20	1000000050	1312
169.496		Spot	3	Image 1	20	1000000051	1313
175.984		Spot	3	Image 1	20	1000000052	1314
160		Spot	3	Image 1	20	1000000053	1315
166.008		Spot	3	Image 1	20	1000000054	1316
161.976		Spot	3	Image 1	20	1000000055	1317
150.03		Spot	3	Image 1	20	1000000056	1318
156		Spot	3	Image 1	20	1000000057	1319
157.992		Spot	3	Image 1	20	1000000058	1320
175.04		Spot	3	Image 1	20	1000000059	1322
165.98		Spot	3	Image 1	20	1000000060	1323
143.008		Spot	3	Image 1	20	1000000061	1324
155.037		Spot	3	Image 1	20	1000000062	1325
161.484		Spot	3	Image 1	20	1000000063	1326
151.008		Spot	3	Image 1	20	1000000064	1327
150.016		Spot	3	Image 1	21	1000000001	1328
153		Spot	3	Image 1	21	1000000002	1329
194.48		Spot	3	Image 1	21	1000000003	1330
159.976		Spot	3	Image 1	21	1000000004	1332
222.014		Spot	3	Image 1	21	1000000005	1333
186.036		Spot	3	Image 1	21	1000000006	1334
171.032		Spot	3	Image 1	21	1000000020	1335
170.03		Spot	3	Image 1	21	1000000007	1336
158.008		Spot	3	Image 1	21	1000000008	1337
168.04		Spot	3	Image 1	21	1000000009	1338
154.016		Spot	3	Image 1	21	1000000068	1339
168.998		Spot	3	Image 1	21	1000000067	1340
150.472		Spot	3	Image 1	21	1000000010	1341
174.04		Spot	3	Image 1	21	1000000012	1342
174.024		Spot	3	Image 1	21	1000000013	1343
168.002		Spot	3	Image 1	21	1000000014	1344
196.52		Spot	3	Image 1	21	1000000015	1345
184.98		Spot	3	Image 1	21	1000000016	1346
184.968		Spot	3	Image 1	21	1000000017	1347
165.024		Spot	3	Image 1	21	1000000018	1348
152		Spot	3	Image 1	21	1000000019	1349
168.504		Spot	3	Image 1	21	1000000021	1350
175.008		Spot	3	Image 1	21	1000000022	1351
161.04		Spot	3	Image 1	21	1000000023	1352
162.984		Spot	3	Image 1	21	1000000024	1353
169.056		Spot	3	Image 1	21	1000000025	1354
169.04		Spot	3	Image 1	21	1000000026	1355
148.984		Spot	3	Image 1	21	1000000027	1356
169.976		Spot	3	Image 1	21	1000000028	1357
169.04		Spot	3	Image 1	21	1000000029	1358
171.006		Spot	3	Image 1	21	1000000066	1359
172.978		Spot	3	Image 1	21	1000000030	1360
175.984		Spot	3	Image 1	21	1000000031	1361
174.966		Spot	3	Image 1	21	1000000032	1362
166.022		Spot	3	Image 1	21	1000000033	1363
168.03		Spot	3	Image 1	21	1000000034	1364
170.036		Spot	3	Image 1	21	1000000035	1365
177		Spot	3	Image 1	21	1000000036	1366
165.968		Spot	3	Image 1	21	1000000037	1367
181		Spot	3	Image 1	21	1000000038	1368
158.984		Spot	3	Image 1	21	1000000039	1369
174.024		Spot	3	Image 1	21	1000000040	1370
168.02		Spot	3	Image 1	21	1000000041	1371
155.984		Spot	3	Image 1	21	1000000042	1372
158.05		Spot	3	Image 1	21	1000000043	1373
149.952		Spot	3	Image 1	21	1000000044	1374
152.496		Spot	3	Image 1	21	1000000045	1375
216.03		Spot	3	Image 1	21	1000000046	1376
212.544		Spot	3	Image 1	21	1000000047	1377
232		Spot	3	Image 1	21	1000000048	1378
155		Spot	3	Image 1	21	1000000049	1379
186.024		Spot	3	Image 1	21	1000000050	1380
168.512		Spot	3	Image 1	21	1000000051	1381
175		Spot	3	Image 1	21	1000000052	1382
161		Spot	3	Image 1	21	1000000053	1383
165.99		Spot	3	Image 1	21	1000000054	1384
162.01		Spot	3	Image 1	21	1000000055	1385
148.96		Spot	3	Image 1	21	1000000056	1386
157.496		Spot	3	Image 1	21	1000000057	1387
156.978		Spot	3	Image 1	21	1000000058	1389
171.976		Spot	3	Image 1	21	1000000059	1390
167.968		Spot	3	Image 1	21	1000000060	1391
142.986		Spot	3	Image 1	21	1000000061	1392
157.004		Spot	3	Image 1	21	1000000062	1393
161.04		Spot	3	Image 1	21	1000000063	1394
153.04		Spot	3	Image 1	21	1000000064	1395
150		Spot	3	Image 1	22	1000000001	1396
153.992		Spot	3	Image 1	22	1000000002	1397
201.048		Spot	3	Image 1	22	1000000003	1398
157.976		Spot	3	Image 1	22	1000000004	1400
222.06		Spot	3	Image 1	22	1000000005	1401
185.54		Spot	3	Image 1	22	1000000006	1402
170.028		Spot	3	Image 1	22	1000000020	1403
168.018		Spot	3	Image 1	22	1000000007	1404
156.992		Spot	3	Image 1	22	1000000008	1405
171.006		Spot	3	Image 1	22	1000000009	1406
155		Spot	3	Image 1	22	1000000068	1407
153.04		Spot	3	Image 1	22	1000000010	1408
173		Spot	3	Image 1	22	1000000012	1409
171.016		Spot	3	Image 1	22	1000000013	1410
170		Spot	3	Image 1	22	1000000014	1411
197.476		Spot	3	Image 1	22	1000000015	1412
182.02		Spot	3	Image 1	22	1000000016	1413
181.504		Spot	3	Image 1	22	1000000017	1414
164.032		Spot	3	Image 1	22	1000000018	1415
152.96		Spot	3	Image 1	22	1000000019	1416
169.019		Spot	3	Image 1	22	1000000021	1417
176.976		Spot	3	Image 1	22	1000000022	1418
160.988		Spot	3	Image 1	22	1000000023	1419
165.028		Spot	3	Image 1	22	1000000024	1420
172.012		Spot	3	Image 1	22	1000000025	1421
168.982		Spot	3	Image 1	22	1000000026	1422
148		Spot	3	Image 1	22	1000000027	1423
169.028		Spot	3	Image 1	22	1000000028	1424
169.504		Spot	3	Image 1	22	1000000029	1425
172.964		Spot	3	Image 1	22	1000000030	1426
172.495		Spot	3	Image 1	22	1000000066	1427
175.976		Spot	3	Image 1	22	1000000031	1428
176.04		Spot	3	Image 1	22	1000000032	1429
167.022		Spot	3	Image 1	22	1000000033	1430
166.964		Spot	3	Image 1	22	1000000034	1431
171.008		Spot	3	Image 1	22	1000000035	1432
176.017		Spot	3	Image 1	22	1000000036	1433
165.012		Spot	3	Image 1	22	1000000037	1434
183.016		Spot	3	Image 1	22	1000000038	1435
159.008		Spot	3	Image 1	22	1000000039	1436
174		Spot	3	Image 1	22	1000000040	1437
166.984		Spot	3	Image 1	22	1000000041	1438
154.992		Spot	3	Image 1	22	1000000042	1439
159.994		Spot	3	Image 1	22	1000000043	1440
149.992		Spot	3	Image 1	22	1000000044	1441
212.976		Spot	3	Image 1	22	1000000046	1442
211.544		Spot	3	Image 1	22	1000000047	1443
234.008		Spot	3	Image 1	22	1000000048	1444
156.04		Spot	3	Image 1	22	1000000049	1445
187.04		Spot	3	Image 1	22	1000000050	1446
170.984		Spot	3	Image 1	22	1000000051	1447
175.04		Spot	3	Image 1	22	1000000052	1448
159.008		Spot	3	Image 1	22	1000000053	1449
165.028		Spot	3	Image 1	22	1000000054	1450
163.986		Spot	3	Image 1	22	1000000055	1451
148.984		Spot	3	Image 1	22	1000000056	1452
157.016		Spot	3	Image 1	22	1000000057	1454
158.024		Spot	3	Image 1	22	1000000058	1455
172.02		Spot	3	Image 1	22	1000000059	1456
166.976		Spot	3	Image 1	22	1000000060	1457
142.984		Spot	3	Image 1	22	1000000061	1458
155.992		Spot	3	Image 1	22	1000000062	1459
159.984		Spot	3	Image 1	22	1000000063	1460
159.512		Spot	3	Image 1	22	1000000069	1461
150.99		Spot	3	Image 1	22	1000000064	1462
154		Spot	3	Image 1	23	1000000000	1463
150.024		Spot	3	Image 1	23	1000000001	1464
153.02		Spot	3	Image 1	23	1000000002	1465
159.01		Spot	3	Image 1	23	1000000004	1467
221		Spot	3	Image 1	23	1000000005	1468
185.016		Spot	3	Image 1	23	1000000006	1469
171.996		Spot	3	Image 1	23	1000000020	1470
168.04		Spot	3	Image 1	23	1000000007	1471
157.988		Spot	3	Image 1	23	1000000008	1472
171.02		Spot	3	Image 1	23	1000000009	1473
155.04		Spot	3	Image 1	23	1000000068	1474
153.008		Spot	3	Image 1	23	1000000010	1475
172.984		Spot	3	Image 1	23	1000000012	1476
192.048		Spot	3	Image 1	23	1000000003	1477
170.992		Spot	3	Image 1	23	1000000013	1478
170.996		Spot	3	Image 1	23	1000000014	1479
195		Spot	3	Image 1	23	1000000015	1480
182.968		Spot	3	Image 1	23	1000000016	1481
179.984		Spot	3	Image 1	23	1000000017	1482
163.512		Spot	3	Image 1	23	1000000018	1483
149.976		Spot	3	Image 1	23	1000000019	1484
168.034		Spot	3	Image 1	23	1000000021	1485
176.5		Spot	3	Image 1	23	1000000022	1486
160.024		Spot	3	Image 1	23	1000000023	1487
164		Spot	3	Image 1	23	1000000024	1488
170.968		Spot	3	Image 1	23	1000000025	1489
167.976		Spot	3	Image 1	23	1000000026	1490
148.488		Spot	3	Image 1	23	1000000027	1491
170.028		Spot	3	Image 1	23	1000000028	1492
170.001		Spot	3	Image 1	23	1000000029	1493
173.984		Spot	3	Image 1	23	1000000030	1494
173.988		Spot	3	Image 1	23	1000000066	1495
179.02		Spot	3	Image 1	23	1000000031	1496
176		Spot	3	Image 1	23	1000000032	1497
166.04		Spot	3	Image 1	23	1000000033	1498
169.004		Spot	3	Image 1	23	1000000034	1499
171.024		Spot	3	Image 1	23	1000000035	1500
174.976		Spot	3	Image 1	23	1000000036	1501
167.008		Spot	3	Image 1	23	1000000037	1502
182.032		Spot	3	Image 1	23	1000000038	1503
159.02		Spot	3	Image 1	23	1000000039	1504
175.024		Spot	3	Image 1	23	1000000040	1505
166.98		Spot	3	Image 1	23	1000000041	1506
155.992		Spot	3	Image 1	23	1000000042	1507
157.972		Spot	3	Image 1	23	1000000043	1508
149.008		Spot	3	Image 1	23	1000000044	1509
152.016		Spot	3	Image 1	23	1000000045	1510
213.984		Spot	3	Image 1	23	1000000046	1511
215.108		Spot	3	Image 1	23	1000000047	1512
229.96		Spot	3	Image 1	23	1000000048	1513
187.002		Spot	3	Image 1	23	1000000050	1514
169.032		Spot	3	Image 1	23	1000000051	1515
174.98		Spot	3	Image 1	23	1000000052	1516
160.014		Spot	3	Image 1	23	1000000053	1517
167.024		Spot	3	Image 1	23	1000000054	1518
162.5		Spot	3	Image 1	23	1000000055	1519
147.996		Spot	3	Image 1	23	1000000056	1520
158		Spot	3	Image 1	23	1000000057	1521
157.02		Spot	3	Image 1	23	1000000058	1523
173.04		Spot	3	Image 1	23	1000000059	1524
167.976		Spot	3	Image 1	23	1000000060	1525
144.018		Spot	3	Image 1	23	1000000061	1526
156		Spot	3	Image 1	23	1000000062	1527
162.036		Spot	3	Image 1	23	1000000063	1528
152.04		Spot	3	Image 1	23	1000000064	1529
155.002		Spot	3	Image 1	24	1000000000	1530
150.998		Spot	3	Image 1	24	1000000001	1531
152.024		Spot	3	Image 1	24	1000000002	1532
158.018		Spot	3	Image 1	24	1000000004	1534
222.996		Spot	3	Image 1	24	1000000005	1535
182.98		Spot	3	Image 1	24	1000000006	1536
171.016		Spot	3	Image 1	24	1000000020	1537
169.02		Spot	3	Image 1	24	1000000007	1538
158.02		Spot	3	Image 1	24	1000000008	1539
170.016		Spot	3	Image 1	24	1000000009	1540
153.012		Spot	3	Image 1	24	1000000068	1541
171.968		Spot	3	Image 1	24	1000000067	1542
153.024		Spot	3	Image 1	24	1000000010	1543
175.008		Spot	3	Image 1	24	1000000012	1544
195		Spot	3	Image 1	24	1000000003	1545
173.024		Spot	3	Image 1	24	1000000013	1546
169.984		Spot	3	Image 1	24	1000000014	1547
196.992		Spot	3	Image 1	24	1000000015	1548
184.032		Spot	3	Image 1	24	1000000016	1549
180.048		Spot	3	Image 1	24	1000000017	1550
162.996		Spot	3	Image 1	24	1000000018	1551
152.04		Spot	3	Image 1	24	1000000019	1552
167.01		Spot	3	Image 1	24	1000000021	1553
175.994		Spot	3	Image 1	24	1000000022	1554
161.03		Spot	3	Image 1	24	1000000023	1555
164.02		Spot	3	Image 1	24	1000000024	1556
170.992		Spot	3	Image 1	24	1000000025	1557
169.992		Spot	3	Image 1	24	1000000026	1558
150.008		Spot	3	Image 1	24	1000000027	1559
168.986		Spot	3	Image 1	24	1000000028	1560
170.032		Spot	3	Image 1	24	1000000029	1561
174.018		Spot	3	Image 1	24	1000000030	1562
176.04		Spot	3	Image 1	24	1000000032	1563
165.02		Spot	3	Image 1	24	1000000033	1564
168.02		Spot	3	Image 1	24	1000000034	1565
171.96		Spot	3	Image 1	24	1000000035	1566
176		Spot	3	Image 1	24	1000000036	1567
165		Spot	3	Image 1	24	1000000037	1568
183.984		Spot	3	Image 1	24	1000000038	1569
160.008		Spot	3	Image 1	24	1000000039	1570
174.992		Spot	3	Image 1	24	1000000040	1571
167.992		Spot	3	Image 1	24	1000000041	1572
155.04		Spot	3	Image 1	24	1000000042	1573
157.985		Spot	3	Image 1	24	1000000043	1574
149.984		Spot	3	Image 1	24	1000000044	1575
152.982		Spot	3	Image 1	24	1000000045	1576
213.02		Spot	3	Image 1	24	1000000046	1577
213.984		Spot	3	Image 1	24	1000000047	1578
234.96		Spot	3	Image 1	24	1000000048	1579
153.984		Spot	3	Image 1	24	1000000049	1580
185.988		Spot	3	Image 1	24	1000000050	1581
168.032		Spot	3	Image 1	24	1000000051	1582
176.992		Spot	3	Image 1	24	1000000052	1583
160.008		Spot	3	Image 1	24	1000000053	1584
167.02		Spot	3	Image 1	24	1000000054	1585
162.05		Spot	3	Image 1	24	1000000055	1586
147.988		Spot	3	Image 1	24	1000000056	1587
158.024		Spot	3	Image 1	24	1000000057	1588
158.016		Spot	3	Image 1	24	1000000058	1589
173.008		Spot	3	Image 1	24	1000000059	1591
167.04		Spot	3	Image 1	24	1000000060	1592
142.968		Spot	3	Image 1	24	1000000061	1593
155.024		Spot	3	Image 1	24	1000000062	1594
160.996		Spot	3	Image 1	24	1000000063	1595
159.99		Spot	3	Image 1	24	1000000069	1596
150.968		Spot	3	Image 1	24	1000000064	1597
154.002		Spot	3	Image 1	25	1000000000	1598
149.984		Spot	3	Image 1	25	1000000001	1599
151.015		Spot	3	Image 1	25	1000000002	1600
158.008		Spot	3	Image 1	25	1000000004	1602
221.004		Spot	3	Image 1	25	1000000005	1603
183.996		Spot	3	Image 1	25	1000000006	1604
169.98		Spot	3	Image 1	25	1000000020	1605
170.016		Spot	3	Image 1	25	1000000007	1606
157.984		Spot	3	Image 1	25	1000000008	1607
170.964		Spot	3	Image 1	25	1000000009	1608
153.992		Spot	3	Image 1	25	1000000068	1609
169.984		Spot	3	Image 1	25	1000000067	1610
153.016		Spot	3	Image 1	25	1000000010	1611
171.99		Spot	3	Image 1	25	1000000012	1612
194.952		Spot	3	Image 1	25	1000000003	1613
174.016		Spot	3	Image 1	25	1000000013	1614
168.984		Spot	3	Image 1	25	1000000014	1615
196.032		Spot	3	Image 1	25	1000000015	1616
183.008		Spot	3	Image 1	25	1000000016	1617
181.032		Spot	3	Image 1	25	1000000017	1618
162.99		Spot	3	Image 1	25	1000000018	1619
152.995		Spot	3	Image 1	25	1000000019	1620
168.984		Spot	3	Image 1	25	1000000021	1621
176.028		Spot	3	Image 1	25	1000000022	1622
160.016		Spot	3	Image 1	25	1000000023	1623
167		Spot	3	Image 1	25	1000000024	1624
169.99		Spot	3	Image 1	25	1000000025	1625
148.024		Spot	3	Image 1	25	1000000027	1626
172.018		Spot	3	Image 1	25	1000000028	1627
170		Spot	3	Image 1	25	1000000029	1628
173.986		Spot	3	Image 1	25	1000000030	1629
178		Spot	3	Image 1	25	1000000032	1630
166		Spot	3	Image 1	25	1000000033	1631
168.016		Spot	3	Image 1	25	1000000034	1632
178.02		Spot	3	Image 1	25	1000000036	1633
165.008		Spot	3	Image 1	25	1000000037	1634
183		Spot	3	Image 1	25	1000000038	1635
158.008		Spot	3	Image 1	25	1000000039	1636
176.02		Spot	3	Image 1	25	1000000040	1637
165.984		Spot	3	Image 1	25	1000000041	1638
156.992		Spot	3	Image 1	25	1000000042	1639
159.01		Spot	3	Image 1	25	1000000043	1640
149.99		Spot	3	Image 1	25	1000000044	1641
152.98		Spot	3	Image 1	25	1000000045	1642
214.992		Spot	3	Image 1	25	1000000046	1643
213.04		Spot	3	Image 1	25	1000000047	1644
234.992		Spot	3	Image 1	25	1000000048	1645
188.004		Spot	3	Image 1	25	1000000050	1646
168.04		Spot	3	Image 1	25	1000000051	1647
179.02		Spot	3	Image 1	25	1000000052	1648
161		Spot	3	Image 1	25	1000000053	1649
166.976		Spot	3	Image 1	25	1000000054	1650
163.024		Spot	3	Image 1	25	1000000055	1651
149.02		Spot	3	Image 1	25	1000000056	1652
158.02		Spot	3	Image 1	25	1000000057	1653
157.012		Spot	3	Image 1	25	1000000058	1655
171.048		Spot	3	Image 1	25	1000000059	1656
168.004		Spot	3	Image 1	25	1000000060	1657
143.008		Spot	3	Image 1	25	1000000061	1658
154.992		Spot	3	Image 1	25	1000000062	1659
160.984		Spot	3	Image 1	25	1000000063	1660
150.984		Spot	3	Image 1	25	1000000064	1661
153		Spot	3	Image 1	26	1000000002	1662
206.984		Spot	3	Image 1	26	1000000003	1663
157.984		Spot	3	Image 1	26	1000000004	1665
222.028		Spot	3	Image 1	26	1000000005	1666
184.992		Spot	3	Image 1	26	1000000006	1667
170		Spot	3	Image 1	26	1000000020	1668
169.012		Spot	3	Image 1	26	1000000007	1669
158.98		Spot	3	Image 1	26	1000000008	1670
168.008		Spot	3	Image 1	26	1000000009	1671
153		Spot	3	Image 1	26	1000000068	1672
150.996		Spot	3	Image 1	26	1000000010	1673
172.04		Spot	3	Image 1	26	1000000012	1674
174.008		Spot	3	Image 1	26	1000000013	1675
169.024		Spot	3	Image 1	26	1000000014	1676
196.968		Spot	3	Image 1	26	1000000015	1677
183.504		Spot	3	Image 1	26	1000000016	1678
179.024		Spot	3	Image 1	26	1000000017	1679
162.984		Spot	3	Image 1	26	1000000018	1680
152.016		Spot	3	Image 1	26	1000000019	1681
169.012		Spot	3	Image 1	26	1000000021	1682
175.968		Spot	3	Image 1	26	1000000022	1683
162.008		Spot	3	Image 1	26	1000000023	1684
167.008		Spot	3	Image 1	26	1000000024	1685
169.024		Spot	3	Image 1	26	1000000025	1686
148.008		Spot	3	Image 1	26	1000000027	1687
172.014		Spot	3	Image 1	26	1000000028	1688
170.968		Spot	3	Image 1	26	1000000029	1689
173		Spot	3	Image 1	26	1000000030	1690
178.02		Spot	3	Image 1	26	1000000031	1691
175.976		Spot	3	Image 1	26	1000000032	1692
166.984		Spot	3	Image 1	26	1000000033	1693
165.01		Spot	3	Image 1	26	1000000034	1694
170.996		Spot	3	Image 1	26	1000000035	1695
176		Spot	3	Image 1	26	1000000036	1696
165		Spot	3	Image 1	26	1000000037	1697
182.008		Spot	3	Image 1	26	1000000038	1698
158.018		Spot	3	Image 1	26	1000000039	1699
175.02		Spot	3	Image 1	26	1000000040	1700
165		Spot	3	Image 1	26	1000000041	1701
155.512		Spot	3	Image 1	26	1000000042	1702
156.024		Spot	3	Image 1	26	1000000043	1703
150.012		Spot	3	Image 1	26	1000000044	1704
152.992		Spot	3	Image 1	26	1000000045	1705
211.016		Spot	3	Image 1	26	1000000046	1706
209.904		Spot	3	Image 1	26	1000000047	1707
232		Spot	3	Image 1	26	1000000048	1708
156.008		Spot	3	Image 1	26	1000000049	1709
186.99		Spot	3	Image 1	26	1000000050	1710
171.008		Spot	3	Image 1	26	1000000051	1711
176.988		Spot	3	Image 1	26	1000000052	1712
160		Spot	3	Image 1	26	1000000053	1713
166.992		Spot	3	Image 1	26	1000000054	1714
162.016		Spot	3	Image 1	26	1000000055	1715
148.012		Spot	3	Image 1	26	1000000056	1716
159.008		Spot	3	Image 1	26	1000000057	1717
155.016		Spot	3	Image 1	26	1000000058	1719
171.056		Spot	3	Image 1	26	1000000059	1720
165.04		Spot	3	Image 1	26	1000000060	1721
144.008		Spot	3	Image 1	26	1000000061	1722
155		Spot	3	Image 1	26	1000000062	1723
161		Spot	3	Image 1	26	1000000063	1724
151.99		Spot	3	Image 1	26	1000000064	1725
149.988		Spot	3	Image 1	27	1000000001	1726
153.02		Spot	3	Image 1	27	1000000002	1727
206.016		Spot	3	Image 1	27	1000000003	1728
223.964		Spot	3	Image 1	27	1000000005	1730
185.024		Spot	3	Image 1	27	1000000006	1731
169.02		Spot	3	Image 1	27	1000000020	1732
168.98		Spot	3	Image 1	27	1000000007	1733
158.016		Spot	3	Image 1	27	1000000008	1734
171		Spot	3	Image 1	27	1000000009	1735
153.008		Spot	3	Image 1	27	1000000068	1736
169.986		Spot	3	Image 1	27	1000000067	1737
152.008		Spot	3	Image 1	27	1000000010	1738
174.01		Spot	3	Image 1	27	1000000012	1739
171.988		Spot	3	Image 1	27	1000000013	1740
168.008		Spot	3	Image 1	27	1000000014	1741
196.964		Spot	3	Image 1	27	1000000015	1742
183.016		Spot	3	Image 1	27	1000000016	1743
179.984		Spot	3	Image 1	27	1000000017	1744
163.028		Spot	3	Image 1	27	1000000018	1745
151.976		Spot	3	Image 1	27	1000000019	1746
166.98		Spot	3	Image 1	27	1000000021	1747
175		Spot	3	Image 1	27	1000000022	1748
161.991		Spot	3	Image 1	27	1000000023	1749
165.984		Spot	3	Image 1	27	1000000024	1750
170.002		Spot	3	Image 1	27	1000000025	1751
149.995		Spot	3	Image 1	27	1000000027	1752
172.032		Spot	3	Image 1	27	1000000028	1753
169.984		Spot	3	Image 1	27	1000000029	1754
173.008		Spot	3	Image 1	27	1000000030	1755
176.024		Spot	3	Image 1	27	1000000032	1756
166.02		Spot	3	Image 1	27	1000000033	1757
170.016		Spot	3	Image 1	27	1000000034	1758
176.044		Spot	3	Image 1	27	1000000036	1759
166		Spot	3	Image 1	27	1000000037	1760
182.976		Spot	3	Image 1	27	1000000038	1761
157.992		Spot	3	Image 1	27	1000000039	1762
172.976		Spot	3	Image 1	27	1000000040	1763
167		Spot	3	Image 1	27	1000000041	1764
155		Spot	3	Image 1	27	1000000042	1765
156.996		Spot	3	Image 1	27	1000000043	1766
148.016		Spot	3	Image 1	27	1000000044	1767
153.01		Spot	3	Image 1	27	1000000045	1768
215.978		Spot	3	Image 1	27	1000000046	1769
211.888		Spot	3	Image 1	27	1000000047	1770
232.96		Spot	3	Image 1	27	1000000048	1771
155.024		Spot	3	Image 1	27	1000000049	1772
188.512		Spot	3	Image 1	27	1000000050	1773
172.992		Spot	3	Image 1	27	1000000051	1774
178.002		Spot	3	Image 1	27	1000000052	1775
161		Spot	3	Image 1	27	1000000053	1776
168.04		Spot	3	Image 1	27	1000000054	1777
161.984		Spot	3	Image 1	27	1000000055	1778
147.984		Spot	3	Image 1	27	1000000056	1779
158.008		Spot	3	Image 1	27	1000000057	1780
156.992		Spot	3	Image 1	27	1000000058	1782
171		Spot	3	Image 1	27	1000000059	1783
168.016		Spot	3	Image 1	27	1000000060	1784
145.018		Spot	3	Image 1	27	1000000061	1785
156.016		Spot	3	Image 1	27	1000000062	1786
159.992		Spot	3	Image 1	27	1000000063	1787
161.02		Spot	3	Image 1	27	1000000069	1788
150.992		Spot	3	Image 1	27	1000000064	1789
151		Spot	3	Image 1	28	1000000001	1790
152.016		Spot	3	Image 1	28	1000000002	1791
208.968		Spot	3	Image 1	28	1000000003	1792
156.984		Spot	3	Image 1	28	1000000004	1794
225.968		Spot	3	Image 1	28	1000000005	1795
184.02		Spot	3	Image 1	28	1000000006	1796
170		Spot	3	Image 1	28	1000000020	1797
169.008		Spot	3	Image 1	28	1000000007	1798
158.032		Spot	3	Image 1	28	1000000008	1799
170.976		Spot	3	Image 1	28	1000000009	1800
155.976		Spot	3	Image 1	28	1000000068	1801
170		Spot	3	Image 1	28	1000000067	1802
152.992		Spot	3	Image 1	28	1000000010	1803
172.016		Spot	3	Image 1	28	1000000012	1804
172.968		Spot	3	Image 1	28	1000000013	1805
167.984		Spot	3	Image 1	28	1000000014	1806
196.52		Spot	3	Image 1	28	1000000015	1807
183.04		Spot	3	Image 1	28	1000000016	1808
181.02		Spot	3	Image 1	28	1000000017	1809
164.994		Spot	3	Image 1	28	1000000018	1810
150.98		Spot	3	Image 1	28	1000000019	1811
167.032		Spot	3	Image 1	28	1000000021	1812
175.03		Spot	3	Image 1	28	1000000022	1813
160.018		Spot	3	Image 1	28	1000000023	1814
164.98		Spot	3	Image 1	28	1000000024	1815
169.988		Spot	3	Image 1	28	1000000025	1816
147.008		Spot	3	Image 1	28	1000000027	1817
170.996		Spot	3	Image 1	28	1000000028	1818
172.04		Spot	3	Image 1	28	1000000029	1819
174.024		Spot	3	Image 1	28	1000000030	1820
179.992		Spot	3	Image 1	28	1000000031	1821
173.992		Spot	3	Image 1	28	1000000032	1822
167.008		Spot	3	Image 1	28	1000000033	1823
169.016		Spot	3	Image 1	28	1000000034	1824
172.952		Spot	3	Image 1	28	1000000035	1825
176.98		Spot	3	Image 1	28	1000000036	1826
164.984		Spot	3	Image 1	28	1000000037	1827
183		Spot	3	Image 1	28	1000000038	1828
157.008		Spot	3	Image 1	28	1000000039	1829
173.988		Spot	3	Image 1	28	1000000040	1830
167.488		Spot	3	Image 1	28	1000000041	1831
154.016		Spot	3	Image 1	28	1000000042	1832
157		Spot	3	Image 1	28	1000000043	1833
149.988		Spot	3	Image 1	28	1000000044	1834
152.984		Spot	3	Image 1	28	1000000045	1835
216.984		Spot	3	Image 1	28	1000000046	1836
212.024		Spot	3	Image 1	28	1000000047	1837
237.08		Spot	3	Image 1	28	1000000048	1838
156.024		Spot	3	Image 1	28	1000000049	1839
186		Spot	3	Image 1	28	1000000050	1840
170.02		Spot	3	Image 1	28	1000000051	1841
175.996		Spot	3	Image 1	28	1000000052	1842
159.998		Spot	3	Image 1	28	1000000053	1843
168.016		Spot	3	Image 1	28	1000000054	1844
165.036		Spot	3	Image 1	28	1000000055	1845
150		Spot	3	Image 1	28	1000000056	1846
156		Spot	3	Image 1	28	1000000057	1847
158.02		Spot	3	Image 1	28	1000000058	1848
172.52		Spot	3	Image 1	28	1000000059	1850
168.03		Spot	3	Image 1	28	1000000060	1851
143.99		Spot	3	Image 1	28	1000000061	1852
155.992		Spot	3	Image 1	28	1000000062	1853
161.976		Spot	3	Image 1	28	1000000063	1854
162.048		Spot	3	Image 1	28	1000000069	1855
151.008		Spot	3	Image 1	28	1000000064	1856
149.008		Spot	3	Image 1	29	1000000001	1857
153		Spot	3	Image 1	29	1000000002	1858
211.968		Spot	3	Image 1	29	1000000003	1859
225		Spot	3	Image 1	29	1000000005	1861
184.032		Spot	3	Image 1	29	1000000006	1862
169.006		Spot	3	Image 1	29	1000000020	1863
169.983		Spot	3	Image 1	29	1000000007	1864
158.982		Spot	3	Image 1	29	1000000008	1865
172		Spot	3	Image 1	29	1000000009	1866
155.004		Spot	3	Image 1	29	1000000068	1867
168.984		Spot	3	Image 1	29	1000000067	1868
152.004		Spot	3	Image 1	29	1000000010	1869
173.008		Spot	3	Image 1	29	1000000012	1870
173.992		Spot	3	Image 1	29	1000000013	1871
169.986		Spot	3	Image 1	29	1000000014	1872
200.024		Spot	3	Image 1	29	1000000015	1873
181.024		Spot	3	Image 1	29	1000000016	1874
179.992		Spot	3	Image 1	29	1000000017	1875
163.008		Spot	3	Image 1	29	1000000018	1876
151.97		Spot	3	Image 1	29	1000000019	1877
167.976		Spot	3	Image 1	29	1000000021	1878
175.048		Spot	3	Image 1	29	1000000022	1879
161.02		Spot	3	Image 1	29	1000000023	1880
165		Spot	3	Image 1	29	1000000024	1881
170.036		Spot	3	Image 1	29	1000000025	1882
171.496		Spot	3	Image 1	29	1000000070	1883
150.01		Spot	3	Image 1	29	1000000027	1884
170.018		Spot	3	Image 1	29	1000000028	1885
171.008		Spot	3	Image 1	29	1000000029	1886
174.024		Spot	3	Image 1	29	1000000030	1887
178.004		Spot	3	Image 1	29	1000000031	1888
175.996		Spot	3	Image 1	29	1000000032	1889
165.99		Spot	3	Image 1	29	1000000033	1890
169.032		Spot	3	Image 1	29	1000000034	1891
172.008		Spot	3	Image 1	29	1000000035	1892
175.01		Spot	3	Image 1	29	1000000036	1893
166		Spot	3	Image 1	29	1000000037	1894
182.984		Spot	3	Image 1	29	1000000038	1895
155		Spot	3	Image 1	29	1000000039	1896
174.992		Spot	3	Image 1	29	1000000040	1897
166.996		Spot	3	Image 1	29	1000000041	1898
156.984		Spot	3	Image 1	29	1000000042	1899
156.02		Spot	3	Image 1	29	1000000043	1900
150.024		Spot	3	Image 1	29	1000000044	1901
151.048		Spot	3	Image 1	29	1000000045	1902
218.016		Spot	3	Image 1	29	1000000046	1903
210.088		Spot	3	Image 1	29	1000000047	1904
238.056		Spot	3	Image 1	29	1000000048	1905
185.488		Spot	3	Image 1	29	1000000050	1906
172.016		Spot	3	Image 1	29	1000000051	1907
177.984		Spot	3	Image 1	29	1000000052	1908
159.982		Spot	3	Image 1	29	1000000053	1909
168.992		Spot	3	Image 1	29	1000000054	1910
162.016		Spot	3	Image 1	29	1000000055	1911
150.016		Spot	3	Image 1	29	1000000056	1912
156.998		Spot	3	Image 1	29	1000000057	1913
156.976		Spot	3	Image 1	29	1000000058	1915
174.016		Spot	3	Image 1	29	1000000059	1916
166.99		Spot	3	Image 1	29	1000000060	1917
144.012		Spot	3	Image 1	29	1000000061	1918
153.988		Spot	3	Image 1	29	1000000062	1919
161.032		Spot	3	Image 1	29	1000000063	1920
162.016		Spot	3	Image 1	29	1000000069	1921
153		Spot	3	Image 1	29	1000000064	1922
149.014		Spot	3	Image 1	30	1000000001	1923
153.976		Spot	3	Image 1	30	1000000002	1924
206.08		Spot	3	Image 1	30	1000000003	1925
224.5		Spot	3	Image 1	30	1000000005	1927
184.966		Spot	3	Image 1	30	1000000006	1928
168.984		Spot	3	Image 1	30	1000000020	1929
168.976		Spot	3	Image 1	30	1000000007	1930
157.992		Spot	3	Image 1	30	1000000008	1931
170.995		Spot	3	Image 1	30	1000000009	1932
154.016		Spot	3	Image 1	30	1000000068	1933
171.014		Spot	3	Image 1	30	1000000067	1934
153.963		Spot	3	Image 1	30	1000000010	1935
173.002		Spot	3	Image 1	30	1000000012	1936
175.976		Spot	3	Image 1	30	1000000013	1937
169		Spot	3	Image 1	30	1000000014	1938
199.016		Spot	3	Image 1	30	1000000015	1939
181.944		Spot	3	Image 1	30	1000000016	1940
177.987		Spot	3	Image 1	30	1000000017	1941
165.02		Spot	3	Image 1	30	1000000018	1942
152.002		Spot	3	Image 1	30	1000000019	1943
167.96		Spot	3	Image 1	30	1000000021	1944
174.012		Spot	3	Image 1	30	1000000022	1945
161		Spot	3	Image 1	30	1000000023	1946
164.004		Spot	3	Image 1	30	1000000024	1947
169.986		Spot	3	Image 1	30	1000000025	1948
168.99		Spot	3	Image 1	30	1000000070	1949
148.02		Spot	3	Image 1	30	1000000027	1950
170.008		Spot	3	Image 1	30	1000000028	1951
169.976		Spot	3	Image 1	30	1000000029	1952
173		Spot	3	Image 1	30	1000000030	1953
176.976		Spot	3	Image 1	30	1000000031	1954
175.012		Spot	3	Image 1	30	1000000032	1955
167.01		Spot	3	Image 1	30	1000000033	1956
169.984		Spot	3	Image 1	30	1000000034	1957
177.04		Spot	3	Image 1	30	1000000036	1958
166.018		Spot	3	Image 1	30	1000000037	1959
184.04		Spot	3	Image 1	30	1000000038	1960
157.016		Spot	3	Image 1	30	1000000039	1961
173.98		Spot	3	Image 1	30	1000000040	1962
166.976		Spot	3	Image 1	30	1000000041	1963
154.008		Spot	3	Image 1	30	1000000042	1964
156.024		Spot	3	Image 1	30	1000000043	1965
151.005		Spot	3	Image 1	30	1000000044	1966
154.014		Spot	3	Image 1	30	1000000045	1967
217.034		Spot	3	Image 1	30	1000000046	1968
211.08		Spot	3	Image 1	30	1000000047	1969
231		Spot	3	Image 1	30	1000000048	1970
156.02		Spot	3	Image 1	30	1000000049	1971
186.011		Spot	3	Image 1	30	1000000050	1972
171.01		Spot	3	Image 1	30	1000000051	1973
177.036		Spot	3	Image 1	30	1000000052	1974
159.52		Spot	3	Image 1	30	1000000053	1975
167.04		Spot	3	Image 1	30	1000000054	1976
163.988		Spot	3	Image 1	30	1000000055	1977
149.044		Spot	3	Image 1	30	1000000056	1978
148.01		Spot	3	Image 1	30	1000000071	1979
156.998		Spot	3	Image 1	30	1000000057	1980
158.014		Spot	3	Image 1	30	1000000058	1982
171.964		Spot	3	Image 1	30	1000000059	1983
167.01		Spot	3	Image 1	30	1000000060	1984
144.016		Spot	3	Image 1	30	1000000061	1985
157.968		Spot	3	Image 1	30	1000000062	1986
162.04		Spot	3	Image 1	30	1000000063	1987
152.02		Spot	3	Image 1	30	1000000064	1988
149.032		Spot	3	Image 1	31	1000000072	1989
155.014		Spot	3	Image 1	31	1000000002	1990
207.96		Spot	3	Image 1	31	1000000003	1991
224.952		Spot	3	Image 1	31	1000000005	1993
184.046		Spot	3	Image 1	31	1000000006	1994
167.99		Spot	3	Image 1	31	1000000020	1995
168.984		Spot	3	Image 1	31	1000000007	1996
157.996		Spot	3	Image 1	31	1000000008	1997
172.024		Spot	3	Image 1	31	1000000009	1998
153.02		Spot	3	Image 1	31	1000000068	1999
151.001		Spot	3	Image 1	31	1000000010	2000
173.016		Spot	3	Image 1	31	1000000012	2001
172.504		Spot	3	Image 1	31	1000000013	2002
170.004		Spot	3	Image 1	31	1000000014	2003
197.084		Spot	3	Image 1	31	1000000015	2004
184.02		Spot	3	Image 1	31	1000000016	2005
177.036		Spot	3	Image 1	31	1000000017	2006
151.98		Spot	3	Image 1	31	1000000019	2007
165.028		Spot	3	Image 1	31	1000000018	2008
169		Spot	3	Image 1	31	1000000021	2009
176.054		Spot	3	Image 1	31	1000000022	2010
161.03		Spot	3	Image 1	31	1000000023	2011
165.992		Spot	3	Image 1	31	1000000024	2012
173.016		Spot	3	Image 1	31	1000000025	2013
170		Spot	3	Image 1	31	1000000070	2014
149.004		Spot	3	Image 1	31	1000000027	2015
171		Spot	3	Image 1	31	1000000028	2016
170.992		Spot	3	Image 1	31	1000000029	2017
174.024		Spot	3	Image 1	31	1000000073	2018
174.984		Spot	3	Image 1	31	1000000030	2019
179.04		Spot	3	Image 1	31	1000000031	2020
176.038		Spot	3	Image 1	31	1000000032	2021
166		Spot	3	Image 1	31	1000000033	2022
172.968		Spot	3	Image 1	31	1000000034	2023
172.05		Spot	3	Image 1	31	1000000035	2024
176		Spot	3	Image 1	31	1000000036	2025
166.02		Spot	3	Image 1	31	1000000037	2026
183.05		Spot	3	Image 1	31	1000000038	2027
159.032		Spot	3	Image 1	31	1000000039	2028
176.032		Spot	3	Image 1	31	1000000040	2029
169.02		Spot	3	Image 1	31	1000000041	2030
154.992		Spot	3	Image 1	31	1000000042	2031
156.976		Spot	3	Image 1	31	1000000043	2032
151.032		Spot	3	Image 1	31	1000000044	2033
153		Spot	3	Image 1	31	1000000045	2034
218.96		Spot	3	Image 1	31	1000000046	2035
214.008		Spot	3	Image 1	31	1000000047	2036
233.024		Spot	3	Image 1	31	1000000048	2037
155.484		Spot	3	Image 1	31	1000000049	2038
189.008		Spot	3	Image 1	31	1000000050	2039
170		Spot	3	Image 1	31	1000000051	2040
178.994		Spot	3	Image 1	31	1000000052	2041
159.976		Spot	3	Image 1	31	1000000053	2042
168.02		Spot	3	Image 1	31	1000000054	2043
162.024		Spot	3	Image 1	31	1000000055	2044
149.012		Spot	3	Image 1	31	1000000056	2045
150.992		Spot	3	Image 1	31	1000000071	2046
157.008		Spot	3	Image 1	31	1000000057	2047
157		Spot	3	Image 1	31	1000000058	2049
173.968		Spot	3	Image 1	31	1000000059	2050
166.96		Spot	3	Image 1	31	1000000060	2051
144.984		Spot	3	Image 1	31	1000000061	2052
155.012		Spot	3	Image 1	31	1000000062	2053
161.042		Spot	3	Image 1	31	1000000063	2054
152.048		Spot	3	Image 1	31	1000000064	2055
150.024		Spot	3	Image 1	32	1000000001	2056
152.984		Spot	3	Image 1	32	1000000002	2057
209.08		Spot	3	Image 1	32	1000000003	2058
[truncated: 992 more rows]
