# Supplementary material for: Protocol for real-time monitoring of CD8+ T and myeloid cell behavior in human high-grade serous ovarian cancer slices
Source: STAR Protoc. 2024 Jun 2;5(2):103102. doi: 10.1016/j.xpro.2024.103102 (PMC11179100; doi:10.1016/j.xpro.2024.103102)
Supplement: Data S3. Files for testing the R script, quantification and statistical analysis step 2 [file mmc3.zip › Test files/Slice1_b/__Intensity_Median_Ch=4_Img=1.csv]

Intensity Median Ch=4 Img=1
====================
Intensity Median	Unit	Category	Channel	Image	Time	TrackID	ID
184.03		Spot	4	Image 1	1	1000000000	0
185		Spot	4	Image 1	1	1000000001	1
244.1		Spot	4	Image 1	1	1000000002	2
225.92		Spot	4	Image 1	1	1000000003	3
199.01		Spot	4	Image 1	1	1000000004	5
558.656		Spot	4	Image 1	1	1000000005	6
182.952		Spot	4	Image 1	1	1000000006	7
187.88		Spot	4	Image 1	1	1000000007	8
261.776		Spot	4	Image 1	1	1000000008	9
169.08		Spot	4	Image 1	1	1000000009	10
223.496		Spot	4	Image 1	1	1000000010	11
179.032		Spot	4	Image 1	1	1000000011	12
376.776		Spot	4	Image 1	1	1000000012	13
214.088		Spot	4	Image 1	1	1000000013	14
261.976		Spot	4	Image 1	1	1000000014	15
200.028		Spot	4	Image 1	1	1000000015	16
185.992		Spot	4	Image 1	1	1000000016	17
163.944		Spot	4	Image 1	1	1000000017	18
180.064		Spot	4	Image 1	1	1000000018	19
149.944		Spot	4	Image 1	1	1000000019	20
180.08		Spot	4	Image 1	1	1000000020	21
156.532		Spot	4	Image 1	1	1000000021	22
183.984		Spot	4	Image 1	1	1000000022	23
199.056		Spot	4	Image 1	1	1000000023	24
189.936		Spot	4	Image 1	1	1000000024	25
180.08		Spot	4	Image 1	1	1000000025	26
166.048		Spot	4	Image 1	1	1000000026	27
155.044		Spot	4	Image 1	1	1000000027	28
163.04		Spot	4	Image 1	1	1000000028	29
227.6		Spot	4	Image 1	1	1000000029	30
211.032		Spot	4	Image 1	1	1000000030	31
159.972		Spot	4	Image 1	1	1000000031	32
200.9		Spot	4	Image 1	1	1000000032	33
175		Spot	4	Image 1	1	1000000033	34
219.96		Spot	4	Image 1	1	1000000034	35
161.038		Spot	4	Image 1	1	1000000035	36
179.936		Spot	4	Image 1	1	1000000036	37
166.04		Spot	4	Image 1	1	1000000037	38
217.95		Spot	4	Image 1	1	1000000038	39
193.024		Spot	4	Image 1	1	1000000039	40
170.971		Spot	4	Image 1	1	1000000040	41
159.008		Spot	4	Image 1	1	1000000041	42
192.01		Spot	4	Image 1	1	1000000042	43
202.192		Spot	4	Image 1	1	1000000043	44
178.952		Spot	4	Image 1	1	1000000044	45
166		Spot	4	Image 1	1	1000000045	46
175		Spot	4	Image 1	1	1000000046	47
178.988		Spot	4	Image 1	1	1000000047	48
175.008		Spot	4	Image 1	1	1000000048	49
175.984		Spot	4	Image 1	1	1000000049	50
175.96		Spot	4	Image 1	1	1000000050	51
267.164		Spot	4	Image 1	1	1000000051	52
178.992		Spot	4	Image 1	1	1000000052	53
180.976		Spot	4	Image 1	1	1000000053	54
160.97		Spot	4	Image 1	1	1000000054	55
296.088		Spot	4	Image 1	1	1000000055	56
186.982		Spot	4	Image 1	1	1000000056	57
164.963		Spot	4	Image 1	1	1000000057	58
170.04		Spot	4	Image 1	1	1000000058	59
192.976		Spot	4	Image 1	1	1000000059	61
237.952		Spot	4	Image 1	1	1000000060	62
159.048		Spot	4	Image 1	1	1000000061	63
163.944		Spot	4	Image 1	1	1000000062	64
154.05		Spot	4	Image 1	1	1000000063	65
191.072		Spot	4	Image 1	1	1000000064	66
181.016		Spot	4	Image 1	2	1000000000	67
178		Spot	4	Image 1	2	1000000001	68
235.896		Spot	4	Image 1	2	1000000002	69
223		Spot	4	Image 1	2	1000000003	70
193.042		Spot	4	Image 1	2	1000000004	72
565.52		Spot	4	Image 1	2	1000000005	73
178		Spot	4	Image 1	2	1000000006	74
179.936		Spot	4	Image 1	2	1000000007	75
249.352		Spot	4	Image 1	2	1000000008	76
162.968		Spot	4	Image 1	2	1000000009	77
168.992		Spot	4	Image 1	2	1000000065	78
218.012		Spot	4	Image 1	2	1000000010	79
169.976		Spot	4	Image 1	2	1000000011	80
379.856		Spot	4	Image 1	2	1000000012	81
204.088		Spot	4	Image 1	2	1000000013	82
254.008		Spot	4	Image 1	2	1000000014	83
195.488		Spot	4	Image 1	2	1000000015	84
181.064		Spot	4	Image 1	2	1000000016	85
160.96		Spot	4	Image 1	2	1000000017	86
176		Spot	4	Image 1	2	1000000018	87
146.96		Spot	4	Image 1	2	1000000019	88
175.968		Spot	4	Image 1	2	1000000020	89
151.988		Spot	4	Image 1	2	1000000021	90
182.04		Spot	4	Image 1	2	1000000022	91
194.96		Spot	4	Image 1	2	1000000023	92
189.04		Spot	4	Image 1	2	1000000024	93
176.96		Spot	4	Image 1	2	1000000025	94
161.994		Spot	4	Image 1	2	1000000026	95
153.998		Spot	4	Image 1	2	1000000027	96
159		Spot	4	Image 1	2	1000000028	97
224.936		Spot	4	Image 1	2	1000000029	98
205.048		Spot	4	Image 1	2	1000000030	99
158		Spot	4	Image 1	2	1000000031	100
198.032		Spot	4	Image 1	2	1000000032	101
170.986		Spot	4	Image 1	2	1000000033	102
217.998		Spot	4	Image 1	2	1000000034	103
158.024		Spot	4	Image 1	2	1000000035	104
174		Spot	4	Image 1	2	1000000036	105
162.008		Spot	4	Image 1	2	1000000037	106
208.04		Spot	4	Image 1	2	1000000038	107
192.52		Spot	4	Image 1	2	1000000039	108
166.024		Spot	4	Image 1	2	1000000040	109
156		Spot	4	Image 1	2	1000000041	110
184.944		Spot	4	Image 1	2	1000000042	111
184.976		Spot	4	Image 1	2	1000000043	112
176.028		Spot	4	Image 1	2	1000000044	113
160.98		Spot	4	Image 1	2	1000000045	114
171.04		Spot	4	Image 1	2	1000000046	115
173.028		Spot	4	Image 1	2	1000000047	116
170.01		Spot	4	Image 1	2	1000000048	117
171		Spot	4	Image 1	2	1000000049	118
168.968		Spot	4	Image 1	2	1000000050	119
254		Spot	4	Image 1	2	1000000051	120
170.496		Spot	4	Image 1	2	1000000052	121
171.912		Spot	4	Image 1	2	1000000053	122
157.97		Spot	4	Image 1	2	1000000054	123
303.664		Spot	4	Image 1	2	1000000055	124
186.06		Spot	4	Image 1	2	1000000056	125
161.488		Spot	4	Image 1	2	1000000057	126
167.992		Spot	4	Image 1	2	1000000058	128
189.08		Spot	4	Image 1	2	1000000059	129
222.04		Spot	4	Image 1	2	1000000060	130
157.072		Spot	4	Image 1	2	1000000061	131
162.032		Spot	4	Image 1	2	1000000062	132
153.004		Spot	4	Image 1	2	1000000063	133
195.504		Spot	4	Image 1	2	1000000064	134
187.984		Spot	4	Image 1	3	1000000000	135
243.028		Spot	4	Image 1	3	1000000002	136
202.04		Spot	4	Image 1	3	1000000004	138
560.64		Spot	4	Image 1	3	1000000005	139
182.96		Spot	4	Image 1	3	1000000006	140
181		Spot	4	Image 1	3	1000000007	141
254.032		Spot	4	Image 1	3	1000000008	142
171.04		Spot	4	Image 1	3	1000000009	143
172.024		Spot	4	Image 1	3	1000000065	144
223.032		Spot	4	Image 1	3	1000000010	145
179.008		Spot	4	Image 1	3	1000000011	146
395		Spot	4	Image 1	3	1000000012	147
226.004		Spot	4	Image 1	3	1000000003	148
212.016		Spot	4	Image 1	3	1000000013	149
259.024		Spot	4	Image 1	3	1000000014	150
199.016		Spot	4	Image 1	3	1000000015	151
185.012		Spot	4	Image 1	3	1000000016	152
165.02		Spot	4	Image 1	3	1000000017	153
177.96		Spot	4	Image 1	3	1000000018	154
148.944		Spot	4	Image 1	3	1000000019	155
179.04		Spot	4	Image 1	3	1000000020	156
156		Spot	4	Image 1	3	1000000021	157
186.018		Spot	4	Image 1	3	1000000022	158
198.064		Spot	4	Image 1	3	1000000023	159
196.96		Spot	4	Image 1	3	1000000024	160
183.04		Spot	4	Image 1	3	1000000025	161
165.024		Spot	4	Image 1	3	1000000026	162
156.008		Spot	4	Image 1	3	1000000027	163
160.992		Spot	4	Image 1	3	1000000028	164
227.956		Spot	4	Image 1	3	1000000029	165
208.964		Spot	4	Image 1	3	1000000030	166
161.016		Spot	4	Image 1	3	1000000031	167
201.456		Spot	4	Image 1	3	1000000032	168
174.968		Spot	4	Image 1	3	1000000033	169
216.968		Spot	4	Image 1	3	1000000034	170
162		Spot	4	Image 1	3	1000000035	171
179.96		Spot	4	Image 1	3	1000000036	172
164.992		Spot	4	Image 1	3	1000000037	173
214.992		Spot	4	Image 1	3	1000000038	174
195.02		Spot	4	Image 1	3	1000000039	175
171.976		Spot	4	Image 1	3	1000000040	176
159.024		Spot	4	Image 1	3	1000000041	177
195.048		Spot	4	Image 1	3	1000000042	178
195.08		Spot	4	Image 1	3	1000000043	179
181.016		Spot	4	Image 1	3	1000000044	180
168.992		Spot	4	Image 1	3	1000000045	181
177		Spot	4	Image 1	3	1000000046	182
176.03		Spot	4	Image 1	3	1000000047	183
173		Spot	4	Image 1	3	1000000048	184
174.016		Spot	4	Image 1	3	1000000049	185
175.992		Spot	4	Image 1	3	1000000050	186
257.896		Spot	4	Image 1	3	1000000051	187
176.944		Spot	4	Image 1	3	1000000052	188
180		Spot	4	Image 1	3	1000000053	189
160.968		Spot	4	Image 1	3	1000000054	190
302.56		Spot	4	Image 1	3	1000000055	191
186.008		Spot	4	Image 1	3	1000000056	192
163		Spot	4	Image 1	3	1000000057	194
169		Spot	4	Image 1	3	1000000058	195
193.92		Spot	4	Image 1	3	1000000059	196
226		Spot	4	Image 1	3	1000000060	197
157.968		Spot	4	Image 1	3	1000000061	198
163.992		Spot	4	Image 1	3	1000000062	199
154.028		Spot	4	Image 1	3	1000000063	200
194.968		Spot	4	Image 1	3	1000000064	201
185.022		Spot	4	Image 1	4	1000000001	202
247.064		Spot	4	Image 1	4	1000000002	203
200.96		Spot	4	Image 1	4	1000000004	205
577.728		Spot	4	Image 1	4	1000000005	206
186		Spot	4	Image 1	4	1000000006	207
181.968		Spot	4	Image 1	4	1000000007	208
259.08		Spot	4	Image 1	4	1000000008	209
170.976		Spot	4	Image 1	4	1000000009	210
173.016		Spot	4	Image 1	4	1000000065	211
226.12		Spot	4	Image 1	4	1000000010	212
178.496		Spot	4	Image 1	4	1000000011	213
389.52		Spot	4	Image 1	4	1000000012	214
228.06		Spot	4	Image 1	4	1000000003	215
211.976		Spot	4	Image 1	4	1000000013	216
270.932		Spot	4	Image 1	4	1000000014	217
202.488		Spot	4	Image 1	4	1000000015	218
186		Spot	4	Image 1	4	1000000016	219
168.952		Spot	4	Image 1	4	1000000017	220
180.016		Spot	4	Image 1	4	1000000018	221
150.96		Spot	4	Image 1	4	1000000019	222
179.02		Spot	4	Image 1	4	1000000020	223
155.52		Spot	4	Image 1	4	1000000021	224
184.48		Spot	4	Image 1	4	1000000022	225
198.128		Spot	4	Image 1	4	1000000023	226
192		Spot	4	Image 1	4	1000000024	227
182.016		Spot	4	Image 1	4	1000000025	228
163.992		Spot	4	Image 1	4	1000000026	229
156.012		Spot	4	Image 1	4	1000000027	230
164.036		Spot	4	Image 1	4	1000000028	231
231.04		Spot	4	Image 1	4	1000000029	232
209.064		Spot	4	Image 1	4	1000000030	233
200		Spot	4	Image 1	4	1000000032	234
175.964		Spot	4	Image 1	4	1000000033	235
220.016		Spot	4	Image 1	4	1000000034	236
163.016		Spot	4	Image 1	4	1000000035	237
177.996		Spot	4	Image 1	4	1000000036	238
163.008		Spot	4	Image 1	4	1000000037	239
219.096		Spot	4	Image 1	4	1000000038	240
191.992		Spot	4	Image 1	4	1000000039	241
171.976		Spot	4	Image 1	4	1000000040	242
160.488		Spot	4	Image 1	4	1000000041	243
194.992		Spot	4	Image 1	4	1000000042	244
196.872		Spot	4	Image 1	4	1000000043	245
180.01		Spot	4	Image 1	4	1000000044	246
170		Spot	4	Image 1	4	1000000045	247
175.992		Spot	4	Image 1	4	1000000046	248
178.976		Spot	4	Image 1	4	1000000047	249
175.008		Spot	4	Image 1	4	1000000048	250
177.024		Spot	4	Image 1	4	1000000049	251
175.974		Spot	4	Image 1	4	1000000050	252
265		Spot	4	Image 1	4	1000000051	253
173.992		Spot	4	Image 1	4	1000000052	254
180.464		Spot	4	Image 1	4	1000000053	255
162.01		Spot	4	Image 1	4	1000000054	256
302.008		Spot	4	Image 1	4	1000000055	257
184.972		Spot	4	Image 1	4	1000000056	258
162.012		Spot	4	Image 1	4	1000000057	259
172.032		Spot	4	Image 1	4	1000000058	260
193.072		Spot	4	Image 1	4	1000000059	262
226.528		Spot	4	Image 1	4	1000000060	263
157		Spot	4	Image 1	4	1000000061	264
163.024		Spot	4	Image 1	4	1000000062	265
155.04		Spot	4	Image 1	4	1000000063	266
195.96		Spot	4	Image 1	4	1000000064	267
187.048		Spot	4	Image 1	5	1000000000	268
248.072		Spot	4	Image 1	5	1000000002	269
202.01		Spot	4	Image 1	5	1000000004	271
594.12		Spot	4	Image 1	5	1000000005	272
185.984		Spot	4	Image 1	5	1000000006	273
176.98		Spot	4	Image 1	5	1000000020	274
183.044		Spot	4	Image 1	5	1000000007	275
256		Spot	4	Image 1	5	1000000008	276
170.044		Spot	4	Image 1	5	1000000009	277
171.996		Spot	4	Image 1	5	1000000065	278
221.08		Spot	4	Image 1	5	1000000010	279
177		Spot	4	Image 1	5	1000000011	280
395.224		Spot	4	Image 1	5	1000000012	281
225.036		Spot	4	Image 1	5	1000000003	282
212.476		Spot	4	Image 1	5	1000000013	283
270.032		Spot	4	Image 1	5	1000000014	284
201.98		Spot	4	Image 1	5	1000000015	285
184		Spot	4	Image 1	5	1000000016	286
169.98		Spot	4	Image 1	5	1000000017	287
178		Spot	4	Image 1	5	1000000018	288
150.104		Spot	4	Image 1	5	1000000019	289
156.992		Spot	4	Image 1	5	1000000021	290
185.01		Spot	4	Image 1	5	1000000022	291
199.972		Spot	4	Image 1	5	1000000023	292
194.016		Spot	4	Image 1	5	1000000024	293
184.048		Spot	4	Image 1	5	1000000025	294
165.984		Spot	4	Image 1	5	1000000026	295
157.008		Spot	4	Image 1	5	1000000027	296
163.042		Spot	4	Image 1	5	1000000028	297
229.956		Spot	4	Image 1	5	1000000029	298
211.04		Spot	4	Image 1	5	1000000030	299
161.996		Spot	4	Image 1	5	1000000031	300
202.004		Spot	4	Image 1	5	1000000032	301
175.99		Spot	4	Image 1	5	1000000033	302
163.016		Spot	4	Image 1	5	1000000035	303
217.94		Spot	4	Image 1	5	1000000034	304
178.02		Spot	4	Image 1	5	1000000036	305
165.072		Spot	4	Image 1	5	1000000037	306
217.968		Spot	4	Image 1	5	1000000038	307
196.084		Spot	4	Image 1	5	1000000039	308
169.968		Spot	4	Image 1	5	1000000040	309
159.96		Spot	4	Image 1	5	1000000041	310
195.076		Spot	4	Image 1	5	1000000042	311
200.856		Spot	4	Image 1	5	1000000043	312
179.988		Spot	4	Image 1	5	1000000044	313
166.978		Spot	4	Image 1	5	1000000045	314
178.982		Spot	4	Image 1	5	1000000046	315
178.976		Spot	4	Image 1	5	1000000047	316
171.968		Spot	4	Image 1	5	1000000048	317
178.04		Spot	4	Image 1	5	1000000049	318
174.98		Spot	4	Image 1	5	1000000050	319
260.1		Spot	4	Image 1	5	1000000051	320
173.016		Spot	4	Image 1	5	1000000052	321
179		Spot	4	Image 1	5	1000000053	322
163.004		Spot	4	Image 1	5	1000000054	323
300.568		Spot	4	Image 1	5	1000000055	324
186.968		Spot	4	Image 1	5	1000000056	325
162.48		Spot	4	Image 1	5	1000000057	326
172.496		Spot	4	Image 1	5	1000000058	327
193.004		Spot	4	Image 1	5	1000000059	329
217.004		Spot	4	Image 1	5	1000000060	330
156.036		Spot	4	Image 1	5	1000000061	331
161.976		Spot	4	Image 1	5	1000000062	332
154		Spot	4	Image 1	5	1000000063	333
193.008		Spot	4	Image 1	5	1000000064	334
246.008		Spot	4	Image 1	6	1000000002	335
203.016		Spot	4	Image 1	6	1000000004	337
551.144		Spot	4	Image 1	6	1000000005	338
185.006		Spot	4	Image 1	6	1000000006	339
185.946		Spot	4	Image 1	6	1000000007	340
250.952		Spot	4	Image 1	6	1000000008	341
170.972		Spot	4	Image 1	6	1000000009	342
225.52		Spot	4	Image 1	6	1000000010	343
399.04		Spot	4	Image 1	6	1000000012	344
226.08		Spot	4	Image 1	6	1000000003	345
211.072		Spot	4	Image 1	6	1000000013	346
268.504		Spot	4	Image 1	6	1000000014	347
202.048		Spot	4	Image 1	6	1000000015	348
186.02		Spot	4	Image 1	6	1000000016	349
169.97		Spot	4	Image 1	6	1000000017	350
179.992		Spot	4	Image 1	6	1000000018	351
153.048		Spot	4	Image 1	6	1000000019	352
179.976		Spot	4	Image 1	6	1000000020	353
157.032		Spot	4	Image 1	6	1000000021	354
184.04		Spot	4	Image 1	6	1000000022	355
199.984		Spot	4	Image 1	6	1000000023	356
191		Spot	4	Image 1	6	1000000024	357
182.048		Spot	4	Image 1	6	1000000025	358
164.016		Spot	4	Image 1	6	1000000026	359
157.98		Spot	4	Image 1	6	1000000027	360
162.96		Spot	4	Image 1	6	1000000028	361
229.992		Spot	4	Image 1	6	1000000029	362
211.496		Spot	4	Image 1	6	1000000030	363
163.004		Spot	4	Image 1	6	1000000031	364
198.016		Spot	4	Image 1	6	1000000032	365
176.996		Spot	4	Image 1	6	1000000033	366
219.986		Spot	4	Image 1	6	1000000034	367
162.968		Spot	4	Image 1	6	1000000035	368
179.972		Spot	4	Image 1	6	1000000036	369
165.96		Spot	4	Image 1	6	1000000037	370
218.06		Spot	4	Image 1	6	1000000038	371
199		Spot	4	Image 1	6	1000000039	372
171.988		Spot	4	Image 1	6	1000000040	373
158.992		Spot	4	Image 1	6	1000000041	374
195.496		Spot	4	Image 1	6	1000000042	375
200.96		Spot	4	Image 1	6	1000000043	376
180		Spot	4	Image 1	6	1000000044	377
168.012		Spot	4	Image 1	6	1000000045	378
176		Spot	4	Image 1	6	1000000046	379
179.99		Spot	4	Image 1	6	1000000047	380
173.993		Spot	4	Image 1	6	1000000048	381
180.06		Spot	4	Image 1	6	1000000049	382
175.064		Spot	4	Image 1	6	1000000050	383
264.496		Spot	4	Image 1	6	1000000051	384
178.968		Spot	4	Image 1	6	1000000052	385
181.08		Spot	4	Image 1	6	1000000053	386
162.03		Spot	4	Image 1	6	1000000054	387
304.048		Spot	4	Image 1	6	1000000055	388
187.052		Spot	4	Image 1	6	1000000056	389
163.984		Spot	4	Image 1	6	1000000057	390
170.912		Spot	4	Image 1	6	1000000058	392
192.92		Spot	4	Image 1	6	1000000059	393
216.088		Spot	4	Image 1	6	1000000060	394
156		Spot	4	Image 1	6	1000000061	395
163.016		Spot	4	Image 1	6	1000000062	396
153.962		Spot	4	Image 1	6	1000000063	397
198.088		Spot	4	Image 1	6	1000000064	398
187		Spot	4	Image 1	7	1000000000	399
186.022		Spot	4	Image 1	7	1000000001	400
249.052		Spot	4	Image 1	7	1000000002	401
221.08		Spot	4	Image 1	7	1000000003	402
200.496		Spot	4	Image 1	7	1000000004	404
577.744		Spot	4	Image 1	7	1000000005	405
183.992		Spot	4	Image 1	7	1000000006	406
177.944		Spot	4	Image 1	7	1000000020	407
185.026		Spot	4	Image 1	7	1000000007	408
244.864		Spot	4	Image 1	7	1000000008	409
169.968		Spot	4	Image 1	7	1000000009	410
173.996		Spot	4	Image 1	7	1000000065	411
226.024		Spot	4	Image 1	7	1000000010	412
396.272		Spot	4	Image 1	7	1000000012	413
212		Spot	4	Image 1	7	1000000013	414
273.024		Spot	4	Image 1	7	1000000014	415
201.006		Spot	4	Image 1	7	1000000015	416
184.008		Spot	4	Image 1	7	1000000016	417
171.992		Spot	4	Image 1	7	1000000017	418
176.984		Spot	4	Image 1	7	1000000018	419
153		Spot	4	Image 1	7	1000000019	420
154.974		Spot	4	Image 1	7	1000000021	421
184		Spot	4	Image 1	7	1000000022	422
198.04		Spot	4	Image 1	7	1000000023	423
196.008		Spot	4	Image 1	7	1000000024	424
181		Spot	4	Image 1	7	1000000025	425
164.96		Spot	4	Image 1	7	1000000026	426
153.988		Spot	4	Image 1	7	1000000027	427
161.968		Spot	4	Image 1	7	1000000028	428
228.96		Spot	4	Image 1	7	1000000029	429
209.048		Spot	4	Image 1	7	1000000030	430
160.992		Spot	4	Image 1	7	1000000031	431
201.048		Spot	4	Image 1	7	1000000032	432
175.976		Spot	4	Image 1	7	1000000033	433
221.024		Spot	4	Image 1	7	1000000034	434
161.004		Spot	4	Image 1	7	1000000035	435
178.984		Spot	4	Image 1	7	1000000036	436
166.024		Spot	4	Image 1	7	1000000037	437
216.016		Spot	4	Image 1	7	1000000038	438
193.96		Spot	4	Image 1	7	1000000039	439
172.024		Spot	4	Image 1	7	1000000040	440
160.982		Spot	4	Image 1	7	1000000041	441
193.04		Spot	4	Image 1	7	1000000042	442
196.008		Spot	4	Image 1	7	1000000043	443
180.992		Spot	4	Image 1	7	1000000044	444
167.008		Spot	4	Image 1	7	1000000045	445
180.03		Spot	4	Image 1	7	1000000046	446
178.984		Spot	4	Image 1	7	1000000047	447
171.012		Spot	4	Image 1	7	1000000048	448
180.968		Spot	4	Image 1	7	1000000049	449
176.976		Spot	4	Image 1	7	1000000050	450
261.512		Spot	4	Image 1	7	1000000051	451
182.04		Spot	4	Image 1	7	1000000052	452
177.048		Spot	4	Image 1	7	1000000053	453
161.996		Spot	4	Image 1	7	1000000054	454
300.056		Spot	4	Image 1	7	1000000055	455
184.988		Spot	4	Image 1	7	1000000056	456
164.944		Spot	4	Image 1	7	1000000057	457
168.96		Spot	4	Image 1	7	1000000058	459
190.912		Spot	4	Image 1	7	1000000059	460
225.952		Spot	4	Image 1	7	1000000060	461
157.024		Spot	4	Image 1	7	1000000061	462
164.024		Spot	4	Image 1	7	1000000062	463
153.024		Spot	4	Image 1	7	1000000063	464
195.488		Spot	4	Image 1	7	1000000064	465
182.016		Spot	4	Image 1	8	1000000000	466
239.096		Spot	4	Image 1	8	1000000002	467
209.008		Spot	4	Image 1	8	1000000003	468
203.02		Spot	4	Image 1	8	1000000004	470
572		Spot	4	Image 1	8	1000000005	471
179.048		Spot	4	Image 1	8	1000000006	472
176.04		Spot	4	Image 1	8	1000000020	473
178.98		Spot	4	Image 1	8	1000000007	474
242		Spot	4	Image 1	8	1000000008	475
165.02		Spot	4	Image 1	8	1000000009	476
169		Spot	4	Image 1	8	1000000065	477
217.016		Spot	4	Image 1	8	1000000010	478
171.984		Spot	4	Image 1	8	1000000011	479
397.152		Spot	4	Image 1	8	1000000012	480
205.952		Spot	4	Image 1	8	1000000013	481
271.528		Spot	4	Image 1	8	1000000014	482
197.96		Spot	4	Image 1	8	1000000015	483
179.984		Spot	4	Image 1	8	1000000016	484
170.016		Spot	4	Image 1	8	1000000017	485
175.016		Spot	4	Image 1	8	1000000018	486
147.888		Spot	4	Image 1	8	1000000019	487
151.976		Spot	4	Image 1	8	1000000021	488
181.988		Spot	4	Image 1	8	1000000022	489
195.1		Spot	4	Image 1	8	1000000023	490
188.992		Spot	4	Image 1	8	1000000024	491
181.02		Spot	4	Image 1	8	1000000025	492
160.998		Spot	4	Image 1	8	1000000026	493
154.024		Spot	4	Image 1	8	1000000027	494
160		Spot	4	Image 1	8	1000000028	495
228		Spot	4	Image 1	8	1000000029	496
208.04		Spot	4	Image 1	8	1000000030	497
158		Spot	4	Image 1	8	1000000031	498
197.064		Spot	4	Image 1	8	1000000032	499
172.004		Spot	4	Image 1	8	1000000033	500
217		Spot	4	Image 1	8	1000000034	501
158.96		Spot	4	Image 1	8	1000000035	502
177.024		Spot	4	Image 1	8	1000000036	503
162.976		Spot	4	Image 1	8	1000000037	504
215.048		Spot	4	Image 1	8	1000000038	505
184.996		Spot	4	Image 1	8	1000000039	506
166.976		Spot	4	Image 1	8	1000000040	507
160.02		Spot	4	Image 1	8	1000000041	508
189.028		Spot	4	Image 1	8	1000000042	509
193.6		Spot	4	Image 1	8	1000000043	510
175.02		Spot	4	Image 1	8	1000000044	511
162.976		Spot	4	Image 1	8	1000000045	512
172.976		Spot	4	Image 1	8	1000000046	513
175.96		Spot	4	Image 1	8	1000000047	514
169.476		Spot	4	Image 1	8	1000000048	515
173.936		Spot	4	Image 1	8	1000000049	516
172.968		Spot	4	Image 1	8	1000000050	517
260.56		Spot	4	Image 1	8	1000000051	518
176.968		Spot	4	Image 1	8	1000000052	519
176.48		Spot	4	Image 1	8	1000000053	520
159.008		Spot	4	Image 1	8	1000000054	521
296.944		Spot	4	Image 1	8	1000000055	522
184.996		Spot	4	Image 1	8	1000000056	523
162.012		Spot	4	Image 1	8	1000000057	524
168.512		Spot	4	Image 1	8	1000000058	526
190.928		Spot	4	Image 1	8	1000000059	527
220.016		Spot	4	Image 1	8	1000000060	528
156.032		Spot	4	Image 1	8	1000000061	529
161.016		Spot	4	Image 1	8	1000000062	530
150.976		Spot	4	Image 1	8	1000000063	531
191.048		Spot	4	Image 1	8	1000000064	532
182.024		Spot	4	Image 1	9	1000000000	533
242.08		Spot	4	Image 1	9	1000000002	534
199.998		Spot	4	Image 1	9	1000000004	536
585.768		Spot	4	Image 1	9	1000000005	537
180.02		Spot	4	Image 1	9	1000000006	538
175.048		Spot	4	Image 1	9	1000000020	539
181.004		Spot	4	Image 1	9	1000000007	540
243.464		Spot	4	Image 1	9	1000000008	541
165.984		Spot	4	Image 1	9	1000000009	542
169.04		Spot	4	Image 1	9	1000000065	543
214.992		Spot	4	Image 1	9	1000000010	544
170.984		Spot	4	Image 1	9	1000000011	545
395.056		Spot	4	Image 1	9	1000000012	546
211.496		Spot	4	Image 1	9	1000000003	547
207.112		Spot	4	Image 1	9	1000000013	548
262.936		Spot	4	Image 1	9	1000000014	549
197.024		Spot	4	Image 1	9	1000000015	550
178.996		Spot	4	Image 1	9	1000000016	551
168.036		Spot	4	Image 1	9	1000000017	552
150.04		Spot	4	Image 1	9	1000000019	553
176.04		Spot	4	Image 1	9	1000000018	554
151.944		Spot	4	Image 1	9	1000000021	555
184.016		Spot	4	Image 1	9	1000000022	556
194.956		Spot	4	Image 1	9	1000000023	557
193.99		Spot	4	Image 1	9	1000000024	558
180.032		Spot	4	Image 1	9	1000000025	559
164.02		Spot	4	Image 1	9	1000000026	560
153.008		Spot	4	Image 1	9	1000000027	561
159.984		Spot	4	Image 1	9	1000000028	562
228.04		Spot	4	Image 1	9	1000000029	563
204.048		Spot	4	Image 1	9	1000000030	564
157		Spot	4	Image 1	9	1000000031	565
198.988		Spot	4	Image 1	9	1000000032	566
172.992		Spot	4	Image 1	9	1000000033	567
213.08		Spot	4	Image 1	9	1000000034	568
158.992		Spot	4	Image 1	9	1000000035	569
176		Spot	4	Image 1	9	1000000036	570
162.04		Spot	4	Image 1	9	1000000037	571
210.008		Spot	4	Image 1	9	1000000038	572
169.01		Spot	4	Image 1	9	1000000039	573
167.004		Spot	4	Image 1	9	1000000040	574
158.96		Spot	4	Image 1	9	1000000041	575
188.512		Spot	4	Image 1	9	1000000042	576
192.072		Spot	4	Image 1	9	1000000043	577
175.034		Spot	4	Image 1	9	1000000044	578
163.02		Spot	4	Image 1	9	1000000045	579
174		Spot	4	Image 1	9	1000000046	580
174.016		Spot	4	Image 1	9	1000000047	581
167.018		Spot	4	Image 1	9	1000000048	582
175.016		Spot	4	Image 1	9	1000000049	583
172.04		Spot	4	Image 1	9	1000000050	584
263		Spot	4	Image 1	9	1000000051	585
174		Spot	4	Image 1	9	1000000052	586
174.96		Spot	4	Image 1	9	1000000053	587
158		Spot	4	Image 1	9	1000000054	588
300		Spot	4	Image 1	9	1000000055	589
183.048		Spot	4	Image 1	9	1000000056	590
161.456		Spot	4	Image 1	9	1000000057	592
167.52		Spot	4	Image 1	9	1000000058	593
191.98		Spot	4	Image 1	9	1000000059	594
222.992		Spot	4	Image 1	9	1000000060	595
155		Spot	4	Image 1	9	1000000061	596
161.984		Spot	4	Image 1	9	1000000062	597
152.972		Spot	4	Image 1	9	1000000063	598
195.08		Spot	4	Image 1	9	1000000064	599
187.956		Spot	4	Image 1	10	1000000000	600
187.048		Spot	4	Image 1	10	1000000001	601
251.932		Spot	4	Image 1	10	1000000002	602
211.992		Spot	4	Image 1	10	1000000004	604
615.98		Spot	4	Image 1	10	1000000005	605
184.936		Spot	4	Image 1	10	1000000006	606
181.04		Spot	4	Image 1	10	1000000020	607
182.96		Spot	4	Image 1	10	1000000007	608
249.088		Spot	4	Image 1	10	1000000008	609
169.98		Spot	4	Image 1	10	1000000009	610
172		Spot	4	Image 1	10	1000000065	611
224.99		Spot	4	Image 1	10	1000000010	612
404.4		Spot	4	Image 1	10	1000000012	613
217		Spot	4	Image 1	10	1000000003	614
210.98		Spot	4	Image 1	10	1000000013	615
272.04		Spot	4	Image 1	10	1000000014	616
184.986		Spot	4	Image 1	10	1000000016	617
174.52		Spot	4	Image 1	10	1000000017	618
181		Spot	4	Image 1	10	1000000018	619
153.008		Spot	4	Image 1	10	1000000019	620
154.956		Spot	4	Image 1	10	1000000021	621
185.952		Spot	4	Image 1	10	1000000022	622
193.978		Spot	4	Image 1	10	1000000023	623
193.036		Spot	4	Image 1	10	1000000024	624
179.004		Spot	4	Image 1	10	1000000025	625
166.048		Spot	4	Image 1	10	1000000026	626
155.984		Spot	4	Image 1	10	1000000027	627
162.04		Spot	4	Image 1	10	1000000028	628
226.528		Spot	4	Image 1	10	1000000029	629
209.028		Spot	4	Image 1	10	1000000030	630
161.984		Spot	4	Image 1	10	1000000031	631
200.025		Spot	4	Image 1	10	1000000032	632
175.04		Spot	4	Image 1	10	1000000033	633
219.972		Spot	4	Image 1	10	1000000034	634
160.994		Spot	4	Image 1	10	1000000035	635
181.018		Spot	4	Image 1	10	1000000036	636
165		Spot	4	Image 1	10	1000000037	637
215.024		Spot	4	Image 1	10	1000000038	638
167.024		Spot	4	Image 1	10	1000000039	639
170.448		Spot	4	Image 1	10	1000000040	640
162.048		Spot	4	Image 1	10	1000000041	641
197.944		Spot	4	Image 1	10	1000000042	642
198.872		Spot	4	Image 1	10	1000000043	643
181.496		Spot	4	Image 1	10	1000000044	644
167.984		Spot	4	Image 1	10	1000000045	645
180.968		Spot	4	Image 1	10	1000000046	646
178.974		Spot	4	Image 1	10	1000000047	647
172.992		Spot	4	Image 1	10	1000000048	648
180.504		Spot	4	Image 1	10	1000000049	649
177.04		Spot	4	Image 1	10	1000000050	650
265.056		Spot	4	Image 1	10	1000000051	651
182.04		Spot	4	Image 1	10	1000000052	652
182.36		Spot	4	Image 1	10	1000000053	653
161.01		Spot	4	Image 1	10	1000000054	654
307.16		Spot	4	Image 1	10	1000000055	655
187.944		Spot	4	Image 1	10	1000000056	656
165.528		Spot	4	Image 1	10	1000000057	657
170.04		Spot	4	Image 1	10	1000000058	658
191.936		Spot	4	Image 1	10	1000000059	660
230.468		Spot	4	Image 1	10	1000000060	661
158.02		Spot	4	Image 1	10	1000000061	662
164.99		Spot	4	Image 1	10	1000000062	663
154.996		Spot	4	Image 1	10	1000000063	664
198.488		Spot	4	Image 1	10	1000000064	665
189.472		Spot	4	Image 1	11	1000000000	666
185.012		Spot	4	Image 1	11	1000000001	667
245.04		Spot	4	Image 1	11	1000000002	668
210.056		Spot	4	Image 1	11	1000000004	670
585.072		Spot	4	Image 1	11	1000000005	671
184.99		Spot	4	Image 1	11	1000000006	672
182.016		Spot	4	Image 1	11	1000000020	673
190.488		Spot	4	Image 1	11	1000000007	674
246.952		Spot	4	Image 1	11	1000000008	675
168.92		Spot	4	Image 1	11	1000000009	676
221.988		Spot	4	Image 1	11	1000000010	677
180.968		Spot	4	Image 1	11	1000000011	678
401.136		Spot	4	Image 1	11	1000000012	679
221.976		Spot	4	Image 1	11	1000000003	680
215.016		Spot	4	Image 1	11	1000000013	681
276.112		Spot	4	Image 1	11	1000000014	682
204		Spot	4	Image 1	11	1000000015	683
188.024		Spot	4	Image 1	11	1000000016	684
173.028		Spot	4	Image 1	11	1000000017	685
179.971		Spot	4	Image 1	11	1000000018	686
152.096		Spot	4	Image 1	11	1000000019	687
155.964		Spot	4	Image 1	11	1000000021	688
185.05		Spot	4	Image 1	11	1000000022	689
197.008		Spot	4	Image 1	11	1000000023	690
193.012		Spot	4	Image 1	11	1000000024	691
182.04		Spot	4	Image 1	11	1000000025	692
166.032		Spot	4	Image 1	11	1000000026	693
157.984		Spot	4	Image 1	11	1000000027	694
162.06		Spot	4	Image 1	11	1000000028	695
232.04		Spot	4	Image 1	11	1000000029	696
212.002		Spot	4	Image 1	11	1000000030	697
175.96		Spot	4	Image 1	11	1000000033	698
196.992		Spot	4	Image 1	11	1000000032	699
218.032		Spot	4	Image 1	11	1000000034	700
162.024		Spot	4	Image 1	11	1000000035	701
181		Spot	4	Image 1	11	1000000036	702
167.06		Spot	4	Image 1	11	1000000037	703
214.02		Spot	4	Image 1	11	1000000038	704
169.004		Spot	4	Image 1	11	1000000039	705
173.04		Spot	4	Image 1	11	1000000040	706
161		Spot	4	Image 1	11	1000000041	707
195.98		Spot	4	Image 1	11	1000000042	708
196.956		Spot	4	Image 1	11	1000000043	709
179.944		Spot	4	Image 1	11	1000000044	710
168.002		Spot	4	Image 1	11	1000000045	711
178.04		Spot	4	Image 1	11	1000000046	712
179.06		Spot	4	Image 1	11	1000000047	713
171.99		Spot	4	Image 1	11	1000000048	714
176		Spot	4	Image 1	11	1000000049	715
177.972		Spot	4	Image 1	11	1000000050	716
261.816		Spot	4	Image 1	11	1000000051	717
179.512		Spot	4	Image 1	11	1000000052	718
178.88		Spot	4	Image 1	11	1000000053	719
162.968		Spot	4	Image 1	11	1000000054	720
303.072		Spot	4	Image 1	11	1000000055	721
185.08		Spot	4	Image 1	11	1000000056	722
164		Spot	4	Image 1	11	1000000057	723
169.052		Spot	4	Image 1	11	1000000058	724
193.976		Spot	4	Image 1	11	1000000059	726
238.92		Spot	4	Image 1	11	1000000060	727
158.096		Spot	4	Image 1	11	1000000061	728
164.048		Spot	4	Image 1	11	1000000062	729
153.98		Spot	4	Image 1	11	1000000063	730
194.942		Spot	4	Image 1	11	1000000064	731
186.984		Spot	4	Image 1	12	1000000000	732
186.988		Spot	4	Image 1	12	1000000001	733
249.5		Spot	4	Image 1	12	1000000002	734
208.008		Spot	4	Image 1	12	1000000004	736
594.504		Spot	4	Image 1	12	1000000005	737
186.028		Spot	4	Image 1	12	1000000006	738
181.496		Spot	4	Image 1	12	1000000020	739
193.952		Spot	4	Image 1	12	1000000007	740
249.916		Spot	4	Image 1	12	1000000008	741
169.988		Spot	4	Image 1	12	1000000009	742
219.968		Spot	4	Image 1	12	1000000010	743
399.104		Spot	4	Image 1	12	1000000012	744
214.98		Spot	4	Image 1	12	1000000003	745
211.456		Spot	4	Image 1	12	1000000013	746
295.036		Spot	4	Image 1	12	1000000014	747
187.952		Spot	4	Image 1	12	1000000016	748
173.024		Spot	4	Image 1	12	1000000017	749
151.048		Spot	4	Image 1	12	1000000019	750
179.02		Spot	4	Image 1	12	1000000018	751
156.032		Spot	4	Image 1	12	1000000021	752
185.976		Spot	4	Image 1	12	1000000022	753
198.06		Spot	4	Image 1	12	1000000023	754
191.972		Spot	4	Image 1	12	1000000024	755
178.488		Spot	4	Image 1	12	1000000025	756
156.018		Spot	4	Image 1	12	1000000027	757
162.976		Spot	4	Image 1	12	1000000028	758
225.928		Spot	4	Image 1	12	1000000029	759
206.96		Spot	4	Image 1	12	1000000030	760
160.996		Spot	4	Image 1	12	1000000031	761
199.936		Spot	4	Image 1	12	1000000032	762
175.984		Spot	4	Image 1	12	1000000033	763
218.04		Spot	4	Image 1	12	1000000034	764
180.024		Spot	4	Image 1	12	1000000036	765
166.04		Spot	4	Image 1	12	1000000037	766
217.96		Spot	4	Image 1	12	1000000038	767
167.936		Spot	4	Image 1	12	1000000039	768
172.96		Spot	4	Image 1	12	1000000040	769
162.045		Spot	4	Image 1	12	1000000041	770
196.024		Spot	4	Image 1	12	1000000042	771
199.02		Spot	4	Image 1	12	1000000043	772
180		Spot	4	Image 1	12	1000000044	773
169.968		Spot	4	Image 1	12	1000000045	774
179.504		Spot	4	Image 1	12	1000000046	775
178.032		Spot	4	Image 1	12	1000000047	776
174.02		Spot	4	Image 1	12	1000000048	777
177.01		Spot	4	Image 1	12	1000000050	778
259		Spot	4	Image 1	12	1000000051	779
177.972		Spot	4	Image 1	12	1000000052	780
179		Spot	4	Image 1	12	1000000053	781
162.974		Spot	4	Image 1	12	1000000054	782
296.912		Spot	4	Image 1	12	1000000055	783
186.052		Spot	4	Image 1	12	1000000056	784
166.08		Spot	4	Image 1	12	1000000057	785
170.024		Spot	4	Image 1	12	1000000058	786
192.92		Spot	4	Image 1	12	1000000059	788
231.992		Spot	4	Image 1	12	1000000060	789
158.036		Spot	4	Image 1	12	1000000061	790
163.04		Spot	4	Image 1	12	1000000062	791
154.968		Spot	4	Image 1	12	1000000063	792
194.04		Spot	4	Image 1	12	1000000064	793
186.956		Spot	4	Image 1	13	1000000000	794
247.048		Spot	4	Image 1	13	1000000002	795
211.056		Spot	4	Image 1	13	1000000004	797
617.072		Spot	4	Image 1	13	1000000005	798
184.028		Spot	4	Image 1	13	1000000006	799
178.536		Spot	4	Image 1	13	1000000020	800
188.924		Spot	4	Image 1	13	1000000007	801
242.936		Spot	4	Image 1	13	1000000008	802
171		Spot	4	Image 1	13	1000000009	803
173.92		Spot	4	Image 1	13	1000000065	804
223.964		Spot	4	Image 1	13	1000000010	805
404.208		Spot	4	Image 1	13	1000000012	806
218.988		Spot	4	Image 1	13	1000000003	807
213		Spot	4	Image 1	13	1000000013	808
290.944		Spot	4	Image 1	13	1000000014	809
187.96		Spot	4	Image 1	13	1000000016	810
168.044		Spot	4	Image 1	13	1000000017	811
149.08		Spot	4	Image 1	13	1000000019	812
176.984		Spot	4	Image 1	13	1000000018	813
154.004		Spot	4	Image 1	13	1000000021	814
184		Spot	4	Image 1	13	1000000022	815
194.1		Spot	4	Image 1	13	1000000023	816
190.12		Spot	4	Image 1	13	1000000024	817
180.1		Spot	4	Image 1	13	1000000025	818
155.016		Spot	4	Image 1	13	1000000027	819
161.99		Spot	4	Image 1	13	1000000028	820
230		Spot	4	Image 1	13	1000000029	821
210.064		Spot	4	Image 1	13	1000000030	822
162.992		Spot	4	Image 1	13	1000000066	823
200.014		Spot	4	Image 1	13	1000000032	824
174		Spot	4	Image 1	13	1000000033	825
217.536		Spot	4	Image 1	13	1000000034	826
161.968		Spot	4	Image 1	13	1000000035	827
179.04		Spot	4	Image 1	13	1000000036	828
165.012		Spot	4	Image 1	13	1000000037	829
217.946		Spot	4	Image 1	13	1000000038	830
164.952		Spot	4	Image 1	13	1000000039	831
172.024		Spot	4	Image 1	13	1000000040	832
158.496		Spot	4	Image 1	13	1000000041	833
194.032		Spot	4	Image 1	13	1000000042	834
200.08		Spot	4	Image 1	13	1000000043	835
180.964		Spot	4	Image 1	13	1000000044	836
169		Spot	4	Image 1	13	1000000045	837
178.968		Spot	4	Image 1	13	1000000046	838
176.94		Spot	4	Image 1	13	1000000047	839
173.05		Spot	4	Image 1	13	1000000048	840
177		Spot	4	Image 1	13	1000000050	841
258.568		Spot	4	Image 1	13	1000000051	842
175.04		Spot	4	Image 1	13	1000000052	843
179.16		Spot	4	Image 1	13	1000000053	844
159.984		Spot	4	Image 1	13	1000000054	845
296		Spot	4	Image 1	13	1000000055	846
185.95		Spot	4	Image 1	13	1000000056	847
165.976		Spot	4	Image 1	13	1000000057	848
170.984		Spot	4	Image 1	13	1000000058	850
191.928		Spot	4	Image 1	13	1000000059	851
237.12		Spot	4	Image 1	13	1000000060	852
156.04		Spot	4	Image 1	13	1000000061	853
163.982		Spot	4	Image 1	13	1000000062	854
153.088		Spot	4	Image 1	13	1000000063	855
195.016		Spot	4	Image 1	13	1000000064	856
187.52		Spot	4	Image 1	14	1000000000	857
183.032		Spot	4	Image 1	14	1000000001	858
243.024		Spot	4	Image 1	14	1000000002	859
215.968		Spot	4	Image 1	14	1000000003	860
207.06		Spot	4	Image 1	14	1000000004	862
621.02		Spot	4	Image 1	14	1000000005	863
182.996		Spot	4	Image 1	14	1000000006	864
173.936		Spot	4	Image 1	14	1000000020	865
184.952		Spot	4	Image 1	14	1000000007	866
238.888		Spot	4	Image 1	14	1000000008	867
167.496		Spot	4	Image 1	14	1000000009	868
172.02		Spot	4	Image 1	14	1000000065	869
222.032		Spot	4	Image 1	14	1000000010	870
176.024		Spot	4	Image 1	14	1000000011	871
390.64		Spot	4	Image 1	14	1000000012	872
208.996		Spot	4	Image 1	14	1000000013	873
294.096		Spot	4	Image 1	14	1000000014	874
199.968		Spot	4	Image 1	14	1000000015	875
184.976		Spot	4	Image 1	14	1000000016	876
168.936		Spot	4	Image 1	14	1000000017	877
151.048		Spot	4	Image 1	14	1000000019	878
176.964		Spot	4	Image 1	14	1000000018	879
153.972		Spot	4	Image 1	14	1000000021	880
181.976		Spot	4	Image 1	14	1000000022	881
195.016		Spot	4	Image 1	14	1000000023	882
188.952		Spot	4	Image 1	14	1000000024	883
179.064		Spot	4	Image 1	14	1000000025	884
164.032		Spot	4	Image 1	14	1000000026	885
155.05		Spot	4	Image 1	14	1000000027	886
160.968		Spot	4	Image 1	14	1000000028	887
228.052		Spot	4	Image 1	14	1000000029	888
208.964		Spot	4	Image 1	14	1000000030	889
163.04		Spot	4	Image 1	14	1000000066	890
160.024		Spot	4	Image 1	14	1000000031	891
197.032		Spot	4	Image 1	14	1000000032	892
174.02		Spot	4	Image 1	14	1000000033	893
219.008		Spot	4	Image 1	14	1000000034	894
160		Spot	4	Image 1	14	1000000035	895
179.044		Spot	4	Image 1	14	1000000036	896
164.03		Spot	4	Image 1	14	1000000037	897
214.048		Spot	4	Image 1	14	1000000038	898
164.98		Spot	4	Image 1	14	1000000039	899
170.996		Spot	4	Image 1	14	1000000040	900
159.024		Spot	4	Image 1	14	1000000041	901
190.982		Spot	4	Image 1	14	1000000042	902
191.944		Spot	4	Image 1	14	1000000043	903
179.016		Spot	4	Image 1	14	1000000044	904
163.976		Spot	4	Image 1	14	1000000045	905
173.976		Spot	4	Image 1	14	1000000046	906
175.04		Spot	4	Image 1	14	1000000047	907
171.5		Spot	4	Image 1	14	1000000048	908
174.976		Spot	4	Image 1	14	1000000049	909
175		Spot	4	Image 1	14	1000000050	910
250.832		Spot	4	Image 1	14	1000000051	911
173		Spot	4	Image 1	14	1000000052	912
177.856		Spot	4	Image 1	14	1000000053	913
161.003		Spot	4	Image 1	14	1000000054	914
295.496		Spot	4	Image 1	14	1000000055	915
185.976		Spot	4	Image 1	14	1000000056	916
164.056		Spot	4	Image 1	14	1000000057	917
170		Spot	4	Image 1	14	1000000058	919
194.08		Spot	4	Image 1	14	1000000059	920
239.2		Spot	4	Image 1	14	1000000060	921
157.02		Spot	4	Image 1	14	1000000061	922
161.976		Spot	4	Image 1	14	1000000062	923
153.024		Spot	4	Image 1	14	1000000063	924
193.12		Spot	4	Image 1	14	1000000064	925
186.008		Spot	4	Image 1	15	1000000000	926
185.008		Spot	4	Image 1	15	1000000001	927
248.988		Spot	4	Image 1	15	1000000002	928
207.98		Spot	4	Image 1	15	1000000004	930
623.64		Spot	4	Image 1	15	1000000005	931
184.504		Spot	4	Image 1	15	1000000006	932
176		Spot	4	Image 1	15	1000000020	933
190.032		Spot	4	Image 1	15	1000000007	934
238.072		Spot	4	Image 1	15	1000000008	935
168.04		Spot	4	Image 1	15	1000000009	936
224.08		Spot	4	Image 1	15	1000000010	937
179		Spot	4	Image 1	15	1000000011	938
405.112		Spot	4	Image 1	15	1000000012	939
214.96		Spot	4	Image 1	15	1000000003	940
210.988		Spot	4	Image 1	15	1000000013	941
288.504		Spot	4	Image 1	15	1000000014	942
199.032		Spot	4	Image 1	15	1000000015	943
186.02		Spot	4	Image 1	15	1000000016	944
169.008		Spot	4	Image 1	15	1000000017	945
178.988		Spot	4	Image 1	15	1000000018	946
149.504		Spot	4	Image 1	15	1000000019	947
154.968		Spot	4	Image 1	15	1000000021	948
182.968		Spot	4	Image 1	15	1000000022	949
194.556		Spot	4	Image 1	15	1000000023	950
194.032		Spot	4	Image 1	15	1000000024	951
182.984		Spot	4	Image 1	15	1000000025	952
165.028		Spot	4	Image 1	15	1000000026	953
156.976		Spot	4	Image 1	15	1000000027	954
160.032		Spot	4	Image 1	15	1000000028	955
229.552		Spot	4	Image 1	15	1000000029	956
167.02		Spot	4	Image 1	15	1000000066	957
209.976		Spot	4	Image 1	15	1000000030	958
203.012		Spot	4	Image 1	15	1000000032	959
174		Spot	4	Image 1	15	1000000033	960
219.04		Spot	4	Image 1	15	1000000034	961
162		Spot	4	Image 1	15	1000000035	962
178.014		Spot	4	Image 1	15	1000000036	963
166.056		Spot	4	Image 1	15	1000000037	964
215.06		Spot	4	Image 1	15	1000000038	965
173		Spot	4	Image 1	15	1000000039	966
171		Spot	4	Image 1	15	1000000040	967
159		Spot	4	Image 1	15	1000000041	968
194.96		Spot	4	Image 1	15	1000000042	969
198.04		Spot	4	Image 1	15	1000000043	970
176		Spot	4	Image 1	15	1000000049	971
179.012		Spot	4	Image 1	15	1000000044	972
166.984		Spot	4	Image 1	15	1000000045	973
177		Spot	4	Image 1	15	1000000046	974
175.984		Spot	4	Image 1	15	1000000047	975
171.968		Spot	4	Image 1	15	1000000048	976
174.992		Spot	4	Image 1	15	1000000050	977
257.016		Spot	4	Image 1	15	1000000051	978
177.96		Spot	4	Image 1	15	1000000052	979
177.952		Spot	4	Image 1	15	1000000053	980
160.008		Spot	4	Image 1	15	1000000054	981
301.056		Spot	4	Image 1	15	1000000055	982
184.02		Spot	4	Image 1	15	1000000056	983
161.956		Spot	4	Image 1	15	1000000057	984
169.996		Spot	4	Image 1	15	1000000058	985
193.088		Spot	4	Image 1	15	1000000059	987
235.904		Spot	4	Image 1	15	1000000060	988
156.016		Spot	4	Image 1	15	1000000061	989
164		Spot	4	Image 1	15	1000000062	990
153.984		Spot	4	Image 1	15	1000000063	991
196.088		Spot	4	Image 1	15	1000000064	992
186.008		Spot	4	Image 1	16	1000000000	993
185.008		Spot	4	Image 1	16	1000000001	994
243		Spot	4	Image 1	16	1000000002	995
208.02		Spot	4	Image 1	16	1000000004	997
606.616		Spot	4	Image 1	16	1000000005	998
182.992		Spot	4	Image 1	16	1000000006	999
178.984		Spot	4	Image 1	16	1000000020	1000
190.06		Spot	4	Image 1	16	1000000007	1001
238.064		Spot	4	Image 1	16	1000000008	1002
169.976		Spot	4	Image 1	16	1000000009	1003
224.024		Spot	4	Image 1	16	1000000010	1004
393.688		Spot	4	Image 1	16	1000000012	1005
216.018		Spot	4	Image 1	16	1000000003	1006
211.002		Spot	4	Image 1	16	1000000013	1007
290.848		Spot	4	Image 1	16	1000000014	1008
198.972		Spot	4	Image 1	16	1000000015	1009
185.016		Spot	4	Image 1	16	1000000016	1010
170.048		Spot	4	Image 1	16	1000000017	1011
149.04		Spot	4	Image 1	16	1000000019	1012
178.98		Spot	4	Image 1	16	1000000018	1013
152.976		Spot	4	Image 1	16	1000000021	1014
184.504		Spot	4	Image 1	16	1000000022	1015
200.12		Spot	4	Image 1	16	1000000023	1016
192		Spot	4	Image 1	16	1000000024	1017
182.072		Spot	4	Image 1	16	1000000025	1018
166.03		Spot	4	Image 1	16	1000000026	1019
154.968		Spot	4	Image 1	16	1000000027	1020
161.502		Spot	4	Image 1	16	1000000028	1021
226.088		Spot	4	Image 1	16	1000000029	1022
169.024		Spot	4	Image 1	16	1000000066	1023
212.952		Spot	4	Image 1	16	1000000030	1024
160.992		Spot	4	Image 1	16	1000000031	1025
197.96		Spot	4	Image 1	16	1000000032	1026
176.008		Spot	4	Image 1	16	1000000033	1027
219.496		Spot	4	Image 1	16	1000000034	1028
161.972		Spot	4	Image 1	16	1000000035	1029
182.036		Spot	4	Image 1	16	1000000036	1030
166.06		Spot	4	Image 1	16	1000000037	1031
214.04		Spot	4	Image 1	16	1000000038	1032
176.036		Spot	4	Image 1	16	1000000039	1033
170.028		Spot	4	Image 1	16	1000000040	1034
159.048		Spot	4	Image 1	16	1000000041	1035
192.988		Spot	4	Image 1	16	1000000042	1036
196.952		Spot	4	Image 1	16	1000000043	1037
180.008		Spot	4	Image 1	16	1000000044	1038
168.044		Spot	4	Image 1	16	1000000045	1039
176.976		Spot	4	Image 1	16	1000000046	1040
177.504		Spot	4	Image 1	16	1000000047	1041
174.04		Spot	4	Image 1	16	1000000048	1042
176.008		Spot	4	Image 1	16	1000000050	1043
257.128		Spot	4	Image 1	16	1000000051	1044
177		Spot	4	Image 1	16	1000000052	1045
177.96		Spot	4	Image 1	16	1000000053	1046
159.512		Spot	4	Image 1	16	1000000054	1047
301.08		Spot	4	Image 1	16	1000000055	1048
184.96		Spot	4	Image 1	16	1000000056	1049
165.048		Spot	4	Image 1	16	1000000057	1050
170.978		Spot	4	Image 1	16	1000000058	1052
195		Spot	4	Image 1	16	1000000059	1053
236.008		Spot	4	Image 1	16	1000000060	1054
157.08		Spot	4	Image 1	16	1000000061	1055
163.984		Spot	4	Image 1	16	1000000062	1056
152.992		Spot	4	Image 1	16	1000000063	1057
196.096		Spot	4	Image 1	16	1000000064	1058
187.994		Spot	4	Image 1	17	1000000000	1059
185		Spot	4	Image 1	17	1000000001	1060
242.1		Spot	4	Image 1	17	1000000002	1061
209.028		Spot	4	Image 1	17	1000000004	1063
609.12		Spot	4	Image 1	17	1000000005	1064
184.006		Spot	4	Image 1	17	1000000006	1065
178.06		Spot	4	Image 1	17	1000000020	1066
188.99		Spot	4	Image 1	17	1000000007	1067
234.928		Spot	4	Image 1	17	1000000008	1068
170.484		Spot	4	Image 1	17	1000000009	1069
223.036		Spot	4	Image 1	17	1000000010	1070
388.152		Spot	4	Image 1	17	1000000012	1071
216.972		Spot	4	Image 1	17	1000000003	1072
214.024		Spot	4	Image 1	17	1000000013	1073
281.976		Spot	4	Image 1	17	1000000014	1074
200.02		Spot	4	Image 1	17	1000000015	1075
186.026		Spot	4	Image 1	17	1000000016	1076
168		Spot	4	Image 1	17	1000000017	1077
150.984		Spot	4	Image 1	17	1000000019	1078
178.96		Spot	4	Image 1	17	1000000018	1079
154.488		Spot	4	Image 1	17	1000000021	1080
183		Spot	4	Image 1	17	1000000022	1081
196.974		Spot	4	Image 1	17	1000000023	1082
195.966		Spot	4	Image 1	17	1000000024	1083
183.08		Spot	4	Image 1	17	1000000025	1084
163.972		Spot	4	Image 1	17	1000000026	1085
155		Spot	4	Image 1	17	1000000027	1086
160.024		Spot	4	Image 1	17	1000000028	1087
226.02		Spot	4	Image 1	17	1000000029	1088
168.016		Spot	4	Image 1	17	1000000066	1089
207.96		Spot	4	Image 1	17	1000000030	1090
159.992		Spot	4	Image 1	17	1000000031	1091
200.97		Spot	4	Image 1	17	1000000032	1092
177.99		Spot	4	Image 1	17	1000000033	1093
216.016		Spot	4	Image 1	17	1000000034	1094
162.032		Spot	4	Image 1	17	1000000035	1095
179.504		Spot	4	Image 1	17	1000000036	1096
163.976		Spot	4	Image 1	17	1000000037	1097
214.52		Spot	4	Image 1	17	1000000038	1098
172.972		Spot	4	Image 1	17	1000000039	1099
168.978		Spot	4	Image 1	17	1000000040	1100
160.012		Spot	4	Image 1	17	1000000041	1101
193.04		Spot	4	Image 1	17	1000000042	1102
196.048		Spot	4	Image 1	17	1000000043	1103
175.024		Spot	4	Image 1	17	1000000049	1104
179.98		Spot	4	Image 1	17	1000000044	1105
166.04		Spot	4	Image 1	17	1000000045	1106
178.036		Spot	4	Image 1	17	1000000046	1107
178.024		Spot	4	Image 1	17	1000000047	1108
171.02		Spot	4	Image 1	17	1000000048	1109
175.964		Spot	4	Image 1	17	1000000050	1110
259.128		Spot	4	Image 1	17	1000000051	1111
175		Spot	4	Image 1	17	1000000052	1112
177.12		Spot	4	Image 1	17	1000000053	1113
160.016		Spot	4	Image 1	17	1000000054	1114
301.04		Spot	4	Image 1	17	1000000055	1115
186		Spot	4	Image 1	17	1000000056	1116
164		Spot	4	Image 1	17	1000000057	1117
170		Spot	4	Image 1	17	1000000058	1119
191.448		Spot	4	Image 1	17	1000000059	1120
237.944		Spot	4	Image 1	17	1000000060	1121
156.468		Spot	4	Image 1	17	1000000061	1122
163.02		Spot	4	Image 1	17	1000000062	1123
154.008		Spot	4	Image 1	17	1000000063	1124
192.096		Spot	4	Image 1	17	1000000064	1125
188		Spot	4	Image 1	18	1000000000	1126
184.992		Spot	4	Image 1	18	1000000001	1127
241.88		Spot	4	Image 1	18	1000000002	1128
218.98		Spot	4	Image 1	18	1000000003	1129
208.048		Spot	4	Image 1	18	1000000004	1131
622.016		Spot	4	Image 1	18	1000000005	1132
182.968		Spot	4	Image 1	18	1000000006	1133
179.08		Spot	4	Image 1	18	1000000020	1134
191.984		Spot	4	Image 1	18	1000000007	1135
237.016		Spot	4	Image 1	18	1000000008	1136
170.984		Spot	4	Image 1	18	1000000009	1137
172.996		Spot	4	Image 1	18	1000000067	1138
227.944		Spot	4	Image 1	18	1000000010	1139
389.16		Spot	4	Image 1	18	1000000012	1140
217.112		Spot	4	Image 1	18	1000000013	1141
278.176		Spot	4	Image 1	18	1000000014	1142
204.008		Spot	4	Image 1	18	1000000015	1143
185.016		Spot	4	Image 1	18	1000000016	1144
168.04		Spot	4	Image 1	18	1000000017	1145
150.92		Spot	4	Image 1	18	1000000019	1146
178.976		Spot	4	Image 1	18	1000000018	1147
156.002		Spot	4	Image 1	18	1000000021	1148
184.016		Spot	4	Image 1	18	1000000022	1149
194.12		Spot	4	Image 1	18	1000000023	1150
192.98		Spot	4	Image 1	18	1000000024	1151
180		Spot	4	Image 1	18	1000000025	1152
165.024		Spot	4	Image 1	18	1000000026	1153
157		Spot	4	Image 1	18	1000000027	1154
161		Spot	4	Image 1	18	1000000028	1155
226.496		Spot	4	Image 1	18	1000000029	1156
169.968		Spot	4	Image 1	18	1000000066	1157
209.04		Spot	4	Image 1	18	1000000030	1158
160.984		Spot	4	Image 1	18	1000000031	1159
200.992		Spot	4	Image 1	18	1000000032	1160
173.964		Spot	4	Image 1	18	1000000033	1161
217.504		Spot	4	Image 1	18	1000000034	1162
162.008		Spot	4	Image 1	18	1000000035	1163
182.04		Spot	4	Image 1	18	1000000036	1164
167.024		Spot	4	Image 1	18	1000000037	1165
213.992		Spot	4	Image 1	18	1000000038	1166
176.984		Spot	4	Image 1	18	1000000039	1167
170.028		Spot	4	Image 1	18	1000000040	1168
158.96		Spot	4	Image 1	18	1000000041	1169
195.018		Spot	4	Image 1	18	1000000042	1170
195.92		Spot	4	Image 1	18	1000000043	1171
180.05		Spot	4	Image 1	18	1000000044	1172
168.96		Spot	4	Image 1	18	1000000045	1173
178		Spot	4	Image 1	18	1000000046	1174
179.972		Spot	4	Image 1	18	1000000047	1175
172.972		Spot	4	Image 1	18	1000000048	1176
176.48		Spot	4	Image 1	18	1000000050	1177
264.132		Spot	4	Image 1	18	1000000051	1178
176.08		Spot	4	Image 1	18	1000000052	1179
181.984		Spot	4	Image 1	18	1000000053	1180
159.992		Spot	4	Image 1	18	1000000054	1181
297.496		Spot	4	Image 1	18	1000000055	1182
185.012		Spot	4	Image 1	18	1000000056	1183
163.964		Spot	4	Image 1	18	1000000057	1184
169.008		Spot	4	Image 1	18	1000000058	1186
192.8		Spot	4	Image 1	18	1000000059	1187
239.04		Spot	4	Image 1	18	1000000060	1188
155.504		Spot	4	Image 1	18	1000000061	1189
162.986		Spot	4	Image 1	18	1000000062	1190
154.02		Spot	4	Image 1	18	1000000063	1191
191.952		Spot	4	Image 1	18	1000000064	1192
186.008		Spot	4	Image 1	19	1000000000	1193
239.976		Spot	4	Image 1	19	1000000002	1194
215.04		Spot	4	Image 1	19	1000000003	1195
204.98		Spot	4	Image 1	19	1000000004	1197
609.56		Spot	4	Image 1	19	1000000005	1198
183.016		Spot	4	Image 1	19	1000000006	1199
177.976		Spot	4	Image 1	19	1000000020	1200
187.032		Spot	4	Image 1	19	1000000007	1201
235.08		Spot	4	Image 1	19	1000000008	1202
169.008		Spot	4	Image 1	19	1000000009	1203
205.96		Spot	4	Image 1	19	1000000068	1204
173.04		Spot	4	Image 1	19	1000000067	1205
222.064		Spot	4	Image 1	19	1000000010	1206
387.536		Spot	4	Image 1	19	1000000012	1207
213		Spot	4	Image 1	19	1000000013	1208
274.888		Spot	4	Image 1	19	1000000014	1209
200		Spot	4	Image 1	19	1000000015	1210
185.968		Spot	4	Image 1	19	1000000016	1211
167.992		Spot	4	Image 1	19	1000000017	1212
176.048		Spot	4	Image 1	19	1000000018	1213
151.064		Spot	4	Image 1	19	1000000019	1214
153.974		Spot	4	Image 1	19	1000000021	1215
182.986		Spot	4	Image 1	19	1000000022	1216
193.08		Spot	4	Image 1	19	1000000023	1217
191.984		Spot	4	Image 1	19	1000000024	1218
179.964		Spot	4	Image 1	19	1000000025	1219
165.024		Spot	4	Image 1	19	1000000026	1220
153.992		Spot	4	Image 1	19	1000000027	1221
161.04		Spot	4	Image 1	19	1000000028	1222
224.936		Spot	4	Image 1	19	1000000029	1223
206.04		Spot	4	Image 1	19	1000000030	1224
167.016		Spot	4	Image 1	19	1000000066	1225
160.968		Spot	4	Image 1	19	1000000031	1226
199.504		Spot	4	Image 1	19	1000000032	1227
176.028		Spot	4	Image 1	19	1000000033	1228
215.026		Spot	4	Image 1	19	1000000034	1229
160.004		Spot	4	Image 1	19	1000000035	1230
180.984		Spot	4	Image 1	19	1000000036	1231
165.028		Spot	4	Image 1	19	1000000037	1232
217.06		Spot	4	Image 1	19	1000000038	1233
178.492		Spot	4	Image 1	19	1000000039	1234
169.98		Spot	4	Image 1	19	1000000040	1235
158.024		Spot	4	Image 1	19	1000000041	1236
194.48		Spot	4	Image 1	19	1000000042	1237
192.968		Spot	4	Image 1	19	1000000043	1238
179.028		Spot	4	Image 1	19	1000000044	1239
165.996		Spot	4	Image 1	19	1000000045	1240
177.5		Spot	4	Image 1	19	1000000046	1241
178.008		Spot	4	Image 1	19	1000000047	1242
170.996		Spot	4	Image 1	19	1000000048	1243
177.016		Spot	4	Image 1	19	1000000050	1244
259.888		Spot	4	Image 1	19	1000000051	1245
175.984		Spot	4	Image 1	19	1000000052	1246
179.536		Spot	4	Image 1	19	1000000053	1247
159.984		Spot	4	Image 1	19	1000000054	1248
295.984		Spot	4	Image 1	19	1000000055	1249
184.016		Spot	4	Image 1	19	1000000056	1250
162.96		Spot	4	Image 1	19	1000000057	1251
168.96		Spot	4	Image 1	19	1000000058	1252
194.12		Spot	4	Image 1	19	1000000059	1254
238.056		Spot	4	Image 1	19	1000000060	1255
156.048		Spot	4	Image 1	19	1000000061	1256
165.048		Spot	4	Image 1	19	1000000062	1257
155.004		Spot	4	Image 1	19	1000000063	1258
195.04		Spot	4	Image 1	19	1000000064	1259
186.962		Spot	4	Image 1	20	1000000000	1260
185.048		Spot	4	Image 1	20	1000000001	1261
242		Spot	4	Image 1	20	1000000002	1262
215.064		Spot	4	Image 1	20	1000000003	1263
207.936		Spot	4	Image 1	20	1000000004	1265
612.304		Spot	4	Image 1	20	1000000005	1266
186.008		Spot	4	Image 1	20	1000000006	1267
179.06		Spot	4	Image 1	20	1000000020	1268
193.056		Spot	4	Image 1	20	1000000007	1269
231.6		Spot	4	Image 1	20	1000000008	1270
171.008		Spot	4	Image 1	20	1000000009	1271
205.088		Spot	4	Image 1	20	1000000068	1272
172.962		Spot	4	Image 1	20	1000000067	1273
223.044		Spot	4	Image 1	20	1000000010	1274
397.478		Spot	4	Image 1	20	1000000012	1275
211.024		Spot	4	Image 1	20	1000000013	1276
273.496		Spot	4	Image 1	20	1000000014	1277
201.001		Spot	4	Image 1	20	1000000015	1278
185		Spot	4	Image 1	20	1000000016	1279
172.024		Spot	4	Image 1	20	1000000017	1280
148.936		Spot	4	Image 1	20	1000000019	1281
179.028		Spot	4	Image 1	20	1000000018	1282
154.044		Spot	4	Image 1	20	1000000021	1283
181.99		Spot	4	Image 1	20	1000000022	1284
193.96		Spot	4	Image 1	20	1000000023	1285
190.504		Spot	4	Image 1	20	1000000024	1286
181.944		Spot	4	Image 1	20	1000000025	1287
154.988		Spot	4	Image 1	20	1000000027	1288
161.06		Spot	4	Image 1	20	1000000028	1289
224.988		Spot	4	Image 1	20	1000000029	1290
165		Spot	4	Image 1	20	1000000066	1291
210.476		Spot	4	Image 1	20	1000000030	1292
160.992		Spot	4	Image 1	20	1000000031	1293
197.994		Spot	4	Image 1	20	1000000032	1294
175.986		Spot	4	Image 1	20	1000000033	1295
218.952		Spot	4	Image 1	20	1000000034	1296
161.016		Spot	4	Image 1	20	1000000035	1297
180.008		Spot	4	Image 1	20	1000000036	1298
164.968		Spot	4	Image 1	20	1000000037	1299
214.99		Spot	4	Image 1	20	1000000038	1300
177.04		Spot	4	Image 1	20	1000000039	1301
169		Spot	4	Image 1	20	1000000040	1302
157.472		Spot	4	Image 1	20	1000000041	1303
196.008		Spot	4	Image 1	20	1000000042	1304
194.944		Spot	4	Image 1	20	1000000043	1305
175.994		Spot	4	Image 1	20	1000000049	1306
180.004		Spot	4	Image 1	20	1000000044	1307
167		Spot	4	Image 1	20	1000000045	1308
177.52		Spot	4	Image 1	20	1000000046	1309
180.978		Spot	4	Image 1	20	1000000047	1310
169.982		Spot	4	Image 1	20	1000000048	1311
177.496		Spot	4	Image 1	20	1000000050	1312
259.096		Spot	4	Image 1	20	1000000051	1313
175.032		Spot	4	Image 1	20	1000000052	1314
178.08		Spot	4	Image 1	20	1000000053	1315
158.984		Spot	4	Image 1	20	1000000054	1316
295		Spot	4	Image 1	20	1000000055	1317
183.948		Spot	4	Image 1	20	1000000056	1318
163.988		Spot	4	Image 1	20	1000000057	1319
167.015		Spot	4	Image 1	20	1000000058	1320
196.04		Spot	4	Image 1	20	1000000059	1322
236.56		Spot	4	Image 1	20	1000000060	1323
155.048		Spot	4	Image 1	20	1000000061	1324
162.992		Spot	4	Image 1	20	1000000062	1325
152.952		Spot	4	Image 1	20	1000000063	1326
195.516		Spot	4	Image 1	20	1000000064	1327
184.016		Spot	4	Image 1	21	1000000001	1328
234.072		Spot	4	Image 1	21	1000000002	1329
215.016		Spot	4	Image 1	21	1000000003	1330
210		Spot	4	Image 1	21	1000000004	1332
627.016		Spot	4	Image 1	21	1000000005	1333
182.04		Spot	4	Image 1	21	1000000006	1334
178.96		Spot	4	Image 1	21	1000000020	1335
189.48		Spot	4	Image 1	21	1000000007	1336
228.032		Spot	4	Image 1	21	1000000008	1337
169.02		Spot	4	Image 1	21	1000000009	1338
204.032		Spot	4	Image 1	21	1000000068	1339
172.008		Spot	4	Image 1	21	1000000067	1340
224.904		Spot	4	Image 1	21	1000000010	1341
398.92		Spot	4	Image 1	21	1000000012	1342
211.92		Spot	4	Image 1	21	1000000013	1343
272.12		Spot	4	Image 1	21	1000000014	1344
199.968		Spot	4	Image 1	21	1000000015	1345
186.013		Spot	4	Image 1	21	1000000016	1346
169.984		Spot	4	Image 1	21	1000000017	1347
176.984		Spot	4	Image 1	21	1000000018	1348
151.04		Spot	4	Image 1	21	1000000019	1349
154.982		Spot	4	Image 1	21	1000000021	1350
181		Spot	4	Image 1	21	1000000022	1351
194.014		Spot	4	Image 1	21	1000000023	1352
191.976		Spot	4	Image 1	21	1000000024	1353
177.016		Spot	4	Image 1	21	1000000025	1354
165.04		Spot	4	Image 1	21	1000000026	1355
155.488		Spot	4	Image 1	21	1000000027	1356
161.034		Spot	4	Image 1	21	1000000028	1357
224.02		Spot	4	Image 1	21	1000000029	1358
161.936		Spot	4	Image 1	21	1000000066	1359
209.06		Spot	4	Image 1	21	1000000030	1360
160.985		Spot	4	Image 1	21	1000000031	1361
198.032		Spot	4	Image 1	21	1000000032	1362
174.968		Spot	4	Image 1	21	1000000033	1363
214.004		Spot	4	Image 1	21	1000000034	1364
162.952		Spot	4	Image 1	21	1000000035	1365
178.992		Spot	4	Image 1	21	1000000036	1366
164.952		Spot	4	Image 1	21	1000000037	1367
215.976		Spot	4	Image 1	21	1000000038	1368
176.048		Spot	4	Image 1	21	1000000039	1369
171		Spot	4	Image 1	21	1000000040	1370
158.968		Spot	4	Image 1	21	1000000041	1371
192.022		Spot	4	Image 1	21	1000000042	1372
197.016		Spot	4	Image 1	21	1000000043	1373
179.08		Spot	4	Image 1	21	1000000044	1374
166.992		Spot	4	Image 1	21	1000000045	1375
179.035		Spot	4	Image 1	21	1000000046	1376
177.48		Spot	4	Image 1	21	1000000047	1377
172.04		Spot	4	Image 1	21	1000000048	1378
178.014		Spot	4	Image 1	21	1000000049	1379
175		Spot	4	Image 1	21	1000000050	1380
249.48		Spot	4	Image 1	21	1000000051	1381
175.992		Spot	4	Image 1	21	1000000052	1382
180.008		Spot	4	Image 1	21	1000000053	1383
158.028		Spot	4	Image 1	21	1000000054	1384
297.08		Spot	4	Image 1	21	1000000055	1385
184.036		Spot	4	Image 1	21	1000000056	1386
163.06		Spot	4	Image 1	21	1000000057	1387
165.936		Spot	4	Image 1	21	1000000058	1389
195.904		Spot	4	Image 1	21	1000000059	1390
240.952		Spot	4	Image 1	21	1000000060	1391
157.04		Spot	4	Image 1	21	1000000061	1392
161.004		Spot	4	Image 1	21	1000000062	1393
152.968		Spot	4	Image 1	21	1000000063	1394
196.04		Spot	4	Image 1	21	1000000064	1395
186.992		Spot	4	Image 1	22	1000000001	1396
240.96		Spot	4	Image 1	22	1000000002	1397
215.992		Spot	4	Image 1	22	1000000003	1398
209.984		Spot	4	Image 1	22	1000000004	1400
627.12		Spot	4	Image 1	22	1000000005	1401
183		Spot	4	Image 1	22	1000000006	1402
178.04		Spot	4	Image 1	22	1000000020	1403
190.016		Spot	4	Image 1	22	1000000007	1404
229.072		Spot	4	Image 1	22	1000000008	1405
169.978		Spot	4	Image 1	22	1000000009	1406
210		Spot	4	Image 1	22	1000000068	1407
225.018		Spot	4	Image 1	22	1000000010	1408
392.704		Spot	4	Image 1	22	1000000012	1409
213.98		Spot	4	Image 1	22	1000000013	1410
263.64		Spot	4	Image 1	22	1000000014	1411
198.976		Spot	4	Image 1	22	1000000015	1412
186.008		Spot	4	Image 1	22	1000000016	1413
166.944		Spot	4	Image 1	22	1000000017	1414
176.004		Spot	4	Image 1	22	1000000018	1415
150.584		Spot	4	Image 1	22	1000000019	1416
156		Spot	4	Image 1	22	1000000021	1417
183.976		Spot	4	Image 1	22	1000000022	1418
191.992		Spot	4	Image 1	22	1000000023	1419
193.058		Spot	4	Image 1	22	1000000024	1420
181.968		Spot	4	Image 1	22	1000000025	1421
165.992		Spot	4	Image 1	22	1000000026	1422
154.04		Spot	4	Image 1	22	1000000027	1423
159.048		Spot	4	Image 1	22	1000000028	1424
225.1		Spot	4	Image 1	22	1000000029	1425
209.012		Spot	4	Image 1	22	1000000030	1426
163.008		Spot	4	Image 1	22	1000000066	1427
163.008		Spot	4	Image 1	22	1000000031	1428
197		Spot	4	Image 1	22	1000000032	1429
175.992		Spot	4	Image 1	22	1000000033	1430
214.96		Spot	4	Image 1	22	1000000034	1431
161.02		Spot	4	Image 1	22	1000000035	1432
180.968		Spot	4	Image 1	22	1000000036	1433
166.944		Spot	4	Image 1	22	1000000037	1434
214.004		Spot	4	Image 1	22	1000000038	1435
176.996		Spot	4	Image 1	22	1000000039	1436
169		Spot	4	Image 1	22	1000000040	1437
157.504		Spot	4	Image 1	22	1000000041	1438
193.04		Spot	4	Image 1	22	1000000042	1439
196.936		Spot	4	Image 1	22	1000000043	1440
180		Spot	4	Image 1	22	1000000044	1441
176.976		Spot	4	Image 1	22	1000000046	1442
177.992		Spot	4	Image 1	22	1000000047	1443
171.99		Spot	4	Image 1	22	1000000048	1444
174.944		Spot	4	Image 1	22	1000000049	1445
175.008		Spot	4	Image 1	22	1000000050	1446
248.896		Spot	4	Image 1	22	1000000051	1447
172.928		Spot	4	Image 1	22	1000000052	1448
178.056		Spot	4	Image 1	22	1000000053	1449
158.016		Spot	4	Image 1	22	1000000054	1450
297.008		Spot	4	Image 1	22	1000000055	1451
183.512		Spot	4	Image 1	22	1000000056	1452
163		Spot	4	Image 1	22	1000000057	1454
169.992		Spot	4	Image 1	22	1000000058	1455
197.052		Spot	4	Image 1	22	1000000059	1456
238		Spot	4	Image 1	22	1000000060	1457
155.976		Spot	4	Image 1	22	1000000061	1458
164.024		Spot	4	Image 1	22	1000000062	1459
152.96		Spot	4	Image 1	22	1000000063	1460
159.024		Spot	4	Image 1	22	1000000069	1461
193.968		Spot	4	Image 1	22	1000000064	1462
186.02		Spot	4	Image 1	23	1000000000	1463
186.978		Spot	4	Image 1	23	1000000001	1464
243.08		Spot	4	Image 1	23	1000000002	1465
212		Spot	4	Image 1	23	1000000004	1467
631.968		Spot	4	Image 1	23	1000000005	1468
183.98		Spot	4	Image 1	23	1000000006	1469
178.044		Spot	4	Image 1	23	1000000020	1470
192.04		Spot	4	Image 1	23	1000000007	1471
229.944		Spot	4	Image 1	23	1000000008	1472
171.028		Spot	4	Image 1	23	1000000009	1473
211.936		Spot	4	Image 1	23	1000000068	1474
226.008		Spot	4	Image 1	23	1000000010	1475
394.536		Spot	4	Image 1	23	1000000012	1476
212.992		Spot	4	Image 1	23	1000000003	1477
215.06		Spot	4	Image 1	23	1000000013	1478
261.896		Spot	4	Image 1	23	1000000014	1479
199.976		Spot	4	Image 1	23	1000000015	1480
186.046		Spot	4	Image 1	23	1000000016	1481
167.024		Spot	4	Image 1	23	1000000017	1482
178.508		Spot	4	Image 1	23	1000000018	1483
149.032		Spot	4	Image 1	23	1000000019	1484
154.04		Spot	4	Image 1	23	1000000021	1485
183.024		Spot	4	Image 1	23	1000000022	1486
190.968		Spot	4	Image 1	23	1000000023	1487
193.02		Spot	4	Image 1	23	1000000024	1488
178.992		Spot	4	Image 1	23	1000000025	1489
165.032		Spot	4	Image 1	23	1000000026	1490
156		Spot	4	Image 1	23	1000000027	1491
162.016		Spot	4	Image 1	23	1000000028	1492
222.96		Spot	4	Image 1	23	1000000029	1493
209		Spot	4	Image 1	23	1000000030	1494
164.02		Spot	4	Image 1	23	1000000066	1495
160.028		Spot	4	Image 1	23	1000000031	1496
198.94		Spot	4	Image 1	23	1000000032	1497
176.964		Spot	4	Image 1	23	1000000033	1498
216.992		Spot	4	Image 1	23	1000000034	1499
162.02		Spot	4	Image 1	23	1000000035	1500
180.008		Spot	4	Image 1	23	1000000036	1501
165.04		Spot	4	Image 1	23	1000000037	1502
214.032		Spot	4	Image 1	23	1000000038	1503
177.018		Spot	4	Image 1	23	1000000039	1504
169.04		Spot	4	Image 1	23	1000000040	1505
156.52		Spot	4	Image 1	23	1000000041	1506
193.996		Spot	4	Image 1	23	1000000042	1507
191.912		Spot	4	Image 1	23	1000000043	1508
181.024		Spot	4	Image 1	23	1000000044	1509
169		Spot	4	Image 1	23	1000000045	1510
176.02		Spot	4	Image 1	23	1000000046	1511
178.968		Spot	4	Image 1	23	1000000047	1512
171.016		Spot	4	Image 1	23	1000000048	1513
174.968		Spot	4	Image 1	23	1000000050	1514
243.04		Spot	4	Image 1	23	1000000051	1515
173.016		Spot	4	Image 1	23	1000000052	1516
177.88		Spot	4	Image 1	23	1000000053	1517
162.992		Spot	4	Image 1	23	1000000054	1518
298.928		Spot	4	Image 1	23	1000000055	1519
184.056		Spot	4	Image 1	23	1000000056	1520
163.976		Spot	4	Image 1	23	1000000057	1521
169		Spot	4	Image 1	23	1000000058	1523
197.976		Spot	4	Image 1	23	1000000059	1524
249.592		Spot	4	Image 1	23	1000000060	1525
156.996		Spot	4	Image 1	23	1000000061	1526
163.01		Spot	4	Image 1	23	1000000062	1527
153.012		Spot	4	Image 1	23	1000000063	1528
193.064		Spot	4	Image 1	23	1000000064	1529
185.984		Spot	4	Image 1	24	1000000000	1530
184.028		Spot	4	Image 1	24	1000000001	1531
239.872		Spot	4	Image 1	24	1000000002	1532
208.968		Spot	4	Image 1	24	1000000004	1534
614.472		Spot	4	Image 1	24	1000000005	1535
182.012		Spot	4	Image 1	24	1000000006	1536
178.08		Spot	4	Image 1	24	1000000020	1537
189.948		Spot	4	Image 1	24	1000000007	1538
230.176		Spot	4	Image 1	24	1000000008	1539
168.04		Spot	4	Image 1	24	1000000009	1540
213.96		Spot	4	Image 1	24	1000000068	1541
172		Spot	4	Image 1	24	1000000067	1542
223.496		Spot	4	Image 1	24	1000000010	1543
394.896		Spot	4	Image 1	24	1000000012	1544
211.98		Spot	4	Image 1	24	1000000003	1545
216.88		Spot	4	Image 1	24	1000000013	1546
262.936		Spot	4	Image 1	24	1000000014	1547
199		Spot	4	Image 1	24	1000000015	1548
185		Spot	4	Image 1	24	1000000016	1549
165.036		Spot	4	Image 1	24	1000000017	1550
177.48		Spot	4	Image 1	24	1000000018	1551
149.016		Spot	4	Image 1	24	1000000019	1552
153.944		Spot	4	Image 1	24	1000000021	1553
183.48		Spot	4	Image 1	24	1000000022	1554
195.04		Spot	4	Image 1	24	1000000023	1555
187.984		Spot	4	Image 1	24	1000000024	1556
177.984		Spot	4	Image 1	24	1000000025	1557
164.972		Spot	4	Image 1	24	1000000026	1558
155.016		Spot	4	Image 1	24	1000000027	1559
161		Spot	4	Image 1	24	1000000028	1560
226.944		Spot	4	Image 1	24	1000000029	1561
208.968		Spot	4	Image 1	24	1000000030	1562
198.032		Spot	4	Image 1	24	1000000032	1563
175.972		Spot	4	Image 1	24	1000000033	1564
216.998		Spot	4	Image 1	24	1000000034	1565
161.02		Spot	4	Image 1	24	1000000035	1566
181		Spot	4	Image 1	24	1000000036	1567
164.992		Spot	4	Image 1	24	1000000037	1568
214.052		Spot	4	Image 1	24	1000000038	1569
175.986		Spot	4	Image 1	24	1000000039	1570
171.96		Spot	4	Image 1	24	1000000040	1571
157.024		Spot	4	Image 1	24	1000000041	1572
195.984		Spot	4	Image 1	24	1000000042	1573
194.48		Spot	4	Image 1	24	1000000043	1574
179.98		Spot	4	Image 1	24	1000000044	1575
167.024		Spot	4	Image 1	24	1000000045	1576
176.988		Spot	4	Image 1	24	1000000046	1577
177.968		Spot	4	Image 1	24	1000000047	1578
170.992		Spot	4	Image 1	24	1000000048	1579
174.032		Spot	4	Image 1	24	1000000049	1580
175.496		Spot	4	Image 1	24	1000000050	1581
251.992		Spot	4	Image 1	24	1000000051	1582
174		Spot	4	Image 1	24	1000000052	1583
175.96		Spot	4	Image 1	24	1000000053	1584
161		Spot	4	Image 1	24	1000000054	1585
297.952		Spot	4	Image 1	24	1000000055	1586
184.04		Spot	4	Image 1	24	1000000056	1587
164.024		Spot	4	Image 1	24	1000000057	1588
170		Spot	4	Image 1	24	1000000058	1589
194.944		Spot	4	Image 1	24	1000000059	1591
235.888		Spot	4	Image 1	24	1000000060	1592
154.024		Spot	4	Image 1	24	1000000061	1593
162.04		Spot	4	Image 1	24	1000000062	1594
153.04		Spot	4	Image 1	24	1000000063	1595
159.008		Spot	4	Image 1	24	1000000069	1596
193.008		Spot	4	Image 1	24	1000000064	1597
187.03		Spot	4	Image 1	25	1000000000	1598
186.024		Spot	4	Image 1	25	1000000001	1599
241.972		Spot	4	Image 1	25	1000000002	1600
212.012		Spot	4	Image 1	25	1000000004	1602
625.864		Spot	4	Image 1	25	1000000005	1603
183.06		Spot	4	Image 1	25	1000000006	1604
177.08		Spot	4	Image 1	25	1000000020	1605
191		Spot	4	Image 1	25	1000000007	1606
228.888		Spot	4	Image 1	25	1000000008	1607
171.01		Spot	4	Image 1	25	1000000009	1608
211.976		Spot	4	Image 1	25	1000000068	1609
172.008		Spot	4	Image 1	25	1000000067	1610
226		Spot	4	Image 1	25	1000000010	1611
389.984		Spot	4	Image 1	25	1000000012	1612
215.984		Spot	4	Image 1	25	1000000003	1613
216.96		Spot	4	Image 1	25	1000000013	1614
266		Spot	4	Image 1	25	1000000014	1615
202.52		Spot	4	Image 1	25	1000000015	1616
184.04		Spot	4	Image 1	25	1000000016	1617
166.976		Spot	4	Image 1	25	1000000017	1618
176.97		Spot	4	Image 1	25	1000000018	1619
147.96		Spot	4	Image 1	25	1000000019	1620
156.024		Spot	4	Image 1	25	1000000021	1621
182.984		Spot	4	Image 1	25	1000000022	1622
194.936		Spot	4	Image 1	25	1000000023	1623
190.03		Spot	4	Image 1	25	1000000024	1624
176.944		Spot	4	Image 1	25	1000000025	1625
154.998		Spot	4	Image 1	25	1000000027	1626
162.008		Spot	4	Image 1	25	1000000028	1627
228.52		Spot	4	Image 1	25	1000000029	1628
208.032		Spot	4	Image 1	25	1000000030	1629
197.984		Spot	4	Image 1	25	1000000032	1630
175		Spot	4	Image 1	25	1000000033	1631
215.944		Spot	4	Image 1	25	1000000034	1632
179.04		Spot	4	Image 1	25	1000000036	1633
166		Spot	4	Image 1	25	1000000037	1634
214.056		Spot	4	Image 1	25	1000000038	1635
175.02		Spot	4	Image 1	25	1000000039	1636
169.044		Spot	4	Image 1	25	1000000040	1637
159.976		Spot	4	Image 1	25	1000000041	1638
196		Spot	4	Image 1	25	1000000042	1639
193.992		Spot	4	Image 1	25	1000000043	1640
181.04		Spot	4	Image 1	25	1000000044	1641
167.016		Spot	4	Image 1	25	1000000045	1642
176.984		Spot	4	Image 1	25	1000000046	1643
179.04		Spot	4	Image 1	25	1000000047	1644
172.036		Spot	4	Image 1	25	1000000048	1645
175		Spot	4	Image 1	25	1000000050	1646
253.48		Spot	4	Image 1	25	1000000051	1647
176.944		Spot	4	Image 1	25	1000000052	1648
177.912		Spot	4	Image 1	25	1000000053	1649
160.032		Spot	4	Image 1	25	1000000054	1650
293.048		Spot	4	Image 1	25	1000000055	1651
183.992		Spot	4	Image 1	25	1000000056	1652
161.04		Spot	4	Image 1	25	1000000057	1653
167.992		Spot	4	Image 1	25	1000000058	1655
196.544		Spot	4	Image 1	25	1000000059	1656
235.976		Spot	4	Image 1	25	1000000060	1657
156.024		Spot	4	Image 1	25	1000000061	1658
163.984		Spot	4	Image 1	25	1000000062	1659
154		Spot	4	Image 1	25	1000000063	1660
192.944		Spot	4	Image 1	25	1000000064	1661
237.52		Spot	4	Image 1	26	1000000002	1662
211.944		Spot	4	Image 1	26	1000000003	1663
201.96		Spot	4	Image 1	26	1000000004	1665
648.44		Spot	4	Image 1	26	1000000005	1666
181.008		Spot	4	Image 1	26	1000000006	1667
176.056		Spot	4	Image 1	26	1000000020	1668
186.96		Spot	4	Image 1	26	1000000007	1669
225.16		Spot	4	Image 1	26	1000000008	1670
168.972		Spot	4	Image 1	26	1000000009	1671
215.96		Spot	4	Image 1	26	1000000068	1672
218.496		Spot	4	Image 1	26	1000000010	1673
402.024		Spot	4	Image 1	26	1000000012	1674
220.996		Spot	4	Image 1	26	1000000013	1675
260.688		Spot	4	Image 1	26	1000000014	1676
200.002		Spot	4	Image 1	26	1000000015	1677
183.008		Spot	4	Image 1	26	1000000016	1678
166.025		Spot	4	Image 1	26	1000000017	1679
176.032		Spot	4	Image 1	26	1000000018	1680
150.024		Spot	4	Image 1	26	1000000019	1681
152.028		Spot	4	Image 1	26	1000000021	1682
182.008		Spot	4	Image 1	26	1000000022	1683
191.984		Spot	4	Image 1	26	1000000023	1684
188.544		Spot	4	Image 1	26	1000000024	1685
177		Spot	4	Image 1	26	1000000025	1686
156.008		Spot	4	Image 1	26	1000000027	1687
160.984		Spot	4	Image 1	26	1000000028	1688
220.976		Spot	4	Image 1	26	1000000029	1689
206.98		Spot	4	Image 1	26	1000000030	1690
160.016		Spot	4	Image 1	26	1000000031	1691
195.502		Spot	4	Image 1	26	1000000032	1692
175		Spot	4	Image 1	26	1000000033	1693
218.032		Spot	4	Image 1	26	1000000034	1694
160.02		Spot	4	Image 1	26	1000000035	1695
177		Spot	4	Image 1	26	1000000036	1696
162.972		Spot	4	Image 1	26	1000000037	1697
212.968		Spot	4	Image 1	26	1000000038	1698
177.984		Spot	4	Image 1	26	1000000039	1699
170.976		Spot	4	Image 1	26	1000000040	1700
158.976		Spot	4	Image 1	26	1000000041	1701
192		Spot	4	Image 1	26	1000000042	1702
190.964		Spot	4	Image 1	26	1000000043	1703
178.008		Spot	4	Image 1	26	1000000044	1704
165.04		Spot	4	Image 1	26	1000000045	1705
175.004		Spot	4	Image 1	26	1000000046	1706
176		Spot	4	Image 1	26	1000000047	1707
169.016		Spot	4	Image 1	26	1000000048	1708
174.008		Spot	4	Image 1	26	1000000049	1709
175.992		Spot	4	Image 1	26	1000000050	1710
258.12		Spot	4	Image 1	26	1000000051	1711
174.072		Spot	4	Image 1	26	1000000052	1712
176.072		Spot	4	Image 1	26	1000000053	1713
161.024		Spot	4	Image 1	26	1000000054	1714
290.952		Spot	4	Image 1	26	1000000055	1715
182.512		Spot	4	Image 1	26	1000000056	1716
162.99		Spot	4	Image 1	26	1000000057	1717
169.024		Spot	4	Image 1	26	1000000058	1719
193.032		Spot	4	Image 1	26	1000000059	1720
236.968		Spot	4	Image 1	26	1000000060	1721
154.016		Spot	4	Image 1	26	1000000061	1722
162.02		Spot	4	Image 1	26	1000000062	1723
149.96		Spot	4	Image 1	26	1000000063	1724
193.048		Spot	4	Image 1	26	1000000064	1725
184.016		Spot	4	Image 1	27	1000000001	1726
243.064		Spot	4	Image 1	27	1000000002	1727
218.04		Spot	4	Image 1	27	1000000003	1728
659.968		Spot	4	Image 1	27	1000000005	1730
183.02		Spot	4	Image 1	27	1000000006	1731
176.512		Spot	4	Image 1	27	1000000020	1732
188.016		Spot	4	Image 1	27	1000000007	1733
228.12		Spot	4	Image 1	27	1000000008	1734
170		Spot	4	Image 1	27	1000000009	1735
217.52		Spot	4	Image 1	27	1000000068	1736
173		Spot	4	Image 1	27	1000000067	1737
223.456		Spot	4	Image 1	27	1000000010	1738
399.344		Spot	4	Image 1	27	1000000012	1739
218.472		Spot	4	Image 1	27	1000000013	1740
257.088		Spot	4	Image 1	27	1000000014	1741
201		Spot	4	Image 1	27	1000000015	1742
183.038		Spot	4	Image 1	27	1000000016	1743
166.004		Spot	4	Image 1	27	1000000017	1744
177.02		Spot	4	Image 1	27	1000000018	1745
150.04		Spot	4	Image 1	27	1000000019	1746
154.008		Spot	4	Image 1	27	1000000021	1747
183.018		Spot	4	Image 1	27	1000000022	1748
192.988		Spot	4	Image 1	27	1000000023	1749
190.52		Spot	4	Image 1	27	1000000024	1750
178.96		Spot	4	Image 1	27	1000000025	1751
154		Spot	4	Image 1	27	1000000027	1752
162		Spot	4	Image 1	27	1000000028	1753
225.936		Spot	4	Image 1	27	1000000029	1754
208.984		Spot	4	Image 1	27	1000000030	1755
195.988		Spot	4	Image 1	27	1000000032	1756
177.016		Spot	4	Image 1	27	1000000033	1757
216.96		Spot	4	Image 1	27	1000000034	1758
179.996		Spot	4	Image 1	27	1000000036	1759
164.056		Spot	4	Image 1	27	1000000037	1760
213.024		Spot	4	Image 1	27	1000000038	1761
182.012		Spot	4	Image 1	27	1000000039	1762
169		Spot	4	Image 1	27	1000000040	1763
158.992		Spot	4	Image 1	27	1000000041	1764
194.496		Spot	4	Image 1	27	1000000042	1765
196.16		Spot	4	Image 1	27	1000000043	1766
180.508		Spot	4	Image 1	27	1000000044	1767
167.02		Spot	4	Image 1	27	1000000045	1768
174.96		Spot	4	Image 1	27	1000000046	1769
178.016		Spot	4	Image 1	27	1000000047	1770
172.028		Spot	4	Image 1	27	1000000048	1771
176.03		Spot	4	Image 1	27	1000000049	1772
175.016		Spot	4	Image 1	27	1000000050	1773
247.856		Spot	4	Image 1	27	1000000051	1774
175.04		Spot	4	Image 1	27	1000000052	1775
175.104		Spot	4	Image 1	27	1000000053	1776
160.996		Spot	4	Image 1	27	1000000054	1777
292.072		Spot	4	Image 1	27	1000000055	1778
182.972		Spot	4	Image 1	27	1000000056	1779
164.024		Spot	4	Image 1	27	1000000057	1780
167.002		Spot	4	Image 1	27	1000000058	1782
192.104		Spot	4	Image 1	27	1000000059	1783
232.04		Spot	4	Image 1	27	1000000060	1784
153.984		Spot	4	Image 1	27	1000000061	1785
163.036		Spot	4	Image 1	27	1000000062	1786
153.024		Spot	4	Image 1	27	1000000063	1787
158.992		Spot	4	Image 1	27	1000000069	1788
193.024		Spot	4	Image 1	27	1000000064	1789
184.016		Spot	4	Image 1	28	1000000001	1790
233.88		Spot	4	Image 1	28	1000000002	1791
216.992		Spot	4	Image 1	28	1000000003	1792
200.97		Spot	4	Image 1	28	1000000004	1794
650.816		Spot	4	Image 1	28	1000000005	1795
180.488		Spot	4	Image 1	28	1000000006	1796
177.056		Spot	4	Image 1	28	1000000020	1797
188.04		Spot	4	Image 1	28	1000000007	1798
231.064		Spot	4	Image 1	28	1000000008	1799
170.008		Spot	4	Image 1	28	1000000009	1800
216.488		Spot	4	Image 1	28	1000000068	1801
172.99		Spot	4	Image 1	28	1000000067	1802
221.944		Spot	4	Image 1	28	1000000010	1803
408.008		Spot	4	Image 1	28	1000000012	1804
222.968		Spot	4	Image 1	28	1000000013	1805
259		Spot	4	Image 1	28	1000000014	1806
200.981		Spot	4	Image 1	28	1000000015	1807
186.024		Spot	4	Image 1	28	1000000016	1808
165.04		Spot	4	Image 1	28	1000000017	1809
177		Spot	4	Image 1	28	1000000018	1810
150.04		Spot	4	Image 1	28	1000000019	1811
154.002		Spot	4	Image 1	28	1000000021	1812
182.488		Spot	4	Image 1	28	1000000022	1813
193.912		Spot	4	Image 1	28	1000000023	1814
189.982		Spot	4	Image 1	28	1000000024	1815
181		Spot	4	Image 1	28	1000000025	1816
155.992		Spot	4	Image 1	28	1000000027	1817
158.976		Spot	4	Image 1	28	1000000028	1818
223.904		Spot	4	Image 1	28	1000000029	1819
206.972		Spot	4	Image 1	28	1000000030	1820
160.02		Spot	4	Image 1	28	1000000031	1821
198.024		Spot	4	Image 1	28	1000000032	1822
176.018		Spot	4	Image 1	28	1000000033	1823
218.504		Spot	4	Image 1	28	1000000034	1824
160.002		Spot	4	Image 1	28	1000000035	1825
178.976		Spot	4	Image 1	28	1000000036	1826
166.012		Spot	4	Image 1	28	1000000037	1827
212.976		Spot	4	Image 1	28	1000000038	1828
182.512		Spot	4	Image 1	28	1000000039	1829
170.992		Spot	4	Image 1	28	1000000040	1830
159.01		Spot	4	Image 1	28	1000000041	1831
192.98		Spot	4	Image 1	28	1000000042	1832
195.96		Spot	4	Image 1	28	1000000043	1833
179.962		Spot	4	Image 1	28	1000000044	1834
167.032		Spot	4	Image 1	28	1000000045	1835
179.008		Spot	4	Image 1	28	1000000046	1836
176.016		Spot	4	Image 1	28	1000000047	1837
173		Spot	4	Image 1	28	1000000048	1838
176.984		Spot	4	Image 1	28	1000000049	1839
175.036		Spot	4	Image 1	28	1000000050	1840
257.1		Spot	4	Image 1	28	1000000051	1841
175.008		Spot	4	Image 1	28	1000000052	1842
176.52		Spot	4	Image 1	28	1000000053	1843
160		Spot	4	Image 1	28	1000000054	1844
294.088		Spot	4	Image 1	28	1000000055	1845
185.008		Spot	4	Image 1	28	1000000056	1846
164.976		Spot	4	Image 1	28	1000000057	1847
166.98		Spot	4	Image 1	28	1000000058	1848
195.952		Spot	4	Image 1	28	1000000059	1850
233.024		Spot	4	Image 1	28	1000000060	1851
153.956		Spot	4	Image 1	28	1000000061	1852
163.968		Spot	4	Image 1	28	1000000062	1853
153.016		Spot	4	Image 1	28	1000000063	1854
159.968		Spot	4	Image 1	28	1000000069	1855
193.968		Spot	4	Image 1	28	1000000064	1856
187.016		Spot	4	Image 1	29	1000000001	1857
236.504		Spot	4	Image 1	29	1000000002	1858
219		Spot	4	Image 1	29	1000000003	1859
656.488		Spot	4	Image 1	29	1000000005	1861
183.016		Spot	4	Image 1	29	1000000006	1862
179.008		Spot	4	Image 1	29	1000000020	1863
192.04		Spot	4	Image 1	29	1000000007	1864
229.92		Spot	4	Image 1	29	1000000008	1865
168.988		Spot	4	Image 1	29	1000000009	1866
220.488		Spot	4	Image 1	29	1000000068	1867
173.012		Spot	4	Image 1	29	1000000067	1868
222.992		Spot	4	Image 1	29	1000000010	1869
405.8		Spot	4	Image 1	29	1000000012	1870
216		Spot	4	Image 1	29	1000000013	1871
260.984		Spot	4	Image 1	29	1000000014	1872
203.008		Spot	4	Image 1	29	1000000015	1873
184.016		Spot	4	Image 1	29	1000000016	1874
166.048		Spot	4	Image 1	29	1000000017	1875
177.976		Spot	4	Image 1	29	1000000018	1876
149		Spot	4	Image 1	29	1000000019	1877
155.028		Spot	4	Image 1	29	1000000021	1878
182.012		Spot	4	Image 1	29	1000000022	1879
195.968		Spot	4	Image 1	29	1000000023	1880
192.02		Spot	4	Image 1	29	1000000024	1881
179.026		Spot	4	Image 1	29	1000000025	1882
162.968		Spot	4	Image 1	29	1000000070	1883
153.984		Spot	4	Image 1	29	1000000027	1884
159.976		Spot	4	Image 1	29	1000000028	1885
228.016		Spot	4	Image 1	29	1000000029	1886
209.04		Spot	4	Image 1	29	1000000030	1887
160.996		Spot	4	Image 1	29	1000000031	1888
197.964		Spot	4	Image 1	29	1000000032	1889
175.944		Spot	4	Image 1	29	1000000033	1890
217.008		Spot	4	Image 1	29	1000000034	1891
161.032		Spot	4	Image 1	29	1000000035	1892
180.024		Spot	4	Image 1	29	1000000036	1893
167.976		Spot	4	Image 1	29	1000000037	1894
214.056		Spot	4	Image 1	29	1000000038	1895
181.976		Spot	4	Image 1	29	1000000039	1896
172		Spot	4	Image 1	29	1000000040	1897
159.99		Spot	4	Image 1	29	1000000041	1898
196		Spot	4	Image 1	29	1000000042	1899
193.104		Spot	4	Image 1	29	1000000043	1900
182.002		Spot	4	Image 1	29	1000000044	1901
166.976		Spot	4	Image 1	29	1000000045	1902
177.984		Spot	4	Image 1	29	1000000046	1903
178.006		Spot	4	Image 1	29	1000000047	1904
172.984		Spot	4	Image 1	29	1000000048	1905
175.98		Spot	4	Image 1	29	1000000050	1906
258.024		Spot	4	Image 1	29	1000000051	1907
174.028		Spot	4	Image 1	29	1000000052	1908
177.888		Spot	4	Image 1	29	1000000053	1909
161.008		Spot	4	Image 1	29	1000000054	1910
293.06		Spot	4	Image 1	29	1000000055	1911
184.016		Spot	4	Image 1	29	1000000056	1912
162.032		Spot	4	Image 1	29	1000000057	1913
167.984		Spot	4	Image 1	29	1000000058	1915
191.05		Spot	4	Image 1	29	1000000059	1916
235.056		Spot	4	Image 1	29	1000000060	1917
155.984		Spot	4	Image 1	29	1000000061	1918
163.504		Spot	4	Image 1	29	1000000062	1919
153.504		Spot	4	Image 1	29	1000000063	1920
159.004		Spot	4	Image 1	29	1000000069	1921
191.98		Spot	4	Image 1	29	1000000064	1922
185		Spot	4	Image 1	30	1000000001	1923
234.08		Spot	4	Image 1	30	1000000002	1924
217.968		Spot	4	Image 1	30	1000000003	1925
647.86		Spot	4	Image 1	30	1000000005	1927
184.016		Spot	4	Image 1	30	1000000006	1928
177.948		Spot	4	Image 1	30	1000000020	1929
186		Spot	4	Image 1	30	1000000007	1930
229.104		Spot	4	Image 1	30	1000000008	1931
169.02		Spot	4	Image 1	30	1000000009	1932
207.96		Spot	4	Image 1	30	1000000068	1933
171.016		Spot	4	Image 1	30	1000000067	1934
221.96		Spot	4	Image 1	30	1000000010	1935
407.928		Spot	4	Image 1	30	1000000012	1936
215.98		Spot	4	Image 1	30	1000000013	1937
246.024		Spot	4	Image 1	30	1000000014	1938
202.06		Spot	4	Image 1	30	1000000015	1939
186.042		Spot	4	Image 1	30	1000000016	1940
164.988		Spot	4	Image 1	30	1000000017	1941
178		Spot	4	Image 1	30	1000000018	1942
151.016		Spot	4	Image 1	30	1000000019	1943
155.04		Spot	4	Image 1	30	1000000021	1944
184		Spot	4	Image 1	30	1000000022	1945
195.04		Spot	4	Image 1	30	1000000023	1946
192.024		Spot	4	Image 1	30	1000000024	1947
182.024		Spot	4	Image 1	30	1000000025	1948
163.05		Spot	4	Image 1	30	1000000070	1949
155.02		Spot	4	Image 1	30	1000000027	1950
161.976		Spot	4	Image 1	30	1000000028	1951
229.04		Spot	4	Image 1	30	1000000029	1952
206.932		Spot	4	Image 1	30	1000000030	1953
160.024		Spot	4	Image 1	30	1000000031	1954
197.98		Spot	4	Image 1	30	1000000032	1955
174.968		Spot	4	Image 1	30	1000000033	1956
217.08		Spot	4	Image 1	30	1000000034	1957
179.024		Spot	4	Image 1	30	1000000036	1958
165		Spot	4	Image 1	30	1000000037	1959
212.912		Spot	4	Image 1	30	1000000038	1960
180.028		Spot	4	Image 1	30	1000000039	1961
171.024		Spot	4	Image 1	30	1000000040	1962
160.004		Spot	4	Image 1	30	1000000041	1963
193.96		Spot	4	Image 1	30	1000000042	1964
192.08		Spot	4	Image 1	30	1000000043	1965
179.984		Spot	4	Image 1	30	1000000044	1966
169		Spot	4	Image 1	30	1000000045	1967
175.972		Spot	4	Image 1	30	1000000046	1968
178.988		Spot	4	Image 1	30	1000000047	1969
172		Spot	4	Image 1	30	1000000048	1970
175.96		Spot	4	Image 1	30	1000000049	1971
177.032		Spot	4	Image 1	30	1000000050	1972
257.076		Spot	4	Image 1	30	1000000051	1973
173.048		Spot	4	Image 1	30	1000000052	1974
177.032		Spot	4	Image 1	30	1000000053	1975
159.994		Spot	4	Image 1	30	1000000054	1976
292.96		Spot	4	Image 1	30	1000000055	1977
182.52		Spot	4	Image 1	30	1000000056	1978
147.928		Spot	4	Image 1	30	1000000071	1979
164.008		Spot	4	Image 1	30	1000000057	1980
168.012		Spot	4	Image 1	30	1000000058	1982
192.112		Spot	4	Image 1	30	1000000059	1983
223.064		Spot	4	Image 1	30	1000000060	1984
154.968		Spot	4	Image 1	30	1000000061	1985
163.03		Spot	4	Image 1	30	1000000062	1986
155.024		Spot	4	Image 1	30	1000000063	1987
195.936		Spot	4	Image 1	30	1000000064	1988
170.016		Spot	4	Image 1	31	1000000072	1989
237.044		Spot	4	Image 1	31	1000000002	1990
216.056		Spot	4	Image 1	31	1000000003	1991
647.292		Spot	4	Image 1	31	1000000005	1993
180.996		Spot	4	Image 1	31	1000000006	1994
174.992		Spot	4	Image 1	31	1000000020	1995
186.028		Spot	4	Image 1	31	1000000007	1996
226.008		Spot	4	Image 1	31	1000000008	1997
168.972		Spot	4	Image 1	31	1000000009	1998
199.948		Spot	4	Image 1	31	1000000068	1999
220.964		Spot	4	Image 1	31	1000000010	2000
408.24		Spot	4	Image 1	31	1000000012	2001
214.078		Spot	4	Image 1	31	1000000013	2002
252.152		Spot	4	Image 1	31	1000000014	2003
200.944		Spot	4	Image 1	31	1000000015	2004
185.016		Spot	4	Image 1	31	1000000016	2005
165.04		Spot	4	Image 1	31	1000000017	2006
151.96		Spot	4	Image 1	31	1000000019	2007
178.952		Spot	4	Image 1	31	1000000018	2008
155.04		Spot	4	Image 1	31	1000000021	2009
184.984		Spot	4	Image 1	31	1000000022	2010
192.984		Spot	4	Image 1	31	1000000023	2011
189.05		Spot	4	Image 1	31	1000000024	2012
180.96		Spot	4	Image 1	31	1000000025	2013
165.024		Spot	4	Image 1	31	1000000070	2014
156		Spot	4	Image 1	31	1000000027	2015
161.992		Spot	4	Image 1	31	1000000028	2016
227.04		Spot	4	Image 1	31	1000000029	2017
163.016		Spot	4	Image 1	31	1000000073	2018
208.028		Spot	4	Image 1	31	1000000030	2019
160.008		Spot	4	Image 1	31	1000000031	2020
198.026		Spot	4	Image 1	31	1000000032	2021
175.964		Spot	4	Image 1	31	1000000033	2022
218.002		Spot	4	Image 1	31	1000000034	2023
161.018		Spot	4	Image 1	31	1000000035	2024
179.984		Spot	4	Image 1	31	1000000036	2025
166.516		Spot	4	Image 1	31	1000000037	2026
214.04		Spot	4	Image 1	31	1000000038	2027
186.488		Spot	4	Image 1	31	1000000039	2028
168.952		Spot	4	Image 1	31	1000000040	2029
158.032		Spot	4	Image 1	31	1000000041	2030
194.08		Spot	4	Image 1	31	1000000042	2031
194		Spot	4	Image 1	31	1000000043	2032
180.032		Spot	4	Image 1	31	1000000044	2033
166.968		Spot	4	Image 1	31	1000000045	2034
177.04		Spot	4	Image 1	31	1000000046	2035
176.972		Spot	4	Image 1	31	1000000047	2036
172.996		Spot	4	Image 1	31	1000000048	2037
176		Spot	4	Image 1	31	1000000049	2038
175.044		Spot	4	Image 1	31	1000000050	2039
256.928		Spot	4	Image 1	31	1000000051	2040
174		Spot	4	Image 1	31	1000000052	2041
176.2		Spot	4	Image 1	31	1000000053	2042
160.032		Spot	4	Image 1	31	1000000054	2043
289.08		Spot	4	Image 1	31	1000000055	2044
185.004		Spot	4	Image 1	31	1000000056	2045
148.032		Spot	4	Image 1	31	1000000071	2046
163.008		Spot	4	Image 1	31	1000000057	2047
166.992		Spot	4	Image 1	31	1000000058	2049
193.976		Spot	4	Image 1	31	1000000059	2050
221.448		Spot	4	Image 1	31	1000000060	2051
155.952		Spot	4	Image 1	31	1000000061	2052
161.024		Spot	4	Image 1	31	1000000062	2053
155		Spot	4	Image 1	31	1000000063	2054
195.976		Spot	4	Image 1	31	1000000064	2055
180.972		Spot	4	Image 1	32	1000000001	2056
231.944		Spot	4	Image 1	32	1000000002	2057
214.952		Spot	4	Image 1	32	1000000003	2058
[truncated: 992 more rows]
