# Supplementary material for: Protocol for real-time monitoring of CD8+ T and myeloid cell behavior in human high-grade serous ovarian cancer slices
Source: STAR Protoc. 2024 Jun 2;5(2):103102. doi: 10.1016/j.xpro.2024.103102 (PMC11179100; doi:10.1016/j.xpro.2024.103102)
Supplement: Data S3. Files for testing the R script, quantification and statistical analysis step 2 [file mmc3.zip › Test files/Slice1_b/__Intensity_Min_Ch=1_Img=1.csv]

Intensity Min Ch=1 Img=1
====================
Intensity Min	Unit	Category	Channel	Image	Time	TrackID	ID
119		Spot	1	Image 1	1	1000000000	0
105		Spot	1	Image 1	1	1000000001	1
105		Spot	1	Image 1	1	1000000002	2
111		Spot	1	Image 1	1	1000000003	3
74		Spot	1	Image 1	1	1000000004	5
108		Spot	1	Image 1	1	1000000005	6
129		Spot	1	Image 1	1	1000000006	7
125		Spot	1	Image 1	1	1000000007	8
133		Spot	1	Image 1	1	1000000008	9
96		Spot	1	Image 1	1	1000000009	10
123		Spot	1	Image 1	1	1000000010	11
121		Spot	1	Image 1	1	1000000011	12
137		Spot	1	Image 1	1	1000000012	13
117		Spot	1	Image 1	1	1000000013	14
101		Spot	1	Image 1	1	1000000014	15
103		Spot	1	Image 1	1	1000000015	16
117		Spot	1	Image 1	1	1000000016	17
121		Spot	1	Image 1	1	1000000017	18
134		Spot	1	Image 1	1	1000000018	19
108		Spot	1	Image 1	1	1000000019	20
127		Spot	1	Image 1	1	1000000020	21
120		Spot	1	Image 1	1	1000000021	22
124		Spot	1	Image 1	1	1000000022	23
132		Spot	1	Image 1	1	1000000023	24
92		Spot	1	Image 1	1	1000000024	25
135		Spot	1	Image 1	1	1000000025	26
137		Spot	1	Image 1	1	1000000026	27
109		Spot	1	Image 1	1	1000000027	28
101		Spot	1	Image 1	1	1000000028	29
136		Spot	1	Image 1	1	1000000029	30
147		Spot	1	Image 1	1	1000000030	31
130		Spot	1	Image 1	1	1000000031	32
122		Spot	1	Image 1	1	1000000032	33
125		Spot	1	Image 1	1	1000000033	34
117		Spot	1	Image 1	1	1000000034	35
123		Spot	1	Image 1	1	1000000035	36
104		Spot	1	Image 1	1	1000000036	37
134		Spot	1	Image 1	1	1000000037	38
121		Spot	1	Image 1	1	1000000038	39
103		Spot	1	Image 1	1	1000000039	40
118		Spot	1	Image 1	1	1000000040	41
112		Spot	1	Image 1	1	1000000041	42
106		Spot	1	Image 1	1	1000000042	43
123		Spot	1	Image 1	1	1000000043	44
120		Spot	1	Image 1	1	1000000044	45
117		Spot	1	Image 1	1	1000000045	46
116		Spot	1	Image 1	1	1000000046	47
104		Spot	1	Image 1	1	1000000047	48
109		Spot	1	Image 1	1	1000000048	49
123		Spot	1	Image 1	1	1000000049	50
122		Spot	1	Image 1	1	1000000050	51
120		Spot	1	Image 1	1	1000000051	52
121		Spot	1	Image 1	1	1000000052	53
128		Spot	1	Image 1	1	1000000053	54
114		Spot	1	Image 1	1	1000000054	55
95		Spot	1	Image 1	1	1000000055	56
71		Spot	1	Image 1	1	1000000056	57
121		Spot	1	Image 1	1	1000000057	58
113		Spot	1	Image 1	1	1000000058	59
105		Spot	1	Image 1	1	1000000059	61
107		Spot	1	Image 1	1	1000000060	62
115		Spot	1	Image 1	1	1000000061	63
114		Spot	1	Image 1	1	1000000062	64
117		Spot	1	Image 1	1	1000000063	65
106		Spot	1	Image 1	1	1000000064	66
125		Spot	1	Image 1	2	1000000000	67
125		Spot	1	Image 1	2	1000000001	68
122		Spot	1	Image 1	2	1000000002	69
118		Spot	1	Image 1	2	1000000003	70
113		Spot	1	Image 1	2	1000000004	72
108		Spot	1	Image 1	2	1000000005	73
136		Spot	1	Image 1	2	1000000006	74
151		Spot	1	Image 1	2	1000000007	75
132		Spot	1	Image 1	2	1000000008	76
124		Spot	1	Image 1	2	1000000009	77
143		Spot	1	Image 1	2	1000000065	78
133		Spot	1	Image 1	2	1000000010	79
123		Spot	1	Image 1	2	1000000011	80
144		Spot	1	Image 1	2	1000000012	81
121		Spot	1	Image 1	2	1000000013	82
120		Spot	1	Image 1	2	1000000014	83
120		Spot	1	Image 1	2	1000000015	84
118		Spot	1	Image 1	2	1000000016	85
130		Spot	1	Image 1	2	1000000017	86
126		Spot	1	Image 1	2	1000000018	87
113		Spot	1	Image 1	2	1000000019	88
149		Spot	1	Image 1	2	1000000020	89
129		Spot	1	Image 1	2	1000000021	90
140		Spot	1	Image 1	2	1000000022	91
143		Spot	1	Image 1	2	1000000023	92
133		Spot	1	Image 1	2	1000000024	93
154		Spot	1	Image 1	2	1000000025	94
126		Spot	1	Image 1	2	1000000026	95
129		Spot	1	Image 1	2	1000000027	96
141		Spot	1	Image 1	2	1000000028	97
143		Spot	1	Image 1	2	1000000029	98
171		Spot	1	Image 1	2	1000000030	99
137		Spot	1	Image 1	2	1000000031	100
129		Spot	1	Image 1	2	1000000032	101
132		Spot	1	Image 1	2	1000000033	102
132		Spot	1	Image 1	2	1000000034	103
131		Spot	1	Image 1	2	1000000035	104
122		Spot	1	Image 1	2	1000000036	105
151		Spot	1	Image 1	2	1000000037	106
135		Spot	1	Image 1	2	1000000038	107
118		Spot	1	Image 1	2	1000000039	108
130		Spot	1	Image 1	2	1000000040	109
124		Spot	1	Image 1	2	1000000041	110
136		Spot	1	Image 1	2	1000000042	111
130		Spot	1	Image 1	2	1000000043	112
127		Spot	1	Image 1	2	1000000044	113
124		Spot	1	Image 1	2	1000000045	114
123		Spot	1	Image 1	2	1000000046	115
117		Spot	1	Image 1	2	1000000047	116
113		Spot	1	Image 1	2	1000000048	117
133		Spot	1	Image 1	2	1000000049	118
133		Spot	1	Image 1	2	1000000050	119
117		Spot	1	Image 1	2	1000000051	120
130		Spot	1	Image 1	2	1000000052	121
152		Spot	1	Image 1	2	1000000053	122
117		Spot	1	Image 1	2	1000000054	123
120		Spot	1	Image 1	2	1000000055	124
117		Spot	1	Image 1	2	1000000056	125
123		Spot	1	Image 1	2	1000000057	126
116		Spot	1	Image 1	2	1000000058	128
120		Spot	1	Image 1	2	1000000059	129
118		Spot	1	Image 1	2	1000000060	130
123		Spot	1	Image 1	2	1000000061	131
125		Spot	1	Image 1	2	1000000062	132
123		Spot	1	Image 1	2	1000000063	133
105		Spot	1	Image 1	2	1000000064	134
135		Spot	1	Image 1	3	1000000000	135
114		Spot	1	Image 1	3	1000000002	136
119		Spot	1	Image 1	3	1000000004	138
121		Spot	1	Image 1	3	1000000005	139
151		Spot	1	Image 1	3	1000000006	140
153		Spot	1	Image 1	3	1000000007	141
146		Spot	1	Image 1	3	1000000008	142
141		Spot	1	Image 1	3	1000000009	143
146		Spot	1	Image 1	3	1000000065	144
136		Spot	1	Image 1	3	1000000010	145
131		Spot	1	Image 1	3	1000000011	146
157		Spot	1	Image 1	3	1000000012	147
128		Spot	1	Image 1	3	1000000003	148
106		Spot	1	Image 1	3	1000000013	149
115		Spot	1	Image 1	3	1000000014	150
126		Spot	1	Image 1	3	1000000015	151
125		Spot	1	Image 1	3	1000000016	152
142		Spot	1	Image 1	3	1000000017	153
132		Spot	1	Image 1	3	1000000018	154
117		Spot	1	Image 1	3	1000000019	155
155		Spot	1	Image 1	3	1000000020	156
132		Spot	1	Image 1	3	1000000021	157
148		Spot	1	Image 1	3	1000000022	158
144		Spot	1	Image 1	3	1000000023	159
145		Spot	1	Image 1	3	1000000024	160
165		Spot	1	Image 1	3	1000000025	161
138		Spot	1	Image 1	3	1000000026	162
135		Spot	1	Image 1	3	1000000027	163
147		Spot	1	Image 1	3	1000000028	164
152		Spot	1	Image 1	3	1000000029	165
173		Spot	1	Image 1	3	1000000030	166
147		Spot	1	Image 1	3	1000000031	167
144		Spot	1	Image 1	3	1000000032	168
137		Spot	1	Image 1	3	1000000033	169
135		Spot	1	Image 1	3	1000000034	170
133		Spot	1	Image 1	3	1000000035	171
128		Spot	1	Image 1	3	1000000036	172
145		Spot	1	Image 1	3	1000000037	173
141		Spot	1	Image 1	3	1000000038	174
129		Spot	1	Image 1	3	1000000039	175
131		Spot	1	Image 1	3	1000000040	176
122		Spot	1	Image 1	3	1000000041	177
140		Spot	1	Image 1	3	1000000042	178
134		Spot	1	Image 1	3	1000000043	179
139		Spot	1	Image 1	3	1000000044	180
131		Spot	1	Image 1	3	1000000045	181
129		Spot	1	Image 1	3	1000000046	182
116		Spot	1	Image 1	3	1000000047	183
120		Spot	1	Image 1	3	1000000048	184
143		Spot	1	Image 1	3	1000000049	185
134		Spot	1	Image 1	3	1000000050	186
131		Spot	1	Image 1	3	1000000051	187
144		Spot	1	Image 1	3	1000000052	188
154		Spot	1	Image 1	3	1000000053	189
125		Spot	1	Image 1	3	1000000054	190
132		Spot	1	Image 1	3	1000000055	191
117		Spot	1	Image 1	3	1000000056	192
133		Spot	1	Image 1	3	1000000057	194
124		Spot	1	Image 1	3	1000000058	195
125		Spot	1	Image 1	3	1000000059	196
127		Spot	1	Image 1	3	1000000060	197
122		Spot	1	Image 1	3	1000000061	198
130		Spot	1	Image 1	3	1000000062	199
131		Spot	1	Image 1	3	1000000063	200
121		Spot	1	Image 1	3	1000000064	201
130		Spot	1	Image 1	4	1000000001	202
127		Spot	1	Image 1	4	1000000002	203
119		Spot	1	Image 1	4	1000000004	205
124		Spot	1	Image 1	4	1000000005	206
147		Spot	1	Image 1	4	1000000006	207
150		Spot	1	Image 1	4	1000000007	208
144		Spot	1	Image 1	4	1000000008	209
145		Spot	1	Image 1	4	1000000009	210
153		Spot	1	Image 1	4	1000000065	211
136		Spot	1	Image 1	4	1000000010	212
135		Spot	1	Image 1	4	1000000011	213
157		Spot	1	Image 1	4	1000000012	214
126		Spot	1	Image 1	4	1000000003	215
125		Spot	1	Image 1	4	1000000013	216
126		Spot	1	Image 1	4	1000000014	217
124		Spot	1	Image 1	4	1000000015	218
126		Spot	1	Image 1	4	1000000016	219
150		Spot	1	Image 1	4	1000000017	220
140		Spot	1	Image 1	4	1000000018	221
118		Spot	1	Image 1	4	1000000019	222
160		Spot	1	Image 1	4	1000000020	223
135		Spot	1	Image 1	4	1000000021	224
157		Spot	1	Image 1	4	1000000022	225
145		Spot	1	Image 1	4	1000000023	226
146		Spot	1	Image 1	4	1000000024	227
151		Spot	1	Image 1	4	1000000025	228
148		Spot	1	Image 1	4	1000000026	229
138		Spot	1	Image 1	4	1000000027	230
148		Spot	1	Image 1	4	1000000028	231
155		Spot	1	Image 1	4	1000000029	232
173		Spot	1	Image 1	4	1000000030	233
137		Spot	1	Image 1	4	1000000032	234
141		Spot	1	Image 1	4	1000000033	235
134		Spot	1	Image 1	4	1000000034	236
136		Spot	1	Image 1	4	1000000035	237
132		Spot	1	Image 1	4	1000000036	238
153		Spot	1	Image 1	4	1000000037	239
147		Spot	1	Image 1	4	1000000038	240
129		Spot	1	Image 1	4	1000000039	241
137		Spot	1	Image 1	4	1000000040	242
130		Spot	1	Image 1	4	1000000041	243
134		Spot	1	Image 1	4	1000000042	244
138		Spot	1	Image 1	4	1000000043	245
139		Spot	1	Image 1	4	1000000044	246
135		Spot	1	Image 1	4	1000000045	247
112		Spot	1	Image 1	4	1000000046	248
123		Spot	1	Image 1	4	1000000047	249
119		Spot	1	Image 1	4	1000000048	250
132		Spot	1	Image 1	4	1000000049	251
132		Spot	1	Image 1	4	1000000050	252
131		Spot	1	Image 1	4	1000000051	253
157		Spot	1	Image 1	4	1000000052	254
152		Spot	1	Image 1	4	1000000053	255
126		Spot	1	Image 1	4	1000000054	256
135		Spot	1	Image 1	4	1000000055	257
121		Spot	1	Image 1	4	1000000056	258
131		Spot	1	Image 1	4	1000000057	259
125		Spot	1	Image 1	4	1000000058	260
123		Spot	1	Image 1	4	1000000059	262
111		Spot	1	Image 1	4	1000000060	263
127		Spot	1	Image 1	4	1000000061	264
128		Spot	1	Image 1	4	1000000062	265
121		Spot	1	Image 1	4	1000000063	266
123		Spot	1	Image 1	4	1000000064	267
130		Spot	1	Image 1	5	1000000000	268
126		Spot	1	Image 1	5	1000000002	269
125		Spot	1	Image 1	5	1000000004	271
121		Spot	1	Image 1	5	1000000005	272
142		Spot	1	Image 1	5	1000000006	273
154		Spot	1	Image 1	5	1000000020	274
153		Spot	1	Image 1	5	1000000007	275
137		Spot	1	Image 1	5	1000000008	276
127		Spot	1	Image 1	5	1000000009	277
150		Spot	1	Image 1	5	1000000065	278
134		Spot	1	Image 1	5	1000000010	279
134		Spot	1	Image 1	5	1000000011	280
149		Spot	1	Image 1	5	1000000012	281
121		Spot	1	Image 1	5	1000000003	282
88		Spot	1	Image 1	5	1000000013	283
124		Spot	1	Image 1	5	1000000014	284
122		Spot	1	Image 1	5	1000000015	285
126		Spot	1	Image 1	5	1000000016	286
145		Spot	1	Image 1	5	1000000017	287
143		Spot	1	Image 1	5	1000000018	288
117		Spot	1	Image 1	5	1000000019	289
126		Spot	1	Image 1	5	1000000021	290
157		Spot	1	Image 1	5	1000000022	291
144		Spot	1	Image 1	5	1000000023	292
135		Spot	1	Image 1	5	1000000024	293
156		Spot	1	Image 1	5	1000000025	294
146		Spot	1	Image 1	5	1000000026	295
130		Spot	1	Image 1	5	1000000027	296
150		Spot	1	Image 1	5	1000000028	297
153		Spot	1	Image 1	5	1000000029	298
167		Spot	1	Image 1	5	1000000030	299
143		Spot	1	Image 1	5	1000000031	300
135		Spot	1	Image 1	5	1000000032	301
140		Spot	1	Image 1	5	1000000033	302
135		Spot	1	Image 1	5	1000000035	303
121		Spot	1	Image 1	5	1000000034	304
128		Spot	1	Image 1	5	1000000036	305
152		Spot	1	Image 1	5	1000000037	306
140		Spot	1	Image 1	5	1000000038	307
126		Spot	1	Image 1	5	1000000039	308
132		Spot	1	Image 1	5	1000000040	309
129		Spot	1	Image 1	5	1000000041	310
139		Spot	1	Image 1	5	1000000042	311
139		Spot	1	Image 1	5	1000000043	312
130		Spot	1	Image 1	5	1000000044	313
119		Spot	1	Image 1	5	1000000045	314
122		Spot	1	Image 1	5	1000000046	315
126		Spot	1	Image 1	5	1000000047	316
118		Spot	1	Image 1	5	1000000048	317
135		Spot	1	Image 1	5	1000000049	318
133		Spot	1	Image 1	5	1000000050	319
131		Spot	1	Image 1	5	1000000051	320
144		Spot	1	Image 1	5	1000000052	321
151		Spot	1	Image 1	5	1000000053	322
124		Spot	1	Image 1	5	1000000054	323
136		Spot	1	Image 1	5	1000000055	324
114		Spot	1	Image 1	5	1000000056	325
123		Spot	1	Image 1	5	1000000057	326
120		Spot	1	Image 1	5	1000000058	327
119		Spot	1	Image 1	5	1000000059	329
120		Spot	1	Image 1	5	1000000060	330
124		Spot	1	Image 1	5	1000000061	331
131		Spot	1	Image 1	5	1000000062	332
134		Spot	1	Image 1	5	1000000063	333
124		Spot	1	Image 1	5	1000000064	334
123		Spot	1	Image 1	6	1000000002	335
110		Spot	1	Image 1	6	1000000004	337
121		Spot	1	Image 1	6	1000000005	338
141		Spot	1	Image 1	6	1000000006	339
158		Spot	1	Image 1	6	1000000007	340
144		Spot	1	Image 1	6	1000000008	341
117		Spot	1	Image 1	6	1000000009	342
125		Spot	1	Image 1	6	1000000010	343
148		Spot	1	Image 1	6	1000000012	344
128		Spot	1	Image 1	6	1000000003	345
124		Spot	1	Image 1	6	1000000013	346
118		Spot	1	Image 1	6	1000000014	347
101		Spot	1	Image 1	6	1000000015	348
101		Spot	1	Image 1	6	1000000016	349
147		Spot	1	Image 1	6	1000000017	350
138		Spot	1	Image 1	6	1000000018	351
114		Spot	1	Image 1	6	1000000019	352
159		Spot	1	Image 1	6	1000000020	353
135		Spot	1	Image 1	6	1000000021	354
153		Spot	1	Image 1	6	1000000022	355
142		Spot	1	Image 1	6	1000000023	356
133		Spot	1	Image 1	6	1000000024	357
163		Spot	1	Image 1	6	1000000025	358
142		Spot	1	Image 1	6	1000000026	359
126		Spot	1	Image 1	6	1000000027	360
155		Spot	1	Image 1	6	1000000028	361
144		Spot	1	Image 1	6	1000000029	362
163		Spot	1	Image 1	6	1000000030	363
147		Spot	1	Image 1	6	1000000031	364
138		Spot	1	Image 1	6	1000000032	365
133		Spot	1	Image 1	6	1000000033	366
129		Spot	1	Image 1	6	1000000034	367
130		Spot	1	Image 1	6	1000000035	368
129		Spot	1	Image 1	6	1000000036	369
141		Spot	1	Image 1	6	1000000037	370
145		Spot	1	Image 1	6	1000000038	371
123		Spot	1	Image 1	6	1000000039	372
128		Spot	1	Image 1	6	1000000040	373
125		Spot	1	Image 1	6	1000000041	374
132		Spot	1	Image 1	6	1000000042	375
137		Spot	1	Image 1	6	1000000043	376
136		Spot	1	Image 1	6	1000000044	377
134		Spot	1	Image 1	6	1000000045	378
125		Spot	1	Image 1	6	1000000046	379
119		Spot	1	Image 1	6	1000000047	380
115		Spot	1	Image 1	6	1000000048	381
120		Spot	1	Image 1	6	1000000049	382
130		Spot	1	Image 1	6	1000000050	383
127		Spot	1	Image 1	6	1000000051	384
143		Spot	1	Image 1	6	1000000052	385
142		Spot	1	Image 1	6	1000000053	386
129		Spot	1	Image 1	6	1000000054	387
132		Spot	1	Image 1	6	1000000055	388
114		Spot	1	Image 1	6	1000000056	389
132		Spot	1	Image 1	6	1000000057	390
122		Spot	1	Image 1	6	1000000058	392
123		Spot	1	Image 1	6	1000000059	393
118		Spot	1	Image 1	6	1000000060	394
123		Spot	1	Image 1	6	1000000061	395
125		Spot	1	Image 1	6	1000000062	396
132		Spot	1	Image 1	6	1000000063	397
116		Spot	1	Image 1	6	1000000064	398
130		Spot	1	Image 1	7	1000000000	399
127		Spot	1	Image 1	7	1000000001	400
127		Spot	1	Image 1	7	1000000002	401
131		Spot	1	Image 1	7	1000000003	402
121		Spot	1	Image 1	7	1000000004	404
121		Spot	1	Image 1	7	1000000005	405
149		Spot	1	Image 1	7	1000000006	406
159		Spot	1	Image 1	7	1000000020	407
159		Spot	1	Image 1	7	1000000007	408
145		Spot	1	Image 1	7	1000000008	409
131		Spot	1	Image 1	7	1000000009	410
154		Spot	1	Image 1	7	1000000065	411
141		Spot	1	Image 1	7	1000000010	412
152		Spot	1	Image 1	7	1000000012	413
123		Spot	1	Image 1	7	1000000013	414
124		Spot	1	Image 1	7	1000000014	415
124		Spot	1	Image 1	7	1000000015	416
120		Spot	1	Image 1	7	1000000016	417
150		Spot	1	Image 1	7	1000000017	418
136		Spot	1	Image 1	7	1000000018	419
118		Spot	1	Image 1	7	1000000019	420
134		Spot	1	Image 1	7	1000000021	421
166		Spot	1	Image 1	7	1000000022	422
145		Spot	1	Image 1	7	1000000023	423
141		Spot	1	Image 1	7	1000000024	424
151		Spot	1	Image 1	7	1000000025	425
141		Spot	1	Image 1	7	1000000026	426
136		Spot	1	Image 1	7	1000000027	427
153		Spot	1	Image 1	7	1000000028	428
153		Spot	1	Image 1	7	1000000029	429
170		Spot	1	Image 1	7	1000000030	430
146		Spot	1	Image 1	7	1000000031	431
139		Spot	1	Image 1	7	1000000032	432
140		Spot	1	Image 1	7	1000000033	433
136		Spot	1	Image 1	7	1000000034	434
130		Spot	1	Image 1	7	1000000035	435
129		Spot	1	Image 1	7	1000000036	436
153		Spot	1	Image 1	7	1000000037	437
144		Spot	1	Image 1	7	1000000038	438
129		Spot	1	Image 1	7	1000000039	439
137		Spot	1	Image 1	7	1000000040	440
123		Spot	1	Image 1	7	1000000041	441
139		Spot	1	Image 1	7	1000000042	442
135		Spot	1	Image 1	7	1000000043	443
130		Spot	1	Image 1	7	1000000044	444
133		Spot	1	Image 1	7	1000000045	445
118		Spot	1	Image 1	7	1000000046	446
122		Spot	1	Image 1	7	1000000047	447
116		Spot	1	Image 1	7	1000000048	448
138		Spot	1	Image 1	7	1000000049	449
138		Spot	1	Image 1	7	1000000050	450
130		Spot	1	Image 1	7	1000000051	451
149		Spot	1	Image 1	7	1000000052	452
153		Spot	1	Image 1	7	1000000053	453
129		Spot	1	Image 1	7	1000000054	454
143		Spot	1	Image 1	7	1000000055	455
115		Spot	1	Image 1	7	1000000056	456
138		Spot	1	Image 1	7	1000000057	457
125		Spot	1	Image 1	7	1000000058	459
120		Spot	1	Image 1	7	1000000059	460
118		Spot	1	Image 1	7	1000000060	461
118		Spot	1	Image 1	7	1000000061	462
133		Spot	1	Image 1	7	1000000062	463
128		Spot	1	Image 1	7	1000000063	464
122		Spot	1	Image 1	7	1000000064	465
135		Spot	1	Image 1	8	1000000000	466
125		Spot	1	Image 1	8	1000000002	467
128		Spot	1	Image 1	8	1000000003	468
120		Spot	1	Image 1	8	1000000004	470
122		Spot	1	Image 1	8	1000000005	471
151		Spot	1	Image 1	8	1000000006	472
151		Spot	1	Image 1	8	1000000020	473
153		Spot	1	Image 1	8	1000000007	474
146		Spot	1	Image 1	8	1000000008	475
148		Spot	1	Image 1	8	1000000009	476
152		Spot	1	Image 1	8	1000000065	477
137		Spot	1	Image 1	8	1000000010	478
129		Spot	1	Image 1	8	1000000011	479
151		Spot	1	Image 1	8	1000000012	480
126		Spot	1	Image 1	8	1000000013	481
124		Spot	1	Image 1	8	1000000014	482
123		Spot	1	Image 1	8	1000000015	483
130		Spot	1	Image 1	8	1000000016	484
159		Spot	1	Image 1	8	1000000017	485
142		Spot	1	Image 1	8	1000000018	486
116		Spot	1	Image 1	8	1000000019	487
130		Spot	1	Image 1	8	1000000021	488
155		Spot	1	Image 1	8	1000000022	489
146		Spot	1	Image 1	8	1000000023	490
142		Spot	1	Image 1	8	1000000024	491
163		Spot	1	Image 1	8	1000000025	492
147		Spot	1	Image 1	8	1000000026	493
136		Spot	1	Image 1	8	1000000027	494
149		Spot	1	Image 1	8	1000000028	495
157		Spot	1	Image 1	8	1000000029	496
168		Spot	1	Image 1	8	1000000030	497
148		Spot	1	Image 1	8	1000000031	498
142		Spot	1	Image 1	8	1000000032	499
140		Spot	1	Image 1	8	1000000033	500
136		Spot	1	Image 1	8	1000000034	501
132		Spot	1	Image 1	8	1000000035	502
129		Spot	1	Image 1	8	1000000036	503
157		Spot	1	Image 1	8	1000000037	504
149		Spot	1	Image 1	8	1000000038	505
124		Spot	1	Image 1	8	1000000039	506
135		Spot	1	Image 1	8	1000000040	507
130		Spot	1	Image 1	8	1000000041	508
142		Spot	1	Image 1	8	1000000042	509
138		Spot	1	Image 1	8	1000000043	510
141		Spot	1	Image 1	8	1000000044	511
132		Spot	1	Image 1	8	1000000045	512
123		Spot	1	Image 1	8	1000000046	513
120		Spot	1	Image 1	8	1000000047	514
125		Spot	1	Image 1	8	1000000048	515
140		Spot	1	Image 1	8	1000000049	516
142		Spot	1	Image 1	8	1000000050	517
130		Spot	1	Image 1	8	1000000051	518
153		Spot	1	Image 1	8	1000000052	519
154		Spot	1	Image 1	8	1000000053	520
122		Spot	1	Image 1	8	1000000054	521
137		Spot	1	Image 1	8	1000000055	522
110		Spot	1	Image 1	8	1000000056	523
127		Spot	1	Image 1	8	1000000057	524
121		Spot	1	Image 1	8	1000000058	526
124		Spot	1	Image 1	8	1000000059	527
121		Spot	1	Image 1	8	1000000060	528
126		Spot	1	Image 1	8	1000000061	529
131		Spot	1	Image 1	8	1000000062	530
138		Spot	1	Image 1	8	1000000063	531
122		Spot	1	Image 1	8	1000000064	532
131		Spot	1	Image 1	9	1000000000	533
123		Spot	1	Image 1	9	1000000002	534
112		Spot	1	Image 1	9	1000000004	536
121		Spot	1	Image 1	9	1000000005	537
148		Spot	1	Image 1	9	1000000006	538
149		Spot	1	Image 1	9	1000000020	539
159		Spot	1	Image 1	9	1000000007	540
141		Spot	1	Image 1	9	1000000008	541
148		Spot	1	Image 1	9	1000000009	542
146		Spot	1	Image 1	9	1000000065	543
137		Spot	1	Image 1	9	1000000010	544
131		Spot	1	Image 1	9	1000000011	545
151		Spot	1	Image 1	9	1000000012	546
123		Spot	1	Image 1	9	1000000003	547
129		Spot	1	Image 1	9	1000000013	548
118		Spot	1	Image 1	9	1000000014	549
125		Spot	1	Image 1	9	1000000015	550
123		Spot	1	Image 1	9	1000000016	551
153		Spot	1	Image 1	9	1000000017	552
116		Spot	1	Image 1	9	1000000019	553
130		Spot	1	Image 1	9	1000000018	554
134		Spot	1	Image 1	9	1000000021	555
163		Spot	1	Image 1	9	1000000022	556
143		Spot	1	Image 1	9	1000000023	557
146		Spot	1	Image 1	9	1000000024	558
150		Spot	1	Image 1	9	1000000025	559
145		Spot	1	Image 1	9	1000000026	560
135		Spot	1	Image 1	9	1000000027	561
144		Spot	1	Image 1	9	1000000028	562
157		Spot	1	Image 1	9	1000000029	563
156		Spot	1	Image 1	9	1000000030	564
149		Spot	1	Image 1	9	1000000031	565
138		Spot	1	Image 1	9	1000000032	566
139		Spot	1	Image 1	9	1000000033	567
137		Spot	1	Image 1	9	1000000034	568
132		Spot	1	Image 1	9	1000000035	569
119		Spot	1	Image 1	9	1000000036	570
155		Spot	1	Image 1	9	1000000037	571
149		Spot	1	Image 1	9	1000000038	572
125		Spot	1	Image 1	9	1000000039	573
137		Spot	1	Image 1	9	1000000040	574
129		Spot	1	Image 1	9	1000000041	575
141		Spot	1	Image 1	9	1000000042	576
135		Spot	1	Image 1	9	1000000043	577
132		Spot	1	Image 1	9	1000000044	578
135		Spot	1	Image 1	9	1000000045	579
125		Spot	1	Image 1	9	1000000046	580
117		Spot	1	Image 1	9	1000000047	581
117		Spot	1	Image 1	9	1000000048	582
126		Spot	1	Image 1	9	1000000049	583
129		Spot	1	Image 1	9	1000000050	584
134		Spot	1	Image 1	9	1000000051	585
157		Spot	1	Image 1	9	1000000052	586
153		Spot	1	Image 1	9	1000000053	587
127		Spot	1	Image 1	9	1000000054	588
136		Spot	1	Image 1	9	1000000055	589
120		Spot	1	Image 1	9	1000000056	590
119		Spot	1	Image 1	9	1000000057	592
117		Spot	1	Image 1	9	1000000058	593
128		Spot	1	Image 1	9	1000000059	594
117		Spot	1	Image 1	9	1000000060	595
123		Spot	1	Image 1	9	1000000061	596
132		Spot	1	Image 1	9	1000000062	597
126		Spot	1	Image 1	9	1000000063	598
117		Spot	1	Image 1	9	1000000064	599
109		Spot	1	Image 1	10	1000000000	600
119		Spot	1	Image 1	10	1000000001	601
118		Spot	1	Image 1	10	1000000002	602
110		Spot	1	Image 1	10	1000000004	604
117		Spot	1	Image 1	10	1000000005	605
134		Spot	1	Image 1	10	1000000006	606
141		Spot	1	Image 1	10	1000000020	607
160		Spot	1	Image 1	10	1000000007	608
133		Spot	1	Image 1	10	1000000008	609
132		Spot	1	Image 1	10	1000000009	610
146		Spot	1	Image 1	10	1000000065	611
138		Spot	1	Image 1	10	1000000010	612
147		Spot	1	Image 1	10	1000000012	613
116		Spot	1	Image 1	10	1000000003	614
123		Spot	1	Image 1	10	1000000013	615
117		Spot	1	Image 1	10	1000000014	616
124		Spot	1	Image 1	10	1000000016	617
150		Spot	1	Image 1	10	1000000017	618
125		Spot	1	Image 1	10	1000000018	619
109		Spot	1	Image 1	10	1000000019	620
123		Spot	1	Image 1	10	1000000021	621
153		Spot	1	Image 1	10	1000000022	622
142		Spot	1	Image 1	10	1000000023	623
137		Spot	1	Image 1	10	1000000024	624
148		Spot	1	Image 1	10	1000000025	625
133		Spot	1	Image 1	10	1000000026	626
134		Spot	1	Image 1	10	1000000027	627
143		Spot	1	Image 1	10	1000000028	628
156		Spot	1	Image 1	10	1000000029	629
158		Spot	1	Image 1	10	1000000030	630
143		Spot	1	Image 1	10	1000000031	631
138		Spot	1	Image 1	10	1000000032	632
128		Spot	1	Image 1	10	1000000033	633
129		Spot	1	Image 1	10	1000000034	634
110		Spot	1	Image 1	10	1000000035	635
103		Spot	1	Image 1	10	1000000036	636
147		Spot	1	Image 1	10	1000000037	637
140		Spot	1	Image 1	10	1000000038	638
118		Spot	1	Image 1	10	1000000039	639
131		Spot	1	Image 1	10	1000000040	640
126		Spot	1	Image 1	10	1000000041	641
125		Spot	1	Image 1	10	1000000042	642
125		Spot	1	Image 1	10	1000000043	643
119		Spot	1	Image 1	10	1000000044	644
122		Spot	1	Image 1	10	1000000045	645
122		Spot	1	Image 1	10	1000000046	646
100		Spot	1	Image 1	10	1000000047	647
115		Spot	1	Image 1	10	1000000048	648
103		Spot	1	Image 1	10	1000000049	649
132		Spot	1	Image 1	10	1000000050	650
114		Spot	1	Image 1	10	1000000051	651
139		Spot	1	Image 1	10	1000000052	652
147		Spot	1	Image 1	10	1000000053	653
126		Spot	1	Image 1	10	1000000054	654
127		Spot	1	Image 1	10	1000000055	655
111		Spot	1	Image 1	10	1000000056	656
133		Spot	1	Image 1	10	1000000057	657
122		Spot	1	Image 1	10	1000000058	658
118		Spot	1	Image 1	10	1000000059	660
115		Spot	1	Image 1	10	1000000060	661
123		Spot	1	Image 1	10	1000000061	662
124		Spot	1	Image 1	10	1000000062	663
126		Spot	1	Image 1	10	1000000063	664
117		Spot	1	Image 1	10	1000000064	665
106		Spot	1	Image 1	11	1000000000	666
114		Spot	1	Image 1	11	1000000001	667
107		Spot	1	Image 1	11	1000000002	668
110		Spot	1	Image 1	11	1000000004	670
54		Spot	1	Image 1	11	1000000005	671
139		Spot	1	Image 1	11	1000000006	672
143		Spot	1	Image 1	11	1000000020	673
150		Spot	1	Image 1	11	1000000007	674
140		Spot	1	Image 1	11	1000000008	675
127		Spot	1	Image 1	11	1000000009	676
120		Spot	1	Image 1	11	1000000010	677
121		Spot	1	Image 1	11	1000000011	678
122		Spot	1	Image 1	11	1000000012	679
91		Spot	1	Image 1	11	1000000003	680
126		Spot	1	Image 1	11	1000000013	681
113		Spot	1	Image 1	11	1000000014	682
116		Spot	1	Image 1	11	1000000015	683
114		Spot	1	Image 1	11	1000000016	684
162		Spot	1	Image 1	11	1000000017	685
117		Spot	1	Image 1	11	1000000018	686
82		Spot	1	Image 1	11	1000000019	687
120		Spot	1	Image 1	11	1000000021	688
156		Spot	1	Image 1	11	1000000022	689
130		Spot	1	Image 1	11	1000000023	690
131		Spot	1	Image 1	11	1000000024	691
127		Spot	1	Image 1	11	1000000025	692
131		Spot	1	Image 1	11	1000000026	693
130		Spot	1	Image 1	11	1000000027	694
142		Spot	1	Image 1	11	1000000028	695
138		Spot	1	Image 1	11	1000000029	696
161		Spot	1	Image 1	11	1000000030	697
128		Spot	1	Image 1	11	1000000033	698
129		Spot	1	Image 1	11	1000000032	699
123		Spot	1	Image 1	11	1000000034	700
116		Spot	1	Image 1	11	1000000035	701
119		Spot	1	Image 1	11	1000000036	702
143		Spot	1	Image 1	11	1000000037	703
126		Spot	1	Image 1	11	1000000038	704
112		Spot	1	Image 1	11	1000000039	705
122		Spot	1	Image 1	11	1000000040	706
98		Spot	1	Image 1	11	1000000041	707
136		Spot	1	Image 1	11	1000000042	708
131		Spot	1	Image 1	11	1000000043	709
120		Spot	1	Image 1	11	1000000044	710
118		Spot	1	Image 1	11	1000000045	711
118		Spot	1	Image 1	11	1000000046	712
112		Spot	1	Image 1	11	1000000047	713
113		Spot	1	Image 1	11	1000000048	714
123		Spot	1	Image 1	11	1000000049	715
122		Spot	1	Image 1	11	1000000050	716
115		Spot	1	Image 1	11	1000000051	717
147		Spot	1	Image 1	11	1000000052	718
150		Spot	1	Image 1	11	1000000053	719
102		Spot	1	Image 1	11	1000000054	720
91		Spot	1	Image 1	11	1000000055	721
101		Spot	1	Image 1	11	1000000056	722
122		Spot	1	Image 1	11	1000000057	723
117		Spot	1	Image 1	11	1000000058	724
118		Spot	1	Image 1	11	1000000059	726
115		Spot	1	Image 1	11	1000000060	727
114		Spot	1	Image 1	11	1000000061	728
126		Spot	1	Image 1	11	1000000062	729
122		Spot	1	Image 1	11	1000000063	730
119		Spot	1	Image 1	11	1000000064	731
100		Spot	1	Image 1	12	1000000000	732
125		Spot	1	Image 1	12	1000000001	733
107		Spot	1	Image 1	12	1000000002	734
100		Spot	1	Image 1	12	1000000004	736
84		Spot	1	Image 1	12	1000000005	737
134		Spot	1	Image 1	12	1000000006	738
133		Spot	1	Image 1	12	1000000020	739
148		Spot	1	Image 1	12	1000000007	740
115		Spot	1	Image 1	12	1000000008	741
131		Spot	1	Image 1	12	1000000009	742
124		Spot	1	Image 1	12	1000000010	743
143		Spot	1	Image 1	12	1000000012	744
115		Spot	1	Image 1	12	1000000003	745
114		Spot	1	Image 1	12	1000000013	746
111		Spot	1	Image 1	12	1000000014	747
110		Spot	1	Image 1	12	1000000016	748
140		Spot	1	Image 1	12	1000000017	749
110		Spot	1	Image 1	12	1000000019	750
126		Spot	1	Image 1	12	1000000018	751
122		Spot	1	Image 1	12	1000000021	752
150		Spot	1	Image 1	12	1000000022	753
135		Spot	1	Image 1	12	1000000023	754
132		Spot	1	Image 1	12	1000000024	755
143		Spot	1	Image 1	12	1000000025	756
118		Spot	1	Image 1	12	1000000027	757
142		Spot	1	Image 1	12	1000000028	758
112		Spot	1	Image 1	12	1000000029	759
154		Spot	1	Image 1	12	1000000030	760
133		Spot	1	Image 1	12	1000000031	761
129		Spot	1	Image 1	12	1000000032	762
125		Spot	1	Image 1	12	1000000033	763
120		Spot	1	Image 1	12	1000000034	764
113		Spot	1	Image 1	12	1000000036	765
139		Spot	1	Image 1	12	1000000037	766
134		Spot	1	Image 1	12	1000000038	767
100		Spot	1	Image 1	12	1000000039	768
113		Spot	1	Image 1	12	1000000040	769
107		Spot	1	Image 1	12	1000000041	770
121		Spot	1	Image 1	12	1000000042	771
124		Spot	1	Image 1	12	1000000043	772
120		Spot	1	Image 1	12	1000000044	773
104		Spot	1	Image 1	12	1000000045	774
111		Spot	1	Image 1	12	1000000046	775
100		Spot	1	Image 1	12	1000000047	776
109		Spot	1	Image 1	12	1000000048	777
124		Spot	1	Image 1	12	1000000050	778
118		Spot	1	Image 1	12	1000000051	779
125		Spot	1	Image 1	12	1000000052	780
136		Spot	1	Image 1	12	1000000053	781
93		Spot	1	Image 1	12	1000000054	782
122		Spot	1	Image 1	12	1000000055	783
111		Spot	1	Image 1	12	1000000056	784
121		Spot	1	Image 1	12	1000000057	785
113		Spot	1	Image 1	12	1000000058	786
102		Spot	1	Image 1	12	1000000059	788
115		Spot	1	Image 1	12	1000000060	789
111		Spot	1	Image 1	12	1000000061	790
120		Spot	1	Image 1	12	1000000062	791
117		Spot	1	Image 1	12	1000000063	792
111		Spot	1	Image 1	12	1000000064	793
107		Spot	1	Image 1	13	1000000000	794
111		Spot	1	Image 1	13	1000000002	795
117		Spot	1	Image 1	13	1000000004	797
119		Spot	1	Image 1	13	1000000005	798
136		Spot	1	Image 1	13	1000000006	799
139		Spot	1	Image 1	13	1000000020	800
152		Spot	1	Image 1	13	1000000007	801
124		Spot	1	Image 1	13	1000000008	802
130		Spot	1	Image 1	13	1000000009	803
134		Spot	1	Image 1	13	1000000065	804
129		Spot	1	Image 1	13	1000000010	805
143		Spot	1	Image 1	13	1000000012	806
86		Spot	1	Image 1	13	1000000003	807
119		Spot	1	Image 1	13	1000000013	808
117		Spot	1	Image 1	13	1000000014	809
116		Spot	1	Image 1	13	1000000016	810
152		Spot	1	Image 1	13	1000000017	811
95		Spot	1	Image 1	13	1000000019	812
135		Spot	1	Image 1	13	1000000018	813
126		Spot	1	Image 1	13	1000000021	814
137		Spot	1	Image 1	13	1000000022	815
130		Spot	1	Image 1	13	1000000023	816
133		Spot	1	Image 1	13	1000000024	817
132		Spot	1	Image 1	13	1000000025	818
122		Spot	1	Image 1	13	1000000027	819
134		Spot	1	Image 1	13	1000000028	820
148		Spot	1	Image 1	13	1000000029	821
154		Spot	1	Image 1	13	1000000030	822
145		Spot	1	Image 1	13	1000000066	823
134		Spot	1	Image 1	13	1000000032	824
131		Spot	1	Image 1	13	1000000033	825
115		Spot	1	Image 1	13	1000000034	826
122		Spot	1	Image 1	13	1000000035	827
124		Spot	1	Image 1	13	1000000036	828
143		Spot	1	Image 1	13	1000000037	829
137		Spot	1	Image 1	13	1000000038	830
90		Spot	1	Image 1	13	1000000039	831
125		Spot	1	Image 1	13	1000000040	832
117		Spot	1	Image 1	13	1000000041	833
122		Spot	1	Image 1	13	1000000042	834
127		Spot	1	Image 1	13	1000000043	835
118		Spot	1	Image 1	13	1000000044	836
122		Spot	1	Image 1	13	1000000045	837
119		Spot	1	Image 1	13	1000000046	838
118		Spot	1	Image 1	13	1000000047	839
112		Spot	1	Image 1	13	1000000048	840
130		Spot	1	Image 1	13	1000000050	841
118		Spot	1	Image 1	13	1000000051	842
138		Spot	1	Image 1	13	1000000052	843
141		Spot	1	Image 1	13	1000000053	844
119		Spot	1	Image 1	13	1000000054	845
111		Spot	1	Image 1	13	1000000055	846
105		Spot	1	Image 1	13	1000000056	847
126		Spot	1	Image 1	13	1000000057	848
116		Spot	1	Image 1	13	1000000058	850
114		Spot	1	Image 1	13	1000000059	851
111		Spot	1	Image 1	13	1000000060	852
124		Spot	1	Image 1	13	1000000061	853
121		Spot	1	Image 1	13	1000000062	854
110		Spot	1	Image 1	13	1000000063	855
108		Spot	1	Image 1	13	1000000064	856
127		Spot	1	Image 1	14	1000000000	857
132		Spot	1	Image 1	14	1000000001	858
112		Spot	1	Image 1	14	1000000002	859
119		Spot	1	Image 1	14	1000000003	860
106		Spot	1	Image 1	14	1000000004	862
114		Spot	1	Image 1	14	1000000005	863
136		Spot	1	Image 1	14	1000000006	864
150		Spot	1	Image 1	14	1000000020	865
153		Spot	1	Image 1	14	1000000007	866
141		Spot	1	Image 1	14	1000000008	867
141		Spot	1	Image 1	14	1000000009	868
144		Spot	1	Image 1	14	1000000065	869
133		Spot	1	Image 1	14	1000000010	870
128		Spot	1	Image 1	14	1000000011	871
137		Spot	1	Image 1	14	1000000012	872
121		Spot	1	Image 1	14	1000000013	873
118		Spot	1	Image 1	14	1000000014	874
117		Spot	1	Image 1	14	1000000015	875
116		Spot	1	Image 1	14	1000000016	876
154		Spot	1	Image 1	14	1000000017	877
118		Spot	1	Image 1	14	1000000019	878
137		Spot	1	Image 1	14	1000000018	879
124		Spot	1	Image 1	14	1000000021	880
162		Spot	1	Image 1	14	1000000022	881
139		Spot	1	Image 1	14	1000000023	882
136		Spot	1	Image 1	14	1000000024	883
152		Spot	1	Image 1	14	1000000025	884
141		Spot	1	Image 1	14	1000000026	885
131		Spot	1	Image 1	14	1000000027	886
142		Spot	1	Image 1	14	1000000028	887
136		Spot	1	Image 1	14	1000000029	888
156		Spot	1	Image 1	14	1000000030	889
149		Spot	1	Image 1	14	1000000066	890
145		Spot	1	Image 1	14	1000000031	891
138		Spot	1	Image 1	14	1000000032	892
134		Spot	1	Image 1	14	1000000033	893
127		Spot	1	Image 1	14	1000000034	894
126		Spot	1	Image 1	14	1000000035	895
125		Spot	1	Image 1	14	1000000036	896
149		Spot	1	Image 1	14	1000000037	897
139		Spot	1	Image 1	14	1000000038	898
125		Spot	1	Image 1	14	1000000039	899
127		Spot	1	Image 1	14	1000000040	900
116		Spot	1	Image 1	14	1000000041	901
136		Spot	1	Image 1	14	1000000042	902
125		Spot	1	Image 1	14	1000000043	903
124		Spot	1	Image 1	14	1000000044	904
107		Spot	1	Image 1	14	1000000045	905
123		Spot	1	Image 1	14	1000000046	906
119		Spot	1	Image 1	14	1000000047	907
118		Spot	1	Image 1	14	1000000048	908
122		Spot	1	Image 1	14	1000000049	909
125		Spot	1	Image 1	14	1000000050	910
124		Spot	1	Image 1	14	1000000051	911
149		Spot	1	Image 1	14	1000000052	912
147		Spot	1	Image 1	14	1000000053	913
99		Spot	1	Image 1	14	1000000054	914
127		Spot	1	Image 1	14	1000000055	915
113		Spot	1	Image 1	14	1000000056	916
122		Spot	1	Image 1	14	1000000057	917
124		Spot	1	Image 1	14	1000000058	919
125		Spot	1	Image 1	14	1000000059	920
112		Spot	1	Image 1	14	1000000060	921
123		Spot	1	Image 1	14	1000000061	922
125		Spot	1	Image 1	14	1000000062	923
122		Spot	1	Image 1	14	1000000063	924
112		Spot	1	Image 1	14	1000000064	925
132		Spot	1	Image 1	15	1000000000	926
133		Spot	1	Image 1	15	1000000001	927
128		Spot	1	Image 1	15	1000000002	928
113		Spot	1	Image 1	15	1000000004	930
121		Spot	1	Image 1	15	1000000005	931
143		Spot	1	Image 1	15	1000000006	932
157		Spot	1	Image 1	15	1000000020	933
153		Spot	1	Image 1	15	1000000007	934
146		Spot	1	Image 1	15	1000000008	935
149		Spot	1	Image 1	15	1000000009	936
137		Spot	1	Image 1	15	1000000010	937
137		Spot	1	Image 1	15	1000000011	938
151		Spot	1	Image 1	15	1000000012	939
124		Spot	1	Image 1	15	1000000003	940
130		Spot	1	Image 1	15	1000000013	941
125		Spot	1	Image 1	15	1000000014	942
123		Spot	1	Image 1	15	1000000015	943
126		Spot	1	Image 1	15	1000000016	944
164		Spot	1	Image 1	15	1000000017	945
142		Spot	1	Image 1	15	1000000018	946
119		Spot	1	Image 1	15	1000000019	947
136		Spot	1	Image 1	15	1000000021	948
135		Spot	1	Image 1	15	1000000022	949
148		Spot	1	Image 1	15	1000000023	950
142		Spot	1	Image 1	15	1000000024	951
164		Spot	1	Image 1	15	1000000025	952
148		Spot	1	Image 1	15	1000000026	953
135		Spot	1	Image 1	15	1000000027	954
153		Spot	1	Image 1	15	1000000028	955
151		Spot	1	Image 1	15	1000000029	956
149		Spot	1	Image 1	15	1000000066	957
179		Spot	1	Image 1	15	1000000030	958
137		Spot	1	Image 1	15	1000000032	959
143		Spot	1	Image 1	15	1000000033	960
119		Spot	1	Image 1	15	1000000034	961
136		Spot	1	Image 1	15	1000000035	962
124		Spot	1	Image 1	15	1000000036	963
148		Spot	1	Image 1	15	1000000037	964
141		Spot	1	Image 1	15	1000000038	965
127		Spot	1	Image 1	15	1000000039	966
140		Spot	1	Image 1	15	1000000040	967
125		Spot	1	Image 1	15	1000000041	968
141		Spot	1	Image 1	15	1000000042	969
131		Spot	1	Image 1	15	1000000043	970
137		Spot	1	Image 1	15	1000000049	971
139		Spot	1	Image 1	15	1000000044	972
131		Spot	1	Image 1	15	1000000045	973
127		Spot	1	Image 1	15	1000000046	974
124		Spot	1	Image 1	15	1000000047	975
115		Spot	1	Image 1	15	1000000048	976
130		Spot	1	Image 1	15	1000000050	977
123		Spot	1	Image 1	15	1000000051	978
143		Spot	1	Image 1	15	1000000052	979
148		Spot	1	Image 1	15	1000000053	980
127		Spot	1	Image 1	15	1000000054	981
127		Spot	1	Image 1	15	1000000055	982
121		Spot	1	Image 1	15	1000000056	983
130		Spot	1	Image 1	15	1000000057	984
122		Spot	1	Image 1	15	1000000058	985
124		Spot	1	Image 1	15	1000000059	987
125		Spot	1	Image 1	15	1000000060	988
132		Spot	1	Image 1	15	1000000061	989
129		Spot	1	Image 1	15	1000000062	990
128		Spot	1	Image 1	15	1000000063	991
117		Spot	1	Image 1	15	1000000064	992
130		Spot	1	Image 1	16	1000000000	993
122		Spot	1	Image 1	16	1000000001	994
125		Spot	1	Image 1	16	1000000002	995
119		Spot	1	Image 1	16	1000000004	997
111		Spot	1	Image 1	16	1000000005	998
147		Spot	1	Image 1	16	1000000006	999
145		Spot	1	Image 1	16	1000000020	1000
158		Spot	1	Image 1	16	1000000007	1001
139		Spot	1	Image 1	16	1000000008	1002
147		Spot	1	Image 1	16	1000000009	1003
140		Spot	1	Image 1	16	1000000010	1004
144		Spot	1	Image 1	16	1000000012	1005
112		Spot	1	Image 1	16	1000000003	1006
117		Spot	1	Image 1	16	1000000013	1007
121		Spot	1	Image 1	16	1000000014	1008
120		Spot	1	Image 1	16	1000000015	1009
118		Spot	1	Image 1	16	1000000016	1010
155		Spot	1	Image 1	16	1000000017	1011
114		Spot	1	Image 1	16	1000000019	1012
135		Spot	1	Image 1	16	1000000018	1013
137		Spot	1	Image 1	16	1000000021	1014
165		Spot	1	Image 1	16	1000000022	1015
145		Spot	1	Image 1	16	1000000023	1016
140		Spot	1	Image 1	16	1000000024	1017
154		Spot	1	Image 1	16	1000000025	1018
141		Spot	1	Image 1	16	1000000026	1019
133		Spot	1	Image 1	16	1000000027	1020
151		Spot	1	Image 1	16	1000000028	1021
156		Spot	1	Image 1	16	1000000029	1022
151		Spot	1	Image 1	16	1000000066	1023
172		Spot	1	Image 1	16	1000000030	1024
148		Spot	1	Image 1	16	1000000031	1025
139		Spot	1	Image 1	16	1000000032	1026
136		Spot	1	Image 1	16	1000000033	1027
133		Spot	1	Image 1	16	1000000034	1028
129		Spot	1	Image 1	16	1000000035	1029
128		Spot	1	Image 1	16	1000000036	1030
151		Spot	1	Image 1	16	1000000037	1031
139		Spot	1	Image 1	16	1000000038	1032
126		Spot	1	Image 1	16	1000000039	1033
127		Spot	1	Image 1	16	1000000040	1034
127		Spot	1	Image 1	16	1000000041	1035
137		Spot	1	Image 1	16	1000000042	1036
127		Spot	1	Image 1	16	1000000043	1037
133		Spot	1	Image 1	16	1000000044	1038
120		Spot	1	Image 1	16	1000000045	1039
116		Spot	1	Image 1	16	1000000046	1040
125		Spot	1	Image 1	16	1000000047	1041
122		Spot	1	Image 1	16	1000000048	1042
130		Spot	1	Image 1	16	1000000050	1043
127		Spot	1	Image 1	16	1000000051	1044
141		Spot	1	Image 1	16	1000000052	1045
143		Spot	1	Image 1	16	1000000053	1046
119		Spot	1	Image 1	16	1000000054	1047
131		Spot	1	Image 1	16	1000000055	1048
107		Spot	1	Image 1	16	1000000056	1049
134		Spot	1	Image 1	16	1000000057	1050
120		Spot	1	Image 1	16	1000000058	1052
123		Spot	1	Image 1	16	1000000059	1053
119		Spot	1	Image 1	16	1000000060	1054
129		Spot	1	Image 1	16	1000000061	1055
127		Spot	1	Image 1	16	1000000062	1056
123		Spot	1	Image 1	16	1000000063	1057
116		Spot	1	Image 1	16	1000000064	1058
129		Spot	1	Image 1	17	1000000000	1059
133		Spot	1	Image 1	17	1000000001	1060
125		Spot	1	Image 1	17	1000000002	1061
122		Spot	1	Image 1	17	1000000004	1063
116		Spot	1	Image 1	17	1000000005	1064
146		Spot	1	Image 1	17	1000000006	1065
151		Spot	1	Image 1	17	1000000020	1066
159		Spot	1	Image 1	17	1000000007	1067
134		Spot	1	Image 1	17	1000000008	1068
147		Spot	1	Image 1	17	1000000009	1069
135		Spot	1	Image 1	17	1000000010	1070
147		Spot	1	Image 1	17	1000000012	1071
124		Spot	1	Image 1	17	1000000003	1072
125		Spot	1	Image 1	17	1000000013	1073
112		Spot	1	Image 1	17	1000000014	1074
110		Spot	1	Image 1	17	1000000015	1075
126		Spot	1	Image 1	17	1000000016	1076
161		Spot	1	Image 1	17	1000000017	1077
117		Spot	1	Image 1	17	1000000019	1078
131		Spot	1	Image 1	17	1000000018	1079
127		Spot	1	Image 1	17	1000000021	1080
157		Spot	1	Image 1	17	1000000022	1081
143		Spot	1	Image 1	17	1000000023	1082
130		Spot	1	Image 1	17	1000000024	1083
149		Spot	1	Image 1	17	1000000025	1084
142		Spot	1	Image 1	17	1000000026	1085
134		Spot	1	Image 1	17	1000000027	1086
148		Spot	1	Image 1	17	1000000028	1087
158		Spot	1	Image 1	17	1000000029	1088
148		Spot	1	Image 1	17	1000000066	1089
169		Spot	1	Image 1	17	1000000030	1090
131		Spot	1	Image 1	17	1000000031	1091
139		Spot	1	Image 1	17	1000000032	1092
139		Spot	1	Image 1	17	1000000033	1093
132		Spot	1	Image 1	17	1000000034	1094
127		Spot	1	Image 1	17	1000000035	1095
126		Spot	1	Image 1	17	1000000036	1096
147		Spot	1	Image 1	17	1000000037	1097
143		Spot	1	Image 1	17	1000000038	1098
121		Spot	1	Image 1	17	1000000039	1099
128		Spot	1	Image 1	17	1000000040	1100
122		Spot	1	Image 1	17	1000000041	1101
124		Spot	1	Image 1	17	1000000042	1102
137		Spot	1	Image 1	17	1000000043	1103
136		Spot	1	Image 1	17	1000000049	1104
125		Spot	1	Image 1	17	1000000044	1105
124		Spot	1	Image 1	17	1000000045	1106
124		Spot	1	Image 1	17	1000000046	1107
121		Spot	1	Image 1	17	1000000047	1108
121		Spot	1	Image 1	17	1000000048	1109
138		Spot	1	Image 1	17	1000000050	1110
126		Spot	1	Image 1	17	1000000051	1111
153		Spot	1	Image 1	17	1000000052	1112
140		Spot	1	Image 1	17	1000000053	1113
126		Spot	1	Image 1	17	1000000054	1114
135		Spot	1	Image 1	17	1000000055	1115
119		Spot	1	Image 1	17	1000000056	1116
136		Spot	1	Image 1	17	1000000057	1117
121		Spot	1	Image 1	17	1000000058	1119
126		Spot	1	Image 1	17	1000000059	1120
125		Spot	1	Image 1	17	1000000060	1121
127		Spot	1	Image 1	17	1000000061	1122
129		Spot	1	Image 1	17	1000000062	1123
130		Spot	1	Image 1	17	1000000063	1124
121		Spot	1	Image 1	17	1000000064	1125
126		Spot	1	Image 1	18	1000000000	1126
127		Spot	1	Image 1	18	1000000001	1127
118		Spot	1	Image 1	18	1000000002	1128
128		Spot	1	Image 1	18	1000000003	1129
120		Spot	1	Image 1	18	1000000004	1131
115		Spot	1	Image 1	18	1000000005	1132
139		Spot	1	Image 1	18	1000000006	1133
145		Spot	1	Image 1	18	1000000020	1134
160		Spot	1	Image 1	18	1000000007	1135
139		Spot	1	Image 1	18	1000000008	1136
133		Spot	1	Image 1	18	1000000009	1137
147		Spot	1	Image 1	18	1000000067	1138
129		Spot	1	Image 1	18	1000000010	1139
144		Spot	1	Image 1	18	1000000012	1140
129		Spot	1	Image 1	18	1000000013	1141
120		Spot	1	Image 1	18	1000000014	1142
116		Spot	1	Image 1	18	1000000015	1143
122		Spot	1	Image 1	18	1000000016	1144
164		Spot	1	Image 1	18	1000000017	1145
115		Spot	1	Image 1	18	1000000019	1146
138		Spot	1	Image 1	18	1000000018	1147
138		Spot	1	Image 1	18	1000000021	1148
159		Spot	1	Image 1	18	1000000022	1149
135		Spot	1	Image 1	18	1000000023	1150
139		Spot	1	Image 1	18	1000000024	1151
150		Spot	1	Image 1	18	1000000025	1152
142		Spot	1	Image 1	18	1000000026	1153
133		Spot	1	Image 1	18	1000000027	1154
148		Spot	1	Image 1	18	1000000028	1155
155		Spot	1	Image 1	18	1000000029	1156
151		Spot	1	Image 1	18	1000000066	1157
161		Spot	1	Image 1	18	1000000030	1158
146		Spot	1	Image 1	18	1000000031	1159
121		Spot	1	Image 1	18	1000000032	1160
131		Spot	1	Image 1	18	1000000033	1161
133		Spot	1	Image 1	18	1000000034	1162
131		Spot	1	Image 1	18	1000000035	1163
131		Spot	1	Image 1	18	1000000036	1164
147		Spot	1	Image 1	18	1000000037	1165
148		Spot	1	Image 1	18	1000000038	1166
125		Spot	1	Image 1	18	1000000039	1167
138		Spot	1	Image 1	18	1000000040	1168
125		Spot	1	Image 1	18	1000000041	1169
133		Spot	1	Image 1	18	1000000042	1170
134		Spot	1	Image 1	18	1000000043	1171
138		Spot	1	Image 1	18	1000000044	1172
127		Spot	1	Image 1	18	1000000045	1173
127		Spot	1	Image 1	18	1000000046	1174
117		Spot	1	Image 1	18	1000000047	1175
115		Spot	1	Image 1	18	1000000048	1176
131		Spot	1	Image 1	18	1000000050	1177
133		Spot	1	Image 1	18	1000000051	1178
152		Spot	1	Image 1	18	1000000052	1179
151		Spot	1	Image 1	18	1000000053	1180
122		Spot	1	Image 1	18	1000000054	1181
136		Spot	1	Image 1	18	1000000055	1182
111		Spot	1	Image 1	18	1000000056	1183
132		Spot	1	Image 1	18	1000000057	1184
118		Spot	1	Image 1	18	1000000058	1186
125		Spot	1	Image 1	18	1000000059	1187
120		Spot	1	Image 1	18	1000000060	1188
127		Spot	1	Image 1	18	1000000061	1189
131		Spot	1	Image 1	18	1000000062	1190
117		Spot	1	Image 1	18	1000000063	1191
121		Spot	1	Image 1	18	1000000064	1192
123		Spot	1	Image 1	19	1000000000	1193
121		Spot	1	Image 1	19	1000000002	1194
126		Spot	1	Image 1	19	1000000003	1195
121		Spot	1	Image 1	19	1000000004	1197
107		Spot	1	Image 1	19	1000000005	1198
141		Spot	1	Image 1	19	1000000006	1199
152		Spot	1	Image 1	19	1000000020	1200
138		Spot	1	Image 1	19	1000000007	1201
138		Spot	1	Image 1	19	1000000008	1202
143		Spot	1	Image 1	19	1000000009	1203
130		Spot	1	Image 1	19	1000000068	1204
151		Spot	1	Image 1	19	1000000067	1205
135		Spot	1	Image 1	19	1000000010	1206
138		Spot	1	Image 1	19	1000000012	1207
111		Spot	1	Image 1	19	1000000013	1208
125		Spot	1	Image 1	19	1000000014	1209
112		Spot	1	Image 1	19	1000000015	1210
126		Spot	1	Image 1	19	1000000016	1211
169		Spot	1	Image 1	19	1000000017	1212
133		Spot	1	Image 1	19	1000000018	1213
113		Spot	1	Image 1	19	1000000019	1214
137		Spot	1	Image 1	19	1000000021	1215
171		Spot	1	Image 1	19	1000000022	1216
137		Spot	1	Image 1	19	1000000023	1217
137		Spot	1	Image 1	19	1000000024	1218
149		Spot	1	Image 1	19	1000000025	1219
146		Spot	1	Image 1	19	1000000026	1220
134		Spot	1	Image 1	19	1000000027	1221
151		Spot	1	Image 1	19	1000000028	1222
149		Spot	1	Image 1	19	1000000029	1223
162		Spot	1	Image 1	19	1000000030	1224
150		Spot	1	Image 1	19	1000000066	1225
145		Spot	1	Image 1	19	1000000031	1226
133		Spot	1	Image 1	19	1000000032	1227
141		Spot	1	Image 1	19	1000000033	1228
135		Spot	1	Image 1	19	1000000034	1229
134		Spot	1	Image 1	19	1000000035	1230
124		Spot	1	Image 1	19	1000000036	1231
148		Spot	1	Image 1	19	1000000037	1232
142		Spot	1	Image 1	19	1000000038	1233
127		Spot	1	Image 1	19	1000000039	1234
125		Spot	1	Image 1	19	1000000040	1235
128		Spot	1	Image 1	19	1000000041	1236
132		Spot	1	Image 1	19	1000000042	1237
140		Spot	1	Image 1	19	1000000043	1238
137		Spot	1	Image 1	19	1000000044	1239
126		Spot	1	Image 1	19	1000000045	1240
125		Spot	1	Image 1	19	1000000046	1241
120		Spot	1	Image 1	19	1000000047	1242
117		Spot	1	Image 1	19	1000000048	1243
138		Spot	1	Image 1	19	1000000050	1244
129		Spot	1	Image 1	19	1000000051	1245
153		Spot	1	Image 1	19	1000000052	1246
145		Spot	1	Image 1	19	1000000053	1247
125		Spot	1	Image 1	19	1000000054	1248
129		Spot	1	Image 1	19	1000000055	1249
119		Spot	1	Image 1	19	1000000056	1250
135		Spot	1	Image 1	19	1000000057	1251
121		Spot	1	Image 1	19	1000000058	1252
129		Spot	1	Image 1	19	1000000059	1254
110		Spot	1	Image 1	19	1000000060	1255
121		Spot	1	Image 1	19	1000000061	1256
129		Spot	1	Image 1	19	1000000062	1257
133		Spot	1	Image 1	19	1000000063	1258
122		Spot	1	Image 1	19	1000000064	1259
128		Spot	1	Image 1	20	1000000000	1260
128		Spot	1	Image 1	20	1000000001	1261
120		Spot	1	Image 1	20	1000000002	1262
120		Spot	1	Image 1	20	1000000003	1263
109		Spot	1	Image 1	20	1000000004	1265
116		Spot	1	Image 1	20	1000000005	1266
141		Spot	1	Image 1	20	1000000006	1267
149		Spot	1	Image 1	20	1000000020	1268
151		Spot	1	Image 1	20	1000000007	1269
136		Spot	1	Image 1	20	1000000008	1270
136		Spot	1	Image 1	20	1000000009	1271
123		Spot	1	Image 1	20	1000000068	1272
149		Spot	1	Image 1	20	1000000067	1273
132		Spot	1	Image 1	20	1000000010	1274
147		Spot	1	Image 1	20	1000000012	1275
124		Spot	1	Image 1	20	1000000013	1276
120		Spot	1	Image 1	20	1000000014	1277
118		Spot	1	Image 1	20	1000000015	1278
113		Spot	1	Image 1	20	1000000016	1279
161		Spot	1	Image 1	20	1000000017	1280
109		Spot	1	Image 1	20	1000000019	1281
133		Spot	1	Image 1	20	1000000018	1282
133		Spot	1	Image 1	20	1000000021	1283
162		Spot	1	Image 1	20	1000000022	1284
142		Spot	1	Image 1	20	1000000023	1285
140		Spot	1	Image 1	20	1000000024	1286
156		Spot	1	Image 1	20	1000000025	1287
135		Spot	1	Image 1	20	1000000027	1288
151		Spot	1	Image 1	20	1000000028	1289
157		Spot	1	Image 1	20	1000000029	1290
148		Spot	1	Image 1	20	1000000066	1291
168		Spot	1	Image 1	20	1000000030	1292
144		Spot	1	Image 1	20	1000000031	1293
136		Spot	1	Image 1	20	1000000032	1294
135		Spot	1	Image 1	20	1000000033	1295
132		Spot	1	Image 1	20	1000000034	1296
127		Spot	1	Image 1	20	1000000035	1297
119		Spot	1	Image 1	20	1000000036	1298
144		Spot	1	Image 1	20	1000000037	1299
140		Spot	1	Image 1	20	1000000038	1300
114		Spot	1	Image 1	20	1000000039	1301
134		Spot	1	Image 1	20	1000000040	1302
125		Spot	1	Image 1	20	1000000041	1303
135		Spot	1	Image 1	20	1000000042	1304
130		Spot	1	Image 1	20	1000000043	1305
134		Spot	1	Image 1	20	1000000049	1306
132		Spot	1	Image 1	20	1000000044	1307
115		Spot	1	Image 1	20	1000000045	1308
120		Spot	1	Image 1	20	1000000046	1309
109		Spot	1	Image 1	20	1000000047	1310
113		Spot	1	Image 1	20	1000000048	1311
134		Spot	1	Image 1	20	1000000050	1312
127		Spot	1	Image 1	20	1000000051	1313
152		Spot	1	Image 1	20	1000000052	1314
141		Spot	1	Image 1	20	1000000053	1315
128		Spot	1	Image 1	20	1000000054	1316
126		Spot	1	Image 1	20	1000000055	1317
118		Spot	1	Image 1	20	1000000056	1318
134		Spot	1	Image 1	20	1000000057	1319
124		Spot	1	Image 1	20	1000000058	1320
122		Spot	1	Image 1	20	1000000059	1322
113		Spot	1	Image 1	20	1000000060	1323
126		Spot	1	Image 1	20	1000000061	1324
128		Spot	1	Image 1	20	1000000062	1325
106		Spot	1	Image 1	20	1000000063	1326
116		Spot	1	Image 1	20	1000000064	1327
129		Spot	1	Image 1	21	1000000001	1328
106		Spot	1	Image 1	21	1000000002	1329
118		Spot	1	Image 1	21	1000000003	1330
118		Spot	1	Image 1	21	1000000004	1332
117		Spot	1	Image 1	21	1000000005	1333
139		Spot	1	Image 1	21	1000000006	1334
146		Spot	1	Image 1	21	1000000020	1335
150		Spot	1	Image 1	21	1000000007	1336
138		Spot	1	Image 1	21	1000000008	1337
137		Spot	1	Image 1	21	1000000009	1338
129		Spot	1	Image 1	21	1000000068	1339
130		Spot	1	Image 1	21	1000000067	1340
139		Spot	1	Image 1	21	1000000010	1341
144		Spot	1	Image 1	21	1000000012	1342
104		Spot	1	Image 1	21	1000000013	1343
87		Spot	1	Image 1	21	1000000014	1344
119		Spot	1	Image 1	21	1000000015	1345
120		Spot	1	Image 1	21	1000000016	1346
158		Spot	1	Image 1	21	1000000017	1347
135		Spot	1	Image 1	21	1000000018	1348
112		Spot	1	Image 1	21	1000000019	1349
131		Spot	1	Image 1	21	1000000021	1350
157		Spot	1	Image 1	21	1000000022	1351
129		Spot	1	Image 1	21	1000000023	1352
134		Spot	1	Image 1	21	1000000024	1353
153		Spot	1	Image 1	21	1000000025	1354
132		Spot	1	Image 1	21	1000000026	1355
120		Spot	1	Image 1	21	1000000027	1356
141		Spot	1	Image 1	21	1000000028	1357
147		Spot	1	Image 1	21	1000000029	1358
145		Spot	1	Image 1	21	1000000066	1359
153		Spot	1	Image 1	21	1000000030	1360
134		Spot	1	Image 1	21	1000000031	1361
136		Spot	1	Image 1	21	1000000032	1362
136		Spot	1	Image 1	21	1000000033	1363
117		Spot	1	Image 1	21	1000000034	1364
121		Spot	1	Image 1	21	1000000035	1365
126		Spot	1	Image 1	21	1000000036	1366
140		Spot	1	Image 1	21	1000000037	1367
134		Spot	1	Image 1	21	1000000038	1368
123		Spot	1	Image 1	21	1000000039	1369
127		Spot	1	Image 1	21	1000000040	1370
123		Spot	1	Image 1	21	1000000041	1371
132		Spot	1	Image 1	21	1000000042	1372
128		Spot	1	Image 1	21	1000000043	1373
129		Spot	1	Image 1	21	1000000044	1374
111		Spot	1	Image 1	21	1000000045	1375
122		Spot	1	Image 1	21	1000000046	1376
105		Spot	1	Image 1	21	1000000047	1377
113		Spot	1	Image 1	21	1000000048	1378
127		Spot	1	Image 1	21	1000000049	1379
122		Spot	1	Image 1	21	1000000050	1380
118		Spot	1	Image 1	21	1000000051	1381
139		Spot	1	Image 1	21	1000000052	1382
147		Spot	1	Image 1	21	1000000053	1383
116		Spot	1	Image 1	21	1000000054	1384
127		Spot	1	Image 1	21	1000000055	1385
111		Spot	1	Image 1	21	1000000056	1386
130		Spot	1	Image 1	21	1000000057	1387
119		Spot	1	Image 1	21	1000000058	1389
110		Spot	1	Image 1	21	1000000059	1390
110		Spot	1	Image 1	21	1000000060	1391
120		Spot	1	Image 1	21	1000000061	1392
128		Spot	1	Image 1	21	1000000062	1393
121		Spot	1	Image 1	21	1000000063	1394
117		Spot	1	Image 1	21	1000000064	1395
124		Spot	1	Image 1	22	1000000001	1396
121		Spot	1	Image 1	22	1000000002	1397
121		Spot	1	Image 1	22	1000000003	1398
106		Spot	1	Image 1	22	1000000004	1400
94		Spot	1	Image 1	22	1000000005	1401
135		Spot	1	Image 1	22	1000000006	1402
156		Spot	1	Image 1	22	1000000020	1403
144		Spot	1	Image 1	22	1000000007	1404
137		Spot	1	Image 1	22	1000000008	1405
147		Spot	1	Image 1	22	1000000009	1406
132		Spot	1	Image 1	22	1000000068	1407
131		Spot	1	Image 1	22	1000000010	1408
145		Spot	1	Image 1	22	1000000012	1409
110		Spot	1	Image 1	22	1000000013	1410
119		Spot	1	Image 1	22	1000000014	1411
116		Spot	1	Image 1	22	1000000015	1412
124		Spot	1	Image 1	22	1000000016	1413
167		Spot	1	Image 1	22	1000000017	1414
137		Spot	1	Image 1	22	1000000018	1415
112		Spot	1	Image 1	22	1000000019	1416
133		Spot	1	Image 1	22	1000000021	1417
164		Spot	1	Image 1	22	1000000022	1418
145		Spot	1	Image 1	22	1000000023	1419
127		Spot	1	Image 1	22	1000000024	1420
161		Spot	1	Image 1	22	1000000025	1421
140		Spot	1	Image 1	22	1000000026	1422
130		Spot	1	Image 1	22	1000000027	1423
144		Spot	1	Image 1	22	1000000028	1424
158		Spot	1	Image 1	22	1000000029	1425
153		Spot	1	Image 1	22	1000000030	1426
152		Spot	1	Image 1	22	1000000066	1427
134		Spot	1	Image 1	22	1000000031	1428
135		Spot	1	Image 1	22	1000000032	1429
135		Spot	1	Image 1	22	1000000033	1430
135		Spot	1	Image 1	22	1000000034	1431
127		Spot	1	Image 1	22	1000000035	1432
120		Spot	1	Image 1	22	1000000036	1433
148		Spot	1	Image 1	22	1000000037	1434
142		Spot	1	Image 1	22	1000000038	1435
124		Spot	1	Image 1	22	1000000039	1436
115		Spot	1	Image 1	22	1000000040	1437
122		Spot	1	Image 1	22	1000000041	1438
138		Spot	1	Image 1	22	1000000042	1439
134		Spot	1	Image 1	22	1000000043	1440
132		Spot	1	Image 1	22	1000000044	1441
119		Spot	1	Image 1	22	1000000046	1442
117		Spot	1	Image 1	22	1000000047	1443
120		Spot	1	Image 1	22	1000000048	1444
137		Spot	1	Image 1	22	1000000049	1445
135		Spot	1	Image 1	22	1000000050	1446
122		Spot	1	Image 1	22	1000000051	1447
150		Spot	1	Image 1	22	1000000052	1448
146		Spot	1	Image 1	22	1000000053	1449
125		Spot	1	Image 1	22	1000000054	1450
130		Spot	1	Image 1	22	1000000055	1451
113		Spot	1	Image 1	22	1000000056	1452
133		Spot	1	Image 1	22	1000000057	1454
114		Spot	1	Image 1	22	1000000058	1455
126		Spot	1	Image 1	22	1000000059	1456
118		Spot	1	Image 1	22	1000000060	1457
124		Spot	1	Image 1	22	1000000061	1458
130		Spot	1	Image 1	22	1000000062	1459
127		Spot	1	Image 1	22	1000000063	1460
117		Spot	1	Image 1	22	1000000069	1461
114		Spot	1	Image 1	22	1000000064	1462
131		Spot	1	Image 1	23	1000000000	1463
123		Spot	1	Image 1	23	1000000001	1464
123		Spot	1	Image 1	23	1000000002	1465
120		Spot	1	Image 1	23	1000000004	1467
123		Spot	1	Image 1	23	1000000005	1468
139		Spot	1	Image 1	23	1000000006	1469
151		Spot	1	Image 1	23	1000000020	1470
149		Spot	1	Image 1	23	1000000007	1471
141		Spot	1	Image 1	23	1000000008	1472
141		Spot	1	Image 1	23	1000000009	1473
135		Spot	1	Image 1	23	1000000068	1474
138		Spot	1	Image 1	23	1000000010	1475
148		Spot	1	Image 1	23	1000000012	1476
123		Spot	1	Image 1	23	1000000003	1477
120		Spot	1	Image 1	23	1000000013	1478
124		Spot	1	Image 1	23	1000000014	1479
111		Spot	1	Image 1	23	1000000015	1480
123		Spot	1	Image 1	23	1000000016	1481
165		Spot	1	Image 1	23	1000000017	1482
140		Spot	1	Image 1	23	1000000018	1483
112		Spot	1	Image 1	23	1000000019	1484
129		Spot	1	Image 1	23	1000000021	1485
159		Spot	1	Image 1	23	1000000022	1486
144		Spot	1	Image 1	23	1000000023	1487
139		Spot	1	Image 1	23	1000000024	1488
160		Spot	1	Image 1	23	1000000025	1489
145		Spot	1	Image 1	23	1000000026	1490
130		Spot	1	Image 1	23	1000000027	1491
142		Spot	1	Image 1	23	1000000028	1492
152		Spot	1	Image 1	23	1000000029	1493
160		Spot	1	Image 1	23	1000000030	1494
151		Spot	1	Image 1	23	1000000066	1495
144		Spot	1	Image 1	23	1000000031	1496
137		Spot	1	Image 1	23	1000000032	1497
136		Spot	1	Image 1	23	1000000033	1498
138		Spot	1	Image 1	23	1000000034	1499
129		Spot	1	Image 1	23	1000000035	1500
124		Spot	1	Image 1	23	1000000036	1501
152		Spot	1	Image 1	23	1000000037	1502
140		Spot	1	Image 1	23	1000000038	1503
126		Spot	1	Image 1	23	1000000039	1504
137		Spot	1	Image 1	23	1000000040	1505
123		Spot	1	Image 1	23	1000000041	1506
136		Spot	1	Image 1	23	1000000042	1507
139		Spot	1	Image 1	23	1000000043	1508
134		Spot	1	Image 1	23	1000000044	1509
128		Spot	1	Image 1	23	1000000045	1510
126		Spot	1	Image 1	23	1000000046	1511
122		Spot	1	Image 1	23	1000000047	1512
122		Spot	1	Image 1	23	1000000048	1513
126		Spot	1	Image 1	23	1000000050	1514
129		Spot	1	Image 1	23	1000000051	1515
153		Spot	1	Image 1	23	1000000052	1516
147		Spot	1	Image 1	23	1000000053	1517
126		Spot	1	Image 1	23	1000000054	1518
137		Spot	1	Image 1	23	1000000055	1519
118		Spot	1	Image 1	23	1000000056	1520
131		Spot	1	Image 1	23	1000000057	1521
123		Spot	1	Image 1	23	1000000058	1523
123		Spot	1	Image 1	23	1000000059	1524
114		Spot	1	Image 1	23	1000000060	1525
125		Spot	1	Image 1	23	1000000061	1526
120		Spot	1	Image 1	23	1000000062	1527
123		Spot	1	Image 1	23	1000000063	1528
120		Spot	1	Image 1	23	1000000064	1529
132		Spot	1	Image 1	24	1000000000	1530
130		Spot	1	Image 1	24	1000000001	1531
124		Spot	1	Image 1	24	1000000002	1532
122		Spot	1	Image 1	24	1000000004	1534
120		Spot	1	Image 1	24	1000000005	1535
140		Spot	1	Image 1	24	1000000006	1536
154		Spot	1	Image 1	24	1000000020	1537
151		Spot	1	Image 1	24	1000000007	1538
139		Spot	1	Image 1	24	1000000008	1539
123		Spot	1	Image 1	24	1000000009	1540
138		Spot	1	Image 1	24	1000000068	1541
150		Spot	1	Image 1	24	1000000067	1542
138		Spot	1	Image 1	24	1000000010	1543
149		Spot	1	Image 1	24	1000000012	1544
122		Spot	1	Image 1	24	1000000003	1545
124		Spot	1	Image 1	24	1000000013	1546
121		Spot	1	Image 1	24	1000000014	1547
122		Spot	1	Image 1	24	1000000015	1548
117		Spot	1	Image 1	24	1000000016	1549
161		Spot	1	Image 1	24	1000000017	1550
140		Spot	1	Image 1	24	1000000018	1551
118		Spot	1	Image 1	24	1000000019	1552
132		Spot	1	Image 1	24	1000000021	1553
169		Spot	1	Image 1	24	1000000022	1554
143		Spot	1	Image 1	24	1000000023	1555
139		Spot	1	Image 1	24	1000000024	1556
163		Spot	1	Image 1	24	1000000025	1557
148		Spot	1	Image 1	24	1000000026	1558
137		Spot	1	Image 1	24	1000000027	1559
150		Spot	1	Image 1	24	1000000028	1560
159		Spot	1	Image 1	24	1000000029	1561
172		Spot	1	Image 1	24	1000000030	1562
137		Spot	1	Image 1	24	1000000032	1563
142		Spot	1	Image 1	24	1000000033	1564
130		Spot	1	Image 1	24	1000000034	1565
131		Spot	1	Image 1	24	1000000035	1566
128		Spot	1	Image 1	24	1000000036	1567
149		Spot	1	Image 1	24	1000000037	1568
146		Spot	1	Image 1	24	1000000038	1569
127		Spot	1	Image 1	24	1000000039	1570
131		Spot	1	Image 1	24	1000000040	1571
129		Spot	1	Image 1	24	1000000041	1572
141		Spot	1	Image 1	24	1000000042	1573
134		Spot	1	Image 1	24	1000000043	1574
137		Spot	1	Image 1	24	1000000044	1575
130		Spot	1	Image 1	24	1000000045	1576
123		Spot	1	Image 1	24	1000000046	1577
126		Spot	1	Image 1	24	1000000047	1578
116		Spot	1	Image 1	24	1000000048	1579
139		Spot	1	Image 1	24	1000000049	1580
130		Spot	1	Image 1	24	1000000050	1581
128		Spot	1	Image 1	24	1000000051	1582
158		Spot	1	Image 1	24	1000000052	1583
153		Spot	1	Image 1	24	1000000053	1584
127		Spot	1	Image 1	24	1000000054	1585
135		Spot	1	Image 1	24	1000000055	1586
117		Spot	1	Image 1	24	1000000056	1587
133		Spot	1	Image 1	24	1000000057	1588
123		Spot	1	Image 1	24	1000000058	1589
128		Spot	1	Image 1	24	1000000059	1591
124		Spot	1	Image 1	24	1000000060	1592
131		Spot	1	Image 1	24	1000000061	1593
129		Spot	1	Image 1	24	1000000062	1594
133		Spot	1	Image 1	24	1000000063	1595
121		Spot	1	Image 1	24	1000000069	1596
115		Spot	1	Image 1	24	1000000064	1597
135		Spot	1	Image 1	25	1000000000	1598
131		Spot	1	Image 1	25	1000000001	1599
126		Spot	1	Image 1	25	1000000002	1600
124		Spot	1	Image 1	25	1000000004	1602
120		Spot	1	Image 1	25	1000000005	1603
146		Spot	1	Image 1	25	1000000006	1604
155		Spot	1	Image 1	25	1000000020	1605
147		Spot	1	Image 1	25	1000000007	1606
146		Spot	1	Image 1	25	1000000008	1607
149		Spot	1	Image 1	25	1000000009	1608
143		Spot	1	Image 1	25	1000000068	1609
151		Spot	1	Image 1	25	1000000067	1610
140		Spot	1	Image 1	25	1000000010	1611
152		Spot	1	Image 1	25	1000000012	1612
124		Spot	1	Image 1	25	1000000003	1613
129		Spot	1	Image 1	25	1000000013	1614
123		Spot	1	Image 1	25	1000000014	1615
122		Spot	1	Image 1	25	1000000015	1616
125		Spot	1	Image 1	25	1000000016	1617
172		Spot	1	Image 1	25	1000000017	1618
135		Spot	1	Image 1	25	1000000018	1619
118		Spot	1	Image 1	25	1000000019	1620
134		Spot	1	Image 1	25	1000000021	1621
159		Spot	1	Image 1	25	1000000022	1622
143		Spot	1	Image 1	25	1000000023	1623
140		Spot	1	Image 1	25	1000000024	1624
159		Spot	1	Image 1	25	1000000025	1625
134		Spot	1	Image 1	25	1000000027	1626
149		Spot	1	Image 1	25	1000000028	1627
155		Spot	1	Image 1	25	1000000029	1628
165		Spot	1	Image 1	25	1000000030	1629
143		Spot	1	Image 1	25	1000000032	1630
144		Spot	1	Image 1	25	1000000033	1631
135		Spot	1	Image 1	25	1000000034	1632
127		Spot	1	Image 1	25	1000000036	1633
154		Spot	1	Image 1	25	1000000037	1634
149		Spot	1	Image 1	25	1000000038	1635
125		Spot	1	Image 1	25	1000000039	1636
132		Spot	1	Image 1	25	1000000040	1637
129		Spot	1	Image 1	25	1000000041	1638
137		Spot	1	Image 1	25	1000000042	1639
136		Spot	1	Image 1	25	1000000043	1640
130		Spot	1	Image 1	25	1000000044	1641
132		Spot	1	Image 1	25	1000000045	1642
125		Spot	1	Image 1	25	1000000046	1643
120		Spot	1	Image 1	25	1000000047	1644
123		Spot	1	Image 1	25	1000000048	1645
140		Spot	1	Image 1	25	1000000050	1646
129		Spot	1	Image 1	25	1000000051	1647
152		Spot	1	Image 1	25	1000000052	1648
145		Spot	1	Image 1	25	1000000053	1649
132		Spot	1	Image 1	25	1000000054	1650
140		Spot	1	Image 1	25	1000000055	1651
117		Spot	1	Image 1	25	1000000056	1652
135		Spot	1	Image 1	25	1000000057	1653
124		Spot	1	Image 1	25	1000000058	1655
131		Spot	1	Image 1	25	1000000059	1656
121		Spot	1	Image 1	25	1000000060	1657
129		Spot	1	Image 1	25	1000000061	1658
127		Spot	1	Image 1	25	1000000062	1659
131		Spot	1	Image 1	25	1000000063	1660
124		Spot	1	Image 1	25	1000000064	1661
123		Spot	1	Image 1	26	1000000002	1662
127		Spot	1	Image 1	26	1000000003	1663
127		Spot	1	Image 1	26	1000000004	1665
117		Spot	1	Image 1	26	1000000005	1666
148		Spot	1	Image 1	26	1000000006	1667
156		Spot	1	Image 1	26	1000000020	1668
152		Spot	1	Image 1	26	1000000007	1669
145		Spot	1	Image 1	26	1000000008	1670
148		Spot	1	Image 1	26	1000000009	1671
138		Spot	1	Image 1	26	1000000068	1672
137		Spot	1	Image 1	26	1000000010	1673
149		Spot	1	Image 1	26	1000000012	1674
129		Spot	1	Image 1	26	1000000013	1675
126		Spot	1	Image 1	26	1000000014	1676
124		Spot	1	Image 1	26	1000000015	1677
118		Spot	1	Image 1	26	1000000016	1678
164		Spot	1	Image 1	26	1000000017	1679
136		Spot	1	Image 1	26	1000000018	1680
117		Spot	1	Image 1	26	1000000019	1681
134		Spot	1	Image 1	26	1000000021	1682
166		Spot	1	Image 1	26	1000000022	1683
146		Spot	1	Image 1	26	1000000023	1684
139		Spot	1	Image 1	26	1000000024	1685
161		Spot	1	Image 1	26	1000000025	1686
134		Spot	1	Image 1	26	1000000027	1687
153		Spot	1	Image 1	26	1000000028	1688
154		Spot	1	Image 1	26	1000000029	1689
159		Spot	1	Image 1	26	1000000030	1690
151		Spot	1	Image 1	26	1000000031	1691
143		Spot	1	Image 1	26	1000000032	1692
145		Spot	1	Image 1	26	1000000033	1693
135		Spot	1	Image 1	26	1000000034	1694
137		Spot	1	Image 1	26	1000000035	1695
123		Spot	1	Image 1	26	1000000036	1696
154		Spot	1	Image 1	26	1000000037	1697
146		Spot	1	Image 1	26	1000000038	1698
126		Spot	1	Image 1	26	1000000039	1699
136		Spot	1	Image 1	26	1000000040	1700
129		Spot	1	Image 1	26	1000000041	1701
140		Spot	1	Image 1	26	1000000042	1702
141		Spot	1	Image 1	26	1000000043	1703
141		Spot	1	Image 1	26	1000000044	1704
134		Spot	1	Image 1	26	1000000045	1705
126		Spot	1	Image 1	26	1000000046	1706
124		Spot	1	Image 1	26	1000000047	1707
117		Spot	1	Image 1	26	1000000048	1708
137		Spot	1	Image 1	26	1000000049	1709
132		Spot	1	Image 1	26	1000000050	1710
123		Spot	1	Image 1	26	1000000051	1711
161		Spot	1	Image 1	26	1000000052	1712
156		Spot	1	Image 1	26	1000000053	1713
125		Spot	1	Image 1	26	1000000054	1714
140		Spot	1	Image 1	26	1000000055	1715
119		Spot	1	Image 1	26	1000000056	1716
135		Spot	1	Image 1	26	1000000057	1717
125		Spot	1	Image 1	26	1000000058	1719
130		Spot	1	Image 1	26	1000000059	1720
124		Spot	1	Image 1	26	1000000060	1721
127		Spot	1	Image 1	26	1000000061	1722
129		Spot	1	Image 1	26	1000000062	1723
132		Spot	1	Image 1	26	1000000063	1724
119		Spot	1	Image 1	26	1000000064	1725
129		Spot	1	Image 1	27	1000000001	1726
127		Spot	1	Image 1	27	1000000002	1727
127		Spot	1	Image 1	27	1000000003	1728
120		Spot	1	Image 1	27	1000000005	1730
141		Spot	1	Image 1	27	1000000006	1731
156		Spot	1	Image 1	27	1000000020	1732
158		Spot	1	Image 1	27	1000000007	1733
144		Spot	1	Image 1	27	1000000008	1734
145		Spot	1	Image 1	27	1000000009	1735
138		Spot	1	Image 1	27	1000000068	1736
153		Spot	1	Image 1	27	1000000067	1737
133		Spot	1	Image 1	27	1000000010	1738
152		Spot	1	Image 1	27	1000000012	1739
113		Spot	1	Image 1	27	1000000013	1740
121		Spot	1	Image 1	27	1000000014	1741
124		Spot	1	Image 1	27	1000000015	1742
122		Spot	1	Image 1	27	1000000016	1743
166		Spot	1	Image 1	27	1000000017	1744
141		Spot	1	Image 1	27	1000000018	1745
119		Spot	1	Image 1	27	1000000019	1746
135		Spot	1	Image 1	27	1000000021	1747
171		Spot	1	Image 1	27	1000000022	1748
145		Spot	1	Image 1	27	1000000023	1749
137		Spot	1	Image 1	27	1000000024	1750
157		Spot	1	Image 1	27	1000000025	1751
138		Spot	1	Image 1	27	1000000027	1752
152		Spot	1	Image 1	27	1000000028	1753
153		Spot	1	Image 1	27	1000000029	1754
172		Spot	1	Image 1	27	1000000030	1755
143		Spot	1	Image 1	27	1000000032	1756
144		Spot	1	Image 1	27	1000000033	1757
138		Spot	1	Image 1	27	1000000034	1758
126		Spot	1	Image 1	27	1000000036	1759
152		Spot	1	Image 1	27	1000000037	1760
143		Spot	1	Image 1	27	1000000038	1761
124		Spot	1	Image 1	27	1000000039	1762
134		Spot	1	Image 1	27	1000000040	1763
129		Spot	1	Image 1	27	1000000041	1764
144		Spot	1	Image 1	27	1000000042	1765
139		Spot	1	Image 1	27	1000000043	1766
139		Spot	1	Image 1	27	1000000044	1767
132		Spot	1	Image 1	27	1000000045	1768
126		Spot	1	Image 1	27	1000000046	1769
121		Spot	1	Image 1	27	1000000047	1770
120		Spot	1	Image 1	27	1000000048	1771
141		Spot	1	Image 1	27	1000000049	1772
135		Spot	1	Image 1	27	1000000050	1773
115		Spot	1	Image 1	27	1000000051	1774
156		Spot	1	Image 1	27	1000000052	1775
151		Spot	1	Image 1	27	1000000053	1776
126		Spot	1	Image 1	27	1000000054	1777
134		Spot	1	Image 1	27	1000000055	1778
118		Spot	1	Image 1	27	1000000056	1779
137		Spot	1	Image 1	27	1000000057	1780
124		Spot	1	Image 1	27	1000000058	1782
124		Spot	1	Image 1	27	1000000059	1783
125		Spot	1	Image 1	27	1000000060	1784
130		Spot	1	Image 1	27	1000000061	1785
131		Spot	1	Image 1	27	1000000062	1786
129		Spot	1	Image 1	27	1000000063	1787
123		Spot	1	Image 1	27	1000000069	1788
122		Spot	1	Image 1	27	1000000064	1789
126		Spot	1	Image 1	28	1000000001	1790
127		Spot	1	Image 1	28	1000000002	1791
124		Spot	1	Image 1	28	1000000003	1792
123		Spot	1	Image 1	28	1000000004	1794
121		Spot	1	Image 1	28	1000000005	1795
147		Spot	1	Image 1	28	1000000006	1796
156		Spot	1	Image 1	28	1000000020	1797
152		Spot	1	Image 1	28	1000000007	1798
144		Spot	1	Image 1	28	1000000008	1799
149		Spot	1	Image 1	28	1000000009	1800
130		Spot	1	Image 1	28	1000000068	1801
152		Spot	1	Image 1	28	1000000067	1802
141		Spot	1	Image 1	28	1000000010	1803
147		Spot	1	Image 1	28	1000000012	1804
121		Spot	1	Image 1	28	1000000013	1805
121		Spot	1	Image 1	28	1000000014	1806
125		Spot	1	Image 1	28	1000000015	1807
124		Spot	1	Image 1	28	1000000016	1808
172		Spot	1	Image 1	28	1000000017	1809
139		Spot	1	Image 1	28	1000000018	1810
116		Spot	1	Image 1	28	1000000019	1811
130		Spot	1	Image 1	28	1000000021	1812
162		Spot	1	Image 1	28	1000000022	1813
150		Spot	1	Image 1	28	1000000023	1814
135		Spot	1	Image 1	28	1000000024	1815
153		Spot	1	Image 1	28	1000000025	1816
133		Spot	1	Image 1	28	1000000027	1817
151		Spot	1	Image 1	28	1000000028	1818
154		Spot	1	Image 1	28	1000000029	1819
164		Spot	1	Image 1	28	1000000030	1820
144		Spot	1	Image 1	28	1000000031	1821
145		Spot	1	Image 1	28	1000000032	1822
144		Spot	1	Image 1	28	1000000033	1823
134		Spot	1	Image 1	28	1000000034	1824
136		Spot	1	Image 1	28	1000000035	1825
131		Spot	1	Image 1	28	1000000036	1826
147		Spot	1	Image 1	28	1000000037	1827
146		Spot	1	Image 1	28	1000000038	1828
126		Spot	1	Image 1	28	1000000039	1829
134		Spot	1	Image 1	28	1000000040	1830
124		Spot	1	Image 1	28	1000000041	1831
140		Spot	1	Image 1	28	1000000042	1832
136		Spot	1	Image 1	28	1000000043	1833
136		Spot	1	Image 1	28	1000000044	1834
132		Spot	1	Image 1	28	1000000045	1835
125		Spot	1	Image 1	28	1000000046	1836
124		Spot	1	Image 1	28	1000000047	1837
120		Spot	1	Image 1	28	1000000048	1838
140		Spot	1	Image 1	28	1000000049	1839
138		Spot	1	Image 1	28	1000000050	1840
124		Spot	1	Image 1	28	1000000051	1841
153		Spot	1	Image 1	28	1000000052	1842
153		Spot	1	Image 1	28	1000000053	1843
128		Spot	1	Image 1	28	1000000054	1844
134		Spot	1	Image 1	28	1000000055	1845
99		Spot	1	Image 1	28	1000000056	1846
134		Spot	1	Image 1	28	1000000057	1847
116		Spot	1	Image 1	28	1000000058	1848
126		Spot	1	Image 1	28	1000000059	1850
120		Spot	1	Image 1	28	1000000060	1851
125		Spot	1	Image 1	28	1000000061	1852
132		Spot	1	Image 1	28	1000000062	1853
125		Spot	1	Image 1	28	1000000063	1854
116		Spot	1	Image 1	28	1000000069	1855
107		Spot	1	Image 1	28	1000000064	1856
127		Spot	1	Image 1	29	1000000001	1857
125		Spot	1	Image 1	29	1000000002	1858
122		Spot	1	Image 1	29	1000000003	1859
121		Spot	1	Image 1	29	1000000005	1861
143		Spot	1	Image 1	29	1000000006	1862
152		Spot	1	Image 1	29	1000000020	1863
154		Spot	1	Image 1	29	1000000007	1864
140		Spot	1	Image 1	29	1000000008	1865
144		Spot	1	Image 1	29	1000000009	1866
126		Spot	1	Image 1	29	1000000068	1867
152		Spot	1	Image 1	29	1000000067	1868
136		Spot	1	Image 1	29	1000000010	1869
138		Spot	1	Image 1	29	1000000012	1870
126		Spot	1	Image 1	29	1000000013	1871
120		Spot	1	Image 1	29	1000000014	1872
117		Spot	1	Image 1	29	1000000015	1873
124		Spot	1	Image 1	29	1000000016	1874
172		Spot	1	Image 1	29	1000000017	1875
136		Spot	1	Image 1	29	1000000018	1876
119		Spot	1	Image 1	29	1000000019	1877
130		Spot	1	Image 1	29	1000000021	1878
169		Spot	1	Image 1	29	1000000022	1879
140		Spot	1	Image 1	29	1000000023	1880
136		Spot	1	Image 1	29	1000000024	1881
152		Spot	1	Image 1	29	1000000025	1882
142		Spot	1	Image 1	29	1000000070	1883
127		Spot	1	Image 1	29	1000000027	1884
139		Spot	1	Image 1	29	1000000028	1885
151		Spot	1	Image 1	29	1000000029	1886
160		Spot	1	Image 1	29	1000000030	1887
139		Spot	1	Image 1	29	1000000031	1888
143		Spot	1	Image 1	29	1000000032	1889
134		Spot	1	Image 1	29	1000000033	1890
126		Spot	1	Image 1	29	1000000034	1891
133		Spot	1	Image 1	29	1000000035	1892
124		Spot	1	Image 1	29	1000000036	1893
150		Spot	1	Image 1	29	1000000037	1894
141		Spot	1	Image 1	29	1000000038	1895
118		Spot	1	Image 1	29	1000000039	1896
133		Spot	1	Image 1	29	1000000040	1897
130		Spot	1	Image 1	29	1000000041	1898
136		Spot	1	Image 1	29	1000000042	1899
132		Spot	1	Image 1	29	1000000043	1900
135		Spot	1	Image 1	29	1000000044	1901
126		Spot	1	Image 1	29	1000000045	1902
122		Spot	1	Image 1	29	1000000046	1903
119		Spot	1	Image 1	29	1000000047	1904
119		Spot	1	Image 1	29	1000000048	1905
136		Spot	1	Image 1	29	1000000050	1906
124		Spot	1	Image 1	29	1000000051	1907
158		Spot	1	Image 1	29	1000000052	1908
153		Spot	1	Image 1	29	1000000053	1909
122		Spot	1	Image 1	29	1000000054	1910
137		Spot	1	Image 1	29	1000000055	1911
108		Spot	1	Image 1	29	1000000056	1912
120		Spot	1	Image 1	29	1000000057	1913
120		Spot	1	Image 1	29	1000000058	1915
125		Spot	1	Image 1	29	1000000059	1916
123		Spot	1	Image 1	29	1000000060	1917
125		Spot	1	Image 1	29	1000000061	1918
128		Spot	1	Image 1	29	1000000062	1919
127		Spot	1	Image 1	29	1000000063	1920
123		Spot	1	Image 1	29	1000000069	1921
114		Spot	1	Image 1	29	1000000064	1922
127		Spot	1	Image 1	30	1000000001	1923
122		Spot	1	Image 1	30	1000000002	1924
123		Spot	1	Image 1	30	1000000003	1925
118		Spot	1	Image 1	30	1000000005	1927
132		Spot	1	Image 1	30	1000000006	1928
152		Spot	1	Image 1	30	1000000020	1929
153		Spot	1	Image 1	30	1000000007	1930
135		Spot	1	Image 1	30	1000000008	1931
142		Spot	1	Image 1	30	1000000009	1932
134		Spot	1	Image 1	30	1000000068	1933
140		Spot	1	Image 1	30	1000000067	1934
131		Spot	1	Image 1	30	1000000010	1935
150		Spot	1	Image 1	30	1000000012	1936
119		Spot	1	Image 1	30	1000000013	1937
122		Spot	1	Image 1	30	1000000014	1938
119		Spot	1	Image 1	30	1000000015	1939
113		Spot	1	Image 1	30	1000000016	1940
168		Spot	1	Image 1	30	1000000017	1941
143		Spot	1	Image 1	30	1000000018	1942
114		Spot	1	Image 1	30	1000000019	1943
133		Spot	1	Image 1	30	1000000021	1944
162		Spot	1	Image 1	30	1000000022	1945
144		Spot	1	Image 1	30	1000000023	1946
136		Spot	1	Image 1	30	1000000024	1947
156		Spot	1	Image 1	30	1000000025	1948
139		Spot	1	Image 1	30	1000000070	1949
130		Spot	1	Image 1	30	1000000027	1950
142		Spot	1	Image 1	30	1000000028	1951
146		Spot	1	Image 1	30	1000000029	1952
161		Spot	1	Image 1	30	1000000030	1953
136		Spot	1	Image 1	30	1000000031	1954
130		Spot	1	Image 1	30	1000000032	1955
134		Spot	1	Image 1	30	1000000033	1956
129		Spot	1	Image 1	30	1000000034	1957
127		Spot	1	Image 1	30	1000000036	1958
149		Spot	1	Image 1	30	1000000037	1959
142		Spot	1	Image 1	30	1000000038	1960
126		Spot	1	Image 1	30	1000000039	1961
132		Spot	1	Image 1	30	1000000040	1962
122		Spot	1	Image 1	30	1000000041	1963
139		Spot	1	Image 1	30	1000000042	1964
122		Spot	1	Image 1	30	1000000043	1965
134		Spot	1	Image 1	30	1000000044	1966
130		Spot	1	Image 1	30	1000000045	1967
118		Spot	1	Image 1	30	1000000046	1968
124		Spot	1	Image 1	30	1000000047	1969
115		Spot	1	Image 1	30	1000000048	1970
132		Spot	1	Image 1	30	1000000049	1971
120		Spot	1	Image 1	30	1000000050	1972
129		Spot	1	Image 1	30	1000000051	1973
154		Spot	1	Image 1	30	1000000052	1974
147		Spot	1	Image 1	30	1000000053	1975
114		Spot	1	Image 1	30	1000000054	1976
130		Spot	1	Image 1	30	1000000055	1977
119		Spot	1	Image 1	30	1000000056	1978
108		Spot	1	Image 1	30	1000000071	1979
128		Spot	1	Image 1	30	1000000057	1980
118		Spot	1	Image 1	30	1000000058	1982
123		Spot	1	Image 1	30	1000000059	1983
118		Spot	1	Image 1	30	1000000060	1984
125		Spot	1	Image 1	30	1000000061	1985
124		Spot	1	Image 1	30	1000000062	1986
128		Spot	1	Image 1	30	1000000063	1987
116		Spot	1	Image 1	30	1000000064	1988
140		Spot	1	Image 1	31	1000000072	1989
120		Spot	1	Image 1	31	1000000002	1990
118		Spot	1	Image 1	31	1000000003	1991
110		Spot	1	Image 1	31	1000000005	1993
138		Spot	1	Image 1	31	1000000006	1994
139		Spot	1	Image 1	31	1000000020	1995
152		Spot	1	Image 1	31	1000000007	1996
141		Spot	1	Image 1	31	1000000008	1997
140		Spot	1	Image 1	31	1000000009	1998
130		Spot	1	Image 1	31	1000000068	1999
123		Spot	1	Image 1	31	1000000010	2000
135		Spot	1	Image 1	31	1000000012	2001
112		Spot	1	Image 1	31	1000000013	2002
114		Spot	1	Image 1	31	1000000014	2003
108		Spot	1	Image 1	31	1000000015	2004
119		Spot	1	Image 1	31	1000000016	2005
159		Spot	1	Image 1	31	1000000017	2006
114		Spot	1	Image 1	31	1000000019	2007
123		Spot	1	Image 1	31	1000000018	2008
131		Spot	1	Image 1	31	1000000021	2009
158		Spot	1	Image 1	31	1000000022	2010
136		Spot	1	Image 1	31	1000000023	2011
120		Spot	1	Image 1	31	1000000024	2012
157		Spot	1	Image 1	31	1000000025	2013
137		Spot	1	Image 1	31	1000000070	2014
133		Spot	1	Image 1	31	1000000027	2015
144		Spot	1	Image 1	31	1000000028	2016
144		Spot	1	Image 1	31	1000000029	2017
144		Spot	1	Image 1	31	1000000073	2018
156		Spot	1	Image 1	31	1000000030	2019
140		Spot	1	Image 1	31	1000000031	2020
136		Spot	1	Image 1	31	1000000032	2021
131		Spot	1	Image 1	31	1000000033	2022
125		Spot	1	Image 1	31	1000000034	2023
118		Spot	1	Image 1	31	1000000035	2024
123		Spot	1	Image 1	31	1000000036	2025
145		Spot	1	Image 1	31	1000000037	2026
138		Spot	1	Image 1	31	1000000038	2027
125		Spot	1	Image 1	31	1000000039	2028
136		Spot	1	Image 1	31	1000000040	2029
112		Spot	1	Image 1	31	1000000041	2030
115		Spot	1	Image 1	31	1000000042	2031
111		Spot	1	Image 1	31	1000000043	2032
131		Spot	1	Image 1	31	1000000044	2033
119		Spot	1	Image 1	31	1000000045	2034
121		Spot	1	Image 1	31	1000000046	2035
110		Spot	1	Image 1	31	1000000047	2036
107		Spot	1	Image 1	31	1000000048	2037
123		Spot	1	Image 1	31	1000000049	2038
120		Spot	1	Image 1	31	1000000050	2039
125		Spot	1	Image 1	31	1000000051	2040
138		Spot	1	Image 1	31	1000000052	2041
148		Spot	1	Image 1	31	1000000053	2042
116		Spot	1	Image 1	31	1000000054	2043
128		Spot	1	Image 1	31	1000000055	2044
101		Spot	1	Image 1	31	1000000056	2045
108		Spot	1	Image 1	31	1000000071	2046
128		Spot	1	Image 1	31	1000000057	2047
118		Spot	1	Image 1	31	1000000058	2049
123		Spot	1	Image 1	31	1000000059	2050
109		Spot	1	Image 1	31	1000000060	2051
119		Spot	1	Image 1	31	1000000061	2052
112		Spot	1	Image 1	31	1000000062	2053
119		Spot	1	Image 1	31	1000000063	2054
113		Spot	1	Image 1	31	1000000064	2055
127		Spot	1	Image 1	32	1000000001	2056
119		Spot	1	Image 1	32	1000000002	2057
118		Spot	1	Image 1	32	1000000003	2058
[truncated: 992 more rows]
