# Supplementary material for: Protocol for real-time monitoring of CD8+ T and myeloid cell behavior in human high-grade serous ovarian cancer slices
Source: STAR Protoc. 2024 Jun 2;5(2):103102. doi: 10.1016/j.xpro.2024.103102 (PMC11179100; doi:10.1016/j.xpro.2024.103102)
Supplement: Data S3. Files for testing the R script, quantification and statistical analysis step 2 [file mmc3.zip › Test files/Slice1_b/__Intensity_Min_Ch=2_Img=1.csv]

Intensity Min Ch=2 Img=1
====================
Intensity Min	Unit	Category	Channel	Image	Time	TrackID	ID
92		Spot	2	Image 1	1	1000000000	0
100		Spot	2	Image 1	1	1000000001	1
100		Spot	2	Image 1	1	1000000002	2
109		Spot	2	Image 1	1	1000000003	3
85		Spot	2	Image 1	1	1000000004	5
90		Spot	2	Image 1	1	1000000005	6
95		Spot	2	Image 1	1	1000000006	7
100		Spot	2	Image 1	1	1000000007	8
92		Spot	2	Image 1	1	1000000008	9
90		Spot	2	Image 1	1	1000000009	10
78		Spot	2	Image 1	1	1000000010	11
58		Spot	2	Image 1	1	1000000011	12
103		Spot	2	Image 1	1	1000000012	13
136		Spot	2	Image 1	1	1000000013	14
108		Spot	2	Image 1	1	1000000014	15
113		Spot	2	Image 1	1	1000000015	16
153		Spot	2	Image 1	1	1000000016	17
97		Spot	2	Image 1	1	1000000017	18
83		Spot	2	Image 1	1	1000000018	19
99		Spot	2	Image 1	1	1000000019	20
94		Spot	2	Image 1	1	1000000020	21
86		Spot	2	Image 1	1	1000000021	22
68		Spot	2	Image 1	1	1000000022	23
97		Spot	2	Image 1	1	1000000023	24
97		Spot	2	Image 1	1	1000000024	25
95		Spot	2	Image 1	1	1000000025	26
87		Spot	2	Image 1	1	1000000026	27
90		Spot	2	Image 1	1	1000000027	28
97		Spot	2	Image 1	1	1000000028	29
99		Spot	2	Image 1	1	1000000029	30
76		Spot	2	Image 1	1	1000000030	31
102		Spot	2	Image 1	1	1000000031	32
93		Spot	2	Image 1	1	1000000032	33
98		Spot	2	Image 1	1	1000000033	34
88		Spot	2	Image 1	1	1000000034	35
88		Spot	2	Image 1	1	1000000035	36
93		Spot	2	Image 1	1	1000000036	37
88		Spot	2	Image 1	1	1000000037	38
82		Spot	2	Image 1	1	1000000038	39
62		Spot	2	Image 1	1	1000000039	40
89		Spot	2	Image 1	1	1000000040	41
92		Spot	2	Image 1	1	1000000041	42
101		Spot	2	Image 1	1	1000000042	43
88		Spot	2	Image 1	1	1000000043	44
84		Spot	2	Image 1	1	1000000044	45
92		Spot	2	Image 1	1	1000000045	46
155		Spot	2	Image 1	1	1000000046	47
90		Spot	2	Image 1	1	1000000047	48
117		Spot	2	Image 1	1	1000000048	49
97		Spot	2	Image 1	1	1000000049	50
112		Spot	2	Image 1	1	1000000050	51
97		Spot	2	Image 1	1	1000000051	52
89		Spot	2	Image 1	1	1000000052	53
84		Spot	2	Image 1	1	1000000053	54
90		Spot	2	Image 1	1	1000000054	55
84		Spot	2	Image 1	1	1000000055	56
95		Spot	2	Image 1	1	1000000056	57
100		Spot	2	Image 1	1	1000000057	58
84		Spot	2	Image 1	1	1000000058	59
86		Spot	2	Image 1	1	1000000059	61
66		Spot	2	Image 1	1	1000000060	62
94		Spot	2	Image 1	1	1000000061	63
98		Spot	2	Image 1	1	1000000062	64
88		Spot	2	Image 1	1	1000000063	65
99		Spot	2	Image 1	1	1000000064	66
90		Spot	2	Image 1	2	1000000000	67
104		Spot	2	Image 1	2	1000000001	68
112		Spot	2	Image 1	2	1000000002	69
123		Spot	2	Image 1	2	1000000003	70
87		Spot	2	Image 1	2	1000000004	72
89		Spot	2	Image 1	2	1000000005	73
105		Spot	2	Image 1	2	1000000006	74
103		Spot	2	Image 1	2	1000000007	75
96		Spot	2	Image 1	2	1000000008	76
107		Spot	2	Image 1	2	1000000009	77
95		Spot	2	Image 1	2	1000000065	78
72		Spot	2	Image 1	2	1000000010	79
100		Spot	2	Image 1	2	1000000011	80
118		Spot	2	Image 1	2	1000000012	81
144		Spot	2	Image 1	2	1000000013	82
109		Spot	2	Image 1	2	1000000014	83
128		Spot	2	Image 1	2	1000000015	84
159		Spot	2	Image 1	2	1000000016	85
96		Spot	2	Image 1	2	1000000017	86
100		Spot	2	Image 1	2	1000000018	87
98		Spot	2	Image 1	2	1000000019	88
106		Spot	2	Image 1	2	1000000020	89
108		Spot	2	Image 1	2	1000000021	90
96		Spot	2	Image 1	2	1000000022	91
98		Spot	2	Image 1	2	1000000023	92
99		Spot	2	Image 1	2	1000000024	93
79		Spot	2	Image 1	2	1000000025	94
105		Spot	2	Image 1	2	1000000026	95
91		Spot	2	Image 1	2	1000000027	96
100		Spot	2	Image 1	2	1000000028	97
81		Spot	2	Image 1	2	1000000029	98
105		Spot	2	Image 1	2	1000000030	99
93		Spot	2	Image 1	2	1000000031	100
99		Spot	2	Image 1	2	1000000032	101
102		Spot	2	Image 1	2	1000000033	102
88		Spot	2	Image 1	2	1000000034	103
92		Spot	2	Image 1	2	1000000035	104
102		Spot	2	Image 1	2	1000000036	105
110		Spot	2	Image 1	2	1000000037	106
98		Spot	2	Image 1	2	1000000038	107
94		Spot	2	Image 1	2	1000000039	108
94		Spot	2	Image 1	2	1000000040	109
101		Spot	2	Image 1	2	1000000041	110
118		Spot	2	Image 1	2	1000000042	111
99		Spot	2	Image 1	2	1000000043	112
80		Spot	2	Image 1	2	1000000044	113
75		Spot	2	Image 1	2	1000000045	114
141		Spot	2	Image 1	2	1000000046	115
112		Spot	2	Image 1	2	1000000047	116
116		Spot	2	Image 1	2	1000000048	117
100		Spot	2	Image 1	2	1000000049	118
121		Spot	2	Image 1	2	1000000050	119
95		Spot	2	Image 1	2	1000000051	120
95		Spot	2	Image 1	2	1000000052	121
77		Spot	2	Image 1	2	1000000053	122
101		Spot	2	Image 1	2	1000000054	123
79		Spot	2	Image 1	2	1000000055	124
87		Spot	2	Image 1	2	1000000056	125
93		Spot	2	Image 1	2	1000000057	126
103		Spot	2	Image 1	2	1000000058	128
101		Spot	2	Image 1	2	1000000059	129
92		Spot	2	Image 1	2	1000000060	130
93		Spot	2	Image 1	2	1000000061	131
97		Spot	2	Image 1	2	1000000062	132
62		Spot	2	Image 1	2	1000000063	133
73		Spot	2	Image 1	2	1000000064	134
108		Spot	2	Image 1	3	1000000000	135
122		Spot	2	Image 1	3	1000000002	136
104		Spot	2	Image 1	3	1000000004	138
115		Spot	2	Image 1	3	1000000005	139
99		Spot	2	Image 1	3	1000000006	140
97		Spot	2	Image 1	3	1000000007	141
102		Spot	2	Image 1	3	1000000008	142
103		Spot	2	Image 1	3	1000000009	143
100		Spot	2	Image 1	3	1000000065	144
90		Spot	2	Image 1	3	1000000010	145
103		Spot	2	Image 1	3	1000000011	146
109		Spot	2	Image 1	3	1000000012	147
128		Spot	2	Image 1	3	1000000003	148
144		Spot	2	Image 1	3	1000000013	149
116		Spot	2	Image 1	3	1000000014	150
132		Spot	2	Image 1	3	1000000015	151
171		Spot	2	Image 1	3	1000000016	152
101		Spot	2	Image 1	3	1000000017	153
99		Spot	2	Image 1	3	1000000018	154
107		Spot	2	Image 1	3	1000000019	155
106		Spot	2	Image 1	3	1000000020	156
106		Spot	2	Image 1	3	1000000021	157
97		Spot	2	Image 1	3	1000000022	158
106		Spot	2	Image 1	3	1000000023	159
94		Spot	2	Image 1	3	1000000024	160
105		Spot	2	Image 1	3	1000000025	161
106		Spot	2	Image 1	3	1000000026	162
103		Spot	2	Image 1	3	1000000027	163
103		Spot	2	Image 1	3	1000000028	164
104		Spot	2	Image 1	3	1000000029	165
107		Spot	2	Image 1	3	1000000030	166
109		Spot	2	Image 1	3	1000000031	167
106		Spot	2	Image 1	3	1000000032	168
104		Spot	2	Image 1	3	1000000033	169
103		Spot	2	Image 1	3	1000000034	170
100		Spot	2	Image 1	3	1000000035	171
106		Spot	2	Image 1	3	1000000036	172
108		Spot	2	Image 1	3	1000000037	173
110		Spot	2	Image 1	3	1000000038	174
97		Spot	2	Image 1	3	1000000039	175
107		Spot	2	Image 1	3	1000000040	176
103		Spot	2	Image 1	3	1000000041	177
121		Spot	2	Image 1	3	1000000042	178
94		Spot	2	Image 1	3	1000000043	179
100		Spot	2	Image 1	3	1000000044	180
102		Spot	2	Image 1	3	1000000045	181
150		Spot	2	Image 1	3	1000000046	182
111		Spot	2	Image 1	3	1000000047	183
125		Spot	2	Image 1	3	1000000048	184
102		Spot	2	Image 1	3	1000000049	185
125		Spot	2	Image 1	3	1000000050	186
103		Spot	2	Image 1	3	1000000051	187
103		Spot	2	Image 1	3	1000000052	188
92		Spot	2	Image 1	3	1000000053	189
106		Spot	2	Image 1	3	1000000054	190
95		Spot	2	Image 1	3	1000000055	191
100		Spot	2	Image 1	3	1000000056	192
100		Spot	2	Image 1	3	1000000057	194
106		Spot	2	Image 1	3	1000000058	195
105		Spot	2	Image 1	3	1000000059	196
96		Spot	2	Image 1	3	1000000060	197
107		Spot	2	Image 1	3	1000000061	198
104		Spot	2	Image 1	3	1000000062	199
102		Spot	2	Image 1	3	1000000063	200
98		Spot	2	Image 1	3	1000000064	201
107		Spot	2	Image 1	4	1000000001	202
127		Spot	2	Image 1	4	1000000002	203
109		Spot	2	Image 1	4	1000000004	205
111		Spot	2	Image 1	4	1000000005	206
106		Spot	2	Image 1	4	1000000006	207
109		Spot	2	Image 1	4	1000000007	208
105		Spot	2	Image 1	4	1000000008	209
109		Spot	2	Image 1	4	1000000009	210
100		Spot	2	Image 1	4	1000000065	211
91		Spot	2	Image 1	4	1000000010	212
91		Spot	2	Image 1	4	1000000011	213
117		Spot	2	Image 1	4	1000000012	214
126		Spot	2	Image 1	4	1000000003	215
147		Spot	2	Image 1	4	1000000013	216
121		Spot	2	Image 1	4	1000000014	217
135		Spot	2	Image 1	4	1000000015	218
175		Spot	2	Image 1	4	1000000016	219
97		Spot	2	Image 1	4	1000000017	220
103		Spot	2	Image 1	4	1000000018	221
105		Spot	2	Image 1	4	1000000019	222
108		Spot	2	Image 1	4	1000000020	223
115		Spot	2	Image 1	4	1000000021	224
103		Spot	2	Image 1	4	1000000022	225
105		Spot	2	Image 1	4	1000000023	226
83		Spot	2	Image 1	4	1000000024	227
104		Spot	2	Image 1	4	1000000025	228
102		Spot	2	Image 1	4	1000000026	229
85		Spot	2	Image 1	4	1000000027	230
100		Spot	2	Image 1	4	1000000028	231
90		Spot	2	Image 1	4	1000000029	232
102		Spot	2	Image 1	4	1000000030	233
101		Spot	2	Image 1	4	1000000032	234
103		Spot	2	Image 1	4	1000000033	235
97		Spot	2	Image 1	4	1000000034	236
77		Spot	2	Image 1	4	1000000035	237
103		Spot	2	Image 1	4	1000000036	238
108		Spot	2	Image 1	4	1000000037	239
113		Spot	2	Image 1	4	1000000038	240
102		Spot	2	Image 1	4	1000000039	241
109		Spot	2	Image 1	4	1000000040	242
100		Spot	2	Image 1	4	1000000041	243
123		Spot	2	Image 1	4	1000000042	244
96		Spot	2	Image 1	4	1000000043	245
83		Spot	2	Image 1	4	1000000044	246
86		Spot	2	Image 1	4	1000000045	247
162		Spot	2	Image 1	4	1000000046	248
113		Spot	2	Image 1	4	1000000047	249
123		Spot	2	Image 1	4	1000000048	250
100		Spot	2	Image 1	4	1000000049	251
125		Spot	2	Image 1	4	1000000050	252
105		Spot	2	Image 1	4	1000000051	253
101		Spot	2	Image 1	4	1000000052	254
99		Spot	2	Image 1	4	1000000053	255
98		Spot	2	Image 1	4	1000000054	256
105		Spot	2	Image 1	4	1000000055	257
104		Spot	2	Image 1	4	1000000056	258
106		Spot	2	Image 1	4	1000000057	259
109		Spot	2	Image 1	4	1000000058	260
107		Spot	2	Image 1	4	1000000059	262
97		Spot	2	Image 1	4	1000000060	263
106		Spot	2	Image 1	4	1000000061	264
94		Spot	2	Image 1	4	1000000062	265
97		Spot	2	Image 1	4	1000000063	266
101		Spot	2	Image 1	4	1000000064	267
99		Spot	2	Image 1	5	1000000000	268
120		Spot	2	Image 1	5	1000000002	269
110		Spot	2	Image 1	5	1000000004	271
112		Spot	2	Image 1	5	1000000005	272
106		Spot	2	Image 1	5	1000000006	273
102		Spot	2	Image 1	5	1000000020	274
107		Spot	2	Image 1	5	1000000007	275
96		Spot	2	Image 1	5	1000000008	276
95		Spot	2	Image 1	5	1000000009	277
102		Spot	2	Image 1	5	1000000065	278
101		Spot	2	Image 1	5	1000000010	279
97		Spot	2	Image 1	5	1000000011	280
117		Spot	2	Image 1	5	1000000012	281
126		Spot	2	Image 1	5	1000000003	282
141		Spot	2	Image 1	5	1000000013	283
118		Spot	2	Image 1	5	1000000014	284
134		Spot	2	Image 1	5	1000000015	285
158		Spot	2	Image 1	5	1000000016	286
98		Spot	2	Image 1	5	1000000017	287
101		Spot	2	Image 1	5	1000000018	288
105		Spot	2	Image 1	5	1000000019	289
102		Spot	2	Image 1	5	1000000021	290
81		Spot	2	Image 1	5	1000000022	291
105		Spot	2	Image 1	5	1000000023	292
104		Spot	2	Image 1	5	1000000024	293
95		Spot	2	Image 1	5	1000000025	294
111		Spot	2	Image 1	5	1000000026	295
97		Spot	2	Image 1	5	1000000027	296
103		Spot	2	Image 1	5	1000000028	297
108		Spot	2	Image 1	5	1000000029	298
105		Spot	2	Image 1	5	1000000030	299
99		Spot	2	Image 1	5	1000000031	300
94		Spot	2	Image 1	5	1000000032	301
96		Spot	2	Image 1	5	1000000033	302
104		Spot	2	Image 1	5	1000000035	303
106		Spot	2	Image 1	5	1000000034	304
102		Spot	2	Image 1	5	1000000036	305
109		Spot	2	Image 1	5	1000000037	306
98		Spot	2	Image 1	5	1000000038	307
102		Spot	2	Image 1	5	1000000039	308
102		Spot	2	Image 1	5	1000000040	309
92		Spot	2	Image 1	5	1000000041	310
118		Spot	2	Image 1	5	1000000042	311
98		Spot	2	Image 1	5	1000000043	312
94		Spot	2	Image 1	5	1000000044	313
84		Spot	2	Image 1	5	1000000045	314
151		Spot	2	Image 1	5	1000000046	315
108		Spot	2	Image 1	5	1000000047	316
122		Spot	2	Image 1	5	1000000048	317
98		Spot	2	Image 1	5	1000000049	318
105		Spot	2	Image 1	5	1000000050	319
98		Spot	2	Image 1	5	1000000051	320
104		Spot	2	Image 1	5	1000000052	321
104		Spot	2	Image 1	5	1000000053	322
96		Spot	2	Image 1	5	1000000054	323
88		Spot	2	Image 1	5	1000000055	324
100		Spot	2	Image 1	5	1000000056	325
102		Spot	2	Image 1	5	1000000057	326
108		Spot	2	Image 1	5	1000000058	327
79		Spot	2	Image 1	5	1000000059	329
98		Spot	2	Image 1	5	1000000060	330
86		Spot	2	Image 1	5	1000000061	331
100		Spot	2	Image 1	5	1000000062	332
101		Spot	2	Image 1	5	1000000063	333
105		Spot	2	Image 1	5	1000000064	334
118		Spot	2	Image 1	6	1000000002	335
105		Spot	2	Image 1	6	1000000004	337
109		Spot	2	Image 1	6	1000000005	338
106		Spot	2	Image 1	6	1000000006	339
103		Spot	2	Image 1	6	1000000007	340
100		Spot	2	Image 1	6	1000000008	341
106		Spot	2	Image 1	6	1000000009	342
100		Spot	2	Image 1	6	1000000010	343
117		Spot	2	Image 1	6	1000000012	344
121		Spot	2	Image 1	6	1000000003	345
146		Spot	2	Image 1	6	1000000013	346
121		Spot	2	Image 1	6	1000000014	347
132		Spot	2	Image 1	6	1000000015	348
161		Spot	2	Image 1	6	1000000016	349
100		Spot	2	Image 1	6	1000000017	350
97		Spot	2	Image 1	6	1000000018	351
103		Spot	2	Image 1	6	1000000019	352
90		Spot	2	Image 1	6	1000000020	353
95		Spot	2	Image 1	6	1000000021	354
86		Spot	2	Image 1	6	1000000022	355
102		Spot	2	Image 1	6	1000000023	356
100		Spot	2	Image 1	6	1000000024	357
92		Spot	2	Image 1	6	1000000025	358
110		Spot	2	Image 1	6	1000000026	359
89		Spot	2	Image 1	6	1000000027	360
104		Spot	2	Image 1	6	1000000028	361
104		Spot	2	Image 1	6	1000000029	362
106		Spot	2	Image 1	6	1000000030	363
109		Spot	2	Image 1	6	1000000031	364
104		Spot	2	Image 1	6	1000000032	365
98		Spot	2	Image 1	6	1000000033	366
91		Spot	2	Image 1	6	1000000034	367
105		Spot	2	Image 1	6	1000000035	368
94		Spot	2	Image 1	6	1000000036	369
109		Spot	2	Image 1	6	1000000037	370
100		Spot	2	Image 1	6	1000000038	371
100		Spot	2	Image 1	6	1000000039	372
104		Spot	2	Image 1	6	1000000040	373
104		Spot	2	Image 1	6	1000000041	374
124		Spot	2	Image 1	6	1000000042	375
86		Spot	2	Image 1	6	1000000043	376
98		Spot	2	Image 1	6	1000000044	377
91		Spot	2	Image 1	6	1000000045	378
149		Spot	2	Image 1	6	1000000046	379
114		Spot	2	Image 1	6	1000000047	380
131		Spot	2	Image 1	6	1000000048	381
101		Spot	2	Image 1	6	1000000049	382
124		Spot	2	Image 1	6	1000000050	383
102		Spot	2	Image 1	6	1000000051	384
98		Spot	2	Image 1	6	1000000052	385
87		Spot	2	Image 1	6	1000000053	386
104		Spot	2	Image 1	6	1000000054	387
82		Spot	2	Image 1	6	1000000055	388
81		Spot	2	Image 1	6	1000000056	389
102		Spot	2	Image 1	6	1000000057	390
108		Spot	2	Image 1	6	1000000058	392
93		Spot	2	Image 1	6	1000000059	393
97		Spot	2	Image 1	6	1000000060	394
103		Spot	2	Image 1	6	1000000061	395
97		Spot	2	Image 1	6	1000000062	396
99		Spot	2	Image 1	6	1000000063	397
102		Spot	2	Image 1	6	1000000064	398
106		Spot	2	Image 1	7	1000000000	399
88		Spot	2	Image 1	7	1000000001	400
121		Spot	2	Image 1	7	1000000002	401
133		Spot	2	Image 1	7	1000000003	402
108		Spot	2	Image 1	7	1000000004	404
110		Spot	2	Image 1	7	1000000005	405
104		Spot	2	Image 1	7	1000000006	406
106		Spot	2	Image 1	7	1000000020	407
109		Spot	2	Image 1	7	1000000007	408
103		Spot	2	Image 1	7	1000000008	409
104		Spot	2	Image 1	7	1000000009	410
106		Spot	2	Image 1	7	1000000065	411
98		Spot	2	Image 1	7	1000000010	412
122		Spot	2	Image 1	7	1000000012	413
143		Spot	2	Image 1	7	1000000013	414
114		Spot	2	Image 1	7	1000000014	415
131		Spot	2	Image 1	7	1000000015	416
169		Spot	2	Image 1	7	1000000016	417
106		Spot	2	Image 1	7	1000000017	418
98		Spot	2	Image 1	7	1000000018	419
107		Spot	2	Image 1	7	1000000019	420
112		Spot	2	Image 1	7	1000000021	421
90		Spot	2	Image 1	7	1000000022	422
104		Spot	2	Image 1	7	1000000023	423
103		Spot	2	Image 1	7	1000000024	424
102		Spot	2	Image 1	7	1000000025	425
110		Spot	2	Image 1	7	1000000026	426
105		Spot	2	Image 1	7	1000000027	427
106		Spot	2	Image 1	7	1000000028	428
104		Spot	2	Image 1	7	1000000029	429
109		Spot	2	Image 1	7	1000000030	430
111		Spot	2	Image 1	7	1000000031	431
105		Spot	2	Image 1	7	1000000032	432
106		Spot	2	Image 1	7	1000000033	433
105		Spot	2	Image 1	7	1000000034	434
99		Spot	2	Image 1	7	1000000035	435
104		Spot	2	Image 1	7	1000000036	436
111		Spot	2	Image 1	7	1000000037	437
111		Spot	2	Image 1	7	1000000038	438
104		Spot	2	Image 1	7	1000000039	439
108		Spot	2	Image 1	7	1000000040	440
105		Spot	2	Image 1	7	1000000041	441
123		Spot	2	Image 1	7	1000000042	442
104		Spot	2	Image 1	7	1000000043	443
99		Spot	2	Image 1	7	1000000044	444
98		Spot	2	Image 1	7	1000000045	445
166		Spot	2	Image 1	7	1000000046	446
109		Spot	2	Image 1	7	1000000047	447
129		Spot	2	Image 1	7	1000000048	448
87		Spot	2	Image 1	7	1000000049	449
122		Spot	2	Image 1	7	1000000050	450
108		Spot	2	Image 1	7	1000000051	451
108		Spot	2	Image 1	7	1000000052	452
93		Spot	2	Image 1	7	1000000053	453
103		Spot	2	Image 1	7	1000000054	454
103		Spot	2	Image 1	7	1000000055	455
103		Spot	2	Image 1	7	1000000056	456
109		Spot	2	Image 1	7	1000000057	457
106		Spot	2	Image 1	7	1000000058	459
101		Spot	2	Image 1	7	1000000059	460
94		Spot	2	Image 1	7	1000000060	461
103		Spot	2	Image 1	7	1000000061	462
104		Spot	2	Image 1	7	1000000062	463
100		Spot	2	Image 1	7	1000000063	464
107		Spot	2	Image 1	7	1000000064	465
108		Spot	2	Image 1	8	1000000000	466
125		Spot	2	Image 1	8	1000000002	467
128		Spot	2	Image 1	8	1000000003	468
111		Spot	2	Image 1	8	1000000004	470
114		Spot	2	Image 1	8	1000000005	471
109		Spot	2	Image 1	8	1000000006	472
96		Spot	2	Image 1	8	1000000020	473
113		Spot	2	Image 1	8	1000000007	474
107		Spot	2	Image 1	8	1000000008	475
101		Spot	2	Image 1	8	1000000009	476
105		Spot	2	Image 1	8	1000000065	477
104		Spot	2	Image 1	8	1000000010	478
104		Spot	2	Image 1	8	1000000011	479
120		Spot	2	Image 1	8	1000000012	480
150		Spot	2	Image 1	8	1000000013	481
119		Spot	2	Image 1	8	1000000014	482
126		Spot	2	Image 1	8	1000000015	483
160		Spot	2	Image 1	8	1000000016	484
110		Spot	2	Image 1	8	1000000017	485
103		Spot	2	Image 1	8	1000000018	486
109		Spot	2	Image 1	8	1000000019	487
112		Spot	2	Image 1	8	1000000021	488
106		Spot	2	Image 1	8	1000000022	489
107		Spot	2	Image 1	8	1000000023	490
99		Spot	2	Image 1	8	1000000024	491
106		Spot	2	Image 1	8	1000000025	492
108		Spot	2	Image 1	8	1000000026	493
106		Spot	2	Image 1	8	1000000027	494
103		Spot	2	Image 1	8	1000000028	495
110		Spot	2	Image 1	8	1000000029	496
108		Spot	2	Image 1	8	1000000030	497
113		Spot	2	Image 1	8	1000000031	498
105		Spot	2	Image 1	8	1000000032	499
103		Spot	2	Image 1	8	1000000033	500
103		Spot	2	Image 1	8	1000000034	501
107		Spot	2	Image 1	8	1000000035	502
106		Spot	2	Image 1	8	1000000036	503
105		Spot	2	Image 1	8	1000000037	504
111		Spot	2	Image 1	8	1000000038	505
104		Spot	2	Image 1	8	1000000039	506
108		Spot	2	Image 1	8	1000000040	507
96		Spot	2	Image 1	8	1000000041	508
119		Spot	2	Image 1	8	1000000042	509
105		Spot	2	Image 1	8	1000000043	510
98		Spot	2	Image 1	8	1000000044	511
101		Spot	2	Image 1	8	1000000045	512
167		Spot	2	Image 1	8	1000000046	513
106		Spot	2	Image 1	8	1000000047	514
126		Spot	2	Image 1	8	1000000048	515
106		Spot	2	Image 1	8	1000000049	516
131		Spot	2	Image 1	8	1000000050	517
107		Spot	2	Image 1	8	1000000051	518
108		Spot	2	Image 1	8	1000000052	519
100		Spot	2	Image 1	8	1000000053	520
106		Spot	2	Image 1	8	1000000054	521
96		Spot	2	Image 1	8	1000000055	522
102		Spot	2	Image 1	8	1000000056	523
106		Spot	2	Image 1	8	1000000057	524
108		Spot	2	Image 1	8	1000000058	526
106		Spot	2	Image 1	8	1000000059	527
105		Spot	2	Image 1	8	1000000060	528
106		Spot	2	Image 1	8	1000000061	529
104		Spot	2	Image 1	8	1000000062	530
105		Spot	2	Image 1	8	1000000063	531
107		Spot	2	Image 1	8	1000000064	532
106		Spot	2	Image 1	9	1000000000	533
117		Spot	2	Image 1	9	1000000002	534
105		Spot	2	Image 1	9	1000000004	536
113		Spot	2	Image 1	9	1000000005	537
103		Spot	2	Image 1	9	1000000006	538
101		Spot	2	Image 1	9	1000000020	539
105		Spot	2	Image 1	9	1000000007	540
103		Spot	2	Image 1	9	1000000008	541
88		Spot	2	Image 1	9	1000000009	542
88		Spot	2	Image 1	9	1000000065	543
87		Spot	2	Image 1	9	1000000010	544
93		Spot	2	Image 1	9	1000000011	545
122		Spot	2	Image 1	9	1000000012	546
122		Spot	2	Image 1	9	1000000003	547
144		Spot	2	Image 1	9	1000000013	548
115		Spot	2	Image 1	9	1000000014	549
130		Spot	2	Image 1	9	1000000015	550
165		Spot	2	Image 1	9	1000000016	551
84		Spot	2	Image 1	9	1000000017	552
107		Spot	2	Image 1	9	1000000019	553
103		Spot	2	Image 1	9	1000000018	554
111		Spot	2	Image 1	9	1000000021	555
78		Spot	2	Image 1	9	1000000022	556
93		Spot	2	Image 1	9	1000000023	557
99		Spot	2	Image 1	9	1000000024	558
97		Spot	2	Image 1	9	1000000025	559
110		Spot	2	Image 1	9	1000000026	560
83		Spot	2	Image 1	9	1000000027	561
103		Spot	2	Image 1	9	1000000028	562
105		Spot	2	Image 1	9	1000000029	563
108		Spot	2	Image 1	9	1000000030	564
109		Spot	2	Image 1	9	1000000031	565
98		Spot	2	Image 1	9	1000000032	566
99		Spot	2	Image 1	9	1000000033	567
104		Spot	2	Image 1	9	1000000034	568
105		Spot	2	Image 1	9	1000000035	569
102		Spot	2	Image 1	9	1000000036	570
112		Spot	2	Image 1	9	1000000037	571
102		Spot	2	Image 1	9	1000000038	572
103		Spot	2	Image 1	9	1000000039	573
106		Spot	2	Image 1	9	1000000040	574
106		Spot	2	Image 1	9	1000000041	575
124		Spot	2	Image 1	9	1000000042	576
100		Spot	2	Image 1	9	1000000043	577
96		Spot	2	Image 1	9	1000000044	578
102		Spot	2	Image 1	9	1000000045	579
144		Spot	2	Image 1	9	1000000046	580
109		Spot	2	Image 1	9	1000000047	581
125		Spot	2	Image 1	9	1000000048	582
101		Spot	2	Image 1	9	1000000049	583
122		Spot	2	Image 1	9	1000000050	584
107		Spot	2	Image 1	9	1000000051	585
103		Spot	2	Image 1	9	1000000052	586
100		Spot	2	Image 1	9	1000000053	587
107		Spot	2	Image 1	9	1000000054	588
103		Spot	2	Image 1	9	1000000055	589
102		Spot	2	Image 1	9	1000000056	590
107		Spot	2	Image 1	9	1000000057	592
100		Spot	2	Image 1	9	1000000058	593
109		Spot	2	Image 1	9	1000000059	594
104		Spot	2	Image 1	9	1000000060	595
106		Spot	2	Image 1	9	1000000061	596
103		Spot	2	Image 1	9	1000000062	597
103		Spot	2	Image 1	9	1000000063	598
100		Spot	2	Image 1	9	1000000064	599
102		Spot	2	Image 1	10	1000000000	600
98		Spot	2	Image 1	10	1000000001	601
117		Spot	2	Image 1	10	1000000002	602
95		Spot	2	Image 1	10	1000000004	604
105		Spot	2	Image 1	10	1000000005	605
99		Spot	2	Image 1	10	1000000006	606
103		Spot	2	Image 1	10	1000000020	607
99		Spot	2	Image 1	10	1000000007	608
99		Spot	2	Image 1	10	1000000008	609
104		Spot	2	Image 1	10	1000000009	610
91		Spot	2	Image 1	10	1000000065	611
89		Spot	2	Image 1	10	1000000010	612
101		Spot	2	Image 1	10	1000000012	613
121		Spot	2	Image 1	10	1000000003	614
129		Spot	2	Image 1	10	1000000013	615
111		Spot	2	Image 1	10	1000000014	616
151		Spot	2	Image 1	10	1000000016	617
92		Spot	2	Image 1	10	1000000017	618
98		Spot	2	Image 1	10	1000000018	619
101		Spot	2	Image 1	10	1000000019	620
110		Spot	2	Image 1	10	1000000021	621
87		Spot	2	Image 1	10	1000000022	622
101		Spot	2	Image 1	10	1000000023	623
72		Spot	2	Image 1	10	1000000024	624
75		Spot	2	Image 1	10	1000000025	625
105		Spot	2	Image 1	10	1000000026	626
99		Spot	2	Image 1	10	1000000027	627
49		Spot	2	Image 1	10	1000000028	628
102		Spot	2	Image 1	10	1000000029	629
104		Spot	2	Image 1	10	1000000030	630
100		Spot	2	Image 1	10	1000000031	631
91		Spot	2	Image 1	10	1000000032	632
99		Spot	2	Image 1	10	1000000033	633
99		Spot	2	Image 1	10	1000000034	634
105		Spot	2	Image 1	10	1000000035	635
83		Spot	2	Image 1	10	1000000036	636
90		Spot	2	Image 1	10	1000000037	637
101		Spot	2	Image 1	10	1000000038	638
90		Spot	2	Image 1	10	1000000039	639
107		Spot	2	Image 1	10	1000000040	640
101		Spot	2	Image 1	10	1000000041	641
119		Spot	2	Image 1	10	1000000042	642
67		Spot	2	Image 1	10	1000000043	643
90		Spot	2	Image 1	10	1000000044	644
90		Spot	2	Image 1	10	1000000045	645
138		Spot	2	Image 1	10	1000000046	646
106		Spot	2	Image 1	10	1000000047	647
127		Spot	2	Image 1	10	1000000048	648
95		Spot	2	Image 1	10	1000000049	649
107		Spot	2	Image 1	10	1000000050	650
87		Spot	2	Image 1	10	1000000051	651
104		Spot	2	Image 1	10	1000000052	652
95		Spot	2	Image 1	10	1000000053	653
97		Spot	2	Image 1	10	1000000054	654
103		Spot	2	Image 1	10	1000000055	655
96		Spot	2	Image 1	10	1000000056	656
107		Spot	2	Image 1	10	1000000057	657
103		Spot	2	Image 1	10	1000000058	658
95		Spot	2	Image 1	10	1000000059	660
94		Spot	2	Image 1	10	1000000060	661
89		Spot	2	Image 1	10	1000000061	662
98		Spot	2	Image 1	10	1000000062	663
80		Spot	2	Image 1	10	1000000063	664
83		Spot	2	Image 1	10	1000000064	665
102		Spot	2	Image 1	11	1000000000	666
94		Spot	2	Image 1	11	1000000001	667
120		Spot	2	Image 1	11	1000000002	668
76		Spot	2	Image 1	11	1000000004	670
104		Spot	2	Image 1	11	1000000005	671
88		Spot	2	Image 1	11	1000000006	672
86		Spot	2	Image 1	11	1000000020	673
80		Spot	2	Image 1	11	1000000007	674
100		Spot	2	Image 1	11	1000000008	675
78		Spot	2	Image 1	11	1000000009	676
87		Spot	2	Image 1	11	1000000010	677
78		Spot	2	Image 1	11	1000000011	678
100		Spot	2	Image 1	11	1000000012	679
125		Spot	2	Image 1	11	1000000003	680
129		Spot	2	Image 1	11	1000000013	681
112		Spot	2	Image 1	11	1000000014	682
122		Spot	2	Image 1	11	1000000015	683
161		Spot	2	Image 1	11	1000000016	684
102		Spot	2	Image 1	11	1000000017	685
99		Spot	2	Image 1	11	1000000018	686
100		Spot	2	Image 1	11	1000000019	687
104		Spot	2	Image 1	11	1000000021	688
100		Spot	2	Image 1	11	1000000022	689
91		Spot	2	Image 1	11	1000000023	690
53		Spot	2	Image 1	11	1000000024	691
73		Spot	2	Image 1	11	1000000025	692
98		Spot	2	Image 1	11	1000000026	693
90		Spot	2	Image 1	11	1000000027	694
98		Spot	2	Image 1	11	1000000028	695
103		Spot	2	Image 1	11	1000000029	696
102		Spot	2	Image 1	11	1000000030	697
87		Spot	2	Image 1	11	1000000033	698
99		Spot	2	Image 1	11	1000000032	699
86		Spot	2	Image 1	11	1000000034	700
88		Spot	2	Image 1	11	1000000035	701
99		Spot	2	Image 1	11	1000000036	702
95		Spot	2	Image 1	11	1000000037	703
109		Spot	2	Image 1	11	1000000038	704
97		Spot	2	Image 1	11	1000000039	705
89		Spot	2	Image 1	11	1000000040	706
83		Spot	2	Image 1	11	1000000041	707
116		Spot	2	Image 1	11	1000000042	708
84		Spot	2	Image 1	11	1000000043	709
90		Spot	2	Image 1	11	1000000044	710
96		Spot	2	Image 1	11	1000000045	711
152		Spot	2	Image 1	11	1000000046	712
102		Spot	2	Image 1	11	1000000047	713
118		Spot	2	Image 1	11	1000000048	714
87		Spot	2	Image 1	11	1000000049	715
113		Spot	2	Image 1	11	1000000050	716
103		Spot	2	Image 1	11	1000000051	717
99		Spot	2	Image 1	11	1000000052	718
89		Spot	2	Image 1	11	1000000053	719
100		Spot	2	Image 1	11	1000000054	720
80		Spot	2	Image 1	11	1000000055	721
88		Spot	2	Image 1	11	1000000056	722
91		Spot	2	Image 1	11	1000000057	723
94		Spot	2	Image 1	11	1000000058	724
101		Spot	2	Image 1	11	1000000059	726
93		Spot	2	Image 1	11	1000000060	727
71		Spot	2	Image 1	11	1000000061	728
56		Spot	2	Image 1	11	1000000062	729
95		Spot	2	Image 1	11	1000000063	730
73		Spot	2	Image 1	11	1000000064	731
97		Spot	2	Image 1	12	1000000000	732
95		Spot	2	Image 1	12	1000000001	733
109		Spot	2	Image 1	12	1000000002	734
103		Spot	2	Image 1	12	1000000004	736
97		Spot	2	Image 1	12	1000000005	737
96		Spot	2	Image 1	12	1000000006	738
101		Spot	2	Image 1	12	1000000020	739
103		Spot	2	Image 1	12	1000000007	740
98		Spot	2	Image 1	12	1000000008	741
79		Spot	2	Image 1	12	1000000009	742
82		Spot	2	Image 1	12	1000000010	743
105		Spot	2	Image 1	12	1000000012	744
118		Spot	2	Image 1	12	1000000003	745
135		Spot	2	Image 1	12	1000000013	746
112		Spot	2	Image 1	12	1000000014	747
161		Spot	2	Image 1	12	1000000016	748
75		Spot	2	Image 1	12	1000000017	749
99		Spot	2	Image 1	12	1000000019	750
88		Spot	2	Image 1	12	1000000018	751
85		Spot	2	Image 1	12	1000000021	752
87		Spot	2	Image 1	12	1000000022	753
98		Spot	2	Image 1	12	1000000023	754
99		Spot	2	Image 1	12	1000000024	755
94		Spot	2	Image 1	12	1000000025	756
96		Spot	2	Image 1	12	1000000027	757
98		Spot	2	Image 1	12	1000000028	758
88		Spot	2	Image 1	12	1000000029	759
93		Spot	2	Image 1	12	1000000030	760
105		Spot	2	Image 1	12	1000000031	761
91		Spot	2	Image 1	12	1000000032	762
93		Spot	2	Image 1	12	1000000033	763
95		Spot	2	Image 1	12	1000000034	764
96		Spot	2	Image 1	12	1000000036	765
86		Spot	2	Image 1	12	1000000037	766
95		Spot	2	Image 1	12	1000000038	767
89		Spot	2	Image 1	12	1000000039	768
98		Spot	2	Image 1	12	1000000040	769
103		Spot	2	Image 1	12	1000000041	770
96		Spot	2	Image 1	12	1000000042	771
82		Spot	2	Image 1	12	1000000043	772
86		Spot	2	Image 1	12	1000000044	773
81		Spot	2	Image 1	12	1000000045	774
136		Spot	2	Image 1	12	1000000046	775
103		Spot	2	Image 1	12	1000000047	776
110		Spot	2	Image 1	12	1000000048	777
102		Spot	2	Image 1	12	1000000050	778
93		Spot	2	Image 1	12	1000000051	779
98		Spot	2	Image 1	12	1000000052	780
79		Spot	2	Image 1	12	1000000053	781
75		Spot	2	Image 1	12	1000000054	782
62		Spot	2	Image 1	12	1000000055	783
66		Spot	2	Image 1	12	1000000056	784
101		Spot	2	Image 1	12	1000000057	785
98		Spot	2	Image 1	12	1000000058	786
86		Spot	2	Image 1	12	1000000059	788
73		Spot	2	Image 1	12	1000000060	789
97		Spot	2	Image 1	12	1000000061	790
94		Spot	2	Image 1	12	1000000062	791
94		Spot	2	Image 1	12	1000000063	792
99		Spot	2	Image 1	12	1000000064	793
100		Spot	2	Image 1	13	1000000000	794
114		Spot	2	Image 1	13	1000000002	795
102		Spot	2	Image 1	13	1000000004	797
84		Spot	2	Image 1	13	1000000005	798
101		Spot	2	Image 1	13	1000000006	799
84		Spot	2	Image 1	13	1000000020	800
99		Spot	2	Image 1	13	1000000007	801
91		Spot	2	Image 1	13	1000000008	802
104		Spot	2	Image 1	13	1000000009	803
99		Spot	2	Image 1	13	1000000065	804
87		Spot	2	Image 1	13	1000000010	805
116		Spot	2	Image 1	13	1000000012	806
119		Spot	2	Image 1	13	1000000003	807
137		Spot	2	Image 1	13	1000000013	808
104		Spot	2	Image 1	13	1000000014	809
154		Spot	2	Image 1	13	1000000016	810
81		Spot	2	Image 1	13	1000000017	811
105		Spot	2	Image 1	13	1000000019	812
93		Spot	2	Image 1	13	1000000018	813
86		Spot	2	Image 1	13	1000000021	814
72		Spot	2	Image 1	13	1000000022	815
97		Spot	2	Image 1	13	1000000023	816
93		Spot	2	Image 1	13	1000000024	817
91		Spot	2	Image 1	13	1000000025	818
88		Spot	2	Image 1	13	1000000027	819
101		Spot	2	Image 1	13	1000000028	820
106		Spot	2	Image 1	13	1000000029	821
96		Spot	2	Image 1	13	1000000030	822
103		Spot	2	Image 1	13	1000000066	823
96		Spot	2	Image 1	13	1000000032	824
102		Spot	2	Image 1	13	1000000033	825
90		Spot	2	Image 1	13	1000000034	826
101		Spot	2	Image 1	13	1000000035	827
99		Spot	2	Image 1	13	1000000036	828
108		Spot	2	Image 1	13	1000000037	829
103		Spot	2	Image 1	13	1000000038	830
68		Spot	2	Image 1	13	1000000039	831
97		Spot	2	Image 1	13	1000000040	832
104		Spot	2	Image 1	13	1000000041	833
116		Spot	2	Image 1	13	1000000042	834
88		Spot	2	Image 1	13	1000000043	835
79		Spot	2	Image 1	13	1000000044	836
97		Spot	2	Image 1	13	1000000045	837
151		Spot	2	Image 1	13	1000000046	838
104		Spot	2	Image 1	13	1000000047	839
124		Spot	2	Image 1	13	1000000048	840
104		Spot	2	Image 1	13	1000000050	841
78		Spot	2	Image 1	13	1000000051	842
92		Spot	2	Image 1	13	1000000052	843
59		Spot	2	Image 1	13	1000000053	844
79		Spot	2	Image 1	13	1000000054	845
83		Spot	2	Image 1	13	1000000055	846
86		Spot	2	Image 1	13	1000000056	847
99		Spot	2	Image 1	13	1000000057	848
104		Spot	2	Image 1	13	1000000058	850
103		Spot	2	Image 1	13	1000000059	851
98		Spot	2	Image 1	13	1000000060	852
99		Spot	2	Image 1	13	1000000061	853
101		Spot	2	Image 1	13	1000000062	854
101		Spot	2	Image 1	13	1000000063	855
86		Spot	2	Image 1	13	1000000064	856
98		Spot	2	Image 1	14	1000000000	857
99		Spot	2	Image 1	14	1000000001	858
121		Spot	2	Image 1	14	1000000002	859
122		Spot	2	Image 1	14	1000000003	860
109		Spot	2	Image 1	14	1000000004	862
112		Spot	2	Image 1	14	1000000005	863
92		Spot	2	Image 1	14	1000000006	864
104		Spot	2	Image 1	14	1000000020	865
85		Spot	2	Image 1	14	1000000007	866
100		Spot	2	Image 1	14	1000000008	867
103		Spot	2	Image 1	14	1000000009	868
100		Spot	2	Image 1	14	1000000065	869
95		Spot	2	Image 1	14	1000000010	870
93		Spot	2	Image 1	14	1000000011	871
117		Spot	2	Image 1	14	1000000012	872
142		Spot	2	Image 1	14	1000000013	873
116		Spot	2	Image 1	14	1000000014	874
124		Spot	2	Image 1	14	1000000015	875
162		Spot	2	Image 1	14	1000000016	876
102		Spot	2	Image 1	14	1000000017	877
90		Spot	2	Image 1	14	1000000019	878
101		Spot	2	Image 1	14	1000000018	879
110		Spot	2	Image 1	14	1000000021	880
76		Spot	2	Image 1	14	1000000022	881
105		Spot	2	Image 1	14	1000000023	882
101		Spot	2	Image 1	14	1000000024	883
97		Spot	2	Image 1	14	1000000025	884
93		Spot	2	Image 1	14	1000000026	885
94		Spot	2	Image 1	14	1000000027	886
98		Spot	2	Image 1	14	1000000028	887
61		Spot	2	Image 1	14	1000000029	888
102		Spot	2	Image 1	14	1000000030	889
100		Spot	2	Image 1	14	1000000066	890
110		Spot	2	Image 1	14	1000000031	891
104		Spot	2	Image 1	14	1000000032	892
76		Spot	2	Image 1	14	1000000033	893
85		Spot	2	Image 1	14	1000000034	894
105		Spot	2	Image 1	14	1000000035	895
96		Spot	2	Image 1	14	1000000036	896
103		Spot	2	Image 1	14	1000000037	897
93		Spot	2	Image 1	14	1000000038	898
88		Spot	2	Image 1	14	1000000039	899
105		Spot	2	Image 1	14	1000000040	900
105		Spot	2	Image 1	14	1000000041	901
113		Spot	2	Image 1	14	1000000042	902
102		Spot	2	Image 1	14	1000000043	903
89		Spot	2	Image 1	14	1000000044	904
94		Spot	2	Image 1	14	1000000045	905
147		Spot	2	Image 1	14	1000000046	906
111		Spot	2	Image 1	14	1000000047	907
127		Spot	2	Image 1	14	1000000048	908
93		Spot	2	Image 1	14	1000000049	909
122		Spot	2	Image 1	14	1000000050	910
97		Spot	2	Image 1	14	1000000051	911
101		Spot	2	Image 1	14	1000000052	912
91		Spot	2	Image 1	14	1000000053	913
104		Spot	2	Image 1	14	1000000054	914
96		Spot	2	Image 1	14	1000000055	915
98		Spot	2	Image 1	14	1000000056	916
103		Spot	2	Image 1	14	1000000057	917
103		Spot	2	Image 1	14	1000000058	919
93		Spot	2	Image 1	14	1000000059	920
87		Spot	2	Image 1	14	1000000060	921
104		Spot	2	Image 1	14	1000000061	922
93		Spot	2	Image 1	14	1000000062	923
97		Spot	2	Image 1	14	1000000063	924
106		Spot	2	Image 1	14	1000000064	925
109		Spot	2	Image 1	15	1000000000	926
105		Spot	2	Image 1	15	1000000001	927
126		Spot	2	Image 1	15	1000000002	928
109		Spot	2	Image 1	15	1000000004	930
112		Spot	2	Image 1	15	1000000005	931
105		Spot	2	Image 1	15	1000000006	932
102		Spot	2	Image 1	15	1000000020	933
108		Spot	2	Image 1	15	1000000007	934
97		Spot	2	Image 1	15	1000000008	935
102		Spot	2	Image 1	15	1000000009	936
101		Spot	2	Image 1	15	1000000010	937
106		Spot	2	Image 1	15	1000000011	938
117		Spot	2	Image 1	15	1000000012	939
129		Spot	2	Image 1	15	1000000003	940
137		Spot	2	Image 1	15	1000000013	941
124		Spot	2	Image 1	15	1000000014	942
121		Spot	2	Image 1	15	1000000015	943
160		Spot	2	Image 1	15	1000000016	944
98		Spot	2	Image 1	15	1000000017	945
104		Spot	2	Image 1	15	1000000018	946
103		Spot	2	Image 1	15	1000000019	947
115		Spot	2	Image 1	15	1000000021	948
105		Spot	2	Image 1	15	1000000022	949
103		Spot	2	Image 1	15	1000000023	950
106		Spot	2	Image 1	15	1000000024	951
104		Spot	2	Image 1	15	1000000025	952
111		Spot	2	Image 1	15	1000000026	953
107		Spot	2	Image 1	15	1000000027	954
106		Spot	2	Image 1	15	1000000028	955
103		Spot	2	Image 1	15	1000000029	956
99		Spot	2	Image 1	15	1000000066	957
104		Spot	2	Image 1	15	1000000030	958
108		Spot	2	Image 1	15	1000000032	959
99		Spot	2	Image 1	15	1000000033	960
97		Spot	2	Image 1	15	1000000034	961
101		Spot	2	Image 1	15	1000000035	962
105		Spot	2	Image 1	15	1000000036	963
109		Spot	2	Image 1	15	1000000037	964
108		Spot	2	Image 1	15	1000000038	965
105		Spot	2	Image 1	15	1000000039	966
108		Spot	2	Image 1	15	1000000040	967
107		Spot	2	Image 1	15	1000000041	968
126		Spot	2	Image 1	15	1000000042	969
103		Spot	2	Image 1	15	1000000043	970
103		Spot	2	Image 1	15	1000000049	971
89		Spot	2	Image 1	15	1000000044	972
100		Spot	2	Image 1	15	1000000045	973
156		Spot	2	Image 1	15	1000000046	974
110		Spot	2	Image 1	15	1000000047	975
123		Spot	2	Image 1	15	1000000048	976
126		Spot	2	Image 1	15	1000000050	977
105		Spot	2	Image 1	15	1000000051	978
106		Spot	2	Image 1	15	1000000052	979
102		Spot	2	Image 1	15	1000000053	980
100		Spot	2	Image 1	15	1000000054	981
104		Spot	2	Image 1	15	1000000055	982
104		Spot	2	Image 1	15	1000000056	983
107		Spot	2	Image 1	15	1000000057	984
100		Spot	2	Image 1	15	1000000058	985
107		Spot	2	Image 1	15	1000000059	987
107		Spot	2	Image 1	15	1000000060	988
107		Spot	2	Image 1	15	1000000061	989
100		Spot	2	Image 1	15	1000000062	990
100		Spot	2	Image 1	15	1000000063	991
107		Spot	2	Image 1	15	1000000064	992
109		Spot	2	Image 1	16	1000000000	993
95		Spot	2	Image 1	16	1000000001	994
112		Spot	2	Image 1	16	1000000002	995
108		Spot	2	Image 1	16	1000000004	997
110		Spot	2	Image 1	16	1000000005	998
104		Spot	2	Image 1	16	1000000006	999
93		Spot	2	Image 1	16	1000000020	1000
109		Spot	2	Image 1	16	1000000007	1001
99		Spot	2	Image 1	16	1000000008	1002
94		Spot	2	Image 1	16	1000000009	1003
99		Spot	2	Image 1	16	1000000010	1004
119		Spot	2	Image 1	16	1000000012	1005
126		Spot	2	Image 1	16	1000000003	1006
142		Spot	2	Image 1	16	1000000013	1007
119		Spot	2	Image 1	16	1000000014	1008
127		Spot	2	Image 1	16	1000000015	1009
164		Spot	2	Image 1	16	1000000016	1010
104		Spot	2	Image 1	16	1000000017	1011
106		Spot	2	Image 1	16	1000000019	1012
93		Spot	2	Image 1	16	1000000018	1013
110		Spot	2	Image 1	16	1000000021	1014
93		Spot	2	Image 1	16	1000000022	1015
98		Spot	2	Image 1	16	1000000023	1016
97		Spot	2	Image 1	16	1000000024	1017
102		Spot	2	Image 1	16	1000000025	1018
107		Spot	2	Image 1	16	1000000026	1019
96		Spot	2	Image 1	16	1000000027	1020
106		Spot	2	Image 1	16	1000000028	1021
107		Spot	2	Image 1	16	1000000029	1022
104		Spot	2	Image 1	16	1000000066	1023
83		Spot	2	Image 1	16	1000000030	1024
106		Spot	2	Image 1	16	1000000031	1025
102		Spot	2	Image 1	16	1000000032	1026
98		Spot	2	Image 1	16	1000000033	1027
104		Spot	2	Image 1	16	1000000034	1028
99		Spot	2	Image 1	16	1000000035	1029
101		Spot	2	Image 1	16	1000000036	1030
111		Spot	2	Image 1	16	1000000037	1031
101		Spot	2	Image 1	16	1000000038	1032
88		Spot	2	Image 1	16	1000000039	1033
93		Spot	2	Image 1	16	1000000040	1034
106		Spot	2	Image 1	16	1000000041	1035
122		Spot	2	Image 1	16	1000000042	1036
98		Spot	2	Image 1	16	1000000043	1037
101		Spot	2	Image 1	16	1000000044	1038
97		Spot	2	Image 1	16	1000000045	1039
149		Spot	2	Image 1	16	1000000046	1040
105		Spot	2	Image 1	16	1000000047	1041
123		Spot	2	Image 1	16	1000000048	1042
122		Spot	2	Image 1	16	1000000050	1043
105		Spot	2	Image 1	16	1000000051	1044
105		Spot	2	Image 1	16	1000000052	1045
102		Spot	2	Image 1	16	1000000053	1046
98		Spot	2	Image 1	16	1000000054	1047
89		Spot	2	Image 1	16	1000000055	1048
104		Spot	2	Image 1	16	1000000056	1049
98		Spot	2	Image 1	16	1000000057	1050
106		Spot	2	Image 1	16	1000000058	1052
101		Spot	2	Image 1	16	1000000059	1053
102		Spot	2	Image 1	16	1000000060	1054
81		Spot	2	Image 1	16	1000000061	1055
103		Spot	2	Image 1	16	1000000062	1056
85		Spot	2	Image 1	16	1000000063	1057
83		Spot	2	Image 1	16	1000000064	1058
107		Spot	2	Image 1	17	1000000000	1059
101		Spot	2	Image 1	17	1000000001	1060
123		Spot	2	Image 1	17	1000000002	1061
103		Spot	2	Image 1	17	1000000004	1063
100		Spot	2	Image 1	17	1000000005	1064
105		Spot	2	Image 1	17	1000000006	1065
105		Spot	2	Image 1	17	1000000020	1066
110		Spot	2	Image 1	17	1000000007	1067
100		Spot	2	Image 1	17	1000000008	1068
102		Spot	2	Image 1	17	1000000009	1069
101		Spot	2	Image 1	17	1000000010	1070
119		Spot	2	Image 1	17	1000000012	1071
128		Spot	2	Image 1	17	1000000003	1072
144		Spot	2	Image 1	17	1000000013	1073
117		Spot	2	Image 1	17	1000000014	1074
124		Spot	2	Image 1	17	1000000015	1075
160		Spot	2	Image 1	17	1000000016	1076
100		Spot	2	Image 1	17	1000000017	1077
101		Spot	2	Image 1	17	1000000019	1078
99		Spot	2	Image 1	17	1000000018	1079
111		Spot	2	Image 1	17	1000000021	1080
86		Spot	2	Image 1	17	1000000022	1081
105		Spot	2	Image 1	17	1000000023	1082
101		Spot	2	Image 1	17	1000000024	1083
103		Spot	2	Image 1	17	1000000025	1084
109		Spot	2	Image 1	17	1000000026	1085
95		Spot	2	Image 1	17	1000000027	1086
101		Spot	2	Image 1	17	1000000028	1087
110		Spot	2	Image 1	17	1000000029	1088
100		Spot	2	Image 1	17	1000000066	1089
100		Spot	2	Image 1	17	1000000030	1090
108		Spot	2	Image 1	17	1000000031	1091
103		Spot	2	Image 1	17	1000000032	1092
104		Spot	2	Image 1	17	1000000033	1093
101		Spot	2	Image 1	17	1000000034	1094
101		Spot	2	Image 1	17	1000000035	1095
105		Spot	2	Image 1	17	1000000036	1096
105		Spot	2	Image 1	17	1000000037	1097
113		Spot	2	Image 1	17	1000000038	1098
101		Spot	2	Image 1	17	1000000039	1099
106		Spot	2	Image 1	17	1000000040	1100
99		Spot	2	Image 1	17	1000000041	1101
121		Spot	2	Image 1	17	1000000042	1102
95		Spot	2	Image 1	17	1000000043	1103
96		Spot	2	Image 1	17	1000000049	1104
102		Spot	2	Image 1	17	1000000044	1105
93		Spot	2	Image 1	17	1000000045	1106
153		Spot	2	Image 1	17	1000000046	1107
113		Spot	2	Image 1	17	1000000047	1108
125		Spot	2	Image 1	17	1000000048	1109
121		Spot	2	Image 1	17	1000000050	1110
105		Spot	2	Image 1	17	1000000051	1111
97		Spot	2	Image 1	17	1000000052	1112
101		Spot	2	Image 1	17	1000000053	1113
101		Spot	2	Image 1	17	1000000054	1114
97		Spot	2	Image 1	17	1000000055	1115
94		Spot	2	Image 1	17	1000000056	1116
100		Spot	2	Image 1	17	1000000057	1117
106		Spot	2	Image 1	17	1000000058	1119
104		Spot	2	Image 1	17	1000000059	1120
98		Spot	2	Image 1	17	1000000060	1121
106		Spot	2	Image 1	17	1000000061	1122
105		Spot	2	Image 1	17	1000000062	1123
85		Spot	2	Image 1	17	1000000063	1124
106		Spot	2	Image 1	17	1000000064	1125
108		Spot	2	Image 1	18	1000000000	1126
108		Spot	2	Image 1	18	1000000001	1127
120		Spot	2	Image 1	18	1000000002	1128
121		Spot	2	Image 1	18	1000000003	1129
107		Spot	2	Image 1	18	1000000004	1131
111		Spot	2	Image 1	18	1000000005	1132
104		Spot	2	Image 1	18	1000000006	1133
103		Spot	2	Image 1	18	1000000020	1134
109		Spot	2	Image 1	18	1000000007	1135
98		Spot	2	Image 1	18	1000000008	1136
105		Spot	2	Image 1	18	1000000009	1137
100		Spot	2	Image 1	18	1000000067	1138
95		Spot	2	Image 1	18	1000000010	1139
112		Spot	2	Image 1	18	1000000012	1140
144		Spot	2	Image 1	18	1000000013	1141
121		Spot	2	Image 1	18	1000000014	1142
126		Spot	2	Image 1	18	1000000015	1143
159		Spot	2	Image 1	18	1000000016	1144
98		Spot	2	Image 1	18	1000000017	1145
91		Spot	2	Image 1	18	1000000019	1146
102		Spot	2	Image 1	18	1000000018	1147
113		Spot	2	Image 1	18	1000000021	1148
74		Spot	2	Image 1	18	1000000022	1149
102		Spot	2	Image 1	18	1000000023	1150
101		Spot	2	Image 1	18	1000000024	1151
105		Spot	2	Image 1	18	1000000025	1152
105		Spot	2	Image 1	18	1000000026	1153
96		Spot	2	Image 1	18	1000000027	1154
106		Spot	2	Image 1	18	1000000028	1155
108		Spot	2	Image 1	18	1000000029	1156
97		Spot	2	Image 1	18	1000000066	1157
104		Spot	2	Image 1	18	1000000030	1158
109		Spot	2	Image 1	18	1000000031	1159
99		Spot	2	Image 1	18	1000000032	1160
102		Spot	2	Image 1	18	1000000033	1161
101		Spot	2	Image 1	18	1000000034	1162
104		Spot	2	Image 1	18	1000000035	1163
106		Spot	2	Image 1	18	1000000036	1164
107		Spot	2	Image 1	18	1000000037	1165
111		Spot	2	Image 1	18	1000000038	1166
101		Spot	2	Image 1	18	1000000039	1167
108		Spot	2	Image 1	18	1000000040	1168
103		Spot	2	Image 1	18	1000000041	1169
127		Spot	2	Image 1	18	1000000042	1170
92		Spot	2	Image 1	18	1000000043	1171
89		Spot	2	Image 1	18	1000000044	1172
100		Spot	2	Image 1	18	1000000045	1173
157		Spot	2	Image 1	18	1000000046	1174
110		Spot	2	Image 1	18	1000000047	1175
119		Spot	2	Image 1	18	1000000048	1176
123		Spot	2	Image 1	18	1000000050	1177
105		Spot	2	Image 1	18	1000000051	1178
96		Spot	2	Image 1	18	1000000052	1179
96		Spot	2	Image 1	18	1000000053	1180
97		Spot	2	Image 1	18	1000000054	1181
104		Spot	2	Image 1	18	1000000055	1182
104		Spot	2	Image 1	18	1000000056	1183
106		Spot	2	Image 1	18	1000000057	1184
106		Spot	2	Image 1	18	1000000058	1186
102		Spot	2	Image 1	18	1000000059	1187
99		Spot	2	Image 1	18	1000000060	1188
105		Spot	2	Image 1	18	1000000061	1189
99		Spot	2	Image 1	18	1000000062	1190
103		Spot	2	Image 1	18	1000000063	1191
105		Spot	2	Image 1	18	1000000064	1192
88		Spot	2	Image 1	19	1000000000	1193
116		Spot	2	Image 1	19	1000000002	1194
124		Spot	2	Image 1	19	1000000003	1195
82		Spot	2	Image 1	19	1000000004	1197
113		Spot	2	Image 1	19	1000000005	1198
99		Spot	2	Image 1	19	1000000006	1199
101		Spot	2	Image 1	19	1000000020	1200
105		Spot	2	Image 1	19	1000000007	1201
101		Spot	2	Image 1	19	1000000008	1202
100		Spot	2	Image 1	19	1000000009	1203
99		Spot	2	Image 1	19	1000000068	1204
92		Spot	2	Image 1	19	1000000067	1205
102		Spot	2	Image 1	19	1000000010	1206
117		Spot	2	Image 1	19	1000000012	1207
144		Spot	2	Image 1	19	1000000013	1208
115		Spot	2	Image 1	19	1000000014	1209
134		Spot	2	Image 1	19	1000000015	1210
165		Spot	2	Image 1	19	1000000016	1211
92		Spot	2	Image 1	19	1000000017	1212
98		Spot	2	Image 1	19	1000000018	1213
103		Spot	2	Image 1	19	1000000019	1214
108		Spot	2	Image 1	19	1000000021	1215
106		Spot	2	Image 1	19	1000000022	1216
101		Spot	2	Image 1	19	1000000023	1217
88		Spot	2	Image 1	19	1000000024	1218
104		Spot	2	Image 1	19	1000000025	1219
105		Spot	2	Image 1	19	1000000026	1220
89		Spot	2	Image 1	19	1000000027	1221
104		Spot	2	Image 1	19	1000000028	1222
103		Spot	2	Image 1	19	1000000029	1223
91		Spot	2	Image 1	19	1000000030	1224
101		Spot	2	Image 1	19	1000000066	1225
107		Spot	2	Image 1	19	1000000031	1226
103		Spot	2	Image 1	19	1000000032	1227
97		Spot	2	Image 1	19	1000000033	1228
104		Spot	2	Image 1	19	1000000034	1229
106		Spot	2	Image 1	19	1000000035	1230
107		Spot	2	Image 1	19	1000000036	1231
108		Spot	2	Image 1	19	1000000037	1232
111		Spot	2	Image 1	19	1000000038	1233
104		Spot	2	Image 1	19	1000000039	1234
105		Spot	2	Image 1	19	1000000040	1235
106		Spot	2	Image 1	19	1000000041	1236
129		Spot	2	Image 1	19	1000000042	1237
95		Spot	2	Image 1	19	1000000043	1238
101		Spot	2	Image 1	19	1000000044	1239
93		Spot	2	Image 1	19	1000000045	1240
147		Spot	2	Image 1	19	1000000046	1241
111		Spot	2	Image 1	19	1000000047	1242
124		Spot	2	Image 1	19	1000000048	1243
115		Spot	2	Image 1	19	1000000050	1244
96		Spot	2	Image 1	19	1000000051	1245
102		Spot	2	Image 1	19	1000000052	1246
102		Spot	2	Image 1	19	1000000053	1247
93		Spot	2	Image 1	19	1000000054	1248
103		Spot	2	Image 1	19	1000000055	1249
93		Spot	2	Image 1	19	1000000056	1250
105		Spot	2	Image 1	19	1000000057	1251
109		Spot	2	Image 1	19	1000000058	1252
107		Spot	2	Image 1	19	1000000059	1254
94		Spot	2	Image 1	19	1000000060	1255
91		Spot	2	Image 1	19	1000000061	1256
101		Spot	2	Image 1	19	1000000062	1257
93		Spot	2	Image 1	19	1000000063	1258
104		Spot	2	Image 1	19	1000000064	1259
108		Spot	2	Image 1	20	1000000000	1260
99		Spot	2	Image 1	20	1000000001	1261
117		Spot	2	Image 1	20	1000000002	1262
121		Spot	2	Image 1	20	1000000003	1263
108		Spot	2	Image 1	20	1000000004	1265
104		Spot	2	Image 1	20	1000000005	1266
99		Spot	2	Image 1	20	1000000006	1267
105		Spot	2	Image 1	20	1000000020	1268
107		Spot	2	Image 1	20	1000000007	1269
98		Spot	2	Image 1	20	1000000008	1270
103		Spot	2	Image 1	20	1000000009	1271
93		Spot	2	Image 1	20	1000000068	1272
93		Spot	2	Image 1	20	1000000067	1273
98		Spot	2	Image 1	20	1000000010	1274
112		Spot	2	Image 1	20	1000000012	1275
134		Spot	2	Image 1	20	1000000013	1276
95		Spot	2	Image 1	20	1000000014	1277
127		Spot	2	Image 1	20	1000000015	1278
166		Spot	2	Image 1	20	1000000016	1279
102		Spot	2	Image 1	20	1000000017	1280
106		Spot	2	Image 1	20	1000000019	1281
98		Spot	2	Image 1	20	1000000018	1282
110		Spot	2	Image 1	20	1000000021	1283
100		Spot	2	Image 1	20	1000000022	1284
102		Spot	2	Image 1	20	1000000023	1285
103		Spot	2	Image 1	20	1000000024	1286
101		Spot	2	Image 1	20	1000000025	1287
88		Spot	2	Image 1	20	1000000027	1288
103		Spot	2	Image 1	20	1000000028	1289
108		Spot	2	Image 1	20	1000000029	1290
94		Spot	2	Image 1	20	1000000066	1291
103		Spot	2	Image 1	20	1000000030	1292
108		Spot	2	Image 1	20	1000000031	1293
102		Spot	2	Image 1	20	1000000032	1294
106		Spot	2	Image 1	20	1000000033	1295
85		Spot	2	Image 1	20	1000000034	1296
104		Spot	2	Image 1	20	1000000035	1297
96		Spot	2	Image 1	20	1000000036	1298
110		Spot	2	Image 1	20	1000000037	1299
109		Spot	2	Image 1	20	1000000038	1300
97		Spot	2	Image 1	20	1000000039	1301
105		Spot	2	Image 1	20	1000000040	1302
102		Spot	2	Image 1	20	1000000041	1303
122		Spot	2	Image 1	20	1000000042	1304
92		Spot	2	Image 1	20	1000000043	1305
98		Spot	2	Image 1	20	1000000049	1306
99		Spot	2	Image 1	20	1000000044	1307
94		Spot	2	Image 1	20	1000000045	1308
154		Spot	2	Image 1	20	1000000046	1309
114		Spot	2	Image 1	20	1000000047	1310
117		Spot	2	Image 1	20	1000000048	1311
117		Spot	2	Image 1	20	1000000050	1312
103		Spot	2	Image 1	20	1000000051	1313
103		Spot	2	Image 1	20	1000000052	1314
104		Spot	2	Image 1	20	1000000053	1315
103		Spot	2	Image 1	20	1000000054	1316
97		Spot	2	Image 1	20	1000000055	1317
97		Spot	2	Image 1	20	1000000056	1318
105		Spot	2	Image 1	20	1000000057	1319
105		Spot	2	Image 1	20	1000000058	1320
102		Spot	2	Image 1	20	1000000059	1322
99		Spot	2	Image 1	20	1000000060	1323
102		Spot	2	Image 1	20	1000000061	1324
99		Spot	2	Image 1	20	1000000062	1325
87		Spot	2	Image 1	20	1000000063	1326
99		Spot	2	Image 1	20	1000000064	1327
97		Spot	2	Image 1	21	1000000001	1328
117		Spot	2	Image 1	21	1000000002	1329
124		Spot	2	Image 1	21	1000000003	1330
91		Spot	2	Image 1	21	1000000004	1332
110		Spot	2	Image 1	21	1000000005	1333
84		Spot	2	Image 1	21	1000000006	1334
92		Spot	2	Image 1	21	1000000020	1335
96		Spot	2	Image 1	21	1000000007	1336
101		Spot	2	Image 1	21	1000000008	1337
102		Spot	2	Image 1	21	1000000009	1338
98		Spot	2	Image 1	21	1000000068	1339
92		Spot	2	Image 1	21	1000000067	1340
93		Spot	2	Image 1	21	1000000010	1341
118		Spot	2	Image 1	21	1000000012	1342
129		Spot	2	Image 1	21	1000000013	1343
112		Spot	2	Image 1	21	1000000014	1344
124		Spot	2	Image 1	21	1000000015	1345
164		Spot	2	Image 1	21	1000000016	1346
91		Spot	2	Image 1	21	1000000017	1347
97		Spot	2	Image 1	21	1000000018	1348
101		Spot	2	Image 1	21	1000000019	1349
104		Spot	2	Image 1	21	1000000021	1350
99		Spot	2	Image 1	21	1000000022	1351
98		Spot	2	Image 1	21	1000000023	1352
105		Spot	2	Image 1	21	1000000024	1353
93		Spot	2	Image 1	21	1000000025	1354
106		Spot	2	Image 1	21	1000000026	1355
94		Spot	2	Image 1	21	1000000027	1356
103		Spot	2	Image 1	21	1000000028	1357
96		Spot	2	Image 1	21	1000000029	1358
104		Spot	2	Image 1	21	1000000066	1359
98		Spot	2	Image 1	21	1000000030	1360
105		Spot	2	Image 1	21	1000000031	1361
99		Spot	2	Image 1	21	1000000032	1362
94		Spot	2	Image 1	21	1000000033	1363
97		Spot	2	Image 1	21	1000000034	1364
99		Spot	2	Image 1	21	1000000035	1365
85		Spot	2	Image 1	21	1000000036	1366
104		Spot	2	Image 1	21	1000000037	1367
103		Spot	2	Image 1	21	1000000038	1368
100		Spot	2	Image 1	21	1000000039	1369
99		Spot	2	Image 1	21	1000000040	1370
102		Spot	2	Image 1	21	1000000041	1371
124		Spot	2	Image 1	21	1000000042	1372
96		Spot	2	Image 1	21	1000000043	1373
96		Spot	2	Image 1	21	1000000044	1374
97		Spot	2	Image 1	21	1000000045	1375
141		Spot	2	Image 1	21	1000000046	1376
108		Spot	2	Image 1	21	1000000047	1377
124		Spot	2	Image 1	21	1000000048	1378
99		Spot	2	Image 1	21	1000000049	1379
119		Spot	2	Image 1	21	1000000050	1380
89		Spot	2	Image 1	21	1000000051	1381
95		Spot	2	Image 1	21	1000000052	1382
98		Spot	2	Image 1	21	1000000053	1383
95		Spot	2	Image 1	21	1000000054	1384
97		Spot	2	Image 1	21	1000000055	1385
102		Spot	2	Image 1	21	1000000056	1386
101		Spot	2	Image 1	21	1000000057	1387
101		Spot	2	Image 1	21	1000000058	1389
97		Spot	2	Image 1	21	1000000059	1390
101		Spot	2	Image 1	21	1000000060	1391
96		Spot	2	Image 1	21	1000000061	1392
91		Spot	2	Image 1	21	1000000062	1393
100		Spot	2	Image 1	21	1000000063	1394
106		Spot	2	Image 1	21	1000000064	1395
101		Spot	2	Image 1	22	1000000001	1396
117		Spot	2	Image 1	22	1000000002	1397
119		Spot	2	Image 1	22	1000000003	1398
107		Spot	2	Image 1	22	1000000004	1400
106		Spot	2	Image 1	22	1000000005	1401
99		Spot	2	Image 1	22	1000000006	1402
105		Spot	2	Image 1	22	1000000020	1403
110		Spot	2	Image 1	22	1000000007	1404
104		Spot	2	Image 1	22	1000000008	1405
104		Spot	2	Image 1	22	1000000009	1406
91		Spot	2	Image 1	22	1000000068	1407
89		Spot	2	Image 1	22	1000000010	1408
107		Spot	2	Image 1	22	1000000012	1409
138		Spot	2	Image 1	22	1000000013	1410
120		Spot	2	Image 1	22	1000000014	1411
131		Spot	2	Image 1	22	1000000015	1412
171		Spot	2	Image 1	22	1000000016	1413
95		Spot	2	Image 1	22	1000000017	1414
91		Spot	2	Image 1	22	1000000018	1415
106		Spot	2	Image 1	22	1000000019	1416
108		Spot	2	Image 1	22	1000000021	1417
92		Spot	2	Image 1	22	1000000022	1418
98		Spot	2	Image 1	22	1000000023	1419
99		Spot	2	Image 1	22	1000000024	1420
103		Spot	2	Image 1	22	1000000025	1421
102		Spot	2	Image 1	22	1000000026	1422
91		Spot	2	Image 1	22	1000000027	1423
101		Spot	2	Image 1	22	1000000028	1424
108		Spot	2	Image 1	22	1000000029	1425
105		Spot	2	Image 1	22	1000000030	1426
103		Spot	2	Image 1	22	1000000066	1427
104		Spot	2	Image 1	22	1000000031	1428
101		Spot	2	Image 1	22	1000000032	1429
98		Spot	2	Image 1	22	1000000033	1430
95		Spot	2	Image 1	22	1000000034	1431
100		Spot	2	Image 1	22	1000000035	1432
103		Spot	2	Image 1	22	1000000036	1433
99		Spot	2	Image 1	22	1000000037	1434
109		Spot	2	Image 1	22	1000000038	1435
104		Spot	2	Image 1	22	1000000039	1436
94		Spot	2	Image 1	22	1000000040	1437
103		Spot	2	Image 1	22	1000000041	1438
123		Spot	2	Image 1	22	1000000042	1439
83		Spot	2	Image 1	22	1000000043	1440
97		Spot	2	Image 1	22	1000000044	1441
148		Spot	2	Image 1	22	1000000046	1442
106		Spot	2	Image 1	22	1000000047	1443
119		Spot	2	Image 1	22	1000000048	1444
103		Spot	2	Image 1	22	1000000049	1445
123		Spot	2	Image 1	22	1000000050	1446
102		Spot	2	Image 1	22	1000000051	1447
96		Spot	2	Image 1	22	1000000052	1448
91		Spot	2	Image 1	22	1000000053	1449
105		Spot	2	Image 1	22	1000000054	1450
94		Spot	2	Image 1	22	1000000055	1451
85		Spot	2	Image 1	22	1000000056	1452
104		Spot	2	Image 1	22	1000000057	1454
108		Spot	2	Image 1	22	1000000058	1455
102		Spot	2	Image 1	22	1000000059	1456
103		Spot	2	Image 1	22	1000000060	1457
104		Spot	2	Image 1	22	1000000061	1458
89		Spot	2	Image 1	22	1000000062	1459
101		Spot	2	Image 1	22	1000000063	1460
102		Spot	2	Image 1	22	1000000069	1461
105		Spot	2	Image 1	22	1000000064	1462
108		Spot	2	Image 1	23	1000000000	1463
94		Spot	2	Image 1	23	1000000001	1464
127		Spot	2	Image 1	23	1000000002	1465
106		Spot	2	Image 1	23	1000000004	1467
115		Spot	2	Image 1	23	1000000005	1468
105		Spot	2	Image 1	23	1000000006	1469
96		Spot	2	Image 1	23	1000000020	1470
109		Spot	2	Image 1	23	1000000007	1471
100		Spot	2	Image 1	23	1000000008	1472
104		Spot	2	Image 1	23	1000000009	1473
102		Spot	2	Image 1	23	1000000068	1474
97		Spot	2	Image 1	23	1000000010	1475
119		Spot	2	Image 1	23	1000000012	1476
130		Spot	2	Image 1	23	1000000003	1477
141		Spot	2	Image 1	23	1000000013	1478
110		Spot	2	Image 1	23	1000000014	1479
131		Spot	2	Image 1	23	1000000015	1480
163		Spot	2	Image 1	23	1000000016	1481
91		Spot	2	Image 1	23	1000000017	1482
99		Spot	2	Image 1	23	1000000018	1483
109		Spot	2	Image 1	23	1000000019	1484
106		Spot	2	Image 1	23	1000000021	1485
104		Spot	2	Image 1	23	1000000022	1486
106		Spot	2	Image 1	23	1000000023	1487
107		Spot	2	Image 1	23	1000000024	1488
102		Spot	2	Image 1	23	1000000025	1489
108		Spot	2	Image 1	23	1000000026	1490
94		Spot	2	Image 1	23	1000000027	1491
104		Spot	2	Image 1	23	1000000028	1492
100		Spot	2	Image 1	23	1000000029	1493
107		Spot	2	Image 1	23	1000000030	1494
104		Spot	2	Image 1	23	1000000066	1495
105		Spot	2	Image 1	23	1000000031	1496
103		Spot	2	Image 1	23	1000000032	1497
105		Spot	2	Image 1	23	1000000033	1498
101		Spot	2	Image 1	23	1000000034	1499
105		Spot	2	Image 1	23	1000000035	1500
99		Spot	2	Image 1	23	1000000036	1501
111		Spot	2	Image 1	23	1000000037	1502
111		Spot	2	Image 1	23	1000000038	1503
83		Spot	2	Image 1	23	1000000039	1504
104		Spot	2	Image 1	23	1000000040	1505
109		Spot	2	Image 1	23	1000000041	1506
128		Spot	2	Image 1	23	1000000042	1507
94		Spot	2	Image 1	23	1000000043	1508
101		Spot	2	Image 1	23	1000000044	1509
89		Spot	2	Image 1	23	1000000045	1510
154		Spot	2	Image 1	23	1000000046	1511
97		Spot	2	Image 1	23	1000000047	1512
120		Spot	2	Image 1	23	1000000048	1513
125		Spot	2	Image 1	23	1000000050	1514
95		Spot	2	Image 1	23	1000000051	1515
107		Spot	2	Image 1	23	1000000052	1516
104		Spot	2	Image 1	23	1000000053	1517
105		Spot	2	Image 1	23	1000000054	1518
104		Spot	2	Image 1	23	1000000055	1519
105		Spot	2	Image 1	23	1000000056	1520
104		Spot	2	Image 1	23	1000000057	1521
106		Spot	2	Image 1	23	1000000058	1523
101		Spot	2	Image 1	23	1000000059	1524
102		Spot	2	Image 1	23	1000000060	1525
107		Spot	2	Image 1	23	1000000061	1526
103		Spot	2	Image 1	23	1000000062	1527
95		Spot	2	Image 1	23	1000000063	1528
103		Spot	2	Image 1	23	1000000064	1529
109		Spot	2	Image 1	24	1000000000	1530
107		Spot	2	Image 1	24	1000000001	1531
126		Spot	2	Image 1	24	1000000002	1532
110		Spot	2	Image 1	24	1000000004	1534
112		Spot	2	Image 1	24	1000000005	1535
108		Spot	2	Image 1	24	1000000006	1536
107		Spot	2	Image 1	24	1000000020	1537
111		Spot	2	Image 1	24	1000000007	1538
100		Spot	2	Image 1	24	1000000008	1539
109		Spot	2	Image 1	24	1000000009	1540
99		Spot	2	Image 1	24	1000000068	1541
106		Spot	2	Image 1	24	1000000067	1542
99		Spot	2	Image 1	24	1000000010	1543
117		Spot	2	Image 1	24	1000000012	1544
127		Spot	2	Image 1	24	1000000003	1545
139		Spot	2	Image 1	24	1000000013	1546
113		Spot	2	Image 1	24	1000000014	1547
126		Spot	2	Image 1	24	1000000015	1548
167		Spot	2	Image 1	24	1000000016	1549
102		Spot	2	Image 1	24	1000000017	1550
103		Spot	2	Image 1	24	1000000018	1551
104		Spot	2	Image 1	24	1000000019	1552
113		Spot	2	Image 1	24	1000000021	1553
108		Spot	2	Image 1	24	1000000022	1554
105		Spot	2	Image 1	24	1000000023	1555
106		Spot	2	Image 1	24	1000000024	1556
107		Spot	2	Image 1	24	1000000025	1557
111		Spot	2	Image 1	24	1000000026	1558
98		Spot	2	Image 1	24	1000000027	1559
107		Spot	2	Image 1	24	1000000028	1560
104		Spot	2	Image 1	24	1000000029	1561
101		Spot	2	Image 1	24	1000000030	1562
108		Spot	2	Image 1	24	1000000032	1563
104		Spot	2	Image 1	24	1000000033	1564
105		Spot	2	Image 1	24	1000000034	1565
105		Spot	2	Image 1	24	1000000035	1566
107		Spot	2	Image 1	24	1000000036	1567
109		Spot	2	Image 1	24	1000000037	1568
104		Spot	2	Image 1	24	1000000038	1569
105		Spot	2	Image 1	24	1000000039	1570
109		Spot	2	Image 1	24	1000000040	1571
108		Spot	2	Image 1	24	1000000041	1572
126		Spot	2	Image 1	24	1000000042	1573
96		Spot	2	Image 1	24	1000000043	1574
98		Spot	2	Image 1	24	1000000044	1575
97		Spot	2	Image 1	24	1000000045	1576
160		Spot	2	Image 1	24	1000000046	1577
115		Spot	2	Image 1	24	1000000047	1578
120		Spot	2	Image 1	24	1000000048	1579
104		Spot	2	Image 1	24	1000000049	1580
126		Spot	2	Image 1	24	1000000050	1581
106		Spot	2	Image 1	24	1000000051	1582
108		Spot	2	Image 1	24	1000000052	1583
100		Spot	2	Image 1	24	1000000053	1584
103		Spot	2	Image 1	24	1000000054	1585
97		Spot	2	Image 1	24	1000000055	1586
106		Spot	2	Image 1	24	1000000056	1587
107		Spot	2	Image 1	24	1000000057	1588
110		Spot	2	Image 1	24	1000000058	1589
106		Spot	2	Image 1	24	1000000059	1591
105		Spot	2	Image 1	24	1000000060	1592
107		Spot	2	Image 1	24	1000000061	1593
104		Spot	2	Image 1	24	1000000062	1594
103		Spot	2	Image 1	24	1000000063	1595
106		Spot	2	Image 1	24	1000000069	1596
108		Spot	2	Image 1	24	1000000064	1597
107		Spot	2	Image 1	25	1000000000	1598
105		Spot	2	Image 1	25	1000000001	1599
127		Spot	2	Image 1	25	1000000002	1600
107		Spot	2	Image 1	25	1000000004	1602
114		Spot	2	Image 1	25	1000000005	1603
107		Spot	2	Image 1	25	1000000006	1604
101		Spot	2	Image 1	25	1000000020	1605
104		Spot	2	Image 1	25	1000000007	1606
105		Spot	2	Image 1	25	1000000008	1607
102		Spot	2	Image 1	25	1000000009	1608
101		Spot	2	Image 1	25	1000000068	1609
106		Spot	2	Image 1	25	1000000067	1610
103		Spot	2	Image 1	25	1000000010	1611
112		Spot	2	Image 1	25	1000000012	1612
134		Spot	2	Image 1	25	1000000003	1613
144		Spot	2	Image 1	25	1000000013	1614
124		Spot	2	Image 1	25	1000000014	1615
133		Spot	2	Image 1	25	1000000015	1616
164		Spot	2	Image 1	25	1000000016	1617
102		Spot	2	Image 1	25	1000000017	1618
106		Spot	2	Image 1	25	1000000018	1619
109		Spot	2	Image 1	25	1000000019	1620
112		Spot	2	Image 1	25	1000000021	1621
104		Spot	2	Image 1	25	1000000022	1622
103		Spot	2	Image 1	25	1000000023	1623
108		Spot	2	Image 1	25	1000000024	1624
105		Spot	2	Image 1	25	1000000025	1625
103		Spot	2	Image 1	25	1000000027	1626
105		Spot	2	Image 1	25	1000000028	1627
110		Spot	2	Image 1	25	1000000029	1628
106		Spot	2	Image 1	25	1000000030	1629
106		Spot	2	Image 1	25	1000000032	1630
107		Spot	2	Image 1	25	1000000033	1631
103		Spot	2	Image 1	25	1000000034	1632
107		Spot	2	Image 1	25	1000000036	1633
110		Spot	2	Image 1	25	1000000037	1634
111		Spot	2	Image 1	25	1000000038	1635
106		Spot	2	Image 1	25	1000000039	1636
104		Spot	2	Image 1	25	1000000040	1637
110		Spot	2	Image 1	25	1000000041	1638
124		Spot	2	Image 1	25	1000000042	1639
104		Spot	2	Image 1	25	1000000043	1640
89		Spot	2	Image 1	25	1000000044	1641
98		Spot	2	Image 1	25	1000000045	1642
161		Spot	2	Image 1	25	1000000046	1643
112		Spot	2	Image 1	25	1000000047	1644
131		Spot	2	Image 1	25	1000000048	1645
125		Spot	2	Image 1	25	1000000050	1646
108		Spot	2	Image 1	25	1000000051	1647
108		Spot	2	Image 1	25	1000000052	1648
104		Spot	2	Image 1	25	1000000053	1649
101		Spot	2	Image 1	25	1000000054	1650
107		Spot	2	Image 1	25	1000000055	1651
103		Spot	2	Image 1	25	1000000056	1652
108		Spot	2	Image 1	25	1000000057	1653
107		Spot	2	Image 1	25	1000000058	1655
97		Spot	2	Image 1	25	1000000059	1656
106		Spot	2	Image 1	25	1000000060	1657
107		Spot	2	Image 1	25	1000000061	1658
103		Spot	2	Image 1	25	1000000062	1659
94		Spot	2	Image 1	25	1000000063	1660
107		Spot	2	Image 1	25	1000000064	1661
126		Spot	2	Image 1	26	1000000002	1662
127		Spot	2	Image 1	26	1000000003	1663
105		Spot	2	Image 1	26	1000000004	1665
113		Spot	2	Image 1	26	1000000005	1666
109		Spot	2	Image 1	26	1000000006	1667
107		Spot	2	Image 1	26	1000000020	1668
111		Spot	2	Image 1	26	1000000007	1669
104		Spot	2	Image 1	26	1000000008	1670
103		Spot	2	Image 1	26	1000000009	1671
97		Spot	2	Image 1	26	1000000068	1672
104		Spot	2	Image 1	26	1000000010	1673
124		Spot	2	Image 1	26	1000000012	1674
145		Spot	2	Image 1	26	1000000013	1675
118		Spot	2	Image 1	26	1000000014	1676
125		Spot	2	Image 1	26	1000000015	1677
169		Spot	2	Image 1	26	1000000016	1678
107		Spot	2	Image 1	26	1000000017	1679
105		Spot	2	Image 1	26	1000000018	1680
105		Spot	2	Image 1	26	1000000019	1681
112		Spot	2	Image 1	26	1000000021	1682
106		Spot	2	Image 1	26	1000000022	1683
106		Spot	2	Image 1	26	1000000023	1684
104		Spot	2	Image 1	26	1000000024	1685
109		Spot	2	Image 1	26	1000000025	1686
101		Spot	2	Image 1	26	1000000027	1687
106		Spot	2	Image 1	26	1000000028	1688
112		Spot	2	Image 1	26	1000000029	1689
103		Spot	2	Image 1	26	1000000030	1690
109		Spot	2	Image 1	26	1000000031	1691
104		Spot	2	Image 1	26	1000000032	1692
99		Spot	2	Image 1	26	1000000033	1693
101		Spot	2	Image 1	26	1000000034	1694
106		Spot	2	Image 1	26	1000000035	1695
106		Spot	2	Image 1	26	1000000036	1696
110		Spot	2	Image 1	26	1000000037	1697
109		Spot	2	Image 1	26	1000000038	1698
96		Spot	2	Image 1	26	1000000039	1699
108		Spot	2	Image 1	26	1000000040	1700
109		Spot	2	Image 1	26	1000000041	1701
125		Spot	2	Image 1	26	1000000042	1702
98		Spot	2	Image 1	26	1000000043	1703
102		Spot	2	Image 1	26	1000000044	1704
100		Spot	2	Image 1	26	1000000045	1705
148		Spot	2	Image 1	26	1000000046	1706
115		Spot	2	Image 1	26	1000000047	1707
125		Spot	2	Image 1	26	1000000048	1708
99		Spot	2	Image 1	26	1000000049	1709
126		Spot	2	Image 1	26	1000000050	1710
107		Spot	2	Image 1	26	1000000051	1711
104		Spot	2	Image 1	26	1000000052	1712
105		Spot	2	Image 1	26	1000000053	1713
104		Spot	2	Image 1	26	1000000054	1714
101		Spot	2	Image 1	26	1000000055	1715
105		Spot	2	Image 1	26	1000000056	1716
101		Spot	2	Image 1	26	1000000057	1717
109		Spot	2	Image 1	26	1000000058	1719
105		Spot	2	Image 1	26	1000000059	1720
102		Spot	2	Image 1	26	1000000060	1721
99		Spot	2	Image 1	26	1000000061	1722
106		Spot	2	Image 1	26	1000000062	1723
103		Spot	2	Image 1	26	1000000063	1724
109		Spot	2	Image 1	26	1000000064	1725
107		Spot	2	Image 1	27	1000000001	1726
125		Spot	2	Image 1	27	1000000002	1727
126		Spot	2	Image 1	27	1000000003	1728
112		Spot	2	Image 1	27	1000000005	1730
104		Spot	2	Image 1	27	1000000006	1731
108		Spot	2	Image 1	27	1000000020	1732
112		Spot	2	Image 1	27	1000000007	1733
104		Spot	2	Image 1	27	1000000008	1734
107		Spot	2	Image 1	27	1000000009	1735
103		Spot	2	Image 1	27	1000000068	1736
104		Spot	2	Image 1	27	1000000067	1737
103		Spot	2	Image 1	27	1000000010	1738
124		Spot	2	Image 1	27	1000000012	1739
141		Spot	2	Image 1	27	1000000013	1740
123		Spot	2	Image 1	27	1000000014	1741
134		Spot	2	Image 1	27	1000000015	1742
164		Spot	2	Image 1	27	1000000016	1743
105		Spot	2	Image 1	27	1000000017	1744
105		Spot	2	Image 1	27	1000000018	1745
111		Spot	2	Image 1	27	1000000019	1746
112		Spot	2	Image 1	27	1000000021	1747
99		Spot	2	Image 1	27	1000000022	1748
107		Spot	2	Image 1	27	1000000023	1749
108		Spot	2	Image 1	27	1000000024	1750
105		Spot	2	Image 1	27	1000000025	1751
107		Spot	2	Image 1	27	1000000027	1752
105		Spot	2	Image 1	27	1000000028	1753
109		Spot	2	Image 1	27	1000000029	1754
103		Spot	2	Image 1	27	1000000030	1755
107		Spot	2	Image 1	27	1000000032	1756
106		Spot	2	Image 1	27	1000000033	1757
106		Spot	2	Image 1	27	1000000034	1758
105		Spot	2	Image 1	27	1000000036	1759
112		Spot	2	Image 1	27	1000000037	1760
111		Spot	2	Image 1	27	1000000038	1761
95		Spot	2	Image 1	27	1000000039	1762
108		Spot	2	Image 1	27	1000000040	1763
103		Spot	2	Image 1	27	1000000041	1764
123		Spot	2	Image 1	27	1000000042	1765
97		Spot	2	Image 1	27	1000000043	1766
101		Spot	2	Image 1	27	1000000044	1767
96		Spot	2	Image 1	27	1000000045	1768
163		Spot	2	Image 1	27	1000000046	1769
107		Spot	2	Image 1	27	1000000047	1770
123		Spot	2	Image 1	27	1000000048	1771
105		Spot	2	Image 1	27	1000000049	1772
124		Spot	2	Image 1	27	1000000050	1773
107		Spot	2	Image 1	27	1000000051	1774
101		Spot	2	Image 1	27	1000000052	1775
107		Spot	2	Image 1	27	1000000053	1776
106		Spot	2	Image 1	27	1000000054	1777
102		Spot	2	Image 1	27	1000000055	1778
105		Spot	2	Image 1	27	1000000056	1779
105		Spot	2	Image 1	27	1000000057	1780
108		Spot	2	Image 1	27	1000000058	1782
106		Spot	2	Image 1	27	1000000059	1783
100		Spot	2	Image 1	27	1000000060	1784
105		Spot	2	Image 1	27	1000000061	1785
106		Spot	2	Image 1	27	1000000062	1786
96		Spot	2	Image 1	27	1000000063	1787
106		Spot	2	Image 1	27	1000000069	1788
105		Spot	2	Image 1	27	1000000064	1789
107		Spot	2	Image 1	28	1000000001	1790
115		Spot	2	Image 1	28	1000000002	1791
124		Spot	2	Image 1	28	1000000003	1792
109		Spot	2	Image 1	28	1000000004	1794
115		Spot	2	Image 1	28	1000000005	1795
108		Spot	2	Image 1	28	1000000006	1796
106		Spot	2	Image 1	28	1000000020	1797
108		Spot	2	Image 1	28	1000000007	1798
100		Spot	2	Image 1	28	1000000008	1799
102		Spot	2	Image 1	28	1000000009	1800
103		Spot	2	Image 1	28	1000000068	1801
99		Spot	2	Image 1	28	1000000067	1802
98		Spot	2	Image 1	28	1000000010	1803
120		Spot	2	Image 1	28	1000000012	1804
144		Spot	2	Image 1	28	1000000013	1805
119		Spot	2	Image 1	28	1000000014	1806
131		Spot	2	Image 1	28	1000000015	1807
168		Spot	2	Image 1	28	1000000016	1808
105		Spot	2	Image 1	28	1000000017	1809
99		Spot	2	Image 1	28	1000000018	1810
110		Spot	2	Image 1	28	1000000019	1811
106		Spot	2	Image 1	28	1000000021	1812
100		Spot	2	Image 1	28	1000000022	1813
103		Spot	2	Image 1	28	1000000023	1814
99		Spot	2	Image 1	28	1000000024	1815
100		Spot	2	Image 1	28	1000000025	1816
87		Spot	2	Image 1	28	1000000027	1817
99		Spot	2	Image 1	28	1000000028	1818
92		Spot	2	Image 1	28	1000000029	1819
108		Spot	2	Image 1	28	1000000030	1820
105		Spot	2	Image 1	28	1000000031	1821
106		Spot	2	Image 1	28	1000000032	1822
96		Spot	2	Image 1	28	1000000033	1823
103		Spot	2	Image 1	28	1000000034	1824
107		Spot	2	Image 1	28	1000000035	1825
101		Spot	2	Image 1	28	1000000036	1826
109		Spot	2	Image 1	28	1000000037	1827
107		Spot	2	Image 1	28	1000000038	1828
94		Spot	2	Image 1	28	1000000039	1829
104		Spot	2	Image 1	28	1000000040	1830
109		Spot	2	Image 1	28	1000000041	1831
126		Spot	2	Image 1	28	1000000042	1832
104		Spot	2	Image 1	28	1000000043	1833
95		Spot	2	Image 1	28	1000000044	1834
103		Spot	2	Image 1	28	1000000045	1835
154		Spot	2	Image 1	28	1000000046	1836
115		Spot	2	Image 1	28	1000000047	1837
123		Spot	2	Image 1	28	1000000048	1838
101		Spot	2	Image 1	28	1000000049	1839
123		Spot	2	Image 1	28	1000000050	1840
104		Spot	2	Image 1	28	1000000051	1841
108		Spot	2	Image 1	28	1000000052	1842
103		Spot	2	Image 1	28	1000000053	1843
99		Spot	2	Image 1	28	1000000054	1844
103		Spot	2	Image 1	28	1000000055	1845
102		Spot	2	Image 1	28	1000000056	1846
107		Spot	2	Image 1	28	1000000057	1847
107		Spot	2	Image 1	28	1000000058	1848
100		Spot	2	Image 1	28	1000000059	1850
99		Spot	2	Image 1	28	1000000060	1851
107		Spot	2	Image 1	28	1000000061	1852
104		Spot	2	Image 1	28	1000000062	1853
105		Spot	2	Image 1	28	1000000063	1854
103		Spot	2	Image 1	28	1000000069	1855
107		Spot	2	Image 1	28	1000000064	1856
103		Spot	2	Image 1	29	1000000001	1857
122		Spot	2	Image 1	29	1000000002	1858
124		Spot	2	Image 1	29	1000000003	1859
112		Spot	2	Image 1	29	1000000005	1861
108		Spot	2	Image 1	29	1000000006	1862
99		Spot	2	Image 1	29	1000000020	1863
106		Spot	2	Image 1	29	1000000007	1864
99		Spot	2	Image 1	29	1000000008	1865
109		Spot	2	Image 1	29	1000000009	1866
98		Spot	2	Image 1	29	1000000068	1867
105		Spot	2	Image 1	29	1000000067	1868
98		Spot	2	Image 1	29	1000000010	1869
112		Spot	2	Image 1	29	1000000012	1870
140		Spot	2	Image 1	29	1000000013	1871
121		Spot	2	Image 1	29	1000000014	1872
124		Spot	2	Image 1	29	1000000015	1873
164		Spot	2	Image 1	29	1000000016	1874
106		Spot	2	Image 1	29	1000000017	1875
92		Spot	2	Image 1	29	1000000018	1876
103		Spot	2	Image 1	29	1000000019	1877
111		Spot	2	Image 1	29	1000000021	1878
90		Spot	2	Image 1	29	1000000022	1879
93		Spot	2	Image 1	29	1000000023	1880
107		Spot	2	Image 1	29	1000000024	1881
105		Spot	2	Image 1	29	1000000025	1882
104		Spot	2	Image 1	29	1000000070	1883
105		Spot	2	Image 1	29	1000000027	1884
108		Spot	2	Image 1	29	1000000028	1885
104		Spot	2	Image 1	29	1000000029	1886
100		Spot	2	Image 1	29	1000000030	1887
107		Spot	2	Image 1	29	1000000031	1888
102		Spot	2	Image 1	29	1000000032	1889
103		Spot	2	Image 1	29	1000000033	1890
98		Spot	2	Image 1	29	1000000034	1891
91		Spot	2	Image 1	29	1000000035	1892
100		Spot	2	Image 1	29	1000000036	1893
112		Spot	2	Image 1	29	1000000037	1894
112		Spot	2	Image 1	29	1000000038	1895
105		Spot	2	Image 1	29	1000000039	1896
105		Spot	2	Image 1	29	1000000040	1897
105		Spot	2	Image 1	29	1000000041	1898
113		Spot	2	Image 1	29	1000000042	1899
95		Spot	2	Image 1	29	1000000043	1900
99		Spot	2	Image 1	29	1000000044	1901
96		Spot	2	Image 1	29	1000000045	1902
163		Spot	2	Image 1	29	1000000046	1903
91		Spot	2	Image 1	29	1000000047	1904
121		Spot	2	Image 1	29	1000000048	1905
126		Spot	2	Image 1	29	1000000050	1906
96		Spot	2	Image 1	29	1000000051	1907
103		Spot	2	Image 1	29	1000000052	1908
104		Spot	2	Image 1	29	1000000053	1909
91		Spot	2	Image 1	29	1000000054	1910
105		Spot	2	Image 1	29	1000000055	1911
105		Spot	2	Image 1	29	1000000056	1912
101		Spot	2	Image 1	29	1000000057	1913
108		Spot	2	Image 1	29	1000000058	1915
105		Spot	2	Image 1	29	1000000059	1916
98		Spot	2	Image 1	29	1000000060	1917
89		Spot	2	Image 1	29	1000000061	1918
102		Spot	2	Image 1	29	1000000062	1919
100		Spot	2	Image 1	29	1000000063	1920
104		Spot	2	Image 1	29	1000000069	1921
100		Spot	2	Image 1	29	1000000064	1922
105		Spot	2	Image 1	30	1000000001	1923
121		Spot	2	Image 1	30	1000000002	1924
121		Spot	2	Image 1	30	1000000003	1925
109		Spot	2	Image 1	30	1000000005	1927
103		Spot	2	Image 1	30	1000000006	1928
106		Spot	2	Image 1	30	1000000020	1929
106		Spot	2	Image 1	30	1000000007	1930
103		Spot	2	Image 1	30	1000000008	1931
107		Spot	2	Image 1	30	1000000009	1932
103		Spot	2	Image 1	30	1000000068	1933
104		Spot	2	Image 1	30	1000000067	1934
100		Spot	2	Image 1	30	1000000010	1935
114		Spot	2	Image 1	30	1000000012	1936
138		Spot	2	Image 1	30	1000000013	1937
108		Spot	2	Image 1	30	1000000014	1938
127		Spot	2	Image 1	30	1000000015	1939
161		Spot	2	Image 1	30	1000000016	1940
95		Spot	2	Image 1	30	1000000017	1941
92		Spot	2	Image 1	30	1000000018	1942
105		Spot	2	Image 1	30	1000000019	1943
113		Spot	2	Image 1	30	1000000021	1944
102		Spot	2	Image 1	30	1000000022	1945
97		Spot	2	Image 1	30	1000000023	1946
93		Spot	2	Image 1	30	1000000024	1947
100		Spot	2	Image 1	30	1000000025	1948
103		Spot	2	Image 1	30	1000000070	1949
97		Spot	2	Image 1	30	1000000027	1950
103		Spot	2	Image 1	30	1000000028	1951
107		Spot	2	Image 1	30	1000000029	1952
100		Spot	2	Image 1	30	1000000030	1953
103		Spot	2	Image 1	30	1000000031	1954
104		Spot	2	Image 1	30	1000000032	1955
101		Spot	2	Image 1	30	1000000033	1956
92		Spot	2	Image 1	30	1000000034	1957
95		Spot	2	Image 1	30	1000000036	1958
103		Spot	2	Image 1	30	1000000037	1959
105		Spot	2	Image 1	30	1000000038	1960
102		Spot	2	Image 1	30	1000000039	1961
99		Spot	2	Image 1	30	1000000040	1962
105		Spot	2	Image 1	30	1000000041	1963
117		Spot	2	Image 1	30	1000000042	1964
96		Spot	2	Image 1	30	1000000043	1965
91		Spot	2	Image 1	30	1000000044	1966
94		Spot	2	Image 1	30	1000000045	1967
153		Spot	2	Image 1	30	1000000046	1968
98		Spot	2	Image 1	30	1000000047	1969
118		Spot	2	Image 1	30	1000000048	1970
98		Spot	2	Image 1	30	1000000049	1971
123		Spot	2	Image 1	30	1000000050	1972
97		Spot	2	Image 1	30	1000000051	1973
100		Spot	2	Image 1	30	1000000052	1974
98		Spot	2	Image 1	30	1000000053	1975
106		Spot	2	Image 1	30	1000000054	1976
98		Spot	2	Image 1	30	1000000055	1977
96		Spot	2	Image 1	30	1000000056	1978
109		Spot	2	Image 1	30	1000000071	1979
103		Spot	2	Image 1	30	1000000057	1980
107		Spot	2	Image 1	30	1000000058	1982
104		Spot	2	Image 1	30	1000000059	1983
101		Spot	2	Image 1	30	1000000060	1984
106		Spot	2	Image 1	30	1000000061	1985
73		Spot	2	Image 1	30	1000000062	1986
104		Spot	2	Image 1	30	1000000063	1987
97		Spot	2	Image 1	30	1000000064	1988
100		Spot	2	Image 1	31	1000000072	1989
119		Spot	2	Image 1	31	1000000002	1990
114		Spot	2	Image 1	31	1000000003	1991
106		Spot	2	Image 1	31	1000000005	1993
96		Spot	2	Image 1	31	1000000006	1994
105		Spot	2	Image 1	31	1000000020	1995
106		Spot	2	Image 1	31	1000000007	1996
101		Spot	2	Image 1	31	1000000008	1997
108		Spot	2	Image 1	31	1000000009	1998
101		Spot	2	Image 1	31	1000000068	1999
93		Spot	2	Image 1	31	1000000010	2000
104		Spot	2	Image 1	31	1000000012	2001
132		Spot	2	Image 1	31	1000000013	2002
119		Spot	2	Image 1	31	1000000014	2003
130		Spot	2	Image 1	31	1000000015	2004
152		Spot	2	Image 1	31	1000000016	2005
105		Spot	2	Image 1	31	1000000017	2006
106		Spot	2	Image 1	31	1000000019	2007
103		Spot	2	Image 1	31	1000000018	2008
97		Spot	2	Image 1	31	1000000021	2009
103		Spot	2	Image 1	31	1000000022	2010
89		Spot	2	Image 1	31	1000000023	2011
99		Spot	2	Image 1	31	1000000024	2012
103		Spot	2	Image 1	31	1000000025	2013
105		Spot	2	Image 1	31	1000000070	2014
100		Spot	2	Image 1	31	1000000027	2015
103		Spot	2	Image 1	31	1000000028	2016
100		Spot	2	Image 1	31	1000000029	2017
97		Spot	2	Image 1	31	1000000073	2018
106		Spot	2	Image 1	31	1000000030	2019
106		Spot	2	Image 1	31	1000000031	2020
101		Spot	2	Image 1	31	1000000032	2021
96		Spot	2	Image 1	31	1000000033	2022
99		Spot	2	Image 1	31	1000000034	2023
81		Spot	2	Image 1	31	1000000035	2024
98		Spot	2	Image 1	31	1000000036	2025
105		Spot	2	Image 1	31	1000000037	2026
89		Spot	2	Image 1	31	1000000038	2027
102		Spot	2	Image 1	31	1000000039	2028
99		Spot	2	Image 1	31	1000000040	2029
104		Spot	2	Image 1	31	1000000041	2030
118		Spot	2	Image 1	31	1000000042	2031
90		Spot	2	Image 1	31	1000000043	2032
90		Spot	2	Image 1	31	1000000044	2033
100		Spot	2	Image 1	31	1000000045	2034
151		Spot	2	Image 1	31	1000000046	2035
98		Spot	2	Image 1	31	1000000047	2036
119		Spot	2	Image 1	31	1000000048	2037
99		Spot	2	Image 1	31	1000000049	2038
119		Spot	2	Image 1	31	1000000050	2039
100		Spot	2	Image 1	31	1000000051	2040
103		Spot	2	Image 1	31	1000000052	2041
89		Spot	2	Image 1	31	1000000053	2042
104		Spot	2	Image 1	31	1000000054	2043
99		Spot	2	Image 1	31	1000000055	2044
104		Spot	2	Image 1	31	1000000056	2045
98		Spot	2	Image 1	31	1000000071	2046
100		Spot	2	Image 1	31	1000000057	2047
103		Spot	2	Image 1	31	1000000058	2049
93		Spot	2	Image 1	31	1000000059	2050
95		Spot	2	Image 1	31	1000000060	2051
103		Spot	2	Image 1	31	1000000061	2052
103		Spot	2	Image 1	31	1000000062	2053
87		Spot	2	Image 1	31	1000000063	2054
106		Spot	2	Image 1	31	1000000064	2055
100		Spot	2	Image 1	32	1000000001	2056
124		Spot	2	Image 1	32	1000000002	2057
126		Spot	2	Image 1	32	1000000003	2058
[truncated: 992 more rows]
