# Supplementary material for: Protocol for real-time monitoring of CD8+ T and myeloid cell behavior in human high-grade serous ovarian cancer slices
Source: STAR Protoc. 2024 Jun 2;5(2):103102. doi: 10.1016/j.xpro.2024.103102 (PMC11179100; doi:10.1016/j.xpro.2024.103102)
Supplement: Data S3. Files for testing the R script, quantification and statistical analysis step 2 [file mmc3.zip › Test files/Slice1_b/__Intensity_Min_Ch=3_Img=1.csv]

Intensity Min Ch=3 Img=1
====================
Intensity Min	Unit	Category	Channel	Image	Time	TrackID	ID
108		Spot	3	Image 1	1	1000000000	0
112		Spot	3	Image 1	1	1000000001	1
114		Spot	3	Image 1	1	1000000002	2
134		Spot	3	Image 1	1	1000000003	3
103		Spot	3	Image 1	1	1000000004	5
141		Spot	3	Image 1	1	1000000005	6
137		Spot	3	Image 1	1	1000000006	7
128		Spot	3	Image 1	1	1000000007	8
119		Spot	3	Image 1	1	1000000008	9
127		Spot	3	Image 1	1	1000000009	10
112		Spot	3	Image 1	1	1000000010	11
74		Spot	3	Image 1	1	1000000011	12
128		Spot	3	Image 1	1	1000000012	13
135		Spot	3	Image 1	1	1000000013	14
110		Spot	3	Image 1	1	1000000014	15
144		Spot	3	Image 1	1	1000000015	16
139		Spot	3	Image 1	1	1000000016	17
131		Spot	3	Image 1	1	1000000017	18
121		Spot	3	Image 1	1	1000000018	19
116		Spot	3	Image 1	1	1000000019	20
119		Spot	3	Image 1	1	1000000020	21
111		Spot	3	Image 1	1	1000000021	22
135		Spot	3	Image 1	1	1000000022	23
118		Spot	3	Image 1	1	1000000023	24
118		Spot	3	Image 1	1	1000000024	25
128		Spot	3	Image 1	1	1000000025	26
128		Spot	3	Image 1	1	1000000026	27
117		Spot	3	Image 1	1	1000000027	28
116		Spot	3	Image 1	1	1000000028	29
124		Spot	3	Image 1	1	1000000029	30
136		Spot	3	Image 1	1	1000000030	31
124		Spot	3	Image 1	1	1000000031	32
126		Spot	3	Image 1	1	1000000032	33
120		Spot	3	Image 1	1	1000000033	34
126		Spot	3	Image 1	1	1000000034	35
128		Spot	3	Image 1	1	1000000035	36
120		Spot	3	Image 1	1	1000000036	37
126		Spot	3	Image 1	1	1000000037	38
120		Spot	3	Image 1	1	1000000038	39
117		Spot	3	Image 1	1	1000000039	40
134		Spot	3	Image 1	1	1000000040	41
121		Spot	3	Image 1	1	1000000041	42
106		Spot	3	Image 1	1	1000000042	43
115		Spot	3	Image 1	1	1000000043	44
108		Spot	3	Image 1	1	1000000044	45
118		Spot	3	Image 1	1	1000000045	46
161		Spot	3	Image 1	1	1000000046	47
115		Spot	3	Image 1	1	1000000047	48
154		Spot	3	Image 1	1	1000000048	49
110		Spot	3	Image 1	1	1000000049	50
117		Spot	3	Image 1	1	1000000050	51
123		Spot	3	Image 1	1	1000000051	52
124		Spot	3	Image 1	1	1000000052	53
114		Spot	3	Image 1	1	1000000053	54
110		Spot	3	Image 1	1	1000000054	55
114		Spot	3	Image 1	1	1000000055	56
99		Spot	3	Image 1	1	1000000056	57
123		Spot	3	Image 1	1	1000000057	58
108		Spot	3	Image 1	1	1000000058	59
107		Spot	3	Image 1	1	1000000059	61
108		Spot	3	Image 1	1	1000000060	62
113		Spot	3	Image 1	1	1000000061	63
116		Spot	3	Image 1	1	1000000062	64
116		Spot	3	Image 1	1	1000000063	65
117		Spot	3	Image 1	1	1000000064	66
124		Spot	3	Image 1	2	1000000000	67
115		Spot	3	Image 1	2	1000000001	68
120		Spot	3	Image 1	2	1000000002	69
141		Spot	3	Image 1	2	1000000003	70
127		Spot	3	Image 1	2	1000000004	72
143		Spot	3	Image 1	2	1000000005	73
149		Spot	3	Image 1	2	1000000006	74
127		Spot	3	Image 1	2	1000000007	75
124		Spot	3	Image 1	2	1000000008	76
132		Spot	3	Image 1	2	1000000009	77
136		Spot	3	Image 1	2	1000000065	78
124		Spot	3	Image 1	2	1000000010	79
120		Spot	3	Image 1	2	1000000011	80
133		Spot	3	Image 1	2	1000000012	81
135		Spot	3	Image 1	2	1000000013	82
131		Spot	3	Image 1	2	1000000014	83
151		Spot	3	Image 1	2	1000000015	84
139		Spot	3	Image 1	2	1000000016	85
139		Spot	3	Image 1	2	1000000017	86
131		Spot	3	Image 1	2	1000000018	87
124		Spot	3	Image 1	2	1000000019	88
141		Spot	3	Image 1	2	1000000020	89
117		Spot	3	Image 1	2	1000000021	90
137		Spot	3	Image 1	2	1000000022	91
130		Spot	3	Image 1	2	1000000023	92
133		Spot	3	Image 1	2	1000000024	93
137		Spot	3	Image 1	2	1000000025	94
137		Spot	3	Image 1	2	1000000026	95
112		Spot	3	Image 1	2	1000000027	96
139		Spot	3	Image 1	2	1000000028	97
124		Spot	3	Image 1	2	1000000029	98
118		Spot	3	Image 1	2	1000000030	99
137		Spot	3	Image 1	2	1000000031	100
145		Spot	3	Image 1	2	1000000032	101
135		Spot	3	Image 1	2	1000000033	102
138		Spot	3	Image 1	2	1000000034	103
138		Spot	3	Image 1	2	1000000035	104
125		Spot	3	Image 1	2	1000000036	105
131		Spot	3	Image 1	2	1000000037	106
130		Spot	3	Image 1	2	1000000038	107
115		Spot	3	Image 1	2	1000000039	108
133		Spot	3	Image 1	2	1000000040	109
128		Spot	3	Image 1	2	1000000041	110
121		Spot	3	Image 1	2	1000000042	111
130		Spot	3	Image 1	2	1000000043	112
118		Spot	3	Image 1	2	1000000044	113
121		Spot	3	Image 1	2	1000000045	114
159		Spot	3	Image 1	2	1000000046	115
143		Spot	3	Image 1	2	1000000047	116
154		Spot	3	Image 1	2	1000000048	117
128		Spot	3	Image 1	2	1000000049	118
149		Spot	3	Image 1	2	1000000050	119
140		Spot	3	Image 1	2	1000000051	120
130		Spot	3	Image 1	2	1000000052	121
124		Spot	3	Image 1	2	1000000053	122
116		Spot	3	Image 1	2	1000000054	123
129		Spot	3	Image 1	2	1000000055	124
116		Spot	3	Image 1	2	1000000056	125
129		Spot	3	Image 1	2	1000000057	126
124		Spot	3	Image 1	2	1000000058	128
131		Spot	3	Image 1	2	1000000059	129
133		Spot	3	Image 1	2	1000000060	130
120		Spot	3	Image 1	2	1000000061	131
129		Spot	3	Image 1	2	1000000062	132
127		Spot	3	Image 1	2	1000000063	133
123		Spot	3	Image 1	2	1000000064	134
132		Spot	3	Image 1	3	1000000000	135
128		Spot	3	Image 1	3	1000000002	136
129		Spot	3	Image 1	3	1000000004	138
148		Spot	3	Image 1	3	1000000005	139
152		Spot	3	Image 1	3	1000000006	140
137		Spot	3	Image 1	3	1000000007	141
131		Spot	3	Image 1	3	1000000008	142
136		Spot	3	Image 1	3	1000000009	143
142		Spot	3	Image 1	3	1000000065	144
133		Spot	3	Image 1	3	1000000010	145
130		Spot	3	Image 1	3	1000000011	146
142		Spot	3	Image 1	3	1000000012	147
143		Spot	3	Image 1	3	1000000003	148
140		Spot	3	Image 1	3	1000000013	149
138		Spot	3	Image 1	3	1000000014	150
153		Spot	3	Image 1	3	1000000015	151
148		Spot	3	Image 1	3	1000000016	152
154		Spot	3	Image 1	3	1000000017	153
136		Spot	3	Image 1	3	1000000018	154
129		Spot	3	Image 1	3	1000000019	155
139		Spot	3	Image 1	3	1000000020	156
136		Spot	3	Image 1	3	1000000021	157
140		Spot	3	Image 1	3	1000000022	158
139		Spot	3	Image 1	3	1000000023	159
135		Spot	3	Image 1	3	1000000024	160
132		Spot	3	Image 1	3	1000000025	161
145		Spot	3	Image 1	3	1000000026	162
128		Spot	3	Image 1	3	1000000027	163
134		Spot	3	Image 1	3	1000000028	164
140		Spot	3	Image 1	3	1000000029	165
143		Spot	3	Image 1	3	1000000030	166
146		Spot	3	Image 1	3	1000000031	167
151		Spot	3	Image 1	3	1000000032	168
141		Spot	3	Image 1	3	1000000033	169
143		Spot	3	Image 1	3	1000000034	170
139		Spot	3	Image 1	3	1000000035	171
138		Spot	3	Image 1	3	1000000036	172
136		Spot	3	Image 1	3	1000000037	173
147		Spot	3	Image 1	3	1000000038	174
128		Spot	3	Image 1	3	1000000039	175
139		Spot	3	Image 1	3	1000000040	176
134		Spot	3	Image 1	3	1000000041	177
123		Spot	3	Image 1	3	1000000042	178
137		Spot	3	Image 1	3	1000000043	179
124		Spot	3	Image 1	3	1000000044	180
126		Spot	3	Image 1	3	1000000045	181
175		Spot	3	Image 1	3	1000000046	182
146		Spot	3	Image 1	3	1000000047	183
177		Spot	3	Image 1	3	1000000048	184
134		Spot	3	Image 1	3	1000000049	185
150		Spot	3	Image 1	3	1000000050	186
145		Spot	3	Image 1	3	1000000051	187
142		Spot	3	Image 1	3	1000000052	188
125		Spot	3	Image 1	3	1000000053	189
124		Spot	3	Image 1	3	1000000054	190
135		Spot	3	Image 1	3	1000000055	191
126		Spot	3	Image 1	3	1000000056	192
134		Spot	3	Image 1	3	1000000057	194
131		Spot	3	Image 1	3	1000000058	195
136		Spot	3	Image 1	3	1000000059	196
131		Spot	3	Image 1	3	1000000060	197
123		Spot	3	Image 1	3	1000000061	198
133		Spot	3	Image 1	3	1000000062	199
134		Spot	3	Image 1	3	1000000063	200
130		Spot	3	Image 1	3	1000000064	201
127		Spot	3	Image 1	4	1000000001	202
127		Spot	3	Image 1	4	1000000002	203
135		Spot	3	Image 1	4	1000000004	205
154		Spot	3	Image 1	4	1000000005	206
154		Spot	3	Image 1	4	1000000006	207
139		Spot	3	Image 1	4	1000000007	208
132		Spot	3	Image 1	4	1000000008	209
136		Spot	3	Image 1	4	1000000009	210
142		Spot	3	Image 1	4	1000000065	211
129		Spot	3	Image 1	4	1000000010	212
131		Spot	3	Image 1	4	1000000011	213
132		Spot	3	Image 1	4	1000000012	214
146		Spot	3	Image 1	4	1000000003	215
140		Spot	3	Image 1	4	1000000013	216
136		Spot	3	Image 1	4	1000000014	217
159		Spot	3	Image 1	4	1000000015	218
147		Spot	3	Image 1	4	1000000016	219
148		Spot	3	Image 1	4	1000000017	220
139		Spot	3	Image 1	4	1000000018	221
124		Spot	3	Image 1	4	1000000019	222
147		Spot	3	Image 1	4	1000000020	223
131		Spot	3	Image 1	4	1000000021	224
140		Spot	3	Image 1	4	1000000022	225
141		Spot	3	Image 1	4	1000000023	226
134		Spot	3	Image 1	4	1000000024	227
141		Spot	3	Image 1	4	1000000025	228
143		Spot	3	Image 1	4	1000000026	229
127		Spot	3	Image 1	4	1000000027	230
130		Spot	3	Image 1	4	1000000028	231
138		Spot	3	Image 1	4	1000000029	232
127		Spot	3	Image 1	4	1000000030	233
152		Spot	3	Image 1	4	1000000032	234
124		Spot	3	Image 1	4	1000000033	235
144		Spot	3	Image 1	4	1000000034	236
143		Spot	3	Image 1	4	1000000035	237
143		Spot	3	Image 1	4	1000000036	238
142		Spot	3	Image 1	4	1000000037	239
145		Spot	3	Image 1	4	1000000038	240
138		Spot	3	Image 1	4	1000000039	241
144		Spot	3	Image 1	4	1000000040	242
142		Spot	3	Image 1	4	1000000041	243
123		Spot	3	Image 1	4	1000000042	244
138		Spot	3	Image 1	4	1000000043	245
127		Spot	3	Image 1	4	1000000044	246
128		Spot	3	Image 1	4	1000000045	247
171		Spot	3	Image 1	4	1000000046	248
153		Spot	3	Image 1	4	1000000047	249
167		Spot	3	Image 1	4	1000000048	250
132		Spot	3	Image 1	4	1000000049	251
153		Spot	3	Image 1	4	1000000050	252
141		Spot	3	Image 1	4	1000000051	253
133		Spot	3	Image 1	4	1000000052	254
135		Spot	3	Image 1	4	1000000053	255
137		Spot	3	Image 1	4	1000000054	256
134		Spot	3	Image 1	4	1000000055	257
129		Spot	3	Image 1	4	1000000056	258
138		Spot	3	Image 1	4	1000000057	259
132		Spot	3	Image 1	4	1000000058	260
141		Spot	3	Image 1	4	1000000059	262
139		Spot	3	Image 1	4	1000000060	263
125		Spot	3	Image 1	4	1000000061	264
130		Spot	3	Image 1	4	1000000062	265
136		Spot	3	Image 1	4	1000000063	266
127		Spot	3	Image 1	4	1000000064	267
105		Spot	3	Image 1	5	1000000000	268
123		Spot	3	Image 1	5	1000000002	269
131		Spot	3	Image 1	5	1000000004	271
149		Spot	3	Image 1	5	1000000005	272
149		Spot	3	Image 1	5	1000000006	273
137		Spot	3	Image 1	5	1000000020	274
141		Spot	3	Image 1	5	1000000007	275
135		Spot	3	Image 1	5	1000000008	276
144		Spot	3	Image 1	5	1000000009	277
144		Spot	3	Image 1	5	1000000065	278
127		Spot	3	Image 1	5	1000000010	279
124		Spot	3	Image 1	5	1000000011	280
135		Spot	3	Image 1	5	1000000012	281
135		Spot	3	Image 1	5	1000000003	282
130		Spot	3	Image 1	5	1000000013	283
142		Spot	3	Image 1	5	1000000014	284
152		Spot	3	Image 1	5	1000000015	285
141		Spot	3	Image 1	5	1000000016	286
145		Spot	3	Image 1	5	1000000017	287
137		Spot	3	Image 1	5	1000000018	288
128		Spot	3	Image 1	5	1000000019	289
121		Spot	3	Image 1	5	1000000021	290
132		Spot	3	Image 1	5	1000000022	291
132		Spot	3	Image 1	5	1000000023	292
126		Spot	3	Image 1	5	1000000024	293
141		Spot	3	Image 1	5	1000000025	294
144		Spot	3	Image 1	5	1000000026	295
122		Spot	3	Image 1	5	1000000027	296
134		Spot	3	Image 1	5	1000000028	297
145		Spot	3	Image 1	5	1000000029	298
140		Spot	3	Image 1	5	1000000030	299
143		Spot	3	Image 1	5	1000000031	300
150		Spot	3	Image 1	5	1000000032	301
135		Spot	3	Image 1	5	1000000033	302
144		Spot	3	Image 1	5	1000000035	303
140		Spot	3	Image 1	5	1000000034	304
139		Spot	3	Image 1	5	1000000036	305
135		Spot	3	Image 1	5	1000000037	306
145		Spot	3	Image 1	5	1000000038	307
114		Spot	3	Image 1	5	1000000039	308
136		Spot	3	Image 1	5	1000000040	309
136		Spot	3	Image 1	5	1000000041	310
120		Spot	3	Image 1	5	1000000042	311
133		Spot	3	Image 1	5	1000000043	312
127		Spot	3	Image 1	5	1000000044	313
130		Spot	3	Image 1	5	1000000045	314
169		Spot	3	Image 1	5	1000000046	315
150		Spot	3	Image 1	5	1000000047	316
171		Spot	3	Image 1	5	1000000048	317
129		Spot	3	Image 1	5	1000000049	318
143		Spot	3	Image 1	5	1000000050	319
144		Spot	3	Image 1	5	1000000051	320
128		Spot	3	Image 1	5	1000000052	321
131		Spot	3	Image 1	5	1000000053	322
131		Spot	3	Image 1	5	1000000054	323
135		Spot	3	Image 1	5	1000000055	324
123		Spot	3	Image 1	5	1000000056	325
131		Spot	3	Image 1	5	1000000057	326
128		Spot	3	Image 1	5	1000000058	327
135		Spot	3	Image 1	5	1000000059	329
134		Spot	3	Image 1	5	1000000060	330
120		Spot	3	Image 1	5	1000000061	331
129		Spot	3	Image 1	5	1000000062	332
136		Spot	3	Image 1	5	1000000063	333
120		Spot	3	Image 1	5	1000000064	334
118		Spot	3	Image 1	6	1000000002	335
127		Spot	3	Image 1	6	1000000004	337
152		Spot	3	Image 1	6	1000000005	338
147		Spot	3	Image 1	6	1000000006	339
143		Spot	3	Image 1	6	1000000007	340
124		Spot	3	Image 1	6	1000000008	341
142		Spot	3	Image 1	6	1000000009	342
127		Spot	3	Image 1	6	1000000010	343
144		Spot	3	Image 1	6	1000000012	344
140		Spot	3	Image 1	6	1000000003	345
136		Spot	3	Image 1	6	1000000013	346
135		Spot	3	Image 1	6	1000000014	347
154		Spot	3	Image 1	6	1000000015	348
131		Spot	3	Image 1	6	1000000016	349
142		Spot	3	Image 1	6	1000000017	350
128		Spot	3	Image 1	6	1000000018	351
122		Spot	3	Image 1	6	1000000019	352
138		Spot	3	Image 1	6	1000000020	353
131		Spot	3	Image 1	6	1000000021	354
135		Spot	3	Image 1	6	1000000022	355
135		Spot	3	Image 1	6	1000000023	356
131		Spot	3	Image 1	6	1000000024	357
139		Spot	3	Image 1	6	1000000025	358
143		Spot	3	Image 1	6	1000000026	359
121		Spot	3	Image 1	6	1000000027	360
143		Spot	3	Image 1	6	1000000028	361
145		Spot	3	Image 1	6	1000000029	362
144		Spot	3	Image 1	6	1000000030	363
143		Spot	3	Image 1	6	1000000031	364
148		Spot	3	Image 1	6	1000000032	365
137		Spot	3	Image 1	6	1000000033	366
131		Spot	3	Image 1	6	1000000034	367
138		Spot	3	Image 1	6	1000000035	368
128		Spot	3	Image 1	6	1000000036	369
134		Spot	3	Image 1	6	1000000037	370
140		Spot	3	Image 1	6	1000000038	371
132		Spot	3	Image 1	6	1000000039	372
137		Spot	3	Image 1	6	1000000040	373
132		Spot	3	Image 1	6	1000000041	374
118		Spot	3	Image 1	6	1000000042	375
132		Spot	3	Image 1	6	1000000043	376
123		Spot	3	Image 1	6	1000000044	377
126		Spot	3	Image 1	6	1000000045	378
153		Spot	3	Image 1	6	1000000046	379
155		Spot	3	Image 1	6	1000000047	380
166		Spot	3	Image 1	6	1000000048	381
131		Spot	3	Image 1	6	1000000049	382
147		Spot	3	Image 1	6	1000000050	383
141		Spot	3	Image 1	6	1000000051	384
144		Spot	3	Image 1	6	1000000052	385
132		Spot	3	Image 1	6	1000000053	386
136		Spot	3	Image 1	6	1000000054	387
133		Spot	3	Image 1	6	1000000055	388
121		Spot	3	Image 1	6	1000000056	389
123		Spot	3	Image 1	6	1000000057	390
128		Spot	3	Image 1	6	1000000058	392
136		Spot	3	Image 1	6	1000000059	393
137		Spot	3	Image 1	6	1000000060	394
121		Spot	3	Image 1	6	1000000061	395
116		Spot	3	Image 1	6	1000000062	396
136		Spot	3	Image 1	6	1000000063	397
112		Spot	3	Image 1	6	1000000064	398
132		Spot	3	Image 1	7	1000000000	399
123		Spot	3	Image 1	7	1000000001	400
132		Spot	3	Image 1	7	1000000002	401
148		Spot	3	Image 1	7	1000000003	402
141		Spot	3	Image 1	7	1000000004	404
162		Spot	3	Image 1	7	1000000005	405
153		Spot	3	Image 1	7	1000000006	406
146		Spot	3	Image 1	7	1000000020	407
137		Spot	3	Image 1	7	1000000007	408
138		Spot	3	Image 1	7	1000000008	409
137		Spot	3	Image 1	7	1000000009	410
148		Spot	3	Image 1	7	1000000065	411
127		Spot	3	Image 1	7	1000000010	412
145		Spot	3	Image 1	7	1000000012	413
141		Spot	3	Image 1	7	1000000013	414
135		Spot	3	Image 1	7	1000000014	415
162		Spot	3	Image 1	7	1000000015	416
148		Spot	3	Image 1	7	1000000016	417
141		Spot	3	Image 1	7	1000000017	418
133		Spot	3	Image 1	7	1000000018	419
132		Spot	3	Image 1	7	1000000019	420
132		Spot	3	Image 1	7	1000000021	421
148		Spot	3	Image 1	7	1000000022	422
141		Spot	3	Image 1	7	1000000023	423
136		Spot	3	Image 1	7	1000000024	424
138		Spot	3	Image 1	7	1000000025	425
146		Spot	3	Image 1	7	1000000026	426
128		Spot	3	Image 1	7	1000000027	427
145		Spot	3	Image 1	7	1000000028	428
143		Spot	3	Image 1	7	1000000029	429
144		Spot	3	Image 1	7	1000000030	430
152		Spot	3	Image 1	7	1000000031	431
141		Spot	3	Image 1	7	1000000032	432
139		Spot	3	Image 1	7	1000000033	433
146		Spot	3	Image 1	7	1000000034	434
144		Spot	3	Image 1	7	1000000035	435
141		Spot	3	Image 1	7	1000000036	436
140		Spot	3	Image 1	7	1000000037	437
144		Spot	3	Image 1	7	1000000038	438
135		Spot	3	Image 1	7	1000000039	439
145		Spot	3	Image 1	7	1000000040	440
141		Spot	3	Image 1	7	1000000041	441
127		Spot	3	Image 1	7	1000000042	442
133		Spot	3	Image 1	7	1000000043	443
123		Spot	3	Image 1	7	1000000044	444
127		Spot	3	Image 1	7	1000000045	445
170		Spot	3	Image 1	7	1000000046	446
152		Spot	3	Image 1	7	1000000047	447
162		Spot	3	Image 1	7	1000000048	448
126		Spot	3	Image 1	7	1000000049	449
151		Spot	3	Image 1	7	1000000050	450
149		Spot	3	Image 1	7	1000000051	451
144		Spot	3	Image 1	7	1000000052	452
138		Spot	3	Image 1	7	1000000053	453
139		Spot	3	Image 1	7	1000000054	454
137		Spot	3	Image 1	7	1000000055	455
122		Spot	3	Image 1	7	1000000056	456
137		Spot	3	Image 1	7	1000000057	457
134		Spot	3	Image 1	7	1000000058	459
137		Spot	3	Image 1	7	1000000059	460
135		Spot	3	Image 1	7	1000000060	461
125		Spot	3	Image 1	7	1000000061	462
133		Spot	3	Image 1	7	1000000062	463
138		Spot	3	Image 1	7	1000000063	464
127		Spot	3	Image 1	7	1000000064	465
130		Spot	3	Image 1	8	1000000000	466
128		Spot	3	Image 1	8	1000000002	467
146		Spot	3	Image 1	8	1000000003	468
141		Spot	3	Image 1	8	1000000004	470
170		Spot	3	Image 1	8	1000000005	471
147		Spot	3	Image 1	8	1000000006	472
146		Spot	3	Image 1	8	1000000020	473
147		Spot	3	Image 1	8	1000000007	474
137		Spot	3	Image 1	8	1000000008	475
141		Spot	3	Image 1	8	1000000009	476
149		Spot	3	Image 1	8	1000000065	477
124		Spot	3	Image 1	8	1000000010	478
131		Spot	3	Image 1	8	1000000011	479
146		Spot	3	Image 1	8	1000000012	480
145		Spot	3	Image 1	8	1000000013	481
141		Spot	3	Image 1	8	1000000014	482
161		Spot	3	Image 1	8	1000000015	483
145		Spot	3	Image 1	8	1000000016	484
151		Spot	3	Image 1	8	1000000017	485
141		Spot	3	Image 1	8	1000000018	486
132		Spot	3	Image 1	8	1000000019	487
141		Spot	3	Image 1	8	1000000021	488
148		Spot	3	Image 1	8	1000000022	489
139		Spot	3	Image 1	8	1000000023	490
142		Spot	3	Image 1	8	1000000024	491
146		Spot	3	Image 1	8	1000000025	492
146		Spot	3	Image 1	8	1000000026	493
127		Spot	3	Image 1	8	1000000027	494
146		Spot	3	Image 1	8	1000000028	495
151		Spot	3	Image 1	8	1000000029	496
141		Spot	3	Image 1	8	1000000030	497
147		Spot	3	Image 1	8	1000000031	498
153		Spot	3	Image 1	8	1000000032	499
142		Spot	3	Image 1	8	1000000033	500
141		Spot	3	Image 1	8	1000000034	501
140		Spot	3	Image 1	8	1000000035	502
137		Spot	3	Image 1	8	1000000036	503
141		Spot	3	Image 1	8	1000000037	504
149		Spot	3	Image 1	8	1000000038	505
137		Spot	3	Image 1	8	1000000039	506
137		Spot	3	Image 1	8	1000000040	507
143		Spot	3	Image 1	8	1000000041	508
133		Spot	3	Image 1	8	1000000042	509
130		Spot	3	Image 1	8	1000000043	510
131		Spot	3	Image 1	8	1000000044	511
134		Spot	3	Image 1	8	1000000045	512
174		Spot	3	Image 1	8	1000000046	513
147		Spot	3	Image 1	8	1000000047	514
169		Spot	3	Image 1	8	1000000048	515
125		Spot	3	Image 1	8	1000000049	516
147		Spot	3	Image 1	8	1000000050	517
150		Spot	3	Image 1	8	1000000051	518
150		Spot	3	Image 1	8	1000000052	519
139		Spot	3	Image 1	8	1000000053	520
137		Spot	3	Image 1	8	1000000054	521
132		Spot	3	Image 1	8	1000000055	522
120		Spot	3	Image 1	8	1000000056	523
137		Spot	3	Image 1	8	1000000057	524
137		Spot	3	Image 1	8	1000000058	526
139		Spot	3	Image 1	8	1000000059	527
138		Spot	3	Image 1	8	1000000060	528
129		Spot	3	Image 1	8	1000000061	529
130		Spot	3	Image 1	8	1000000062	530
136		Spot	3	Image 1	8	1000000063	531
130		Spot	3	Image 1	8	1000000064	532
128		Spot	3	Image 1	9	1000000000	533
127		Spot	3	Image 1	9	1000000002	534
133		Spot	3	Image 1	9	1000000004	536
164		Spot	3	Image 1	9	1000000005	537
148		Spot	3	Image 1	9	1000000006	538
141		Spot	3	Image 1	9	1000000020	539
140		Spot	3	Image 1	9	1000000007	540
134		Spot	3	Image 1	9	1000000008	541
138		Spot	3	Image 1	9	1000000009	542
147		Spot	3	Image 1	9	1000000065	543
134		Spot	3	Image 1	9	1000000010	544
132		Spot	3	Image 1	9	1000000011	545
144		Spot	3	Image 1	9	1000000012	546
147		Spot	3	Image 1	9	1000000003	547
143		Spot	3	Image 1	9	1000000013	548
142		Spot	3	Image 1	9	1000000014	549
144		Spot	3	Image 1	9	1000000015	550
145		Spot	3	Image 1	9	1000000016	551
148		Spot	3	Image 1	9	1000000017	552
125		Spot	3	Image 1	9	1000000019	553
138		Spot	3	Image 1	9	1000000018	554
134		Spot	3	Image 1	9	1000000021	555
147		Spot	3	Image 1	9	1000000022	556
132		Spot	3	Image 1	9	1000000023	557
135		Spot	3	Image 1	9	1000000024	558
143		Spot	3	Image 1	9	1000000025	559
139		Spot	3	Image 1	9	1000000026	560
127		Spot	3	Image 1	9	1000000027	561
134		Spot	3	Image 1	9	1000000028	562
141		Spot	3	Image 1	9	1000000029	563
150		Spot	3	Image 1	9	1000000030	564
149		Spot	3	Image 1	9	1000000031	565
143		Spot	3	Image 1	9	1000000032	566
137		Spot	3	Image 1	9	1000000033	567
137		Spot	3	Image 1	9	1000000034	568
147		Spot	3	Image 1	9	1000000035	569
134		Spot	3	Image 1	9	1000000036	570
145		Spot	3	Image 1	9	1000000037	571
133		Spot	3	Image 1	9	1000000038	572
135		Spot	3	Image 1	9	1000000039	573
141		Spot	3	Image 1	9	1000000040	574
129		Spot	3	Image 1	9	1000000041	575
125		Spot	3	Image 1	9	1000000042	576
133		Spot	3	Image 1	9	1000000043	577
129		Spot	3	Image 1	9	1000000044	578
132		Spot	3	Image 1	9	1000000045	579
175		Spot	3	Image 1	9	1000000046	580
155		Spot	3	Image 1	9	1000000047	581
165		Spot	3	Image 1	9	1000000048	582
136		Spot	3	Image 1	9	1000000049	583
147		Spot	3	Image 1	9	1000000050	584
145		Spot	3	Image 1	9	1000000051	585
150		Spot	3	Image 1	9	1000000052	586
133		Spot	3	Image 1	9	1000000053	587
141		Spot	3	Image 1	9	1000000054	588
135		Spot	3	Image 1	9	1000000055	589
110		Spot	3	Image 1	9	1000000056	590
129		Spot	3	Image 1	9	1000000057	592
131		Spot	3	Image 1	9	1000000058	593
131		Spot	3	Image 1	9	1000000059	594
136		Spot	3	Image 1	9	1000000060	595
122		Spot	3	Image 1	9	1000000061	596
131		Spot	3	Image 1	9	1000000062	597
139		Spot	3	Image 1	9	1000000063	598
126		Spot	3	Image 1	9	1000000064	599
122		Spot	3	Image 1	10	1000000000	600
121		Spot	3	Image 1	10	1000000001	601
121		Spot	3	Image 1	10	1000000002	602
124		Spot	3	Image 1	10	1000000004	604
150		Spot	3	Image 1	10	1000000005	605
144		Spot	3	Image 1	10	1000000006	606
138		Spot	3	Image 1	10	1000000020	607
141		Spot	3	Image 1	10	1000000007	608
132		Spot	3	Image 1	10	1000000008	609
130		Spot	3	Image 1	10	1000000009	610
139		Spot	3	Image 1	10	1000000065	611
124		Spot	3	Image 1	10	1000000010	612
134		Spot	3	Image 1	10	1000000012	613
136		Spot	3	Image 1	10	1000000003	614
116		Spot	3	Image 1	10	1000000013	615
128		Spot	3	Image 1	10	1000000014	616
135		Spot	3	Image 1	10	1000000016	617
150		Spot	3	Image 1	10	1000000017	618
126		Spot	3	Image 1	10	1000000018	619
124		Spot	3	Image 1	10	1000000019	620
130		Spot	3	Image 1	10	1000000021	621
144		Spot	3	Image 1	10	1000000022	622
125		Spot	3	Image 1	10	1000000023	623
125		Spot	3	Image 1	10	1000000024	624
137		Spot	3	Image 1	10	1000000025	625
130		Spot	3	Image 1	10	1000000026	626
114		Spot	3	Image 1	10	1000000027	627
138		Spot	3	Image 1	10	1000000028	628
145		Spot	3	Image 1	10	1000000029	629
136		Spot	3	Image 1	10	1000000030	630
149		Spot	3	Image 1	10	1000000031	631
141		Spot	3	Image 1	10	1000000032	632
139		Spot	3	Image 1	10	1000000033	633
140		Spot	3	Image 1	10	1000000034	634
137		Spot	3	Image 1	10	1000000035	635
136		Spot	3	Image 1	10	1000000036	636
130		Spot	3	Image 1	10	1000000037	637
142		Spot	3	Image 1	10	1000000038	638
120		Spot	3	Image 1	10	1000000039	639
131		Spot	3	Image 1	10	1000000040	640
136		Spot	3	Image 1	10	1000000041	641
126		Spot	3	Image 1	10	1000000042	642
129		Spot	3	Image 1	10	1000000043	643
120		Spot	3	Image 1	10	1000000044	644
127		Spot	3	Image 1	10	1000000045	645
177		Spot	3	Image 1	10	1000000046	646
134		Spot	3	Image 1	10	1000000047	647
166		Spot	3	Image 1	10	1000000048	648
123		Spot	3	Image 1	10	1000000049	649
141		Spot	3	Image 1	10	1000000050	650
137		Spot	3	Image 1	10	1000000051	651
148		Spot	3	Image 1	10	1000000052	652
128		Spot	3	Image 1	10	1000000053	653
116		Spot	3	Image 1	10	1000000054	654
133		Spot	3	Image 1	10	1000000055	655
123		Spot	3	Image 1	10	1000000056	656
131		Spot	3	Image 1	10	1000000057	657
128		Spot	3	Image 1	10	1000000058	658
132		Spot	3	Image 1	10	1000000059	660
129		Spot	3	Image 1	10	1000000060	661
115		Spot	3	Image 1	10	1000000061	662
120		Spot	3	Image 1	10	1000000062	663
124		Spot	3	Image 1	10	1000000063	664
121		Spot	3	Image 1	10	1000000064	665
120		Spot	3	Image 1	11	1000000000	666
118		Spot	3	Image 1	11	1000000001	667
113		Spot	3	Image 1	11	1000000002	668
124		Spot	3	Image 1	11	1000000004	670
160		Spot	3	Image 1	11	1000000005	671
147		Spot	3	Image 1	11	1000000006	672
131		Spot	3	Image 1	11	1000000020	673
131		Spot	3	Image 1	11	1000000007	674
122		Spot	3	Image 1	11	1000000008	675
135		Spot	3	Image 1	11	1000000009	676
121		Spot	3	Image 1	11	1000000010	677
110		Spot	3	Image 1	11	1000000011	678
135		Spot	3	Image 1	11	1000000012	679
135		Spot	3	Image 1	11	1000000003	680
108		Spot	3	Image 1	11	1000000013	681
135		Spot	3	Image 1	11	1000000014	682
153		Spot	3	Image 1	11	1000000015	683
140		Spot	3	Image 1	11	1000000016	684
141		Spot	3	Image 1	11	1000000017	685
128		Spot	3	Image 1	11	1000000018	686
115		Spot	3	Image 1	11	1000000019	687
122		Spot	3	Image 1	11	1000000021	688
141		Spot	3	Image 1	11	1000000022	689
118		Spot	3	Image 1	11	1000000023	690
132		Spot	3	Image 1	11	1000000024	691
139		Spot	3	Image 1	11	1000000025	692
130		Spot	3	Image 1	11	1000000026	693
118		Spot	3	Image 1	11	1000000027	694
133		Spot	3	Image 1	11	1000000028	695
138		Spot	3	Image 1	11	1000000029	696
135		Spot	3	Image 1	11	1000000030	697
114		Spot	3	Image 1	11	1000000033	698
135		Spot	3	Image 1	11	1000000032	699
132		Spot	3	Image 1	11	1000000034	700
136		Spot	3	Image 1	11	1000000035	701
101		Spot	3	Image 1	11	1000000036	702
132		Spot	3	Image 1	11	1000000037	703
132		Spot	3	Image 1	11	1000000038	704
125		Spot	3	Image 1	11	1000000039	705
134		Spot	3	Image 1	11	1000000040	706
130		Spot	3	Image 1	11	1000000041	707
120		Spot	3	Image 1	11	1000000042	708
130		Spot	3	Image 1	11	1000000043	709
117		Spot	3	Image 1	11	1000000044	710
115		Spot	3	Image 1	11	1000000045	711
159		Spot	3	Image 1	11	1000000046	712
131		Spot	3	Image 1	11	1000000047	713
152		Spot	3	Image 1	11	1000000048	714
124		Spot	3	Image 1	11	1000000049	715
145		Spot	3	Image 1	11	1000000050	716
132		Spot	3	Image 1	11	1000000051	717
130		Spot	3	Image 1	11	1000000052	718
128		Spot	3	Image 1	11	1000000053	719
115		Spot	3	Image 1	11	1000000054	720
127		Spot	3	Image 1	11	1000000055	721
114		Spot	3	Image 1	11	1000000056	722
128		Spot	3	Image 1	11	1000000057	723
114		Spot	3	Image 1	11	1000000058	724
131		Spot	3	Image 1	11	1000000059	726
130		Spot	3	Image 1	11	1000000060	727
115		Spot	3	Image 1	11	1000000061	728
91		Spot	3	Image 1	11	1000000062	729
125		Spot	3	Image 1	11	1000000063	730
115		Spot	3	Image 1	11	1000000064	731
98		Spot	3	Image 1	12	1000000000	732
113		Spot	3	Image 1	12	1000000001	733
117		Spot	3	Image 1	12	1000000002	734
124		Spot	3	Image 1	12	1000000004	736
158		Spot	3	Image 1	12	1000000005	737
142		Spot	3	Image 1	12	1000000006	738
132		Spot	3	Image 1	12	1000000020	739
134		Spot	3	Image 1	12	1000000007	740
126		Spot	3	Image 1	12	1000000008	741
131		Spot	3	Image 1	12	1000000009	742
120		Spot	3	Image 1	12	1000000010	743
132		Spot	3	Image 1	12	1000000012	744
129		Spot	3	Image 1	12	1000000003	745
115		Spot	3	Image 1	12	1000000013	746
128		Spot	3	Image 1	12	1000000014	747
122		Spot	3	Image 1	12	1000000016	748
141		Spot	3	Image 1	12	1000000017	749
118		Spot	3	Image 1	12	1000000019	750
133		Spot	3	Image 1	12	1000000018	751
133		Spot	3	Image 1	12	1000000021	752
136		Spot	3	Image 1	12	1000000022	753
120		Spot	3	Image 1	12	1000000023	754
123		Spot	3	Image 1	12	1000000024	755
129		Spot	3	Image 1	12	1000000025	756
110		Spot	3	Image 1	12	1000000027	757
128		Spot	3	Image 1	12	1000000028	758
124		Spot	3	Image 1	12	1000000029	759
123		Spot	3	Image 1	12	1000000030	760
135		Spot	3	Image 1	12	1000000031	761
142		Spot	3	Image 1	12	1000000032	762
127		Spot	3	Image 1	12	1000000033	763
132		Spot	3	Image 1	12	1000000034	764
114		Spot	3	Image 1	12	1000000036	765
119		Spot	3	Image 1	12	1000000037	766
137		Spot	3	Image 1	12	1000000038	767
119		Spot	3	Image 1	12	1000000039	768
132		Spot	3	Image 1	12	1000000040	769
130		Spot	3	Image 1	12	1000000041	770
110		Spot	3	Image 1	12	1000000042	771
120		Spot	3	Image 1	12	1000000043	772
109		Spot	3	Image 1	12	1000000044	773
117		Spot	3	Image 1	12	1000000045	774
166		Spot	3	Image 1	12	1000000046	775
123		Spot	3	Image 1	12	1000000047	776
166		Spot	3	Image 1	12	1000000048	777
132		Spot	3	Image 1	12	1000000050	778
132		Spot	3	Image 1	12	1000000051	779
133		Spot	3	Image 1	12	1000000052	780
119		Spot	3	Image 1	12	1000000053	781
119		Spot	3	Image 1	12	1000000054	782
114		Spot	3	Image 1	12	1000000055	783
121		Spot	3	Image 1	12	1000000056	784
110		Spot	3	Image 1	12	1000000057	785
116		Spot	3	Image 1	12	1000000058	786
133		Spot	3	Image 1	12	1000000059	788
127		Spot	3	Image 1	12	1000000060	789
104		Spot	3	Image 1	12	1000000061	790
104		Spot	3	Image 1	12	1000000062	791
80		Spot	3	Image 1	12	1000000063	792
108		Spot	3	Image 1	12	1000000064	793
99		Spot	3	Image 1	13	1000000000	794
118		Spot	3	Image 1	13	1000000002	795
128		Spot	3	Image 1	13	1000000004	797
151		Spot	3	Image 1	13	1000000005	798
150		Spot	3	Image 1	13	1000000006	799
136		Spot	3	Image 1	13	1000000020	800
133		Spot	3	Image 1	13	1000000007	801
124		Spot	3	Image 1	13	1000000008	802
132		Spot	3	Image 1	13	1000000009	803
132		Spot	3	Image 1	13	1000000065	804
122		Spot	3	Image 1	13	1000000010	805
137		Spot	3	Image 1	13	1000000012	806
135		Spot	3	Image 1	13	1000000003	807
100		Spot	3	Image 1	13	1000000013	808
118		Spot	3	Image 1	13	1000000014	809
138		Spot	3	Image 1	13	1000000016	810
144		Spot	3	Image 1	13	1000000017	811
110		Spot	3	Image 1	13	1000000019	812
130		Spot	3	Image 1	13	1000000018	813
131		Spot	3	Image 1	13	1000000021	814
141		Spot	3	Image 1	13	1000000022	815
121		Spot	3	Image 1	13	1000000023	816
127		Spot	3	Image 1	13	1000000024	817
120		Spot	3	Image 1	13	1000000025	818
118		Spot	3	Image 1	13	1000000027	819
139		Spot	3	Image 1	13	1000000028	820
133		Spot	3	Image 1	13	1000000029	821
128		Spot	3	Image 1	13	1000000030	822
136		Spot	3	Image 1	13	1000000066	823
137		Spot	3	Image 1	13	1000000032	824
132		Spot	3	Image 1	13	1000000033	825
129		Spot	3	Image 1	13	1000000034	826
133		Spot	3	Image 1	13	1000000035	827
131		Spot	3	Image 1	13	1000000036	828
132		Spot	3	Image 1	13	1000000037	829
115		Spot	3	Image 1	13	1000000038	830
117		Spot	3	Image 1	13	1000000039	831
136		Spot	3	Image 1	13	1000000040	832
131		Spot	3	Image 1	13	1000000041	833
117		Spot	3	Image 1	13	1000000042	834
118		Spot	3	Image 1	13	1000000043	835
117		Spot	3	Image 1	13	1000000044	836
126		Spot	3	Image 1	13	1000000045	837
160		Spot	3	Image 1	13	1000000046	838
132		Spot	3	Image 1	13	1000000047	839
158		Spot	3	Image 1	13	1000000048	840
134		Spot	3	Image 1	13	1000000050	841
135		Spot	3	Image 1	13	1000000051	842
138		Spot	3	Image 1	13	1000000052	843
130		Spot	3	Image 1	13	1000000053	844
125		Spot	3	Image 1	13	1000000054	845
128		Spot	3	Image 1	13	1000000055	846
121		Spot	3	Image 1	13	1000000056	847
124		Spot	3	Image 1	13	1000000057	848
114		Spot	3	Image 1	13	1000000058	850
134		Spot	3	Image 1	13	1000000059	851
122		Spot	3	Image 1	13	1000000060	852
119		Spot	3	Image 1	13	1000000061	853
120		Spot	3	Image 1	13	1000000062	854
126		Spot	3	Image 1	13	1000000063	855
124		Spot	3	Image 1	13	1000000064	856
123		Spot	3	Image 1	14	1000000000	857
120		Spot	3	Image 1	14	1000000001	858
127		Spot	3	Image 1	14	1000000002	859
141		Spot	3	Image 1	14	1000000003	860
133		Spot	3	Image 1	14	1000000004	862
161		Spot	3	Image 1	14	1000000005	863
144		Spot	3	Image 1	14	1000000006	864
134		Spot	3	Image 1	14	1000000020	865
137		Spot	3	Image 1	14	1000000007	866
134		Spot	3	Image 1	14	1000000008	867
140		Spot	3	Image 1	14	1000000009	868
137		Spot	3	Image 1	14	1000000065	869
127		Spot	3	Image 1	14	1000000010	870
126		Spot	3	Image 1	14	1000000011	871
136		Spot	3	Image 1	14	1000000012	872
138		Spot	3	Image 1	14	1000000013	873
130		Spot	3	Image 1	14	1000000014	874
154		Spot	3	Image 1	14	1000000015	875
142		Spot	3	Image 1	14	1000000016	876
143		Spot	3	Image 1	14	1000000017	877
121		Spot	3	Image 1	14	1000000019	878
140		Spot	3	Image 1	14	1000000018	879
132		Spot	3	Image 1	14	1000000021	880
144		Spot	3	Image 1	14	1000000022	881
131		Spot	3	Image 1	14	1000000023	882
133		Spot	3	Image 1	14	1000000024	883
139		Spot	3	Image 1	14	1000000025	884
137		Spot	3	Image 1	14	1000000026	885
125		Spot	3	Image 1	14	1000000027	886
143		Spot	3	Image 1	14	1000000028	887
136		Spot	3	Image 1	14	1000000029	888
134		Spot	3	Image 1	14	1000000030	889
138		Spot	3	Image 1	14	1000000066	890
143		Spot	3	Image 1	14	1000000031	891
150		Spot	3	Image 1	14	1000000032	892
131		Spot	3	Image 1	14	1000000033	893
136		Spot	3	Image 1	14	1000000034	894
133		Spot	3	Image 1	14	1000000035	895
124		Spot	3	Image 1	14	1000000036	896
132		Spot	3	Image 1	14	1000000037	897
142		Spot	3	Image 1	14	1000000038	898
131		Spot	3	Image 1	14	1000000039	899
139		Spot	3	Image 1	14	1000000040	900
134		Spot	3	Image 1	14	1000000041	901
125		Spot	3	Image 1	14	1000000042	902
128		Spot	3	Image 1	14	1000000043	903
124		Spot	3	Image 1	14	1000000044	904
128		Spot	3	Image 1	14	1000000045	905
168		Spot	3	Image 1	14	1000000046	906
133		Spot	3	Image 1	14	1000000047	907
160		Spot	3	Image 1	14	1000000048	908
128		Spot	3	Image 1	14	1000000049	909
148		Spot	3	Image 1	14	1000000050	910
139		Spot	3	Image 1	14	1000000051	911
151		Spot	3	Image 1	14	1000000052	912
126		Spot	3	Image 1	14	1000000053	913
131		Spot	3	Image 1	14	1000000054	914
132		Spot	3	Image 1	14	1000000055	915
121		Spot	3	Image 1	14	1000000056	916
129		Spot	3	Image 1	14	1000000057	917
122		Spot	3	Image 1	14	1000000058	919
139		Spot	3	Image 1	14	1000000059	920
118		Spot	3	Image 1	14	1000000060	921
115		Spot	3	Image 1	14	1000000061	922
125		Spot	3	Image 1	14	1000000062	923
113		Spot	3	Image 1	14	1000000063	924
118		Spot	3	Image 1	14	1000000064	925
129		Spot	3	Image 1	15	1000000000	926
126		Spot	3	Image 1	15	1000000001	927
130		Spot	3	Image 1	15	1000000002	928
133		Spot	3	Image 1	15	1000000004	930
164		Spot	3	Image 1	15	1000000005	931
153		Spot	3	Image 1	15	1000000006	932
133		Spot	3	Image 1	15	1000000020	933
145		Spot	3	Image 1	15	1000000007	934
131		Spot	3	Image 1	15	1000000008	935
142		Spot	3	Image 1	15	1000000009	936
125		Spot	3	Image 1	15	1000000010	937
131		Spot	3	Image 1	15	1000000011	938
149		Spot	3	Image 1	15	1000000012	939
152		Spot	3	Image 1	15	1000000003	940
145		Spot	3	Image 1	15	1000000013	941
137		Spot	3	Image 1	15	1000000014	942
154		Spot	3	Image 1	15	1000000015	943
144		Spot	3	Image 1	15	1000000016	944
150		Spot	3	Image 1	15	1000000017	945
139		Spot	3	Image 1	15	1000000018	946
124		Spot	3	Image 1	15	1000000019	947
133		Spot	3	Image 1	15	1000000021	948
149		Spot	3	Image 1	15	1000000022	949
141		Spot	3	Image 1	15	1000000023	950
138		Spot	3	Image 1	15	1000000024	951
148		Spot	3	Image 1	15	1000000025	952
146		Spot	3	Image 1	15	1000000026	953
126		Spot	3	Image 1	15	1000000027	954
141		Spot	3	Image 1	15	1000000028	955
147		Spot	3	Image 1	15	1000000029	956
147		Spot	3	Image 1	15	1000000066	957
146		Spot	3	Image 1	15	1000000030	958
150		Spot	3	Image 1	15	1000000032	959
142		Spot	3	Image 1	15	1000000033	960
141		Spot	3	Image 1	15	1000000034	961
147		Spot	3	Image 1	15	1000000035	962
149		Spot	3	Image 1	15	1000000036	963
142		Spot	3	Image 1	15	1000000037	964
150		Spot	3	Image 1	15	1000000038	965
132		Spot	3	Image 1	15	1000000039	966
144		Spot	3	Image 1	15	1000000040	967
141		Spot	3	Image 1	15	1000000041	968
132		Spot	3	Image 1	15	1000000042	969
126		Spot	3	Image 1	15	1000000043	970
130		Spot	3	Image 1	15	1000000049	971
131		Spot	3	Image 1	15	1000000044	972
128		Spot	3	Image 1	15	1000000045	973
173		Spot	3	Image 1	15	1000000046	974
141		Spot	3	Image 1	15	1000000047	975
165		Spot	3	Image 1	15	1000000048	976
154		Spot	3	Image 1	15	1000000050	977
142		Spot	3	Image 1	15	1000000051	978
150		Spot	3	Image 1	15	1000000052	979
137		Spot	3	Image 1	15	1000000053	980
136		Spot	3	Image 1	15	1000000054	981
137		Spot	3	Image 1	15	1000000055	982
128		Spot	3	Image 1	15	1000000056	983
135		Spot	3	Image 1	15	1000000057	984
136		Spot	3	Image 1	15	1000000058	985
134		Spot	3	Image 1	15	1000000059	987
137		Spot	3	Image 1	15	1000000060	988
125		Spot	3	Image 1	15	1000000061	989
132		Spot	3	Image 1	15	1000000062	990
133		Spot	3	Image 1	15	1000000063	991
127		Spot	3	Image 1	15	1000000064	992
125		Spot	3	Image 1	16	1000000000	993
117		Spot	3	Image 1	16	1000000001	994
123		Spot	3	Image 1	16	1000000002	995
125		Spot	3	Image 1	16	1000000004	997
158		Spot	3	Image 1	16	1000000005	998
151		Spot	3	Image 1	16	1000000006	999
142		Spot	3	Image 1	16	1000000020	1000
143		Spot	3	Image 1	16	1000000007	1001
131		Spot	3	Image 1	16	1000000008	1002
140		Spot	3	Image 1	16	1000000009	1003
124		Spot	3	Image 1	16	1000000010	1004
147		Spot	3	Image 1	16	1000000012	1005
141		Spot	3	Image 1	16	1000000003	1006
132		Spot	3	Image 1	16	1000000013	1007
131		Spot	3	Image 1	16	1000000014	1008
144		Spot	3	Image 1	16	1000000015	1009
129		Spot	3	Image 1	16	1000000016	1010
145		Spot	3	Image 1	16	1000000017	1011
131		Spot	3	Image 1	16	1000000019	1012
133		Spot	3	Image 1	16	1000000018	1013
137		Spot	3	Image 1	16	1000000021	1014
142		Spot	3	Image 1	16	1000000022	1015
138		Spot	3	Image 1	16	1000000023	1016
139		Spot	3	Image 1	16	1000000024	1017
136		Spot	3	Image 1	16	1000000025	1018
146		Spot	3	Image 1	16	1000000026	1019
127		Spot	3	Image 1	16	1000000027	1020
130		Spot	3	Image 1	16	1000000028	1021
141		Spot	3	Image 1	16	1000000029	1022
139		Spot	3	Image 1	16	1000000066	1023
147		Spot	3	Image 1	16	1000000030	1024
152		Spot	3	Image 1	16	1000000031	1025
142		Spot	3	Image 1	16	1000000032	1026
142		Spot	3	Image 1	16	1000000033	1027
142		Spot	3	Image 1	16	1000000034	1028
142		Spot	3	Image 1	16	1000000035	1029
135		Spot	3	Image 1	16	1000000036	1030
136		Spot	3	Image 1	16	1000000037	1031
147		Spot	3	Image 1	16	1000000038	1032
132		Spot	3	Image 1	16	1000000039	1033
137		Spot	3	Image 1	16	1000000040	1034
135		Spot	3	Image 1	16	1000000041	1035
124		Spot	3	Image 1	16	1000000042	1036
134		Spot	3	Image 1	16	1000000043	1037
120		Spot	3	Image 1	16	1000000044	1038
120		Spot	3	Image 1	16	1000000045	1039
167		Spot	3	Image 1	16	1000000046	1040
150		Spot	3	Image 1	16	1000000047	1041
165		Spot	3	Image 1	16	1000000048	1042
153		Spot	3	Image 1	16	1000000050	1043
142		Spot	3	Image 1	16	1000000051	1044
139		Spot	3	Image 1	16	1000000052	1045
116		Spot	3	Image 1	16	1000000053	1046
133		Spot	3	Image 1	16	1000000054	1047
127		Spot	3	Image 1	16	1000000055	1048
129		Spot	3	Image 1	16	1000000056	1049
127		Spot	3	Image 1	16	1000000057	1050
130		Spot	3	Image 1	16	1000000058	1052
128		Spot	3	Image 1	16	1000000059	1053
137		Spot	3	Image 1	16	1000000060	1054
120		Spot	3	Image 1	16	1000000061	1055
133		Spot	3	Image 1	16	1000000062	1056
131		Spot	3	Image 1	16	1000000063	1057
127		Spot	3	Image 1	16	1000000064	1058
123		Spot	3	Image 1	17	1000000000	1059
128		Spot	3	Image 1	17	1000000001	1060
133		Spot	3	Image 1	17	1000000002	1061
137		Spot	3	Image 1	17	1000000004	1063
167		Spot	3	Image 1	17	1000000005	1064
153		Spot	3	Image 1	17	1000000006	1065
142		Spot	3	Image 1	17	1000000020	1066
138		Spot	3	Image 1	17	1000000007	1067
135		Spot	3	Image 1	17	1000000008	1068
132		Spot	3	Image 1	17	1000000009	1069
122		Spot	3	Image 1	17	1000000010	1070
144		Spot	3	Image 1	17	1000000012	1071
149		Spot	3	Image 1	17	1000000003	1072
139		Spot	3	Image 1	17	1000000013	1073
139		Spot	3	Image 1	17	1000000014	1074
150		Spot	3	Image 1	17	1000000015	1075
146		Spot	3	Image 1	17	1000000016	1076
142		Spot	3	Image 1	17	1000000017	1077
123		Spot	3	Image 1	17	1000000019	1078
140		Spot	3	Image 1	17	1000000018	1079
128		Spot	3	Image 1	17	1000000021	1080
143		Spot	3	Image 1	17	1000000022	1081
136		Spot	3	Image 1	17	1000000023	1082
133		Spot	3	Image 1	17	1000000024	1083
141		Spot	3	Image 1	17	1000000025	1084
145		Spot	3	Image 1	17	1000000026	1085
126		Spot	3	Image 1	17	1000000027	1086
149		Spot	3	Image 1	17	1000000028	1087
144		Spot	3	Image 1	17	1000000029	1088
139		Spot	3	Image 1	17	1000000066	1089
144		Spot	3	Image 1	17	1000000030	1090
146		Spot	3	Image 1	17	1000000031	1091
142		Spot	3	Image 1	17	1000000032	1092
141		Spot	3	Image 1	17	1000000033	1093
141		Spot	3	Image 1	17	1000000034	1094
140		Spot	3	Image 1	17	1000000035	1095
149		Spot	3	Image 1	17	1000000036	1096
143		Spot	3	Image 1	17	1000000037	1097
148		Spot	3	Image 1	17	1000000038	1098
131		Spot	3	Image 1	17	1000000039	1099
145		Spot	3	Image 1	17	1000000040	1100
136		Spot	3	Image 1	17	1000000041	1101
126		Spot	3	Image 1	17	1000000042	1102
130		Spot	3	Image 1	17	1000000043	1103
133		Spot	3	Image 1	17	1000000049	1104
130		Spot	3	Image 1	17	1000000044	1105
132		Spot	3	Image 1	17	1000000045	1106
172		Spot	3	Image 1	17	1000000046	1107
148		Spot	3	Image 1	17	1000000047	1108
165		Spot	3	Image 1	17	1000000048	1109
151		Spot	3	Image 1	17	1000000050	1110
147		Spot	3	Image 1	17	1000000051	1111
146		Spot	3	Image 1	17	1000000052	1112
132		Spot	3	Image 1	17	1000000053	1113
128		Spot	3	Image 1	17	1000000054	1114
130		Spot	3	Image 1	17	1000000055	1115
123		Spot	3	Image 1	17	1000000056	1116
127		Spot	3	Image 1	17	1000000057	1117
134		Spot	3	Image 1	17	1000000058	1119
137		Spot	3	Image 1	17	1000000059	1120
134		Spot	3	Image 1	17	1000000060	1121
118		Spot	3	Image 1	17	1000000061	1122
130		Spot	3	Image 1	17	1000000062	1123
138		Spot	3	Image 1	17	1000000063	1124
128		Spot	3	Image 1	17	1000000064	1125
133		Spot	3	Image 1	18	1000000000	1126
131		Spot	3	Image 1	18	1000000001	1127
130		Spot	3	Image 1	18	1000000002	1128
144		Spot	3	Image 1	18	1000000003	1129
133		Spot	3	Image 1	18	1000000004	1131
151		Spot	3	Image 1	18	1000000005	1132
153		Spot	3	Image 1	18	1000000006	1133
145		Spot	3	Image 1	18	1000000020	1134
144		Spot	3	Image 1	18	1000000007	1135
138		Spot	3	Image 1	18	1000000008	1136
144		Spot	3	Image 1	18	1000000009	1137
147		Spot	3	Image 1	18	1000000067	1138
128		Spot	3	Image 1	18	1000000010	1139
145		Spot	3	Image 1	18	1000000012	1140
141		Spot	3	Image 1	18	1000000013	1141
133		Spot	3	Image 1	18	1000000014	1142
152		Spot	3	Image 1	18	1000000015	1143
138		Spot	3	Image 1	18	1000000016	1144
145		Spot	3	Image 1	18	1000000017	1145
129		Spot	3	Image 1	18	1000000019	1146
132		Spot	3	Image 1	18	1000000018	1147
129		Spot	3	Image 1	18	1000000021	1148
144		Spot	3	Image 1	18	1000000022	1149
129		Spot	3	Image 1	18	1000000023	1150
139		Spot	3	Image 1	18	1000000024	1151
144		Spot	3	Image 1	18	1000000025	1152
134		Spot	3	Image 1	18	1000000026	1153
127		Spot	3	Image 1	18	1000000027	1154
143		Spot	3	Image 1	18	1000000028	1155
137		Spot	3	Image 1	18	1000000029	1156
137		Spot	3	Image 1	18	1000000066	1157
146		Spot	3	Image 1	18	1000000030	1158
146		Spot	3	Image 1	18	1000000031	1159
146		Spot	3	Image 1	18	1000000032	1160
119		Spot	3	Image 1	18	1000000033	1161
142		Spot	3	Image 1	18	1000000034	1162
146		Spot	3	Image 1	18	1000000035	1163
145		Spot	3	Image 1	18	1000000036	1164
141		Spot	3	Image 1	18	1000000037	1165
141		Spot	3	Image 1	18	1000000038	1166
131		Spot	3	Image 1	18	1000000039	1167
141		Spot	3	Image 1	18	1000000040	1168
138		Spot	3	Image 1	18	1000000041	1169
130		Spot	3	Image 1	18	1000000042	1170
135		Spot	3	Image 1	18	1000000043	1171
127		Spot	3	Image 1	18	1000000044	1172
132		Spot	3	Image 1	18	1000000045	1173
172		Spot	3	Image 1	18	1000000046	1174
149		Spot	3	Image 1	18	1000000047	1175
158		Spot	3	Image 1	18	1000000048	1176
156		Spot	3	Image 1	18	1000000050	1177
147		Spot	3	Image 1	18	1000000051	1178
145		Spot	3	Image 1	18	1000000052	1179
137		Spot	3	Image 1	18	1000000053	1180
137		Spot	3	Image 1	18	1000000054	1181
131		Spot	3	Image 1	18	1000000055	1182
126		Spot	3	Image 1	18	1000000056	1183
133		Spot	3	Image 1	18	1000000057	1184
135		Spot	3	Image 1	18	1000000058	1186
138		Spot	3	Image 1	18	1000000059	1187
135		Spot	3	Image 1	18	1000000060	1188
124		Spot	3	Image 1	18	1000000061	1189
131		Spot	3	Image 1	18	1000000062	1190
118		Spot	3	Image 1	18	1000000063	1191
123		Spot	3	Image 1	18	1000000064	1192
125		Spot	3	Image 1	19	1000000000	1193
129		Spot	3	Image 1	19	1000000002	1194
150		Spot	3	Image 1	19	1000000003	1195
132		Spot	3	Image 1	19	1000000004	1197
170		Spot	3	Image 1	19	1000000005	1198
157		Spot	3	Image 1	19	1000000006	1199
143		Spot	3	Image 1	19	1000000020	1200
143		Spot	3	Image 1	19	1000000007	1201
137		Spot	3	Image 1	19	1000000008	1202
135		Spot	3	Image 1	19	1000000009	1203
130		Spot	3	Image 1	19	1000000068	1204
136		Spot	3	Image 1	19	1000000067	1205
118		Spot	3	Image 1	19	1000000010	1206
137		Spot	3	Image 1	19	1000000012	1207
140		Spot	3	Image 1	19	1000000013	1208
129		Spot	3	Image 1	19	1000000014	1209
155		Spot	3	Image 1	19	1000000015	1210
148		Spot	3	Image 1	19	1000000016	1211
148		Spot	3	Image 1	19	1000000017	1212
139		Spot	3	Image 1	19	1000000018	1213
126		Spot	3	Image 1	19	1000000019	1214
131		Spot	3	Image 1	19	1000000021	1215
144		Spot	3	Image 1	19	1000000022	1216
133		Spot	3	Image 1	19	1000000023	1217
139		Spot	3	Image 1	19	1000000024	1218
143		Spot	3	Image 1	19	1000000025	1219
139		Spot	3	Image 1	19	1000000026	1220
111		Spot	3	Image 1	19	1000000027	1221
144		Spot	3	Image 1	19	1000000028	1222
142		Spot	3	Image 1	19	1000000029	1223
147		Spot	3	Image 1	19	1000000030	1224
141		Spot	3	Image 1	19	1000000066	1225
139		Spot	3	Image 1	19	1000000031	1226
150		Spot	3	Image 1	19	1000000032	1227
138		Spot	3	Image 1	19	1000000033	1228
139		Spot	3	Image 1	19	1000000034	1229
144		Spot	3	Image 1	19	1000000035	1230
136		Spot	3	Image 1	19	1000000036	1231
141		Spot	3	Image 1	19	1000000037	1232
143		Spot	3	Image 1	19	1000000038	1233
132		Spot	3	Image 1	19	1000000039	1234
144		Spot	3	Image 1	19	1000000040	1235
143		Spot	3	Image 1	19	1000000041	1236
129		Spot	3	Image 1	19	1000000042	1237
135		Spot	3	Image 1	19	1000000043	1238
126		Spot	3	Image 1	19	1000000044	1239
131		Spot	3	Image 1	19	1000000045	1240
164		Spot	3	Image 1	19	1000000046	1241
128		Spot	3	Image 1	19	1000000047	1242
174		Spot	3	Image 1	19	1000000048	1243
153		Spot	3	Image 1	19	1000000050	1244
149		Spot	3	Image 1	19	1000000051	1245
142		Spot	3	Image 1	19	1000000052	1246
138		Spot	3	Image 1	19	1000000053	1247
132		Spot	3	Image 1	19	1000000054	1248
135		Spot	3	Image 1	19	1000000055	1249
129		Spot	3	Image 1	19	1000000056	1250
133		Spot	3	Image 1	19	1000000057	1251
134		Spot	3	Image 1	19	1000000058	1252
135		Spot	3	Image 1	19	1000000059	1254
124		Spot	3	Image 1	19	1000000060	1255
121		Spot	3	Image 1	19	1000000061	1256
130		Spot	3	Image 1	19	1000000062	1257
128		Spot	3	Image 1	19	1000000063	1258
128		Spot	3	Image 1	19	1000000064	1259
114		Spot	3	Image 1	20	1000000000	1260
125		Spot	3	Image 1	20	1000000001	1261
126		Spot	3	Image 1	20	1000000002	1262
139		Spot	3	Image 1	20	1000000003	1263
132		Spot	3	Image 1	20	1000000004	1265
163		Spot	3	Image 1	20	1000000005	1266
146		Spot	3	Image 1	20	1000000006	1267
141		Spot	3	Image 1	20	1000000020	1268
144		Spot	3	Image 1	20	1000000007	1269
133		Spot	3	Image 1	20	1000000008	1270
142		Spot	3	Image 1	20	1000000009	1271
127		Spot	3	Image 1	20	1000000068	1272
142		Spot	3	Image 1	20	1000000067	1273
123		Spot	3	Image 1	20	1000000010	1274
143		Spot	3	Image 1	20	1000000012	1275
132		Spot	3	Image 1	20	1000000013	1276
134		Spot	3	Image 1	20	1000000014	1277
155		Spot	3	Image 1	20	1000000015	1278
131		Spot	3	Image 1	20	1000000016	1279
147		Spot	3	Image 1	20	1000000017	1280
126		Spot	3	Image 1	20	1000000019	1281
136		Spot	3	Image 1	20	1000000018	1282
131		Spot	3	Image 1	20	1000000021	1283
133		Spot	3	Image 1	20	1000000022	1284
114		Spot	3	Image 1	20	1000000023	1285
132		Spot	3	Image 1	20	1000000024	1286
134		Spot	3	Image 1	20	1000000025	1287
111		Spot	3	Image 1	20	1000000027	1288
138		Spot	3	Image 1	20	1000000028	1289
139		Spot	3	Image 1	20	1000000029	1290
139		Spot	3	Image 1	20	1000000066	1291
140		Spot	3	Image 1	20	1000000030	1292
144		Spot	3	Image 1	20	1000000031	1293
140		Spot	3	Image 1	20	1000000032	1294
137		Spot	3	Image 1	20	1000000033	1295
142		Spot	3	Image 1	20	1000000034	1296
136		Spot	3	Image 1	20	1000000035	1297
137		Spot	3	Image 1	20	1000000036	1298
138		Spot	3	Image 1	20	1000000037	1299
145		Spot	3	Image 1	20	1000000038	1300
118		Spot	3	Image 1	20	1000000039	1301
136		Spot	3	Image 1	20	1000000040	1302
138		Spot	3	Image 1	20	1000000041	1303
118		Spot	3	Image 1	20	1000000042	1304
118		Spot	3	Image 1	20	1000000043	1305
130		Spot	3	Image 1	20	1000000049	1306
126		Spot	3	Image 1	20	1000000044	1307
126		Spot	3	Image 1	20	1000000045	1308
165		Spot	3	Image 1	20	1000000046	1309
154		Spot	3	Image 1	20	1000000047	1310
170		Spot	3	Image 1	20	1000000048	1311
152		Spot	3	Image 1	20	1000000050	1312
143		Spot	3	Image 1	20	1000000051	1313
141		Spot	3	Image 1	20	1000000052	1314
129		Spot	3	Image 1	20	1000000053	1315
128		Spot	3	Image 1	20	1000000054	1316
125		Spot	3	Image 1	20	1000000055	1317
129		Spot	3	Image 1	20	1000000056	1318
128		Spot	3	Image 1	20	1000000057	1319
122		Spot	3	Image 1	20	1000000058	1320
138		Spot	3	Image 1	20	1000000059	1322
140		Spot	3	Image 1	20	1000000060	1323
120		Spot	3	Image 1	20	1000000061	1324
129		Spot	3	Image 1	20	1000000062	1325
132		Spot	3	Image 1	20	1000000063	1326
121		Spot	3	Image 1	20	1000000064	1327
126		Spot	3	Image 1	21	1000000001	1328
126		Spot	3	Image 1	21	1000000002	1329
140		Spot	3	Image 1	21	1000000003	1330
120		Spot	3	Image 1	21	1000000004	1332
153		Spot	3	Image 1	21	1000000005	1333
149		Spot	3	Image 1	21	1000000006	1334
133		Spot	3	Image 1	21	1000000020	1335
139		Spot	3	Image 1	21	1000000007	1336
131		Spot	3	Image 1	21	1000000008	1337
134		Spot	3	Image 1	21	1000000009	1338
127		Spot	3	Image 1	21	1000000068	1339
139		Spot	3	Image 1	21	1000000067	1340
124		Spot	3	Image 1	21	1000000010	1341
141		Spot	3	Image 1	21	1000000012	1342
131		Spot	3	Image 1	21	1000000013	1343
136		Spot	3	Image 1	21	1000000014	1344
154		Spot	3	Image 1	21	1000000015	1345
145		Spot	3	Image 1	21	1000000016	1346
145		Spot	3	Image 1	21	1000000017	1347
132		Spot	3	Image 1	21	1000000018	1348
119		Spot	3	Image 1	21	1000000019	1349
131		Spot	3	Image 1	21	1000000021	1350
144		Spot	3	Image 1	21	1000000022	1351
129		Spot	3	Image 1	21	1000000023	1352
131		Spot	3	Image 1	21	1000000024	1353
137		Spot	3	Image 1	21	1000000025	1354
138		Spot	3	Image 1	21	1000000026	1355
126		Spot	3	Image 1	21	1000000027	1356
138		Spot	3	Image 1	21	1000000028	1357
136		Spot	3	Image 1	21	1000000029	1358
134		Spot	3	Image 1	21	1000000066	1359
135		Spot	3	Image 1	21	1000000030	1360
141		Spot	3	Image 1	21	1000000031	1361
144		Spot	3	Image 1	21	1000000032	1362
129		Spot	3	Image 1	21	1000000033	1363
132		Spot	3	Image 1	21	1000000034	1364
143		Spot	3	Image 1	21	1000000035	1365
141		Spot	3	Image 1	21	1000000036	1366
137		Spot	3	Image 1	21	1000000037	1367
138		Spot	3	Image 1	21	1000000038	1368
127		Spot	3	Image 1	21	1000000039	1369
145		Spot	3	Image 1	21	1000000040	1370
141		Spot	3	Image 1	21	1000000041	1371
122		Spot	3	Image 1	21	1000000042	1372
121		Spot	3	Image 1	21	1000000043	1373
115		Spot	3	Image 1	21	1000000044	1374
125		Spot	3	Image 1	21	1000000045	1375
163		Spot	3	Image 1	21	1000000046	1376
149		Spot	3	Image 1	21	1000000047	1377
154		Spot	3	Image 1	21	1000000048	1378
126		Spot	3	Image 1	21	1000000049	1379
151		Spot	3	Image 1	21	1000000050	1380
137		Spot	3	Image 1	21	1000000051	1381
140		Spot	3	Image 1	21	1000000052	1382
129		Spot	3	Image 1	21	1000000053	1383
126		Spot	3	Image 1	21	1000000054	1384
133		Spot	3	Image 1	21	1000000055	1385
120		Spot	3	Image 1	21	1000000056	1386
131		Spot	3	Image 1	21	1000000057	1387
130		Spot	3	Image 1	21	1000000058	1389
131		Spot	3	Image 1	21	1000000059	1390
132		Spot	3	Image 1	21	1000000060	1391
116		Spot	3	Image 1	21	1000000061	1392
121		Spot	3	Image 1	21	1000000062	1393
112		Spot	3	Image 1	21	1000000063	1394
117		Spot	3	Image 1	21	1000000064	1395
120		Spot	3	Image 1	22	1000000001	1396
127		Spot	3	Image 1	22	1000000002	1397
143		Spot	3	Image 1	22	1000000003	1398
127		Spot	3	Image 1	22	1000000004	1400
164		Spot	3	Image 1	22	1000000005	1401
144		Spot	3	Image 1	22	1000000006	1402
142		Spot	3	Image 1	22	1000000020	1403
130		Spot	3	Image 1	22	1000000007	1404
137		Spot	3	Image 1	22	1000000008	1405
141		Spot	3	Image 1	22	1000000009	1406
119		Spot	3	Image 1	22	1000000068	1407
127		Spot	3	Image 1	22	1000000010	1408
134		Spot	3	Image 1	22	1000000012	1409
140		Spot	3	Image 1	22	1000000013	1410
141		Spot	3	Image 1	22	1000000014	1411
146		Spot	3	Image 1	22	1000000015	1412
144		Spot	3	Image 1	22	1000000016	1413
144		Spot	3	Image 1	22	1000000017	1414
131		Spot	3	Image 1	22	1000000018	1415
118		Spot	3	Image 1	22	1000000019	1416
142		Spot	3	Image 1	22	1000000021	1417
151		Spot	3	Image 1	22	1000000022	1418
135		Spot	3	Image 1	22	1000000023	1419
135		Spot	3	Image 1	22	1000000024	1420
141		Spot	3	Image 1	22	1000000025	1421
141		Spot	3	Image 1	22	1000000026	1422
121		Spot	3	Image 1	22	1000000027	1423
137		Spot	3	Image 1	22	1000000028	1424
143		Spot	3	Image 1	22	1000000029	1425
142		Spot	3	Image 1	22	1000000030	1426
140		Spot	3	Image 1	22	1000000066	1427
145		Spot	3	Image 1	22	1000000031	1428
143		Spot	3	Image 1	22	1000000032	1429
138		Spot	3	Image 1	22	1000000033	1430
133		Spot	3	Image 1	22	1000000034	1431
143		Spot	3	Image 1	22	1000000035	1432
150		Spot	3	Image 1	22	1000000036	1433
138		Spot	3	Image 1	22	1000000037	1434
149		Spot	3	Image 1	22	1000000038	1435
132		Spot	3	Image 1	22	1000000039	1436
143		Spot	3	Image 1	22	1000000040	1437
141		Spot	3	Image 1	22	1000000041	1438
128		Spot	3	Image 1	22	1000000042	1439
125		Spot	3	Image 1	22	1000000043	1440
127		Spot	3	Image 1	22	1000000044	1441
168		Spot	3	Image 1	22	1000000046	1442
145		Spot	3	Image 1	22	1000000047	1443
155		Spot	3	Image 1	22	1000000048	1444
133		Spot	3	Image 1	22	1000000049	1445
148		Spot	3	Image 1	22	1000000050	1446
142		Spot	3	Image 1	22	1000000051	1447
144		Spot	3	Image 1	22	1000000052	1448
136		Spot	3	Image 1	22	1000000053	1449
129		Spot	3	Image 1	22	1000000054	1450
133		Spot	3	Image 1	22	1000000055	1451
123		Spot	3	Image 1	22	1000000056	1452
132		Spot	3	Image 1	22	1000000057	1454
131		Spot	3	Image 1	22	1000000058	1455
140		Spot	3	Image 1	22	1000000059	1456
122		Spot	3	Image 1	22	1000000060	1457
122		Spot	3	Image 1	22	1000000061	1458
131		Spot	3	Image 1	22	1000000062	1459
133		Spot	3	Image 1	22	1000000063	1460
128		Spot	3	Image 1	22	1000000069	1461
123		Spot	3	Image 1	22	1000000064	1462
132		Spot	3	Image 1	23	1000000000	1463
125		Spot	3	Image 1	23	1000000001	1464
130		Spot	3	Image 1	23	1000000002	1465
136		Spot	3	Image 1	23	1000000004	1467
172		Spot	3	Image 1	23	1000000005	1468
154		Spot	3	Image 1	23	1000000006	1469
141		Spot	3	Image 1	23	1000000020	1470
137		Spot	3	Image 1	23	1000000007	1471
135		Spot	3	Image 1	23	1000000008	1472
144		Spot	3	Image 1	23	1000000009	1473
132		Spot	3	Image 1	23	1000000068	1474
129		Spot	3	Image 1	23	1000000010	1475
146		Spot	3	Image 1	23	1000000012	1476
146		Spot	3	Image 1	23	1000000003	1477
129		Spot	3	Image 1	23	1000000013	1478
134		Spot	3	Image 1	23	1000000014	1479
159		Spot	3	Image 1	23	1000000015	1480
152		Spot	3	Image 1	23	1000000016	1481
152		Spot	3	Image 1	23	1000000017	1482
134		Spot	3	Image 1	23	1000000018	1483
129		Spot	3	Image 1	23	1000000019	1484
132		Spot	3	Image 1	23	1000000021	1485
146		Spot	3	Image 1	23	1000000022	1486
136		Spot	3	Image 1	23	1000000023	1487
139		Spot	3	Image 1	23	1000000024	1488
145		Spot	3	Image 1	23	1000000025	1489
133		Spot	3	Image 1	23	1000000026	1490
126		Spot	3	Image 1	23	1000000027	1491
139		Spot	3	Image 1	23	1000000028	1492
145		Spot	3	Image 1	23	1000000029	1493
144		Spot	3	Image 1	23	1000000030	1494
146		Spot	3	Image 1	23	1000000066	1495
150		Spot	3	Image 1	23	1000000031	1496
138		Spot	3	Image 1	23	1000000032	1497
133		Spot	3	Image 1	23	1000000033	1498
137		Spot	3	Image 1	23	1000000034	1499
135		Spot	3	Image 1	23	1000000035	1500
148		Spot	3	Image 1	23	1000000036	1501
137		Spot	3	Image 1	23	1000000037	1502
145		Spot	3	Image 1	23	1000000038	1503
132		Spot	3	Image 1	23	1000000039	1504
141		Spot	3	Image 1	23	1000000040	1505
140		Spot	3	Image 1	23	1000000041	1506
129		Spot	3	Image 1	23	1000000042	1507
120		Spot	3	Image 1	23	1000000043	1508
130		Spot	3	Image 1	23	1000000044	1509
131		Spot	3	Image 1	23	1000000045	1510
168		Spot	3	Image 1	23	1000000046	1511
144		Spot	3	Image 1	23	1000000047	1512
159		Spot	3	Image 1	23	1000000048	1513
156		Spot	3	Image 1	23	1000000050	1514
143		Spot	3	Image 1	23	1000000051	1515
142		Spot	3	Image 1	23	1000000052	1516
134		Spot	3	Image 1	23	1000000053	1517
136		Spot	3	Image 1	23	1000000054	1518
139		Spot	3	Image 1	23	1000000055	1519
127		Spot	3	Image 1	23	1000000056	1520
131		Spot	3	Image 1	23	1000000057	1521
130		Spot	3	Image 1	23	1000000058	1523
134		Spot	3	Image 1	23	1000000059	1524
133		Spot	3	Image 1	23	1000000060	1525
125		Spot	3	Image 1	23	1000000061	1526
131		Spot	3	Image 1	23	1000000062	1527
136		Spot	3	Image 1	23	1000000063	1528
122		Spot	3	Image 1	23	1000000064	1529
134		Spot	3	Image 1	24	1000000000	1530
126		Spot	3	Image 1	24	1000000001	1531
129		Spot	3	Image 1	24	1000000002	1532
134		Spot	3	Image 1	24	1000000004	1534
162		Spot	3	Image 1	24	1000000005	1535
156		Spot	3	Image 1	24	1000000006	1536
140		Spot	3	Image 1	24	1000000020	1537
141		Spot	3	Image 1	24	1000000007	1538
135		Spot	3	Image 1	24	1000000008	1539
147		Spot	3	Image 1	24	1000000009	1540
132		Spot	3	Image 1	24	1000000068	1541
145		Spot	3	Image 1	24	1000000067	1542
123		Spot	3	Image 1	24	1000000010	1543
150		Spot	3	Image 1	24	1000000012	1544
146		Spot	3	Image 1	24	1000000003	1545
136		Spot	3	Image 1	24	1000000013	1546
140		Spot	3	Image 1	24	1000000014	1547
165		Spot	3	Image 1	24	1000000015	1548
135		Spot	3	Image 1	24	1000000016	1549
152		Spot	3	Image 1	24	1000000017	1550
137		Spot	3	Image 1	24	1000000018	1551
122		Spot	3	Image 1	24	1000000019	1552
134		Spot	3	Image 1	24	1000000021	1553
141		Spot	3	Image 1	24	1000000022	1554
140		Spot	3	Image 1	24	1000000023	1555
142		Spot	3	Image 1	24	1000000024	1556
142		Spot	3	Image 1	24	1000000025	1557
145		Spot	3	Image 1	24	1000000026	1558
128		Spot	3	Image 1	24	1000000027	1559
140		Spot	3	Image 1	24	1000000028	1560
145		Spot	3	Image 1	24	1000000029	1561
151		Spot	3	Image 1	24	1000000030	1562
143		Spot	3	Image 1	24	1000000032	1563
146		Spot	3	Image 1	24	1000000033	1564
142		Spot	3	Image 1	24	1000000034	1565
146		Spot	3	Image 1	24	1000000035	1566
148		Spot	3	Image 1	24	1000000036	1567
139		Spot	3	Image 1	24	1000000037	1568
151		Spot	3	Image 1	24	1000000038	1569
136		Spot	3	Image 1	24	1000000039	1570
142		Spot	3	Image 1	24	1000000040	1571
144		Spot	3	Image 1	24	1000000041	1572
125		Spot	3	Image 1	24	1000000042	1573
131		Spot	3	Image 1	24	1000000043	1574
128		Spot	3	Image 1	24	1000000044	1575
132		Spot	3	Image 1	24	1000000045	1576
172		Spot	3	Image 1	24	1000000046	1577
154		Spot	3	Image 1	24	1000000047	1578
161		Spot	3	Image 1	24	1000000048	1579
132		Spot	3	Image 1	24	1000000049	1580
148		Spot	3	Image 1	24	1000000050	1581
140		Spot	3	Image 1	24	1000000051	1582
150		Spot	3	Image 1	24	1000000052	1583
139		Spot	3	Image 1	24	1000000053	1584
139		Spot	3	Image 1	24	1000000054	1585
125		Spot	3	Image 1	24	1000000055	1586
130		Spot	3	Image 1	24	1000000056	1587
133		Spot	3	Image 1	24	1000000057	1588
135		Spot	3	Image 1	24	1000000058	1589
144		Spot	3	Image 1	24	1000000059	1591
129		Spot	3	Image 1	24	1000000060	1592
124		Spot	3	Image 1	24	1000000061	1593
128		Spot	3	Image 1	24	1000000062	1594
134		Spot	3	Image 1	24	1000000063	1595
137		Spot	3	Image 1	24	1000000069	1596
121		Spot	3	Image 1	24	1000000064	1597
133		Spot	3	Image 1	25	1000000000	1598
130		Spot	3	Image 1	25	1000000001	1599
133		Spot	3	Image 1	25	1000000002	1600
136		Spot	3	Image 1	25	1000000004	1602
172		Spot	3	Image 1	25	1000000005	1603
161		Spot	3	Image 1	25	1000000006	1604
148		Spot	3	Image 1	25	1000000020	1605
148		Spot	3	Image 1	25	1000000007	1606
135		Spot	3	Image 1	25	1000000008	1607
146		Spot	3	Image 1	25	1000000009	1608
135		Spot	3	Image 1	25	1000000068	1609
149		Spot	3	Image 1	25	1000000067	1610
131		Spot	3	Image 1	25	1000000010	1611
144		Spot	3	Image 1	25	1000000012	1612
146		Spot	3	Image 1	25	1000000003	1613
142		Spot	3	Image 1	25	1000000013	1614
142		Spot	3	Image 1	25	1000000014	1615
165		Spot	3	Image 1	25	1000000015	1616
139		Spot	3	Image 1	25	1000000016	1617
143		Spot	3	Image 1	25	1000000017	1618
140		Spot	3	Image 1	25	1000000018	1619
129		Spot	3	Image 1	25	1000000019	1620
143		Spot	3	Image 1	25	1000000021	1621
142		Spot	3	Image 1	25	1000000022	1622
140		Spot	3	Image 1	25	1000000023	1623
139		Spot	3	Image 1	25	1000000024	1624
137		Spot	3	Image 1	25	1000000025	1625
122		Spot	3	Image 1	25	1000000027	1626
147		Spot	3	Image 1	25	1000000028	1627
149		Spot	3	Image 1	25	1000000029	1628
149		Spot	3	Image 1	25	1000000030	1629
151		Spot	3	Image 1	25	1000000032	1630
141		Spot	3	Image 1	25	1000000033	1631
144		Spot	3	Image 1	25	1000000034	1632
151		Spot	3	Image 1	25	1000000036	1633
139		Spot	3	Image 1	25	1000000037	1634
151		Spot	3	Image 1	25	1000000038	1635
141		Spot	3	Image 1	25	1000000039	1636
153		Spot	3	Image 1	25	1000000040	1637
140		Spot	3	Image 1	25	1000000041	1638
135		Spot	3	Image 1	25	1000000042	1639
136		Spot	3	Image 1	25	1000000043	1640
123		Spot	3	Image 1	25	1000000044	1641
134		Spot	3	Image 1	25	1000000045	1642
170		Spot	3	Image 1	25	1000000046	1643
155		Spot	3	Image 1	25	1000000047	1644
168		Spot	3	Image 1	25	1000000048	1645
156		Spot	3	Image 1	25	1000000050	1646
144		Spot	3	Image 1	25	1000000051	1647
149		Spot	3	Image 1	25	1000000052	1648
135		Spot	3	Image 1	25	1000000053	1649
136		Spot	3	Image 1	25	1000000054	1650
141		Spot	3	Image 1	25	1000000055	1651
134		Spot	3	Image 1	25	1000000056	1652
138		Spot	3	Image 1	25	1000000057	1653
137		Spot	3	Image 1	25	1000000058	1655
135		Spot	3	Image 1	25	1000000059	1656
139		Spot	3	Image 1	25	1000000060	1657
129		Spot	3	Image 1	25	1000000061	1658
133		Spot	3	Image 1	25	1000000062	1659
139		Spot	3	Image 1	25	1000000063	1660
129		Spot	3	Image 1	25	1000000064	1661
135		Spot	3	Image 1	26	1000000002	1662
154		Spot	3	Image 1	26	1000000003	1663
135		Spot	3	Image 1	26	1000000004	1665
160		Spot	3	Image 1	26	1000000005	1666
155		Spot	3	Image 1	26	1000000006	1667
142		Spot	3	Image 1	26	1000000020	1668
149		Spot	3	Image 1	26	1000000007	1669
138		Spot	3	Image 1	26	1000000008	1670
138		Spot	3	Image 1	26	1000000009	1671
133		Spot	3	Image 1	26	1000000068	1672
134		Spot	3	Image 1	26	1000000010	1673
151		Spot	3	Image 1	26	1000000012	1674
136		Spot	3	Image 1	26	1000000013	1675
143		Spot	3	Image 1	26	1000000014	1676
161		Spot	3	Image 1	26	1000000015	1677
142		Spot	3	Image 1	26	1000000016	1678
144		Spot	3	Image 1	26	1000000017	1679
142		Spot	3	Image 1	26	1000000018	1680
127		Spot	3	Image 1	26	1000000019	1681
137		Spot	3	Image 1	26	1000000021	1682
144		Spot	3	Image 1	26	1000000022	1683
136		Spot	3	Image 1	26	1000000023	1684
140		Spot	3	Image 1	26	1000000024	1685
149		Spot	3	Image 1	26	1000000025	1686
130		Spot	3	Image 1	26	1000000027	1687
145		Spot	3	Image 1	26	1000000028	1688
149		Spot	3	Image 1	26	1000000029	1689
149		Spot	3	Image 1	26	1000000030	1690
153		Spot	3	Image 1	26	1000000031	1691
152		Spot	3	Image 1	26	1000000032	1692
146		Spot	3	Image 1	26	1000000033	1693
144		Spot	3	Image 1	26	1000000034	1694
145		Spot	3	Image 1	26	1000000035	1695
141		Spot	3	Image 1	26	1000000036	1696
136		Spot	3	Image 1	26	1000000037	1697
145		Spot	3	Image 1	26	1000000038	1698
138		Spot	3	Image 1	26	1000000039	1699
146		Spot	3	Image 1	26	1000000040	1700
141		Spot	3	Image 1	26	1000000041	1701
135		Spot	3	Image 1	26	1000000042	1702
132		Spot	3	Image 1	26	1000000043	1703
133		Spot	3	Image 1	26	1000000044	1704
131		Spot	3	Image 1	26	1000000045	1705
168		Spot	3	Image 1	26	1000000046	1706
163		Spot	3	Image 1	26	1000000047	1707
165		Spot	3	Image 1	26	1000000048	1708
133		Spot	3	Image 1	26	1000000049	1709
154		Spot	3	Image 1	26	1000000050	1710
145		Spot	3	Image 1	26	1000000051	1711
151		Spot	3	Image 1	26	1000000052	1712
134		Spot	3	Image 1	26	1000000053	1713
140		Spot	3	Image 1	26	1000000054	1714
142		Spot	3	Image 1	26	1000000055	1715
131		Spot	3	Image 1	26	1000000056	1716
131		Spot	3	Image 1	26	1000000057	1717
131		Spot	3	Image 1	26	1000000058	1719
145		Spot	3	Image 1	26	1000000059	1720
141		Spot	3	Image 1	26	1000000060	1721
127		Spot	3	Image 1	26	1000000061	1722
131		Spot	3	Image 1	26	1000000062	1723
135		Spot	3	Image 1	26	1000000063	1724
129		Spot	3	Image 1	26	1000000064	1725
131		Spot	3	Image 1	27	1000000001	1726
132		Spot	3	Image 1	27	1000000002	1727
143		Spot	3	Image 1	27	1000000003	1728
174		Spot	3	Image 1	27	1000000005	1730
163		Spot	3	Image 1	27	1000000006	1731
139		Spot	3	Image 1	27	1000000020	1732
145		Spot	3	Image 1	27	1000000007	1733
140		Spot	3	Image 1	27	1000000008	1734
151		Spot	3	Image 1	27	1000000009	1735
133		Spot	3	Image 1	27	1000000068	1736
145		Spot	3	Image 1	27	1000000067	1737
131		Spot	3	Image 1	27	1000000010	1738
147		Spot	3	Image 1	27	1000000012	1739
142		Spot	3	Image 1	27	1000000013	1740
143		Spot	3	Image 1	27	1000000014	1741
155		Spot	3	Image 1	27	1000000015	1742
149		Spot	3	Image 1	27	1000000016	1743
145		Spot	3	Image 1	27	1000000017	1744
139		Spot	3	Image 1	27	1000000018	1745
128		Spot	3	Image 1	27	1000000019	1746
128		Spot	3	Image 1	27	1000000021	1747
143		Spot	3	Image 1	27	1000000022	1748
139		Spot	3	Image 1	27	1000000023	1749
146		Spot	3	Image 1	27	1000000024	1750
149		Spot	3	Image 1	27	1000000025	1751
133		Spot	3	Image 1	27	1000000027	1752
143		Spot	3	Image 1	27	1000000028	1753
145		Spot	3	Image 1	27	1000000029	1754
147		Spot	3	Image 1	27	1000000030	1755
148		Spot	3	Image 1	27	1000000032	1756
140		Spot	3	Image 1	27	1000000033	1757
146		Spot	3	Image 1	27	1000000034	1758
152		Spot	3	Image 1	27	1000000036	1759
145		Spot	3	Image 1	27	1000000037	1760
150		Spot	3	Image 1	27	1000000038	1761
139		Spot	3	Image 1	27	1000000039	1762
138		Spot	3	Image 1	27	1000000040	1763
143		Spot	3	Image 1	27	1000000041	1764
133		Spot	3	Image 1	27	1000000042	1765
130		Spot	3	Image 1	27	1000000043	1766
130		Spot	3	Image 1	27	1000000044	1767
137		Spot	3	Image 1	27	1000000045	1768
174		Spot	3	Image 1	27	1000000046	1769
143		Spot	3	Image 1	27	1000000047	1770
170		Spot	3	Image 1	27	1000000048	1771
133		Spot	3	Image 1	27	1000000049	1772
156		Spot	3	Image 1	27	1000000050	1773
146		Spot	3	Image 1	27	1000000051	1774
147		Spot	3	Image 1	27	1000000052	1775
142		Spot	3	Image 1	27	1000000053	1776
141		Spot	3	Image 1	27	1000000054	1777
133		Spot	3	Image 1	27	1000000055	1778
128		Spot	3	Image 1	27	1000000056	1779
130		Spot	3	Image 1	27	1000000057	1780
135		Spot	3	Image 1	27	1000000058	1782
134		Spot	3	Image 1	27	1000000059	1783
132		Spot	3	Image 1	27	1000000060	1784
126		Spot	3	Image 1	27	1000000061	1785
134		Spot	3	Image 1	27	1000000062	1786
140		Spot	3	Image 1	27	1000000063	1787
142		Spot	3	Image 1	27	1000000069	1788
132		Spot	3	Image 1	27	1000000064	1789
127		Spot	3	Image 1	28	1000000001	1790
128		Spot	3	Image 1	28	1000000002	1791
154		Spot	3	Image 1	28	1000000003	1792
140		Spot	3	Image 1	28	1000000004	1794
163		Spot	3	Image 1	28	1000000005	1795
156		Spot	3	Image 1	28	1000000006	1796
147		Spot	3	Image 1	28	1000000020	1797
139		Spot	3	Image 1	28	1000000007	1798
134		Spot	3	Image 1	28	1000000008	1799
136		Spot	3	Image 1	28	1000000009	1800
129		Spot	3	Image 1	28	1000000068	1801
145		Spot	3	Image 1	28	1000000067	1802
130		Spot	3	Image 1	28	1000000010	1803
146		Spot	3	Image 1	28	1000000012	1804
144		Spot	3	Image 1	28	1000000013	1805
136		Spot	3	Image 1	28	1000000014	1806
162		Spot	3	Image 1	28	1000000015	1807
145		Spot	3	Image 1	28	1000000016	1808
155		Spot	3	Image 1	28	1000000017	1809
133		Spot	3	Image 1	28	1000000018	1810
131		Spot	3	Image 1	28	1000000019	1811
136		Spot	3	Image 1	28	1000000021	1812
149		Spot	3	Image 1	28	1000000022	1813
137		Spot	3	Image 1	28	1000000023	1814
142		Spot	3	Image 1	28	1000000024	1815
140		Spot	3	Image 1	28	1000000025	1816
124		Spot	3	Image 1	28	1000000027	1817
144		Spot	3	Image 1	28	1000000028	1818
148		Spot	3	Image 1	28	1000000029	1819
150		Spot	3	Image 1	28	1000000030	1820
148		Spot	3	Image 1	28	1000000031	1821
148		Spot	3	Image 1	28	1000000032	1822
139		Spot	3	Image 1	28	1000000033	1823
144		Spot	3	Image 1	28	1000000034	1824
138		Spot	3	Image 1	28	1000000035	1825
146		Spot	3	Image 1	28	1000000036	1826
143		Spot	3	Image 1	28	1000000037	1827
137		Spot	3	Image 1	28	1000000038	1828
135		Spot	3	Image 1	28	1000000039	1829
147		Spot	3	Image 1	28	1000000040	1830
139		Spot	3	Image 1	28	1000000041	1831
133		Spot	3	Image 1	28	1000000042	1832
136		Spot	3	Image 1	28	1000000043	1833
131		Spot	3	Image 1	28	1000000044	1834
134		Spot	3	Image 1	28	1000000045	1835
167		Spot	3	Image 1	28	1000000046	1836
146		Spot	3	Image 1	28	1000000047	1837
152		Spot	3	Image 1	28	1000000048	1838
134		Spot	3	Image 1	28	1000000049	1839
153		Spot	3	Image 1	28	1000000050	1840
146		Spot	3	Image 1	28	1000000051	1841
145		Spot	3	Image 1	28	1000000052	1842
135		Spot	3	Image 1	28	1000000053	1843
139		Spot	3	Image 1	28	1000000054	1844
133		Spot	3	Image 1	28	1000000055	1845
130		Spot	3	Image 1	28	1000000056	1846
132		Spot	3	Image 1	28	1000000057	1847
134		Spot	3	Image 1	28	1000000058	1848
142		Spot	3	Image 1	28	1000000059	1850
139		Spot	3	Image 1	28	1000000060	1851
125		Spot	3	Image 1	28	1000000061	1852
129		Spot	3	Image 1	28	1000000062	1853
135		Spot	3	Image 1	28	1000000063	1854
136		Spot	3	Image 1	28	1000000069	1855
116		Spot	3	Image 1	28	1000000064	1856
125		Spot	3	Image 1	29	1000000001	1857
132		Spot	3	Image 1	29	1000000002	1858
155		Spot	3	Image 1	29	1000000003	1859
161		Spot	3	Image 1	29	1000000005	1861
152		Spot	3	Image 1	29	1000000006	1862
149		Spot	3	Image 1	29	1000000020	1863
145		Spot	3	Image 1	29	1000000007	1864
138		Spot	3	Image 1	29	1000000008	1865
146		Spot	3	Image 1	29	1000000009	1866
130		Spot	3	Image 1	29	1000000068	1867
145		Spot	3	Image 1	29	1000000067	1868
135		Spot	3	Image 1	29	1000000010	1869
139		Spot	3	Image 1	29	1000000012	1870
138		Spot	3	Image 1	29	1000000013	1871
129		Spot	3	Image 1	29	1000000014	1872
157		Spot	3	Image 1	29	1000000015	1873
150		Spot	3	Image 1	29	1000000016	1874
142		Spot	3	Image 1	29	1000000017	1875
137		Spot	3	Image 1	29	1000000018	1876
127		Spot	3	Image 1	29	1000000019	1877
137		Spot	3	Image 1	29	1000000021	1878
142		Spot	3	Image 1	29	1000000022	1879
138		Spot	3	Image 1	29	1000000023	1880
140		Spot	3	Image 1	29	1000000024	1881
138		Spot	3	Image 1	29	1000000025	1882
144		Spot	3	Image 1	29	1000000070	1883
132		Spot	3	Image 1	29	1000000027	1884
134		Spot	3	Image 1	29	1000000028	1885
144		Spot	3	Image 1	29	1000000029	1886
145		Spot	3	Image 1	29	1000000030	1887
141		Spot	3	Image 1	29	1000000031	1888
148		Spot	3	Image 1	29	1000000032	1889
140		Spot	3	Image 1	29	1000000033	1890
145		Spot	3	Image 1	29	1000000034	1891
134		Spot	3	Image 1	29	1000000035	1892
148		Spot	3	Image 1	29	1000000036	1893
138		Spot	3	Image 1	29	1000000037	1894
149		Spot	3	Image 1	29	1000000038	1895
127		Spot	3	Image 1	29	1000000039	1896
148		Spot	3	Image 1	29	1000000040	1897
143		Spot	3	Image 1	29	1000000041	1898
128		Spot	3	Image 1	29	1000000042	1899
126		Spot	3	Image 1	29	1000000043	1900
124		Spot	3	Image 1	29	1000000044	1901
115		Spot	3	Image 1	29	1000000045	1902
180		Spot	3	Image 1	29	1000000046	1903
148		Spot	3	Image 1	29	1000000047	1904
166		Spot	3	Image 1	29	1000000048	1905
145		Spot	3	Image 1	29	1000000050	1906
140		Spot	3	Image 1	29	1000000051	1907
148		Spot	3	Image 1	29	1000000052	1908
126		Spot	3	Image 1	29	1000000053	1909
133		Spot	3	Image 1	29	1000000054	1910
130		Spot	3	Image 1	29	1000000055	1911
125		Spot	3	Image 1	29	1000000056	1912
138		Spot	3	Image 1	29	1000000057	1913
129		Spot	3	Image 1	29	1000000058	1915
142		Spot	3	Image 1	29	1000000059	1916
129		Spot	3	Image 1	29	1000000060	1917
123		Spot	3	Image 1	29	1000000061	1918
124		Spot	3	Image 1	29	1000000062	1919
139		Spot	3	Image 1	29	1000000063	1920
138		Spot	3	Image 1	29	1000000069	1921
132		Spot	3	Image 1	29	1000000064	1922
124		Spot	3	Image 1	30	1000000001	1923
129		Spot	3	Image 1	30	1000000002	1924
149		Spot	3	Image 1	30	1000000003	1925
167		Spot	3	Image 1	30	1000000005	1927
152		Spot	3	Image 1	30	1000000006	1928
144		Spot	3	Image 1	30	1000000020	1929
141		Spot	3	Image 1	30	1000000007	1930
131		Spot	3	Image 1	30	1000000008	1931
143		Spot	3	Image 1	30	1000000009	1932
129		Spot	3	Image 1	30	1000000068	1933
133		Spot	3	Image 1	30	1000000067	1934
125		Spot	3	Image 1	30	1000000010	1935
146		Spot	3	Image 1	30	1000000012	1936
137		Spot	3	Image 1	30	1000000013	1937
125		Spot	3	Image 1	30	1000000014	1938
155		Spot	3	Image 1	30	1000000015	1939
142		Spot	3	Image 1	30	1000000016	1940
143		Spot	3	Image 1	30	1000000017	1941
136		Spot	3	Image 1	30	1000000018	1942
130		Spot	3	Image 1	30	1000000019	1943
133		Spot	3	Image 1	30	1000000021	1944
143		Spot	3	Image 1	30	1000000022	1945
135		Spot	3	Image 1	30	1000000023	1946
126		Spot	3	Image 1	30	1000000024	1947
139		Spot	3	Image 1	30	1000000025	1948
136		Spot	3	Image 1	30	1000000070	1949
126		Spot	3	Image 1	30	1000000027	1950
140		Spot	3	Image 1	30	1000000028	1951
136		Spot	3	Image 1	30	1000000029	1952
145		Spot	3	Image 1	30	1000000030	1953
146		Spot	3	Image 1	30	1000000031	1954
140		Spot	3	Image 1	30	1000000032	1955
143		Spot	3	Image 1	30	1000000033	1956
136		Spot	3	Image 1	30	1000000034	1957
136		Spot	3	Image 1	30	1000000036	1958
139		Spot	3	Image 1	30	1000000037	1959
140		Spot	3	Image 1	30	1000000038	1960
137		Spot	3	Image 1	30	1000000039	1961
138		Spot	3	Image 1	30	1000000040	1962
142		Spot	3	Image 1	30	1000000041	1963
127		Spot	3	Image 1	30	1000000042	1964
132		Spot	3	Image 1	30	1000000043	1965
115		Spot	3	Image 1	30	1000000044	1966
125		Spot	3	Image 1	30	1000000045	1967
165		Spot	3	Image 1	30	1000000046	1968
143		Spot	3	Image 1	30	1000000047	1969
171		Spot	3	Image 1	30	1000000048	1970
129		Spot	3	Image 1	30	1000000049	1971
150		Spot	3	Image 1	30	1000000050	1972
134		Spot	3	Image 1	30	1000000051	1973
144		Spot	3	Image 1	30	1000000052	1974
129		Spot	3	Image 1	30	1000000053	1975
135		Spot	3	Image 1	30	1000000054	1976
131		Spot	3	Image 1	30	1000000055	1977
128		Spot	3	Image 1	30	1000000056	1978
108		Spot	3	Image 1	30	1000000071	1979
131		Spot	3	Image 1	30	1000000057	1980
134		Spot	3	Image 1	30	1000000058	1982
140		Spot	3	Image 1	30	1000000059	1983
137		Spot	3	Image 1	30	1000000060	1984
120		Spot	3	Image 1	30	1000000061	1985
129		Spot	3	Image 1	30	1000000062	1986
135		Spot	3	Image 1	30	1000000063	1987
122		Spot	3	Image 1	30	1000000064	1988
121		Spot	3	Image 1	31	1000000072	1989
131		Spot	3	Image 1	31	1000000002	1990
153		Spot	3	Image 1	31	1000000003	1991
150		Spot	3	Image 1	31	1000000005	1993
143		Spot	3	Image 1	31	1000000006	1994
143		Spot	3	Image 1	31	1000000020	1995
138		Spot	3	Image 1	31	1000000007	1996
131		Spot	3	Image 1	31	1000000008	1997
142		Spot	3	Image 1	31	1000000009	1998
122		Spot	3	Image 1	31	1000000068	1999
124		Spot	3	Image 1	31	1000000010	2000
131		Spot	3	Image 1	31	1000000012	2001
138		Spot	3	Image 1	31	1000000013	2002
137		Spot	3	Image 1	31	1000000014	2003
152		Spot	3	Image 1	31	1000000015	2004
148		Spot	3	Image 1	31	1000000016	2005
139		Spot	3	Image 1	31	1000000017	2006
118		Spot	3	Image 1	31	1000000019	2007
135		Spot	3	Image 1	31	1000000018	2008
135		Spot	3	Image 1	31	1000000021	2009
133		Spot	3	Image 1	31	1000000022	2010
131		Spot	3	Image 1	31	1000000023	2011
137		Spot	3	Image 1	31	1000000024	2012
142		Spot	3	Image 1	31	1000000025	2013
134		Spot	3	Image 1	31	1000000070	2014
102		Spot	3	Image 1	31	1000000027	2015
140		Spot	3	Image 1	31	1000000028	2016
138		Spot	3	Image 1	31	1000000029	2017
140		Spot	3	Image 1	31	1000000073	2018
143		Spot	3	Image 1	31	1000000030	2019
139		Spot	3	Image 1	31	1000000031	2020
143		Spot	3	Image 1	31	1000000032	2021
141		Spot	3	Image 1	31	1000000033	2022
145		Spot	3	Image 1	31	1000000034	2023
139		Spot	3	Image 1	31	1000000035	2024
147		Spot	3	Image 1	31	1000000036	2025
136		Spot	3	Image 1	31	1000000037	2026
142		Spot	3	Image 1	31	1000000038	2027
127		Spot	3	Image 1	31	1000000039	2028
138		Spot	3	Image 1	31	1000000040	2029
140		Spot	3	Image 1	31	1000000041	2030
125		Spot	3	Image 1	31	1000000042	2031
130		Spot	3	Image 1	31	1000000043	2032
121		Spot	3	Image 1	31	1000000044	2033
128		Spot	3	Image 1	31	1000000045	2034
167		Spot	3	Image 1	31	1000000046	2035
151		Spot	3	Image 1	31	1000000047	2036
159		Spot	3	Image 1	31	1000000048	2037
130		Spot	3	Image 1	31	1000000049	2038
149		Spot	3	Image 1	31	1000000050	2039
139		Spot	3	Image 1	31	1000000051	2040
141		Spot	3	Image 1	31	1000000052	2041
122		Spot	3	Image 1	31	1000000053	2042
131		Spot	3	Image 1	31	1000000054	2043
132		Spot	3	Image 1	31	1000000055	2044
121		Spot	3	Image 1	31	1000000056	2045
117		Spot	3	Image 1	31	1000000071	2046
130		Spot	3	Image 1	31	1000000057	2047
129		Spot	3	Image 1	31	1000000058	2049
133		Spot	3	Image 1	31	1000000059	2050
136		Spot	3	Image 1	31	1000000060	2051
119		Spot	3	Image 1	31	1000000061	2052
124		Spot	3	Image 1	31	1000000062	2053
123		Spot	3	Image 1	31	1000000063	2054
116		Spot	3	Image 1	31	1000000064	2055
124		Spot	3	Image 1	32	1000000001	2056
119		Spot	3	Image 1	32	1000000002	2057
148		Spot	3	Image 1	32	1000000003	2058
[truncated: 992 more rows]
