# Supplementary material for: Protocol for real-time monitoring of CD8+ T and myeloid cell behavior in human high-grade serous ovarian cancer slices
Source: STAR Protoc. 2024 Jun 2;5(2):103102. doi: 10.1016/j.xpro.2024.103102 (PMC11179100; doi:10.1016/j.xpro.2024.103102)
Supplement: Data S3. Files for testing the R script, quantification and statistical analysis step 2 [file mmc3.zip › Test files/Slice1_b/__Intensity_Min_Ch=4_Img=1.csv]

Intensity Min Ch=4 Img=1
====================
Intensity Min	Unit	Category	Channel	Image	Time	TrackID	ID
133		Spot	4	Image 1	1	1000000000	0
139		Spot	4	Image 1	1	1000000001	1
167		Spot	4	Image 1	1	1000000002	2
154		Spot	4	Image 1	1	1000000003	3
145		Spot	4	Image 1	1	1000000004	5
227		Spot	4	Image 1	1	1000000005	6
123		Spot	4	Image 1	1	1000000006	7
139		Spot	4	Image 1	1	1000000007	8
150		Spot	4	Image 1	1	1000000008	9
84		Spot	4	Image 1	1	1000000009	10
136		Spot	4	Image 1	1	1000000010	11
125		Spot	4	Image 1	1	1000000011	12
155		Spot	4	Image 1	1	1000000012	13
152		Spot	4	Image 1	1	1000000013	14
143		Spot	4	Image 1	1	1000000014	15
145		Spot	4	Image 1	1	1000000015	16
131		Spot	4	Image 1	1	1000000016	17
104		Spot	4	Image 1	1	1000000017	18
125		Spot	4	Image 1	1	1000000018	19
104		Spot	4	Image 1	1	1000000019	20
128		Spot	4	Image 1	1	1000000020	21
117		Spot	4	Image 1	1	1000000021	22
133		Spot	4	Image 1	1	1000000022	23
127		Spot	4	Image 1	1	1000000023	24
136		Spot	4	Image 1	1	1000000024	25
135		Spot	4	Image 1	1	1000000025	26
123		Spot	4	Image 1	1	1000000026	27
118		Spot	4	Image 1	1	1000000027	28
126		Spot	4	Image 1	1	1000000028	29
128		Spot	4	Image 1	1	1000000029	30
143		Spot	4	Image 1	1	1000000030	31
111		Spot	4	Image 1	1	1000000031	32
147		Spot	4	Image 1	1	1000000032	33
126		Spot	4	Image 1	1	1000000033	34
165		Spot	4	Image 1	1	1000000034	35
109		Spot	4	Image 1	1	1000000035	36
132		Spot	4	Image 1	1	1000000036	37
119		Spot	4	Image 1	1	1000000037	38
131		Spot	4	Image 1	1	1000000038	39
136		Spot	4	Image 1	1	1000000039	40
127		Spot	4	Image 1	1	1000000040	41
116		Spot	4	Image 1	1	1000000041	42
139		Spot	4	Image 1	1	1000000042	43
138		Spot	4	Image 1	1	1000000043	44
116		Spot	4	Image 1	1	1000000044	45
92		Spot	4	Image 1	1	1000000045	46
128		Spot	4	Image 1	1	1000000046	47
100		Spot	4	Image 1	1	1000000047	48
126		Spot	4	Image 1	1	1000000048	49
128		Spot	4	Image 1	1	1000000049	50
124		Spot	4	Image 1	1	1000000050	51
162		Spot	4	Image 1	1	1000000051	52
121		Spot	4	Image 1	1	1000000052	53
132		Spot	4	Image 1	1	1000000053	54
113		Spot	4	Image 1	1	1000000054	55
151		Spot	4	Image 1	1	1000000055	56
136		Spot	4	Image 1	1	1000000056	57
110		Spot	4	Image 1	1	1000000057	58
123		Spot	4	Image 1	1	1000000058	59
109		Spot	4	Image 1	1	1000000059	61
143		Spot	4	Image 1	1	1000000060	62
116		Spot	4	Image 1	1	1000000061	63
101		Spot	4	Image 1	1	1000000062	64
121		Spot	4	Image 1	1	1000000063	65
125		Spot	4	Image 1	1	1000000064	66
146		Spot	4	Image 1	2	1000000000	67
141		Spot	4	Image 1	2	1000000001	68
165		Spot	4	Image 1	2	1000000002	69
160		Spot	4	Image 1	2	1000000003	70
144		Spot	4	Image 1	2	1000000004	72
211		Spot	4	Image 1	2	1000000005	73
147		Spot	4	Image 1	2	1000000006	74
141		Spot	4	Image 1	2	1000000007	75
159		Spot	4	Image 1	2	1000000008	76
125		Spot	4	Image 1	2	1000000009	77
138		Spot	4	Image 1	2	1000000065	78
145		Spot	4	Image 1	2	1000000010	79
121		Spot	4	Image 1	2	1000000011	80
158		Spot	4	Image 1	2	1000000012	81
146		Spot	4	Image 1	2	1000000013	82
157		Spot	4	Image 1	2	1000000014	83
153		Spot	4	Image 1	2	1000000015	84
142		Spot	4	Image 1	2	1000000016	85
130		Spot	4	Image 1	2	1000000017	86
130		Spot	4	Image 1	2	1000000018	87
115		Spot	4	Image 1	2	1000000019	88
101		Spot	4	Image 1	2	1000000020	89
128		Spot	4	Image 1	2	1000000021	90
135		Spot	4	Image 1	2	1000000022	91
126		Spot	4	Image 1	2	1000000023	92
145		Spot	4	Image 1	2	1000000024	93
121		Spot	4	Image 1	2	1000000025	94
126		Spot	4	Image 1	2	1000000026	95
115		Spot	4	Image 1	2	1000000027	96
125		Spot	4	Image 1	2	1000000028	97
142		Spot	4	Image 1	2	1000000029	98
150		Spot	4	Image 1	2	1000000030	99
129		Spot	4	Image 1	2	1000000031	100
145		Spot	4	Image 1	2	1000000032	101
132		Spot	4	Image 1	2	1000000033	102
169		Spot	4	Image 1	2	1000000034	103
129		Spot	4	Image 1	2	1000000035	104
130		Spot	4	Image 1	2	1000000036	105
116		Spot	4	Image 1	2	1000000037	106
152		Spot	4	Image 1	2	1000000038	107
141		Spot	4	Image 1	2	1000000039	108
129		Spot	4	Image 1	2	1000000040	109
127		Spot	4	Image 1	2	1000000041	110
144		Spot	4	Image 1	2	1000000042	111
139		Spot	4	Image 1	2	1000000043	112
124		Spot	4	Image 1	2	1000000044	113
132		Spot	4	Image 1	2	1000000045	114
131		Spot	4	Image 1	2	1000000046	115
125		Spot	4	Image 1	2	1000000047	116
130		Spot	4	Image 1	2	1000000048	117
135		Spot	4	Image 1	2	1000000049	118
138		Spot	4	Image 1	2	1000000050	119
156		Spot	4	Image 1	2	1000000051	120
128		Spot	4	Image 1	2	1000000052	121
130		Spot	4	Image 1	2	1000000053	122
118		Spot	4	Image 1	2	1000000054	123
165		Spot	4	Image 1	2	1000000055	124
139		Spot	4	Image 1	2	1000000056	125
126		Spot	4	Image 1	2	1000000057	126
133		Spot	4	Image 1	2	1000000058	128
123		Spot	4	Image 1	2	1000000059	129
136		Spot	4	Image 1	2	1000000060	130
117		Spot	4	Image 1	2	1000000061	131
124		Spot	4	Image 1	2	1000000062	132
115		Spot	4	Image 1	2	1000000063	133
132		Spot	4	Image 1	2	1000000064	134
156		Spot	4	Image 1	3	1000000000	135
173		Spot	4	Image 1	3	1000000002	136
163		Spot	4	Image 1	3	1000000004	138
279		Spot	4	Image 1	3	1000000005	139
143		Spot	4	Image 1	3	1000000006	140
142		Spot	4	Image 1	3	1000000007	141
169		Spot	4	Image 1	3	1000000008	142
137		Spot	4	Image 1	3	1000000009	143
148		Spot	4	Image 1	3	1000000065	144
153		Spot	4	Image 1	3	1000000010	145
151		Spot	4	Image 1	3	1000000011	146
168		Spot	4	Image 1	3	1000000012	147
164		Spot	4	Image 1	3	1000000003	148
168		Spot	4	Image 1	3	1000000013	149
173		Spot	4	Image 1	3	1000000014	150
156		Spot	4	Image 1	3	1000000015	151
147		Spot	4	Image 1	3	1000000016	152
135		Spot	4	Image 1	3	1000000017	153
139		Spot	4	Image 1	3	1000000018	154
122		Spot	4	Image 1	3	1000000019	155
143		Spot	4	Image 1	3	1000000020	156
130		Spot	4	Image 1	3	1000000021	157
140		Spot	4	Image 1	3	1000000022	158
140		Spot	4	Image 1	3	1000000023	159
152		Spot	4	Image 1	3	1000000024	160
148		Spot	4	Image 1	3	1000000025	161
137		Spot	4	Image 1	3	1000000026	162
128		Spot	4	Image 1	3	1000000027	163
133		Spot	4	Image 1	3	1000000028	164
159		Spot	4	Image 1	3	1000000029	165
148		Spot	4	Image 1	3	1000000030	166
133		Spot	4	Image 1	3	1000000031	167
158		Spot	4	Image 1	3	1000000032	168
141		Spot	4	Image 1	3	1000000033	169
172		Spot	4	Image 1	3	1000000034	170
127		Spot	4	Image 1	3	1000000035	171
144		Spot	4	Image 1	3	1000000036	172
132		Spot	4	Image 1	3	1000000037	173
160		Spot	4	Image 1	3	1000000038	174
140		Spot	4	Image 1	3	1000000039	175
133		Spot	4	Image 1	3	1000000040	176
132		Spot	4	Image 1	3	1000000041	177
147		Spot	4	Image 1	3	1000000042	178
147		Spot	4	Image 1	3	1000000043	179
150		Spot	4	Image 1	3	1000000044	180
141		Spot	4	Image 1	3	1000000045	181
144		Spot	4	Image 1	3	1000000046	182
136		Spot	4	Image 1	3	1000000047	183
142		Spot	4	Image 1	3	1000000048	184
140		Spot	4	Image 1	3	1000000049	185
146		Spot	4	Image 1	3	1000000050	186
174		Spot	4	Image 1	3	1000000051	187
137		Spot	4	Image 1	3	1000000052	188
137		Spot	4	Image 1	3	1000000053	189
124		Spot	4	Image 1	3	1000000054	190
162		Spot	4	Image 1	3	1000000055	191
142		Spot	4	Image 1	3	1000000056	192
130		Spot	4	Image 1	3	1000000057	194
136		Spot	4	Image 1	3	1000000058	195
139		Spot	4	Image 1	3	1000000059	196
152		Spot	4	Image 1	3	1000000060	197
126		Spot	4	Image 1	3	1000000061	198
137		Spot	4	Image 1	3	1000000062	199
128		Spot	4	Image 1	3	1000000063	200
142		Spot	4	Image 1	3	1000000064	201
156		Spot	4	Image 1	4	1000000001	202
172		Spot	4	Image 1	4	1000000002	203
170		Spot	4	Image 1	4	1000000004	205
285		Spot	4	Image 1	4	1000000005	206
149		Spot	4	Image 1	4	1000000006	207
146		Spot	4	Image 1	4	1000000007	208
166		Spot	4	Image 1	4	1000000008	209
142		Spot	4	Image 1	4	1000000009	210
144		Spot	4	Image 1	4	1000000065	211
152		Spot	4	Image 1	4	1000000010	212
151		Spot	4	Image 1	4	1000000011	213
185		Spot	4	Image 1	4	1000000012	214
171		Spot	4	Image 1	4	1000000003	215
162		Spot	4	Image 1	4	1000000013	216
179		Spot	4	Image 1	4	1000000014	217
163		Spot	4	Image 1	4	1000000015	218
149		Spot	4	Image 1	4	1000000016	219
129		Spot	4	Image 1	4	1000000017	220
142		Spot	4	Image 1	4	1000000018	221
120		Spot	4	Image 1	4	1000000019	222
147		Spot	4	Image 1	4	1000000020	223
133		Spot	4	Image 1	4	1000000021	224
139		Spot	4	Image 1	4	1000000022	225
146		Spot	4	Image 1	4	1000000023	226
144		Spot	4	Image 1	4	1000000024	227
146		Spot	4	Image 1	4	1000000025	228
139		Spot	4	Image 1	4	1000000026	229
127		Spot	4	Image 1	4	1000000027	230
129		Spot	4	Image 1	4	1000000028	231
154		Spot	4	Image 1	4	1000000029	232
159		Spot	4	Image 1	4	1000000030	233
154		Spot	4	Image 1	4	1000000032	234
142		Spot	4	Image 1	4	1000000033	235
175		Spot	4	Image 1	4	1000000034	236
130		Spot	4	Image 1	4	1000000035	237
136		Spot	4	Image 1	4	1000000036	238
127		Spot	4	Image 1	4	1000000037	239
154		Spot	4	Image 1	4	1000000038	240
150		Spot	4	Image 1	4	1000000039	241
144		Spot	4	Image 1	4	1000000040	242
136		Spot	4	Image 1	4	1000000041	243
142		Spot	4	Image 1	4	1000000042	244
160		Spot	4	Image 1	4	1000000043	245
149		Spot	4	Image 1	4	1000000044	246
143		Spot	4	Image 1	4	1000000045	247
152		Spot	4	Image 1	4	1000000046	248
141		Spot	4	Image 1	4	1000000047	249
144		Spot	4	Image 1	4	1000000048	250
150		Spot	4	Image 1	4	1000000049	251
145		Spot	4	Image 1	4	1000000050	252
170		Spot	4	Image 1	4	1000000051	253
134		Spot	4	Image 1	4	1000000052	254
139		Spot	4	Image 1	4	1000000053	255
133		Spot	4	Image 1	4	1000000054	256
171		Spot	4	Image 1	4	1000000055	257
153		Spot	4	Image 1	4	1000000056	258
138		Spot	4	Image 1	4	1000000057	259
129		Spot	4	Image 1	4	1000000058	260
132		Spot	4	Image 1	4	1000000059	262
149		Spot	4	Image 1	4	1000000060	263
130		Spot	4	Image 1	4	1000000061	264
130		Spot	4	Image 1	4	1000000062	265
116		Spot	4	Image 1	4	1000000063	266
142		Spot	4	Image 1	4	1000000064	267
141		Spot	4	Image 1	5	1000000000	268
162		Spot	4	Image 1	5	1000000002	269
159		Spot	4	Image 1	5	1000000004	271
255		Spot	4	Image 1	5	1000000005	272
153		Spot	4	Image 1	5	1000000006	273
138		Spot	4	Image 1	5	1000000020	274
143		Spot	4	Image 1	5	1000000007	275
169		Spot	4	Image 1	5	1000000008	276
140		Spot	4	Image 1	5	1000000009	277
144		Spot	4	Image 1	5	1000000065	278
158		Spot	4	Image 1	5	1000000010	279
149		Spot	4	Image 1	5	1000000011	280
180		Spot	4	Image 1	5	1000000012	281
166		Spot	4	Image 1	5	1000000003	282
163		Spot	4	Image 1	5	1000000013	283
166		Spot	4	Image 1	5	1000000014	284
164		Spot	4	Image 1	5	1000000015	285
158		Spot	4	Image 1	5	1000000016	286
136		Spot	4	Image 1	5	1000000017	287
142		Spot	4	Image 1	5	1000000018	288
118		Spot	4	Image 1	5	1000000019	289
133		Spot	4	Image 1	5	1000000021	290
147		Spot	4	Image 1	5	1000000022	291
141		Spot	4	Image 1	5	1000000023	292
147		Spot	4	Image 1	5	1000000024	293
140		Spot	4	Image 1	5	1000000025	294
132		Spot	4	Image 1	5	1000000026	295
129		Spot	4	Image 1	5	1000000027	296
129		Spot	4	Image 1	5	1000000028	297
162		Spot	4	Image 1	5	1000000029	298
151		Spot	4	Image 1	5	1000000030	299
129		Spot	4	Image 1	5	1000000031	300
147		Spot	4	Image 1	5	1000000032	301
140		Spot	4	Image 1	5	1000000033	302
139		Spot	4	Image 1	5	1000000035	303
173		Spot	4	Image 1	5	1000000034	304
142		Spot	4	Image 1	5	1000000036	305
128		Spot	4	Image 1	5	1000000037	306
161		Spot	4	Image 1	5	1000000038	307
138		Spot	4	Image 1	5	1000000039	308
138		Spot	4	Image 1	5	1000000040	309
132		Spot	4	Image 1	5	1000000041	310
143		Spot	4	Image 1	5	1000000042	311
152		Spot	4	Image 1	5	1000000043	312
144		Spot	4	Image 1	5	1000000044	313
138		Spot	4	Image 1	5	1000000045	314
142		Spot	4	Image 1	5	1000000046	315
139		Spot	4	Image 1	5	1000000047	316
138		Spot	4	Image 1	5	1000000048	317
139		Spot	4	Image 1	5	1000000049	318
142		Spot	4	Image 1	5	1000000050	319
170		Spot	4	Image 1	5	1000000051	320
137		Spot	4	Image 1	5	1000000052	321
138		Spot	4	Image 1	5	1000000053	322
127		Spot	4	Image 1	5	1000000054	323
181		Spot	4	Image 1	5	1000000055	324
148		Spot	4	Image 1	5	1000000056	325
136		Spot	4	Image 1	5	1000000057	326
129		Spot	4	Image 1	5	1000000058	327
129		Spot	4	Image 1	5	1000000059	329
147		Spot	4	Image 1	5	1000000060	330
124		Spot	4	Image 1	5	1000000061	331
127		Spot	4	Image 1	5	1000000062	332
108		Spot	4	Image 1	5	1000000063	333
143		Spot	4	Image 1	5	1000000064	334
174		Spot	4	Image 1	6	1000000002	335
162		Spot	4	Image 1	6	1000000004	337
245		Spot	4	Image 1	6	1000000005	338
151		Spot	4	Image 1	6	1000000006	339
141		Spot	4	Image 1	6	1000000007	340
157		Spot	4	Image 1	6	1000000008	341
130		Spot	4	Image 1	6	1000000009	342
152		Spot	4	Image 1	6	1000000010	343
165		Spot	4	Image 1	6	1000000012	344
160		Spot	4	Image 1	6	1000000003	345
150		Spot	4	Image 1	6	1000000013	346
168		Spot	4	Image 1	6	1000000014	347
157		Spot	4	Image 1	6	1000000015	348
151		Spot	4	Image 1	6	1000000016	349
139		Spot	4	Image 1	6	1000000017	350
140		Spot	4	Image 1	6	1000000018	351
118		Spot	4	Image 1	6	1000000019	352
141		Spot	4	Image 1	6	1000000020	353
128		Spot	4	Image 1	6	1000000021	354
146		Spot	4	Image 1	6	1000000022	355
150		Spot	4	Image 1	6	1000000023	356
146		Spot	4	Image 1	6	1000000024	357
148		Spot	4	Image 1	6	1000000025	358
134		Spot	4	Image 1	6	1000000026	359
128		Spot	4	Image 1	6	1000000027	360
121		Spot	4	Image 1	6	1000000028	361
153		Spot	4	Image 1	6	1000000029	362
152		Spot	4	Image 1	6	1000000030	363
127		Spot	4	Image 1	6	1000000031	364
149		Spot	4	Image 1	6	1000000032	365
144		Spot	4	Image 1	6	1000000033	366
177		Spot	4	Image 1	6	1000000034	367
131		Spot	4	Image 1	6	1000000035	368
143		Spot	4	Image 1	6	1000000036	369
126		Spot	4	Image 1	6	1000000037	370
157		Spot	4	Image 1	6	1000000038	371
148		Spot	4	Image 1	6	1000000039	372
140		Spot	4	Image 1	6	1000000040	373
130		Spot	4	Image 1	6	1000000041	374
142		Spot	4	Image 1	6	1000000042	375
139		Spot	4	Image 1	6	1000000043	376
140		Spot	4	Image 1	6	1000000044	377
138		Spot	4	Image 1	6	1000000045	378
145		Spot	4	Image 1	6	1000000046	379
145		Spot	4	Image 1	6	1000000047	380
141		Spot	4	Image 1	6	1000000048	381
147		Spot	4	Image 1	6	1000000049	382
141		Spot	4	Image 1	6	1000000050	383
175		Spot	4	Image 1	6	1000000051	384
135		Spot	4	Image 1	6	1000000052	385
135		Spot	4	Image 1	6	1000000053	386
130		Spot	4	Image 1	6	1000000054	387
172		Spot	4	Image 1	6	1000000055	388
140		Spot	4	Image 1	6	1000000056	389
133		Spot	4	Image 1	6	1000000057	390
127		Spot	4	Image 1	6	1000000058	392
131		Spot	4	Image 1	6	1000000059	393
143		Spot	4	Image 1	6	1000000060	394
130		Spot	4	Image 1	6	1000000061	395
127		Spot	4	Image 1	6	1000000062	396
129		Spot	4	Image 1	6	1000000063	397
138		Spot	4	Image 1	6	1000000064	398
157		Spot	4	Image 1	7	1000000000	399
161		Spot	4	Image 1	7	1000000001	400
179		Spot	4	Image 1	7	1000000002	401
171		Spot	4	Image 1	7	1000000003	402
162		Spot	4	Image 1	7	1000000004	404
276		Spot	4	Image 1	7	1000000005	405
145		Spot	4	Image 1	7	1000000006	406
146		Spot	4	Image 1	7	1000000020	407
145		Spot	4	Image 1	7	1000000007	408
167		Spot	4	Image 1	7	1000000008	409
145		Spot	4	Image 1	7	1000000009	410
141		Spot	4	Image 1	7	1000000065	411
155		Spot	4	Image 1	7	1000000010	412
182		Spot	4	Image 1	7	1000000012	413
167		Spot	4	Image 1	7	1000000013	414
177		Spot	4	Image 1	7	1000000014	415
162		Spot	4	Image 1	7	1000000015	416
156		Spot	4	Image 1	7	1000000016	417
145		Spot	4	Image 1	7	1000000017	418
147		Spot	4	Image 1	7	1000000018	419
117		Spot	4	Image 1	7	1000000019	420
123		Spot	4	Image 1	7	1000000021	421
151		Spot	4	Image 1	7	1000000022	422
140		Spot	4	Image 1	7	1000000023	423
142		Spot	4	Image 1	7	1000000024	424
147		Spot	4	Image 1	7	1000000025	425
134		Spot	4	Image 1	7	1000000026	426
137		Spot	4	Image 1	7	1000000027	427
130		Spot	4	Image 1	7	1000000028	428
156		Spot	4	Image 1	7	1000000029	429
152		Spot	4	Image 1	7	1000000030	430
131		Spot	4	Image 1	7	1000000031	431
157		Spot	4	Image 1	7	1000000032	432
137		Spot	4	Image 1	7	1000000033	433
174		Spot	4	Image 1	7	1000000034	434
135		Spot	4	Image 1	7	1000000035	435
148		Spot	4	Image 1	7	1000000036	436
128		Spot	4	Image 1	7	1000000037	437
161		Spot	4	Image 1	7	1000000038	438
154		Spot	4	Image 1	7	1000000039	439
140		Spot	4	Image 1	7	1000000040	440
138		Spot	4	Image 1	7	1000000041	441
152		Spot	4	Image 1	7	1000000042	442
152		Spot	4	Image 1	7	1000000043	443
147		Spot	4	Image 1	7	1000000044	444
143		Spot	4	Image 1	7	1000000045	445
151		Spot	4	Image 1	7	1000000046	446
141		Spot	4	Image 1	7	1000000047	447
149		Spot	4	Image 1	7	1000000048	448
149		Spot	4	Image 1	7	1000000049	449
145		Spot	4	Image 1	7	1000000050	450
171		Spot	4	Image 1	7	1000000051	451
146		Spot	4	Image 1	7	1000000052	452
134		Spot	4	Image 1	7	1000000053	453
137		Spot	4	Image 1	7	1000000054	454
176		Spot	4	Image 1	7	1000000055	455
150		Spot	4	Image 1	7	1000000056	456
140		Spot	4	Image 1	7	1000000057	457
130		Spot	4	Image 1	7	1000000058	459
134		Spot	4	Image 1	7	1000000059	460
149		Spot	4	Image 1	7	1000000060	461
129		Spot	4	Image 1	7	1000000061	462
135		Spot	4	Image 1	7	1000000062	463
133		Spot	4	Image 1	7	1000000063	464
138		Spot	4	Image 1	7	1000000064	465
157		Spot	4	Image 1	8	1000000000	466
175		Spot	4	Image 1	8	1000000002	467
172		Spot	4	Image 1	8	1000000003	468
170		Spot	4	Image 1	8	1000000004	470
296		Spot	4	Image 1	8	1000000005	471
149		Spot	4	Image 1	8	1000000006	472
134		Spot	4	Image 1	8	1000000020	473
149		Spot	4	Image 1	8	1000000007	474
160		Spot	4	Image 1	8	1000000008	475
142		Spot	4	Image 1	8	1000000009	476
145		Spot	4	Image 1	8	1000000065	477
152		Spot	4	Image 1	8	1000000010	478
144		Spot	4	Image 1	8	1000000011	479
155		Spot	4	Image 1	8	1000000012	480
167		Spot	4	Image 1	8	1000000013	481
177		Spot	4	Image 1	8	1000000014	482
163		Spot	4	Image 1	8	1000000015	483
153		Spot	4	Image 1	8	1000000016	484
142		Spot	4	Image 1	8	1000000017	485
143		Spot	4	Image 1	8	1000000018	486
116		Spot	4	Image 1	8	1000000019	487
121		Spot	4	Image 1	8	1000000021	488
150		Spot	4	Image 1	8	1000000022	489
142		Spot	4	Image 1	8	1000000023	490
144		Spot	4	Image 1	8	1000000024	491
149		Spot	4	Image 1	8	1000000025	492
139		Spot	4	Image 1	8	1000000026	493
130		Spot	4	Image 1	8	1000000027	494
122		Spot	4	Image 1	8	1000000028	495
150		Spot	4	Image 1	8	1000000029	496
156		Spot	4	Image 1	8	1000000030	497
131		Spot	4	Image 1	8	1000000031	498
158		Spot	4	Image 1	8	1000000032	499
142		Spot	4	Image 1	8	1000000033	500
179		Spot	4	Image 1	8	1000000034	501
134		Spot	4	Image 1	8	1000000035	502
152		Spot	4	Image 1	8	1000000036	503
140		Spot	4	Image 1	8	1000000037	504
163		Spot	4	Image 1	8	1000000038	505
148		Spot	4	Image 1	8	1000000039	506
135		Spot	4	Image 1	8	1000000040	507
136		Spot	4	Image 1	8	1000000041	508
149		Spot	4	Image 1	8	1000000042	509
158		Spot	4	Image 1	8	1000000043	510
141		Spot	4	Image 1	8	1000000044	511
138		Spot	4	Image 1	8	1000000045	512
138		Spot	4	Image 1	8	1000000046	513
136		Spot	4	Image 1	8	1000000047	514
142		Spot	4	Image 1	8	1000000048	515
147		Spot	4	Image 1	8	1000000049	516
150		Spot	4	Image 1	8	1000000050	517
164		Spot	4	Image 1	8	1000000051	518
141		Spot	4	Image 1	8	1000000052	519
142		Spot	4	Image 1	8	1000000053	520
132		Spot	4	Image 1	8	1000000054	521
175		Spot	4	Image 1	8	1000000055	522
149		Spot	4	Image 1	8	1000000056	523
137		Spot	4	Image 1	8	1000000057	524
132		Spot	4	Image 1	8	1000000058	526
126		Spot	4	Image 1	8	1000000059	527
149		Spot	4	Image 1	8	1000000060	528
129		Spot	4	Image 1	8	1000000061	529
136		Spot	4	Image 1	8	1000000062	530
131		Spot	4	Image 1	8	1000000063	531
144		Spot	4	Image 1	8	1000000064	532
157		Spot	4	Image 1	9	1000000000	533
173		Spot	4	Image 1	9	1000000002	534
154		Spot	4	Image 1	9	1000000004	536
265		Spot	4	Image 1	9	1000000005	537
140		Spot	4	Image 1	9	1000000006	538
137		Spot	4	Image 1	9	1000000020	539
147		Spot	4	Image 1	9	1000000007	540
162		Spot	4	Image 1	9	1000000008	541
138		Spot	4	Image 1	9	1000000009	542
138		Spot	4	Image 1	9	1000000065	543
152		Spot	4	Image 1	9	1000000010	544
142		Spot	4	Image 1	9	1000000011	545
170		Spot	4	Image 1	9	1000000012	546
170		Spot	4	Image 1	9	1000000003	547
159		Spot	4	Image 1	9	1000000013	548
173		Spot	4	Image 1	9	1000000014	549
160		Spot	4	Image 1	9	1000000015	550
154		Spot	4	Image 1	9	1000000016	551
136		Spot	4	Image 1	9	1000000017	552
122		Spot	4	Image 1	9	1000000019	553
141		Spot	4	Image 1	9	1000000018	554
125		Spot	4	Image 1	9	1000000021	555
146		Spot	4	Image 1	9	1000000022	556
148		Spot	4	Image 1	9	1000000023	557
146		Spot	4	Image 1	9	1000000024	558
147		Spot	4	Image 1	9	1000000025	559
133		Spot	4	Image 1	9	1000000026	560
132		Spot	4	Image 1	9	1000000027	561
127		Spot	4	Image 1	9	1000000028	562
152		Spot	4	Image 1	9	1000000029	563
152		Spot	4	Image 1	9	1000000030	564
134		Spot	4	Image 1	9	1000000031	565
154		Spot	4	Image 1	9	1000000032	566
139		Spot	4	Image 1	9	1000000033	567
176		Spot	4	Image 1	9	1000000034	568
133		Spot	4	Image 1	9	1000000035	569
140		Spot	4	Image 1	9	1000000036	570
131		Spot	4	Image 1	9	1000000037	571
163		Spot	4	Image 1	9	1000000038	572
139		Spot	4	Image 1	9	1000000039	573
135		Spot	4	Image 1	9	1000000040	574
132		Spot	4	Image 1	9	1000000041	575
147		Spot	4	Image 1	9	1000000042	576
142		Spot	4	Image 1	9	1000000043	577
138		Spot	4	Image 1	9	1000000044	578
136		Spot	4	Image 1	9	1000000045	579
145		Spot	4	Image 1	9	1000000046	580
141		Spot	4	Image 1	9	1000000047	581
135		Spot	4	Image 1	9	1000000048	582
145		Spot	4	Image 1	9	1000000049	583
137		Spot	4	Image 1	9	1000000050	584
157		Spot	4	Image 1	9	1000000051	585
134		Spot	4	Image 1	9	1000000052	586
138		Spot	4	Image 1	9	1000000053	587
131		Spot	4	Image 1	9	1000000054	588
180		Spot	4	Image 1	9	1000000055	589
139		Spot	4	Image 1	9	1000000056	590
130		Spot	4	Image 1	9	1000000057	592
131		Spot	4	Image 1	9	1000000058	593
133		Spot	4	Image 1	9	1000000059	594
150		Spot	4	Image 1	9	1000000060	595
128		Spot	4	Image 1	9	1000000061	596
112		Spot	4	Image 1	9	1000000062	597
128		Spot	4	Image 1	9	1000000063	598
146		Spot	4	Image 1	9	1000000064	599
138		Spot	4	Image 1	10	1000000000	600
145		Spot	4	Image 1	10	1000000001	601
168		Spot	4	Image 1	10	1000000002	602
166		Spot	4	Image 1	10	1000000004	604
308		Spot	4	Image 1	10	1000000005	605
143		Spot	4	Image 1	10	1000000006	606
136		Spot	4	Image 1	10	1000000020	607
144		Spot	4	Image 1	10	1000000007	608
157		Spot	4	Image 1	10	1000000008	609
136		Spot	4	Image 1	10	1000000009	610
138		Spot	4	Image 1	10	1000000065	611
143		Spot	4	Image 1	10	1000000010	612
169		Spot	4	Image 1	10	1000000012	613
142		Spot	4	Image 1	10	1000000003	614
163		Spot	4	Image 1	10	1000000013	615
155		Spot	4	Image 1	10	1000000014	616
151		Spot	4	Image 1	10	1000000016	617
135		Spot	4	Image 1	10	1000000017	618
134		Spot	4	Image 1	10	1000000018	619
123		Spot	4	Image 1	10	1000000019	620
124		Spot	4	Image 1	10	1000000021	621
145		Spot	4	Image 1	10	1000000022	622
135		Spot	4	Image 1	10	1000000023	623
133		Spot	4	Image 1	10	1000000024	624
143		Spot	4	Image 1	10	1000000025	625
117		Spot	4	Image 1	10	1000000026	626
126		Spot	4	Image 1	10	1000000027	627
113		Spot	4	Image 1	10	1000000028	628
143		Spot	4	Image 1	10	1000000029	629
143		Spot	4	Image 1	10	1000000030	630
121		Spot	4	Image 1	10	1000000031	631
147		Spot	4	Image 1	10	1000000032	632
120		Spot	4	Image 1	10	1000000033	633
167		Spot	4	Image 1	10	1000000034	634
128		Spot	4	Image 1	10	1000000035	635
140		Spot	4	Image 1	10	1000000036	636
126		Spot	4	Image 1	10	1000000037	637
144		Spot	4	Image 1	10	1000000038	638
130		Spot	4	Image 1	10	1000000039	639
134		Spot	4	Image 1	10	1000000040	640
124		Spot	4	Image 1	10	1000000041	641
139		Spot	4	Image 1	10	1000000042	642
150		Spot	4	Image 1	10	1000000043	643
136		Spot	4	Image 1	10	1000000044	644
134		Spot	4	Image 1	10	1000000045	645
142		Spot	4	Image 1	10	1000000046	646
128		Spot	4	Image 1	10	1000000047	647
139		Spot	4	Image 1	10	1000000048	648
134		Spot	4	Image 1	10	1000000049	649
129		Spot	4	Image 1	10	1000000050	650
162		Spot	4	Image 1	10	1000000051	651
132		Spot	4	Image 1	10	1000000052	652
134		Spot	4	Image 1	10	1000000053	653
118		Spot	4	Image 1	10	1000000054	654
168		Spot	4	Image 1	10	1000000055	655
138		Spot	4	Image 1	10	1000000056	656
128		Spot	4	Image 1	10	1000000057	657
132		Spot	4	Image 1	10	1000000058	658
119		Spot	4	Image 1	10	1000000059	660
141		Spot	4	Image 1	10	1000000060	661
126		Spot	4	Image 1	10	1000000061	662
134		Spot	4	Image 1	10	1000000062	663
120		Spot	4	Image 1	10	1000000063	664
137		Spot	4	Image 1	10	1000000064	665
131		Spot	4	Image 1	11	1000000000	666
145		Spot	4	Image 1	11	1000000001	667
166		Spot	4	Image 1	11	1000000002	668
160		Spot	4	Image 1	11	1000000004	670
283		Spot	4	Image 1	11	1000000005	671
137		Spot	4	Image 1	11	1000000006	672
131		Spot	4	Image 1	11	1000000020	673
142		Spot	4	Image 1	11	1000000007	674
150		Spot	4	Image 1	11	1000000008	675
130		Spot	4	Image 1	11	1000000009	676
140		Spot	4	Image 1	11	1000000010	677
133		Spot	4	Image 1	11	1000000011	678
178		Spot	4	Image 1	11	1000000012	679
156		Spot	4	Image 1	11	1000000003	680
162		Spot	4	Image 1	11	1000000013	681
170		Spot	4	Image 1	11	1000000014	682
147		Spot	4	Image 1	11	1000000015	683
142		Spot	4	Image 1	11	1000000016	684
125		Spot	4	Image 1	11	1000000017	685
138		Spot	4	Image 1	11	1000000018	686
120		Spot	4	Image 1	11	1000000019	687
120		Spot	4	Image 1	11	1000000021	688
149		Spot	4	Image 1	11	1000000022	689
138		Spot	4	Image 1	11	1000000023	690
137		Spot	4	Image 1	11	1000000024	691
143		Spot	4	Image 1	11	1000000025	692
124		Spot	4	Image 1	11	1000000026	693
116		Spot	4	Image 1	11	1000000027	694
126		Spot	4	Image 1	11	1000000028	695
152		Spot	4	Image 1	11	1000000029	696
149		Spot	4	Image 1	11	1000000030	697
107		Spot	4	Image 1	11	1000000033	698
135		Spot	4	Image 1	11	1000000032	699
174		Spot	4	Image 1	11	1000000034	700
115		Spot	4	Image 1	11	1000000035	701
133		Spot	4	Image 1	11	1000000036	702
116		Spot	4	Image 1	11	1000000037	703
142		Spot	4	Image 1	11	1000000038	704
130		Spot	4	Image 1	11	1000000039	705
127		Spot	4	Image 1	11	1000000040	706
106		Spot	4	Image 1	11	1000000041	707
142		Spot	4	Image 1	11	1000000042	708
150		Spot	4	Image 1	11	1000000043	709
135		Spot	4	Image 1	11	1000000044	710
132		Spot	4	Image 1	11	1000000045	711
139		Spot	4	Image 1	11	1000000046	712
126		Spot	4	Image 1	11	1000000047	713
133		Spot	4	Image 1	11	1000000048	714
139		Spot	4	Image 1	11	1000000049	715
142		Spot	4	Image 1	11	1000000050	716
140		Spot	4	Image 1	11	1000000051	717
135		Spot	4	Image 1	11	1000000052	718
121		Spot	4	Image 1	11	1000000053	719
112		Spot	4	Image 1	11	1000000054	720
177		Spot	4	Image 1	11	1000000055	721
143		Spot	4	Image 1	11	1000000056	722
134		Spot	4	Image 1	11	1000000057	723
122		Spot	4	Image 1	11	1000000058	724
129		Spot	4	Image 1	11	1000000059	726
141		Spot	4	Image 1	11	1000000060	727
115		Spot	4	Image 1	11	1000000061	728
107		Spot	4	Image 1	11	1000000062	729
119		Spot	4	Image 1	11	1000000063	730
121		Spot	4	Image 1	11	1000000064	731
125		Spot	4	Image 1	12	1000000000	732
145		Spot	4	Image 1	12	1000000001	733
153		Spot	4	Image 1	12	1000000002	734
158		Spot	4	Image 1	12	1000000004	736
266		Spot	4	Image 1	12	1000000005	737
138		Spot	4	Image 1	12	1000000006	738
132		Spot	4	Image 1	12	1000000020	739
139		Spot	4	Image 1	12	1000000007	740
155		Spot	4	Image 1	12	1000000008	741
123		Spot	4	Image 1	12	1000000009	742
151		Spot	4	Image 1	12	1000000010	743
160		Spot	4	Image 1	12	1000000012	744
160		Spot	4	Image 1	12	1000000003	745
121		Spot	4	Image 1	12	1000000013	746
161		Spot	4	Image 1	12	1000000014	747
138		Spot	4	Image 1	12	1000000016	748
125		Spot	4	Image 1	12	1000000017	749
114		Spot	4	Image 1	12	1000000019	750
136		Spot	4	Image 1	12	1000000018	751
123		Spot	4	Image 1	12	1000000021	752
115		Spot	4	Image 1	12	1000000022	753
120		Spot	4	Image 1	12	1000000023	754
135		Spot	4	Image 1	12	1000000024	755
128		Spot	4	Image 1	12	1000000025	756
118		Spot	4	Image 1	12	1000000027	757
127		Spot	4	Image 1	12	1000000028	758
140		Spot	4	Image 1	12	1000000029	759
140		Spot	4	Image 1	12	1000000030	760
123		Spot	4	Image 1	12	1000000031	761
141		Spot	4	Image 1	12	1000000032	762
130		Spot	4	Image 1	12	1000000033	763
164		Spot	4	Image 1	12	1000000034	764
132		Spot	4	Image 1	12	1000000036	765
130		Spot	4	Image 1	12	1000000037	766
153		Spot	4	Image 1	12	1000000038	767
125		Spot	4	Image 1	12	1000000039	768
129		Spot	4	Image 1	12	1000000040	769
129		Spot	4	Image 1	12	1000000041	770
137		Spot	4	Image 1	12	1000000042	771
141		Spot	4	Image 1	12	1000000043	772
126		Spot	4	Image 1	12	1000000044	773
126		Spot	4	Image 1	12	1000000045	774
136		Spot	4	Image 1	12	1000000046	775
118		Spot	4	Image 1	12	1000000047	776
112		Spot	4	Image 1	12	1000000048	777
136		Spot	4	Image 1	12	1000000050	778
149		Spot	4	Image 1	12	1000000051	779
128		Spot	4	Image 1	12	1000000052	780
125		Spot	4	Image 1	12	1000000053	781
125		Spot	4	Image 1	12	1000000054	782
183		Spot	4	Image 1	12	1000000055	783
136		Spot	4	Image 1	12	1000000056	784
133		Spot	4	Image 1	12	1000000057	785
96		Spot	4	Image 1	12	1000000058	786
128		Spot	4	Image 1	12	1000000059	788
133		Spot	4	Image 1	12	1000000060	789
122		Spot	4	Image 1	12	1000000061	790
84		Spot	4	Image 1	12	1000000062	791
84		Spot	4	Image 1	12	1000000063	792
131		Spot	4	Image 1	12	1000000064	793
139		Spot	4	Image 1	13	1000000000	794
170		Spot	4	Image 1	13	1000000002	795
157		Spot	4	Image 1	13	1000000004	797
248		Spot	4	Image 1	13	1000000005	798
141		Spot	4	Image 1	13	1000000006	799
136		Spot	4	Image 1	13	1000000020	800
145		Spot	4	Image 1	13	1000000007	801
161		Spot	4	Image 1	13	1000000008	802
133		Spot	4	Image 1	13	1000000009	803
128		Spot	4	Image 1	13	1000000065	804
142		Spot	4	Image 1	13	1000000010	805
172		Spot	4	Image 1	13	1000000012	806
164		Spot	4	Image 1	13	1000000003	807
125		Spot	4	Image 1	13	1000000013	808
170		Spot	4	Image 1	13	1000000014	809
142		Spot	4	Image 1	13	1000000016	810
130		Spot	4	Image 1	13	1000000017	811
115		Spot	4	Image 1	13	1000000019	812
130		Spot	4	Image 1	13	1000000018	813
112		Spot	4	Image 1	13	1000000021	814
134		Spot	4	Image 1	13	1000000022	815
134		Spot	4	Image 1	13	1000000023	816
139		Spot	4	Image 1	13	1000000024	817
134		Spot	4	Image 1	13	1000000025	818
116		Spot	4	Image 1	13	1000000027	819
117		Spot	4	Image 1	13	1000000028	820
147		Spot	4	Image 1	13	1000000029	821
149		Spot	4	Image 1	13	1000000030	822
120		Spot	4	Image 1	13	1000000066	823
147		Spot	4	Image 1	13	1000000032	824
131		Spot	4	Image 1	13	1000000033	825
173		Spot	4	Image 1	13	1000000034	826
126		Spot	4	Image 1	13	1000000035	827
131		Spot	4	Image 1	13	1000000036	828
130		Spot	4	Image 1	13	1000000037	829
135		Spot	4	Image 1	13	1000000038	830
130		Spot	4	Image 1	13	1000000039	831
122		Spot	4	Image 1	13	1000000040	832
120		Spot	4	Image 1	13	1000000041	833
141		Spot	4	Image 1	13	1000000042	834
149		Spot	4	Image 1	13	1000000043	835
127		Spot	4	Image 1	13	1000000044	836
127		Spot	4	Image 1	13	1000000045	837
136		Spot	4	Image 1	13	1000000046	838
134		Spot	4	Image 1	13	1000000047	839
135		Spot	4	Image 1	13	1000000048	840
138		Spot	4	Image 1	13	1000000050	841
147		Spot	4	Image 1	13	1000000051	842
110		Spot	4	Image 1	13	1000000052	843
132		Spot	4	Image 1	13	1000000053	844
124		Spot	4	Image 1	13	1000000054	845
176		Spot	4	Image 1	13	1000000055	846
147		Spot	4	Image 1	13	1000000056	847
119		Spot	4	Image 1	13	1000000057	848
101		Spot	4	Image 1	13	1000000058	850
124		Spot	4	Image 1	13	1000000059	851
123		Spot	4	Image 1	13	1000000060	852
122		Spot	4	Image 1	13	1000000061	853
128		Spot	4	Image 1	13	1000000062	854
122		Spot	4	Image 1	13	1000000063	855
141		Spot	4	Image 1	13	1000000064	856
148		Spot	4	Image 1	14	1000000000	857
144		Spot	4	Image 1	14	1000000001	858
168		Spot	4	Image 1	14	1000000002	859
166		Spot	4	Image 1	14	1000000003	860
158		Spot	4	Image 1	14	1000000004	862
254		Spot	4	Image 1	14	1000000005	863
144		Spot	4	Image 1	14	1000000006	864
143		Spot	4	Image 1	14	1000000020	865
148		Spot	4	Image 1	14	1000000007	866
150		Spot	4	Image 1	14	1000000008	867
133		Spot	4	Image 1	14	1000000009	868
141		Spot	4	Image 1	14	1000000065	869
142		Spot	4	Image 1	14	1000000010	870
142		Spot	4	Image 1	14	1000000011	871
168		Spot	4	Image 1	14	1000000012	872
156		Spot	4	Image 1	14	1000000013	873
173		Spot	4	Image 1	14	1000000014	874
159		Spot	4	Image 1	14	1000000015	875
140		Spot	4	Image 1	14	1000000016	876
136		Spot	4	Image 1	14	1000000017	877
121		Spot	4	Image 1	14	1000000019	878
134		Spot	4	Image 1	14	1000000018	879
127		Spot	4	Image 1	14	1000000021	880
135		Spot	4	Image 1	14	1000000022	881
135		Spot	4	Image 1	14	1000000023	882
146		Spot	4	Image 1	14	1000000024	883
134		Spot	4	Image 1	14	1000000025	884
128		Spot	4	Image 1	14	1000000026	885
125		Spot	4	Image 1	14	1000000027	886
130		Spot	4	Image 1	14	1000000028	887
143		Spot	4	Image 1	14	1000000029	888
149		Spot	4	Image 1	14	1000000030	889
123		Spot	4	Image 1	14	1000000066	890
130		Spot	4	Image 1	14	1000000031	891
149		Spot	4	Image 1	14	1000000032	892
138		Spot	4	Image 1	14	1000000033	893
168		Spot	4	Image 1	14	1000000034	894
133		Spot	4	Image 1	14	1000000035	895
137		Spot	4	Image 1	14	1000000036	896
133		Spot	4	Image 1	14	1000000037	897
163		Spot	4	Image 1	14	1000000038	898
131		Spot	4	Image 1	14	1000000039	899
134		Spot	4	Image 1	14	1000000040	900
132		Spot	4	Image 1	14	1000000041	901
146		Spot	4	Image 1	14	1000000042	902
141		Spot	4	Image 1	14	1000000043	903
138		Spot	4	Image 1	14	1000000044	904
121		Spot	4	Image 1	14	1000000045	905
139		Spot	4	Image 1	14	1000000046	906
132		Spot	4	Image 1	14	1000000047	907
137		Spot	4	Image 1	14	1000000048	908
146		Spot	4	Image 1	14	1000000049	909
141		Spot	4	Image 1	14	1000000050	910
153		Spot	4	Image 1	14	1000000051	911
136		Spot	4	Image 1	14	1000000052	912
141		Spot	4	Image 1	14	1000000053	913
124		Spot	4	Image 1	14	1000000054	914
165		Spot	4	Image 1	14	1000000055	915
143		Spot	4	Image 1	14	1000000056	916
127		Spot	4	Image 1	14	1000000057	917
122		Spot	4	Image 1	14	1000000058	919
130		Spot	4	Image 1	14	1000000059	920
131		Spot	4	Image 1	14	1000000060	921
121		Spot	4	Image 1	14	1000000061	922
129		Spot	4	Image 1	14	1000000062	923
128		Spot	4	Image 1	14	1000000063	924
132		Spot	4	Image 1	14	1000000064	925
158		Spot	4	Image 1	15	1000000000	926
157		Spot	4	Image 1	15	1000000001	927
170		Spot	4	Image 1	15	1000000002	928
172		Spot	4	Image 1	15	1000000004	930
241		Spot	4	Image 1	15	1000000005	931
154		Spot	4	Image 1	15	1000000006	932
141		Spot	4	Image 1	15	1000000020	933
151		Spot	4	Image 1	15	1000000007	934
162		Spot	4	Image 1	15	1000000008	935
141		Spot	4	Image 1	15	1000000009	936
164		Spot	4	Image 1	15	1000000010	937
147		Spot	4	Image 1	15	1000000011	938
164		Spot	4	Image 1	15	1000000012	939
156		Spot	4	Image 1	15	1000000003	940
166		Spot	4	Image 1	15	1000000013	941
173		Spot	4	Image 1	15	1000000014	942
165		Spot	4	Image 1	15	1000000015	943
158		Spot	4	Image 1	15	1000000016	944
138		Spot	4	Image 1	15	1000000017	945
146		Spot	4	Image 1	15	1000000018	946
124		Spot	4	Image 1	15	1000000019	947
133		Spot	4	Image 1	15	1000000021	948
154		Spot	4	Image 1	15	1000000022	949
148		Spot	4	Image 1	15	1000000023	950
144		Spot	4	Image 1	15	1000000024	951
149		Spot	4	Image 1	15	1000000025	952
135		Spot	4	Image 1	15	1000000026	953
128		Spot	4	Image 1	15	1000000027	954
134		Spot	4	Image 1	15	1000000028	955
153		Spot	4	Image 1	15	1000000029	956
145		Spot	4	Image 1	15	1000000066	957
156		Spot	4	Image 1	15	1000000030	958
160		Spot	4	Image 1	15	1000000032	959
143		Spot	4	Image 1	15	1000000033	960
178		Spot	4	Image 1	15	1000000034	961
135		Spot	4	Image 1	15	1000000035	962
150		Spot	4	Image 1	15	1000000036	963
134		Spot	4	Image 1	15	1000000037	964
162		Spot	4	Image 1	15	1000000038	965
147		Spot	4	Image 1	15	1000000039	966
131		Spot	4	Image 1	15	1000000040	967
133		Spot	4	Image 1	15	1000000041	968
158		Spot	4	Image 1	15	1000000042	969
156		Spot	4	Image 1	15	1000000043	970
146		Spot	4	Image 1	15	1000000049	971
149		Spot	4	Image 1	15	1000000044	972
141		Spot	4	Image 1	15	1000000045	973
149		Spot	4	Image 1	15	1000000046	974
143		Spot	4	Image 1	15	1000000047	975
139		Spot	4	Image 1	15	1000000048	976
148		Spot	4	Image 1	15	1000000050	977
154		Spot	4	Image 1	15	1000000051	978
136		Spot	4	Image 1	15	1000000052	979
141		Spot	4	Image 1	15	1000000053	980
136		Spot	4	Image 1	15	1000000054	981
180		Spot	4	Image 1	15	1000000055	982
152		Spot	4	Image 1	15	1000000056	983
141		Spot	4	Image 1	15	1000000057	984
127		Spot	4	Image 1	15	1000000058	985
133		Spot	4	Image 1	15	1000000059	987
151		Spot	4	Image 1	15	1000000060	988
126		Spot	4	Image 1	15	1000000061	989
133		Spot	4	Image 1	15	1000000062	990
129		Spot	4	Image 1	15	1000000063	991
135		Spot	4	Image 1	15	1000000064	992
156		Spot	4	Image 1	16	1000000000	993
156		Spot	4	Image 1	16	1000000001	994
173		Spot	4	Image 1	16	1000000002	995
169		Spot	4	Image 1	16	1000000004	997
249		Spot	4	Image 1	16	1000000005	998
151		Spot	4	Image 1	16	1000000006	999
138		Spot	4	Image 1	16	1000000020	1000
146		Spot	4	Image 1	16	1000000007	1001
152		Spot	4	Image 1	16	1000000008	1002
119		Spot	4	Image 1	16	1000000009	1003
146		Spot	4	Image 1	16	1000000010	1004
163		Spot	4	Image 1	16	1000000012	1005
173		Spot	4	Image 1	16	1000000003	1006
163		Spot	4	Image 1	16	1000000013	1007
167		Spot	4	Image 1	16	1000000014	1008
155		Spot	4	Image 1	16	1000000015	1009
151		Spot	4	Image 1	16	1000000016	1010
133		Spot	4	Image 1	16	1000000017	1011
118		Spot	4	Image 1	16	1000000019	1012
134		Spot	4	Image 1	16	1000000018	1013
126		Spot	4	Image 1	16	1000000021	1014
156		Spot	4	Image 1	16	1000000022	1015
139		Spot	4	Image 1	16	1000000023	1016
134		Spot	4	Image 1	16	1000000024	1017
141		Spot	4	Image 1	16	1000000025	1018
131		Spot	4	Image 1	16	1000000026	1019
129		Spot	4	Image 1	16	1000000027	1020
132		Spot	4	Image 1	16	1000000028	1021
155		Spot	4	Image 1	16	1000000029	1022
134		Spot	4	Image 1	16	1000000066	1023
150		Spot	4	Image 1	16	1000000030	1024
137		Spot	4	Image 1	16	1000000031	1025
149		Spot	4	Image 1	16	1000000032	1026
144		Spot	4	Image 1	16	1000000033	1027
173		Spot	4	Image 1	16	1000000034	1028
128		Spot	4	Image 1	16	1000000035	1029
145		Spot	4	Image 1	16	1000000036	1030
135		Spot	4	Image 1	16	1000000037	1031
158		Spot	4	Image 1	16	1000000038	1032
142		Spot	4	Image 1	16	1000000039	1033
133		Spot	4	Image 1	16	1000000040	1034
125		Spot	4	Image 1	16	1000000041	1035
151		Spot	4	Image 1	16	1000000042	1036
151		Spot	4	Image 1	16	1000000043	1037
145		Spot	4	Image 1	16	1000000044	1038
139		Spot	4	Image 1	16	1000000045	1039
145		Spot	4	Image 1	16	1000000046	1040
141		Spot	4	Image 1	16	1000000047	1041
147		Spot	4	Image 1	16	1000000048	1042
144		Spot	4	Image 1	16	1000000050	1043
146		Spot	4	Image 1	16	1000000051	1044
137		Spot	4	Image 1	16	1000000052	1045
140		Spot	4	Image 1	16	1000000053	1046
126		Spot	4	Image 1	16	1000000054	1047
165		Spot	4	Image 1	16	1000000055	1048
142		Spot	4	Image 1	16	1000000056	1049
131		Spot	4	Image 1	16	1000000057	1050
135		Spot	4	Image 1	16	1000000058	1052
131		Spot	4	Image 1	16	1000000059	1053
149		Spot	4	Image 1	16	1000000060	1054
125		Spot	4	Image 1	16	1000000061	1055
130		Spot	4	Image 1	16	1000000062	1056
129		Spot	4	Image 1	16	1000000063	1057
142		Spot	4	Image 1	16	1000000064	1058
149		Spot	4	Image 1	17	1000000000	1059
152		Spot	4	Image 1	17	1000000001	1060
179		Spot	4	Image 1	17	1000000002	1061
172		Spot	4	Image 1	17	1000000004	1063
237		Spot	4	Image 1	17	1000000005	1064
155		Spot	4	Image 1	17	1000000006	1065
145		Spot	4	Image 1	17	1000000020	1066
152		Spot	4	Image 1	17	1000000007	1067
153		Spot	4	Image 1	17	1000000008	1068
135		Spot	4	Image 1	17	1000000009	1069
159		Spot	4	Image 1	17	1000000010	1070
173		Spot	4	Image 1	17	1000000012	1071
169		Spot	4	Image 1	17	1000000003	1072
168		Spot	4	Image 1	17	1000000013	1073
175		Spot	4	Image 1	17	1000000014	1074
163		Spot	4	Image 1	17	1000000015	1075
150		Spot	4	Image 1	17	1000000016	1076
133		Spot	4	Image 1	17	1000000017	1077
124		Spot	4	Image 1	17	1000000019	1078
146		Spot	4	Image 1	17	1000000018	1079
124		Spot	4	Image 1	17	1000000021	1080
153		Spot	4	Image 1	17	1000000022	1081
150		Spot	4	Image 1	17	1000000023	1082
147		Spot	4	Image 1	17	1000000024	1083
146		Spot	4	Image 1	17	1000000025	1084
137		Spot	4	Image 1	17	1000000026	1085
122		Spot	4	Image 1	17	1000000027	1086
133		Spot	4	Image 1	17	1000000028	1087
151		Spot	4	Image 1	17	1000000029	1088
144		Spot	4	Image 1	17	1000000066	1089
148		Spot	4	Image 1	17	1000000030	1090
138		Spot	4	Image 1	17	1000000031	1091
159		Spot	4	Image 1	17	1000000032	1092
144		Spot	4	Image 1	17	1000000033	1093
178		Spot	4	Image 1	17	1000000034	1094
136		Spot	4	Image 1	17	1000000035	1095
141		Spot	4	Image 1	17	1000000036	1096
137		Spot	4	Image 1	17	1000000037	1097
153		Spot	4	Image 1	17	1000000038	1098
145		Spot	4	Image 1	17	1000000039	1099
127		Spot	4	Image 1	17	1000000040	1100
134		Spot	4	Image 1	17	1000000041	1101
157		Spot	4	Image 1	17	1000000042	1102
145		Spot	4	Image 1	17	1000000043	1103
138		Spot	4	Image 1	17	1000000049	1104
142		Spot	4	Image 1	17	1000000044	1105
139		Spot	4	Image 1	17	1000000045	1106
152		Spot	4	Image 1	17	1000000046	1107
151		Spot	4	Image 1	17	1000000047	1108
146		Spot	4	Image 1	17	1000000048	1109
149		Spot	4	Image 1	17	1000000050	1110
149		Spot	4	Image 1	17	1000000051	1111
137		Spot	4	Image 1	17	1000000052	1112
147		Spot	4	Image 1	17	1000000053	1113
126		Spot	4	Image 1	17	1000000054	1114
172		Spot	4	Image 1	17	1000000055	1115
145		Spot	4	Image 1	17	1000000056	1116
132		Spot	4	Image 1	17	1000000057	1117
133		Spot	4	Image 1	17	1000000058	1119
129		Spot	4	Image 1	17	1000000059	1120
148		Spot	4	Image 1	17	1000000060	1121
127		Spot	4	Image 1	17	1000000061	1122
133		Spot	4	Image 1	17	1000000062	1123
124		Spot	4	Image 1	17	1000000063	1124
140		Spot	4	Image 1	17	1000000064	1125
150		Spot	4	Image 1	18	1000000000	1126
155		Spot	4	Image 1	18	1000000001	1127
168		Spot	4	Image 1	18	1000000002	1128
167		Spot	4	Image 1	18	1000000003	1129
172		Spot	4	Image 1	18	1000000004	1131
251		Spot	4	Image 1	18	1000000005	1132
141		Spot	4	Image 1	18	1000000006	1133
133		Spot	4	Image 1	18	1000000020	1134
148		Spot	4	Image 1	18	1000000007	1135
163		Spot	4	Image 1	18	1000000008	1136
132		Spot	4	Image 1	18	1000000009	1137
143		Spot	4	Image 1	18	1000000067	1138
158		Spot	4	Image 1	18	1000000010	1139
162		Spot	4	Image 1	18	1000000012	1140
168		Spot	4	Image 1	18	1000000013	1141
161		Spot	4	Image 1	18	1000000014	1142
164		Spot	4	Image 1	18	1000000015	1143
156		Spot	4	Image 1	18	1000000016	1144
138		Spot	4	Image 1	18	1000000017	1145
124		Spot	4	Image 1	18	1000000019	1146
143		Spot	4	Image 1	18	1000000018	1147
130		Spot	4	Image 1	18	1000000021	1148
147		Spot	4	Image 1	18	1000000022	1149
146		Spot	4	Image 1	18	1000000023	1150
155		Spot	4	Image 1	18	1000000024	1151
144		Spot	4	Image 1	18	1000000025	1152
131		Spot	4	Image 1	18	1000000026	1153
134		Spot	4	Image 1	18	1000000027	1154
134		Spot	4	Image 1	18	1000000028	1155
151		Spot	4	Image 1	18	1000000029	1156
146		Spot	4	Image 1	18	1000000066	1157
140		Spot	4	Image 1	18	1000000030	1158
134		Spot	4	Image 1	18	1000000031	1159
158		Spot	4	Image 1	18	1000000032	1160
134		Spot	4	Image 1	18	1000000033	1161
174		Spot	4	Image 1	18	1000000034	1162
131		Spot	4	Image 1	18	1000000035	1163
140		Spot	4	Image 1	18	1000000036	1164
129		Spot	4	Image 1	18	1000000037	1165
162		Spot	4	Image 1	18	1000000038	1166
145		Spot	4	Image 1	18	1000000039	1167
124		Spot	4	Image 1	18	1000000040	1168
119		Spot	4	Image 1	18	1000000041	1169
153		Spot	4	Image 1	18	1000000042	1170
157		Spot	4	Image 1	18	1000000043	1171
140		Spot	4	Image 1	18	1000000044	1172
133		Spot	4	Image 1	18	1000000045	1173
139		Spot	4	Image 1	18	1000000046	1174
138		Spot	4	Image 1	18	1000000047	1175
143		Spot	4	Image 1	18	1000000048	1176
146		Spot	4	Image 1	18	1000000050	1177
157		Spot	4	Image 1	18	1000000051	1178
141		Spot	4	Image 1	18	1000000052	1179
138		Spot	4	Image 1	18	1000000053	1180
130		Spot	4	Image 1	18	1000000054	1181
190		Spot	4	Image 1	18	1000000055	1182
143		Spot	4	Image 1	18	1000000056	1183
129		Spot	4	Image 1	18	1000000057	1184
136		Spot	4	Image 1	18	1000000058	1186
128		Spot	4	Image 1	18	1000000059	1187
156		Spot	4	Image 1	18	1000000060	1188
122		Spot	4	Image 1	18	1000000061	1189
131		Spot	4	Image 1	18	1000000062	1190
127		Spot	4	Image 1	18	1000000063	1191
145		Spot	4	Image 1	18	1000000064	1192
150		Spot	4	Image 1	19	1000000000	1193
171		Spot	4	Image 1	19	1000000002	1194
174		Spot	4	Image 1	19	1000000003	1195
169		Spot	4	Image 1	19	1000000004	1197
279		Spot	4	Image 1	19	1000000005	1198
141		Spot	4	Image 1	19	1000000006	1199
142		Spot	4	Image 1	19	1000000020	1200
146		Spot	4	Image 1	19	1000000007	1201
156		Spot	4	Image 1	19	1000000008	1202
142		Spot	4	Image 1	19	1000000009	1203
154		Spot	4	Image 1	19	1000000068	1204
146		Spot	4	Image 1	19	1000000067	1205
155		Spot	4	Image 1	19	1000000010	1206
182		Spot	4	Image 1	19	1000000012	1207
167		Spot	4	Image 1	19	1000000013	1208
174		Spot	4	Image 1	19	1000000014	1209
156		Spot	4	Image 1	19	1000000015	1210
144		Spot	4	Image 1	19	1000000016	1211
131		Spot	4	Image 1	19	1000000017	1212
144		Spot	4	Image 1	19	1000000018	1213
118		Spot	4	Image 1	19	1000000019	1214
124		Spot	4	Image 1	19	1000000021	1215
151		Spot	4	Image 1	19	1000000022	1216
135		Spot	4	Image 1	19	1000000023	1217
140		Spot	4	Image 1	19	1000000024	1218
139		Spot	4	Image 1	19	1000000025	1219
135		Spot	4	Image 1	19	1000000026	1220
133		Spot	4	Image 1	19	1000000027	1221
128		Spot	4	Image 1	19	1000000028	1222
158		Spot	4	Image 1	19	1000000029	1223
148		Spot	4	Image 1	19	1000000030	1224
138		Spot	4	Image 1	19	1000000066	1225
128		Spot	4	Image 1	19	1000000031	1226
158		Spot	4	Image 1	19	1000000032	1227
141		Spot	4	Image 1	19	1000000033	1228
169		Spot	4	Image 1	19	1000000034	1229
132		Spot	4	Image 1	19	1000000035	1230
149		Spot	4	Image 1	19	1000000036	1231
133		Spot	4	Image 1	19	1000000037	1232
157		Spot	4	Image 1	19	1000000038	1233
135		Spot	4	Image 1	19	1000000039	1234
131		Spot	4	Image 1	19	1000000040	1235
134		Spot	4	Image 1	19	1000000041	1236
155		Spot	4	Image 1	19	1000000042	1237
154		Spot	4	Image 1	19	1000000043	1238
141		Spot	4	Image 1	19	1000000044	1239
140		Spot	4	Image 1	19	1000000045	1240
150		Spot	4	Image 1	19	1000000046	1241
141		Spot	4	Image 1	19	1000000047	1242
144		Spot	4	Image 1	19	1000000048	1243
118		Spot	4	Image 1	19	1000000050	1244
163		Spot	4	Image 1	19	1000000051	1245
136		Spot	4	Image 1	19	1000000052	1246
138		Spot	4	Image 1	19	1000000053	1247
131		Spot	4	Image 1	19	1000000054	1248
187		Spot	4	Image 1	19	1000000055	1249
149		Spot	4	Image 1	19	1000000056	1250
136		Spot	4	Image 1	19	1000000057	1251
128		Spot	4	Image 1	19	1000000058	1252
124		Spot	4	Image 1	19	1000000059	1254
150		Spot	4	Image 1	19	1000000060	1255
123		Spot	4	Image 1	19	1000000061	1256
134		Spot	4	Image 1	19	1000000062	1257
131		Spot	4	Image 1	19	1000000063	1258
145		Spot	4	Image 1	19	1000000064	1259
148		Spot	4	Image 1	20	1000000000	1260
149		Spot	4	Image 1	20	1000000001	1261
169		Spot	4	Image 1	20	1000000002	1262
162		Spot	4	Image 1	20	1000000003	1263
173		Spot	4	Image 1	20	1000000004	1265
258		Spot	4	Image 1	20	1000000005	1266
143		Spot	4	Image 1	20	1000000006	1267
142		Spot	4	Image 1	20	1000000020	1268
153		Spot	4	Image 1	20	1000000007	1269
157		Spot	4	Image 1	20	1000000008	1270
126		Spot	4	Image 1	20	1000000009	1271
149		Spot	4	Image 1	20	1000000068	1272
139		Spot	4	Image 1	20	1000000067	1273
146		Spot	4	Image 1	20	1000000010	1274
185		Spot	4	Image 1	20	1000000012	1275
163		Spot	4	Image 1	20	1000000013	1276
166		Spot	4	Image 1	20	1000000014	1277
166		Spot	4	Image 1	20	1000000015	1278
152		Spot	4	Image 1	20	1000000016	1279
139		Spot	4	Image 1	20	1000000017	1280
120		Spot	4	Image 1	20	1000000019	1281
135		Spot	4	Image 1	20	1000000018	1282
121		Spot	4	Image 1	20	1000000021	1283
153		Spot	4	Image 1	20	1000000022	1284
139		Spot	4	Image 1	20	1000000023	1285
134		Spot	4	Image 1	20	1000000024	1286
135		Spot	4	Image 1	20	1000000025	1287
129		Spot	4	Image 1	20	1000000027	1288
127		Spot	4	Image 1	20	1000000028	1289
146		Spot	4	Image 1	20	1000000029	1290
138		Spot	4	Image 1	20	1000000066	1291
157		Spot	4	Image 1	20	1000000030	1292
136		Spot	4	Image 1	20	1000000031	1293
152		Spot	4	Image 1	20	1000000032	1294
132		Spot	4	Image 1	20	1000000033	1295
167		Spot	4	Image 1	20	1000000034	1296
134		Spot	4	Image 1	20	1000000035	1297
129		Spot	4	Image 1	20	1000000036	1298
131		Spot	4	Image 1	20	1000000037	1299
148		Spot	4	Image 1	20	1000000038	1300
136		Spot	4	Image 1	20	1000000039	1301
134		Spot	4	Image 1	20	1000000040	1302
132		Spot	4	Image 1	20	1000000041	1303
151		Spot	4	Image 1	20	1000000042	1304
150		Spot	4	Image 1	20	1000000043	1305
142		Spot	4	Image 1	20	1000000049	1306
144		Spot	4	Image 1	20	1000000044	1307
129		Spot	4	Image 1	20	1000000045	1308
145		Spot	4	Image 1	20	1000000046	1309
142		Spot	4	Image 1	20	1000000047	1310
139		Spot	4	Image 1	20	1000000048	1311
149		Spot	4	Image 1	20	1000000050	1312
156		Spot	4	Image 1	20	1000000051	1313
133		Spot	4	Image 1	20	1000000052	1314
138		Spot	4	Image 1	20	1000000053	1315
130		Spot	4	Image 1	20	1000000054	1316
174		Spot	4	Image 1	20	1000000055	1317
134		Spot	4	Image 1	20	1000000056	1318
131		Spot	4	Image 1	20	1000000057	1319
126		Spot	4	Image 1	20	1000000058	1320
128		Spot	4	Image 1	20	1000000059	1322
144		Spot	4	Image 1	20	1000000060	1323
125		Spot	4	Image 1	20	1000000061	1324
125		Spot	4	Image 1	20	1000000062	1325
125		Spot	4	Image 1	20	1000000063	1326
146		Spot	4	Image 1	20	1000000064	1327
153		Spot	4	Image 1	21	1000000001	1328
164		Spot	4	Image 1	21	1000000002	1329
154		Spot	4	Image 1	21	1000000003	1330
157		Spot	4	Image 1	21	1000000004	1332
246		Spot	4	Image 1	21	1000000005	1333
141		Spot	4	Image 1	21	1000000006	1334
139		Spot	4	Image 1	21	1000000020	1335
142		Spot	4	Image 1	21	1000000007	1336
150		Spot	4	Image 1	21	1000000008	1337
135		Spot	4	Image 1	21	1000000009	1338
146		Spot	4	Image 1	21	1000000068	1339
138		Spot	4	Image 1	21	1000000067	1340
153		Spot	4	Image 1	21	1000000010	1341
190		Spot	4	Image 1	21	1000000012	1342
155		Spot	4	Image 1	21	1000000013	1343
165		Spot	4	Image 1	21	1000000014	1344
154		Spot	4	Image 1	21	1000000015	1345
138		Spot	4	Image 1	21	1000000016	1346
134		Spot	4	Image 1	21	1000000017	1347
137		Spot	4	Image 1	21	1000000018	1348
122		Spot	4	Image 1	21	1000000019	1349
126		Spot	4	Image 1	21	1000000021	1350
148		Spot	4	Image 1	21	1000000022	1351
144		Spot	4	Image 1	21	1000000023	1352
138		Spot	4	Image 1	21	1000000024	1353
145		Spot	4	Image 1	21	1000000025	1354
132		Spot	4	Image 1	21	1000000026	1355
121		Spot	4	Image 1	21	1000000027	1356
128		Spot	4	Image 1	21	1000000028	1357
149		Spot	4	Image 1	21	1000000029	1358
124		Spot	4	Image 1	21	1000000066	1359
148		Spot	4	Image 1	21	1000000030	1360
137		Spot	4	Image 1	21	1000000031	1361
148		Spot	4	Image 1	21	1000000032	1362
139		Spot	4	Image 1	21	1000000033	1363
159		Spot	4	Image 1	21	1000000034	1364
131		Spot	4	Image 1	21	1000000035	1365
145		Spot	4	Image 1	21	1000000036	1366
129		Spot	4	Image 1	21	1000000037	1367
152		Spot	4	Image 1	21	1000000038	1368
139		Spot	4	Image 1	21	1000000039	1369
129		Spot	4	Image 1	21	1000000040	1370
133		Spot	4	Image 1	21	1000000041	1371
142		Spot	4	Image 1	21	1000000042	1372
127		Spot	4	Image 1	21	1000000043	1373
141		Spot	4	Image 1	21	1000000044	1374
131		Spot	4	Image 1	21	1000000045	1375
139		Spot	4	Image 1	21	1000000046	1376
137		Spot	4	Image 1	21	1000000047	1377
137		Spot	4	Image 1	21	1000000048	1378
142		Spot	4	Image 1	21	1000000049	1379
135		Spot	4	Image 1	21	1000000050	1380
148		Spot	4	Image 1	21	1000000051	1381
128		Spot	4	Image 1	21	1000000052	1382
133		Spot	4	Image 1	21	1000000053	1383
129		Spot	4	Image 1	21	1000000054	1384
181		Spot	4	Image 1	21	1000000055	1385
137		Spot	4	Image 1	21	1000000056	1386
125		Spot	4	Image 1	21	1000000057	1387
116		Spot	4	Image 1	21	1000000058	1389
125		Spot	4	Image 1	21	1000000059	1390
149		Spot	4	Image 1	21	1000000060	1391
126		Spot	4	Image 1	21	1000000061	1392
132		Spot	4	Image 1	21	1000000062	1393
125		Spot	4	Image 1	21	1000000063	1394
146		Spot	4	Image 1	21	1000000064	1395
154		Spot	4	Image 1	22	1000000001	1396
170		Spot	4	Image 1	22	1000000002	1397
165		Spot	4	Image 1	22	1000000003	1398
172		Spot	4	Image 1	22	1000000004	1400
263		Spot	4	Image 1	22	1000000005	1401
146		Spot	4	Image 1	22	1000000006	1402
144		Spot	4	Image 1	22	1000000020	1403
148		Spot	4	Image 1	22	1000000007	1404
150		Spot	4	Image 1	22	1000000008	1405
142		Spot	4	Image 1	22	1000000009	1406
149		Spot	4	Image 1	22	1000000068	1407
144		Spot	4	Image 1	22	1000000010	1408
187		Spot	4	Image 1	22	1000000012	1409
158		Spot	4	Image 1	22	1000000013	1410
166		Spot	4	Image 1	22	1000000014	1411
156		Spot	4	Image 1	22	1000000015	1412
148		Spot	4	Image 1	22	1000000016	1413
117		Spot	4	Image 1	22	1000000017	1414
143		Spot	4	Image 1	22	1000000018	1415
127		Spot	4	Image 1	22	1000000019	1416
129		Spot	4	Image 1	22	1000000021	1417
145		Spot	4	Image 1	22	1000000022	1418
148		Spot	4	Image 1	22	1000000023	1419
138		Spot	4	Image 1	22	1000000024	1420
142		Spot	4	Image 1	22	1000000025	1421
139		Spot	4	Image 1	22	1000000026	1422
129		Spot	4	Image 1	22	1000000027	1423
130		Spot	4	Image 1	22	1000000028	1424
156		Spot	4	Image 1	22	1000000029	1425
151		Spot	4	Image 1	22	1000000030	1426
135		Spot	4	Image 1	22	1000000066	1427
129		Spot	4	Image 1	22	1000000031	1428
158		Spot	4	Image 1	22	1000000032	1429
141		Spot	4	Image 1	22	1000000033	1430
153		Spot	4	Image 1	22	1000000034	1431
133		Spot	4	Image 1	22	1000000035	1432
139		Spot	4	Image 1	22	1000000036	1433
132		Spot	4	Image 1	22	1000000037	1434
159		Spot	4	Image 1	22	1000000038	1435
145		Spot	4	Image 1	22	1000000039	1436
135		Spot	4	Image 1	22	1000000040	1437
126		Spot	4	Image 1	22	1000000041	1438
152		Spot	4	Image 1	22	1000000042	1439
146		Spot	4	Image 1	22	1000000043	1440
142		Spot	4	Image 1	22	1000000044	1441
150		Spot	4	Image 1	22	1000000046	1442
137		Spot	4	Image 1	22	1000000047	1443
142		Spot	4	Image 1	22	1000000048	1444
147		Spot	4	Image 1	22	1000000049	1445
141		Spot	4	Image 1	22	1000000050	1446
161		Spot	4	Image 1	22	1000000051	1447
136		Spot	4	Image 1	22	1000000052	1448
142		Spot	4	Image 1	22	1000000053	1449
124		Spot	4	Image 1	22	1000000054	1450
184		Spot	4	Image 1	22	1000000055	1451
142		Spot	4	Image 1	22	1000000056	1452
131		Spot	4	Image 1	22	1000000057	1454
123		Spot	4	Image 1	22	1000000058	1455
124		Spot	4	Image 1	22	1000000059	1456
143		Spot	4	Image 1	22	1000000060	1457
124		Spot	4	Image 1	22	1000000061	1458
128		Spot	4	Image 1	22	1000000062	1459
126		Spot	4	Image 1	22	1000000063	1460
122		Spot	4	Image 1	22	1000000069	1461
142		Spot	4	Image 1	22	1000000064	1462
154		Spot	4	Image 1	23	1000000000	1463
157		Spot	4	Image 1	23	1000000001	1464
175		Spot	4	Image 1	23	1000000002	1465
173		Spot	4	Image 1	23	1000000004	1467
234		Spot	4	Image 1	23	1000000005	1468
151		Spot	4	Image 1	23	1000000006	1469
148		Spot	4	Image 1	23	1000000020	1470
150		Spot	4	Image 1	23	1000000007	1471
157		Spot	4	Image 1	23	1000000008	1472
126		Spot	4	Image 1	23	1000000009	1473
155		Spot	4	Image 1	23	1000000068	1474
156		Spot	4	Image 1	23	1000000010	1475
201		Spot	4	Image 1	23	1000000012	1476
175		Spot	4	Image 1	23	1000000003	1477
156		Spot	4	Image 1	23	1000000013	1478
174		Spot	4	Image 1	23	1000000014	1479
163		Spot	4	Image 1	23	1000000015	1480
144		Spot	4	Image 1	23	1000000016	1481
138		Spot	4	Image 1	23	1000000017	1482
142		Spot	4	Image 1	23	1000000018	1483
127		Spot	4	Image 1	23	1000000019	1484
132		Spot	4	Image 1	23	1000000021	1485
150		Spot	4	Image 1	23	1000000022	1486
143		Spot	4	Image 1	23	1000000023	1487
148		Spot	4	Image 1	23	1000000024	1488
143		Spot	4	Image 1	23	1000000025	1489
131		Spot	4	Image 1	23	1000000026	1490
112		Spot	4	Image 1	23	1000000027	1491
129		Spot	4	Image 1	23	1000000028	1492
147		Spot	4	Image 1	23	1000000029	1493
155		Spot	4	Image 1	23	1000000030	1494
142		Spot	4	Image 1	23	1000000066	1495
135		Spot	4	Image 1	23	1000000031	1496
146		Spot	4	Image 1	23	1000000032	1497
142		Spot	4	Image 1	23	1000000033	1498
172		Spot	4	Image 1	23	1000000034	1499
138		Spot	4	Image 1	23	1000000035	1500
143		Spot	4	Image 1	23	1000000036	1501
140		Spot	4	Image 1	23	1000000037	1502
157		Spot	4	Image 1	23	1000000038	1503
145		Spot	4	Image 1	23	1000000039	1504
134		Spot	4	Image 1	23	1000000040	1505
136		Spot	4	Image 1	23	1000000041	1506
154		Spot	4	Image 1	23	1000000042	1507
151		Spot	4	Image 1	23	1000000043	1508
153		Spot	4	Image 1	23	1000000044	1509
140		Spot	4	Image 1	23	1000000045	1510
144		Spot	4	Image 1	23	1000000046	1511
142		Spot	4	Image 1	23	1000000047	1512
143		Spot	4	Image 1	23	1000000048	1513
143		Spot	4	Image 1	23	1000000050	1514
162		Spot	4	Image 1	23	1000000051	1515
138		Spot	4	Image 1	23	1000000052	1516
138		Spot	4	Image 1	23	1000000053	1517
125		Spot	4	Image 1	23	1000000054	1518
170		Spot	4	Image 1	23	1000000055	1519
143		Spot	4	Image 1	23	1000000056	1520
135		Spot	4	Image 1	23	1000000057	1521
127		Spot	4	Image 1	23	1000000058	1523
136		Spot	4	Image 1	23	1000000059	1524
143		Spot	4	Image 1	23	1000000060	1525
124		Spot	4	Image 1	23	1000000061	1526
130		Spot	4	Image 1	23	1000000062	1527
127		Spot	4	Image 1	23	1000000063	1528
143		Spot	4	Image 1	23	1000000064	1529
150		Spot	4	Image 1	24	1000000000	1530
155		Spot	4	Image 1	24	1000000001	1531
174		Spot	4	Image 1	24	1000000002	1532
172		Spot	4	Image 1	24	1000000004	1534
267		Spot	4	Image 1	24	1000000005	1535
150		Spot	4	Image 1	24	1000000006	1536
141		Spot	4	Image 1	24	1000000020	1537
156		Spot	4	Image 1	24	1000000007	1538
162		Spot	4	Image 1	24	1000000008	1539
139		Spot	4	Image 1	24	1000000009	1540
149		Spot	4	Image 1	24	1000000068	1541
149		Spot	4	Image 1	24	1000000067	1542
159		Spot	4	Image 1	24	1000000010	1543
171		Spot	4	Image 1	24	1000000012	1544
168		Spot	4	Image 1	24	1000000003	1545
170		Spot	4	Image 1	24	1000000013	1546
176		Spot	4	Image 1	24	1000000014	1547
164		Spot	4	Image 1	24	1000000015	1548
151		Spot	4	Image 1	24	1000000016	1549
139		Spot	4	Image 1	24	1000000017	1550
140		Spot	4	Image 1	24	1000000018	1551
123		Spot	4	Image 1	24	1000000019	1552
128		Spot	4	Image 1	24	1000000021	1553
153		Spot	4	Image 1	24	1000000022	1554
133		Spot	4	Image 1	24	1000000023	1555
149		Spot	4	Image 1	24	1000000024	1556
149		Spot	4	Image 1	24	1000000025	1557
138		Spot	4	Image 1	24	1000000026	1558
129		Spot	4	Image 1	24	1000000027	1559
135		Spot	4	Image 1	24	1000000028	1560
152		Spot	4	Image 1	24	1000000029	1561
156		Spot	4	Image 1	24	1000000030	1562
150		Spot	4	Image 1	24	1000000032	1563
144		Spot	4	Image 1	24	1000000033	1564
173		Spot	4	Image 1	24	1000000034	1565
135		Spot	4	Image 1	24	1000000035	1566
142		Spot	4	Image 1	24	1000000036	1567
136		Spot	4	Image 1	24	1000000037	1568
156		Spot	4	Image 1	24	1000000038	1569
146		Spot	4	Image 1	24	1000000039	1570
140		Spot	4	Image 1	24	1000000040	1571
130		Spot	4	Image 1	24	1000000041	1572
159		Spot	4	Image 1	24	1000000042	1573
156		Spot	4	Image 1	24	1000000043	1574
149		Spot	4	Image 1	24	1000000044	1575
138		Spot	4	Image 1	24	1000000045	1576
149		Spot	4	Image 1	24	1000000046	1577
144		Spot	4	Image 1	24	1000000047	1578
147		Spot	4	Image 1	24	1000000048	1579
143		Spot	4	Image 1	24	1000000049	1580
138		Spot	4	Image 1	24	1000000050	1581
176		Spot	4	Image 1	24	1000000051	1582
137		Spot	4	Image 1	24	1000000052	1583
141		Spot	4	Image 1	24	1000000053	1584
131		Spot	4	Image 1	24	1000000054	1585
177		Spot	4	Image 1	24	1000000055	1586
151		Spot	4	Image 1	24	1000000056	1587
132		Spot	4	Image 1	24	1000000057	1588
129		Spot	4	Image 1	24	1000000058	1589
130		Spot	4	Image 1	24	1000000059	1591
144		Spot	4	Image 1	24	1000000060	1592
127		Spot	4	Image 1	24	1000000061	1593
137		Spot	4	Image 1	24	1000000062	1594
131		Spot	4	Image 1	24	1000000063	1595
137		Spot	4	Image 1	24	1000000069	1596
147		Spot	4	Image 1	24	1000000064	1597
152		Spot	4	Image 1	25	1000000000	1598
162		Spot	4	Image 1	25	1000000001	1599
179		Spot	4	Image 1	25	1000000002	1600
175		Spot	4	Image 1	25	1000000004	1602
244		Spot	4	Image 1	25	1000000005	1603
155		Spot	4	Image 1	25	1000000006	1604
146		Spot	4	Image 1	25	1000000020	1605
152		Spot	4	Image 1	25	1000000007	1606
154		Spot	4	Image 1	25	1000000008	1607
144		Spot	4	Image 1	25	1000000009	1608
158		Spot	4	Image 1	25	1000000068	1609
143		Spot	4	Image 1	25	1000000067	1610
159		Spot	4	Image 1	25	1000000010	1611
172		Spot	4	Image 1	25	1000000012	1612
170		Spot	4	Image 1	25	1000000003	1613
169		Spot	4	Image 1	25	1000000013	1614
173		Spot	4	Image 1	25	1000000014	1615
167		Spot	4	Image 1	25	1000000015	1616
157		Spot	4	Image 1	25	1000000016	1617
141		Spot	4	Image 1	25	1000000017	1618
147		Spot	4	Image 1	25	1000000018	1619
121		Spot	4	Image 1	25	1000000019	1620
132		Spot	4	Image 1	25	1000000021	1621
156		Spot	4	Image 1	25	1000000022	1622
143		Spot	4	Image 1	25	1000000023	1623
147		Spot	4	Image 1	25	1000000024	1624
144		Spot	4	Image 1	25	1000000025	1625
131		Spot	4	Image 1	25	1000000027	1626
131		Spot	4	Image 1	25	1000000028	1627
158		Spot	4	Image 1	25	1000000029	1628
154		Spot	4	Image 1	25	1000000030	1629
163		Spot	4	Image 1	25	1000000032	1630
143		Spot	4	Image 1	25	1000000033	1631
166		Spot	4	Image 1	25	1000000034	1632
150		Spot	4	Image 1	25	1000000036	1633
141		Spot	4	Image 1	25	1000000037	1634
158		Spot	4	Image 1	25	1000000038	1635
150		Spot	4	Image 1	25	1000000039	1636
136		Spot	4	Image 1	25	1000000040	1637
136		Spot	4	Image 1	25	1000000041	1638
152		Spot	4	Image 1	25	1000000042	1639
152		Spot	4	Image 1	25	1000000043	1640
144		Spot	4	Image 1	25	1000000044	1641
142		Spot	4	Image 1	25	1000000045	1642
153		Spot	4	Image 1	25	1000000046	1643
144		Spot	4	Image 1	25	1000000047	1644
146		Spot	4	Image 1	25	1000000048	1645
152		Spot	4	Image 1	25	1000000050	1646
181		Spot	4	Image 1	25	1000000051	1647
140		Spot	4	Image 1	25	1000000052	1648
144		Spot	4	Image 1	25	1000000053	1649
133		Spot	4	Image 1	25	1000000054	1650
181		Spot	4	Image 1	25	1000000055	1651
145		Spot	4	Image 1	25	1000000056	1652
140		Spot	4	Image 1	25	1000000057	1653
133		Spot	4	Image 1	25	1000000058	1655
122		Spot	4	Image 1	25	1000000059	1656
160		Spot	4	Image 1	25	1000000060	1657
128		Spot	4	Image 1	25	1000000061	1658
125		Spot	4	Image 1	25	1000000062	1659
130		Spot	4	Image 1	25	1000000063	1660
141		Spot	4	Image 1	25	1000000064	1661
172		Spot	4	Image 1	26	1000000002	1662
163		Spot	4	Image 1	26	1000000003	1663
170		Spot	4	Image 1	26	1000000004	1665
285		Spot	4	Image 1	26	1000000005	1666
149		Spot	4	Image 1	26	1000000006	1667
141		Spot	4	Image 1	26	1000000020	1668
152		Spot	4	Image 1	26	1000000007	1669
164		Spot	4	Image 1	26	1000000008	1670
128		Spot	4	Image 1	26	1000000009	1671
163		Spot	4	Image 1	26	1000000068	1672
157		Spot	4	Image 1	26	1000000010	1673
169		Spot	4	Image 1	26	1000000012	1674
169		Spot	4	Image 1	26	1000000013	1675
168		Spot	4	Image 1	26	1000000014	1676
166		Spot	4	Image 1	26	1000000015	1677
158		Spot	4	Image 1	26	1000000016	1678
139		Spot	4	Image 1	26	1000000017	1679
138		Spot	4	Image 1	26	1000000018	1680
127		Spot	4	Image 1	26	1000000019	1681
122		Spot	4	Image 1	26	1000000021	1682
156		Spot	4	Image 1	26	1000000022	1683
144		Spot	4	Image 1	26	1000000023	1684
150		Spot	4	Image 1	26	1000000024	1685
141		Spot	4	Image 1	26	1000000025	1686
137		Spot	4	Image 1	26	1000000027	1687
137		Spot	4	Image 1	26	1000000028	1688
154		Spot	4	Image 1	26	1000000029	1689
151		Spot	4	Image 1	26	1000000030	1690
134		Spot	4	Image 1	26	1000000031	1691
160		Spot	4	Image 1	26	1000000032	1692
143		Spot	4	Image 1	26	1000000033	1693
170		Spot	4	Image 1	26	1000000034	1694
139		Spot	4	Image 1	26	1000000035	1695
146		Spot	4	Image 1	26	1000000036	1696
142		Spot	4	Image 1	26	1000000037	1697
152		Spot	4	Image 1	26	1000000038	1698
137		Spot	4	Image 1	26	1000000039	1699
136		Spot	4	Image 1	26	1000000040	1700
138		Spot	4	Image 1	26	1000000041	1701
154		Spot	4	Image 1	26	1000000042	1702
157		Spot	4	Image 1	26	1000000043	1703
141		Spot	4	Image 1	26	1000000044	1704
138		Spot	4	Image 1	26	1000000045	1705
154		Spot	4	Image 1	26	1000000046	1706
148		Spot	4	Image 1	26	1000000047	1707
141		Spot	4	Image 1	26	1000000048	1708
150		Spot	4	Image 1	26	1000000049	1709
148		Spot	4	Image 1	26	1000000050	1710
176		Spot	4	Image 1	26	1000000051	1711
133		Spot	4	Image 1	26	1000000052	1712
140		Spot	4	Image 1	26	1000000053	1713
134		Spot	4	Image 1	26	1000000054	1714
177		Spot	4	Image 1	26	1000000055	1715
140		Spot	4	Image 1	26	1000000056	1716
138		Spot	4	Image 1	26	1000000057	1717
124		Spot	4	Image 1	26	1000000058	1719
138		Spot	4	Image 1	26	1000000059	1720
159		Spot	4	Image 1	26	1000000060	1721
128		Spot	4	Image 1	26	1000000061	1722
137		Spot	4	Image 1	26	1000000062	1723
128		Spot	4	Image 1	26	1000000063	1724
140		Spot	4	Image 1	26	1000000064	1725
156		Spot	4	Image 1	27	1000000001	1726
173		Spot	4	Image 1	27	1000000002	1727
175		Spot	4	Image 1	27	1000000003	1728
278		Spot	4	Image 1	27	1000000005	1730
157		Spot	4	Image 1	27	1000000006	1731
138		Spot	4	Image 1	27	1000000020	1732
154		Spot	4	Image 1	27	1000000007	1733
150		Spot	4	Image 1	27	1000000008	1734
146		Spot	4	Image 1	27	1000000009	1735
157		Spot	4	Image 1	27	1000000068	1736
148		Spot	4	Image 1	27	1000000067	1737
159		Spot	4	Image 1	27	1000000010	1738
170		Spot	4	Image 1	27	1000000012	1739
174		Spot	4	Image 1	27	1000000013	1740
168		Spot	4	Image 1	27	1000000014	1741
153		Spot	4	Image 1	27	1000000015	1742
152		Spot	4	Image 1	27	1000000016	1743
138		Spot	4	Image 1	27	1000000017	1744
144		Spot	4	Image 1	27	1000000018	1745
127		Spot	4	Image 1	27	1000000019	1746
130		Spot	4	Image 1	27	1000000021	1747
155		Spot	4	Image 1	27	1000000022	1748
142		Spot	4	Image 1	27	1000000023	1749
151		Spot	4	Image 1	27	1000000024	1750
136		Spot	4	Image 1	27	1000000025	1751
128		Spot	4	Image 1	27	1000000027	1752
134		Spot	4	Image 1	27	1000000028	1753
160		Spot	4	Image 1	27	1000000029	1754
153		Spot	4	Image 1	27	1000000030	1755
157		Spot	4	Image 1	27	1000000032	1756
137		Spot	4	Image 1	27	1000000033	1757
174		Spot	4	Image 1	27	1000000034	1758
148		Spot	4	Image 1	27	1000000036	1759
138		Spot	4	Image 1	27	1000000037	1760
157		Spot	4	Image 1	27	1000000038	1761
151		Spot	4	Image 1	27	1000000039	1762
139		Spot	4	Image 1	27	1000000040	1763
140		Spot	4	Image 1	27	1000000041	1764
156		Spot	4	Image 1	27	1000000042	1765
155		Spot	4	Image 1	27	1000000043	1766
150		Spot	4	Image 1	27	1000000044	1767
141		Spot	4	Image 1	27	1000000045	1768
153		Spot	4	Image 1	27	1000000046	1769
143		Spot	4	Image 1	27	1000000047	1770
139		Spot	4	Image 1	27	1000000048	1771
153		Spot	4	Image 1	27	1000000049	1772
146		Spot	4	Image 1	27	1000000050	1773
165		Spot	4	Image 1	27	1000000051	1774
137		Spot	4	Image 1	27	1000000052	1775
142		Spot	4	Image 1	27	1000000053	1776
138		Spot	4	Image 1	27	1000000054	1777
184		Spot	4	Image 1	27	1000000055	1778
150		Spot	4	Image 1	27	1000000056	1779
141		Spot	4	Image 1	27	1000000057	1780
136		Spot	4	Image 1	27	1000000058	1782
122		Spot	4	Image 1	27	1000000059	1783
157		Spot	4	Image 1	27	1000000060	1784
127		Spot	4	Image 1	27	1000000061	1785
136		Spot	4	Image 1	27	1000000062	1786
131		Spot	4	Image 1	27	1000000063	1787
135		Spot	4	Image 1	27	1000000069	1788
143		Spot	4	Image 1	27	1000000064	1789
159		Spot	4	Image 1	28	1000000001	1790
171		Spot	4	Image 1	28	1000000002	1791
168		Spot	4	Image 1	28	1000000003	1792
168		Spot	4	Image 1	28	1000000004	1794
292		Spot	4	Image 1	28	1000000005	1795
151		Spot	4	Image 1	28	1000000006	1796
143		Spot	4	Image 1	28	1000000020	1797
148		Spot	4	Image 1	28	1000000007	1798
157		Spot	4	Image 1	28	1000000008	1799
142		Spot	4	Image 1	28	1000000009	1800
153		Spot	4	Image 1	28	1000000068	1801
147		Spot	4	Image 1	28	1000000067	1802
161		Spot	4	Image 1	28	1000000010	1803
165		Spot	4	Image 1	28	1000000012	1804
168		Spot	4	Image 1	28	1000000013	1805
175		Spot	4	Image 1	28	1000000014	1806
166		Spot	4	Image 1	28	1000000015	1807
154		Spot	4	Image 1	28	1000000016	1808
136		Spot	4	Image 1	28	1000000017	1809
149		Spot	4	Image 1	28	1000000018	1810
125		Spot	4	Image 1	28	1000000019	1811
131		Spot	4	Image 1	28	1000000021	1812
149		Spot	4	Image 1	28	1000000022	1813
143		Spot	4	Image 1	28	1000000023	1814
149		Spot	4	Image 1	28	1000000024	1815
146		Spot	4	Image 1	28	1000000025	1816
132		Spot	4	Image 1	28	1000000027	1817
132		Spot	4	Image 1	28	1000000028	1818
163		Spot	4	Image 1	28	1000000029	1819
153		Spot	4	Image 1	28	1000000030	1820
139		Spot	4	Image 1	28	1000000031	1821
151		Spot	4	Image 1	28	1000000032	1822
142		Spot	4	Image 1	28	1000000033	1823
173		Spot	4	Image 1	28	1000000034	1824
132		Spot	4	Image 1	28	1000000035	1825
151		Spot	4	Image 1	28	1000000036	1826
142		Spot	4	Image 1	28	1000000037	1827
163		Spot	4	Image 1	28	1000000038	1828
149		Spot	4	Image 1	28	1000000039	1829
141		Spot	4	Image 1	28	1000000040	1830
139		Spot	4	Image 1	28	1000000041	1831
157		Spot	4	Image 1	28	1000000042	1832
152		Spot	4	Image 1	28	1000000043	1833
149		Spot	4	Image 1	28	1000000044	1834
139		Spot	4	Image 1	28	1000000045	1835
147		Spot	4	Image 1	28	1000000046	1836
135		Spot	4	Image 1	28	1000000047	1837
134		Spot	4	Image 1	28	1000000048	1838
154		Spot	4	Image 1	28	1000000049	1839
148		Spot	4	Image 1	28	1000000050	1840
171		Spot	4	Image 1	28	1000000051	1841
141		Spot	4	Image 1	28	1000000052	1842
144		Spot	4	Image 1	28	1000000053	1843
123		Spot	4	Image 1	28	1000000054	1844
171		Spot	4	Image 1	28	1000000055	1845
140		Spot	4	Image 1	28	1000000056	1846
137		Spot	4	Image 1	28	1000000057	1847
134		Spot	4	Image 1	28	1000000058	1848
131		Spot	4	Image 1	28	1000000059	1850
157		Spot	4	Image 1	28	1000000060	1851
131		Spot	4	Image 1	28	1000000061	1852
130		Spot	4	Image 1	28	1000000062	1853
134		Spot	4	Image 1	28	1000000063	1854
140		Spot	4	Image 1	28	1000000069	1855
137		Spot	4	Image 1	28	1000000064	1856
160		Spot	4	Image 1	29	1000000001	1857
167		Spot	4	Image 1	29	1000000002	1858
170		Spot	4	Image 1	29	1000000003	1859
283		Spot	4	Image 1	29	1000000005	1861
142		Spot	4	Image 1	29	1000000006	1862
140		Spot	4	Image 1	29	1000000020	1863
154		Spot	4	Image 1	29	1000000007	1864
149		Spot	4	Image 1	29	1000000008	1865
131		Spot	4	Image 1	29	1000000009	1866
158		Spot	4	Image 1	29	1000000068	1867
144		Spot	4	Image 1	29	1000000067	1868
160		Spot	4	Image 1	29	1000000010	1869
172		Spot	4	Image 1	29	1000000012	1870
167		Spot	4	Image 1	29	1000000013	1871
167		Spot	4	Image 1	29	1000000014	1872
167		Spot	4	Image 1	29	1000000015	1873
156		Spot	4	Image 1	29	1000000016	1874
135		Spot	4	Image 1	29	1000000017	1875
144		Spot	4	Image 1	29	1000000018	1876
123		Spot	4	Image 1	29	1000000019	1877
111		Spot	4	Image 1	29	1000000021	1878
142		Spot	4	Image 1	29	1000000022	1879
144		Spot	4	Image 1	29	1000000023	1880
150		Spot	4	Image 1	29	1000000024	1881
145		Spot	4	Image 1	29	1000000025	1882
137		Spot	4	Image 1	29	1000000070	1883
130		Spot	4	Image 1	29	1000000027	1884
133		Spot	4	Image 1	29	1000000028	1885
151		Spot	4	Image 1	29	1000000029	1886
153		Spot	4	Image 1	29	1000000030	1887
131		Spot	4	Image 1	29	1000000031	1888
153		Spot	4	Image 1	29	1000000032	1889
145		Spot	4	Image 1	29	1000000033	1890
174		Spot	4	Image 1	29	1000000034	1891
137		Spot	4	Image 1	29	1000000035	1892
148		Spot	4	Image 1	29	1000000036	1893
137		Spot	4	Image 1	29	1000000037	1894
159		Spot	4	Image 1	29	1000000038	1895
142		Spot	4	Image 1	29	1000000039	1896
136		Spot	4	Image 1	29	1000000040	1897
128		Spot	4	Image 1	29	1000000041	1898
153		Spot	4	Image 1	29	1000000042	1899
155		Spot	4	Image 1	29	1000000043	1900
150		Spot	4	Image 1	29	1000000044	1901
143		Spot	4	Image 1	29	1000000045	1902
154		Spot	4	Image 1	29	1000000046	1903
141		Spot	4	Image 1	29	1000000047	1904
142		Spot	4	Image 1	29	1000000048	1905
144		Spot	4	Image 1	29	1000000050	1906
168		Spot	4	Image 1	29	1000000051	1907
137		Spot	4	Image 1	29	1000000052	1908
142		Spot	4	Image 1	29	1000000053	1909
138		Spot	4	Image 1	29	1000000054	1910
176		Spot	4	Image 1	29	1000000055	1911
144		Spot	4	Image 1	29	1000000056	1912
131		Spot	4	Image 1	29	1000000057	1913
134		Spot	4	Image 1	29	1000000058	1915
132		Spot	4	Image 1	29	1000000059	1916
147		Spot	4	Image 1	29	1000000060	1917
127		Spot	4	Image 1	29	1000000061	1918
137		Spot	4	Image 1	29	1000000062	1919
125		Spot	4	Image 1	29	1000000063	1920
128		Spot	4	Image 1	29	1000000069	1921
134		Spot	4	Image 1	29	1000000064	1922
151		Spot	4	Image 1	30	1000000001	1923
173		Spot	4	Image 1	30	1000000002	1924
174		Spot	4	Image 1	30	1000000003	1925
259		Spot	4	Image 1	30	1000000005	1927
151		Spot	4	Image 1	30	1000000006	1928
138		Spot	4	Image 1	30	1000000020	1929
139		Spot	4	Image 1	30	1000000007	1930
153		Spot	4	Image 1	30	1000000008	1931
138		Spot	4	Image 1	30	1000000009	1932
152		Spot	4	Image 1	30	1000000068	1933
142		Spot	4	Image 1	30	1000000067	1934
155		Spot	4	Image 1	30	1000000010	1935
169		Spot	4	Image 1	30	1000000012	1936
163		Spot	4	Image 1	30	1000000013	1937
158		Spot	4	Image 1	30	1000000014	1938
164		Spot	4	Image 1	30	1000000015	1939
155		Spot	4	Image 1	30	1000000016	1940
139		Spot	4	Image 1	30	1000000017	1941
144		Spot	4	Image 1	30	1000000018	1942
121		Spot	4	Image 1	30	1000000019	1943
126		Spot	4	Image 1	30	1000000021	1944
139		Spot	4	Image 1	30	1000000022	1945
136		Spot	4	Image 1	30	1000000023	1946
143		Spot	4	Image 1	30	1000000024	1947
139		Spot	4	Image 1	30	1000000025	1948
134		Spot	4	Image 1	30	1000000070	1949
115		Spot	4	Image 1	30	1000000027	1950
133		Spot	4	Image 1	30	1000000028	1951
164		Spot	4	Image 1	30	1000000029	1952
158		Spot	4	Image 1	30	1000000030	1953
130		Spot	4	Image 1	30	1000000031	1954
147		Spot	4	Image 1	30	1000000032	1955
129		Spot	4	Image 1	30	1000000033	1956
166		Spot	4	Image 1	30	1000000034	1957
147		Spot	4	Image 1	30	1000000036	1958
132		Spot	4	Image 1	30	1000000037	1959
163		Spot	4	Image 1	30	1000000038	1960
142		Spot	4	Image 1	30	1000000039	1961
133		Spot	4	Image 1	30	1000000040	1962
130		Spot	4	Image 1	30	1000000041	1963
146		Spot	4	Image 1	30	1000000042	1964
145		Spot	4	Image 1	30	1000000043	1965
148		Spot	4	Image 1	30	1000000044	1966
137		Spot	4	Image 1	30	1000000045	1967
139		Spot	4	Image 1	30	1000000046	1968
139		Spot	4	Image 1	30	1000000047	1969
139		Spot	4	Image 1	30	1000000048	1970
147		Spot	4	Image 1	30	1000000049	1971
133		Spot	4	Image 1	30	1000000050	1972
176		Spot	4	Image 1	30	1000000051	1973
132		Spot	4	Image 1	30	1000000052	1974
144		Spot	4	Image 1	30	1000000053	1975
128		Spot	4	Image 1	30	1000000054	1976
178		Spot	4	Image 1	30	1000000055	1977
146		Spot	4	Image 1	30	1000000056	1978
116		Spot	4	Image 1	30	1000000071	1979
135		Spot	4	Image 1	30	1000000057	1980
133		Spot	4	Image 1	30	1000000058	1982
131		Spot	4	Image 1	30	1000000059	1983
142		Spot	4	Image 1	30	1000000060	1984
124		Spot	4	Image 1	30	1000000061	1985
135		Spot	4	Image 1	30	1000000062	1986
126		Spot	4	Image 1	30	1000000063	1987
137		Spot	4	Image 1	30	1000000064	1988
139		Spot	4	Image 1	31	1000000072	1989
162		Spot	4	Image 1	31	1000000002	1990
148		Spot	4	Image 1	31	1000000003	1991
269		Spot	4	Image 1	31	1000000005	1993
146		Spot	4	Image 1	31	1000000006	1994
137		Spot	4	Image 1	31	1000000020	1995
152		Spot	4	Image 1	31	1000000007	1996
151		Spot	4	Image 1	31	1000000008	1997
139		Spot	4	Image 1	31	1000000009	1998
144		Spot	4	Image 1	31	1000000068	1999
153		Spot	4	Image 1	31	1000000010	2000
173		Spot	4	Image 1	31	1000000012	2001
161		Spot	4	Image 1	31	1000000013	2002
168		Spot	4	Image 1	31	1000000014	2003
159		Spot	4	Image 1	31	1000000015	2004
154		Spot	4	Image 1	31	1000000016	2005
134		Spot	4	Image 1	31	1000000017	2006
122		Spot	4	Image 1	31	1000000019	2007
129		Spot	4	Image 1	31	1000000018	2008
128		Spot	4	Image 1	31	1000000021	2009
143		Spot	4	Image 1	31	1000000022	2010
137		Spot	4	Image 1	31	1000000023	2011
140		Spot	4	Image 1	31	1000000024	2012
141		Spot	4	Image 1	31	1000000025	2013
127		Spot	4	Image 1	31	1000000070	2014
124		Spot	4	Image 1	31	1000000027	2015
126		Spot	4	Image 1	31	1000000028	2016
157		Spot	4	Image 1	31	1000000029	2017
132		Spot	4	Image 1	31	1000000073	2018
151		Spot	4	Image 1	31	1000000030	2019
137		Spot	4	Image 1	31	1000000031	2020
157		Spot	4	Image 1	31	1000000032	2021
135		Spot	4	Image 1	31	1000000033	2022
174		Spot	4	Image 1	31	1000000034	2023
130		Spot	4	Image 1	31	1000000035	2024
130		Spot	4	Image 1	31	1000000036	2025
136		Spot	4	Image 1	31	1000000037	2026
154		Spot	4	Image 1	31	1000000038	2027
130		Spot	4	Image 1	31	1000000039	2028
131		Spot	4	Image 1	31	1000000040	2029
128		Spot	4	Image 1	31	1000000041	2030
148		Spot	4	Image 1	31	1000000042	2031
146		Spot	4	Image 1	31	1000000043	2032
141		Spot	4	Image 1	31	1000000044	2033
124		Spot	4	Image 1	31	1000000045	2034
138		Spot	4	Image 1	31	1000000046	2035
134		Spot	4	Image 1	31	1000000047	2036
134		Spot	4	Image 1	31	1000000048	2037
141		Spot	4	Image 1	31	1000000049	2038
138		Spot	4	Image 1	31	1000000050	2039
171		Spot	4	Image 1	31	1000000051	2040
137		Spot	4	Image 1	31	1000000052	2041
126		Spot	4	Image 1	31	1000000053	2042
121		Spot	4	Image 1	31	1000000054	2043
171		Spot	4	Image 1	31	1000000055	2044
144		Spot	4	Image 1	31	1000000056	2045
115		Spot	4	Image 1	31	1000000071	2046
132		Spot	4	Image 1	31	1000000057	2047
124		Spot	4	Image 1	31	1000000058	2049
130		Spot	4	Image 1	31	1000000059	2050
146		Spot	4	Image 1	31	1000000060	2051
127		Spot	4	Image 1	31	1000000061	2052
126		Spot	4	Image 1	31	1000000062	2053
125		Spot	4	Image 1	31	1000000063	2054
145		Spot	4	Image 1	31	1000000064	2055
142		Spot	4	Image 1	32	1000000001	2056
157		Spot	4	Image 1	32	1000000002	2057
156		Spot	4	Image 1	32	1000000003	2058
[truncated: 992 more rows]
