# Supplementary material for: Protocol for real-time monitoring of CD8+ T and myeloid cell behavior in human high-grade serous ovarian cancer slices
Source: STAR Protoc. 2024 Jun 2;5(2):103102. doi: 10.1016/j.xpro.2024.103102 (PMC11179100; doi:10.1016/j.xpro.2024.103102)
Supplement: Data S3. Files for testing the R script, quantification and statistical analysis step 2 [file mmc3.zip › Test files/Slice1_b/__Intensity_StdDev_Ch=1_Img=1.csv]

Intensity StdDev Ch=1 Img=1
====================
Intensity StdDev	Unit	Category	Channel	Image	Time	TrackID	ID
15.7021		Spot	1	Image 1	1	1000000000	0
14.3892		Spot	1	Image 1	1	1000000001	1
14.3692		Spot	1	Image 1	1	1000000002	2
14.3239		Spot	1	Image 1	1	1000000003	3
13.6796		Spot	1	Image 1	1	1000000004	5
13.6937		Spot	1	Image 1	1	1000000005	6
20.3437		Spot	1	Image 1	1	1000000006	7
31.3406		Spot	1	Image 1	1	1000000007	8
18.8743		Spot	1	Image 1	1	1000000008	9
18.7339		Spot	1	Image 1	1	1000000009	10
17.7527		Spot	1	Image 1	1	1000000010	11
16.4281		Spot	1	Image 1	1	1000000011	12
19.6914		Spot	1	Image 1	1	1000000012	13
14.4637		Spot	1	Image 1	1	1000000013	14
13.3083		Spot	1	Image 1	1	1000000014	15
13.3045		Spot	1	Image 1	1	1000000015	16
12.5465		Spot	1	Image 1	1	1000000016	17
23.8684		Spot	1	Image 1	1	1000000017	18
30.6443		Spot	1	Image 1	1	1000000018	19
11.9327		Spot	1	Image 1	1	1000000019	20
40.2711		Spot	1	Image 1	1	1000000020	21
26.3525		Spot	1	Image 1	1	1000000021	22
49.563		Spot	1	Image 1	1	1000000022	23
25.3444		Spot	1	Image 1	1	1000000023	24
20.6111		Spot	1	Image 1	1	1000000024	25
23.696		Spot	1	Image 1	1	1000000025	26
30.8263		Spot	1	Image 1	1	1000000026	27
20.5689		Spot	1	Image 1	1	1000000027	28
17.826		Spot	1	Image 1	1	1000000028	29
22.5646		Spot	1	Image 1	1	1000000029	30
45.3825		Spot	1	Image 1	1	1000000030	31
22.9959		Spot	1	Image 1	1	1000000031	32
15.77		Spot	1	Image 1	1	1000000032	33
15.0155		Spot	1	Image 1	1	1000000033	34
15.4943		Spot	1	Image 1	1	1000000034	35
18.5122		Spot	1	Image 1	1	1000000035	36
14.5555		Spot	1	Image 1	1	1000000036	37
20.727		Spot	1	Image 1	1	1000000037	38
18.7137		Spot	1	Image 1	1	1000000038	39
14.675		Spot	1	Image 1	1	1000000039	40
15.0379		Spot	1	Image 1	1	1000000040	41
13.5886		Spot	1	Image 1	1	1000000041	42
25.2177		Spot	1	Image 1	1	1000000042	43
15.1173		Spot	1	Image 1	1	1000000043	44
15.7271		Spot	1	Image 1	1	1000000044	45
15.3338		Spot	1	Image 1	1	1000000045	46
12.9148		Spot	1	Image 1	1	1000000046	47
16.2113		Spot	1	Image 1	1	1000000047	48
12.9046		Spot	1	Image 1	1	1000000048	49
24.7572		Spot	1	Image 1	1	1000000049	50
22.5727		Spot	1	Image 1	1	1000000050	51
14.9962		Spot	1	Image 1	1	1000000051	52
21.2343		Spot	1	Image 1	1	1000000052	53
18.7704		Spot	1	Image 1	1	1000000053	54
14.4008		Spot	1	Image 1	1	1000000054	55
16.6033		Spot	1	Image 1	1	1000000055	56
13.4221		Spot	1	Image 1	1	1000000056	57
17.7233		Spot	1	Image 1	1	1000000057	58
14.8046		Spot	1	Image 1	1	1000000058	59
15.4174		Spot	1	Image 1	1	1000000059	61
13.0427		Spot	1	Image 1	1	1000000060	62
20.8378		Spot	1	Image 1	1	1000000061	63
17.7512		Spot	1	Image 1	1	1000000062	64
16.0185		Spot	1	Image 1	1	1000000063	65
16.118		Spot	1	Image 1	1	1000000064	66
12.2397		Spot	1	Image 1	2	1000000000	67
11.1074		Spot	1	Image 1	2	1000000001	68
10.2343		Spot	1	Image 1	2	1000000002	69
10.8299		Spot	1	Image 1	2	1000000003	70
9.37854		Spot	1	Image 1	2	1000000004	72
10.164		Spot	1	Image 1	2	1000000005	73
14.2726		Spot	1	Image 1	2	1000000006	74
28.7741		Spot	1	Image 1	2	1000000007	75
14.99		Spot	1	Image 1	2	1000000008	76
14.6353		Spot	1	Image 1	2	1000000009	77
16.9743		Spot	1	Image 1	2	1000000065	78
13.9799		Spot	1	Image 1	2	1000000010	79
14.3136		Spot	1	Image 1	2	1000000011	80
15.3113		Spot	1	Image 1	2	1000000012	81
11.4024		Spot	1	Image 1	2	1000000013	82
10.7594		Spot	1	Image 1	2	1000000014	83
9.96014		Spot	1	Image 1	2	1000000015	84
10.9872		Spot	1	Image 1	2	1000000016	85
21.1944		Spot	1	Image 1	2	1000000017	86
26.9699		Spot	1	Image 1	2	1000000018	87
9.46334		Spot	1	Image 1	2	1000000019	88
35.1413		Spot	1	Image 1	2	1000000020	89
25.1252		Spot	1	Image 1	2	1000000021	90
47.6756		Spot	1	Image 1	2	1000000022	91
21.1808		Spot	1	Image 1	2	1000000023	92
14.4104		Spot	1	Image 1	2	1000000024	93
19.1975		Spot	1	Image 1	2	1000000025	94
28.446		Spot	1	Image 1	2	1000000026	95
17.8147		Spot	1	Image 1	2	1000000027	96
14.663		Spot	1	Image 1	2	1000000028	97
18.1813		Spot	1	Image 1	2	1000000029	98
41.6574		Spot	1	Image 1	2	1000000030	99
18.4875		Spot	1	Image 1	2	1000000031	100
12.4235		Spot	1	Image 1	2	1000000032	101
11.5101		Spot	1	Image 1	2	1000000033	102
10.7925		Spot	1	Image 1	2	1000000034	103
15.0574		Spot	1	Image 1	2	1000000035	104
11.0499		Spot	1	Image 1	2	1000000036	105
15.5929		Spot	1	Image 1	2	1000000037	106
15.9221		Spot	1	Image 1	2	1000000038	107
10.0801		Spot	1	Image 1	2	1000000039	108
13.3175		Spot	1	Image 1	2	1000000040	109
10.2337		Spot	1	Image 1	2	1000000041	110
18.0864		Spot	1	Image 1	2	1000000042	111
11.105		Spot	1	Image 1	2	1000000043	112
11.5812		Spot	1	Image 1	2	1000000044	113
12.0778		Spot	1	Image 1	2	1000000045	114
9.65063		Spot	1	Image 1	2	1000000046	115
10.7147		Spot	1	Image 1	2	1000000047	116
10.0314		Spot	1	Image 1	2	1000000048	117
19.3052		Spot	1	Image 1	2	1000000049	118
20.2324		Spot	1	Image 1	2	1000000050	119
11.3538		Spot	1	Image 1	2	1000000051	120
15.8925		Spot	1	Image 1	2	1000000052	121
12.5765		Spot	1	Image 1	2	1000000053	122
10.7407		Spot	1	Image 1	2	1000000054	123
14.2298		Spot	1	Image 1	2	1000000055	124
10.1052		Spot	1	Image 1	2	1000000056	125
15.2062		Spot	1	Image 1	2	1000000057	126
12.1614		Spot	1	Image 1	2	1000000058	128
14.1305		Spot	1	Image 1	2	1000000059	129
9.43263		Spot	1	Image 1	2	1000000060	130
16.318		Spot	1	Image 1	2	1000000061	131
15.0379		Spot	1	Image 1	2	1000000062	132
11.2245		Spot	1	Image 1	2	1000000063	133
13.1444		Spot	1	Image 1	2	1000000064	134
10.6995		Spot	1	Image 1	3	1000000000	135
8.64778		Spot	1	Image 1	3	1000000002	136
8.4054		Spot	1	Image 1	3	1000000004	138
8.20223		Spot	1	Image 1	3	1000000005	139
13.7567		Spot	1	Image 1	3	1000000006	140
25.5945		Spot	1	Image 1	3	1000000007	141
13.1712		Spot	1	Image 1	3	1000000008	142
12.0175		Spot	1	Image 1	3	1000000009	143
13.2491		Spot	1	Image 1	3	1000000065	144
10.1412		Spot	1	Image 1	3	1000000010	145
13.0611		Spot	1	Image 1	3	1000000011	146
12.9453		Spot	1	Image 1	3	1000000012	147
7.41823		Spot	1	Image 1	3	1000000003	148
9.24227		Spot	1	Image 1	3	1000000013	149
8.1255		Spot	1	Image 1	3	1000000014	150
8.68203		Spot	1	Image 1	3	1000000015	151
8.14207		Spot	1	Image 1	3	1000000016	152
20.7587		Spot	1	Image 1	3	1000000017	153
27.368		Spot	1	Image 1	3	1000000018	154
7.89272		Spot	1	Image 1	3	1000000019	155
31.3515		Spot	1	Image 1	3	1000000020	156
24.4195		Spot	1	Image 1	3	1000000021	157
46.4587		Spot	1	Image 1	3	1000000022	158
18.8248		Spot	1	Image 1	3	1000000023	159
13.8533		Spot	1	Image 1	3	1000000024	160
15.4538		Spot	1	Image 1	3	1000000025	161
27.5656		Spot	1	Image 1	3	1000000026	162
15.306		Spot	1	Image 1	3	1000000027	163
12.9856		Spot	1	Image 1	3	1000000028	164
16.8371		Spot	1	Image 1	3	1000000029	165
42.7236		Spot	1	Image 1	3	1000000030	166
15.6628		Spot	1	Image 1	3	1000000031	167
10.0852		Spot	1	Image 1	3	1000000032	168
10.0337		Spot	1	Image 1	3	1000000033	169
9.58191		Spot	1	Image 1	3	1000000034	170
13.7873		Spot	1	Image 1	3	1000000035	171
9.04551		Spot	1	Image 1	3	1000000036	172
14.5444		Spot	1	Image 1	3	1000000037	173
13.0721		Spot	1	Image 1	3	1000000038	174
7.81199		Spot	1	Image 1	3	1000000039	175
11.4503		Spot	1	Image 1	3	1000000040	176
8.59577		Spot	1	Image 1	3	1000000041	177
16.3033		Spot	1	Image 1	3	1000000042	178
9.53637		Spot	1	Image 1	3	1000000043	179
9.23291		Spot	1	Image 1	3	1000000044	180
11.4927		Spot	1	Image 1	3	1000000045	181
8.05902		Spot	1	Image 1	3	1000000046	182
9.3497		Spot	1	Image 1	3	1000000047	183
8.0205		Spot	1	Image 1	3	1000000048	184
25.735		Spot	1	Image 1	3	1000000049	185
18.9629		Spot	1	Image 1	3	1000000050	186
9.55744		Spot	1	Image 1	3	1000000051	187
15.67		Spot	1	Image 1	3	1000000052	188
11.5742		Spot	1	Image 1	3	1000000053	189
10.114		Spot	1	Image 1	3	1000000054	190
11.5388		Spot	1	Image 1	3	1000000055	191
7.42757		Spot	1	Image 1	3	1000000056	192
12.5202		Spot	1	Image 1	3	1000000057	194
10.1185		Spot	1	Image 1	3	1000000058	195
11.9986		Spot	1	Image 1	3	1000000059	196
7.5429		Spot	1	Image 1	3	1000000060	197
17.0272		Spot	1	Image 1	3	1000000061	198
12.963		Spot	1	Image 1	3	1000000062	199
10.2938		Spot	1	Image 1	3	1000000063	200
11.1245		Spot	1	Image 1	3	1000000064	201
8.45932		Spot	1	Image 1	4	1000000001	202
7.44464		Spot	1	Image 1	4	1000000002	203
7.62467		Spot	1	Image 1	4	1000000004	205
7.65297		Spot	1	Image 1	4	1000000005	206
12.3385		Spot	1	Image 1	4	1000000006	207
24.5449		Spot	1	Image 1	4	1000000007	208
14.2462		Spot	1	Image 1	4	1000000008	209
12.7909		Spot	1	Image 1	4	1000000009	210
12.6285		Spot	1	Image 1	4	1000000065	211
10.6003		Spot	1	Image 1	4	1000000010	212
13.704		Spot	1	Image 1	4	1000000011	213
12.7644		Spot	1	Image 1	4	1000000012	214
7.60581		Spot	1	Image 1	4	1000000003	215
7.67573		Spot	1	Image 1	4	1000000013	216
7.92475		Spot	1	Image 1	4	1000000014	217
8.17365		Spot	1	Image 1	4	1000000015	218
8.64945		Spot	1	Image 1	4	1000000016	219
19.4899		Spot	1	Image 1	4	1000000017	220
24.4921		Spot	1	Image 1	4	1000000018	221
8.51692		Spot	1	Image 1	4	1000000019	222
33.4192		Spot	1	Image 1	4	1000000020	223
23.4188		Spot	1	Image 1	4	1000000021	224
45.2689		Spot	1	Image 1	4	1000000022	225
18.8424		Spot	1	Image 1	4	1000000023	226
14.1785		Spot	1	Image 1	4	1000000024	227
18.3075		Spot	1	Image 1	4	1000000025	228
26.0752		Spot	1	Image 1	4	1000000026	229
16.0145		Spot	1	Image 1	4	1000000027	230
12.8185		Spot	1	Image 1	4	1000000028	231
16.2653		Spot	1	Image 1	4	1000000029	232
40.9292		Spot	1	Image 1	4	1000000030	233
9.68335		Spot	1	Image 1	4	1000000032	234
8.79295		Spot	1	Image 1	4	1000000033	235
9.63776		Spot	1	Image 1	4	1000000034	236
13.2802		Spot	1	Image 1	4	1000000035	237
8.13802		Spot	1	Image 1	4	1000000036	238
13.5055		Spot	1	Image 1	4	1000000037	239
12.5915		Spot	1	Image 1	4	1000000038	240
7.62836		Spot	1	Image 1	4	1000000039	241
9.6622		Spot	1	Image 1	4	1000000040	242
8.64245		Spot	1	Image 1	4	1000000041	243
18.5749		Spot	1	Image 1	4	1000000042	244
8.47692		Spot	1	Image 1	4	1000000043	245
8.58045		Spot	1	Image 1	4	1000000044	246
10.3345		Spot	1	Image 1	4	1000000045	247
7.98049		Spot	1	Image 1	4	1000000046	248
8.95792		Spot	1	Image 1	4	1000000047	249
7.54068		Spot	1	Image 1	4	1000000048	250
30.1446		Spot	1	Image 1	4	1000000049	251
19.2497		Spot	1	Image 1	4	1000000050	252
8.6821		Spot	1	Image 1	4	1000000051	253
13.0882		Spot	1	Image 1	4	1000000052	254
9.66132		Spot	1	Image 1	4	1000000053	255
7.86754		Spot	1	Image 1	4	1000000054	256
11.1255		Spot	1	Image 1	4	1000000055	257
6.84415		Spot	1	Image 1	4	1000000056	258
12.2987		Spot	1	Image 1	4	1000000057	259
9.58941		Spot	1	Image 1	4	1000000058	260
10.3176		Spot	1	Image 1	4	1000000059	262
7.74897		Spot	1	Image 1	4	1000000060	263
16.1785		Spot	1	Image 1	4	1000000061	264
13.7235		Spot	1	Image 1	4	1000000062	265
9.67047		Spot	1	Image 1	4	1000000063	266
10.0753		Spot	1	Image 1	4	1000000064	267
11.4811		Spot	1	Image 1	5	1000000000	268
8.42092		Spot	1	Image 1	5	1000000002	269
7.77048		Spot	1	Image 1	5	1000000004	271
8.02215		Spot	1	Image 1	5	1000000005	272
13.7331		Spot	1	Image 1	5	1000000006	273
36.0542		Spot	1	Image 1	5	1000000020	274
26.8418		Spot	1	Image 1	5	1000000007	275
14.6642		Spot	1	Image 1	5	1000000008	276
12.3911		Spot	1	Image 1	5	1000000009	277
13.3521		Spot	1	Image 1	5	1000000065	278
12.4314		Spot	1	Image 1	5	1000000010	279
14.1485		Spot	1	Image 1	5	1000000011	280
13.9465		Spot	1	Image 1	5	1000000012	281
9.84239		Spot	1	Image 1	5	1000000003	282
9.70933		Spot	1	Image 1	5	1000000013	283
8.54738		Spot	1	Image 1	5	1000000014	284
8.19165		Spot	1	Image 1	5	1000000015	285
8.1411		Spot	1	Image 1	5	1000000016	286
19.6241		Spot	1	Image 1	5	1000000017	287
25.099		Spot	1	Image 1	5	1000000018	288
8.23535		Spot	1	Image 1	5	1000000019	289
24.408		Spot	1	Image 1	5	1000000021	290
45.7676		Spot	1	Image 1	5	1000000022	291
19.1605		Spot	1	Image 1	5	1000000023	292
14.7354		Spot	1	Image 1	5	1000000024	293
17.7127		Spot	1	Image 1	5	1000000025	294
28.5731		Spot	1	Image 1	5	1000000026	295
15.6363		Spot	1	Image 1	5	1000000027	296
12.9317		Spot	1	Image 1	5	1000000028	297
16.4317		Spot	1	Image 1	5	1000000029	298
39.7712		Spot	1	Image 1	5	1000000030	299
18.641		Spot	1	Image 1	5	1000000031	300
9.69659		Spot	1	Image 1	5	1000000032	301
9.71033		Spot	1	Image 1	5	1000000033	302
14.2035		Spot	1	Image 1	5	1000000035	303
10.6847		Spot	1	Image 1	5	1000000034	304
9.35282		Spot	1	Image 1	5	1000000036	305
13.8772		Spot	1	Image 1	5	1000000037	306
12.898		Spot	1	Image 1	5	1000000038	307
8.39027		Spot	1	Image 1	5	1000000039	308
11.014		Spot	1	Image 1	5	1000000040	309
8.34209		Spot	1	Image 1	5	1000000041	310
18.177		Spot	1	Image 1	5	1000000042	311
10.0689		Spot	1	Image 1	5	1000000043	312
10.5478		Spot	1	Image 1	5	1000000044	313
10.6156		Spot	1	Image 1	5	1000000045	314
8.73872		Spot	1	Image 1	5	1000000046	315
10.2509		Spot	1	Image 1	5	1000000047	316
8.09253		Spot	1	Image 1	5	1000000048	317
14.4701		Spot	1	Image 1	5	1000000049	318
19.9806		Spot	1	Image 1	5	1000000050	319
8.65178		Spot	1	Image 1	5	1000000051	320
14.796		Spot	1	Image 1	5	1000000052	321
11.3286		Spot	1	Image 1	5	1000000053	322
9.64931		Spot	1	Image 1	5	1000000054	323
12.5313		Spot	1	Image 1	5	1000000055	324
7.5055		Spot	1	Image 1	5	1000000056	325
12.4073		Spot	1	Image 1	5	1000000057	326
10.4107		Spot	1	Image 1	5	1000000058	327
11.918		Spot	1	Image 1	5	1000000059	329
8.57604		Spot	1	Image 1	5	1000000060	330
15.9219		Spot	1	Image 1	5	1000000061	331
13.2441		Spot	1	Image 1	5	1000000062	332
10.2027		Spot	1	Image 1	5	1000000063	333
11.0588		Spot	1	Image 1	5	1000000064	334
8.45772		Spot	1	Image 1	6	1000000002	335
8.62108		Spot	1	Image 1	6	1000000004	337
9.03194		Spot	1	Image 1	6	1000000005	338
14.2125		Spot	1	Image 1	6	1000000006	339
25.6567		Spot	1	Image 1	6	1000000007	340
14.5428		Spot	1	Image 1	6	1000000008	341
13.4702		Spot	1	Image 1	6	1000000009	342
13.4584		Spot	1	Image 1	6	1000000010	343
14.2788		Spot	1	Image 1	6	1000000012	344
8.48833		Spot	1	Image 1	6	1000000003	345
8.79874		Spot	1	Image 1	6	1000000013	346
9.76354		Spot	1	Image 1	6	1000000014	347
9.06454		Spot	1	Image 1	6	1000000015	348
9.55348		Spot	1	Image 1	6	1000000016	349
19.5073		Spot	1	Image 1	6	1000000017	350
27.4332		Spot	1	Image 1	6	1000000018	351
8.46693		Spot	1	Image 1	6	1000000019	352
34.5525		Spot	1	Image 1	6	1000000020	353
23.9936		Spot	1	Image 1	6	1000000021	354
47.9272		Spot	1	Image 1	6	1000000022	355
20.7217		Spot	1	Image 1	6	1000000023	356
14.7371		Spot	1	Image 1	6	1000000024	357
18.3365		Spot	1	Image 1	6	1000000025	358
26.567		Spot	1	Image 1	6	1000000026	359
17.1961		Spot	1	Image 1	6	1000000027	360
12.9776		Spot	1	Image 1	6	1000000028	361
17.6668		Spot	1	Image 1	6	1000000029	362
40.8612		Spot	1	Image 1	6	1000000030	363
18.1446		Spot	1	Image 1	6	1000000031	364
11.4639		Spot	1	Image 1	6	1000000032	365
10.4238		Spot	1	Image 1	6	1000000033	366
10.6374		Spot	1	Image 1	6	1000000034	367
14.7389		Spot	1	Image 1	6	1000000035	368
9.51583		Spot	1	Image 1	6	1000000036	369
13.5361		Spot	1	Image 1	6	1000000037	370
14.5535		Spot	1	Image 1	6	1000000038	371
10.0388		Spot	1	Image 1	6	1000000039	372
11.2124		Spot	1	Image 1	6	1000000040	373
9.24734		Spot	1	Image 1	6	1000000041	374
18.1539		Spot	1	Image 1	6	1000000042	375
10.5443		Spot	1	Image 1	6	1000000043	376
11.0578		Spot	1	Image 1	6	1000000044	377
10.7147		Spot	1	Image 1	6	1000000045	378
9.35828		Spot	1	Image 1	6	1000000046	379
10.147		Spot	1	Image 1	6	1000000047	380
8.78579		Spot	1	Image 1	6	1000000048	381
19.2021		Spot	1	Image 1	6	1000000049	382
19.1176		Spot	1	Image 1	6	1000000050	383
9.87681		Spot	1	Image 1	6	1000000051	384
21.7623		Spot	1	Image 1	6	1000000052	385
12.5566		Spot	1	Image 1	6	1000000053	386
9.50516		Spot	1	Image 1	6	1000000054	387
13.053		Spot	1	Image 1	6	1000000055	388
8.58596		Spot	1	Image 1	6	1000000056	389
13.968		Spot	1	Image 1	6	1000000057	390
11.1374		Spot	1	Image 1	6	1000000058	392
12.1053		Spot	1	Image 1	6	1000000059	393
8.77562		Spot	1	Image 1	6	1000000060	394
15.9904		Spot	1	Image 1	6	1000000061	395
13.0564		Spot	1	Image 1	6	1000000062	396
10.14		Spot	1	Image 1	6	1000000063	397
12.0734		Spot	1	Image 1	6	1000000064	398
9.97492		Spot	1	Image 1	7	1000000000	399
9.20623		Spot	1	Image 1	7	1000000001	400
7.68843		Spot	1	Image 1	7	1000000002	401
7.52192		Spot	1	Image 1	7	1000000003	402
7.28355		Spot	1	Image 1	7	1000000004	404
7.10344		Spot	1	Image 1	7	1000000005	405
12.472		Spot	1	Image 1	7	1000000006	406
32.6228		Spot	1	Image 1	7	1000000020	407
24.9736		Spot	1	Image 1	7	1000000007	408
13.2544		Spot	1	Image 1	7	1000000008	409
11.1552		Spot	1	Image 1	7	1000000009	410
11.305		Spot	1	Image 1	7	1000000065	411
9.2664		Spot	1	Image 1	7	1000000010	412
12.8507		Spot	1	Image 1	7	1000000012	413
8.65333		Spot	1	Image 1	7	1000000013	414
7.96144		Spot	1	Image 1	7	1000000014	415
7.30262		Spot	1	Image 1	7	1000000015	416
8.1181		Spot	1	Image 1	7	1000000016	417
19.1599		Spot	1	Image 1	7	1000000017	418
25.4793		Spot	1	Image 1	7	1000000018	419
7.56675		Spot	1	Image 1	7	1000000019	420
24.1181		Spot	1	Image 1	7	1000000021	421
43.6886		Spot	1	Image 1	7	1000000022	422
17.715		Spot	1	Image 1	7	1000000023	423
13.5546		Spot	1	Image 1	7	1000000024	424
16.4048		Spot	1	Image 1	7	1000000025	425
25.4905		Spot	1	Image 1	7	1000000026	426
16.4183		Spot	1	Image 1	7	1000000027	427
11.1608		Spot	1	Image 1	7	1000000028	428
15.05		Spot	1	Image 1	7	1000000029	429
40.9642		Spot	1	Image 1	7	1000000030	430
15.1487		Spot	1	Image 1	7	1000000031	431
8.97776		Spot	1	Image 1	7	1000000032	432
8.9612		Spot	1	Image 1	7	1000000033	433
8.30758		Spot	1	Image 1	7	1000000034	434
13.113		Spot	1	Image 1	7	1000000035	435
8.47657		Spot	1	Image 1	7	1000000036	436
12.9517		Spot	1	Image 1	7	1000000037	437
12.2989		Spot	1	Image 1	7	1000000038	438
7.5101		Spot	1	Image 1	7	1000000039	439
10.2003		Spot	1	Image 1	7	1000000040	440
7.52659		Spot	1	Image 1	7	1000000041	441
19.7914		Spot	1	Image 1	7	1000000042	442
8.67485		Spot	1	Image 1	7	1000000043	443
8.53506		Spot	1	Image 1	7	1000000044	444
9.22213		Spot	1	Image 1	7	1000000045	445
8.12641		Spot	1	Image 1	7	1000000046	446
9.04513		Spot	1	Image 1	7	1000000047	447
7.42004		Spot	1	Image 1	7	1000000048	448
15.1211		Spot	1	Image 1	7	1000000049	449
17.8527		Spot	1	Image 1	7	1000000050	450
8.48059		Spot	1	Image 1	7	1000000051	451
17.8023		Spot	1	Image 1	7	1000000052	452
10.8405		Spot	1	Image 1	7	1000000053	453
7.35017		Spot	1	Image 1	7	1000000054	454
10.8505		Spot	1	Image 1	7	1000000055	455
7.14202		Spot	1	Image 1	7	1000000056	456
11.6383		Spot	1	Image 1	7	1000000057	457
9.82674		Spot	1	Image 1	7	1000000058	459
12.542		Spot	1	Image 1	7	1000000059	460
8.62566		Spot	1	Image 1	7	1000000060	461
16.4154		Spot	1	Image 1	7	1000000061	462
12.4209		Spot	1	Image 1	7	1000000062	463
9.77976		Spot	1	Image 1	7	1000000063	464
10.6995		Spot	1	Image 1	7	1000000064	465
9.45027		Spot	1	Image 1	8	1000000000	466
7.22117		Spot	1	Image 1	8	1000000002	467
6.99981		Spot	1	Image 1	8	1000000003	468
7.59057		Spot	1	Image 1	8	1000000004	470
6.57092		Spot	1	Image 1	8	1000000005	471
11.0209		Spot	1	Image 1	8	1000000006	472
33.2909		Spot	1	Image 1	8	1000000020	473
26.3923		Spot	1	Image 1	8	1000000007	474
12.974		Spot	1	Image 1	8	1000000008	475
11.0556		Spot	1	Image 1	8	1000000009	476
12.9404		Spot	1	Image 1	8	1000000065	477
12.3309		Spot	1	Image 1	8	1000000010	478
12.0164		Spot	1	Image 1	8	1000000011	479
13.8882		Spot	1	Image 1	8	1000000012	480
7.44899		Spot	1	Image 1	8	1000000013	481
6.52838		Spot	1	Image 1	8	1000000014	482
7.54437		Spot	1	Image 1	8	1000000015	483
6.93743		Spot	1	Image 1	8	1000000016	484
16.13		Spot	1	Image 1	8	1000000017	485
25.5396		Spot	1	Image 1	8	1000000018	486
7.66207		Spot	1	Image 1	8	1000000019	487
25.025		Spot	1	Image 1	8	1000000021	488
44.014		Spot	1	Image 1	8	1000000022	489
18.53		Spot	1	Image 1	8	1000000023	490
13.3235		Spot	1	Image 1	8	1000000024	491
15.4334		Spot	1	Image 1	8	1000000025	492
24.3357		Spot	1	Image 1	8	1000000026	493
15.4328		Spot	1	Image 1	8	1000000027	494
12.2153		Spot	1	Image 1	8	1000000028	495
14.0146		Spot	1	Image 1	8	1000000029	496
39.8906		Spot	1	Image 1	8	1000000030	497
15.2629		Spot	1	Image 1	8	1000000031	498
8.19317		Spot	1	Image 1	8	1000000032	499
7.96048		Spot	1	Image 1	8	1000000033	500
8.22623		Spot	1	Image 1	8	1000000034	501
12.923		Spot	1	Image 1	8	1000000035	502
7.80566		Spot	1	Image 1	8	1000000036	503
14.0139		Spot	1	Image 1	8	1000000037	504
12.0402		Spot	1	Image 1	8	1000000038	505
7.29357		Spot	1	Image 1	8	1000000039	506
9.45425		Spot	1	Image 1	8	1000000040	507
7.69233		Spot	1	Image 1	8	1000000041	508
12.6374		Spot	1	Image 1	8	1000000042	509
7.55015		Spot	1	Image 1	8	1000000043	510
7.98809		Spot	1	Image 1	8	1000000044	511
9.57863		Spot	1	Image 1	8	1000000045	512
7.26394		Spot	1	Image 1	8	1000000046	513
8.726		Spot	1	Image 1	8	1000000047	514
6.17024		Spot	1	Image 1	8	1000000048	515
16.453		Spot	1	Image 1	8	1000000049	516
17.6478		Spot	1	Image 1	8	1000000050	517
7.86372		Spot	1	Image 1	8	1000000051	518
21.0969		Spot	1	Image 1	8	1000000052	519
10.4683		Spot	1	Image 1	8	1000000053	520
8.66374		Spot	1	Image 1	8	1000000054	521
11.1075		Spot	1	Image 1	8	1000000055	522
6.99691		Spot	1	Image 1	8	1000000056	523
11.6356		Spot	1	Image 1	8	1000000057	524
9.47643		Spot	1	Image 1	8	1000000058	526
11.1659		Spot	1	Image 1	8	1000000059	527
7.11414		Spot	1	Image 1	8	1000000060	528
14.7155		Spot	1	Image 1	8	1000000061	529
11.7		Spot	1	Image 1	8	1000000062	530
8.62516		Spot	1	Image 1	8	1000000063	531
10.5323		Spot	1	Image 1	8	1000000064	532
10.1751		Spot	1	Image 1	9	1000000000	533
8.07175		Spot	1	Image 1	9	1000000002	534
8.43971		Spot	1	Image 1	9	1000000004	536
7.5826		Spot	1	Image 1	9	1000000005	537
11.3942		Spot	1	Image 1	9	1000000006	538
34.6612		Spot	1	Image 1	9	1000000020	539
25.5454		Spot	1	Image 1	9	1000000007	540
15.2509		Spot	1	Image 1	9	1000000008	541
11.2154		Spot	1	Image 1	9	1000000009	542
13.5156		Spot	1	Image 1	9	1000000065	543
10.9765		Spot	1	Image 1	9	1000000010	544
12.7059		Spot	1	Image 1	9	1000000011	545
13.2157		Spot	1	Image 1	9	1000000012	546
7.76561		Spot	1	Image 1	9	1000000003	547
8.34937		Spot	1	Image 1	9	1000000013	548
8.38771		Spot	1	Image 1	9	1000000014	549
7.77473		Spot	1	Image 1	9	1000000015	550
8.35859		Spot	1	Image 1	9	1000000016	551
16.9229		Spot	1	Image 1	9	1000000017	552
7.91009		Spot	1	Image 1	9	1000000019	553
25.8869		Spot	1	Image 1	9	1000000018	554
24.708		Spot	1	Image 1	9	1000000021	555
46.9461		Spot	1	Image 1	9	1000000022	556
19.0988		Spot	1	Image 1	9	1000000023	557
12.4741		Spot	1	Image 1	9	1000000024	558
16.2383		Spot	1	Image 1	9	1000000025	559
27.7664		Spot	1	Image 1	9	1000000026	560
16.4701		Spot	1	Image 1	9	1000000027	561
13.1406		Spot	1	Image 1	9	1000000028	562
14.7889		Spot	1	Image 1	9	1000000029	563
39.4545		Spot	1	Image 1	9	1000000030	564
15.8639		Spot	1	Image 1	9	1000000031	565
10.1666		Spot	1	Image 1	9	1000000032	566
8.84053		Spot	1	Image 1	9	1000000033	567
9.08144		Spot	1	Image 1	9	1000000034	568
12.9652		Spot	1	Image 1	9	1000000035	569
8.43872		Spot	1	Image 1	9	1000000036	570
13.0525		Spot	1	Image 1	9	1000000037	571
12.7843		Spot	1	Image 1	9	1000000038	572
7.7549		Spot	1	Image 1	9	1000000039	573
9.99649		Spot	1	Image 1	9	1000000040	574
8.13252		Spot	1	Image 1	9	1000000041	575
15.2161		Spot	1	Image 1	9	1000000042	576
8.93427		Spot	1	Image 1	9	1000000043	577
9.92288		Spot	1	Image 1	9	1000000044	578
8.89048		Spot	1	Image 1	9	1000000045	579
7.90429		Spot	1	Image 1	9	1000000046	580
10.509		Spot	1	Image 1	9	1000000047	581
7.84691		Spot	1	Image 1	9	1000000048	582
13.9052		Spot	1	Image 1	9	1000000049	583
19.9287		Spot	1	Image 1	9	1000000050	584
8.60344		Spot	1	Image 1	9	1000000051	585
15.9209		Spot	1	Image 1	9	1000000052	586
11.0039		Spot	1	Image 1	9	1000000053	587
7.6336		Spot	1	Image 1	9	1000000054	588
11.1022		Spot	1	Image 1	9	1000000055	589
7.9269		Spot	1	Image 1	9	1000000056	590
12.6245		Spot	1	Image 1	9	1000000057	592
10.2918		Spot	1	Image 1	9	1000000058	593
11.6225		Spot	1	Image 1	9	1000000059	594
7.82188		Spot	1	Image 1	9	1000000060	595
17.7003		Spot	1	Image 1	9	1000000061	596
13.1972		Spot	1	Image 1	9	1000000062	597
9.97214		Spot	1	Image 1	9	1000000063	598
11.1376		Spot	1	Image 1	9	1000000064	599
12.9802		Spot	1	Image 1	10	1000000000	600
11.7006		Spot	1	Image 1	10	1000000001	601
9.85963		Spot	1	Image 1	10	1000000002	602
9.97835		Spot	1	Image 1	10	1000000004	604
9.39247		Spot	1	Image 1	10	1000000005	605
14.9524		Spot	1	Image 1	10	1000000006	606
35.1501		Spot	1	Image 1	10	1000000020	607
27.0296		Spot	1	Image 1	10	1000000007	608
14.2653		Spot	1	Image 1	10	1000000008	609
13.5794		Spot	1	Image 1	10	1000000009	610
16.9721		Spot	1	Image 1	10	1000000065	611
13.3795		Spot	1	Image 1	10	1000000010	612
15.928		Spot	1	Image 1	10	1000000012	613
10.2459		Spot	1	Image 1	10	1000000003	614
10.7574		Spot	1	Image 1	10	1000000013	615
9.30005		Spot	1	Image 1	10	1000000014	616
9.49432		Spot	1	Image 1	10	1000000016	617
17.0186		Spot	1	Image 1	10	1000000017	618
25.5376		Spot	1	Image 1	10	1000000018	619
9.40205		Spot	1	Image 1	10	1000000019	620
26.7866		Spot	1	Image 1	10	1000000021	621
47.7199		Spot	1	Image 1	10	1000000022	622
20.5048		Spot	1	Image 1	10	1000000023	623
14.5142		Spot	1	Image 1	10	1000000024	624
20.626		Spot	1	Image 1	10	1000000025	625
29.2223		Spot	1	Image 1	10	1000000026	626
18.3878		Spot	1	Image 1	10	1000000027	627
14.0425		Spot	1	Image 1	10	1000000028	628
16.8349		Spot	1	Image 1	10	1000000029	629
42.8465		Spot	1	Image 1	10	1000000030	630
17.7374		Spot	1	Image 1	10	1000000031	631
12.0981		Spot	1	Image 1	10	1000000032	632
12.0632		Spot	1	Image 1	10	1000000033	633
12.272		Spot	1	Image 1	10	1000000034	634
15.1486		Spot	1	Image 1	10	1000000035	635
10.683		Spot	1	Image 1	10	1000000036	636
16.7249		Spot	1	Image 1	10	1000000037	637
14.1678		Spot	1	Image 1	10	1000000038	638
10.7095		Spot	1	Image 1	10	1000000039	639
13.4693		Spot	1	Image 1	10	1000000040	640
10.7453		Spot	1	Image 1	10	1000000041	641
19.6581		Spot	1	Image 1	10	1000000042	642
10.9112		Spot	1	Image 1	10	1000000043	643
12.0733		Spot	1	Image 1	10	1000000044	644
12.354		Spot	1	Image 1	10	1000000045	645
10.5505		Spot	1	Image 1	10	1000000046	646
11.4521		Spot	1	Image 1	10	1000000047	647
9.78703		Spot	1	Image 1	10	1000000048	648
15.8836		Spot	1	Image 1	10	1000000049	649
18.9681		Spot	1	Image 1	10	1000000050	650
11.847		Spot	1	Image 1	10	1000000051	651
21.5609		Spot	1	Image 1	10	1000000052	652
13.489		Spot	1	Image 1	10	1000000053	653
10.61		Spot	1	Image 1	10	1000000054	654
14.4185		Spot	1	Image 1	10	1000000055	655
9.37925		Spot	1	Image 1	10	1000000056	656
13.0045		Spot	1	Image 1	10	1000000057	657
12.1144		Spot	1	Image 1	10	1000000058	658
14.07		Spot	1	Image 1	10	1000000059	660
9.3401		Spot	1	Image 1	10	1000000060	661
17.1226		Spot	1	Image 1	10	1000000061	662
14.6389		Spot	1	Image 1	10	1000000062	663
11.01		Spot	1	Image 1	10	1000000063	664
14.3803		Spot	1	Image 1	10	1000000064	665
13.9667		Spot	1	Image 1	11	1000000000	666
13.393		Spot	1	Image 1	11	1000000001	667
10.8279		Spot	1	Image 1	11	1000000002	668
10.0929		Spot	1	Image 1	11	1000000004	670
11.541		Spot	1	Image 1	11	1000000005	671
16.4334		Spot	1	Image 1	11	1000000006	672
36.9713		Spot	1	Image 1	11	1000000020	673
26.488		Spot	1	Image 1	11	1000000007	674
15.9902		Spot	1	Image 1	11	1000000008	675
15.0463		Spot	1	Image 1	11	1000000009	676
14.878		Spot	1	Image 1	11	1000000010	677
14.3134		Spot	1	Image 1	11	1000000011	678
16.0081		Spot	1	Image 1	11	1000000012	679
11.0209		Spot	1	Image 1	11	1000000003	680
11.2758		Spot	1	Image 1	11	1000000013	681
10.4195		Spot	1	Image 1	11	1000000014	682
10.0719		Spot	1	Image 1	11	1000000015	683
11.5856		Spot	1	Image 1	11	1000000016	684
14.7019		Spot	1	Image 1	11	1000000017	685
26.7713		Spot	1	Image 1	11	1000000018	686
10.3019		Spot	1	Image 1	11	1000000019	687
27.1807		Spot	1	Image 1	11	1000000021	688
47.0214		Spot	1	Image 1	11	1000000022	689
21.3458		Spot	1	Image 1	11	1000000023	690
16.3518		Spot	1	Image 1	11	1000000024	691
20.535		Spot	1	Image 1	11	1000000025	692
27.5007		Spot	1	Image 1	11	1000000026	693
19.1896		Spot	1	Image 1	11	1000000027	694
16.6975		Spot	1	Image 1	11	1000000028	695
19.1745		Spot	1	Image 1	11	1000000029	696
45.0544		Spot	1	Image 1	11	1000000030	697
13.0342		Spot	1	Image 1	11	1000000033	698
12.7888		Spot	1	Image 1	11	1000000032	699
12.7595		Spot	1	Image 1	11	1000000034	700
15.6401		Spot	1	Image 1	11	1000000035	701
11.1262		Spot	1	Image 1	11	1000000036	702
15.7222		Spot	1	Image 1	11	1000000037	703
16.02		Spot	1	Image 1	11	1000000038	704
11.4899		Spot	1	Image 1	11	1000000039	705
13.5786		Spot	1	Image 1	11	1000000040	706
12.0225		Spot	1	Image 1	11	1000000041	707
20.1166		Spot	1	Image 1	11	1000000042	708
11.7587		Spot	1	Image 1	11	1000000043	709
12.9128		Spot	1	Image 1	11	1000000044	710
13.176		Spot	1	Image 1	11	1000000045	711
11.141		Spot	1	Image 1	11	1000000046	712
11.7242		Spot	1	Image 1	11	1000000047	713
10.1518		Spot	1	Image 1	11	1000000048	714
19.6509		Spot	1	Image 1	11	1000000049	715
21.0005		Spot	1	Image 1	11	1000000050	716
13.3782		Spot	1	Image 1	11	1000000051	717
17.9126		Spot	1	Image 1	11	1000000052	718
14.0421		Spot	1	Image 1	11	1000000053	719
11.701		Spot	1	Image 1	11	1000000054	720
15.3793		Spot	1	Image 1	11	1000000055	721
10.7755		Spot	1	Image 1	11	1000000056	722
14.3719		Spot	1	Image 1	11	1000000057	723
13.0458		Spot	1	Image 1	11	1000000058	724
15.1552		Spot	1	Image 1	11	1000000059	726
10.3463		Spot	1	Image 1	11	1000000060	727
19.6722		Spot	1	Image 1	11	1000000061	728
15.4835		Spot	1	Image 1	11	1000000062	729
13.0529		Spot	1	Image 1	11	1000000063	730
13.789		Spot	1	Image 1	11	1000000064	731
14.7859		Spot	1	Image 1	12	1000000000	732
12.5548		Spot	1	Image 1	12	1000000001	733
12.8006		Spot	1	Image 1	12	1000000002	734
11.9974		Spot	1	Image 1	12	1000000004	736
11.3686		Spot	1	Image 1	12	1000000005	737
16.9979		Spot	1	Image 1	12	1000000006	738
37.8523		Spot	1	Image 1	12	1000000020	739
27.528		Spot	1	Image 1	12	1000000007	740
17.7912		Spot	1	Image 1	12	1000000008	741
16.1762		Spot	1	Image 1	12	1000000009	742
15.3114		Spot	1	Image 1	12	1000000010	743
15.8591		Spot	1	Image 1	12	1000000012	744
10.9337		Spot	1	Image 1	12	1000000003	745
12.2377		Spot	1	Image 1	12	1000000013	746
11.8758		Spot	1	Image 1	12	1000000014	747
12.1231		Spot	1	Image 1	12	1000000016	748
18.0937		Spot	1	Image 1	12	1000000017	749
11.2441		Spot	1	Image 1	12	1000000019	750
27.4528		Spot	1	Image 1	12	1000000018	751
27.604		Spot	1	Image 1	12	1000000021	752
48.7412		Spot	1	Image 1	12	1000000022	753
21.6605		Spot	1	Image 1	12	1000000023	754
18.5299		Spot	1	Image 1	12	1000000024	755
21.8244		Spot	1	Image 1	12	1000000025	756
21.5015		Spot	1	Image 1	12	1000000027	757
16.3668		Spot	1	Image 1	12	1000000028	758
19.5107		Spot	1	Image 1	12	1000000029	759
40.444		Spot	1	Image 1	12	1000000030	760
21.0753		Spot	1	Image 1	12	1000000031	761
14.0847		Spot	1	Image 1	12	1000000032	762
13.4713		Spot	1	Image 1	12	1000000033	763
13.2859		Spot	1	Image 1	12	1000000034	764
11.968		Spot	1	Image 1	12	1000000036	765
18.5022		Spot	1	Image 1	12	1000000037	766
16.0133		Spot	1	Image 1	12	1000000038	767
11.6947		Spot	1	Image 1	12	1000000039	768
13.4279		Spot	1	Image 1	12	1000000040	769
13.0082		Spot	1	Image 1	12	1000000041	770
21.1745		Spot	1	Image 1	12	1000000042	771
13.7482		Spot	1	Image 1	12	1000000043	772
14.2627		Spot	1	Image 1	12	1000000044	773
13.344		Spot	1	Image 1	12	1000000045	774
12.1715		Spot	1	Image 1	12	1000000046	775
12.8016		Spot	1	Image 1	12	1000000047	776
10.7045		Spot	1	Image 1	12	1000000048	777
22.3958		Spot	1	Image 1	12	1000000050	778
13.1524		Spot	1	Image 1	12	1000000051	779
19.6094		Spot	1	Image 1	12	1000000052	780
15.7589		Spot	1	Image 1	12	1000000053	781
13.0198		Spot	1	Image 1	12	1000000054	782
15.7852		Spot	1	Image 1	12	1000000055	783
10.6502		Spot	1	Image 1	12	1000000056	784
15.2282		Spot	1	Image 1	12	1000000057	785
14.5071		Spot	1	Image 1	12	1000000058	786
14.3024		Spot	1	Image 1	12	1000000059	788
11.7284		Spot	1	Image 1	12	1000000060	789
20.1571		Spot	1	Image 1	12	1000000061	790
15.4675		Spot	1	Image 1	12	1000000062	791
13.3435		Spot	1	Image 1	12	1000000063	792
14.5718		Spot	1	Image 1	12	1000000064	793
13.7506		Spot	1	Image 1	13	1000000000	794
10.7383		Spot	1	Image 1	13	1000000002	795
10.6785		Spot	1	Image 1	13	1000000004	797
9.78783		Spot	1	Image 1	13	1000000005	798
16.6813		Spot	1	Image 1	13	1000000006	799
35.1589		Spot	1	Image 1	13	1000000020	800
25.8614		Spot	1	Image 1	13	1000000007	801
17.0654		Spot	1	Image 1	13	1000000008	802
14.6727		Spot	1	Image 1	13	1000000009	803
15.1229		Spot	1	Image 1	13	1000000065	804
13.9194		Spot	1	Image 1	13	1000000010	805
15.1413		Spot	1	Image 1	13	1000000012	806
10.902		Spot	1	Image 1	13	1000000003	807
12.1997		Spot	1	Image 1	13	1000000013	808
10.7981		Spot	1	Image 1	13	1000000014	809
11.1038		Spot	1	Image 1	13	1000000016	810
17.2006		Spot	1	Image 1	13	1000000017	811
10.2431		Spot	1	Image 1	13	1000000019	812
27.1344		Spot	1	Image 1	13	1000000018	813
26.9564		Spot	1	Image 1	13	1000000021	814
48.5277		Spot	1	Image 1	13	1000000022	815
20.8439		Spot	1	Image 1	13	1000000023	816
15.4879		Spot	1	Image 1	13	1000000024	817
19.9812		Spot	1	Image 1	13	1000000025	818
19.06		Spot	1	Image 1	13	1000000027	819
15.183		Spot	1	Image 1	13	1000000028	820
16.9119		Spot	1	Image 1	13	1000000029	821
43.3605		Spot	1	Image 1	13	1000000030	822
15.2758		Spot	1	Image 1	13	1000000066	823
12.0793		Spot	1	Image 1	13	1000000032	824
12.1968		Spot	1	Image 1	13	1000000033	825
12.4289		Spot	1	Image 1	13	1000000034	826
15.0429		Spot	1	Image 1	13	1000000035	827
10.6309		Spot	1	Image 1	13	1000000036	828
17.7251		Spot	1	Image 1	13	1000000037	829
14.7709		Spot	1	Image 1	13	1000000038	830
11.4481		Spot	1	Image 1	13	1000000039	831
12.3463		Spot	1	Image 1	13	1000000040	832
11.3262		Spot	1	Image 1	13	1000000041	833
21.9545		Spot	1	Image 1	13	1000000042	834
11.8409		Spot	1	Image 1	13	1000000043	835
12.9346		Spot	1	Image 1	13	1000000044	836
12.5639		Spot	1	Image 1	13	1000000045	837
10.8332		Spot	1	Image 1	13	1000000046	838
11.6386		Spot	1	Image 1	13	1000000047	839
10.8447		Spot	1	Image 1	13	1000000048	840
20.0232		Spot	1	Image 1	13	1000000050	841
12.2577		Spot	1	Image 1	13	1000000051	842
16.1437		Spot	1	Image 1	13	1000000052	843
13.9588		Spot	1	Image 1	13	1000000053	844
11.3699		Spot	1	Image 1	13	1000000054	845
15.0795		Spot	1	Image 1	13	1000000055	846
10.0938		Spot	1	Image 1	13	1000000056	847
13.9731		Spot	1	Image 1	13	1000000057	848
11.4078		Spot	1	Image 1	13	1000000058	850
15.7646		Spot	1	Image 1	13	1000000059	851
10.5081		Spot	1	Image 1	13	1000000060	852
16.977		Spot	1	Image 1	13	1000000061	853
14.7318		Spot	1	Image 1	13	1000000062	854
12.5119		Spot	1	Image 1	13	1000000063	855
12.36		Spot	1	Image 1	13	1000000064	856
11.8085		Spot	1	Image 1	14	1000000000	857
10.221		Spot	1	Image 1	14	1000000001	858
9.59225		Spot	1	Image 1	14	1000000002	859
9.79702		Spot	1	Image 1	14	1000000003	860
9.61138		Spot	1	Image 1	14	1000000004	862
9.16758		Spot	1	Image 1	14	1000000005	863
15.0881		Spot	1	Image 1	14	1000000006	864
34.5408		Spot	1	Image 1	14	1000000020	865
26.5647		Spot	1	Image 1	14	1000000007	866
15.1958		Spot	1	Image 1	14	1000000008	867
12.7995		Spot	1	Image 1	14	1000000009	868
15.5362		Spot	1	Image 1	14	1000000065	869
12.81		Spot	1	Image 1	14	1000000010	870
14.5626		Spot	1	Image 1	14	1000000011	871
15.1898		Spot	1	Image 1	14	1000000012	872
9.71569		Spot	1	Image 1	14	1000000013	873
9.59872		Spot	1	Image 1	14	1000000014	874
9.07097		Spot	1	Image 1	14	1000000015	875
9.86437		Spot	1	Image 1	14	1000000016	876
14.8453		Spot	1	Image 1	14	1000000017	877
9.82746		Spot	1	Image 1	14	1000000019	878
26.3476		Spot	1	Image 1	14	1000000018	879
23.9944		Spot	1	Image 1	14	1000000021	880
47.1631		Spot	1	Image 1	14	1000000022	881
19.371		Spot	1	Image 1	14	1000000023	882
15.3403		Spot	1	Image 1	14	1000000024	883
17.3984		Spot	1	Image 1	14	1000000025	884
25.8981		Spot	1	Image 1	14	1000000026	885
17.0907		Spot	1	Image 1	14	1000000027	886
14.2472		Spot	1	Image 1	14	1000000028	887
17.2418		Spot	1	Image 1	14	1000000029	888
41.2355		Spot	1	Image 1	14	1000000030	889
12.1399		Spot	1	Image 1	14	1000000066	890
15.5166		Spot	1	Image 1	14	1000000031	891
11.4976		Spot	1	Image 1	14	1000000032	892
10.5511		Spot	1	Image 1	14	1000000033	893
11.2025		Spot	1	Image 1	14	1000000034	894
13.7605		Spot	1	Image 1	14	1000000035	895
9.80718		Spot	1	Image 1	14	1000000036	896
15.4859		Spot	1	Image 1	14	1000000037	897
13.6574		Spot	1	Image 1	14	1000000038	898
9.03756		Spot	1	Image 1	14	1000000039	899
11.6256		Spot	1	Image 1	14	1000000040	900
9.6148		Spot	1	Image 1	14	1000000041	901
20.6996		Spot	1	Image 1	14	1000000042	902
11.4981		Spot	1	Image 1	14	1000000043	903
10.6115		Spot	1	Image 1	14	1000000044	904
12.4241		Spot	1	Image 1	14	1000000045	905
9.38386		Spot	1	Image 1	14	1000000046	906
10.5614		Spot	1	Image 1	14	1000000047	907
8.74423		Spot	1	Image 1	14	1000000048	908
30.3666		Spot	1	Image 1	14	1000000049	909
19.9197		Spot	1	Image 1	14	1000000050	910
9.3966		Spot	1	Image 1	14	1000000051	911
17.6896		Spot	1	Image 1	14	1000000052	912
13.5913		Spot	1	Image 1	14	1000000053	913
10.5629		Spot	1	Image 1	14	1000000054	914
12.5575		Spot	1	Image 1	14	1000000055	915
9.43562		Spot	1	Image 1	14	1000000056	916
13.1673		Spot	1	Image 1	14	1000000057	917
11.0834		Spot	1	Image 1	14	1000000058	919
12.8632		Spot	1	Image 1	14	1000000059	920
9.50969		Spot	1	Image 1	14	1000000060	921
16.058		Spot	1	Image 1	14	1000000061	922
14.2514		Spot	1	Image 1	14	1000000062	923
11.884		Spot	1	Image 1	14	1000000063	924
12.2149		Spot	1	Image 1	14	1000000064	925
10.5792		Spot	1	Image 1	15	1000000000	926
8.25089		Spot	1	Image 1	15	1000000001	927
7.43864		Spot	1	Image 1	15	1000000002	928
7.20718		Spot	1	Image 1	15	1000000004	930
6.78457		Spot	1	Image 1	15	1000000005	931
12.8798		Spot	1	Image 1	15	1000000006	932
32.7933		Spot	1	Image 1	15	1000000020	933
25.0086		Spot	1	Image 1	15	1000000007	934
11.5483		Spot	1	Image 1	15	1000000008	935
11.7103		Spot	1	Image 1	15	1000000009	936
12.1085		Spot	1	Image 1	15	1000000010	937
10.9891		Spot	1	Image 1	15	1000000011	938
11.4084		Spot	1	Image 1	15	1000000012	939
6.9829		Spot	1	Image 1	15	1000000003	940
7.67643		Spot	1	Image 1	15	1000000013	941
7.3203		Spot	1	Image 1	15	1000000014	942
8.48989		Spot	1	Image 1	15	1000000015	943
7.10971		Spot	1	Image 1	15	1000000016	944
13.1535		Spot	1	Image 1	15	1000000017	945
24.1297		Spot	1	Image 1	15	1000000018	946
7.59167		Spot	1	Image 1	15	1000000019	947
25.3321		Spot	1	Image 1	15	1000000021	948
47.3256		Spot	1	Image 1	15	1000000022	949
18.8294		Spot	1	Image 1	15	1000000023	950
13.8316		Spot	1	Image 1	15	1000000024	951
15.4266		Spot	1	Image 1	15	1000000025	952
26.6231		Spot	1	Image 1	15	1000000026	953
14.0095		Spot	1	Image 1	15	1000000027	954
11.5799		Spot	1	Image 1	15	1000000028	955
15.6375		Spot	1	Image 1	15	1000000029	956
11.0092		Spot	1	Image 1	15	1000000066	957
35.5903		Spot	1	Image 1	15	1000000030	958
9.36882		Spot	1	Image 1	15	1000000032	959
8.49435		Spot	1	Image 1	15	1000000033	960
9.53444		Spot	1	Image 1	15	1000000034	961
11.8014		Spot	1	Image 1	15	1000000035	962
7.59014		Spot	1	Image 1	15	1000000036	963
12.6198		Spot	1	Image 1	15	1000000037	964
12.2414		Spot	1	Image 1	15	1000000038	965
7.36278		Spot	1	Image 1	15	1000000039	966
9.11295		Spot	1	Image 1	15	1000000040	967
7.88968		Spot	1	Image 1	15	1000000041	968
14.4011		Spot	1	Image 1	15	1000000042	969
8.81446		Spot	1	Image 1	15	1000000043	970
26.9764		Spot	1	Image 1	15	1000000049	971
9.42321		Spot	1	Image 1	15	1000000044	972
9.77484		Spot	1	Image 1	15	1000000045	973
7.37537		Spot	1	Image 1	15	1000000046	974
8.3612		Spot	1	Image 1	15	1000000047	975
7.12807		Spot	1	Image 1	15	1000000048	976
19.5348		Spot	1	Image 1	15	1000000050	977
8.91581		Spot	1	Image 1	15	1000000051	978
14.6631		Spot	1	Image 1	15	1000000052	979
9.92001		Spot	1	Image 1	15	1000000053	980
8.09618		Spot	1	Image 1	15	1000000054	981
11.8525		Spot	1	Image 1	15	1000000055	982
6.89466		Spot	1	Image 1	15	1000000056	983
10.9858		Spot	1	Image 1	15	1000000057	984
10.1706		Spot	1	Image 1	15	1000000058	985
10.5187		Spot	1	Image 1	15	1000000059	987
6.77514		Spot	1	Image 1	15	1000000060	988
14.3065		Spot	1	Image 1	15	1000000061	989
13.409		Spot	1	Image 1	15	1000000062	990
9.2367		Spot	1	Image 1	15	1000000063	991
11.2197		Spot	1	Image 1	15	1000000064	992
11.7491		Spot	1	Image 1	16	1000000000	993
9.6425		Spot	1	Image 1	16	1000000001	994
8.23649		Spot	1	Image 1	16	1000000002	995
8.98277		Spot	1	Image 1	16	1000000004	997
8.45188		Spot	1	Image 1	16	1000000005	998
14.9608		Spot	1	Image 1	16	1000000006	999
33.8181		Spot	1	Image 1	16	1000000020	1000
24.172		Spot	1	Image 1	16	1000000007	1001
14.3548		Spot	1	Image 1	16	1000000008	1002
12.503		Spot	1	Image 1	16	1000000009	1003
11.5176		Spot	1	Image 1	16	1000000010	1004
12.1769		Spot	1	Image 1	16	1000000012	1005
8.83577		Spot	1	Image 1	16	1000000003	1006
8.75097		Spot	1	Image 1	16	1000000013	1007
8.19959		Spot	1	Image 1	16	1000000014	1008
8.72808		Spot	1	Image 1	16	1000000015	1009
8.6206		Spot	1	Image 1	16	1000000016	1010
16.3494		Spot	1	Image 1	16	1000000017	1011
7.85858		Spot	1	Image 1	16	1000000019	1012
26.0393		Spot	1	Image 1	16	1000000018	1013
25.1942		Spot	1	Image 1	16	1000000021	1014
46.0756		Spot	1	Image 1	16	1000000022	1015
19.8932		Spot	1	Image 1	16	1000000023	1016
13.2172		Spot	1	Image 1	16	1000000024	1017
16.4823		Spot	1	Image 1	16	1000000025	1018
25.7233		Spot	1	Image 1	16	1000000026	1019
17.4809		Spot	1	Image 1	16	1000000027	1020
12.1447		Spot	1	Image 1	16	1000000028	1021
15.1167		Spot	1	Image 1	16	1000000029	1022
11.7689		Spot	1	Image 1	16	1000000066	1023
40.6698		Spot	1	Image 1	16	1000000030	1024
16.6603		Spot	1	Image 1	16	1000000031	1025
9.8048		Spot	1	Image 1	16	1000000032	1026
9.82532		Spot	1	Image 1	16	1000000033	1027
8.62285		Spot	1	Image 1	16	1000000034	1028
12.9124		Spot	1	Image 1	16	1000000035	1029
9.56877		Spot	1	Image 1	16	1000000036	1030
12.5278		Spot	1	Image 1	16	1000000037	1031
13.3968		Spot	1	Image 1	16	1000000038	1032
8.86517		Spot	1	Image 1	16	1000000039	1033
10.9904		Spot	1	Image 1	16	1000000040	1034
8.09395		Spot	1	Image 1	16	1000000041	1035
16.9364		Spot	1	Image 1	16	1000000042	1036
9.90025		Spot	1	Image 1	16	1000000043	1037
10.8196		Spot	1	Image 1	16	1000000044	1038
11.0491		Spot	1	Image 1	16	1000000045	1039
8.60415		Spot	1	Image 1	16	1000000046	1040
9.60055		Spot	1	Image 1	16	1000000047	1041
7.87422		Spot	1	Image 1	16	1000000048	1042
17.5222		Spot	1	Image 1	16	1000000050	1043
8.56776		Spot	1	Image 1	16	1000000051	1044
15.5641		Spot	1	Image 1	16	1000000052	1045
11.5664		Spot	1	Image 1	16	1000000053	1046
9.03897		Spot	1	Image 1	16	1000000054	1047
12.1242		Spot	1	Image 1	16	1000000055	1048
7.92423		Spot	1	Image 1	16	1000000056	1049
12.4384		Spot	1	Image 1	16	1000000057	1050
11.2104		Spot	1	Image 1	16	1000000058	1052
11.702		Spot	1	Image 1	16	1000000059	1053
8.66887		Spot	1	Image 1	16	1000000060	1054
16.1419		Spot	1	Image 1	16	1000000061	1055
12.999		Spot	1	Image 1	16	1000000062	1056
10.7928		Spot	1	Image 1	16	1000000063	1057
11.5674		Spot	1	Image 1	16	1000000064	1058
11.1039		Spot	1	Image 1	17	1000000000	1059
8.97701		Spot	1	Image 1	17	1000000001	1060
7.68564		Spot	1	Image 1	17	1000000002	1061
7.73472		Spot	1	Image 1	17	1000000004	1063
7.48639		Spot	1	Image 1	17	1000000005	1064
12.9868		Spot	1	Image 1	17	1000000006	1065
34.7168		Spot	1	Image 1	17	1000000020	1066
23.3722		Spot	1	Image 1	17	1000000007	1067
12.6941		Spot	1	Image 1	17	1000000008	1068
11.63		Spot	1	Image 1	17	1000000009	1069
12.9381		Spot	1	Image 1	17	1000000010	1070
12.0434		Spot	1	Image 1	17	1000000012	1071
8.03932		Spot	1	Image 1	17	1000000003	1072
8.58669		Spot	1	Image 1	17	1000000013	1073
8.9019		Spot	1	Image 1	17	1000000014	1074
8.23895		Spot	1	Image 1	17	1000000015	1075
8.60289		Spot	1	Image 1	17	1000000016	1076
14.8964		Spot	1	Image 1	17	1000000017	1077
7.42664		Spot	1	Image 1	17	1000000019	1078
25.5414		Spot	1	Image 1	17	1000000018	1079
25.2787		Spot	1	Image 1	17	1000000021	1080
46.2454		Spot	1	Image 1	17	1000000022	1081
18.1079		Spot	1	Image 1	17	1000000023	1082
13.9535		Spot	1	Image 1	17	1000000024	1083
15.5967		Spot	1	Image 1	17	1000000025	1084
25.456		Spot	1	Image 1	17	1000000026	1085
16.1249		Spot	1	Image 1	17	1000000027	1086
12.6411		Spot	1	Image 1	17	1000000028	1087
14.7916		Spot	1	Image 1	17	1000000029	1088
12.0671		Spot	1	Image 1	17	1000000066	1089
40.9144		Spot	1	Image 1	17	1000000030	1090
15.4392		Spot	1	Image 1	17	1000000031	1091
9.31202		Spot	1	Image 1	17	1000000032	1092
9.56227		Spot	1	Image 1	17	1000000033	1093
8.83026		Spot	1	Image 1	17	1000000034	1094
12.1624		Spot	1	Image 1	17	1000000035	1095
8.35011		Spot	1	Image 1	17	1000000036	1096
13.6738		Spot	1	Image 1	17	1000000037	1097
13.676		Spot	1	Image 1	17	1000000038	1098
8.26313		Spot	1	Image 1	17	1000000039	1099
11.0537		Spot	1	Image 1	17	1000000040	1100
8.27417		Spot	1	Image 1	17	1000000041	1101
17.2599		Spot	1	Image 1	17	1000000042	1102
9.46747		Spot	1	Image 1	17	1000000043	1103
30.2452		Spot	1	Image 1	17	1000000049	1104
9.03253		Spot	1	Image 1	17	1000000044	1105
11.5433		Spot	1	Image 1	17	1000000045	1106
8.25637		Spot	1	Image 1	17	1000000046	1107
8.73467		Spot	1	Image 1	17	1000000047	1108
7.07983		Spot	1	Image 1	17	1000000048	1109
16.9345		Spot	1	Image 1	17	1000000050	1110
9.4783		Spot	1	Image 1	17	1000000051	1111
18.2518		Spot	1	Image 1	17	1000000052	1112
10.7131		Spot	1	Image 1	17	1000000053	1113
8.67356		Spot	1	Image 1	17	1000000054	1114
12.0122		Spot	1	Image 1	17	1000000055	1115
7.10452		Spot	1	Image 1	17	1000000056	1116
11.7586		Spot	1	Image 1	17	1000000057	1117
10.3925		Spot	1	Image 1	17	1000000058	1119
11.6801		Spot	1	Image 1	17	1000000059	1120
8.67423		Spot	1	Image 1	17	1000000060	1121
14.3199		Spot	1	Image 1	17	1000000061	1122
13.3279		Spot	1	Image 1	17	1000000062	1123
9.82777		Spot	1	Image 1	17	1000000063	1124
12.0493		Spot	1	Image 1	17	1000000064	1125
10.3107		Spot	1	Image 1	18	1000000000	1126
9.2563		Spot	1	Image 1	18	1000000001	1127
8.17188		Spot	1	Image 1	18	1000000002	1128
8.77908		Spot	1	Image 1	18	1000000003	1129
8.0935		Spot	1	Image 1	18	1000000004	1131
8.0487		Spot	1	Image 1	18	1000000005	1132
14.4406		Spot	1	Image 1	18	1000000006	1133
32.4233		Spot	1	Image 1	18	1000000020	1134
22.9882		Spot	1	Image 1	18	1000000007	1135
13.177		Spot	1	Image 1	18	1000000008	1136
12.3213		Spot	1	Image 1	18	1000000009	1137
13.9205		Spot	1	Image 1	18	1000000067	1138
11.2064		Spot	1	Image 1	18	1000000010	1139
12.3523		Spot	1	Image 1	18	1000000012	1140
8.48887		Spot	1	Image 1	18	1000000013	1141
7.47872		Spot	1	Image 1	18	1000000014	1142
8.13078		Spot	1	Image 1	18	1000000015	1143
8.56579		Spot	1	Image 1	18	1000000016	1144
15.9047		Spot	1	Image 1	18	1000000017	1145
7.599		Spot	1	Image 1	18	1000000019	1146
25.3866		Spot	1	Image 1	18	1000000018	1147
24.5662		Spot	1	Image 1	18	1000000021	1148
45.9797		Spot	1	Image 1	18	1000000022	1149
18.5078		Spot	1	Image 1	18	1000000023	1150
13.7374		Spot	1	Image 1	18	1000000024	1151
16.5883		Spot	1	Image 1	18	1000000025	1152
26.3263		Spot	1	Image 1	18	1000000026	1153
16.3091		Spot	1	Image 1	18	1000000027	1154
11.7126		Spot	1	Image 1	18	1000000028	1155
15.5686		Spot	1	Image 1	18	1000000029	1156
10.874		Spot	1	Image 1	18	1000000066	1157
38.6392		Spot	1	Image 1	18	1000000030	1158
16.1495		Spot	1	Image 1	18	1000000031	1159
9.10261		Spot	1	Image 1	18	1000000032	1160
9.44778		Spot	1	Image 1	18	1000000033	1161
8.86792		Spot	1	Image 1	18	1000000034	1162
12.0883		Spot	1	Image 1	18	1000000035	1163
8.14011		Spot	1	Image 1	18	1000000036	1164
13.5519		Spot	1	Image 1	18	1000000037	1165
11.4266		Spot	1	Image 1	18	1000000038	1166
7.7412		Spot	1	Image 1	18	1000000039	1167
9.75984		Spot	1	Image 1	18	1000000040	1168
8.01699		Spot	1	Image 1	18	1000000041	1169
16.9243		Spot	1	Image 1	18	1000000042	1170
8.65955		Spot	1	Image 1	18	1000000043	1171
8.90632		Spot	1	Image 1	18	1000000044	1172
9.28239		Spot	1	Image 1	18	1000000045	1173
8.36445		Spot	1	Image 1	18	1000000046	1174
8.23207		Spot	1	Image 1	18	1000000047	1175
7.97166		Spot	1	Image 1	18	1000000048	1176
18.6628		Spot	1	Image 1	18	1000000050	1177
8.63214		Spot	1	Image 1	18	1000000051	1178
14.757		Spot	1	Image 1	18	1000000052	1179
11.1689		Spot	1	Image 1	18	1000000053	1180
7.99349		Spot	1	Image 1	18	1000000054	1181
12.187		Spot	1	Image 1	18	1000000055	1182
7.75046		Spot	1	Image 1	18	1000000056	1183
12.1983		Spot	1	Image 1	18	1000000057	1184
10.7339		Spot	1	Image 1	18	1000000058	1186
9.92435		Spot	1	Image 1	18	1000000059	1187
7.35499		Spot	1	Image 1	18	1000000060	1188
15.3797		Spot	1	Image 1	18	1000000061	1189
13.0342		Spot	1	Image 1	18	1000000062	1190
10.0535		Spot	1	Image 1	18	1000000063	1191
11.7457		Spot	1	Image 1	18	1000000064	1192
11.4789		Spot	1	Image 1	19	1000000000	1193
8.61755		Spot	1	Image 1	19	1000000002	1194
7.47721		Spot	1	Image 1	19	1000000003	1195
8.19626		Spot	1	Image 1	19	1000000004	1197
7.68122		Spot	1	Image 1	19	1000000005	1198
14.0371		Spot	1	Image 1	19	1000000006	1199
33.5933		Spot	1	Image 1	19	1000000020	1200
25.5596		Spot	1	Image 1	19	1000000007	1201
13.833		Spot	1	Image 1	19	1000000008	1202
12.0663		Spot	1	Image 1	19	1000000009	1203
8.86814		Spot	1	Image 1	19	1000000068	1204
13.293		Spot	1	Image 1	19	1000000067	1205
12.5551		Spot	1	Image 1	19	1000000010	1206
12.3405		Spot	1	Image 1	19	1000000012	1207
9.31488		Spot	1	Image 1	19	1000000013	1208
7.52541		Spot	1	Image 1	19	1000000014	1209
7.32173		Spot	1	Image 1	19	1000000015	1210
8.26912		Spot	1	Image 1	19	1000000016	1211
16.8389		Spot	1	Image 1	19	1000000017	1212
24.0676		Spot	1	Image 1	19	1000000018	1213
7.93057		Spot	1	Image 1	19	1000000019	1214
24.0083		Spot	1	Image 1	19	1000000021	1215
43.903		Spot	1	Image 1	19	1000000022	1216
20.077		Spot	1	Image 1	19	1000000023	1217
13.0406		Spot	1	Image 1	19	1000000024	1218
17.3331		Spot	1	Image 1	19	1000000025	1219
24.0267		Spot	1	Image 1	19	1000000026	1220
15.2131		Spot	1	Image 1	19	1000000027	1221
12.8956		Spot	1	Image 1	19	1000000028	1222
16.4915		Spot	1	Image 1	19	1000000029	1223
40.9068		Spot	1	Image 1	19	1000000030	1224
12.0936		Spot	1	Image 1	19	1000000066	1225
14.5678		Spot	1	Image 1	19	1000000031	1226
9.72071		Spot	1	Image 1	19	1000000032	1227
8.61149		Spot	1	Image 1	19	1000000033	1228
9.63302		Spot	1	Image 1	19	1000000034	1229
12.7832		Spot	1	Image 1	19	1000000035	1230
8.71388		Spot	1	Image 1	19	1000000036	1231
13.597		Spot	1	Image 1	19	1000000037	1232
11.8966		Spot	1	Image 1	19	1000000038	1233
7.56889		Spot	1	Image 1	19	1000000039	1234
10.0382		Spot	1	Image 1	19	1000000040	1235
8.62109		Spot	1	Image 1	19	1000000041	1236
18.5006		Spot	1	Image 1	19	1000000042	1237
8.28386		Spot	1	Image 1	19	1000000043	1238
9.86534		Spot	1	Image 1	19	1000000044	1239
10.6546		Spot	1	Image 1	19	1000000045	1240
8.48897		Spot	1	Image 1	19	1000000046	1241
10.3143		Spot	1	Image 1	19	1000000047	1242
7.91604		Spot	1	Image 1	19	1000000048	1243
18.2909		Spot	1	Image 1	19	1000000050	1244
8.8495		Spot	1	Image 1	19	1000000051	1245
15.7547		Spot	1	Image 1	19	1000000052	1246
10.7818		Spot	1	Image 1	19	1000000053	1247
8.2392		Spot	1	Image 1	19	1000000054	1248
12.4468		Spot	1	Image 1	19	1000000055	1249
7.6265		Spot	1	Image 1	19	1000000056	1250
11.9968		Spot	1	Image 1	19	1000000057	1251
10.4177		Spot	1	Image 1	19	1000000058	1252
10.9657		Spot	1	Image 1	19	1000000059	1254
7.91635		Spot	1	Image 1	19	1000000060	1255
16.4465		Spot	1	Image 1	19	1000000061	1256
12.1816		Spot	1	Image 1	19	1000000062	1257
8.50558		Spot	1	Image 1	19	1000000063	1258
12.1648		Spot	1	Image 1	19	1000000064	1259
11.5069		Spot	1	Image 1	20	1000000000	1260
10.5412		Spot	1	Image 1	20	1000000001	1261
8.57738		Spot	1	Image 1	20	1000000002	1262
8.64176		Spot	1	Image 1	20	1000000003	1263
8.31368		Spot	1	Image 1	20	1000000004	1265
7.87363		Spot	1	Image 1	20	1000000005	1266
14.732		Spot	1	Image 1	20	1000000006	1267
31.7717		Spot	1	Image 1	20	1000000020	1268
25.1217		Spot	1	Image 1	20	1000000007	1269
13.7681		Spot	1	Image 1	20	1000000008	1270
12.4875		Spot	1	Image 1	20	1000000009	1271
10.2927		Spot	1	Image 1	20	1000000068	1272
15.7618		Spot	1	Image 1	20	1000000067	1273
12.948		Spot	1	Image 1	20	1000000010	1274
14.361		Spot	1	Image 1	20	1000000012	1275
9.69941		Spot	1	Image 1	20	1000000013	1276
8.79135		Spot	1	Image 1	20	1000000014	1277
7.88948		Spot	1	Image 1	20	1000000015	1278
8.54506		Spot	1	Image 1	20	1000000016	1279
18.4802		Spot	1	Image 1	20	1000000017	1280
7.85659		Spot	1	Image 1	20	1000000019	1281
24.7005		Spot	1	Image 1	20	1000000018	1282
25.5464		Spot	1	Image 1	20	1000000021	1283
44.1595		Spot	1	Image 1	20	1000000022	1284
20.5018		Spot	1	Image 1	20	1000000023	1285
14.2684		Spot	1	Image 1	20	1000000024	1286
17.8404		Spot	1	Image 1	20	1000000025	1287
16.3014		Spot	1	Image 1	20	1000000027	1288
12.9526		Spot	1	Image 1	20	1000000028	1289
16.1808		Spot	1	Image 1	20	1000000029	1290
12.7398		Spot	1	Image 1	20	1000000066	1291
41.6991		Spot	1	Image 1	20	1000000030	1292
17.7818		Spot	1	Image 1	20	1000000031	1293
10.6084		Spot	1	Image 1	20	1000000032	1294
9.97075		Spot	1	Image 1	20	1000000033	1295
9.37235		Spot	1	Image 1	20	1000000034	1296
13.2763		Spot	1	Image 1	20	1000000035	1297
9.85273		Spot	1	Image 1	20	1000000036	1298
13.7996		Spot	1	Image 1	20	1000000037	1299
12.985		Spot	1	Image 1	20	1000000038	1300
8.92449		Spot	1	Image 1	20	1000000039	1301
10.7987		Spot	1	Image 1	20	1000000040	1302
9.06121		Spot	1	Image 1	20	1000000041	1303
15.7991		Spot	1	Image 1	20	1000000042	1304
10.3258		Spot	1	Image 1	20	1000000043	1305
32.4175		Spot	1	Image 1	20	1000000049	1306
10.2684		Spot	1	Image 1	20	1000000044	1307
11.0674		Spot	1	Image 1	20	1000000045	1308
9.09992		Spot	1	Image 1	20	1000000046	1309
9.68604		Spot	1	Image 1	20	1000000047	1310
8.56916		Spot	1	Image 1	20	1000000048	1311
18.3028		Spot	1	Image 1	20	1000000050	1312
9.15265		Spot	1	Image 1	20	1000000051	1313
19.3704		Spot	1	Image 1	20	1000000052	1314
12.2599		Spot	1	Image 1	20	1000000053	1315
9.52767		Spot	1	Image 1	20	1000000054	1316
13.8575		Spot	1	Image 1	20	1000000055	1317
7.98049		Spot	1	Image 1	20	1000000056	1318
12.7275		Spot	1	Image 1	20	1000000057	1319
10.1423		Spot	1	Image 1	20	1000000058	1320
12.6977		Spot	1	Image 1	20	1000000059	1322
9.09543		Spot	1	Image 1	20	1000000060	1323
16.9895		Spot	1	Image 1	20	1000000061	1324
13.1527		Spot	1	Image 1	20	1000000062	1325
10.2859		Spot	1	Image 1	20	1000000063	1326
11.6145		Spot	1	Image 1	20	1000000064	1327
10.2564		Spot	1	Image 1	21	1000000001	1328
9.70785		Spot	1	Image 1	21	1000000002	1329
9.4271		Spot	1	Image 1	21	1000000003	1330
8.33844		Spot	1	Image 1	21	1000000004	1332
8.93475		Spot	1	Image 1	21	1000000005	1333
14.3024		Spot	1	Image 1	21	1000000006	1334
35.9211		Spot	1	Image 1	21	1000000020	1335
25.2352		Spot	1	Image 1	21	1000000007	1336
15.1011		Spot	1	Image 1	21	1000000008	1337
13.4024		Spot	1	Image 1	21	1000000009	1338
10.9926		Spot	1	Image 1	21	1000000068	1339
16.3662		Spot	1	Image 1	21	1000000067	1340
13.1083		Spot	1	Image 1	21	1000000010	1341
15.5846		Spot	1	Image 1	21	1000000012	1342
10.3075		Spot	1	Image 1	21	1000000013	1343
10.7084		Spot	1	Image 1	21	1000000014	1344
9.72451		Spot	1	Image 1	21	1000000015	1345
10.0517		Spot	1	Image 1	21	1000000016	1346
20.115		Spot	1	Image 1	21	1000000017	1347
26.22		Spot	1	Image 1	21	1000000018	1348
9.295		Spot	1	Image 1	21	1000000019	1349
26.3284		Spot	1	Image 1	21	1000000021	1350
46.4999		Spot	1	Image 1	21	1000000022	1351
20.6991		Spot	1	Image 1	21	1000000023	1352
15.9536		Spot	1	Image 1	21	1000000024	1353
17.6148		Spot	1	Image 1	21	1000000025	1354
27.7919		Spot	1	Image 1	21	1000000026	1355
16.9573		Spot	1	Image 1	21	1000000027	1356
14.1329		Spot	1	Image 1	21	1000000028	1357
17.1786		Spot	1	Image 1	21	1000000029	1358
13.2279		Spot	1	Image 1	21	1000000066	1359
42.0933		Spot	1	Image 1	21	1000000030	1360
17.1208		Spot	1	Image 1	21	1000000031	1361
11.0885		Spot	1	Image 1	21	1000000032	1362
11.2142		Spot	1	Image 1	21	1000000033	1363
11.5068		Spot	1	Image 1	21	1000000034	1364
13.9259		Spot	1	Image 1	21	1000000035	1365
10.046		Spot	1	Image 1	21	1000000036	1366
15.9655		Spot	1	Image 1	21	1000000037	1367
13.3014		Spot	1	Image 1	21	1000000038	1368
9.20648		Spot	1	Image 1	21	1000000039	1369
12.9812		Spot	1	Image 1	21	1000000040	1370
9.11443		Spot	1	Image 1	21	1000000041	1371
20.2343		Spot	1	Image 1	21	1000000042	1372
10.9663		Spot	1	Image 1	21	1000000043	1373
12.49		Spot	1	Image 1	21	1000000044	1374
12.1855		Spot	1	Image 1	21	1000000045	1375
9.45887		Spot	1	Image 1	21	1000000046	1376
10.5431		Spot	1	Image 1	21	1000000047	1377
9.61431		Spot	1	Image 1	21	1000000048	1378
32.3511		Spot	1	Image 1	21	1000000049	1379
19.8906		Spot	1	Image 1	21	1000000050	1380
10.712		Spot	1	Image 1	21	1000000051	1381
19.7729		Spot	1	Image 1	21	1000000052	1382
12.7595		Spot	1	Image 1	21	1000000053	1383
10.4013		Spot	1	Image 1	21	1000000054	1384
14.4283		Spot	1	Image 1	21	1000000055	1385
8.6599		Spot	1	Image 1	21	1000000056	1386
13.6104		Spot	1	Image 1	21	1000000057	1387
11.9569		Spot	1	Image 1	21	1000000058	1389
12.9965		Spot	1	Image 1	21	1000000059	1390
9.32281		Spot	1	Image 1	21	1000000060	1391
17.4038		Spot	1	Image 1	21	1000000061	1392
13.7789		Spot	1	Image 1	21	1000000062	1393
11.2211		Spot	1	Image 1	21	1000000063	1394
12.1427		Spot	1	Image 1	21	1000000064	1395
9.90669		Spot	1	Image 1	22	1000000001	1396
8.96495		Spot	1	Image 1	22	1000000002	1397
8.88144		Spot	1	Image 1	22	1000000003	1398
9.22752		Spot	1	Image 1	22	1000000004	1400
8.81636		Spot	1	Image 1	22	1000000005	1401
13.2745		Spot	1	Image 1	22	1000000006	1402
33.3796		Spot	1	Image 1	22	1000000020	1403
25.6675		Spot	1	Image 1	22	1000000007	1404
14.7682		Spot	1	Image 1	22	1000000008	1405
13.0455		Spot	1	Image 1	22	1000000009	1406
10.7377		Spot	1	Image 1	22	1000000068	1407
13.4004		Spot	1	Image 1	22	1000000010	1408
12.2246		Spot	1	Image 1	22	1000000012	1409
9.5011		Spot	1	Image 1	22	1000000013	1410
8.26498		Spot	1	Image 1	22	1000000014	1411
7.65845		Spot	1	Image 1	22	1000000015	1412
8.85441		Spot	1	Image 1	22	1000000016	1413
21.9316		Spot	1	Image 1	22	1000000017	1414
23.834		Spot	1	Image 1	22	1000000018	1415
7.80615		Spot	1	Image 1	22	1000000019	1416
26.5606		Spot	1	Image 1	22	1000000021	1417
46.2342		Spot	1	Image 1	22	1000000022	1418
19.1539		Spot	1	Image 1	22	1000000023	1419
15.2836		Spot	1	Image 1	22	1000000024	1420
17.2846		Spot	1	Image 1	22	1000000025	1421
29.0075		Spot	1	Image 1	22	1000000026	1422
16.4578		Spot	1	Image 1	22	1000000027	1423
13.8234		Spot	1	Image 1	22	1000000028	1424
14.69		Spot	1	Image 1	22	1000000029	1425
38.0902		Spot	1	Image 1	22	1000000030	1426
12.6397		Spot	1	Image 1	22	1000000066	1427
16.9429		Spot	1	Image 1	22	1000000031	1428
9.99848		Spot	1	Image 1	22	1000000032	1429
10.224		Spot	1	Image 1	22	1000000033	1430
9.81229		Spot	1	Image 1	22	1000000034	1431
13.5357		Spot	1	Image 1	22	1000000035	1432
8.68327		Spot	1	Image 1	22	1000000036	1433
14.6429		Spot	1	Image 1	22	1000000037	1434
13.1761		Spot	1	Image 1	22	1000000038	1435
8.83083		Spot	1	Image 1	22	1000000039	1436
11.1715		Spot	1	Image 1	22	1000000040	1437
9.04566		Spot	1	Image 1	22	1000000041	1438
18.4528		Spot	1	Image 1	22	1000000042	1439
10.8453		Spot	1	Image 1	22	1000000043	1440
10.9645		Spot	1	Image 1	22	1000000044	1441
8.73984		Spot	1	Image 1	22	1000000046	1442
9.67187		Spot	1	Image 1	22	1000000047	1443
7.68086		Spot	1	Image 1	22	1000000048	1444
25.8992		Spot	1	Image 1	22	1000000049	1445
19.0631		Spot	1	Image 1	22	1000000050	1446
9.73972		Spot	1	Image 1	22	1000000051	1447
17.6025		Spot	1	Image 1	22	1000000052	1448
12.2818		Spot	1	Image 1	22	1000000053	1449
9.0479		Spot	1	Image 1	22	1000000054	1450
12.1494		Spot	1	Image 1	22	1000000055	1451
8.25475		Spot	1	Image 1	22	1000000056	1452
11.9819		Spot	1	Image 1	22	1000000057	1454
9.85311		Spot	1	Image 1	22	1000000058	1455
10.6293		Spot	1	Image 1	22	1000000059	1456
9.25914		Spot	1	Image 1	22	1000000060	1457
16.3414		Spot	1	Image 1	22	1000000061	1458
12.92		Spot	1	Image 1	22	1000000062	1459
10.2172		Spot	1	Image 1	22	1000000063	1460
8.73631		Spot	1	Image 1	22	1000000069	1461
11.6897		Spot	1	Image 1	22	1000000064	1462
9.42567		Spot	1	Image 1	23	1000000000	1463
9.28134		Spot	1	Image 1	23	1000000001	1464
7.5664		Spot	1	Image 1	23	1000000002	1465
7.67109		Spot	1	Image 1	23	1000000004	1467
7.39358		Spot	1	Image 1	23	1000000005	1468
11.8851		Spot	1	Image 1	23	1000000006	1469
31.5415		Spot	1	Image 1	23	1000000020	1470
23.4404		Spot	1	Image 1	23	1000000007	1471
12.6128		Spot	1	Image 1	23	1000000008	1472
11.6951		Spot	1	Image 1	23	1000000009	1473
8.72929		Spot	1	Image 1	23	1000000068	1474
12.5539		Spot	1	Image 1	23	1000000010	1475
12.9873		Spot	1	Image 1	23	1000000012	1476
8.23796		Spot	1	Image 1	23	1000000003	1477
8.04714		Spot	1	Image 1	23	1000000013	1478
7.83425		Spot	1	Image 1	23	1000000014	1479
7.93339		Spot	1	Image 1	23	1000000015	1480
7.27597		Spot	1	Image 1	23	1000000016	1481
32.3368		Spot	1	Image 1	23	1000000017	1482
24.5566		Spot	1	Image 1	23	1000000018	1483
7.34693		Spot	1	Image 1	23	1000000019	1484
26.8785		Spot	1	Image 1	23	1000000021	1485
43.9932		Spot	1	Image 1	23	1000000022	1486
20.1118		Spot	1	Image 1	23	1000000023	1487
12.5118		Spot	1	Image 1	23	1000000024	1488
17.0684		Spot	1	Image 1	23	1000000025	1489
26.51		Spot	1	Image 1	23	1000000026	1490
16.0521		Spot	1	Image 1	23	1000000027	1491
12.2241		Spot	1	Image 1	23	1000000028	1492
14.5077		Spot	1	Image 1	23	1000000029	1493
39.39		Spot	1	Image 1	23	1000000030	1494
12.1004		Spot	1	Image 1	23	1000000066	1495
14.6734		Spot	1	Image 1	23	1000000031	1496
9.86912		Spot	1	Image 1	23	1000000032	1497
9.65668		Spot	1	Image 1	23	1000000033	1498
8.61412		Spot	1	Image 1	23	1000000034	1499
12.7491		Spot	1	Image 1	23	1000000035	1500
8.7855		Spot	1	Image 1	23	1000000036	1501
13.1926		Spot	1	Image 1	23	1000000037	1502
12.0581		Spot	1	Image 1	23	1000000038	1503
8.30663		Spot	1	Image 1	23	1000000039	1504
10.3719		Spot	1	Image 1	23	1000000040	1505
8.18224		Spot	1	Image 1	23	1000000041	1506
14.5799		Spot	1	Image 1	23	1000000042	1507
8.87852		Spot	1	Image 1	23	1000000043	1508
10.2476		Spot	1	Image 1	23	1000000044	1509
9.67397		Spot	1	Image 1	23	1000000045	1510
8.06735		Spot	1	Image 1	23	1000000046	1511
9.05993		Spot	1	Image 1	23	1000000047	1512
6.9673		Spot	1	Image 1	23	1000000048	1513
18.1508		Spot	1	Image 1	23	1000000050	1514
9.06638		Spot	1	Image 1	23	1000000051	1515
16.1693		Spot	1	Image 1	23	1000000052	1516
10.9328		Spot	1	Image 1	23	1000000053	1517
8.42577		Spot	1	Image 1	23	1000000054	1518
11.7902		Spot	1	Image 1	23	1000000055	1519
7.66235		Spot	1	Image 1	23	1000000056	1520
11.4606		Spot	1	Image 1	23	1000000057	1521
10.3273		Spot	1	Image 1	23	1000000058	1523
10.3646		Spot	1	Image 1	23	1000000059	1524
8.33367		Spot	1	Image 1	23	1000000060	1525
14.8193		Spot	1	Image 1	23	1000000061	1526
12.1272		Spot	1	Image 1	23	1000000062	1527
10.0787		Spot	1	Image 1	23	1000000063	1528
11.5428		Spot	1	Image 1	23	1000000064	1529
10.7231		Spot	1	Image 1	24	1000000000	1530
8.1402		Spot	1	Image 1	24	1000000001	1531
6.95222		Spot	1	Image 1	24	1000000002	1532
6.97445		Spot	1	Image 1	24	1000000004	1534
7.10304		Spot	1	Image 1	24	1000000005	1535
11.8016		Spot	1	Image 1	24	1000000006	1536
32.8428		Spot	1	Image 1	24	1000000020	1537
24.109		Spot	1	Image 1	24	1000000007	1538
13.0451		Spot	1	Image 1	24	1000000008	1539
10.6796		Spot	1	Image 1	24	1000000009	1540
8.42084		Spot	1	Image 1	24	1000000068	1541
13.3213		Spot	1	Image 1	24	1000000067	1542
9.80492		Spot	1	Image 1	24	1000000010	1543
11.2898		Spot	1	Image 1	24	1000000012	1544
6.69217		Spot	1	Image 1	24	1000000003	1545
7.90228		Spot	1	Image 1	24	1000000013	1546
7.71478		Spot	1	Image 1	24	1000000014	1547
6.80601		Spot	1	Image 1	24	1000000015	1548
7.17351		Spot	1	Image 1	24	1000000016	1549
36.3703		Spot	1	Image 1	24	1000000017	1550
23.2521		Spot	1	Image 1	24	1000000018	1551
7.52632		Spot	1	Image 1	24	1000000019	1552
25.3026		Spot	1	Image 1	24	1000000021	1553
42.9057		Spot	1	Image 1	24	1000000022	1554
16.7682		Spot	1	Image 1	24	1000000023	1555
13.8825		Spot	1	Image 1	24	1000000024	1556
15.4072		Spot	1	Image 1	24	1000000025	1557
26.7765		Spot	1	Image 1	24	1000000026	1558
15.7141		Spot	1	Image 1	24	1000000027	1559
12.009		Spot	1	Image 1	24	1000000028	1560
14.0247		Spot	1	Image 1	24	1000000029	1561
37.234		Spot	1	Image 1	24	1000000030	1562
8.8322		Spot	1	Image 1	24	1000000032	1563
7.96784		Spot	1	Image 1	24	1000000033	1564
8.18317		Spot	1	Image 1	24	1000000034	1565
11.017		Spot	1	Image 1	24	1000000035	1566
7.42421		Spot	1	Image 1	24	1000000036	1567
11.3667		Spot	1	Image 1	24	1000000037	1568
10.6933		Spot	1	Image 1	24	1000000038	1569
7.1903		Spot	1	Image 1	24	1000000039	1570
9.48996		Spot	1	Image 1	24	1000000040	1571
7.72417		Spot	1	Image 1	24	1000000041	1572
18.2643		Spot	1	Image 1	24	1000000042	1573
9.27317		Spot	1	Image 1	24	1000000043	1574
9.19449		Spot	1	Image 1	24	1000000044	1575
9.28013		Spot	1	Image 1	24	1000000045	1576
7.35642		Spot	1	Image 1	24	1000000046	1577
8.51377		Spot	1	Image 1	24	1000000047	1578
6.66136		Spot	1	Image 1	24	1000000048	1579
27.6148		Spot	1	Image 1	24	1000000049	1580
17.4532		Spot	1	Image 1	24	1000000050	1581
8.90615		Spot	1	Image 1	24	1000000051	1582
16.4799		Spot	1	Image 1	24	1000000052	1583
10.5986		Spot	1	Image 1	24	1000000053	1584
7.43453		Spot	1	Image 1	24	1000000054	1585
11.3262		Spot	1	Image 1	24	1000000055	1586
7.06587		Spot	1	Image 1	24	1000000056	1587
11.8712		Spot	1	Image 1	24	1000000057	1588
10.4115		Spot	1	Image 1	24	1000000058	1589
9.56228		Spot	1	Image 1	24	1000000059	1591
7.72896		Spot	1	Image 1	24	1000000060	1592
15.2524		Spot	1	Image 1	24	1000000061	1593
10.747		Spot	1	Image 1	24	1000000062	1594
8.48563		Spot	1	Image 1	24	1000000063	1595
7.44756		Spot	1	Image 1	24	1000000069	1596
10.2047		Spot	1	Image 1	24	1000000064	1597
8.52909		Spot	1	Image 1	25	1000000000	1598
7.99523		Spot	1	Image 1	25	1000000001	1599
6.8202		Spot	1	Image 1	25	1000000002	1600
6.08472		Spot	1	Image 1	25	1000000004	1602
6.68382		Spot	1	Image 1	25	1000000005	1603
11.4552		Spot	1	Image 1	25	1000000006	1604
33.0301		Spot	1	Image 1	25	1000000020	1605
23.4879		Spot	1	Image 1	25	1000000007	1606
12.198		Spot	1	Image 1	25	1000000008	1607
10.0338		Spot	1	Image 1	25	1000000009	1608
8.0968		Spot	1	Image 1	25	1000000068	1609
12.3339		Spot	1	Image 1	25	1000000067	1610
12.2911		Spot	1	Image 1	25	1000000010	1611
11.1738		Spot	1	Image 1	25	1000000012	1612
6.75663		Spot	1	Image 1	25	1000000003	1613
7.32208		Spot	1	Image 1	25	1000000013	1614
6.55855		Spot	1	Image 1	25	1000000014	1615
7.18909		Spot	1	Image 1	25	1000000015	1616
8.09356		Spot	1	Image 1	25	1000000016	1617
41.4533		Spot	1	Image 1	25	1000000017	1618
24.5118		Spot	1	Image 1	25	1000000018	1619
7.11865		Spot	1	Image 1	25	1000000019	1620
24.6986		Spot	1	Image 1	25	1000000021	1621
44.5929		Spot	1	Image 1	25	1000000022	1622
18.1716		Spot	1	Image 1	25	1000000023	1623
13.8051		Spot	1	Image 1	25	1000000024	1624
16.0468		Spot	1	Image 1	25	1000000025	1625
14.8701		Spot	1	Image 1	25	1000000027	1626
11.4197		Spot	1	Image 1	25	1000000028	1627
14.6769		Spot	1	Image 1	25	1000000029	1628
39.2831		Spot	1	Image 1	25	1000000030	1629
7.70359		Spot	1	Image 1	25	1000000032	1630
8.53758		Spot	1	Image 1	25	1000000033	1631
7.79984		Spot	1	Image 1	25	1000000034	1632
8.04125		Spot	1	Image 1	25	1000000036	1633
11.7334		Spot	1	Image 1	25	1000000037	1634
10.9317		Spot	1	Image 1	25	1000000038	1635
6.86937		Spot	1	Image 1	25	1000000039	1636
9.69801		Spot	1	Image 1	25	1000000040	1637
6.39581		Spot	1	Image 1	25	1000000041	1638
17.2525		Spot	1	Image 1	25	1000000042	1639
8.03991		Spot	1	Image 1	25	1000000043	1640
8.93479		Spot	1	Image 1	25	1000000044	1641
8.88193		Spot	1	Image 1	25	1000000045	1642
7.32591		Spot	1	Image 1	25	1000000046	1643
7.23221		Spot	1	Image 1	25	1000000047	1644
6.59656		Spot	1	Image 1	25	1000000048	1645
18.361		Spot	1	Image 1	25	1000000050	1646
7.62603		Spot	1	Image 1	25	1000000051	1647
15.3911		Spot	1	Image 1	25	1000000052	1648
10.2562		Spot	1	Image 1	25	1000000053	1649
7.10019		Spot	1	Image 1	25	1000000054	1650
10.9873		Spot	1	Image 1	25	1000000055	1651
7.01845		Spot	1	Image 1	25	1000000056	1652
9.97744		Spot	1	Image 1	25	1000000057	1653
9.27794		Spot	1	Image 1	25	1000000058	1655
10.0005		Spot	1	Image 1	25	1000000059	1656
7.00471		Spot	1	Image 1	25	1000000060	1657
15.0152		Spot	1	Image 1	25	1000000061	1658
11.5062		Spot	1	Image 1	25	1000000062	1659
8.13548		Spot	1	Image 1	25	1000000063	1660
9.69643		Spot	1	Image 1	25	1000000064	1661
7.19026		Spot	1	Image 1	26	1000000002	1662
6.75876		Spot	1	Image 1	26	1000000003	1663
6.53354		Spot	1	Image 1	26	1000000004	1665
6.38369		Spot	1	Image 1	26	1000000005	1666
12.0803		Spot	1	Image 1	26	1000000006	1667
31.97		Spot	1	Image 1	26	1000000020	1668
22.9464		Spot	1	Image 1	26	1000000007	1669
10.9731		Spot	1	Image 1	26	1000000008	1670
10.3841		Spot	1	Image 1	26	1000000009	1671
8.06078		Spot	1	Image 1	26	1000000068	1672
10.5876		Spot	1	Image 1	26	1000000010	1673
11.5126		Spot	1	Image 1	26	1000000012	1674
7.549		Spot	1	Image 1	26	1000000013	1675
6.50011		Spot	1	Image 1	26	1000000014	1676
6.5977		Spot	1	Image 1	26	1000000015	1677
6.86335		Spot	1	Image 1	26	1000000016	1678
41.3975		Spot	1	Image 1	26	1000000017	1679
24.7198		Spot	1	Image 1	26	1000000018	1680
7.06255		Spot	1	Image 1	26	1000000019	1681
23.8779		Spot	1	Image 1	26	1000000021	1682
43.6352		Spot	1	Image 1	26	1000000022	1683
16.9114		Spot	1	Image 1	26	1000000023	1684
12.6609		Spot	1	Image 1	26	1000000024	1685
13.3681		Spot	1	Image 1	26	1000000025	1686
14.8386		Spot	1	Image 1	26	1000000027	1687
11.5407		Spot	1	Image 1	26	1000000028	1688
15.0775		Spot	1	Image 1	26	1000000029	1689
37.4335		Spot	1	Image 1	26	1000000030	1690
15.2432		Spot	1	Image 1	26	1000000031	1691
7.8237		Spot	1	Image 1	26	1000000032	1692
8.16156		Spot	1	Image 1	26	1000000033	1693
7.68766		Spot	1	Image 1	26	1000000034	1694
11.5274		Spot	1	Image 1	26	1000000035	1695
7.58105		Spot	1	Image 1	26	1000000036	1696
12.7391		Spot	1	Image 1	26	1000000037	1697
10.9954		Spot	1	Image 1	26	1000000038	1698
7.15786		Spot	1	Image 1	26	1000000039	1699
9.4133		Spot	1	Image 1	26	1000000040	1700
5.9285		Spot	1	Image 1	26	1000000041	1701
18.6545		Spot	1	Image 1	26	1000000042	1702
7.945		Spot	1	Image 1	26	1000000043	1703
8.64722		Spot	1	Image 1	26	1000000044	1704
8.84527		Spot	1	Image 1	26	1000000045	1705
6.73846		Spot	1	Image 1	26	1000000046	1706
7.75841		Spot	1	Image 1	26	1000000047	1707
5.80942		Spot	1	Image 1	26	1000000048	1708
20.0534		Spot	1	Image 1	26	1000000049	1709
17.6082		Spot	1	Image 1	26	1000000050	1710
7.55574		Spot	1	Image 1	26	1000000051	1711
15.3071		Spot	1	Image 1	26	1000000052	1712
9.16208		Spot	1	Image 1	26	1000000053	1713
6.92147		Spot	1	Image 1	26	1000000054	1714
10.3716		Spot	1	Image 1	26	1000000055	1715
6.01233		Spot	1	Image 1	26	1000000056	1716
10.233		Spot	1	Image 1	26	1000000057	1717
9.45398		Spot	1	Image 1	26	1000000058	1719
10.6675		Spot	1	Image 1	26	1000000059	1720
7.4303		Spot	1	Image 1	26	1000000060	1721
15.7152		Spot	1	Image 1	26	1000000061	1722
12.2899		Spot	1	Image 1	26	1000000062	1723
9.64125		Spot	1	Image 1	26	1000000063	1724
10.8389		Spot	1	Image 1	26	1000000064	1725
8.00541		Spot	1	Image 1	27	1000000001	1726
5.8701		Spot	1	Image 1	27	1000000002	1727
6.29256		Spot	1	Image 1	27	1000000003	1728
6.8603		Spot	1	Image 1	27	1000000005	1730
13.4242		Spot	1	Image 1	27	1000000006	1731
33.67		Spot	1	Image 1	27	1000000020	1732
23.3196		Spot	1	Image 1	27	1000000007	1733
13.426		Spot	1	Image 1	27	1000000008	1734
11.1143		Spot	1	Image 1	27	1000000009	1735
8.00215		Spot	1	Image 1	27	1000000068	1736
11.3773		Spot	1	Image 1	27	1000000067	1737
10.0378		Spot	1	Image 1	27	1000000010	1738
10.5		Spot	1	Image 1	27	1000000012	1739
8.22988		Spot	1	Image 1	27	1000000013	1740
7.03225		Spot	1	Image 1	27	1000000014	1741
6.41239		Spot	1	Image 1	27	1000000015	1742
7.73633		Spot	1	Image 1	27	1000000016	1743
43.8152		Spot	1	Image 1	27	1000000017	1744
24.58		Spot	1	Image 1	27	1000000018	1745
6.67438		Spot	1	Image 1	27	1000000019	1746
22.9202		Spot	1	Image 1	27	1000000021	1747
44.6001		Spot	1	Image 1	27	1000000022	1748
17.5194		Spot	1	Image 1	27	1000000023	1749
13.0622		Spot	1	Image 1	27	1000000024	1750
13.7184		Spot	1	Image 1	27	1000000025	1751
14.2301		Spot	1	Image 1	27	1000000027	1752
11.5579		Spot	1	Image 1	27	1000000028	1753
12.7723		Spot	1	Image 1	27	1000000029	1754
39.2369		Spot	1	Image 1	27	1000000030	1755
7.59248		Spot	1	Image 1	27	1000000032	1756
7.22949		Spot	1	Image 1	27	1000000033	1757
7.6392		Spot	1	Image 1	27	1000000034	1758
7.65773		Spot	1	Image 1	27	1000000036	1759
11.9899		Spot	1	Image 1	27	1000000037	1760
10.6804		Spot	1	Image 1	27	1000000038	1761
7.76088		Spot	1	Image 1	27	1000000039	1762
9.21554		Spot	1	Image 1	27	1000000040	1763
7.04077		Spot	1	Image 1	27	1000000041	1764
16.7723		Spot	1	Image 1	27	1000000042	1765
8.59562		Spot	1	Image 1	27	1000000043	1766
8.39734		Spot	1	Image 1	27	1000000044	1767
7.51943		Spot	1	Image 1	27	1000000045	1768
7.18801		Spot	1	Image 1	27	1000000046	1769
6.93982		Spot	1	Image 1	27	1000000047	1770
7.27616		Spot	1	Image 1	27	1000000048	1771
23.3037		Spot	1	Image 1	27	1000000049	1772
17.8636		Spot	1	Image 1	27	1000000050	1773
9.18562		Spot	1	Image 1	27	1000000051	1774
13.5455		Spot	1	Image 1	27	1000000052	1775
9.87118		Spot	1	Image 1	27	1000000053	1776
8.01083		Spot	1	Image 1	27	1000000054	1777
10.3143		Spot	1	Image 1	27	1000000055	1778
6.41237		Spot	1	Image 1	27	1000000056	1779
10.5618		Spot	1	Image 1	27	1000000057	1780
9.50486		Spot	1	Image 1	27	1000000058	1782
10.7038		Spot	1	Image 1	27	1000000059	1783
6.78716		Spot	1	Image 1	27	1000000060	1784
14.9104		Spot	1	Image 1	27	1000000061	1785
10.6377		Spot	1	Image 1	27	1000000062	1786
8.79701		Spot	1	Image 1	27	1000000063	1787
7.48968		Spot	1	Image 1	27	1000000069	1788
10.2532		Spot	1	Image 1	27	1000000064	1789
9.11213		Spot	1	Image 1	28	1000000001	1790
7.16897		Spot	1	Image 1	28	1000000002	1791
7.34384		Spot	1	Image 1	28	1000000003	1792
6.77415		Spot	1	Image 1	28	1000000004	1794
7.55993		Spot	1	Image 1	28	1000000005	1795
12.4363		Spot	1	Image 1	28	1000000006	1796
33.3713		Spot	1	Image 1	28	1000000020	1797
23.5817		Spot	1	Image 1	28	1000000007	1798
11.2763		Spot	1	Image 1	28	1000000008	1799
10.5457		Spot	1	Image 1	28	1000000009	1800
8.8491		Spot	1	Image 1	28	1000000068	1801
11.6072		Spot	1	Image 1	28	1000000067	1802
11.8231		Spot	1	Image 1	28	1000000010	1803
11.4342		Spot	1	Image 1	28	1000000012	1804
8.53531		Spot	1	Image 1	28	1000000013	1805
7.74457		Spot	1	Image 1	28	1000000014	1806
7.47128		Spot	1	Image 1	28	1000000015	1807
6.89351		Spot	1	Image 1	28	1000000016	1808
47.4078		Spot	1	Image 1	28	1000000017	1809
24.3489		Spot	1	Image 1	28	1000000018	1810
7.85232		Spot	1	Image 1	28	1000000019	1811
23.8634		Spot	1	Image 1	28	1000000021	1812
44.9294		Spot	1	Image 1	28	1000000022	1813
17.5045		Spot	1	Image 1	28	1000000023	1814
12.3132		Spot	1	Image 1	28	1000000024	1815
14.8388		Spot	1	Image 1	28	1000000025	1816
15.4172		Spot	1	Image 1	28	1000000027	1817
10.5533		Spot	1	Image 1	28	1000000028	1818
13.8223		Spot	1	Image 1	28	1000000029	1819
37.1569		Spot	1	Image 1	28	1000000030	1820
14.466		Spot	1	Image 1	28	1000000031	1821
8.78008		Spot	1	Image 1	28	1000000032	1822
8.16723		Spot	1	Image 1	28	1000000033	1823
8.35707		Spot	1	Image 1	28	1000000034	1824
11.0911		Spot	1	Image 1	28	1000000035	1825
7.51201		Spot	1	Image 1	28	1000000036	1826
12.0849		Spot	1	Image 1	28	1000000037	1827
11.333		Spot	1	Image 1	28	1000000038	1828
7.11448		Spot	1	Image 1	28	1000000039	1829
9.61395		Spot	1	Image 1	28	1000000040	1830
6.99567		Spot	1	Image 1	28	1000000041	1831
15.0455		Spot	1	Image 1	28	1000000042	1832
9.10527		Spot	1	Image 1	28	1000000043	1833
8.22061		Spot	1	Image 1	28	1000000044	1834
8.95607		Spot	1	Image 1	28	1000000045	1835
7.37355		Spot	1	Image 1	28	1000000046	1836
8.49827		Spot	1	Image 1	28	1000000047	1837
6.79383		Spot	1	Image 1	28	1000000048	1838
23.3511		Spot	1	Image 1	28	1000000049	1839
17.4398		Spot	1	Image 1	28	1000000050	1840
8.25001		Spot	1	Image 1	28	1000000051	1841
13.4979		Spot	1	Image 1	28	1000000052	1842
10.2828		Spot	1	Image 1	28	1000000053	1843
7.80803		Spot	1	Image 1	28	1000000054	1844
10.5689		Spot	1	Image 1	28	1000000055	1845
6.94341		Spot	1	Image 1	28	1000000056	1846
12.3445		Spot	1	Image 1	28	1000000057	1847
10.0386		Spot	1	Image 1	28	1000000058	1848
10.439		Spot	1	Image 1	28	1000000059	1850
7.4455		Spot	1	Image 1	28	1000000060	1851
14.198		Spot	1	Image 1	28	1000000061	1852
11.2628		Spot	1	Image 1	28	1000000062	1853
8.79456		Spot	1	Image 1	28	1000000063	1854
7.94214		Spot	1	Image 1	28	1000000069	1855
10.6442		Spot	1	Image 1	28	1000000064	1856
8.87977		Spot	1	Image 1	29	1000000001	1857
7.23307		Spot	1	Image 1	29	1000000002	1858
8.02731		Spot	1	Image 1	29	1000000003	1859
8.31434		Spot	1	Image 1	29	1000000005	1861
12.1206		Spot	1	Image 1	29	1000000006	1862
34.5865		Spot	1	Image 1	29	1000000020	1863
23.2922		Spot	1	Image 1	29	1000000007	1864
11.0814		Spot	1	Image 1	29	1000000008	1865
12.3767		Spot	1	Image 1	29	1000000009	1866
9.04574		Spot	1	Image 1	29	1000000068	1867
15.294		Spot	1	Image 1	29	1000000067	1868
12.6544		Spot	1	Image 1	29	1000000010	1869
11.591		Spot	1	Image 1	29	1000000012	1870
8.37466		Spot	1	Image 1	29	1000000013	1871
7.75319		Spot	1	Image 1	29	1000000014	1872
7.66549		Spot	1	Image 1	29	1000000015	1873
7.65322		Spot	1	Image 1	29	1000000016	1874
44.9274		Spot	1	Image 1	29	1000000017	1875
24.4404		Spot	1	Image 1	29	1000000018	1876
7.23937		Spot	1	Image 1	29	1000000019	1877
23.7972		Spot	1	Image 1	29	1000000021	1878
43.1563		Spot	1	Image 1	29	1000000022	1879
18.4073		Spot	1	Image 1	29	1000000023	1880
14.1566		Spot	1	Image 1	29	1000000024	1881
15.885		Spot	1	Image 1	29	1000000025	1882
23.4784		Spot	1	Image 1	29	1000000070	1883
15.2358		Spot	1	Image 1	29	1000000027	1884
12.9002		Spot	1	Image 1	29	1000000028	1885
13.6583		Spot	1	Image 1	29	1000000029	1886
36.867		Spot	1	Image 1	29	1000000030	1887
15.0237		Spot	1	Image 1	29	1000000031	1888
8.32819		Spot	1	Image 1	29	1000000032	1889
9.34425		Spot	1	Image 1	29	1000000033	1890
9.09665		Spot	1	Image 1	29	1000000034	1891
11.896		Spot	1	Image 1	29	1000000035	1892
8.73751		Spot	1	Image 1	29	1000000036	1893
12.927		Spot	1	Image 1	29	1000000037	1894
11.3305		Spot	1	Image 1	29	1000000038	1895
8.29627		Spot	1	Image 1	29	1000000039	1896
10.7818		Spot	1	Image 1	29	1000000040	1897
8.07888		Spot	1	Image 1	29	1000000041	1898
15.813		Spot	1	Image 1	29	1000000042	1899
10.0506		Spot	1	Image 1	29	1000000043	1900
9.30228		Spot	1	Image 1	29	1000000044	1901
9.6687		Spot	1	Image 1	29	1000000045	1902
7.83454		Spot	1	Image 1	29	1000000046	1903
8.95005		Spot	1	Image 1	29	1000000047	1904
7.63869		Spot	1	Image 1	29	1000000048	1905
17.7132		Spot	1	Image 1	29	1000000050	1906
9.23033		Spot	1	Image 1	29	1000000051	1907
14.8678		Spot	1	Image 1	29	1000000052	1908
9.70364		Spot	1	Image 1	29	1000000053	1909
8.32345		Spot	1	Image 1	29	1000000054	1910
12.3028		Spot	1	Image 1	29	1000000055	1911
7.84497		Spot	1	Image 1	29	1000000056	1912
11.9947		Spot	1	Image 1	29	1000000057	1913
9.92257		Spot	1	Image 1	29	1000000058	1915
11.4349		Spot	1	Image 1	29	1000000059	1916
8.13973		Spot	1	Image 1	29	1000000060	1917
14.9943		Spot	1	Image 1	29	1000000061	1918
12.6959		Spot	1	Image 1	29	1000000062	1919
8.44691		Spot	1	Image 1	29	1000000063	1920
7.79489		Spot	1	Image 1	29	1000000069	1921
11.2905		Spot	1	Image 1	29	1000000064	1922
9.63083		Spot	1	Image 1	30	1000000001	1923
9.17263		Spot	1	Image 1	30	1000000002	1924
8.22209		Spot	1	Image 1	30	1000000003	1925
8.46806		Spot	1	Image 1	30	1000000005	1927
13.114		Spot	1	Image 1	30	1000000006	1928
32.0505		Spot	1	Image 1	30	1000000020	1929
23.5256		Spot	1	Image 1	30	1000000007	1930
14.0426		Spot	1	Image 1	30	1000000008	1931
11.9918		Spot	1	Image 1	30	1000000009	1932
10.7793		Spot	1	Image 1	30	1000000068	1933
14.1513		Spot	1	Image 1	30	1000000067	1934
12.7421		Spot	1	Image 1	30	1000000010	1935
12.3261		Spot	1	Image 1	30	1000000012	1936
9.14624		Spot	1	Image 1	30	1000000013	1937
7.44066		Spot	1	Image 1	30	1000000014	1938
8.62095		Spot	1	Image 1	30	1000000015	1939
8.43912		Spot	1	Image 1	30	1000000016	1940
44.215		Spot	1	Image 1	30	1000000017	1941
24.1472		Spot	1	Image 1	30	1000000018	1942
8.14554		Spot	1	Image 1	30	1000000019	1943
26.5681		Spot	1	Image 1	30	1000000021	1944
45.35		Spot	1	Image 1	30	1000000022	1945
18.3305		Spot	1	Image 1	30	1000000023	1946
14.4089		Spot	1	Image 1	30	1000000024	1947
16.8675		Spot	1	Image 1	30	1000000025	1948
26.7659		Spot	1	Image 1	30	1000000070	1949
16.0978		Spot	1	Image 1	30	1000000027	1950
13.8941		Spot	1	Image 1	30	1000000028	1951
13.8811		Spot	1	Image 1	30	1000000029	1952
40.7446		Spot	1	Image 1	30	1000000030	1953
17.3147		Spot	1	Image 1	30	1000000031	1954
8.57811		Spot	1	Image 1	30	1000000032	1955
9.15798		Spot	1	Image 1	30	1000000033	1956
10.0677		Spot	1	Image 1	30	1000000034	1957
9.0486		Spot	1	Image 1	30	1000000036	1958
13.076		Spot	1	Image 1	30	1000000037	1959
12.1504		Spot	1	Image 1	30	1000000038	1960
8.09879		Spot	1	Image 1	30	1000000039	1961
10.3862		Spot	1	Image 1	30	1000000040	1962
9.50877		Spot	1	Image 1	30	1000000041	1963
18.2401		Spot	1	Image 1	30	1000000042	1964
9.60249		Spot	1	Image 1	30	1000000043	1965
9.8951		Spot	1	Image 1	30	1000000044	1966
10.8027		Spot	1	Image 1	30	1000000045	1967
8.03716		Spot	1	Image 1	30	1000000046	1968
8.89748		Spot	1	Image 1	30	1000000047	1969
8.05605		Spot	1	Image 1	30	1000000048	1970
26.0082		Spot	1	Image 1	30	1000000049	1971
19.4682		Spot	1	Image 1	30	1000000050	1972
9.45297		Spot	1	Image 1	30	1000000051	1973
15.0695		Spot	1	Image 1	30	1000000052	1974
11.3263		Spot	1	Image 1	30	1000000053	1975
8.8212		Spot	1	Image 1	30	1000000054	1976
12.4056		Spot	1	Image 1	30	1000000055	1977
7.70752		Spot	1	Image 1	30	1000000056	1978
7.37518		Spot	1	Image 1	30	1000000071	1979
12.0602		Spot	1	Image 1	30	1000000057	1980
10.352		Spot	1	Image 1	30	1000000058	1982
11.6622		Spot	1	Image 1	30	1000000059	1983
8.48267		Spot	1	Image 1	30	1000000060	1984
15.9888		Spot	1	Image 1	30	1000000061	1985
13.723		Spot	1	Image 1	30	1000000062	1986
10.4107		Spot	1	Image 1	30	1000000063	1987
12.0387		Spot	1	Image 1	30	1000000064	1988
18.6246		Spot	1	Image 1	31	1000000072	1989
8.98784		Spot	1	Image 1	31	1000000002	1990
9.47402		Spot	1	Image 1	31	1000000003	1991
9.05552		Spot	1	Image 1	31	1000000005	1993
13.6512		Spot	1	Image 1	31	1000000006	1994
33.42		Spot	1	Image 1	31	1000000020	1995
25.2723		Spot	1	Image 1	31	1000000007	1996
13.5083		Spot	1	Image 1	31	1000000008	1997
12.9698		Spot	1	Image 1	31	1000000009	1998
10.6552		Spot	1	Image 1	31	1000000068	1999
13.0804		Spot	1	Image 1	31	1000000010	2000
13.1079		Spot	1	Image 1	31	1000000012	2001
10.4713		Spot	1	Image 1	31	1000000013	2002
9.50332		Spot	1	Image 1	31	1000000014	2003
8.66529		Spot	1	Image 1	31	1000000015	2004
9.6373		Spot	1	Image 1	31	1000000016	2005
41.0872		Spot	1	Image 1	31	1000000017	2006
8.69993		Spot	1	Image 1	31	1000000019	2007
27.237		Spot	1	Image 1	31	1000000018	2008
26.5995		Spot	1	Image 1	31	1000000021	2009
45.7715		Spot	1	Image 1	31	1000000022	2010
20.865		Spot	1	Image 1	31	1000000023	2011
15.4736		Spot	1	Image 1	31	1000000024	2012
16.1134		Spot	1	Image 1	31	1000000025	2013
23.7703		Spot	1	Image 1	31	1000000070	2014
17.6846		Spot	1	Image 1	31	1000000027	2015
13.5477		Spot	1	Image 1	31	1000000028	2016
17.6092		Spot	1	Image 1	31	1000000029	2017
13.2145		Spot	1	Image 1	31	1000000073	2018
40.1607		Spot	1	Image 1	31	1000000030	2019
17.583		Spot	1	Image 1	31	1000000031	2020
11.6981		Spot	1	Image 1	31	1000000032	2021
10.3047		Spot	1	Image 1	31	1000000033	2022
10.7898		Spot	1	Image 1	31	1000000034	2023
13.2553		Spot	1	Image 1	31	1000000035	2024
10.4654		Spot	1	Image 1	31	1000000036	2025
14.3142		Spot	1	Image 1	31	1000000037	2026
12.9705		Spot	1	Image 1	31	1000000038	2027
10.629		Spot	1	Image 1	31	1000000039	2028
11.7683		Spot	1	Image 1	31	1000000040	2029
9.85176		Spot	1	Image 1	31	1000000041	2030
20.397		Spot	1	Image 1	31	1000000042	2031
10.7672		Spot	1	Image 1	31	1000000043	2032
11.0267		Spot	1	Image 1	31	1000000044	2033
12.315		Spot	1	Image 1	31	1000000045	2034
9.33055		Spot	1	Image 1	31	1000000046	2035
9.79416		Spot	1	Image 1	31	1000000047	2036
9.28219		Spot	1	Image 1	31	1000000048	2037
20.5555		Spot	1	Image 1	31	1000000049	2038
19.135		Spot	1	Image 1	31	1000000050	2039
10.3476		Spot	1	Image 1	31	1000000051	2040
18.245		Spot	1	Image 1	31	1000000052	2041
11.8626		Spot	1	Image 1	31	1000000053	2042
10.4343		Spot	1	Image 1	31	1000000054	2043
11.8499		Spot	1	Image 1	31	1000000055	2044
9.05948		Spot	1	Image 1	31	1000000056	2045
8.25093		Spot	1	Image 1	31	1000000071	2046
13.0737		Spot	1	Image 1	31	1000000057	2047
11.1015		Spot	1	Image 1	31	1000000058	2049
12.0292		Spot	1	Image 1	31	1000000059	2050
8.9853		Spot	1	Image 1	31	1000000060	2051
17.7316		Spot	1	Image 1	31	1000000061	2052
14.665		Spot	1	Image 1	31	1000000062	2053
11.5133		Spot	1	Image 1	31	1000000063	2054
12.6886		Spot	1	Image 1	31	1000000064	2055
9.04309		Spot	1	Image 1	32	1000000001	2056
8.78695		Spot	1	Image 1	32	1000000002	2057
9.18291		Spot	1	Image 1	32	1000000003	2058
[truncated: 992 more rows]
