# Supplementary material for: Protocol for real-time monitoring of CD8+ T and myeloid cell behavior in human high-grade serous ovarian cancer slices
Source: STAR Protoc. 2024 Jun 2;5(2):103102. doi: 10.1016/j.xpro.2024.103102 (PMC11179100; doi:10.1016/j.xpro.2024.103102)
Supplement: Data S3. Files for testing the R script, quantification and statistical analysis step 2 [file mmc3.zip › Test files/Slice1_b/__Intensity_StdDev_Ch=2_Img=1.csv]

Intensity StdDev Ch=2 Img=1
====================
Intensity StdDev	Unit	Category	Channel	Image	Time	TrackID	ID
10.7201		Spot	2	Image 1	1	1000000000	0
8.69797		Spot	2	Image 1	1	1000000001	1
17.3866		Spot	2	Image 1	1	1000000002	2
24.0088		Spot	2	Image 1	1	1000000003	3
10.7586		Spot	2	Image 1	1	1000000004	5
14.0122		Spot	2	Image 1	1	1000000005	6
9.82104		Spot	2	Image 1	1	1000000006	7
10.3074		Spot	2	Image 1	1	1000000007	8
8.88074		Spot	2	Image 1	1	1000000008	9
10.1629		Spot	2	Image 1	1	1000000009	10
8.92122		Spot	2	Image 1	1	1000000010	11
9.50173		Spot	2	Image 1	1	1000000011	12
14.4171		Spot	2	Image 1	1	1000000012	13
21.444		Spot	2	Image 1	1	1000000013	14
16.7081		Spot	2	Image 1	1	1000000014	15
18.7674		Spot	2	Image 1	1	1000000015	16
30.2151		Spot	2	Image 1	1	1000000016	17
10.2136		Spot	2	Image 1	1	1000000017	18
8.79172		Spot	2	Image 1	1	1000000018	19
10.4897		Spot	2	Image 1	1	1000000019	20
10.2554		Spot	2	Image 1	1	1000000020	21
11.3903		Spot	2	Image 1	1	1000000021	22
9.54263		Spot	2	Image 1	1	1000000022	23
9.1734		Spot	2	Image 1	1	1000000023	24
9.24898		Spot	2	Image 1	1	1000000024	25
9.91696		Spot	2	Image 1	1	1000000025	26
11.0782		Spot	2	Image 1	1	1000000026	27
8.28655		Spot	2	Image 1	1	1000000027	28
9.42774		Spot	2	Image 1	1	1000000028	29
19.0121		Spot	2	Image 1	1	1000000029	30
9.06997		Spot	2	Image 1	1	1000000030	31
11.108		Spot	2	Image 1	1	1000000031	32
9.04213		Spot	2	Image 1	1	1000000032	33
7.88765		Spot	2	Image 1	1	1000000033	34
8.62146		Spot	2	Image 1	1	1000000034	35
10.7384		Spot	2	Image 1	1	1000000035	36
9.01305		Spot	2	Image 1	1	1000000036	37
11.0387		Spot	2	Image 1	1	1000000037	38
10.9223		Spot	2	Image 1	1	1000000038	39
8.53735		Spot	2	Image 1	1	1000000039	40
9.38345		Spot	2	Image 1	1	1000000040	41
9.21717		Spot	2	Image 1	1	1000000041	42
21.3273		Spot	2	Image 1	1	1000000042	43
8.35233		Spot	2	Image 1	1	1000000043	44
7.69657		Spot	2	Image 1	1	1000000044	45
8.17729		Spot	2	Image 1	1	1000000045	46
28.5747		Spot	2	Image 1	1	1000000046	47
12.4813		Spot	2	Image 1	1	1000000047	48
38.2602		Spot	2	Image 1	1	1000000048	49
7.44896		Spot	2	Image 1	1	1000000049	50
14.9012		Spot	2	Image 1	1	1000000050	51
9.27888		Spot	2	Image 1	1	1000000051	52
9.19449		Spot	2	Image 1	1	1000000052	53
8.31318		Spot	2	Image 1	1	1000000053	54
8.43452		Spot	2	Image 1	1	1000000054	55
8.93443		Spot	2	Image 1	1	1000000055	56
8.2988		Spot	2	Image 1	1	1000000056	57
9.31465		Spot	2	Image 1	1	1000000057	58
11.1362		Spot	2	Image 1	1	1000000058	59
11.0874		Spot	2	Image 1	1	1000000059	61
8.83801		Spot	2	Image 1	1	1000000060	62
9.98815		Spot	2	Image 1	1	1000000061	63
8.29171		Spot	2	Image 1	1	1000000062	64
8.87519		Spot	2	Image 1	1	1000000063	65
14.2173		Spot	2	Image 1	1	1000000064	66
8.89772		Spot	2	Image 1	2	1000000000	67
6.74025		Spot	2	Image 1	2	1000000001	68
14.6056		Spot	2	Image 1	2	1000000002	69
22.9884		Spot	2	Image 1	2	1000000003	70
8.54784		Spot	2	Image 1	2	1000000004	72
12.6771		Spot	2	Image 1	2	1000000005	73
6.92792		Spot	2	Image 1	2	1000000006	74
7.63005		Spot	2	Image 1	2	1000000007	75
6.07928		Spot	2	Image 1	2	1000000008	76
6.84707		Spot	2	Image 1	2	1000000009	77
7.01934		Spot	2	Image 1	2	1000000065	78
6.55092		Spot	2	Image 1	2	1000000010	79
6.65332		Spot	2	Image 1	2	1000000011	80
9.8534		Spot	2	Image 1	2	1000000012	81
18.3156		Spot	2	Image 1	2	1000000013	82
12.1235		Spot	2	Image 1	2	1000000014	83
15.0886		Spot	2	Image 1	2	1000000015	84
25.3813		Spot	2	Image 1	2	1000000016	85
7.20963		Spot	2	Image 1	2	1000000017	86
6.39171		Spot	2	Image 1	2	1000000018	87
7.68941		Spot	2	Image 1	2	1000000019	88
7.82742		Spot	2	Image 1	2	1000000020	89
8.71369		Spot	2	Image 1	2	1000000021	90
7.41122		Spot	2	Image 1	2	1000000022	91
7.15655		Spot	2	Image 1	2	1000000023	92
6.32602		Spot	2	Image 1	2	1000000024	93
7.8716		Spot	2	Image 1	2	1000000025	94
8.47771		Spot	2	Image 1	2	1000000026	95
7.23385		Spot	2	Image 1	2	1000000027	96
7.11993		Spot	2	Image 1	2	1000000028	97
15.6501		Spot	2	Image 1	2	1000000029	98
7.45117		Spot	2	Image 1	2	1000000030	99
8.93701		Spot	2	Image 1	2	1000000031	100
7.47778		Spot	2	Image 1	2	1000000032	101
6.21622		Spot	2	Image 1	2	1000000033	102
6.88016		Spot	2	Image 1	2	1000000034	103
8.42844		Spot	2	Image 1	2	1000000035	104
6.019		Spot	2	Image 1	2	1000000036	105
7.40209		Spot	2	Image 1	2	1000000037	106
8.61731		Spot	2	Image 1	2	1000000038	107
6.28488		Spot	2	Image 1	2	1000000039	108
7.08221		Spot	2	Image 1	2	1000000040	109
6.8372		Spot	2	Image 1	2	1000000041	110
19.7122		Spot	2	Image 1	2	1000000042	111
6.05363		Spot	2	Image 1	2	1000000043	112
6.11559		Spot	2	Image 1	2	1000000044	113
5.83667		Spot	2	Image 1	2	1000000045	114
25.3481		Spot	2	Image 1	2	1000000046	115
8.84183		Spot	2	Image 1	2	1000000047	116
34.0958		Spot	2	Image 1	2	1000000048	117
6.57294		Spot	2	Image 1	2	1000000049	118
11.2248		Spot	2	Image 1	2	1000000050	119
7.38525		Spot	2	Image 1	2	1000000051	120
7.31169		Spot	2	Image 1	2	1000000052	121
6.61522		Spot	2	Image 1	2	1000000053	122
6.42209		Spot	2	Image 1	2	1000000054	123
6.27238		Spot	2	Image 1	2	1000000055	124
6.1745		Spot	2	Image 1	2	1000000056	125
7.33047		Spot	2	Image 1	2	1000000057	126
8.6379		Spot	2	Image 1	2	1000000058	128
7.34576		Spot	2	Image 1	2	1000000059	129
6.29499		Spot	2	Image 1	2	1000000060	130
7.13102		Spot	2	Image 1	2	1000000061	131
6.35242		Spot	2	Image 1	2	1000000062	132
7.24425		Spot	2	Image 1	2	1000000063	133
11.311		Spot	2	Image 1	2	1000000064	134
6.83614		Spot	2	Image 1	3	1000000000	135
13.4355		Spot	2	Image 1	3	1000000002	136
6.81287		Spot	2	Image 1	3	1000000004	138
9.28941		Spot	2	Image 1	3	1000000005	139
6.16258		Spot	2	Image 1	3	1000000006	140
6.23016		Spot	2	Image 1	3	1000000007	141
5.21688		Spot	2	Image 1	3	1000000008	142
5.98047		Spot	2	Image 1	3	1000000009	143
5.65342		Spot	2	Image 1	3	1000000065	144
5.32444		Spot	2	Image 1	3	1000000010	145
6.01501		Spot	2	Image 1	3	1000000011	146
8.77156		Spot	2	Image 1	3	1000000012	147
21.8078		Spot	2	Image 1	3	1000000003	148
16.2772		Spot	2	Image 1	3	1000000013	149
9.73819		Spot	2	Image 1	3	1000000014	150
12.6147		Spot	2	Image 1	3	1000000015	151
23.0513		Spot	2	Image 1	3	1000000016	152
6.41108		Spot	2	Image 1	3	1000000017	153
5.13007		Spot	2	Image 1	3	1000000018	154
6.93412		Spot	2	Image 1	3	1000000019	155
5.93128		Spot	2	Image 1	3	1000000020	156
8.05222		Spot	2	Image 1	3	1000000021	157
5.35894		Spot	2	Image 1	3	1000000022	158
5.24022		Spot	2	Image 1	3	1000000023	159
5.68908		Spot	2	Image 1	3	1000000024	160
6.30201		Spot	2	Image 1	3	1000000025	161
7.23329		Spot	2	Image 1	3	1000000026	162
5.75991		Spot	2	Image 1	3	1000000027	163
6.31424		Spot	2	Image 1	3	1000000028	164
12.9737		Spot	2	Image 1	3	1000000029	165
5.44563		Spot	2	Image 1	3	1000000030	166
7.48465		Spot	2	Image 1	3	1000000031	167
5.9708		Spot	2	Image 1	3	1000000032	168
5.72229		Spot	2	Image 1	3	1000000033	169
5.55544		Spot	2	Image 1	3	1000000034	170
7.14389		Spot	2	Image 1	3	1000000035	171
5.02131		Spot	2	Image 1	3	1000000036	172
6.66645		Spot	2	Image 1	3	1000000037	173
6.70845		Spot	2	Image 1	3	1000000038	174
5.25109		Spot	2	Image 1	3	1000000039	175
5.19475		Spot	2	Image 1	3	1000000040	176
6.06933		Spot	2	Image 1	3	1000000041	177
18.9109		Spot	2	Image 1	3	1000000042	178
5.26148		Spot	2	Image 1	3	1000000043	179
4.83714		Spot	2	Image 1	3	1000000044	180
4.20821		Spot	2	Image 1	3	1000000045	181
24.0669		Spot	2	Image 1	3	1000000046	182
7.91345		Spot	2	Image 1	3	1000000047	183
33.8375		Spot	2	Image 1	3	1000000048	184
5.07004		Spot	2	Image 1	3	1000000049	185
8.98174		Spot	2	Image 1	3	1000000050	186
5.5531		Spot	2	Image 1	3	1000000051	187
6.09746		Spot	2	Image 1	3	1000000052	188
5.20135		Spot	2	Image 1	3	1000000053	189
4.97174		Spot	2	Image 1	3	1000000054	190
5.37084		Spot	2	Image 1	3	1000000055	191
4.96486		Spot	2	Image 1	3	1000000056	192
5.7037		Spot	2	Image 1	3	1000000057	194
6.71761		Spot	2	Image 1	3	1000000058	195
5.95584		Spot	2	Image 1	3	1000000059	196
4.91509		Spot	2	Image 1	3	1000000060	197
5.18503		Spot	2	Image 1	3	1000000061	198
5.08711		Spot	2	Image 1	3	1000000062	199
5.03793		Spot	2	Image 1	3	1000000063	200
10.8538		Spot	2	Image 1	3	1000000064	201
5.16927		Spot	2	Image 1	4	1000000001	202
12.6659		Spot	2	Image 1	4	1000000002	203
5.84952		Spot	2	Image 1	4	1000000004	205
10.6409		Spot	2	Image 1	4	1000000005	206
5.59106		Spot	2	Image 1	4	1000000006	207
6.28681		Spot	2	Image 1	4	1000000007	208
4.24941		Spot	2	Image 1	4	1000000008	209
6.07784		Spot	2	Image 1	4	1000000009	210
5.63847		Spot	2	Image 1	4	1000000065	211
4.5547		Spot	2	Image 1	4	1000000010	212
5.96503		Spot	2	Image 1	4	1000000011	213
7.76013		Spot	2	Image 1	4	1000000012	214
21.0764		Spot	2	Image 1	4	1000000003	215
15.8626		Spot	2	Image 1	4	1000000013	216
9.76978		Spot	2	Image 1	4	1000000014	217
12.0365		Spot	2	Image 1	4	1000000015	218
21.0933		Spot	2	Image 1	4	1000000016	219
6.72608		Spot	2	Image 1	4	1000000017	220
5.33987		Spot	2	Image 1	4	1000000018	221
6.03221		Spot	2	Image 1	4	1000000019	222
5.5799		Spot	2	Image 1	4	1000000020	223
6.50435		Spot	2	Image 1	4	1000000021	224
5.23846		Spot	2	Image 1	4	1000000022	225
5.27676		Spot	2	Image 1	4	1000000023	226
4.85048		Spot	2	Image 1	4	1000000024	227
5.3198		Spot	2	Image 1	4	1000000025	228
7.04829		Spot	2	Image 1	4	1000000026	229
5.60384		Spot	2	Image 1	4	1000000027	230
5.0748		Spot	2	Image 1	4	1000000028	231
14.5505		Spot	2	Image 1	4	1000000029	232
5.05354		Spot	2	Image 1	4	1000000030	233
5.63658		Spot	2	Image 1	4	1000000032	234
4.83381		Spot	2	Image 1	4	1000000033	235
5.53517		Spot	2	Image 1	4	1000000034	236
7.09414		Spot	2	Image 1	4	1000000035	237
5.37541		Spot	2	Image 1	4	1000000036	238
6.34172		Spot	2	Image 1	4	1000000037	239
6.16892		Spot	2	Image 1	4	1000000038	240
4.52341		Spot	2	Image 1	4	1000000039	241
5.32694		Spot	2	Image 1	4	1000000040	242
5.78128		Spot	2	Image 1	4	1000000041	243
16.8308		Spot	2	Image 1	4	1000000042	244
4.8177		Spot	2	Image 1	4	1000000043	245
4.9729		Spot	2	Image 1	4	1000000044	246
4.3017		Spot	2	Image 1	4	1000000045	247
23.0007		Spot	2	Image 1	4	1000000046	248
7.07935		Spot	2	Image 1	4	1000000047	249
34.3922		Spot	2	Image 1	4	1000000048	250
5.15491		Spot	2	Image 1	4	1000000049	251
8.67745		Spot	2	Image 1	4	1000000050	252
5.30777		Spot	2	Image 1	4	1000000051	253
5.81172		Spot	2	Image 1	4	1000000052	254
4.80246		Spot	2	Image 1	4	1000000053	255
4.71273		Spot	2	Image 1	4	1000000054	256
4.47633		Spot	2	Image 1	4	1000000055	257
4.71917		Spot	2	Image 1	4	1000000056	258
5.92766		Spot	2	Image 1	4	1000000057	259
6.90649		Spot	2	Image 1	4	1000000058	260
5.6733		Spot	2	Image 1	4	1000000059	262
5.24025		Spot	2	Image 1	4	1000000060	263
5.28528		Spot	2	Image 1	4	1000000061	264
5.03012		Spot	2	Image 1	4	1000000062	265
5.52602		Spot	2	Image 1	4	1000000063	266
10.6188		Spot	2	Image 1	4	1000000064	267
7.42296		Spot	2	Image 1	5	1000000000	268
13.6275		Spot	2	Image 1	5	1000000002	269
6.3784		Spot	2	Image 1	5	1000000004	271
11.3286		Spot	2	Image 1	5	1000000005	272
5.78715		Spot	2	Image 1	5	1000000006	273
5.79472		Spot	2	Image 1	5	1000000020	274
6.47482		Spot	2	Image 1	5	1000000007	275
5.30723		Spot	2	Image 1	5	1000000008	276
6.37127		Spot	2	Image 1	5	1000000009	277
5.83161		Spot	2	Image 1	5	1000000065	278
5.14977		Spot	2	Image 1	5	1000000010	279
6.01654		Spot	2	Image 1	5	1000000011	280
8.35432		Spot	2	Image 1	5	1000000012	281
22.4015		Spot	2	Image 1	5	1000000003	282
16.9554		Spot	2	Image 1	5	1000000013	283
9.62466		Spot	2	Image 1	5	1000000014	284
14.0068		Spot	2	Image 1	5	1000000015	285
21.9312		Spot	2	Image 1	5	1000000016	286
6.04496		Spot	2	Image 1	5	1000000017	287
5.42996		Spot	2	Image 1	5	1000000018	288
6.24918		Spot	2	Image 1	5	1000000019	289
7.72078		Spot	2	Image 1	5	1000000021	290
6.26107		Spot	2	Image 1	5	1000000022	291
5.6469		Spot	2	Image 1	5	1000000023	292
5.61536		Spot	2	Image 1	5	1000000024	293
6.01437		Spot	2	Image 1	5	1000000025	294
7.38935		Spot	2	Image 1	5	1000000026	295
5.80223		Spot	2	Image 1	5	1000000027	296
5.79018		Spot	2	Image 1	5	1000000028	297
16.0754		Spot	2	Image 1	5	1000000029	298
6.42133		Spot	2	Image 1	5	1000000030	299
7.96066		Spot	2	Image 1	5	1000000031	300
6.35773		Spot	2	Image 1	5	1000000032	301
5.74105		Spot	2	Image 1	5	1000000033	302
6.57937		Spot	2	Image 1	5	1000000035	303
5.59973		Spot	2	Image 1	5	1000000034	304
5.33702		Spot	2	Image 1	5	1000000036	305
6.60281		Spot	2	Image 1	5	1000000037	306
7.1158		Spot	2	Image 1	5	1000000038	307
5.39683		Spot	2	Image 1	5	1000000039	308
6.05556		Spot	2	Image 1	5	1000000040	309
6.28136		Spot	2	Image 1	5	1000000041	310
18.603		Spot	2	Image 1	5	1000000042	311
5.4002		Spot	2	Image 1	5	1000000043	312
5.52984		Spot	2	Image 1	5	1000000044	313
5.62916		Spot	2	Image 1	5	1000000045	314
22.8715		Spot	2	Image 1	5	1000000046	315
8.14873		Spot	2	Image 1	5	1000000047	316
36.2931		Spot	2	Image 1	5	1000000048	317
5.13147		Spot	2	Image 1	5	1000000049	318
9.63504		Spot	2	Image 1	5	1000000050	319
5.88831		Spot	2	Image 1	5	1000000051	320
6.29509		Spot	2	Image 1	5	1000000052	321
5.09751		Spot	2	Image 1	5	1000000053	322
5.70849		Spot	2	Image 1	5	1000000054	323
5.94868		Spot	2	Image 1	5	1000000055	324
5.35469		Spot	2	Image 1	5	1000000056	325
5.65478		Spot	2	Image 1	5	1000000057	326
7.17775		Spot	2	Image 1	5	1000000058	327
6.70724		Spot	2	Image 1	5	1000000059	329
5.72893		Spot	2	Image 1	5	1000000060	330
6.37489		Spot	2	Image 1	5	1000000061	331
5.37514		Spot	2	Image 1	5	1000000062	332
5.79328		Spot	2	Image 1	5	1000000063	333
10.6642		Spot	2	Image 1	5	1000000064	334
13.7607		Spot	2	Image 1	6	1000000002	335
7.00847		Spot	2	Image 1	6	1000000004	337
9.39915		Spot	2	Image 1	6	1000000005	338
6.53786		Spot	2	Image 1	6	1000000006	339
6.69293		Spot	2	Image 1	6	1000000007	340
5.80907		Spot	2	Image 1	6	1000000008	341
7.16513		Spot	2	Image 1	6	1000000009	342
5.62653		Spot	2	Image 1	6	1000000010	343
9.33922		Spot	2	Image 1	6	1000000012	344
20.6964		Spot	2	Image 1	6	1000000003	345
17.0642		Spot	2	Image 1	6	1000000013	346
11.1829		Spot	2	Image 1	6	1000000014	347
12.9023		Spot	2	Image 1	6	1000000015	348
24.4859		Spot	2	Image 1	6	1000000016	349
7.02598		Spot	2	Image 1	6	1000000017	350
6.16642		Spot	2	Image 1	6	1000000018	351
6.78536		Spot	2	Image 1	6	1000000019	352
6.39417		Spot	2	Image 1	6	1000000020	353
8.04224		Spot	2	Image 1	6	1000000021	354
6.38569		Spot	2	Image 1	6	1000000022	355
6.40428		Spot	2	Image 1	6	1000000023	356
5.62671		Spot	2	Image 1	6	1000000024	357
6.1525		Spot	2	Image 1	6	1000000025	358
7.66627		Spot	2	Image 1	6	1000000026	359
6.48135		Spot	2	Image 1	6	1000000027	360
6.07829		Spot	2	Image 1	6	1000000028	361
12.92		Spot	2	Image 1	6	1000000029	362
6.34503		Spot	2	Image 1	6	1000000030	363
7.97726		Spot	2	Image 1	6	1000000031	364
6.06617		Spot	2	Image 1	6	1000000032	365
5.90191		Spot	2	Image 1	6	1000000033	366
5.86649		Spot	2	Image 1	6	1000000034	367
6.90889		Spot	2	Image 1	6	1000000035	368
5.85552		Spot	2	Image 1	6	1000000036	369
7.54476		Spot	2	Image 1	6	1000000037	370
8.03308		Spot	2	Image 1	6	1000000038	371
5.36107		Spot	2	Image 1	6	1000000039	372
6.59585		Spot	2	Image 1	6	1000000040	373
6.55878		Spot	2	Image 1	6	1000000041	374
19.2578		Spot	2	Image 1	6	1000000042	375
6.40995		Spot	2	Image 1	6	1000000043	376
4.95715		Spot	2	Image 1	6	1000000044	377
6.06859		Spot	2	Image 1	6	1000000045	378
22.208		Spot	2	Image 1	6	1000000046	379
9.14979		Spot	2	Image 1	6	1000000047	380
36.3908		Spot	2	Image 1	6	1000000048	381
5.7107		Spot	2	Image 1	6	1000000049	382
9.8241		Spot	2	Image 1	6	1000000050	383
6.36782		Spot	2	Image 1	6	1000000051	384
6.52867		Spot	2	Image 1	6	1000000052	385
5.35606		Spot	2	Image 1	6	1000000053	386
5.97913		Spot	2	Image 1	6	1000000054	387
7.00662		Spot	2	Image 1	6	1000000055	388
5.99065		Spot	2	Image 1	6	1000000056	389
7.27519		Spot	2	Image 1	6	1000000057	390
7.9611		Spot	2	Image 1	6	1000000058	392
7.29301		Spot	2	Image 1	6	1000000059	393
6.23763		Spot	2	Image 1	6	1000000060	394
6.28406		Spot	2	Image 1	6	1000000061	395
5.72719		Spot	2	Image 1	6	1000000062	396
5.51711		Spot	2	Image 1	6	1000000063	397
11.2146		Spot	2	Image 1	6	1000000064	398
6.28626		Spot	2	Image 1	7	1000000000	399
5.27768		Spot	2	Image 1	7	1000000001	400
12.4037		Spot	2	Image 1	7	1000000002	401
20.4785		Spot	2	Image 1	7	1000000003	402
5.93797		Spot	2	Image 1	7	1000000004	404
9.11583		Spot	2	Image 1	7	1000000005	405
5.3015		Spot	2	Image 1	7	1000000006	406
5.6077		Spot	2	Image 1	7	1000000020	407
5.19051		Spot	2	Image 1	7	1000000007	408
4.32147		Spot	2	Image 1	7	1000000008	409
5.1512		Spot	2	Image 1	7	1000000009	410
4.66965		Spot	2	Image 1	7	1000000065	411
4.60351		Spot	2	Image 1	7	1000000010	412
7.4638		Spot	2	Image 1	7	1000000012	413
15.4043		Spot	2	Image 1	7	1000000013	414
8.76795		Spot	2	Image 1	7	1000000014	415
12.2754		Spot	2	Image 1	7	1000000015	416
21.424		Spot	2	Image 1	7	1000000016	417
5.35161		Spot	2	Image 1	7	1000000017	418
4.36614		Spot	2	Image 1	7	1000000018	419
6.20701		Spot	2	Image 1	7	1000000019	420
7.04643		Spot	2	Image 1	7	1000000021	421
5.56518		Spot	2	Image 1	7	1000000022	422
4.67013		Spot	2	Image 1	7	1000000023	423
5.02881		Spot	2	Image 1	7	1000000024	424
5.91599		Spot	2	Image 1	7	1000000025	425
6.4648		Spot	2	Image 1	7	1000000026	426
5.48308		Spot	2	Image 1	7	1000000027	427
4.37478		Spot	2	Image 1	7	1000000028	428
13.7432		Spot	2	Image 1	7	1000000029	429
5.55395		Spot	2	Image 1	7	1000000030	430
6.42706		Spot	2	Image 1	7	1000000031	431
5.06128		Spot	2	Image 1	7	1000000032	432
4.67971		Spot	2	Image 1	7	1000000033	433
5.44394		Spot	2	Image 1	7	1000000034	434
6.69363		Spot	2	Image 1	7	1000000035	435
4.37198		Spot	2	Image 1	7	1000000036	436
6.33196		Spot	2	Image 1	7	1000000037	437
5.88691		Spot	2	Image 1	7	1000000038	438
4.69141		Spot	2	Image 1	7	1000000039	439
5.7567		Spot	2	Image 1	7	1000000040	440
5.48299		Spot	2	Image 1	7	1000000041	441
18.1168		Spot	2	Image 1	7	1000000042	442
4.43719		Spot	2	Image 1	7	1000000043	443
4.23099		Spot	2	Image 1	7	1000000044	444
5.00192		Spot	2	Image 1	7	1000000045	445
22.8329		Spot	2	Image 1	7	1000000046	446
7.6442		Spot	2	Image 1	7	1000000047	447
33.1236		Spot	2	Image 1	7	1000000048	448
5.46803		Spot	2	Image 1	7	1000000049	449
8.70762		Spot	2	Image 1	7	1000000050	450
5.02742		Spot	2	Image 1	7	1000000051	451
5.38623		Spot	2	Image 1	7	1000000052	452
5.28743		Spot	2	Image 1	7	1000000053	453
4.85816		Spot	2	Image 1	7	1000000054	454
5.41488		Spot	2	Image 1	7	1000000055	455
4.75249		Spot	2	Image 1	7	1000000056	456
5.28223		Spot	2	Image 1	7	1000000057	457
8.0271		Spot	2	Image 1	7	1000000058	459
6.04542		Spot	2	Image 1	7	1000000059	460
4.97431		Spot	2	Image 1	7	1000000060	461
5.47376		Spot	2	Image 1	7	1000000061	462
4.57386		Spot	2	Image 1	7	1000000062	463
5.01093		Spot	2	Image 1	7	1000000063	464
10.3435		Spot	2	Image 1	7	1000000064	465
5.7228		Spot	2	Image 1	8	1000000000	466
11.5413		Spot	2	Image 1	8	1000000002	467
19.9593		Spot	2	Image 1	8	1000000003	468
5.2522		Spot	2	Image 1	8	1000000004	470
9.44057		Spot	2	Image 1	8	1000000005	471
4.68357		Spot	2	Image 1	8	1000000006	472
5.31626		Spot	2	Image 1	8	1000000020	473
4.72825		Spot	2	Image 1	8	1000000007	474
4.4478		Spot	2	Image 1	8	1000000008	475
5.59404		Spot	2	Image 1	8	1000000009	476
4.75875		Spot	2	Image 1	8	1000000065	477
4.37		Spot	2	Image 1	8	1000000010	478
5.4645		Spot	2	Image 1	8	1000000011	479
6.89331		Spot	2	Image 1	8	1000000012	480
15.2958		Spot	2	Image 1	8	1000000013	481
8.53829		Spot	2	Image 1	8	1000000014	482
12.9369		Spot	2	Image 1	8	1000000015	483
22.8034		Spot	2	Image 1	8	1000000016	484
4.21529		Spot	2	Image 1	8	1000000017	485
5.01969		Spot	2	Image 1	8	1000000018	486
5.93653		Spot	2	Image 1	8	1000000019	487
6.60474		Spot	2	Image 1	8	1000000021	488
4.55449		Spot	2	Image 1	8	1000000022	489
4.99008		Spot	2	Image 1	8	1000000023	490
5.37416		Spot	2	Image 1	8	1000000024	491
5.36836		Spot	2	Image 1	8	1000000025	492
6.40662		Spot	2	Image 1	8	1000000026	493
4.52342		Spot	2	Image 1	8	1000000027	494
4.77624		Spot	2	Image 1	8	1000000028	495
12.5374		Spot	2	Image 1	8	1000000029	496
4.91141		Spot	2	Image 1	8	1000000030	497
6.5849		Spot	2	Image 1	8	1000000031	498
5.05914		Spot	2	Image 1	8	1000000032	499
4.39931		Spot	2	Image 1	8	1000000033	500
4.71506		Spot	2	Image 1	8	1000000034	501
5.70072		Spot	2	Image 1	8	1000000035	502
4.27157		Spot	2	Image 1	8	1000000036	503
5.99883		Spot	2	Image 1	8	1000000037	504
6.58682		Spot	2	Image 1	8	1000000038	505
4.3472		Spot	2	Image 1	8	1000000039	506
5.4769		Spot	2	Image 1	8	1000000040	507
5.14308		Spot	2	Image 1	8	1000000041	508
16.9233		Spot	2	Image 1	8	1000000042	509
4.22042		Spot	2	Image 1	8	1000000043	510
3.93122		Spot	2	Image 1	8	1000000044	511
4.45153		Spot	2	Image 1	8	1000000045	512
20.0536		Spot	2	Image 1	8	1000000046	513
7.38953		Spot	2	Image 1	8	1000000047	514
34.6812		Spot	2	Image 1	8	1000000048	515
4.41041		Spot	2	Image 1	8	1000000049	516
7.78258		Spot	2	Image 1	8	1000000050	517
4.60751		Spot	2	Image 1	8	1000000051	518
4.46402		Spot	2	Image 1	8	1000000052	519
4.10466		Spot	2	Image 1	8	1000000053	520
4.6368		Spot	2	Image 1	8	1000000054	521
4.70308		Spot	2	Image 1	8	1000000055	522
4.9794		Spot	2	Image 1	8	1000000056	523
5.31253		Spot	2	Image 1	8	1000000057	524
6.93276		Spot	2	Image 1	8	1000000058	526
5.12968		Spot	2	Image 1	8	1000000059	527
4.50105		Spot	2	Image 1	8	1000000060	528
5.12413		Spot	2	Image 1	8	1000000061	529
4.55778		Spot	2	Image 1	8	1000000062	530
4.54612		Spot	2	Image 1	8	1000000063	531
10.1166		Spot	2	Image 1	8	1000000064	532
6.4613		Spot	2	Image 1	9	1000000000	533
12.8675		Spot	2	Image 1	9	1000000002	534
6.48767		Spot	2	Image 1	9	1000000004	536
9.83902		Spot	2	Image 1	9	1000000005	537
5.57135		Spot	2	Image 1	9	1000000006	538
5.67607		Spot	2	Image 1	9	1000000020	539
5.97231		Spot	2	Image 1	9	1000000007	540
4.96324		Spot	2	Image 1	9	1000000008	541
6.33494		Spot	2	Image 1	9	1000000009	542
5.59209		Spot	2	Image 1	9	1000000065	543
5.05673		Spot	2	Image 1	9	1000000010	544
6.33145		Spot	2	Image 1	9	1000000011	545
8.13453		Spot	2	Image 1	9	1000000012	546
19.9386		Spot	2	Image 1	9	1000000003	547
16.2604		Spot	2	Image 1	9	1000000013	548
9.32859		Spot	2	Image 1	9	1000000014	549
13.3878		Spot	2	Image 1	9	1000000015	550
22.3096		Spot	2	Image 1	9	1000000016	551
5.29796		Spot	2	Image 1	9	1000000017	552
6.18327		Spot	2	Image 1	9	1000000019	553
5.51141		Spot	2	Image 1	9	1000000018	554
7.08311		Spot	2	Image 1	9	1000000021	555
5.71789		Spot	2	Image 1	9	1000000022	556
5.699		Spot	2	Image 1	9	1000000023	557
5.36956		Spot	2	Image 1	9	1000000024	558
5.37021		Spot	2	Image 1	9	1000000025	559
7.22138		Spot	2	Image 1	9	1000000026	560
6.3977		Spot	2	Image 1	9	1000000027	561
5.06222		Spot	2	Image 1	9	1000000028	562
15.3983		Spot	2	Image 1	9	1000000029	563
5.3393		Spot	2	Image 1	9	1000000030	564
7.80654		Spot	2	Image 1	9	1000000031	565
5.79312		Spot	2	Image 1	9	1000000032	566
4.95753		Spot	2	Image 1	9	1000000033	567
5.50228		Spot	2	Image 1	9	1000000034	568
6.55275		Spot	2	Image 1	9	1000000035	569
5.20717		Spot	2	Image 1	9	1000000036	570
6.18926		Spot	2	Image 1	9	1000000037	571
6.56129		Spot	2	Image 1	9	1000000038	572
4.84068		Spot	2	Image 1	9	1000000039	573
6.05652		Spot	2	Image 1	9	1000000040	574
5.20774		Spot	2	Image 1	9	1000000041	575
18.2361		Spot	2	Image 1	9	1000000042	576
4.67333		Spot	2	Image 1	9	1000000043	577
4.5468		Spot	2	Image 1	9	1000000044	578
4.59907		Spot	2	Image 1	9	1000000045	579
21.3728		Spot	2	Image 1	9	1000000046	580
8.05304		Spot	2	Image 1	9	1000000047	581
33.7524		Spot	2	Image 1	9	1000000048	582
4.91947		Spot	2	Image 1	9	1000000049	583
9.40415		Spot	2	Image 1	9	1000000050	584
5.74864		Spot	2	Image 1	9	1000000051	585
6.09191		Spot	2	Image 1	9	1000000052	586
4.79649		Spot	2	Image 1	9	1000000053	587
5.38465		Spot	2	Image 1	9	1000000054	588
5.22134		Spot	2	Image 1	9	1000000055	589
4.99519		Spot	2	Image 1	9	1000000056	590
6.16145		Spot	2	Image 1	9	1000000057	592
7.70443		Spot	2	Image 1	9	1000000058	593
5.93446		Spot	2	Image 1	9	1000000059	594
5.38179		Spot	2	Image 1	9	1000000060	595
6.20235		Spot	2	Image 1	9	1000000061	596
4.78766		Spot	2	Image 1	9	1000000062	597
5.54024		Spot	2	Image 1	9	1000000063	598
11.112		Spot	2	Image 1	9	1000000064	599
8.01933		Spot	2	Image 1	10	1000000000	600
7.18126		Spot	2	Image 1	10	1000000001	601
13.5978		Spot	2	Image 1	10	1000000002	602
8.85183		Spot	2	Image 1	10	1000000004	604
11.0711		Spot	2	Image 1	10	1000000005	605
6.6899		Spot	2	Image 1	10	1000000006	606
6.94057		Spot	2	Image 1	10	1000000020	607
7.34337		Spot	2	Image 1	10	1000000007	608
5.69022		Spot	2	Image 1	10	1000000008	609
7.84132		Spot	2	Image 1	10	1000000009	610
7.05698		Spot	2	Image 1	10	1000000065	611
6.27042		Spot	2	Image 1	10	1000000010	612
10.0237		Spot	2	Image 1	10	1000000012	613
21.0667		Spot	2	Image 1	10	1000000003	614
19.2072		Spot	2	Image 1	10	1000000013	615
12.2686		Spot	2	Image 1	10	1000000014	616
24.2854		Spot	2	Image 1	10	1000000016	617
6.75374		Spot	2	Image 1	10	1000000017	618
6.87574		Spot	2	Image 1	10	1000000018	619
7.35593		Spot	2	Image 1	10	1000000019	620
8.87126		Spot	2	Image 1	10	1000000021	621
7.56688		Spot	2	Image 1	10	1000000022	622
6.66704		Spot	2	Image 1	10	1000000023	623
7.07363		Spot	2	Image 1	10	1000000024	624
7.71241		Spot	2	Image 1	10	1000000025	625
8.82231		Spot	2	Image 1	10	1000000026	626
7.04564		Spot	2	Image 1	10	1000000027	627
7.39741		Spot	2	Image 1	10	1000000028	628
15.5515		Spot	2	Image 1	10	1000000029	629
7.27021		Spot	2	Image 1	10	1000000030	630
8.70916		Spot	2	Image 1	10	1000000031	631
7.2573		Spot	2	Image 1	10	1000000032	632
6.72219		Spot	2	Image 1	10	1000000033	633
6.70119		Spot	2	Image 1	10	1000000034	634
7.48026		Spot	2	Image 1	10	1000000035	635
7.08883		Spot	2	Image 1	10	1000000036	636
7.95043		Spot	2	Image 1	10	1000000037	637
8.42841		Spot	2	Image 1	10	1000000038	638
7.19396		Spot	2	Image 1	10	1000000039	639
7.74207		Spot	2	Image 1	10	1000000040	640
6.89616		Spot	2	Image 1	10	1000000041	641
18.7018		Spot	2	Image 1	10	1000000042	642
7.44909		Spot	2	Image 1	10	1000000043	643
5.32075		Spot	2	Image 1	10	1000000044	644
6.11641		Spot	2	Image 1	10	1000000045	645
24.0842		Spot	2	Image 1	10	1000000046	646
9.26805		Spot	2	Image 1	10	1000000047	647
33.8466		Spot	2	Image 1	10	1000000048	648
6.88107		Spot	2	Image 1	10	1000000049	649
11.1		Spot	2	Image 1	10	1000000050	650
7.24928		Spot	2	Image 1	10	1000000051	651
7.0696		Spot	2	Image 1	10	1000000052	652
6.60246		Spot	2	Image 1	10	1000000053	653
6.72414		Spot	2	Image 1	10	1000000054	654
6.73822		Spot	2	Image 1	10	1000000055	655
6.54082		Spot	2	Image 1	10	1000000056	656
7.00324		Spot	2	Image 1	10	1000000057	657
9.42047		Spot	2	Image 1	10	1000000058	658
7.83434		Spot	2	Image 1	10	1000000059	660
5.99418		Spot	2	Image 1	10	1000000060	661
7.24178		Spot	2	Image 1	10	1000000061	662
7.0053		Spot	2	Image 1	10	1000000062	663
6.9108		Spot	2	Image 1	10	1000000063	664
11.1612		Spot	2	Image 1	10	1000000064	665
8.28205		Spot	2	Image 1	11	1000000000	666
7.67038		Spot	2	Image 1	11	1000000001	667
14.8895		Spot	2	Image 1	11	1000000002	668
8.77481		Spot	2	Image 1	11	1000000004	670
11.4012		Spot	2	Image 1	11	1000000005	671
7.64447		Spot	2	Image 1	11	1000000006	672
8.46394		Spot	2	Image 1	11	1000000020	673
9.18572		Spot	2	Image 1	11	1000000007	674
6.44954		Spot	2	Image 1	11	1000000008	675
8.63162		Spot	2	Image 1	11	1000000009	676
7.16329		Spot	2	Image 1	11	1000000010	677
9.0499		Spot	2	Image 1	11	1000000011	678
10.8777		Spot	2	Image 1	11	1000000012	679
23.7819		Spot	2	Image 1	11	1000000003	680
19.5116		Spot	2	Image 1	11	1000000013	681
12.7084		Spot	2	Image 1	11	1000000014	682
15.7563		Spot	2	Image 1	11	1000000015	683
25.5575		Spot	2	Image 1	11	1000000016	684
7.23579		Spot	2	Image 1	11	1000000017	685
6.95957		Spot	2	Image 1	11	1000000018	686
8.4727		Spot	2	Image 1	11	1000000019	687
8.9719		Spot	2	Image 1	11	1000000021	688
7.23832		Spot	2	Image 1	11	1000000022	689
7.56922		Spot	2	Image 1	11	1000000023	690
7.97415		Spot	2	Image 1	11	1000000024	691
7.23466		Spot	2	Image 1	11	1000000025	692
8.93655		Spot	2	Image 1	11	1000000026	693
7.67937		Spot	2	Image 1	11	1000000027	694
7.18594		Spot	2	Image 1	11	1000000028	695
16.4324		Spot	2	Image 1	11	1000000029	696
8.07746		Spot	2	Image 1	11	1000000030	697
8.13393		Spot	2	Image 1	11	1000000033	698
7.56671		Spot	2	Image 1	11	1000000032	699
7.30635		Spot	2	Image 1	11	1000000034	700
9.11666		Spot	2	Image 1	11	1000000035	701
7.09674		Spot	2	Image 1	11	1000000036	702
8.8859		Spot	2	Image 1	11	1000000037	703
8.38827		Spot	2	Image 1	11	1000000038	704
6.16292		Spot	2	Image 1	11	1000000039	705
8.11722		Spot	2	Image 1	11	1000000040	706
8.13731		Spot	2	Image 1	11	1000000041	707
20.4751		Spot	2	Image 1	11	1000000042	708
7.44851		Spot	2	Image 1	11	1000000043	709
6.51707		Spot	2	Image 1	11	1000000044	710
5.89337		Spot	2	Image 1	11	1000000045	711
24.4169		Spot	2	Image 1	11	1000000046	712
9.72378		Spot	2	Image 1	11	1000000047	713
36.7368		Spot	2	Image 1	11	1000000048	714
6.32275		Spot	2	Image 1	11	1000000049	715
12.3208		Spot	2	Image 1	11	1000000050	716
7.71138		Spot	2	Image 1	11	1000000051	717
7.47162		Spot	2	Image 1	11	1000000052	718
7.16758		Spot	2	Image 1	11	1000000053	719
7.04674		Spot	2	Image 1	11	1000000054	720
7.21386		Spot	2	Image 1	11	1000000055	721
6.45903		Spot	2	Image 1	11	1000000056	722
7.62527		Spot	2	Image 1	11	1000000057	723
9.81658		Spot	2	Image 1	11	1000000058	724
7.95748		Spot	2	Image 1	11	1000000059	726
6.94648		Spot	2	Image 1	11	1000000060	727
8.14971		Spot	2	Image 1	11	1000000061	728
7.21361		Spot	2	Image 1	11	1000000062	729
7.08267		Spot	2	Image 1	11	1000000063	730
12.1076		Spot	2	Image 1	11	1000000064	731
9.13598		Spot	2	Image 1	12	1000000000	732
8.52586		Spot	2	Image 1	12	1000000001	733
16.1692		Spot	2	Image 1	12	1000000002	734
8.48708		Spot	2	Image 1	12	1000000004	736
12.1031		Spot	2	Image 1	12	1000000005	737
8.2529		Spot	2	Image 1	12	1000000006	738
8.44678		Spot	2	Image 1	12	1000000020	739
8.92915		Spot	2	Image 1	12	1000000007	740
7.31082		Spot	2	Image 1	12	1000000008	741
9.3744		Spot	2	Image 1	12	1000000009	742
7.49842		Spot	2	Image 1	12	1000000010	743
12.0016		Spot	2	Image 1	12	1000000012	744
23.1119		Spot	2	Image 1	12	1000000003	745
20.4412		Spot	2	Image 1	12	1000000013	746
12.445		Spot	2	Image 1	12	1000000014	747
25.728		Spot	2	Image 1	12	1000000016	748
8.71953		Spot	2	Image 1	12	1000000017	749
8.63935		Spot	2	Image 1	12	1000000019	750
7.58854		Spot	2	Image 1	12	1000000018	751
9.68577		Spot	2	Image 1	12	1000000021	752
8.08597		Spot	2	Image 1	12	1000000022	753
8.29979		Spot	2	Image 1	12	1000000023	754
7.58196		Spot	2	Image 1	12	1000000024	755
8.42125		Spot	2	Image 1	12	1000000025	756
7.47535		Spot	2	Image 1	12	1000000027	757
7.45399		Spot	2	Image 1	12	1000000028	758
18.0894		Spot	2	Image 1	12	1000000029	759
7.94389		Spot	2	Image 1	12	1000000030	760
11.0897		Spot	2	Image 1	12	1000000031	761
7.78886		Spot	2	Image 1	12	1000000032	762
7.39699		Spot	2	Image 1	12	1000000033	763
7.80374		Spot	2	Image 1	12	1000000034	764
7.13404		Spot	2	Image 1	12	1000000036	765
9.33931		Spot	2	Image 1	12	1000000037	766
9.70698		Spot	2	Image 1	12	1000000038	767
7.31131		Spot	2	Image 1	12	1000000039	768
8.54278		Spot	2	Image 1	12	1000000040	769
7.90512		Spot	2	Image 1	12	1000000041	770
20.3242		Spot	2	Image 1	12	1000000042	771
7.80638		Spot	2	Image 1	12	1000000043	772
6.71363		Spot	2	Image 1	12	1000000044	773
6.43701		Spot	2	Image 1	12	1000000045	774
25.6945		Spot	2	Image 1	12	1000000046	775
12.3096		Spot	2	Image 1	12	1000000047	776
35.3178		Spot	2	Image 1	12	1000000048	777
12.8885		Spot	2	Image 1	12	1000000050	778
9.14835		Spot	2	Image 1	12	1000000051	779
7.60536		Spot	2	Image 1	12	1000000052	780
7.61337		Spot	2	Image 1	12	1000000053	781
7.90609		Spot	2	Image 1	12	1000000054	782
8.2228		Spot	2	Image 1	12	1000000055	783
8.27259		Spot	2	Image 1	12	1000000056	784
8.40139		Spot	2	Image 1	12	1000000057	785
9.37364		Spot	2	Image 1	12	1000000058	786
9.87026		Spot	2	Image 1	12	1000000059	788
8.32794		Spot	2	Image 1	12	1000000060	789
8.50957		Spot	2	Image 1	12	1000000061	790
7.08096		Spot	2	Image 1	12	1000000062	791
7.47363		Spot	2	Image 1	12	1000000063	792
12.7832		Spot	2	Image 1	12	1000000064	793
9.12726		Spot	2	Image 1	13	1000000000	794
15.5834		Spot	2	Image 1	13	1000000002	795
8.25293		Spot	2	Image 1	13	1000000004	797
11.9044		Spot	2	Image 1	13	1000000005	798
8.04033		Spot	2	Image 1	13	1000000006	799
7.22547		Spot	2	Image 1	13	1000000020	800
7.87745		Spot	2	Image 1	13	1000000007	801
7.23714		Spot	2	Image 1	13	1000000008	802
8.73433		Spot	2	Image 1	13	1000000009	803
6.55998		Spot	2	Image 1	13	1000000065	804
7.09829		Spot	2	Image 1	13	1000000010	805
10.6787		Spot	2	Image 1	13	1000000012	806
23.7042		Spot	2	Image 1	13	1000000003	807
18.3846		Spot	2	Image 1	13	1000000013	808
12.1785		Spot	2	Image 1	13	1000000014	809
25.3064		Spot	2	Image 1	13	1000000016	810
7.37595		Spot	2	Image 1	13	1000000017	811
7.74847		Spot	2	Image 1	13	1000000019	812
6.62917		Spot	2	Image 1	13	1000000018	813
10.0113		Spot	2	Image 1	13	1000000021	814
8.17195		Spot	2	Image 1	13	1000000022	815
7.5679		Spot	2	Image 1	13	1000000023	816
7.68889		Spot	2	Image 1	13	1000000024	817
7.02526		Spot	2	Image 1	13	1000000025	818
7.90314		Spot	2	Image 1	13	1000000027	819
6.79579		Spot	2	Image 1	13	1000000028	820
15.3563		Spot	2	Image 1	13	1000000029	821
7.37484		Spot	2	Image 1	13	1000000030	822
6.69424		Spot	2	Image 1	13	1000000066	823
7.63237		Spot	2	Image 1	13	1000000032	824
6.3512		Spot	2	Image 1	13	1000000033	825
7.33399		Spot	2	Image 1	13	1000000034	826
7.6197		Spot	2	Image 1	13	1000000035	827
6.80183		Spot	2	Image 1	13	1000000036	828
7.88107		Spot	2	Image 1	13	1000000037	829
8.79823		Spot	2	Image 1	13	1000000038	830
7.21995		Spot	2	Image 1	13	1000000039	831
8.31687		Spot	2	Image 1	13	1000000040	832
7.86604		Spot	2	Image 1	13	1000000041	833
18.5587		Spot	2	Image 1	13	1000000042	834
6.76203		Spot	2	Image 1	13	1000000043	835
6.27398		Spot	2	Image 1	13	1000000044	836
5.84008		Spot	2	Image 1	13	1000000045	837
24.4292		Spot	2	Image 1	13	1000000046	838
10.077		Spot	2	Image 1	13	1000000047	839
33.6136		Spot	2	Image 1	13	1000000048	840
11.4115		Spot	2	Image 1	13	1000000050	841
8.07474		Spot	2	Image 1	13	1000000051	842
7.74416		Spot	2	Image 1	13	1000000052	843
7.50248		Spot	2	Image 1	13	1000000053	844
7.50133		Spot	2	Image 1	13	1000000054	845
7.41659		Spot	2	Image 1	13	1000000055	846
7.15887		Spot	2	Image 1	13	1000000056	847
7.70665		Spot	2	Image 1	13	1000000057	848
9.16105		Spot	2	Image 1	13	1000000058	850
7.71027		Spot	2	Image 1	13	1000000059	851
6.9051		Spot	2	Image 1	13	1000000060	852
7.21637		Spot	2	Image 1	13	1000000061	853
7.47839		Spot	2	Image 1	13	1000000062	854
6.79182		Spot	2	Image 1	13	1000000063	855
11.0581		Spot	2	Image 1	13	1000000064	856
7.95032		Spot	2	Image 1	14	1000000000	857
6.41376		Spot	2	Image 1	14	1000000001	858
13.8114		Spot	2	Image 1	14	1000000002	859
22.4047		Spot	2	Image 1	14	1000000003	860
7.53135		Spot	2	Image 1	14	1000000004	862
10.7161		Spot	2	Image 1	14	1000000005	863
7.16734		Spot	2	Image 1	14	1000000006	864
6.6413		Spot	2	Image 1	14	1000000020	865
7.38992		Spot	2	Image 1	14	1000000007	866
6.18466		Spot	2	Image 1	14	1000000008	867
7.56561		Spot	2	Image 1	14	1000000009	868
6.19066		Spot	2	Image 1	14	1000000065	869
5.83051		Spot	2	Image 1	14	1000000010	870
7.30158		Spot	2	Image 1	14	1000000011	871
10.611		Spot	2	Image 1	14	1000000012	872
16.468		Spot	2	Image 1	14	1000000013	873
10.4172		Spot	2	Image 1	14	1000000014	874
15.8765		Spot	2	Image 1	14	1000000015	875
23.4144		Spot	2	Image 1	14	1000000016	876
5.7205		Spot	2	Image 1	14	1000000017	877
7.07779		Spot	2	Image 1	14	1000000019	878
6.35213		Spot	2	Image 1	14	1000000018	879
8.18326		Spot	2	Image 1	14	1000000021	880
6.67101		Spot	2	Image 1	14	1000000022	881
6.654		Spot	2	Image 1	14	1000000023	882
6.29752		Spot	2	Image 1	14	1000000024	883
6.512		Spot	2	Image 1	14	1000000025	884
8.12276		Spot	2	Image 1	14	1000000026	885
6.81973		Spot	2	Image 1	14	1000000027	886
6.47679		Spot	2	Image 1	14	1000000028	887
15.1974		Spot	2	Image 1	14	1000000029	888
6.04697		Spot	2	Image 1	14	1000000030	889
6.12905		Spot	2	Image 1	14	1000000066	890
8.1629		Spot	2	Image 1	14	1000000031	891
5.90359		Spot	2	Image 1	14	1000000032	892
6.59314		Spot	2	Image 1	14	1000000033	893
6.13217		Spot	2	Image 1	14	1000000034	894
7.51416		Spot	2	Image 1	14	1000000035	895
5.71279		Spot	2	Image 1	14	1000000036	896
6.93337		Spot	2	Image 1	14	1000000037	897
7.74066		Spot	2	Image 1	14	1000000038	898
5.80016		Spot	2	Image 1	14	1000000039	899
6.45083		Spot	2	Image 1	14	1000000040	900
6.86628		Spot	2	Image 1	14	1000000041	901
18.4072		Spot	2	Image 1	14	1000000042	902
5.38678		Spot	2	Image 1	14	1000000043	903
5.17843		Spot	2	Image 1	14	1000000044	904
5.08128		Spot	2	Image 1	14	1000000045	905
22.4258		Spot	2	Image 1	14	1000000046	906
9.02453		Spot	2	Image 1	14	1000000047	907
32.8939		Spot	2	Image 1	14	1000000048	908
5.62397		Spot	2	Image 1	14	1000000049	909
9.72038		Spot	2	Image 1	14	1000000050	910
7.19285		Spot	2	Image 1	14	1000000051	911
6.58302		Spot	2	Image 1	14	1000000052	912
5.96031		Spot	2	Image 1	14	1000000053	913
6.1996		Spot	2	Image 1	14	1000000054	914
6.69328		Spot	2	Image 1	14	1000000055	915
5.57934		Spot	2	Image 1	14	1000000056	916
6.88679		Spot	2	Image 1	14	1000000057	917
8.28338		Spot	2	Image 1	14	1000000058	919
6.47716		Spot	2	Image 1	14	1000000059	920
6.36587		Spot	2	Image 1	14	1000000060	921
6.51744		Spot	2	Image 1	14	1000000061	922
6.00396		Spot	2	Image 1	14	1000000062	923
6.73927		Spot	2	Image 1	14	1000000063	924
10.6051		Spot	2	Image 1	14	1000000064	925
6.55959		Spot	2	Image 1	15	1000000000	926
5.79554		Spot	2	Image 1	15	1000000001	927
13.2969		Spot	2	Image 1	15	1000000002	928
6.21939		Spot	2	Image 1	15	1000000004	930
9.72247		Spot	2	Image 1	15	1000000005	931
5.63852		Spot	2	Image 1	15	1000000006	932
5.51434		Spot	2	Image 1	15	1000000020	933
5.56064		Spot	2	Image 1	15	1000000007	934
4.32319		Spot	2	Image 1	15	1000000008	935
5.86421		Spot	2	Image 1	15	1000000009	936
4.57243		Spot	2	Image 1	15	1000000010	937
5.4341		Spot	2	Image 1	15	1000000011	938
8.33613		Spot	2	Image 1	15	1000000012	939
21.29		Spot	2	Image 1	15	1000000003	940
16.3223		Spot	2	Image 1	15	1000000013	941
8.96084		Spot	2	Image 1	15	1000000014	942
13.18		Spot	2	Image 1	15	1000000015	943
23.8334		Spot	2	Image 1	15	1000000016	944
4.66921		Spot	2	Image 1	15	1000000017	945
4.70941		Spot	2	Image 1	15	1000000018	946
6.44406		Spot	2	Image 1	15	1000000019	947
7.09271		Spot	2	Image 1	15	1000000021	948
5.11377		Spot	2	Image 1	15	1000000022	949
5.24306		Spot	2	Image 1	15	1000000023	950
4.86696		Spot	2	Image 1	15	1000000024	951
5.0712		Spot	2	Image 1	15	1000000025	952
6.62149		Spot	2	Image 1	15	1000000026	953
5.35815		Spot	2	Image 1	15	1000000027	954
5.16354		Spot	2	Image 1	15	1000000028	955
15.0848		Spot	2	Image 1	15	1000000029	956
4.84519		Spot	2	Image 1	15	1000000066	957
5.00553		Spot	2	Image 1	15	1000000030	958
5.3115		Spot	2	Image 1	15	1000000032	959
4.75713		Spot	2	Image 1	15	1000000033	960
5.08796		Spot	2	Image 1	15	1000000034	961
6.65207		Spot	2	Image 1	15	1000000035	962
4.54072		Spot	2	Image 1	15	1000000036	963
6.10907		Spot	2	Image 1	15	1000000037	964
6.43073		Spot	2	Image 1	15	1000000038	965
4.39411		Spot	2	Image 1	15	1000000039	966
5.3008		Spot	2	Image 1	15	1000000040	967
5.08069		Spot	2	Image 1	15	1000000041	968
18.7191		Spot	2	Image 1	15	1000000042	969
4.62758		Spot	2	Image 1	15	1000000043	970
4.78142		Spot	2	Image 1	15	1000000049	971
4.1988		Spot	2	Image 1	15	1000000044	972
4.41799		Spot	2	Image 1	15	1000000045	973
21.2103		Spot	2	Image 1	15	1000000046	974
7.75081		Spot	2	Image 1	15	1000000047	975
31.6115		Spot	2	Image 1	15	1000000048	976
7.96549		Spot	2	Image 1	15	1000000050	977
5.20912		Spot	2	Image 1	15	1000000051	978
4.64305		Spot	2	Image 1	15	1000000052	979
4.26171		Spot	2	Image 1	15	1000000053	980
4.56308		Spot	2	Image 1	15	1000000054	981
4.87801		Spot	2	Image 1	15	1000000055	982
4.14023		Spot	2	Image 1	15	1000000056	983
5.39566		Spot	2	Image 1	15	1000000057	984
6.63491		Spot	2	Image 1	15	1000000058	985
5.89556		Spot	2	Image 1	15	1000000059	987
4.61328		Spot	2	Image 1	15	1000000060	988
5.31263		Spot	2	Image 1	15	1000000061	989
4.32064		Spot	2	Image 1	15	1000000062	990
4.48049		Spot	2	Image 1	15	1000000063	991
9.21192		Spot	2	Image 1	15	1000000064	992
7.01238		Spot	2	Image 1	16	1000000000	993
6.16952		Spot	2	Image 1	16	1000000001	994
15.4535		Spot	2	Image 1	16	1000000002	995
6.32955		Spot	2	Image 1	16	1000000004	997
9.45635		Spot	2	Image 1	16	1000000005	998
5.62317		Spot	2	Image 1	16	1000000006	999
6.22111		Spot	2	Image 1	16	1000000020	1000
5.98132		Spot	2	Image 1	16	1000000007	1001
5.04915		Spot	2	Image 1	16	1000000008	1002
6.72631		Spot	2	Image 1	16	1000000009	1003
5.38611		Spot	2	Image 1	16	1000000010	1004
8.40541		Spot	2	Image 1	16	1000000012	1005
24.8848		Spot	2	Image 1	16	1000000003	1006
17.6229		Spot	2	Image 1	16	1000000013	1007
8.64452		Spot	2	Image 1	16	1000000014	1008
13.5382		Spot	2	Image 1	16	1000000015	1009
21.7772		Spot	2	Image 1	16	1000000016	1010
4.95012		Spot	2	Image 1	16	1000000017	1011
6.16584		Spot	2	Image 1	16	1000000019	1012
5.86917		Spot	2	Image 1	16	1000000018	1013
7.93618		Spot	2	Image 1	16	1000000021	1014
5.60858		Spot	2	Image 1	16	1000000022	1015
5.8114		Spot	2	Image 1	16	1000000023	1016
5.47061		Spot	2	Image 1	16	1000000024	1017
5.91827		Spot	2	Image 1	16	1000000025	1018
7.73112		Spot	2	Image 1	16	1000000026	1019
5.1986		Spot	2	Image 1	16	1000000027	1020
5.04818		Spot	2	Image 1	16	1000000028	1021
14.8411		Spot	2	Image 1	16	1000000029	1022
6.32798		Spot	2	Image 1	16	1000000066	1023
5.97662		Spot	2	Image 1	16	1000000030	1024
8.43126		Spot	2	Image 1	16	1000000031	1025
5.83571		Spot	2	Image 1	16	1000000032	1026
5.89047		Spot	2	Image 1	16	1000000033	1027
5.16932		Spot	2	Image 1	16	1000000034	1028
6.91232		Spot	2	Image 1	16	1000000035	1029
5.477		Spot	2	Image 1	16	1000000036	1030
6.22254		Spot	2	Image 1	16	1000000037	1031
6.8193		Spot	2	Image 1	16	1000000038	1032
5.41176		Spot	2	Image 1	16	1000000039	1033
6.02525		Spot	2	Image 1	16	1000000040	1034
6.32763		Spot	2	Image 1	16	1000000041	1035
19.9495		Spot	2	Image 1	16	1000000042	1036
5.16038		Spot	2	Image 1	16	1000000043	1037
4.36043		Spot	2	Image 1	16	1000000044	1038
5.00262		Spot	2	Image 1	16	1000000045	1039
23.2695		Spot	2	Image 1	16	1000000046	1040
8.66268		Spot	2	Image 1	16	1000000047	1041
33.529		Spot	2	Image 1	16	1000000048	1042
9.30025		Spot	2	Image 1	16	1000000050	1043
6.33793		Spot	2	Image 1	16	1000000051	1044
5.51541		Spot	2	Image 1	16	1000000052	1045
5.27499		Spot	2	Image 1	16	1000000053	1046
5.75124		Spot	2	Image 1	16	1000000054	1047
6.24622		Spot	2	Image 1	16	1000000055	1048
5.51353		Spot	2	Image 1	16	1000000056	1049
6.62255		Spot	2	Image 1	16	1000000057	1050
8.20985		Spot	2	Image 1	16	1000000058	1052
5.70144		Spot	2	Image 1	16	1000000059	1053
5.21462		Spot	2	Image 1	16	1000000060	1054
6.55284		Spot	2	Image 1	16	1000000061	1055
4.80204		Spot	2	Image 1	16	1000000062	1056
5.60698		Spot	2	Image 1	16	1000000063	1057
11.7215		Spot	2	Image 1	16	1000000064	1058
6.55998		Spot	2	Image 1	17	1000000000	1059
5.61194		Spot	2	Image 1	17	1000000001	1060
12.614		Spot	2	Image 1	17	1000000002	1061
6.02914		Spot	2	Image 1	17	1000000004	1063
9.82808		Spot	2	Image 1	17	1000000005	1064
5.61433		Spot	2	Image 1	17	1000000006	1065
5.43963		Spot	2	Image 1	17	1000000020	1066
5.62185		Spot	2	Image 1	17	1000000007	1067
5.34386		Spot	2	Image 1	17	1000000008	1068
6.88685		Spot	2	Image 1	17	1000000009	1069
4.46462		Spot	2	Image 1	17	1000000010	1070
8.61984		Spot	2	Image 1	17	1000000012	1071
21.49		Spot	2	Image 1	17	1000000003	1072
15.8852		Spot	2	Image 1	17	1000000013	1073
9.35509		Spot	2	Image 1	17	1000000014	1074
14.2744		Spot	2	Image 1	17	1000000015	1075
19.6126		Spot	2	Image 1	17	1000000016	1076
5.12645		Spot	2	Image 1	17	1000000017	1077
6.38971		Spot	2	Image 1	17	1000000019	1078
5.3517		Spot	2	Image 1	17	1000000018	1079
7.15132		Spot	2	Image 1	17	1000000021	1080
5.94086		Spot	2	Image 1	17	1000000022	1081
5.73027		Spot	2	Image 1	17	1000000023	1082
5.76722		Spot	2	Image 1	17	1000000024	1083
5.54169		Spot	2	Image 1	17	1000000025	1084
6.841		Spot	2	Image 1	17	1000000026	1085
5.50736		Spot	2	Image 1	17	1000000027	1086
5.33674		Spot	2	Image 1	17	1000000028	1087
16.5921		Spot	2	Image 1	17	1000000029	1088
5.91617		Spot	2	Image 1	17	1000000066	1089
5.69341		Spot	2	Image 1	17	1000000030	1090
8.16086		Spot	2	Image 1	17	1000000031	1091
5.24034		Spot	2	Image 1	17	1000000032	1092
5.18109		Spot	2	Image 1	17	1000000033	1093
5.54009		Spot	2	Image 1	17	1000000034	1094
6.15172		Spot	2	Image 1	17	1000000035	1095
5.20292		Spot	2	Image 1	17	1000000036	1096
6.19778		Spot	2	Image 1	17	1000000037	1097
6.78838		Spot	2	Image 1	17	1000000038	1098
4.9339		Spot	2	Image 1	17	1000000039	1099
5.68893		Spot	2	Image 1	17	1000000040	1100
5.7826		Spot	2	Image 1	17	1000000041	1101
17.5648		Spot	2	Image 1	17	1000000042	1102
5.23505		Spot	2	Image 1	17	1000000043	1103
4.84691		Spot	2	Image 1	17	1000000049	1104
4.70198		Spot	2	Image 1	17	1000000044	1105
4.66332		Spot	2	Image 1	17	1000000045	1106
21.4547		Spot	2	Image 1	17	1000000046	1107
7.33298		Spot	2	Image 1	17	1000000047	1108
30.5482		Spot	2	Image 1	17	1000000048	1109
9.18262		Spot	2	Image 1	17	1000000050	1110
6.0667		Spot	2	Image 1	17	1000000051	1111
5.86745		Spot	2	Image 1	17	1000000052	1112
5.74916		Spot	2	Image 1	17	1000000053	1113
5.68002		Spot	2	Image 1	17	1000000054	1114
5.44801		Spot	2	Image 1	17	1000000055	1115
5.47255		Spot	2	Image 1	17	1000000056	1116
6.41945		Spot	2	Image 1	17	1000000057	1117
7.47864		Spot	2	Image 1	17	1000000058	1119
6.12384		Spot	2	Image 1	17	1000000059	1120
5.50714		Spot	2	Image 1	17	1000000060	1121
5.94693		Spot	2	Image 1	17	1000000061	1122
5.39216		Spot	2	Image 1	17	1000000062	1123
5.03837		Spot	2	Image 1	17	1000000063	1124
10.5291		Spot	2	Image 1	17	1000000064	1125
5.76439		Spot	2	Image 1	18	1000000000	1126
5.40323		Spot	2	Image 1	18	1000000001	1127
13.3693		Spot	2	Image 1	18	1000000002	1128
19.0658		Spot	2	Image 1	18	1000000003	1129
7.05745		Spot	2	Image 1	18	1000000004	1131
8.94938		Spot	2	Image 1	18	1000000005	1132
5.45328		Spot	2	Image 1	18	1000000006	1133
5.20945		Spot	2	Image 1	18	1000000020	1134
5.85379		Spot	2	Image 1	18	1000000007	1135
4.86074		Spot	2	Image 1	18	1000000008	1136
5.61711		Spot	2	Image 1	18	1000000009	1137
5.86666		Spot	2	Image 1	18	1000000067	1138
4.99702		Spot	2	Image 1	18	1000000010	1139
8.37794		Spot	2	Image 1	18	1000000012	1140
17.5645		Spot	2	Image 1	18	1000000013	1141
8.98038		Spot	2	Image 1	18	1000000014	1142
13.0473		Spot	2	Image 1	18	1000000015	1143
23.7406		Spot	2	Image 1	18	1000000016	1144
5.23785		Spot	2	Image 1	18	1000000017	1145
6.70848		Spot	2	Image 1	18	1000000019	1146
5.09974		Spot	2	Image 1	18	1000000018	1147
7.05859		Spot	2	Image 1	18	1000000021	1148
6.65328		Spot	2	Image 1	18	1000000022	1149
5.33022		Spot	2	Image 1	18	1000000023	1150
5.48236		Spot	2	Image 1	18	1000000024	1151
5.25683		Spot	2	Image 1	18	1000000025	1152
7.29235		Spot	2	Image 1	18	1000000026	1153
5.23219		Spot	2	Image 1	18	1000000027	1154
4.94834		Spot	2	Image 1	18	1000000028	1155
13.4562		Spot	2	Image 1	18	1000000029	1156
5.33305		Spot	2	Image 1	18	1000000066	1157
5.41068		Spot	2	Image 1	18	1000000030	1158
7.4119		Spot	2	Image 1	18	1000000031	1159
5.66013		Spot	2	Image 1	18	1000000032	1160
4.92934		Spot	2	Image 1	18	1000000033	1161
5.37872		Spot	2	Image 1	18	1000000034	1162
6.62993		Spot	2	Image 1	18	1000000035	1163
5.11724		Spot	2	Image 1	18	1000000036	1164
6.14707		Spot	2	Image 1	18	1000000037	1165
6.1183		Spot	2	Image 1	18	1000000038	1166
4.69801		Spot	2	Image 1	18	1000000039	1167
5.31922		Spot	2	Image 1	18	1000000040	1168
5.75373		Spot	2	Image 1	18	1000000041	1169
17.5133		Spot	2	Image 1	18	1000000042	1170
5.39351		Spot	2	Image 1	18	1000000043	1171
4.7953		Spot	2	Image 1	18	1000000044	1172
4.56662		Spot	2	Image 1	18	1000000045	1173
22.9078		Spot	2	Image 1	18	1000000046	1174
8.16723		Spot	2	Image 1	18	1000000047	1175
29.0213		Spot	2	Image 1	18	1000000048	1176
9.04786		Spot	2	Image 1	18	1000000050	1177
5.87782		Spot	2	Image 1	18	1000000051	1178
6.23758		Spot	2	Image 1	18	1000000052	1179
4.76192		Spot	2	Image 1	18	1000000053	1180
6.24278		Spot	2	Image 1	18	1000000054	1181
5.15695		Spot	2	Image 1	18	1000000055	1182
4.88164		Spot	2	Image 1	18	1000000056	1183
6.1809		Spot	2	Image 1	18	1000000057	1184
7.34251		Spot	2	Image 1	18	1000000058	1186
6.33587		Spot	2	Image 1	18	1000000059	1187
5.02778		Spot	2	Image 1	18	1000000060	1188
5.49257		Spot	2	Image 1	18	1000000061	1189
4.96747		Spot	2	Image 1	18	1000000062	1190
5.81925		Spot	2	Image 1	18	1000000063	1191
10.4515		Spot	2	Image 1	18	1000000064	1192
6.82253		Spot	2	Image 1	19	1000000000	1193
13.6239		Spot	2	Image 1	19	1000000002	1194
20.0967		Spot	2	Image 1	19	1000000003	1195
6.92078		Spot	2	Image 1	19	1000000004	1197
9.88984		Spot	2	Image 1	19	1000000005	1198
6.56703		Spot	2	Image 1	19	1000000006	1199
5.82644		Spot	2	Image 1	19	1000000020	1200
6.35278		Spot	2	Image 1	19	1000000007	1201
4.57798		Spot	2	Image 1	19	1000000008	1202
6.4818		Spot	2	Image 1	19	1000000009	1203
4.79388		Spot	2	Image 1	19	1000000068	1204
6.08745		Spot	2	Image 1	19	1000000067	1205
4.87436		Spot	2	Image 1	19	1000000010	1206
8.58697		Spot	2	Image 1	19	1000000012	1207
16.6306		Spot	2	Image 1	19	1000000013	1208
9.50103		Spot	2	Image 1	19	1000000014	1209
12.6299		Spot	2	Image 1	19	1000000015	1210
23.1022		Spot	2	Image 1	19	1000000016	1211
5.6209		Spot	2	Image 1	19	1000000017	1212
5.31119		Spot	2	Image 1	19	1000000018	1213
6.54721		Spot	2	Image 1	19	1000000019	1214
6.54271		Spot	2	Image 1	19	1000000021	1215
5.89753		Spot	2	Image 1	19	1000000022	1216
5.88104		Spot	2	Image 1	19	1000000023	1217
5.82796		Spot	2	Image 1	19	1000000024	1218
5.9681		Spot	2	Image 1	19	1000000025	1219
6.53914		Spot	2	Image 1	19	1000000026	1220
5.74364		Spot	2	Image 1	19	1000000027	1221
5.34862		Spot	2	Image 1	19	1000000028	1222
18.0677		Spot	2	Image 1	19	1000000029	1223
5.47506		Spot	2	Image 1	19	1000000030	1224
5.6244		Spot	2	Image 1	19	1000000066	1225
7.53925		Spot	2	Image 1	19	1000000031	1226
6.41781		Spot	2	Image 1	19	1000000032	1227
5.26702		Spot	2	Image 1	19	1000000033	1228
5.32405		Spot	2	Image 1	19	1000000034	1229
5.91386		Spot	2	Image 1	19	1000000035	1230
4.93188		Spot	2	Image 1	19	1000000036	1231
5.75623		Spot	2	Image 1	19	1000000037	1232
6.47047		Spot	2	Image 1	19	1000000038	1233
4.72148		Spot	2	Image 1	19	1000000039	1234
6.37154		Spot	2	Image 1	19	1000000040	1235
5.71182		Spot	2	Image 1	19	1000000041	1236
17.5402		Spot	2	Image 1	19	1000000042	1237
4.89921		Spot	2	Image 1	19	1000000043	1238
4.361		Spot	2	Image 1	19	1000000044	1239
4.77204		Spot	2	Image 1	19	1000000045	1240
20.5933		Spot	2	Image 1	19	1000000046	1241
7.58106		Spot	2	Image 1	19	1000000047	1242
29.6936		Spot	2	Image 1	19	1000000048	1243
9.65753		Spot	2	Image 1	19	1000000050	1244
6.24957		Spot	2	Image 1	19	1000000051	1245
6.58849		Spot	2	Image 1	19	1000000052	1246
5.27226		Spot	2	Image 1	19	1000000053	1247
5.26573		Spot	2	Image 1	19	1000000054	1248
5.24916		Spot	2	Image 1	19	1000000055	1249
4.99657		Spot	2	Image 1	19	1000000056	1250
6.18637		Spot	2	Image 1	19	1000000057	1251
7.01236		Spot	2	Image 1	19	1000000058	1252
6.28994		Spot	2	Image 1	19	1000000059	1254
5.22457		Spot	2	Image 1	19	1000000060	1255
5.8483		Spot	2	Image 1	19	1000000061	1256
5.03924		Spot	2	Image 1	19	1000000062	1257
5.54116		Spot	2	Image 1	19	1000000063	1258
10.6315		Spot	2	Image 1	19	1000000064	1259
6.99055		Spot	2	Image 1	20	1000000000	1260
6.2816		Spot	2	Image 1	20	1000000001	1261
13.9312		Spot	2	Image 1	20	1000000002	1262
22.6298		Spot	2	Image 1	20	1000000003	1263
6.82516		Spot	2	Image 1	20	1000000004	1265
10.5368		Spot	2	Image 1	20	1000000005	1266
6.025		Spot	2	Image 1	20	1000000006	1267
6.08469		Spot	2	Image 1	20	1000000020	1268
6.41338		Spot	2	Image 1	20	1000000007	1269
5.20622		Spot	2	Image 1	20	1000000008	1270
6.95786		Spot	2	Image 1	20	1000000009	1271
5.19788		Spot	2	Image 1	20	1000000068	1272
6.00124		Spot	2	Image 1	20	1000000067	1273
6.04639		Spot	2	Image 1	20	1000000010	1274
9.09963		Spot	2	Image 1	20	1000000012	1275
16.0965		Spot	2	Image 1	20	1000000013	1276
9.86188		Spot	2	Image 1	20	1000000014	1277
13.764		Spot	2	Image 1	20	1000000015	1278
23.332		Spot	2	Image 1	20	1000000016	1279
6.1045		Spot	2	Image 1	20	1000000017	1280
6.72199		Spot	2	Image 1	20	1000000019	1281
6.17875		Spot	2	Image 1	20	1000000018	1282
7.72903		Spot	2	Image 1	20	1000000021	1283
5.58584		Spot	2	Image 1	20	1000000022	1284
6.32335		Spot	2	Image 1	20	1000000023	1285
5.93116		Spot	2	Image 1	20	1000000024	1286
5.83411		Spot	2	Image 1	20	1000000025	1287
6.47459		Spot	2	Image 1	20	1000000027	1288
5.61924		Spot	2	Image 1	20	1000000028	1289
16.8323		Spot	2	Image 1	20	1000000029	1290
6.20556		Spot	2	Image 1	20	1000000066	1291
6.01977		Spot	2	Image 1	20	1000000030	1292
8.78443		Spot	2	Image 1	20	1000000031	1293
6.32066		Spot	2	Image 1	20	1000000032	1294
5.84824		Spot	2	Image 1	20	1000000033	1295
6.1967		Spot	2	Image 1	20	1000000034	1296
6.54032		Spot	2	Image 1	20	1000000035	1297
5.70561		Spot	2	Image 1	20	1000000036	1298
6.24604		Spot	2	Image 1	20	1000000037	1299
7.68014		Spot	2	Image 1	20	1000000038	1300
5.60225		Spot	2	Image 1	20	1000000039	1301
6.27159		Spot	2	Image 1	20	1000000040	1302
6.60186		Spot	2	Image 1	20	1000000041	1303
19.3505		Spot	2	Image 1	20	1000000042	1304
6.34145		Spot	2	Image 1	20	1000000043	1305
5.23864		Spot	2	Image 1	20	1000000049	1306
4.83023		Spot	2	Image 1	20	1000000044	1307
5.46186		Spot	2	Image 1	20	1000000045	1308
21.5682		Spot	2	Image 1	20	1000000046	1309
7.52902		Spot	2	Image 1	20	1000000047	1310
29.4958		Spot	2	Image 1	20	1000000048	1311
9.68971		Spot	2	Image 1	20	1000000050	1312
6.35296		Spot	2	Image 1	20	1000000051	1313
6.38293		Spot	2	Image 1	20	1000000052	1314
4.76066		Spot	2	Image 1	20	1000000053	1315
5.99048		Spot	2	Image 1	20	1000000054	1316
6.26949		Spot	2	Image 1	20	1000000055	1317
5.31502		Spot	2	Image 1	20	1000000056	1318
6.57851		Spot	2	Image 1	20	1000000057	1319
8.14903		Spot	2	Image 1	20	1000000058	1320
6.26255		Spot	2	Image 1	20	1000000059	1322
5.37435		Spot	2	Image 1	20	1000000060	1323
6.24364		Spot	2	Image 1	20	1000000061	1324
5.88849		Spot	2	Image 1	20	1000000062	1325
6.28756		Spot	2	Image 1	20	1000000063	1326
11.1339		Spot	2	Image 1	20	1000000064	1327
6.6082		Spot	2	Image 1	21	1000000001	1328
13.9657		Spot	2	Image 1	21	1000000002	1329
22.0543		Spot	2	Image 1	21	1000000003	1330
8.497		Spot	2	Image 1	21	1000000004	1332
11.3003		Spot	2	Image 1	21	1000000005	1333
7.31405		Spot	2	Image 1	21	1000000006	1334
6.59324		Spot	2	Image 1	21	1000000020	1335
8.04614		Spot	2	Image 1	21	1000000007	1336
6.2652		Spot	2	Image 1	21	1000000008	1337
6.87331		Spot	2	Image 1	21	1000000009	1338
5.8087		Spot	2	Image 1	21	1000000068	1339
6.89865		Spot	2	Image 1	21	1000000067	1340
6.45377		Spot	2	Image 1	21	1000000010	1341
9.98266		Spot	2	Image 1	21	1000000012	1342
17.479		Spot	2	Image 1	21	1000000013	1343
10.9348		Spot	2	Image 1	21	1000000014	1344
15.1398		Spot	2	Image 1	21	1000000015	1345
24.4184		Spot	2	Image 1	21	1000000016	1346
6.89001		Spot	2	Image 1	21	1000000017	1347
6.02192		Spot	2	Image 1	21	1000000018	1348
7.71343		Spot	2	Image 1	21	1000000019	1349
8.74086		Spot	2	Image 1	21	1000000021	1350
6.6364		Spot	2	Image 1	21	1000000022	1351
6.88334		Spot	2	Image 1	21	1000000023	1352
6.12029		Spot	2	Image 1	21	1000000024	1353
6.7484		Spot	2	Image 1	21	1000000025	1354
8.12742		Spot	2	Image 1	21	1000000026	1355
6.52512		Spot	2	Image 1	21	1000000027	1356
6.00521		Spot	2	Image 1	21	1000000028	1357
17.1128		Spot	2	Image 1	21	1000000029	1358
6.9131		Spot	2	Image 1	21	1000000066	1359
6.58063		Spot	2	Image 1	21	1000000030	1360
8.74421		Spot	2	Image 1	21	1000000031	1361
7.20162		Spot	2	Image 1	21	1000000032	1362
6.50967		Spot	2	Image 1	21	1000000033	1363
5.51754		Spot	2	Image 1	21	1000000034	1364
7.33678		Spot	2	Image 1	21	1000000035	1365
6.2878		Spot	2	Image 1	21	1000000036	1366
7.68797		Spot	2	Image 1	21	1000000037	1367
7.38987		Spot	2	Image 1	21	1000000038	1368
5.96769		Spot	2	Image 1	21	1000000039	1369
7.09754		Spot	2	Image 1	21	1000000040	1370
7.16751		Spot	2	Image 1	21	1000000041	1371
17.1039		Spot	2	Image 1	21	1000000042	1372
5.27621		Spot	2	Image 1	21	1000000043	1373
6.3696		Spot	2	Image 1	21	1000000044	1374
5.52908		Spot	2	Image 1	21	1000000045	1375
24.755		Spot	2	Image 1	21	1000000046	1376
9.84699		Spot	2	Image 1	21	1000000047	1377
29.7349		Spot	2	Image 1	21	1000000048	1378
5.66083		Spot	2	Image 1	21	1000000049	1379
11.1891		Spot	2	Image 1	21	1000000050	1380
6.99332		Spot	2	Image 1	21	1000000051	1381
6.303		Spot	2	Image 1	21	1000000052	1382
5.45346		Spot	2	Image 1	21	1000000053	1383
6.8889		Spot	2	Image 1	21	1000000054	1384
6.54172		Spot	2	Image 1	21	1000000055	1385
5.81976		Spot	2	Image 1	21	1000000056	1386
6.84818		Spot	2	Image 1	21	1000000057	1387
8.2978		Spot	2	Image 1	21	1000000058	1389
7.26338		Spot	2	Image 1	21	1000000059	1390
6.94107		Spot	2	Image 1	21	1000000060	1391
6.16474		Spot	2	Image 1	21	1000000061	1392
6.21061		Spot	2	Image 1	21	1000000062	1393
6.23125		Spot	2	Image 1	21	1000000063	1394
11.313		Spot	2	Image 1	21	1000000064	1395
6.72094		Spot	2	Image 1	22	1000000001	1396
12.7691		Spot	2	Image 1	22	1000000002	1397
18.1974		Spot	2	Image 1	22	1000000003	1398
7.18493		Spot	2	Image 1	22	1000000004	1400
10.7473		Spot	2	Image 1	22	1000000005	1401
5.82029		Spot	2	Image 1	22	1000000006	1402
5.80122		Spot	2	Image 1	22	1000000020	1403
6.55112		Spot	2	Image 1	22	1000000007	1404
5.04219		Spot	2	Image 1	22	1000000008	1405
6.83394		Spot	2	Image 1	22	1000000009	1406
6.04255		Spot	2	Image 1	22	1000000068	1407
5.19031		Spot	2	Image 1	22	1000000010	1408
8.85944		Spot	2	Image 1	22	1000000012	1409
15.227		Spot	2	Image 1	22	1000000013	1410
9.61009		Spot	2	Image 1	22	1000000014	1411
12.984		Spot	2	Image 1	22	1000000015	1412
23.1381		Spot	2	Image 1	22	1000000016	1413
5.87499		Spot	2	Image 1	22	1000000017	1414
5.84248		Spot	2	Image 1	22	1000000018	1415
6.64044		Spot	2	Image 1	22	1000000019	1416
7.5108		Spot	2	Image 1	22	1000000021	1417
7.01652		Spot	2	Image 1	22	1000000022	1418
6.3462		Spot	2	Image 1	22	1000000023	1419
5.47397		Spot	2	Image 1	22	1000000024	1420
6.47446		Spot	2	Image 1	22	1000000025	1421
8.07153		Spot	2	Image 1	22	1000000026	1422
6.50402		Spot	2	Image 1	22	1000000027	1423
5.38795		Spot	2	Image 1	22	1000000028	1424
15.134		Spot	2	Image 1	22	1000000029	1425
5.85321		Spot	2	Image 1	22	1000000030	1426
6.19578		Spot	2	Image 1	22	1000000066	1427
9.38893		Spot	2	Image 1	22	1000000031	1428
6.07091		Spot	2	Image 1	22	1000000032	1429
5.56289		Spot	2	Image 1	22	1000000033	1430
6.44785		Spot	2	Image 1	22	1000000034	1431
6.84121		Spot	2	Image 1	22	1000000035	1432
5.72537		Spot	2	Image 1	22	1000000036	1433
6.5904		Spot	2	Image 1	22	1000000037	1434
7.04272		Spot	2	Image 1	22	1000000038	1435
5.46031		Spot	2	Image 1	22	1000000039	1436
6.48682		Spot	2	Image 1	22	1000000040	1437
6.62067		Spot	2	Image 1	22	1000000041	1438
18.3169		Spot	2	Image 1	22	1000000042	1439
5.70076		Spot	2	Image 1	22	1000000043	1440
4.8148		Spot	2	Image 1	22	1000000044	1441
25.3776		Spot	2	Image 1	22	1000000046	1442
8.25467		Spot	2	Image 1	22	1000000047	1443
26.7845		Spot	2	Image 1	22	1000000048	1444
6.18084		Spot	2	Image 1	22	1000000049	1445
9.01111		Spot	2	Image 1	22	1000000050	1446
6.11706		Spot	2	Image 1	22	1000000051	1447
6.03419		Spot	2	Image 1	22	1000000052	1448
5.22541		Spot	2	Image 1	22	1000000053	1449
5.55804		Spot	2	Image 1	22	1000000054	1450
5.8352		Spot	2	Image 1	22	1000000055	1451
5.36665		Spot	2	Image 1	22	1000000056	1452
6.32894		Spot	2	Image 1	22	1000000057	1454
7.14283		Spot	2	Image 1	22	1000000058	1455
6.756		Spot	2	Image 1	22	1000000059	1456
5.27997		Spot	2	Image 1	22	1000000060	1457
5.92949		Spot	2	Image 1	22	1000000061	1458
5.52326		Spot	2	Image 1	22	1000000062	1459
5.52026		Spot	2	Image 1	22	1000000063	1460
4.80516		Spot	2	Image 1	22	1000000069	1461
10.5462		Spot	2	Image 1	22	1000000064	1462
6.23738		Spot	2	Image 1	23	1000000000	1463
5.83378		Spot	2	Image 1	23	1000000001	1464
12.7051		Spot	2	Image 1	23	1000000002	1465
6.12586		Spot	2	Image 1	23	1000000004	1467
9.4364		Spot	2	Image 1	23	1000000005	1468
5.65446		Spot	2	Image 1	23	1000000006	1469
5.47859		Spot	2	Image 1	23	1000000020	1470
5.8444		Spot	2	Image 1	23	1000000007	1471
4.98736		Spot	2	Image 1	23	1000000008	1472
6.01284		Spot	2	Image 1	23	1000000009	1473
4.52818		Spot	2	Image 1	23	1000000068	1474
4.48322		Spot	2	Image 1	23	1000000010	1475
8.18993		Spot	2	Image 1	23	1000000012	1476
22.8966		Spot	2	Image 1	23	1000000003	1477
14.8567		Spot	2	Image 1	23	1000000013	1478
8.75637		Spot	2	Image 1	23	1000000014	1479
14.0271		Spot	2	Image 1	23	1000000015	1480
22.3157		Spot	2	Image 1	23	1000000016	1481
5.97137		Spot	2	Image 1	23	1000000017	1482
4.87029		Spot	2	Image 1	23	1000000018	1483
5.98093		Spot	2	Image 1	23	1000000019	1484
6.55552		Spot	2	Image 1	23	1000000021	1485
5.67745		Spot	2	Image 1	23	1000000022	1486
5.26711		Spot	2	Image 1	23	1000000023	1487
5.3675		Spot	2	Image 1	23	1000000024	1488
5.59373		Spot	2	Image 1	23	1000000025	1489
7.55714		Spot	2	Image 1	23	1000000026	1490
5.37093		Spot	2	Image 1	23	1000000027	1491
5.17527		Spot	2	Image 1	23	1000000028	1492
15.9945		Spot	2	Image 1	23	1000000029	1493
5.50195		Spot	2	Image 1	23	1000000030	1494
5.63872		Spot	2	Image 1	23	1000000066	1495
7.69745		Spot	2	Image 1	23	1000000031	1496
5.32482		Spot	2	Image 1	23	1000000032	1497
4.99328		Spot	2	Image 1	23	1000000033	1498
5.28117		Spot	2	Image 1	23	1000000034	1499
6.25198		Spot	2	Image 1	23	1000000035	1500
4.97809		Spot	2	Image 1	23	1000000036	1501
6.56006		Spot	2	Image 1	23	1000000037	1502
6.16023		Spot	2	Image 1	23	1000000038	1503
4.58566		Spot	2	Image 1	23	1000000039	1504
6.19065		Spot	2	Image 1	23	1000000040	1505
5.1991		Spot	2	Image 1	23	1000000041	1506
16.8017		Spot	2	Image 1	23	1000000042	1507
5.2835		Spot	2	Image 1	23	1000000043	1508
5.05363		Spot	2	Image 1	23	1000000044	1509
4.76967		Spot	2	Image 1	23	1000000045	1510
21.7356		Spot	2	Image 1	23	1000000046	1511
8.17624		Spot	2	Image 1	23	1000000047	1512
27.1148		Spot	2	Image 1	23	1000000048	1513
8.85212		Spot	2	Image 1	23	1000000050	1514
5.70517		Spot	2	Image 1	23	1000000051	1515
5.6482		Spot	2	Image 1	23	1000000052	1516
4.84227		Spot	2	Image 1	23	1000000053	1517
5.92721		Spot	2	Image 1	23	1000000054	1518
5.15591		Spot	2	Image 1	23	1000000055	1519
4.67752		Spot	2	Image 1	23	1000000056	1520
6.23105		Spot	2	Image 1	23	1000000057	1521
7.05742		Spot	2	Image 1	23	1000000058	1523
5.65216		Spot	2	Image 1	23	1000000059	1524
5.36501		Spot	2	Image 1	23	1000000060	1525
5.53027		Spot	2	Image 1	23	1000000061	1526
4.59935		Spot	2	Image 1	23	1000000062	1527
4.8407		Spot	2	Image 1	23	1000000063	1528
10.9409		Spot	2	Image 1	23	1000000064	1529
6.71344		Spot	2	Image 1	24	1000000000	1530
5.58777		Spot	2	Image 1	24	1000000001	1531
12.0963		Spot	2	Image 1	24	1000000002	1532
6.06019		Spot	2	Image 1	24	1000000004	1534
9.64524		Spot	2	Image 1	24	1000000005	1535
5.04718		Spot	2	Image 1	24	1000000006	1536
4.68343		Spot	2	Image 1	24	1000000020	1537
5.4502		Spot	2	Image 1	24	1000000007	1538
4.64571		Spot	2	Image 1	24	1000000008	1539
5.33349		Spot	2	Image 1	24	1000000009	1540
5.22528		Spot	2	Image 1	24	1000000068	1541
4.38161		Spot	2	Image 1	24	1000000067	1542
4.39263		Spot	2	Image 1	24	1000000010	1543
8.46223		Spot	2	Image 1	24	1000000012	1544
21.4126		Spot	2	Image 1	24	1000000003	1545
16.3712		Spot	2	Image 1	24	1000000013	1546
8.39463		Spot	2	Image 1	24	1000000014	1547
12.4776		Spot	2	Image 1	24	1000000015	1548
23.3098		Spot	2	Image 1	24	1000000016	1549
4.99553		Spot	2	Image 1	24	1000000017	1550
4.57193		Spot	2	Image 1	24	1000000018	1551
6.04432		Spot	2	Image 1	24	1000000019	1552
7.10217		Spot	2	Image 1	24	1000000021	1553
4.12787		Spot	2	Image 1	24	1000000022	1554
6.31269		Spot	2	Image 1	24	1000000023	1555
4.63325		Spot	2	Image 1	24	1000000024	1556
5.06402		Spot	2	Image 1	24	1000000025	1557
6.65883		Spot	2	Image 1	24	1000000026	1558
5.65079		Spot	2	Image 1	24	1000000027	1559
5.23753		Spot	2	Image 1	24	1000000028	1560
15.7618		Spot	2	Image 1	24	1000000029	1561
5.17972		Spot	2	Image 1	24	1000000030	1562
4.84082		Spot	2	Image 1	24	1000000032	1563
5.03706		Spot	2	Image 1	24	1000000033	1564
4.45769		Spot	2	Image 1	24	1000000034	1565
6.56733		Spot	2	Image 1	24	1000000035	1566
4.82628		Spot	2	Image 1	24	1000000036	1567
5.92328		Spot	2	Image 1	24	1000000037	1568
6.04223		Spot	2	Image 1	24	1000000038	1569
3.99971		Spot	2	Image 1	24	1000000039	1570
5.05015		Spot	2	Image 1	24	1000000040	1571
4.68234		Spot	2	Image 1	24	1000000041	1572
18.2296		Spot	2	Image 1	24	1000000042	1573
4.22474		Spot	2	Image 1	24	1000000043	1574
4.30853		Spot	2	Image 1	24	1000000044	1575
4.55973		Spot	2	Image 1	24	1000000045	1576
21.2166		Spot	2	Image 1	24	1000000046	1577
7.11996		Spot	2	Image 1	24	1000000047	1578
26.326		Spot	2	Image 1	24	1000000048	1579
4.62193		Spot	2	Image 1	24	1000000049	1580
8.29473		Spot	2	Image 1	24	1000000050	1581
5.291		Spot	2	Image 1	24	1000000051	1582
5.62754		Spot	2	Image 1	24	1000000052	1583
4.90161		Spot	2	Image 1	24	1000000053	1584
4.87935		Spot	2	Image 1	24	1000000054	1585
4.94886		Spot	2	Image 1	24	1000000055	1586
3.92017		Spot	2	Image 1	24	1000000056	1587
5.68493		Spot	2	Image 1	24	1000000057	1588
7.11291		Spot	2	Image 1	24	1000000058	1589
5.06035		Spot	2	Image 1	24	1000000059	1591
4.45202		Spot	2	Image 1	24	1000000060	1592
5.60332		Spot	2	Image 1	24	1000000061	1593
4.33956		Spot	2	Image 1	24	1000000062	1594
4.56649		Spot	2	Image 1	24	1000000063	1595
4.22647		Spot	2	Image 1	24	1000000069	1596
9.82459		Spot	2	Image 1	24	1000000064	1597
5.62436		Spot	2	Image 1	25	1000000000	1598
5.91843		Spot	2	Image 1	25	1000000001	1599
10.8748		Spot	2	Image 1	25	1000000002	1600
5.25207		Spot	2	Image 1	25	1000000004	1602
8.66003		Spot	2	Image 1	25	1000000005	1603
4.73267		Spot	2	Image 1	25	1000000006	1604
5.48462		Spot	2	Image 1	25	1000000020	1605
5.14792		Spot	2	Image 1	25	1000000007	1606
3.82994		Spot	2	Image 1	25	1000000008	1607
5.23597		Spot	2	Image 1	25	1000000009	1608
4.06815		Spot	2	Image 1	25	1000000068	1609
4.4891		Spot	2	Image 1	25	1000000067	1610
4.3847		Spot	2	Image 1	25	1000000010	1611
9.13701		Spot	2	Image 1	25	1000000012	1612
21.7043		Spot	2	Image 1	25	1000000003	1613
15.5714		Spot	2	Image 1	25	1000000013	1614
7.5552		Spot	2	Image 1	25	1000000014	1615
12.1691		Spot	2	Image 1	25	1000000015	1616
22.63		Spot	2	Image 1	25	1000000016	1617
4.65785		Spot	2	Image 1	25	1000000017	1618
4.23083		Spot	2	Image 1	25	1000000018	1619
5.31434		Spot	2	Image 1	25	1000000019	1620
5.65509		Spot	2	Image 1	25	1000000021	1621
4.94028		Spot	2	Image 1	25	1000000022	1622
5.03291		Spot	2	Image 1	25	1000000023	1623
5.12774		Spot	2	Image 1	25	1000000024	1624
5.25717		Spot	2	Image 1	25	1000000025	1625
5.00356		Spot	2	Image 1	25	1000000027	1626
4.8091		Spot	2	Image 1	25	1000000028	1627
15.4535		Spot	2	Image 1	25	1000000029	1628
4.5593		Spot	2	Image 1	25	1000000030	1629
4.71225		Spot	2	Image 1	25	1000000032	1630
4.16986		Spot	2	Image 1	25	1000000033	1631
4.60118		Spot	2	Image 1	25	1000000034	1632
4.30774		Spot	2	Image 1	25	1000000036	1633
5.12723		Spot	2	Image 1	25	1000000037	1634
5.88361		Spot	2	Image 1	25	1000000038	1635
3.67728		Spot	2	Image 1	25	1000000039	1636
5.0383		Spot	2	Image 1	25	1000000040	1637
4.68807		Spot	2	Image 1	25	1000000041	1638
15.6984		Spot	2	Image 1	25	1000000042	1639
4.4383		Spot	2	Image 1	25	1000000043	1640
4.09828		Spot	2	Image 1	25	1000000044	1641
4.54963		Spot	2	Image 1	25	1000000045	1642
20.5349		Spot	2	Image 1	25	1000000046	1643
6.90477		Spot	2	Image 1	25	1000000047	1644
23.7824		Spot	2	Image 1	25	1000000048	1645
7.64941		Spot	2	Image 1	25	1000000050	1646
4.901		Spot	2	Image 1	25	1000000051	1647
5.19679		Spot	2	Image 1	25	1000000052	1648
4.29864		Spot	2	Image 1	25	1000000053	1649
5.34876		Spot	2	Image 1	25	1000000054	1650
4.68772		Spot	2	Image 1	25	1000000055	1651
4.35403		Spot	2	Image 1	25	1000000056	1652
5.06376		Spot	2	Image 1	25	1000000057	1653
5.829		Spot	2	Image 1	25	1000000058	1655
5.48844		Spot	2	Image 1	25	1000000059	1656
4.543		Spot	2	Image 1	25	1000000060	1657
5.2451		Spot	2	Image 1	25	1000000061	1658
4.26078		Spot	2	Image 1	25	1000000062	1659
5.09134		Spot	2	Image 1	25	1000000063	1660
10.4112		Spot	2	Image 1	25	1000000064	1661
11.5659		Spot	2	Image 1	26	1000000002	1662
17.7191		Spot	2	Image 1	26	1000000003	1663
5.95281		Spot	2	Image 1	26	1000000004	1665
8.86514		Spot	2	Image 1	26	1000000005	1666
4.59791		Spot	2	Image 1	26	1000000006	1667
4.61293		Spot	2	Image 1	26	1000000020	1668
5.34346		Spot	2	Image 1	26	1000000007	1669
4.70726		Spot	2	Image 1	26	1000000008	1670
5.54845		Spot	2	Image 1	26	1000000009	1671
4.34729		Spot	2	Image 1	26	1000000068	1672
4.00479		Spot	2	Image 1	26	1000000010	1673
7.19326		Spot	2	Image 1	26	1000000012	1674
15.0173		Spot	2	Image 1	26	1000000013	1675
8.02437		Spot	2	Image 1	26	1000000014	1676
12.2032		Spot	2	Image 1	26	1000000015	1677
22.6741		Spot	2	Image 1	26	1000000016	1678
4.401		Spot	2	Image 1	26	1000000017	1679
4.32577		Spot	2	Image 1	26	1000000018	1680
6.08267		Spot	2	Image 1	26	1000000019	1681
6.94376		Spot	2	Image 1	26	1000000021	1682
4.9275		Spot	2	Image 1	26	1000000022	1683
4.23189		Spot	2	Image 1	26	1000000023	1684
5.02763		Spot	2	Image 1	26	1000000024	1685
4.72936		Spot	2	Image 1	26	1000000025	1686
5.19503		Spot	2	Image 1	26	1000000027	1687
4.05688		Spot	2	Image 1	26	1000000028	1688
13.4307		Spot	2	Image 1	26	1000000029	1689
5.31277		Spot	2	Image 1	26	1000000030	1690
6.83226		Spot	2	Image 1	26	1000000031	1691
4.87002		Spot	2	Image 1	26	1000000032	1692
4.81015		Spot	2	Image 1	26	1000000033	1693
4.48796		Spot	2	Image 1	26	1000000034	1694
6.03744		Spot	2	Image 1	26	1000000035	1695
4.12312		Spot	2	Image 1	26	1000000036	1696
5.58977		Spot	2	Image 1	26	1000000037	1697
5.58678		Spot	2	Image 1	26	1000000038	1698
4.24298		Spot	2	Image 1	26	1000000039	1699
4.9717		Spot	2	Image 1	26	1000000040	1700
5.16635		Spot	2	Image 1	26	1000000041	1701
16.4015		Spot	2	Image 1	26	1000000042	1702
4.46205		Spot	2	Image 1	26	1000000043	1703
4.0181		Spot	2	Image 1	26	1000000044	1704
3.91728		Spot	2	Image 1	26	1000000045	1705
22.4173		Spot	2	Image 1	26	1000000046	1706
6.88921		Spot	2	Image 1	26	1000000047	1707
26.3219		Spot	2	Image 1	26	1000000048	1708
4.12719		Spot	2	Image 1	26	1000000049	1709
7.83213		Spot	2	Image 1	26	1000000050	1710
4.70897		Spot	2	Image 1	26	1000000051	1711
4.65777		Spot	2	Image 1	26	1000000052	1712
4.25679		Spot	2	Image 1	26	1000000053	1713
4.3511		Spot	2	Image 1	26	1000000054	1714
4.72131		Spot	2	Image 1	26	1000000055	1715
4.47325		Spot	2	Image 1	26	1000000056	1716
5.3405		Spot	2	Image 1	26	1000000057	1717
6.02571		Spot	2	Image 1	26	1000000058	1719
5.19152		Spot	2	Image 1	26	1000000059	1720
4.76425		Spot	2	Image 1	26	1000000060	1721
5.51383		Spot	2	Image 1	26	1000000061	1722
3.97756		Spot	2	Image 1	26	1000000062	1723
4.21646		Spot	2	Image 1	26	1000000063	1724
9.28799		Spot	2	Image 1	26	1000000064	1725
4.95988		Spot	2	Image 1	27	1000000001	1726
11.4082		Spot	2	Image 1	27	1000000002	1727
17.1563		Spot	2	Image 1	27	1000000003	1728
8.82984		Spot	2	Image 1	27	1000000005	1730
4.77425		Spot	2	Image 1	27	1000000006	1731
4.91561		Spot	2	Image 1	27	1000000020	1732
5.01117		Spot	2	Image 1	27	1000000007	1733
4.19942		Spot	2	Image 1	27	1000000008	1734
5.13496		Spot	2	Image 1	27	1000000009	1735
3.754		Spot	2	Image 1	27	1000000068	1736
4.60967		Spot	2	Image 1	27	1000000067	1737
3.74987		Spot	2	Image 1	27	1000000010	1738
8.83283		Spot	2	Image 1	27	1000000012	1739
15.7316		Spot	2	Image 1	27	1000000013	1740
7.49521		Spot	2	Image 1	27	1000000014	1741
10.8835		Spot	2	Image 1	27	1000000015	1742
22.9674		Spot	2	Image 1	27	1000000016	1743
4.47872		Spot	2	Image 1	27	1000000017	1744
4.49237		Spot	2	Image 1	27	1000000018	1745
4.67019		Spot	2	Image 1	27	1000000019	1746
5.99872		Spot	2	Image 1	27	1000000021	1747
5.04465		Spot	2	Image 1	27	1000000022	1748
4.43661		Spot	2	Image 1	27	1000000023	1749
4.36342		Spot	2	Image 1	27	1000000024	1750
5.05312		Spot	2	Image 1	27	1000000025	1751
4.65856		Spot	2	Image 1	27	1000000027	1752
4.30935		Spot	2	Image 1	27	1000000028	1753
13.8502		Spot	2	Image 1	27	1000000029	1754
5.31005		Spot	2	Image 1	27	1000000030	1755
4.76041		Spot	2	Image 1	27	1000000032	1756
4.44332		Spot	2	Image 1	27	1000000033	1757
4.05852		Spot	2	Image 1	27	1000000034	1758
4.12079		Spot	2	Image 1	27	1000000036	1759
5.56215		Spot	2	Image 1	27	1000000037	1760
5.93757		Spot	2	Image 1	27	1000000038	1761
4.77655		Spot	2	Image 1	27	1000000039	1762
5.24681		Spot	2	Image 1	27	1000000040	1763
5.32211		Spot	2	Image 1	27	1000000041	1764
16.7169		Spot	2	Image 1	27	1000000042	1765
4.46907		Spot	2	Image 1	27	1000000043	1766
3.7394		Spot	2	Image 1	27	1000000044	1767
4.40158		Spot	2	Image 1	27	1000000045	1768
19.1472		Spot	2	Image 1	27	1000000046	1769
7.22799		Spot	2	Image 1	27	1000000047	1770
27.9023		Spot	2	Image 1	27	1000000048	1771
4.08441		Spot	2	Image 1	27	1000000049	1772
8.36634		Spot	2	Image 1	27	1000000050	1773
4.79039		Spot	2	Image 1	27	1000000051	1774
5.10422		Spot	2	Image 1	27	1000000052	1775
3.88885		Spot	2	Image 1	27	1000000053	1776
4.65234		Spot	2	Image 1	27	1000000054	1777
5.27349		Spot	2	Image 1	27	1000000055	1778
3.9345		Spot	2	Image 1	27	1000000056	1779
5.45531		Spot	2	Image 1	27	1000000057	1780
6.38624		Spot	2	Image 1	27	1000000058	1782
5.45862		Spot	2	Image 1	27	1000000059	1783
4.43212		Spot	2	Image 1	27	1000000060	1784
5.57074		Spot	2	Image 1	27	1000000061	1785
3.89555		Spot	2	Image 1	27	1000000062	1786
5.39934		Spot	2	Image 1	27	1000000063	1787
4.40137		Spot	2	Image 1	27	1000000069	1788
10.0028		Spot	2	Image 1	27	1000000064	1789
5.27073		Spot	2	Image 1	28	1000000001	1790
12.4701		Spot	2	Image 1	28	1000000002	1791
17.7421		Spot	2	Image 1	28	1000000003	1792
6.02231		Spot	2	Image 1	28	1000000004	1794
9.83157		Spot	2	Image 1	28	1000000005	1795
4.84005		Spot	2	Image 1	28	1000000006	1796
4.65514		Spot	2	Image 1	28	1000000020	1797
4.88811		Spot	2	Image 1	28	1000000007	1798
4.86934		Spot	2	Image 1	28	1000000008	1799
5.64228		Spot	2	Image 1	28	1000000009	1800
4.68999		Spot	2	Image 1	28	1000000068	1801
4.67381		Spot	2	Image 1	28	1000000067	1802
4.50556		Spot	2	Image 1	28	1000000010	1803
8.68739		Spot	2	Image 1	28	1000000012	1804
14.3585		Spot	2	Image 1	28	1000000013	1805
8.68263		Spot	2	Image 1	28	1000000014	1806
11.7643		Spot	2	Image 1	28	1000000015	1807
22.075		Spot	2	Image 1	28	1000000016	1808
5.19111		Spot	2	Image 1	28	1000000017	1809
4.54011		Spot	2	Image 1	28	1000000018	1810
5.17972		Spot	2	Image 1	28	1000000019	1811
7.49417		Spot	2	Image 1	28	1000000021	1812
5.50617		Spot	2	Image 1	28	1000000022	1813
4.99293		Spot	2	Image 1	28	1000000023	1814
4.90106		Spot	2	Image 1	28	1000000024	1815
5.40072		Spot	2	Image 1	28	1000000025	1816
5.75272		Spot	2	Image 1	28	1000000027	1817
5.80402		Spot	2	Image 1	28	1000000028	1818
14.1018		Spot	2	Image 1	28	1000000029	1819
4.96048		Spot	2	Image 1	28	1000000030	1820
7.48905		Spot	2	Image 1	28	1000000031	1821
4.84704		Spot	2	Image 1	28	1000000032	1822
5.20132		Spot	2	Image 1	28	1000000033	1823
5.10902		Spot	2	Image 1	28	1000000034	1824
5.29323		Spot	2	Image 1	28	1000000035	1825
4.53195		Spot	2	Image 1	28	1000000036	1826
5.879		Spot	2	Image 1	28	1000000037	1827
6.37228		Spot	2	Image 1	28	1000000038	1828
5.18943		Spot	2	Image 1	28	1000000039	1829
5.21331		Spot	2	Image 1	28	1000000040	1830
4.79471		Spot	2	Image 1	28	1000000041	1831
16.1391		Spot	2	Image 1	28	1000000042	1832
4.04732		Spot	2	Image 1	28	1000000043	1833
3.9333		Spot	2	Image 1	28	1000000044	1834
3.85433		Spot	2	Image 1	28	1000000045	1835
21.2986		Spot	2	Image 1	28	1000000046	1836
6.99298		Spot	2	Image 1	28	1000000047	1837
30.4103		Spot	2	Image 1	28	1000000048	1838
5.11341		Spot	2	Image 1	28	1000000049	1839
8.50073		Spot	2	Image 1	28	1000000050	1840
5.24487		Spot	2	Image 1	28	1000000051	1841
4.74205		Spot	2	Image 1	28	1000000052	1842
4.34868		Spot	2	Image 1	28	1000000053	1843
4.86975		Spot	2	Image 1	28	1000000054	1844
4.57966		Spot	2	Image 1	28	1000000055	1845
4.44666		Spot	2	Image 1	28	1000000056	1846
5.1088		Spot	2	Image 1	28	1000000057	1847
6.41226		Spot	2	Image 1	28	1000000058	1848
5.04379		Spot	2	Image 1	28	1000000059	1850
4.05292		Spot	2	Image 1	28	1000000060	1851
5.13358		Spot	2	Image 1	28	1000000061	1852
4.7543		Spot	2	Image 1	28	1000000062	1853
4.65275		Spot	2	Image 1	28	1000000063	1854
4.39167		Spot	2	Image 1	28	1000000069	1855
9.66595		Spot	2	Image 1	28	1000000064	1856
5.97734		Spot	2	Image 1	29	1000000001	1857
13.1001		Spot	2	Image 1	29	1000000002	1858
17.1997		Spot	2	Image 1	29	1000000003	1859
10.4645		Spot	2	Image 1	29	1000000005	1861
5.75609		Spot	2	Image 1	29	1000000006	1862
6.19062		Spot	2	Image 1	29	1000000020	1863
6.05847		Spot	2	Image 1	29	1000000007	1864
5.1916		Spot	2	Image 1	29	1000000008	1865
6.06723		Spot	2	Image 1	29	1000000009	1866
4.36489		Spot	2	Image 1	29	1000000068	1867
5.65654		Spot	2	Image 1	29	1000000067	1868
4.32835		Spot	2	Image 1	29	1000000010	1869
8.46053		Spot	2	Image 1	29	1000000012	1870
15.5735		Spot	2	Image 1	29	1000000013	1871
9.79954		Spot	2	Image 1	29	1000000014	1872
13.5853		Spot	2	Image 1	29	1000000015	1873
23.0103		Spot	2	Image 1	29	1000000016	1874
4.96673		Spot	2	Image 1	29	1000000017	1875
4.8878		Spot	2	Image 1	29	1000000018	1876
6.31083		Spot	2	Image 1	29	1000000019	1877
6.6673		Spot	2	Image 1	29	1000000021	1878
5.4673		Spot	2	Image 1	29	1000000022	1879
5.49054		Spot	2	Image 1	29	1000000023	1880
5.08441		Spot	2	Image 1	29	1000000024	1881
5.67975		Spot	2	Image 1	29	1000000025	1882
7.03227		Spot	2	Image 1	29	1000000070	1883
5.78342		Spot	2	Image 1	29	1000000027	1884
4.79543		Spot	2	Image 1	29	1000000028	1885
15.4769		Spot	2	Image 1	29	1000000029	1886
5.90241		Spot	2	Image 1	29	1000000030	1887
7.15547		Spot	2	Image 1	29	1000000031	1888
5.95769		Spot	2	Image 1	29	1000000032	1889
5.0866		Spot	2	Image 1	29	1000000033	1890
4.97582		Spot	2	Image 1	29	1000000034	1891
6.44302		Spot	2	Image 1	29	1000000035	1892
5.46551		Spot	2	Image 1	29	1000000036	1893
5.76853		Spot	2	Image 1	29	1000000037	1894
6.99717		Spot	2	Image 1	29	1000000038	1895
4.58336		Spot	2	Image 1	29	1000000039	1896
5.81796		Spot	2	Image 1	29	1000000040	1897
5.365		Spot	2	Image 1	29	1000000041	1898
17.8811		Spot	2	Image 1	29	1000000042	1899
4.83812		Spot	2	Image 1	29	1000000043	1900
4.36136		Spot	2	Image 1	29	1000000044	1901
5.48449		Spot	2	Image 1	29	1000000045	1902
19.7824		Spot	2	Image 1	29	1000000046	1903
8.78347		Spot	2	Image 1	29	1000000047	1904
29.9466		Spot	2	Image 1	29	1000000048	1905
9.36327		Spot	2	Image 1	29	1000000050	1906
5.96169		Spot	2	Image 1	29	1000000051	1907
4.99646		Spot	2	Image 1	29	1000000052	1908
4.47885		Spot	2	Image 1	29	1000000053	1909
5.85415		Spot	2	Image 1	29	1000000054	1910
5.36811		Spot	2	Image 1	29	1000000055	1911
4.84618		Spot	2	Image 1	29	1000000056	1912
6.37602		Spot	2	Image 1	29	1000000057	1913
6.58166		Spot	2	Image 1	29	1000000058	1915
6.52535		Spot	2	Image 1	29	1000000059	1916
5.57737		Spot	2	Image 1	29	1000000060	1917
5.75265		Spot	2	Image 1	29	1000000061	1918
4.79411		Spot	2	Image 1	29	1000000062	1919
5.2421		Spot	2	Image 1	29	1000000063	1920
4.92833		Spot	2	Image 1	29	1000000069	1921
10.5814		Spot	2	Image 1	29	1000000064	1922
6.19655		Spot	2	Image 1	30	1000000001	1923
12.5025		Spot	2	Image 1	30	1000000002	1924
18.3709		Spot	2	Image 1	30	1000000003	1925
11.2324		Spot	2	Image 1	30	1000000005	1927
5.72333		Spot	2	Image 1	30	1000000006	1928
5.73686		Spot	2	Image 1	30	1000000020	1929
6.50947		Spot	2	Image 1	30	1000000007	1930
4.77205		Spot	2	Image 1	30	1000000008	1931
6.41122		Spot	2	Image 1	30	1000000009	1932
5.04205		Spot	2	Image 1	30	1000000068	1933
5.76206		Spot	2	Image 1	30	1000000067	1934
5.13276		Spot	2	Image 1	30	1000000010	1935
9.22459		Spot	2	Image 1	30	1000000012	1936
18.2901		Spot	2	Image 1	30	1000000013	1937
9.84552		Spot	2	Image 1	30	1000000014	1938
12.9971		Spot	2	Image 1	30	1000000015	1939
24.2725		Spot	2	Image 1	30	1000000016	1940
5.41866		Spot	2	Image 1	30	1000000017	1941
5.95801		Spot	2	Image 1	30	1000000018	1942
7.57562		Spot	2	Image 1	30	1000000019	1943
7.64507		Spot	2	Image 1	30	1000000021	1944
5.59478		Spot	2	Image 1	30	1000000022	1945
6.16213		Spot	2	Image 1	30	1000000023	1946
6.11923		Spot	2	Image 1	30	1000000024	1947
5.92221		Spot	2	Image 1	30	1000000025	1948
7.56131		Spot	2	Image 1	30	1000000070	1949
6.58452		Spot	2	Image 1	30	1000000027	1950
5.40302		Spot	2	Image 1	30	1000000028	1951
13.8112		Spot	2	Image 1	30	1000000029	1952
5.44766		Spot	2	Image 1	30	1000000030	1953
8.30954		Spot	2	Image 1	30	1000000031	1954
5.98894		Spot	2	Image 1	30	1000000032	1955
5.75214		Spot	2	Image 1	30	1000000033	1956
5.91584		Spot	2	Image 1	30	1000000034	1957
5.3107		Spot	2	Image 1	30	1000000036	1958
7.2585		Spot	2	Image 1	30	1000000037	1959
7.67041		Spot	2	Image 1	30	1000000038	1960
5.17843		Spot	2	Image 1	30	1000000039	1961
6.69622		Spot	2	Image 1	30	1000000040	1962
6.10628		Spot	2	Image 1	30	1000000041	1963
17.4466		Spot	2	Image 1	30	1000000042	1964
5.48969		Spot	2	Image 1	30	1000000043	1965
4.65618		Spot	2	Image 1	30	1000000044	1966
5.04256		Spot	2	Image 1	30	1000000045	1967
23.1135		Spot	2	Image 1	30	1000000046	1968
8.86467		Spot	2	Image 1	30	1000000047	1969
31.6468		Spot	2	Image 1	30	1000000048	1970
5.3609		Spot	2	Image 1	30	1000000049	1971
9.39709		Spot	2	Image 1	30	1000000050	1972
5.96933		Spot	2	Image 1	30	1000000051	1973
5.86514		Spot	2	Image 1	30	1000000052	1974
5.49399		Spot	2	Image 1	30	1000000053	1975
6.15184		Spot	2	Image 1	30	1000000054	1976
5.44551		Spot	2	Image 1	30	1000000055	1977
5.48022		Spot	2	Image 1	30	1000000056	1978
18.4776		Spot	2	Image 1	30	1000000071	1979
6.80055		Spot	2	Image 1	30	1000000057	1980
6.94318		Spot	2	Image 1	30	1000000058	1982
6.51405		Spot	2	Image 1	30	1000000059	1983
5.49296		Spot	2	Image 1	30	1000000060	1984
6.23857		Spot	2	Image 1	30	1000000061	1985
5.8471		Spot	2	Image 1	30	1000000062	1986
6.25818		Spot	2	Image 1	30	1000000063	1987
10.6066		Spot	2	Image 1	30	1000000064	1988
5.94025		Spot	2	Image 1	31	1000000072	1989
13.6945		Spot	2	Image 1	31	1000000002	1990
20.5759		Spot	2	Image 1	31	1000000003	1991
10.7239		Spot	2	Image 1	31	1000000005	1993
6.75246		Spot	2	Image 1	31	1000000006	1994
6.44986		Spot	2	Image 1	31	1000000020	1995
6.35783		Spot	2	Image 1	31	1000000007	1996
5.66099		Spot	2	Image 1	31	1000000008	1997
7.27297		Spot	2	Image 1	31	1000000009	1998
5.69852		Spot	2	Image 1	31	1000000068	1999
6.68721		Spot	2	Image 1	31	1000000010	2000
9.52643		Spot	2	Image 1	31	1000000012	2001
18.4527		Spot	2	Image 1	31	1000000013	2002
10.1343		Spot	2	Image 1	31	1000000014	2003
15.0953		Spot	2	Image 1	31	1000000015	2004
22.7216		Spot	2	Image 1	31	1000000016	2005
6.26466		Spot	2	Image 1	31	1000000017	2006
6.83962		Spot	2	Image 1	31	1000000019	2007
6.69791		Spot	2	Image 1	31	1000000018	2008
9.08715		Spot	2	Image 1	31	1000000021	2009
6.07457		Spot	2	Image 1	31	1000000022	2010
6.93611		Spot	2	Image 1	31	1000000023	2011
6.60725		Spot	2	Image 1	31	1000000024	2012
6.78855		Spot	2	Image 1	31	1000000025	2013
8.08675		Spot	2	Image 1	31	1000000070	2014
6.62055		Spot	2	Image 1	31	1000000027	2015
6.12581		Spot	2	Image 1	31	1000000028	2016
18.0742		Spot	2	Image 1	31	1000000029	2017
6.53201		Spot	2	Image 1	31	1000000073	2018
6.00785		Spot	2	Image 1	31	1000000030	2019
8.88621		Spot	2	Image 1	31	1000000031	2020
7.1807		Spot	2	Image 1	31	1000000032	2021
5.93222		Spot	2	Image 1	31	1000000033	2022
6.63452		Spot	2	Image 1	31	1000000034	2023
7.53593		Spot	2	Image 1	31	1000000035	2024
5.84329		Spot	2	Image 1	31	1000000036	2025
7.31511		Spot	2	Image 1	31	1000000037	2026
7.45132		Spot	2	Image 1	31	1000000038	2027
6.01524		Spot	2	Image 1	31	1000000039	2028
7.05252		Spot	2	Image 1	31	1000000040	2029
7.20686		Spot	2	Image 1	31	1000000041	2030
18.4227		Spot	2	Image 1	31	1000000042	2031
5.8015		Spot	2	Image 1	31	1000000043	2032
5.6943		Spot	2	Image 1	31	1000000044	2033
5.69919		Spot	2	Image 1	31	1000000045	2034
22.8976		Spot	2	Image 1	31	1000000046	2035
9.25307		Spot	2	Image 1	31	1000000047	2036
32.1618		Spot	2	Image 1	31	1000000048	2037
6.35538		Spot	2	Image 1	31	1000000049	2038
10.3163		Spot	2	Image 1	31	1000000050	2039
6.6851		Spot	2	Image 1	31	1000000051	2040
5.8387		Spot	2	Image 1	31	1000000052	2041
6.4471		Spot	2	Image 1	31	1000000053	2042
6.98894		Spot	2	Image 1	31	1000000054	2043
6.26107		Spot	2	Image 1	31	1000000055	2044
5.42478		Spot	2	Image 1	31	1000000056	2045
22.5005		Spot	2	Image 1	31	1000000071	2046
7.42623		Spot	2	Image 1	31	1000000057	2047
7.91391		Spot	2	Image 1	31	1000000058	2049
7.65937		Spot	2	Image 1	31	1000000059	2050
6.2022		Spot	2	Image 1	31	1000000060	2051
6.6518		Spot	2	Image 1	31	1000000061	2052
5.67769		Spot	2	Image 1	31	1000000062	2053
5.67836		Spot	2	Image 1	31	1000000063	2054
10.6625		Spot	2	Image 1	31	1000000064	2055
6.69772		Spot	2	Image 1	32	1000000001	2056
13.2504		Spot	2	Image 1	32	1000000002	2057
19.0932		Spot	2	Image 1	32	1000000003	2058
[truncated: 992 more rows]
