# Supplementary material for: Protocol for real-time monitoring of CD8+ T and myeloid cell behavior in human high-grade serous ovarian cancer slices
Source: STAR Protoc. 2024 Jun 2;5(2):103102. doi: 10.1016/j.xpro.2024.103102 (PMC11179100; doi:10.1016/j.xpro.2024.103102)
Supplement: Data S3. Files for testing the R script, quantification and statistical analysis step 2 [file mmc3.zip › Test files/Slice1_b/__Intensity_StdDev_Ch=3_Img=1.csv]

Intensity StdDev Ch=3 Img=1
====================
Intensity StdDev	Unit	Category	Channel	Image	Time	TrackID	ID
15.2806		Spot	3	Image 1	1	1000000000	0
13.341		Spot	3	Image 1	1	1000000001	1
14.2277		Spot	3	Image 1	1	1000000002	2
43.7772		Spot	3	Image 1	1	1000000003	3
14.3328		Spot	3	Image 1	1	1000000004	5
29.065		Spot	3	Image 1	1	1000000005	6
19.9303		Spot	3	Image 1	1	1000000006	7
15.3399		Spot	3	Image 1	1	1000000007	8
16.0637		Spot	3	Image 1	1	1000000008	9
15.7521		Spot	3	Image 1	1	1000000009	10
14.0782		Spot	3	Image 1	1	1000000010	11
16.5639		Spot	3	Image 1	1	1000000011	12
17.6545		Spot	3	Image 1	1	1000000012	13
19.7502		Spot	3	Image 1	1	1000000013	14
17.4538		Spot	3	Image 1	1	1000000014	15
23.8356		Spot	3	Image 1	1	1000000015	16
22.6138		Spot	3	Image 1	1	1000000016	17
17.3815		Spot	3	Image 1	1	1000000017	18
15.49		Spot	3	Image 1	1	1000000018	19
13.9912		Spot	3	Image 1	1	1000000019	20
16.5424		Spot	3	Image 1	1	1000000020	21
20.6087		Spot	3	Image 1	1	1000000021	22
17.4179		Spot	3	Image 1	1	1000000022	23
15.6934		Spot	3	Image 1	1	1000000023	24
15.4367		Spot	3	Image 1	1	1000000024	25
16.9541		Spot	3	Image 1	1	1000000025	26
15.8532		Spot	3	Image 1	1	1000000026	27
14.315		Spot	3	Image 1	1	1000000027	28
16.9416		Spot	3	Image 1	1	1000000028	29
17.2644		Spot	3	Image 1	1	1000000029	30
16.4893		Spot	3	Image 1	1	1000000030	31
18.3819		Spot	3	Image 1	1	1000000031	32
17.4231		Spot	3	Image 1	1	1000000032	33
15.2741		Spot	3	Image 1	1	1000000033	34
16.9665		Spot	3	Image 1	1	1000000034	35
18.4716		Spot	3	Image 1	1	1000000035	36
17.8476		Spot	3	Image 1	1	1000000036	37
16.6587		Spot	3	Image 1	1	1000000037	38
20.744		Spot	3	Image 1	1	1000000038	39
15.7861		Spot	3	Image 1	1	1000000039	40
17.5815		Spot	3	Image 1	1	1000000040	41
17.7796		Spot	3	Image 1	1	1000000041	42
17.1136		Spot	3	Image 1	1	1000000042	43
15.7707		Spot	3	Image 1	1	1000000043	44
14.6283		Spot	3	Image 1	1	1000000044	45
13.1727		Spot	3	Image 1	1	1000000045	46
25.5296		Spot	3	Image 1	1	1000000046	47
40.6947		Spot	3	Image 1	1	1000000047	48
47.0593		Spot	3	Image 1	1	1000000048	49
14.3368		Spot	3	Image 1	1	1000000049	50
20.762		Spot	3	Image 1	1	1000000050	51
17.6948		Spot	3	Image 1	1	1000000051	52
19.1178		Spot	3	Image 1	1	1000000052	53
15.3329		Spot	3	Image 1	1	1000000053	54
17.0825		Spot	3	Image 1	1	1000000054	55
17.2538		Spot	3	Image 1	1	1000000055	56
13.9374		Spot	3	Image 1	1	1000000056	57
13.8241		Spot	3	Image 1	1	1000000057	58
15.3494		Spot	3	Image 1	1	1000000058	59
21.8537		Spot	3	Image 1	1	1000000059	61
17.7161		Spot	3	Image 1	1	1000000060	62
11.9603		Spot	3	Image 1	1	1000000061	63
15.7756		Spot	3	Image 1	1	1000000062	64
16.383		Spot	3	Image 1	1	1000000063	65
15.6318		Spot	3	Image 1	1	1000000064	66
11.8856		Spot	3	Image 1	2	1000000000	67
9.23305		Spot	3	Image 1	2	1000000001	68
10.9659		Spot	3	Image 1	2	1000000002	69
43.5192		Spot	3	Image 1	2	1000000003	70
11.601		Spot	3	Image 1	2	1000000004	72
25.4359		Spot	3	Image 1	2	1000000005	73
15.1549		Spot	3	Image 1	2	1000000006	74
12.4299		Spot	3	Image 1	2	1000000007	75
11.4221		Spot	3	Image 1	2	1000000008	76
12.3027		Spot	3	Image 1	2	1000000009	77
13.0661		Spot	3	Image 1	2	1000000065	78
10.4451		Spot	3	Image 1	2	1000000010	79
11.861		Spot	3	Image 1	2	1000000011	80
14.251		Spot	3	Image 1	2	1000000012	81
15.8739		Spot	3	Image 1	2	1000000013	82
14.1358		Spot	3	Image 1	2	1000000014	83
20.3476		Spot	3	Image 1	2	1000000015	84
21.4288		Spot	3	Image 1	2	1000000016	85
14.5056		Spot	3	Image 1	2	1000000017	86
11.0982		Spot	3	Image 1	2	1000000018	87
11.5216		Spot	3	Image 1	2	1000000019	88
12.6605		Spot	3	Image 1	2	1000000020	89
18.1395		Spot	3	Image 1	2	1000000021	90
14.7736		Spot	3	Image 1	2	1000000022	91
12.1449		Spot	3	Image 1	2	1000000023	92
12.5027		Spot	3	Image 1	2	1000000024	93
13.1473		Spot	3	Image 1	2	1000000025	94
12.1602		Spot	3	Image 1	2	1000000026	95
10.4631		Spot	3	Image 1	2	1000000027	96
12.9536		Spot	3	Image 1	2	1000000028	97
13.2083		Spot	3	Image 1	2	1000000029	98
13.7183		Spot	3	Image 1	2	1000000030	99
13.9187		Spot	3	Image 1	2	1000000031	100
14.2472		Spot	3	Image 1	2	1000000032	101
11.5544		Spot	3	Image 1	2	1000000033	102
12.5089		Spot	3	Image 1	2	1000000034	103
15.002		Spot	3	Image 1	2	1000000035	104
15.0999		Spot	3	Image 1	2	1000000036	105
11.707		Spot	3	Image 1	2	1000000037	106
17.1017		Spot	3	Image 1	2	1000000038	107
13.5305		Spot	3	Image 1	2	1000000039	108
15.1963		Spot	3	Image 1	2	1000000040	109
12.6279		Spot	3	Image 1	2	1000000041	110
14.0324		Spot	3	Image 1	2	1000000042	111
12.4513		Spot	3	Image 1	2	1000000043	112
10.7686		Spot	3	Image 1	2	1000000044	113
10.5345		Spot	3	Image 1	2	1000000045	114
22.6194		Spot	3	Image 1	2	1000000046	115
37.9522		Spot	3	Image 1	2	1000000047	116
43.1108		Spot	3	Image 1	2	1000000048	117
10.7614		Spot	3	Image 1	2	1000000049	118
16.9905		Spot	3	Image 1	2	1000000050	119
13.5837		Spot	3	Image 1	2	1000000051	120
14.9363		Spot	3	Image 1	2	1000000052	121
12.0781		Spot	3	Image 1	2	1000000053	122
13.5748		Spot	3	Image 1	2	1000000054	123
12.0467		Spot	3	Image 1	2	1000000055	124
10.3639		Spot	3	Image 1	2	1000000056	125
11.5069		Spot	3	Image 1	2	1000000057	126
11.9267		Spot	3	Image 1	2	1000000058	128
19.2488		Spot	3	Image 1	2	1000000059	129
14.1456		Spot	3	Image 1	2	1000000060	130
9.91633		Spot	3	Image 1	2	1000000061	131
11.3802		Spot	3	Image 1	2	1000000062	132
11.3278		Spot	3	Image 1	2	1000000063	133
12.0284		Spot	3	Image 1	2	1000000064	134
9.17131		Spot	3	Image 1	3	1000000000	135
8.24866		Spot	3	Image 1	3	1000000002	136
9.20443		Spot	3	Image 1	3	1000000004	138
22.2296		Spot	3	Image 1	3	1000000005	139
13.4607		Spot	3	Image 1	3	1000000006	140
10.0819		Spot	3	Image 1	3	1000000007	141
9.5124		Spot	3	Image 1	3	1000000008	142
10.0978		Spot	3	Image 1	3	1000000009	143
10.2572		Spot	3	Image 1	3	1000000065	144
7.8365		Spot	3	Image 1	3	1000000010	145
8.6306		Spot	3	Image 1	3	1000000011	146
11.4628		Spot	3	Image 1	3	1000000012	147
39.6989		Spot	3	Image 1	3	1000000003	148
14.2304		Spot	3	Image 1	3	1000000013	149
10.4598		Spot	3	Image 1	3	1000000014	150
17.2062		Spot	3	Image 1	3	1000000015	151
18.6658		Spot	3	Image 1	3	1000000016	152
11.6319		Spot	3	Image 1	3	1000000017	153
10.2027		Spot	3	Image 1	3	1000000018	154
9.78428		Spot	3	Image 1	3	1000000019	155
10.9538		Spot	3	Image 1	3	1000000020	156
15.1445		Spot	3	Image 1	3	1000000021	157
11.9067		Spot	3	Image 1	3	1000000022	158
8.68389		Spot	3	Image 1	3	1000000023	159
10.4438		Spot	3	Image 1	3	1000000024	160
10.6915		Spot	3	Image 1	3	1000000025	161
9.04002		Spot	3	Image 1	3	1000000026	162
8.84059		Spot	3	Image 1	3	1000000027	163
10.043		Spot	3	Image 1	3	1000000028	164
11.1731		Spot	3	Image 1	3	1000000029	165
10.6359		Spot	3	Image 1	3	1000000030	166
12.9518		Spot	3	Image 1	3	1000000031	167
11.1529		Spot	3	Image 1	3	1000000032	168
9.07358		Spot	3	Image 1	3	1000000033	169
10.6331		Spot	3	Image 1	3	1000000034	170
11.9644		Spot	3	Image 1	3	1000000035	171
13.1716		Spot	3	Image 1	3	1000000036	172
11.0779		Spot	3	Image 1	3	1000000037	173
14.9551		Spot	3	Image 1	3	1000000038	174
10.2394		Spot	3	Image 1	3	1000000039	175
12.9105		Spot	3	Image 1	3	1000000040	176
10.8044		Spot	3	Image 1	3	1000000041	177
11.9088		Spot	3	Image 1	3	1000000042	178
9.72959		Spot	3	Image 1	3	1000000043	179
9.09269		Spot	3	Image 1	3	1000000044	180
8.59546		Spot	3	Image 1	3	1000000045	181
20.9197		Spot	3	Image 1	3	1000000046	182
36.9586		Spot	3	Image 1	3	1000000047	183
42.7911		Spot	3	Image 1	3	1000000048	184
8.80047		Spot	3	Image 1	3	1000000049	185
14.9174		Spot	3	Image 1	3	1000000050	186
11.5504		Spot	3	Image 1	3	1000000051	187
12.4364		Spot	3	Image 1	3	1000000052	188
9.76989		Spot	3	Image 1	3	1000000053	189
10.2834		Spot	3	Image 1	3	1000000054	190
11.3289		Spot	3	Image 1	3	1000000055	191
7.46552		Spot	3	Image 1	3	1000000056	192
9.44318		Spot	3	Image 1	3	1000000057	194
9.24515		Spot	3	Image 1	3	1000000058	195
16.9214		Spot	3	Image 1	3	1000000059	196
12.5348		Spot	3	Image 1	3	1000000060	197
7.90121		Spot	3	Image 1	3	1000000061	198
9.3978		Spot	3	Image 1	3	1000000062	199
11.2981		Spot	3	Image 1	3	1000000063	200
10.3132		Spot	3	Image 1	3	1000000064	201
7.74959		Spot	3	Image 1	4	1000000001	202
8.69593		Spot	3	Image 1	4	1000000002	203
8.61494		Spot	3	Image 1	4	1000000004	205
20.7191		Spot	3	Image 1	4	1000000005	206
11.6399		Spot	3	Image 1	4	1000000006	207
9.93795		Spot	3	Image 1	4	1000000007	208
8.50362		Spot	3	Image 1	4	1000000008	209
10.3372		Spot	3	Image 1	4	1000000009	210
9.89252		Spot	3	Image 1	4	1000000065	211
9.07239		Spot	3	Image 1	4	1000000010	212
9.21292		Spot	3	Image 1	4	1000000011	213
12.1802		Spot	3	Image 1	4	1000000012	214
37.511		Spot	3	Image 1	4	1000000003	215
13.8072		Spot	3	Image 1	4	1000000013	216
10.902		Spot	3	Image 1	4	1000000014	217
16.8901		Spot	3	Image 1	4	1000000015	218
17.1576		Spot	3	Image 1	4	1000000016	219
14.1901		Spot	3	Image 1	4	1000000017	220
9.92026		Spot	3	Image 1	4	1000000018	221
9.61348		Spot	3	Image 1	4	1000000019	222
9.34182		Spot	3	Image 1	4	1000000020	223
14.7231		Spot	3	Image 1	4	1000000021	224
10.3766		Spot	3	Image 1	4	1000000022	225
8.97044		Spot	3	Image 1	4	1000000023	226
10.7655		Spot	3	Image 1	4	1000000024	227
10.398		Spot	3	Image 1	4	1000000025	228
9.90217		Spot	3	Image 1	4	1000000026	229
8.39701		Spot	3	Image 1	4	1000000027	230
10.6425		Spot	3	Image 1	4	1000000028	231
9.51693		Spot	3	Image 1	4	1000000029	232
10.7107		Spot	3	Image 1	4	1000000030	233
10.0023		Spot	3	Image 1	4	1000000032	234
9.15427		Spot	3	Image 1	4	1000000033	235
10.2258		Spot	3	Image 1	4	1000000034	236
12.565		Spot	3	Image 1	4	1000000035	237
12.3298		Spot	3	Image 1	4	1000000036	238
8.94246		Spot	3	Image 1	4	1000000037	239
14.3426		Spot	3	Image 1	4	1000000038	240
9.65094		Spot	3	Image 1	4	1000000039	241
12.4636		Spot	3	Image 1	4	1000000040	242
10.3279		Spot	3	Image 1	4	1000000041	243
12.0339		Spot	3	Image 1	4	1000000042	244
9.57773		Spot	3	Image 1	4	1000000043	245
8.16376		Spot	3	Image 1	4	1000000044	246
8.24223		Spot	3	Image 1	4	1000000045	247
18.8149		Spot	3	Image 1	4	1000000046	248
36.7858		Spot	3	Image 1	4	1000000047	249
41.8681		Spot	3	Image 1	4	1000000048	250
8.90631		Spot	3	Image 1	4	1000000049	251
13.1645		Spot	3	Image 1	4	1000000050	252
11.338		Spot	3	Image 1	4	1000000051	253
13.5779		Spot	3	Image 1	4	1000000052	254
8.95078		Spot	3	Image 1	4	1000000053	255
10.8111		Spot	3	Image 1	4	1000000054	256
10.9501		Spot	3	Image 1	4	1000000055	257
7.71141		Spot	3	Image 1	4	1000000056	258
7.66531		Spot	3	Image 1	4	1000000057	259
9.50194		Spot	3	Image 1	4	1000000058	260
16.8115		Spot	3	Image 1	4	1000000059	262
12.0555		Spot	3	Image 1	4	1000000060	263
8.16736		Spot	3	Image 1	4	1000000061	264
8.39432		Spot	3	Image 1	4	1000000062	265
9.22174		Spot	3	Image 1	4	1000000063	266
10.1311		Spot	3	Image 1	4	1000000064	267
10.1906		Spot	3	Image 1	5	1000000000	268
9.8115		Spot	3	Image 1	5	1000000002	269
9.91761		Spot	3	Image 1	5	1000000004	271
22.2738		Spot	3	Image 1	5	1000000005	272
13.7249		Spot	3	Image 1	5	1000000006	273
10.7878		Spot	3	Image 1	5	1000000020	274
10.7992		Spot	3	Image 1	5	1000000007	275
10.1745		Spot	3	Image 1	5	1000000008	276
10.0992		Spot	3	Image 1	5	1000000009	277
10.7391		Spot	3	Image 1	5	1000000065	278
9.29152		Spot	3	Image 1	5	1000000010	279
9.92524		Spot	3	Image 1	5	1000000011	280
11.9866		Spot	3	Image 1	5	1000000012	281
40.8014		Spot	3	Image 1	5	1000000003	282
13.1495		Spot	3	Image 1	5	1000000013	283
12.0104		Spot	3	Image 1	5	1000000014	284
17.7454		Spot	3	Image 1	5	1000000015	285
18.9866		Spot	3	Image 1	5	1000000016	286
15.2491		Spot	3	Image 1	5	1000000017	287
11.3453		Spot	3	Image 1	5	1000000018	288
9.71877		Spot	3	Image 1	5	1000000019	289
17.1846		Spot	3	Image 1	5	1000000021	290
12.7704		Spot	3	Image 1	5	1000000022	291
11.2009		Spot	3	Image 1	5	1000000023	292
10.3268		Spot	3	Image 1	5	1000000024	293
11.1516		Spot	3	Image 1	5	1000000025	294
10.4444		Spot	3	Image 1	5	1000000026	295
8.48784		Spot	3	Image 1	5	1000000027	296
11.4939		Spot	3	Image 1	5	1000000028	297
11.1261		Spot	3	Image 1	5	1000000029	298
11.0712		Spot	3	Image 1	5	1000000030	299
12.9357		Spot	3	Image 1	5	1000000031	300
11.3323		Spot	3	Image 1	5	1000000032	301
10.3638		Spot	3	Image 1	5	1000000033	302
13.2704		Spot	3	Image 1	5	1000000035	303
12.291		Spot	3	Image 1	5	1000000034	304
13.7368		Spot	3	Image 1	5	1000000036	305
10.2606		Spot	3	Image 1	5	1000000037	306
15.9706		Spot	3	Image 1	5	1000000038	307
10.7877		Spot	3	Image 1	5	1000000039	308
13.0542		Spot	3	Image 1	5	1000000040	309
11.1143		Spot	3	Image 1	5	1000000041	310
12.5382		Spot	3	Image 1	5	1000000042	311
10.4529		Spot	3	Image 1	5	1000000043	312
9.3353		Spot	3	Image 1	5	1000000044	313
8.90871		Spot	3	Image 1	5	1000000045	314
19.6233		Spot	3	Image 1	5	1000000046	315
37.9317		Spot	3	Image 1	5	1000000047	316
42.0896		Spot	3	Image 1	5	1000000048	317
9.95301		Spot	3	Image 1	5	1000000049	318
14.4996		Spot	3	Image 1	5	1000000050	319
12.35		Spot	3	Image 1	5	1000000051	320
14.2957		Spot	3	Image 1	5	1000000052	321
10.9159		Spot	3	Image 1	5	1000000053	322
10.611		Spot	3	Image 1	5	1000000054	323
10.9162		Spot	3	Image 1	5	1000000055	324
8.578		Spot	3	Image 1	5	1000000056	325
9.13565		Spot	3	Image 1	5	1000000057	326
10.273		Spot	3	Image 1	5	1000000058	327
15.9269		Spot	3	Image 1	5	1000000059	329
12.5157		Spot	3	Image 1	5	1000000060	330
8.69083		Spot	3	Image 1	5	1000000061	331
9.49543		Spot	3	Image 1	5	1000000062	332
11.3723		Spot	3	Image 1	5	1000000063	333
11.7833		Spot	3	Image 1	5	1000000064	334
9.56083		Spot	3	Image 1	6	1000000002	335
10.968		Spot	3	Image 1	6	1000000004	337
21.2892		Spot	3	Image 1	6	1000000005	338
13.1876		Spot	3	Image 1	6	1000000006	339
9.99928		Spot	3	Image 1	6	1000000007	340
10.5267		Spot	3	Image 1	6	1000000008	341
11.344		Spot	3	Image 1	6	1000000009	342
9.48176		Spot	3	Image 1	6	1000000010	343
13.0249		Spot	3	Image 1	6	1000000012	344
40.8189		Spot	3	Image 1	6	1000000003	345
14.6159		Spot	3	Image 1	6	1000000013	346
12.2687		Spot	3	Image 1	6	1000000014	347
16.9532		Spot	3	Image 1	6	1000000015	348
19.5667		Spot	3	Image 1	6	1000000016	349
16.3291		Spot	3	Image 1	6	1000000017	350
10.8848		Spot	3	Image 1	6	1000000018	351
9.68789		Spot	3	Image 1	6	1000000019	352
12.4083		Spot	3	Image 1	6	1000000020	353
16.7191		Spot	3	Image 1	6	1000000021	354
12.9415		Spot	3	Image 1	6	1000000022	355
10.5974		Spot	3	Image 1	6	1000000023	356
11.5496		Spot	3	Image 1	6	1000000024	357
12.5673		Spot	3	Image 1	6	1000000025	358
10.7121		Spot	3	Image 1	6	1000000026	359
9.53691		Spot	3	Image 1	6	1000000027	360
11.8256		Spot	3	Image 1	6	1000000028	361
11.3539		Spot	3	Image 1	6	1000000029	362
11.3925		Spot	3	Image 1	6	1000000030	363
13.2978		Spot	3	Image 1	6	1000000031	364
11.1978		Spot	3	Image 1	6	1000000032	365
11.2146		Spot	3	Image 1	6	1000000033	366
11.429		Spot	3	Image 1	6	1000000034	367
13.5246		Spot	3	Image 1	6	1000000035	368
13.7808		Spot	3	Image 1	6	1000000036	369
10.6939		Spot	3	Image 1	6	1000000037	370
16.0361		Spot	3	Image 1	6	1000000038	371
11.6375		Spot	3	Image 1	6	1000000039	372
13.7876		Spot	3	Image 1	6	1000000040	373
11.1726		Spot	3	Image 1	6	1000000041	374
12.7612		Spot	3	Image 1	6	1000000042	375
10.9384		Spot	3	Image 1	6	1000000043	376
9.48784		Spot	3	Image 1	6	1000000044	377
10.1803		Spot	3	Image 1	6	1000000045	378
19.4977		Spot	3	Image 1	6	1000000046	379
36.7678		Spot	3	Image 1	6	1000000047	380
40.3799		Spot	3	Image 1	6	1000000048	381
9.42849		Spot	3	Image 1	6	1000000049	382
14.4752		Spot	3	Image 1	6	1000000050	383
12.9729		Spot	3	Image 1	6	1000000051	384
12.4378		Spot	3	Image 1	6	1000000052	385
10.2558		Spot	3	Image 1	6	1000000053	386
12.0554		Spot	3	Image 1	6	1000000054	387
11.0407		Spot	3	Image 1	6	1000000055	388
10.0245		Spot	3	Image 1	6	1000000056	389
10.6097		Spot	3	Image 1	6	1000000057	390
10.7832		Spot	3	Image 1	6	1000000058	392
16.9837		Spot	3	Image 1	6	1000000059	393
12.5848		Spot	3	Image 1	6	1000000060	394
8.8121		Spot	3	Image 1	6	1000000061	395
10.6662		Spot	3	Image 1	6	1000000062	396
10.1231		Spot	3	Image 1	6	1000000063	397
10.6941		Spot	3	Image 1	6	1000000064	398
8.80552		Spot	3	Image 1	7	1000000000	399
7.76121		Spot	3	Image 1	7	1000000001	400
8.08698		Spot	3	Image 1	7	1000000002	401
39.9248		Spot	3	Image 1	7	1000000003	402
8.10271		Spot	3	Image 1	7	1000000004	404
22.9982		Spot	3	Image 1	7	1000000005	405
11.8044		Spot	3	Image 1	7	1000000006	406
10.6254		Spot	3	Image 1	7	1000000020	407
9.64119		Spot	3	Image 1	7	1000000007	408
8.65082		Spot	3	Image 1	7	1000000008	409
9.50618		Spot	3	Image 1	7	1000000009	410
9.15391		Spot	3	Image 1	7	1000000065	411
8.08364		Spot	3	Image 1	7	1000000010	412
10.8354		Spot	3	Image 1	7	1000000012	413
13.8958		Spot	3	Image 1	7	1000000013	414
11.65		Spot	3	Image 1	7	1000000014	415
16.0653		Spot	3	Image 1	7	1000000015	416
18.4651		Spot	3	Image 1	7	1000000016	417
15.1428		Spot	3	Image 1	7	1000000017	418
9.28797		Spot	3	Image 1	7	1000000018	419
8.73446		Spot	3	Image 1	7	1000000019	420
14.6058		Spot	3	Image 1	7	1000000021	421
10.3793		Spot	3	Image 1	7	1000000022	422
8.37388		Spot	3	Image 1	7	1000000023	423
10.2883		Spot	3	Image 1	7	1000000024	424
10.362		Spot	3	Image 1	7	1000000025	425
9.45597		Spot	3	Image 1	7	1000000026	426
8.16141		Spot	3	Image 1	7	1000000027	427
9.50202		Spot	3	Image 1	7	1000000028	428
9.51225		Spot	3	Image 1	7	1000000029	429
9.80821		Spot	3	Image 1	7	1000000030	430
11.4475		Spot	3	Image 1	7	1000000031	431
10.5194		Spot	3	Image 1	7	1000000032	432
9.42438		Spot	3	Image 1	7	1000000033	433
10.0505		Spot	3	Image 1	7	1000000034	434
11.0597		Spot	3	Image 1	7	1000000035	435
11.7871		Spot	3	Image 1	7	1000000036	436
9.12846		Spot	3	Image 1	7	1000000037	437
14.0117		Spot	3	Image 1	7	1000000038	438
10.1904		Spot	3	Image 1	7	1000000039	439
14.8779		Spot	3	Image 1	7	1000000040	440
10.2841		Spot	3	Image 1	7	1000000041	441
11.5075		Spot	3	Image 1	7	1000000042	442
8.64482		Spot	3	Image 1	7	1000000043	443
7.60228		Spot	3	Image 1	7	1000000044	444
7.41091		Spot	3	Image 1	7	1000000045	445
19.138		Spot	3	Image 1	7	1000000046	446
34.4665		Spot	3	Image 1	7	1000000047	447
35.8784		Spot	3	Image 1	7	1000000048	448
8.41626		Spot	3	Image 1	7	1000000049	449
13.9275		Spot	3	Image 1	7	1000000050	450
10.3013		Spot	3	Image 1	7	1000000051	451
10.8643		Spot	3	Image 1	7	1000000052	452
8.8456		Spot	3	Image 1	7	1000000053	453
9.64092		Spot	3	Image 1	7	1000000054	454
9.90459		Spot	3	Image 1	7	1000000055	455
7.54016		Spot	3	Image 1	7	1000000056	456
7.69672		Spot	3	Image 1	7	1000000057	457
8.68131		Spot	3	Image 1	7	1000000058	459
15.4294		Spot	3	Image 1	7	1000000059	460
11.9876		Spot	3	Image 1	7	1000000060	461
7.33947		Spot	3	Image 1	7	1000000061	462
8.84531		Spot	3	Image 1	7	1000000062	463
9.25626		Spot	3	Image 1	7	1000000063	464
9.84466		Spot	3	Image 1	7	1000000064	465
8.0985		Spot	3	Image 1	8	1000000000	466
7.85635		Spot	3	Image 1	8	1000000002	467
39.8394		Spot	3	Image 1	8	1000000003	468
7.35905		Spot	3	Image 1	8	1000000004	470
21.4677		Spot	3	Image 1	8	1000000005	471
11.3798		Spot	3	Image 1	8	1000000006	472
8.8206		Spot	3	Image 1	8	1000000020	473
8.97401		Spot	3	Image 1	8	1000000007	474
8.10182		Spot	3	Image 1	8	1000000008	475
8.62764		Spot	3	Image 1	8	1000000009	476
8.40305		Spot	3	Image 1	8	1000000065	477
8.42063		Spot	3	Image 1	8	1000000010	478
8.3032		Spot	3	Image 1	8	1000000011	479
9.7945		Spot	3	Image 1	8	1000000012	480
13.4057		Spot	3	Image 1	8	1000000013	481
11.449		Spot	3	Image 1	8	1000000014	482
18.0019		Spot	3	Image 1	8	1000000015	483
18.0297		Spot	3	Image 1	8	1000000016	484
14.2523		Spot	3	Image 1	8	1000000017	485
9.17693		Spot	3	Image 1	8	1000000018	486
8.99672		Spot	3	Image 1	8	1000000019	487
16.6504		Spot	3	Image 1	8	1000000021	488
9.27695		Spot	3	Image 1	8	1000000022	489
8.25679		Spot	3	Image 1	8	1000000023	490
8.50238		Spot	3	Image 1	8	1000000024	491
9.83983		Spot	3	Image 1	8	1000000025	492
7.93249		Spot	3	Image 1	8	1000000026	493
7.62198		Spot	3	Image 1	8	1000000027	494
9.29361		Spot	3	Image 1	8	1000000028	495
8.70132		Spot	3	Image 1	8	1000000029	496
8.80606		Spot	3	Image 1	8	1000000030	497
12.3565		Spot	3	Image 1	8	1000000031	498
8.93299		Spot	3	Image 1	8	1000000032	499
8.74933		Spot	3	Image 1	8	1000000033	500
9.53058		Spot	3	Image 1	8	1000000034	501
11.2972		Spot	3	Image 1	8	1000000035	502
10.7862		Spot	3	Image 1	8	1000000036	503
8.01756		Spot	3	Image 1	8	1000000037	504
13.6765		Spot	3	Image 1	8	1000000038	505
7.72285		Spot	3	Image 1	8	1000000039	506
11.4237		Spot	3	Image 1	8	1000000040	507
9.46212		Spot	3	Image 1	8	1000000041	508
11.0584		Spot	3	Image 1	8	1000000042	509
7.74173		Spot	3	Image 1	8	1000000043	510
7.17337		Spot	3	Image 1	8	1000000044	511
7.6232		Spot	3	Image 1	8	1000000045	512
14.7386		Spot	3	Image 1	8	1000000046	513
36.8681		Spot	3	Image 1	8	1000000047	514
40.7053		Spot	3	Image 1	8	1000000048	515
8.19474		Spot	3	Image 1	8	1000000049	516
12.6503		Spot	3	Image 1	8	1000000050	517
9.55458		Spot	3	Image 1	8	1000000051	518
10.5141		Spot	3	Image 1	8	1000000052	519
8.14253		Spot	3	Image 1	8	1000000053	520
9.06164		Spot	3	Image 1	8	1000000054	521
10.5238		Spot	3	Image 1	8	1000000055	522
7.7179		Spot	3	Image 1	8	1000000056	523
6.72413		Spot	3	Image 1	8	1000000057	524
8.44651		Spot	3	Image 1	8	1000000058	526
15.779		Spot	3	Image 1	8	1000000059	527
12.1369		Spot	3	Image 1	8	1000000060	528
6.45717		Spot	3	Image 1	8	1000000061	529
9.07746		Spot	3	Image 1	8	1000000062	530
8.90225		Spot	3	Image 1	8	1000000063	531
10.3589		Spot	3	Image 1	8	1000000064	532
9.18703		Spot	3	Image 1	9	1000000000	533
8.72221		Spot	3	Image 1	9	1000000002	534
9.22076		Spot	3	Image 1	9	1000000004	536
22.5055		Spot	3	Image 1	9	1000000005	537
13.1032		Spot	3	Image 1	9	1000000006	538
10.1083		Spot	3	Image 1	9	1000000020	539
9.4599		Spot	3	Image 1	9	1000000007	540
9.54342		Spot	3	Image 1	9	1000000008	541
10.7572		Spot	3	Image 1	9	1000000009	542
9.42171		Spot	3	Image 1	9	1000000065	543
7.44024		Spot	3	Image 1	9	1000000010	544
8.48067		Spot	3	Image 1	9	1000000011	545
10.7033		Spot	3	Image 1	9	1000000012	546
40.8506		Spot	3	Image 1	9	1000000003	547
13.0665		Spot	3	Image 1	9	1000000013	548
12.3357		Spot	3	Image 1	9	1000000014	549
18.0409		Spot	3	Image 1	9	1000000015	550
17.6869		Spot	3	Image 1	9	1000000016	551
16.2037		Spot	3	Image 1	9	1000000017	552
11.1979		Spot	3	Image 1	9	1000000019	553
10.2251		Spot	3	Image 1	9	1000000018	554
17.4156		Spot	3	Image 1	9	1000000021	555
11.31		Spot	3	Image 1	9	1000000022	556
10.0062		Spot	3	Image 1	9	1000000023	557
10.0189		Spot	3	Image 1	9	1000000024	558
10.6859		Spot	3	Image 1	9	1000000025	559
10.0474		Spot	3	Image 1	9	1000000026	560
8.74432		Spot	3	Image 1	9	1000000027	561
10.9852		Spot	3	Image 1	9	1000000028	562
11.0804		Spot	3	Image 1	9	1000000029	563
11.1056		Spot	3	Image 1	9	1000000030	564
12.5402		Spot	3	Image 1	9	1000000031	565
11.2456		Spot	3	Image 1	9	1000000032	566
9.5969		Spot	3	Image 1	9	1000000033	567
11.4564		Spot	3	Image 1	9	1000000034	568
12.4596		Spot	3	Image 1	9	1000000035	569
11.397		Spot	3	Image 1	9	1000000036	570
9.06236		Spot	3	Image 1	9	1000000037	571
13.7588		Spot	3	Image 1	9	1000000038	572
10.4187		Spot	3	Image 1	9	1000000039	573
13.2303		Spot	3	Image 1	9	1000000040	574
10.3902		Spot	3	Image 1	9	1000000041	575
10.9706		Spot	3	Image 1	9	1000000042	576
9.42389		Spot	3	Image 1	9	1000000043	577
8.28873		Spot	3	Image 1	9	1000000044	578
8.61193		Spot	3	Image 1	9	1000000045	579
20.5071		Spot	3	Image 1	9	1000000046	580
39.0878		Spot	3	Image 1	9	1000000047	581
39.7161		Spot	3	Image 1	9	1000000048	582
8.4054		Spot	3	Image 1	9	1000000049	583
14.0784		Spot	3	Image 1	9	1000000050	584
11.198		Spot	3	Image 1	9	1000000051	585
12.9251		Spot	3	Image 1	9	1000000052	586
9.84556		Spot	3	Image 1	9	1000000053	587
9.91762		Spot	3	Image 1	9	1000000054	588
12.0801		Spot	3	Image 1	9	1000000055	589
8.57902		Spot	3	Image 1	9	1000000056	590
9.38565		Spot	3	Image 1	9	1000000057	592
9.74524		Spot	3	Image 1	9	1000000058	593
17.6645		Spot	3	Image 1	9	1000000059	594
13.0999		Spot	3	Image 1	9	1000000060	595
8.03391		Spot	3	Image 1	9	1000000061	596
9.49649		Spot	3	Image 1	9	1000000062	597
9.78558		Spot	3	Image 1	9	1000000063	598
10.8355		Spot	3	Image 1	9	1000000064	599
11.115		Spot	3	Image 1	10	1000000000	600
11.0044		Spot	3	Image 1	10	1000000001	601
10.941		Spot	3	Image 1	10	1000000002	602
11.2593		Spot	3	Image 1	10	1000000004	604
24.7026		Spot	3	Image 1	10	1000000005	605
14.6391		Spot	3	Image 1	10	1000000006	606
12.8698		Spot	3	Image 1	10	1000000020	607
11.4665		Spot	3	Image 1	10	1000000007	608
10.6808		Spot	3	Image 1	10	1000000008	609
12.9388		Spot	3	Image 1	10	1000000009	610
12.2281		Spot	3	Image 1	10	1000000065	611
10.2045		Spot	3	Image 1	10	1000000010	612
12.9555		Spot	3	Image 1	10	1000000012	613
34.8688		Spot	3	Image 1	10	1000000003	614
15.6408		Spot	3	Image 1	10	1000000013	615
15.3433		Spot	3	Image 1	10	1000000014	616
21.4348		Spot	3	Image 1	10	1000000016	617
15.756		Spot	3	Image 1	10	1000000017	618
13.1385		Spot	3	Image 1	10	1000000018	619
12.7236		Spot	3	Image 1	10	1000000019	620
18.726		Spot	3	Image 1	10	1000000021	621
12.8914		Spot	3	Image 1	10	1000000022	622
12.523		Spot	3	Image 1	10	1000000023	623
13.1103		Spot	3	Image 1	10	1000000024	624
12.3656		Spot	3	Image 1	10	1000000025	625
12.9914		Spot	3	Image 1	10	1000000026	626
11.0461		Spot	3	Image 1	10	1000000027	627
12.3715		Spot	3	Image 1	10	1000000028	628
11.5625		Spot	3	Image 1	10	1000000029	629
13.636		Spot	3	Image 1	10	1000000030	630
14.1576		Spot	3	Image 1	10	1000000031	631
12.5543		Spot	3	Image 1	10	1000000032	632
11.6143		Spot	3	Image 1	10	1000000033	633
13.0231		Spot	3	Image 1	10	1000000034	634
13.4789		Spot	3	Image 1	10	1000000035	635
15.2044		Spot	3	Image 1	10	1000000036	636
12.6262		Spot	3	Image 1	10	1000000037	637
16.4236		Spot	3	Image 1	10	1000000038	638
12.1128		Spot	3	Image 1	10	1000000039	639
14.991		Spot	3	Image 1	10	1000000040	640
13.4867		Spot	3	Image 1	10	1000000041	641
14.4173		Spot	3	Image 1	10	1000000042	642
11.1469		Spot	3	Image 1	10	1000000043	643
10.5608		Spot	3	Image 1	10	1000000044	644
10.8792		Spot	3	Image 1	10	1000000045	645
19.9621		Spot	3	Image 1	10	1000000046	646
40.9564		Spot	3	Image 1	10	1000000047	647
40.1933		Spot	3	Image 1	10	1000000048	648
11.6478		Spot	3	Image 1	10	1000000049	649
16.9409		Spot	3	Image 1	10	1000000050	650
13.4991		Spot	3	Image 1	10	1000000051	651
14.232		Spot	3	Image 1	10	1000000052	652
10.8069		Spot	3	Image 1	10	1000000053	653
12.955		Spot	3	Image 1	10	1000000054	654
13.0547		Spot	3	Image 1	10	1000000055	655
10.7718		Spot	3	Image 1	10	1000000056	656
11.2591		Spot	3	Image 1	10	1000000057	657
12.0187		Spot	3	Image 1	10	1000000058	658
20.2802		Spot	3	Image 1	10	1000000059	660
15.2721		Spot	3	Image 1	10	1000000060	661
9.78105		Spot	3	Image 1	10	1000000061	662
11.968		Spot	3	Image 1	10	1000000062	663
12.7844		Spot	3	Image 1	10	1000000063	664
12.2157		Spot	3	Image 1	10	1000000064	665
11.5039		Spot	3	Image 1	11	1000000000	666
11.4537		Spot	3	Image 1	11	1000000001	667
11.3914		Spot	3	Image 1	11	1000000002	668
12.8247		Spot	3	Image 1	11	1000000004	670
26.2409		Spot	3	Image 1	11	1000000005	671
16.217		Spot	3	Image 1	11	1000000006	672
13.8764		Spot	3	Image 1	11	1000000020	673
13.4326		Spot	3	Image 1	11	1000000007	674
12.5491		Spot	3	Image 1	11	1000000008	675
13.2989		Spot	3	Image 1	11	1000000009	676
11.7534		Spot	3	Image 1	11	1000000010	677
12.7826		Spot	3	Image 1	11	1000000011	678
15.0793		Spot	3	Image 1	11	1000000012	679
36.7355		Spot	3	Image 1	11	1000000003	680
16.1485		Spot	3	Image 1	11	1000000013	681
15.5618		Spot	3	Image 1	11	1000000014	682
20.6433		Spot	3	Image 1	11	1000000015	683
20.0268		Spot	3	Image 1	11	1000000016	684
16.9313		Spot	3	Image 1	11	1000000017	685
13.886		Spot	3	Image 1	11	1000000018	686
13.4928		Spot	3	Image 1	11	1000000019	687
19.8105		Spot	3	Image 1	11	1000000021	688
14.7296		Spot	3	Image 1	11	1000000022	689
12.0944		Spot	3	Image 1	11	1000000023	690
12.8586		Spot	3	Image 1	11	1000000024	691
13.2023		Spot	3	Image 1	11	1000000025	692
13.709		Spot	3	Image 1	11	1000000026	693
12.1733		Spot	3	Image 1	11	1000000027	694
15.0484		Spot	3	Image 1	11	1000000028	695
13.6223		Spot	3	Image 1	11	1000000029	696
14.2984		Spot	3	Image 1	11	1000000030	697
13.3336		Spot	3	Image 1	11	1000000033	698
14.4972		Spot	3	Image 1	11	1000000032	699
15.3385		Spot	3	Image 1	11	1000000034	700
14.9711		Spot	3	Image 1	11	1000000035	701
16.0115		Spot	3	Image 1	11	1000000036	702
13.6879		Spot	3	Image 1	11	1000000037	703
18.3938		Spot	3	Image 1	11	1000000038	704
13.2353		Spot	3	Image 1	11	1000000039	705
15.6201		Spot	3	Image 1	11	1000000040	706
14.1666		Spot	3	Image 1	11	1000000041	707
14.5272		Spot	3	Image 1	11	1000000042	708
12.1465		Spot	3	Image 1	11	1000000043	709
11.6601		Spot	3	Image 1	11	1000000044	710
12.13		Spot	3	Image 1	11	1000000045	711
23.2978		Spot	3	Image 1	11	1000000046	712
39.6384		Spot	3	Image 1	11	1000000047	713
41.9896		Spot	3	Image 1	11	1000000048	714
11.993		Spot	3	Image 1	11	1000000049	715
18.3916		Spot	3	Image 1	11	1000000050	716
13.9262		Spot	3	Image 1	11	1000000051	717
15.5768		Spot	3	Image 1	11	1000000052	718
12.7208		Spot	3	Image 1	11	1000000053	719
14.6576		Spot	3	Image 1	11	1000000054	720
14.2728		Spot	3	Image 1	11	1000000055	721
11.0527		Spot	3	Image 1	11	1000000056	722
12.4741		Spot	3	Image 1	11	1000000057	723
12.6927		Spot	3	Image 1	11	1000000058	724
18.9242		Spot	3	Image 1	11	1000000059	726
15.4273		Spot	3	Image 1	11	1000000060	727
10.9622		Spot	3	Image 1	11	1000000061	728
13.3602		Spot	3	Image 1	11	1000000062	729
13.0878		Spot	3	Image 1	11	1000000063	730
13.8793		Spot	3	Image 1	11	1000000064	731
13.0861		Spot	3	Image 1	12	1000000000	732
12.4874		Spot	3	Image 1	12	1000000001	733
13.8907		Spot	3	Image 1	12	1000000002	734
12.9617		Spot	3	Image 1	12	1000000004	736
29.0741		Spot	3	Image 1	12	1000000005	737
17.0734		Spot	3	Image 1	12	1000000006	738
15.9732		Spot	3	Image 1	12	1000000020	739
14.2294		Spot	3	Image 1	12	1000000007	740
13.1654		Spot	3	Image 1	12	1000000008	741
14.7124		Spot	3	Image 1	12	1000000009	742
12.6582		Spot	3	Image 1	12	1000000010	743
16.1738		Spot	3	Image 1	12	1000000012	744
35.069		Spot	3	Image 1	12	1000000003	745
17.133		Spot	3	Image 1	12	1000000013	746
16.5333		Spot	3	Image 1	12	1000000014	747
23.7292		Spot	3	Image 1	12	1000000016	748
16.4912		Spot	3	Image 1	12	1000000017	749
13.693		Spot	3	Image 1	12	1000000019	750
13.7014		Spot	3	Image 1	12	1000000018	751
16.8921		Spot	3	Image 1	12	1000000021	752
16.6342		Spot	3	Image 1	12	1000000022	753
13.9223		Spot	3	Image 1	12	1000000023	754
14.2479		Spot	3	Image 1	12	1000000024	755
15.6068		Spot	3	Image 1	12	1000000025	756
12.6034		Spot	3	Image 1	12	1000000027	757
14.1309		Spot	3	Image 1	12	1000000028	758
14.7144		Spot	3	Image 1	12	1000000029	759
15.0796		Spot	3	Image 1	12	1000000030	760
16.9631		Spot	3	Image 1	12	1000000031	761
15.1083		Spot	3	Image 1	12	1000000032	762
14.5575		Spot	3	Image 1	12	1000000033	763
14.6565		Spot	3	Image 1	12	1000000034	764
16.795		Spot	3	Image 1	12	1000000036	765
14.4479		Spot	3	Image 1	12	1000000037	766
18.183		Spot	3	Image 1	12	1000000038	767
13.564		Spot	3	Image 1	12	1000000039	768
16.9534		Spot	3	Image 1	12	1000000040	769
14.0497		Spot	3	Image 1	12	1000000041	770
15.1054		Spot	3	Image 1	12	1000000042	771
13.8672		Spot	3	Image 1	12	1000000043	772
12.3941		Spot	3	Image 1	12	1000000044	773
13.2131		Spot	3	Image 1	12	1000000045	774
25.6218		Spot	3	Image 1	12	1000000046	775
40.0651		Spot	3	Image 1	12	1000000047	776
42.3602		Spot	3	Image 1	12	1000000048	777
19.4619		Spot	3	Image 1	12	1000000050	778
16.1606		Spot	3	Image 1	12	1000000051	779
17.8079		Spot	3	Image 1	12	1000000052	780
13.7044		Spot	3	Image 1	12	1000000053	781
14.8517		Spot	3	Image 1	12	1000000054	782
15.0563		Spot	3	Image 1	12	1000000055	783
12.3395		Spot	3	Image 1	12	1000000056	784
13.1437		Spot	3	Image 1	12	1000000057	785
13.2414		Spot	3	Image 1	12	1000000058	786
19.9779		Spot	3	Image 1	12	1000000059	788
16.4472		Spot	3	Image 1	12	1000000060	789
10.7683		Spot	3	Image 1	12	1000000061	790
14.0109		Spot	3	Image 1	12	1000000062	791
14.4482		Spot	3	Image 1	12	1000000063	792
15.3974		Spot	3	Image 1	12	1000000064	793
12.7627		Spot	3	Image 1	13	1000000000	794
11.7588		Spot	3	Image 1	13	1000000002	795
11.3415		Spot	3	Image 1	13	1000000004	797
29.1349		Spot	3	Image 1	13	1000000005	798
16.0061		Spot	3	Image 1	13	1000000006	799
13.6504		Spot	3	Image 1	13	1000000020	800
13.3793		Spot	3	Image 1	13	1000000007	801
11.9869		Spot	3	Image 1	13	1000000008	802
12.5299		Spot	3	Image 1	13	1000000009	803
12.882		Spot	3	Image 1	13	1000000065	804
11.4858		Spot	3	Image 1	13	1000000010	805
15.7041		Spot	3	Image 1	13	1000000012	806
34.1452		Spot	3	Image 1	13	1000000003	807
15.8838		Spot	3	Image 1	13	1000000013	808
16.6734		Spot	3	Image 1	13	1000000014	809
20.2735		Spot	3	Image 1	13	1000000016	810
15.6315		Spot	3	Image 1	13	1000000017	811
12.9794		Spot	3	Image 1	13	1000000019	812
12.3643		Spot	3	Image 1	13	1000000018	813
17.7375		Spot	3	Image 1	13	1000000021	814
14.4847		Spot	3	Image 1	13	1000000022	815
12.9868		Spot	3	Image 1	13	1000000023	816
13.5433		Spot	3	Image 1	13	1000000024	817
13.255		Spot	3	Image 1	13	1000000025	818
11.5576		Spot	3	Image 1	13	1000000027	819
14.1071		Spot	3	Image 1	13	1000000028	820
13.0202		Spot	3	Image 1	13	1000000029	821
14.4688		Spot	3	Image 1	13	1000000030	822
15.1195		Spot	3	Image 1	13	1000000066	823
14.6678		Spot	3	Image 1	13	1000000032	824
13.0996		Spot	3	Image 1	13	1000000033	825
14.3371		Spot	3	Image 1	13	1000000034	826
14.7465		Spot	3	Image 1	13	1000000035	827
14.3556		Spot	3	Image 1	13	1000000036	828
12.2816		Spot	3	Image 1	13	1000000037	829
19.3778		Spot	3	Image 1	13	1000000038	830
12.7786		Spot	3	Image 1	13	1000000039	831
17.1204		Spot	3	Image 1	13	1000000040	832
12.7645		Spot	3	Image 1	13	1000000041	833
14.3475		Spot	3	Image 1	13	1000000042	834
12.1327		Spot	3	Image 1	13	1000000043	835
11.8876		Spot	3	Image 1	13	1000000044	836
11.5678		Spot	3	Image 1	13	1000000045	837
22.5531		Spot	3	Image 1	13	1000000046	838
38.1365		Spot	3	Image 1	13	1000000047	839
43.2122		Spot	3	Image 1	13	1000000048	840
17.2116		Spot	3	Image 1	13	1000000050	841
15.2381		Spot	3	Image 1	13	1000000051	842
18.3273		Spot	3	Image 1	13	1000000052	843
12.6834		Spot	3	Image 1	13	1000000053	844
14.2842		Spot	3	Image 1	13	1000000054	845
13.3598		Spot	3	Image 1	13	1000000055	846
11.9877		Spot	3	Image 1	13	1000000056	847
12.5297		Spot	3	Image 1	13	1000000057	848
12.9501		Spot	3	Image 1	13	1000000058	850
18.0383		Spot	3	Image 1	13	1000000059	851
15.7626		Spot	3	Image 1	13	1000000060	852
9.85053		Spot	3	Image 1	13	1000000061	853
12.1091		Spot	3	Image 1	13	1000000062	854
12.5706		Spot	3	Image 1	13	1000000063	855
13.6487		Spot	3	Image 1	13	1000000064	856
10.3181		Spot	3	Image 1	14	1000000000	857
9.60095		Spot	3	Image 1	14	1000000001	858
10.3891		Spot	3	Image 1	14	1000000002	859
36.5186		Spot	3	Image 1	14	1000000003	860
10.7196		Spot	3	Image 1	14	1000000004	862
24.6112		Spot	3	Image 1	14	1000000005	863
14.5919		Spot	3	Image 1	14	1000000006	864
13.4338		Spot	3	Image 1	14	1000000020	865
11.7629		Spot	3	Image 1	14	1000000007	866
9.58405		Spot	3	Image 1	14	1000000008	867
12.1644		Spot	3	Image 1	14	1000000009	868
11.4462		Spot	3	Image 1	14	1000000065	869
9.63809		Spot	3	Image 1	14	1000000010	870
10.2666		Spot	3	Image 1	14	1000000011	871
13.4244		Spot	3	Image 1	14	1000000012	872
13.9494		Spot	3	Image 1	14	1000000013	873
14.6093		Spot	3	Image 1	14	1000000014	874
19.6187		Spot	3	Image 1	14	1000000015	875
18.8041		Spot	3	Image 1	14	1000000016	876
14.3794		Spot	3	Image 1	14	1000000017	877
11.1406		Spot	3	Image 1	14	1000000019	878
10.4674		Spot	3	Image 1	14	1000000018	879
18.8298		Spot	3	Image 1	14	1000000021	880
13.2545		Spot	3	Image 1	14	1000000022	881
10.7357		Spot	3	Image 1	14	1000000023	882
11.7019		Spot	3	Image 1	14	1000000024	883
12.8574		Spot	3	Image 1	14	1000000025	884
12.5763		Spot	3	Image 1	14	1000000026	885
9.81015		Spot	3	Image 1	14	1000000027	886
11.8809		Spot	3	Image 1	14	1000000028	887
11.8823		Spot	3	Image 1	14	1000000029	888
11.6371		Spot	3	Image 1	14	1000000030	889
13.223		Spot	3	Image 1	14	1000000066	890
14.636		Spot	3	Image 1	14	1000000031	891
11.9009		Spot	3	Image 1	14	1000000032	892
11.6497		Spot	3	Image 1	14	1000000033	893
12.3906		Spot	3	Image 1	14	1000000034	894
13.8485		Spot	3	Image 1	14	1000000035	895
13.9133		Spot	3	Image 1	14	1000000036	896
11.3938		Spot	3	Image 1	14	1000000037	897
15.7857		Spot	3	Image 1	14	1000000038	898
11.012		Spot	3	Image 1	14	1000000039	899
13.7449		Spot	3	Image 1	14	1000000040	900
11.5764		Spot	3	Image 1	14	1000000041	901
12.911		Spot	3	Image 1	14	1000000042	902
9.9449		Spot	3	Image 1	14	1000000043	903
10.3363		Spot	3	Image 1	14	1000000044	904
9.94917		Spot	3	Image 1	14	1000000045	905
19.3428		Spot	3	Image 1	14	1000000046	906
41.302		Spot	3	Image 1	14	1000000047	907
41.3893		Spot	3	Image 1	14	1000000048	908
11.0352		Spot	3	Image 1	14	1000000049	909
15.9206		Spot	3	Image 1	14	1000000050	910
13.2293		Spot	3	Image 1	14	1000000051	911
12.4234		Spot	3	Image 1	14	1000000052	912
10.1725		Spot	3	Image 1	14	1000000053	913
13.1153		Spot	3	Image 1	14	1000000054	914
12.7153		Spot	3	Image 1	14	1000000055	915
9.42167		Spot	3	Image 1	14	1000000056	916
10.5226		Spot	3	Image 1	14	1000000057	917
10.2057		Spot	3	Image 1	14	1000000058	919
17.9662		Spot	3	Image 1	14	1000000059	920
14.3316		Spot	3	Image 1	14	1000000060	921
9.4623		Spot	3	Image 1	14	1000000061	922
10.9354		Spot	3	Image 1	14	1000000062	923
11.0866		Spot	3	Image 1	14	1000000063	924
12.3864		Spot	3	Image 1	14	1000000064	925
7.59343		Spot	3	Image 1	15	1000000000	926
7.92126		Spot	3	Image 1	15	1000000001	927
8.50461		Spot	3	Image 1	15	1000000002	928
9.02869		Spot	3	Image 1	15	1000000004	930
26.2152		Spot	3	Image 1	15	1000000005	931
11.1255		Spot	3	Image 1	15	1000000006	932
10.309		Spot	3	Image 1	15	1000000020	933
8.33611		Spot	3	Image 1	15	1000000007	934
9.32846		Spot	3	Image 1	15	1000000008	935
9.37927		Spot	3	Image 1	15	1000000009	936
7.71101		Spot	3	Image 1	15	1000000010	937
9.06056		Spot	3	Image 1	15	1000000011	938
10.4753		Spot	3	Image 1	15	1000000012	939
31.9257		Spot	3	Image 1	15	1000000003	940
12.3227		Spot	3	Image 1	15	1000000013	941
14.0765		Spot	3	Image 1	15	1000000014	942
14.1224		Spot	3	Image 1	15	1000000015	943
17.4495		Spot	3	Image 1	15	1000000016	944
10.9856		Spot	3	Image 1	15	1000000017	945
8.79132		Spot	3	Image 1	15	1000000018	946
9.30901		Spot	3	Image 1	15	1000000019	947
15.6687		Spot	3	Image 1	15	1000000021	948
11.2102		Spot	3	Image 1	15	1000000022	949
10.0249		Spot	3	Image 1	15	1000000023	950
9.56971		Spot	3	Image 1	15	1000000024	951
9.84107		Spot	3	Image 1	15	1000000025	952
9.33497		Spot	3	Image 1	15	1000000026	953
8.35683		Spot	3	Image 1	15	1000000027	954
9.71403		Spot	3	Image 1	15	1000000028	955
8.47116		Spot	3	Image 1	15	1000000029	956
11.2546		Spot	3	Image 1	15	1000000066	957
10.48		Spot	3	Image 1	15	1000000030	958
10.0733		Spot	3	Image 1	15	1000000032	959
8.61979		Spot	3	Image 1	15	1000000033	960
11.1718		Spot	3	Image 1	15	1000000034	961
12.1804		Spot	3	Image 1	15	1000000035	962
11.488		Spot	3	Image 1	15	1000000036	963
9.11932		Spot	3	Image 1	15	1000000037	964
14.4763		Spot	3	Image 1	15	1000000038	965
9.35906		Spot	3	Image 1	15	1000000039	966
12.7842		Spot	3	Image 1	15	1000000040	967
10.6251		Spot	3	Image 1	15	1000000041	968
13.0279		Spot	3	Image 1	15	1000000042	969
9.16031		Spot	3	Image 1	15	1000000043	970
8.82366		Spot	3	Image 1	15	1000000049	971
7.61722		Spot	3	Image 1	15	1000000044	972
8.72212		Spot	3	Image 1	15	1000000045	973
18.1641		Spot	3	Image 1	15	1000000046	974
39.1893		Spot	3	Image 1	15	1000000047	975
41.928		Spot	3	Image 1	15	1000000048	976
11.6641		Spot	3	Image 1	15	1000000050	977
11.7382		Spot	3	Image 1	15	1000000051	978
11.7437		Spot	3	Image 1	15	1000000052	979
9.41643		Spot	3	Image 1	15	1000000053	980
10.664		Spot	3	Image 1	15	1000000054	981
10.1892		Spot	3	Image 1	15	1000000055	982
7.53526		Spot	3	Image 1	15	1000000056	983
8.61928		Spot	3	Image 1	15	1000000057	984
8.44901		Spot	3	Image 1	15	1000000058	985
17.7306		Spot	3	Image 1	15	1000000059	987
13.1769		Spot	3	Image 1	15	1000000060	988
7.45319		Spot	3	Image 1	15	1000000061	989
8.53092		Spot	3	Image 1	15	1000000062	990
10.1763		Spot	3	Image 1	15	1000000063	991
10.3973		Spot	3	Image 1	15	1000000064	992
9.35542		Spot	3	Image 1	16	1000000000	993
8.45629		Spot	3	Image 1	16	1000000001	994
9.40685		Spot	3	Image 1	16	1000000002	995
9.49196		Spot	3	Image 1	16	1000000004	997
28.7274		Spot	3	Image 1	16	1000000005	998
13.0591		Spot	3	Image 1	16	1000000006	999
10.6563		Spot	3	Image 1	16	1000000020	1000
9.83559		Spot	3	Image 1	16	1000000007	1001
10.2088		Spot	3	Image 1	16	1000000008	1002
10.1737		Spot	3	Image 1	16	1000000009	1003
8.54609		Spot	3	Image 1	16	1000000010	1004
11.7095		Spot	3	Image 1	16	1000000012	1005
37.1079		Spot	3	Image 1	16	1000000003	1006
13.6687		Spot	3	Image 1	16	1000000013	1007
12.9059		Spot	3	Image 1	16	1000000014	1008
16.201		Spot	3	Image 1	16	1000000015	1009
19.731		Spot	3	Image 1	16	1000000016	1010
13.3369		Spot	3	Image 1	16	1000000017	1011
10.6295		Spot	3	Image 1	16	1000000019	1012
9.85234		Spot	3	Image 1	16	1000000018	1013
14.7973		Spot	3	Image 1	16	1000000021	1014
12.5845		Spot	3	Image 1	16	1000000022	1015
10.2354		Spot	3	Image 1	16	1000000023	1016
10.6747		Spot	3	Image 1	16	1000000024	1017
10.1567		Spot	3	Image 1	16	1000000025	1018
10.3121		Spot	3	Image 1	16	1000000026	1019
8.44164		Spot	3	Image 1	16	1000000027	1020
11.2658		Spot	3	Image 1	16	1000000028	1021
10.3625		Spot	3	Image 1	16	1000000029	1022
11.1344		Spot	3	Image 1	16	1000000066	1023
11.0114		Spot	3	Image 1	16	1000000030	1024
12.3914		Spot	3	Image 1	16	1000000031	1025
10.9349		Spot	3	Image 1	16	1000000032	1026
9.94816		Spot	3	Image 1	16	1000000033	1027
11.4786		Spot	3	Image 1	16	1000000034	1028
13.3543		Spot	3	Image 1	16	1000000035	1029
12.8273		Spot	3	Image 1	16	1000000036	1030
10.6801		Spot	3	Image 1	16	1000000037	1031
14.1587		Spot	3	Image 1	16	1000000038	1032
10.0456		Spot	3	Image 1	16	1000000039	1033
13.5195		Spot	3	Image 1	16	1000000040	1034
11.3438		Spot	3	Image 1	16	1000000041	1035
13.7877		Spot	3	Image 1	16	1000000042	1036
9.45936		Spot	3	Image 1	16	1000000043	1037
9.49697		Spot	3	Image 1	16	1000000044	1038
9.57567		Spot	3	Image 1	16	1000000045	1039
18.6122		Spot	3	Image 1	16	1000000046	1040
40.4065		Spot	3	Image 1	16	1000000047	1041
41.5194		Spot	3	Image 1	16	1000000048	1042
15.0277		Spot	3	Image 1	16	1000000050	1043
12.037		Spot	3	Image 1	16	1000000051	1044
14.1043		Spot	3	Image 1	16	1000000052	1045
10.5128		Spot	3	Image 1	16	1000000053	1046
11.6816		Spot	3	Image 1	16	1000000054	1047
11.5578		Spot	3	Image 1	16	1000000055	1048
8.55444		Spot	3	Image 1	16	1000000056	1049
9.58572		Spot	3	Image 1	16	1000000057	1050
10.0839		Spot	3	Image 1	16	1000000058	1052
17.6269		Spot	3	Image 1	16	1000000059	1053
13.7246		Spot	3	Image 1	16	1000000060	1054
9.041		Spot	3	Image 1	16	1000000061	1055
9.74279		Spot	3	Image 1	16	1000000062	1056
10.7548		Spot	3	Image 1	16	1000000063	1057
11.0439		Spot	3	Image 1	16	1000000064	1058
8.88302		Spot	3	Image 1	17	1000000000	1059
8.58287		Spot	3	Image 1	17	1000000001	1060
8.62094		Spot	3	Image 1	17	1000000002	1061
7.82824		Spot	3	Image 1	17	1000000004	1063
26.1803		Spot	3	Image 1	17	1000000005	1064
13.596		Spot	3	Image 1	17	1000000006	1065
10.3903		Spot	3	Image 1	17	1000000020	1066
9.7133		Spot	3	Image 1	17	1000000007	1067
9.04122		Spot	3	Image 1	17	1000000008	1068
10.8721		Spot	3	Image 1	17	1000000009	1069
8.70407		Spot	3	Image 1	17	1000000010	1070
11.2151		Spot	3	Image 1	17	1000000012	1071
37.1853		Spot	3	Image 1	17	1000000003	1072
12.9307		Spot	3	Image 1	17	1000000013	1073
12.9493		Spot	3	Image 1	17	1000000014	1074
15.7639		Spot	3	Image 1	17	1000000015	1075
19.1061		Spot	3	Image 1	17	1000000016	1076
13.6626		Spot	3	Image 1	17	1000000017	1077
10.0982		Spot	3	Image 1	17	1000000019	1078
9.42186		Spot	3	Image 1	17	1000000018	1079
16.0524		Spot	3	Image 1	17	1000000021	1080
11.4893		Spot	3	Image 1	17	1000000022	1081
9.73013		Spot	3	Image 1	17	1000000023	1082
11.1126		Spot	3	Image 1	17	1000000024	1083
10.7807		Spot	3	Image 1	17	1000000025	1084
10.4755		Spot	3	Image 1	17	1000000026	1085
8.54569		Spot	3	Image 1	17	1000000027	1086
10.0484		Spot	3	Image 1	17	1000000028	1087
10.1451		Spot	3	Image 1	17	1000000029	1088
11.7883		Spot	3	Image 1	17	1000000066	1089
11.3575		Spot	3	Image 1	17	1000000030	1090
11.9996		Spot	3	Image 1	17	1000000031	1091
11.1807		Spot	3	Image 1	17	1000000032	1092
8.91369		Spot	3	Image 1	17	1000000033	1093
11.1558		Spot	3	Image 1	17	1000000034	1094
12.8407		Spot	3	Image 1	17	1000000035	1095
12.2717		Spot	3	Image 1	17	1000000036	1096
10.2154		Spot	3	Image 1	17	1000000037	1097
13.8252		Spot	3	Image 1	17	1000000038	1098
9.84316		Spot	3	Image 1	17	1000000039	1099
13.3655		Spot	3	Image 1	17	1000000040	1100
11.1171		Spot	3	Image 1	17	1000000041	1101
12.4716		Spot	3	Image 1	17	1000000042	1102
9.38475		Spot	3	Image 1	17	1000000043	1103
9.09847		Spot	3	Image 1	17	1000000049	1104
8.74357		Spot	3	Image 1	17	1000000044	1105
8.53555		Spot	3	Image 1	17	1000000045	1106
19.3614		Spot	3	Image 1	17	1000000046	1107
40.1709		Spot	3	Image 1	17	1000000047	1108
42.0513		Spot	3	Image 1	17	1000000048	1109
14.228		Spot	3	Image 1	17	1000000050	1110
10.8011		Spot	3	Image 1	17	1000000051	1111
11.6823		Spot	3	Image 1	17	1000000052	1112
9.18942		Spot	3	Image 1	17	1000000053	1113
10.9734		Spot	3	Image 1	17	1000000054	1114
10.6175		Spot	3	Image 1	17	1000000055	1115
8.33559		Spot	3	Image 1	17	1000000056	1116
8.71958		Spot	3	Image 1	17	1000000057	1117
9.09989		Spot	3	Image 1	17	1000000058	1119
18.9662		Spot	3	Image 1	17	1000000059	1120
12.9457		Spot	3	Image 1	17	1000000060	1121
7.95278		Spot	3	Image 1	17	1000000061	1122
9.0606		Spot	3	Image 1	17	1000000062	1123
10.782		Spot	3	Image 1	17	1000000063	1124
11.0851		Spot	3	Image 1	17	1000000064	1125
8.97929		Spot	3	Image 1	18	1000000000	1126
7.75471		Spot	3	Image 1	18	1000000001	1127
8.86332		Spot	3	Image 1	18	1000000002	1128
36.1308		Spot	3	Image 1	18	1000000003	1129
9.10305		Spot	3	Image 1	18	1000000004	1131
26.2661		Spot	3	Image 1	18	1000000005	1132
13.5088		Spot	3	Image 1	18	1000000006	1133
10.885		Spot	3	Image 1	18	1000000020	1134
9.46681		Spot	3	Image 1	18	1000000007	1135
9.8554		Spot	3	Image 1	18	1000000008	1136
10.0004		Spot	3	Image 1	18	1000000009	1137
9.96219		Spot	3	Image 1	18	1000000067	1138
8.32615		Spot	3	Image 1	18	1000000010	1139
10.365		Spot	3	Image 1	18	1000000012	1140
13.252		Spot	3	Image 1	18	1000000013	1141
15.3313		Spot	3	Image 1	18	1000000014	1142
16.3816		Spot	3	Image 1	18	1000000015	1143
19.716		Spot	3	Image 1	18	1000000016	1144
14.0136		Spot	3	Image 1	18	1000000017	1145
10.7924		Spot	3	Image 1	18	1000000019	1146
9.81234		Spot	3	Image 1	18	1000000018	1147
16.0385		Spot	3	Image 1	18	1000000021	1148
11.6147		Spot	3	Image 1	18	1000000022	1149
9.26956		Spot	3	Image 1	18	1000000023	1150
10.5367		Spot	3	Image 1	18	1000000024	1151
10.6223		Spot	3	Image 1	18	1000000025	1152
10.7797		Spot	3	Image 1	18	1000000026	1153
9.26223		Spot	3	Image 1	18	1000000027	1154
11.7698		Spot	3	Image 1	18	1000000028	1155
9.50694		Spot	3	Image 1	18	1000000029	1156
11.7075		Spot	3	Image 1	18	1000000066	1157
11.836		Spot	3	Image 1	18	1000000030	1158
11.5172		Spot	3	Image 1	18	1000000031	1159
9.79813		Spot	3	Image 1	18	1000000032	1160
10.1814		Spot	3	Image 1	18	1000000033	1161
10.5763		Spot	3	Image 1	18	1000000034	1162
10.7868		Spot	3	Image 1	18	1000000035	1163
11.1913		Spot	3	Image 1	18	1000000036	1164
9.52413		Spot	3	Image 1	18	1000000037	1165
15.1426		Spot	3	Image 1	18	1000000038	1166
10.3655		Spot	3	Image 1	18	1000000039	1167
13.3717		Spot	3	Image 1	18	1000000040	1168
10.5451		Spot	3	Image 1	18	1000000041	1169
12.5105		Spot	3	Image 1	18	1000000042	1170
8.90108		Spot	3	Image 1	18	1000000043	1171
8.35922		Spot	3	Image 1	18	1000000044	1172
8.22592		Spot	3	Image 1	18	1000000045	1173
20.3995		Spot	3	Image 1	18	1000000046	1174
37.9527		Spot	3	Image 1	18	1000000047	1175
37.2515		Spot	3	Image 1	18	1000000048	1176
14.488		Spot	3	Image 1	18	1000000050	1177
11.3605		Spot	3	Image 1	18	1000000051	1178
13.3285		Spot	3	Image 1	18	1000000052	1179
9.93606		Spot	3	Image 1	18	1000000053	1180
10.8946		Spot	3	Image 1	18	1000000054	1181
10.9577		Spot	3	Image 1	18	1000000055	1182
8.14926		Spot	3	Image 1	18	1000000056	1183
8.62399		Spot	3	Image 1	18	1000000057	1184
10.0018		Spot	3	Image 1	18	1000000058	1186
17.5038		Spot	3	Image 1	18	1000000059	1187
13.3797		Spot	3	Image 1	18	1000000060	1188
7.77366		Spot	3	Image 1	18	1000000061	1189
10.5615		Spot	3	Image 1	18	1000000062	1190
9.93499		Spot	3	Image 1	18	1000000063	1191
10.6634		Spot	3	Image 1	18	1000000064	1192
10.1173		Spot	3	Image 1	19	1000000000	1193
8.90379		Spot	3	Image 1	19	1000000002	1194
34.6474		Spot	3	Image 1	19	1000000003	1195
9.54085		Spot	3	Image 1	19	1000000004	1197
25.6158		Spot	3	Image 1	19	1000000005	1198
12.6573		Spot	3	Image 1	19	1000000006	1199
10.6067		Spot	3	Image 1	19	1000000020	1200
10.2213		Spot	3	Image 1	19	1000000007	1201
9.23486		Spot	3	Image 1	19	1000000008	1202
9.6674		Spot	3	Image 1	19	1000000009	1203
10.363		Spot	3	Image 1	19	1000000068	1204
10.6641		Spot	3	Image 1	19	1000000067	1205
8.36666		Spot	3	Image 1	19	1000000010	1206
10.8581		Spot	3	Image 1	19	1000000012	1207
12.7342		Spot	3	Image 1	19	1000000013	1208
13.5867		Spot	3	Image 1	19	1000000014	1209
16.4146		Spot	3	Image 1	19	1000000015	1210
18.8316		Spot	3	Image 1	19	1000000016	1211
13.6399		Spot	3	Image 1	19	1000000017	1212
10.5523		Spot	3	Image 1	19	1000000018	1213
11.0319		Spot	3	Image 1	19	1000000019	1214
16.0408		Spot	3	Image 1	19	1000000021	1215
12.2603		Spot	3	Image 1	19	1000000022	1216
9.18394		Spot	3	Image 1	19	1000000023	1217
10.2605		Spot	3	Image 1	19	1000000024	1218
11.0412		Spot	3	Image 1	19	1000000025	1219
10.5356		Spot	3	Image 1	19	1000000026	1220
8.55233		Spot	3	Image 1	19	1000000027	1221
10.0831		Spot	3	Image 1	19	1000000028	1222
8.842		Spot	3	Image 1	19	1000000029	1223
11.1406		Spot	3	Image 1	19	1000000030	1224
12.363		Spot	3	Image 1	19	1000000066	1225
12.7157		Spot	3	Image 1	19	1000000031	1226
11.4529		Spot	3	Image 1	19	1000000032	1227
11.1495		Spot	3	Image 1	19	1000000033	1228
10.4938		Spot	3	Image 1	19	1000000034	1229
13.709		Spot	3	Image 1	19	1000000035	1230
11.9511		Spot	3	Image 1	19	1000000036	1231
9.77958		Spot	3	Image 1	19	1000000037	1232
13.9862		Spot	3	Image 1	19	1000000038	1233
9.69297		Spot	3	Image 1	19	1000000039	1234
13.3041		Spot	3	Image 1	19	1000000040	1235
10.3255		Spot	3	Image 1	19	1000000041	1236
12.3243		Spot	3	Image 1	19	1000000042	1237
9.05852		Spot	3	Image 1	19	1000000043	1238
8.52882		Spot	3	Image 1	19	1000000044	1239
8.40725		Spot	3	Image 1	19	1000000045	1240
21.5422		Spot	3	Image 1	19	1000000046	1241
43.6916		Spot	3	Image 1	19	1000000047	1242
37.1096		Spot	3	Image 1	19	1000000048	1243
14.313		Spot	3	Image 1	19	1000000050	1244
10.6796		Spot	3	Image 1	19	1000000051	1245
11.4643		Spot	3	Image 1	19	1000000052	1246
10.3972		Spot	3	Image 1	19	1000000053	1247
11.0259		Spot	3	Image 1	19	1000000054	1248
11.2882		Spot	3	Image 1	19	1000000055	1249
8.44638		Spot	3	Image 1	19	1000000056	1250
8.48056		Spot	3	Image 1	19	1000000057	1251
9.60943		Spot	3	Image 1	19	1000000058	1252
18.5317		Spot	3	Image 1	19	1000000059	1254
13.3857		Spot	3	Image 1	19	1000000060	1255
7.6715		Spot	3	Image 1	19	1000000061	1256
10.3681		Spot	3	Image 1	19	1000000062	1257
10.3439		Spot	3	Image 1	19	1000000063	1258
10.2254		Spot	3	Image 1	19	1000000064	1259
10.02		Spot	3	Image 1	20	1000000000	1260
9.55611		Spot	3	Image 1	20	1000000001	1261
10.1249		Spot	3	Image 1	20	1000000002	1262
37.1096		Spot	3	Image 1	20	1000000003	1263
9.94523		Spot	3	Image 1	20	1000000004	1265
25.2743		Spot	3	Image 1	20	1000000005	1266
13.402		Spot	3	Image 1	20	1000000006	1267
11.1596		Spot	3	Image 1	20	1000000020	1268
10.0286		Spot	3	Image 1	20	1000000007	1269
9.94114		Spot	3	Image 1	20	1000000008	1270
11.5357		Spot	3	Image 1	20	1000000009	1271
10.1399		Spot	3	Image 1	20	1000000068	1272
11.1605		Spot	3	Image 1	20	1000000067	1273
10.3147		Spot	3	Image 1	20	1000000010	1274
12.6639		Spot	3	Image 1	20	1000000012	1275
13.1679		Spot	3	Image 1	20	1000000013	1276
14.7657		Spot	3	Image 1	20	1000000014	1277
15.3977		Spot	3	Image 1	20	1000000015	1278
21.099		Spot	3	Image 1	20	1000000016	1279
14.7878		Spot	3	Image 1	20	1000000017	1280
11.2078		Spot	3	Image 1	20	1000000019	1281
11.4853		Spot	3	Image 1	20	1000000018	1282
15.28		Spot	3	Image 1	20	1000000021	1283
12.0717		Spot	3	Image 1	20	1000000022	1284
11.4129		Spot	3	Image 1	20	1000000023	1285
11.6881		Spot	3	Image 1	20	1000000024	1286
11.3713		Spot	3	Image 1	20	1000000025	1287
10.1302		Spot	3	Image 1	20	1000000027	1288
10.9926		Spot	3	Image 1	20	1000000028	1289
11.4486		Spot	3	Image 1	20	1000000029	1290
12.64		Spot	3	Image 1	20	1000000066	1291
11.4731		Spot	3	Image 1	20	1000000030	1292
13.4465		Spot	3	Image 1	20	1000000031	1293
12.1059		Spot	3	Image 1	20	1000000032	1294
10.6201		Spot	3	Image 1	20	1000000033	1295
11.2847		Spot	3	Image 1	20	1000000034	1296
13.2472		Spot	3	Image 1	20	1000000035	1297
13.6311		Spot	3	Image 1	20	1000000036	1298
11.0786		Spot	3	Image 1	20	1000000037	1299
15.6732		Spot	3	Image 1	20	1000000038	1300
10.5491		Spot	3	Image 1	20	1000000039	1301
15.3642		Spot	3	Image 1	20	1000000040	1302
11.2193		Spot	3	Image 1	20	1000000041	1303
13.2295		Spot	3	Image 1	20	1000000042	1304
9.51137		Spot	3	Image 1	20	1000000043	1305
10.0563		Spot	3	Image 1	20	1000000049	1306
10.1336		Spot	3	Image 1	20	1000000044	1307
8.91563		Spot	3	Image 1	20	1000000045	1308
19.6904		Spot	3	Image 1	20	1000000046	1309
43.7268		Spot	3	Image 1	20	1000000047	1310
35.6953		Spot	3	Image 1	20	1000000048	1311
14.0633		Spot	3	Image 1	20	1000000050	1312
10.5885		Spot	3	Image 1	20	1000000051	1313
11.9823		Spot	3	Image 1	20	1000000052	1314
10.8463		Spot	3	Image 1	20	1000000053	1315
12.038		Spot	3	Image 1	20	1000000054	1316
12.4692		Spot	3	Image 1	20	1000000055	1317
8.31585		Spot	3	Image 1	20	1000000056	1318
9.68251		Spot	3	Image 1	20	1000000057	1319
10.3966		Spot	3	Image 1	20	1000000058	1320
18.902		Spot	3	Image 1	20	1000000059	1322
12.4721		Spot	3	Image 1	20	1000000060	1323
9.18375		Spot	3	Image 1	20	1000000061	1324
10.564		Spot	3	Image 1	20	1000000062	1325
11.8162		Spot	3	Image 1	20	1000000063	1326
11.552		Spot	3	Image 1	20	1000000064	1327
10.0223		Spot	3	Image 1	21	1000000001	1328
10.7322		Spot	3	Image 1	21	1000000002	1329
36.5242		Spot	3	Image 1	21	1000000003	1330
11.0188		Spot	3	Image 1	21	1000000004	1332
27.4432		Spot	3	Image 1	21	1000000005	1333
15.514		Spot	3	Image 1	21	1000000006	1334
13.1146		Spot	3	Image 1	21	1000000020	1335
10.9989		Spot	3	Image 1	21	1000000007	1336
11.5194		Spot	3	Image 1	21	1000000008	1337
11.7789		Spot	3	Image 1	21	1000000009	1338
11.2545		Spot	3	Image 1	21	1000000068	1339
11.9377		Spot	3	Image 1	21	1000000067	1340
10.918		Spot	3	Image 1	21	1000000010	1341
14.0421		Spot	3	Image 1	21	1000000012	1342
14.5016		Spot	3	Image 1	21	1000000013	1343
14.5975		Spot	3	Image 1	21	1000000014	1344
16.7318		Spot	3	Image 1	21	1000000015	1345
20.9946		Spot	3	Image 1	21	1000000016	1346
16.8378		Spot	3	Image 1	21	1000000017	1347
12.1405		Spot	3	Image 1	21	1000000018	1348
11.8984		Spot	3	Image 1	21	1000000019	1349
18.7992		Spot	3	Image 1	21	1000000021	1350
13.953		Spot	3	Image 1	21	1000000022	1351
11.5406		Spot	3	Image 1	21	1000000023	1352
11.4627		Spot	3	Image 1	21	1000000024	1353
12.8192		Spot	3	Image 1	21	1000000025	1354
10.9729		Spot	3	Image 1	21	1000000026	1355
10.1983		Spot	3	Image 1	21	1000000027	1356
12.0689		Spot	3	Image 1	21	1000000028	1357
13.1243		Spot	3	Image 1	21	1000000029	1358
13.6759		Spot	3	Image 1	21	1000000066	1359
12.1177		Spot	3	Image 1	21	1000000030	1360
13.4833		Spot	3	Image 1	21	1000000031	1361
12.7712		Spot	3	Image 1	21	1000000032	1362
11.2413		Spot	3	Image 1	21	1000000033	1363
12.9745		Spot	3	Image 1	21	1000000034	1364
14.0148		Spot	3	Image 1	21	1000000035	1365
14.7533		Spot	3	Image 1	21	1000000036	1366
11.3695		Spot	3	Image 1	21	1000000037	1367
17.509		Spot	3	Image 1	21	1000000038	1368
11.7853		Spot	3	Image 1	21	1000000039	1369
14.8435		Spot	3	Image 1	21	1000000040	1370
11.8846		Spot	3	Image 1	21	1000000041	1371
13.5604		Spot	3	Image 1	21	1000000042	1372
10.7477		Spot	3	Image 1	21	1000000043	1373
9.77839		Spot	3	Image 1	21	1000000044	1374
10.0896		Spot	3	Image 1	21	1000000045	1375
21.0309		Spot	3	Image 1	21	1000000046	1376
44.1671		Spot	3	Image 1	21	1000000047	1377
38.8204		Spot	3	Image 1	21	1000000048	1378
11.0746		Spot	3	Image 1	21	1000000049	1379
14.981		Spot	3	Image 1	21	1000000050	1380
12.5317		Spot	3	Image 1	21	1000000051	1381
15.2921		Spot	3	Image 1	21	1000000052	1382
11.7509		Spot	3	Image 1	21	1000000053	1383
12.9167		Spot	3	Image 1	21	1000000054	1384
12.2173		Spot	3	Image 1	21	1000000055	1385
10.6616		Spot	3	Image 1	21	1000000056	1386
10.2676		Spot	3	Image 1	21	1000000057	1387
11.6714		Spot	3	Image 1	21	1000000058	1389
19.5189		Spot	3	Image 1	21	1000000059	1390
15.0932		Spot	3	Image 1	21	1000000060	1391
10.058		Spot	3	Image 1	21	1000000061	1392
11.4942		Spot	3	Image 1	21	1000000062	1393
10.9046		Spot	3	Image 1	21	1000000063	1394
11.7986		Spot	3	Image 1	21	1000000064	1395
8.7179		Spot	3	Image 1	22	1000000001	1396
8.74973		Spot	3	Image 1	22	1000000002	1397
34.2971		Spot	3	Image 1	22	1000000003	1398
10.3791		Spot	3	Image 1	22	1000000004	1400
25.7513		Spot	3	Image 1	22	1000000005	1401
14.1994		Spot	3	Image 1	22	1000000006	1402
11.3455		Spot	3	Image 1	22	1000000020	1403
11.465		Spot	3	Image 1	22	1000000007	1404
9.35663		Spot	3	Image 1	22	1000000008	1405
10.9661		Spot	3	Image 1	22	1000000009	1406
10.2605		Spot	3	Image 1	22	1000000068	1407
9.15498		Spot	3	Image 1	22	1000000010	1408
11.57		Spot	3	Image 1	22	1000000012	1409
13.9816		Spot	3	Image 1	22	1000000013	1410
14.0125		Spot	3	Image 1	22	1000000014	1411
17.7726		Spot	3	Image 1	22	1000000015	1412
18.2546		Spot	3	Image 1	22	1000000016	1413
14.3508		Spot	3	Image 1	22	1000000017	1414
10.2992		Spot	3	Image 1	22	1000000018	1415
12.14		Spot	3	Image 1	22	1000000019	1416
17.0599		Spot	3	Image 1	22	1000000021	1417
11.9856		Spot	3	Image 1	22	1000000022	1418
10.1226		Spot	3	Image 1	22	1000000023	1419
11.1756		Spot	3	Image 1	22	1000000024	1420
11.341		Spot	3	Image 1	22	1000000025	1421
10.5437		Spot	3	Image 1	22	1000000026	1422
9.68295		Spot	3	Image 1	22	1000000027	1423
11.6543		Spot	3	Image 1	22	1000000028	1424
10.2193		Spot	3	Image 1	22	1000000029	1425
12.2196		Spot	3	Image 1	22	1000000030	1426
11.6718		Spot	3	Image 1	22	1000000066	1427
14.8542		Spot	3	Image 1	22	1000000031	1428
11.368		Spot	3	Image 1	22	1000000032	1429
10.4121		Spot	3	Image 1	22	1000000033	1430
12.8187		Spot	3	Image 1	22	1000000034	1431
12.9529		Spot	3	Image 1	22	1000000035	1432
11.9638		Spot	3	Image 1	22	1000000036	1433
10.3416		Spot	3	Image 1	22	1000000037	1434
15.2728		Spot	3	Image 1	22	1000000038	1435
10.0283		Spot	3	Image 1	22	1000000039	1436
15.2344		Spot	3	Image 1	22	1000000040	1437
11.3942		Spot	3	Image 1	22	1000000041	1438
11.5639		Spot	3	Image 1	22	1000000042	1439
9.79552		Spot	3	Image 1	22	1000000043	1440
9.40944		Spot	3	Image 1	22	1000000044	1441
21.1926		Spot	3	Image 1	22	1000000046	1442
43.5651		Spot	3	Image 1	22	1000000047	1443
37.138		Spot	3	Image 1	22	1000000048	1444
9.41874		Spot	3	Image 1	22	1000000049	1445
15.396		Spot	3	Image 1	22	1000000050	1446
11.4611		Spot	3	Image 1	22	1000000051	1447
13.2202		Spot	3	Image 1	22	1000000052	1448
9.94225		Spot	3	Image 1	22	1000000053	1449
11.7698		Spot	3	Image 1	22	1000000054	1450
12.502		Spot	3	Image 1	22	1000000055	1451
9.61159		Spot	3	Image 1	22	1000000056	1452
9.06658		Spot	3	Image 1	22	1000000057	1454
11.217		Spot	3	Image 1	22	1000000058	1455
18.1473		Spot	3	Image 1	22	1000000059	1456
15.2454		Spot	3	Image 1	22	1000000060	1457
8.57695		Spot	3	Image 1	22	1000000061	1458
9.78821		Spot	3	Image 1	22	1000000062	1459
10.9237		Spot	3	Image 1	22	1000000063	1460
10.5314		Spot	3	Image 1	22	1000000069	1461
11.4979		Spot	3	Image 1	22	1000000064	1462
8.09211		Spot	3	Image 1	23	1000000000	1463
8.38825		Spot	3	Image 1	23	1000000001	1464
8.15988		Spot	3	Image 1	23	1000000002	1465
8.34243		Spot	3	Image 1	23	1000000004	1467
24.1935		Spot	3	Image 1	23	1000000005	1468
14.0822		Spot	3	Image 1	23	1000000006	1469
9.96682		Spot	3	Image 1	23	1000000020	1470
9.82248		Spot	3	Image 1	23	1000000007	1471
9.96251		Spot	3	Image 1	23	1000000008	1472
9.88109		Spot	3	Image 1	23	1000000009	1473
8.58676		Spot	3	Image 1	23	1000000068	1474
8.683		Spot	3	Image 1	23	1000000010	1475
11.2504		Spot	3	Image 1	23	1000000012	1476
29.8606		Spot	3	Image 1	23	1000000003	1477
14.1381		Spot	3	Image 1	23	1000000013	1478
14.0289		Spot	3	Image 1	23	1000000014	1479
14.4883		Spot	3	Image 1	23	1000000015	1480
18.0689		Spot	3	Image 1	23	1000000016	1481
13.2875		Spot	3	Image 1	23	1000000017	1482
9.66565		Spot	3	Image 1	23	1000000018	1483
9.89544		Spot	3	Image 1	23	1000000019	1484
16.91		Spot	3	Image 1	23	1000000021	1485
11.1958		Spot	3	Image 1	23	1000000022	1486
10.2688		Spot	3	Image 1	23	1000000023	1487
10.0023		Spot	3	Image 1	23	1000000024	1488
11.1279		Spot	3	Image 1	23	1000000025	1489
10.3553		Spot	3	Image 1	23	1000000026	1490
8.05872		Spot	3	Image 1	23	1000000027	1491
11.4469		Spot	3	Image 1	23	1000000028	1492
9.72468		Spot	3	Image 1	23	1000000029	1493
10.5732		Spot	3	Image 1	23	1000000030	1494
10.1837		Spot	3	Image 1	23	1000000066	1495
13.0976		Spot	3	Image 1	23	1000000031	1496
11.0368		Spot	3	Image 1	23	1000000032	1497
10.6246		Spot	3	Image 1	23	1000000033	1498
10.4877		Spot	3	Image 1	23	1000000034	1499
12.8186		Spot	3	Image 1	23	1000000035	1500
11.0792		Spot	3	Image 1	23	1000000036	1501
9.86018		Spot	3	Image 1	23	1000000037	1502
14.5165		Spot	3	Image 1	23	1000000038	1503
9.37442		Spot	3	Image 1	23	1000000039	1504
13.0941		Spot	3	Image 1	23	1000000040	1505
10.8252		Spot	3	Image 1	23	1000000041	1506
11.577		Spot	3	Image 1	23	1000000042	1507
9.32204		Spot	3	Image 1	23	1000000043	1508
8.51396		Spot	3	Image 1	23	1000000044	1509
9.09843		Spot	3	Image 1	23	1000000045	1510
18.3537		Spot	3	Image 1	23	1000000046	1511
41.5637		Spot	3	Image 1	23	1000000047	1512
37.8557		Spot	3	Image 1	23	1000000048	1513
14.2643		Spot	3	Image 1	23	1000000050	1514
10.6887		Spot	3	Image 1	23	1000000051	1515
11.8598		Spot	3	Image 1	23	1000000052	1516
10.2521		Spot	3	Image 1	23	1000000053	1517
11.0752		Spot	3	Image 1	23	1000000054	1518
11.398		Spot	3	Image 1	23	1000000055	1519
8.0265		Spot	3	Image 1	23	1000000056	1520
8.96464		Spot	3	Image 1	23	1000000057	1521
8.8951		Spot	3	Image 1	23	1000000058	1523
18.822		Spot	3	Image 1	23	1000000059	1524
12.8648		Spot	3	Image 1	23	1000000060	1525
7.44209		Spot	3	Image 1	23	1000000061	1526
9.89697		Spot	3	Image 1	23	1000000062	1527
10.5362		Spot	3	Image 1	23	1000000063	1528
11.0221		Spot	3	Image 1	23	1000000064	1529
8.40926		Spot	3	Image 1	24	1000000000	1530
7.81935		Spot	3	Image 1	24	1000000001	1531
7.79546		Spot	3	Image 1	24	1000000002	1532
7.9002		Spot	3	Image 1	24	1000000004	1534
25.3096		Spot	3	Image 1	24	1000000005	1535
10.9839		Spot	3	Image 1	24	1000000006	1536
9.3041		Spot	3	Image 1	24	1000000020	1537
9.90177		Spot	3	Image 1	24	1000000007	1538
8.73796		Spot	3	Image 1	24	1000000008	1539
9.12162		Spot	3	Image 1	24	1000000009	1540
8.09681		Spot	3	Image 1	24	1000000068	1541
8.99244		Spot	3	Image 1	24	1000000067	1542
7.67933		Spot	3	Image 1	24	1000000010	1543
9.31959		Spot	3	Image 1	24	1000000012	1544
31.405		Spot	3	Image 1	24	1000000003	1545
11.7493		Spot	3	Image 1	24	1000000013	1546
12.8627		Spot	3	Image 1	24	1000000014	1547
13.8852		Spot	3	Image 1	24	1000000015	1548
16.8346		Spot	3	Image 1	24	1000000016	1549
11.1984		Spot	3	Image 1	24	1000000017	1550
9.01506		Spot	3	Image 1	24	1000000018	1551
9.40024		Spot	3	Image 1	24	1000000019	1552
14.6049		Spot	3	Image 1	24	1000000021	1553
10.8807		Spot	3	Image 1	24	1000000022	1554
8.65801		Spot	3	Image 1	24	1000000023	1555
9.32105		Spot	3	Image 1	24	1000000024	1556
9.7134		Spot	3	Image 1	24	1000000025	1557
10.0844		Spot	3	Image 1	24	1000000026	1558
8.82318		Spot	3	Image 1	24	1000000027	1559
9.63828		Spot	3	Image 1	24	1000000028	1560
9.29604		Spot	3	Image 1	24	1000000029	1561
9.0244		Spot	3	Image 1	24	1000000030	1562
10.7987		Spot	3	Image 1	24	1000000032	1563
8.6808		Spot	3	Image 1	24	1000000033	1564
9.39216		Spot	3	Image 1	24	1000000034	1565
12.2702		Spot	3	Image 1	24	1000000035	1566
10.5045		Spot	3	Image 1	24	1000000036	1567
9.43148		Spot	3	Image 1	24	1000000037	1568
13.775		Spot	3	Image 1	24	1000000038	1569
9.14455		Spot	3	Image 1	24	1000000039	1570
13.267		Spot	3	Image 1	24	1000000040	1571
9.5441		Spot	3	Image 1	24	1000000041	1572
11.7953		Spot	3	Image 1	24	1000000042	1573
8.49034		Spot	3	Image 1	24	1000000043	1574
7.4018		Spot	3	Image 1	24	1000000044	1575
7.02063		Spot	3	Image 1	24	1000000045	1576
17.2546		Spot	3	Image 1	24	1000000046	1577
42.0708		Spot	3	Image 1	24	1000000047	1578
41.3599		Spot	3	Image 1	24	1000000048	1579
8.09073		Spot	3	Image 1	24	1000000049	1580
13.0024		Spot	3	Image 1	24	1000000050	1581
10.7281		Spot	3	Image 1	24	1000000051	1582
10.5526		Spot	3	Image 1	24	1000000052	1583
8.47255		Spot	3	Image 1	24	1000000053	1584
10.2802		Spot	3	Image 1	24	1000000054	1585
9.99349		Spot	3	Image 1	24	1000000055	1586
6.87684		Spot	3	Image 1	24	1000000056	1587
8.37118		Spot	3	Image 1	24	1000000057	1588
8.5854		Spot	3	Image 1	24	1000000058	1589
16.4911		Spot	3	Image 1	24	1000000059	1591
11.6938		Spot	3	Image 1	24	1000000060	1592
7.86915		Spot	3	Image 1	24	1000000061	1593
9.71241		Spot	3	Image 1	24	1000000062	1594
9.14951		Spot	3	Image 1	24	1000000063	1595
7.88815		Spot	3	Image 1	24	1000000069	1596
11.2219		Spot	3	Image 1	24	1000000064	1597
7.86476		Spot	3	Image 1	25	1000000000	1598
6.98159		Spot	3	Image 1	25	1000000001	1599
7.85359		Spot	3	Image 1	25	1000000002	1600
7.81336		Spot	3	Image 1	25	1000000004	1602
24.4727		Spot	3	Image 1	25	1000000005	1603
10.2444		Spot	3	Image 1	25	1000000006	1604
9.97456		Spot	3	Image 1	25	1000000020	1605
9.42942		Spot	3	Image 1	25	1000000007	1606
8.77915		Spot	3	Image 1	25	1000000008	1607
8.79783		Spot	3	Image 1	25	1000000009	1608
7.18906		Spot	3	Image 1	25	1000000068	1609
8.02413		Spot	3	Image 1	25	1000000067	1610
7.73226		Spot	3	Image 1	25	1000000010	1611
11.0205		Spot	3	Image 1	25	1000000012	1612
32.593		Spot	3	Image 1	25	1000000003	1613
11.9465		Spot	3	Image 1	25	1000000013	1614
11.6005		Spot	3	Image 1	25	1000000014	1615
14.063		Spot	3	Image 1	25	1000000015	1616
17.0613		Spot	3	Image 1	25	1000000016	1617
12.476		Spot	3	Image 1	25	1000000017	1618
7.93726		Spot	3	Image 1	25	1000000018	1619
8.14202		Spot	3	Image 1	25	1000000019	1620
15.3147		Spot	3	Image 1	25	1000000021	1621
10.6771		Spot	3	Image 1	25	1000000022	1622
8.41326		Spot	3	Image 1	25	1000000023	1623
8.97334		Spot	3	Image 1	25	1000000024	1624
10.147		Spot	3	Image 1	25	1000000025	1625
7.17813		Spot	3	Image 1	25	1000000027	1626
9.07264		Spot	3	Image 1	25	1000000028	1627
9.27819		Spot	3	Image 1	25	1000000029	1628
9.66124		Spot	3	Image 1	25	1000000030	1629
9.85627		Spot	3	Image 1	25	1000000032	1630
8.48715		Spot	3	Image 1	25	1000000033	1631
10.0205		Spot	3	Image 1	25	1000000034	1632
10.3373		Spot	3	Image 1	25	1000000036	1633
8.36328		Spot	3	Image 1	25	1000000037	1634
12.1201		Spot	3	Image 1	25	1000000038	1635
7.54704		Spot	3	Image 1	25	1000000039	1636
11.4804		Spot	3	Image 1	25	1000000040	1637
9.60262		Spot	3	Image 1	25	1000000041	1638
10.9501		Spot	3	Image 1	25	1000000042	1639
8.28503		Spot	3	Image 1	25	1000000043	1640
7.63426		Spot	3	Image 1	25	1000000044	1641
7.0363		Spot	3	Image 1	25	1000000045	1642
16.4516		Spot	3	Image 1	25	1000000046	1643
39.0469		Spot	3	Image 1	25	1000000047	1644
34.3502		Spot	3	Image 1	25	1000000048	1645
12.2681		Spot	3	Image 1	25	1000000050	1646
9.87812		Spot	3	Image 1	25	1000000051	1647
11.7163		Spot	3	Image 1	25	1000000052	1648
8.67387		Spot	3	Image 1	25	1000000053	1649
10.2431		Spot	3	Image 1	25	1000000054	1650
9.98614		Spot	3	Image 1	25	1000000055	1651
6.70509		Spot	3	Image 1	25	1000000056	1652
7.6102		Spot	3	Image 1	25	1000000057	1653
8.67284		Spot	3	Image 1	25	1000000058	1655
17.3803		Spot	3	Image 1	25	1000000059	1656
12.2846		Spot	3	Image 1	25	1000000060	1657
6.59411		Spot	3	Image 1	25	1000000061	1658
9.22541		Spot	3	Image 1	25	1000000062	1659
9.16197		Spot	3	Image 1	25	1000000063	1660
10.1031		Spot	3	Image 1	25	1000000064	1661
7.2927		Spot	3	Image 1	26	1000000002	1662
33.7703		Spot	3	Image 1	26	1000000003	1663
8.43192		Spot	3	Image 1	26	1000000004	1665
24.219		Spot	3	Image 1	26	1000000005	1666
13.4411		Spot	3	Image 1	26	1000000006	1667
9.54897		Spot	3	Image 1	26	1000000020	1668
7.63314		Spot	3	Image 1	26	1000000007	1669
7.56834		Spot	3	Image 1	26	1000000008	1670
9.45202		Spot	3	Image 1	26	1000000009	1671
6.97972		Spot	3	Image 1	26	1000000068	1672
6.96324		Spot	3	Image 1	26	1000000010	1673
9.98836		Spot	3	Image 1	26	1000000012	1674
11.5179		Spot	3	Image 1	26	1000000013	1675
11.9067		Spot	3	Image 1	26	1000000014	1676
15.5007		Spot	3	Image 1	26	1000000015	1677
17.4743		Spot	3	Image 1	26	1000000016	1678
13.1895		Spot	3	Image 1	26	1000000017	1679
8.36983		Spot	3	Image 1	26	1000000018	1680
8.60038		Spot	3	Image 1	26	1000000019	1681
14.9699		Spot	3	Image 1	26	1000000021	1682
9.63627		Spot	3	Image 1	26	1000000022	1683
8.61294		Spot	3	Image 1	26	1000000023	1684
9.57394		Spot	3	Image 1	26	1000000024	1685
8.93826		Spot	3	Image 1	26	1000000025	1686
8.65465		Spot	3	Image 1	26	1000000027	1687
9.0023		Spot	3	Image 1	26	1000000028	1688
9.35471		Spot	3	Image 1	26	1000000029	1689
7.87181		Spot	3	Image 1	26	1000000030	1690
10.0481		Spot	3	Image 1	26	1000000031	1691
9.69115		Spot	3	Image 1	26	1000000032	1692
7.72704		Spot	3	Image 1	26	1000000033	1693
9.48111		Spot	3	Image 1	26	1000000034	1694
11.3128		Spot	3	Image 1	26	1000000035	1695
11.8224		Spot	3	Image 1	26	1000000036	1696
8.28433		Spot	3	Image 1	26	1000000037	1697
13.842		Spot	3	Image 1	26	1000000038	1698
9.09244		Spot	3	Image 1	26	1000000039	1699
12.3489		Spot	3	Image 1	26	1000000040	1700
8.74444		Spot	3	Image 1	26	1000000041	1701
10.4498		Spot	3	Image 1	26	1000000042	1702
7.90871		Spot	3	Image 1	26	1000000043	1703
6.86664		Spot	3	Image 1	26	1000000044	1704
6.98266		Spot	3	Image 1	26	1000000045	1705
17.0438		Spot	3	Image 1	26	1000000046	1706
41.2892		Spot	3	Image 1	26	1000000047	1707
33.6929		Spot	3	Image 1	26	1000000048	1708
7.77432		Spot	3	Image 1	26	1000000049	1709
13.2532		Spot	3	Image 1	26	1000000050	1710
10.2317		Spot	3	Image 1	26	1000000051	1711
11.0767		Spot	3	Image 1	26	1000000052	1712
9.11829		Spot	3	Image 1	26	1000000053	1713
9.6842		Spot	3	Image 1	26	1000000054	1714
9.72078		Spot	3	Image 1	26	1000000055	1715
6.71188		Spot	3	Image 1	26	1000000056	1716
8.11887		Spot	3	Image 1	26	1000000057	1717
7.82818		Spot	3	Image 1	26	1000000058	1719
17.1906		Spot	3	Image 1	26	1000000059	1720
11.953		Spot	3	Image 1	26	1000000060	1721
7.0314		Spot	3	Image 1	26	1000000061	1722
8.56742		Spot	3	Image 1	26	1000000062	1723
9.04541		Spot	3	Image 1	26	1000000063	1724
9.39201		Spot	3	Image 1	26	1000000064	1725
7.49738		Spot	3	Image 1	27	1000000001	1726
7.70845		Spot	3	Image 1	27	1000000002	1727
41.1601		Spot	3	Image 1	27	1000000003	1728
24.7208		Spot	3	Image 1	27	1000000005	1730
10.0914		Spot	3	Image 1	27	1000000006	1731
8.26496		Spot	3	Image 1	27	1000000020	1732
8.48956		Spot	3	Image 1	27	1000000007	1733
8.64996		Spot	3	Image 1	27	1000000008	1734
8.64994		Spot	3	Image 1	27	1000000009	1735
7.58231		Spot	3	Image 1	27	1000000068	1736
8.5449		Spot	3	Image 1	27	1000000067	1737
7.38839		Spot	3	Image 1	27	1000000010	1738
9.88905		Spot	3	Image 1	27	1000000012	1739
13.3596		Spot	3	Image 1	27	1000000013	1740
11.8057		Spot	3	Image 1	27	1000000014	1741
15.3332		Spot	3	Image 1	27	1000000015	1742
18.1063		Spot	3	Image 1	27	1000000016	1743
13.2674		Spot	3	Image 1	27	1000000017	1744
8.33706		Spot	3	Image 1	27	1000000018	1745
8.20384		Spot	3	Image 1	27	1000000019	1746
16.318		Spot	3	Image 1	27	1000000021	1747
11.0478		Spot	3	Image 1	27	1000000022	1748
8.76478		Spot	3	Image 1	27	1000000023	1749
8.42254		Spot	3	Image 1	27	1000000024	1750
9.46713		Spot	3	Image 1	27	1000000025	1751
7.39315		Spot	3	Image 1	27	1000000027	1752
9.33581		Spot	3	Image 1	27	1000000028	1753
9.38048		Spot	3	Image 1	27	1000000029	1754
10.3829		Spot	3	Image 1	27	1000000030	1755
9.64109		Spot	3	Image 1	27	1000000032	1756
8.03753		Spot	3	Image 1	27	1000000033	1757
10.465		Spot	3	Image 1	27	1000000034	1758
10.211		Spot	3	Image 1	27	1000000036	1759
8.91843		Spot	3	Image 1	27	1000000037	1760
13.4287		Spot	3	Image 1	27	1000000038	1761
8.82734		Spot	3	Image 1	27	1000000039	1762
12.5844		Spot	3	Image 1	27	1000000040	1763
9.84877		Spot	3	Image 1	27	1000000041	1764
11.141		Spot	3	Image 1	27	1000000042	1765
7.19831		Spot	3	Image 1	27	1000000043	1766
7.77068		Spot	3	Image 1	27	1000000044	1767
7.46426		Spot	3	Image 1	27	1000000045	1768
16.0716		Spot	3	Image 1	27	1000000046	1769
43.2182		Spot	3	Image 1	27	1000000047	1770
36.2603		Spot	3	Image 1	27	1000000048	1771
7.67698		Spot	3	Image 1	27	1000000049	1772
13.6266		Spot	3	Image 1	27	1000000050	1773
10.7891		Spot	3	Image 1	27	1000000051	1774
12.5231		Spot	3	Image 1	27	1000000052	1775
8.65069		Spot	3	Image 1	27	1000000053	1776
10.3734		Spot	3	Image 1	27	1000000054	1777
10.7997		Spot	3	Image 1	27	1000000055	1778
7.14912		Spot	3	Image 1	27	1000000056	1779
8.36965		Spot	3	Image 1	27	1000000057	1780
8.3087		Spot	3	Image 1	27	1000000058	1782
16.8921		Spot	3	Image 1	27	1000000059	1783
11.2258		Spot	3	Image 1	27	1000000060	1784
5.98262		Spot	3	Image 1	27	1000000061	1785
8.95364		Spot	3	Image 1	27	1000000062	1786
8.97849		Spot	3	Image 1	27	1000000063	1787
8.06337		Spot	3	Image 1	27	1000000069	1788
8.69749		Spot	3	Image 1	27	1000000064	1789
7.44186		Spot	3	Image 1	28	1000000001	1790
7.33971		Spot	3	Image 1	28	1000000002	1791
39.1264		Spot	3	Image 1	28	1000000003	1792
7.43365		Spot	3	Image 1	28	1000000004	1794
25.588		Spot	3	Image 1	28	1000000005	1795
11.9045		Spot	3	Image 1	28	1000000006	1796
9.67812		Spot	3	Image 1	28	1000000020	1797
8.96614		Spot	3	Image 1	28	1000000007	1798
8.81648		Spot	3	Image 1	28	1000000008	1799
9.43338		Spot	3	Image 1	28	1000000009	1800
7.98826		Spot	3	Image 1	28	1000000068	1801
9.90881		Spot	3	Image 1	28	1000000067	1802
7.73031		Spot	3	Image 1	28	1000000010	1803
9.84753		Spot	3	Image 1	28	1000000012	1804
12.9488		Spot	3	Image 1	28	1000000013	1805
13.3016		Spot	3	Image 1	28	1000000014	1806
16.2275		Spot	3	Image 1	28	1000000015	1807
16.8084		Spot	3	Image 1	28	1000000016	1808
11.5695		Spot	3	Image 1	28	1000000017	1809
9.41658		Spot	3	Image 1	28	1000000018	1810
8.87668		Spot	3	Image 1	28	1000000019	1811
14.5689		Spot	3	Image 1	28	1000000021	1812
11.94		Spot	3	Image 1	28	1000000022	1813
8.36035		Spot	3	Image 1	28	1000000023	1814
8.30366		Spot	3	Image 1	28	1000000024	1815
9.9196		Spot	3	Image 1	28	1000000025	1816
7.36903		Spot	3	Image 1	28	1000000027	1817
9.53699		Spot	3	Image 1	28	1000000028	1818
9.40242		Spot	3	Image 1	28	1000000029	1819
9.31119		Spot	3	Image 1	28	1000000030	1820
11.8872		Spot	3	Image 1	28	1000000031	1821
9.8214		Spot	3	Image 1	28	1000000032	1822
9.07606		Spot	3	Image 1	28	1000000033	1823
9.95485		Spot	3	Image 1	28	1000000034	1824
12.7417		Spot	3	Image 1	28	1000000035	1825
12.8309		Spot	3	Image 1	28	1000000036	1826
8.82204		Spot	3	Image 1	28	1000000037	1827
13.7657		Spot	3	Image 1	28	1000000038	1828
8.69313		Spot	3	Image 1	28	1000000039	1829
12.8688		Spot	3	Image 1	28	1000000040	1830
10.2598		Spot	3	Image 1	28	1000000041	1831
10.7936		Spot	3	Image 1	28	1000000042	1832
7.96952		Spot	3	Image 1	28	1000000043	1833
7.38391		Spot	3	Image 1	28	1000000044	1834
7.65737		Spot	3	Image 1	28	1000000045	1835
16.5222		Spot	3	Image 1	28	1000000046	1836
42.7823		Spot	3	Image 1	28	1000000047	1837
38.3883		Spot	3	Image 1	28	1000000048	1838
8.09614		Spot	3	Image 1	28	1000000049	1839
13.8623		Spot	3	Image 1	28	1000000050	1840
11.224		Spot	3	Image 1	28	1000000051	1841
11.0454		Spot	3	Image 1	28	1000000052	1842
8.35776		Spot	3	Image 1	28	1000000053	1843
10.3506		Spot	3	Image 1	28	1000000054	1844
10.7361		Spot	3	Image 1	28	1000000055	1845
8.10329		Spot	3	Image 1	28	1000000056	1846
8.22845		Spot	3	Image 1	28	1000000057	1847
9.03072		Spot	3	Image 1	28	1000000058	1848
17.853		Spot	3	Image 1	28	1000000059	1850
10.8578		Spot	3	Image 1	28	1000000060	1851
7.83861		Spot	3	Image 1	28	1000000061	1852
8.91065		Spot	3	Image 1	28	1000000062	1853
9.49936		Spot	3	Image 1	28	1000000063	1854
9.63065		Spot	3	Image 1	28	1000000069	1855
10.2914		Spot	3	Image 1	28	1000000064	1856
8.01683		Spot	3	Image 1	29	1000000001	1857
8.80471		Spot	3	Image 1	29	1000000002	1858
39.1751		Spot	3	Image 1	29	1000000003	1859
26.3143		Spot	3	Image 1	29	1000000005	1861
13.1192		Spot	3	Image 1	29	1000000006	1862
9.21117		Spot	3	Image 1	29	1000000020	1863
10.0562		Spot	3	Image 1	29	1000000007	1864
9.68064		Spot	3	Image 1	29	1000000008	1865
10.9866		Spot	3	Image 1	29	1000000009	1866
8.61233		Spot	3	Image 1	29	1000000068	1867
9.98214		Spot	3	Image 1	29	1000000067	1868
8.37239		Spot	3	Image 1	29	1000000010	1869
11.2529		Spot	3	Image 1	29	1000000012	1870
13.129		Spot	3	Image 1	29	1000000013	1871
12.8391		Spot	3	Image 1	29	1000000014	1872
17.8244		Spot	3	Image 1	29	1000000015	1873
18.8966		Spot	3	Image 1	29	1000000016	1874
13.6241		Spot	3	Image 1	29	1000000017	1875
8.95976		Spot	3	Image 1	29	1000000018	1876
10.4961		Spot	3	Image 1	29	1000000019	1877
14.1522		Spot	3	Image 1	29	1000000021	1878
10.8155		Spot	3	Image 1	29	1000000022	1879
10.2307		Spot	3	Image 1	29	1000000023	1880
10.1789		Spot	3	Image 1	29	1000000024	1881
10.0187		Spot	3	Image 1	29	1000000025	1882
10.3837		Spot	3	Image 1	29	1000000070	1883
7.57226		Spot	3	Image 1	29	1000000027	1884
11.014		Spot	3	Image 1	29	1000000028	1885
10.53		Spot	3	Image 1	29	1000000029	1886
10.4584		Spot	3	Image 1	29	1000000030	1887
12.8569		Spot	3	Image 1	29	1000000031	1888
10.1986		Spot	3	Image 1	29	1000000032	1889
9.48432		Spot	3	Image 1	29	1000000033	1890
9.84108		Spot	3	Image 1	29	1000000034	1891
12.9444		Spot	3	Image 1	29	1000000035	1892
12.1657		Spot	3	Image 1	29	1000000036	1893
9.22802		Spot	3	Image 1	29	1000000037	1894
14.3079		Spot	3	Image 1	29	1000000038	1895
9.34942		Spot	3	Image 1	29	1000000039	1896
12.016		Spot	3	Image 1	29	1000000040	1897
11.189		Spot	3	Image 1	29	1000000041	1898
12.1035		Spot	3	Image 1	29	1000000042	1899
8.96335		Spot	3	Image 1	29	1000000043	1900
7.92145		Spot	3	Image 1	29	1000000044	1901
9.0852		Spot	3	Image 1	29	1000000045	1902
18.771		Spot	3	Image 1	29	1000000046	1903
41.4773		Spot	3	Image 1	29	1000000047	1904
38.5089		Spot	3	Image 1	29	1000000048	1905
15.5645		Spot	3	Image 1	29	1000000050	1906
11.4584		Spot	3	Image 1	29	1000000051	1907
12.1605		Spot	3	Image 1	29	1000000052	1908
9.95299		Spot	3	Image 1	29	1000000053	1909
11.7148		Spot	3	Image 1	29	1000000054	1910
11.0557		Spot	3	Image 1	29	1000000055	1911
8.0691		Spot	3	Image 1	29	1000000056	1912
8.35086		Spot	3	Image 1	29	1000000057	1913
9.59619		Spot	3	Image 1	29	1000000058	1915
17.4204		Spot	3	Image 1	29	1000000059	1916
12.9798		Spot	3	Image 1	29	1000000060	1917
8.43244		Spot	3	Image 1	29	1000000061	1918
9.08978		Spot	3	Image 1	29	1000000062	1919
10.4855		Spot	3	Image 1	29	1000000063	1920
9.38739		Spot	3	Image 1	29	1000000069	1921
10.1964		Spot	3	Image 1	29	1000000064	1922
8.98613		Spot	3	Image 1	30	1000000001	1923
10.1684		Spot	3	Image 1	30	1000000002	1924
43.0054		Spot	3	Image 1	30	1000000003	1925
29.568		Spot	3	Image 1	30	1000000005	1927
13.6006		Spot	3	Image 1	30	1000000006	1928
11.2028		Spot	3	Image 1	30	1000000020	1929
11.6829		Spot	3	Image 1	30	1000000007	1930
10.4037		Spot	3	Image 1	30	1000000008	1931
11.7185		Spot	3	Image 1	30	1000000009	1932
9.29119		Spot	3	Image 1	30	1000000068	1933
9.94285		Spot	3	Image 1	30	1000000067	1934
10.752		Spot	3	Image 1	30	1000000010	1935
11.9495		Spot	3	Image 1	30	1000000012	1936
13.455		Spot	3	Image 1	30	1000000013	1937
14.3447		Spot	3	Image 1	30	1000000014	1938
19.9265		Spot	3	Image 1	30	1000000015	1939
18.82		Spot	3	Image 1	30	1000000016	1940
13.889		Spot	3	Image 1	30	1000000017	1941
10.5455		Spot	3	Image 1	30	1000000018	1942
10.0589		Spot	3	Image 1	30	1000000019	1943
14.9082		Spot	3	Image 1	30	1000000021	1944
11.9952		Spot	3	Image 1	30	1000000022	1945
10.4129		Spot	3	Image 1	30	1000000023	1946
10.9268		Spot	3	Image 1	30	1000000024	1947
11.1455		Spot	3	Image 1	30	1000000025	1948
10.4458		Spot	3	Image 1	30	1000000070	1949
8.79366		Spot	3	Image 1	30	1000000027	1950
11.7299		Spot	3	Image 1	30	1000000028	1951
11.2346		Spot	3	Image 1	30	1000000029	1952
10.7383		Spot	3	Image 1	30	1000000030	1953
12.6075		Spot	3	Image 1	30	1000000031	1954
11.9663		Spot	3	Image 1	30	1000000032	1955
9.59299		Spot	3	Image 1	30	1000000033	1956
11.7523		Spot	3	Image 1	30	1000000034	1957
12.7088		Spot	3	Image 1	30	1000000036	1958
10.444		Spot	3	Image 1	30	1000000037	1959
15.4618		Spot	3	Image 1	30	1000000038	1960
9.46921		Spot	3	Image 1	30	1000000039	1961
13.3612		Spot	3	Image 1	30	1000000040	1962
11.6479		Spot	3	Image 1	30	1000000041	1963
11.9295		Spot	3	Image 1	30	1000000042	1964
9.74826		Spot	3	Image 1	30	1000000043	1965
9.05251		Spot	3	Image 1	30	1000000044	1966
8.84191		Spot	3	Image 1	30	1000000045	1967
19.5807		Spot	3	Image 1	30	1000000046	1968
41.6822		Spot	3	Image 1	30	1000000047	1969
38.5027		Spot	3	Image 1	30	1000000048	1970
9.51636		Spot	3	Image 1	30	1000000049	1971
14.7762		Spot	3	Image 1	30	1000000050	1972
12.3242		Spot	3	Image 1	30	1000000051	1973
13.2212		Spot	3	Image 1	30	1000000052	1974
9.85509		Spot	3	Image 1	30	1000000053	1975
12.283		Spot	3	Image 1	30	1000000054	1976
11.4907		Spot	3	Image 1	30	1000000055	1977
9.01116		Spot	3	Image 1	30	1000000056	1978
9.81205		Spot	3	Image 1	30	1000000071	1979
9.83909		Spot	3	Image 1	30	1000000057	1980
10.0454		Spot	3	Image 1	30	1000000058	1982
18.2831		Spot	3	Image 1	30	1000000059	1983
12.766		Spot	3	Image 1	30	1000000060	1984
8.53017		Spot	3	Image 1	30	1000000061	1985
9.8213		Spot	3	Image 1	30	1000000062	1986
10.5569		Spot	3	Image 1	30	1000000063	1987
10.6904		Spot	3	Image 1	30	1000000064	1988
10.0562		Spot	3	Image 1	31	1000000072	1989
10.214		Spot	3	Image 1	31	1000000002	1990
42.592		Spot	3	Image 1	31	1000000003	1991
28.1238		Spot	3	Image 1	31	1000000005	1993
14.7218		Spot	3	Image 1	31	1000000006	1994
11.2531		Spot	3	Image 1	31	1000000020	1995
12.0598		Spot	3	Image 1	31	1000000007	1996
11.5768		Spot	3	Image 1	31	1000000008	1997
12.5621		Spot	3	Image 1	31	1000000009	1998
11.0356		Spot	3	Image 1	31	1000000068	1999
9.64342		Spot	3	Image 1	31	1000000010	2000
12.6089		Spot	3	Image 1	31	1000000012	2001
14.4607		Spot	3	Image 1	31	1000000013	2002
14.4208		Spot	3	Image 1	31	1000000014	2003
23.0303		Spot	3	Image 1	31	1000000015	2004
19.471		Spot	3	Image 1	31	1000000016	2005
14.3709		Spot	3	Image 1	31	1000000017	2006
11.4907		Spot	3	Image 1	31	1000000019	2007
10.4674		Spot	3	Image 1	31	1000000018	2008
17.1036		Spot	3	Image 1	31	1000000021	2009
14.8067		Spot	3	Image 1	31	1000000022	2010
11.4167		Spot	3	Image 1	31	1000000023	2011
11.2492		Spot	3	Image 1	31	1000000024	2012
12.2054		Spot	3	Image 1	31	1000000025	2013
11.9961		Spot	3	Image 1	31	1000000070	2014
10.9863		Spot	3	Image 1	31	1000000027	2015
12.516		Spot	3	Image 1	31	1000000028	2016
11.2294		Spot	3	Image 1	31	1000000029	2017
13.8564		Spot	3	Image 1	31	1000000073	2018
12.2877		Spot	3	Image 1	31	1000000030	2019
14.5072		Spot	3	Image 1	31	1000000031	2020
11.5287		Spot	3	Image 1	31	1000000032	2021
10.3624		Spot	3	Image 1	31	1000000033	2022
13.488		Spot	3	Image 1	31	1000000034	2023
14.2122		Spot	3	Image 1	31	1000000035	2024
12.8188		Spot	3	Image 1	31	1000000036	2025
12.4304		Spot	3	Image 1	31	1000000037	2026
14.8061		Spot	3	Image 1	31	1000000038	2027
11.9002		Spot	3	Image 1	31	1000000039	2028
14.3057		Spot	3	Image 1	31	1000000040	2029
12.0871		Spot	3	Image 1	31	1000000041	2030
12.9811		Spot	3	Image 1	31	1000000042	2031
10.977		Spot	3	Image 1	31	1000000043	2032
11.2491		Spot	3	Image 1	31	1000000044	2033
10.3075		Spot	3	Image 1	31	1000000045	2034
18.5242		Spot	3	Image 1	31	1000000046	2035
44.7954		Spot	3	Image 1	31	1000000047	2036
43.9126		Spot	3	Image 1	31	1000000048	2037
10.1236		Spot	3	Image 1	31	1000000049	2038
16.205		Spot	3	Image 1	31	1000000050	2039
12.8467		Spot	3	Image 1	31	1000000051	2040
13.6749		Spot	3	Image 1	31	1000000052	2041
11.9068		Spot	3	Image 1	31	1000000053	2042
12.882		Spot	3	Image 1	31	1000000054	2043
11.5007		Spot	3	Image 1	31	1000000055	2044
10.5132		Spot	3	Image 1	31	1000000056	2045
10.4068		Spot	3	Image 1	31	1000000071	2046
10.1194		Spot	3	Image 1	31	1000000057	2047
10.9911		Spot	3	Image 1	31	1000000058	2049
20.2809		Spot	3	Image 1	31	1000000059	2050
13.2729		Spot	3	Image 1	31	1000000060	2051
9.24847		Spot	3	Image 1	31	1000000061	2052
11.266		Spot	3	Image 1	31	1000000062	2053
11.0529		Spot	3	Image 1	31	1000000063	2054
11.7067		Spot	3	Image 1	31	1000000064	2055
8.6221		Spot	3	Image 1	32	1000000001	2056
9.96597		Spot	3	Image 1	32	1000000002	2057
41.8601		Spot	3	Image 1	32	1000000003	2058
[truncated: 992 more rows]
