# Supplementary material for: Protocol for real-time monitoring of CD8+ T and myeloid cell behavior in human high-grade serous ovarian cancer slices
Source: STAR Protoc. 2024 Jun 2;5(2):103102. doi: 10.1016/j.xpro.2024.103102 (PMC11179100; doi:10.1016/j.xpro.2024.103102)
Supplement: Data S3. Files for testing the R script, quantification and statistical analysis step 2 [file mmc3.zip › Test files/Slice1_b/__Intensity_StdDev_Ch=4_Img=1.csv]

Intensity StdDev Ch=4 Img=1
====================
Intensity StdDev	Unit	Category	Channel	Image	Time	TrackID	ID
18.9637		Spot	4	Image 1	1	1000000000	0
19.9758		Spot	4	Image 1	1	1000000001	1
45.6331		Spot	4	Image 1	1	1000000002	2
31.0686		Spot	4	Image 1	1	1000000003	3
20.4368		Spot	4	Image 1	1	1000000004	5
185.108		Spot	4	Image 1	1	1000000005	6
21.5365		Spot	4	Image 1	1	1000000006	7
45.6239		Spot	4	Image 1	1	1000000007	8
73.4885		Spot	4	Image 1	1	1000000008	9
19.5161		Spot	4	Image 1	1	1000000009	10
39.9006		Spot	4	Image 1	1	1000000010	11
20.9848		Spot	4	Image 1	1	1000000011	12
182.781		Spot	4	Image 1	1	1000000012	13
39.8624		Spot	4	Image 1	1	1000000013	14
68.6982		Spot	4	Image 1	1	1000000014	15
24.5378		Spot	4	Image 1	1	1000000015	16
21.3014		Spot	4	Image 1	1	1000000016	17
17.472		Spot	4	Image 1	1	1000000017	18
25.7924		Spot	4	Image 1	1	1000000018	19
32.3293		Spot	4	Image 1	1	1000000019	20
34.3107		Spot	4	Image 1	1	1000000020	21
23.325		Spot	4	Image 1	1	1000000021	22
20.1125		Spot	4	Image 1	1	1000000022	23
34.7659		Spot	4	Image 1	1	1000000023	24
25.7459		Spot	4	Image 1	1	1000000024	25
24.2001		Spot	4	Image 1	1	1000000025	26
17.786		Spot	4	Image 1	1	1000000026	27
16.6875		Spot	4	Image 1	1	1000000027	28
22.3009		Spot	4	Image 1	1	1000000028	29
38.4169		Spot	4	Image 1	1	1000000029	30
32.2702		Spot	4	Image 1	1	1000000030	31
17.049		Spot	4	Image 1	1	1000000031	32
26.3152		Spot	4	Image 1	1	1000000032	33
20.3833		Spot	4	Image 1	1	1000000033	34
25.2578		Spot	4	Image 1	1	1000000034	35
17.2065		Spot	4	Image 1	1	1000000035	36
20.0293		Spot	4	Image 1	1	1000000036	37
29.3258		Spot	4	Image 1	1	1000000037	38
32.4457		Spot	4	Image 1	1	1000000038	39
26.8222		Spot	4	Image 1	1	1000000039	40
21.6505		Spot	4	Image 1	1	1000000040	41
16.2055		Spot	4	Image 1	1	1000000041	42
24.9493		Spot	4	Image 1	1	1000000042	43
137.488		Spot	4	Image 1	1	1000000043	44
19.6116		Spot	4	Image 1	1	1000000044	45
17.9827		Spot	4	Image 1	1	1000000045	46
18.1903		Spot	4	Image 1	1	1000000046	47
22.3384		Spot	4	Image 1	1	1000000047	48
18.8851		Spot	4	Image 1	1	1000000048	49
20.9988		Spot	4	Image 1	1	1000000049	50
18.2218		Spot	4	Image 1	1	1000000050	51
55.2001		Spot	4	Image 1	1	1000000051	52
31.2681		Spot	4	Image 1	1	1000000052	53
53.2774		Spot	4	Image 1	1	1000000053	54
17.4688		Spot	4	Image 1	1	1000000054	55
52.4307		Spot	4	Image 1	1	1000000055	56
23.6102		Spot	4	Image 1	1	1000000056	57
28.1717		Spot	4	Image 1	1	1000000057	58
23.7327		Spot	4	Image 1	1	1000000058	59
41.4625		Spot	4	Image 1	1	1000000059	61
52.6604		Spot	4	Image 1	1	1000000060	62
22.3972		Spot	4	Image 1	1	1000000061	63
16.9753		Spot	4	Image 1	1	1000000062	64
19.0717		Spot	4	Image 1	1	1000000063	65
40.874		Spot	4	Image 1	1	1000000064	66
13.2123		Spot	4	Image 1	2	1000000000	67
14.1357		Spot	4	Image 1	2	1000000001	68
42.5347		Spot	4	Image 1	2	1000000002	69
29.1163		Spot	4	Image 1	2	1000000003	70
15.8636		Spot	4	Image 1	2	1000000004	72
181.028		Spot	4	Image 1	2	1000000005	73
14.9351		Spot	4	Image 1	2	1000000006	74
37.1844		Spot	4	Image 1	2	1000000007	75
66.6411		Spot	4	Image 1	2	1000000008	76
15.3202		Spot	4	Image 1	2	1000000009	77
13.1537		Spot	4	Image 1	2	1000000065	78
36.2606		Spot	4	Image 1	2	1000000010	79
16.7498		Spot	4	Image 1	2	1000000011	80
123.075		Spot	4	Image 1	2	1000000012	81
35.1494		Spot	4	Image 1	2	1000000013	82
63.5609		Spot	4	Image 1	2	1000000014	83
18.3331		Spot	4	Image 1	2	1000000015	84
16.2418		Spot	4	Image 1	2	1000000016	85
14.4555		Spot	4	Image 1	2	1000000017	86
21.0048		Spot	4	Image 1	2	1000000018	87
31.0667		Spot	4	Image 1	2	1000000019	88
31.7178		Spot	4	Image 1	2	1000000020	89
19.0639		Spot	4	Image 1	2	1000000021	90
16.8101		Spot	4	Image 1	2	1000000022	91
36.0872		Spot	4	Image 1	2	1000000023	92
20.7719		Spot	4	Image 1	2	1000000024	93
20.3164		Spot	4	Image 1	2	1000000025	94
14.0636		Spot	4	Image 1	2	1000000026	95
12.2031		Spot	4	Image 1	2	1000000027	96
18.4612		Spot	4	Image 1	2	1000000028	97
34.901		Spot	4	Image 1	2	1000000029	98
27.3941		Spot	4	Image 1	2	1000000030	99
11.733		Spot	4	Image 1	2	1000000031	100
23.4271		Spot	4	Image 1	2	1000000032	101
15.6681		Spot	4	Image 1	2	1000000033	102
19.1966		Spot	4	Image 1	2	1000000034	103
11.8754		Spot	4	Image 1	2	1000000035	104
14.8879		Spot	4	Image 1	2	1000000036	105
25.9123		Spot	4	Image 1	2	1000000037	106
29.0534		Spot	4	Image 1	2	1000000038	107
29.5314		Spot	4	Image 1	2	1000000039	108
17.6586		Spot	4	Image 1	2	1000000040	109
13.3959		Spot	4	Image 1	2	1000000041	110
20.3374		Spot	4	Image 1	2	1000000042	111
41.7819		Spot	4	Image 1	2	1000000043	112
15.3277		Spot	4	Image 1	2	1000000044	113
14.0471		Spot	4	Image 1	2	1000000045	114
12.9501		Spot	4	Image 1	2	1000000046	115
16.9587		Spot	4	Image 1	2	1000000047	116
15.2202		Spot	4	Image 1	2	1000000048	117
19.8297		Spot	4	Image 1	2	1000000049	118
14.056		Spot	4	Image 1	2	1000000050	119
52.6331		Spot	4	Image 1	2	1000000051	120
30.6803		Spot	4	Image 1	2	1000000052	121
52.8136		Spot	4	Image 1	2	1000000053	122
14.1		Spot	4	Image 1	2	1000000054	123
51.4474		Spot	4	Image 1	2	1000000055	124
18.7776		Spot	4	Image 1	2	1000000056	125
23.3493		Spot	4	Image 1	2	1000000057	126
21.0099		Spot	4	Image 1	2	1000000058	128
40.6982		Spot	4	Image 1	2	1000000059	129
45.4132		Spot	4	Image 1	2	1000000060	130
16.713		Spot	4	Image 1	2	1000000061	131
13.778		Spot	4	Image 1	2	1000000062	132
17.2545		Spot	4	Image 1	2	1000000063	133
40.4258		Spot	4	Image 1	2	1000000064	134
11.3083		Spot	4	Image 1	3	1000000000	135
43.2208		Spot	4	Image 1	3	1000000002	136
14.7536		Spot	4	Image 1	3	1000000004	138
166.547		Spot	4	Image 1	3	1000000005	139
14.5444		Spot	4	Image 1	3	1000000006	140
29.5622		Spot	4	Image 1	3	1000000007	141
66.5585		Spot	4	Image 1	3	1000000008	142
13.2274		Spot	4	Image 1	3	1000000009	143
11.511		Spot	4	Image 1	3	1000000065	144
33.6151		Spot	4	Image 1	3	1000000010	145
14.1387		Spot	4	Image 1	3	1000000011	146
109.311		Spot	4	Image 1	3	1000000012	147
27.0265		Spot	4	Image 1	3	1000000003	148
35.2766		Spot	4	Image 1	3	1000000013	149
60.1095		Spot	4	Image 1	3	1000000014	150
15.2541		Spot	4	Image 1	3	1000000015	151
15.1384		Spot	4	Image 1	3	1000000016	152
16.2182		Spot	4	Image 1	3	1000000017	153
20.339		Spot	4	Image 1	3	1000000018	154
32.1072		Spot	4	Image 1	3	1000000019	155
33.1394		Spot	4	Image 1	3	1000000020	156
16.8237		Spot	4	Image 1	3	1000000021	157
13.5754		Spot	4	Image 1	3	1000000022	158
33.569		Spot	4	Image 1	3	1000000023	159
19.4632		Spot	4	Image 1	3	1000000024	160
18.5911		Spot	4	Image 1	3	1000000025	161
12.7194		Spot	4	Image 1	3	1000000026	162
10.3322		Spot	4	Image 1	3	1000000027	163
17.5397		Spot	4	Image 1	3	1000000028	164
30.6916		Spot	4	Image 1	3	1000000029	165
28.3611		Spot	4	Image 1	3	1000000030	166
11.1729		Spot	4	Image 1	3	1000000031	167
21.2624		Spot	4	Image 1	3	1000000032	168
15.3228		Spot	4	Image 1	3	1000000033	169
17.3809		Spot	4	Image 1	3	1000000034	170
11.5668		Spot	4	Image 1	3	1000000035	171
12.6171		Spot	4	Image 1	3	1000000036	172
25.2196		Spot	4	Image 1	3	1000000037	173
27.8694		Spot	4	Image 1	3	1000000038	174
20.3095		Spot	4	Image 1	3	1000000039	175
18.5798		Spot	4	Image 1	3	1000000040	176
9.858		Spot	4	Image 1	3	1000000041	177
19.0306		Spot	4	Image 1	3	1000000042	178
73.4351		Spot	4	Image 1	3	1000000043	179
12.1555		Spot	4	Image 1	3	1000000044	180
10.8409		Spot	4	Image 1	3	1000000045	181
11.2027		Spot	4	Image 1	3	1000000046	182
16.5736		Spot	4	Image 1	3	1000000047	183
13.0529		Spot	4	Image 1	3	1000000048	184
15.4205		Spot	4	Image 1	3	1000000049	185
12.7297		Spot	4	Image 1	3	1000000050	186
54.0927		Spot	4	Image 1	3	1000000051	187
29.3597		Spot	4	Image 1	3	1000000052	188
48.9525		Spot	4	Image 1	3	1000000053	189
11.319		Spot	4	Image 1	3	1000000054	190
55.0234		Spot	4	Image 1	3	1000000055	191
17.5298		Spot	4	Image 1	3	1000000056	192
23.2189		Spot	4	Image 1	3	1000000057	194
19.4716		Spot	4	Image 1	3	1000000058	195
38.0807		Spot	4	Image 1	3	1000000059	196
51.2317		Spot	4	Image 1	3	1000000060	197
16.2491		Spot	4	Image 1	3	1000000061	198
11.8147		Spot	4	Image 1	3	1000000062	199
15.234		Spot	4	Image 1	3	1000000063	200
38.761		Spot	4	Image 1	3	1000000064	201
11.9221		Spot	4	Image 1	4	1000000001	202
41.343		Spot	4	Image 1	4	1000000002	203
14.0931		Spot	4	Image 1	4	1000000004	205
162.204		Spot	4	Image 1	4	1000000005	206
13.0634		Spot	4	Image 1	4	1000000006	207
33.1165		Spot	4	Image 1	4	1000000007	208
63.3431		Spot	4	Image 1	4	1000000008	209
13.636		Spot	4	Image 1	4	1000000009	210
12.0877		Spot	4	Image 1	4	1000000065	211
35.8112		Spot	4	Image 1	4	1000000010	212
13.844		Spot	4	Image 1	4	1000000011	213
98.2734		Spot	4	Image 1	4	1000000012	214
24.8193		Spot	4	Image 1	4	1000000003	215
37.9479		Spot	4	Image 1	4	1000000013	216
58.9446		Spot	4	Image 1	4	1000000014	217
16.9478		Spot	4	Image 1	4	1000000015	218
14.4781		Spot	4	Image 1	4	1000000016	219
19.421		Spot	4	Image 1	4	1000000017	220
21.6455		Spot	4	Image 1	4	1000000018	221
34.0132		Spot	4	Image 1	4	1000000019	222
30.3131		Spot	4	Image 1	4	1000000020	223
16.2171		Spot	4	Image 1	4	1000000021	224
12.3086		Spot	4	Image 1	4	1000000022	225
31.536		Spot	4	Image 1	4	1000000023	226
20.4123		Spot	4	Image 1	4	1000000024	227
19.4875		Spot	4	Image 1	4	1000000025	228
11.7663		Spot	4	Image 1	4	1000000026	229
10.3283		Spot	4	Image 1	4	1000000027	230
15.6929		Spot	4	Image 1	4	1000000028	231
29.0886		Spot	4	Image 1	4	1000000029	232
27.4566		Spot	4	Image 1	4	1000000030	233
20.8287		Spot	4	Image 1	4	1000000032	234
14.202		Spot	4	Image 1	4	1000000033	235
16.8883		Spot	4	Image 1	4	1000000034	236
11.0505		Spot	4	Image 1	4	1000000035	237
13.3163		Spot	4	Image 1	4	1000000036	238
24.0581		Spot	4	Image 1	4	1000000037	239
29.414		Spot	4	Image 1	4	1000000038	240
18.8397		Spot	4	Image 1	4	1000000039	241
17.1905		Spot	4	Image 1	4	1000000040	242
10.2333		Spot	4	Image 1	4	1000000041	243
20.1696		Spot	4	Image 1	4	1000000042	244
66.0268		Spot	4	Image 1	4	1000000043	245
12.1168		Spot	4	Image 1	4	1000000044	246
11.8156		Spot	4	Image 1	4	1000000045	247
10.4549		Spot	4	Image 1	4	1000000046	248
15.086		Spot	4	Image 1	4	1000000047	249
13.1056		Spot	4	Image 1	4	1000000048	250
15.1347		Spot	4	Image 1	4	1000000049	251
13.3182		Spot	4	Image 1	4	1000000050	252
52.5702		Spot	4	Image 1	4	1000000051	253
36.1044		Spot	4	Image 1	4	1000000052	254
50.1415		Spot	4	Image 1	4	1000000053	255
12.0445		Spot	4	Image 1	4	1000000054	256
49.8838		Spot	4	Image 1	4	1000000055	257
16.3662		Spot	4	Image 1	4	1000000056	258
21.8855		Spot	4	Image 1	4	1000000057	259
19.6482		Spot	4	Image 1	4	1000000058	260
38.8594		Spot	4	Image 1	4	1000000059	262
50.1537		Spot	4	Image 1	4	1000000060	263
17.1635		Spot	4	Image 1	4	1000000061	264
12.2626		Spot	4	Image 1	4	1000000062	265
15.5044		Spot	4	Image 1	4	1000000063	266
37.9176		Spot	4	Image 1	4	1000000064	267
12.6588		Spot	4	Image 1	5	1000000000	268
39.4015		Spot	4	Image 1	5	1000000002	269
15.2294		Spot	4	Image 1	5	1000000004	271
167.888		Spot	4	Image 1	5	1000000005	272
13.9701		Spot	4	Image 1	5	1000000006	273
33.2574		Spot	4	Image 1	5	1000000020	274
27.0492		Spot	4	Image 1	5	1000000007	275
65.037		Spot	4	Image 1	5	1000000008	276
14.8359		Spot	4	Image 1	5	1000000009	277
11.8065		Spot	4	Image 1	5	1000000065	278
33.8518		Spot	4	Image 1	5	1000000010	279
15.1231		Spot	4	Image 1	5	1000000011	280
97.1422		Spot	4	Image 1	5	1000000012	281
27.9564		Spot	4	Image 1	5	1000000003	282
39.3233		Spot	4	Image 1	5	1000000013	283
55.4078		Spot	4	Image 1	5	1000000014	284
17.452		Spot	4	Image 1	5	1000000015	285
14.7696		Spot	4	Image 1	5	1000000016	286
16.852		Spot	4	Image 1	5	1000000017	287
20.6869		Spot	4	Image 1	5	1000000018	288
35.5206		Spot	4	Image 1	5	1000000019	289
14.529		Spot	4	Image 1	5	1000000021	290
14.037		Spot	4	Image 1	5	1000000022	291
35.2528		Spot	4	Image 1	5	1000000023	292
19.4015		Spot	4	Image 1	5	1000000024	293
17.9659		Spot	4	Image 1	5	1000000025	294
12.128		Spot	4	Image 1	5	1000000026	295
10.8925		Spot	4	Image 1	5	1000000027	296
18.2867		Spot	4	Image 1	5	1000000028	297
32.2925		Spot	4	Image 1	5	1000000029	298
27.6669		Spot	4	Image 1	5	1000000030	299
11.3354		Spot	4	Image 1	5	1000000031	300
20.4325		Spot	4	Image 1	5	1000000032	301
14.5485		Spot	4	Image 1	5	1000000033	302
12.6842		Spot	4	Image 1	5	1000000035	303
18.1005		Spot	4	Image 1	5	1000000034	304
14.8233		Spot	4	Image 1	5	1000000036	305
24.5388		Spot	4	Image 1	5	1000000037	306
29.3186		Spot	4	Image 1	5	1000000038	307
26.8258		Spot	4	Image 1	5	1000000039	308
16.3073		Spot	4	Image 1	5	1000000040	309
11.5266		Spot	4	Image 1	5	1000000041	310
20.1217		Spot	4	Image 1	5	1000000042	311
87.6441		Spot	4	Image 1	5	1000000043	312
13.6652		Spot	4	Image 1	5	1000000044	313
12.8235		Spot	4	Image 1	5	1000000045	314
12.8384		Spot	4	Image 1	5	1000000046	315
14.4198		Spot	4	Image 1	5	1000000047	316
13.7194		Spot	4	Image 1	5	1000000048	317
15.6646		Spot	4	Image 1	5	1000000049	318
14.3126		Spot	4	Image 1	5	1000000050	319
50.2302		Spot	4	Image 1	5	1000000051	320
32.9326		Spot	4	Image 1	5	1000000052	321
52.0737		Spot	4	Image 1	5	1000000053	322
11.2452		Spot	4	Image 1	5	1000000054	323
48.5697		Spot	4	Image 1	5	1000000055	324
16.6181		Spot	4	Image 1	5	1000000056	325
21.2917		Spot	4	Image 1	5	1000000057	326
21.2591		Spot	4	Image 1	5	1000000058	327
39.6791		Spot	4	Image 1	5	1000000059	329
38.9698		Spot	4	Image 1	5	1000000060	330
18.2368		Spot	4	Image 1	5	1000000061	331
10.81		Spot	4	Image 1	5	1000000062	332
15.8895		Spot	4	Image 1	5	1000000063	333
38.1303		Spot	4	Image 1	5	1000000064	334
43.3286		Spot	4	Image 1	6	1000000002	335
16.3706		Spot	4	Image 1	6	1000000004	337
171.45		Spot	4	Image 1	6	1000000005	338
15.727		Spot	4	Image 1	6	1000000006	339
20.4651		Spot	4	Image 1	6	1000000007	340
69.5452		Spot	4	Image 1	6	1000000008	341
15.1565		Spot	4	Image 1	6	1000000009	342
33.9129		Spot	4	Image 1	6	1000000010	343
102.796		Spot	4	Image 1	6	1000000012	344
27.7569		Spot	4	Image 1	6	1000000003	345
38.9431		Spot	4	Image 1	6	1000000013	346
51.832		Spot	4	Image 1	6	1000000014	347
18.9807		Spot	4	Image 1	6	1000000015	348
15.7195		Spot	4	Image 1	6	1000000016	349
16.6758		Spot	4	Image 1	6	1000000017	350
23.511		Spot	4	Image 1	6	1000000018	351
34.0015		Spot	4	Image 1	6	1000000019	352
33.0524		Spot	4	Image 1	6	1000000020	353
15.7419		Spot	4	Image 1	6	1000000021	354
15.0545		Spot	4	Image 1	6	1000000022	355
33.5477		Spot	4	Image 1	6	1000000023	356
20.7345		Spot	4	Image 1	6	1000000024	357
18.6262		Spot	4	Image 1	6	1000000025	358
13.0809		Spot	4	Image 1	6	1000000026	359
11.3547		Spot	4	Image 1	6	1000000027	360
18.3659		Spot	4	Image 1	6	1000000028	361
32.3351		Spot	4	Image 1	6	1000000029	362
26.9588		Spot	4	Image 1	6	1000000030	363
12.328		Spot	4	Image 1	6	1000000031	364
23.6452		Spot	4	Image 1	6	1000000032	365
14.9316		Spot	4	Image 1	6	1000000033	366
20.2231		Spot	4	Image 1	6	1000000034	367
12.6542		Spot	4	Image 1	6	1000000035	368
14.1346		Spot	4	Image 1	6	1000000036	369
25.7237		Spot	4	Image 1	6	1000000037	370
30.6156		Spot	4	Image 1	6	1000000038	371
27.4467		Spot	4	Image 1	6	1000000039	372
17.747		Spot	4	Image 1	6	1000000040	373
12.3329		Spot	4	Image 1	6	1000000041	374
20.5488		Spot	4	Image 1	6	1000000042	375
82.1643		Spot	4	Image 1	6	1000000043	376
13.8871		Spot	4	Image 1	6	1000000044	377
14.1033		Spot	4	Image 1	6	1000000045	378
13.9514		Spot	4	Image 1	6	1000000046	379
16.9032		Spot	4	Image 1	6	1000000047	380
13.4429		Spot	4	Image 1	6	1000000048	381
21.4569		Spot	4	Image 1	6	1000000049	382
14.9963		Spot	4	Image 1	6	1000000050	383
51.4854		Spot	4	Image 1	6	1000000051	384
23.1252		Spot	4	Image 1	6	1000000052	385
51.8505		Spot	4	Image 1	6	1000000053	386
12.3914		Spot	4	Image 1	6	1000000054	387
51.315		Spot	4	Image 1	6	1000000055	388
18.4726		Spot	4	Image 1	6	1000000056	389
21.8052		Spot	4	Image 1	6	1000000057	390
21.3799		Spot	4	Image 1	6	1000000058	392
40.6827		Spot	4	Image 1	6	1000000059	393
46.0556		Spot	4	Image 1	6	1000000060	394
16.9441		Spot	4	Image 1	6	1000000061	395
12.3565		Spot	4	Image 1	6	1000000062	396
15.3534		Spot	4	Image 1	6	1000000063	397
36.546		Spot	4	Image 1	6	1000000064	398
11.177		Spot	4	Image 1	7	1000000000	399
10.3999		Spot	4	Image 1	7	1000000001	400
44.004		Spot	4	Image 1	7	1000000002	401
25.2745		Spot	4	Image 1	7	1000000003	402
13.0137		Spot	4	Image 1	7	1000000004	404
177.508		Spot	4	Image 1	7	1000000005	405
13.2526		Spot	4	Image 1	7	1000000006	406
32.3074		Spot	4	Image 1	7	1000000020	407
19.7583		Spot	4	Image 1	7	1000000007	408
67.6572		Spot	4	Image 1	7	1000000008	409
12.5456		Spot	4	Image 1	7	1000000009	410
11.5835		Spot	4	Image 1	7	1000000065	411
37.6801		Spot	4	Image 1	7	1000000010	412
101.558		Spot	4	Image 1	7	1000000012	413
36.9904		Spot	4	Image 1	7	1000000013	414
55.3414		Spot	4	Image 1	7	1000000014	415
16.2559		Spot	4	Image 1	7	1000000015	416
13.9036		Spot	4	Image 1	7	1000000016	417
15.3065		Spot	4	Image 1	7	1000000017	418
19.877		Spot	4	Image 1	7	1000000018	419
30.0699		Spot	4	Image 1	7	1000000019	420
14.5307		Spot	4	Image 1	7	1000000021	421
11.8393		Spot	4	Image 1	7	1000000022	422
32.036		Spot	4	Image 1	7	1000000023	423
19.4685		Spot	4	Image 1	7	1000000024	424
18.4464		Spot	4	Image 1	7	1000000025	425
11.6811		Spot	4	Image 1	7	1000000026	426
10.1181		Spot	4	Image 1	7	1000000027	427
16.4098		Spot	4	Image 1	7	1000000028	428
31.7311		Spot	4	Image 1	7	1000000029	429
26.6126		Spot	4	Image 1	7	1000000030	430
10.2238		Spot	4	Image 1	7	1000000031	431
20.2879		Spot	4	Image 1	7	1000000032	432
14.003		Spot	4	Image 1	7	1000000033	433
16.7375		Spot	4	Image 1	7	1000000034	434
10.6742		Spot	4	Image 1	7	1000000035	435
12.2032		Spot	4	Image 1	7	1000000036	436
24.3528		Spot	4	Image 1	7	1000000037	437
27.2697		Spot	4	Image 1	7	1000000038	438
20.2007		Spot	4	Image 1	7	1000000039	439
16.6067		Spot	4	Image 1	7	1000000040	440
12.3128		Spot	4	Image 1	7	1000000041	441
19.0524		Spot	4	Image 1	7	1000000042	442
62.6764		Spot	4	Image 1	7	1000000043	443
13.3207		Spot	4	Image 1	7	1000000044	444
11.3912		Spot	4	Image 1	7	1000000045	445
11.5921		Spot	4	Image 1	7	1000000046	446
15.4432		Spot	4	Image 1	7	1000000047	447
10.9569		Spot	4	Image 1	7	1000000048	448
22.1242		Spot	4	Image 1	7	1000000049	449
11.651		Spot	4	Image 1	7	1000000050	450
48.7062		Spot	4	Image 1	7	1000000051	451
25.0821		Spot	4	Image 1	7	1000000052	452
51.5225		Spot	4	Image 1	7	1000000053	453
10.8904		Spot	4	Image 1	7	1000000054	454
50.3453		Spot	4	Image 1	7	1000000055	455
17.445		Spot	4	Image 1	7	1000000056	456
22.1287		Spot	4	Image 1	7	1000000057	457
21.3998		Spot	4	Image 1	7	1000000058	459
39.1907		Spot	4	Image 1	7	1000000059	460
48.292		Spot	4	Image 1	7	1000000060	461
14.4058		Spot	4	Image 1	7	1000000061	462
11.1659		Spot	4	Image 1	7	1000000062	463
16.4113		Spot	4	Image 1	7	1000000063	464
35.4181		Spot	4	Image 1	7	1000000064	465
9.67716		Spot	4	Image 1	8	1000000000	466
44.5353		Spot	4	Image 1	8	1000000002	467
24.9159		Spot	4	Image 1	8	1000000003	468
14.594		Spot	4	Image 1	8	1000000004	470
177.52		Spot	4	Image 1	8	1000000005	471
13.9584		Spot	4	Image 1	8	1000000006	472
29.759		Spot	4	Image 1	8	1000000020	473
20.9022		Spot	4	Image 1	8	1000000007	474
63.3701		Spot	4	Image 1	8	1000000008	475
12.3314		Spot	4	Image 1	8	1000000009	476
9.67312		Spot	4	Image 1	8	1000000065	477
31.9142		Spot	4	Image 1	8	1000000010	478
14.0759		Spot	4	Image 1	8	1000000011	479
109.264		Spot	4	Image 1	8	1000000012	480
35.7609		Spot	4	Image 1	8	1000000013	481
56.2257		Spot	4	Image 1	8	1000000014	482
15.0985		Spot	4	Image 1	8	1000000015	483
13.4004		Spot	4	Image 1	8	1000000016	484
14.6688		Spot	4	Image 1	8	1000000017	485
17.3688		Spot	4	Image 1	8	1000000018	486
32.2363		Spot	4	Image 1	8	1000000019	487
16.3106		Spot	4	Image 1	8	1000000021	488
12.4224		Spot	4	Image 1	8	1000000022	489
36.5813		Spot	4	Image 1	8	1000000023	490
18.2927		Spot	4	Image 1	8	1000000024	491
16.7754		Spot	4	Image 1	8	1000000025	492
11.643		Spot	4	Image 1	8	1000000026	493
9.46552		Spot	4	Image 1	8	1000000027	494
15.9998		Spot	4	Image 1	8	1000000028	495
33.6302		Spot	4	Image 1	8	1000000029	496
26.4633		Spot	4	Image 1	8	1000000030	497
9.3166		Spot	4	Image 1	8	1000000031	498
21.5678		Spot	4	Image 1	8	1000000032	499
13.5168		Spot	4	Image 1	8	1000000033	500
16.4053		Spot	4	Image 1	8	1000000034	501
10.6738		Spot	4	Image 1	8	1000000035	502
12.4195		Spot	4	Image 1	8	1000000036	503
22.0359		Spot	4	Image 1	8	1000000037	504
27.3137		Spot	4	Image 1	8	1000000038	505
17.5485		Spot	4	Image 1	8	1000000039	506
15.1846		Spot	4	Image 1	8	1000000040	507
11.6773		Spot	4	Image 1	8	1000000041	508
18.9545		Spot	4	Image 1	8	1000000042	509
59.874		Spot	4	Image 1	8	1000000043	510
11.9302		Spot	4	Image 1	8	1000000044	511
10.627		Spot	4	Image 1	8	1000000045	512
10.0961		Spot	4	Image 1	8	1000000046	513
14.8357		Spot	4	Image 1	8	1000000047	514
11.8943		Spot	4	Image 1	8	1000000048	515
17.6916		Spot	4	Image 1	8	1000000049	516
11.8855		Spot	4	Image 1	8	1000000050	517
47.8047		Spot	4	Image 1	8	1000000051	518
22.7288		Spot	4	Image 1	8	1000000052	519
50.1371		Spot	4	Image 1	8	1000000053	520
11.5226		Spot	4	Image 1	8	1000000054	521
50.0387		Spot	4	Image 1	8	1000000055	522
15.9845		Spot	4	Image 1	8	1000000056	523
20.8282		Spot	4	Image 1	8	1000000057	524
19.9316		Spot	4	Image 1	8	1000000058	526
39.0348		Spot	4	Image 1	8	1000000059	527
44.339		Spot	4	Image 1	8	1000000060	528
12.8716		Spot	4	Image 1	8	1000000061	529
10.1421		Spot	4	Image 1	8	1000000062	530
15.6737		Spot	4	Image 1	8	1000000063	531
36.0782		Spot	4	Image 1	8	1000000064	532
10.8378		Spot	4	Image 1	9	1000000000	533
43.5975		Spot	4	Image 1	9	1000000002	534
15.122		Spot	4	Image 1	9	1000000004	536
172.988		Spot	4	Image 1	9	1000000005	537
14.2807		Spot	4	Image 1	9	1000000006	538
30.4356		Spot	4	Image 1	9	1000000020	539
20.0215		Spot	4	Image 1	9	1000000007	540
66.8917		Spot	4	Image 1	9	1000000008	541
14.0274		Spot	4	Image 1	9	1000000009	542
10.5834		Spot	4	Image 1	9	1000000065	543
30.4105		Spot	4	Image 1	9	1000000010	544
13.5964		Spot	4	Image 1	9	1000000011	545
110.734		Spot	4	Image 1	9	1000000012	546
25.0945		Spot	4	Image 1	9	1000000003	547
34.5175		Spot	4	Image 1	9	1000000013	548
57.4797		Spot	4	Image 1	9	1000000014	549
17.0901		Spot	4	Image 1	9	1000000015	550
12.6599		Spot	4	Image 1	9	1000000016	551
15.64		Spot	4	Image 1	9	1000000017	552
33.6723		Spot	4	Image 1	9	1000000019	553
18.888		Spot	4	Image 1	9	1000000018	554
19.3212		Spot	4	Image 1	9	1000000021	555
12.1602		Spot	4	Image 1	9	1000000022	556
32.9748		Spot	4	Image 1	9	1000000023	557
21.435		Spot	4	Image 1	9	1000000024	558
17.733		Spot	4	Image 1	9	1000000025	559
12.9828		Spot	4	Image 1	9	1000000026	560
9.88063		Spot	4	Image 1	9	1000000027	561
17.0706		Spot	4	Image 1	9	1000000028	562
30.8151		Spot	4	Image 1	9	1000000029	563
25.5703		Spot	4	Image 1	9	1000000030	564
10.8169		Spot	4	Image 1	9	1000000031	565
21.0703		Spot	4	Image 1	9	1000000032	566
13.5349		Spot	4	Image 1	9	1000000033	567
17.2961		Spot	4	Image 1	9	1000000034	568
10.7576		Spot	4	Image 1	9	1000000035	569
12.9975		Spot	4	Image 1	9	1000000036	570
23.8075		Spot	4	Image 1	9	1000000037	571
27.2773		Spot	4	Image 1	9	1000000038	572
10.8445		Spot	4	Image 1	9	1000000039	573
17.6529		Spot	4	Image 1	9	1000000040	574
11.6027		Spot	4	Image 1	9	1000000041	575
18.0566		Spot	4	Image 1	9	1000000042	576
56.6864		Spot	4	Image 1	9	1000000043	577
11.9126		Spot	4	Image 1	9	1000000044	578
11.546		Spot	4	Image 1	9	1000000045	579
11.1535		Spot	4	Image 1	9	1000000046	580
14.7406		Spot	4	Image 1	9	1000000047	581
12.7754		Spot	4	Image 1	9	1000000048	582
22.4699		Spot	4	Image 1	9	1000000049	583
12.6654		Spot	4	Image 1	9	1000000050	584
54.6537		Spot	4	Image 1	9	1000000051	585
25.8444		Spot	4	Image 1	9	1000000052	586
51.3396		Spot	4	Image 1	9	1000000053	587
12.0008		Spot	4	Image 1	9	1000000054	588
48.2755		Spot	4	Image 1	9	1000000055	589
16.9472		Spot	4	Image 1	9	1000000056	590
20.8168		Spot	4	Image 1	9	1000000057	592
19.9588		Spot	4	Image 1	9	1000000058	593
39.5659		Spot	4	Image 1	9	1000000059	594
56.8575		Spot	4	Image 1	9	1000000060	595
16.7478		Spot	4	Image 1	9	1000000061	596
13.1018		Spot	4	Image 1	9	1000000062	597
16.0519		Spot	4	Image 1	9	1000000063	598
38.7961		Spot	4	Image 1	9	1000000064	599
15.1425		Spot	4	Image 1	10	1000000000	600
14.5526		Spot	4	Image 1	10	1000000001	601
48.3563		Spot	4	Image 1	10	1000000002	602
20.5498		Spot	4	Image 1	10	1000000004	604
176.889		Spot	4	Image 1	10	1000000005	605
17.7561		Spot	4	Image 1	10	1000000006	606
32.8213		Spot	4	Image 1	10	1000000020	607
21.4178		Spot	4	Image 1	10	1000000007	608
69.0945		Spot	4	Image 1	10	1000000008	609
14.5183		Spot	4	Image 1	10	1000000009	610
13.8945		Spot	4	Image 1	10	1000000065	611
36.1952		Spot	4	Image 1	10	1000000010	612
107.885		Spot	4	Image 1	10	1000000012	613
26.7528		Spot	4	Image 1	10	1000000003	614
38.1225		Spot	4	Image 1	10	1000000013	615
62.2379		Spot	4	Image 1	10	1000000014	616
17.7546		Spot	4	Image 1	10	1000000016	617
19.3804		Spot	4	Image 1	10	1000000017	618
21.7758		Spot	4	Image 1	10	1000000018	619
36.835		Spot	4	Image 1	10	1000000019	620
20.6351		Spot	4	Image 1	10	1000000021	621
15.4416		Spot	4	Image 1	10	1000000022	622
38.2585		Spot	4	Image 1	10	1000000023	623
21.9281		Spot	4	Image 1	10	1000000024	624
21.3132		Spot	4	Image 1	10	1000000025	625
16.0146		Spot	4	Image 1	10	1000000026	626
12.7267		Spot	4	Image 1	10	1000000027	627
17.669		Spot	4	Image 1	10	1000000028	628
33.4784		Spot	4	Image 1	10	1000000029	629
28.8825		Spot	4	Image 1	10	1000000030	630
14.0254		Spot	4	Image 1	10	1000000031	631
22.9797		Spot	4	Image 1	10	1000000032	632
16.9094		Spot	4	Image 1	10	1000000033	633
21.828		Spot	4	Image 1	10	1000000034	634
14.0571		Spot	4	Image 1	10	1000000035	635
15.5724		Spot	4	Image 1	10	1000000036	636
26.6403		Spot	4	Image 1	10	1000000037	637
29.7742		Spot	4	Image 1	10	1000000038	638
14.144		Spot	4	Image 1	10	1000000039	639
19.3448		Spot	4	Image 1	10	1000000040	640
13.1551		Spot	4	Image 1	10	1000000041	641
21.9662		Spot	4	Image 1	10	1000000042	642
58.0219		Spot	4	Image 1	10	1000000043	643
15.3983		Spot	4	Image 1	10	1000000044	644
13.8844		Spot	4	Image 1	10	1000000045	645
14.8498		Spot	4	Image 1	10	1000000046	646
17.4417		Spot	4	Image 1	10	1000000047	647
12.9648		Spot	4	Image 1	10	1000000048	648
25.305		Spot	4	Image 1	10	1000000049	649
16.4304		Spot	4	Image 1	10	1000000050	650
63.4381		Spot	4	Image 1	10	1000000051	651
24.4266		Spot	4	Image 1	10	1000000052	652
53.2516		Spot	4	Image 1	10	1000000053	653
13.435		Spot	4	Image 1	10	1000000054	654
50.9292		Spot	4	Image 1	10	1000000055	655
20.4477		Spot	4	Image 1	10	1000000056	656
23.5736		Spot	4	Image 1	10	1000000057	657
20.4499		Spot	4	Image 1	10	1000000058	658
39.528		Spot	4	Image 1	10	1000000059	660
68.8871		Spot	4	Image 1	10	1000000060	661
15.603		Spot	4	Image 1	10	1000000061	662
13.1748		Spot	4	Image 1	10	1000000062	663
17.6564		Spot	4	Image 1	10	1000000063	664
39.16		Spot	4	Image 1	10	1000000064	665
14.866		Spot	4	Image 1	11	1000000000	666
15.7298		Spot	4	Image 1	11	1000000001	667
46.5617		Spot	4	Image 1	11	1000000002	668
22.655		Spot	4	Image 1	11	1000000004	670
165.283		Spot	4	Image 1	11	1000000005	671
17.7251		Spot	4	Image 1	11	1000000006	672
31.7463		Spot	4	Image 1	11	1000000020	673
21.3457		Spot	4	Image 1	11	1000000007	674
68.6643		Spot	4	Image 1	11	1000000008	675
16.1051		Spot	4	Image 1	11	1000000009	676
36.3208		Spot	4	Image 1	11	1000000010	677
17.1395		Spot	4	Image 1	11	1000000011	678
110.416		Spot	4	Image 1	11	1000000012	679
24.2226		Spot	4	Image 1	11	1000000003	680
37.0824		Spot	4	Image 1	11	1000000013	681
71.7831		Spot	4	Image 1	11	1000000014	682
19.6012		Spot	4	Image 1	11	1000000015	683
17.184		Spot	4	Image 1	11	1000000016	684
17.7943		Spot	4	Image 1	11	1000000017	685
20.1029		Spot	4	Image 1	11	1000000018	686
36.0675		Spot	4	Image 1	11	1000000019	687
19.871		Spot	4	Image 1	11	1000000021	688
16.7857		Spot	4	Image 1	11	1000000022	689
36.5849		Spot	4	Image 1	11	1000000023	690
23.4711		Spot	4	Image 1	11	1000000024	691
21.4277		Spot	4	Image 1	11	1000000025	692
16.237		Spot	4	Image 1	11	1000000026	693
13.8387		Spot	4	Image 1	11	1000000027	694
18.932		Spot	4	Image 1	11	1000000028	695
36.2248		Spot	4	Image 1	11	1000000029	696
28.068		Spot	4	Image 1	11	1000000030	697
18.7214		Spot	4	Image 1	11	1000000033	698
25.5325		Spot	4	Image 1	11	1000000032	699
21.2688		Spot	4	Image 1	11	1000000034	700
14.1968		Spot	4	Image 1	11	1000000035	701
16.7908		Spot	4	Image 1	11	1000000036	702
25.1438		Spot	4	Image 1	11	1000000037	703
30.8765		Spot	4	Image 1	11	1000000038	704
15.2343		Spot	4	Image 1	11	1000000039	705
20.5789		Spot	4	Image 1	11	1000000040	706
14.863		Spot	4	Image 1	11	1000000041	707
22.5759		Spot	4	Image 1	11	1000000042	708
54.4925		Spot	4	Image 1	11	1000000043	709
16.1175		Spot	4	Image 1	11	1000000044	710
15.4734		Spot	4	Image 1	11	1000000045	711
14.5799		Spot	4	Image 1	11	1000000046	712
18.1233		Spot	4	Image 1	11	1000000047	713
16.0114		Spot	4	Image 1	11	1000000048	714
16.9153		Spot	4	Image 1	11	1000000049	715
16.2891		Spot	4	Image 1	11	1000000050	716
67.802		Spot	4	Image 1	11	1000000051	717
30.2905		Spot	4	Image 1	11	1000000052	718
50.8641		Spot	4	Image 1	11	1000000053	719
15.0458		Spot	4	Image 1	11	1000000054	720
51.817		Spot	4	Image 1	11	1000000055	721
19.1322		Spot	4	Image 1	11	1000000056	722
22.9608		Spot	4	Image 1	11	1000000057	723
22.3154		Spot	4	Image 1	11	1000000058	724
42.0973		Spot	4	Image 1	11	1000000059	726
70.2594		Spot	4	Image 1	11	1000000060	727
19.9271		Spot	4	Image 1	11	1000000061	728
15.0206		Spot	4	Image 1	11	1000000062	729
17.4048		Spot	4	Image 1	11	1000000063	730
38.6917		Spot	4	Image 1	11	1000000064	731
17.5071		Spot	4	Image 1	12	1000000000	732
16.4619		Spot	4	Image 1	12	1000000001	733
48.265		Spot	4	Image 1	12	1000000002	734
22.0669		Spot	4	Image 1	12	1000000004	736
178.215		Spot	4	Image 1	12	1000000005	737
19.0894		Spot	4	Image 1	12	1000000006	738
32.5237		Spot	4	Image 1	12	1000000020	739
21.2971		Spot	4	Image 1	12	1000000007	740
64.9023		Spot	4	Image 1	12	1000000008	741
16.4515		Spot	4	Image 1	12	1000000009	742
37.9599		Spot	4	Image 1	12	1000000010	743
122.54		Spot	4	Image 1	12	1000000012	744
25.1485		Spot	4	Image 1	12	1000000003	745
35.3918		Spot	4	Image 1	12	1000000013	746
70.423		Spot	4	Image 1	12	1000000014	747
19.2389		Spot	4	Image 1	12	1000000016	748
21.3582		Spot	4	Image 1	12	1000000017	749
35.4192		Spot	4	Image 1	12	1000000019	750
23.3383		Spot	4	Image 1	12	1000000018	751
18.5976		Spot	4	Image 1	12	1000000021	752
17.9359		Spot	4	Image 1	12	1000000022	753
33.5927		Spot	4	Image 1	12	1000000023	754
23.6843		Spot	4	Image 1	12	1000000024	755
22.1919		Spot	4	Image 1	12	1000000025	756
15.0165		Spot	4	Image 1	12	1000000027	757
19.7638		Spot	4	Image 1	12	1000000028	758
35.0516		Spot	4	Image 1	12	1000000029	759
29.5845		Spot	4	Image 1	12	1000000030	760
14.2858		Spot	4	Image 1	12	1000000031	761
23.3581		Spot	4	Image 1	12	1000000032	762
18.6551		Spot	4	Image 1	12	1000000033	763
22.0187		Spot	4	Image 1	12	1000000034	764
17.464		Spot	4	Image 1	12	1000000036	765
25.0662		Spot	4	Image 1	12	1000000037	766
30.8983		Spot	4	Image 1	12	1000000038	767
16.6943		Spot	4	Image 1	12	1000000039	768
20.4945		Spot	4	Image 1	12	1000000040	769
14.8706		Spot	4	Image 1	12	1000000041	770
23.6423		Spot	4	Image 1	12	1000000042	771
52.9118		Spot	4	Image 1	12	1000000043	772
18.1614		Spot	4	Image 1	12	1000000044	773
16.18		Spot	4	Image 1	12	1000000045	774
16.9138		Spot	4	Image 1	12	1000000046	775
17.8757		Spot	4	Image 1	12	1000000047	776
16.5452		Spot	4	Image 1	12	1000000048	777
16.7989		Spot	4	Image 1	12	1000000050	778
65.6709		Spot	4	Image 1	12	1000000051	779
32.8847		Spot	4	Image 1	12	1000000052	780
53.0057		Spot	4	Image 1	12	1000000053	781
14.7044		Spot	4	Image 1	12	1000000054	782
52.0363		Spot	4	Image 1	12	1000000055	783
20.5063		Spot	4	Image 1	12	1000000056	784
24.8188		Spot	4	Image 1	12	1000000057	785
24.6988		Spot	4	Image 1	12	1000000058	786
43.9926		Spot	4	Image 1	12	1000000059	788
69.5675		Spot	4	Image 1	12	1000000060	789
19.8492		Spot	4	Image 1	12	1000000061	790
16.6692		Spot	4	Image 1	12	1000000062	791
18.8888		Spot	4	Image 1	12	1000000063	792
40.2885		Spot	4	Image 1	12	1000000064	793
14.0719		Spot	4	Image 1	13	1000000000	794
44.1083		Spot	4	Image 1	13	1000000002	795
20.915		Spot	4	Image 1	13	1000000004	797
187.078		Spot	4	Image 1	13	1000000005	798
16.9891		Spot	4	Image 1	13	1000000006	799
33.8508		Spot	4	Image 1	13	1000000020	800
23.9046		Spot	4	Image 1	13	1000000007	801
67.2394		Spot	4	Image 1	13	1000000008	802
15.9212		Spot	4	Image 1	13	1000000009	803
15.1906		Spot	4	Image 1	13	1000000065	804
34.4607		Spot	4	Image 1	13	1000000010	805
112.924		Spot	4	Image 1	13	1000000012	806
23.7245		Spot	4	Image 1	13	1000000003	807
34.5668		Spot	4	Image 1	13	1000000013	808
70.3916		Spot	4	Image 1	13	1000000014	809
16.5259		Spot	4	Image 1	13	1000000016	810
26.1468		Spot	4	Image 1	13	1000000017	811
35.3708		Spot	4	Image 1	13	1000000019	812
22.2922		Spot	4	Image 1	13	1000000018	813
17.1842		Spot	4	Image 1	13	1000000021	814
16.8713		Spot	4	Image 1	13	1000000022	815
36.0416		Spot	4	Image 1	13	1000000023	816
23.7277		Spot	4	Image 1	13	1000000024	817
19.9159		Spot	4	Image 1	13	1000000025	818
13.15		Spot	4	Image 1	13	1000000027	819
18.9452		Spot	4	Image 1	13	1000000028	820
34.5017		Spot	4	Image 1	13	1000000029	821
29.634		Spot	4	Image 1	13	1000000030	822
13.1758		Spot	4	Image 1	13	1000000066	823
23.8163		Spot	4	Image 1	13	1000000032	824
17.421		Spot	4	Image 1	13	1000000033	825
21.9256		Spot	4	Image 1	13	1000000034	826
14.4741		Spot	4	Image 1	13	1000000035	827
16.1996		Spot	4	Image 1	13	1000000036	828
25.0484		Spot	4	Image 1	13	1000000037	829
29.8077		Spot	4	Image 1	13	1000000038	830
15.2151		Spot	4	Image 1	13	1000000039	831
20.1911		Spot	4	Image 1	13	1000000040	832
14.9227		Spot	4	Image 1	13	1000000041	833
21.2862		Spot	4	Image 1	13	1000000042	834
51.051		Spot	4	Image 1	13	1000000043	835
17.104		Spot	4	Image 1	13	1000000044	836
14.952		Spot	4	Image 1	13	1000000045	837
15.8217		Spot	4	Image 1	13	1000000046	838
19.0203		Spot	4	Image 1	13	1000000047	839
15.4853		Spot	4	Image 1	13	1000000048	840
16.576		Spot	4	Image 1	13	1000000050	841
63.7872		Spot	4	Image 1	13	1000000051	842
40.0054		Spot	4	Image 1	13	1000000052	843
51.0344		Spot	4	Image 1	13	1000000053	844
14.9026		Spot	4	Image 1	13	1000000054	845
51.6943		Spot	4	Image 1	13	1000000055	846
20.691		Spot	4	Image 1	13	1000000056	847
23.8157		Spot	4	Image 1	13	1000000057	848
21.0476		Spot	4	Image 1	13	1000000058	850
41.5921		Spot	4	Image 1	13	1000000059	851
68.331		Spot	4	Image 1	13	1000000060	852
23.1529		Spot	4	Image 1	13	1000000061	853
14.2317		Spot	4	Image 1	13	1000000062	854
16.7743		Spot	4	Image 1	13	1000000063	855
39.7675		Spot	4	Image 1	13	1000000064	856
13.4515		Spot	4	Image 1	14	1000000000	857
13.4444		Spot	4	Image 1	14	1000000001	858
40.6541		Spot	4	Image 1	14	1000000002	859
24.3762		Spot	4	Image 1	14	1000000003	860
17.8798		Spot	4	Image 1	14	1000000004	862
180.605		Spot	4	Image 1	14	1000000005	863
16.6074		Spot	4	Image 1	14	1000000006	864
29.8607		Spot	4	Image 1	14	1000000020	865
20.7814		Spot	4	Image 1	14	1000000007	866
68.4402		Spot	4	Image 1	14	1000000008	867
15.5173		Spot	4	Image 1	14	1000000009	868
12.099		Spot	4	Image 1	14	1000000065	869
35.6715		Spot	4	Image 1	14	1000000010	870
15.4835		Spot	4	Image 1	14	1000000011	871
127.777		Spot	4	Image 1	14	1000000012	872
32.3745		Spot	4	Image 1	14	1000000013	873
69.4161		Spot	4	Image 1	14	1000000014	874
19.321		Spot	4	Image 1	14	1000000015	875
15.6686		Spot	4	Image 1	14	1000000016	876
25.4346		Spot	4	Image 1	14	1000000017	877
34.3173		Spot	4	Image 1	14	1000000019	878
19.8295		Spot	4	Image 1	14	1000000018	879
17.7013		Spot	4	Image 1	14	1000000021	880
14.1457		Spot	4	Image 1	14	1000000022	881
33.7427		Spot	4	Image 1	14	1000000023	882
21.185		Spot	4	Image 1	14	1000000024	883
19.0218		Spot	4	Image 1	14	1000000025	884
12.6153		Spot	4	Image 1	14	1000000026	885
11.3425		Spot	4	Image 1	14	1000000027	886
16.8619		Spot	4	Image 1	14	1000000028	887
33.7307		Spot	4	Image 1	14	1000000029	888
27.2903		Spot	4	Image 1	14	1000000030	889
11.738		Spot	4	Image 1	14	1000000066	890
11.5503		Spot	4	Image 1	14	1000000031	891
21.0216		Spot	4	Image 1	14	1000000032	892
15.4792		Spot	4	Image 1	14	1000000033	893
20.4735		Spot	4	Image 1	14	1000000034	894
11.3688		Spot	4	Image 1	14	1000000035	895
15.2147		Spot	4	Image 1	14	1000000036	896
23.8221		Spot	4	Image 1	14	1000000037	897
28.6673		Spot	4	Image 1	14	1000000038	898
12.7812		Spot	4	Image 1	14	1000000039	899
16.9091		Spot	4	Image 1	14	1000000040	900
12.7472		Spot	4	Image 1	14	1000000041	901
21.5109		Spot	4	Image 1	14	1000000042	902
50.4331		Spot	4	Image 1	14	1000000043	903
14.5996		Spot	4	Image 1	14	1000000044	904
12.6364		Spot	4	Image 1	14	1000000045	905
12.9268		Spot	4	Image 1	14	1000000046	906
17.2917		Spot	4	Image 1	14	1000000047	907
14.7488		Spot	4	Image 1	14	1000000048	908
16.4133		Spot	4	Image 1	14	1000000049	909
14.0581		Spot	4	Image 1	14	1000000050	910
60.3107		Spot	4	Image 1	14	1000000051	911
27.306		Spot	4	Image 1	14	1000000052	912
49.0913		Spot	4	Image 1	14	1000000053	913
13.0908		Spot	4	Image 1	14	1000000054	914
50.7493		Spot	4	Image 1	14	1000000055	915
19.7507		Spot	4	Image 1	14	1000000056	916
22.0409		Spot	4	Image 1	14	1000000057	917
21.0627		Spot	4	Image 1	14	1000000058	919
39.2096		Spot	4	Image 1	14	1000000059	920
75.0845		Spot	4	Image 1	14	1000000060	921
18.6097		Spot	4	Image 1	14	1000000061	922
12.1512		Spot	4	Image 1	14	1000000062	923
14.8705		Spot	4	Image 1	14	1000000063	924
39.5581		Spot	4	Image 1	14	1000000064	925
11.368		Spot	4	Image 1	15	1000000000	926
11.4409		Spot	4	Image 1	15	1000000001	927
39.3209		Spot	4	Image 1	15	1000000002	928
15.4079		Spot	4	Image 1	15	1000000004	930
175.749		Spot	4	Image 1	15	1000000005	931
14.1252		Spot	4	Image 1	15	1000000006	932
31.54		Spot	4	Image 1	15	1000000020	933
29.1576		Spot	4	Image 1	15	1000000007	934
61.1693		Spot	4	Image 1	15	1000000008	935
13.9682		Spot	4	Image 1	15	1000000009	936
32.6877		Spot	4	Image 1	15	1000000010	937
13.3395		Spot	4	Image 1	15	1000000011	938
132.215		Spot	4	Image 1	15	1000000012	939
22.784		Spot	4	Image 1	15	1000000003	940
33.3852		Spot	4	Image 1	15	1000000013	941
73.4069		Spot	4	Image 1	15	1000000014	942
15.8313		Spot	4	Image 1	15	1000000015	943
13.9732		Spot	4	Image 1	15	1000000016	944
19.5513		Spot	4	Image 1	15	1000000017	945
20.1138		Spot	4	Image 1	15	1000000018	946
37.5517		Spot	4	Image 1	15	1000000019	947
16.3333		Spot	4	Image 1	15	1000000021	948
12.5162		Spot	4	Image 1	15	1000000022	949
29.7995		Spot	4	Image 1	15	1000000023	950
19.606		Spot	4	Image 1	15	1000000024	951
17.9184		Spot	4	Image 1	15	1000000025	952
12.7012		Spot	4	Image 1	15	1000000026	953
10.0846		Spot	4	Image 1	15	1000000027	954
15.7474		Spot	4	Image 1	15	1000000028	955
30.6887		Spot	4	Image 1	15	1000000029	956
11.3454		Spot	4	Image 1	15	1000000066	957
26.5402		Spot	4	Image 1	15	1000000030	958
20.2998		Spot	4	Image 1	15	1000000032	959
14.2333		Spot	4	Image 1	15	1000000033	960
15.5661		Spot	4	Image 1	15	1000000034	961
9.77963		Spot	4	Image 1	15	1000000035	962
12.0141		Spot	4	Image 1	15	1000000036	963
24.976		Spot	4	Image 1	15	1000000037	964
24.5066		Spot	4	Image 1	15	1000000038	965
12.3489		Spot	4	Image 1	15	1000000039	966
17.5428		Spot	4	Image 1	15	1000000040	967
9.61234		Spot	4	Image 1	15	1000000041	968
19.4553		Spot	4	Image 1	15	1000000042	969
48.9739		Spot	4	Image 1	15	1000000043	970
12.6495		Spot	4	Image 1	15	1000000049	971
13.4404		Spot	4	Image 1	15	1000000044	972
12.3907		Spot	4	Image 1	15	1000000045	973
10.9857		Spot	4	Image 1	15	1000000046	974
16.0079		Spot	4	Image 1	15	1000000047	975
12.3246		Spot	4	Image 1	15	1000000048	976
11.9339		Spot	4	Image 1	15	1000000050	977
55.4517		Spot	4	Image 1	15	1000000051	978
32.7274		Spot	4	Image 1	15	1000000052	979
48.821		Spot	4	Image 1	15	1000000053	980
11.2951		Spot	4	Image 1	15	1000000054	981
47.3554		Spot	4	Image 1	15	1000000055	982
16.4676		Spot	4	Image 1	15	1000000056	983
21.4225		Spot	4	Image 1	15	1000000057	984
19.3909		Spot	4	Image 1	15	1000000058	985
35.7363		Spot	4	Image 1	15	1000000059	987
68.6381		Spot	4	Image 1	15	1000000060	988
19.5844		Spot	4	Image 1	15	1000000061	989
11.0832		Spot	4	Image 1	15	1000000062	990
13.3528		Spot	4	Image 1	15	1000000063	991
37.7581		Spot	4	Image 1	15	1000000064	992
12.0047		Spot	4	Image 1	16	1000000000	993
11.915		Spot	4	Image 1	16	1000000001	994
40.2255		Spot	4	Image 1	16	1000000002	995
15.387		Spot	4	Image 1	16	1000000004	997
180.744		Spot	4	Image 1	16	1000000005	998
14.186		Spot	4	Image 1	16	1000000006	999
31.8932		Spot	4	Image 1	16	1000000020	1000
28.2565		Spot	4	Image 1	16	1000000007	1001
62.0488		Spot	4	Image 1	16	1000000008	1002
14.1014		Spot	4	Image 1	16	1000000009	1003
36.6766		Spot	4	Image 1	16	1000000010	1004
121.404		Spot	4	Image 1	16	1000000012	1005
21.41		Spot	4	Image 1	16	1000000003	1006
32.8709		Spot	4	Image 1	16	1000000013	1007
76.3947		Spot	4	Image 1	16	1000000014	1008
18.3831		Spot	4	Image 1	16	1000000015	1009
15.1725		Spot	4	Image 1	16	1000000016	1010
18.6718		Spot	4	Image 1	16	1000000017	1011
34.4		Spot	4	Image 1	16	1000000019	1012
17.8756		Spot	4	Image 1	16	1000000018	1013
16.1888		Spot	4	Image 1	16	1000000021	1014
13.3021		Spot	4	Image 1	16	1000000022	1015
32.7298		Spot	4	Image 1	16	1000000023	1016
19.4827		Spot	4	Image 1	16	1000000024	1017
17.9571		Spot	4	Image 1	16	1000000025	1018
12.2585		Spot	4	Image 1	16	1000000026	1019
10.3275		Spot	4	Image 1	16	1000000027	1020
16.1135		Spot	4	Image 1	16	1000000028	1021
32.2357		Spot	4	Image 1	16	1000000029	1022
12.9801		Spot	4	Image 1	16	1000000066	1023
27.6058		Spot	4	Image 1	16	1000000030	1024
10.4977		Spot	4	Image 1	16	1000000031	1025
22.0842		Spot	4	Image 1	16	1000000032	1026
14.4797		Spot	4	Image 1	16	1000000033	1027
18.0442		Spot	4	Image 1	16	1000000034	1028
11.5832		Spot	4	Image 1	16	1000000035	1029
14.0416		Spot	4	Image 1	16	1000000036	1030
21.7212		Spot	4	Image 1	16	1000000037	1031
28.1294		Spot	4	Image 1	16	1000000038	1032
14.0289		Spot	4	Image 1	16	1000000039	1033
16.8428		Spot	4	Image 1	16	1000000040	1034
11.1156		Spot	4	Image 1	16	1000000041	1035
21.8018		Spot	4	Image 1	16	1000000042	1036
47.7006		Spot	4	Image 1	16	1000000043	1037
13.2687		Spot	4	Image 1	16	1000000044	1038
12.7254		Spot	4	Image 1	16	1000000045	1039
11.1619		Spot	4	Image 1	16	1000000046	1040
15.739		Spot	4	Image 1	16	1000000047	1041
11.9682		Spot	4	Image 1	16	1000000048	1042
12.3893		Spot	4	Image 1	16	1000000050	1043
63.5489		Spot	4	Image 1	16	1000000051	1044
28.5436		Spot	4	Image 1	16	1000000052	1045
48.1324		Spot	4	Image 1	16	1000000053	1046
12.9806		Spot	4	Image 1	16	1000000054	1047
49.2293		Spot	4	Image 1	16	1000000055	1048
18.2874		Spot	4	Image 1	16	1000000056	1049
20.8053		Spot	4	Image 1	16	1000000057	1050
19.8162		Spot	4	Image 1	16	1000000058	1052
41.3493		Spot	4	Image 1	16	1000000059	1053
56.143		Spot	4	Image 1	16	1000000060	1054
21.4455		Spot	4	Image 1	16	1000000061	1055
12.1673		Spot	4	Image 1	16	1000000062	1056
15.8362		Spot	4	Image 1	16	1000000063	1057
35.9736		Spot	4	Image 1	16	1000000064	1058
11.9965		Spot	4	Image 1	17	1000000000	1059
13.4765		Spot	4	Image 1	17	1000000001	1060
41.9205		Spot	4	Image 1	17	1000000002	1061
16.9262		Spot	4	Image 1	17	1000000004	1063
190.14		Spot	4	Image 1	17	1000000005	1064
14.3698		Spot	4	Image 1	17	1000000006	1065
30.3274		Spot	4	Image 1	17	1000000020	1066
20.6369		Spot	4	Image 1	17	1000000007	1067
62.8749		Spot	4	Image 1	17	1000000008	1068
13.6481		Spot	4	Image 1	17	1000000009	1069
34.037		Spot	4	Image 1	17	1000000010	1070
126.037		Spot	4	Image 1	17	1000000012	1071
23.9269		Spot	4	Image 1	17	1000000003	1072
32.8654		Spot	4	Image 1	17	1000000013	1073
75.4855		Spot	4	Image 1	17	1000000014	1074
16.3364		Spot	4	Image 1	17	1000000015	1075
14.3761		Spot	4	Image 1	17	1000000016	1076
17.4644		Spot	4	Image 1	17	1000000017	1077
36.8656		Spot	4	Image 1	17	1000000019	1078
19.1541		Spot	4	Image 1	17	1000000018	1079
16.2904		Spot	4	Image 1	17	1000000021	1080
13.1833		Spot	4	Image 1	17	1000000022	1081
32.2833		Spot	4	Image 1	17	1000000023	1082
20.7807		Spot	4	Image 1	17	1000000024	1083
17.8557		Spot	4	Image 1	17	1000000025	1084
12.8374		Spot	4	Image 1	17	1000000026	1085
10.7186		Spot	4	Image 1	17	1000000027	1086
15.6342		Spot	4	Image 1	17	1000000028	1087
30.8823		Spot	4	Image 1	17	1000000029	1088
14.1867		Spot	4	Image 1	17	1000000066	1089
27.2159		Spot	4	Image 1	17	1000000030	1090
11.491		Spot	4	Image 1	17	1000000031	1091
19.4035		Spot	4	Image 1	17	1000000032	1092
13.3927		Spot	4	Image 1	17	1000000033	1093
15.8135		Spot	4	Image 1	17	1000000034	1094
10.6291		Spot	4	Image 1	17	1000000035	1095
12.9082		Spot	4	Image 1	17	1000000036	1096
21.98		Spot	4	Image 1	17	1000000037	1097
27.8795		Spot	4	Image 1	17	1000000038	1098
14.0098		Spot	4	Image 1	17	1000000039	1099
19.2442		Spot	4	Image 1	17	1000000040	1100
10.6128		Spot	4	Image 1	17	1000000041	1101
19.2407		Spot	4	Image 1	17	1000000042	1102
48.6549		Spot	4	Image 1	17	1000000043	1103
16.6466		Spot	4	Image 1	17	1000000049	1104
13.2421		Spot	4	Image 1	17	1000000044	1105
12.1273		Spot	4	Image 1	17	1000000045	1106
12.196		Spot	4	Image 1	17	1000000046	1107
15.0325		Spot	4	Image 1	17	1000000047	1108
12.3143		Spot	4	Image 1	17	1000000048	1109
13.1802		Spot	4	Image 1	17	1000000050	1110
65.3509		Spot	4	Image 1	17	1000000051	1111
24.5012		Spot	4	Image 1	17	1000000052	1112
51.4404		Spot	4	Image 1	17	1000000053	1113
10.4843		Spot	4	Image 1	17	1000000054	1114
48.9297		Spot	4	Image 1	17	1000000055	1115
16.9909		Spot	4	Image 1	17	1000000056	1116
21.4114		Spot	4	Image 1	17	1000000057	1117
18.8535		Spot	4	Image 1	17	1000000058	1119
41.0585		Spot	4	Image 1	17	1000000059	1120
53.344		Spot	4	Image 1	17	1000000060	1121
22.4789		Spot	4	Image 1	17	1000000061	1122
11.7638		Spot	4	Image 1	17	1000000062	1123
15.3863		Spot	4	Image 1	17	1000000063	1124
35.5825		Spot	4	Image 1	17	1000000064	1125
12.1804		Spot	4	Image 1	18	1000000000	1126
11.1446		Spot	4	Image 1	18	1000000001	1127
42.0304		Spot	4	Image 1	18	1000000002	1128
22.295		Spot	4	Image 1	18	1000000003	1129
16.8422		Spot	4	Image 1	18	1000000004	1131
199.026		Spot	4	Image 1	18	1000000005	1132
15.0004		Spot	4	Image 1	18	1000000006	1133
29.5925		Spot	4	Image 1	18	1000000020	1134
23.0602		Spot	4	Image 1	18	1000000007	1135
58.7349		Spot	4	Image 1	18	1000000008	1136
14.4503		Spot	4	Image 1	18	1000000009	1137
11.0441		Spot	4	Image 1	18	1000000067	1138
35.421		Spot	4	Image 1	18	1000000010	1139
141.861		Spot	4	Image 1	18	1000000012	1140
34.7421		Spot	4	Image 1	18	1000000013	1141
72.7848		Spot	4	Image 1	18	1000000014	1142
16.3739		Spot	4	Image 1	18	1000000015	1143
12.771		Spot	4	Image 1	18	1000000016	1144
19.3629		Spot	4	Image 1	18	1000000017	1145
35.0713		Spot	4	Image 1	18	1000000019	1146
19.7835		Spot	4	Image 1	18	1000000018	1147
16.0028		Spot	4	Image 1	18	1000000021	1148
14.4121		Spot	4	Image 1	18	1000000022	1149
32.3851		Spot	4	Image 1	18	1000000023	1150
21.0882		Spot	4	Image 1	18	1000000024	1151
18.8176		Spot	4	Image 1	18	1000000025	1152
11.8715		Spot	4	Image 1	18	1000000026	1153
11.0412		Spot	4	Image 1	18	1000000027	1154
14.8535		Spot	4	Image 1	18	1000000028	1155
31.1669		Spot	4	Image 1	18	1000000029	1156
14.1873		Spot	4	Image 1	18	1000000066	1157
26.4188		Spot	4	Image 1	18	1000000030	1158
11.789		Spot	4	Image 1	18	1000000031	1159
19.1368		Spot	4	Image 1	18	1000000032	1160
14.9335		Spot	4	Image 1	18	1000000033	1161
18.2736		Spot	4	Image 1	18	1000000034	1162
11.3021		Spot	4	Image 1	18	1000000035	1163
13.8043		Spot	4	Image 1	18	1000000036	1164
23.5469		Spot	4	Image 1	18	1000000037	1165
27.226		Spot	4	Image 1	18	1000000038	1166
12.2255		Spot	4	Image 1	18	1000000039	1167
17.8645		Spot	4	Image 1	18	1000000040	1168
11.2283		Spot	4	Image 1	18	1000000041	1169
20.3983		Spot	4	Image 1	18	1000000042	1170
49.1283		Spot	4	Image 1	18	1000000043	1171
13.638		Spot	4	Image 1	18	1000000044	1172
13.3189		Spot	4	Image 1	18	1000000045	1173
11.2176		Spot	4	Image 1	18	1000000046	1174
15.4141		Spot	4	Image 1	18	1000000047	1175
12.0815		Spot	4	Image 1	18	1000000048	1176
13.3427		Spot	4	Image 1	18	1000000050	1177
60.5013		Spot	4	Image 1	18	1000000051	1178
23.4563		Spot	4	Image 1	18	1000000052	1179
51.866		Spot	4	Image 1	18	1000000053	1180
11.3003		Spot	4	Image 1	18	1000000054	1181
46.2272		Spot	4	Image 1	18	1000000055	1182
16.6844		Spot	4	Image 1	18	1000000056	1183
21.6932		Spot	4	Image 1	18	1000000057	1184
19.4047		Spot	4	Image 1	18	1000000058	1186
43.9581		Spot	4	Image 1	18	1000000059	1187
51.1613		Spot	4	Image 1	18	1000000060	1188
19.956		Spot	4	Image 1	18	1000000061	1189
11.515		Spot	4	Image 1	18	1000000062	1190
14.6482		Spot	4	Image 1	18	1000000063	1191
36.0535		Spot	4	Image 1	18	1000000064	1192
12.2927		Spot	4	Image 1	19	1000000000	1193
42.8903		Spot	4	Image 1	19	1000000002	1194
24.9409		Spot	4	Image 1	19	1000000003	1195
14.3888		Spot	4	Image 1	19	1000000004	1197
175.349		Spot	4	Image 1	19	1000000005	1198
14.8261		Spot	4	Image 1	19	1000000006	1199
31.4119		Spot	4	Image 1	19	1000000020	1200
24.8226		Spot	4	Image 1	19	1000000007	1201
59.8361		Spot	4	Image 1	19	1000000008	1202
13.4602		Spot	4	Image 1	19	1000000009	1203
29.6222		Spot	4	Image 1	19	1000000068	1204
11.063		Spot	4	Image 1	19	1000000067	1205
34.7955		Spot	4	Image 1	19	1000000010	1206
129.342		Spot	4	Image 1	19	1000000012	1207
33.5047		Spot	4	Image 1	19	1000000013	1208
78.7142		Spot	4	Image 1	19	1000000014	1209
17.1952		Spot	4	Image 1	19	1000000015	1210
14.6497		Spot	4	Image 1	19	1000000016	1211
20.7607		Spot	4	Image 1	19	1000000017	1212
20.0749		Spot	4	Image 1	19	1000000018	1213
36.3563		Spot	4	Image 1	19	1000000019	1214
14.4313		Spot	4	Image 1	19	1000000021	1215
13.1945		Spot	4	Image 1	19	1000000022	1216
31.736		Spot	4	Image 1	19	1000000023	1217
20.4541		Spot	4	Image 1	19	1000000024	1218
18.795		Spot	4	Image 1	19	1000000025	1219
11.3952		Spot	4	Image 1	19	1000000026	1220
10.2009		Spot	4	Image 1	19	1000000027	1221
15.0064		Spot	4	Image 1	19	1000000028	1222
32.7647		Spot	4	Image 1	19	1000000029	1223
27.1804		Spot	4	Image 1	19	1000000030	1224
11.8183		Spot	4	Image 1	19	1000000066	1225
11.4189		Spot	4	Image 1	19	1000000031	1226
20.6446		Spot	4	Image 1	19	1000000032	1227
14.4365		Spot	4	Image 1	19	1000000033	1228
16.7355		Spot	4	Image 1	19	1000000034	1229
9.65531		Spot	4	Image 1	19	1000000035	1230
14.418		Spot	4	Image 1	19	1000000036	1231
22.0177		Spot	4	Image 1	19	1000000037	1232
26.5544		Spot	4	Image 1	19	1000000038	1233
13.6876		Spot	4	Image 1	19	1000000039	1234
17.8092		Spot	4	Image 1	19	1000000040	1235
10.9437		Spot	4	Image 1	19	1000000041	1236
21.3374		Spot	4	Image 1	19	1000000042	1237
45.4835		Spot	4	Image 1	19	1000000043	1238
12.1988		Spot	4	Image 1	19	1000000044	1239
11.4013		Spot	4	Image 1	19	1000000045	1240
11.4812		Spot	4	Image 1	19	1000000046	1241
16.4608		Spot	4	Image 1	19	1000000047	1242
12.6684		Spot	4	Image 1	19	1000000048	1243
14.4356		Spot	4	Image 1	19	1000000050	1244
56.6052		Spot	4	Image 1	19	1000000051	1245
23.9811		Spot	4	Image 1	19	1000000052	1246
50.695		Spot	4	Image 1	19	1000000053	1247
12.2069		Spot	4	Image 1	19	1000000054	1248
46.1712		Spot	4	Image 1	19	1000000055	1249
17.6743		Spot	4	Image 1	19	1000000056	1250
20.3269		Spot	4	Image 1	19	1000000057	1251
19.2963		Spot	4	Image 1	19	1000000058	1252
43.1665		Spot	4	Image 1	19	1000000059	1254
50.3036		Spot	4	Image 1	19	1000000060	1255
20.1216		Spot	4	Image 1	19	1000000061	1256
11.9482		Spot	4	Image 1	19	1000000062	1257
14.338		Spot	4	Image 1	19	1000000063	1258
37.4384		Spot	4	Image 1	19	1000000064	1259
12.7562		Spot	4	Image 1	20	1000000000	1260
13.0775		Spot	4	Image 1	20	1000000001	1261
46.7377		Spot	4	Image 1	20	1000000002	1262
26.1235		Spot	4	Image 1	20	1000000003	1263
18.8116		Spot	4	Image 1	20	1000000004	1265
184.566		Spot	4	Image 1	20	1000000005	1266
14.6633		Spot	4	Image 1	20	1000000006	1267
31.373		Spot	4	Image 1	20	1000000020	1268
26.7109		Spot	4	Image 1	20	1000000007	1269
56.677		Spot	4	Image 1	20	1000000008	1270
14.1591		Spot	4	Image 1	20	1000000009	1271
32.1977		Spot	4	Image 1	20	1000000068	1272
11.8408		Spot	4	Image 1	20	1000000067	1273
35.0509		Spot	4	Image 1	20	1000000010	1274
116.771		Spot	4	Image 1	20	1000000012	1275
33.3071		Spot	4	Image 1	20	1000000013	1276
79.9889		Spot	4	Image 1	20	1000000014	1277
15.7903		Spot	4	Image 1	20	1000000015	1278
15.1948		Spot	4	Image 1	20	1000000016	1279
18.122		Spot	4	Image 1	20	1000000017	1280
35.9676		Spot	4	Image 1	20	1000000019	1281
19.334		Spot	4	Image 1	20	1000000018	1282
14.7933		Spot	4	Image 1	20	1000000021	1283
14.2327		Spot	4	Image 1	20	1000000022	1284
33.2644		Spot	4	Image 1	20	1000000023	1285
20.8683		Spot	4	Image 1	20	1000000024	1286
18.1826		Spot	4	Image 1	20	1000000025	1287
10.6695		Spot	4	Image 1	20	1000000027	1288
17.9162		Spot	4	Image 1	20	1000000028	1289
31.8554		Spot	4	Image 1	20	1000000029	1290
11.2619		Spot	4	Image 1	20	1000000066	1291
26.7253		Spot	4	Image 1	20	1000000030	1292
11.6294		Spot	4	Image 1	20	1000000031	1293
22.043		Spot	4	Image 1	20	1000000032	1294
16.3811		Spot	4	Image 1	20	1000000033	1295
19.4736		Spot	4	Image 1	20	1000000034	1296
11.8683		Spot	4	Image 1	20	1000000035	1297
15.0407		Spot	4	Image 1	20	1000000036	1298
21.4825		Spot	4	Image 1	20	1000000037	1299
27.3432		Spot	4	Image 1	20	1000000038	1300
14.8782		Spot	4	Image 1	20	1000000039	1301
18.5158		Spot	4	Image 1	20	1000000040	1302
11.9249		Spot	4	Image 1	20	1000000041	1303
19.3792		Spot	4	Image 1	20	1000000042	1304
45.6759		Spot	4	Image 1	20	1000000043	1305
15.2265		Spot	4	Image 1	20	1000000049	1306
13.9246		Spot	4	Image 1	20	1000000044	1307
12.8277		Spot	4	Image 1	20	1000000045	1308
12.1234		Spot	4	Image 1	20	1000000046	1309
16.6437		Spot	4	Image 1	20	1000000047	1310
12.7377		Spot	4	Image 1	20	1000000048	1311
13.2417		Spot	4	Image 1	20	1000000050	1312
47.9038		Spot	4	Image 1	20	1000000051	1313
23.3369		Spot	4	Image 1	20	1000000052	1314
50.0749		Spot	4	Image 1	20	1000000053	1315
12.7356		Spot	4	Image 1	20	1000000054	1316
48.6806		Spot	4	Image 1	20	1000000055	1317
17.8413		Spot	4	Image 1	20	1000000056	1318
20.7041		Spot	4	Image 1	20	1000000057	1319
18.9764		Spot	4	Image 1	20	1000000058	1320
48.6469		Spot	4	Image 1	20	1000000059	1322
42.1117		Spot	4	Image 1	20	1000000060	1323
18.3814		Spot	4	Image 1	20	1000000061	1324
12.377		Spot	4	Image 1	20	1000000062	1325
16.1941		Spot	4	Image 1	20	1000000063	1326
36.6866		Spot	4	Image 1	20	1000000064	1327
13.5038		Spot	4	Image 1	21	1000000001	1328
50.3581		Spot	4	Image 1	21	1000000002	1329
23.0986		Spot	4	Image 1	21	1000000003	1330
22.9578		Spot	4	Image 1	21	1000000004	1332
186.766		Spot	4	Image 1	21	1000000005	1333
17.0523		Spot	4	Image 1	21	1000000006	1334
32.1158		Spot	4	Image 1	21	1000000020	1335
27.1437		Spot	4	Image 1	21	1000000007	1336
58.4396		Spot	4	Image 1	21	1000000008	1337
15.9028		Spot	4	Image 1	21	1000000009	1338
34.0011		Spot	4	Image 1	21	1000000068	1339
12.7753		Spot	4	Image 1	21	1000000067	1340
34.7275		Spot	4	Image 1	21	1000000010	1341
107.116		Spot	4	Image 1	21	1000000012	1342
34.7685		Spot	4	Image 1	21	1000000013	1343
81.5272		Spot	4	Image 1	21	1000000014	1344
18.5936		Spot	4	Image 1	21	1000000015	1345
16.75		Spot	4	Image 1	21	1000000016	1346
19.5984		Spot	4	Image 1	21	1000000017	1347
20.0488		Spot	4	Image 1	21	1000000018	1348
35.9382		Spot	4	Image 1	21	1000000019	1349
15.4943		Spot	4	Image 1	21	1000000021	1350
16.0013		Spot	4	Image 1	21	1000000022	1351
31.7143		Spot	4	Image 1	21	1000000023	1352
21.9867		Spot	4	Image 1	21	1000000024	1353
19.8552		Spot	4	Image 1	21	1000000025	1354
13.8433		Spot	4	Image 1	21	1000000026	1355
12.4806		Spot	4	Image 1	21	1000000027	1356
17.9507		Spot	4	Image 1	21	1000000028	1357
29.6147		Spot	4	Image 1	21	1000000029	1358
13.3368		Spot	4	Image 1	21	1000000066	1359
28.8803		Spot	4	Image 1	21	1000000030	1360
11.1764		Spot	4	Image 1	21	1000000031	1361
22.3859		Spot	4	Image 1	21	1000000032	1362
16.8885		Spot	4	Image 1	21	1000000033	1363
19.1812		Spot	4	Image 1	21	1000000034	1364
12.9087		Spot	4	Image 1	21	1000000035	1365
15.4323		Spot	4	Image 1	21	1000000036	1366
23.2435		Spot	4	Image 1	21	1000000037	1367
29.7609		Spot	4	Image 1	21	1000000038	1368
14.726		Spot	4	Image 1	21	1000000039	1369
18.4565		Spot	4	Image 1	21	1000000040	1370
12.2619		Spot	4	Image 1	21	1000000041	1371
20.6915		Spot	4	Image 1	21	1000000042	1372
48.0643		Spot	4	Image 1	21	1000000043	1373
14.3074		Spot	4	Image 1	21	1000000044	1374
14.109		Spot	4	Image 1	21	1000000045	1375
13.1697		Spot	4	Image 1	21	1000000046	1376
18.2049		Spot	4	Image 1	21	1000000047	1377
14.5872		Spot	4	Image 1	21	1000000048	1378
16.9696		Spot	4	Image 1	21	1000000049	1379
14.2364		Spot	4	Image 1	21	1000000050	1380
48.3771		Spot	4	Image 1	21	1000000051	1381
23.2944		Spot	4	Image 1	21	1000000052	1382
49.091		Spot	4	Image 1	21	1000000053	1383
12.7303		Spot	4	Image 1	21	1000000054	1384
47.3152		Spot	4	Image 1	21	1000000055	1385
18.4135		Spot	4	Image 1	21	1000000056	1386
21.3187		Spot	4	Image 1	21	1000000057	1387
20.2621		Spot	4	Image 1	21	1000000058	1389
44.1462		Spot	4	Image 1	21	1000000059	1390
50.5807		Spot	4	Image 1	21	1000000060	1391
18.4552		Spot	4	Image 1	21	1000000061	1392
13.5775		Spot	4	Image 1	21	1000000062	1393
16.5876		Spot	4	Image 1	21	1000000063	1394
35.3472		Spot	4	Image 1	21	1000000064	1395
12.0548		Spot	4	Image 1	22	1000000001	1396
43.6722		Spot	4	Image 1	22	1000000002	1397
23.4909		Spot	4	Image 1	22	1000000003	1398
17.857		Spot	4	Image 1	22	1000000004	1400
177.198		Spot	4	Image 1	22	1000000005	1401
15.9651		Spot	4	Image 1	22	1000000006	1402
33.0621		Spot	4	Image 1	22	1000000020	1403
31.1232		Spot	4	Image 1	22	1000000007	1404
56.0172		Spot	4	Image 1	22	1000000008	1405
13.8925		Spot	4	Image 1	22	1000000009	1406
33.1098		Spot	4	Image 1	22	1000000068	1407
34.49		Spot	4	Image 1	22	1000000010	1408
103.49		Spot	4	Image 1	22	1000000012	1409
34.5966		Spot	4	Image 1	22	1000000013	1410
80.5033		Spot	4	Image 1	22	1000000014	1411
17.0467		Spot	4	Image 1	22	1000000015	1412
15.3308		Spot	4	Image 1	22	1000000016	1413
19.9368		Spot	4	Image 1	22	1000000017	1414
18.5698		Spot	4	Image 1	22	1000000018	1415
35.9677		Spot	4	Image 1	22	1000000019	1416
13.5574		Spot	4	Image 1	22	1000000021	1417
14.2975		Spot	4	Image 1	22	1000000022	1418
32.8459		Spot	4	Image 1	22	1000000023	1419
21.4512		Spot	4	Image 1	22	1000000024	1420
18.2878		Spot	4	Image 1	22	1000000025	1421
11.837		Spot	4	Image 1	22	1000000026	1422
11.0384		Spot	4	Image 1	22	1000000027	1423
16.5933		Spot	4	Image 1	22	1000000028	1424
31.8698		Spot	4	Image 1	22	1000000029	1425
26.8009		Spot	4	Image 1	22	1000000030	1426
10.5577		Spot	4	Image 1	22	1000000066	1427
11.6712		Spot	4	Image 1	22	1000000031	1428
20.4763		Spot	4	Image 1	22	1000000032	1429
14.8695		Spot	4	Image 1	22	1000000033	1430
20.2874		Spot	4	Image 1	22	1000000034	1431
11.1177		Spot	4	Image 1	22	1000000035	1432
15.2684		Spot	4	Image 1	22	1000000036	1433
21.424		Spot	4	Image 1	22	1000000037	1434
26.7289		Spot	4	Image 1	22	1000000038	1435
12.2436		Spot	4	Image 1	22	1000000039	1436
18.2489		Spot	4	Image 1	22	1000000040	1437
11.9722		Spot	4	Image 1	22	1000000041	1438
21.7061		Spot	4	Image 1	22	1000000042	1439
48.9237		Spot	4	Image 1	22	1000000043	1440
13.3015		Spot	4	Image 1	22	1000000044	1441
11.7509		Spot	4	Image 1	22	1000000046	1442
15.7597		Spot	4	Image 1	22	1000000047	1443
12.8617		Spot	4	Image 1	22	1000000048	1444
15.9503		Spot	4	Image 1	22	1000000049	1445
14.9596		Spot	4	Image 1	22	1000000050	1446
48.5324		Spot	4	Image 1	22	1000000051	1447
27.2488		Spot	4	Image 1	22	1000000052	1448
51.1524		Spot	4	Image 1	22	1000000053	1449
12.1506		Spot	4	Image 1	22	1000000054	1450
46.7603		Spot	4	Image 1	22	1000000055	1451
17.2632		Spot	4	Image 1	22	1000000056	1452
19.7724		Spot	4	Image 1	22	1000000057	1454
21.5407		Spot	4	Image 1	22	1000000058	1455
44.2043		Spot	4	Image 1	22	1000000059	1456
51.8618		Spot	4	Image 1	22	1000000060	1457
18.0014		Spot	4	Image 1	22	1000000061	1458
12.2246		Spot	4	Image 1	22	1000000062	1459
14.8707		Spot	4	Image 1	22	1000000063	1460
12.2277		Spot	4	Image 1	22	1000000069	1461
36.6551		Spot	4	Image 1	22	1000000064	1462
11.4191		Spot	4	Image 1	23	1000000000	1463
12.105		Spot	4	Image 1	23	1000000001	1464
47.2376		Spot	4	Image 1	23	1000000002	1465
19.7468		Spot	4	Image 1	23	1000000004	1467
179.249		Spot	4	Image 1	23	1000000005	1468
14.7913		Spot	4	Image 1	23	1000000006	1469
28.7718		Spot	4	Image 1	23	1000000020	1470
29.9689		Spot	4	Image 1	23	1000000007	1471
57.1999		Spot	4	Image 1	23	1000000008	1472
13.888		Spot	4	Image 1	23	1000000009	1473
34.9929		Spot	4	Image 1	23	1000000068	1474
32.8678		Spot	4	Image 1	23	1000000010	1475
105.652		Spot	4	Image 1	23	1000000012	1476
19.4219		Spot	4	Image 1	23	1000000003	1477
35.9219		Spot	4	Image 1	23	1000000013	1478
83.7252		Spot	4	Image 1	23	1000000014	1479
16.3425		Spot	4	Image 1	23	1000000015	1480
13.4248		Spot	4	Image 1	23	1000000016	1481
16.8352		Spot	4	Image 1	23	1000000017	1482
19.7075		Spot	4	Image 1	23	1000000018	1483
33.24		Spot	4	Image 1	23	1000000019	1484
14.4787		Spot	4	Image 1	23	1000000021	1485
13.9527		Spot	4	Image 1	23	1000000022	1486
33.4397		Spot	4	Image 1	23	1000000023	1487
19.1355		Spot	4	Image 1	23	1000000024	1488
16.5336		Spot	4	Image 1	23	1000000025	1489
12.2018		Spot	4	Image 1	23	1000000026	1490
10.8276		Spot	4	Image 1	23	1000000027	1491
16.625		Spot	4	Image 1	23	1000000028	1492
29.5458		Spot	4	Image 1	23	1000000029	1493
25.9213		Spot	4	Image 1	23	1000000030	1494
9.91499		Spot	4	Image 1	23	1000000066	1495
10.6894		Spot	4	Image 1	23	1000000031	1496
20.6326		Spot	4	Image 1	23	1000000032	1497
14.1543		Spot	4	Image 1	23	1000000033	1498
18.6568		Spot	4	Image 1	23	1000000034	1499
10.996		Spot	4	Image 1	23	1000000035	1500
13.8386		Spot	4	Image 1	23	1000000036	1501
22.3016		Spot	4	Image 1	23	1000000037	1502
27.1322		Spot	4	Image 1	23	1000000038	1503
13.2796		Spot	4	Image 1	23	1000000039	1504
16.8633		Spot	4	Image 1	23	1000000040	1505
11.7787		Spot	4	Image 1	23	1000000041	1506
19.0789		Spot	4	Image 1	23	1000000042	1507
50.1104		Spot	4	Image 1	23	1000000043	1508
11.8955		Spot	4	Image 1	23	1000000044	1509
11.6218		Spot	4	Image 1	23	1000000045	1510
11.1731		Spot	4	Image 1	23	1000000046	1511
16.4327		Spot	4	Image 1	23	1000000047	1512
13.2017		Spot	4	Image 1	23	1000000048	1513
13.3903		Spot	4	Image 1	23	1000000050	1514
45.443		Spot	4	Image 1	23	1000000051	1515
24.4299		Spot	4	Image 1	23	1000000052	1516
47.182		Spot	4	Image 1	23	1000000053	1517
10.7881		Spot	4	Image 1	23	1000000054	1518
49.276		Spot	4	Image 1	23	1000000055	1519
17.6453		Spot	4	Image 1	23	1000000056	1520
21.3486		Spot	4	Image 1	23	1000000057	1521
20.4294		Spot	4	Image 1	23	1000000058	1523
42.4154		Spot	4	Image 1	23	1000000059	1524
51.0789		Spot	4	Image 1	23	1000000060	1525
15.6675		Spot	4	Image 1	23	1000000061	1526
12.0548		Spot	4	Image 1	23	1000000062	1527
16.2034		Spot	4	Image 1	23	1000000063	1528
38.0731		Spot	4	Image 1	23	1000000064	1529
10.1292		Spot	4	Image 1	24	1000000000	1530
10.7751		Spot	4	Image 1	24	1000000001	1531
43.0813		Spot	4	Image 1	24	1000000002	1532
19.4892		Spot	4	Image 1	24	1000000004	1534
174.407		Spot	4	Image 1	24	1000000005	1535
15.1024		Spot	4	Image 1	24	1000000006	1536
30.4586		Spot	4	Image 1	24	1000000020	1537
29.3993		Spot	4	Image 1	24	1000000007	1538
56.176		Spot	4	Image 1	24	1000000008	1539
12.9744		Spot	4	Image 1	24	1000000009	1540
36.5274		Spot	4	Image 1	24	1000000068	1541
9.2754		Spot	4	Image 1	24	1000000067	1542
33.587		Spot	4	Image 1	24	1000000010	1543
107.746		Spot	4	Image 1	24	1000000012	1544
21.6661		Spot	4	Image 1	24	1000000003	1545
34.8131		Spot	4	Image 1	24	1000000013	1546
76.4235		Spot	4	Image 1	24	1000000014	1547
15.3075		Spot	4	Image 1	24	1000000015	1548
12.4958		Spot	4	Image 1	24	1000000016	1549
17.2322		Spot	4	Image 1	24	1000000017	1550
19.044		Spot	4	Image 1	24	1000000018	1551
32.8727		Spot	4	Image 1	24	1000000019	1552
13.1435		Spot	4	Image 1	24	1000000021	1553
12.3486		Spot	4	Image 1	24	1000000022	1554
32.3949		Spot	4	Image 1	24	1000000023	1555
18.7852		Spot	4	Image 1	24	1000000024	1556
16.2728		Spot	4	Image 1	24	1000000025	1557
11.6628		Spot	4	Image 1	24	1000000026	1558
10.4816		Spot	4	Image 1	24	1000000027	1559
13.9428		Spot	4	Image 1	24	1000000028	1560
32.4128		Spot	4	Image 1	24	1000000029	1561
24.0775		Spot	4	Image 1	24	1000000030	1562
20.8426		Spot	4	Image 1	24	1000000032	1563
14.3095		Spot	4	Image 1	24	1000000033	1564
18.0436		Spot	4	Image 1	24	1000000034	1565
10.1724		Spot	4	Image 1	24	1000000035	1566
13.5353		Spot	4	Image 1	24	1000000036	1567
21.5635		Spot	4	Image 1	24	1000000037	1568
27.3346		Spot	4	Image 1	24	1000000038	1569
12.067		Spot	4	Image 1	24	1000000039	1570
15.4008		Spot	4	Image 1	24	1000000040	1571
9.36183		Spot	4	Image 1	24	1000000041	1572
19.9739		Spot	4	Image 1	24	1000000042	1573
48.1277		Spot	4	Image 1	24	1000000043	1574
12.6699		Spot	4	Image 1	24	1000000044	1575
9.98743		Spot	4	Image 1	24	1000000045	1576
10.2556		Spot	4	Image 1	24	1000000046	1577
13.8401		Spot	4	Image 1	24	1000000047	1578
11.5033		Spot	4	Image 1	24	1000000048	1579
13.5425		Spot	4	Image 1	24	1000000049	1580
12.5565		Spot	4	Image 1	24	1000000050	1581
38.9252		Spot	4	Image 1	24	1000000051	1582
24.1914		Spot	4	Image 1	24	1000000052	1583
47.8881		Spot	4	Image 1	24	1000000053	1584
10.1898		Spot	4	Image 1	24	1000000054	1585
48.9622		Spot	4	Image 1	24	1000000055	1586
15.964		Spot	4	Image 1	24	1000000056	1587
21.7118		Spot	4	Image 1	24	1000000057	1588
19.7499		Spot	4	Image 1	24	1000000058	1589
46.5427		Spot	4	Image 1	24	1000000059	1591
44.5262		Spot	4	Image 1	24	1000000060	1592
16.6095		Spot	4	Image 1	24	1000000061	1593
10.6161		Spot	4	Image 1	24	1000000062	1594
13.3216		Spot	4	Image 1	24	1000000063	1595
10.1781		Spot	4	Image 1	24	1000000069	1596
38.5791		Spot	4	Image 1	24	1000000064	1597
10.6169		Spot	4	Image 1	25	1000000000	1598
10.1407		Spot	4	Image 1	25	1000000001	1599
43.6983		Spot	4	Image 1	25	1000000002	1600
17.9546		Spot	4	Image 1	25	1000000004	1602
182.212		Spot	4	Image 1	25	1000000005	1603
13.7391		Spot	4	Image 1	25	1000000006	1604
30.2779		Spot	4	Image 1	25	1000000020	1605
23.969		Spot	4	Image 1	25	1000000007	1606
57.3008		Spot	4	Image 1	25	1000000008	1607
12.439		Spot	4	Image 1	25	1000000009	1608
37.0056		Spot	4	Image 1	25	1000000068	1609
10.7246		Spot	4	Image 1	25	1000000067	1610
33.8613		Spot	4	Image 1	25	1000000010	1611
121.026		Spot	4	Image 1	25	1000000012	1612
19.0098		Spot	4	Image 1	25	1000000003	1613
33.6096		Spot	4	Image 1	25	1000000013	1614
79.1548		Spot	4	Image 1	25	1000000014	1615
14.2917		Spot	4	Image 1	25	1000000015	1616
13.6643		Spot	4	Image 1	25	1000000016	1617
14.3294		Spot	4	Image 1	25	1000000017	1618
19.3878		Spot	4	Image 1	25	1000000018	1619
35.8758		Spot	4	Image 1	25	1000000019	1620
15.951		Spot	4	Image 1	25	1000000021	1621
11.2677		Spot	4	Image 1	25	1000000022	1622
30.9785		Spot	4	Image 1	25	1000000023	1623
18.2047		Spot	4	Image 1	25	1000000024	1624
17.574		Spot	4	Image 1	25	1000000025	1625
9.27537		Spot	4	Image 1	25	1000000027	1626
14.7139		Spot	4	Image 1	25	1000000028	1627
29.7785		Spot	4	Image 1	25	1000000029	1628
26.2078		Spot	4	Image 1	25	1000000030	1629
21.1535		Spot	4	Image 1	25	1000000032	1630
12.316		Spot	4	Image 1	25	1000000033	1631
17.5817		Spot	4	Image 1	25	1000000034	1632
12.4667		Spot	4	Image 1	25	1000000036	1633
19.7323		Spot	4	Image 1	25	1000000037	1634
26.3869		Spot	4	Image 1	25	1000000038	1635
10.7505		Spot	4	Image 1	25	1000000039	1636
17.1392		Spot	4	Image 1	25	1000000040	1637
10.6483		Spot	4	Image 1	25	1000000041	1638
18.8033		Spot	4	Image 1	25	1000000042	1639
49.3582		Spot	4	Image 1	25	1000000043	1640
11.5043		Spot	4	Image 1	25	1000000044	1641
10.646		Spot	4	Image 1	25	1000000045	1642
10.4741		Spot	4	Image 1	25	1000000046	1643
14.9531		Spot	4	Image 1	25	1000000047	1644
11.0281		Spot	4	Image 1	25	1000000048	1645
10.5704		Spot	4	Image 1	25	1000000050	1646
41.0255		Spot	4	Image 1	25	1000000051	1647
25.8804		Spot	4	Image 1	25	1000000052	1648
46.7845		Spot	4	Image 1	25	1000000053	1649
9.83012		Spot	4	Image 1	25	1000000054	1650
47.994		Spot	4	Image 1	25	1000000055	1651
15.988		Spot	4	Image 1	25	1000000056	1652
21.356		Spot	4	Image 1	25	1000000057	1653
17.9291		Spot	4	Image 1	25	1000000058	1655
44.1409		Spot	4	Image 1	25	1000000059	1656
43.4646		Spot	4	Image 1	25	1000000060	1657
19.1753		Spot	4	Image 1	25	1000000061	1658
9.95744		Spot	4	Image 1	25	1000000062	1659
13.6596		Spot	4	Image 1	25	1000000063	1660
34.9218		Spot	4	Image 1	25	1000000064	1661
42.4785		Spot	4	Image 1	26	1000000002	1662
23.8732		Spot	4	Image 1	26	1000000003	1663
12.3282		Spot	4	Image 1	26	1000000004	1665
168.721		Spot	4	Image 1	26	1000000005	1666
16.0077		Spot	4	Image 1	26	1000000006	1667
31.4131		Spot	4	Image 1	26	1000000020	1668
25.5906		Spot	4	Image 1	26	1000000007	1669
54.8501		Spot	4	Image 1	26	1000000008	1670
12.377		Spot	4	Image 1	26	1000000009	1671
38.2645		Spot	4	Image 1	26	1000000068	1672
33.7437		Spot	4	Image 1	26	1000000010	1673
123.13		Spot	4	Image 1	26	1000000012	1674
39.1403		Spot	4	Image 1	26	1000000013	1675
80.9652		Spot	4	Image 1	26	1000000014	1676
14.7075		Spot	4	Image 1	26	1000000015	1677
11.9083		Spot	4	Image 1	26	1000000016	1678
13.7202		Spot	4	Image 1	26	1000000017	1679
18.6145		Spot	4	Image 1	26	1000000018	1680
30.9563		Spot	4	Image 1	26	1000000019	1681
15.1509		Spot	4	Image 1	26	1000000021	1682
11.3999		Spot	4	Image 1	26	1000000022	1683
31.2568		Spot	4	Image 1	26	1000000023	1684
18.8023		Spot	4	Image 1	26	1000000024	1685
17.5528		Spot	4	Image 1	26	1000000025	1686
8.7376		Spot	4	Image 1	26	1000000027	1687
14.6189		Spot	4	Image 1	26	1000000028	1688
31.6299		Spot	4	Image 1	26	1000000029	1689
23.5395		Spot	4	Image 1	26	1000000030	1690
9.72106		Spot	4	Image 1	26	1000000031	1691
20.8156		Spot	4	Image 1	26	1000000032	1692
12.4569		Spot	4	Image 1	26	1000000033	1693
19.3093		Spot	4	Image 1	26	1000000034	1694
9.16453		Spot	4	Image 1	26	1000000035	1695
12.4986		Spot	4	Image 1	26	1000000036	1696
19.5841		Spot	4	Image 1	26	1000000037	1697
25.6438		Spot	4	Image 1	26	1000000038	1698
13.9719		Spot	4	Image 1	26	1000000039	1699
15.3738		Spot	4	Image 1	26	1000000040	1700
9.43359		Spot	4	Image 1	26	1000000041	1701
18.8607		Spot	4	Image 1	26	1000000042	1702
52.0758		Spot	4	Image 1	26	1000000043	1703
11.5802		Spot	4	Image 1	26	1000000044	1704
10.8715		Spot	4	Image 1	26	1000000045	1705
9.32786		Spot	4	Image 1	26	1000000046	1706
14.4967		Spot	4	Image 1	26	1000000047	1707
10.3894		Spot	4	Image 1	26	1000000048	1708
14.9303		Spot	4	Image 1	26	1000000049	1709
12.3084		Spot	4	Image 1	26	1000000050	1710
49.9794		Spot	4	Image 1	26	1000000051	1711
22.1885		Spot	4	Image 1	26	1000000052	1712
49.1259		Spot	4	Image 1	26	1000000053	1713
10.077		Spot	4	Image 1	26	1000000054	1714
46.635		Spot	4	Image 1	26	1000000055	1715
16.9884		Spot	4	Image 1	26	1000000056	1716
20.204		Spot	4	Image 1	26	1000000057	1717
18.3139		Spot	4	Image 1	26	1000000058	1719
42.9604		Spot	4	Image 1	26	1000000059	1720
50.8372		Spot	4	Image 1	26	1000000060	1721
20.5302		Spot	4	Image 1	26	1000000061	1722
11.4985		Spot	4	Image 1	26	1000000062	1723
14.3809		Spot	4	Image 1	26	1000000063	1724
36.2933		Spot	4	Image 1	26	1000000064	1725
10.0141		Spot	4	Image 1	27	1000000001	1726
41.5316		Spot	4	Image 1	27	1000000002	1727
26.5997		Spot	4	Image 1	27	1000000003	1728
167.101		Spot	4	Image 1	27	1000000005	1730
13.7571		Spot	4	Image 1	27	1000000006	1731
31.2705		Spot	4	Image 1	27	1000000020	1732
27.1298		Spot	4	Image 1	27	1000000007	1733
54.8606		Spot	4	Image 1	27	1000000008	1734
11.9469		Spot	4	Image 1	27	1000000009	1735
41.3256		Spot	4	Image 1	27	1000000068	1736
9.90777		Spot	4	Image 1	27	1000000067	1737
32.1109		Spot	4	Image 1	27	1000000010	1738
134.538		Spot	4	Image 1	27	1000000012	1739
40.2282		Spot	4	Image 1	27	1000000013	1740
80.2412		Spot	4	Image 1	27	1000000014	1741
15.6107		Spot	4	Image 1	27	1000000015	1742
12.7706		Spot	4	Image 1	27	1000000016	1743
14.3687		Spot	4	Image 1	27	1000000017	1744
17.3499		Spot	4	Image 1	27	1000000018	1745
33.9345		Spot	4	Image 1	27	1000000019	1746
15.0442		Spot	4	Image 1	27	1000000021	1747
12.4428		Spot	4	Image 1	27	1000000022	1748
31.514		Spot	4	Image 1	27	1000000023	1749
18.2964		Spot	4	Image 1	27	1000000024	1750
17.1035		Spot	4	Image 1	27	1000000025	1751
9.78103		Spot	4	Image 1	27	1000000027	1752
15.4503		Spot	4	Image 1	27	1000000028	1753
30.2219		Spot	4	Image 1	27	1000000029	1754
24.9963		Spot	4	Image 1	27	1000000030	1755
20.087		Spot	4	Image 1	27	1000000032	1756
12.9751		Spot	4	Image 1	27	1000000033	1757
16.9661		Spot	4	Image 1	27	1000000034	1758
13.0721		Spot	4	Image 1	27	1000000036	1759
20.8905		Spot	4	Image 1	27	1000000037	1760
22.9839		Spot	4	Image 1	27	1000000038	1761
13.2096		Spot	4	Image 1	27	1000000039	1762
16.9689		Spot	4	Image 1	27	1000000040	1763
9.67563		Spot	4	Image 1	27	1000000041	1764
19.63		Spot	4	Image 1	27	1000000042	1765
51.0076		Spot	4	Image 1	27	1000000043	1766
11.754		Spot	4	Image 1	27	1000000044	1767
10.7037		Spot	4	Image 1	27	1000000045	1768
10.0344		Spot	4	Image 1	27	1000000046	1769
17.398		Spot	4	Image 1	27	1000000047	1770
11.9552		Spot	4	Image 1	27	1000000048	1771
12.9906		Spot	4	Image 1	27	1000000049	1772
11.0266		Spot	4	Image 1	27	1000000050	1773
49.9615		Spot	4	Image 1	27	1000000051	1774
23.7484		Spot	4	Image 1	27	1000000052	1775
46.1894		Spot	4	Image 1	27	1000000053	1776
9.26795		Spot	4	Image 1	27	1000000054	1777
44.6744		Spot	4	Image 1	27	1000000055	1778
15.5907		Spot	4	Image 1	27	1000000056	1779
20.1951		Spot	4	Image 1	27	1000000057	1780
18.4971		Spot	4	Image 1	27	1000000058	1782
44.1182		Spot	4	Image 1	27	1000000059	1783
47.1677		Spot	4	Image 1	27	1000000060	1784
19.9212		Spot	4	Image 1	27	1000000061	1785
10.7952		Spot	4	Image 1	27	1000000062	1786
14.0113		Spot	4	Image 1	27	1000000063	1787
9.65179		Spot	4	Image 1	27	1000000069	1788
35.5974		Spot	4	Image 1	27	1000000064	1789
10.1515		Spot	4	Image 1	28	1000000001	1790
44.3782		Spot	4	Image 1	28	1000000002	1791
27.049		Spot	4	Image 1	28	1000000003	1792
12.9595		Spot	4	Image 1	28	1000000004	1794
167.61		Spot	4	Image 1	28	1000000005	1795
13.6588		Spot	4	Image 1	28	1000000006	1796
31.3392		Spot	4	Image 1	28	1000000020	1797
23.4734		Spot	4	Image 1	28	1000000007	1798
52.2774		Spot	4	Image 1	28	1000000008	1799
12.4639		Spot	4	Image 1	28	1000000009	1800
38.8851		Spot	4	Image 1	28	1000000068	1801
11.4833		Spot	4	Image 1	28	1000000067	1802
32.3882		Spot	4	Image 1	28	1000000010	1803
132.546		Spot	4	Image 1	28	1000000012	1804
41.5602		Spot	4	Image 1	28	1000000013	1805
80.4292		Spot	4	Image 1	28	1000000014	1806
14.5157		Spot	4	Image 1	28	1000000015	1807
12.2338		Spot	4	Image 1	28	1000000016	1808
15.1441		Spot	4	Image 1	28	1000000017	1809
18.0331		Spot	4	Image 1	28	1000000018	1810
30.2022		Spot	4	Image 1	28	1000000019	1811
14.0463		Spot	4	Image 1	28	1000000021	1812
14.4533		Spot	4	Image 1	28	1000000022	1813
32.8242		Spot	4	Image 1	28	1000000023	1814
17.825		Spot	4	Image 1	28	1000000024	1815
16.6636		Spot	4	Image 1	28	1000000025	1816
9.68982		Spot	4	Image 1	28	1000000027	1817
14.8446		Spot	4	Image 1	28	1000000028	1818
28.8999		Spot	4	Image 1	28	1000000029	1819
23.8015		Spot	4	Image 1	28	1000000030	1820
10.3464		Spot	4	Image 1	28	1000000031	1821
20.9692		Spot	4	Image 1	28	1000000032	1822
13.4732		Spot	4	Image 1	28	1000000033	1823
18.8941		Spot	4	Image 1	28	1000000034	1824
10.1642		Spot	4	Image 1	28	1000000035	1825
14.7987		Spot	4	Image 1	28	1000000036	1826
20.4411		Spot	4	Image 1	28	1000000037	1827
25.3099		Spot	4	Image 1	28	1000000038	1828
15.7007		Spot	4	Image 1	28	1000000039	1829
16.536		Spot	4	Image 1	28	1000000040	1830
9.4772		Spot	4	Image 1	28	1000000041	1831
19.7238		Spot	4	Image 1	28	1000000042	1832
52.1952		Spot	4	Image 1	28	1000000043	1833
12.3401		Spot	4	Image 1	28	1000000044	1834
11.6454		Spot	4	Image 1	28	1000000045	1835
10.9688		Spot	4	Image 1	28	1000000046	1836
15.7808		Spot	4	Image 1	28	1000000047	1837
12.0477		Spot	4	Image 1	28	1000000048	1838
12.0072		Spot	4	Image 1	28	1000000049	1839
12.0117		Spot	4	Image 1	28	1000000050	1840
44.6118		Spot	4	Image 1	28	1000000051	1841
22.9741		Spot	4	Image 1	28	1000000052	1842
47.7445		Spot	4	Image 1	28	1000000053	1843
10.5184		Spot	4	Image 1	28	1000000054	1844
46.2203		Spot	4	Image 1	28	1000000055	1845
16.5833		Spot	4	Image 1	28	1000000056	1846
19.4132		Spot	4	Image 1	28	1000000057	1847
17.679		Spot	4	Image 1	28	1000000058	1848
44.1164		Spot	4	Image 1	28	1000000059	1850
43.0741		Spot	4	Image 1	28	1000000060	1851
20.2299		Spot	4	Image 1	28	1000000061	1852
11.2629		Spot	4	Image 1	28	1000000062	1853
14.6075		Spot	4	Image 1	28	1000000063	1854
10.4651		Spot	4	Image 1	28	1000000069	1855
37.0767		Spot	4	Image 1	28	1000000064	1856
10.6532		Spot	4	Image 1	29	1000000001	1857
46.7489		Spot	4	Image 1	29	1000000002	1858
26.2354		Spot	4	Image 1	29	1000000003	1859
173.883		Spot	4	Image 1	29	1000000005	1861
15.9038		Spot	4	Image 1	29	1000000006	1862
31.624		Spot	4	Image 1	29	1000000020	1863
19.4202		Spot	4	Image 1	29	1000000007	1864
54.9133		Spot	4	Image 1	29	1000000008	1865
13.2733		Spot	4	Image 1	29	1000000009	1866
32.7608		Spot	4	Image 1	29	1000000068	1867
10.9285		Spot	4	Image 1	29	1000000067	1868
33.3471		Spot	4	Image 1	29	1000000010	1869
130.838		Spot	4	Image 1	29	1000000012	1870
37.9702		Spot	4	Image 1	29	1000000013	1871
83.0119		Spot	4	Image 1	29	1000000014	1872
16.5291		Spot	4	Image 1	29	1000000015	1873
13.9311		Spot	4	Image 1	29	1000000016	1874
16.4473		Spot	4	Image 1	29	1000000017	1875
19.3349		Spot	4	Image 1	29	1000000018	1876
30.7426		Spot	4	Image 1	29	1000000019	1877
14.5004		Spot	4	Image 1	29	1000000021	1878
13.2413		Spot	4	Image 1	29	1000000022	1879
31.0188		Spot	4	Image 1	29	1000000023	1880
19.0393		Spot	4	Image 1	29	1000000024	1881
18.7978		Spot	4	Image 1	29	1000000025	1882
11.7255		Spot	4	Image 1	29	1000000070	1883
9.93752		Spot	4	Image 1	29	1000000027	1884
16.1355		Spot	4	Image 1	29	1000000028	1885
31.5451		Spot	4	Image 1	29	1000000029	1886
25.7105		Spot	4	Image 1	29	1000000030	1887
10.8532		Spot	4	Image 1	29	1000000031	1888
20.6363		Spot	4	Image 1	29	1000000032	1889
14.0956		Spot	4	Image 1	29	1000000033	1890
18.121		Spot	4	Image 1	29	1000000034	1891
10.2659		Spot	4	Image 1	29	1000000035	1892
13.7823		Spot	4	Image 1	29	1000000036	1893
20.0561		Spot	4	Image 1	29	1000000037	1894
26.0694		Spot	4	Image 1	29	1000000038	1895
15.9073		Spot	4	Image 1	29	1000000039	1896
16.3974		Spot	4	Image 1	29	1000000040	1897
10.626		Spot	4	Image 1	29	1000000041	1898
20.4089		Spot	4	Image 1	29	1000000042	1899
51.661		Spot	4	Image 1	29	1000000043	1900
12.1779		Spot	4	Image 1	29	1000000044	1901
10.7061		Spot	4	Image 1	29	1000000045	1902
10.7359		Spot	4	Image 1	29	1000000046	1903
15.9445		Spot	4	Image 1	29	1000000047	1904
12.5723		Spot	4	Image 1	29	1000000048	1905
12.9064		Spot	4	Image 1	29	1000000050	1906
47.0186		Spot	4	Image 1	29	1000000051	1907
26.8779		Spot	4	Image 1	29	1000000052	1908
51.2005		Spot	4	Image 1	29	1000000053	1909
10.4291		Spot	4	Image 1	29	1000000054	1910
47.4015		Spot	4	Image 1	29	1000000055	1911
17.2311		Spot	4	Image 1	29	1000000056	1912
22.2456		Spot	4	Image 1	29	1000000057	1913
19.0667		Spot	4	Image 1	29	1000000058	1915
40.0463		Spot	4	Image 1	29	1000000059	1916
48.9925		Spot	4	Image 1	29	1000000060	1917
19.7691		Spot	4	Image 1	29	1000000061	1918
10.5083		Spot	4	Image 1	29	1000000062	1919
14.5726		Spot	4	Image 1	29	1000000063	1920
10.8324		Spot	4	Image 1	29	1000000069	1921
37.1399		Spot	4	Image 1	29	1000000064	1922
13.294		Spot	4	Image 1	30	1000000001	1923
49.565		Spot	4	Image 1	30	1000000002	1924
30.5626		Spot	4	Image 1	30	1000000003	1925
189.599		Spot	4	Image 1	30	1000000005	1927
17.6879		Spot	4	Image 1	30	1000000006	1928
33.1437		Spot	4	Image 1	30	1000000020	1929
15.4369		Spot	4	Image 1	30	1000000007	1930
54.4586		Spot	4	Image 1	30	1000000008	1931
14.1317		Spot	4	Image 1	30	1000000009	1932
30.0821		Spot	4	Image 1	30	1000000068	1933
12.4111		Spot	4	Image 1	30	1000000067	1934
33.6297		Spot	4	Image 1	30	1000000010	1935
130.742		Spot	4	Image 1	30	1000000012	1936
38.054		Spot	4	Image 1	30	1000000013	1937
75.2753		Spot	4	Image 1	30	1000000014	1938
18.3913		Spot	4	Image 1	30	1000000015	1939
14.516		Spot	4	Image 1	30	1000000016	1940
15.4408		Spot	4	Image 1	30	1000000017	1941
18.277		Spot	4	Image 1	30	1000000018	1942
30.9917		Spot	4	Image 1	30	1000000019	1943
13.4905		Spot	4	Image 1	30	1000000021	1944
15.1031		Spot	4	Image 1	30	1000000022	1945
31.3424		Spot	4	Image 1	30	1000000023	1946
20.644		Spot	4	Image 1	30	1000000024	1947
18.4155		Spot	4	Image 1	30	1000000025	1948
12.4708		Spot	4	Image 1	30	1000000070	1949
10.3843		Spot	4	Image 1	30	1000000027	1950
16.1943		Spot	4	Image 1	30	1000000028	1951
31.3407		Spot	4	Image 1	30	1000000029	1952
24.9838		Spot	4	Image 1	30	1000000030	1953
11.2162		Spot	4	Image 1	30	1000000031	1954
20.7935		Spot	4	Image 1	30	1000000032	1955
14.5744		Spot	4	Image 1	30	1000000033	1956
18.1883		Spot	4	Image 1	30	1000000034	1957
13.4277		Spot	4	Image 1	30	1000000036	1958
21.2248		Spot	4	Image 1	30	1000000037	1959
28.4079		Spot	4	Image 1	30	1000000038	1960
13.8673		Spot	4	Image 1	30	1000000039	1961
16.8058		Spot	4	Image 1	30	1000000040	1962
11.3132		Spot	4	Image 1	30	1000000041	1963
21.887		Spot	4	Image 1	30	1000000042	1964
47.4888		Spot	4	Image 1	30	1000000043	1965
13.3984		Spot	4	Image 1	30	1000000044	1966
12.176		Spot	4	Image 1	30	1000000045	1967
11.8486		Spot	4	Image 1	30	1000000046	1968
16.0633		Spot	4	Image 1	30	1000000047	1969
12.8641		Spot	4	Image 1	30	1000000048	1970
13.2483		Spot	4	Image 1	30	1000000049	1971
13.571		Spot	4	Image 1	30	1000000050	1972
46.8304		Spot	4	Image 1	30	1000000051	1973
26.0059		Spot	4	Image 1	30	1000000052	1974
46.5916		Spot	4	Image 1	30	1000000053	1975
11.2683		Spot	4	Image 1	30	1000000054	1976
46.3184		Spot	4	Image 1	30	1000000055	1977
17.8629		Spot	4	Image 1	30	1000000056	1978
29.5085		Spot	4	Image 1	30	1000000071	1979
20.3203		Spot	4	Image 1	30	1000000057	1980
20.8375		Spot	4	Image 1	30	1000000058	1982
36.1613		Spot	4	Image 1	30	1000000059	1983
50.3431		Spot	4	Image 1	30	1000000060	1984
17.5757		Spot	4	Image 1	30	1000000061	1985
11.0851		Spot	4	Image 1	30	1000000062	1986
14.633		Spot	4	Image 1	30	1000000063	1987
37.8847		Spot	4	Image 1	30	1000000064	1988
12.7069		Spot	4	Image 1	31	1000000072	1989
46.8931		Spot	4	Image 1	31	1000000002	1990
28.2844		Spot	4	Image 1	31	1000000003	1991
178.563		Spot	4	Image 1	31	1000000005	1993
16.9202		Spot	4	Image 1	31	1000000006	1994
31.1359		Spot	4	Image 1	31	1000000020	1995
18.2629		Spot	4	Image 1	31	1000000007	1996
54.0479		Spot	4	Image 1	31	1000000008	1997
14.7897		Spot	4	Image 1	31	1000000009	1998
32.5355		Spot	4	Image 1	31	1000000068	1999
35.3017		Spot	4	Image 1	31	1000000010	2000
131.369		Spot	4	Image 1	31	1000000012	2001
36.1122		Spot	4	Image 1	31	1000000013	2002
74.3301		Spot	4	Image 1	31	1000000014	2003
20.1703		Spot	4	Image 1	31	1000000015	2004
13.5068		Spot	4	Image 1	31	1000000016	2005
15.121		Spot	4	Image 1	31	1000000017	2006
33.9404		Spot	4	Image 1	31	1000000019	2007
20.0578		Spot	4	Image 1	31	1000000018	2008
17.0006		Spot	4	Image 1	31	1000000021	2009
15.3685		Spot	4	Image 1	31	1000000022	2010
32.6942		Spot	4	Image 1	31	1000000023	2011
21.5743		Spot	4	Image 1	31	1000000024	2012
20.677		Spot	4	Image 1	31	1000000025	2013
13.6304		Spot	4	Image 1	31	1000000070	2014
12.7369		Spot	4	Image 1	31	1000000027	2015
17.0809		Spot	4	Image 1	31	1000000028	2016
30.6837		Spot	4	Image 1	31	1000000029	2017
13.113		Spot	4	Image 1	31	1000000073	2018
27.2892		Spot	4	Image 1	31	1000000030	2019
12.6834		Spot	4	Image 1	31	1000000031	2020
22.1326		Spot	4	Image 1	31	1000000032	2021
15.4309		Spot	4	Image 1	31	1000000033	2022
20.3453		Spot	4	Image 1	31	1000000034	2023
12.141		Spot	4	Image 1	31	1000000035	2024
15.2662		Spot	4	Image 1	31	1000000036	2025
21.5959		Spot	4	Image 1	31	1000000037	2026
28.5247		Spot	4	Image 1	31	1000000038	2027
16.2714		Spot	4	Image 1	31	1000000039	2028
18.2065		Spot	4	Image 1	31	1000000040	2029
12.854		Spot	4	Image 1	31	1000000041	2030
20.7923		Spot	4	Image 1	31	1000000042	2031
53.4042		Spot	4	Image 1	31	1000000043	2032
16.1968		Spot	4	Image 1	31	1000000044	2033
12.8919		Spot	4	Image 1	31	1000000045	2034
12.6414		Spot	4	Image 1	31	1000000046	2035
17.0448		Spot	4	Image 1	31	1000000047	2036
14.8177		Spot	4	Image 1	31	1000000048	2037
17.5999		Spot	4	Image 1	31	1000000049	2038
16.2425		Spot	4	Image 1	31	1000000050	2039
47.6174		Spot	4	Image 1	31	1000000051	2040
28.0992		Spot	4	Image 1	31	1000000052	2041
51.2237		Spot	4	Image 1	31	1000000053	2042
11.9939		Spot	4	Image 1	31	1000000054	2043
48.6116		Spot	4	Image 1	31	1000000055	2044
19.091		Spot	4	Image 1	31	1000000056	2045
30.8002		Spot	4	Image 1	31	1000000071	2046
21.8381		Spot	4	Image 1	31	1000000057	2047
20.2325		Spot	4	Image 1	31	1000000058	2049
39.0963		Spot	4	Image 1	31	1000000059	2050
47.3749		Spot	4	Image 1	31	1000000060	2051
17.0873		Spot	4	Image 1	31	1000000061	2052
11.8991		Spot	4	Image 1	31	1000000062	2053
16.9152		Spot	4	Image 1	31	1000000063	2054
34.4312		Spot	4	Image 1	31	1000000064	2055
12.9647		Spot	4	Image 1	32	1000000001	2056
49.8158		Spot	4	Image 1	32	1000000002	2057
27.1962		Spot	4	Image 1	32	1000000003	2058
[truncated: 992 more rows]
