# Supplementary material for: Protocol for real-time monitoring of CD8+ T and myeloid cell behavior in human high-grade serous ovarian cancer slices
Source: STAR Protoc. 2024 Jun 2;5(2):103102. doi: 10.1016/j.xpro.2024.103102 (PMC11179100; doi:10.1016/j.xpro.2024.103102)
Supplement: Data S3. Files for testing the R script, quantification and statistical analysis step 2 [file mmc3.zip › Test files/Slice1_b/__Intensity_Sum_Ch=1_Img=1.csv]

Intensity Sum Ch=1 Img=1
====================
Intensity Sum	Unit	Category	Channel	Image	Time	TrackID	ID
57682		Spot	1	Image 1	1	1000000000	0
56513		Spot	1	Image 1	1	1000000001	1
53208		Spot	1	Image 1	1	1000000002	2
54522		Spot	1	Image 1	1	1000000003	3
51781		Spot	1	Image 1	1	1000000004	5
52716		Spot	1	Image 1	1	1000000005	6
66102		Spot	1	Image 1	1	1000000006	7
73587		Spot	1	Image 1	1	1000000007	8
64935		Spot	1	Image 1	1	1000000008	9
64649		Spot	1	Image 1	1	1000000009	10
60650		Spot	1	Image 1	1	1000000010	11
59678		Spot	1	Image 1	1	1000000011	12
66832		Spot	1	Image 1	1	1000000012	13
54473		Spot	1	Image 1	1	1000000013	14
52464		Spot	1	Image 1	1	1000000014	15
53264		Spot	1	Image 1	1	1000000015	16
53433		Spot	1	Image 1	1	1000000016	17
65785		Spot	1	Image 1	1	1000000017	18
70291		Spot	1	Image 1	1	1000000018	19
49557		Spot	1	Image 1	1	1000000019	20
75730		Spot	1	Image 1	1	1000000020	21
63286		Spot	1	Image 1	1	1000000021	22
86420		Spot	1	Image 1	1	1000000022	23
68144		Spot	1	Image 1	1	1000000023	24
62159		Spot	1	Image 1	1	1000000024	25
72237		Spot	1	Image 1	1	1000000025	26
69877		Spot	1	Image 1	1	1000000026	27
61430		Spot	1	Image 1	1	1000000027	28
66503		Spot	1	Image 1	1	1000000028	29
70535		Spot	1	Image 1	1	1000000029	30
87382		Spot	1	Image 1	1	1000000030	31
67056		Spot	1	Image 1	1	1000000031	32
61292		Spot	1	Image 1	1	1000000032	33
60629		Spot	1	Image 1	1	1000000033	34
58140		Spot	1	Image 1	1	1000000034	35
58401		Spot	1	Image 1	1	1000000035	36
55434		Spot	1	Image 1	1	1000000036	37
68657		Spot	1	Image 1	1	1000000037	38
63928		Spot	1	Image 1	1	1000000038	39
54616		Spot	1	Image 1	1	1000000039	40
59891		Spot	1	Image 1	1	1000000040	41
55691		Spot	1	Image 1	1	1000000041	42
63060		Spot	1	Image 1	1	1000000042	43
59223		Spot	1	Image 1	1	1000000043	44
59738		Spot	1	Image 1	1	1000000044	45
57234		Spot	1	Image 1	1	1000000045	46
53458		Spot	1	Image 1	1	1000000046	47
54810		Spot	1	Image 1	1	1000000047	48
51524		Spot	1	Image 1	1	1000000048	49
62979		Spot	1	Image 1	1	1000000049	50
62569		Spot	1	Image 1	1	1000000050	51
56266		Spot	1	Image 1	1	1000000051	52
68437		Spot	1	Image 1	1	1000000052	53
66438		Spot	1	Image 1	1	1000000053	54
54609		Spot	1	Image 1	1	1000000054	55
58917		Spot	1	Image 1	1	1000000055	56
50146		Spot	1	Image 1	1	1000000056	57
59901		Spot	1	Image 1	1	1000000057	58
53506		Spot	1	Image 1	1	1000000058	59
54552		Spot	1	Image 1	1	1000000059	61
52339		Spot	1	Image 1	1	1000000060	62
57712		Spot	1	Image 1	1	1000000061	63
59174		Spot	1	Image 1	1	1000000062	64
57207		Spot	1	Image 1	1	1000000063	65
53889		Spot	1	Image 1	1	1000000064	66
57683		Spot	1	Image 1	2	1000000000	67
56048		Spot	1	Image 1	2	1000000001	68
53450		Spot	1	Image 1	2	1000000002	69
54914		Spot	1	Image 1	2	1000000003	70
52093		Spot	1	Image 1	2	1000000004	72
52390		Spot	1	Image 1	2	1000000005	73
64311		Spot	1	Image 1	2	1000000006	74
74322		Spot	1	Image 1	2	1000000007	75
64685		Spot	1	Image 1	2	1000000008	76
64939		Spot	1	Image 1	2	1000000009	77
68151		Spot	1	Image 1	2	1000000065	78
60513		Spot	1	Image 1	2	1000000010	79
59713		Spot	1	Image 1	2	1000000011	80
67183		Spot	1	Image 1	2	1000000012	81
55558		Spot	1	Image 1	2	1000000013	82
52834		Spot	1	Image 1	2	1000000014	83
52471		Spot	1	Image 1	2	1000000015	84
53977		Spot	1	Image 1	2	1000000016	85
66353		Spot	1	Image 1	2	1000000017	86
69954		Spot	1	Image 1	2	1000000018	87
49520		Spot	1	Image 1	2	1000000019	88
73840		Spot	1	Image 1	2	1000000020	89
64648		Spot	1	Image 1	2	1000000021	90
85131		Spot	1	Image 1	2	1000000022	91
69266		Spot	1	Image 1	2	1000000023	92
62173		Spot	1	Image 1	2	1000000024	93
72895		Spot	1	Image 1	2	1000000025	94
68651		Spot	1	Image 1	2	1000000026	95
61560		Spot	1	Image 1	2	1000000027	96
66297		Spot	1	Image 1	2	1000000028	97
71221		Spot	1	Image 1	2	1000000029	98
87494		Spot	1	Image 1	2	1000000030	99
65632		Spot	1	Image 1	2	1000000031	100
60226		Spot	1	Image 1	2	1000000032	101
58921		Spot	1	Image 1	2	1000000033	102
57973		Spot	1	Image 1	2	1000000034	103
58885		Spot	1	Image 1	2	1000000035	104
56258		Spot	1	Image 1	2	1000000036	105
68172		Spot	1	Image 1	2	1000000037	106
65351		Spot	1	Image 1	2	1000000038	107
54397		Spot	1	Image 1	2	1000000039	108
60058		Spot	1	Image 1	2	1000000040	109
55082		Spot	1	Image 1	2	1000000041	110
62459		Spot	1	Image 1	2	1000000042	111
59518		Spot	1	Image 1	2	1000000043	112
60040		Spot	1	Image 1	2	1000000044	113
57464		Spot	1	Image 1	2	1000000045	114
53832		Spot	1	Image 1	2	1000000046	115
54853		Spot	1	Image 1	2	1000000047	116
51061		Spot	1	Image 1	2	1000000048	117
63558		Spot	1	Image 1	2	1000000049	118
63131		Spot	1	Image 1	2	1000000050	119
56157		Spot	1	Image 1	2	1000000051	120
68471		Spot	1	Image 1	2	1000000052	121
66390		Spot	1	Image 1	2	1000000053	122
54384		Spot	1	Image 1	2	1000000054	123
58984		Spot	1	Image 1	2	1000000055	124
50519		Spot	1	Image 1	2	1000000056	125
60001		Spot	1	Image 1	2	1000000057	126
54544		Spot	1	Image 1	2	1000000058	128
56269		Spot	1	Image 1	2	1000000059	129
52445		Spot	1	Image 1	2	1000000060	130
57901		Spot	1	Image 1	2	1000000061	131
59281		Spot	1	Image 1	2	1000000062	132
56658		Spot	1	Image 1	2	1000000063	133
52857		Spot	1	Image 1	2	1000000064	134
58560		Spot	1	Image 1	3	1000000000	135
52365		Spot	1	Image 1	3	1000000002	136
52340		Spot	1	Image 1	3	1000000004	138
51732		Spot	1	Image 1	3	1000000005	139
64830		Spot	1	Image 1	3	1000000006	140
73472		Spot	1	Image 1	3	1000000007	141
64251		Spot	1	Image 1	3	1000000008	142
64947		Spot	1	Image 1	3	1000000009	143
67188		Spot	1	Image 1	3	1000000065	144
60247		Spot	1	Image 1	3	1000000010	145
59738		Spot	1	Image 1	3	1000000011	146
68549		Spot	1	Image 1	3	1000000012	147
54589		Spot	1	Image 1	3	1000000003	148
54233		Spot	1	Image 1	3	1000000013	149
52405		Spot	1	Image 1	3	1000000014	150
52461		Spot	1	Image 1	3	1000000015	151
53936		Spot	1	Image 1	3	1000000016	152
68346		Spot	1	Image 1	3	1000000017	153
69413		Spot	1	Image 1	3	1000000018	154
49574		Spot	1	Image 1	3	1000000019	155
73401		Spot	1	Image 1	3	1000000020	156
65005		Spot	1	Image 1	3	1000000021	157
85178		Spot	1	Image 1	3	1000000022	158
68674		Spot	1	Image 1	3	1000000023	159
62896		Spot	1	Image 1	3	1000000024	160
71624		Spot	1	Image 1	3	1000000025	161
70220		Spot	1	Image 1	3	1000000026	162
60881		Spot	1	Image 1	3	1000000027	163
65897		Spot	1	Image 1	3	1000000028	164
70826		Spot	1	Image 1	3	1000000029	165
86867		Spot	1	Image 1	3	1000000030	166
64928		Spot	1	Image 1	3	1000000031	167
61529		Spot	1	Image 1	3	1000000032	168
60616		Spot	1	Image 1	3	1000000033	169
58799		Spot	1	Image 1	3	1000000034	170
58739		Spot	1	Image 1	3	1000000035	171
55870		Spot	1	Image 1	3	1000000036	172
67894		Spot	1	Image 1	3	1000000037	173
64333		Spot	1	Image 1	3	1000000038	174
54893		Spot	1	Image 1	3	1000000039	175
59811		Spot	1	Image 1	3	1000000040	176
55560		Spot	1	Image 1	3	1000000041	177
62153		Spot	1	Image 1	3	1000000042	178
58969		Spot	1	Image 1	3	1000000043	179
58876		Spot	1	Image 1	3	1000000044	180
57689		Spot	1	Image 1	3	1000000045	181
53304		Spot	1	Image 1	3	1000000046	182
53967		Spot	1	Image 1	3	1000000047	183
50995		Spot	1	Image 1	3	1000000048	184
65733		Spot	1	Image 1	3	1000000049	185
61935		Spot	1	Image 1	3	1000000050	186
55836		Spot	1	Image 1	3	1000000051	187
68234		Spot	1	Image 1	3	1000000052	188
66377		Spot	1	Image 1	3	1000000053	189
54458		Spot	1	Image 1	3	1000000054	190
59722		Spot	1	Image 1	3	1000000055	191
50537		Spot	1	Image 1	3	1000000056	192
59655		Spot	1	Image 1	3	1000000057	194
54069		Spot	1	Image 1	3	1000000058	195
54860		Spot	1	Image 1	3	1000000059	196
51899		Spot	1	Image 1	3	1000000060	197
58229		Spot	1	Image 1	3	1000000061	198
58623		Spot	1	Image 1	3	1000000062	199
57600		Spot	1	Image 1	3	1000000063	200
52895		Spot	1	Image 1	3	1000000064	201
57300		Spot	1	Image 1	4	1000000001	202
53825		Spot	1	Image 1	4	1000000002	203
52495		Spot	1	Image 1	4	1000000004	205
51672		Spot	1	Image 1	4	1000000005	206
65014		Spot	1	Image 1	4	1000000006	207
73163		Spot	1	Image 1	4	1000000007	208
64068		Spot	1	Image 1	4	1000000008	209
64648		Spot	1	Image 1	4	1000000009	210
67341		Spot	1	Image 1	4	1000000065	211
60464		Spot	1	Image 1	4	1000000010	212
59354		Spot	1	Image 1	4	1000000011	213
67373		Spot	1	Image 1	4	1000000012	214
53474		Spot	1	Image 1	4	1000000003	215
54469		Spot	1	Image 1	4	1000000013	216
52237		Spot	1	Image 1	4	1000000014	217
52586		Spot	1	Image 1	4	1000000015	218
54116		Spot	1	Image 1	4	1000000016	219
69407		Spot	1	Image 1	4	1000000017	220
69342		Spot	1	Image 1	4	1000000018	221
49222		Spot	1	Image 1	4	1000000019	222
73438		Spot	1	Image 1	4	1000000020	223
64232		Spot	1	Image 1	4	1000000021	224
86092		Spot	1	Image 1	4	1000000022	225
68254		Spot	1	Image 1	4	1000000023	226
61913		Spot	1	Image 1	4	1000000024	227
72405		Spot	1	Image 1	4	1000000025	228
68426		Spot	1	Image 1	4	1000000026	229
61469		Spot	1	Image 1	4	1000000027	230
66403		Spot	1	Image 1	4	1000000028	231
71131		Spot	1	Image 1	4	1000000029	232
86308		Spot	1	Image 1	4	1000000030	233
60483		Spot	1	Image 1	4	1000000032	234
59476		Spot	1	Image 1	4	1000000033	235
57336		Spot	1	Image 1	4	1000000034	236
59343		Spot	1	Image 1	4	1000000035	237
55702		Spot	1	Image 1	4	1000000036	238
67932		Spot	1	Image 1	4	1000000037	239
64274		Spot	1	Image 1	4	1000000038	240
54286		Spot	1	Image 1	4	1000000039	241
59545		Spot	1	Image 1	4	1000000040	242
54731		Spot	1	Image 1	4	1000000041	243
63110		Spot	1	Image 1	4	1000000042	244
58471		Spot	1	Image 1	4	1000000043	245
60131		Spot	1	Image 1	4	1000000044	246
57675		Spot	1	Image 1	4	1000000045	247
53487		Spot	1	Image 1	4	1000000046	248
54386		Spot	1	Image 1	4	1000000047	249
50746		Spot	1	Image 1	4	1000000048	250
63945		Spot	1	Image 1	4	1000000049	251
61769		Spot	1	Image 1	4	1000000050	252
55943		Spot	1	Image 1	4	1000000051	253
66956		Spot	1	Image 1	4	1000000052	254
65684		Spot	1	Image 1	4	1000000053	255
54413		Spot	1	Image 1	4	1000000054	256
59207		Spot	1	Image 1	4	1000000055	257
49961		Spot	1	Image 1	4	1000000056	258
60554		Spot	1	Image 1	4	1000000057	259
54674		Spot	1	Image 1	4	1000000058	260
55285		Spot	1	Image 1	4	1000000059	262
52230		Spot	1	Image 1	4	1000000060	263
58346		Spot	1	Image 1	4	1000000061	264
58727		Spot	1	Image 1	4	1000000062	265
56348		Spot	1	Image 1	4	1000000063	266
52608		Spot	1	Image 1	4	1000000064	267
56984		Spot	1	Image 1	5	1000000000	268
53180		Spot	1	Image 1	5	1000000002	269
52220		Spot	1	Image 1	5	1000000004	271
51860		Spot	1	Image 1	5	1000000005	272
65225		Spot	1	Image 1	5	1000000006	273
74037		Spot	1	Image 1	5	1000000020	274
73248		Spot	1	Image 1	5	1000000007	275
63344		Spot	1	Image 1	5	1000000008	276
64309		Spot	1	Image 1	5	1000000009	277
67048		Spot	1	Image 1	5	1000000065	278
60315		Spot	1	Image 1	5	1000000010	279
59572		Spot	1	Image 1	5	1000000011	280
68008		Spot	1	Image 1	5	1000000012	281
53952		Spot	1	Image 1	5	1000000003	282
53443		Spot	1	Image 1	5	1000000013	283
52218		Spot	1	Image 1	5	1000000014	284
52308		Spot	1	Image 1	5	1000000015	285
53325		Spot	1	Image 1	5	1000000016	286
69256		Spot	1	Image 1	5	1000000017	287
70173		Spot	1	Image 1	5	1000000018	288
49164		Spot	1	Image 1	5	1000000019	289
64292		Spot	1	Image 1	5	1000000021	290
87252		Spot	1	Image 1	5	1000000022	291
67305		Spot	1	Image 1	5	1000000023	292
62216		Spot	1	Image 1	5	1000000024	293
71200		Spot	1	Image 1	5	1000000025	294
69221		Spot	1	Image 1	5	1000000026	295
61726		Spot	1	Image 1	5	1000000027	296
66025		Spot	1	Image 1	5	1000000028	297
70244		Spot	1	Image 1	5	1000000029	298
87056		Spot	1	Image 1	5	1000000030	299
66726		Spot	1	Image 1	5	1000000031	300
61042		Spot	1	Image 1	5	1000000032	301
59606		Spot	1	Image 1	5	1000000033	302
59770		Spot	1	Image 1	5	1000000035	303
57648		Spot	1	Image 1	5	1000000034	304
55325		Spot	1	Image 1	5	1000000036	305
67298		Spot	1	Image 1	5	1000000037	306
64308		Spot	1	Image 1	5	1000000038	307
54433		Spot	1	Image 1	5	1000000039	308
59216		Spot	1	Image 1	5	1000000040	309
54414		Spot	1	Image 1	5	1000000041	310
62379		Spot	1	Image 1	5	1000000042	311
59279		Spot	1	Image 1	5	1000000043	312
58954		Spot	1	Image 1	5	1000000044	313
56380		Spot	1	Image 1	5	1000000045	314
54252		Spot	1	Image 1	5	1000000046	315
53906		Spot	1	Image 1	5	1000000047	316
50927		Spot	1	Image 1	5	1000000048	317
60059		Spot	1	Image 1	5	1000000049	318
62142		Spot	1	Image 1	5	1000000050	319
56524		Spot	1	Image 1	5	1000000051	320
67027		Spot	1	Image 1	5	1000000052	321
66611		Spot	1	Image 1	5	1000000053	322
54708		Spot	1	Image 1	5	1000000054	323
58839		Spot	1	Image 1	5	1000000055	324
50483		Spot	1	Image 1	5	1000000056	325
59047		Spot	1	Image 1	5	1000000057	326
53321		Spot	1	Image 1	5	1000000058	327
54751		Spot	1	Image 1	5	1000000059	329
51708		Spot	1	Image 1	5	1000000060	330
57608		Spot	1	Image 1	5	1000000061	331
58805		Spot	1	Image 1	5	1000000062	332
56976		Spot	1	Image 1	5	1000000063	333
53001		Spot	1	Image 1	5	1000000064	334
52631		Spot	1	Image 1	6	1000000002	335
51836		Spot	1	Image 1	6	1000000004	337
52129		Spot	1	Image 1	6	1000000005	338
65025		Spot	1	Image 1	6	1000000006	339
77320		Spot	1	Image 1	6	1000000007	340
63614		Spot	1	Image 1	6	1000000008	341
64579		Spot	1	Image 1	6	1000000009	342
60080		Spot	1	Image 1	6	1000000010	343
67189		Spot	1	Image 1	6	1000000012	344
54013		Spot	1	Image 1	6	1000000003	345
54137		Spot	1	Image 1	6	1000000013	346
52281		Spot	1	Image 1	6	1000000014	347
53107		Spot	1	Image 1	6	1000000015	348
52793		Spot	1	Image 1	6	1000000016	349
69288		Spot	1	Image 1	6	1000000017	350
69567		Spot	1	Image 1	6	1000000018	351
49562		Spot	1	Image 1	6	1000000019	352
74272		Spot	1	Image 1	6	1000000020	353
65161		Spot	1	Image 1	6	1000000021	354
86427		Spot	1	Image 1	6	1000000022	355
67528		Spot	1	Image 1	6	1000000023	356
62224		Spot	1	Image 1	6	1000000024	357
71742		Spot	1	Image 1	6	1000000025	358
69139		Spot	1	Image 1	6	1000000026	359
61424		Spot	1	Image 1	6	1000000027	360
66761		Spot	1	Image 1	6	1000000028	361
71034		Spot	1	Image 1	6	1000000029	362
87336		Spot	1	Image 1	6	1000000030	363
66900		Spot	1	Image 1	6	1000000031	364
60405		Spot	1	Image 1	6	1000000032	365
60585		Spot	1	Image 1	6	1000000033	366
57273		Spot	1	Image 1	6	1000000034	367
59031		Spot	1	Image 1	6	1000000035	368
54953		Spot	1	Image 1	6	1000000036	369
66469		Spot	1	Image 1	6	1000000037	370
63186		Spot	1	Image 1	6	1000000038	371
54693		Spot	1	Image 1	6	1000000039	372
59647		Spot	1	Image 1	6	1000000040	373
54743		Spot	1	Image 1	6	1000000041	374
62658		Spot	1	Image 1	6	1000000042	375
59045		Spot	1	Image 1	6	1000000043	376
58727		Spot	1	Image 1	6	1000000044	377
57015		Spot	1	Image 1	6	1000000045	378
54537		Spot	1	Image 1	6	1000000046	379
53931		Spot	1	Image 1	6	1000000047	380
51716		Spot	1	Image 1	6	1000000048	381
60778		Spot	1	Image 1	6	1000000049	382
63331		Spot	1	Image 1	6	1000000050	383
55960		Spot	1	Image 1	6	1000000051	384
70717		Spot	1	Image 1	6	1000000052	385
66682		Spot	1	Image 1	6	1000000053	386
54121		Spot	1	Image 1	6	1000000054	387
59239		Spot	1	Image 1	6	1000000055	388
50386		Spot	1	Image 1	6	1000000056	389
59597		Spot	1	Image 1	6	1000000057	390
53519		Spot	1	Image 1	6	1000000058	392
55180		Spot	1	Image 1	6	1000000059	393
51514		Spot	1	Image 1	6	1000000060	394
57306		Spot	1	Image 1	6	1000000061	395
58524		Spot	1	Image 1	6	1000000062	396
57112		Spot	1	Image 1	6	1000000063	397
52634		Spot	1	Image 1	6	1000000064	398
57924		Spot	1	Image 1	7	1000000000	399
56085		Spot	1	Image 1	7	1000000001	400
52868		Spot	1	Image 1	7	1000000002	401
53494		Spot	1	Image 1	7	1000000003	402
52067		Spot	1	Image 1	7	1000000004	404
51771		Spot	1	Image 1	7	1000000005	405
64797		Spot	1	Image 1	7	1000000006	406
73269		Spot	1	Image 1	7	1000000020	407
74452		Spot	1	Image 1	7	1000000007	408
64170		Spot	1	Image 1	7	1000000008	409
63533		Spot	1	Image 1	7	1000000009	410
66380		Spot	1	Image 1	7	1000000065	411
59489		Spot	1	Image 1	7	1000000010	412
67489		Spot	1	Image 1	7	1000000012	413
54459		Spot	1	Image 1	7	1000000013	414
53116		Spot	1	Image 1	7	1000000014	415
53195		Spot	1	Image 1	7	1000000015	416
53068		Spot	1	Image 1	7	1000000016	417
69943		Spot	1	Image 1	7	1000000017	418
69918		Spot	1	Image 1	7	1000000018	419
49360		Spot	1	Image 1	7	1000000019	420
65164		Spot	1	Image 1	7	1000000021	421
86243		Spot	1	Image 1	7	1000000022	422
68102		Spot	1	Image 1	7	1000000023	423
61916		Spot	1	Image 1	7	1000000024	424
71465		Spot	1	Image 1	7	1000000025	425
68094		Spot	1	Image 1	7	1000000026	426
61611		Spot	1	Image 1	7	1000000027	427
65526		Spot	1	Image 1	7	1000000028	428
70518		Spot	1	Image 1	7	1000000029	429
87172		Spot	1	Image 1	7	1000000030	430
65388		Spot	1	Image 1	7	1000000031	431
60252		Spot	1	Image 1	7	1000000032	432
59551		Spot	1	Image 1	7	1000000033	433
58123		Spot	1	Image 1	7	1000000034	434
59419		Spot	1	Image 1	7	1000000035	435
55254		Spot	1	Image 1	7	1000000036	436
67627		Spot	1	Image 1	7	1000000037	437
63071		Spot	1	Image 1	7	1000000038	438
54485		Spot	1	Image 1	7	1000000039	439
59447		Spot	1	Image 1	7	1000000040	440
55693		Spot	1	Image 1	7	1000000041	441
62887		Spot	1	Image 1	7	1000000042	442
58294		Spot	1	Image 1	7	1000000043	443
59841		Spot	1	Image 1	7	1000000044	444
56989		Spot	1	Image 1	7	1000000045	445
53229		Spot	1	Image 1	7	1000000046	446
54200		Spot	1	Image 1	7	1000000047	447
51327		Spot	1	Image 1	7	1000000048	448
60303		Spot	1	Image 1	7	1000000049	449
62132		Spot	1	Image 1	7	1000000050	450
55576		Spot	1	Image 1	7	1000000051	451
69985		Spot	1	Image 1	7	1000000052	452
67086		Spot	1	Image 1	7	1000000053	453
53696		Spot	1	Image 1	7	1000000054	454
59543		Spot	1	Image 1	7	1000000055	455
50782		Spot	1	Image 1	7	1000000056	456
59536		Spot	1	Image 1	7	1000000057	457
54683		Spot	1	Image 1	7	1000000058	459
54606		Spot	1	Image 1	7	1000000059	460
52147		Spot	1	Image 1	7	1000000060	461
57397		Spot	1	Image 1	7	1000000061	462
58426		Spot	1	Image 1	7	1000000062	463
57079		Spot	1	Image 1	7	1000000063	464
53075		Spot	1	Image 1	7	1000000064	465
57489		Spot	1	Image 1	8	1000000000	466
54194		Spot	1	Image 1	8	1000000002	467
54053		Spot	1	Image 1	8	1000000003	468
52138		Spot	1	Image 1	8	1000000004	470
51748		Spot	1	Image 1	8	1000000005	471
64069		Spot	1	Image 1	8	1000000006	472
72754		Spot	1	Image 1	8	1000000020	473
74132		Spot	1	Image 1	8	1000000007	474
63431		Spot	1	Image 1	8	1000000008	475
64189		Spot	1	Image 1	8	1000000009	476
66579		Spot	1	Image 1	8	1000000065	477
60180		Spot	1	Image 1	8	1000000010	478
59582		Spot	1	Image 1	8	1000000011	479
67405		Spot	1	Image 1	8	1000000012	480
54666		Spot	1	Image 1	8	1000000013	481
51975		Spot	1	Image 1	8	1000000014	482
52216		Spot	1	Image 1	8	1000000015	483
53061		Spot	1	Image 1	8	1000000016	484
70411		Spot	1	Image 1	8	1000000017	485
69056		Spot	1	Image 1	8	1000000018	486
49426		Spot	1	Image 1	8	1000000019	487
64373		Spot	1	Image 1	8	1000000021	488
85277		Spot	1	Image 1	8	1000000022	489
66999		Spot	1	Image 1	8	1000000023	490
62219		Spot	1	Image 1	8	1000000024	491
71560		Spot	1	Image 1	8	1000000025	492
68101		Spot	1	Image 1	8	1000000026	493
60790		Spot	1	Image 1	8	1000000027	494
66362		Spot	1	Image 1	8	1000000028	495
71367		Spot	1	Image 1	8	1000000029	496
85560		Spot	1	Image 1	8	1000000030	497
65636		Spot	1	Image 1	8	1000000031	498
60553		Spot	1	Image 1	8	1000000032	499
59956		Spot	1	Image 1	8	1000000033	500
57711		Spot	1	Image 1	8	1000000034	501
59797		Spot	1	Image 1	8	1000000035	502
54935		Spot	1	Image 1	8	1000000036	503
66846		Spot	1	Image 1	8	1000000037	504
64496		Spot	1	Image 1	8	1000000038	505
53996		Spot	1	Image 1	8	1000000039	506
59388		Spot	1	Image 1	8	1000000040	507
54310		Spot	1	Image 1	8	1000000041	508
61421		Spot	1	Image 1	8	1000000042	509
58594		Spot	1	Image 1	8	1000000043	510
59035		Spot	1	Image 1	8	1000000044	511
56511		Spot	1	Image 1	8	1000000045	512
52894		Spot	1	Image 1	8	1000000046	513
53857		Spot	1	Image 1	8	1000000047	514
50647		Spot	1	Image 1	8	1000000048	515
60805		Spot	1	Image 1	8	1000000049	516
62509		Spot	1	Image 1	8	1000000050	517
55086		Spot	1	Image 1	8	1000000051	518
71189		Spot	1	Image 1	8	1000000052	519
65834		Spot	1	Image 1	8	1000000053	520
53616		Spot	1	Image 1	8	1000000054	521
58071		Spot	1	Image 1	8	1000000055	522
50286		Spot	1	Image 1	8	1000000056	523
59236		Spot	1	Image 1	8	1000000057	524
53161		Spot	1	Image 1	8	1000000058	526
54953		Spot	1	Image 1	8	1000000059	527
51926		Spot	1	Image 1	8	1000000060	528
57259		Spot	1	Image 1	8	1000000061	529
58624		Spot	1	Image 1	8	1000000062	530
57116		Spot	1	Image 1	8	1000000063	531
52069		Spot	1	Image 1	8	1000000064	532
57004		Spot	1	Image 1	9	1000000000	533
53597		Spot	1	Image 1	9	1000000002	534
52141		Spot	1	Image 1	9	1000000004	536
51305		Spot	1	Image 1	9	1000000005	537
63949		Spot	1	Image 1	9	1000000006	538
74543		Spot	1	Image 1	9	1000000020	539
78050		Spot	1	Image 1	9	1000000007	540
62417		Spot	1	Image 1	9	1000000008	541
63903		Spot	1	Image 1	9	1000000009	542
66893		Spot	1	Image 1	9	1000000065	543
59662		Spot	1	Image 1	9	1000000010	544
59208		Spot	1	Image 1	9	1000000011	545
66675		Spot	1	Image 1	9	1000000012	546
53373		Spot	1	Image 1	9	1000000003	547
54413		Spot	1	Image 1	9	1000000013	548
51960		Spot	1	Image 1	9	1000000014	549
52335		Spot	1	Image 1	9	1000000015	550
53100		Spot	1	Image 1	9	1000000016	551
69129		Spot	1	Image 1	9	1000000017	552
49183		Spot	1	Image 1	9	1000000019	553
68957		Spot	1	Image 1	9	1000000018	554
63831		Spot	1	Image 1	9	1000000021	555
86364		Spot	1	Image 1	9	1000000022	556
67983		Spot	1	Image 1	9	1000000023	557
61555		Spot	1	Image 1	9	1000000024	558
72456		Spot	1	Image 1	9	1000000025	559
69282		Spot	1	Image 1	9	1000000026	560
61579		Spot	1	Image 1	9	1000000027	561
65272		Spot	1	Image 1	9	1000000028	562
70523		Spot	1	Image 1	9	1000000029	563
84751		Spot	1	Image 1	9	1000000030	564
65285		Spot	1	Image 1	9	1000000031	565
61136		Spot	1	Image 1	9	1000000032	566
59206		Spot	1	Image 1	9	1000000033	567
57838		Spot	1	Image 1	9	1000000034	568
59530		Spot	1	Image 1	9	1000000035	569
55750		Spot	1	Image 1	9	1000000036	570
66816		Spot	1	Image 1	9	1000000037	571
64172		Spot	1	Image 1	9	1000000038	572
53834		Spot	1	Image 1	9	1000000039	573
60212		Spot	1	Image 1	9	1000000040	574
54951		Spot	1	Image 1	9	1000000041	575
61548		Spot	1	Image 1	9	1000000042	576
58865		Spot	1	Image 1	9	1000000043	577
59373		Spot	1	Image 1	9	1000000044	578
57635		Spot	1	Image 1	9	1000000045	579
53759		Spot	1	Image 1	9	1000000046	580
53630		Spot	1	Image 1	9	1000000047	581
50876		Spot	1	Image 1	9	1000000048	582
60816		Spot	1	Image 1	9	1000000049	583
61972		Spot	1	Image 1	9	1000000050	584
55497		Spot	1	Image 1	9	1000000051	585
68715		Spot	1	Image 1	9	1000000052	586
65803		Spot	1	Image 1	9	1000000053	587
53801		Spot	1	Image 1	9	1000000054	588
58274		Spot	1	Image 1	9	1000000055	589
50159		Spot	1	Image 1	9	1000000056	590
59106		Spot	1	Image 1	9	1000000057	592
53615		Spot	1	Image 1	9	1000000058	593
54418		Spot	1	Image 1	9	1000000059	594
52122		Spot	1	Image 1	9	1000000060	595
58060		Spot	1	Image 1	9	1000000061	596
58290		Spot	1	Image 1	9	1000000062	597
56322		Spot	1	Image 1	9	1000000063	598
52382		Spot	1	Image 1	9	1000000064	599
56935		Spot	1	Image 1	10	1000000000	600
56258		Spot	1	Image 1	10	1000000001	601
52469		Spot	1	Image 1	10	1000000002	602
51740		Spot	1	Image 1	10	1000000004	604
51354		Spot	1	Image 1	10	1000000005	605
63401		Spot	1	Image 1	10	1000000006	606
73569		Spot	1	Image 1	10	1000000020	607
76175		Spot	1	Image 1	10	1000000007	608
62961		Spot	1	Image 1	10	1000000008	609
64205		Spot	1	Image 1	10	1000000009	610
66328		Spot	1	Image 1	10	1000000065	611
60761		Spot	1	Image 1	10	1000000010	612
66605		Spot	1	Image 1	10	1000000012	613
53506		Spot	1	Image 1	10	1000000003	614
53670		Spot	1	Image 1	10	1000000013	615
51795		Spot	1	Image 1	10	1000000014	616
53778		Spot	1	Image 1	10	1000000016	617
70677		Spot	1	Image 1	10	1000000017	618
68709		Spot	1	Image 1	10	1000000018	619
49148		Spot	1	Image 1	10	1000000019	620
64765		Spot	1	Image 1	10	1000000021	621
86164		Spot	1	Image 1	10	1000000022	622
67282		Spot	1	Image 1	10	1000000023	623
61834		Spot	1	Image 1	10	1000000024	624
70918		Spot	1	Image 1	10	1000000025	625
68153		Spot	1	Image 1	10	1000000026	626
61728		Spot	1	Image 1	10	1000000027	627
65627		Spot	1	Image 1	10	1000000028	628
69782		Spot	1	Image 1	10	1000000029	629
86411		Spot	1	Image 1	10	1000000030	630
64969		Spot	1	Image 1	10	1000000031	631
60293		Spot	1	Image 1	10	1000000032	632
59320		Spot	1	Image 1	10	1000000033	633
57986		Spot	1	Image 1	10	1000000034	634
58225		Spot	1	Image 1	10	1000000035	635
54714		Spot	1	Image 1	10	1000000036	636
66947		Spot	1	Image 1	10	1000000037	637
63163		Spot	1	Image 1	10	1000000038	638
53420		Spot	1	Image 1	10	1000000039	639
58968		Spot	1	Image 1	10	1000000040	640
54340		Spot	1	Image 1	10	1000000041	641
62122		Spot	1	Image 1	10	1000000042	642
58235		Spot	1	Image 1	10	1000000043	643
58888		Spot	1	Image 1	10	1000000044	644
56774		Spot	1	Image 1	10	1000000045	645
53366		Spot	1	Image 1	10	1000000046	646
53558		Spot	1	Image 1	10	1000000047	647
50732		Spot	1	Image 1	10	1000000048	648
59791		Spot	1	Image 1	10	1000000049	649
61546		Spot	1	Image 1	10	1000000050	650
56023		Spot	1	Image 1	10	1000000051	651
70598		Spot	1	Image 1	10	1000000052	652
65567		Spot	1	Image 1	10	1000000053	653
54049		Spot	1	Image 1	10	1000000054	654
59267		Spot	1	Image 1	10	1000000055	655
50016		Spot	1	Image 1	10	1000000056	656
60006		Spot	1	Image 1	10	1000000057	657
54070		Spot	1	Image 1	10	1000000058	658
54290		Spot	1	Image 1	10	1000000059	660
52710		Spot	1	Image 1	10	1000000060	661
57730		Spot	1	Image 1	10	1000000061	662
59294		Spot	1	Image 1	10	1000000062	663
56437		Spot	1	Image 1	10	1000000063	664
52978		Spot	1	Image 1	10	1000000064	665
57014		Spot	1	Image 1	11	1000000000	666
56192		Spot	1	Image 1	11	1000000001	667
53461		Spot	1	Image 1	11	1000000002	668
51509		Spot	1	Image 1	11	1000000004	670
51301		Spot	1	Image 1	11	1000000005	671
63998		Spot	1	Image 1	11	1000000006	672
73473		Spot	1	Image 1	11	1000000020	673
75570		Spot	1	Image 1	11	1000000007	674
63034		Spot	1	Image 1	11	1000000008	675
63491		Spot	1	Image 1	11	1000000009	676
59891		Spot	1	Image 1	11	1000000010	677
58896		Spot	1	Image 1	11	1000000011	678
66780		Spot	1	Image 1	11	1000000012	679
53080		Spot	1	Image 1	11	1000000003	680
54434		Spot	1	Image 1	11	1000000013	681
52378		Spot	1	Image 1	11	1000000014	682
51942		Spot	1	Image 1	11	1000000015	683
52552		Spot	1	Image 1	11	1000000016	684
70343		Spot	1	Image 1	11	1000000017	685
70129		Spot	1	Image 1	11	1000000018	686
49670		Spot	1	Image 1	11	1000000019	687
64474		Spot	1	Image 1	11	1000000021	688
84869		Spot	1	Image 1	11	1000000022	689
67664		Spot	1	Image 1	11	1000000023	690
61468		Spot	1	Image 1	11	1000000024	691
71958		Spot	1	Image 1	11	1000000025	692
67700		Spot	1	Image 1	11	1000000026	693
61235		Spot	1	Image 1	11	1000000027	694
65840		Spot	1	Image 1	11	1000000028	695
69516		Spot	1	Image 1	11	1000000029	696
87367		Spot	1	Image 1	11	1000000030	697
59519		Spot	1	Image 1	11	1000000033	698
59245		Spot	1	Image 1	11	1000000032	699
57344		Spot	1	Image 1	11	1000000034	700
58646		Spot	1	Image 1	11	1000000035	701
55208		Spot	1	Image 1	11	1000000036	702
67263		Spot	1	Image 1	11	1000000037	703
62976		Spot	1	Image 1	11	1000000038	704
54433		Spot	1	Image 1	11	1000000039	705
58945		Spot	1	Image 1	11	1000000040	706
53914		Spot	1	Image 1	11	1000000041	707
61922		Spot	1	Image 1	11	1000000042	708
59171		Spot	1	Image 1	11	1000000043	709
58098		Spot	1	Image 1	11	1000000044	710
56244		Spot	1	Image 1	11	1000000045	711
53102		Spot	1	Image 1	11	1000000046	712
53458		Spot	1	Image 1	11	1000000047	713
51714		Spot	1	Image 1	11	1000000048	714
61060		Spot	1	Image 1	11	1000000049	715
62195		Spot	1	Image 1	11	1000000050	716
55678		Spot	1	Image 1	11	1000000051	717
68013		Spot	1	Image 1	11	1000000052	718
67127		Spot	1	Image 1	11	1000000053	719
54111		Spot	1	Image 1	11	1000000054	720
59234		Spot	1	Image 1	11	1000000055	721
50027		Spot	1	Image 1	11	1000000056	722
59138		Spot	1	Image 1	11	1000000057	723
53161		Spot	1	Image 1	11	1000000058	724
55190		Spot	1	Image 1	11	1000000059	726
52274		Spot	1	Image 1	11	1000000060	727
57600		Spot	1	Image 1	11	1000000061	728
58570		Spot	1	Image 1	11	1000000062	729
57432		Spot	1	Image 1	11	1000000063	730
52471		Spot	1	Image 1	11	1000000064	731
56905		Spot	1	Image 1	12	1000000000	732
55779		Spot	1	Image 1	12	1000000001	733
52227		Spot	1	Image 1	12	1000000002	734
52012		Spot	1	Image 1	12	1000000004	736
50926		Spot	1	Image 1	12	1000000005	737
63918		Spot	1	Image 1	12	1000000006	738
74945		Spot	1	Image 1	12	1000000020	739
77345		Spot	1	Image 1	12	1000000007	740
61931		Spot	1	Image 1	12	1000000008	741
63622		Spot	1	Image 1	12	1000000009	742
60342		Spot	1	Image 1	12	1000000010	743
67045		Spot	1	Image 1	12	1000000012	744
53469		Spot	1	Image 1	12	1000000003	745
53783		Spot	1	Image 1	12	1000000013	746
52065		Spot	1	Image 1	12	1000000014	747
53767		Spot	1	Image 1	12	1000000016	748
71188		Spot	1	Image 1	12	1000000017	749
50176		Spot	1	Image 1	12	1000000019	750
69857		Spot	1	Image 1	12	1000000018	751
64273		Spot	1	Image 1	12	1000000021	752
86107		Spot	1	Image 1	12	1000000022	753
68094		Spot	1	Image 1	12	1000000023	754
62084		Spot	1	Image 1	12	1000000024	755
71870		Spot	1	Image 1	12	1000000025	756
61272		Spot	1	Image 1	12	1000000027	757
64928		Spot	1	Image 1	12	1000000028	758
70415		Spot	1	Image 1	12	1000000029	759
85339		Spot	1	Image 1	12	1000000030	760
66310		Spot	1	Image 1	12	1000000031	761
59882		Spot	1	Image 1	12	1000000032	762
58966		Spot	1	Image 1	12	1000000033	763
57605		Spot	1	Image 1	12	1000000034	764
56082		Spot	1	Image 1	12	1000000036	765
67416		Spot	1	Image 1	12	1000000037	766
62981		Spot	1	Image 1	12	1000000038	767
54673		Spot	1	Image 1	12	1000000039	768
59539		Spot	1	Image 1	12	1000000040	769
54261		Spot	1	Image 1	12	1000000041	770
62075		Spot	1	Image 1	12	1000000042	771
58172		Spot	1	Image 1	12	1000000043	772
58951		Spot	1	Image 1	12	1000000044	773
56675		Spot	1	Image 1	12	1000000045	774
53260		Spot	1	Image 1	12	1000000046	775
53145		Spot	1	Image 1	12	1000000047	776
50396		Spot	1	Image 1	12	1000000048	777
60723		Spot	1	Image 1	12	1000000050	778
54952		Spot	1	Image 1	12	1000000051	779
67357		Spot	1	Image 1	12	1000000052	780
65899		Spot	1	Image 1	12	1000000053	781
53949		Spot	1	Image 1	12	1000000054	782
58774		Spot	1	Image 1	12	1000000055	783
49946		Spot	1	Image 1	12	1000000056	784
59683		Spot	1	Image 1	12	1000000057	785
53401		Spot	1	Image 1	12	1000000058	786
55659		Spot	1	Image 1	12	1000000059	788
51969		Spot	1	Image 1	12	1000000060	789
57970		Spot	1	Image 1	12	1000000061	790
58750		Spot	1	Image 1	12	1000000062	791
56702		Spot	1	Image 1	12	1000000063	792
52636		Spot	1	Image 1	12	1000000064	793
56929		Spot	1	Image 1	13	1000000000	794
51833		Spot	1	Image 1	13	1000000002	795
51622		Spot	1	Image 1	13	1000000004	797
51282		Spot	1	Image 1	13	1000000005	798
63932		Spot	1	Image 1	13	1000000006	799
74811		Spot	1	Image 1	13	1000000020	800
74959		Spot	1	Image 1	13	1000000007	801
62428		Spot	1	Image 1	13	1000000008	802
64209		Spot	1	Image 1	13	1000000009	803
66418		Spot	1	Image 1	13	1000000065	804
60739		Spot	1	Image 1	13	1000000010	805
65287		Spot	1	Image 1	13	1000000012	806
53573		Spot	1	Image 1	13	1000000003	807
53983		Spot	1	Image 1	13	1000000013	808
52712		Spot	1	Image 1	13	1000000014	809
53058		Spot	1	Image 1	13	1000000016	810
71097		Spot	1	Image 1	13	1000000017	811
48863		Spot	1	Image 1	13	1000000019	812
69789		Spot	1	Image 1	13	1000000018	813
65489		Spot	1	Image 1	13	1000000021	814
85020		Spot	1	Image 1	13	1000000022	815
67337		Spot	1	Image 1	13	1000000023	816
61632		Spot	1	Image 1	13	1000000024	817
71777		Spot	1	Image 1	13	1000000025	818
61256		Spot	1	Image 1	13	1000000027	819
65365		Spot	1	Image 1	13	1000000028	820
69690		Spot	1	Image 1	13	1000000029	821
87151		Spot	1	Image 1	13	1000000030	822
65722		Spot	1	Image 1	13	1000000066	823
60880		Spot	1	Image 1	13	1000000032	824
59249		Spot	1	Image 1	13	1000000033	825
57125		Spot	1	Image 1	13	1000000034	826
58546		Spot	1	Image 1	13	1000000035	827
55067		Spot	1	Image 1	13	1000000036	828
67049		Spot	1	Image 1	13	1000000037	829
63056		Spot	1	Image 1	13	1000000038	830
54059		Spot	1	Image 1	13	1000000039	831
59002		Spot	1	Image 1	13	1000000040	832
54197		Spot	1	Image 1	13	1000000041	833
61654		Spot	1	Image 1	13	1000000042	834
58110		Spot	1	Image 1	13	1000000043	835
59262		Spot	1	Image 1	13	1000000044	836
57280		Spot	1	Image 1	13	1000000045	837
53408		Spot	1	Image 1	13	1000000046	838
53357		Spot	1	Image 1	13	1000000047	839
50845		Spot	1	Image 1	13	1000000048	840
61551		Spot	1	Image 1	13	1000000050	841
55140		Spot	1	Image 1	13	1000000051	842
66805		Spot	1	Image 1	13	1000000052	843
66721		Spot	1	Image 1	13	1000000053	844
54358		Spot	1	Image 1	13	1000000054	845
58415		Spot	1	Image 1	13	1000000055	846
50933		Spot	1	Image 1	13	1000000056	847
59671		Spot	1	Image 1	13	1000000057	848
53522		Spot	1	Image 1	13	1000000058	850
55036		Spot	1	Image 1	13	1000000059	851
51877		Spot	1	Image 1	13	1000000060	852
57157		Spot	1	Image 1	13	1000000061	853
57611		Spot	1	Image 1	13	1000000062	854
55915		Spot	1	Image 1	13	1000000063	855
52137		Spot	1	Image 1	13	1000000064	856
56566		Spot	1	Image 1	14	1000000000	857
56207		Spot	1	Image 1	14	1000000001	858
52899		Spot	1	Image 1	14	1000000002	859
53369		Spot	1	Image 1	14	1000000003	860
51511		Spot	1	Image 1	14	1000000004	862
51300		Spot	1	Image 1	14	1000000005	863
63895		Spot	1	Image 1	14	1000000006	864
73050		Spot	1	Image 1	14	1000000020	865
76545		Spot	1	Image 1	14	1000000007	866
62247		Spot	1	Image 1	14	1000000008	867
64071		Spot	1	Image 1	14	1000000009	868
65799		Spot	1	Image 1	14	1000000065	869
60189		Spot	1	Image 1	14	1000000010	870
59005		Spot	1	Image 1	14	1000000011	871
66444		Spot	1	Image 1	14	1000000012	872
53881		Spot	1	Image 1	14	1000000013	873
52260		Spot	1	Image 1	14	1000000014	874
52079		Spot	1	Image 1	14	1000000015	875
52987		Spot	1	Image 1	14	1000000016	876
70916		Spot	1	Image 1	14	1000000017	877
49912		Spot	1	Image 1	14	1000000019	878
69043		Spot	1	Image 1	14	1000000018	879
64861		Spot	1	Image 1	14	1000000021	880
84612		Spot	1	Image 1	14	1000000022	881
67117		Spot	1	Image 1	14	1000000023	882
62413		Spot	1	Image 1	14	1000000024	883
71544		Spot	1	Image 1	14	1000000025	884
66907		Spot	1	Image 1	14	1000000026	885
61004		Spot	1	Image 1	14	1000000027	886
65464		Spot	1	Image 1	14	1000000028	887
69978		Spot	1	Image 1	14	1000000029	888
86764		Spot	1	Image 1	14	1000000030	889
65784		Spot	1	Image 1	14	1000000066	890
65589		Spot	1	Image 1	14	1000000031	891
59774		Spot	1	Image 1	14	1000000032	892
59874		Spot	1	Image 1	14	1000000033	893
57270		Spot	1	Image 1	14	1000000034	894
57885		Spot	1	Image 1	14	1000000035	895
55046		Spot	1	Image 1	14	1000000036	896
66461		Spot	1	Image 1	14	1000000037	897
63496		Spot	1	Image 1	14	1000000038	898
53719		Spot	1	Image 1	14	1000000039	899
59065		Spot	1	Image 1	14	1000000040	900
54408		Spot	1	Image 1	14	1000000041	901
61998		Spot	1	Image 1	14	1000000042	902
58950		Spot	1	Image 1	14	1000000043	903
58964		Spot	1	Image 1	14	1000000044	904
56385		Spot	1	Image 1	14	1000000045	905
52810		Spot	1	Image 1	14	1000000046	906
53730		Spot	1	Image 1	14	1000000047	907
51160		Spot	1	Image 1	14	1000000048	908
62909		Spot	1	Image 1	14	1000000049	909
61399		Spot	1	Image 1	14	1000000050	910
54888		Spot	1	Image 1	14	1000000051	911
70370		Spot	1	Image 1	14	1000000052	912
65189		Spot	1	Image 1	14	1000000053	913
53889		Spot	1	Image 1	14	1000000054	914
59629		Spot	1	Image 1	14	1000000055	915
50939		Spot	1	Image 1	14	1000000056	916
60134		Spot	1	Image 1	14	1000000057	917
53605		Spot	1	Image 1	14	1000000058	919
54896		Spot	1	Image 1	14	1000000059	920
51586		Spot	1	Image 1	14	1000000060	921
56561		Spot	1	Image 1	14	1000000061	922
58139		Spot	1	Image 1	14	1000000062	923
56502		Spot	1	Image 1	14	1000000063	924
52690		Spot	1	Image 1	14	1000000064	925
56667		Spot	1	Image 1	15	1000000000	926
55737		Spot	1	Image 1	15	1000000001	927
52516		Spot	1	Image 1	15	1000000002	928
52117		Spot	1	Image 1	15	1000000004	930
51275		Spot	1	Image 1	15	1000000005	931
63965		Spot	1	Image 1	15	1000000006	932
73161		Spot	1	Image 1	15	1000000020	933
75484		Spot	1	Image 1	15	1000000007	934
62004		Spot	1	Image 1	15	1000000008	935
63718		Spot	1	Image 1	15	1000000009	936
60585		Spot	1	Image 1	15	1000000010	937
58795		Spot	1	Image 1	15	1000000011	938
65425		Spot	1	Image 1	15	1000000012	939
53245		Spot	1	Image 1	15	1000000003	940
53742		Spot	1	Image 1	15	1000000013	941
51277		Spot	1	Image 1	15	1000000014	942
51919		Spot	1	Image 1	15	1000000015	943
52897		Spot	1	Image 1	15	1000000016	944
70789		Spot	1	Image 1	15	1000000017	945
69465		Spot	1	Image 1	15	1000000018	946
49085		Spot	1	Image 1	15	1000000019	947
65397		Spot	1	Image 1	15	1000000021	948
85495		Spot	1	Image 1	15	1000000022	949
67301		Spot	1	Image 1	15	1000000023	950
61360		Spot	1	Image 1	15	1000000024	951
70772		Spot	1	Image 1	15	1000000025	952
67247		Spot	1	Image 1	15	1000000026	953
61053		Spot	1	Image 1	15	1000000027	954
65269		Spot	1	Image 1	15	1000000028	955
69659		Spot	1	Image 1	15	1000000029	956
64933		Spot	1	Image 1	15	1000000066	957
85074		Spot	1	Image 1	15	1000000030	958
60246		Spot	1	Image 1	15	1000000032	959
60210		Spot	1	Image 1	15	1000000033	960
57179		Spot	1	Image 1	15	1000000034	961
58084		Spot	1	Image 1	15	1000000035	962
55128		Spot	1	Image 1	15	1000000036	963
67033		Spot	1	Image 1	15	1000000037	964
62890		Spot	1	Image 1	15	1000000038	965
54224		Spot	1	Image 1	15	1000000039	966
59288		Spot	1	Image 1	15	1000000040	967
54398		Spot	1	Image 1	15	1000000041	968
62007		Spot	1	Image 1	15	1000000042	969
57991		Spot	1	Image 1	15	1000000043	970
63103		Spot	1	Image 1	15	1000000049	971
58922		Spot	1	Image 1	15	1000000044	972
57216		Spot	1	Image 1	15	1000000045	973
52745		Spot	1	Image 1	15	1000000046	974
53239		Spot	1	Image 1	15	1000000047	975
50449		Spot	1	Image 1	15	1000000048	976
61542		Spot	1	Image 1	15	1000000050	977
55818		Spot	1	Image 1	15	1000000051	978
67999		Spot	1	Image 1	15	1000000052	979
65539		Spot	1	Image 1	15	1000000053	980
53728		Spot	1	Image 1	15	1000000054	981
59017		Spot	1	Image 1	15	1000000055	982
51227		Spot	1	Image 1	15	1000000056	983
58326		Spot	1	Image 1	15	1000000057	984
53290		Spot	1	Image 1	15	1000000058	985
54621		Spot	1	Image 1	15	1000000059	987
52146		Spot	1	Image 1	15	1000000060	988
58235		Spot	1	Image 1	15	1000000061	989
58159		Spot	1	Image 1	15	1000000062	990
56622		Spot	1	Image 1	15	1000000063	991
52158		Spot	1	Image 1	15	1000000064	992
57175		Spot	1	Image 1	16	1000000000	993
56631		Spot	1	Image 1	16	1000000001	994
52694		Spot	1	Image 1	16	1000000002	995
52280		Spot	1	Image 1	16	1000000004	997
51800		Spot	1	Image 1	16	1000000005	998
63773		Spot	1	Image 1	16	1000000006	999
73617		Spot	1	Image 1	16	1000000020	1000
73774		Spot	1	Image 1	16	1000000007	1001
62027		Spot	1	Image 1	16	1000000008	1002
64000		Spot	1	Image 1	16	1000000009	1003
60188		Spot	1	Image 1	16	1000000010	1004
64570		Spot	1	Image 1	16	1000000012	1005
53347		Spot	1	Image 1	16	1000000003	1006
53320		Spot	1	Image 1	16	1000000013	1007
51462		Spot	1	Image 1	16	1000000014	1008
52473		Spot	1	Image 1	16	1000000015	1009
53920		Spot	1	Image 1	16	1000000016	1010
72320		Spot	1	Image 1	16	1000000017	1011
49175		Spot	1	Image 1	16	1000000019	1012
67976		Spot	1	Image 1	16	1000000018	1013
64753		Spot	1	Image 1	16	1000000021	1014
85769		Spot	1	Image 1	16	1000000022	1015
67175		Spot	1	Image 1	16	1000000023	1016
61092		Spot	1	Image 1	16	1000000024	1017
70542		Spot	1	Image 1	16	1000000025	1018
67560		Spot	1	Image 1	16	1000000026	1019
61988		Spot	1	Image 1	16	1000000027	1020
65667		Spot	1	Image 1	16	1000000028	1021
69191		Spot	1	Image 1	16	1000000029	1022
65313		Spot	1	Image 1	16	1000000066	1023
85509		Spot	1	Image 1	16	1000000030	1024
65558		Spot	1	Image 1	16	1000000031	1025
59596		Spot	1	Image 1	16	1000000032	1026
59302		Spot	1	Image 1	16	1000000033	1027
56861		Spot	1	Image 1	16	1000000034	1028
57773		Spot	1	Image 1	16	1000000035	1029
54779		Spot	1	Image 1	16	1000000036	1030
66684		Spot	1	Image 1	16	1000000037	1031
62559		Spot	1	Image 1	16	1000000038	1032
54393		Spot	1	Image 1	16	1000000039	1033
58691		Spot	1	Image 1	16	1000000040	1034
53945		Spot	1	Image 1	16	1000000041	1035
62449		Spot	1	Image 1	16	1000000042	1036
57782		Spot	1	Image 1	16	1000000043	1037
58102		Spot	1	Image 1	16	1000000044	1038
56065		Spot	1	Image 1	16	1000000045	1039
52190		Spot	1	Image 1	16	1000000046	1040
53207		Spot	1	Image 1	16	1000000047	1041
51273		Spot	1	Image 1	16	1000000048	1042
61557		Spot	1	Image 1	16	1000000050	1043
54708		Spot	1	Image 1	16	1000000051	1044
68650		Spot	1	Image 1	16	1000000052	1045
65259		Spot	1	Image 1	16	1000000053	1046
53760		Spot	1	Image 1	16	1000000054	1047
58557		Spot	1	Image 1	16	1000000055	1048
50111		Spot	1	Image 1	16	1000000056	1049
59278		Spot	1	Image 1	16	1000000057	1050
53597		Spot	1	Image 1	16	1000000058	1052
54909		Spot	1	Image 1	16	1000000059	1053
51657		Spot	1	Image 1	16	1000000060	1054
58028		Spot	1	Image 1	16	1000000061	1055
58529		Spot	1	Image 1	16	1000000062	1056
56217		Spot	1	Image 1	16	1000000063	1057
52788		Spot	1	Image 1	16	1000000064	1058
56982		Spot	1	Image 1	17	1000000000	1059
55661		Spot	1	Image 1	17	1000000001	1060
52332		Spot	1	Image 1	17	1000000002	1061
51510		Spot	1	Image 1	17	1000000004	1063
51361		Spot	1	Image 1	17	1000000005	1064
63215		Spot	1	Image 1	17	1000000006	1065
72657		Spot	1	Image 1	17	1000000020	1066
75797		Spot	1	Image 1	17	1000000007	1067
62022		Spot	1	Image 1	17	1000000008	1068
63721		Spot	1	Image 1	17	1000000009	1069
60074		Spot	1	Image 1	17	1000000010	1070
64388		Spot	1	Image 1	17	1000000012	1071
54037		Spot	1	Image 1	17	1000000003	1072
53213		Spot	1	Image 1	17	1000000013	1073
51994		Spot	1	Image 1	17	1000000014	1074
51598		Spot	1	Image 1	17	1000000015	1075
53136		Spot	1	Image 1	17	1000000016	1076
71953		Spot	1	Image 1	17	1000000017	1077
49706		Spot	1	Image 1	17	1000000019	1078
69032		Spot	1	Image 1	17	1000000018	1079
64433		Spot	1	Image 1	17	1000000021	1080
85921		Spot	1	Image 1	17	1000000022	1081
67317		Spot	1	Image 1	17	1000000023	1082
61660		Spot	1	Image 1	17	1000000024	1083
70845		Spot	1	Image 1	17	1000000025	1084
66718		Spot	1	Image 1	17	1000000026	1085
61044		Spot	1	Image 1	17	1000000027	1086
65619		Spot	1	Image 1	17	1000000028	1087
69915		Spot	1	Image 1	17	1000000029	1088
64513		Spot	1	Image 1	17	1000000066	1089
85825		Spot	1	Image 1	17	1000000030	1090
64836		Spot	1	Image 1	17	1000000031	1091
60239		Spot	1	Image 1	17	1000000032	1092
59344		Spot	1	Image 1	17	1000000033	1093
57143		Spot	1	Image 1	17	1000000034	1094
59033		Spot	1	Image 1	17	1000000035	1095
56259		Spot	1	Image 1	17	1000000036	1096
66513		Spot	1	Image 1	17	1000000037	1097
63469		Spot	1	Image 1	17	1000000038	1098
54322		Spot	1	Image 1	17	1000000039	1099
59685		Spot	1	Image 1	17	1000000040	1100
54376		Spot	1	Image 1	17	1000000041	1101
61505		Spot	1	Image 1	17	1000000042	1102
57756		Spot	1	Image 1	17	1000000043	1103
64712		Spot	1	Image 1	17	1000000049	1104
58627		Spot	1	Image 1	17	1000000044	1105
56868		Spot	1	Image 1	17	1000000045	1106
52874		Spot	1	Image 1	17	1000000046	1107
53757		Spot	1	Image 1	17	1000000047	1108
50698		Spot	1	Image 1	17	1000000048	1109
60855		Spot	1	Image 1	17	1000000050	1110
55277		Spot	1	Image 1	17	1000000051	1111
69826		Spot	1	Image 1	17	1000000052	1112
64821		Spot	1	Image 1	17	1000000053	1113
54209		Spot	1	Image 1	17	1000000054	1114
59180		Spot	1	Image 1	17	1000000055	1115
49743		Spot	1	Image 1	17	1000000056	1116
58932		Spot	1	Image 1	17	1000000057	1117
52718		Spot	1	Image 1	17	1000000058	1119
54926		Spot	1	Image 1	17	1000000059	1120
51835		Spot	1	Image 1	17	1000000060	1121
56544		Spot	1	Image 1	17	1000000061	1122
58135		Spot	1	Image 1	17	1000000062	1123
57684		Spot	1	Image 1	17	1000000063	1124
52460		Spot	1	Image 1	17	1000000064	1125
57339		Spot	1	Image 1	18	1000000000	1126
55174		Spot	1	Image 1	18	1000000001	1127
52488		Spot	1	Image 1	18	1000000002	1128
53123		Spot	1	Image 1	18	1000000003	1129
51768		Spot	1	Image 1	18	1000000004	1131
51409		Spot	1	Image 1	18	1000000005	1132
63433		Spot	1	Image 1	18	1000000006	1133
73129		Spot	1	Image 1	18	1000000020	1134
76260		Spot	1	Image 1	18	1000000007	1135
61890		Spot	1	Image 1	18	1000000008	1136
63762		Spot	1	Image 1	18	1000000009	1137
65369		Spot	1	Image 1	18	1000000067	1138
59431		Spot	1	Image 1	18	1000000010	1139
65160		Spot	1	Image 1	18	1000000012	1140
54479		Spot	1	Image 1	18	1000000013	1141
51868		Spot	1	Image 1	18	1000000014	1142
52072		Spot	1	Image 1	18	1000000015	1143
52940		Spot	1	Image 1	18	1000000016	1144
73409		Spot	1	Image 1	18	1000000017	1145
49069		Spot	1	Image 1	18	1000000019	1146
68410		Spot	1	Image 1	18	1000000018	1147
64672		Spot	1	Image 1	18	1000000021	1148
84882		Spot	1	Image 1	18	1000000022	1149
66864		Spot	1	Image 1	18	1000000023	1150
62971		Spot	1	Image 1	18	1000000024	1151
71249		Spot	1	Image 1	18	1000000025	1152
68122		Spot	1	Image 1	18	1000000026	1153
61225		Spot	1	Image 1	18	1000000027	1154
65096		Spot	1	Image 1	18	1000000028	1155
69792		Spot	1	Image 1	18	1000000029	1156
65004		Spot	1	Image 1	18	1000000066	1157
85758		Spot	1	Image 1	18	1000000030	1158
64360		Spot	1	Image 1	18	1000000031	1159
59498		Spot	1	Image 1	18	1000000032	1160
60023		Spot	1	Image 1	18	1000000033	1161
57047		Spot	1	Image 1	18	1000000034	1162
57985		Spot	1	Image 1	18	1000000035	1163
56235		Spot	1	Image 1	18	1000000036	1164
67409		Spot	1	Image 1	18	1000000037	1165
63303		Spot	1	Image 1	18	1000000038	1166
54215		Spot	1	Image 1	18	1000000039	1167
60093		Spot	1	Image 1	18	1000000040	1168
53397		Spot	1	Image 1	18	1000000041	1169
60914		Spot	1	Image 1	18	1000000042	1170
57717		Spot	1	Image 1	18	1000000043	1171
58304		Spot	1	Image 1	18	1000000044	1172
57041		Spot	1	Image 1	18	1000000045	1173
52645		Spot	1	Image 1	18	1000000046	1174
53102		Spot	1	Image 1	18	1000000047	1175
50601		Spot	1	Image 1	18	1000000048	1176
59959		Spot	1	Image 1	18	1000000050	1177
54991		Spot	1	Image 1	18	1000000051	1178
69150		Spot	1	Image 1	18	1000000052	1179
64810		Spot	1	Image 1	18	1000000053	1180
53387		Spot	1	Image 1	18	1000000054	1181
59918		Spot	1	Image 1	18	1000000055	1182
49949		Spot	1	Image 1	18	1000000056	1183
59402		Spot	1	Image 1	18	1000000057	1184
53254		Spot	1	Image 1	18	1000000058	1186
54342		Spot	1	Image 1	18	1000000059	1187
52022		Spot	1	Image 1	18	1000000060	1188
57032		Spot	1	Image 1	18	1000000061	1189
58116		Spot	1	Image 1	18	1000000062	1190
56106		Spot	1	Image 1	18	1000000063	1191
52421		Spot	1	Image 1	18	1000000064	1192
57356		Spot	1	Image 1	19	1000000000	1193
52354		Spot	1	Image 1	19	1000000002	1194
53023		Spot	1	Image 1	19	1000000003	1195
51340		Spot	1	Image 1	19	1000000004	1197
50736		Spot	1	Image 1	19	1000000005	1198
63260		Spot	1	Image 1	19	1000000006	1199
73048		Spot	1	Image 1	19	1000000020	1200
72361		Spot	1	Image 1	19	1000000007	1201
62335		Spot	1	Image 1	19	1000000008	1202
64724		Spot	1	Image 1	19	1000000009	1203
58281		Spot	1	Image 1	19	1000000068	1204
65659		Spot	1	Image 1	19	1000000067	1205
59302		Spot	1	Image 1	19	1000000010	1206
65215		Spot	1	Image 1	19	1000000012	1207
53787		Spot	1	Image 1	19	1000000013	1208
51686		Spot	1	Image 1	19	1000000014	1209
51599		Spot	1	Image 1	19	1000000015	1210
52898		Spot	1	Image 1	19	1000000016	1211
73952		Spot	1	Image 1	19	1000000017	1212
69230		Spot	1	Image 1	19	1000000018	1213
50001		Spot	1	Image 1	19	1000000019	1214
64961		Spot	1	Image 1	19	1000000021	1215
85834		Spot	1	Image 1	19	1000000022	1216
67202		Spot	1	Image 1	19	1000000023	1217
62676		Spot	1	Image 1	19	1000000024	1218
71809		Spot	1	Image 1	19	1000000025	1219
68168		Spot	1	Image 1	19	1000000026	1220
60960		Spot	1	Image 1	19	1000000027	1221
65950		Spot	1	Image 1	19	1000000028	1222
69509		Spot	1	Image 1	19	1000000029	1223
85995		Spot	1	Image 1	19	1000000030	1224
66352		Spot	1	Image 1	19	1000000066	1225
65758		Spot	1	Image 1	19	1000000031	1226
59261		Spot	1	Image 1	19	1000000032	1227
59023		Spot	1	Image 1	19	1000000033	1228
57453		Spot	1	Image 1	19	1000000034	1229
58245		Spot	1	Image 1	19	1000000035	1230
56310		Spot	1	Image 1	19	1000000036	1231
66563		Spot	1	Image 1	19	1000000037	1232
63772		Spot	1	Image 1	19	1000000038	1233
53766		Spot	1	Image 1	19	1000000039	1234
58677		Spot	1	Image 1	19	1000000040	1235
54089		Spot	1	Image 1	19	1000000041	1236
61262		Spot	1	Image 1	19	1000000042	1237
57776		Spot	1	Image 1	19	1000000043	1238
58247		Spot	1	Image 1	19	1000000044	1239
56212		Spot	1	Image 1	19	1000000045	1240
53333		Spot	1	Image 1	19	1000000046	1241
53307		Spot	1	Image 1	19	1000000047	1242
50538		Spot	1	Image 1	19	1000000048	1243
60049		Spot	1	Image 1	19	1000000050	1244
54786		Spot	1	Image 1	19	1000000051	1245
68957		Spot	1	Image 1	19	1000000052	1246
64906		Spot	1	Image 1	19	1000000053	1247
54028		Spot	1	Image 1	19	1000000054	1248
58718		Spot	1	Image 1	19	1000000055	1249
49572		Spot	1	Image 1	19	1000000056	1250
59259		Spot	1	Image 1	19	1000000057	1251
53754		Spot	1	Image 1	19	1000000058	1252
54858		Spot	1	Image 1	19	1000000059	1254
51959		Spot	1	Image 1	19	1000000060	1255
57724		Spot	1	Image 1	19	1000000061	1256
58698		Spot	1	Image 1	19	1000000062	1257
56625		Spot	1	Image 1	19	1000000063	1258
51755		Spot	1	Image 1	19	1000000064	1259
57558		Spot	1	Image 1	20	1000000000	1260
55584		Spot	1	Image 1	20	1000000001	1261
52535		Spot	1	Image 1	20	1000000002	1262
52991		Spot	1	Image 1	20	1000000003	1263
51223		Spot	1	Image 1	20	1000000004	1265
51375		Spot	1	Image 1	20	1000000005	1266
63393		Spot	1	Image 1	20	1000000006	1267
71839		Spot	1	Image 1	20	1000000020	1268
74343		Spot	1	Image 1	20	1000000007	1269
61999		Spot	1	Image 1	20	1000000008	1270
63366		Spot	1	Image 1	20	1000000009	1271
57833		Spot	1	Image 1	20	1000000068	1272
67512		Spot	1	Image 1	20	1000000067	1273
60099		Spot	1	Image 1	20	1000000010	1274
64252		Spot	1	Image 1	20	1000000012	1275
53533		Spot	1	Image 1	20	1000000013	1276
52356		Spot	1	Image 1	20	1000000014	1277
51942		Spot	1	Image 1	20	1000000015	1278
52832		Spot	1	Image 1	20	1000000016	1279
75519		Spot	1	Image 1	20	1000000017	1280
48776		Spot	1	Image 1	20	1000000019	1281
68184		Spot	1	Image 1	20	1000000018	1282
65785		Spot	1	Image 1	20	1000000021	1283
85435		Spot	1	Image 1	20	1000000022	1284
68529		Spot	1	Image 1	20	1000000023	1285
61429		Spot	1	Image 1	20	1000000024	1286
71546		Spot	1	Image 1	20	1000000025	1287
60731		Spot	1	Image 1	20	1000000027	1288
65412		Spot	1	Image 1	20	1000000028	1289
70449		Spot	1	Image 1	20	1000000029	1290
66243		Spot	1	Image 1	20	1000000066	1291
86139		Spot	1	Image 1	20	1000000030	1292
66377		Spot	1	Image 1	20	1000000031	1293
59758		Spot	1	Image 1	20	1000000032	1294
58810		Spot	1	Image 1	20	1000000033	1295
56708		Spot	1	Image 1	20	1000000034	1296
58734		Spot	1	Image 1	20	1000000035	1297
55220		Spot	1	Image 1	20	1000000036	1298
66965		Spot	1	Image 1	20	1000000037	1299
62541		Spot	1	Image 1	20	1000000038	1300
53848		Spot	1	Image 1	20	1000000039	1301
58946		Spot	1	Image 1	20	1000000040	1302
54277		Spot	1	Image 1	20	1000000041	1303
61884		Spot	1	Image 1	20	1000000042	1304
57940		Spot	1	Image 1	20	1000000043	1305
63943		Spot	1	Image 1	20	1000000049	1306
57947		Spot	1	Image 1	20	1000000044	1307
57337		Spot	1	Image 1	20	1000000045	1308
52272		Spot	1	Image 1	20	1000000046	1309
53872		Spot	1	Image 1	20	1000000047	1310
50231		Spot	1	Image 1	20	1000000048	1311
60263		Spot	1	Image 1	20	1000000050	1312
54371		Spot	1	Image 1	20	1000000051	1313
70037		Spot	1	Image 1	20	1000000052	1314
64619		Spot	1	Image 1	20	1000000053	1315
54154		Spot	1	Image 1	20	1000000054	1316
59727		Spot	1	Image 1	20	1000000055	1317
50060		Spot	1	Image 1	20	1000000056	1318
58856		Spot	1	Image 1	20	1000000057	1319
53331		Spot	1	Image 1	20	1000000058	1320
54719		Spot	1	Image 1	20	1000000059	1322
51934		Spot	1	Image 1	20	1000000060	1323
57447		Spot	1	Image 1	20	1000000061	1324
57282		Spot	1	Image 1	20	1000000062	1325
56589		Spot	1	Image 1	20	1000000063	1326
51910		Spot	1	Image 1	20	1000000064	1327
56913		Spot	1	Image 1	21	1000000001	1328
52173		Spot	1	Image 1	21	1000000002	1329
53499		Spot	1	Image 1	21	1000000003	1330
50939		Spot	1	Image 1	21	1000000004	1332
51637		Spot	1	Image 1	21	1000000005	1333
62689		Spot	1	Image 1	21	1000000006	1334
73098		Spot	1	Image 1	21	1000000020	1335
73656		Spot	1	Image 1	21	1000000007	1336
61914		Spot	1	Image 1	21	1000000008	1337
63473		Spot	1	Image 1	21	1000000009	1338
58345		Spot	1	Image 1	21	1000000068	1339
66158		Spot	1	Image 1	21	1000000067	1340
60288		Spot	1	Image 1	21	1000000010	1341
64550		Spot	1	Image 1	21	1000000012	1342
53898		Spot	1	Image 1	21	1000000013	1343
52481		Spot	1	Image 1	21	1000000014	1344
51771		Spot	1	Image 1	21	1000000015	1345
52866		Spot	1	Image 1	21	1000000016	1346
74410		Spot	1	Image 1	21	1000000017	1347
70440		Spot	1	Image 1	21	1000000018	1348
49837		Spot	1	Image 1	21	1000000019	1349
65532		Spot	1	Image 1	21	1000000021	1350
85068		Spot	1	Image 1	21	1000000022	1351
66665		Spot	1	Image 1	21	1000000023	1352
61756		Spot	1	Image 1	21	1000000024	1353
70443		Spot	1	Image 1	21	1000000025	1354
67057		Spot	1	Image 1	21	1000000026	1355
61204		Spot	1	Image 1	21	1000000027	1356
65696		Spot	1	Image 1	21	1000000028	1357
69685		Spot	1	Image 1	21	1000000029	1358
65433		Spot	1	Image 1	21	1000000066	1359
85762		Spot	1	Image 1	21	1000000030	1360
64623		Spot	1	Image 1	21	1000000031	1361
59550		Spot	1	Image 1	21	1000000032	1362
59895		Spot	1	Image 1	21	1000000033	1363
56731		Spot	1	Image 1	21	1000000034	1364
57807		Spot	1	Image 1	21	1000000035	1365
55428		Spot	1	Image 1	21	1000000036	1366
66887		Spot	1	Image 1	21	1000000037	1367
62173		Spot	1	Image 1	21	1000000038	1368
54676		Spot	1	Image 1	21	1000000039	1369
58876		Spot	1	Image 1	21	1000000040	1370
53772		Spot	1	Image 1	21	1000000041	1371
62331		Spot	1	Image 1	21	1000000042	1372
59504		Spot	1	Image 1	21	1000000043	1373
59199		Spot	1	Image 1	21	1000000044	1374
57130		Spot	1	Image 1	21	1000000045	1375
52812		Spot	1	Image 1	21	1000000046	1376
53803		Spot	1	Image 1	21	1000000047	1377
50202		Spot	1	Image 1	21	1000000048	1378
63745		Spot	1	Image 1	21	1000000049	1379
60937		Spot	1	Image 1	21	1000000050	1380
55901		Spot	1	Image 1	21	1000000051	1381
69886		Spot	1	Image 1	21	1000000052	1382
65143		Spot	1	Image 1	21	1000000053	1383
54241		Spot	1	Image 1	21	1000000054	1384
60086		Spot	1	Image 1	21	1000000055	1385
49397		Spot	1	Image 1	21	1000000056	1386
60052		Spot	1	Image 1	21	1000000057	1387
53293		Spot	1	Image 1	21	1000000058	1389
54662		Spot	1	Image 1	21	1000000059	1390
51452		Spot	1	Image 1	21	1000000060	1391
57451		Spot	1	Image 1	21	1000000061	1392
58500		Spot	1	Image 1	21	1000000062	1393
56483		Spot	1	Image 1	21	1000000063	1394
52840		Spot	1	Image 1	21	1000000064	1395
55478		Spot	1	Image 1	22	1000000001	1396
52575		Spot	1	Image 1	22	1000000002	1397
53697		Spot	1	Image 1	22	1000000003	1398
51110		Spot	1	Image 1	22	1000000004	1400
51492		Spot	1	Image 1	22	1000000005	1401
63047		Spot	1	Image 1	22	1000000006	1402
72954		Spot	1	Image 1	22	1000000020	1403
72619		Spot	1	Image 1	22	1000000007	1404
62633		Spot	1	Image 1	22	1000000008	1405
62722		Spot	1	Image 1	22	1000000009	1406
58588		Spot	1	Image 1	22	1000000068	1407
59447		Spot	1	Image 1	22	1000000010	1408
65235		Spot	1	Image 1	22	1000000012	1409
53788		Spot	1	Image 1	22	1000000013	1410
51333		Spot	1	Image 1	22	1000000014	1411
51437		Spot	1	Image 1	22	1000000015	1412
52257		Spot	1	Image 1	22	1000000016	1413
75630		Spot	1	Image 1	22	1000000017	1414
68222		Spot	1	Image 1	22	1000000018	1415
49267		Spot	1	Image 1	22	1000000019	1416
64199		Spot	1	Image 1	22	1000000021	1417
87944		Spot	1	Image 1	22	1000000022	1418
66594		Spot	1	Image 1	22	1000000023	1419
62022		Spot	1	Image 1	22	1000000024	1420
71837		Spot	1	Image 1	22	1000000025	1421
68668		Spot	1	Image 1	22	1000000026	1422
61461		Spot	1	Image 1	22	1000000027	1423
65413		Spot	1	Image 1	22	1000000028	1424
68720		Spot	1	Image 1	22	1000000029	1425
84220		Spot	1	Image 1	22	1000000030	1426
66113		Spot	1	Image 1	22	1000000066	1427
64920		Spot	1	Image 1	22	1000000031	1428
59262		Spot	1	Image 1	22	1000000032	1429
59545		Spot	1	Image 1	22	1000000033	1430
56694		Spot	1	Image 1	22	1000000034	1431
57690		Spot	1	Image 1	22	1000000035	1432
55312		Spot	1	Image 1	22	1000000036	1433
65988		Spot	1	Image 1	22	1000000037	1434
62484		Spot	1	Image 1	22	1000000038	1435
53818		Spot	1	Image 1	22	1000000039	1436
58891		Spot	1	Image 1	22	1000000040	1437
54417		Spot	1	Image 1	22	1000000041	1438
61395		Spot	1	Image 1	22	1000000042	1439
57973		Spot	1	Image 1	22	1000000043	1440
58720		Spot	1	Image 1	22	1000000044	1441
52487		Spot	1	Image 1	22	1000000046	1442
52765		Spot	1	Image 1	22	1000000047	1443
50470		Spot	1	Image 1	22	1000000048	1444
62255		Spot	1	Image 1	22	1000000049	1445
61464		Spot	1	Image 1	22	1000000050	1446
54706		Spot	1	Image 1	22	1000000051	1447
69885		Spot	1	Image 1	22	1000000052	1448
65144		Spot	1	Image 1	22	1000000053	1449
53843		Spot	1	Image 1	22	1000000054	1450
58956		Spot	1	Image 1	22	1000000055	1451
49529		Spot	1	Image 1	22	1000000056	1452
59824		Spot	1	Image 1	22	1000000057	1454
54160		Spot	1	Image 1	22	1000000058	1455
54777		Spot	1	Image 1	22	1000000059	1456
51886		Spot	1	Image 1	22	1000000060	1457
57861		Spot	1	Image 1	22	1000000061	1458
58042		Spot	1	Image 1	22	1000000062	1459
57071		Spot	1	Image 1	22	1000000063	1460
52495		Spot	1	Image 1	22	1000000069	1461
52536		Spot	1	Image 1	22	1000000064	1462
57777		Spot	1	Image 1	23	1000000000	1463
55770		Spot	1	Image 1	23	1000000001	1464
52244		Spot	1	Image 1	23	1000000002	1465
51175		Spot	1	Image 1	23	1000000004	1467
51276		Spot	1	Image 1	23	1000000005	1468
63251		Spot	1	Image 1	23	1000000006	1469
72647		Spot	1	Image 1	23	1000000020	1470
72190		Spot	1	Image 1	23	1000000007	1471
62365		Spot	1	Image 1	23	1000000008	1472
64700		Spot	1	Image 1	23	1000000009	1473
58856		Spot	1	Image 1	23	1000000068	1474
59280		Spot	1	Image 1	23	1000000010	1475
65153		Spot	1	Image 1	23	1000000012	1476
52902		Spot	1	Image 1	23	1000000003	1477
52984		Spot	1	Image 1	23	1000000013	1478
51969		Spot	1	Image 1	23	1000000014	1479
51517		Spot	1	Image 1	23	1000000015	1480
52349		Spot	1	Image 1	23	1000000016	1481
80172		Spot	1	Image 1	23	1000000017	1482
68402		Spot	1	Image 1	23	1000000018	1483
49662		Spot	1	Image 1	23	1000000019	1484
65007		Spot	1	Image 1	23	1000000021	1485
82697		Spot	1	Image 1	23	1000000022	1486
67192		Spot	1	Image 1	23	1000000023	1487
61413		Spot	1	Image 1	23	1000000024	1488
71302		Spot	1	Image 1	23	1000000025	1489
67862		Spot	1	Image 1	23	1000000026	1490
60393		Spot	1	Image 1	23	1000000027	1491
65184		Spot	1	Image 1	23	1000000028	1492
69480		Spot	1	Image 1	23	1000000029	1493
85330		Spot	1	Image 1	23	1000000030	1494
66513		Spot	1	Image 1	23	1000000066	1495
64731		Spot	1	Image 1	23	1000000031	1496
59019		Spot	1	Image 1	23	1000000032	1497
59050		Spot	1	Image 1	23	1000000033	1498
56857		Spot	1	Image 1	23	1000000034	1499
57804		Spot	1	Image 1	23	1000000035	1500
54974		Spot	1	Image 1	23	1000000036	1501
65966		Spot	1	Image 1	23	1000000037	1502
61980		Spot	1	Image 1	23	1000000038	1503
53806		Spot	1	Image 1	23	1000000039	1504
59246		Spot	1	Image 1	23	1000000040	1505
54090		Spot	1	Image 1	23	1000000041	1506
62136		Spot	1	Image 1	23	1000000042	1507
58574		Spot	1	Image 1	23	1000000043	1508
58328		Spot	1	Image 1	23	1000000044	1509
57237		Spot	1	Image 1	23	1000000045	1510
52928		Spot	1	Image 1	23	1000000046	1511
53516		Spot	1	Image 1	23	1000000047	1512
50461		Spot	1	Image 1	23	1000000048	1513
60865		Spot	1	Image 1	23	1000000050	1514
55064		Spot	1	Image 1	23	1000000051	1515
68809		Spot	1	Image 1	23	1000000052	1516
64714		Spot	1	Image 1	23	1000000053	1517
53570		Spot	1	Image 1	23	1000000054	1518
58857		Spot	1	Image 1	23	1000000055	1519
50831		Spot	1	Image 1	23	1000000056	1520
59664		Spot	1	Image 1	23	1000000057	1521
53334		Spot	1	Image 1	23	1000000058	1523
54743		Spot	1	Image 1	23	1000000059	1524
52060		Spot	1	Image 1	23	1000000060	1525
57222		Spot	1	Image 1	23	1000000061	1526
58032		Spot	1	Image 1	23	1000000062	1527
56355		Spot	1	Image 1	23	1000000063	1528
52283		Spot	1	Image 1	23	1000000064	1529
55731		Spot	1	Image 1	24	1000000000	1530
55601		Spot	1	Image 1	24	1000000001	1531
51777		Spot	1	Image 1	24	1000000002	1532
51549		Spot	1	Image 1	24	1000000004	1534
50966		Spot	1	Image 1	24	1000000005	1535
63501		Spot	1	Image 1	24	1000000006	1536
72932		Spot	1	Image 1	24	1000000020	1537
72245		Spot	1	Image 1	24	1000000007	1538
61531		Spot	1	Image 1	24	1000000008	1539
64044		Spot	1	Image 1	24	1000000009	1540
58143		Spot	1	Image 1	24	1000000068	1541
66103		Spot	1	Image 1	24	1000000067	1542
59367		Spot	1	Image 1	24	1000000010	1543
64836		Spot	1	Image 1	24	1000000012	1544
53686		Spot	1	Image 1	24	1000000003	1545
53351		Spot	1	Image 1	24	1000000013	1546
51699		Spot	1	Image 1	24	1000000014	1547
51157		Spot	1	Image 1	24	1000000015	1548
52280		Spot	1	Image 1	24	1000000016	1549
80342		Spot	1	Image 1	24	1000000017	1550
68324		Spot	1	Image 1	24	1000000018	1551
49585		Spot	1	Image 1	24	1000000019	1552
65745		Spot	1	Image 1	24	1000000021	1553
83989		Spot	1	Image 1	24	1000000022	1554
66656		Spot	1	Image 1	24	1000000023	1555
61900		Spot	1	Image 1	24	1000000024	1556
72530		Spot	1	Image 1	24	1000000025	1557
67982		Spot	1	Image 1	24	1000000026	1558
62535		Spot	1	Image 1	24	1000000027	1559
65589		Spot	1	Image 1	24	1000000028	1560
69357		Spot	1	Image 1	24	1000000029	1561
85743		Spot	1	Image 1	24	1000000030	1562
60452		Spot	1	Image 1	24	1000000032	1563
58553		Spot	1	Image 1	24	1000000033	1564
56605		Spot	1	Image 1	24	1000000034	1565
57959		Spot	1	Image 1	24	1000000035	1566
54839		Spot	1	Image 1	24	1000000036	1567
65869		Spot	1	Image 1	24	1000000037	1568
62734		Spot	1	Image 1	24	1000000038	1569
53589		Spot	1	Image 1	24	1000000039	1570
58668		Spot	1	Image 1	24	1000000040	1571
53650		Spot	1	Image 1	24	1000000041	1572
62026		Spot	1	Image 1	24	1000000042	1573
58055		Spot	1	Image 1	24	1000000043	1574
58026		Spot	1	Image 1	24	1000000044	1575
56658		Spot	1	Image 1	24	1000000045	1576
53301		Spot	1	Image 1	24	1000000046	1577
53084		Spot	1	Image 1	24	1000000047	1578
50355		Spot	1	Image 1	24	1000000048	1579
62881		Spot	1	Image 1	24	1000000049	1580
60166		Spot	1	Image 1	24	1000000050	1581
55080		Spot	1	Image 1	24	1000000051	1582
68200		Spot	1	Image 1	24	1000000052	1583
64812		Spot	1	Image 1	24	1000000053	1584
53887		Spot	1	Image 1	24	1000000054	1585
58858		Spot	1	Image 1	24	1000000055	1586
50193		Spot	1	Image 1	24	1000000056	1587
59976		Spot	1	Image 1	24	1000000057	1588
52973		Spot	1	Image 1	24	1000000058	1589
54680		Spot	1	Image 1	24	1000000059	1591
51965		Spot	1	Image 1	24	1000000060	1592
58083		Spot	1	Image 1	24	1000000061	1593
58110		Spot	1	Image 1	24	1000000062	1594
55856		Spot	1	Image 1	24	1000000063	1595
51638		Spot	1	Image 1	24	1000000069	1596
52424		Spot	1	Image 1	24	1000000064	1597
57321		Spot	1	Image 1	25	1000000000	1598
56150		Spot	1	Image 1	25	1000000001	1599
51948		Spot	1	Image 1	25	1000000002	1600
51280		Spot	1	Image 1	25	1000000004	1602
51624		Spot	1	Image 1	25	1000000005	1603
62360		Spot	1	Image 1	25	1000000006	1604
73778		Spot	1	Image 1	25	1000000020	1605
72848		Spot	1	Image 1	25	1000000007	1606
61324		Spot	1	Image 1	25	1000000008	1607
62755		Spot	1	Image 1	25	1000000009	1608
59606		Spot	1	Image 1	25	1000000068	1609
66369		Spot	1	Image 1	25	1000000067	1610
59714		Spot	1	Image 1	25	1000000010	1611
64596		Spot	1	Image 1	25	1000000012	1612
53289		Spot	1	Image 1	25	1000000003	1613
54194		Spot	1	Image 1	25	1000000013	1614
51776		Spot	1	Image 1	25	1000000014	1615
52136		Spot	1	Image 1	25	1000000015	1616
52871		Spot	1	Image 1	25	1000000016	1617
82166		Spot	1	Image 1	25	1000000017	1618
69034		Spot	1	Image 1	25	1000000018	1619
49591		Spot	1	Image 1	25	1000000019	1620
65110		Spot	1	Image 1	25	1000000021	1621
86987		Spot	1	Image 1	25	1000000022	1622
66933		Spot	1	Image 1	25	1000000023	1623
61036		Spot	1	Image 1	25	1000000024	1624
70321		Spot	1	Image 1	25	1000000025	1625
61096		Spot	1	Image 1	25	1000000027	1626
64653		Spot	1	Image 1	25	1000000028	1627
68190		Spot	1	Image 1	25	1000000029	1628
85557		Spot	1	Image 1	25	1000000030	1629
59242		Spot	1	Image 1	25	1000000032	1630
58209		Spot	1	Image 1	25	1000000033	1631
56777		Spot	1	Image 1	25	1000000034	1632
55072		Spot	1	Image 1	25	1000000036	1633
66223		Spot	1	Image 1	25	1000000037	1634
61881		Spot	1	Image 1	25	1000000038	1635
53495		Spot	1	Image 1	25	1000000039	1636
59777		Spot	1	Image 1	25	1000000040	1637
53602		Spot	1	Image 1	25	1000000041	1638
61068		Spot	1	Image 1	25	1000000042	1639
57686		Spot	1	Image 1	25	1000000043	1640
58251		Spot	1	Image 1	25	1000000044	1641
56274		Spot	1	Image 1	25	1000000045	1642
52698		Spot	1	Image 1	25	1000000046	1643
52539		Spot	1	Image 1	25	1000000047	1644
49954		Spot	1	Image 1	25	1000000048	1645
60968		Spot	1	Image 1	25	1000000050	1646
54388		Spot	1	Image 1	25	1000000051	1647
68398		Spot	1	Image 1	25	1000000052	1648
64708		Spot	1	Image 1	25	1000000053	1649
53375		Spot	1	Image 1	25	1000000054	1650
58850		Spot	1	Image 1	25	1000000055	1651
49728		Spot	1	Image 1	25	1000000056	1652
58428		Spot	1	Image 1	25	1000000057	1653
54017		Spot	1	Image 1	25	1000000058	1655
55123		Spot	1	Image 1	25	1000000059	1656
51656		Spot	1	Image 1	25	1000000060	1657
56891		Spot	1	Image 1	25	1000000061	1658
57902		Spot	1	Image 1	25	1000000062	1659
55401		Spot	1	Image 1	25	1000000063	1660
52438		Spot	1	Image 1	25	1000000064	1661
52144		Spot	1	Image 1	26	1000000002	1662
53678		Spot	1	Image 1	26	1000000003	1663
51888		Spot	1	Image 1	26	1000000004	1665
51483		Spot	1	Image 1	26	1000000005	1666
63270		Spot	1	Image 1	26	1000000006	1667
72087		Spot	1	Image 1	26	1000000020	1668
73082		Spot	1	Image 1	26	1000000007	1669
61845		Spot	1	Image 1	26	1000000008	1670
63097		Spot	1	Image 1	26	1000000009	1671
57982		Spot	1	Image 1	26	1000000068	1672
58679		Spot	1	Image 1	26	1000000010	1673
64777		Spot	1	Image 1	26	1000000012	1674
53583		Spot	1	Image 1	26	1000000013	1675
51765		Spot	1	Image 1	26	1000000014	1676
51515		Spot	1	Image 1	26	1000000015	1677
52440		Spot	1	Image 1	26	1000000016	1678
81911		Spot	1	Image 1	26	1000000017	1679
67973		Spot	1	Image 1	26	1000000018	1680
49295		Spot	1	Image 1	26	1000000019	1681
64178		Spot	1	Image 1	26	1000000021	1682
86030		Spot	1	Image 1	26	1000000022	1683
67310		Spot	1	Image 1	26	1000000023	1684
61851		Spot	1	Image 1	26	1000000024	1685
72010		Spot	1	Image 1	26	1000000025	1686
60724		Spot	1	Image 1	26	1000000027	1687
65333		Spot	1	Image 1	26	1000000028	1688
68505		Spot	1	Image 1	26	1000000029	1689
83716		Spot	1	Image 1	26	1000000030	1690
64664		Spot	1	Image 1	26	1000000031	1691
60437		Spot	1	Image 1	26	1000000032	1692
59693		Spot	1	Image 1	26	1000000033	1693
56787		Spot	1	Image 1	26	1000000034	1694
58232		Spot	1	Image 1	26	1000000035	1695
54635		Spot	1	Image 1	26	1000000036	1696
65733		Spot	1	Image 1	26	1000000037	1697
61753		Spot	1	Image 1	26	1000000038	1698
53491		Spot	1	Image 1	26	1000000039	1699
58836		Spot	1	Image 1	26	1000000040	1700
53629		Spot	1	Image 1	26	1000000041	1701
61688		Spot	1	Image 1	26	1000000042	1702
58924		Spot	1	Image 1	26	1000000043	1703
58402		Spot	1	Image 1	26	1000000044	1704
56782		Spot	1	Image 1	26	1000000045	1705
52333		Spot	1	Image 1	26	1000000046	1706
53573		Spot	1	Image 1	26	1000000047	1707
49758		Spot	1	Image 1	26	1000000048	1708
62019		Spot	1	Image 1	26	1000000049	1709
59781		Spot	1	Image 1	26	1000000050	1710
54869		Spot	1	Image 1	26	1000000051	1711
69070		Spot	1	Image 1	26	1000000052	1712
64237		Spot	1	Image 1	26	1000000053	1713
53773		Spot	1	Image 1	26	1000000054	1714
58593		Spot	1	Image 1	26	1000000055	1715
49546		Spot	1	Image 1	26	1000000056	1716
58956		Spot	1	Image 1	26	1000000057	1717
52427		Spot	1	Image 1	26	1000000058	1719
54537		Spot	1	Image 1	26	1000000059	1720
51685		Spot	1	Image 1	26	1000000060	1721
56937		Spot	1	Image 1	26	1000000061	1722
58302		Spot	1	Image 1	26	1000000062	1723
56883		Spot	1	Image 1	26	1000000063	1724
53004		Spot	1	Image 1	26	1000000064	1725
55435		Spot	1	Image 1	27	1000000001	1726
51891		Spot	1	Image 1	27	1000000002	1727
52747		Spot	1	Image 1	27	1000000003	1728
51698		Spot	1	Image 1	27	1000000005	1730
62181		Spot	1	Image 1	27	1000000006	1731
73716		Spot	1	Image 1	27	1000000020	1732
72016		Spot	1	Image 1	27	1000000007	1733
61631		Spot	1	Image 1	27	1000000008	1734
63030		Spot	1	Image 1	27	1000000009	1735
58617		Spot	1	Image 1	27	1000000068	1736
65881		Spot	1	Image 1	27	1000000067	1737
59030		Spot	1	Image 1	27	1000000010	1738
63969		Spot	1	Image 1	27	1000000012	1739
53955		Spot	1	Image 1	27	1000000013	1740
51530		Spot	1	Image 1	27	1000000014	1741
51153		Spot	1	Image 1	27	1000000015	1742
53144		Spot	1	Image 1	27	1000000016	1743
83651		Spot	1	Image 1	27	1000000017	1744
68126		Spot	1	Image 1	27	1000000018	1745
48686		Spot	1	Image 1	27	1000000019	1746
64043		Spot	1	Image 1	27	1000000021	1747
88735		Spot	1	Image 1	27	1000000022	1748
67124		Spot	1	Image 1	27	1000000023	1749
61255		Spot	1	Image 1	27	1000000024	1750
70879		Spot	1	Image 1	27	1000000025	1751
60723		Spot	1	Image 1	27	1000000027	1752
65328		Spot	1	Image 1	27	1000000028	1753
68475		Spot	1	Image 1	27	1000000029	1754
86430		Spot	1	Image 1	27	1000000030	1755
59260		Spot	1	Image 1	27	1000000032	1756
58757		Spot	1	Image 1	27	1000000033	1757
58401		Spot	1	Image 1	27	1000000034	1758
55852		Spot	1	Image 1	27	1000000036	1759
66815		Spot	1	Image 1	27	1000000037	1760
62254		Spot	1	Image 1	27	1000000038	1761
53728		Spot	1	Image 1	27	1000000039	1762
58947		Spot	1	Image 1	27	1000000040	1763
54230		Spot	1	Image 1	27	1000000041	1764
61644		Spot	1	Image 1	27	1000000042	1765
59710		Spot	1	Image 1	27	1000000043	1766
58534		Spot	1	Image 1	27	1000000044	1767
55693		Spot	1	Image 1	27	1000000045	1768
52490		Spot	1	Image 1	27	1000000046	1769
53373		Spot	1	Image 1	27	1000000047	1770
50350		Spot	1	Image 1	27	1000000048	1771
62398		Spot	1	Image 1	27	1000000049	1772
60755		Spot	1	Image 1	27	1000000050	1773
55056		Spot	1	Image 1	27	1000000051	1774
68132		Spot	1	Image 1	27	1000000052	1775
64324		Spot	1	Image 1	27	1000000053	1776
54564		Spot	1	Image 1	27	1000000054	1777
58589		Spot	1	Image 1	27	1000000055	1778
49575		Spot	1	Image 1	27	1000000056	1779
58605		Spot	1	Image 1	27	1000000057	1780
54009		Spot	1	Image 1	27	1000000058	1782
54635		Spot	1	Image 1	27	1000000059	1783
51386		Spot	1	Image 1	27	1000000060	1784
56928		Spot	1	Image 1	27	1000000061	1785
59071		Spot	1	Image 1	27	1000000062	1786
56234		Spot	1	Image 1	27	1000000063	1787
52074		Spot	1	Image 1	27	1000000069	1788
52195		Spot	1	Image 1	27	1000000064	1789
55291		Spot	1	Image 1	28	1000000001	1790
53113		Spot	1	Image 1	28	1000000002	1791
52925		Spot	1	Image 1	28	1000000003	1792
51794		Spot	1	Image 1	28	1000000004	1794
51214		Spot	1	Image 1	28	1000000005	1795
63169		Spot	1	Image 1	28	1000000006	1796
73367		Spot	1	Image 1	28	1000000020	1797
74092		Spot	1	Image 1	28	1000000007	1798
61028		Spot	1	Image 1	28	1000000008	1799
63096		Spot	1	Image 1	28	1000000009	1800
58643		Spot	1	Image 1	28	1000000068	1801
65575		Spot	1	Image 1	28	1000000067	1802
60100		Spot	1	Image 1	28	1000000010	1803
63893		Spot	1	Image 1	28	1000000012	1804
53821		Spot	1	Image 1	28	1000000013	1805
51295		Spot	1	Image 1	28	1000000014	1806
51669		Spot	1	Image 1	28	1000000015	1807
52643		Spot	1	Image 1	28	1000000016	1808
84361		Spot	1	Image 1	28	1000000017	1809
68669		Spot	1	Image 1	28	1000000018	1810
49089		Spot	1	Image 1	28	1000000019	1811
63898		Spot	1	Image 1	28	1000000021	1812
86164		Spot	1	Image 1	28	1000000022	1813
67439		Spot	1	Image 1	28	1000000023	1814
61546		Spot	1	Image 1	28	1000000024	1815
71262		Spot	1	Image 1	28	1000000025	1816
61050		Spot	1	Image 1	28	1000000027	1817
65017		Spot	1	Image 1	28	1000000028	1818
69347		Spot	1	Image 1	28	1000000029	1819
85012		Spot	1	Image 1	28	1000000030	1820
64255		Spot	1	Image 1	28	1000000031	1821
60569		Spot	1	Image 1	28	1000000032	1822
59688		Spot	1	Image 1	28	1000000033	1823
57040		Spot	1	Image 1	28	1000000034	1824
57806		Spot	1	Image 1	28	1000000035	1825
55134		Spot	1	Image 1	28	1000000036	1826
65370		Spot	1	Image 1	28	1000000037	1827
62651		Spot	1	Image 1	28	1000000038	1828
53359		Spot	1	Image 1	28	1000000039	1829
58268		Spot	1	Image 1	28	1000000040	1830
53577		Spot	1	Image 1	28	1000000041	1831
60671		Spot	1	Image 1	28	1000000042	1832
58662		Spot	1	Image 1	28	1000000043	1833
59000		Spot	1	Image 1	28	1000000044	1834
55924		Spot	1	Image 1	28	1000000045	1835
52820		Spot	1	Image 1	28	1000000046	1836
52712		Spot	1	Image 1	28	1000000047	1837
49902		Spot	1	Image 1	28	1000000048	1838
63622		Spot	1	Image 1	28	1000000049	1839
59824		Spot	1	Image 1	28	1000000050	1840
54755		Spot	1	Image 1	28	1000000051	1841
67356		Spot	1	Image 1	28	1000000052	1842
64609		Spot	1	Image 1	28	1000000053	1843
53139		Spot	1	Image 1	28	1000000054	1844
58550		Spot	1	Image 1	28	1000000055	1845
49513		Spot	1	Image 1	28	1000000056	1846
59101		Spot	1	Image 1	28	1000000057	1847
52382		Spot	1	Image 1	28	1000000058	1848
54724		Spot	1	Image 1	28	1000000059	1850
51631		Spot	1	Image 1	28	1000000060	1851
56440		Spot	1	Image 1	28	1000000061	1852
57922		Spot	1	Image 1	28	1000000062	1853
55605		Spot	1	Image 1	28	1000000063	1854
52269		Spot	1	Image 1	28	1000000069	1855
51871		Spot	1	Image 1	28	1000000064	1856
56701		Spot	1	Image 1	29	1000000001	1857
51759		Spot	1	Image 1	29	1000000002	1858
52312		Spot	1	Image 1	29	1000000003	1859
51420		Spot	1	Image 1	29	1000000005	1861
61913		Spot	1	Image 1	29	1000000006	1862
72756		Spot	1	Image 1	29	1000000020	1863
74251		Spot	1	Image 1	29	1000000007	1864
61934		Spot	1	Image 1	29	1000000008	1865
63360		Spot	1	Image 1	29	1000000009	1866
57954		Spot	1	Image 1	29	1000000068	1867
66010		Spot	1	Image 1	29	1000000067	1868
59354		Spot	1	Image 1	29	1000000010	1869
63664		Spot	1	Image 1	29	1000000012	1870
53923		Spot	1	Image 1	29	1000000013	1871
51491		Spot	1	Image 1	29	1000000014	1872
51189		Spot	1	Image 1	29	1000000015	1873
52537		Spot	1	Image 1	29	1000000016	1874
86191		Spot	1	Image 1	29	1000000017	1875
68715		Spot	1	Image 1	29	1000000018	1876
49257		Spot	1	Image 1	29	1000000019	1877
63538		Spot	1	Image 1	29	1000000021	1878
84862		Spot	1	Image 1	29	1000000022	1879
66547		Spot	1	Image 1	29	1000000023	1880
61888		Spot	1	Image 1	29	1000000024	1881
71524		Spot	1	Image 1	29	1000000025	1882
66167		Spot	1	Image 1	29	1000000070	1883
60477		Spot	1	Image 1	29	1000000027	1884
65081		Spot	1	Image 1	29	1000000028	1885
68655		Spot	1	Image 1	29	1000000029	1886
84220		Spot	1	Image 1	29	1000000030	1887
64266		Spot	1	Image 1	29	1000000031	1888
59850		Spot	1	Image 1	29	1000000032	1889
58239		Spot	1	Image 1	29	1000000033	1890
56335		Spot	1	Image 1	29	1000000034	1891
57424		Spot	1	Image 1	29	1000000035	1892
54369		Spot	1	Image 1	29	1000000036	1893
65169		Spot	1	Image 1	29	1000000037	1894
61997		Spot	1	Image 1	29	1000000038	1895
54178		Spot	1	Image 1	29	1000000039	1896
58723		Spot	1	Image 1	29	1000000040	1897
53713		Spot	1	Image 1	29	1000000041	1898
61323		Spot	1	Image 1	29	1000000042	1899
58397		Spot	1	Image 1	29	1000000043	1900
58102		Spot	1	Image 1	29	1000000044	1901
57349		Spot	1	Image 1	29	1000000045	1902
52554		Spot	1	Image 1	29	1000000046	1903
52740		Spot	1	Image 1	29	1000000047	1904
50074		Spot	1	Image 1	29	1000000048	1905
61063		Spot	1	Image 1	29	1000000050	1906
54948		Spot	1	Image 1	29	1000000051	1907
67948		Spot	1	Image 1	29	1000000052	1908
64178		Spot	1	Image 1	29	1000000053	1909
53587		Spot	1	Image 1	29	1000000054	1910
59410		Spot	1	Image 1	29	1000000055	1911
50070		Spot	1	Image 1	29	1000000056	1912
58897		Spot	1	Image 1	29	1000000057	1913
52689		Spot	1	Image 1	29	1000000058	1915
54630		Spot	1	Image 1	29	1000000059	1916
51512		Spot	1	Image 1	29	1000000060	1917
56758		Spot	1	Image 1	29	1000000061	1918
57611		Spot	1	Image 1	29	1000000062	1919
55739		Spot	1	Image 1	29	1000000063	1920
51749		Spot	1	Image 1	29	1000000069	1921
51850		Spot	1	Image 1	29	1000000064	1922
55124		Spot	1	Image 1	30	1000000001	1923
52626		Spot	1	Image 1	30	1000000002	1924
52237		Spot	1	Image 1	30	1000000003	1925
51334		Spot	1	Image 1	30	1000000005	1927
62426		Spot	1	Image 1	30	1000000006	1928
71815		Spot	1	Image 1	30	1000000020	1929
75245		Spot	1	Image 1	30	1000000007	1930
61628		Spot	1	Image 1	30	1000000008	1931
62913		Spot	1	Image 1	30	1000000009	1932
58383		Spot	1	Image 1	30	1000000068	1933
65388		Spot	1	Image 1	30	1000000067	1934
58924		Spot	1	Image 1	30	1000000010	1935
64169		Spot	1	Image 1	30	1000000012	1936
53288		Spot	1	Image 1	30	1000000013	1937
51802		Spot	1	Image 1	30	1000000014	1938
51697		Spot	1	Image 1	30	1000000015	1939
52376		Spot	1	Image 1	30	1000000016	1940
85531		Spot	1	Image 1	30	1000000017	1941
69101		Spot	1	Image 1	30	1000000018	1942
49032		Spot	1	Image 1	30	1000000019	1943
64659		Spot	1	Image 1	30	1000000021	1944
85895		Spot	1	Image 1	30	1000000022	1945
65914		Spot	1	Image 1	30	1000000023	1946
61984		Spot	1	Image 1	30	1000000024	1947
70934		Spot	1	Image 1	30	1000000025	1948
67152		Spot	1	Image 1	30	1000000070	1949
60219		Spot	1	Image 1	30	1000000027	1950
64888		Spot	1	Image 1	30	1000000028	1951
68055		Spot	1	Image 1	30	1000000029	1952
85569		Spot	1	Image 1	30	1000000030	1953
65047		Spot	1	Image 1	30	1000000031	1954
58289		Spot	1	Image 1	30	1000000032	1955
58513		Spot	1	Image 1	30	1000000033	1956
56861		Spot	1	Image 1	30	1000000034	1957
54584		Spot	1	Image 1	30	1000000036	1958
65901		Spot	1	Image 1	30	1000000037	1959
62125		Spot	1	Image 1	30	1000000038	1960
52752		Spot	1	Image 1	30	1000000039	1961
58202		Spot	1	Image 1	30	1000000040	1962
53761		Spot	1	Image 1	30	1000000041	1963
61826		Spot	1	Image 1	30	1000000042	1964
58195		Spot	1	Image 1	30	1000000043	1965
57753		Spot	1	Image 1	30	1000000044	1966
56352		Spot	1	Image 1	30	1000000045	1967
52981		Spot	1	Image 1	30	1000000046	1968
52917		Spot	1	Image 1	30	1000000047	1969
50684		Spot	1	Image 1	30	1000000048	1970
61600		Spot	1	Image 1	30	1000000049	1971
60405		Spot	1	Image 1	30	1000000050	1972
54812		Spot	1	Image 1	30	1000000051	1973
67806		Spot	1	Image 1	30	1000000052	1974
64482		Spot	1	Image 1	30	1000000053	1975
53118		Spot	1	Image 1	30	1000000054	1976
59014		Spot	1	Image 1	30	1000000055	1977
49389		Spot	1	Image 1	30	1000000056	1978
47684		Spot	1	Image 1	30	1000000071	1979
58672		Spot	1	Image 1	30	1000000057	1980
52626		Spot	1	Image 1	30	1000000058	1982
54903		Spot	1	Image 1	30	1000000059	1983
51114		Spot	1	Image 1	30	1000000060	1984
57122		Spot	1	Image 1	30	1000000061	1985
58094		Spot	1	Image 1	30	1000000062	1986
56149		Spot	1	Image 1	30	1000000063	1987
52320		Spot	1	Image 1	30	1000000064	1988
62812		Spot	1	Image 1	31	1000000072	1989
52153		Spot	1	Image 1	31	1000000002	1990
52643		Spot	1	Image 1	31	1000000003	1991
51932		Spot	1	Image 1	31	1000000005	1993
62461		Spot	1	Image 1	31	1000000006	1994
72658		Spot	1	Image 1	31	1000000020	1995
76183		Spot	1	Image 1	31	1000000007	1996
62570		Spot	1	Image 1	31	1000000008	1997
62960		Spot	1	Image 1	31	1000000009	1998
57763		Spot	1	Image 1	31	1000000068	1999
58585		Spot	1	Image 1	31	1000000010	2000
64835		Spot	1	Image 1	31	1000000012	2001
54734		Spot	1	Image 1	31	1000000013	2002
51269		Spot	1	Image 1	31	1000000014	2003
52716		Spot	1	Image 1	31	1000000015	2004
52721		Spot	1	Image 1	31	1000000016	2005
85775		Spot	1	Image 1	31	1000000017	2006
49141		Spot	1	Image 1	31	1000000019	2007
69269		Spot	1	Image 1	31	1000000018	2008
64718		Spot	1	Image 1	31	1000000021	2009
85211		Spot	1	Image 1	31	1000000022	2010
67031		Spot	1	Image 1	31	1000000023	2011
61442		Spot	1	Image 1	31	1000000024	2012
69612		Spot	1	Image 1	31	1000000025	2013
66805		Spot	1	Image 1	31	1000000070	2014
61296		Spot	1	Image 1	31	1000000027	2015
65084		Spot	1	Image 1	31	1000000028	2016
68962		Spot	1	Image 1	31	1000000029	2017
64777		Spot	1	Image 1	31	1000000073	2018
84451		Spot	1	Image 1	31	1000000030	2019
64361		Spot	1	Image 1	31	1000000031	2020
59761		Spot	1	Image 1	31	1000000032	2021
58026		Spot	1	Image 1	31	1000000033	2022
57435		Spot	1	Image 1	31	1000000034	2023
57801		Spot	1	Image 1	31	1000000035	2024
54993		Spot	1	Image 1	31	1000000036	2025
65927		Spot	1	Image 1	31	1000000037	2026
62140		Spot	1	Image 1	31	1000000038	2027
53846		Spot	1	Image 1	31	1000000039	2028
59109		Spot	1	Image 1	31	1000000040	2029
53941		Spot	1	Image 1	31	1000000041	2030
60952		Spot	1	Image 1	31	1000000042	2031
57518		Spot	1	Image 1	31	1000000043	2032
58655		Spot	1	Image 1	31	1000000044	2033
56613		Spot	1	Image 1	31	1000000045	2034
53030		Spot	1	Image 1	31	1000000046	2035
52632		Spot	1	Image 1	31	1000000047	2036
50189		Spot	1	Image 1	31	1000000048	2037
60238		Spot	1	Image 1	31	1000000049	2038
59925		Spot	1	Image 1	31	1000000050	2039
55324		Spot	1	Image 1	31	1000000051	2040
68499		Spot	1	Image 1	31	1000000052	2041
65450		Spot	1	Image 1	31	1000000053	2042
53756		Spot	1	Image 1	31	1000000054	2043
58554		Spot	1	Image 1	31	1000000055	2044
50130		Spot	1	Image 1	31	1000000056	2045
47626		Spot	1	Image 1	31	1000000071	2046
58646		Spot	1	Image 1	31	1000000057	2047
53157		Spot	1	Image 1	31	1000000058	2049
55644		Spot	1	Image 1	31	1000000059	2050
52004		Spot	1	Image 1	31	1000000060	2051
56827		Spot	1	Image 1	31	1000000061	2052
57436		Spot	1	Image 1	31	1000000062	2053
56662		Spot	1	Image 1	31	1000000063	2054
51855		Spot	1	Image 1	31	1000000064	2055
55139		Spot	1	Image 1	32	1000000001	2056
52274		Spot	1	Image 1	32	1000000002	2057
52405		Spot	1	Image 1	32	1000000003	2058
[truncated: 992 more rows]
