# Supplementary material for: Protocol for real-time monitoring of CD8+ T and myeloid cell behavior in human high-grade serous ovarian cancer slices
Source: STAR Protoc. 2024 Jun 2;5(2):103102. doi: 10.1016/j.xpro.2024.103102 (PMC11179100; doi:10.1016/j.xpro.2024.103102)
Supplement: Data S3. Files for testing the R script, quantification and statistical analysis step 2 [file mmc3.zip › Test files/Slice1_b/__Intensity_Sum_Ch=2_Img=1.csv]

Intensity Sum Ch=2 Img=1
====================
Intensity Sum	Unit	Category	Channel	Image	Time	TrackID	ID
45449		Spot	2	Image 1	1	1000000000	0
43604		Spot	2	Image 1	1	1000000001	1
54520		Spot	2	Image 1	1	1000000002	2
61900		Spot	2	Image 1	1	1000000003	3
45837		Spot	2	Image 1	1	1000000004	5
49351		Spot	2	Image 1	1	1000000005	6
44018		Spot	2	Image 1	1	1000000006	7
45160		Spot	2	Image 1	1	1000000007	8
41929		Spot	2	Image 1	1	1000000008	9
44841		Spot	2	Image 1	1	1000000009	10
41288		Spot	2	Image 1	1	1000000010	11
42905		Spot	2	Image 1	1	1000000011	12
51606		Spot	2	Image 1	1	1000000012	13
66546		Spot	2	Image 1	1	1000000013	14
52687		Spot	2	Image 1	1	1000000014	15
60724		Spot	2	Image 1	1	1000000015	16
81269		Spot	2	Image 1	1	1000000016	17
43385		Spot	2	Image 1	1	1000000017	18
42100		Spot	2	Image 1	1	1000000018	19
44088		Spot	2	Image 1	1	1000000019	20
44646		Spot	2	Image 1	1	1000000020	21
46549		Spot	2	Image 1	1	1000000021	22
43104		Spot	2	Image 1	1	1000000022	23
43896		Spot	2	Image 1	1	1000000023	24
43449		Spot	2	Image 1	1	1000000024	25
44145		Spot	2	Image 1	1	1000000025	26
47412		Spot	2	Image 1	1	1000000026	27
42961		Spot	2	Image 1	1	1000000027	28
43231		Spot	2	Image 1	1	1000000028	29
47049		Spot	2	Image 1	1	1000000029	30
43767		Spot	2	Image 1	1	1000000030	31
47379		Spot	2	Image 1	1	1000000031	32
43837		Spot	2	Image 1	1	1000000032	33
43315		Spot	2	Image 1	1	1000000033	34
42556		Spot	2	Image 1	1	1000000034	35
43403		Spot	2	Image 1	1	1000000035	36
42943		Spot	2	Image 1	1	1000000036	37
46106		Spot	2	Image 1	1	1000000037	38
46580		Spot	2	Image 1	1	1000000038	39
42005		Spot	2	Image 1	1	1000000039	40
44449		Spot	2	Image 1	1	1000000040	41
44892		Spot	2	Image 1	1	1000000041	42
59092		Spot	2	Image 1	1	1000000042	43
42215		Spot	2	Image 1	1	1000000043	44
40787		Spot	2	Image 1	1	1000000044	45
41550		Spot	2	Image 1	1	1000000045	46
75842		Spot	2	Image 1	1	1000000046	47
49383		Spot	2	Image 1	1	1000000047	48
69078		Spot	2	Image 1	1	1000000048	49
41989		Spot	2	Image 1	1	1000000049	50
53668		Spot	2	Image 1	1	1000000050	51
43547		Spot	2	Image 1	1	1000000051	52
43635		Spot	2	Image 1	1	1000000052	53
42331		Spot	2	Image 1	1	1000000053	54
42937		Spot	2	Image 1	1	1000000054	55
42844		Spot	2	Image 1	1	1000000055	56
42301		Spot	2	Image 1	1	1000000056	57
44150		Spot	2	Image 1	1	1000000057	58
45262		Spot	2	Image 1	1	1000000058	59
43696		Spot	2	Image 1	1	1000000059	61
42480		Spot	2	Image 1	1	1000000060	62
43388		Spot	2	Image 1	1	1000000061	63
42995		Spot	2	Image 1	1	1000000062	64
42475		Spot	2	Image 1	1	1000000063	65
46433		Spot	2	Image 1	1	1000000064	66
45452		Spot	2	Image 1	2	1000000000	67
43546		Spot	2	Image 1	2	1000000001	68
54179		Spot	2	Image 1	2	1000000002	69
62685		Spot	2	Image 1	2	1000000003	70
45915		Spot	2	Image 1	2	1000000004	72
48972		Spot	2	Image 1	2	1000000005	73
43373		Spot	2	Image 1	2	1000000006	74
45566		Spot	2	Image 1	2	1000000007	75
42653		Spot	2	Image 1	2	1000000008	76
44829		Spot	2	Image 1	2	1000000009	77
44133		Spot	2	Image 1	2	1000000065	78
41700		Spot	2	Image 1	2	1000000010	79
42606		Spot	2	Image 1	2	1000000011	80
51290		Spot	2	Image 1	2	1000000012	81
67202		Spot	2	Image 1	2	1000000013	82
52642		Spot	2	Image 1	2	1000000014	83
60887		Spot	2	Image 1	2	1000000015	84
81137		Spot	2	Image 1	2	1000000016	85
43298		Spot	2	Image 1	2	1000000017	86
42217		Spot	2	Image 1	2	1000000018	87
44183		Spot	2	Image 1	2	1000000019	88
44034		Spot	2	Image 1	2	1000000020	89
46583		Spot	2	Image 1	2	1000000021	90
43219		Spot	2	Image 1	2	1000000022	91
44314		Spot	2	Image 1	2	1000000023	92
43375		Spot	2	Image 1	2	1000000024	93
44504		Spot	2	Image 1	2	1000000025	94
46227		Spot	2	Image 1	2	1000000026	95
43050		Spot	2	Image 1	2	1000000027	96
43672		Spot	2	Image 1	2	1000000028	97
47321		Spot	2	Image 1	2	1000000029	98
44054		Spot	2	Image 1	2	1000000030	99
46337		Spot	2	Image 1	2	1000000031	100
43459		Spot	2	Image 1	2	1000000032	101
42524		Spot	2	Image 1	2	1000000033	102
42928		Spot	2	Image 1	2	1000000034	103
43386		Spot	2	Image 1	2	1000000035	104
43472		Spot	2	Image 1	2	1000000036	105
46130		Spot	2	Image 1	2	1000000037	106
47436		Spot	2	Image 1	2	1000000038	107
42181		Spot	2	Image 1	2	1000000039	108
43855		Spot	2	Image 1	2	1000000040	109
44472		Spot	2	Image 1	2	1000000041	110
60033		Spot	2	Image 1	2	1000000042	111
42053		Spot	2	Image 1	2	1000000043	112
41057		Spot	2	Image 1	2	1000000044	113
41330		Spot	2	Image 1	2	1000000045	114
75476		Spot	2	Image 1	2	1000000046	115
49368		Spot	2	Image 1	2	1000000047	116
68097		Spot	2	Image 1	2	1000000048	117
43072		Spot	2	Image 1	2	1000000049	118
54581		Spot	2	Image 1	2	1000000050	119
44007		Spot	2	Image 1	2	1000000051	120
43565		Spot	2	Image 1	2	1000000052	121
42432		Spot	2	Image 1	2	1000000053	122
42923		Spot	2	Image 1	2	1000000054	123
42495		Spot	2	Image 1	2	1000000055	124
42121		Spot	2	Image 1	2	1000000056	125
43896		Spot	2	Image 1	2	1000000057	126
46330		Spot	2	Image 1	2	1000000058	128
44924		Spot	2	Image 1	2	1000000059	129
42542		Spot	2	Image 1	2	1000000060	130
43746		Spot	2	Image 1	2	1000000061	131
42877		Spot	2	Image 1	2	1000000062	132
42899		Spot	2	Image 1	2	1000000063	133
45054		Spot	2	Image 1	2	1000000064	134
46127		Spot	2	Image 1	3	1000000000	135
54136		Spot	2	Image 1	3	1000000002	136
46103		Spot	2	Image 1	3	1000000004	138
48987		Spot	2	Image 1	3	1000000005	139
43312		Spot	2	Image 1	3	1000000006	140
45033		Spot	2	Image 1	3	1000000007	141
42434		Spot	2	Image 1	3	1000000008	142
44562		Spot	2	Image 1	3	1000000009	143
43395		Spot	2	Image 1	3	1000000065	144
41549		Spot	2	Image 1	3	1000000010	145
42583		Spot	2	Image 1	3	1000000011	146
51497		Spot	2	Image 1	3	1000000012	147
62647		Spot	2	Image 1	3	1000000003	148
66134		Spot	2	Image 1	3	1000000013	149
52571		Spot	2	Image 1	3	1000000014	150
60483		Spot	2	Image 1	3	1000000015	151
81000		Spot	2	Image 1	3	1000000016	152
43461		Spot	2	Image 1	3	1000000017	153
42446		Spot	2	Image 1	3	1000000018	154
44147		Spot	2	Image 1	3	1000000019	155
43703		Spot	2	Image 1	3	1000000020	156
46834		Spot	2	Image 1	3	1000000021	157
42893		Spot	2	Image 1	3	1000000022	158
44056		Spot	2	Image 1	3	1000000023	159
43739		Spot	2	Image 1	3	1000000024	160
43831		Spot	2	Image 1	3	1000000025	161
45931		Spot	2	Image 1	3	1000000026	162
42919		Spot	2	Image 1	3	1000000027	163
43112		Spot	2	Image 1	3	1000000028	164
46319		Spot	2	Image 1	3	1000000029	165
43731		Spot	2	Image 1	3	1000000030	166
46411		Spot	2	Image 1	3	1000000031	167
43744		Spot	2	Image 1	3	1000000032	168
42684		Spot	2	Image 1	3	1000000033	169
43733		Spot	2	Image 1	3	1000000034	170
43581		Spot	2	Image 1	3	1000000035	171
42962		Spot	2	Image 1	3	1000000036	172
45769		Spot	2	Image 1	3	1000000037	173
46373		Spot	2	Image 1	3	1000000038	174
42549		Spot	2	Image 1	3	1000000039	175
44276		Spot	2	Image 1	3	1000000040	176
44829		Spot	2	Image 1	3	1000000041	177
59250		Spot	2	Image 1	3	1000000042	178
42071		Spot	2	Image 1	3	1000000043	179
41005		Spot	2	Image 1	3	1000000044	180
41682		Spot	2	Image 1	3	1000000045	181
75358		Spot	2	Image 1	3	1000000046	182
48585		Spot	2	Image 1	3	1000000047	183
70070		Spot	2	Image 1	3	1000000048	184
42654		Spot	2	Image 1	3	1000000049	185
53665		Spot	2	Image 1	3	1000000050	186
44106		Spot	2	Image 1	3	1000000051	187
43609		Spot	2	Image 1	3	1000000052	188
42542		Spot	2	Image 1	3	1000000053	189
43075		Spot	2	Image 1	3	1000000054	190
42883		Spot	2	Image 1	3	1000000055	191
42393		Spot	2	Image 1	3	1000000056	192
43824		Spot	2	Image 1	3	1000000057	194
45085		Spot	2	Image 1	3	1000000058	195
43728		Spot	2	Image 1	3	1000000059	196
42045		Spot	2	Image 1	3	1000000060	197
43428		Spot	2	Image 1	3	1000000061	198
42616		Spot	2	Image 1	3	1000000062	199
42549		Spot	2	Image 1	3	1000000063	200
45357		Spot	2	Image 1	3	1000000064	201
44268		Spot	2	Image 1	4	1000000001	202
54808		Spot	2	Image 1	4	1000000002	203
45843		Spot	2	Image 1	4	1000000004	205
48325		Spot	2	Image 1	4	1000000005	206
43794		Spot	2	Image 1	4	1000000006	207
45347		Spot	2	Image 1	4	1000000007	208
41873		Spot	2	Image 1	4	1000000008	209
44685		Spot	2	Image 1	4	1000000009	210
43535		Spot	2	Image 1	4	1000000065	211
41428		Spot	2	Image 1	4	1000000010	212
42814		Spot	2	Image 1	4	1000000011	213
51242		Spot	2	Image 1	4	1000000012	214
62639		Spot	2	Image 1	4	1000000003	215
67320		Spot	2	Image 1	4	1000000013	216
51504		Spot	2	Image 1	4	1000000014	217
60422		Spot	2	Image 1	4	1000000015	218
81084		Spot	2	Image 1	4	1000000016	219
43822		Spot	2	Image 1	4	1000000017	220
42757		Spot	2	Image 1	4	1000000018	221
44231		Spot	2	Image 1	4	1000000019	222
43913		Spot	2	Image 1	4	1000000020	223
46949		Spot	2	Image 1	4	1000000021	224
42908		Spot	2	Image 1	4	1000000022	225
43341		Spot	2	Image 1	4	1000000023	226
43156		Spot	2	Image 1	4	1000000024	227
43946		Spot	2	Image 1	4	1000000025	228
46457		Spot	2	Image 1	4	1000000026	229
42850		Spot	2	Image 1	4	1000000027	230
43136		Spot	2	Image 1	4	1000000028	231
47094		Spot	2	Image 1	4	1000000029	232
43433		Spot	2	Image 1	4	1000000030	233
43580		Spot	2	Image 1	4	1000000032	234
42902		Spot	2	Image 1	4	1000000033	235
42567		Spot	2	Image 1	4	1000000034	236
43313		Spot	2	Image 1	4	1000000035	237
43026		Spot	2	Image 1	4	1000000036	238
45450		Spot	2	Image 1	4	1000000037	239
46633		Spot	2	Image 1	4	1000000038	240
41881		Spot	2	Image 1	4	1000000039	241
44592		Spot	2	Image 1	4	1000000040	242
43978		Spot	2	Image 1	4	1000000041	243
58932		Spot	2	Image 1	4	1000000042	244
41960		Spot	2	Image 1	4	1000000043	245
41201		Spot	2	Image 1	4	1000000044	246
41564		Spot	2	Image 1	4	1000000045	247
75474		Spot	2	Image 1	4	1000000046	248
48469		Spot	2	Image 1	4	1000000047	249
70432		Spot	2	Image 1	4	1000000048	250
42025		Spot	2	Image 1	4	1000000049	251
53517		Spot	2	Image 1	4	1000000050	252
43923		Spot	2	Image 1	4	1000000051	253
43139		Spot	2	Image 1	4	1000000052	254
41907		Spot	2	Image 1	4	1000000053	255
42729		Spot	2	Image 1	4	1000000054	256
42622		Spot	2	Image 1	4	1000000055	257
42159		Spot	2	Image 1	4	1000000056	258
44332		Spot	2	Image 1	4	1000000057	259
46183		Spot	2	Image 1	4	1000000058	260
44376		Spot	2	Image 1	4	1000000059	262
42142		Spot	2	Image 1	4	1000000060	263
43437		Spot	2	Image 1	4	1000000061	264
41967		Spot	2	Image 1	4	1000000062	265
42757		Spot	2	Image 1	4	1000000063	266
45166		Spot	2	Image 1	4	1000000064	267
45420		Spot	2	Image 1	5	1000000000	268
54691		Spot	2	Image 1	5	1000000002	269
45678		Spot	2	Image 1	5	1000000004	271
49639		Spot	2	Image 1	5	1000000005	272
43255		Spot	2	Image 1	5	1000000006	273
43941		Spot	2	Image 1	5	1000000020	274
45099		Spot	2	Image 1	5	1000000007	275
42013		Spot	2	Image 1	5	1000000008	276
44149		Spot	2	Image 1	5	1000000009	277
43739		Spot	2	Image 1	5	1000000065	278
41343		Spot	2	Image 1	5	1000000010	279
42558		Spot	2	Image 1	5	1000000011	280
51610		Spot	2	Image 1	5	1000000012	281
62183		Spot	2	Image 1	5	1000000003	282
65949		Spot	2	Image 1	5	1000000013	283
52060		Spot	2	Image 1	5	1000000014	284
60591		Spot	2	Image 1	5	1000000015	285
79955		Spot	2	Image 1	5	1000000016	286
43364		Spot	2	Image 1	5	1000000017	287
42713		Spot	2	Image 1	5	1000000018	288
44019		Spot	2	Image 1	5	1000000019	289
46938		Spot	2	Image 1	5	1000000021	290
43206		Spot	2	Image 1	5	1000000022	291
43431		Spot	2	Image 1	5	1000000023	292
43590		Spot	2	Image 1	5	1000000024	293
43890		Spot	2	Image 1	5	1000000025	294
46065		Spot	2	Image 1	5	1000000026	295
42657		Spot	2	Image 1	5	1000000027	296
42933		Spot	2	Image 1	5	1000000028	297
47011		Spot	2	Image 1	5	1000000029	298
44056		Spot	2	Image 1	5	1000000030	299
46865		Spot	2	Image 1	5	1000000031	300
44081		Spot	2	Image 1	5	1000000032	301
42884		Spot	2	Image 1	5	1000000033	302
44084		Spot	2	Image 1	5	1000000035	303
42995		Spot	2	Image 1	5	1000000034	304
43012		Spot	2	Image 1	5	1000000036	305
45486		Spot	2	Image 1	5	1000000037	306
46591		Spot	2	Image 1	5	1000000038	307
42203		Spot	2	Image 1	5	1000000039	308
44052		Spot	2	Image 1	5	1000000040	309
43883		Spot	2	Image 1	5	1000000041	310
58915		Spot	2	Image 1	5	1000000042	311
42101		Spot	2	Image 1	5	1000000043	312
40878		Spot	2	Image 1	5	1000000044	313
41071		Spot	2	Image 1	5	1000000045	314
76895		Spot	2	Image 1	5	1000000046	315
48534		Spot	2	Image 1	5	1000000047	316
72755		Spot	2	Image 1	5	1000000048	317
41535		Spot	2	Image 1	5	1000000049	318
53069		Spot	2	Image 1	5	1000000050	319
44456		Spot	2	Image 1	5	1000000051	320
43383		Spot	2	Image 1	5	1000000052	321
42487		Spot	2	Image 1	5	1000000053	322
43467		Spot	2	Image 1	5	1000000054	323
42335		Spot	2	Image 1	5	1000000055	324
43110		Spot	2	Image 1	5	1000000056	325
43470		Spot	2	Image 1	5	1000000057	326
45432		Spot	2	Image 1	5	1000000058	327
43612		Spot	2	Image 1	5	1000000059	329
42059		Spot	2	Image 1	5	1000000060	330
43086		Spot	2	Image 1	5	1000000061	331
42375		Spot	2	Image 1	5	1000000062	332
42429		Spot	2	Image 1	5	1000000063	333
45546		Spot	2	Image 1	5	1000000064	334
54174		Spot	2	Image 1	6	1000000002	335
45826		Spot	2	Image 1	6	1000000004	337
48887		Spot	2	Image 1	6	1000000005	338
43658		Spot	2	Image 1	6	1000000006	339
45311		Spot	2	Image 1	6	1000000007	340
42240		Spot	2	Image 1	6	1000000008	341
45010		Spot	2	Image 1	6	1000000009	342
41558		Spot	2	Image 1	6	1000000010	343
52211		Spot	2	Image 1	6	1000000012	344
61979		Spot	2	Image 1	6	1000000003	345
66276		Spot	2	Image 1	6	1000000013	346
52319		Spot	2	Image 1	6	1000000014	347
61070		Spot	2	Image 1	6	1000000015	348
79249		Spot	2	Image 1	6	1000000016	349
43253		Spot	2	Image 1	6	1000000017	350
42444		Spot	2	Image 1	6	1000000018	351
43963		Spot	2	Image 1	6	1000000019	352
43750		Spot	2	Image 1	6	1000000020	353
46992		Spot	2	Image 1	6	1000000021	354
42758		Spot	2	Image 1	6	1000000022	355
43349		Spot	2	Image 1	6	1000000023	356
43640		Spot	2	Image 1	6	1000000024	357
43510		Spot	2	Image 1	6	1000000025	358
46918		Spot	2	Image 1	6	1000000026	359
43077		Spot	2	Image 1	6	1000000027	360
43151		Spot	2	Image 1	6	1000000028	361
46823		Spot	2	Image 1	6	1000000029	362
44093		Spot	2	Image 1	6	1000000030	363
47215		Spot	2	Image 1	6	1000000031	364
43673		Spot	2	Image 1	6	1000000032	365
43155		Spot	2	Image 1	6	1000000033	366
42518		Spot	2	Image 1	6	1000000034	367
43616		Spot	2	Image 1	6	1000000035	368
42488		Spot	2	Image 1	6	1000000036	369
45470		Spot	2	Image 1	6	1000000037	370
46338		Spot	2	Image 1	6	1000000038	371
42296		Spot	2	Image 1	6	1000000039	372
44211		Spot	2	Image 1	6	1000000040	373
44124		Spot	2	Image 1	6	1000000041	374
59284		Spot	2	Image 1	6	1000000042	375
41627		Spot	2	Image 1	6	1000000043	376
41045		Spot	2	Image 1	6	1000000044	377
41550		Spot	2	Image 1	6	1000000045	378
77554		Spot	2	Image 1	6	1000000046	379
48926		Spot	2	Image 1	6	1000000047	380
73255		Spot	2	Image 1	6	1000000048	381
41836		Spot	2	Image 1	6	1000000049	382
54342		Spot	2	Image 1	6	1000000050	383
44050		Spot	2	Image 1	6	1000000051	384
43804		Spot	2	Image 1	6	1000000052	385
42192		Spot	2	Image 1	6	1000000053	386
43132		Spot	2	Image 1	6	1000000054	387
42538		Spot	2	Image 1	6	1000000055	388
42205		Spot	2	Image 1	6	1000000056	389
44157		Spot	2	Image 1	6	1000000057	390
45270		Spot	2	Image 1	6	1000000058	392
44038		Spot	2	Image 1	6	1000000059	393
42068		Spot	2	Image 1	6	1000000060	394
43046		Spot	2	Image 1	6	1000000061	395
42423		Spot	2	Image 1	6	1000000062	396
42771		Spot	2	Image 1	6	1000000063	397
45263		Spot	2	Image 1	6	1000000064	398
45223		Spot	2	Image 1	7	1000000000	399
43719		Spot	2	Image 1	7	1000000001	400
54540		Spot	2	Image 1	7	1000000002	401
61522		Spot	2	Image 1	7	1000000003	402
45431		Spot	2	Image 1	7	1000000004	404
48666		Spot	2	Image 1	7	1000000005	405
43667		Spot	2	Image 1	7	1000000006	406
43922		Spot	2	Image 1	7	1000000020	407
44881		Spot	2	Image 1	7	1000000007	408
42598		Spot	2	Image 1	7	1000000008	409
44561		Spot	2	Image 1	7	1000000009	410
43546		Spot	2	Image 1	7	1000000065	411
41827		Spot	2	Image 1	7	1000000010	412
52109		Spot	2	Image 1	7	1000000012	413
65877		Spot	2	Image 1	7	1000000013	414
51936		Spot	2	Image 1	7	1000000014	415
61585		Spot	2	Image 1	7	1000000015	416
79837		Spot	2	Image 1	7	1000000016	417
43683		Spot	2	Image 1	7	1000000017	418
42352		Spot	2	Image 1	7	1000000018	419
44140		Spot	2	Image 1	7	1000000019	420
47429		Spot	2	Image 1	7	1000000021	421
43880		Spot	2	Image 1	7	1000000022	422
43309		Spot	2	Image 1	7	1000000023	423
43284		Spot	2	Image 1	7	1000000024	424
43692		Spot	2	Image 1	7	1000000025	425
46189		Spot	2	Image 1	7	1000000026	426
43143		Spot	2	Image 1	7	1000000027	427
42936		Spot	2	Image 1	7	1000000028	428
46758		Spot	2	Image 1	7	1000000029	429
44400		Spot	2	Image 1	7	1000000030	430
46561		Spot	2	Image 1	7	1000000031	431
43362		Spot	2	Image 1	7	1000000032	432
42794		Spot	2	Image 1	7	1000000033	433
42981		Spot	2	Image 1	7	1000000034	434
43924		Spot	2	Image 1	7	1000000035	435
43003		Spot	2	Image 1	7	1000000036	436
45672		Spot	2	Image 1	7	1000000037	437
46241		Spot	2	Image 1	7	1000000038	438
42913		Spot	2	Image 1	7	1000000039	439
44334		Spot	2	Image 1	7	1000000040	440
44841		Spot	2	Image 1	7	1000000041	441
58741		Spot	2	Image 1	7	1000000042	442
41976		Spot	2	Image 1	7	1000000043	443
41227		Spot	2	Image 1	7	1000000044	444
41556		Spot	2	Image 1	7	1000000045	445
75820		Spot	2	Image 1	7	1000000046	446
48845		Spot	2	Image 1	7	1000000047	447
71859		Spot	2	Image 1	7	1000000048	448
41590		Spot	2	Image 1	7	1000000049	449
54177		Spot	2	Image 1	7	1000000050	450
43805		Spot	2	Image 1	7	1000000051	451
44010		Spot	2	Image 1	7	1000000052	452
42766		Spot	2	Image 1	7	1000000053	453
42415		Spot	2	Image 1	7	1000000054	454
42731		Spot	2	Image 1	7	1000000055	455
43181		Spot	2	Image 1	7	1000000056	456
43536		Spot	2	Image 1	7	1000000057	457
46369		Spot	2	Image 1	7	1000000058	459
43707		Spot	2	Image 1	7	1000000059	460
42306		Spot	2	Image 1	7	1000000060	461
43056		Spot	2	Image 1	7	1000000061	462
42261		Spot	2	Image 1	7	1000000062	463
42529		Spot	2	Image 1	7	1000000063	464
45879		Spot	2	Image 1	7	1000000064	465
45254		Spot	2	Image 1	8	1000000000	466
55582		Spot	2	Image 1	8	1000000002	467
60477		Spot	2	Image 1	8	1000000003	468
45183		Spot	2	Image 1	8	1000000004	470
48895		Spot	2	Image 1	8	1000000005	471
43234		Spot	2	Image 1	8	1000000006	472
43369		Spot	2	Image 1	8	1000000020	473
45126		Spot	2	Image 1	8	1000000007	474
42615		Spot	2	Image 1	8	1000000008	475
44298		Spot	2	Image 1	8	1000000009	476
43182		Spot	2	Image 1	8	1000000065	477
41289		Spot	2	Image 1	8	1000000010	478
42975		Spot	2	Image 1	8	1000000011	479
51958		Spot	2	Image 1	8	1000000012	480
67221		Spot	2	Image 1	8	1000000013	481
51382		Spot	2	Image 1	8	1000000014	482
60455		Spot	2	Image 1	8	1000000015	483
79790		Spot	2	Image 1	8	1000000016	484
43458		Spot	2	Image 1	8	1000000017	485
42436		Spot	2	Image 1	8	1000000018	486
44259		Spot	2	Image 1	8	1000000019	487
46474		Spot	2	Image 1	8	1000000021	488
43471		Spot	2	Image 1	8	1000000022	489
43567		Spot	2	Image 1	8	1000000023	490
43507		Spot	2	Image 1	8	1000000024	491
43892		Spot	2	Image 1	8	1000000025	492
46415		Spot	2	Image 1	8	1000000026	493
42752		Spot	2	Image 1	8	1000000027	494
43315		Spot	2	Image 1	8	1000000028	495
47311		Spot	2	Image 1	8	1000000029	496
43665		Spot	2	Image 1	8	1000000030	497
46497		Spot	2	Image 1	8	1000000031	498
43987		Spot	2	Image 1	8	1000000032	499
43010		Spot	2	Image 1	8	1000000033	500
42714		Spot	2	Image 1	8	1000000034	501
44270		Spot	2	Image 1	8	1000000035	502
42530		Spot	2	Image 1	8	1000000036	503
45120		Spot	2	Image 1	8	1000000037	504
46559		Spot	2	Image 1	8	1000000038	505
42025		Spot	2	Image 1	8	1000000039	506
44171		Spot	2	Image 1	8	1000000040	507
43449		Spot	2	Image 1	8	1000000041	508
59210		Spot	2	Image 1	8	1000000042	509
41883		Spot	2	Image 1	8	1000000043	510
40706		Spot	2	Image 1	8	1000000044	511
41329		Spot	2	Image 1	8	1000000045	512
75461		Spot	2	Image 1	8	1000000046	513
48392		Spot	2	Image 1	8	1000000047	514
69931		Spot	2	Image 1	8	1000000048	515
41952		Spot	2	Image 1	8	1000000049	516
54432		Spot	2	Image 1	8	1000000050	517
43691		Spot	2	Image 1	8	1000000051	518
44099		Spot	2	Image 1	8	1000000052	519
42383		Spot	2	Image 1	8	1000000053	520
42956		Spot	2	Image 1	8	1000000054	521
42452		Spot	2	Image 1	8	1000000055	522
42957		Spot	2	Image 1	8	1000000056	523
43741		Spot	2	Image 1	8	1000000057	524
45217		Spot	2	Image 1	8	1000000058	526
43532		Spot	2	Image 1	8	1000000059	527
42552		Spot	2	Image 1	8	1000000060	528
43229		Spot	2	Image 1	8	1000000061	529
42286		Spot	2	Image 1	8	1000000062	530
42581		Spot	2	Image 1	8	1000000063	531
45149		Spot	2	Image 1	8	1000000064	532
45283		Spot	2	Image 1	9	1000000000	533
54994		Spot	2	Image 1	9	1000000002	534
45213		Spot	2	Image 1	9	1000000004	536
48828		Spot	2	Image 1	9	1000000005	537
43256		Spot	2	Image 1	9	1000000006	538
43957		Spot	2	Image 1	9	1000000020	539
45289		Spot	2	Image 1	9	1000000007	540
42180		Spot	2	Image 1	9	1000000008	541
44078		Spot	2	Image 1	9	1000000009	542
43459		Spot	2	Image 1	9	1000000065	543
41216		Spot	2	Image 1	9	1000000010	544
43042		Spot	2	Image 1	9	1000000011	545
51597		Spot	2	Image 1	9	1000000012	546
61179		Spot	2	Image 1	9	1000000003	547
66038		Spot	2	Image 1	9	1000000013	548
51419		Spot	2	Image 1	9	1000000014	549
59165		Spot	2	Image 1	9	1000000015	550
80255		Spot	2	Image 1	9	1000000016	551
43020		Spot	2	Image 1	9	1000000017	552
44356		Spot	2	Image 1	9	1000000019	553
42271		Spot	2	Image 1	9	1000000018	554
46546		Spot	2	Image 1	9	1000000021	555
42853		Spot	2	Image 1	9	1000000022	556
43544		Spot	2	Image 1	9	1000000023	557
43180		Spot	2	Image 1	9	1000000024	558
44212		Spot	2	Image 1	9	1000000025	559
46439		Spot	2	Image 1	9	1000000026	560
42963		Spot	2	Image 1	9	1000000027	561
42967		Spot	2	Image 1	9	1000000028	562
47280		Spot	2	Image 1	9	1000000029	563
43761		Spot	2	Image 1	9	1000000030	564
46103		Spot	2	Image 1	9	1000000031	565
43787		Spot	2	Image 1	9	1000000032	566
42853		Spot	2	Image 1	9	1000000033	567
43240		Spot	2	Image 1	9	1000000034	568
43877		Spot	2	Image 1	9	1000000035	569
42953		Spot	2	Image 1	9	1000000036	570
45877		Spot	2	Image 1	9	1000000037	571
46203		Spot	2	Image 1	9	1000000038	572
41922		Spot	2	Image 1	9	1000000039	573
45071		Spot	2	Image 1	9	1000000040	574
43799		Spot	2	Image 1	9	1000000041	575
58800		Spot	2	Image 1	9	1000000042	576
42561		Spot	2	Image 1	9	1000000043	577
41027		Spot	2	Image 1	9	1000000044	578
41778		Spot	2	Image 1	9	1000000045	579
75318		Spot	2	Image 1	9	1000000046	580
48753		Spot	2	Image 1	9	1000000047	581
70062		Spot	2	Image 1	9	1000000048	582
42249		Spot	2	Image 1	9	1000000049	583
53829		Spot	2	Image 1	9	1000000050	584
43551		Spot	2	Image 1	9	1000000051	585
43619		Spot	2	Image 1	9	1000000052	586
42247		Spot	2	Image 1	9	1000000053	587
42861		Spot	2	Image 1	9	1000000054	588
42473		Spot	2	Image 1	9	1000000055	589
42354		Spot	2	Image 1	9	1000000056	590
43989		Spot	2	Image 1	9	1000000057	592
45420		Spot	2	Image 1	9	1000000058	593
43633		Spot	2	Image 1	9	1000000059	594
42866		Spot	2	Image 1	9	1000000060	595
43507		Spot	2	Image 1	9	1000000061	596
41981		Spot	2	Image 1	9	1000000062	597
42433		Spot	2	Image 1	9	1000000063	598
45257		Spot	2	Image 1	9	1000000064	599
45031		Spot	2	Image 1	10	1000000000	600
43324		Spot	2	Image 1	10	1000000001	601
54549		Spot	2	Image 1	10	1000000002	602
45364		Spot	2	Image 1	10	1000000004	604
48241		Spot	2	Image 1	10	1000000005	605
42753		Spot	2	Image 1	10	1000000006	606
43600		Spot	2	Image 1	10	1000000020	607
44607		Spot	2	Image 1	10	1000000007	608
42323		Spot	2	Image 1	10	1000000008	609
44696		Spot	2	Image 1	10	1000000009	610
43336		Spot	2	Image 1	10	1000000065	611
41628		Spot	2	Image 1	10	1000000010	612
51712		Spot	2	Image 1	10	1000000012	613
60937		Spot	2	Image 1	10	1000000003	614
65928		Spot	2	Image 1	10	1000000013	615
51177		Spot	2	Image 1	10	1000000014	616
80155		Spot	2	Image 1	10	1000000016	617
43160		Spot	2	Image 1	10	1000000017	618
42132		Spot	2	Image 1	10	1000000018	619
44036		Spot	2	Image 1	10	1000000019	620
47291		Spot	2	Image 1	10	1000000021	621
42886		Spot	2	Image 1	10	1000000022	622
43356		Spot	2	Image 1	10	1000000023	623
43167		Spot	2	Image 1	10	1000000024	624
43446		Spot	2	Image 1	10	1000000025	625
46212		Spot	2	Image 1	10	1000000026	626
43243		Spot	2	Image 1	10	1000000027	627
42996		Spot	2	Image 1	10	1000000028	628
47343		Spot	2	Image 1	10	1000000029	629
43550		Spot	2	Image 1	10	1000000030	630
46358		Spot	2	Image 1	10	1000000031	631
43719		Spot	2	Image 1	10	1000000032	632
42739		Spot	2	Image 1	10	1000000033	633
42973		Spot	2	Image 1	10	1000000034	634
43108		Spot	2	Image 1	10	1000000035	635
42558		Spot	2	Image 1	10	1000000036	636
45286		Spot	2	Image 1	10	1000000037	637
46307		Spot	2	Image 1	10	1000000038	638
41837		Spot	2	Image 1	10	1000000039	639
44474		Spot	2	Image 1	10	1000000040	640
43955		Spot	2	Image 1	10	1000000041	641
58481		Spot	2	Image 1	10	1000000042	642
41573		Spot	2	Image 1	10	1000000043	643
41004		Spot	2	Image 1	10	1000000044	644
41184		Spot	2	Image 1	10	1000000045	645
74615		Spot	2	Image 1	10	1000000046	646
48727		Spot	2	Image 1	10	1000000047	647
67671		Spot	2	Image 1	10	1000000048	648
41977		Spot	2	Image 1	10	1000000049	649
53587		Spot	2	Image 1	10	1000000050	650
43633		Spot	2	Image 1	10	1000000051	651
44141		Spot	2	Image 1	10	1000000052	652
42272		Spot	2	Image 1	10	1000000053	653
42500		Spot	2	Image 1	10	1000000054	654
42441		Spot	2	Image 1	10	1000000055	655
42174		Spot	2	Image 1	10	1000000056	656
44826		Spot	2	Image 1	10	1000000057	657
45623		Spot	2	Image 1	10	1000000058	658
43255		Spot	2	Image 1	10	1000000059	660
43316		Spot	2	Image 1	10	1000000060	661
42924		Spot	2	Image 1	10	1000000061	662
43375		Spot	2	Image 1	10	1000000062	663
42093		Spot	2	Image 1	10	1000000063	664
45188		Spot	2	Image 1	10	1000000064	665
45286		Spot	2	Image 1	11	1000000000	666
43447		Spot	2	Image 1	11	1000000001	667
55612		Spot	2	Image 1	11	1000000002	668
44441		Spot	2	Image 1	11	1000000004	670
48309		Spot	2	Image 1	11	1000000005	671
43026		Spot	2	Image 1	11	1000000006	672
43948		Spot	2	Image 1	11	1000000020	673
44899		Spot	2	Image 1	11	1000000007	674
41810		Spot	2	Image 1	11	1000000008	675
44173		Spot	2	Image 1	11	1000000009	676
41369		Spot	2	Image 1	11	1000000010	677
42792		Spot	2	Image 1	11	1000000011	678
51370		Spot	2	Image 1	11	1000000012	679
62397		Spot	2	Image 1	11	1000000003	680
66235		Spot	2	Image 1	11	1000000013	681
51909		Spot	2	Image 1	11	1000000014	682
58771		Spot	2	Image 1	11	1000000015	683
79491		Spot	2	Image 1	11	1000000016	684
43028		Spot	2	Image 1	11	1000000017	685
42897		Spot	2	Image 1	11	1000000018	686
45055		Spot	2	Image 1	11	1000000019	687
46709		Spot	2	Image 1	11	1000000021	688
42675		Spot	2	Image 1	11	1000000022	689
43304		Spot	2	Image 1	11	1000000023	690
42994		Spot	2	Image 1	11	1000000024	691
43295		Spot	2	Image 1	11	1000000025	692
46343		Spot	2	Image 1	11	1000000026	693
42763		Spot	2	Image 1	11	1000000027	694
43044		Spot	2	Image 1	11	1000000028	695
47011		Spot	2	Image 1	11	1000000029	696
44060		Spot	2	Image 1	11	1000000030	697
42650		Spot	2	Image 1	11	1000000033	698
43082		Spot	2	Image 1	11	1000000032	699
42398		Spot	2	Image 1	11	1000000034	700
43791		Spot	2	Image 1	11	1000000035	701
42721		Spot	2	Image 1	11	1000000036	702
45542		Spot	2	Image 1	11	1000000037	703
46381		Spot	2	Image 1	11	1000000038	704
42720		Spot	2	Image 1	11	1000000039	705
44283		Spot	2	Image 1	11	1000000040	706
43892		Spot	2	Image 1	11	1000000041	707
59508		Spot	2	Image 1	11	1000000042	708
42560		Spot	2	Image 1	11	1000000043	709
40761		Spot	2	Image 1	11	1000000044	710
41006		Spot	2	Image 1	11	1000000045	711
74346		Spot	2	Image 1	11	1000000046	712
48569		Spot	2	Image 1	11	1000000047	713
69034		Spot	2	Image 1	11	1000000048	714
41774		Spot	2	Image 1	11	1000000049	715
53906		Spot	2	Image 1	11	1000000050	716
43615		Spot	2	Image 1	11	1000000051	717
43504		Spot	2	Image 1	11	1000000052	718
43108		Spot	2	Image 1	11	1000000053	719
42770		Spot	2	Image 1	11	1000000054	720
42491		Spot	2	Image 1	11	1000000055	721
42306		Spot	2	Image 1	11	1000000056	722
43977		Spot	2	Image 1	11	1000000057	723
45133		Spot	2	Image 1	11	1000000058	724
43862		Spot	2	Image 1	11	1000000059	726
42148		Spot	2	Image 1	11	1000000060	727
43259		Spot	2	Image 1	11	1000000061	728
42380		Spot	2	Image 1	11	1000000062	729
43165		Spot	2	Image 1	11	1000000063	730
45256		Spot	2	Image 1	11	1000000064	731
45234		Spot	2	Image 1	12	1000000000	732
43371		Spot	2	Image 1	12	1000000001	733
54440		Spot	2	Image 1	12	1000000002	734
45210		Spot	2	Image 1	12	1000000004	736
48092		Spot	2	Image 1	12	1000000005	737
43177		Spot	2	Image 1	12	1000000006	738
45036		Spot	2	Image 1	12	1000000020	739
45099		Spot	2	Image 1	12	1000000007	740
41613		Spot	2	Image 1	12	1000000008	741
44835		Spot	2	Image 1	12	1000000009	742
41637		Spot	2	Image 1	12	1000000010	743
52090		Spot	2	Image 1	12	1000000012	744
61149		Spot	2	Image 1	12	1000000003	745
66573		Spot	2	Image 1	12	1000000013	746
51614		Spot	2	Image 1	12	1000000014	747
80937		Spot	2	Image 1	12	1000000016	748
43188		Spot	2	Image 1	12	1000000017	749
44850		Spot	2	Image 1	12	1000000019	750
43131		Spot	2	Image 1	12	1000000018	751
46623		Spot	2	Image 1	12	1000000021	752
42801		Spot	2	Image 1	12	1000000022	753
43338		Spot	2	Image 1	12	1000000023	754
43417		Spot	2	Image 1	12	1000000024	755
43468		Spot	2	Image 1	12	1000000025	756
42895		Spot	2	Image 1	12	1000000027	757
42702		Spot	2	Image 1	12	1000000028	758
48485		Spot	2	Image 1	12	1000000029	759
43665		Spot	2	Image 1	12	1000000030	760
47376		Spot	2	Image 1	12	1000000031	761
43613		Spot	2	Image 1	12	1000000032	762
42309		Spot	2	Image 1	12	1000000033	763
42637		Spot	2	Image 1	12	1000000034	764
43098		Spot	2	Image 1	12	1000000036	765
45910		Spot	2	Image 1	12	1000000037	766
46356		Spot	2	Image 1	12	1000000038	767
42598		Spot	2	Image 1	12	1000000039	768
44310		Spot	2	Image 1	12	1000000040	769
44015		Spot	2	Image 1	12	1000000041	770
59204		Spot	2	Image 1	12	1000000042	771
41461		Spot	2	Image 1	12	1000000043	772
40907		Spot	2	Image 1	12	1000000044	773
40965		Spot	2	Image 1	12	1000000045	774
75233		Spot	2	Image 1	12	1000000046	775
48652		Spot	2	Image 1	12	1000000047	776
68595		Spot	2	Image 1	12	1000000048	777
53488		Spot	2	Image 1	12	1000000050	778
43754		Spot	2	Image 1	12	1000000051	779
43348		Spot	2	Image 1	12	1000000052	780
42417		Spot	2	Image 1	12	1000000053	781
42696		Spot	2	Image 1	12	1000000054	782
42540		Spot	2	Image 1	12	1000000055	783
42222		Spot	2	Image 1	12	1000000056	784
44145		Spot	2	Image 1	12	1000000057	785
45547		Spot	2	Image 1	12	1000000058	786
44119		Spot	2	Image 1	12	1000000059	788
42435		Spot	2	Image 1	12	1000000060	789
43866		Spot	2	Image 1	12	1000000061	790
42515		Spot	2	Image 1	12	1000000062	791
42199		Spot	2	Image 1	12	1000000063	792
45559		Spot	2	Image 1	12	1000000064	793
45455		Spot	2	Image 1	13	1000000000	794
54199		Spot	2	Image 1	13	1000000002	795
45081		Spot	2	Image 1	13	1000000004	797
48394		Spot	2	Image 1	13	1000000005	798
43331		Spot	2	Image 1	13	1000000006	799
43926		Spot	2	Image 1	13	1000000020	800
44561		Spot	2	Image 1	13	1000000007	801
42387		Spot	2	Image 1	13	1000000008	802
44827		Spot	2	Image 1	13	1000000009	803
43052		Spot	2	Image 1	13	1000000065	804
41663		Spot	2	Image 1	13	1000000010	805
51660		Spot	2	Image 1	13	1000000012	806
62193		Spot	2	Image 1	13	1000000003	807
66152		Spot	2	Image 1	13	1000000013	808
52429		Spot	2	Image 1	13	1000000014	809
79014		Spot	2	Image 1	13	1000000016	810
43109		Spot	2	Image 1	13	1000000017	811
43814		Spot	2	Image 1	13	1000000019	812
42965		Spot	2	Image 1	13	1000000018	813
47486		Spot	2	Image 1	13	1000000021	814
42996		Spot	2	Image 1	13	1000000022	815
43283		Spot	2	Image 1	13	1000000023	816
43224		Spot	2	Image 1	13	1000000024	817
43781		Spot	2	Image 1	13	1000000025	818
42904		Spot	2	Image 1	13	1000000027	819
43022		Spot	2	Image 1	13	1000000028	820
46680		Spot	2	Image 1	13	1000000029	821
43967		Spot	2	Image 1	13	1000000030	822
43495		Spot	2	Image 1	13	1000000066	823
44086		Spot	2	Image 1	13	1000000032	824
42281		Spot	2	Image 1	13	1000000033	825
42512		Spot	2	Image 1	13	1000000034	826
43752		Spot	2	Image 1	13	1000000035	827
43001		Spot	2	Image 1	13	1000000036	828
45334		Spot	2	Image 1	13	1000000037	829
46334		Spot	2	Image 1	13	1000000038	830
42263		Spot	2	Image 1	13	1000000039	831
44193		Spot	2	Image 1	13	1000000040	832
44377		Spot	2	Image 1	13	1000000041	833
58538		Spot	2	Image 1	13	1000000042	834
41699		Spot	2	Image 1	13	1000000043	835
40842		Spot	2	Image 1	13	1000000044	836
41810		Spot	2	Image 1	13	1000000045	837
73595		Spot	2	Image 1	13	1000000046	838
48461		Spot	2	Image 1	13	1000000047	839
67630		Spot	2	Image 1	13	1000000048	840
53197		Spot	2	Image 1	13	1000000050	841
43597		Spot	2	Image 1	13	1000000051	842
43890		Spot	2	Image 1	13	1000000052	843
42874		Spot	2	Image 1	13	1000000053	844
42801		Spot	2	Image 1	13	1000000054	845
42495		Spot	2	Image 1	13	1000000055	846
42983		Spot	2	Image 1	13	1000000056	847
44547		Spot	2	Image 1	13	1000000057	848
45389		Spot	2	Image 1	13	1000000058	850
43630		Spot	2	Image 1	13	1000000059	851
42272		Spot	2	Image 1	13	1000000060	852
43080		Spot	2	Image 1	13	1000000061	853
42484		Spot	2	Image 1	13	1000000062	854
42147		Spot	2	Image 1	13	1000000063	855
45054		Spot	2	Image 1	13	1000000064	856
45208		Spot	2	Image 1	14	1000000000	857
43276		Spot	2	Image 1	14	1000000001	858
54357		Spot	2	Image 1	14	1000000002	859
60986		Spot	2	Image 1	14	1000000003	860
45371		Spot	2	Image 1	14	1000000004	862
48591		Spot	2	Image 1	14	1000000005	863
43417		Spot	2	Image 1	14	1000000006	864
43660		Spot	2	Image 1	14	1000000020	865
45186		Spot	2	Image 1	14	1000000007	866
41784		Spot	2	Image 1	14	1000000008	867
44733		Spot	2	Image 1	14	1000000009	868
43570		Spot	2	Image 1	14	1000000065	869
41696		Spot	2	Image 1	14	1000000010	870
42332		Spot	2	Image 1	14	1000000011	871
52169		Spot	2	Image 1	14	1000000012	872
66852		Spot	2	Image 1	14	1000000013	873
51889		Spot	2	Image 1	14	1000000014	874
59443		Spot	2	Image 1	14	1000000015	875
79410		Spot	2	Image 1	14	1000000016	876
42820		Spot	2	Image 1	14	1000000017	877
44378		Spot	2	Image 1	14	1000000019	878
42615		Spot	2	Image 1	14	1000000018	879
47075		Spot	2	Image 1	14	1000000021	880
42576		Spot	2	Image 1	14	1000000022	881
43425		Spot	2	Image 1	14	1000000023	882
44334		Spot	2	Image 1	14	1000000024	883
43909		Spot	2	Image 1	14	1000000025	884
46089		Spot	2	Image 1	14	1000000026	885
42878		Spot	2	Image 1	14	1000000027	886
43008		Spot	2	Image 1	14	1000000028	887
46805		Spot	2	Image 1	14	1000000029	888
44005		Spot	2	Image 1	14	1000000030	889
43970		Spot	2	Image 1	14	1000000066	890
46243		Spot	2	Image 1	14	1000000031	891
43330		Spot	2	Image 1	14	1000000032	892
42990		Spot	2	Image 1	14	1000000033	893
43086		Spot	2	Image 1	14	1000000034	894
43517		Spot	2	Image 1	14	1000000035	895
42788		Spot	2	Image 1	14	1000000036	896
45261		Spot	2	Image 1	14	1000000037	897
46355		Spot	2	Image 1	14	1000000038	898
41726		Spot	2	Image 1	14	1000000039	899
44438		Spot	2	Image 1	14	1000000040	900
44193		Spot	2	Image 1	14	1000000041	901
58839		Spot	2	Image 1	14	1000000042	902
41907		Spot	2	Image 1	14	1000000043	903
41045		Spot	2	Image 1	14	1000000044	904
40961		Spot	2	Image 1	14	1000000045	905
72978		Spot	2	Image 1	14	1000000046	906
48806		Spot	2	Image 1	14	1000000047	907
70544		Spot	2	Image 1	14	1000000048	908
41278		Spot	2	Image 1	14	1000000049	909
53110		Spot	2	Image 1	14	1000000050	910
43839		Spot	2	Image 1	14	1000000051	911
44254		Spot	2	Image 1	14	1000000052	912
41946		Spot	2	Image 1	14	1000000053	913
42998		Spot	2	Image 1	14	1000000054	914
43092		Spot	2	Image 1	14	1000000055	915
42777		Spot	2	Image 1	14	1000000056	916
44565		Spot	2	Image 1	14	1000000057	917
45027		Spot	2	Image 1	14	1000000058	919
43901		Spot	2	Image 1	14	1000000059	920
42277		Spot	2	Image 1	14	1000000060	921
43290		Spot	2	Image 1	14	1000000061	922
42208		Spot	2	Image 1	14	1000000062	923
42404		Spot	2	Image 1	14	1000000063	924
45626		Spot	2	Image 1	14	1000000064	925
45670		Spot	2	Image 1	15	1000000000	926
43113		Spot	2	Image 1	15	1000000001	927
54303		Spot	2	Image 1	15	1000000002	928
45352		Spot	2	Image 1	15	1000000004	930
48608		Spot	2	Image 1	15	1000000005	931
43486		Spot	2	Image 1	15	1000000006	932
43780		Spot	2	Image 1	15	1000000020	933
44872		Spot	2	Image 1	15	1000000007	934
41709		Spot	2	Image 1	15	1000000008	935
44681		Spot	2	Image 1	15	1000000009	936
41482		Spot	2	Image 1	15	1000000010	937
42665		Spot	2	Image 1	15	1000000011	938
51251		Spot	2	Image 1	15	1000000012	939
62496		Spot	2	Image 1	15	1000000003	940
65524		Spot	2	Image 1	15	1000000013	941
51345		Spot	2	Image 1	15	1000000014	942
59288		Spot	2	Image 1	15	1000000015	943
79690		Spot	2	Image 1	15	1000000016	944
42557		Spot	2	Image 1	15	1000000017	945
42585		Spot	2	Image 1	15	1000000018	946
44213		Spot	2	Image 1	15	1000000019	947
46968		Spot	2	Image 1	15	1000000021	948
42812		Spot	2	Image 1	15	1000000022	949
43103		Spot	2	Image 1	15	1000000023	950
43490		Spot	2	Image 1	15	1000000024	951
43498		Spot	2	Image 1	15	1000000025	952
45618		Spot	2	Image 1	15	1000000026	953
42721		Spot	2	Image 1	15	1000000027	954
42788		Spot	2	Image 1	15	1000000028	955
47249		Spot	2	Image 1	15	1000000029	956
42965		Spot	2	Image 1	15	1000000066	957
43383		Spot	2	Image 1	15	1000000030	958
43655		Spot	2	Image 1	15	1000000032	959
43555		Spot	2	Image 1	15	1000000033	960
42917		Spot	2	Image 1	15	1000000034	961
43564		Spot	2	Image 1	15	1000000035	962
42768		Spot	2	Image 1	15	1000000036	963
45200		Spot	2	Image 1	15	1000000037	964
46429		Spot	2	Image 1	15	1000000038	965
42417		Spot	2	Image 1	15	1000000039	966
44305		Spot	2	Image 1	15	1000000040	967
43805		Spot	2	Image 1	15	1000000041	968
59310		Spot	2	Image 1	15	1000000042	969
42026		Spot	2	Image 1	15	1000000043	970
41483		Spot	2	Image 1	15	1000000049	971
40738		Spot	2	Image 1	15	1000000044	972
41193		Spot	2	Image 1	15	1000000045	973
73779		Spot	2	Image 1	15	1000000046	974
48009		Spot	2	Image 1	15	1000000047	975
68353		Spot	2	Image 1	15	1000000048	976
52657		Spot	2	Image 1	15	1000000050	977
44389		Spot	2	Image 1	15	1000000051	978
43335		Spot	2	Image 1	15	1000000052	979
42368		Spot	2	Image 1	15	1000000053	980
42708		Spot	2	Image 1	15	1000000054	981
42755		Spot	2	Image 1	15	1000000055	982
42772		Spot	2	Image 1	15	1000000056	983
43497		Spot	2	Image 1	15	1000000057	984
44979		Spot	2	Image 1	15	1000000058	985
43659		Spot	2	Image 1	15	1000000059	987
42479		Spot	2	Image 1	15	1000000060	988
43781		Spot	2	Image 1	15	1000000061	989
42487		Spot	2	Image 1	15	1000000062	990
41979		Spot	2	Image 1	15	1000000063	991
44751		Spot	2	Image 1	15	1000000064	992
45429		Spot	2	Image 1	16	1000000000	993
43993		Spot	2	Image 1	16	1000000001	994
54584		Spot	2	Image 1	16	1000000002	995
45318		Spot	2	Image 1	16	1000000004	997
48362		Spot	2	Image 1	16	1000000005	998
43008		Spot	2	Image 1	16	1000000006	999
43818		Spot	2	Image 1	16	1000000020	1000
44525		Spot	2	Image 1	16	1000000007	1001
41699		Spot	2	Image 1	16	1000000008	1002
44093		Spot	2	Image 1	16	1000000009	1003
41677		Spot	2	Image 1	16	1000000010	1004
51077		Spot	2	Image 1	16	1000000012	1005
62790		Spot	2	Image 1	16	1000000003	1006
65728		Spot	2	Image 1	16	1000000013	1007
50656		Spot	2	Image 1	16	1000000014	1008
60577		Spot	2	Image 1	16	1000000015	1009
79849		Spot	2	Image 1	16	1000000016	1010
43098		Spot	2	Image 1	16	1000000017	1011
44029		Spot	2	Image 1	16	1000000019	1012
42530		Spot	2	Image 1	16	1000000018	1013
46558		Spot	2	Image 1	16	1000000021	1014
42989		Spot	2	Image 1	16	1000000022	1015
43440		Spot	2	Image 1	16	1000000023	1016
43269		Spot	2	Image 1	16	1000000024	1017
43578		Spot	2	Image 1	16	1000000025	1018
46519		Spot	2	Image 1	16	1000000026	1019
43285		Spot	2	Image 1	16	1000000027	1020
43230		Spot	2	Image 1	16	1000000028	1021
46902		Spot	2	Image 1	16	1000000029	1022
43582		Spot	2	Image 1	16	1000000066	1023
43555		Spot	2	Image 1	16	1000000030	1024
46453		Spot	2	Image 1	16	1000000031	1025
43223		Spot	2	Image 1	16	1000000032	1026
42920		Spot	2	Image 1	16	1000000033	1027
42894		Spot	2	Image 1	16	1000000034	1028
43106		Spot	2	Image 1	16	1000000035	1029
42666		Spot	2	Image 1	16	1000000036	1030
45567		Spot	2	Image 1	16	1000000037	1031
46049		Spot	2	Image 1	16	1000000038	1032
41996		Spot	2	Image 1	16	1000000039	1033
44303		Spot	2	Image 1	16	1000000040	1034
43904		Spot	2	Image 1	16	1000000041	1035
59840		Spot	2	Image 1	16	1000000042	1036
41796		Spot	2	Image 1	16	1000000043	1037
40440		Spot	2	Image 1	16	1000000044	1038
41210		Spot	2	Image 1	16	1000000045	1039
72722		Spot	2	Image 1	16	1000000046	1040
48255		Spot	2	Image 1	16	1000000047	1041
69578		Spot	2	Image 1	16	1000000048	1042
53220		Spot	2	Image 1	16	1000000050	1043
43645		Spot	2	Image 1	16	1000000051	1044
43678		Spot	2	Image 1	16	1000000052	1045
41998		Spot	2	Image 1	16	1000000053	1046
42824		Spot	2	Image 1	16	1000000054	1047
42747		Spot	2	Image 1	16	1000000055	1048
42317		Spot	2	Image 1	16	1000000056	1049
44075		Spot	2	Image 1	16	1000000057	1050
45493		Spot	2	Image 1	16	1000000058	1052
43690		Spot	2	Image 1	16	1000000059	1053
42224		Spot	2	Image 1	16	1000000060	1054
43703		Spot	2	Image 1	16	1000000061	1055
42448		Spot	2	Image 1	16	1000000062	1056
41765		Spot	2	Image 1	16	1000000063	1057
45774		Spot	2	Image 1	16	1000000064	1058
45212		Spot	2	Image 1	17	1000000000	1059
43323		Spot	2	Image 1	17	1000000001	1060
53718		Spot	2	Image 1	17	1000000002	1061
44607		Spot	2	Image 1	17	1000000004	1063
48195		Spot	2	Image 1	17	1000000005	1064
42625		Spot	2	Image 1	17	1000000006	1065
43764		Spot	2	Image 1	17	1000000020	1066
45032		Spot	2	Image 1	17	1000000007	1067
42229		Spot	2	Image 1	17	1000000008	1068
44494		Spot	2	Image 1	17	1000000009	1069
41421		Spot	2	Image 1	17	1000000010	1070
51372		Spot	2	Image 1	17	1000000012	1071
61696		Spot	2	Image 1	17	1000000003	1072
64919		Spot	2	Image 1	17	1000000013	1073
51288		Spot	2	Image 1	17	1000000014	1074
59619		Spot	2	Image 1	17	1000000015	1075
78408		Spot	2	Image 1	17	1000000016	1076
43012		Spot	2	Image 1	17	1000000017	1077
44108		Spot	2	Image 1	17	1000000019	1078
42863		Spot	2	Image 1	17	1000000018	1079
46810		Spot	2	Image 1	17	1000000021	1080
42740		Spot	2	Image 1	17	1000000022	1081
43430		Spot	2	Image 1	17	1000000023	1082
43311		Spot	2	Image 1	17	1000000024	1083
43305		Spot	2	Image 1	17	1000000025	1084
45780		Spot	2	Image 1	17	1000000026	1085
42667		Spot	2	Image 1	17	1000000027	1086
42979		Spot	2	Image 1	17	1000000028	1087
47728		Spot	2	Image 1	17	1000000029	1088
43063		Spot	2	Image 1	17	1000000066	1089
43865		Spot	2	Image 1	17	1000000030	1090
46332		Spot	2	Image 1	17	1000000031	1091
43909		Spot	2	Image 1	17	1000000032	1092
42967		Spot	2	Image 1	17	1000000033	1093
42533		Spot	2	Image 1	17	1000000034	1094
44099		Spot	2	Image 1	17	1000000035	1095
43627		Spot	2	Image 1	17	1000000036	1096
45788		Spot	2	Image 1	17	1000000037	1097
46430		Spot	2	Image 1	17	1000000038	1098
42405		Spot	2	Image 1	17	1000000039	1099
44335		Spot	2	Image 1	17	1000000040	1100
43720		Spot	2	Image 1	17	1000000041	1101
59326		Spot	2	Image 1	17	1000000042	1102
41636		Spot	2	Image 1	17	1000000043	1103
41619		Spot	2	Image 1	17	1000000049	1104
40927		Spot	2	Image 1	17	1000000044	1105
41424		Spot	2	Image 1	17	1000000045	1106
74261		Spot	2	Image 1	17	1000000046	1107
48829		Spot	2	Image 1	17	1000000047	1108
69686		Spot	2	Image 1	17	1000000048	1109
53133		Spot	2	Image 1	17	1000000050	1110
43779		Spot	2	Image 1	17	1000000051	1111
43918		Spot	2	Image 1	17	1000000052	1112
42135		Spot	2	Image 1	17	1000000053	1113
42930		Spot	2	Image 1	17	1000000054	1114
42739		Spot	2	Image 1	17	1000000055	1115
42279		Spot	2	Image 1	17	1000000056	1116
43924		Spot	2	Image 1	17	1000000057	1117
45206		Spot	2	Image 1	17	1000000058	1119
43470		Spot	2	Image 1	17	1000000059	1120
42040		Spot	2	Image 1	17	1000000060	1121
42896		Spot	2	Image 1	17	1000000061	1122
42370		Spot	2	Image 1	17	1000000062	1123
43132		Spot	2	Image 1	17	1000000063	1124
45186		Spot	2	Image 1	17	1000000064	1125
45568		Spot	2	Image 1	18	1000000000	1126
43453		Spot	2	Image 1	18	1000000001	1127
54821		Spot	2	Image 1	18	1000000002	1128
58941		Spot	2	Image 1	18	1000000003	1129
45280		Spot	2	Image 1	18	1000000004	1131
48057		Spot	2	Image 1	18	1000000005	1132
43224		Spot	2	Image 1	18	1000000006	1133
44013		Spot	2	Image 1	18	1000000020	1134
45040		Spot	2	Image 1	18	1000000007	1135
42047		Spot	2	Image 1	18	1000000008	1136
44723		Spot	2	Image 1	18	1000000009	1137
42952		Spot	2	Image 1	18	1000000067	1138
41631		Spot	2	Image 1	18	1000000010	1139
51996		Spot	2	Image 1	18	1000000012	1140
65630		Spot	2	Image 1	18	1000000013	1141
51194		Spot	2	Image 1	18	1000000014	1142
59440		Spot	2	Image 1	18	1000000015	1143
78914		Spot	2	Image 1	18	1000000016	1144
43091		Spot	2	Image 1	18	1000000017	1145
44229		Spot	2	Image 1	18	1000000019	1146
42577		Spot	2	Image 1	18	1000000018	1147
46825		Spot	2	Image 1	18	1000000021	1148
43023		Spot	2	Image 1	18	1000000022	1149
43071		Spot	2	Image 1	18	1000000023	1150
44190		Spot	2	Image 1	18	1000000024	1151
43855		Spot	2	Image 1	18	1000000025	1152
46208		Spot	2	Image 1	18	1000000026	1153
42587		Spot	2	Image 1	18	1000000027	1154
42883		Spot	2	Image 1	18	1000000028	1155
47092		Spot	2	Image 1	18	1000000029	1156
43383		Spot	2	Image 1	18	1000000066	1157
44225		Spot	2	Image 1	18	1000000030	1158
46678		Spot	2	Image 1	18	1000000031	1159
43777		Spot	2	Image 1	18	1000000032	1160
43259		Spot	2	Image 1	18	1000000033	1161
42273		Spot	2	Image 1	18	1000000034	1162
43522		Spot	2	Image 1	18	1000000035	1163
43646		Spot	2	Image 1	18	1000000036	1164
46350		Spot	2	Image 1	18	1000000037	1165
46086		Spot	2	Image 1	18	1000000038	1166
42522		Spot	2	Image 1	18	1000000039	1167
44497		Spot	2	Image 1	18	1000000040	1168
43610		Spot	2	Image 1	18	1000000041	1169
59548		Spot	2	Image 1	18	1000000042	1170
41588		Spot	2	Image 1	18	1000000043	1171
41361		Spot	2	Image 1	18	1000000044	1172
41000		Spot	2	Image 1	18	1000000045	1173
74765		Spot	2	Image 1	18	1000000046	1174
48802		Spot	2	Image 1	18	1000000047	1175
68184		Spot	2	Image 1	18	1000000048	1176
52881		Spot	2	Image 1	18	1000000050	1177
43305		Spot	2	Image 1	18	1000000051	1178
44150		Spot	2	Image 1	18	1000000052	1179
42014		Spot	2	Image 1	18	1000000053	1180
42749		Spot	2	Image 1	18	1000000054	1181
43372		Spot	2	Image 1	18	1000000055	1182
42648		Spot	2	Image 1	18	1000000056	1183
43929		Spot	2	Image 1	18	1000000057	1184
44871		Spot	2	Image 1	18	1000000058	1186
43806		Spot	2	Image 1	18	1000000059	1187
42508		Spot	2	Image 1	18	1000000060	1188
43369		Spot	2	Image 1	18	1000000061	1189
42199		Spot	2	Image 1	18	1000000062	1190
42178		Spot	2	Image 1	18	1000000063	1191
45174		Spot	2	Image 1	18	1000000064	1192
45610		Spot	2	Image 1	19	1000000000	1193
54318		Spot	2	Image 1	19	1000000002	1194
60326		Spot	2	Image 1	19	1000000003	1195
44897		Spot	2	Image 1	19	1000000004	1197
48133		Spot	2	Image 1	19	1000000005	1198
43374		Spot	2	Image 1	19	1000000006	1199
43443		Spot	2	Image 1	19	1000000020	1200
44280		Spot	2	Image 1	19	1000000007	1201
41927		Spot	2	Image 1	19	1000000008	1202
45011		Spot	2	Image 1	19	1000000009	1203
41528		Spot	2	Image 1	19	1000000068	1204
43195		Spot	2	Image 1	19	1000000067	1205
41305		Spot	2	Image 1	19	1000000010	1206
52363		Spot	2	Image 1	19	1000000012	1207
65383		Spot	2	Image 1	19	1000000013	1208
51464		Spot	2	Image 1	19	1000000014	1209
59418		Spot	2	Image 1	19	1000000015	1210
79907		Spot	2	Image 1	19	1000000016	1211
42610		Spot	2	Image 1	19	1000000017	1212
42722		Spot	2	Image 1	19	1000000018	1213
44550		Spot	2	Image 1	19	1000000019	1214
46790		Spot	2	Image 1	19	1000000021	1215
42941		Spot	2	Image 1	19	1000000022	1216
43555		Spot	2	Image 1	19	1000000023	1217
43715		Spot	2	Image 1	19	1000000024	1218
43460		Spot	2	Image 1	19	1000000025	1219
46467		Spot	2	Image 1	19	1000000026	1220
42926		Spot	2	Image 1	19	1000000027	1221
43602		Spot	2	Image 1	19	1000000028	1222
47944		Spot	2	Image 1	19	1000000029	1223
43644		Spot	2	Image 1	19	1000000030	1224
43052		Spot	2	Image 1	19	1000000066	1225
47302		Spot	2	Image 1	19	1000000031	1226
43485		Spot	2	Image 1	19	1000000032	1227
42638		Spot	2	Image 1	19	1000000033	1228
43042		Spot	2	Image 1	19	1000000034	1229
43453		Spot	2	Image 1	19	1000000035	1230
43700		Spot	2	Image 1	19	1000000036	1231
45262		Spot	2	Image 1	19	1000000037	1232
46417		Spot	2	Image 1	19	1000000038	1233
41658		Spot	2	Image 1	19	1000000039	1234
44311		Spot	2	Image 1	19	1000000040	1235
43694		Spot	2	Image 1	19	1000000041	1236
59429		Spot	2	Image 1	19	1000000042	1237
41639		Spot	2	Image 1	19	1000000043	1238
40851		Spot	2	Image 1	19	1000000044	1239
41243		Spot	2	Image 1	19	1000000045	1240
75420		Spot	2	Image 1	19	1000000046	1241
48753		Spot	2	Image 1	19	1000000047	1242
66695		Spot	2	Image 1	19	1000000048	1243
52830		Spot	2	Image 1	19	1000000050	1244
43411		Spot	2	Image 1	19	1000000051	1245
43431		Spot	2	Image 1	19	1000000052	1246
41805		Spot	2	Image 1	19	1000000053	1247
43222		Spot	2	Image 1	19	1000000054	1248
42590		Spot	2	Image 1	19	1000000055	1249
42419		Spot	2	Image 1	19	1000000056	1250
44249		Spot	2	Image 1	19	1000000057	1251
46067		Spot	2	Image 1	19	1000000058	1252
43900		Spot	2	Image 1	19	1000000059	1254
43195		Spot	2	Image 1	19	1000000060	1255
43271		Spot	2	Image 1	19	1000000061	1256
42784		Spot	2	Image 1	19	1000000062	1257
42624		Spot	2	Image 1	19	1000000063	1258
44685		Spot	2	Image 1	19	1000000064	1259
45566		Spot	2	Image 1	20	1000000000	1260
43067		Spot	2	Image 1	20	1000000001	1261
54252		Spot	2	Image 1	20	1000000002	1262
60947		Spot	2	Image 1	20	1000000003	1263
45150		Spot	2	Image 1	20	1000000004	1265
48331		Spot	2	Image 1	20	1000000005	1266
43257		Spot	2	Image 1	20	1000000006	1267
43286		Spot	2	Image 1	20	1000000020	1268
45038		Spot	2	Image 1	20	1000000007	1269
41936		Spot	2	Image 1	20	1000000008	1270
44633		Spot	2	Image 1	20	1000000009	1271
41447		Spot	2	Image 1	20	1000000068	1272
43540		Spot	2	Image 1	20	1000000067	1273
41654		Spot	2	Image 1	20	1000000010	1274
51051		Spot	2	Image 1	20	1000000012	1275
65731		Spot	2	Image 1	20	1000000013	1276
52169		Spot	2	Image 1	20	1000000014	1277
59153		Spot	2	Image 1	20	1000000015	1278
79498		Spot	2	Image 1	20	1000000016	1279
42959		Spot	2	Image 1	20	1000000017	1280
44269		Spot	2	Image 1	20	1000000019	1281
42612		Spot	2	Image 1	20	1000000018	1282
47176		Spot	2	Image 1	20	1000000021	1283
42903		Spot	2	Image 1	20	1000000022	1284
44113		Spot	2	Image 1	20	1000000023	1285
43142		Spot	2	Image 1	20	1000000024	1286
43433		Spot	2	Image 1	20	1000000025	1287
42689		Spot	2	Image 1	20	1000000027	1288
42900		Spot	2	Image 1	20	1000000028	1289
48234		Spot	2	Image 1	20	1000000029	1290
43960		Spot	2	Image 1	20	1000000066	1291
43402		Spot	2	Image 1	20	1000000030	1292
47153		Spot	2	Image 1	20	1000000031	1293
43465		Spot	2	Image 1	20	1000000032	1294
42496		Spot	2	Image 1	20	1000000033	1295
42717		Spot	2	Image 1	20	1000000034	1296
43971		Spot	2	Image 1	20	1000000035	1297
42689		Spot	2	Image 1	20	1000000036	1298
45858		Spot	2	Image 1	20	1000000037	1299
45998		Spot	2	Image 1	20	1000000038	1300
42486		Spot	2	Image 1	20	1000000039	1301
44364		Spot	2	Image 1	20	1000000040	1302
44154		Spot	2	Image 1	20	1000000041	1303
59315		Spot	2	Image 1	20	1000000042	1304
41866		Spot	2	Image 1	20	1000000043	1305
41447		Spot	2	Image 1	20	1000000049	1306
40684		Spot	2	Image 1	20	1000000044	1307
42201		Spot	2	Image 1	20	1000000045	1308
74242		Spot	2	Image 1	20	1000000046	1309
49442		Spot	2	Image 1	20	1000000047	1310
67612		Spot	2	Image 1	20	1000000048	1311
53118		Spot	2	Image 1	20	1000000050	1312
43252		Spot	2	Image 1	20	1000000051	1313
43382		Spot	2	Image 1	20	1000000052	1314
41803		Spot	2	Image 1	20	1000000053	1315
42687		Spot	2	Image 1	20	1000000054	1316
43219		Spot	2	Image 1	20	1000000055	1317
41918		Spot	2	Image 1	20	1000000056	1318
43650		Spot	2	Image 1	20	1000000057	1319
45211		Spot	2	Image 1	20	1000000058	1320
43588		Spot	2	Image 1	20	1000000059	1322
42633		Spot	2	Image 1	20	1000000060	1323
43240		Spot	2	Image 1	20	1000000061	1324
42185		Spot	2	Image 1	20	1000000062	1325
42980		Spot	2	Image 1	20	1000000063	1326
45453		Spot	2	Image 1	20	1000000064	1327
44145		Spot	2	Image 1	21	1000000001	1328
53664		Spot	2	Image 1	21	1000000002	1329
61541		Spot	2	Image 1	21	1000000003	1330
45099		Spot	2	Image 1	21	1000000004	1332
48493		Spot	2	Image 1	21	1000000005	1333
43217		Spot	2	Image 1	21	1000000006	1334
43766		Spot	2	Image 1	21	1000000020	1335
45484		Spot	2	Image 1	21	1000000007	1336
41792		Spot	2	Image 1	21	1000000008	1337
44471		Spot	2	Image 1	21	1000000009	1338
41590		Spot	2	Image 1	21	1000000068	1339
43245		Spot	2	Image 1	21	1000000067	1340
41640		Spot	2	Image 1	21	1000000010	1341
50975		Spot	2	Image 1	21	1000000012	1342
65723		Spot	2	Image 1	21	1000000013	1343
51913		Spot	2	Image 1	21	1000000014	1344
59071		Spot	2	Image 1	21	1000000015	1345
80389		Spot	2	Image 1	21	1000000016	1346
42858		Spot	2	Image 1	21	1000000017	1347
43124		Spot	2	Image 1	21	1000000018	1348
44928		Spot	2	Image 1	21	1000000019	1349
47078		Spot	2	Image 1	21	1000000021	1350
42579		Spot	2	Image 1	21	1000000022	1351
43242		Spot	2	Image 1	21	1000000023	1352
43584		Spot	2	Image 1	21	1000000024	1353
43243		Spot	2	Image 1	21	1000000025	1354
45897		Spot	2	Image 1	21	1000000026	1355
43035		Spot	2	Image 1	21	1000000027	1356
42863		Spot	2	Image 1	21	1000000028	1357
47180		Spot	2	Image 1	21	1000000029	1358
43541		Spot	2	Image 1	21	1000000066	1359
43513		Spot	2	Image 1	21	1000000030	1360
46390		Spot	2	Image 1	21	1000000031	1361
43298		Spot	2	Image 1	21	1000000032	1362
43141		Spot	2	Image 1	21	1000000033	1363
42518		Spot	2	Image 1	21	1000000034	1364
43233		Spot	2	Image 1	21	1000000035	1365
42543		Spot	2	Image 1	21	1000000036	1366
45682		Spot	2	Image 1	21	1000000037	1367
46289		Spot	2	Image 1	21	1000000038	1368
42634		Spot	2	Image 1	21	1000000039	1369
44249		Spot	2	Image 1	21	1000000040	1370
44147		Spot	2	Image 1	21	1000000041	1371
58962		Spot	2	Image 1	21	1000000042	1372
42313		Spot	2	Image 1	21	1000000043	1373
41032		Spot	2	Image 1	21	1000000044	1374
41226		Spot	2	Image 1	21	1000000045	1375
73977		Spot	2	Image 1	21	1000000046	1376
49328		Spot	2	Image 1	21	1000000047	1377
68110		Spot	2	Image 1	21	1000000048	1378
41440		Spot	2	Image 1	21	1000000049	1379
52861		Spot	2	Image 1	21	1000000050	1380
44279		Spot	2	Image 1	21	1000000051	1381
43296		Spot	2	Image 1	21	1000000052	1382
42087		Spot	2	Image 1	21	1000000053	1383
43117		Spot	2	Image 1	21	1000000054	1384
43515		Spot	2	Image 1	21	1000000055	1385
42001		Spot	2	Image 1	21	1000000056	1386
44490		Spot	2	Image 1	21	1000000057	1387
45040		Spot	2	Image 1	21	1000000058	1389
43219		Spot	2	Image 1	21	1000000059	1390
42143		Spot	2	Image 1	21	1000000060	1391
42913		Spot	2	Image 1	21	1000000061	1392
42349		Spot	2	Image 1	21	1000000062	1393
42255		Spot	2	Image 1	21	1000000063	1394
45513		Spot	2	Image 1	21	1000000064	1395
43735		Spot	2	Image 1	22	1000000001	1396
54319		Spot	2	Image 1	22	1000000002	1397
59063		Spot	2	Image 1	22	1000000003	1398
45027		Spot	2	Image 1	22	1000000004	1400
48974		Spot	2	Image 1	22	1000000005	1401
43377		Spot	2	Image 1	22	1000000006	1402
43617		Spot	2	Image 1	22	1000000020	1403
45082		Spot	2	Image 1	22	1000000007	1404
42222		Spot	2	Image 1	22	1000000008	1405
44149		Spot	2	Image 1	22	1000000009	1406
41380		Spot	2	Image 1	22	1000000068	1407
41576		Spot	2	Image 1	22	1000000010	1408
51665		Spot	2	Image 1	22	1000000012	1409
65382		Spot	2	Image 1	22	1000000013	1410
51181		Spot	2	Image 1	22	1000000014	1411
59530		Spot	2	Image 1	22	1000000015	1412
78486		Spot	2	Image 1	22	1000000016	1413
42923		Spot	2	Image 1	22	1000000017	1414
42723		Spot	2	Image 1	22	1000000018	1415
44216		Spot	2	Image 1	22	1000000019	1416
46174		Spot	2	Image 1	22	1000000021	1417
43302		Spot	2	Image 1	22	1000000022	1418
42857		Spot	2	Image 1	22	1000000023	1419
43436		Spot	2	Image 1	22	1000000024	1420
43753		Spot	2	Image 1	22	1000000025	1421
46197		Spot	2	Image 1	22	1000000026	1422
42886		Spot	2	Image 1	22	1000000027	1423
43033		Spot	2	Image 1	22	1000000028	1424
46921		Spot	2	Image 1	22	1000000029	1425
43613		Spot	2	Image 1	22	1000000030	1426
43438		Spot	2	Image 1	22	1000000066	1427
46738		Spot	2	Image 1	22	1000000031	1428
43218		Spot	2	Image 1	22	1000000032	1429
42891		Spot	2	Image 1	22	1000000033	1430
42423		Spot	2	Image 1	22	1000000034	1431
43029		Spot	2	Image 1	22	1000000035	1432
42901		Spot	2	Image 1	22	1000000036	1433
45128		Spot	2	Image 1	22	1000000037	1434
46219		Spot	2	Image 1	22	1000000038	1435
42157		Spot	2	Image 1	22	1000000039	1436
44028		Spot	2	Image 1	22	1000000040	1437
43967		Spot	2	Image 1	22	1000000041	1438
58726		Spot	2	Image 1	22	1000000042	1439
41942		Spot	2	Image 1	22	1000000043	1440
40688		Spot	2	Image 1	22	1000000044	1441
73180		Spot	2	Image 1	22	1000000046	1442
48238		Spot	2	Image 1	22	1000000047	1443
66783		Spot	2	Image 1	22	1000000048	1444
41942		Spot	2	Image 1	22	1000000049	1445
53779		Spot	2	Image 1	22	1000000050	1446
43810		Spot	2	Image 1	22	1000000051	1447
43519		Spot	2	Image 1	22	1000000052	1448
42041		Spot	2	Image 1	22	1000000053	1449
42810		Spot	2	Image 1	22	1000000054	1450
42762		Spot	2	Image 1	22	1000000055	1451
42112		Spot	2	Image 1	22	1000000056	1452
44857		Spot	2	Image 1	22	1000000057	1454
46085		Spot	2	Image 1	22	1000000058	1455
43734		Spot	2	Image 1	22	1000000059	1456
42189		Spot	2	Image 1	22	1000000060	1457
43670		Spot	2	Image 1	22	1000000061	1458
42322		Spot	2	Image 1	22	1000000062	1459
42938		Spot	2	Image 1	22	1000000063	1460
42642		Spot	2	Image 1	22	1000000069	1461
45139		Spot	2	Image 1	22	1000000064	1462
45082		Spot	2	Image 1	23	1000000000	1463
42959		Spot	2	Image 1	23	1000000001	1464
54524		Spot	2	Image 1	23	1000000002	1465
45073		Spot	2	Image 1	23	1000000004	1467
48230		Spot	2	Image 1	23	1000000005	1468
43342		Spot	2	Image 1	23	1000000006	1469
43480		Spot	2	Image 1	23	1000000020	1470
45039		Spot	2	Image 1	23	1000000007	1471
41955		Spot	2	Image 1	23	1000000008	1472
45384		Spot	2	Image 1	23	1000000009	1473
42271		Spot	2	Image 1	23	1000000068	1474
41465		Spot	2	Image 1	23	1000000010	1475
50949		Spot	2	Image 1	23	1000000012	1476
61946		Spot	2	Image 1	23	1000000003	1477
65722		Spot	2	Image 1	23	1000000013	1478
51463		Spot	2	Image 1	23	1000000014	1479
59194		Spot	2	Image 1	23	1000000015	1480
79382		Spot	2	Image 1	23	1000000016	1481
42949		Spot	2	Image 1	23	1000000017	1482
42097		Spot	2	Image 1	23	1000000018	1483
44840		Spot	2	Image 1	23	1000000019	1484
46383		Spot	2	Image 1	23	1000000021	1485
43033		Spot	2	Image 1	23	1000000022	1486
43225		Spot	2	Image 1	23	1000000023	1487
43483		Spot	2	Image 1	23	1000000024	1488
43760		Spot	2	Image 1	23	1000000025	1489
45714		Spot	2	Image 1	23	1000000026	1490
42848		Spot	2	Image 1	23	1000000027	1491
43023		Spot	2	Image 1	23	1000000028	1492
47544		Spot	2	Image 1	23	1000000029	1493
43854		Spot	2	Image 1	23	1000000030	1494
43896		Spot	2	Image 1	23	1000000066	1495
46167		Spot	2	Image 1	23	1000000031	1496
43173		Spot	2	Image 1	23	1000000032	1497
42663		Spot	2	Image 1	23	1000000033	1498
42539		Spot	2	Image 1	23	1000000034	1499
43285		Spot	2	Image 1	23	1000000035	1500
42884		Spot	2	Image 1	23	1000000036	1501
45482		Spot	2	Image 1	23	1000000037	1502
46489		Spot	2	Image 1	23	1000000038	1503
41964		Spot	2	Image 1	23	1000000039	1504
44074		Spot	2	Image 1	23	1000000040	1505
44440		Spot	2	Image 1	23	1000000041	1506
59766		Spot	2	Image 1	23	1000000042	1507
42210		Spot	2	Image 1	23	1000000043	1508
41041		Spot	2	Image 1	23	1000000044	1509
41946		Spot	2	Image 1	23	1000000045	1510
74166		Spot	2	Image 1	23	1000000046	1511
48597		Spot	2	Image 1	23	1000000047	1512
65774		Spot	2	Image 1	23	1000000048	1513
53764		Spot	2	Image 1	23	1000000050	1514
43532		Spot	2	Image 1	23	1000000051	1515
43554		Spot	2	Image 1	23	1000000052	1516
42048		Spot	2	Image 1	23	1000000053	1517
42962		Spot	2	Image 1	23	1000000054	1518
42739		Spot	2	Image 1	23	1000000055	1519
43030		Spot	2	Image 1	23	1000000056	1520
44832		Spot	2	Image 1	23	1000000057	1521
45849		Spot	2	Image 1	23	1000000058	1523
43709		Spot	2	Image 1	23	1000000059	1524
42335		Spot	2	Image 1	23	1000000060	1525
43386		Spot	2	Image 1	23	1000000061	1526
42189		Spot	2	Image 1	23	1000000062	1527
41983		Spot	2	Image 1	23	1000000063	1528
45092		Spot	2	Image 1	23	1000000064	1529
45325		Spot	2	Image 1	24	1000000000	1530
43395		Spot	2	Image 1	24	1000000001	1531
53786		Spot	2	Image 1	24	1000000002	1532
45067		Spot	2	Image 1	24	1000000004	1534
48550		Spot	2	Image 1	24	1000000005	1535
43371		Spot	2	Image 1	24	1000000006	1536
43962		Spot	2	Image 1	24	1000000020	1537
44784		Spot	2	Image 1	24	1000000007	1538
41473		Spot	2	Image 1	24	1000000008	1539
44996		Spot	2	Image 1	24	1000000009	1540
41636		Spot	2	Image 1	24	1000000068	1541
43497		Spot	2	Image 1	24	1000000067	1542
41191		Spot	2	Image 1	24	1000000010	1543
51283		Spot	2	Image 1	24	1000000012	1544
62278		Spot	2	Image 1	24	1000000003	1545
65927		Spot	2	Image 1	24	1000000013	1546
51308		Spot	2	Image 1	24	1000000014	1547
59055		Spot	2	Image 1	24	1000000015	1548
79591		Spot	2	Image 1	24	1000000016	1549
42709		Spot	2	Image 1	24	1000000017	1550
42324		Spot	2	Image 1	24	1000000018	1551
44210		Spot	2	Image 1	24	1000000019	1552
47638		Spot	2	Image 1	24	1000000021	1553
42838		Spot	2	Image 1	24	1000000022	1554
43462		Spot	2	Image 1	24	1000000023	1555
43480		Spot	2	Image 1	24	1000000024	1556
44221		Spot	2	Image 1	24	1000000025	1557
46104		Spot	2	Image 1	24	1000000026	1558
43791		Spot	2	Image 1	24	1000000027	1559
43328		Spot	2	Image 1	24	1000000028	1560
47129		Spot	2	Image 1	24	1000000029	1561
43858		Spot	2	Image 1	24	1000000030	1562
44098		Spot	2	Image 1	24	1000000032	1563
42376		Spot	2	Image 1	24	1000000033	1564
42836		Spot	2	Image 1	24	1000000034	1565
43535		Spot	2	Image 1	24	1000000035	1566
42675		Spot	2	Image 1	24	1000000036	1567
45682		Spot	2	Image 1	24	1000000037	1568
46178		Spot	2	Image 1	24	1000000038	1569
41971		Spot	2	Image 1	24	1000000039	1570
44290		Spot	2	Image 1	24	1000000040	1571
44015		Spot	2	Image 1	24	1000000041	1572
59056		Spot	2	Image 1	24	1000000042	1573
41462		Spot	2	Image 1	24	1000000043	1574
40840		Spot	2	Image 1	24	1000000044	1575
41130		Spot	2	Image 1	24	1000000045	1576
73813		Spot	2	Image 1	24	1000000046	1577
48114		Spot	2	Image 1	24	1000000047	1578
67772		Spot	2	Image 1	24	1000000048	1579
41627		Spot	2	Image 1	24	1000000049	1580
52595		Spot	2	Image 1	24	1000000050	1581
43574		Spot	2	Image 1	24	1000000051	1582
43603		Spot	2	Image 1	24	1000000052	1583
41880		Spot	2	Image 1	24	1000000053	1584
42591		Spot	2	Image 1	24	1000000054	1585
42680		Spot	2	Image 1	24	1000000055	1586
42437		Spot	2	Image 1	24	1000000056	1587
44569		Spot	2	Image 1	24	1000000057	1588
45313		Spot	2	Image 1	24	1000000058	1589
43700		Spot	2	Image 1	24	1000000059	1591
42577		Spot	2	Image 1	24	1000000060	1592
43970		Spot	2	Image 1	24	1000000061	1593
42397		Spot	2	Image 1	24	1000000062	1594
42068		Spot	2	Image 1	24	1000000063	1595
41816		Spot	2	Image 1	24	1000000069	1596
45529		Spot	2	Image 1	24	1000000064	1597
45018		Spot	2	Image 1	25	1000000000	1598
43485		Spot	2	Image 1	25	1000000001	1599
53838		Spot	2	Image 1	25	1000000002	1600
44452		Spot	2	Image 1	25	1000000004	1602
49107		Spot	2	Image 1	25	1000000005	1603
43169		Spot	2	Image 1	25	1000000006	1604
44727		Spot	2	Image 1	25	1000000020	1605
44606		Spot	2	Image 1	25	1000000007	1606
41678		Spot	2	Image 1	25	1000000008	1607
44352		Spot	2	Image 1	25	1000000009	1608
42301		Spot	2	Image 1	25	1000000068	1609
43734		Spot	2	Image 1	25	1000000067	1610
41402		Spot	2	Image 1	25	1000000010	1611
50798		Spot	2	Image 1	25	1000000012	1612
61822		Spot	2	Image 1	25	1000000003	1613
65188		Spot	2	Image 1	25	1000000013	1614
51375		Spot	2	Image 1	25	1000000014	1615
60048		Spot	2	Image 1	25	1000000015	1616
78866		Spot	2	Image 1	25	1000000016	1617
42718		Spot	2	Image 1	25	1000000017	1618
42767		Spot	2	Image 1	25	1000000018	1619
44457		Spot	2	Image 1	25	1000000019	1620
46697		Spot	2	Image 1	25	1000000021	1621
42701		Spot	2	Image 1	25	1000000022	1622
43530		Spot	2	Image 1	25	1000000023	1623
43593		Spot	2	Image 1	25	1000000024	1624
43063		Spot	2	Image 1	25	1000000025	1625
43072		Spot	2	Image 1	25	1000000027	1626
43144		Spot	2	Image 1	25	1000000028	1627
47178		Spot	2	Image 1	25	1000000029	1628
43329		Spot	2	Image 1	25	1000000030	1629
43184		Spot	2	Image 1	25	1000000032	1630
42385		Spot	2	Image 1	25	1000000033	1631
42319		Spot	2	Image 1	25	1000000034	1632
42777		Spot	2	Image 1	25	1000000036	1633
45070		Spot	2	Image 1	25	1000000037	1634
45990		Spot	2	Image 1	25	1000000038	1635
41834		Spot	2	Image 1	25	1000000039	1636
44615		Spot	2	Image 1	25	1000000040	1637
43885		Spot	2	Image 1	25	1000000041	1638
58639		Spot	2	Image 1	25	1000000042	1639
41572		Spot	2	Image 1	25	1000000043	1640
40757		Spot	2	Image 1	25	1000000044	1641
40856		Spot	2	Image 1	25	1000000045	1642
73066		Spot	2	Image 1	25	1000000046	1643
47939		Spot	2	Image 1	25	1000000047	1644
65507		Spot	2	Image 1	25	1000000048	1645
53070		Spot	2	Image 1	25	1000000050	1646
43323		Spot	2	Image 1	25	1000000051	1647
43054		Spot	2	Image 1	25	1000000052	1648
42143		Spot	2	Image 1	25	1000000053	1649
42611		Spot	2	Image 1	25	1000000054	1650
43185		Spot	2	Image 1	25	1000000055	1651
42172		Spot	2	Image 1	25	1000000056	1652
43759		Spot	2	Image 1	25	1000000057	1653
45325		Spot	2	Image 1	25	1000000058	1655
43588		Spot	2	Image 1	25	1000000059	1656
42269		Spot	2	Image 1	25	1000000060	1657
42821		Spot	2	Image 1	25	1000000061	1658
41943		Spot	2	Image 1	25	1000000062	1659
42269		Spot	2	Image 1	25	1000000063	1660
45865		Spot	2	Image 1	25	1000000064	1661
54240		Spot	2	Image 1	26	1000000002	1662
60431		Spot	2	Image 1	26	1000000003	1663
45180		Spot	2	Image 1	26	1000000004	1665
48528		Spot	2	Image 1	26	1000000005	1666
43227		Spot	2	Image 1	26	1000000006	1667
43569		Spot	2	Image 1	26	1000000020	1668
44825		Spot	2	Image 1	26	1000000007	1669
42001		Spot	2	Image 1	26	1000000008	1670
44721		Spot	2	Image 1	26	1000000009	1671
41675		Spot	2	Image 1	26	1000000068	1672
41388		Spot	2	Image 1	26	1000000010	1673
51209		Spot	2	Image 1	26	1000000012	1674
64437		Spot	2	Image 1	26	1000000013	1675
51511		Spot	2	Image 1	26	1000000014	1676
59411		Spot	2	Image 1	26	1000000015	1677
80034		Spot	2	Image 1	26	1000000016	1678
42740		Spot	2	Image 1	26	1000000017	1679
42563		Spot	2	Image 1	26	1000000018	1680
44190		Spot	2	Image 1	26	1000000019	1681
46433		Spot	2	Image 1	26	1000000021	1682
42641		Spot	2	Image 1	26	1000000022	1683
43841		Spot	2	Image 1	26	1000000023	1684
43526		Spot	2	Image 1	26	1000000024	1685
44257		Spot	2	Image 1	26	1000000025	1686
42563		Spot	2	Image 1	26	1000000027	1687
42623		Spot	2	Image 1	26	1000000028	1688
46913		Spot	2	Image 1	26	1000000029	1689
43222		Spot	2	Image 1	26	1000000030	1690
46715		Spot	2	Image 1	26	1000000031	1691
43899		Spot	2	Image 1	26	1000000032	1692
43093		Spot	2	Image 1	26	1000000033	1693
42311		Spot	2	Image 1	26	1000000034	1694
43972		Spot	2	Image 1	26	1000000035	1695
42430		Spot	2	Image 1	26	1000000036	1696
44692		Spot	2	Image 1	26	1000000037	1697
46120		Spot	2	Image 1	26	1000000038	1698
41863		Spot	2	Image 1	26	1000000039	1699
44038		Spot	2	Image 1	26	1000000040	1700
43922		Spot	2	Image 1	26	1000000041	1701
58781		Spot	2	Image 1	26	1000000042	1702
41599		Spot	2	Image 1	26	1000000043	1703
40911		Spot	2	Image 1	26	1000000044	1704
41128		Spot	2	Image 1	26	1000000045	1705
72214		Spot	2	Image 1	26	1000000046	1706
48971		Spot	2	Image 1	26	1000000047	1707
65769		Spot	2	Image 1	26	1000000048	1708
41882		Spot	2	Image 1	26	1000000049	1709
52586		Spot	2	Image 1	26	1000000050	1710
43683		Spot	2	Image 1	26	1000000051	1711
43316		Spot	2	Image 1	26	1000000052	1712
42230		Spot	2	Image 1	26	1000000053	1713
42535		Spot	2	Image 1	26	1000000054	1714
42788		Spot	2	Image 1	26	1000000055	1715
42004		Spot	2	Image 1	26	1000000056	1716
43899		Spot	2	Image 1	26	1000000057	1717
44438		Spot	2	Image 1	26	1000000058	1719
43537		Spot	2	Image 1	26	1000000059	1720
42401		Spot	2	Image 1	26	1000000060	1721
43109		Spot	2	Image 1	26	1000000061	1722
42808		Spot	2	Image 1	26	1000000062	1723
42543		Spot	2	Image 1	26	1000000063	1724
45960		Spot	2	Image 1	26	1000000064	1725
43511		Spot	2	Image 1	27	1000000001	1726
54193		Spot	2	Image 1	27	1000000002	1727
59573		Spot	2	Image 1	27	1000000003	1728
48798		Spot	2	Image 1	27	1000000005	1730
42804		Spot	2	Image 1	27	1000000006	1731
44431		Spot	2	Image 1	27	1000000020	1732
44705		Spot	2	Image 1	27	1000000007	1733
42248		Spot	2	Image 1	27	1000000008	1734
44323		Spot	2	Image 1	27	1000000009	1735
41582		Spot	2	Image 1	27	1000000068	1736
43305		Spot	2	Image 1	27	1000000067	1737
41363		Spot	2	Image 1	27	1000000010	1738
51553		Spot	2	Image 1	27	1000000012	1739
66497		Spot	2	Image 1	27	1000000013	1740
51436		Spot	2	Image 1	27	1000000014	1741
58974		Spot	2	Image 1	27	1000000015	1742
79839		Spot	2	Image 1	27	1000000016	1743
42806		Spot	2	Image 1	27	1000000017	1744
42522		Spot	2	Image 1	27	1000000018	1745
44354		Spot	2	Image 1	27	1000000019	1746
46568		Spot	2	Image 1	27	1000000021	1747
43455		Spot	2	Image 1	27	1000000022	1748
43637		Spot	2	Image 1	27	1000000023	1749
43005		Spot	2	Image 1	27	1000000024	1750
43665		Spot	2	Image 1	27	1000000025	1751
43123		Spot	2	Image 1	27	1000000027	1752
42568		Spot	2	Image 1	27	1000000028	1753
46475		Spot	2	Image 1	27	1000000029	1754
44744		Spot	2	Image 1	27	1000000030	1755
43454		Spot	2	Image 1	27	1000000032	1756
42650		Spot	2	Image 1	27	1000000033	1757
42997		Spot	2	Image 1	27	1000000034	1758
43499		Spot	2	Image 1	27	1000000036	1759
45930		Spot	2	Image 1	27	1000000037	1760
45844		Spot	2	Image 1	27	1000000038	1761
41885		Spot	2	Image 1	27	1000000039	1762
44059		Spot	2	Image 1	27	1000000040	1763
44062		Spot	2	Image 1	27	1000000041	1764
58936		Spot	2	Image 1	27	1000000042	1765
42262		Spot	2	Image 1	27	1000000043	1766
40740		Spot	2	Image 1	27	1000000044	1767
41083		Spot	2	Image 1	27	1000000045	1768
74105		Spot	2	Image 1	27	1000000046	1769
49193		Spot	2	Image 1	27	1000000047	1770
65209		Spot	2	Image 1	27	1000000048	1771
41447		Spot	2	Image 1	27	1000000049	1772
53395		Spot	2	Image 1	27	1000000050	1773
43499		Spot	2	Image 1	27	1000000051	1774
43384		Spot	2	Image 1	27	1000000052	1775
41882		Spot	2	Image 1	27	1000000053	1776
43503		Spot	2	Image 1	27	1000000054	1777
42676		Spot	2	Image 1	27	1000000055	1778
42258		Spot	2	Image 1	27	1000000056	1779
43689		Spot	2	Image 1	27	1000000057	1780
45683		Spot	2	Image 1	27	1000000058	1782
43810		Spot	2	Image 1	27	1000000059	1783
42237		Spot	2	Image 1	27	1000000060	1784
43259		Spot	2	Image 1	27	1000000061	1785
42414		Spot	2	Image 1	27	1000000062	1786
42647		Spot	2	Image 1	27	1000000063	1787
42122		Spot	2	Image 1	27	1000000069	1788
44747		Spot	2	Image 1	27	1000000064	1789
43548		Spot	2	Image 1	28	1000000001	1790
54838		Spot	2	Image 1	28	1000000002	1791
59570		Spot	2	Image 1	28	1000000003	1792
45813		Spot	2	Image 1	28	1000000004	1794
48439		Spot	2	Image 1	28	1000000005	1795
43335		Spot	2	Image 1	28	1000000006	1796
43517		Spot	2	Image 1	28	1000000020	1797
45465		Spot	2	Image 1	28	1000000007	1798
41875		Spot	2	Image 1	28	1000000008	1799
44771		Spot	2	Image 1	28	1000000009	1800
41711		Spot	2	Image 1	28	1000000068	1801
43199		Spot	2	Image 1	28	1000000067	1802
41608		Spot	2	Image 1	28	1000000010	1803
51078		Spot	2	Image 1	28	1000000012	1804
64970		Spot	2	Image 1	28	1000000013	1805
51582		Spot	2	Image 1	28	1000000014	1806
59497		Spot	2	Image 1	28	1000000015	1807
78573		Spot	2	Image 1	28	1000000016	1808
42801		Spot	2	Image 1	28	1000000017	1809
42831		Spot	2	Image 1	28	1000000018	1810
44547		Spot	2	Image 1	28	1000000019	1811
46179		Spot	2	Image 1	28	1000000021	1812
43332		Spot	2	Image 1	28	1000000022	1813
43608		Spot	2	Image 1	28	1000000023	1814
43374		Spot	2	Image 1	28	1000000024	1815
43928		Spot	2	Image 1	28	1000000025	1816
42876		Spot	2	Image 1	28	1000000027	1817
43082		Spot	2	Image 1	28	1000000028	1818
47052		Spot	2	Image 1	28	1000000029	1819
43878		Spot	2	Image 1	28	1000000030	1820
46135		Spot	2	Image 1	28	1000000031	1821
43703		Spot	2	Image 1	28	1000000032	1822
43318		Spot	2	Image 1	28	1000000033	1823
42699		Spot	2	Image 1	28	1000000034	1824
43154		Spot	2	Image 1	28	1000000035	1825
42550		Spot	2	Image 1	28	1000000036	1826
44991		Spot	2	Image 1	28	1000000037	1827
46565		Spot	2	Image 1	28	1000000038	1828
41931		Spot	2	Image 1	28	1000000039	1829
44016		Spot	2	Image 1	28	1000000040	1830
43743		Spot	2	Image 1	28	1000000041	1831
58530		Spot	2	Image 1	28	1000000042	1832
41523		Spot	2	Image 1	28	1000000043	1833
41115		Spot	2	Image 1	28	1000000044	1834
40898		Spot	2	Image 1	28	1000000045	1835
72970		Spot	2	Image 1	28	1000000046	1836
47911		Spot	2	Image 1	28	1000000047	1837
66438		Spot	2	Image 1	28	1000000048	1838
42474		Spot	2	Image 1	28	1000000049	1839
53051		Spot	2	Image 1	28	1000000050	1840
43608		Spot	2	Image 1	28	1000000051	1841
43360		Spot	2	Image 1	28	1000000052	1842
41884		Spot	2	Image 1	28	1000000053	1843
42661		Spot	2	Image 1	28	1000000054	1844
42225		Spot	2	Image 1	28	1000000055	1845
42199		Spot	2	Image 1	28	1000000056	1846
44070		Spot	2	Image 1	28	1000000057	1847
45022		Spot	2	Image 1	28	1000000058	1848
43516		Spot	2	Image 1	28	1000000059	1850
42016		Spot	2	Image 1	28	1000000060	1851
42678		Spot	2	Image 1	28	1000000061	1852
42016		Spot	2	Image 1	28	1000000062	1853
41878		Spot	2	Image 1	28	1000000063	1854
42623		Spot	2	Image 1	28	1000000069	1855
45246		Spot	2	Image 1	28	1000000064	1856
44335		Spot	2	Image 1	29	1000000001	1857
53881		Spot	2	Image 1	29	1000000002	1858
58286		Spot	2	Image 1	29	1000000003	1859
48637		Spot	2	Image 1	29	1000000005	1861
43117		Spot	2	Image 1	29	1000000006	1862
43949		Spot	2	Image 1	29	1000000020	1863
44524		Spot	2	Image 1	29	1000000007	1864
42350		Spot	2	Image 1	29	1000000008	1865
44694		Spot	2	Image 1	29	1000000009	1866
41473		Spot	2	Image 1	29	1000000068	1867
43393		Spot	2	Image 1	29	1000000067	1868
41249		Spot	2	Image 1	29	1000000010	1869
51111		Spot	2	Image 1	29	1000000012	1870
66167		Spot	2	Image 1	29	1000000013	1871
51341		Spot	2	Image 1	29	1000000014	1872
59508		Spot	2	Image 1	29	1000000015	1873
78997		Spot	2	Image 1	29	1000000016	1874
42884		Spot	2	Image 1	29	1000000017	1875
42374		Spot	2	Image 1	29	1000000018	1876
44475		Spot	2	Image 1	29	1000000019	1877
46340		Spot	2	Image 1	29	1000000021	1878
42750		Spot	2	Image 1	29	1000000022	1879
43489		Spot	2	Image 1	29	1000000023	1880
43216		Spot	2	Image 1	29	1000000024	1881
43969		Spot	2	Image 1	29	1000000025	1882
46262		Spot	2	Image 1	29	1000000070	1883
42822		Spot	2	Image 1	29	1000000027	1884
43232		Spot	2	Image 1	29	1000000028	1885
47144		Spot	2	Image 1	29	1000000029	1886
43712		Spot	2	Image 1	29	1000000030	1887
46783		Spot	2	Image 1	29	1000000031	1888
43981		Spot	2	Image 1	29	1000000032	1889
42411		Spot	2	Image 1	29	1000000033	1890
42056		Spot	2	Image 1	29	1000000034	1891
43022		Spot	2	Image 1	29	1000000035	1892
42820		Spot	2	Image 1	29	1000000036	1893
45084		Spot	2	Image 1	29	1000000037	1894
46397		Spot	2	Image 1	29	1000000038	1895
42557		Spot	2	Image 1	29	1000000039	1896
44487		Spot	2	Image 1	29	1000000040	1897
43470		Spot	2	Image 1	29	1000000041	1898
58812		Spot	2	Image 1	29	1000000042	1899
41362		Spot	2	Image 1	29	1000000043	1900
40902		Spot	2	Image 1	29	1000000044	1901
42046		Spot	2	Image 1	29	1000000045	1902
74946		Spot	2	Image 1	29	1000000046	1903
48174		Spot	2	Image 1	29	1000000047	1904
66648		Spot	2	Image 1	29	1000000048	1905
53098		Spot	2	Image 1	29	1000000050	1906
43326		Spot	2	Image 1	29	1000000051	1907
43366		Spot	2	Image 1	29	1000000052	1908
41824		Spot	2	Image 1	29	1000000053	1909
42781		Spot	2	Image 1	29	1000000054	1910
43376		Spot	2	Image 1	29	1000000055	1911
42177		Spot	2	Image 1	29	1000000056	1912
44746		Spot	2	Image 1	29	1000000057	1913
44458		Spot	2	Image 1	29	1000000058	1915
43827		Spot	2	Image 1	29	1000000059	1916
42409		Spot	2	Image 1	29	1000000060	1917
43169		Spot	2	Image 1	29	1000000061	1918
42049		Spot	2	Image 1	29	1000000062	1919
41957		Spot	2	Image 1	29	1000000063	1920
42404		Spot	2	Image 1	29	1000000069	1921
45174		Spot	2	Image 1	29	1000000064	1922
43608		Spot	2	Image 1	30	1000000001	1923
54687		Spot	2	Image 1	30	1000000002	1924
58332		Spot	2	Image 1	30	1000000003	1925
48581		Spot	2	Image 1	30	1000000005	1927
42953		Spot	2	Image 1	30	1000000006	1928
43442		Spot	2	Image 1	30	1000000020	1929
44732		Spot	2	Image 1	30	1000000007	1930
41678		Spot	2	Image 1	30	1000000008	1931
44836		Spot	2	Image 1	30	1000000009	1932
41847		Spot	2	Image 1	30	1000000068	1933
43159		Spot	2	Image 1	30	1000000067	1934
41591		Spot	2	Image 1	30	1000000010	1935
51048		Spot	2	Image 1	30	1000000012	1936
64845		Spot	2	Image 1	30	1000000013	1937
52220		Spot	2	Image 1	30	1000000014	1938
58959		Spot	2	Image 1	30	1000000015	1939
79361		Spot	2	Image 1	30	1000000016	1940
42682		Spot	2	Image 1	30	1000000017	1941
42746		Spot	2	Image 1	30	1000000018	1942
44476		Spot	2	Image 1	30	1000000019	1943
46702		Spot	2	Image 1	30	1000000021	1944
42599		Spot	2	Image 1	30	1000000022	1945
43176		Spot	2	Image 1	30	1000000023	1946
43588		Spot	2	Image 1	30	1000000024	1947
43713		Spot	2	Image 1	30	1000000025	1948
45429		Spot	2	Image 1	30	1000000070	1949
42977		Spot	2	Image 1	30	1000000027	1950
42833		Spot	2	Image 1	30	1000000028	1951
46959		Spot	2	Image 1	30	1000000029	1952
43560		Spot	2	Image 1	30	1000000030	1953
46636		Spot	2	Image 1	30	1000000031	1954
43346		Spot	2	Image 1	30	1000000032	1955
42769		Spot	2	Image 1	30	1000000033	1956
42669		Spot	2	Image 1	30	1000000034	1957
42307		Spot	2	Image 1	30	1000000036	1958
45793		Spot	2	Image 1	30	1000000037	1959
46190		Spot	2	Image 1	30	1000000038	1960
41832		Spot	2	Image 1	30	1000000039	1961
43830		Spot	2	Image 1	30	1000000040	1962
43817		Spot	2	Image 1	30	1000000041	1963
59805		Spot	2	Image 1	30	1000000042	1964
41616		Spot	2	Image 1	30	1000000043	1965
40968		Spot	2	Image 1	30	1000000044	1966
41218		Spot	2	Image 1	30	1000000045	1967
74824		Spot	2	Image 1	30	1000000046	1968
48217		Spot	2	Image 1	30	1000000047	1969
67681		Spot	2	Image 1	30	1000000048	1970
41625		Spot	2	Image 1	30	1000000049	1971
52939		Spot	2	Image 1	30	1000000050	1972
43554		Spot	2	Image 1	30	1000000051	1973
43008		Spot	2	Image 1	30	1000000052	1974
42038		Spot	2	Image 1	30	1000000053	1975
42770		Spot	2	Image 1	30	1000000054	1976
42878		Spot	2	Image 1	30	1000000055	1977
41762		Spot	2	Image 1	30	1000000056	1978
48357		Spot	2	Image 1	30	1000000071	1979
43961		Spot	2	Image 1	30	1000000057	1980
44950		Spot	2	Image 1	30	1000000058	1982
44034		Spot	2	Image 1	30	1000000059	1983
42031		Spot	2	Image 1	30	1000000060	1984
43377		Spot	2	Image 1	30	1000000061	1985
42102		Spot	2	Image 1	30	1000000062	1986
42142		Spot	2	Image 1	30	1000000063	1987
45046		Spot	2	Image 1	30	1000000064	1988
42380		Spot	2	Image 1	31	1000000072	1989
54881		Spot	2	Image 1	31	1000000002	1990
59664		Spot	2	Image 1	31	1000000003	1991
49763		Spot	2	Image 1	31	1000000005	1993
43459		Spot	2	Image 1	31	1000000006	1994
43450		Spot	2	Image 1	31	1000000020	1995
45595		Spot	2	Image 1	31	1000000007	1996
42587		Spot	2	Image 1	31	1000000008	1997
44511		Spot	2	Image 1	31	1000000009	1998
42137		Spot	2	Image 1	31	1000000068	1999
41402		Spot	2	Image 1	31	1000000010	2000
51576		Spot	2	Image 1	31	1000000012	2001
66960		Spot	2	Image 1	31	1000000013	2002
51342		Spot	2	Image 1	31	1000000014	2003
60251		Spot	2	Image 1	31	1000000015	2004
78557		Spot	2	Image 1	31	1000000016	2005
43540		Spot	2	Image 1	31	1000000017	2006
43948		Spot	2	Image 1	31	1000000019	2007
43535		Spot	2	Image 1	31	1000000018	2008
46795		Spot	2	Image 1	31	1000000021	2009
42650		Spot	2	Image 1	31	1000000022	2010
43437		Spot	2	Image 1	31	1000000023	2011
43424		Spot	2	Image 1	31	1000000024	2012
43183		Spot	2	Image 1	31	1000000025	2013
45860		Spot	2	Image 1	31	1000000070	2014
42954		Spot	2	Image 1	31	1000000027	2015
43197		Spot	2	Image 1	31	1000000028	2016
48189		Spot	2	Image 1	31	1000000029	2017
43537		Spot	2	Image 1	31	1000000073	2018
44000		Spot	2	Image 1	31	1000000030	2019
46885		Spot	2	Image 1	31	1000000031	2020
44133		Spot	2	Image 1	31	1000000032	2021
42576		Spot	2	Image 1	31	1000000033	2022
42876		Spot	2	Image 1	31	1000000034	2023
43411		Spot	2	Image 1	31	1000000035	2024
42832		Spot	2	Image 1	31	1000000036	2025
45860		Spot	2	Image 1	31	1000000037	2026
46228		Spot	2	Image 1	31	1000000038	2027
42243		Spot	2	Image 1	31	1000000039	2028
44644		Spot	2	Image 1	31	1000000040	2029
44067		Spot	2	Image 1	31	1000000041	2030
59033		Spot	2	Image 1	31	1000000042	2031
41710		Spot	2	Image 1	31	1000000043	2032
41027		Spot	2	Image 1	31	1000000044	2033
41508		Spot	2	Image 1	31	1000000045	2034
73788		Spot	2	Image 1	31	1000000046	2035
48358		Spot	2	Image 1	31	1000000047	2036
66061		Spot	2	Image 1	31	1000000048	2037
42120		Spot	2	Image 1	31	1000000049	2038
52678		Spot	2	Image 1	31	1000000050	2039
44213		Spot	2	Image 1	31	1000000051	2040
43405		Spot	2	Image 1	31	1000000052	2041
42086		Spot	2	Image 1	31	1000000053	2042
42995		Spot	2	Image 1	31	1000000054	2043
42855		Spot	2	Image 1	31	1000000055	2044
43064		Spot	2	Image 1	31	1000000056	2045
49722		Spot	2	Image 1	31	1000000071	2046
43845		Spot	2	Image 1	31	1000000057	2047
44902		Spot	2	Image 1	31	1000000058	2049
44687		Spot	2	Image 1	31	1000000059	2050
42530		Spot	2	Image 1	31	1000000060	2051
43115		Spot	2	Image 1	31	1000000061	2052
42722		Spot	2	Image 1	31	1000000062	2053
42424		Spot	2	Image 1	31	1000000063	2054
44994		Spot	2	Image 1	31	1000000064	2055
43420		Spot	2	Image 1	32	1000000001	2056
54716		Spot	2	Image 1	32	1000000002	2057
59019		Spot	2	Image 1	32	1000000003	2058
[truncated: 992 more rows]
