# Supplementary material for: Protocol for real-time monitoring of CD8+ T and myeloid cell behavior in human high-grade serous ovarian cancer slices
Source: STAR Protoc. 2024 Jun 2;5(2):103102. doi: 10.1016/j.xpro.2024.103102 (PMC11179100; doi:10.1016/j.xpro.2024.103102)
Supplement: Data S3. Files for testing the R script, quantification and statistical analysis step 2 [file mmc3.zip › Test files/Slice1_b/__Intensity_Sum_Ch=3_Img=1.csv]

Intensity Sum Ch=3 Img=1
====================
Intensity Sum	Unit	Category	Channel	Image	Time	TrackID	ID
55718		Spot	3	Image 1	1	1000000000	0
54347		Spot	3	Image 1	1	1000000001	1
54978		Spot	3	Image 1	1	1000000002	2
75532		Spot	3	Image 1	1	1000000003	3
56132		Spot	3	Image 1	1	1000000004	5
77849		Spot	3	Image 1	1	1000000005	6
67209		Spot	3	Image 1	1	1000000006	7
60754		Spot	3	Image 1	1	1000000007	8
58116		Spot	3	Image 1	1	1000000008	9
61050		Spot	3	Image 1	1	1000000009	10
55094		Spot	3	Image 1	1	1000000010	11
55981		Spot	3	Image 1	1	1000000011	12
62469		Spot	3	Image 1	1	1000000012	13
63275		Spot	3	Image 1	1	1000000013	14
61680		Spot	3	Image 1	1	1000000014	15
72603		Spot	3	Image 1	1	1000000015	16
66465		Spot	3	Image 1	1	1000000016	17
63429		Spot	3	Image 1	1	1000000017	18
58059		Spot	3	Image 1	1	1000000018	19
54687		Spot	3	Image 1	1	1000000019	20
62596		Spot	3	Image 1	1	1000000020	21
60749		Spot	3	Image 1	1	1000000021	22
64630		Spot	3	Image 1	1	1000000022	23
59124		Spot	3	Image 1	1	1000000023	24
59110		Spot	3	Image 1	1	1000000024	25
62283		Spot	3	Image 1	1	1000000025	26
62540		Spot	3	Image 1	1	1000000026	27
54189		Spot	3	Image 1	1	1000000027	28
61681		Spot	3	Image 1	1	1000000028	29
61426		Spot	3	Image 1	1	1000000029	30
62965		Spot	3	Image 1	1	1000000030	31
64725		Spot	3	Image 1	1	1000000031	32
64507		Spot	3	Image 1	1	1000000032	33
60977		Spot	3	Image 1	1	1000000033	34
61086		Spot	3	Image 1	1	1000000034	35
62160		Spot	3	Image 1	1	1000000035	36
62409		Spot	3	Image 1	1	1000000036	37
61078		Spot	3	Image 1	1	1000000037	38
66173		Spot	3	Image 1	1	1000000038	39
58118		Spot	3	Image 1	1	1000000039	40
63104		Spot	3	Image 1	1	1000000040	41
61678		Spot	3	Image 1	1	1000000041	42
56421		Spot	3	Image 1	1	1000000042	43
59136		Spot	3	Image 1	1	1000000043	44
54861		Spot	3	Image 1	1	1000000044	45
55296		Spot	3	Image 1	1	1000000045	46
77859		Spot	3	Image 1	1	1000000046	47
79558		Spot	3	Image 1	1	1000000047	48
88453		Spot	3	Image 1	1	1000000048	49
56672		Spot	3	Image 1	1	1000000049	50
67631		Spot	3	Image 1	1	1000000050	51
62443		Spot	3	Image 1	1	1000000051	52
64529		Spot	3	Image 1	1	1000000052	53
58305		Spot	3	Image 1	1	1000000053	54
60555		Spot	3	Image 1	1	1000000054	55
58770		Spot	3	Image 1	1	1000000055	56
53988		Spot	3	Image 1	1	1000000056	57
56993		Spot	3	Image 1	1	1000000057	58
57019		Spot	3	Image 1	1	1000000058	59
62614		Spot	3	Image 1	1	1000000059	61
59782		Spot	3	Image 1	1	1000000060	62
52353		Spot	3	Image 1	1	1000000061	63
56858		Spot	3	Image 1	1	1000000062	64
58568		Spot	3	Image 1	1	1000000063	65
56092		Spot	3	Image 1	1	1000000064	66
56237		Spot	3	Image 1	2	1000000000	67
54194		Spot	3	Image 1	2	1000000001	68
55016		Spot	3	Image 1	2	1000000002	69
78365		Spot	3	Image 1	2	1000000003	70
57189		Spot	3	Image 1	2	1000000004	72
77978		Spot	3	Image 1	2	1000000005	73
66840		Spot	3	Image 1	2	1000000006	74
60960		Spot	3	Image 1	2	1000000007	75
58535		Spot	3	Image 1	2	1000000008	76
61979		Spot	3	Image 1	2	1000000009	77
61940		Spot	3	Image 1	2	1000000065	78
55325		Spot	3	Image 1	2	1000000010	79
55444		Spot	3	Image 1	2	1000000011	80
62607		Spot	3	Image 1	2	1000000012	81
62743		Spot	3	Image 1	2	1000000013	82
61692		Spot	3	Image 1	2	1000000014	83
71944		Spot	3	Image 1	2	1000000015	84
67341		Spot	3	Image 1	2	1000000016	85
64172		Spot	3	Image 1	2	1000000017	86
58268		Spot	3	Image 1	2	1000000018	87
55011		Spot	3	Image 1	2	1000000019	88
61914		Spot	3	Image 1	2	1000000020	89
60836		Spot	3	Image 1	2	1000000021	90
63441		Spot	3	Image 1	2	1000000022	91
59299		Spot	3	Image 1	2	1000000023	92
59778		Spot	3	Image 1	2	1000000024	93
62833		Spot	3	Image 1	2	1000000025	94
60914		Spot	3	Image 1	2	1000000026	95
54147		Spot	3	Image 1	2	1000000027	96
61823		Spot	3	Image 1	2	1000000028	97
61933		Spot	3	Image 1	2	1000000029	98
62382		Spot	3	Image 1	2	1000000030	99
63743		Spot	3	Image 1	2	1000000031	100
64012		Spot	3	Image 1	2	1000000032	101
59259		Spot	3	Image 1	2	1000000033	102
60855		Spot	3	Image 1	2	1000000034	103
62359		Spot	3	Image 1	2	1000000035	104
63377		Spot	3	Image 1	2	1000000036	105
60639		Spot	3	Image 1	2	1000000037	106
66863		Spot	3	Image 1	2	1000000038	107
58117		Spot	3	Image 1	2	1000000039	108
63429		Spot	3	Image 1	2	1000000040	109
60058		Spot	3	Image 1	2	1000000041	110
57460		Spot	3	Image 1	2	1000000042	111
58568		Spot	3	Image 1	2	1000000043	112
55141		Spot	3	Image 1	2	1000000044	113
55485		Spot	3	Image 1	2	1000000045	114
78227		Spot	3	Image 1	2	1000000046	115
78472		Spot	3	Image 1	2	1000000047	116
87744		Spot	3	Image 1	2	1000000048	117
57744		Spot	3	Image 1	2	1000000049	118
69634		Spot	3	Image 1	2	1000000050	119
62556		Spot	3	Image 1	2	1000000051	120
64376		Spot	3	Image 1	2	1000000052	121
57743		Spot	3	Image 1	2	1000000053	122
60835		Spot	3	Image 1	2	1000000054	123
58328		Spot	3	Image 1	2	1000000055	124
53502		Spot	3	Image 1	2	1000000056	125
57147		Spot	3	Image 1	2	1000000057	126
58142		Spot	3	Image 1	2	1000000058	128
64595		Spot	3	Image 1	2	1000000059	129
60820		Spot	3	Image 1	2	1000000060	130
52606		Spot	3	Image 1	2	1000000061	131
56483		Spot	3	Image 1	2	1000000062	132
58562		Spot	3	Image 1	2	1000000063	133
55077		Spot	3	Image 1	2	1000000064	134
56440		Spot	3	Image 1	3	1000000000	135
55441		Spot	3	Image 1	3	1000000002	136
57087		Spot	3	Image 1	3	1000000004	138
77231		Spot	3	Image 1	3	1000000005	139
66779		Spot	3	Image 1	3	1000000006	140
61040		Spot	3	Image 1	3	1000000007	141
57654		Spot	3	Image 1	3	1000000008	142
61645		Spot	3	Image 1	3	1000000009	143
60879		Spot	3	Image 1	3	1000000065	144
55610		Spot	3	Image 1	3	1000000010	145
55774		Spot	3	Image 1	3	1000000011	146
63454		Spot	3	Image 1	3	1000000012	147
76240		Spot	3	Image 1	3	1000000003	148
62643		Spot	3	Image 1	3	1000000013	149
61514		Spot	3	Image 1	3	1000000014	150
72554		Spot	3	Image 1	3	1000000015	151
67076		Spot	3	Image 1	3	1000000016	152
64873		Spot	3	Image 1	3	1000000017	153
59261		Spot	3	Image 1	3	1000000018	154
55359		Spot	3	Image 1	3	1000000019	155
61568		Spot	3	Image 1	3	1000000020	156
62084		Spot	3	Image 1	3	1000000021	157
63273		Spot	3	Image 1	3	1000000022	158
59535		Spot	3	Image 1	3	1000000023	159
59656		Spot	3	Image 1	3	1000000024	160
61858		Spot	3	Image 1	3	1000000025	161
61009		Spot	3	Image 1	3	1000000026	162
54593		Spot	3	Image 1	3	1000000027	163
61168		Spot	3	Image 1	3	1000000028	164
61714		Spot	3	Image 1	3	1000000029	165
62360		Spot	3	Image 1	3	1000000030	166
64425		Spot	3	Image 1	3	1000000031	167
64251		Spot	3	Image 1	3	1000000032	168
60184		Spot	3	Image 1	3	1000000033	169
61934		Spot	3	Image 1	3	1000000034	170
62414		Spot	3	Image 1	3	1000000035	171
62345		Spot	3	Image 1	3	1000000036	172
59649		Spot	3	Image 1	3	1000000037	173
66522		Spot	3	Image 1	3	1000000038	174
58494		Spot	3	Image 1	3	1000000039	175
63463		Spot	3	Image 1	3	1000000040	176
61492		Spot	3	Image 1	3	1000000041	177
56822		Spot	3	Image 1	3	1000000042	178
58805		Spot	3	Image 1	3	1000000043	179
54311		Spot	3	Image 1	3	1000000044	180
55825		Spot	3	Image 1	3	1000000045	181
78417		Spot	3	Image 1	3	1000000046	182
78549		Spot	3	Image 1	3	1000000047	183
88232		Spot	3	Image 1	3	1000000048	184
57795		Spot	3	Image 1	3	1000000049	185
67671		Spot	3	Image 1	3	1000000050	186
63152		Spot	3	Image 1	3	1000000051	187
64375		Spot	3	Image 1	3	1000000052	188
58221		Spot	3	Image 1	3	1000000053	189
59795		Spot	3	Image 1	3	1000000054	190
58956		Spot	3	Image 1	3	1000000055	191
53736		Spot	3	Image 1	3	1000000056	192
56915		Spot	3	Image 1	3	1000000057	194
57451		Spot	3	Image 1	3	1000000058	195
62700		Spot	3	Image 1	3	1000000059	196
60168		Spot	3	Image 1	3	1000000060	197
52660		Spot	3	Image 1	3	1000000061	198
56439		Spot	3	Image 1	3	1000000062	199
58822		Spot	3	Image 1	3	1000000063	200
55314		Spot	3	Image 1	3	1000000064	201
55352		Spot	3	Image 1	4	1000000001	202
55676		Spot	3	Image 1	4	1000000002	203
56916		Spot	3	Image 1	4	1000000004	205
76986		Spot	3	Image 1	4	1000000005	206
67692		Spot	3	Image 1	4	1000000006	207
61356		Spot	3	Image 1	4	1000000007	208
57451		Spot	3	Image 1	4	1000000008	209
62031		Spot	3	Image 1	4	1000000009	210
61673		Spot	3	Image 1	4	1000000065	211
55478		Spot	3	Image 1	4	1000000010	212
56131		Spot	3	Image 1	4	1000000011	213
62885		Spot	3	Image 1	4	1000000012	214
75045		Spot	3	Image 1	4	1000000003	215
63400		Spot	3	Image 1	4	1000000013	216
61021		Spot	3	Image 1	4	1000000014	217
72603		Spot	3	Image 1	4	1000000015	218
66774		Spot	3	Image 1	4	1000000016	219
66430		Spot	3	Image 1	4	1000000017	220
59110		Spot	3	Image 1	4	1000000018	221
55113		Spot	3	Image 1	4	1000000019	222
61634		Spot	3	Image 1	4	1000000020	223
61003		Spot	3	Image 1	4	1000000021	224
64008		Spot	3	Image 1	4	1000000022	225
59083		Spot	3	Image 1	4	1000000023	226
59769		Spot	3	Image 1	4	1000000024	227
62259		Spot	3	Image 1	4	1000000025	228
61448		Spot	3	Image 1	4	1000000026	229
53951		Spot	3	Image 1	4	1000000027	230
61701		Spot	3	Image 1	4	1000000028	231
61416		Spot	3	Image 1	4	1000000029	232
62553		Spot	3	Image 1	4	1000000030	233
63705		Spot	3	Image 1	4	1000000032	234
60278		Spot	3	Image 1	4	1000000033	235
60490		Spot	3	Image 1	4	1000000034	236
62606		Spot	3	Image 1	4	1000000035	237
62665		Spot	3	Image 1	4	1000000036	238
60077		Spot	3	Image 1	4	1000000037	239
66548		Spot	3	Image 1	4	1000000038	240
57925		Spot	3	Image 1	4	1000000039	241
63104		Spot	3	Image 1	4	1000000040	242
60953		Spot	3	Image 1	4	1000000041	243
57020		Spot	3	Image 1	4	1000000042	244
58668		Spot	3	Image 1	4	1000000043	245
55306		Spot	3	Image 1	4	1000000044	246
55791		Spot	3	Image 1	4	1000000045	247
78360		Spot	3	Image 1	4	1000000046	248
78767		Spot	3	Image 1	4	1000000047	249
86538		Spot	3	Image 1	4	1000000048	250
56595		Spot	3	Image 1	4	1000000049	251
68395		Spot	3	Image 1	4	1000000050	252
62184		Spot	3	Image 1	4	1000000051	253
63868		Spot	3	Image 1	4	1000000052	254
58046		Spot	3	Image 1	4	1000000053	255
60340		Spot	3	Image 1	4	1000000054	256
58996		Spot	3	Image 1	4	1000000055	257
53894		Spot	3	Image 1	4	1000000056	258
57536		Spot	3	Image 1	4	1000000057	259
58391		Spot	3	Image 1	4	1000000058	260
63760		Spot	3	Image 1	4	1000000059	262
61260		Spot	3	Image 1	4	1000000060	263
53007		Spot	3	Image 1	4	1000000061	264
56149		Spot	3	Image 1	4	1000000062	265
58075		Spot	3	Image 1	4	1000000063	266
54968		Spot	3	Image 1	4	1000000064	267
56187		Spot	3	Image 1	5	1000000000	268
55475		Spot	3	Image 1	5	1000000002	269
56899		Spot	3	Image 1	5	1000000004	271
78490		Spot	3	Image 1	5	1000000005	272
66669		Spot	3	Image 1	5	1000000006	273
61737		Spot	3	Image 1	5	1000000020	274
61603		Spot	3	Image 1	5	1000000007	275
57947		Spot	3	Image 1	5	1000000008	276
61035		Spot	3	Image 1	5	1000000009	277
61394		Spot	3	Image 1	5	1000000065	278
54967		Spot	3	Image 1	5	1000000010	279
56240		Spot	3	Image 1	5	1000000011	280
63278		Spot	3	Image 1	5	1000000012	281
76138		Spot	3	Image 1	5	1000000003	282
63303		Spot	3	Image 1	5	1000000013	283
61289		Spot	3	Image 1	5	1000000014	284
71791		Spot	3	Image 1	5	1000000015	285
66659		Spot	3	Image 1	5	1000000016	286
65917		Spot	3	Image 1	5	1000000017	287
59853		Spot	3	Image 1	5	1000000018	288
55167		Spot	3	Image 1	5	1000000019	289
61187		Spot	3	Image 1	5	1000000021	290
64287		Spot	3	Image 1	5	1000000022	291
58221		Spot	3	Image 1	5	1000000023	292
59700		Spot	3	Image 1	5	1000000024	293
62407		Spot	3	Image 1	5	1000000025	294
60546		Spot	3	Image 1	5	1000000026	295
53621		Spot	3	Image 1	5	1000000027	296
61364		Spot	3	Image 1	5	1000000028	297
61003		Spot	3	Image 1	5	1000000029	298
63010		Spot	3	Image 1	5	1000000030	299
64850		Spot	3	Image 1	5	1000000031	300
64535		Spot	3	Image 1	5	1000000032	301
59918		Spot	3	Image 1	5	1000000033	302
63247		Spot	3	Image 1	5	1000000035	303
60768		Spot	3	Image 1	5	1000000034	304
63731		Spot	3	Image 1	5	1000000036	305
59802		Spot	3	Image 1	5	1000000037	306
66627		Spot	3	Image 1	5	1000000038	307
58484		Spot	3	Image 1	5	1000000039	308
62787		Spot	3	Image 1	5	1000000040	309
60737		Spot	3	Image 1	5	1000000041	310
56504		Spot	3	Image 1	5	1000000042	311
58383		Spot	3	Image 1	5	1000000043	312
54428		Spot	3	Image 1	5	1000000044	313
55274		Spot	3	Image 1	5	1000000045	314
80187		Spot	3	Image 1	5	1000000046	315
78471		Spot	3	Image 1	5	1000000047	316
87078		Spot	3	Image 1	5	1000000048	317
57109		Spot	3	Image 1	5	1000000049	318
67901		Spot	3	Image 1	5	1000000050	319
63828		Spot	3	Image 1	5	1000000051	320
64123		Spot	3	Image 1	5	1000000052	321
57739		Spot	3	Image 1	5	1000000053	322
60701		Spot	3	Image 1	5	1000000054	323
58792		Spot	3	Image 1	5	1000000055	324
54510		Spot	3	Image 1	5	1000000056	325
56000		Spot	3	Image 1	5	1000000057	326
57197		Spot	3	Image 1	5	1000000058	327
62655		Spot	3	Image 1	5	1000000059	329
59799		Spot	3	Image 1	5	1000000060	330
52260		Spot	3	Image 1	5	1000000061	331
56545		Spot	3	Image 1	5	1000000062	332
58281		Spot	3	Image 1	5	1000000063	333
55551		Spot	3	Image 1	5	1000000064	334
55108		Spot	3	Image 1	6	1000000002	335
57336		Spot	3	Image 1	6	1000000004	337
78854		Spot	3	Image 1	6	1000000005	338
66921		Spot	3	Image 1	6	1000000006	339
60993		Spot	3	Image 1	6	1000000007	340
57560		Spot	3	Image 1	6	1000000008	341
62011		Spot	3	Image 1	6	1000000009	342
54783		Spot	3	Image 1	6	1000000010	343
63835		Spot	3	Image 1	6	1000000012	344
76117		Spot	3	Image 1	6	1000000003	345
63132		Spot	3	Image 1	6	1000000013	346
61572		Spot	3	Image 1	6	1000000014	347
73271		Spot	3	Image 1	6	1000000015	348
66339		Spot	3	Image 1	6	1000000016	349
66001		Spot	3	Image 1	6	1000000017	350
59019		Spot	3	Image 1	6	1000000018	351
55406		Spot	3	Image 1	6	1000000019	352
62303		Spot	3	Image 1	6	1000000020	353
61537		Spot	3	Image 1	6	1000000021	354
63398		Spot	3	Image 1	6	1000000022	355
58842		Spot	3	Image 1	6	1000000023	356
59974		Spot	3	Image 1	6	1000000024	357
62147		Spot	3	Image 1	6	1000000025	358
62245		Spot	3	Image 1	6	1000000026	359
54150		Spot	3	Image 1	6	1000000027	360
61783		Spot	3	Image 1	6	1000000028	361
62096		Spot	3	Image 1	6	1000000029	362
63366		Spot	3	Image 1	6	1000000030	363
64908		Spot	3	Image 1	6	1000000031	364
64107		Spot	3	Image 1	6	1000000032	365
60446		Spot	3	Image 1	6	1000000033	366
61116		Spot	3	Image 1	6	1000000034	367
63069		Spot	3	Image 1	6	1000000035	368
63154		Spot	3	Image 1	6	1000000036	369
59428		Spot	3	Image 1	6	1000000037	370
66038		Spot	3	Image 1	6	1000000038	371
57761		Spot	3	Image 1	6	1000000039	372
62974		Spot	3	Image 1	6	1000000040	373
60535		Spot	3	Image 1	6	1000000041	374
57374		Spot	3	Image 1	6	1000000042	375
58625		Spot	3	Image 1	6	1000000043	376
54739		Spot	3	Image 1	6	1000000044	377
55640		Spot	3	Image 1	6	1000000045	378
80301		Spot	3	Image 1	6	1000000046	379
79568		Spot	3	Image 1	6	1000000047	380
86652		Spot	3	Image 1	6	1000000048	381
56932		Spot	3	Image 1	6	1000000049	382
69214		Spot	3	Image 1	6	1000000050	383
62282		Spot	3	Image 1	6	1000000051	384
64437		Spot	3	Image 1	6	1000000052	385
58545		Spot	3	Image 1	6	1000000053	386
60539		Spot	3	Image 1	6	1000000054	387
59468		Spot	3	Image 1	6	1000000055	388
54513		Spot	3	Image 1	6	1000000056	389
57041		Spot	3	Image 1	6	1000000057	390
56811		Spot	3	Image 1	6	1000000058	392
63112		Spot	3	Image 1	6	1000000059	393
60979		Spot	3	Image 1	6	1000000060	394
52164		Spot	3	Image 1	6	1000000061	395
56230		Spot	3	Image 1	6	1000000062	396
58879		Spot	3	Image 1	6	1000000063	397
54770		Spot	3	Image 1	6	1000000064	398
55974		Spot	3	Image 1	7	1000000000	399
54534		Spot	3	Image 1	7	1000000001	400
55396		Spot	3	Image 1	7	1000000002	401
75647		Spot	3	Image 1	7	1000000003	402
57637		Spot	3	Image 1	7	1000000004	404
78615		Spot	3	Image 1	7	1000000005	405
67398		Spot	3	Image 1	7	1000000006	406
61896		Spot	3	Image 1	7	1000000020	407
61005		Spot	3	Image 1	7	1000000007	408
58908		Spot	3	Image 1	7	1000000008	409
61020		Spot	3	Image 1	7	1000000009	410
61657		Spot	3	Image 1	7	1000000065	411
55012		Spot	3	Image 1	7	1000000010	412
63924		Spot	3	Image 1	7	1000000012	413
63369		Spot	3	Image 1	7	1000000013	414
61751		Spot	3	Image 1	7	1000000014	415
74005		Spot	3	Image 1	7	1000000015	416
66460		Spot	3	Image 1	7	1000000016	417
66529		Spot	3	Image 1	7	1000000017	418
59153		Spot	3	Image 1	7	1000000018	419
55677		Spot	3	Image 1	7	1000000019	420
60982		Spot	3	Image 1	7	1000000021	421
64756		Spot	3	Image 1	7	1000000022	422
58589		Spot	3	Image 1	7	1000000023	423
59586		Spot	3	Image 1	7	1000000024	424
61445		Spot	3	Image 1	7	1000000025	425
61861		Spot	3	Image 1	7	1000000026	426
54909		Spot	3	Image 1	7	1000000027	427
61336		Spot	3	Image 1	7	1000000028	428
61950		Spot	3	Image 1	7	1000000029	429
63845		Spot	3	Image 1	7	1000000030	430
64126		Spot	3	Image 1	7	1000000031	431
63839		Spot	3	Image 1	7	1000000032	432
59315		Spot	3	Image 1	7	1000000033	433
61662		Spot	3	Image 1	7	1000000034	434
63764		Spot	3	Image 1	7	1000000035	435
63028		Spot	3	Image 1	7	1000000036	436
59547		Spot	3	Image 1	7	1000000037	437
65998		Spot	3	Image 1	7	1000000038	438
58548		Spot	3	Image 1	7	1000000039	439
63683		Spot	3	Image 1	7	1000000040	440
61880		Spot	3	Image 1	7	1000000041	441
57108		Spot	3	Image 1	7	1000000042	442
58067		Spot	3	Image 1	7	1000000043	443
54941		Spot	3	Image 1	7	1000000044	444
55553		Spot	3	Image 1	7	1000000045	445
78566		Spot	3	Image 1	7	1000000046	446
79920		Spot	3	Image 1	7	1000000047	447
85552		Spot	3	Image 1	7	1000000048	448
56762		Spot	3	Image 1	7	1000000049	449
68661		Spot	3	Image 1	7	1000000050	450
62538		Spot	3	Image 1	7	1000000051	451
65389		Spot	3	Image 1	7	1000000052	452
58717		Spot	3	Image 1	7	1000000053	453
59924		Spot	3	Image 1	7	1000000054	454
58714		Spot	3	Image 1	7	1000000055	455
54959		Spot	3	Image 1	7	1000000056	456
56632		Spot	3	Image 1	7	1000000057	457
57998		Spot	3	Image 1	7	1000000058	459
62543		Spot	3	Image 1	7	1000000059	460
61056		Spot	3	Image 1	7	1000000060	461
52718		Spot	3	Image 1	7	1000000061	462
55806		Spot	3	Image 1	7	1000000062	463
58406		Spot	3	Image 1	7	1000000063	464
55740		Spot	3	Image 1	7	1000000064	465
55854		Spot	3	Image 1	8	1000000000	466
56412		Spot	3	Image 1	8	1000000002	467
77279		Spot	3	Image 1	8	1000000003	468
57369		Spot	3	Image 1	8	1000000004	470
78397		Spot	3	Image 1	8	1000000005	471
66663		Spot	3	Image 1	8	1000000006	472
61511		Spot	3	Image 1	8	1000000020	473
61520		Spot	3	Image 1	8	1000000007	474
58148		Spot	3	Image 1	8	1000000008	475
61759		Spot	3	Image 1	8	1000000009	476
61353		Spot	3	Image 1	8	1000000065	477
54888		Spot	3	Image 1	8	1000000010	478
56210		Spot	3	Image 1	8	1000000011	479
62779		Spot	3	Image 1	8	1000000012	480
62939		Spot	3	Image 1	8	1000000013	481
61315		Spot	3	Image 1	8	1000000014	482
73164		Spot	3	Image 1	8	1000000015	483
66288		Spot	3	Image 1	8	1000000016	484
66465		Spot	3	Image 1	8	1000000017	485
59197		Spot	3	Image 1	8	1000000018	486
55516		Spot	3	Image 1	8	1000000019	487
61290		Spot	3	Image 1	8	1000000021	488
64981		Spot	3	Image 1	8	1000000022	489
58998		Spot	3	Image 1	8	1000000023	490
60842		Spot	3	Image 1	8	1000000024	491
62905		Spot	3	Image 1	8	1000000025	492
62166		Spot	3	Image 1	8	1000000026	493
53876		Spot	3	Image 1	8	1000000027	494
61787		Spot	3	Image 1	8	1000000028	495
62651		Spot	3	Image 1	8	1000000029	496
63255		Spot	3	Image 1	8	1000000030	497
64573		Spot	3	Image 1	8	1000000031	498
64963		Spot	3	Image 1	8	1000000032	499
60834		Spot	3	Image 1	8	1000000033	500
60822		Spot	3	Image 1	8	1000000034	501
63465		Spot	3	Image 1	8	1000000035	502
63262		Spot	3	Image 1	8	1000000036	503
59298		Spot	3	Image 1	8	1000000037	504
66746		Spot	3	Image 1	8	1000000038	505
57613		Spot	3	Image 1	8	1000000039	506
63124		Spot	3	Image 1	8	1000000040	507
60282		Spot	3	Image 1	8	1000000041	508
57293		Spot	3	Image 1	8	1000000042	509
57676		Spot	3	Image 1	8	1000000043	510
54988		Spot	3	Image 1	8	1000000044	511
55624		Spot	3	Image 1	8	1000000045	512
78467		Spot	3	Image 1	8	1000000046	513
80110		Spot	3	Image 1	8	1000000047	514
86376		Spot	3	Image 1	8	1000000048	515
56957		Spot	3	Image 1	8	1000000049	516
68927		Spot	3	Image 1	8	1000000050	517
61805		Spot	3	Image 1	8	1000000051	518
66100		Spot	3	Image 1	8	1000000052	519
58063		Spot	3	Image 1	8	1000000053	520
60279		Spot	3	Image 1	8	1000000054	521
58574		Spot	3	Image 1	8	1000000055	522
54685		Spot	3	Image 1	8	1000000056	523
56820		Spot	3	Image 1	8	1000000057	524
57032		Spot	3	Image 1	8	1000000058	526
62349		Spot	3	Image 1	8	1000000059	527
60653		Spot	3	Image 1	8	1000000060	528
52126		Spot	3	Image 1	8	1000000061	529
56388		Spot	3	Image 1	8	1000000062	530
58213		Spot	3	Image 1	8	1000000063	531
55609		Spot	3	Image 1	8	1000000064	532
56368		Spot	3	Image 1	9	1000000000	533
56012		Spot	3	Image 1	9	1000000002	534
56860		Spot	3	Image 1	9	1000000004	536
78780		Spot	3	Image 1	9	1000000005	537
66543		Spot	3	Image 1	9	1000000006	538
62089		Spot	3	Image 1	9	1000000020	539
61806		Spot	3	Image 1	9	1000000007	540
57874		Spot	3	Image 1	9	1000000008	541
61580		Spot	3	Image 1	9	1000000009	542
61719		Spot	3	Image 1	9	1000000065	543
55154		Spot	3	Image 1	9	1000000010	544
56367		Spot	3	Image 1	9	1000000011	545
63446		Spot	3	Image 1	9	1000000012	546
77105		Spot	3	Image 1	9	1000000003	547
62513		Spot	3	Image 1	9	1000000013	548
61532		Spot	3	Image 1	9	1000000014	549
72094		Spot	3	Image 1	9	1000000015	550
67444		Spot	3	Image 1	9	1000000016	551
65746		Spot	3	Image 1	9	1000000017	552
55637		Spot	3	Image 1	9	1000000019	553
58985		Spot	3	Image 1	9	1000000018	554
61486		Spot	3	Image 1	9	1000000021	555
63742		Spot	3	Image 1	9	1000000022	556
59311		Spot	3	Image 1	9	1000000023	557
60014		Spot	3	Image 1	9	1000000024	558
63793		Spot	3	Image 1	9	1000000025	559
61265		Spot	3	Image 1	9	1000000026	560
54155		Spot	3	Image 1	9	1000000027	561
61594		Spot	3	Image 1	9	1000000028	562
62241		Spot	3	Image 1	9	1000000029	563
63817		Spot	3	Image 1	9	1000000030	564
64510		Spot	3	Image 1	9	1000000031	565
64261		Spot	3	Image 1	9	1000000032	566
60230		Spot	3	Image 1	9	1000000033	567
61475		Spot	3	Image 1	9	1000000034	568
63054		Spot	3	Image 1	9	1000000035	569
63802		Spot	3	Image 1	9	1000000036	570
60507		Spot	3	Image 1	9	1000000037	571
66497		Spot	3	Image 1	9	1000000038	572
57775		Spot	3	Image 1	9	1000000039	573
64514		Spot	3	Image 1	9	1000000040	574
60817		Spot	3	Image 1	9	1000000041	575
57290		Spot	3	Image 1	9	1000000042	576
57696		Spot	3	Image 1	9	1000000043	577
54802		Spot	3	Image 1	9	1000000044	578
56424		Spot	3	Image 1	9	1000000045	579
80207		Spot	3	Image 1	9	1000000046	580
80891		Spot	3	Image 1	9	1000000047	581
86989		Spot	3	Image 1	9	1000000048	582
57510		Spot	3	Image 1	9	1000000049	583
67748		Spot	3	Image 1	9	1000000050	584
62655		Spot	3	Image 1	9	1000000051	585
65111		Spot	3	Image 1	9	1000000052	586
58453		Spot	3	Image 1	9	1000000053	587
60410		Spot	3	Image 1	9	1000000054	588
59034		Spot	3	Image 1	9	1000000055	589
53969		Spot	3	Image 1	9	1000000056	590
56737		Spot	3	Image 1	9	1000000057	592
56963		Spot	3	Image 1	9	1000000058	593
62558		Spot	3	Image 1	9	1000000059	594
61379		Spot	3	Image 1	9	1000000060	595
52373		Spot	3	Image 1	9	1000000061	596
56907		Spot	3	Image 1	9	1000000062	597
58344		Spot	3	Image 1	9	1000000063	598
55196		Spot	3	Image 1	9	1000000064	599
56000		Spot	3	Image 1	10	1000000000	600
54452		Spot	3	Image 1	10	1000000001	601
56057		Spot	3	Image 1	10	1000000002	602
57583		Spot	3	Image 1	10	1000000004	604
79451		Spot	3	Image 1	10	1000000005	605
67136		Spot	3	Image 1	10	1000000006	606
61895		Spot	3	Image 1	10	1000000020	607
61244		Spot	3	Image 1	10	1000000007	608
58017		Spot	3	Image 1	10	1000000008	609
61937		Spot	3	Image 1	10	1000000009	610
61316		Spot	3	Image 1	10	1000000065	611
55914		Spot	3	Image 1	10	1000000010	612
62970		Spot	3	Image 1	10	1000000012	613
75248		Spot	3	Image 1	10	1000000003	614
62307		Spot	3	Image 1	10	1000000013	615
61896		Spot	3	Image 1	10	1000000014	616
66529		Spot	3	Image 1	10	1000000016	617
66206		Spot	3	Image 1	10	1000000017	618
59188		Spot	3	Image 1	10	1000000018	619
55768		Spot	3	Image 1	10	1000000019	620
62732		Spot	3	Image 1	10	1000000021	621
64181		Spot	3	Image 1	10	1000000022	622
59109		Spot	3	Image 1	10	1000000023	623
59554		Spot	3	Image 1	10	1000000024	624
62128		Spot	3	Image 1	10	1000000025	625
61213		Spot	3	Image 1	10	1000000026	626
54488		Spot	3	Image 1	10	1000000027	627
62223		Spot	3	Image 1	10	1000000028	628
62038		Spot	3	Image 1	10	1000000029	629
63051		Spot	3	Image 1	10	1000000030	630
64604		Spot	3	Image 1	10	1000000031	631
63692		Spot	3	Image 1	10	1000000032	632
60174		Spot	3	Image 1	10	1000000033	633
61753		Spot	3	Image 1	10	1000000034	634
61977		Spot	3	Image 1	10	1000000035	635
63555		Spot	3	Image 1	10	1000000036	636
60353		Spot	3	Image 1	10	1000000037	637
66475		Spot	3	Image 1	10	1000000038	638
56521		Spot	3	Image 1	10	1000000039	639
63576		Spot	3	Image 1	10	1000000040	640
60577		Spot	3	Image 1	10	1000000041	641
57333		Spot	3	Image 1	10	1000000042	642
57637		Spot	3	Image 1	10	1000000043	643
54775		Spot	3	Image 1	10	1000000044	644
55965		Spot	3	Image 1	10	1000000045	645
79372		Spot	3	Image 1	10	1000000046	646
80335		Spot	3	Image 1	10	1000000047	647
86780		Spot	3	Image 1	10	1000000048	648
56850		Spot	3	Image 1	10	1000000049	649
67863		Spot	3	Image 1	10	1000000050	650
62668		Spot	3	Image 1	10	1000000051	651
65462		Spot	3	Image 1	10	1000000052	652
58187		Spot	3	Image 1	10	1000000053	653
60441		Spot	3	Image 1	10	1000000054	654
59104		Spot	3	Image 1	10	1000000055	655
54169		Spot	3	Image 1	10	1000000056	656
57722		Spot	3	Image 1	10	1000000057	657
57307		Spot	3	Image 1	10	1000000058	658
62951		Spot	3	Image 1	10	1000000059	660
62058		Spot	3	Image 1	10	1000000060	661
52298		Spot	3	Image 1	10	1000000061	662
57440		Spot	3	Image 1	10	1000000062	663
57971		Spot	3	Image 1	10	1000000063	664
55652		Spot	3	Image 1	10	1000000064	665
55619		Spot	3	Image 1	11	1000000000	666
54290		Spot	3	Image 1	11	1000000001	667
55819		Spot	3	Image 1	11	1000000002	668
57087		Spot	3	Image 1	11	1000000004	670
78736		Spot	3	Image 1	11	1000000005	671
67091		Spot	3	Image 1	11	1000000006	672
61882		Spot	3	Image 1	11	1000000020	673
60551		Spot	3	Image 1	11	1000000007	674
57847		Spot	3	Image 1	11	1000000008	675
61048		Spot	3	Image 1	11	1000000009	676
55201		Spot	3	Image 1	11	1000000010	677
55766		Spot	3	Image 1	11	1000000011	678
63715		Spot	3	Image 1	11	1000000012	679
73114		Spot	3	Image 1	11	1000000003	680
62066		Spot	3	Image 1	11	1000000013	681
63140		Spot	3	Image 1	11	1000000014	682
71776		Spot	3	Image 1	11	1000000015	683
66402		Spot	3	Image 1	11	1000000016	684
65247		Spot	3	Image 1	11	1000000017	685
59555		Spot	3	Image 1	11	1000000018	686
56358		Spot	3	Image 1	11	1000000019	687
62562		Spot	3	Image 1	11	1000000021	688
63401		Spot	3	Image 1	11	1000000022	689
59005		Spot	3	Image 1	11	1000000023	690
59597		Spot	3	Image 1	11	1000000024	691
61755		Spot	3	Image 1	11	1000000025	692
61393		Spot	3	Image 1	11	1000000026	693
54109		Spot	3	Image 1	11	1000000027	694
61903		Spot	3	Image 1	11	1000000028	695
60964		Spot	3	Image 1	11	1000000029	696
62924		Spot	3	Image 1	11	1000000030	697
60209		Spot	3	Image 1	11	1000000033	698
63293		Spot	3	Image 1	11	1000000032	699
61709		Spot	3	Image 1	11	1000000034	700
62666		Spot	3	Image 1	11	1000000035	701
64411		Spot	3	Image 1	11	1000000036	702
60575		Spot	3	Image 1	11	1000000037	703
66284		Spot	3	Image 1	11	1000000038	704
58313		Spot	3	Image 1	11	1000000039	705
63421		Spot	3	Image 1	11	1000000040	706
60823		Spot	3	Image 1	11	1000000041	707
56957		Spot	3	Image 1	11	1000000042	708
58544		Spot	3	Image 1	11	1000000043	709
54482		Spot	3	Image 1	11	1000000044	710
55441		Spot	3	Image 1	11	1000000045	711
79014		Spot	3	Image 1	11	1000000046	712
79915		Spot	3	Image 1	11	1000000047	713
87859		Spot	3	Image 1	11	1000000048	714
56449		Spot	3	Image 1	11	1000000049	715
69409		Spot	3	Image 1	11	1000000050	716
62814		Spot	3	Image 1	11	1000000051	717
64258		Spot	3	Image 1	11	1000000052	718
59184		Spot	3	Image 1	11	1000000053	719
60874		Spot	3	Image 1	11	1000000054	720
59517		Spot	3	Image 1	11	1000000055	721
53635		Spot	3	Image 1	11	1000000056	722
57158		Spot	3	Image 1	11	1000000057	723
57179		Spot	3	Image 1	11	1000000058	724
63034		Spot	3	Image 1	11	1000000059	726
61117		Spot	3	Image 1	11	1000000060	727
52390		Spot	3	Image 1	11	1000000061	728
57006		Spot	3	Image 1	11	1000000062	729
59443		Spot	3	Image 1	11	1000000063	730
55492		Spot	3	Image 1	11	1000000064	731
55978		Spot	3	Image 1	12	1000000000	732
54272		Spot	3	Image 1	12	1000000001	733
55326		Spot	3	Image 1	12	1000000002	734
57563		Spot	3	Image 1	12	1000000004	736
79266		Spot	3	Image 1	12	1000000005	737
66757		Spot	3	Image 1	12	1000000006	738
63107		Spot	3	Image 1	12	1000000020	739
61049		Spot	3	Image 1	12	1000000007	740
57658		Spot	3	Image 1	12	1000000008	741
61476		Spot	3	Image 1	12	1000000009	742
55468		Spot	3	Image 1	12	1000000010	743
63662		Spot	3	Image 1	12	1000000012	744
73808		Spot	3	Image 1	12	1000000003	745
62396		Spot	3	Image 1	12	1000000013	746
62420		Spot	3	Image 1	12	1000000014	747
68221		Spot	3	Image 1	12	1000000016	748
66565		Spot	3	Image 1	12	1000000017	749
56363		Spot	3	Image 1	12	1000000019	750
60426		Spot	3	Image 1	12	1000000018	751
61707		Spot	3	Image 1	12	1000000021	752
64287		Spot	3	Image 1	12	1000000022	753
58731		Spot	3	Image 1	12	1000000023	754
59709		Spot	3	Image 1	12	1000000024	755
62972		Spot	3	Image 1	12	1000000025	756
54260		Spot	3	Image 1	12	1000000027	757
61394		Spot	3	Image 1	12	1000000028	758
62852		Spot	3	Image 1	12	1000000029	759
62859		Spot	3	Image 1	12	1000000030	760
64762		Spot	3	Image 1	12	1000000031	761
64368		Spot	3	Image 1	12	1000000032	762
59712		Spot	3	Image 1	12	1000000033	763
61598		Spot	3	Image 1	12	1000000034	764
65116		Spot	3	Image 1	12	1000000036	765
61289		Spot	3	Image 1	12	1000000037	766
66310		Spot	3	Image 1	12	1000000038	767
57943		Spot	3	Image 1	12	1000000039	768
63387		Spot	3	Image 1	12	1000000040	769
60562		Spot	3	Image 1	12	1000000041	770
56719		Spot	3	Image 1	12	1000000042	771
57280		Spot	3	Image 1	12	1000000043	772
54454		Spot	3	Image 1	12	1000000044	773
55717		Spot	3	Image 1	12	1000000045	774
79643		Spot	3	Image 1	12	1000000046	775
79930		Spot	3	Image 1	12	1000000047	776
87760		Spot	3	Image 1	12	1000000048	777
68779		Spot	3	Image 1	12	1000000050	778
61802		Spot	3	Image 1	12	1000000051	779
64262		Spot	3	Image 1	12	1000000052	780
58503		Spot	3	Image 1	12	1000000053	781
60118		Spot	3	Image 1	12	1000000054	782
58930		Spot	3	Image 1	12	1000000055	783
54313		Spot	3	Image 1	12	1000000056	784
56799		Spot	3	Image 1	12	1000000057	785
56866		Spot	3	Image 1	12	1000000058	786
64265		Spot	3	Image 1	12	1000000059	788
60803		Spot	3	Image 1	12	1000000060	789
52979		Spot	3	Image 1	12	1000000061	790
56712		Spot	3	Image 1	12	1000000062	791
59106		Spot	3	Image 1	12	1000000063	792
56266		Spot	3	Image 1	12	1000000064	793
55811		Spot	3	Image 1	13	1000000000	794
54899		Spot	3	Image 1	13	1000000002	795
56937		Spot	3	Image 1	13	1000000004	797
79903		Spot	3	Image 1	13	1000000005	798
67261		Spot	3	Image 1	13	1000000006	799
62351		Spot	3	Image 1	13	1000000020	800
61001		Spot	3	Image 1	13	1000000007	801
57371		Spot	3	Image 1	13	1000000008	802
61902		Spot	3	Image 1	13	1000000009	803
61094		Spot	3	Image 1	13	1000000065	804
56307		Spot	3	Image 1	13	1000000010	805
63315		Spot	3	Image 1	13	1000000012	806
74610		Spot	3	Image 1	13	1000000003	807
61740		Spot	3	Image 1	13	1000000013	808
63857		Spot	3	Image 1	13	1000000014	809
66803		Spot	3	Image 1	13	1000000016	810
66163		Spot	3	Image 1	13	1000000017	811
55061		Spot	3	Image 1	13	1000000019	812
60004		Spot	3	Image 1	13	1000000018	813
62802		Spot	3	Image 1	13	1000000021	814
64375		Spot	3	Image 1	13	1000000022	815
59074		Spot	3	Image 1	13	1000000023	816
59423		Spot	3	Image 1	13	1000000024	817
62117		Spot	3	Image 1	13	1000000025	818
53723		Spot	3	Image 1	13	1000000027	819
62261		Spot	3	Image 1	13	1000000028	820
61306		Spot	3	Image 1	13	1000000029	821
64146		Spot	3	Image 1	13	1000000030	822
63020		Spot	3	Image 1	13	1000000066	823
64286		Spot	3	Image 1	13	1000000032	824
60126		Spot	3	Image 1	13	1000000033	825
61291		Spot	3	Image 1	13	1000000034	826
62519		Spot	3	Image 1	13	1000000035	827
63873		Spot	3	Image 1	13	1000000036	828
59423		Spot	3	Image 1	13	1000000037	829
66912		Spot	3	Image 1	13	1000000038	830
58015		Spot	3	Image 1	13	1000000039	831
63737		Spot	3	Image 1	13	1000000040	832
60910		Spot	3	Image 1	13	1000000041	833
56851		Spot	3	Image 1	13	1000000042	834
57398		Spot	3	Image 1	13	1000000043	835
54543		Spot	3	Image 1	13	1000000044	836
56427		Spot	3	Image 1	13	1000000045	837
78367		Spot	3	Image 1	13	1000000046	838
79348		Spot	3	Image 1	13	1000000047	839
86761		Spot	3	Image 1	13	1000000048	840
68273		Spot	3	Image 1	13	1000000050	841
61725		Spot	3	Image 1	13	1000000051	842
65256		Spot	3	Image 1	13	1000000052	843
58665		Spot	3	Image 1	13	1000000053	844
60725		Spot	3	Image 1	13	1000000054	845
58630		Spot	3	Image 1	13	1000000055	846
55584		Spot	3	Image 1	13	1000000056	847
57684		Spot	3	Image 1	13	1000000057	848
58058		Spot	3	Image 1	13	1000000058	850
61971		Spot	3	Image 1	13	1000000059	851
60926		Spot	3	Image 1	13	1000000060	852
52733		Spot	3	Image 1	13	1000000061	853
56159		Spot	3	Image 1	13	1000000062	854
57995		Spot	3	Image 1	13	1000000063	855
55517		Spot	3	Image 1	13	1000000064	856
55861		Spot	3	Image 1	14	1000000000	857
54047		Spot	3	Image 1	14	1000000001	858
55692		Spot	3	Image 1	14	1000000002	859
74835		Spot	3	Image 1	14	1000000003	860
57871		Spot	3	Image 1	14	1000000004	862
80735		Spot	3	Image 1	14	1000000005	863
67663		Spot	3	Image 1	14	1000000006	864
61793		Spot	3	Image 1	14	1000000020	865
61540		Spot	3	Image 1	14	1000000007	866
57647		Spot	3	Image 1	14	1000000008	867
62140		Spot	3	Image 1	14	1000000009	868
61112		Spot	3	Image 1	14	1000000065	869
55227		Spot	3	Image 1	14	1000000010	870
55834		Spot	3	Image 1	14	1000000011	871
63658		Spot	3	Image 1	14	1000000012	872
63013		Spot	3	Image 1	14	1000000013	873
63610		Spot	3	Image 1	14	1000000014	874
72486		Spot	3	Image 1	14	1000000015	875
66669		Spot	3	Image 1	14	1000000016	876
66004		Spot	3	Image 1	14	1000000017	877
55498		Spot	3	Image 1	14	1000000019	878
59285		Spot	3	Image 1	14	1000000018	879
62795		Spot	3	Image 1	14	1000000021	880
64565		Spot	3	Image 1	14	1000000022	881
59522		Spot	3	Image 1	14	1000000023	882
61158		Spot	3	Image 1	14	1000000024	883
62643		Spot	3	Image 1	14	1000000025	884
61513		Spot	3	Image 1	14	1000000026	885
54222		Spot	3	Image 1	14	1000000027	886
61869		Spot	3	Image 1	14	1000000028	887
62085		Spot	3	Image 1	14	1000000029	888
63615		Spot	3	Image 1	14	1000000030	889
64193		Spot	3	Image 1	14	1000000066	890
65312		Spot	3	Image 1	14	1000000031	891
63699		Spot	3	Image 1	14	1000000032	892
61306		Spot	3	Image 1	14	1000000033	893
61843		Spot	3	Image 1	14	1000000034	894
62854		Spot	3	Image 1	14	1000000035	895
64804		Spot	3	Image 1	14	1000000036	896
60093		Spot	3	Image 1	14	1000000037	897
67073		Spot	3	Image 1	14	1000000038	898
58513		Spot	3	Image 1	14	1000000039	899
64432		Spot	3	Image 1	14	1000000040	900
60460		Spot	3	Image 1	14	1000000041	901
56940		Spot	3	Image 1	14	1000000042	902
57690		Spot	3	Image 1	14	1000000043	903
55891		Spot	3	Image 1	14	1000000044	904
55280		Spot	3	Image 1	14	1000000045	905
78539		Spot	3	Image 1	14	1000000046	906
80719		Spot	3	Image 1	14	1000000047	907
88090		Spot	3	Image 1	14	1000000048	908
56697		Spot	3	Image 1	14	1000000049	909
68801		Spot	3	Image 1	14	1000000050	910
62075		Spot	3	Image 1	14	1000000051	911
66416		Spot	3	Image 1	14	1000000052	912
57983		Spot	3	Image 1	14	1000000053	913
60771		Spot	3	Image 1	14	1000000054	914
59721		Spot	3	Image 1	14	1000000055	915
55388		Spot	3	Image 1	14	1000000056	916
57941		Spot	3	Image 1	14	1000000057	917
57209		Spot	3	Image 1	14	1000000058	919
63598		Spot	3	Image 1	14	1000000059	920
60398		Spot	3	Image 1	14	1000000060	921
52204		Spot	3	Image 1	14	1000000061	922
57211		Spot	3	Image 1	14	1000000062	923
58565		Spot	3	Image 1	14	1000000063	924
55205		Spot	3	Image 1	14	1000000064	925
55891		Spot	3	Image 1	15	1000000000	926
54566		Spot	3	Image 1	15	1000000001	927
55450		Spot	3	Image 1	15	1000000002	928
57616		Spot	3	Image 1	15	1000000004	930
80377		Spot	3	Image 1	15	1000000005	931
66275		Spot	3	Image 1	15	1000000006	932
61887		Spot	3	Image 1	15	1000000020	933
60906		Spot	3	Image 1	15	1000000007	934
57688		Spot	3	Image 1	15	1000000008	935
61506		Spot	3	Image 1	15	1000000009	936
55903		Spot	3	Image 1	15	1000000010	937
56560		Spot	3	Image 1	15	1000000011	938
63186		Spot	3	Image 1	15	1000000012	939
75103		Spot	3	Image 1	15	1000000003	940
62241		Spot	3	Image 1	15	1000000013	941
62663		Spot	3	Image 1	15	1000000014	942
71441		Spot	3	Image 1	15	1000000015	943
67309		Spot	3	Image 1	15	1000000016	944
65605		Spot	3	Image 1	15	1000000017	945
59474		Spot	3	Image 1	15	1000000018	946
55634		Spot	3	Image 1	15	1000000019	947
62576		Spot	3	Image 1	15	1000000021	948
64722		Spot	3	Image 1	15	1000000022	949
59295		Spot	3	Image 1	15	1000000023	950
60404		Spot	3	Image 1	15	1000000024	951
62394		Spot	3	Image 1	15	1000000025	952
61183		Spot	3	Image 1	15	1000000026	953
54293		Spot	3	Image 1	15	1000000027	954
61417		Spot	3	Image 1	15	1000000028	955
62283		Spot	3	Image 1	15	1000000029	956
63050		Spot	3	Image 1	15	1000000066	957
63123		Spot	3	Image 1	15	1000000030	958
64002		Spot	3	Image 1	15	1000000032	959
61445		Spot	3	Image 1	15	1000000033	960
61760		Spot	3	Image 1	15	1000000034	961
62680		Spot	3	Image 1	15	1000000035	962
63912		Spot	3	Image 1	15	1000000036	963
60323		Spot	3	Image 1	15	1000000037	964
66588		Spot	3	Image 1	15	1000000038	965
58116		Spot	3	Image 1	15	1000000039	966
63890		Spot	3	Image 1	15	1000000040	967
61577		Spot	3	Image 1	15	1000000041	968
57619		Spot	3	Image 1	15	1000000042	969
57457		Spot	3	Image 1	15	1000000043	970
56704		Spot	3	Image 1	15	1000000049	971
54666		Spot	3	Image 1	15	1000000044	972
55829		Spot	3	Image 1	15	1000000045	973
78273		Spot	3	Image 1	15	1000000046	974
78960		Spot	3	Image 1	15	1000000047	975
87094		Spot	3	Image 1	15	1000000048	976
68624		Spot	3	Image 1	15	1000000050	977
64211		Spot	3	Image 1	15	1000000051	978
64736		Spot	3	Image 1	15	1000000052	979
58347		Spot	3	Image 1	15	1000000053	980
60842		Spot	3	Image 1	15	1000000054	981
59092		Spot	3	Image 1	15	1000000055	982
55009		Spot	3	Image 1	15	1000000056	983
57090		Spot	3	Image 1	15	1000000057	984
56764		Spot	3	Image 1	15	1000000058	985
63347		Spot	3	Image 1	15	1000000059	987
61401		Spot	3	Image 1	15	1000000060	988
52632		Spot	3	Image 1	15	1000000061	989
56954		Spot	3	Image 1	15	1000000062	990
58461		Spot	3	Image 1	15	1000000063	991
54861		Spot	3	Image 1	15	1000000064	992
55769		Spot	3	Image 1	16	1000000000	993
55454		Spot	3	Image 1	16	1000000001	994
55584		Spot	3	Image 1	16	1000000002	995
57447		Spot	3	Image 1	16	1000000004	997
80681		Spot	3	Image 1	16	1000000005	998
67100		Spot	3	Image 1	16	1000000006	999
62933		Spot	3	Image 1	16	1000000020	1000
61192		Spot	3	Image 1	16	1000000007	1001
57736		Spot	3	Image 1	16	1000000008	1002
61867		Spot	3	Image 1	16	1000000009	1003
55843		Spot	3	Image 1	16	1000000010	1004
62660		Spot	3	Image 1	16	1000000012	1005
73530		Spot	3	Image 1	16	1000000003	1006
62569		Spot	3	Image 1	16	1000000013	1007
61684		Spot	3	Image 1	16	1000000014	1008
71983		Spot	3	Image 1	16	1000000015	1009
68359		Spot	3	Image 1	16	1000000016	1010
65838		Spot	3	Image 1	16	1000000017	1011
55624		Spot	3	Image 1	16	1000000019	1012
58785		Spot	3	Image 1	16	1000000018	1013
61487		Spot	3	Image 1	16	1000000021	1014
64031		Spot	3	Image 1	16	1000000022	1015
59303		Spot	3	Image 1	16	1000000023	1016
60244		Spot	3	Image 1	16	1000000024	1017
62032		Spot	3	Image 1	16	1000000025	1018
62463		Spot	3	Image 1	16	1000000026	1019
54888		Spot	3	Image 1	16	1000000027	1020
63219		Spot	3	Image 1	16	1000000028	1021
61346		Spot	3	Image 1	16	1000000029	1022
62976		Spot	3	Image 1	16	1000000066	1023
63153		Spot	3	Image 1	16	1000000030	1024
64415		Spot	3	Image 1	16	1000000031	1025
63997		Spot	3	Image 1	16	1000000032	1026
60760		Spot	3	Image 1	16	1000000033	1027
61859		Spot	3	Image 1	16	1000000034	1028
62685		Spot	3	Image 1	16	1000000035	1029
64026		Spot	3	Image 1	16	1000000036	1030
60328		Spot	3	Image 1	16	1000000037	1031
66562		Spot	3	Image 1	16	1000000038	1032
58172		Spot	3	Image 1	16	1000000039	1033
63645		Spot	3	Image 1	16	1000000040	1034
60831		Spot	3	Image 1	16	1000000041	1035
57469		Spot	3	Image 1	16	1000000042	1036
56822		Spot	3	Image 1	16	1000000043	1037
54299		Spot	3	Image 1	16	1000000044	1038
55356		Spot	3	Image 1	16	1000000045	1039
77494		Spot	3	Image 1	16	1000000046	1040
79908		Spot	3	Image 1	16	1000000047	1041
89444		Spot	3	Image 1	16	1000000048	1042
69126		Spot	3	Image 1	16	1000000050	1043
62270		Spot	3	Image 1	16	1000000051	1044
66189		Spot	3	Image 1	16	1000000052	1045
58231		Spot	3	Image 1	16	1000000053	1046
60192		Spot	3	Image 1	16	1000000054	1047
58585		Spot	3	Image 1	16	1000000055	1048
54162		Spot	3	Image 1	16	1000000056	1049
56996		Spot	3	Image 1	16	1000000057	1050
57641		Spot	3	Image 1	16	1000000058	1052
63396		Spot	3	Image 1	16	1000000059	1053
61702		Spot	3	Image 1	16	1000000060	1054
53419		Spot	3	Image 1	16	1000000061	1055
56594		Spot	3	Image 1	16	1000000062	1056
58304		Spot	3	Image 1	16	1000000063	1057
56064		Spot	3	Image 1	16	1000000064	1058
55679		Spot	3	Image 1	17	1000000000	1059
54275		Spot	3	Image 1	17	1000000001	1060
55145		Spot	3	Image 1	17	1000000002	1061
56702		Spot	3	Image 1	17	1000000004	1063
79936		Spot	3	Image 1	17	1000000005	1064
66847		Spot	3	Image 1	17	1000000006	1065
61977		Spot	3	Image 1	17	1000000020	1066
61406		Spot	3	Image 1	17	1000000007	1067
57646		Spot	3	Image 1	17	1000000008	1068
61744		Spot	3	Image 1	17	1000000009	1069
55247		Spot	3	Image 1	17	1000000010	1070
63114		Spot	3	Image 1	17	1000000012	1071
75765		Spot	3	Image 1	17	1000000003	1072
62494		Spot	3	Image 1	17	1000000013	1073
62555		Spot	3	Image 1	17	1000000014	1074
71917		Spot	3	Image 1	17	1000000015	1075
66998		Spot	3	Image 1	17	1000000016	1076
66786		Spot	3	Image 1	17	1000000017	1077
55708		Spot	3	Image 1	17	1000000019	1078
60358		Spot	3	Image 1	17	1000000018	1079
61617		Spot	3	Image 1	17	1000000021	1080
63731		Spot	3	Image 1	17	1000000022	1081
58576		Spot	3	Image 1	17	1000000023	1082
60299		Spot	3	Image 1	17	1000000024	1083
62072		Spot	3	Image 1	17	1000000025	1084
61293		Spot	3	Image 1	17	1000000026	1085
53831		Spot	3	Image 1	17	1000000027	1086
62151		Spot	3	Image 1	17	1000000028	1087
62605		Spot	3	Image 1	17	1000000029	1088
62941		Spot	3	Image 1	17	1000000066	1089
63466		Spot	3	Image 1	17	1000000030	1090
65096		Spot	3	Image 1	17	1000000031	1091
64355		Spot	3	Image 1	17	1000000032	1092
60612		Spot	3	Image 1	17	1000000033	1093
61184		Spot	3	Image 1	17	1000000034	1094
63608		Spot	3	Image 1	17	1000000035	1095
65583		Spot	3	Image 1	17	1000000036	1096
60097		Spot	3	Image 1	17	1000000037	1097
66365		Spot	3	Image 1	17	1000000038	1098
57740		Spot	3	Image 1	17	1000000039	1099
64113		Spot	3	Image 1	17	1000000040	1100
60620		Spot	3	Image 1	17	1000000041	1101
57460		Spot	3	Image 1	17	1000000042	1102
57290		Spot	3	Image 1	17	1000000043	1103
56881		Spot	3	Image 1	17	1000000049	1104
54579		Spot	3	Image 1	17	1000000044	1105
56082		Spot	3	Image 1	17	1000000045	1106
78529		Spot	3	Image 1	17	1000000046	1107
80339		Spot	3	Image 1	17	1000000047	1108
87700		Spot	3	Image 1	17	1000000048	1109
67968		Spot	3	Image 1	17	1000000050	1110
63147		Spot	3	Image 1	17	1000000051	1111
65198		Spot	3	Image 1	17	1000000052	1112
57936		Spot	3	Image 1	17	1000000053	1113
61101		Spot	3	Image 1	17	1000000054	1114
59272		Spot	3	Image 1	17	1000000055	1115
53758		Spot	3	Image 1	17	1000000056	1116
56854		Spot	3	Image 1	17	1000000057	1117
56903		Spot	3	Image 1	17	1000000058	1119
63464		Spot	3	Image 1	17	1000000059	1120
61351		Spot	3	Image 1	17	1000000060	1121
52258		Spot	3	Image 1	17	1000000061	1122
56760		Spot	3	Image 1	17	1000000062	1123
59937		Spot	3	Image 1	17	1000000063	1124
55920		Spot	3	Image 1	17	1000000064	1125
56740		Spot	3	Image 1	18	1000000000	1126
53853		Spot	3	Image 1	18	1000000001	1127
55717		Spot	3	Image 1	18	1000000002	1128
76368		Spot	3	Image 1	18	1000000003	1129
57458		Spot	3	Image 1	18	1000000004	1131
80873		Spot	3	Image 1	18	1000000005	1132
67016		Spot	3	Image 1	18	1000000006	1133
62240		Spot	3	Image 1	18	1000000020	1134
61379		Spot	3	Image 1	18	1000000007	1135
58438		Spot	3	Image 1	18	1000000008	1136
61508		Spot	3	Image 1	18	1000000009	1137
62271		Spot	3	Image 1	18	1000000067	1138
55048		Spot	3	Image 1	18	1000000010	1139
64276		Spot	3	Image 1	18	1000000012	1140
63788		Spot	3	Image 1	18	1000000013	1141
62206		Spot	3	Image 1	18	1000000014	1142
72359		Spot	3	Image 1	18	1000000015	1143
67676		Spot	3	Image 1	18	1000000016	1144
66786		Spot	3	Image 1	18	1000000017	1145
55858		Spot	3	Image 1	18	1000000019	1146
59823		Spot	3	Image 1	18	1000000018	1147
61843		Spot	3	Image 1	18	1000000021	1148
63786		Spot	3	Image 1	18	1000000022	1149
58583		Spot	3	Image 1	18	1000000023	1150
61337		Spot	3	Image 1	18	1000000024	1151
62464		Spot	3	Image 1	18	1000000025	1152
61958		Spot	3	Image 1	18	1000000026	1153
54490		Spot	3	Image 1	18	1000000027	1154
61995		Spot	3	Image 1	18	1000000028	1155
62061		Spot	3	Image 1	18	1000000029	1156
62807		Spot	3	Image 1	18	1000000066	1157
64128		Spot	3	Image 1	18	1000000030	1158
64448		Spot	3	Image 1	18	1000000031	1159
64788		Spot	3	Image 1	18	1000000032	1160
61028		Spot	3	Image 1	18	1000000033	1161
61189		Spot	3	Image 1	18	1000000034	1162
62972		Spot	3	Image 1	18	1000000035	1163
65435		Spot	3	Image 1	18	1000000036	1164
61660		Spot	3	Image 1	18	1000000037	1165
66404		Spot	3	Image 1	18	1000000038	1166
58589		Spot	3	Image 1	18	1000000039	1167
64100		Spot	3	Image 1	18	1000000040	1168
61045		Spot	3	Image 1	18	1000000041	1169
57474		Spot	3	Image 1	18	1000000042	1170
57817		Spot	3	Image 1	18	1000000043	1171
54745		Spot	3	Image 1	18	1000000044	1172
55627		Spot	3	Image 1	18	1000000045	1173
78480		Spot	3	Image 1	18	1000000046	1174
80703		Spot	3	Image 1	18	1000000047	1175
86017		Spot	3	Image 1	18	1000000048	1176
67768		Spot	3	Image 1	18	1000000050	1177
62161		Spot	3	Image 1	18	1000000051	1178
65809		Spot	3	Image 1	18	1000000052	1179
57972		Spot	3	Image 1	18	1000000053	1180
60643		Spot	3	Image 1	18	1000000054	1181
59808		Spot	3	Image 1	18	1000000055	1182
54660		Spot	3	Image 1	18	1000000056	1183
57138		Spot	3	Image 1	18	1000000057	1184
57537		Spot	3	Image 1	18	1000000058	1186
63358		Spot	3	Image 1	18	1000000059	1187
61669		Spot	3	Image 1	18	1000000060	1188
52756		Spot	3	Image 1	18	1000000061	1189
56017		Spot	3	Image 1	18	1000000062	1190
58218		Spot	3	Image 1	18	1000000063	1191
55168		Spot	3	Image 1	18	1000000064	1192
55652		Spot	3	Image 1	19	1000000000	1193
55350		Spot	3	Image 1	19	1000000002	1194
76194		Spot	3	Image 1	19	1000000003	1195
57471		Spot	3	Image 1	19	1000000004	1197
79815		Spot	3	Image 1	19	1000000005	1198
67173		Spot	3	Image 1	19	1000000006	1199
61761		Spot	3	Image 1	19	1000000020	1200
60940		Spot	3	Image 1	19	1000000007	1201
57688		Spot	3	Image 1	19	1000000008	1202
62627		Spot	3	Image 1	19	1000000009	1203
56597		Spot	3	Image 1	19	1000000068	1204
62431		Spot	3	Image 1	19	1000000067	1205
55135		Spot	3	Image 1	19	1000000010	1206
63623		Spot	3	Image 1	19	1000000012	1207
62375		Spot	3	Image 1	19	1000000013	1208
62045		Spot	3	Image 1	19	1000000014	1209
71595		Spot	3	Image 1	19	1000000015	1210
68034		Spot	3	Image 1	19	1000000016	1211
66031		Spot	3	Image 1	19	1000000017	1212
59515		Spot	3	Image 1	19	1000000018	1213
56380		Spot	3	Image 1	19	1000000019	1214
61607		Spot	3	Image 1	19	1000000021	1215
64073		Spot	3	Image 1	19	1000000022	1216
58475		Spot	3	Image 1	19	1000000023	1217
60848		Spot	3	Image 1	19	1000000024	1218
62358		Spot	3	Image 1	19	1000000025	1219
62154		Spot	3	Image 1	19	1000000026	1220
53820		Spot	3	Image 1	19	1000000027	1221
63006		Spot	3	Image 1	19	1000000028	1222
62082		Spot	3	Image 1	19	1000000029	1223
63550		Spot	3	Image 1	19	1000000030	1224
62700		Spot	3	Image 1	19	1000000066	1225
65751		Spot	3	Image 1	19	1000000031	1226
64188		Spot	3	Image 1	19	1000000032	1227
60355		Spot	3	Image 1	19	1000000033	1228
60895		Spot	3	Image 1	19	1000000034	1229
63292		Spot	3	Image 1	19	1000000035	1230
64794		Spot	3	Image 1	19	1000000036	1231
61123		Spot	3	Image 1	19	1000000037	1232
66388		Spot	3	Image 1	19	1000000038	1233
57957		Spot	3	Image 1	19	1000000039	1234
63543		Spot	3	Image 1	19	1000000040	1235
61407		Spot	3	Image 1	19	1000000041	1236
57212		Spot	3	Image 1	19	1000000042	1237
57705		Spot	3	Image 1	19	1000000043	1238
54795		Spot	3	Image 1	19	1000000044	1239
55345		Spot	3	Image 1	19	1000000045	1240
79424		Spot	3	Image 1	19	1000000046	1241
81562		Spot	3	Image 1	19	1000000047	1242
85602		Spot	3	Image 1	19	1000000048	1243
67822		Spot	3	Image 1	19	1000000050	1244
62127		Spot	3	Image 1	19	1000000051	1245
64539		Spot	3	Image 1	19	1000000052	1246
58137		Spot	3	Image 1	19	1000000053	1247
60606		Spot	3	Image 1	19	1000000054	1248
58671		Spot	3	Image 1	19	1000000055	1249
54161		Spot	3	Image 1	19	1000000056	1250
57473		Spot	3	Image 1	19	1000000057	1251
57816		Spot	3	Image 1	19	1000000058	1252
64238		Spot	3	Image 1	19	1000000059	1254
62129		Spot	3	Image 1	19	1000000060	1255
52683		Spot	3	Image 1	19	1000000061	1256
57655		Spot	3	Image 1	19	1000000062	1257
58114		Spot	3	Image 1	19	1000000063	1258
55346		Spot	3	Image 1	19	1000000064	1259
55716		Spot	3	Image 1	20	1000000000	1260
54403		Spot	3	Image 1	20	1000000001	1261
55434		Spot	3	Image 1	20	1000000002	1262
75330		Spot	3	Image 1	20	1000000003	1263
57436		Spot	3	Image 1	20	1000000004	1265
80900		Spot	3	Image 1	20	1000000005	1266
66904		Spot	3	Image 1	20	1000000006	1267
61251		Spot	3	Image 1	20	1000000020	1268
61530		Spot	3	Image 1	20	1000000007	1269
57704		Spot	3	Image 1	20	1000000008	1270
61529		Spot	3	Image 1	20	1000000009	1271
55615		Spot	3	Image 1	20	1000000068	1272
61644		Spot	3	Image 1	20	1000000067	1273
55603		Spot	3	Image 1	20	1000000010	1274
62026		Spot	3	Image 1	20	1000000012	1275
61813		Spot	3	Image 1	20	1000000013	1276
63640		Spot	3	Image 1	20	1000000014	1277
71556		Spot	3	Image 1	20	1000000015	1278
67825		Spot	3	Image 1	20	1000000016	1279
66133		Spot	3	Image 1	20	1000000017	1280
55327		Spot	3	Image 1	20	1000000019	1281
59700		Spot	3	Image 1	20	1000000018	1282
61741		Spot	3	Image 1	20	1000000021	1283
64648		Spot	3	Image 1	20	1000000022	1284
59488		Spot	3	Image 1	20	1000000023	1285
60424		Spot	3	Image 1	20	1000000024	1286
62193		Spot	3	Image 1	20	1000000025	1287
54167		Spot	3	Image 1	20	1000000027	1288
61438		Spot	3	Image 1	20	1000000028	1289
63035		Spot	3	Image 1	20	1000000029	1290
63576		Spot	3	Image 1	20	1000000066	1291
62648		Spot	3	Image 1	20	1000000030	1292
65368		Spot	3	Image 1	20	1000000031	1293
63879		Spot	3	Image 1	20	1000000032	1294
60237		Spot	3	Image 1	20	1000000033	1295
60946		Spot	3	Image 1	20	1000000034	1296
63874		Spot	3	Image 1	20	1000000035	1297
64232		Spot	3	Image 1	20	1000000036	1298
61253		Spot	3	Image 1	20	1000000037	1299
66493		Spot	3	Image 1	20	1000000038	1300
57820		Spot	3	Image 1	20	1000000039	1301
64080		Spot	3	Image 1	20	1000000040	1302
61200		Spot	3	Image 1	20	1000000041	1303
57905		Spot	3	Image 1	20	1000000042	1304
57196		Spot	3	Image 1	20	1000000043	1305
56810		Spot	3	Image 1	20	1000000049	1306
54666		Spot	3	Image 1	20	1000000044	1307
56121		Spot	3	Image 1	20	1000000045	1308
78446		Spot	3	Image 1	20	1000000046	1309
82165		Spot	3	Image 1	20	1000000047	1310
84969		Spot	3	Image 1	20	1000000048	1311
68129		Spot	3	Image 1	20	1000000050	1312
61616		Spot	3	Image 1	20	1000000051	1313
64136		Spot	3	Image 1	20	1000000052	1314
57909		Spot	3	Image 1	20	1000000053	1315
60247		Spot	3	Image 1	20	1000000054	1316
60183		Spot	3	Image 1	20	1000000055	1317
54428		Spot	3	Image 1	20	1000000056	1318
56684		Spot	3	Image 1	20	1000000057	1319
57544		Spot	3	Image 1	20	1000000058	1320
64272		Spot	3	Image 1	20	1000000059	1322
61620		Spot	3	Image 1	20	1000000060	1323
52328		Spot	3	Image 1	20	1000000061	1324
56357		Spot	3	Image 1	20	1000000062	1325
59569		Spot	3	Image 1	20	1000000063	1326
55325		Spot	3	Image 1	20	1000000064	1327
55578		Spot	3	Image 1	21	1000000001	1328
55639		Spot	3	Image 1	21	1000000002	1329
73882		Spot	3	Image 1	21	1000000003	1330
58085		Spot	3	Image 1	21	1000000004	1332
80747		Spot	3	Image 1	21	1000000005	1333
67419		Spot	3	Image 1	21	1000000006	1334
62536		Spot	3	Image 1	21	1000000020	1335
62219		Spot	3	Image 1	21	1000000007	1336
57488		Spot	3	Image 1	21	1000000008	1337
61944		Spot	3	Image 1	21	1000000009	1338
56149		Spot	3	Image 1	21	1000000068	1339
61428		Spot	3	Image 1	21	1000000067	1340
54997		Spot	3	Image 1	21	1000000010	1341
63329		Spot	3	Image 1	21	1000000012	1342
63239		Spot	3	Image 1	21	1000000013	1343
62637		Spot	3	Image 1	21	1000000014	1344
71527		Spot	3	Image 1	21	1000000015	1345
68186		Spot	3	Image 1	21	1000000016	1346
67760		Spot	3	Image 1	21	1000000017	1347
61053		Spot	3	Image 1	21	1000000018	1348
56413		Spot	3	Image 1	21	1000000019	1349
62875		Spot	3	Image 1	21	1000000021	1350
63663		Spot	3	Image 1	21	1000000022	1351
58281		Spot	3	Image 1	21	1000000023	1352
59403		Spot	3	Image 1	21	1000000024	1353
61536		Spot	3	Image 1	21	1000000025	1354
61445		Spot	3	Image 1	21	1000000026	1355
54368		Spot	3	Image 1	21	1000000027	1356
62024		Spot	3	Image 1	21	1000000028	1357
62000		Spot	3	Image 1	21	1000000029	1358
62719		Spot	3	Image 1	21	1000000066	1359
62791		Spot	3	Image 1	21	1000000030	1360
64601		Spot	3	Image 1	21	1000000031	1361
63497		Spot	3	Image 1	21	1000000032	1362
60618		Spot	3	Image 1	21	1000000033	1363
61174		Spot	3	Image 1	21	1000000034	1364
62062		Spot	3	Image 1	21	1000000035	1365
64599		Spot	3	Image 1	21	1000000036	1366
60663		Spot	3	Image 1	21	1000000037	1367
66026		Spot	3	Image 1	21	1000000038	1368
58835		Spot	3	Image 1	21	1000000039	1369
64019		Spot	3	Image 1	21	1000000040	1370
61079		Spot	3	Image 1	21	1000000041	1371
57262		Spot	3	Image 1	21	1000000042	1372
58936		Spot	3	Image 1	21	1000000043	1373
54913		Spot	3	Image 1	21	1000000044	1374
55538		Spot	3	Image 1	21	1000000045	1375
78802		Spot	3	Image 1	21	1000000046	1376
82089		Spot	3	Image 1	21	1000000047	1377
85683		Spot	3	Image 1	21	1000000048	1378
56555		Spot	3	Image 1	21	1000000049	1379
67840		Spot	3	Image 1	21	1000000050	1380
62707		Spot	3	Image 1	21	1000000051	1381
64164		Spot	3	Image 1	21	1000000052	1382
58800		Spot	3	Image 1	21	1000000053	1383
60680		Spot	3	Image 1	21	1000000054	1384
59945		Spot	3	Image 1	21	1000000055	1385
53907		Spot	3	Image 1	21	1000000056	1386
58137		Spot	3	Image 1	21	1000000057	1387
57015		Spot	3	Image 1	21	1000000058	1389
63664		Spot	3	Image 1	21	1000000059	1390
61348		Spot	3	Image 1	21	1000000060	1391
52529		Spot	3	Image 1	21	1000000061	1392
57203		Spot	3	Image 1	21	1000000062	1393
58234		Spot	3	Image 1	21	1000000063	1394
55691		Spot	3	Image 1	21	1000000064	1395
54772		Spot	3	Image 1	22	1000000001	1396
56354		Spot	3	Image 1	22	1000000002	1397
74943		Spot	3	Image 1	22	1000000003	1398
57017		Spot	3	Image 1	22	1000000004	1400
81717		Spot	3	Image 1	22	1000000005	1401
67534		Spot	3	Image 1	22	1000000006	1402
62175		Spot	3	Image 1	22	1000000020	1403
61061		Spot	3	Image 1	22	1000000007	1404
57978		Spot	3	Image 1	22	1000000008	1405
61960		Spot	3	Image 1	22	1000000009	1406
56170		Spot	3	Image 1	22	1000000068	1407
55976		Spot	3	Image 1	22	1000000010	1408
64099		Spot	3	Image 1	22	1000000012	1409
62672		Spot	3	Image 1	22	1000000013	1410
62523		Spot	3	Image 1	22	1000000014	1411
71477		Spot	3	Image 1	22	1000000015	1412
67251		Spot	3	Image 1	22	1000000016	1413
65749		Spot	3	Image 1	22	1000000017	1414
59726		Spot	3	Image 1	22	1000000018	1415
56099		Spot	3	Image 1	22	1000000019	1416
61822		Spot	3	Image 1	22	1000000021	1417
65418		Spot	3	Image 1	22	1000000022	1418
58683		Spot	3	Image 1	22	1000000023	1419
60134		Spot	3	Image 1	22	1000000024	1420
62603		Spot	3	Image 1	22	1000000025	1421
62008		Spot	3	Image 1	22	1000000026	1422
54116		Spot	3	Image 1	22	1000000027	1423
61591		Spot	3	Image 1	22	1000000028	1424
61395		Spot	3	Image 1	22	1000000029	1425
62934		Spot	3	Image 1	22	1000000030	1426
62929		Spot	3	Image 1	22	1000000066	1427
64333		Spot	3	Image 1	22	1000000031	1428
63873		Spot	3	Image 1	22	1000000032	1429
60911		Spot	3	Image 1	22	1000000033	1430
60908		Spot	3	Image 1	22	1000000034	1431
62287		Spot	3	Image 1	22	1000000035	1432
64560		Spot	3	Image 1	22	1000000036	1433
59775		Spot	3	Image 1	22	1000000037	1434
66410		Spot	3	Image 1	22	1000000038	1435
58204		Spot	3	Image 1	22	1000000039	1436
63688		Spot	3	Image 1	22	1000000040	1437
61793		Spot	3	Image 1	22	1000000041	1438
56932		Spot	3	Image 1	22	1000000042	1439
57915		Spot	3	Image 1	22	1000000043	1440
54492		Spot	3	Image 1	22	1000000044	1441
77491		Spot	3	Image 1	22	1000000046	1442
81697		Spot	3	Image 1	22	1000000047	1443
85226		Spot	3	Image 1	22	1000000048	1444
56841		Spot	3	Image 1	22	1000000049	1445
69276		Spot	3	Image 1	22	1000000050	1446
62718		Spot	3	Image 1	22	1000000051	1447
64211		Spot	3	Image 1	22	1000000052	1448
57540		Spot	3	Image 1	22	1000000053	1449
60260		Spot	3	Image 1	22	1000000054	1450
59671		Spot	3	Image 1	22	1000000055	1451
54220		Spot	3	Image 1	22	1000000056	1452
58178		Spot	3	Image 1	22	1000000057	1454
58306		Spot	3	Image 1	22	1000000058	1455
63774		Spot	3	Image 1	22	1000000059	1456
61168		Spot	3	Image 1	22	1000000060	1457
52995		Spot	3	Image 1	22	1000000061	1458
56738		Spot	3	Image 1	22	1000000062	1459
59711		Spot	3	Image 1	22	1000000063	1460
58897		Spot	3	Image 1	22	1000000069	1461
55706		Spot	3	Image 1	22	1000000064	1462
56208		Spot	3	Image 1	23	1000000000	1463
54544		Spot	3	Image 1	23	1000000001	1464
56056		Spot	3	Image 1	23	1000000002	1465
57507		Spot	3	Image 1	23	1000000004	1467
80296		Spot	3	Image 1	23	1000000005	1468
67332		Spot	3	Image 1	23	1000000006	1469
62655		Spot	3	Image 1	23	1000000020	1470
61242		Spot	3	Image 1	23	1000000007	1471
58069		Spot	3	Image 1	23	1000000008	1472
63434		Spot	3	Image 1	23	1000000009	1473
57273		Spot	3	Image 1	23	1000000068	1474
55630		Spot	3	Image 1	23	1000000010	1475
62663		Spot	3	Image 1	23	1000000012	1476
71482		Spot	3	Image 1	23	1000000003	1477
62261		Spot	3	Image 1	23	1000000013	1478
62657		Spot	3	Image 1	23	1000000014	1479
70870		Spot	3	Image 1	23	1000000015	1480
67788		Spot	3	Image 1	23	1000000016	1481
66273		Spot	3	Image 1	23	1000000017	1482
59203		Spot	3	Image 1	23	1000000018	1483
55549		Spot	3	Image 1	23	1000000019	1484
61890		Spot	3	Image 1	23	1000000021	1485
64333		Spot	3	Image 1	23	1000000022	1486
58785		Spot	3	Image 1	23	1000000023	1487
59833		Spot	3	Image 1	23	1000000024	1488
62971		Spot	3	Image 1	23	1000000025	1489
61363		Spot	3	Image 1	23	1000000026	1490
54199		Spot	3	Image 1	23	1000000027	1491
61864		Spot	3	Image 1	23	1000000028	1492
62389		Spot	3	Image 1	23	1000000029	1493
63432		Spot	3	Image 1	23	1000000030	1494
63918		Spot	3	Image 1	23	1000000066	1495
65363		Spot	3	Image 1	23	1000000031	1496
64348		Spot	3	Image 1	23	1000000032	1497
60569		Spot	3	Image 1	23	1000000033	1498
61215		Spot	3	Image 1	23	1000000034	1499
62514		Spot	3	Image 1	23	1000000035	1500
64237		Spot	3	Image 1	23	1000000036	1501
60588		Spot	3	Image 1	23	1000000037	1502
66146		Spot	3	Image 1	23	1000000038	1503
58145		Spot	3	Image 1	23	1000000039	1504
64325		Spot	3	Image 1	23	1000000040	1505
61187		Spot	3	Image 1	23	1000000041	1506
57933		Spot	3	Image 1	23	1000000042	1507
57950		Spot	3	Image 1	23	1000000043	1508
54250		Spot	3	Image 1	23	1000000044	1509
55906		Spot	3	Image 1	23	1000000045	1510
79155		Spot	3	Image 1	23	1000000046	1511
82060		Spot	3	Image 1	23	1000000047	1512
85647		Spot	3	Image 1	23	1000000048	1513
68987		Spot	3	Image 1	23	1000000050	1514
61953		Spot	3	Image 1	23	1000000051	1515
63960		Spot	3	Image 1	23	1000000052	1516
58453		Spot	3	Image 1	23	1000000053	1517
60745		Spot	3	Image 1	23	1000000054	1518
59409		Spot	3	Image 1	23	1000000055	1519
54852		Spot	3	Image 1	23	1000000056	1520
58399		Spot	3	Image 1	23	1000000057	1521
57734		Spot	3	Image 1	23	1000000058	1523
63876		Spot	3	Image 1	23	1000000059	1524
61695		Spot	3	Image 1	23	1000000060	1525
52565		Spot	3	Image 1	23	1000000061	1526
56736		Spot	3	Image 1	23	1000000062	1527
59032		Spot	3	Image 1	23	1000000063	1528
55688		Spot	3	Image 1	23	1000000064	1529
56195		Spot	3	Image 1	24	1000000000	1530
54555		Spot	3	Image 1	24	1000000001	1531
55210		Spot	3	Image 1	24	1000000002	1532
57797		Spot	3	Image 1	24	1000000004	1534
81093		Spot	3	Image 1	24	1000000005	1535
67017		Spot	3	Image 1	24	1000000006	1536
62426		Spot	3	Image 1	24	1000000020	1537
61679		Spot	3	Image 1	24	1000000007	1538
57397		Spot	3	Image 1	24	1000000008	1539
62547		Spot	3	Image 1	24	1000000009	1540
55473		Spot	3	Image 1	24	1000000068	1541
62702		Spot	3	Image 1	24	1000000067	1542
55664		Spot	3	Image 1	24	1000000010	1543
63212		Spot	3	Image 1	24	1000000012	1544
75233		Spot	3	Image 1	24	1000000003	1545
63394		Spot	3	Image 1	24	1000000013	1546
62531		Spot	3	Image 1	24	1000000014	1547
71343		Spot	3	Image 1	24	1000000015	1548
67181		Spot	3	Image 1	24	1000000016	1549
65058		Spot	3	Image 1	24	1000000017	1550
59396		Spot	3	Image 1	24	1000000018	1551
55499		Spot	3	Image 1	24	1000000019	1552
62665		Spot	3	Image 1	24	1000000021	1553
64159		Spot	3	Image 1	24	1000000022	1554
58889		Spot	3	Image 1	24	1000000023	1555
60231		Spot	3	Image 1	24	1000000024	1556
63118		Spot	3	Image 1	24	1000000025	1557
62233		Spot	3	Image 1	24	1000000026	1558
55699		Spot	3	Image 1	24	1000000027	1559
61580		Spot	3	Image 1	24	1000000028	1560
62254		Spot	3	Image 1	24	1000000029	1561
63487		Spot	3	Image 1	24	1000000030	1562
64723		Spot	3	Image 1	24	1000000032	1563
59986		Spot	3	Image 1	24	1000000033	1564
61035		Spot	3	Image 1	24	1000000034	1565
63262		Spot	3	Image 1	24	1000000035	1566
64045		Spot	3	Image 1	24	1000000036	1567
60496		Spot	3	Image 1	24	1000000037	1568
67293		Spot	3	Image 1	24	1000000038	1569
58163		Spot	3	Image 1	24	1000000039	1570
63552		Spot	3	Image 1	24	1000000040	1571
61538		Spot	3	Image 1	24	1000000041	1572
56691		Spot	3	Image 1	24	1000000042	1573
57719		Spot	3	Image 1	24	1000000043	1574
54066		Spot	3	Image 1	24	1000000044	1575
55897		Spot	3	Image 1	24	1000000045	1576
77716		Spot	3	Image 1	24	1000000046	1577
81611		Spot	3	Image 1	24	1000000047	1578
86593		Spot	3	Image 1	24	1000000048	1579
56179		Spot	3	Image 1	24	1000000049	1580
67585		Spot	3	Image 1	24	1000000050	1581
61882		Spot	3	Image 1	24	1000000051	1582
64444		Spot	3	Image 1	24	1000000052	1583
58254		Spot	3	Image 1	24	1000000053	1584
60547		Spot	3	Image 1	24	1000000054	1585
59256		Spot	3	Image 1	24	1000000055	1586
53988		Spot	3	Image 1	24	1000000056	1587
58445		Spot	3	Image 1	24	1000000057	1588
57390		Spot	3	Image 1	24	1000000058	1589
64553		Spot	3	Image 1	24	1000000059	1591
60847		Spot	3	Image 1	24	1000000060	1592
52692		Spot	3	Image 1	24	1000000061	1593
56456		Spot	3	Image 1	24	1000000062	1594
58324		Spot	3	Image 1	24	1000000063	1595
57949		Spot	3	Image 1	24	1000000069	1596
55726		Spot	3	Image 1	24	1000000064	1597
55732		Spot	3	Image 1	25	1000000000	1598
54669		Spot	3	Image 1	25	1000000001	1599
55132		Spot	3	Image 1	25	1000000002	1600
57464		Spot	3	Image 1	25	1000000004	1602
81634		Spot	3	Image 1	25	1000000005	1603
66450		Spot	3	Image 1	25	1000000006	1604
63227		Spot	3	Image 1	25	1000000020	1605
62094		Spot	3	Image 1	25	1000000007	1606
57444		Spot	3	Image 1	25	1000000008	1607
61827		Spot	3	Image 1	25	1000000009	1608
56967		Spot	3	Image 1	25	1000000068	1609
62834		Spot	3	Image 1	25	1000000067	1610
55536		Spot	3	Image 1	25	1000000010	1611
62614		Spot	3	Image 1	25	1000000012	1612
73541		Spot	3	Image 1	25	1000000003	1613
63368		Spot	3	Image 1	25	1000000013	1614
61621		Spot	3	Image 1	25	1000000014	1615
71546		Spot	3	Image 1	25	1000000015	1616
67034		Spot	3	Image 1	25	1000000016	1617
65246		Spot	3	Image 1	25	1000000017	1618
59759		Spot	3	Image 1	25	1000000018	1619
55768		Spot	3	Image 1	25	1000000019	1620
62950		Spot	3	Image 1	25	1000000021	1621
64265		Spot	3	Image 1	25	1000000022	1622
58420		Spot	3	Image 1	25	1000000023	1623
60202		Spot	3	Image 1	25	1000000024	1624
61766		Spot	3	Image 1	25	1000000025	1625
54275		Spot	3	Image 1	25	1000000027	1626
62103		Spot	3	Image 1	25	1000000028	1627
61841		Spot	3	Image 1	25	1000000029	1628
62831		Spot	3	Image 1	25	1000000030	1629
64253		Spot	3	Image 1	25	1000000032	1630
60167		Spot	3	Image 1	25	1000000033	1631
61289		Spot	3	Image 1	25	1000000034	1632
64360		Spot	3	Image 1	25	1000000036	1633
60109		Spot	3	Image 1	25	1000000037	1634
66367		Spot	3	Image 1	25	1000000038	1635
57646		Spot	3	Image 1	25	1000000039	1636
65238		Spot	3	Image 1	25	1000000040	1637
60338		Spot	3	Image 1	25	1000000041	1638
57188		Spot	3	Image 1	25	1000000042	1639
57601		Spot	3	Image 1	25	1000000043	1640
54330		Spot	3	Image 1	25	1000000044	1641
55572		Spot	3	Image 1	25	1000000045	1642
78385		Spot	3	Image 1	25	1000000046	1643
80882		Spot	3	Image 1	25	1000000047	1644
85260		Spot	3	Image 1	25	1000000048	1645
68410		Spot	3	Image 1	25	1000000050	1646
61181		Spot	3	Image 1	25	1000000051	1647
64844		Spot	3	Image 1	25	1000000052	1648
58388		Spot	3	Image 1	25	1000000053	1649
60768		Spot	3	Image 1	25	1000000054	1650
59880		Spot	3	Image 1	25	1000000055	1651
54357		Spot	3	Image 1	25	1000000056	1652
57265		Spot	3	Image 1	25	1000000057	1653
58001		Spot	3	Image 1	25	1000000058	1655
63751		Spot	3	Image 1	25	1000000059	1656
61420		Spot	3	Image 1	25	1000000060	1657
52106		Spot	3	Image 1	25	1000000061	1658
56139		Spot	3	Image 1	25	1000000062	1659
58598		Spot	3	Image 1	25	1000000063	1660
56149		Spot	3	Image 1	25	1000000064	1661
55701		Spot	3	Image 1	26	1000000002	1662
76827		Spot	3	Image 1	26	1000000003	1663
57568		Spot	3	Image 1	26	1000000004	1665
81831		Spot	3	Image 1	26	1000000005	1666
67636		Spot	3	Image 1	26	1000000006	1667
61660		Spot	3	Image 1	26	1000000020	1668
61400		Spot	3	Image 1	26	1000000007	1669
57704		Spot	3	Image 1	26	1000000008	1670
61367		Spot	3	Image 1	26	1000000009	1671
55225		Spot	3	Image 1	26	1000000068	1672
55243		Spot	3	Image 1	26	1000000010	1673
62510		Spot	3	Image 1	26	1000000012	1674
63052		Spot	3	Image 1	26	1000000013	1675
61191		Spot	3	Image 1	26	1000000014	1676
71351		Spot	3	Image 1	26	1000000015	1677
67479		Spot	3	Image 1	26	1000000016	1678
64853		Spot	3	Image 1	26	1000000017	1679
59536		Spot	3	Image 1	26	1000000018	1680
55567		Spot	3	Image 1	26	1000000019	1681
62101		Spot	3	Image 1	26	1000000021	1682
63990		Spot	3	Image 1	26	1000000022	1683
59369		Spot	3	Image 1	26	1000000023	1684
60679		Spot	3	Image 1	26	1000000024	1685
62957		Spot	3	Image 1	26	1000000025	1686
54460		Spot	3	Image 1	26	1000000027	1687
62139		Spot	3	Image 1	26	1000000028	1688
62146		Spot	3	Image 1	26	1000000029	1689
62675		Spot	3	Image 1	26	1000000030	1690
64686		Spot	3	Image 1	26	1000000031	1691
64766		Spot	3	Image 1	26	1000000032	1692
61064		Spot	3	Image 1	26	1000000033	1693
60354		Spot	3	Image 1	26	1000000034	1694
63093		Spot	3	Image 1	26	1000000035	1695
64004		Spot	3	Image 1	26	1000000036	1696
59795		Spot	3	Image 1	26	1000000037	1697
66407		Spot	3	Image 1	26	1000000038	1698
57271		Spot	3	Image 1	26	1000000039	1699
63822		Spot	3	Image 1	26	1000000040	1700
59917		Spot	3	Image 1	26	1000000041	1701
57163		Spot	3	Image 1	26	1000000042	1702
56667		Spot	3	Image 1	26	1000000043	1703
54607		Spot	3	Image 1	26	1000000044	1704
55512		Spot	3	Image 1	26	1000000045	1705
76772		Spot	3	Image 1	26	1000000046	1706
81561		Spot	3	Image 1	26	1000000047	1707
84945		Spot	3	Image 1	26	1000000048	1708
56840		Spot	3	Image 1	26	1000000049	1709
68153		Spot	3	Image 1	26	1000000050	1710
62203		Spot	3	Image 1	26	1000000051	1711
63968		Spot	3	Image 1	26	1000000052	1712
58254		Spot	3	Image 1	26	1000000053	1713
60763		Spot	3	Image 1	26	1000000054	1714
59521		Spot	3	Image 1	26	1000000055	1715
53701		Spot	3	Image 1	26	1000000056	1716
57806		Spot	3	Image 1	26	1000000057	1717
56299		Spot	3	Image 1	26	1000000058	1719
63629		Spot	3	Image 1	26	1000000059	1720
60819		Spot	3	Image 1	26	1000000060	1721
52650		Spot	3	Image 1	26	1000000061	1722
57137		Spot	3	Image 1	26	1000000062	1723
59271		Spot	3	Image 1	26	1000000063	1724
56494		Spot	3	Image 1	26	1000000064	1725
54734		Spot	3	Image 1	27	1000000001	1726
55644		Spot	3	Image 1	27	1000000002	1727
77389		Spot	3	Image 1	27	1000000003	1728
82637		Spot	3	Image 1	27	1000000005	1730
66765		Spot	3	Image 1	27	1000000006	1731
62517		Spot	3	Image 1	27	1000000020	1732
61350		Spot	3	Image 1	27	1000000007	1733
58037		Spot	3	Image 1	27	1000000008	1734
62103		Spot	3	Image 1	27	1000000009	1735
56063		Spot	3	Image 1	27	1000000068	1736
61955		Spot	3	Image 1	27	1000000067	1737
55252		Spot	3	Image 1	27	1000000010	1738
63159		Spot	3	Image 1	27	1000000012	1739
64210		Spot	3	Image 1	27	1000000013	1740
61394		Spot	3	Image 1	27	1000000014	1741
70923		Spot	3	Image 1	27	1000000015	1742
68161		Spot	3	Image 1	27	1000000016	1743
65648		Spot	3	Image 1	27	1000000017	1744
59181		Spot	3	Image 1	27	1000000018	1745
55298		Spot	3	Image 1	27	1000000019	1746
61479		Spot	3	Image 1	27	1000000021	1747
64743		Spot	3	Image 1	27	1000000022	1748
59240		Spot	3	Image 1	27	1000000023	1749
60111		Spot	3	Image 1	27	1000000024	1750
61999		Spot	3	Image 1	27	1000000025	1751
54726		Spot	3	Image 1	27	1000000027	1752
62523		Spot	3	Image 1	27	1000000028	1753
61854		Spot	3	Image 1	27	1000000029	1754
64117		Spot	3	Image 1	27	1000000030	1755
63983		Spot	3	Image 1	27	1000000032	1756
60188		Spot	3	Image 1	27	1000000033	1757
62514		Spot	3	Image 1	27	1000000034	1758
65445		Spot	3	Image 1	27	1000000036	1759
61376		Spot	3	Image 1	27	1000000037	1760
66108		Spot	3	Image 1	27	1000000038	1761
57627		Spot	3	Image 1	27	1000000039	1762
63199		Spot	3	Image 1	27	1000000040	1763
60967		Spot	3	Image 1	27	1000000041	1764
56817		Spot	3	Image 1	27	1000000042	1765
57937		Spot	3	Image 1	27	1000000043	1766
53692		Spot	3	Image 1	27	1000000044	1767
55728		Spot	3	Image 1	27	1000000045	1768
79067		Spot	3	Image 1	27	1000000046	1769
82344		Spot	3	Image 1	27	1000000047	1770
85633		Spot	3	Image 1	27	1000000048	1771
56657		Spot	3	Image 1	27	1000000049	1772
69006		Spot	3	Image 1	27	1000000050	1773
63009		Spot	3	Image 1	27	1000000051	1774
64829		Spot	3	Image 1	27	1000000052	1775
58557		Spot	3	Image 1	27	1000000053	1776
62594		Spot	3	Image 1	27	1000000054	1777
59152		Spot	3	Image 1	27	1000000055	1778
53834		Spot	3	Image 1	27	1000000056	1779
57290		Spot	3	Image 1	27	1000000057	1780
58194		Spot	3	Image 1	27	1000000058	1782
63427		Spot	3	Image 1	27	1000000059	1783
61519		Spot	3	Image 1	27	1000000060	1784
52826		Spot	3	Image 1	27	1000000061	1785
57150		Spot	3	Image 1	27	1000000062	1786
58538		Spot	3	Image 1	27	1000000063	1787
58674		Spot	3	Image 1	27	1000000069	1788
55191		Spot	3	Image 1	27	1000000064	1789
54791		Spot	3	Image 1	28	1000000001	1790
55917		Spot	3	Image 1	28	1000000002	1791
78770		Spot	3	Image 1	28	1000000003	1792
57554		Spot	3	Image 1	28	1000000004	1794
81768		Spot	3	Image 1	28	1000000005	1795
67623		Spot	3	Image 1	28	1000000006	1796
62208		Spot	3	Image 1	28	1000000020	1797
61732		Spot	3	Image 1	28	1000000007	1798
57181		Spot	3	Image 1	28	1000000008	1799
62084		Spot	3	Image 1	28	1000000009	1800
56990		Spot	3	Image 1	28	1000000068	1801
62212		Spot	3	Image 1	28	1000000067	1802
56204		Spot	3	Image 1	28	1000000010	1803
62445		Spot	3	Image 1	28	1000000012	1804
62794		Spot	3	Image 1	28	1000000013	1805
61290		Spot	3	Image 1	28	1000000014	1806
72256		Spot	3	Image 1	28	1000000015	1807
67380		Spot	3	Image 1	28	1000000016	1808
65703		Spot	3	Image 1	28	1000000017	1809
60336		Spot	3	Image 1	28	1000000018	1810
55253		Spot	3	Image 1	28	1000000019	1811
61221		Spot	3	Image 1	28	1000000021	1812
64919		Spot	3	Image 1	28	1000000022	1813
58945		Spot	3	Image 1	28	1000000023	1814
60754		Spot	3	Image 1	28	1000000024	1815
62640		Spot	3	Image 1	28	1000000025	1816
53648		Spot	3	Image 1	28	1000000027	1817
61910		Spot	3	Image 1	28	1000000028	1818
63047		Spot	3	Image 1	28	1000000029	1819
63722		Spot	3	Image 1	28	1000000030	1820
65438		Spot	3	Image 1	28	1000000031	1821
63751		Spot	3	Image 1	28	1000000032	1822
61768		Spot	3	Image 1	28	1000000033	1823
61615		Spot	3	Image 1	28	1000000034	1824
63709		Spot	3	Image 1	28	1000000035	1825
63984		Spot	3	Image 1	28	1000000036	1826
60135		Spot	3	Image 1	28	1000000037	1827
66584		Spot	3	Image 1	28	1000000038	1828
57112		Spot	3	Image 1	28	1000000039	1829
64090		Spot	3	Image 1	28	1000000040	1830
61164		Spot	3	Image 1	28	1000000041	1831
56548		Spot	3	Image 1	28	1000000042	1832
56874		Spot	3	Image 1	28	1000000043	1833
55318		Spot	3	Image 1	28	1000000044	1834
55419		Spot	3	Image 1	28	1000000045	1835
78984		Spot	3	Image 1	28	1000000046	1836
80578		Spot	3	Image 1	28	1000000047	1837
86824		Spot	3	Image 1	28	1000000048	1838
57807		Spot	3	Image 1	28	1000000049	1839
67624		Spot	3	Image 1	28	1000000050	1840
61786		Spot	3	Image 1	28	1000000051	1841
63753		Spot	3	Image 1	28	1000000052	1842
58074		Spot	3	Image 1	28	1000000053	1843
60766		Spot	3	Image 1	28	1000000054	1844
59851		Spot	3	Image 1	28	1000000055	1845
54555		Spot	3	Image 1	28	1000000056	1846
57101		Spot	3	Image 1	28	1000000057	1847
57209		Spot	3	Image 1	28	1000000058	1848
64273		Spot	3	Image 1	28	1000000059	1850
60966		Spot	3	Image 1	28	1000000060	1851
52283		Spot	3	Image 1	28	1000000061	1852
56443		Spot	3	Image 1	28	1000000062	1853
58847		Spot	3	Image 1	28	1000000063	1854
59423		Spot	3	Image 1	28	1000000069	1855
55208		Spot	3	Image 1	28	1000000064	1856
55365		Spot	3	Image 1	29	1000000001	1857
55411		Spot	3	Image 1	29	1000000002	1858
78832		Spot	3	Image 1	29	1000000003	1859
82411		Spot	3	Image 1	29	1000000005	1861
66415		Spot	3	Image 1	29	1000000006	1862
62039		Spot	3	Image 1	29	1000000020	1863
61822		Spot	3	Image 1	29	1000000007	1864
58321		Spot	3	Image 1	29	1000000008	1865
62531		Spot	3	Image 1	29	1000000009	1866
55957		Spot	3	Image 1	29	1000000068	1867
61781		Spot	3	Image 1	29	1000000067	1868
55381		Spot	3	Image 1	29	1000000010	1869
62881		Spot	3	Image 1	29	1000000012	1870
64141		Spot	3	Image 1	29	1000000013	1871
61873		Spot	3	Image 1	29	1000000014	1872
71988		Spot	3	Image 1	29	1000000015	1873
67051		Spot	3	Image 1	29	1000000016	1874
65685		Spot	3	Image 1	29	1000000017	1875
59510		Spot	3	Image 1	29	1000000018	1876
55470		Spot	3	Image 1	29	1000000019	1877
61034		Spot	3	Image 1	29	1000000021	1878
63842		Spot	3	Image 1	29	1000000022	1879
59132		Spot	3	Image 1	29	1000000023	1880
60036		Spot	3	Image 1	29	1000000024	1881
62511		Spot	3	Image 1	29	1000000025	1882
62645		Spot	3	Image 1	29	1000000070	1883
54526		Spot	3	Image 1	29	1000000027	1884
61801		Spot	3	Image 1	29	1000000028	1885
62359		Spot	3	Image 1	29	1000000029	1886
63361		Spot	3	Image 1	29	1000000030	1887
65354		Spot	3	Image 1	29	1000000031	1888
64392		Spot	3	Image 1	29	1000000032	1889
60368		Spot	3	Image 1	29	1000000033	1890
61527		Spot	3	Image 1	29	1000000034	1891
62673		Spot	3	Image 1	29	1000000035	1892
64133		Spot	3	Image 1	29	1000000036	1893
60015		Spot	3	Image 1	29	1000000037	1894
66378		Spot	3	Image 1	29	1000000038	1895
57424		Spot	3	Image 1	29	1000000039	1896
64099		Spot	3	Image 1	29	1000000040	1897
60852		Spot	3	Image 1	29	1000000041	1898
57716		Spot	3	Image 1	29	1000000042	1899
56463		Spot	3	Image 1	29	1000000043	1900
55104		Spot	3	Image 1	29	1000000044	1901
56067		Spot	3	Image 1	29	1000000045	1902
79536		Spot	3	Image 1	29	1000000046	1903
80232		Spot	3	Image 1	29	1000000047	1904
86605		Spot	3	Image 1	29	1000000048	1905
67870		Spot	3	Image 1	29	1000000050	1906
62341		Spot	3	Image 1	29	1000000051	1907
64937		Spot	3	Image 1	29	1000000052	1908
58057		Spot	3	Image 1	29	1000000053	1909
61407		Spot	3	Image 1	29	1000000054	1910
60093		Spot	3	Image 1	29	1000000055	1911
54803		Spot	3	Image 1	29	1000000056	1912
57875		Spot	3	Image 1	29	1000000057	1913
56909		Spot	3	Image 1	29	1000000058	1915
64182		Spot	3	Image 1	29	1000000059	1916
60903		Spot	3	Image 1	29	1000000060	1917
52768		Spot	3	Image 1	29	1000000061	1918
55802		Spot	3	Image 1	29	1000000062	1919
58293		Spot	3	Image 1	29	1000000063	1920
58959		Spot	3	Image 1	29	1000000069	1921
55788		Spot	3	Image 1	29	1000000064	1922
54428		Spot	3	Image 1	30	1000000001	1923
56074		Spot	3	Image 1	30	1000000002	1924
78588		Spot	3	Image 1	30	1000000003	1925
82628		Spot	3	Image 1	30	1000000005	1927
67209		Spot	3	Image 1	30	1000000006	1928
61254		Spot	3	Image 1	30	1000000020	1929
61819		Spot	3	Image 1	30	1000000007	1930
57455		Spot	3	Image 1	30	1000000008	1931
62106		Spot	3	Image 1	30	1000000009	1932
56109		Spot	3	Image 1	30	1000000068	1933
62286		Spot	3	Image 1	30	1000000067	1934
56276		Spot	3	Image 1	30	1000000010	1935
63016		Spot	3	Image 1	30	1000000012	1936
63711		Spot	3	Image 1	30	1000000013	1937
62344		Spot	3	Image 1	30	1000000014	1938
71966		Spot	3	Image 1	30	1000000015	1939
67592		Spot	3	Image 1	30	1000000016	1940
65106		Spot	3	Image 1	30	1000000017	1941
60093		Spot	3	Image 1	30	1000000018	1942
55330		Spot	3	Image 1	30	1000000019	1943
61823		Spot	3	Image 1	30	1000000021	1944
63328		Spot	3	Image 1	30	1000000022	1945
58659		Spot	3	Image 1	30	1000000023	1946
60225		Spot	3	Image 1	30	1000000024	1947
62578		Spot	3	Image 1	30	1000000025	1948
61681		Spot	3	Image 1	30	1000000070	1949
53556		Spot	3	Image 1	30	1000000027	1950
62002		Spot	3	Image 1	30	1000000028	1951
61959		Spot	3	Image 1	30	1000000029	1952
63213		Spot	3	Image 1	30	1000000030	1953
65057		Spot	3	Image 1	30	1000000031	1954
63410		Spot	3	Image 1	30	1000000032	1955
61164		Spot	3	Image 1	30	1000000033	1956
61964		Spot	3	Image 1	30	1000000034	1957
64234		Spot	3	Image 1	30	1000000036	1958
61066		Spot	3	Image 1	30	1000000037	1959
66981		Spot	3	Image 1	30	1000000038	1960
56963		Spot	3	Image 1	30	1000000039	1961
63245		Spot	3	Image 1	30	1000000040	1962
60784		Spot	3	Image 1	30	1000000041	1963
57352		Spot	3	Image 1	30	1000000042	1964
57069		Spot	3	Image 1	30	1000000043	1965
54668		Spot	3	Image 1	30	1000000044	1966
56165		Spot	3	Image 1	30	1000000045	1967
80745		Spot	3	Image 1	30	1000000046	1968
80731		Spot	3	Image 1	30	1000000047	1969
87488		Spot	3	Image 1	30	1000000048	1970
56427		Spot	3	Image 1	30	1000000049	1971
67995		Spot	3	Image 1	30	1000000050	1972
62457		Spot	3	Image 1	30	1000000051	1973
64177		Spot	3	Image 1	30	1000000052	1974
57991		Spot	3	Image 1	30	1000000053	1975
60454		Spot	3	Image 1	30	1000000054	1976
60202		Spot	3	Image 1	30	1000000055	1977
53810		Spot	3	Image 1	30	1000000056	1978
53875		Spot	3	Image 1	30	1000000071	1979
56985		Spot	3	Image 1	30	1000000057	1980
57323		Spot	3	Image 1	30	1000000058	1982
63961		Spot	3	Image 1	30	1000000059	1983
60701		Spot	3	Image 1	30	1000000060	1984
52454		Spot	3	Image 1	30	1000000061	1985
57068		Spot	3	Image 1	30	1000000062	1986
58796		Spot	3	Image 1	30	1000000063	1987
55770		Spot	3	Image 1	30	1000000064	1988
54621		Spot	3	Image 1	31	1000000072	1989
56432		Spot	3	Image 1	31	1000000002	1990
78691		Spot	3	Image 1	31	1000000003	1991
82926		Spot	3	Image 1	31	1000000005	1993
67482		Spot	3	Image 1	31	1000000006	1994
61801		Spot	3	Image 1	31	1000000020	1995
62038		Spot	3	Image 1	31	1000000007	1996
59022		Spot	3	Image 1	31	1000000008	1997
62553		Spot	3	Image 1	31	1000000009	1998
55967		Spot	3	Image 1	31	1000000068	1999
54872		Spot	3	Image 1	31	1000000010	2000
63467		Spot	3	Image 1	31	1000000012	2001
64072		Spot	3	Image 1	31	1000000013	2002
62357		Spot	3	Image 1	31	1000000014	2003
73762		Spot	3	Image 1	31	1000000015	2004
67702		Spot	3	Image 1	31	1000000016	2005
65167		Spot	3	Image 1	31	1000000017	2006
55305		Spot	3	Image 1	31	1000000019	2007
61249		Spot	3	Image 1	31	1000000018	2008
62406		Spot	3	Image 1	31	1000000021	2009
64036		Spot	3	Image 1	31	1000000022	2010
58814		Spot	3	Image 1	31	1000000023	2011
60406		Spot	3	Image 1	31	1000000024	2012
62502		Spot	3	Image 1	31	1000000025	2013
62020		Spot	3	Image 1	31	1000000070	2014
54596		Spot	3	Image 1	31	1000000027	2015
62477		Spot	3	Image 1	31	1000000028	2016
62906		Spot	3	Image 1	31	1000000029	2017
63772		Spot	3	Image 1	31	1000000073	2018
63735		Spot	3	Image 1	31	1000000030	2019
65298		Spot	3	Image 1	31	1000000031	2020
64976		Spot	3	Image 1	31	1000000032	2021
60590		Spot	3	Image 1	31	1000000033	2022
62925		Spot	3	Image 1	31	1000000034	2023
63365		Spot	3	Image 1	31	1000000035	2024
63958		Spot	3	Image 1	31	1000000036	2025
60584		Spot	3	Image 1	31	1000000037	2026
66776		Spot	3	Image 1	31	1000000038	2027
58123		Spot	3	Image 1	31	1000000039	2028
64654		Spot	3	Image 1	31	1000000040	2029
61816		Spot	3	Image 1	31	1000000041	2030
56898		Spot	3	Image 1	31	1000000042	2031
56999		Spot	3	Image 1	31	1000000043	2032
55198		Spot	3	Image 1	31	1000000044	2033
56038		Spot	3	Image 1	31	1000000045	2034
79838		Spot	3	Image 1	31	1000000046	2035
81339		Spot	3	Image 1	31	1000000047	2036
86217		Spot	3	Image 1	31	1000000048	2037
56578		Spot	3	Image 1	31	1000000049	2038
68101		Spot	3	Image 1	31	1000000050	2039
62884		Spot	3	Image 1	31	1000000051	2040
64745		Spot	3	Image 1	31	1000000052	2041
58782		Spot	3	Image 1	31	1000000053	2042
60857		Spot	3	Image 1	31	1000000054	2043
59413		Spot	3	Image 1	31	1000000055	2044
55376		Spot	3	Image 1	31	1000000056	2045
54410		Spot	3	Image 1	31	1000000071	2046
57596		Spot	3	Image 1	31	1000000057	2047
57392		Spot	3	Image 1	31	1000000058	2049
65536		Spot	3	Image 1	31	1000000059	2050
61362		Spot	3	Image 1	31	1000000060	2051
52628		Spot	3	Image 1	31	1000000061	2052
56922		Spot	3	Image 1	31	1000000062	2053
59170		Spot	3	Image 1	31	1000000063	2054
55564		Spot	3	Image 1	31	1000000064	2055
54332		Spot	3	Image 1	32	1000000001	2056
55670		Spot	3	Image 1	32	1000000002	2057
78630		Spot	3	Image 1	32	1000000003	2058
[truncated: 992 more rows]
