# Supplementary material for: Protocol for real-time monitoring of CD8+ T and myeloid cell behavior in human high-grade serous ovarian cancer slices
Source: STAR Protoc. 2024 Jun 2;5(2):103102. doi: 10.1016/j.xpro.2024.103102 (PMC11179100; doi:10.1016/j.xpro.2024.103102)
Supplement: Data S3. Files for testing the R script, quantification and statistical analysis step 2 [file mmc3.zip › Test files/Slice1_b/__Intensity_Sum_Ch=4_Img=1.csv]

Intensity Sum Ch=4 Img=1
====================
Intensity Sum	Unit	Category	Channel	Image	Time	TrackID	ID
67246		Spot	4	Image 1	1	1000000000	0
67191		Spot	4	Image 1	1	1000000001	1
91002		Spot	4	Image 1	1	1000000002	2
83506		Spot	4	Image 1	1	1000000003	3
72913		Spot	4	Image 1	1	1000000004	5
217833		Spot	4	Image 1	1	1000000005	6
67552		Spot	4	Image 1	1	1000000006	7
72606		Spot	4	Image 1	1	1000000007	8
99094		Spot	4	Image 1	1	1000000008	9
61398		Spot	4	Image 1	1	1000000009	10
81356		Spot	4	Image 1	1	1000000010	11
65441		Spot	4	Image 1	1	1000000011	12
146901		Spot	4	Image 1	1	1000000012	13
81148		Spot	4	Image 1	1	1000000013	14
98417		Spot	4	Image 1	1	1000000014	15
73498		Spot	4	Image 1	1	1000000015	16
67889		Spot	4	Image 1	1	1000000016	17
59468		Spot	4	Image 1	1	1000000017	18
66453		Spot	4	Image 1	1	1000000018	19
57815		Spot	4	Image 1	1	1000000019	20
68910		Spot	4	Image 1	1	1000000020	21
58247		Spot	4	Image 1	1	1000000021	22
67830		Spot	4	Image 1	1	1000000022	23
74273		Spot	4	Image 1	1	1000000023	24
70092		Spot	4	Image 1	1	1000000024	25
67351		Spot	4	Image 1	1	1000000025	26
61632		Spot	4	Image 1	1	1000000026	27
56677		Spot	4	Image 1	1	1000000027	28
60231		Spot	4	Image 1	1	1000000028	29
82992		Spot	4	Image 1	1	1000000029	30
77850		Spot	4	Image 1	1	1000000030	31
59389		Spot	4	Image 1	1	1000000031	32
74191		Spot	4	Image 1	1	1000000032	33
65350		Spot	4	Image 1	1	1000000033	34
80287		Spot	4	Image 1	1	1000000034	35
58630		Spot	4	Image 1	1	1000000035	36
66185		Spot	4	Image 1	1	1000000036	37
63658		Spot	4	Image 1	1	1000000037	38
79727		Spot	4	Image 1	1	1000000038	39
71316		Spot	4	Image 1	1	1000000039	40
62859		Spot	4	Image 1	1	1000000040	41
59270		Spot	4	Image 1	1	1000000041	42
71197		Spot	4	Image 1	1	1000000042	43
93306		Spot	4	Image 1	1	1000000043	44
65481		Spot	4	Image 1	1	1000000044	45
60818		Spot	4	Image 1	1	1000000045	46
63975		Spot	4	Image 1	1	1000000046	47
66029		Spot	4	Image 1	1	1000000047	48
63653		Spot	4	Image 1	1	1000000048	49
65030		Spot	4	Image 1	1	1000000049	50
63692		Spot	4	Image 1	1	1000000050	51
99739		Spot	4	Image 1	1	1000000051	52
66861		Spot	4	Image 1	1	1000000052	53
71566		Spot	4	Image 1	1	1000000053	54
59227		Spot	4	Image 1	1	1000000054	55
108382		Spot	4	Image 1	1	1000000055	56
68413		Spot	4	Image 1	1	1000000056	57
62130		Spot	4	Image 1	1	1000000057	58
62690		Spot	4	Image 1	1	1000000058	59
72412		Spot	4	Image 1	1	1000000059	61
87440		Spot	4	Image 1	1	1000000060	62
58263		Spot	4	Image 1	1	1000000061	63
60153		Spot	4	Image 1	1	1000000062	64
57351		Spot	4	Image 1	1	1000000063	65
74447		Spot	4	Image 1	1	1000000064	66
65974		Spot	4	Image 1	2	1000000000	67
64858		Spot	4	Image 1	2	1000000001	68
88086		Spot	4	Image 1	2	1000000002	69
82795		Spot	4	Image 1	2	1000000003	70
70273		Spot	4	Image 1	2	1000000004	72
215847		Spot	4	Image 1	2	1000000005	73
65006		Spot	4	Image 1	2	1000000006	74
69227		Spot	4	Image 1	2	1000000007	75
96828		Spot	4	Image 1	2	1000000008	76
60376		Spot	4	Image 1	2	1000000009	77
63014		Spot	4	Image 1	2	1000000065	78
79869		Spot	4	Image 1	2	1000000010	79
62444		Spot	4	Image 1	2	1000000011	80
143892		Spot	4	Image 1	2	1000000012	81
78530		Spot	4	Image 1	2	1000000013	82
95311		Spot	4	Image 1	2	1000000014	83
70795		Spot	4	Image 1	2	1000000015	84
66162		Spot	4	Image 1	2	1000000016	85
58954		Spot	4	Image 1	2	1000000017	86
64563		Spot	4	Image 1	2	1000000018	87
57102		Spot	4	Image 1	2	1000000019	88
67003		Spot	4	Image 1	2	1000000020	89
56794		Spot	4	Image 1	2	1000000021	90
66476		Spot	4	Image 1	2	1000000022	91
74214		Spot	4	Image 1	2	1000000023	92
69385		Spot	4	Image 1	2	1000000024	93
66086		Spot	4	Image 1	2	1000000025	94
59421		Spot	4	Image 1	2	1000000026	95
56244		Spot	4	Image 1	2	1000000027	96
58986		Spot	4	Image 1	2	1000000028	97
82361		Spot	4	Image 1	2	1000000029	98
75898		Spot	4	Image 1	2	1000000030	99
57485		Spot	4	Image 1	2	1000000031	100
72431		Spot	4	Image 1	2	1000000032	101
62462		Spot	4	Image 1	2	1000000033	102
79059		Spot	4	Image 1	2	1000000034	103
57271		Spot	4	Image 1	2	1000000035	104
64921		Spot	4	Image 1	2	1000000036	105
61670		Spot	4	Image 1	2	1000000037	106
78303		Spot	4	Image 1	2	1000000038	107
71957		Spot	4	Image 1	2	1000000039	108
61316		Spot	4	Image 1	2	1000000040	109
57568		Spot	4	Image 1	2	1000000041	110
69303		Spot	4	Image 1	2	1000000042	111
72158		Spot	4	Image 1	2	1000000043	112
64359		Spot	4	Image 1	2	1000000044	113
59149		Spot	4	Image 1	2	1000000045	114
62301		Spot	4	Image 1	2	1000000046	115
64127		Spot	4	Image 1	2	1000000047	116
62163		Spot	4	Image 1	2	1000000048	117
64931		Spot	4	Image 1	2	1000000049	118
63650		Spot	4	Image 1	2	1000000050	119
96651		Spot	4	Image 1	2	1000000051	120
64953		Spot	4	Image 1	2	1000000052	121
70310		Spot	4	Image 1	2	1000000053	122
58002		Spot	4	Image 1	2	1000000054	123
108325		Spot	4	Image 1	2	1000000055	124
67537		Spot	4	Image 1	2	1000000056	125
60647		Spot	4	Image 1	2	1000000057	126
63258		Spot	4	Image 1	2	1000000058	128
73269		Spot	4	Image 1	2	1000000059	129
81978		Spot	4	Image 1	2	1000000060	130
58090		Spot	4	Image 1	2	1000000061	131
59481		Spot	4	Image 1	2	1000000062	132
56906		Spot	4	Image 1	2	1000000063	133
73805		Spot	4	Image 1	2	1000000064	134
68780		Spot	4	Image 1	3	1000000000	135
90511		Spot	4	Image 1	3	1000000002	136
74377		Spot	4	Image 1	3	1000000004	138
212986		Spot	4	Image 1	3	1000000005	139
66163		Spot	4	Image 1	3	1000000006	140
68292		Spot	4	Image 1	3	1000000007	141
98753		Spot	4	Image 1	3	1000000008	142
62679		Spot	4	Image 1	3	1000000009	143
62965		Spot	4	Image 1	3	1000000065	144
81270		Spot	4	Image 1	3	1000000010	145
65441		Spot	4	Image 1	3	1000000011	146
146716		Spot	4	Image 1	3	1000000012	147
83795		Spot	4	Image 1	3	1000000003	148
80831		Spot	4	Image 1	3	1000000013	149
98273		Spot	4	Image 1	3	1000000014	150
72605		Spot	4	Image 1	3	1000000015	151
67898		Spot	4	Image 1	3	1000000016	152
60822		Spot	4	Image 1	3	1000000017	153
66051		Spot	4	Image 1	3	1000000018	154
58369		Spot	4	Image 1	3	1000000019	155
69017		Spot	4	Image 1	3	1000000020	156
57864		Spot	4	Image 1	3	1000000021	157
67783		Spot	4	Image 1	3	1000000022	158
74638		Spot	4	Image 1	3	1000000023	159
71494		Spot	4	Image 1	3	1000000024	160
67195		Spot	4	Image 1	3	1000000025	161
60243		Spot	4	Image 1	3	1000000026	162
56602		Spot	4	Image 1	3	1000000027	163
59259		Spot	4	Image 1	3	1000000028	164
82532		Spot	4	Image 1	3	1000000029	165
77172		Spot	4	Image 1	3	1000000030	166
58850		Spot	4	Image 1	3	1000000031	167
73784		Spot	4	Image 1	3	1000000032	168
64248		Spot	4	Image 1	3	1000000033	169
80373		Spot	4	Image 1	3	1000000034	170
59079		Spot	4	Image 1	3	1000000035	171
65665		Spot	4	Image 1	3	1000000036	172
63133		Spot	4	Image 1	3	1000000037	173
79194		Spot	4	Image 1	3	1000000038	174
72246		Spot	4	Image 1	3	1000000039	175
63025		Spot	4	Image 1	3	1000000040	176
59222		Spot	4	Image 1	3	1000000041	177
70740		Spot	4	Image 1	3	1000000042	178
81234		Spot	4	Image 1	3	1000000043	179
65865		Spot	4	Image 1	3	1000000044	180
61624		Spot	4	Image 1	3	1000000045	181
64658		Spot	4	Image 1	3	1000000046	182
64669		Spot	4	Image 1	3	1000000047	183
63213		Spot	4	Image 1	3	1000000048	184
65748		Spot	4	Image 1	3	1000000049	185
64115		Spot	4	Image 1	3	1000000050	186
99339		Spot	4	Image 1	3	1000000051	187
66790		Spot	4	Image 1	3	1000000052	188
71858		Spot	4	Image 1	3	1000000053	189
58808		Spot	4	Image 1	3	1000000054	190
109157		Spot	4	Image 1	3	1000000055	191
68190		Spot	4	Image 1	3	1000000056	192
61295		Spot	4	Image 1	3	1000000057	194
62798		Spot	4	Image 1	3	1000000058	195
72100		Spot	4	Image 1	3	1000000059	196
84993		Spot	4	Image 1	3	1000000060	197
58472		Spot	4	Image 1	3	1000000061	198
59819		Spot	4	Image 1	3	1000000062	199
57456		Spot	4	Image 1	3	1000000063	200
74329		Spot	4	Image 1	3	1000000064	201
68958		Spot	4	Image 1	4	1000000001	202
92655		Spot	4	Image 1	4	1000000002	203
73858		Spot	4	Image 1	4	1000000004	205
213187		Spot	4	Image 1	4	1000000005	206
67994		Spot	4	Image 1	4	1000000006	207
69614		Spot	4	Image 1	4	1000000007	208
97814		Spot	4	Image 1	4	1000000008	209
62868		Spot	4	Image 1	4	1000000009	210
63634		Spot	4	Image 1	4	1000000065	211
82048		Spot	4	Image 1	4	1000000010	212
65665		Spot	4	Image 1	4	1000000011	213
144013		Spot	4	Image 1	4	1000000012	214
82945		Spot	4	Image 1	4	1000000003	215
82081		Spot	4	Image 1	4	1000000013	216
100067		Spot	4	Image 1	4	1000000014	217
74332		Spot	4	Image 1	4	1000000015	218
68144		Spot	4	Image 1	4	1000000016	219
63168		Spot	4	Image 1	4	1000000017	220
66865		Spot	4	Image 1	4	1000000018	221
59081		Spot	4	Image 1	4	1000000019	222
68445		Spot	4	Image 1	4	1000000020	223
57347		Spot	4	Image 1	4	1000000021	224
67480		Spot	4	Image 1	4	1000000022	225
73889		Spot	4	Image 1	4	1000000023	226
70708		Spot	4	Image 1	4	1000000024	227
67702		Spot	4	Image 1	4	1000000025	228
60558		Spot	4	Image 1	4	1000000026	229
56643		Spot	4	Image 1	4	1000000027	230
60363		Spot	4	Image 1	4	1000000028	231
84066		Spot	4	Image 1	4	1000000029	232
77814		Spot	4	Image 1	4	1000000030	233
73474		Spot	4	Image 1	4	1000000032	234
64432		Spot	4	Image 1	4	1000000033	235
79986		Spot	4	Image 1	4	1000000034	236
59479		Spot	4	Image 1	4	1000000035	237
65282		Spot	4	Image 1	4	1000000036	238
62280		Spot	4	Image 1	4	1000000037	239
80733		Spot	4	Image 1	4	1000000038	240
70164		Spot	4	Image 1	4	1000000039	241
63574		Spot	4	Image 1	4	1000000040	242
58744		Spot	4	Image 1	4	1000000041	243
71677		Spot	4	Image 1	4	1000000042	244
81679		Spot	4	Image 1	4	1000000043	245
66647		Spot	4	Image 1	4	1000000044	246
62053		Spot	4	Image 1	4	1000000045	247
64207		Spot	4	Image 1	4	1000000046	248
65705		Spot	4	Image 1	4	1000000047	249
63464		Spot	4	Image 1	4	1000000048	250
65367		Spot	4	Image 1	4	1000000049	251
64422		Spot	4	Image 1	4	1000000050	252
99892		Spot	4	Image 1	4	1000000051	253
66850		Spot	4	Image 1	4	1000000052	254
71620		Spot	4	Image 1	4	1000000053	255
58950		Spot	4	Image 1	4	1000000054	256
108763		Spot	4	Image 1	4	1000000055	257
67993		Spot	4	Image 1	4	1000000056	258
61895		Spot	4	Image 1	4	1000000057	259
64042		Spot	4	Image 1	4	1000000058	260
73145		Spot	4	Image 1	4	1000000059	262
85169		Spot	4	Image 1	4	1000000060	263
58398		Spot	4	Image 1	4	1000000061	264
59183		Spot	4	Image 1	4	1000000062	265
57155		Spot	4	Image 1	4	1000000063	266
74834		Spot	4	Image 1	4	1000000064	267
67792		Spot	4	Image 1	5	1000000000	268
92357		Spot	4	Image 1	5	1000000002	269
73724		Spot	4	Image 1	5	1000000004	271
220205		Spot	4	Image 1	5	1000000005	272
67945		Spot	4	Image 1	5	1000000006	273
68640		Spot	4	Image 1	5	1000000020	274
69016		Spot	4	Image 1	5	1000000007	275
97108		Spot	4	Image 1	5	1000000008	276
62231		Spot	4	Image 1	5	1000000009	277
63250		Spot	4	Image 1	5	1000000065	278
80929		Spot	4	Image 1	5	1000000010	279
65315		Spot	4	Image 1	5	1000000011	280
146812		Spot	4	Image 1	5	1000000012	281
82924		Spot	4	Image 1	5	1000000003	282
81664		Spot	4	Image 1	5	1000000013	283
99505		Spot	4	Image 1	5	1000000014	284
73969		Spot	4	Image 1	5	1000000015	285
67807		Spot	4	Image 1	5	1000000016	286
62221		Spot	4	Image 1	5	1000000017	287
66536		Spot	4	Image 1	5	1000000018	288
58913		Spot	4	Image 1	5	1000000019	289
58101		Spot	4	Image 1	5	1000000021	290
68000		Spot	4	Image 1	5	1000000022	291
74473		Spot	4	Image 1	5	1000000023	292
70811		Spot	4	Image 1	5	1000000024	293
67596		Spot	4	Image 1	5	1000000025	294
60282		Spot	4	Image 1	5	1000000026	295
57239		Spot	4	Image 1	5	1000000027	296
60339		Spot	4	Image 1	5	1000000028	297
82654		Spot	4	Image 1	5	1000000029	298
78355		Spot	4	Image 1	5	1000000030	299
59610		Spot	4	Image 1	5	1000000031	300
74835		Spot	4	Image 1	5	1000000032	301
64321		Spot	4	Image 1	5	1000000033	302
59884		Spot	4	Image 1	5	1000000035	303
79899		Spot	4	Image 1	5	1000000034	304
65408		Spot	4	Image 1	5	1000000036	305
62258		Spot	4	Image 1	5	1000000037	306
80010		Spot	4	Image 1	5	1000000038	307
72959		Spot	4	Image 1	5	1000000039	308
62576		Spot	4	Image 1	5	1000000040	309
58531		Spot	4	Image 1	5	1000000041	310
71048		Spot	4	Image 1	5	1000000042	311
86110		Spot	4	Image 1	5	1000000043	312
65422		Spot	4	Image 1	5	1000000044	313
61164		Spot	4	Image 1	5	1000000045	314
66082		Spot	4	Image 1	5	1000000046	315
65073		Spot	4	Image 1	5	1000000047	316
63356		Spot	4	Image 1	5	1000000048	317
65614		Spot	4	Image 1	5	1000000049	318
64102		Spot	4	Image 1	5	1000000050	319
100067		Spot	4	Image 1	5	1000000051	320
66468		Spot	4	Image 1	5	1000000052	321
72037		Spot	4	Image 1	5	1000000053	322
59957		Spot	4	Image 1	5	1000000054	323
109089		Spot	4	Image 1	5	1000000055	324
69166		Spot	4	Image 1	5	1000000056	325
60858		Spot	4	Image 1	5	1000000057	326
63885		Spot	4	Image 1	5	1000000058	327
72398		Spot	4	Image 1	5	1000000059	329
79614		Spot	4	Image 1	5	1000000060	330
58259		Spot	4	Image 1	5	1000000061	331
59094		Spot	4	Image 1	5	1000000062	332
56921		Spot	4	Image 1	5	1000000063	333
74243		Spot	4	Image 1	5	1000000064	334
93492		Spot	4	Image 1	6	1000000002	335
74266		Spot	4	Image 1	6	1000000004	337
215587		Spot	4	Image 1	6	1000000005	338
67752		Spot	4	Image 1	6	1000000006	339
68904		Spot	4	Image 1	6	1000000007	340
95821		Spot	4	Image 1	6	1000000008	341
63048		Spot	4	Image 1	6	1000000009	342
81723		Spot	4	Image 1	6	1000000010	343
148851		Spot	4	Image 1	6	1000000012	344
82831		Spot	4	Image 1	6	1000000003	345
81256		Spot	4	Image 1	6	1000000013	346
99058		Spot	4	Image 1	6	1000000014	347
74609		Spot	4	Image 1	6	1000000015	348
68006		Spot	4	Image 1	6	1000000016	349
62212		Spot	4	Image 1	6	1000000017	350
67027		Spot	4	Image 1	6	1000000018	351
59135		Spot	4	Image 1	6	1000000019	352
69251		Spot	4	Image 1	6	1000000020	353
58195		Spot	4	Image 1	6	1000000021	354
67056		Spot	4	Image 1	6	1000000022	355
74435		Spot	4	Image 1	6	1000000023	356
70408		Spot	4	Image 1	6	1000000024	357
66902		Spot	4	Image 1	6	1000000025	358
60997		Spot	4	Image 1	6	1000000026	359
57608		Spot	4	Image 1	6	1000000027	360
60138		Spot	4	Image 1	6	1000000028	361
83277		Spot	4	Image 1	6	1000000029	362
77768		Spot	4	Image 1	6	1000000030	363
59824		Spot	4	Image 1	6	1000000031	364
73306		Spot	4	Image 1	6	1000000032	365
65073		Spot	4	Image 1	6	1000000033	366
80359		Spot	4	Image 1	6	1000000034	367
59371		Spot	4	Image 1	6	1000000035	368
65882		Spot	4	Image 1	6	1000000036	369
62678		Spot	4	Image 1	6	1000000037	370
79905		Spot	4	Image 1	6	1000000038	371
73142		Spot	4	Image 1	6	1000000039	372
63232		Spot	4	Image 1	6	1000000040	373
58528		Spot	4	Image 1	6	1000000041	374
72244		Spot	4	Image 1	6	1000000042	375
85627		Spot	4	Image 1	6	1000000043	376
65733		Spot	4	Image 1	6	1000000044	377
61645		Spot	4	Image 1	6	1000000045	378
65512		Spot	4	Image 1	6	1000000046	379
66274		Spot	4	Image 1	6	1000000047	380
63648		Spot	4	Image 1	6	1000000048	381
66925		Spot	4	Image 1	6	1000000049	382
65390		Spot	4	Image 1	6	1000000050	383
100579		Spot	4	Image 1	6	1000000051	384
65998		Spot	4	Image 1	6	1000000052	385
72195		Spot	4	Image 1	6	1000000053	386
59327		Spot	4	Image 1	6	1000000054	387
109410		Spot	4	Image 1	6	1000000055	388
68336		Spot	4	Image 1	6	1000000056	389
61815		Spot	4	Image 1	6	1000000057	390
63254		Spot	4	Image 1	6	1000000058	392
73195		Spot	4	Image 1	6	1000000059	393
81844		Spot	4	Image 1	6	1000000060	394
57660		Spot	4	Image 1	6	1000000061	395
59350		Spot	4	Image 1	6	1000000062	396
57385		Spot	4	Image 1	6	1000000063	397
74806		Spot	4	Image 1	6	1000000064	398
68220		Spot	4	Image 1	7	1000000000	399
67622		Spot	4	Image 1	7	1000000001	400
93214		Spot	4	Image 1	7	1000000002	401
80861		Spot	4	Image 1	7	1000000003	402
73794		Spot	4	Image 1	7	1000000004	404
217299		Spot	4	Image 1	7	1000000005	405
67136		Spot	4	Image 1	7	1000000006	406
68488		Spot	4	Image 1	7	1000000020	407
67732		Spot	4	Image 1	7	1000000007	408
96740		Spot	4	Image 1	7	1000000008	409
61816		Spot	4	Image 1	7	1000000009	410
63066		Spot	4	Image 1	7	1000000065	411
84426		Spot	4	Image 1	7	1000000010	412
148884		Spot	4	Image 1	7	1000000012	413
81108		Spot	4	Image 1	7	1000000013	414
101059		Spot	4	Image 1	7	1000000014	415
74675		Spot	4	Image 1	7	1000000015	416
67061		Spot	4	Image 1	7	1000000016	417
63146		Spot	4	Image 1	7	1000000017	418
66427		Spot	4	Image 1	7	1000000018	419
58899		Spot	4	Image 1	7	1000000019	420
57618		Spot	4	Image 1	7	1000000021	421
67927		Spot	4	Image 1	7	1000000022	422
73589		Spot	4	Image 1	7	1000000023	423
71453		Spot	4	Image 1	7	1000000024	424
66938		Spot	4	Image 1	7	1000000025	425
60120		Spot	4	Image 1	7	1000000026	426
56968		Spot	4	Image 1	7	1000000027	427
59620		Spot	4	Image 1	7	1000000028	428
82351		Spot	4	Image 1	7	1000000029	429
78326		Spot	4	Image 1	7	1000000030	430
58714		Spot	4	Image 1	7	1000000031	431
73885		Spot	4	Image 1	7	1000000032	432
63899		Spot	4	Image 1	7	1000000033	433
80975		Spot	4	Image 1	7	1000000034	434
59630		Spot	4	Image 1	7	1000000035	435
65423		Spot	4	Image 1	7	1000000036	436
62698		Spot	4	Image 1	7	1000000037	437
79302		Spot	4	Image 1	7	1000000038	438
72148		Spot	4	Image 1	7	1000000039	439
63259		Spot	4	Image 1	7	1000000040	440
60316		Spot	4	Image 1	7	1000000041	441
70847		Spot	4	Image 1	7	1000000042	442
80038		Spot	4	Image 1	7	1000000043	443
66770		Spot	4	Image 1	7	1000000044	444
61481		Spot	4	Image 1	7	1000000045	445
65433		Spot	4	Image 1	7	1000000046	446
65461		Spot	4	Image 1	7	1000000047	447
63117		Spot	4	Image 1	7	1000000048	448
67241		Spot	4	Image 1	7	1000000049	449
65597		Spot	4	Image 1	7	1000000050	450
98528		Spot	4	Image 1	7	1000000051	451
67542		Spot	4	Image 1	7	1000000052	452
71991		Spot	4	Image 1	7	1000000053	453
58682		Spot	4	Image 1	7	1000000054	454
109012		Spot	4	Image 1	7	1000000055	455
69301		Spot	4	Image 1	7	1000000056	456
61738		Spot	4	Image 1	7	1000000057	457
63882		Spot	4	Image 1	7	1000000058	459
71522		Spot	4	Image 1	7	1000000059	460
84633		Spot	4	Image 1	7	1000000060	461
57913		Spot	4	Image 1	7	1000000061	462
59282		Spot	4	Image 1	7	1000000062	463
57179		Spot	4	Image 1	7	1000000063	464
74776		Spot	4	Image 1	7	1000000064	465
66508		Spot	4	Image 1	8	1000000000	466
91436		Spot	4	Image 1	8	1000000002	467
78526		Spot	4	Image 1	8	1000000003	468
74074		Spot	4	Image 1	8	1000000004	470
218118		Spot	4	Image 1	8	1000000005	471
65045		Spot	4	Image 1	8	1000000006	472
67122		Spot	4	Image 1	8	1000000020	473
66795		Spot	4	Image 1	8	1000000007	474
93130		Spot	4	Image 1	8	1000000008	475
60793		Spot	4	Image 1	8	1000000009	476
61395		Spot	4	Image 1	8	1000000065	477
78110		Spot	4	Image 1	8	1000000010	478
63901		Spot	4	Image 1	8	1000000011	479
147229		Spot	4	Image 1	8	1000000012	480
79381		Spot	4	Image 1	8	1000000013	481
98549		Spot	4	Image 1	8	1000000014	482
73227		Spot	4	Image 1	8	1000000015	483
65933		Spot	4	Image 1	8	1000000016	484
62448		Spot	4	Image 1	8	1000000017	485
64971		Spot	4	Image 1	8	1000000018	486
57890		Spot	4	Image 1	8	1000000019	487
56516		Spot	4	Image 1	8	1000000021	488
67038		Spot	4	Image 1	8	1000000022	489
73173		Spot	4	Image 1	8	1000000023	490
69619		Spot	4	Image 1	8	1000000024	491
66862		Spot	4	Image 1	8	1000000025	492
59741		Spot	4	Image 1	8	1000000026	493
55846		Spot	4	Image 1	8	1000000027	494
59850		Spot	4	Image 1	8	1000000028	495
83881		Spot	4	Image 1	8	1000000029	496
76870		Spot	4	Image 1	8	1000000030	497
57567		Spot	4	Image 1	8	1000000031	498
73570		Spot	4	Image 1	8	1000000032	499
63494		Spot	4	Image 1	8	1000000033	500
79061		Spot	4	Image 1	8	1000000034	501
59329		Spot	4	Image 1	8	1000000035	502
64568		Spot	4	Image 1	8	1000000036	503
61324		Spot	4	Image 1	8	1000000037	504
78723		Spot	4	Image 1	8	1000000038	505
67279		Spot	4	Image 1	8	1000000039	506
61344		Spot	4	Image 1	8	1000000040	507
58129		Spot	4	Image 1	8	1000000041	508
69133		Spot	4	Image 1	8	1000000042	509
79036		Spot	4	Image 1	8	1000000043	510
63939		Spot	4	Image 1	8	1000000044	511
59452		Spot	4	Image 1	8	1000000045	512
62590		Spot	4	Image 1	8	1000000046	513
64365		Spot	4	Image 1	8	1000000047	514
61755		Spot	4	Image 1	8	1000000048	515
64622		Spot	4	Image 1	8	1000000049	516
64026		Spot	4	Image 1	8	1000000050	517
97390		Spot	4	Image 1	8	1000000051	518
65984		Spot	4	Image 1	8	1000000052	519
70809		Spot	4	Image 1	8	1000000053	520
58310		Spot	4	Image 1	8	1000000054	521
106468		Spot	4	Image 1	8	1000000055	522
68341		Spot	4	Image 1	8	1000000056	523
60813		Spot	4	Image 1	8	1000000057	524
61809		Spot	4	Image 1	8	1000000058	526
71198		Spot	4	Image 1	8	1000000059	527
81897		Spot	4	Image 1	8	1000000060	528
56933		Spot	4	Image 1	8	1000000061	529
58414		Spot	4	Image 1	8	1000000062	530
56407		Spot	4	Image 1	8	1000000063	531
73252		Spot	4	Image 1	8	1000000064	532
66527		Spot	4	Image 1	9	1000000000	533
90520		Spot	4	Image 1	9	1000000002	534
73223		Spot	4	Image 1	9	1000000004	536
218099		Spot	4	Image 1	9	1000000005	537
65177		Spot	4	Image 1	9	1000000006	538
67142		Spot	4	Image 1	9	1000000020	539
67808		Spot	4	Image 1	9	1000000007	540
93392		Spot	4	Image 1	9	1000000008	541
60662		Spot	4	Image 1	9	1000000009	542
61673		Spot	4	Image 1	9	1000000065	543
78680		Spot	4	Image 1	9	1000000010	544
63285		Spot	4	Image 1	9	1000000011	545
146597		Spot	4	Image 1	9	1000000012	546
78331		Spot	4	Image 1	9	1000000003	547
78661		Spot	4	Image 1	9	1000000013	548
98028		Spot	4	Image 1	9	1000000014	549
71749		Spot	4	Image 1	9	1000000015	550
66027		Spot	4	Image 1	9	1000000016	551
61366		Spot	4	Image 1	9	1000000017	552
58423		Spot	4	Image 1	9	1000000019	553
65111		Spot	4	Image 1	9	1000000018	554
56471		Spot	4	Image 1	9	1000000021	555
66750		Spot	4	Image 1	9	1000000022	556
73650		Spot	4	Image 1	9	1000000023	557
70224		Spot	4	Image 1	9	1000000024	558
67363		Spot	4	Image 1	9	1000000025	559
59766		Spot	4	Image 1	9	1000000026	560
55939		Spot	4	Image 1	9	1000000027	561
59148		Spot	4	Image 1	9	1000000028	562
82403		Spot	4	Image 1	9	1000000029	563
75783		Spot	4	Image 1	9	1000000030	564
57386		Spot	4	Image 1	9	1000000031	565
73882		Spot	4	Image 1	9	1000000032	566
62961		Spot	4	Image 1	9	1000000033	567
78379		Spot	4	Image 1	9	1000000034	568
58716		Spot	4	Image 1	9	1000000035	569
64858		Spot	4	Image 1	9	1000000036	570
61540		Spot	4	Image 1	9	1000000037	571
77449		Spot	4	Image 1	9	1000000038	572
61180		Spot	4	Image 1	9	1000000039	573
62992		Spot	4	Image 1	9	1000000040	574
58368		Spot	4	Image 1	9	1000000041	575
69121		Spot	4	Image 1	9	1000000042	576
79146		Spot	4	Image 1	9	1000000043	577
63920		Spot	4	Image 1	9	1000000044	578
60192		Spot	4	Image 1	9	1000000045	579
63494		Spot	4	Image 1	9	1000000046	580
63849		Spot	4	Image 1	9	1000000047	581
61274		Spot	4	Image 1	9	1000000048	582
66662		Spot	4	Image 1	9	1000000049	583
63177		Spot	4	Image 1	9	1000000050	584
98318		Spot	4	Image 1	9	1000000051	585
65350		Spot	4	Image 1	9	1000000052	586
70699		Spot	4	Image 1	9	1000000053	587
57636		Spot	4	Image 1	9	1000000054	588
106542		Spot	4	Image 1	9	1000000055	589
67287		Spot	4	Image 1	9	1000000056	590
60821		Spot	4	Image 1	9	1000000057	592
62054		Spot	4	Image 1	9	1000000058	593
71183		Spot	4	Image 1	9	1000000059	594
85680		Spot	4	Image 1	9	1000000060	595
57452		Spot	4	Image 1	9	1000000061	596
58951		Spot	4	Image 1	9	1000000062	597
56583		Spot	4	Image 1	9	1000000063	598
74027		Spot	4	Image 1	9	1000000064	599
68414		Spot	4	Image 1	10	1000000000	600
68300		Spot	4	Image 1	10	1000000001	601
93712		Spot	4	Image 1	10	1000000002	602
77560		Spot	4	Image 1	10	1000000004	604
226503		Spot	4	Image 1	10	1000000005	605
67201		Spot	4	Image 1	10	1000000006	606
69172		Spot	4	Image 1	10	1000000020	607
67410		Spot	4	Image 1	10	1000000007	608
95778		Spot	4	Image 1	10	1000000008	609
62422		Spot	4	Image 1	10	1000000009	610
62940		Spot	4	Image 1	10	1000000065	611
82190		Spot	4	Image 1	10	1000000010	612
148440		Spot	4	Image 1	10	1000000012	613
79764		Spot	4	Image 1	10	1000000003	614
80282		Spot	4	Image 1	10	1000000013	615
102051		Spot	4	Image 1	10	1000000014	616
68389		Spot	4	Image 1	10	1000000016	617
64274		Spot	4	Image 1	10	1000000017	618
66685		Spot	4	Image 1	10	1000000018	619
59941		Spot	4	Image 1	10	1000000019	620
58412		Spot	4	Image 1	10	1000000021	621
67677		Spot	4	Image 1	10	1000000022	622
73740		Spot	4	Image 1	10	1000000023	623
70656		Spot	4	Image 1	10	1000000024	624
67019		Spot	4	Image 1	10	1000000025	625
60989		Spot	4	Image 1	10	1000000026	626
57471		Spot	4	Image 1	10	1000000027	627
59378		Spot	4	Image 1	10	1000000028	628
83087		Spot	4	Image 1	10	1000000029	629
77921		Spot	4	Image 1	10	1000000030	630
58830		Spot	4	Image 1	10	1000000031	631
72927		Spot	4	Image 1	10	1000000032	632
64305		Spot	4	Image 1	10	1000000033	633
80357		Spot	4	Image 1	10	1000000034	634
58441		Spot	4	Image 1	10	1000000035	635
66015		Spot	4	Image 1	10	1000000036	636
62591		Spot	4	Image 1	10	1000000037	637
79255		Spot	4	Image 1	10	1000000038	638
60686		Spot	4	Image 1	10	1000000039	639
62660		Spot	4	Image 1	10	1000000040	640
58812		Spot	4	Image 1	10	1000000041	641
71556		Spot	4	Image 1	10	1000000042	642
79905		Spot	4	Image 1	10	1000000043	643
66309		Spot	4	Image 1	10	1000000044	644
61859		Spot	4	Image 1	10	1000000045	645
65592		Spot	4	Image 1	10	1000000046	646
65383		Spot	4	Image 1	10	1000000047	647
62606		Spot	4	Image 1	10	1000000048	648
67446		Spot	4	Image 1	10	1000000049	649
64598		Spot	4	Image 1	10	1000000050	650
101421		Spot	4	Image 1	10	1000000051	651
67392		Spot	4	Image 1	10	1000000052	652
72572		Spot	4	Image 1	10	1000000053	653
58406		Spot	4	Image 1	10	1000000054	654
109551		Spot	4	Image 1	10	1000000055	655
68305		Spot	4	Image 1	10	1000000056	656
63172		Spot	4	Image 1	10	1000000057	657
62607		Spot	4	Image 1	10	1000000058	658
71586		Spot	4	Image 1	10	1000000059	660
90294		Spot	4	Image 1	10	1000000060	661
58047		Spot	4	Image 1	10	1000000061	662
61045		Spot	4	Image 1	10	1000000062	663
57137		Spot	4	Image 1	10	1000000063	664
74926		Spot	4	Image 1	10	1000000064	665
68391		Spot	4	Image 1	11	1000000000	666
67760		Spot	4	Image 1	11	1000000001	667
93119		Spot	4	Image 1	11	1000000002	668
76686		Spot	4	Image 1	11	1000000004	670
217209		Spot	4	Image 1	11	1000000005	671
67352		Spot	4	Image 1	11	1000000006	672
68831		Spot	4	Image 1	11	1000000020	673
69805		Spot	4	Image 1	11	1000000007	674
94529		Spot	4	Image 1	11	1000000008	675
61817		Spot	4	Image 1	11	1000000009	676
81136		Spot	4	Image 1	11	1000000010	677
65621		Spot	4	Image 1	11	1000000011	678
146661		Spot	4	Image 1	11	1000000012	679
80328		Spot	4	Image 1	11	1000000003	680
81437		Spot	4	Image 1	11	1000000013	681
105221		Spot	4	Image 1	11	1000000014	682
73872		Spot	4	Image 1	11	1000000015	683
68498		Spot	4	Image 1	11	1000000016	684
62862		Spot	4	Image 1	11	1000000017	685
66828		Spot	4	Image 1	11	1000000018	686
60639		Spot	4	Image 1	11	1000000019	687
58307		Spot	4	Image 1	11	1000000021	688
67379		Spot	4	Image 1	11	1000000022	689
74018		Spot	4	Image 1	11	1000000023	690
70841		Spot	4	Image 1	11	1000000024	691
66971		Spot	4	Image 1	11	1000000025	692
61028		Spot	4	Image 1	11	1000000026	693
57095		Spot	4	Image 1	11	1000000027	694
59800		Spot	4	Image 1	11	1000000028	695
83726		Spot	4	Image 1	11	1000000029	696
78015		Spot	4	Image 1	11	1000000030	697
64747		Spot	4	Image 1	11	1000000033	698
72536		Spot	4	Image 1	11	1000000032	699
79240		Spot	4	Image 1	11	1000000034	700
59353		Spot	4	Image 1	11	1000000035	701
66138		Spot	4	Image 1	11	1000000036	702
62999		Spot	4	Image 1	11	1000000037	703
78755		Spot	4	Image 1	11	1000000038	704
62410		Spot	4	Image 1	11	1000000039	705
63541		Spot	4	Image 1	11	1000000040	706
58605		Spot	4	Image 1	11	1000000041	707
71872		Spot	4	Image 1	11	1000000042	708
80724		Spot	4	Image 1	11	1000000043	709
65774		Spot	4	Image 1	11	1000000044	710
61735		Spot	4	Image 1	11	1000000045	711
64845		Spot	4	Image 1	11	1000000046	712
65218		Spot	4	Image 1	11	1000000047	713
64450		Spot	4	Image 1	11	1000000048	714
64772		Spot	4	Image 1	11	1000000049	715
65994		Spot	4	Image 1	11	1000000050	716
100560		Spot	4	Image 1	11	1000000051	717
66789		Spot	4	Image 1	11	1000000052	718
72198		Spot	4	Image 1	11	1000000053	719
58948		Spot	4	Image 1	11	1000000054	720
109203		Spot	4	Image 1	11	1000000055	721
67720		Spot	4	Image 1	11	1000000056	722
61902		Spot	4	Image 1	11	1000000057	723
62926		Spot	4	Image 1	11	1000000058	724
73051		Spot	4	Image 1	11	1000000059	726
92057		Spot	4	Image 1	11	1000000060	727
58708		Spot	4	Image 1	11	1000000061	728
59937		Spot	4	Image 1	11	1000000062	729
58300		Spot	4	Image 1	11	1000000063	730
74334		Spot	4	Image 1	11	1000000064	731
68414		Spot	4	Image 1	12	1000000000	732
68173		Spot	4	Image 1	12	1000000001	733
92123		Spot	4	Image 1	12	1000000002	734
76679		Spot	4	Image 1	12	1000000004	736
221163		Spot	4	Image 1	12	1000000005	737
67588		Spot	4	Image 1	12	1000000006	738
69845		Spot	4	Image 1	12	1000000020	739
71219		Spot	4	Image 1	12	1000000007	740
94612		Spot	4	Image 1	12	1000000008	741
62084		Spot	4	Image 1	12	1000000009	742
80796		Spot	4	Image 1	12	1000000010	743
147883		Spot	4	Image 1	12	1000000012	744
79486		Spot	4	Image 1	12	1000000003	745
79362		Spot	4	Image 1	12	1000000013	746
106695		Spot	4	Image 1	12	1000000014	747
69322		Spot	4	Image 1	12	1000000016	748
63557		Spot	4	Image 1	12	1000000017	749
59590		Spot	4	Image 1	12	1000000019	750
67405		Spot	4	Image 1	12	1000000018	751
57846		Spot	4	Image 1	12	1000000021	752
67712		Spot	4	Image 1	12	1000000022	753
73619		Spot	4	Image 1	12	1000000023	754
70431		Spot	4	Image 1	12	1000000024	755
66697		Spot	4	Image 1	12	1000000025	756
56881		Spot	4	Image 1	12	1000000027	757
60109		Spot	4	Image 1	12	1000000028	758
84039		Spot	4	Image 1	12	1000000029	759
76884		Spot	4	Image 1	12	1000000030	760
58798		Spot	4	Image 1	12	1000000031	761
73514		Spot	4	Image 1	12	1000000032	762
64440		Spot	4	Image 1	12	1000000033	763
79769		Spot	4	Image 1	12	1000000034	764
66316		Spot	4	Image 1	12	1000000036	765
63022		Spot	4	Image 1	12	1000000037	766
79608		Spot	4	Image 1	12	1000000038	767
62182		Spot	4	Image 1	12	1000000039	768
63279		Spot	4	Image 1	12	1000000040	769
58982		Spot	4	Image 1	12	1000000041	770
72266		Spot	4	Image 1	12	1000000042	771
78541		Spot	4	Image 1	12	1000000043	772
65728		Spot	4	Image 1	12	1000000044	773
62057		Spot	4	Image 1	12	1000000045	774
65390		Spot	4	Image 1	12	1000000046	775
65252		Spot	4	Image 1	12	1000000047	776
63539		Spot	4	Image 1	12	1000000048	777
64777		Spot	4	Image 1	12	1000000050	778
98483		Spot	4	Image 1	12	1000000051	779
67233		Spot	4	Image 1	12	1000000052	780
71810		Spot	4	Image 1	12	1000000053	781
59423		Spot	4	Image 1	12	1000000054	782
108767		Spot	4	Image 1	12	1000000055	783
68312		Spot	4	Image 1	12	1000000056	784
62882		Spot	4	Image 1	12	1000000057	785
62923		Spot	4	Image 1	12	1000000058	786
73789		Spot	4	Image 1	12	1000000059	788
90253		Spot	4	Image 1	12	1000000060	789
58955		Spot	4	Image 1	12	1000000061	790
60095		Spot	4	Image 1	12	1000000062	791
57711		Spot	4	Image 1	12	1000000063	792
74559		Spot	4	Image 1	12	1000000064	793
68427		Spot	4	Image 1	13	1000000000	794
91602		Spot	4	Image 1	13	1000000002	795
76517		Spot	4	Image 1	13	1000000004	797
224866		Spot	4	Image 1	13	1000000005	798
66792		Spot	4	Image 1	13	1000000006	799
68673		Spot	4	Image 1	13	1000000020	800
69574		Spot	4	Image 1	13	1000000007	801
93829		Spot	4	Image 1	13	1000000008	802
62726		Spot	4	Image 1	13	1000000009	803
63386		Spot	4	Image 1	13	1000000065	804
81810		Spot	4	Image 1	13	1000000010	805
146737		Spot	4	Image 1	13	1000000012	806
79732		Spot	4	Image 1	13	1000000003	807
80069		Spot	4	Image 1	13	1000000013	808
107931		Spot	4	Image 1	13	1000000014	809
68117		Spot	4	Image 1	13	1000000016	810
63719		Spot	4	Image 1	13	1000000017	811
58515		Spot	4	Image 1	13	1000000019	812
66764		Spot	4	Image 1	13	1000000018	813
57625		Spot	4	Image 1	13	1000000021	814
67322		Spot	4	Image 1	13	1000000022	815
73677		Spot	4	Image 1	13	1000000023	816
69662		Spot	4	Image 1	13	1000000024	817
66516		Spot	4	Image 1	13	1000000025	818
56662		Spot	4	Image 1	13	1000000027	819
59721		Spot	4	Image 1	13	1000000028	820
83348		Spot	4	Image 1	13	1000000029	821
78112		Spot	4	Image 1	13	1000000030	822
59892		Spot	4	Image 1	13	1000000066	823
74113		Spot	4	Image 1	13	1000000032	824
63748		Spot	4	Image 1	13	1000000033	825
79328		Spot	4	Image 1	13	1000000034	826
59620		Spot	4	Image 1	13	1000000035	827
65284		Spot	4	Image 1	13	1000000036	828
62426		Spot	4	Image 1	13	1000000037	829
79489		Spot	4	Image 1	13	1000000038	830
61261		Spot	4	Image 1	13	1000000039	831
63465		Spot	4	Image 1	13	1000000040	832
58073		Spot	4	Image 1	13	1000000041	833
70735		Spot	4	Image 1	13	1000000042	834
78366		Spot	4	Image 1	13	1000000043	835
65958		Spot	4	Image 1	13	1000000044	836
62344		Spot	4	Image 1	13	1000000045	837
65127		Spot	4	Image 1	13	1000000046	838
65229		Spot	4	Image 1	13	1000000047	839
63087		Spot	4	Image 1	13	1000000048	840
65172		Spot	4	Image 1	13	1000000050	841
96981		Spot	4	Image 1	13	1000000051	842
67630		Spot	4	Image 1	13	1000000052	843
72712		Spot	4	Image 1	13	1000000053	844
58368		Spot	4	Image 1	13	1000000054	845
107783		Spot	4	Image 1	13	1000000055	846
69258		Spot	4	Image 1	13	1000000056	847
63191		Spot	4	Image 1	13	1000000057	848
63280		Spot	4	Image 1	13	1000000058	850
72066		Spot	4	Image 1	13	1000000059	851
90599		Spot	4	Image 1	13	1000000060	852
58703		Spot	4	Image 1	13	1000000061	853
59568		Spot	4	Image 1	13	1000000062	854
56739		Spot	4	Image 1	13	1000000063	855
73995		Spot	4	Image 1	13	1000000064	856
67971		Spot	4	Image 1	14	1000000000	857
66666		Spot	4	Image 1	14	1000000001	858
90133		Spot	4	Image 1	14	1000000002	859
78088		Spot	4	Image 1	14	1000000003	860
76161		Spot	4	Image 1	14	1000000004	862
227021		Spot	4	Image 1	14	1000000005	863
66769		Spot	4	Image 1	14	1000000006	864
67100		Spot	4	Image 1	14	1000000020	865
69311		Spot	4	Image 1	14	1000000007	866
91912		Spot	4	Image 1	14	1000000008	867
61784		Spot	4	Image 1	14	1000000009	868
62674		Spot	4	Image 1	14	1000000065	869
80885		Spot	4	Image 1	14	1000000010	870
63956		Spot	4	Image 1	14	1000000011	871
145067		Spot	4	Image 1	14	1000000012	872
78504		Spot	4	Image 1	14	1000000013	873
106903		Spot	4	Image 1	14	1000000014	874
73480		Spot	4	Image 1	14	1000000015	875
67685		Spot	4	Image 1	14	1000000016	876
63050		Spot	4	Image 1	14	1000000017	877
59250		Spot	4	Image 1	14	1000000019	878
65270		Spot	4	Image 1	14	1000000018	879
57238		Spot	4	Image 1	14	1000000021	880
66126		Spot	4	Image 1	14	1000000022	881
72674		Spot	4	Image 1	14	1000000023	882
71105		Spot	4	Image 1	14	1000000024	883
66196		Spot	4	Image 1	14	1000000025	884
59748		Spot	4	Image 1	14	1000000026	885
55990		Spot	4	Image 1	14	1000000027	886
59555		Spot	4	Image 1	14	1000000028	887
82815		Spot	4	Image 1	14	1000000029	888
77440		Spot	4	Image 1	14	1000000030	889
60138		Spot	4	Image 1	14	1000000066	890
58494		Spot	4	Image 1	14	1000000031	891
72183		Spot	4	Image 1	14	1000000032	892
64825		Spot	4	Image 1	14	1000000033	893
80027		Spot	4	Image 1	14	1000000034	894
58488		Spot	4	Image 1	14	1000000035	895
65508		Spot	4	Image 1	14	1000000036	896
61704		Spot	4	Image 1	14	1000000037	897
79203		Spot	4	Image 1	14	1000000038	898
60581		Spot	4	Image 1	14	1000000039	899
62754		Spot	4	Image 1	14	1000000040	900
58372		Spot	4	Image 1	14	1000000041	901
70103		Spot	4	Image 1	14	1000000042	902
77145		Spot	4	Image 1	14	1000000043	903
66042		Spot	4	Image 1	14	1000000044	904
59471		Spot	4	Image 1	14	1000000045	905
63512		Spot	4	Image 1	14	1000000046	906
64577		Spot	4	Image 1	14	1000000047	907
63268		Spot	4	Image 1	14	1000000048	908
64134		Spot	4	Image 1	14	1000000049	909
63848		Spot	4	Image 1	14	1000000050	910
94244		Spot	4	Image 1	14	1000000051	911
66770		Spot	4	Image 1	14	1000000052	912
70145		Spot	4	Image 1	14	1000000053	913
58717		Spot	4	Image 1	14	1000000054	914
108275		Spot	4	Image 1	14	1000000055	915
69299		Spot	4	Image 1	14	1000000056	916
62307		Spot	4	Image 1	14	1000000057	917
62604		Spot	4	Image 1	14	1000000058	919
72817		Spot	4	Image 1	14	1000000059	920
90726		Spot	4	Image 1	14	1000000060	921
57590		Spot	4	Image 1	14	1000000061	922
59042		Spot	4	Image 1	14	1000000062	923
56738		Spot	4	Image 1	14	1000000063	924
74475		Spot	4	Image 1	14	1000000064	925
67737		Spot	4	Image 1	15	1000000000	926
67346		Spot	4	Image 1	15	1000000001	927
90783		Spot	4	Image 1	15	1000000002	928
75995		Spot	4	Image 1	15	1000000004	930
227738		Spot	4	Image 1	15	1000000005	931
67394		Spot	4	Image 1	15	1000000006	932
68571		Spot	4	Image 1	15	1000000020	933
71511		Spot	4	Image 1	15	1000000007	934
90978		Spot	4	Image 1	15	1000000008	935
61745		Spot	4	Image 1	15	1000000009	936
81682		Spot	4	Image 1	15	1000000010	937
65327		Spot	4	Image 1	15	1000000011	938
146680		Spot	4	Image 1	15	1000000012	939
78892		Spot	4	Image 1	15	1000000003	940
79233		Spot	4	Image 1	15	1000000013	941
107670		Spot	4	Image 1	15	1000000014	942
72781		Spot	4	Image 1	15	1000000015	943
68158		Spot	4	Image 1	15	1000000016	944
61999		Spot	4	Image 1	15	1000000017	945
66339		Spot	4	Image 1	15	1000000018	946
59666		Spot	4	Image 1	15	1000000019	947
57634		Spot	4	Image 1	15	1000000021	948
66922		Spot	4	Image 1	15	1000000022	949
72810		Spot	4	Image 1	15	1000000023	950
70985		Spot	4	Image 1	15	1000000024	951
67222		Spot	4	Image 1	15	1000000025	952
60026		Spot	4	Image 1	15	1000000026	953
56890		Spot	4	Image 1	15	1000000027	954
59189		Spot	4	Image 1	15	1000000028	955
82624		Spot	4	Image 1	15	1000000029	956
61156		Spot	4	Image 1	15	1000000066	957
77359		Spot	4	Image 1	15	1000000030	958
74539		Spot	4	Image 1	15	1000000032	959
65164		Spot	4	Image 1	15	1000000033	960
80268		Spot	4	Image 1	15	1000000034	961
59024		Spot	4	Image 1	15	1000000035	962
65314		Spot	4	Image 1	15	1000000036	963
62606		Spot	4	Image 1	15	1000000037	964
78647		Spot	4	Image 1	15	1000000038	965
64436		Spot	4	Image 1	15	1000000039	966
63363		Spot	4	Image 1	15	1000000040	967
58071		Spot	4	Image 1	15	1000000041	968
72048		Spot	4	Image 1	15	1000000042	969
77802		Spot	4	Image 1	15	1000000043	970
64489		Spot	4	Image 1	15	1000000049	971
65359		Spot	4	Image 1	15	1000000044	972
61324		Spot	4	Image 1	15	1000000045	973
64309		Spot	4	Image 1	15	1000000046	974
64836		Spot	4	Image 1	15	1000000047	975
62907		Spot	4	Image 1	15	1000000048	976
63814		Spot	4	Image 1	15	1000000050	977
97574		Spot	4	Image 1	15	1000000051	978
67291		Spot	4	Image 1	15	1000000052	979
71081		Spot	4	Image 1	15	1000000053	980
58115		Spot	4	Image 1	15	1000000054	981
108391		Spot	4	Image 1	15	1000000055	982
68203		Spot	4	Image 1	15	1000000056	983
61189		Spot	4	Image 1	15	1000000057	984
62173		Spot	4	Image 1	15	1000000058	985
72073		Spot	4	Image 1	15	1000000059	987
90415		Spot	4	Image 1	15	1000000060	988
58884		Spot	4	Image 1	15	1000000061	989
59731		Spot	4	Image 1	15	1000000062	990
56961		Spot	4	Image 1	15	1000000063	991
73814		Spot	4	Image 1	15	1000000064	992
68015		Spot	4	Image 1	16	1000000000	993
68824		Spot	4	Image 1	16	1000000001	994
90159		Spot	4	Image 1	16	1000000002	995
75856		Spot	4	Image 1	16	1000000004	997
224806		Spot	4	Image 1	16	1000000005	998
66728		Spot	4	Image 1	16	1000000006	999
69045		Spot	4	Image 1	16	1000000020	1000
71422		Spot	4	Image 1	16	1000000007	1001
90881		Spot	4	Image 1	16	1000000008	1002
62484		Spot	4	Image 1	16	1000000009	1003
81617		Spot	4	Image 1	16	1000000010	1004
143898		Spot	4	Image 1	16	1000000012	1005
79230		Spot	4	Image 1	16	1000000003	1006
79342		Spot	4	Image 1	16	1000000013	1007
108396		Spot	4	Image 1	16	1000000014	1008
74292		Spot	4	Image 1	16	1000000015	1009
69021		Spot	4	Image 1	16	1000000016	1010
62684		Spot	4	Image 1	16	1000000017	1011
59200		Spot	4	Image 1	16	1000000019	1012
65966		Spot	4	Image 1	16	1000000018	1013
56775		Spot	4	Image 1	16	1000000021	1014
67034		Spot	4	Image 1	16	1000000022	1015
73784		Spot	4	Image 1	16	1000000023	1016
69952		Spot	4	Image 1	16	1000000024	1017
66563		Spot	4	Image 1	16	1000000025	1018
60602		Spot	4	Image 1	16	1000000026	1019
56894		Spot	4	Image 1	16	1000000027	1020
60096		Spot	4	Image 1	16	1000000028	1021
82233		Spot	4	Image 1	16	1000000029	1022
62086		Spot	4	Image 1	16	1000000066	1023
77834		Spot	4	Image 1	16	1000000030	1024
58527		Spot	4	Image 1	16	1000000031	1025
72895		Spot	4	Image 1	16	1000000032	1026
64649		Spot	4	Image 1	16	1000000033	1027
80221		Spot	4	Image 1	16	1000000034	1028
59037		Spot	4	Image 1	16	1000000035	1029
66091		Spot	4	Image 1	16	1000000036	1030
62471		Spot	4	Image 1	16	1000000037	1031
78423		Spot	4	Image 1	16	1000000038	1032
64323		Spot	4	Image 1	16	1000000039	1033
62830		Spot	4	Image 1	16	1000000040	1034
58182		Spot	4	Image 1	16	1000000041	1035
71682		Spot	4	Image 1	16	1000000042	1036
77983		Spot	4	Image 1	16	1000000043	1037
65194		Spot	4	Image 1	16	1000000044	1038
61367		Spot	4	Image 1	16	1000000045	1039
64037		Spot	4	Image 1	16	1000000046	1040
65489		Spot	4	Image 1	16	1000000047	1041
64459		Spot	4	Image 1	16	1000000048	1042
64575		Spot	4	Image 1	16	1000000050	1043
97885		Spot	4	Image 1	16	1000000051	1044
67128		Spot	4	Image 1	16	1000000052	1045
71059		Spot	4	Image 1	16	1000000053	1046
57963		Spot	4	Image 1	16	1000000054	1047
108274		Spot	4	Image 1	16	1000000055	1048
67904		Spot	4	Image 1	16	1000000056	1049
61840		Spot	4	Image 1	16	1000000057	1050
63261		Spot	4	Image 1	16	1000000058	1052
73346		Spot	4	Image 1	16	1000000059	1053
88467		Spot	4	Image 1	16	1000000060	1054
59358		Spot	4	Image 1	16	1000000061	1055
60107		Spot	4	Image 1	16	1000000062	1056
56904		Spot	4	Image 1	16	1000000063	1057
74862		Spot	4	Image 1	16	1000000064	1058
68249		Spot	4	Image 1	17	1000000000	1059
67179		Spot	4	Image 1	17	1000000001	1060
90334		Spot	4	Image 1	17	1000000002	1061
76580		Spot	4	Image 1	17	1000000004	1063
226263		Spot	4	Image 1	17	1000000005	1064
66782		Spot	4	Image 1	17	1000000006	1065
68344		Spot	4	Image 1	17	1000000020	1066
70450		Spot	4	Image 1	17	1000000007	1067
90356		Spot	4	Image 1	17	1000000008	1068
62452		Spot	4	Image 1	17	1000000009	1069
80942		Spot	4	Image 1	17	1000000010	1070
144075		Spot	4	Image 1	17	1000000012	1071
79755		Spot	4	Image 1	17	1000000003	1072
80160		Spot	4	Image 1	17	1000000013	1073
106624		Spot	4	Image 1	17	1000000014	1074
73013		Spot	4	Image 1	17	1000000015	1075
67904		Spot	4	Image 1	17	1000000016	1076
62280		Spot	4	Image 1	17	1000000017	1077
59463		Spot	4	Image 1	17	1000000019	1078
67166		Spot	4	Image 1	17	1000000018	1079
57166		Spot	4	Image 1	17	1000000021	1080
66644		Spot	4	Image 1	17	1000000022	1081
73024		Spot	4	Image 1	17	1000000023	1082
71498		Spot	4	Image 1	17	1000000024	1083
66771		Spot	4	Image 1	17	1000000025	1084
59747		Spot	4	Image 1	17	1000000026	1085
56440		Spot	4	Image 1	17	1000000027	1086
59470		Spot	4	Image 1	17	1000000028	1087
82592		Spot	4	Image 1	17	1000000029	1088
61593		Spot	4	Image 1	17	1000000066	1089
77042		Spot	4	Image 1	17	1000000030	1090
59070		Spot	4	Image 1	17	1000000031	1091
73899		Spot	4	Image 1	17	1000000032	1092
64684		Spot	4	Image 1	17	1000000033	1093
78713		Spot	4	Image 1	17	1000000034	1094
59988		Spot	4	Image 1	17	1000000035	1095
66895		Spot	4	Image 1	17	1000000036	1096
62191		Spot	4	Image 1	17	1000000037	1097
78998		Spot	4	Image 1	17	1000000038	1098
63667		Spot	4	Image 1	17	1000000039	1099
62829		Spot	4	Image 1	17	1000000040	1100
58473		Spot	4	Image 1	17	1000000041	1101
70518		Spot	4	Image 1	17	1000000042	1102
77900		Spot	4	Image 1	17	1000000043	1103
64842		Spot	4	Image 1	17	1000000049	1104
65345		Spot	4	Image 1	17	1000000044	1105
61441		Spot	4	Image 1	17	1000000045	1106
64853		Spot	4	Image 1	17	1000000046	1107
65930		Spot	4	Image 1	17	1000000047	1108
62854		Spot	4	Image 1	17	1000000048	1109
64602		Spot	4	Image 1	17	1000000050	1110
99387		Spot	4	Image 1	17	1000000051	1111
66071		Spot	4	Image 1	17	1000000052	1112
71477		Spot	4	Image 1	17	1000000053	1113
58569		Spot	4	Image 1	17	1000000054	1114
108239		Spot	4	Image 1	17	1000000055	1115
67365		Spot	4	Image 1	17	1000000056	1116
61376		Spot	4	Image 1	17	1000000057	1117
62809		Spot	4	Image 1	17	1000000058	1119
71901		Spot	4	Image 1	17	1000000059	1120
87045		Spot	4	Image 1	17	1000000060	1121
58279		Spot	4	Image 1	17	1000000061	1122
59437		Spot	4	Image 1	17	1000000062	1123
57931		Spot	4	Image 1	17	1000000063	1124
73359		Spot	4	Image 1	17	1000000064	1125
68761		Spot	4	Image 1	18	1000000000	1126
67007		Spot	4	Image 1	18	1000000001	1127
90686		Spot	4	Image 1	18	1000000002	1128
79252		Spot	4	Image 1	18	1000000003	1129
76201		Spot	4	Image 1	18	1000000004	1131
229642		Spot	4	Image 1	18	1000000005	1132
67355		Spot	4	Image 1	18	1000000006	1133
68768		Spot	4	Image 1	18	1000000020	1134
71426		Spot	4	Image 1	18	1000000007	1135
90072		Spot	4	Image 1	18	1000000008	1136
62174		Spot	4	Image 1	18	1000000009	1137
62742		Spot	4	Image 1	18	1000000067	1138
81947		Spot	4	Image 1	18	1000000010	1139
149838		Spot	4	Image 1	18	1000000012	1140
82562		Spot	4	Image 1	18	1000000013	1141
105120		Spot	4	Image 1	18	1000000014	1142
74740		Spot	4	Image 1	18	1000000015	1143
67866		Spot	4	Image 1	18	1000000016	1144
62510		Spot	4	Image 1	18	1000000017	1145
58857		Spot	4	Image 1	18	1000000019	1146
66187		Spot	4	Image 1	18	1000000018	1147
57547		Spot	4	Image 1	18	1000000021	1148
67201		Spot	4	Image 1	18	1000000022	1149
72686		Spot	4	Image 1	18	1000000023	1150
72050		Spot	4	Image 1	18	1000000024	1151
66527		Spot	4	Image 1	18	1000000025	1152
60312		Spot	4	Image 1	18	1000000026	1153
56699		Spot	4	Image 1	18	1000000027	1154
59026		Spot	4	Image 1	18	1000000028	1155
82383		Spot	4	Image 1	18	1000000029	1156
62525		Spot	4	Image 1	18	1000000066	1157
77631		Spot	4	Image 1	18	1000000030	1158
58910		Spot	4	Image 1	18	1000000031	1159
73536		Spot	4	Image 1	18	1000000032	1160
64480		Spot	4	Image 1	18	1000000033	1161
79120		Spot	4	Image 1	18	1000000034	1162
58951		Spot	4	Image 1	18	1000000035	1163
67383		Spot	4	Image 1	18	1000000036	1164
63709		Spot	4	Image 1	18	1000000037	1165
78566		Spot	4	Image 1	18	1000000038	1166
65018		Spot	4	Image 1	18	1000000039	1167
63565		Spot	4	Image 1	18	1000000040	1168
57759		Spot	4	Image 1	18	1000000041	1169
71212		Spot	4	Image 1	18	1000000042	1170
78008		Spot	4	Image 1	18	1000000043	1171
65700		Spot	4	Image 1	18	1000000044	1172
61570		Spot	4	Image 1	18	1000000045	1173
64500		Spot	4	Image 1	18	1000000046	1174
66033		Spot	4	Image 1	18	1000000047	1175
63178		Spot	4	Image 1	18	1000000048	1176
64388		Spot	4	Image 1	18	1000000050	1177
99023		Spot	4	Image 1	18	1000000051	1178
66145		Spot	4	Image 1	18	1000000052	1179
71985		Spot	4	Image 1	18	1000000053	1180
58313		Spot	4	Image 1	18	1000000054	1181
108824		Spot	4	Image 1	18	1000000055	1182
67885		Spot	4	Image 1	18	1000000056	1183
61655		Spot	4	Image 1	18	1000000057	1184
62547		Spot	4	Image 1	18	1000000058	1186
72307		Spot	4	Image 1	18	1000000059	1187
87605		Spot	4	Image 1	18	1000000060	1188
58399		Spot	4	Image 1	18	1000000061	1189
59206		Spot	4	Image 1	18	1000000062	1190
56930		Spot	4	Image 1	18	1000000063	1191
73973		Spot	4	Image 1	18	1000000064	1192
67451		Spot	4	Image 1	19	1000000000	1193
89730		Spot	4	Image 1	19	1000000002	1194
79713		Spot	4	Image 1	19	1000000003	1195
74322		Spot	4	Image 1	19	1000000004	1197
224578		Spot	4	Image 1	19	1000000005	1198
66945		Spot	4	Image 1	19	1000000006	1199
67840		Spot	4	Image 1	19	1000000020	1200
69710		Spot	4	Image 1	19	1000000007	1201
88724		Spot	4	Image 1	19	1000000008	1202
62561		Spot	4	Image 1	19	1000000009	1203
77104		Spot	4	Image 1	19	1000000068	1204
62806		Spot	4	Image 1	19	1000000067	1205
80232		Spot	4	Image 1	19	1000000010	1206
149398		Spot	4	Image 1	19	1000000012	1207
81267		Spot	4	Image 1	19	1000000013	1208
106127		Spot	4	Image 1	19	1000000014	1209
73477		Spot	4	Image 1	19	1000000015	1210
68021		Spot	4	Image 1	19	1000000016	1211
62564		Spot	4	Image 1	19	1000000017	1212
65707		Spot	4	Image 1	19	1000000018	1213
60311		Spot	4	Image 1	19	1000000019	1214
57065		Spot	4	Image 1	19	1000000021	1215
66615		Spot	4	Image 1	19	1000000022	1216
71611		Spot	4	Image 1	19	1000000023	1217
70810		Spot	4	Image 1	19	1000000024	1218
66384		Spot	4	Image 1	19	1000000025	1219
60697		Spot	4	Image 1	19	1000000026	1220
55904		Spot	4	Image 1	19	1000000027	1221
60241		Spot	4	Image 1	19	1000000028	1222
81946		Spot	4	Image 1	19	1000000029	1223
76835		Spot	4	Image 1	19	1000000030	1224
60920		Spot	4	Image 1	19	1000000066	1225
59753		Spot	4	Image 1	19	1000000031	1226
73014		Spot	4	Image 1	19	1000000032	1227
64134		Spot	4	Image 1	19	1000000033	1228
78156		Spot	4	Image 1	19	1000000034	1229
58322		Spot	4	Image 1	19	1000000035	1230
66965		Spot	4	Image 1	19	1000000036	1231
61932		Spot	4	Image 1	19	1000000037	1232
79041		Spot	4	Image 1	19	1000000038	1233
64675		Spot	4	Image 1	19	1000000039	1234
62919		Spot	4	Image 1	19	1000000040	1235
57776		Spot	4	Image 1	19	1000000041	1236
71222		Spot	4	Image 1	19	1000000042	1237
76617		Spot	4	Image 1	19	1000000043	1238
65030		Spot	4	Image 1	19	1000000044	1239
60955		Spot	4	Image 1	19	1000000045	1240
65581		Spot	4	Image 1	19	1000000046	1241
66141		Spot	4	Image 1	19	1000000047	1242
62498		Spot	4	Image 1	19	1000000048	1243
64099		Spot	4	Image 1	19	1000000050	1244
97708		Spot	4	Image 1	19	1000000051	1245
66112		Spot	4	Image 1	19	1000000052	1246
71018		Spot	4	Image 1	19	1000000053	1247
58617		Spot	4	Image 1	19	1000000054	1248
106708		Spot	4	Image 1	19	1000000055	1249
67498		Spot	4	Image 1	19	1000000056	1250
61533		Spot	4	Image 1	19	1000000057	1251
63574		Spot	4	Image 1	19	1000000058	1252
73215		Spot	4	Image 1	19	1000000059	1254
88471		Spot	4	Image 1	19	1000000060	1255
58441		Spot	4	Image 1	19	1000000061	1256
60370		Spot	4	Image 1	19	1000000062	1257
57340		Spot	4	Image 1	19	1000000063	1258
73849		Spot	4	Image 1	19	1000000064	1259
67515		Spot	4	Image 1	20	1000000000	1260
67413		Spot	4	Image 1	20	1000000001	1261
90196		Spot	4	Image 1	20	1000000002	1262
78975		Spot	4	Image 1	20	1000000003	1263
76402		Spot	4	Image 1	20	1000000004	1265
226015		Spot	4	Image 1	20	1000000005	1266
68131		Spot	4	Image 1	20	1000000006	1267
68081		Spot	4	Image 1	20	1000000020	1268
71697		Spot	4	Image 1	20	1000000007	1269
88444		Spot	4	Image 1	20	1000000008	1270
62358		Spot	4	Image 1	20	1000000009	1271
76574		Spot	4	Image 1	20	1000000068	1272
63574		Spot	4	Image 1	20	1000000067	1273
81306		Spot	4	Image 1	20	1000000010	1274
146772		Spot	4	Image 1	20	1000000012	1275
79741		Spot	4	Image 1	20	1000000013	1276
106847		Spot	4	Image 1	20	1000000014	1277
73565		Spot	4	Image 1	20	1000000015	1278
67820		Spot	4	Image 1	20	1000000016	1279
62579		Spot	4	Image 1	20	1000000017	1280
58882		Spot	4	Image 1	20	1000000019	1281
66149		Spot	4	Image 1	20	1000000018	1282
56943		Spot	4	Image 1	20	1000000021	1283
66833		Spot	4	Image 1	20	1000000022	1284
73963		Spot	4	Image 1	20	1000000023	1285
69674		Spot	4	Image 1	20	1000000024	1286
66485		Spot	4	Image 1	20	1000000025	1287
56536		Spot	4	Image 1	20	1000000027	1288
59451		Spot	4	Image 1	20	1000000028	1289
82771		Spot	4	Image 1	20	1000000029	1290
61123		Spot	4	Image 1	20	1000000066	1291
76742		Spot	4	Image 1	20	1000000030	1292
59159		Spot	4	Image 1	20	1000000031	1293
72930		Spot	4	Image 1	20	1000000032	1294
63904		Spot	4	Image 1	20	1000000033	1295
79659		Spot	4	Image 1	20	1000000034	1296
59809		Spot	4	Image 1	20	1000000035	1297
65499		Spot	4	Image 1	20	1000000036	1298
62801		Spot	4	Image 1	20	1000000037	1299
77754		Spot	4	Image 1	20	1000000038	1300
64965		Spot	4	Image 1	20	1000000039	1301
62674		Spot	4	Image 1	20	1000000040	1302
58039		Spot	4	Image 1	20	1000000041	1303
71875		Spot	4	Image 1	20	1000000042	1304
76747		Spot	4	Image 1	20	1000000043	1305
64496		Spot	4	Image 1	20	1000000049	1306
65115		Spot	4	Image 1	20	1000000044	1307
61939		Spot	4	Image 1	20	1000000045	1308
64636		Spot	4	Image 1	20	1000000046	1309
67479		Spot	4	Image 1	20	1000000047	1310
62073		Spot	4	Image 1	20	1000000048	1311
64981		Spot	4	Image 1	20	1000000050	1312
95669		Spot	4	Image 1	20	1000000051	1313
65118		Spot	4	Image 1	20	1000000052	1314
70344		Spot	4	Image 1	20	1000000053	1315
58245		Spot	4	Image 1	20	1000000054	1316
108105		Spot	4	Image 1	20	1000000055	1317
67237		Spot	4	Image 1	20	1000000056	1318
61002		Spot	4	Image 1	20	1000000057	1319
61953		Spot	4	Image 1	20	1000000058	1320
73770		Spot	4	Image 1	20	1000000059	1322
85695		Spot	4	Image 1	20	1000000060	1323
58019		Spot	4	Image 1	20	1000000061	1324
59111		Spot	4	Image 1	20	1000000062	1325
57780		Spot	4	Image 1	20	1000000063	1326
74094		Spot	4	Image 1	20	1000000064	1327
68055		Spot	4	Image 1	21	1000000001	1328
88878		Spot	4	Image 1	21	1000000002	1329
77842		Spot	4	Image 1	21	1000000003	1330
77618		Spot	4	Image 1	21	1000000004	1332
224366		Spot	4	Image 1	21	1000000005	1333
67178		Spot	4	Image 1	21	1000000006	1334
68376		Spot	4	Image 1	21	1000000020	1335
71468		Spot	4	Image 1	21	1000000007	1336
86827		Spot	4	Image 1	21	1000000008	1337
62033		Spot	4	Image 1	21	1000000009	1338
76980		Spot	4	Image 1	21	1000000068	1339
62541		Spot	4	Image 1	21	1000000067	1340
81272		Spot	4	Image 1	21	1000000010	1341
146052		Spot	4	Image 1	21	1000000012	1342
80125		Spot	4	Image 1	21	1000000013	1343
105332		Spot	4	Image 1	21	1000000014	1344
72951		Spot	4	Image 1	21	1000000015	1345
67761		Spot	4	Image 1	21	1000000016	1346
62596		Spot	4	Image 1	21	1000000017	1347
66740		Spot	4	Image 1	21	1000000018	1348
59746		Spot	4	Image 1	21	1000000019	1349
57756		Spot	4	Image 1	21	1000000021	1350
65870		Spot	4	Image 1	21	1000000022	1351
72124		Spot	4	Image 1	21	1000000023	1352
69900		Spot	4	Image 1	21	1000000024	1353
65583		Spot	4	Image 1	21	1000000025	1354
60264		Spot	4	Image 1	21	1000000026	1355
56617		Spot	4	Image 1	21	1000000027	1356
59258		Spot	4	Image 1	21	1000000028	1357
81568		Spot	4	Image 1	21	1000000029	1358
59057		Spot	4	Image 1	21	1000000066	1359
76301		Spot	4	Image 1	21	1000000030	1360
58736		Spot	4	Image 1	21	1000000031	1361
72083		Spot	4	Image 1	21	1000000032	1362
64333		Spot	4	Image 1	21	1000000033	1363
78185		Spot	4	Image 1	21	1000000034	1364
58782		Spot	4	Image 1	21	1000000035	1365
65509		Spot	4	Image 1	21	1000000036	1366
62740		Spot	4	Image 1	21	1000000037	1367
78544		Spot	4	Image 1	21	1000000038	1368
65483		Spot	4	Image 1	21	1000000039	1369
63138		Spot	4	Image 1	21	1000000040	1370
58249		Spot	4	Image 1	21	1000000041	1371
71016		Spot	4	Image 1	21	1000000042	1372
78875		Spot	4	Image 1	21	1000000043	1373
65847		Spot	4	Image 1	21	1000000044	1374
61104		Spot	4	Image 1	21	1000000045	1375
64728		Spot	4	Image 1	21	1000000046	1376
66262		Spot	4	Image 1	21	1000000047	1377
62827		Spot	4	Image 1	21	1000000048	1378
64942		Spot	4	Image 1	21	1000000049	1379
63766		Spot	4	Image 1	21	1000000050	1380
95204		Spot	4	Image 1	21	1000000051	1381
65183		Spot	4	Image 1	21	1000000052	1382
70904		Spot	4	Image 1	21	1000000053	1383
58076		Spot	4	Image 1	21	1000000054	1384
108232		Spot	4	Image 1	21	1000000055	1385
66931		Spot	4	Image 1	21	1000000056	1386
61836		Spot	4	Image 1	21	1000000057	1387
61647		Spot	4	Image 1	21	1000000058	1389
73396		Spot	4	Image 1	21	1000000059	1390
87477		Spot	4	Image 1	21	1000000060	1391
58108		Spot	4	Image 1	21	1000000061	1392
58990		Spot	4	Image 1	21	1000000062	1393
56739		Spot	4	Image 1	21	1000000063	1394
73418		Spot	4	Image 1	21	1000000064	1395
68032		Spot	4	Image 1	22	1000000001	1396
90639		Spot	4	Image 1	22	1000000002	1397
79137		Spot	4	Image 1	22	1000000003	1398
76346		Spot	4	Image 1	22	1000000004	1400
228942		Spot	4	Image 1	22	1000000005	1401
67202		Spot	4	Image 1	22	1000000006	1402
68903		Spot	4	Image 1	22	1000000020	1403
70929		Spot	4	Image 1	22	1000000007	1404
88153		Spot	4	Image 1	22	1000000008	1405
61982		Spot	4	Image 1	22	1000000009	1406
77999		Spot	4	Image 1	22	1000000068	1407
81061		Spot	4	Image 1	22	1000000010	1408
145543		Spot	4	Image 1	22	1000000012	1409
80681		Spot	4	Image 1	22	1000000013	1410
102783		Spot	4	Image 1	22	1000000014	1411
72699		Spot	4	Image 1	22	1000000015	1412
67666		Spot	4	Image 1	22	1000000016	1413
61619		Spot	4	Image 1	22	1000000017	1414
65497		Spot	4	Image 1	22	1000000018	1415
59416		Spot	4	Image 1	22	1000000019	1416
56783		Spot	4	Image 1	22	1000000021	1417
67576		Spot	4	Image 1	22	1000000022	1418
72629		Spot	4	Image 1	22	1000000023	1419
70528		Spot	4	Image 1	22	1000000024	1420
66802		Spot	4	Image 1	22	1000000025	1421
60527		Spot	4	Image 1	22	1000000026	1422
56296		Spot	4	Image 1	22	1000000027	1423
59075		Spot	4	Image 1	22	1000000028	1424
81272		Spot	4	Image 1	22	1000000029	1425
76570		Spot	4	Image 1	22	1000000030	1426
59537		Spot	4	Image 1	22	1000000066	1427
59298		Spot	4	Image 1	22	1000000031	1428
72506		Spot	4	Image 1	22	1000000032	1429
64408		Spot	4	Image 1	22	1000000033	1430
78353		Spot	4	Image 1	22	1000000034	1431
58606		Spot	4	Image 1	22	1000000035	1432
66206		Spot	4	Image 1	22	1000000036	1433
61947		Spot	4	Image 1	22	1000000037	1434
78013		Spot	4	Image 1	22	1000000038	1435
64723		Spot	4	Image 1	22	1000000039	1436
62804		Spot	4	Image 1	22	1000000040	1437
57874		Spot	4	Image 1	22	1000000041	1438
71472		Spot	4	Image 1	22	1000000042	1439
78156		Spot	4	Image 1	22	1000000043	1440
65488		Spot	4	Image 1	22	1000000044	1441
64494		Spot	4	Image 1	22	1000000046	1442
65422		Spot	4	Image 1	22	1000000047	1443
63092		Spot	4	Image 1	22	1000000048	1444
64981		Spot	4	Image 1	22	1000000049	1445
65263		Spot	4	Image 1	22	1000000050	1446
94517		Spot	4	Image 1	22	1000000051	1447
65502		Spot	4	Image 1	22	1000000052	1448
70792		Spot	4	Image 1	22	1000000053	1449
57737		Spot	4	Image 1	22	1000000054	1450
107411		Spot	4	Image 1	22	1000000055	1451
66910		Spot	4	Image 1	22	1000000056	1452
62129		Spot	4	Image 1	22	1000000057	1454
63406		Spot	4	Image 1	22	1000000058	1455
73513		Spot	4	Image 1	22	1000000059	1456
87332		Spot	4	Image 1	22	1000000060	1457
58645		Spot	4	Image 1	22	1000000061	1458
59582		Spot	4	Image 1	22	1000000062	1459
57719		Spot	4	Image 1	22	1000000063	1460
59035		Spot	4	Image 1	22	1000000069	1461
74254		Spot	4	Image 1	22	1000000064	1462
67836		Spot	4	Image 1	23	1000000000	1463
67814		Spot	4	Image 1	23	1000000001	1464
91175		Spot	4	Image 1	23	1000000002	1465
78036		Spot	4	Image 1	23	1000000004	1467
222505		Spot	4	Image 1	23	1000000005	1468
67377		Spot	4	Image 1	23	1000000006	1469
68225		Spot	4	Image 1	23	1000000020	1470
71630		Spot	4	Image 1	23	1000000007	1471
88010		Spot	4	Image 1	23	1000000008	1472
63712		Spot	4	Image 1	23	1000000009	1473
80070		Spot	4	Image 1	23	1000000068	1474
81124		Spot	4	Image 1	23	1000000010	1475
146692		Spot	4	Image 1	23	1000000012	1476
77653		Spot	4	Image 1	23	1000000003	1477
81221		Spot	4	Image 1	23	1000000013	1478
104582		Spot	4	Image 1	23	1000000014	1479
73060		Spot	4	Image 1	23	1000000015	1480
67942		Spot	4	Image 1	23	1000000016	1481
62104		Spot	4	Image 1	23	1000000017	1482
65496		Spot	4	Image 1	23	1000000018	1483
59293		Spot	4	Image 1	23	1000000019	1484
56745		Spot	4	Image 1	23	1000000021	1485
66822		Spot	4	Image 1	23	1000000022	1486
71866		Spot	4	Image 1	23	1000000023	1487
70406		Spot	4	Image 1	23	1000000024	1488
66392		Spot	4	Image 1	23	1000000025	1489
60401		Spot	4	Image 1	23	1000000026	1490
56822		Spot	4	Image 1	23	1000000027	1491
59601		Spot	4	Image 1	23	1000000028	1492
81875		Spot	4	Image 1	23	1000000029	1493
77268		Spot	4	Image 1	23	1000000030	1494
60399		Spot	4	Image 1	23	1000000066	1495
58644		Spot	4	Image 1	23	1000000031	1496
72405		Spot	4	Image 1	23	1000000032	1497
64187		Spot	4	Image 1	23	1000000033	1498
78784		Spot	4	Image 1	23	1000000034	1499
58838		Spot	4	Image 1	23	1000000035	1500
66037		Spot	4	Image 1	23	1000000036	1501
62204		Spot	4	Image 1	23	1000000037	1502
78789		Spot	4	Image 1	23	1000000038	1503
64658		Spot	4	Image 1	23	1000000039	1504
62602		Spot	4	Image 1	23	1000000040	1505
58194		Spot	4	Image 1	23	1000000041	1506
72581		Spot	4	Image 1	23	1000000042	1507
76933		Spot	4	Image 1	23	1000000043	1508
65810		Spot	4	Image 1	23	1000000044	1509
62296		Spot	4	Image 1	23	1000000045	1510
64765		Spot	4	Image 1	23	1000000046	1511
65868		Spot	4	Image 1	23	1000000047	1512
62853		Spot	4	Image 1	23	1000000048	1513
64773		Spot	4	Image 1	23	1000000050	1514
91839		Spot	4	Image 1	23	1000000051	1515
64793		Spot	4	Image 1	23	1000000052	1516
71154		Spot	4	Image 1	23	1000000053	1517
58880		Spot	4	Image 1	23	1000000054	1518
106566		Spot	4	Image 1	23	1000000055	1519
68648		Spot	4	Image 1	23	1000000056	1520
62647		Spot	4	Image 1	23	1000000057	1521
63576		Spot	4	Image 1	23	1000000058	1523
73985		Spot	4	Image 1	23	1000000059	1524
89189		Spot	4	Image 1	23	1000000060	1525
58020		Spot	4	Image 1	23	1000000061	1526
59336		Spot	4	Image 1	23	1000000062	1527
57085		Spot	4	Image 1	23	1000000063	1528
73700		Spot	4	Image 1	23	1000000064	1529
67532		Spot	4	Image 1	24	1000000000	1530
67017		Spot	4	Image 1	24	1000000001	1531
89967		Spot	4	Image 1	24	1000000002	1532
77775		Spot	4	Image 1	24	1000000004	1534
219838		Spot	4	Image 1	24	1000000005	1535
67065		Spot	4	Image 1	24	1000000006	1536
68558		Spot	4	Image 1	24	1000000020	1537
71536		Spot	4	Image 1	24	1000000007	1538
86736		Spot	4	Image 1	24	1000000008	1539
62429		Spot	4	Image 1	24	1000000009	1540
79571		Spot	4	Image 1	24	1000000068	1541
62846		Spot	4	Image 1	24	1000000067	1542
81203		Spot	4	Image 1	24	1000000010	1543
144820		Spot	4	Image 1	24	1000000012	1544
78713		Spot	4	Image 1	24	1000000003	1545
82322		Spot	4	Image 1	24	1000000013	1546
102788		Spot	4	Image 1	24	1000000014	1547
72539		Spot	4	Image 1	24	1000000015	1548
67682		Spot	4	Image 1	24	1000000016	1549
60745		Spot	4	Image 1	24	1000000017	1550
66295		Spot	4	Image 1	24	1000000018	1551
58815		Spot	4	Image 1	24	1000000019	1552
57823		Spot	4	Image 1	24	1000000021	1553
66970		Spot	4	Image 1	24	1000000022	1554
72618		Spot	4	Image 1	24	1000000023	1555
69520		Spot	4	Image 1	24	1000000024	1556
66849		Spot	4	Image 1	24	1000000025	1557
60264		Spot	4	Image 1	24	1000000026	1558
57356		Spot	4	Image 1	24	1000000027	1559
59476		Spot	4	Image 1	24	1000000028	1560
82142		Spot	4	Image 1	24	1000000029	1561
76859		Spot	4	Image 1	24	1000000030	1562
73340		Spot	4	Image 1	24	1000000032	1563
63851		Spot	4	Image 1	24	1000000033	1564
79068		Spot	4	Image 1	24	1000000034	1565
58630		Spot	4	Image 1	24	1000000035	1566
65863		Spot	4	Image 1	24	1000000036	1567
62280		Spot	4	Image 1	24	1000000037	1568
78691		Spot	4	Image 1	24	1000000038	1569
64425		Spot	4	Image 1	24	1000000039	1570
62969		Spot	4	Image 1	24	1000000040	1571
57689		Spot	4	Image 1	24	1000000041	1572
72197		Spot	4	Image 1	24	1000000042	1573
77878		Spot	4	Image 1	24	1000000043	1574
65442		Spot	4	Image 1	24	1000000044	1575
61411		Spot	4	Image 1	24	1000000045	1576
64386		Spot	4	Image 1	24	1000000046	1577
64875		Spot	4	Image 1	24	1000000047	1578
62974		Spot	4	Image 1	24	1000000048	1579
64224		Spot	4	Image 1	24	1000000049	1580
63913		Spot	4	Image 1	24	1000000050	1581
93066		Spot	4	Image 1	24	1000000051	1582
65289		Spot	4	Image 1	24	1000000052	1583
70514		Spot	4	Image 1	24	1000000053	1584
58454		Spot	4	Image 1	24	1000000054	1585
107160		Spot	4	Image 1	24	1000000055	1586
67474		Spot	4	Image 1	24	1000000056	1587
62773		Spot	4	Image 1	24	1000000057	1588
62663		Spot	4	Image 1	24	1000000058	1589
73609		Spot	4	Image 1	24	1000000059	1591
85912		Spot	4	Image 1	24	1000000060	1592
58185		Spot	4	Image 1	24	1000000061	1593
59173		Spot	4	Image 1	24	1000000062	1594
56598		Spot	4	Image 1	24	1000000063	1595
57967		Spot	4	Image 1	24	1000000069	1596
74661		Spot	4	Image 1	24	1000000064	1597
67748		Spot	4	Image 1	25	1000000000	1598
67786		Spot	4	Image 1	25	1000000001	1599
90327		Spot	4	Image 1	25	1000000002	1600
78113		Spot	4	Image 1	25	1000000004	1602
229346		Spot	4	Image 1	25	1000000005	1603
66553		Spot	4	Image 1	25	1000000006	1604
69096		Spot	4	Image 1	25	1000000020	1605
70640		Spot	4	Image 1	25	1000000007	1606
87165		Spot	4	Image 1	25	1000000008	1607
62327		Spot	4	Image 1	25	1000000009	1608
80768		Spot	4	Image 1	25	1000000068	1609
63703		Spot	4	Image 1	25	1000000067	1610
80973		Spot	4	Image 1	25	1000000010	1611
145387		Spot	4	Image 1	25	1000000012	1612
78506		Spot	4	Image 1	25	1000000003	1613
81916		Spot	4	Image 1	25	1000000013	1614
102755		Spot	4	Image 1	25	1000000014	1615
74041		Spot	4	Image 1	25	1000000015	1616
67486		Spot	4	Image 1	25	1000000016	1617
61027		Spot	4	Image 1	25	1000000017	1618
66268		Spot	4	Image 1	25	1000000018	1619
59475		Spot	4	Image 1	25	1000000019	1620
58181		Spot	4	Image 1	25	1000000021	1621
66966		Spot	4	Image 1	25	1000000022	1622
72343		Spot	4	Image 1	25	1000000023	1623
69131		Spot	4	Image 1	25	1000000024	1624
65561		Spot	4	Image 1	25	1000000025	1625
56735		Spot	4	Image 1	25	1000000027	1626
59396		Spot	4	Image 1	25	1000000028	1627
81527		Spot	4	Image 1	25	1000000029	1628
76286		Spot	4	Image 1	25	1000000030	1629
73463		Spot	4	Image 1	25	1000000032	1630
63618		Spot	4	Image 1	25	1000000033	1631
79288		Spot	4	Image 1	25	1000000034	1632
65235		Spot	4	Image 1	25	1000000036	1633
62096		Spot	4	Image 1	25	1000000037	1634
78279		Spot	4	Image 1	25	1000000038	1635
63879		Spot	4	Image 1	25	1000000039	1636
63437		Spot	4	Image 1	25	1000000040	1637
58332		Spot	4	Image 1	25	1000000041	1638
71465		Spot	4	Image 1	25	1000000042	1639
77692		Spot	4	Image 1	25	1000000043	1640
65839		Spot	4	Image 1	25	1000000044	1641
60665		Spot	4	Image 1	25	1000000045	1642
64292		Spot	4	Image 1	25	1000000046	1643
65584		Spot	4	Image 1	25	1000000047	1644
62296		Spot	4	Image 1	25	1000000048	1645
64279		Spot	4	Image 1	25	1000000050	1646
93587		Spot	4	Image 1	25	1000000051	1647
65842		Spot	4	Image 1	25	1000000052	1648
70817		Spot	4	Image 1	25	1000000053	1649
57933		Spot	4	Image 1	25	1000000054	1650
106047		Spot	4	Image 1	25	1000000055	1651
67555		Spot	4	Image 1	25	1000000056	1652
61442		Spot	4	Image 1	25	1000000057	1653
62651		Spot	4	Image 1	25	1000000058	1655
73198		Spot	4	Image 1	25	1000000059	1656
85691		Spot	4	Image 1	25	1000000060	1657
57903		Spot	4	Image 1	25	1000000061	1658
59370		Spot	4	Image 1	25	1000000062	1659
56767		Spot	4	Image 1	25	1000000063	1660
74429		Spot	4	Image 1	25	1000000064	1661
89152		Spot	4	Image 1	26	1000000002	1662
78411		Spot	4	Image 1	26	1000000003	1663
73655		Spot	4	Image 1	26	1000000004	1665
228184		Spot	4	Image 1	26	1000000005	1666
66610		Spot	4	Image 1	26	1000000006	1667
67936		Spot	4	Image 1	26	1000000020	1668
70206		Spot	4	Image 1	26	1000000007	1669
85991		Spot	4	Image 1	26	1000000008	1670
61769		Spot	4	Image 1	26	1000000009	1671
80165		Spot	4	Image 1	26	1000000068	1672
79549		Spot	4	Image 1	26	1000000010	1673
148442		Spot	4	Image 1	26	1000000012	1674
83331		Spot	4	Image 1	26	1000000013	1675
101690		Spot	4	Image 1	26	1000000014	1676
72852		Spot	4	Image 1	26	1000000015	1677
67095		Spot	4	Image 1	26	1000000016	1678
60247		Spot	4	Image 1	26	1000000017	1679
65303		Spot	4	Image 1	26	1000000018	1680
58497		Spot	4	Image 1	26	1000000019	1681
56601		Spot	4	Image 1	26	1000000021	1682
66389		Spot	4	Image 1	26	1000000022	1683
72733		Spot	4	Image 1	26	1000000023	1684
69289		Spot	4	Image 1	26	1000000024	1685
66516		Spot	4	Image 1	26	1000000025	1686
56966		Spot	4	Image 1	26	1000000027	1687
59207		Spot	4	Image 1	26	1000000028	1688
80842		Spot	4	Image 1	26	1000000029	1689
75466		Spot	4	Image 1	26	1000000030	1690
58387		Spot	4	Image 1	26	1000000031	1691
73660		Spot	4	Image 1	26	1000000032	1692
63747		Spot	4	Image 1	26	1000000033	1693
79334		Spot	4	Image 1	26	1000000034	1694
58608		Spot	4	Image 1	26	1000000035	1695
64505		Spot	4	Image 1	26	1000000036	1696
61058		Spot	4	Image 1	26	1000000037	1697
77662		Spot	4	Image 1	26	1000000038	1698
64495		Spot	4	Image 1	26	1000000039	1699
62673		Spot	4	Image 1	26	1000000040	1700
57574		Spot	4	Image 1	26	1000000041	1701
70956		Spot	4	Image 1	26	1000000042	1702
77507		Spot	4	Image 1	26	1000000043	1703
64847		Spot	4	Image 1	26	1000000044	1704
60029		Spot	4	Image 1	26	1000000045	1705
64011		Spot	4	Image 1	26	1000000046	1706
65309		Spot	4	Image 1	26	1000000047	1707
61814		Spot	4	Image 1	26	1000000048	1708
64524		Spot	4	Image 1	26	1000000049	1709
63949		Spot	4	Image 1	26	1000000050	1710
96332		Spot	4	Image 1	26	1000000051	1711
64743		Spot	4	Image 1	26	1000000052	1712
70186		Spot	4	Image 1	26	1000000053	1713
58780		Spot	4	Image 1	26	1000000054	1714
105857		Spot	4	Image 1	26	1000000055	1715
66331		Spot	4	Image 1	26	1000000056	1716
61554		Spot	4	Image 1	26	1000000057	1717
61744		Spot	4	Image 1	26	1000000058	1719
72880		Spot	4	Image 1	26	1000000059	1720
87619		Spot	4	Image 1	26	1000000060	1721
58224		Spot	4	Image 1	26	1000000061	1722
60013		Spot	4	Image 1	26	1000000062	1723
56811		Spot	4	Image 1	26	1000000063	1724
74701		Spot	4	Image 1	26	1000000064	1725
67117		Spot	4	Image 1	27	1000000001	1726
90142		Spot	4	Image 1	27	1000000002	1727
79779		Spot	4	Image 1	27	1000000003	1728
234702		Spot	4	Image 1	27	1000000005	1730
66426		Spot	4	Image 1	27	1000000006	1731
68792		Spot	4	Image 1	27	1000000020	1732
70783		Spot	4	Image 1	27	1000000007	1733
87210		Spot	4	Image 1	27	1000000008	1734
61830		Spot	4	Image 1	27	1000000009	1735
81895		Spot	4	Image 1	27	1000000068	1736
62937		Spot	4	Image 1	27	1000000067	1737
81169		Spot	4	Image 1	27	1000000010	1738
148998		Spot	4	Image 1	27	1000000012	1739
84611		Spot	4	Image 1	27	1000000013	1740
100575		Spot	4	Image 1	27	1000000014	1741
73059		Spot	4	Image 1	27	1000000015	1742
67553		Spot	4	Image 1	27	1000000016	1743
61210		Spot	4	Image 1	27	1000000017	1744
65653		Spot	4	Image 1	27	1000000018	1745
58821		Spot	4	Image 1	27	1000000019	1746
57731		Spot	4	Image 1	27	1000000021	1747
67664		Spot	4	Image 1	27	1000000022	1748
72961		Spot	4	Image 1	27	1000000023	1749
69599		Spot	4	Image 1	27	1000000024	1750
66127		Spot	4	Image 1	27	1000000025	1751
56602		Spot	4	Image 1	27	1000000027	1752
59547		Spot	4	Image 1	27	1000000028	1753
81367		Spot	4	Image 1	27	1000000029	1754
77618		Spot	4	Image 1	27	1000000030	1755
71790		Spot	4	Image 1	27	1000000032	1756
63991		Spot	4	Image 1	27	1000000033	1757
79681		Spot	4	Image 1	27	1000000034	1758
66750		Spot	4	Image 1	27	1000000036	1759
62468		Spot	4	Image 1	27	1000000037	1760
77421		Spot	4	Image 1	27	1000000038	1761
66204		Spot	4	Image 1	27	1000000039	1762
62498		Spot	4	Image 1	27	1000000040	1763
58494		Spot	4	Image 1	27	1000000041	1764
70939		Spot	4	Image 1	27	1000000042	1765
79316		Spot	4	Image 1	27	1000000043	1766
65380		Spot	4	Image 1	27	1000000044	1767
60862		Spot	4	Image 1	27	1000000045	1768
64235		Spot	4	Image 1	27	1000000046	1769
66599		Spot	4	Image 1	27	1000000047	1770
62603		Spot	4	Image 1	27	1000000048	1771
64665		Spot	4	Image 1	27	1000000049	1772
64297		Spot	4	Image 1	27	1000000050	1773
95492		Spot	4	Image 1	27	1000000051	1774
65512		Spot	4	Image 1	27	1000000052	1775
69791		Spot	4	Image 1	27	1000000053	1776
59292		Spot	4	Image 1	27	1000000054	1777
106118		Spot	4	Image 1	27	1000000055	1778
66793		Spot	4	Image 1	27	1000000056	1779
61707		Spot	4	Image 1	27	1000000057	1780
63079		Spot	4	Image 1	27	1000000058	1782
72891		Spot	4	Image 1	27	1000000059	1783
85524		Spot	4	Image 1	27	1000000060	1784
57721		Spot	4	Image 1	27	1000000061	1785
59347		Spot	4	Image 1	27	1000000062	1786
57025		Spot	4	Image 1	27	1000000063	1787
58155		Spot	4	Image 1	27	1000000069	1788
73719		Spot	4	Image 1	27	1000000064	1789
67234		Spot	4	Image 1	28	1000000001	1790
90666		Spot	4	Image 1	28	1000000002	1791
80871		Spot	4	Image 1	28	1000000003	1792
73861		Spot	4	Image 1	28	1000000004	1794
231475		Spot	4	Image 1	28	1000000005	1795
66322		Spot	4	Image 1	28	1000000006	1796
68291		Spot	4	Image 1	28	1000000020	1797
71251		Spot	4	Image 1	28	1000000007	1798
86425		Spot	4	Image 1	28	1000000008	1799
62273		Spot	4	Image 1	28	1000000009	1800
81178		Spot	4	Image 1	28	1000000068	1801
63151		Spot	4	Image 1	28	1000000067	1802
81648		Spot	4	Image 1	28	1000000010	1803
148486		Spot	4	Image 1	28	1000000012	1804
84192		Spot	4	Image 1	28	1000000013	1805
101811		Spot	4	Image 1	28	1000000014	1806
74161		Spot	4	Image 1	28	1000000015	1807
67830		Spot	4	Image 1	28	1000000016	1808
60538		Spot	4	Image 1	28	1000000017	1809
66284		Spot	4	Image 1	28	1000000018	1810
58435		Spot	4	Image 1	28	1000000019	1811
56922		Spot	4	Image 1	28	1000000021	1812
67311		Spot	4	Image 1	28	1000000022	1813
73309		Spot	4	Image 1	28	1000000023	1814
69831		Spot	4	Image 1	28	1000000024	1815
67217		Spot	4	Image 1	28	1000000025	1816
57153		Spot	4	Image 1	28	1000000027	1817
59163		Spot	4	Image 1	28	1000000028	1818
82141		Spot	4	Image 1	28	1000000029	1819
76772		Spot	4	Image 1	28	1000000030	1820
58694		Spot	4	Image 1	28	1000000031	1821
73193		Spot	4	Image 1	28	1000000032	1822
65073		Spot	4	Image 1	28	1000000033	1823
79823		Spot	4	Image 1	28	1000000034	1824
58875		Spot	4	Image 1	28	1000000035	1825
66009		Spot	4	Image 1	28	1000000036	1826
61989		Spot	4	Image 1	28	1000000037	1827
78227		Spot	4	Image 1	28	1000000038	1828
66821		Spot	4	Image 1	28	1000000039	1829
63337		Spot	4	Image 1	28	1000000040	1830
58158		Spot	4	Image 1	28	1000000041	1831
71206		Spot	4	Image 1	28	1000000042	1832
77766		Spot	4	Image 1	28	1000000043	1833
66146		Spot	4	Image 1	28	1000000044	1834
60662		Spot	4	Image 1	28	1000000045	1835
65123		Spot	4	Image 1	28	1000000046	1836
64516		Spot	4	Image 1	28	1000000047	1837
62958		Spot	4	Image 1	28	1000000048	1838
65684		Spot	4	Image 1	28	1000000049	1839
63634		Spot	4	Image 1	28	1000000050	1840
95965		Spot	4	Image 1	28	1000000051	1841
65143		Spot	4	Image 1	28	1000000052	1842
69939		Spot	4	Image 1	28	1000000053	1843
57891		Spot	4	Image 1	28	1000000054	1844
106353		Spot	4	Image 1	28	1000000055	1845
67329		Spot	4	Image 1	28	1000000056	1846
62007		Spot	4	Image 1	28	1000000057	1847
61227		Spot	4	Image 1	28	1000000058	1848
74168		Spot	4	Image 1	28	1000000059	1850
84207		Spot	4	Image 1	28	1000000060	1851
57613		Spot	4	Image 1	28	1000000061	1852
59234		Spot	4	Image 1	28	1000000062	1853
56973		Spot	4	Image 1	28	1000000063	1854
59122		Spot	4	Image 1	28	1000000069	1855
73812		Spot	4	Image 1	28	1000000064	1856
69312		Spot	4	Image 1	29	1000000001	1857
89370		Spot	4	Image 1	29	1000000002	1858
79654		Spot	4	Image 1	29	1000000003	1859
232039		Spot	4	Image 1	29	1000000005	1861
66884		Spot	4	Image 1	29	1000000006	1862
68882		Spot	4	Image 1	29	1000000020	1863
70515		Spot	4	Image 1	29	1000000007	1864
87037		Spot	4	Image 1	29	1000000008	1865
61913		Spot	4	Image 1	29	1000000009	1866
80489		Spot	4	Image 1	29	1000000068	1867
63177		Spot	4	Image 1	29	1000000067	1868
81254		Spot	4	Image 1	29	1000000010	1869
148213		Spot	4	Image 1	29	1000000012	1870
83485		Spot	4	Image 1	29	1000000013	1871
102029		Spot	4	Image 1	29	1000000014	1872
73794		Spot	4	Image 1	29	1000000015	1873
67436		Spot	4	Image 1	29	1000000016	1874
61691		Spot	4	Image 1	29	1000000017	1875
66102		Spot	4	Image 1	29	1000000018	1876
58467		Spot	4	Image 1	29	1000000019	1877
56940		Spot	4	Image 1	29	1000000021	1878
66132		Spot	4	Image 1	29	1000000022	1879
73317		Spot	4	Image 1	29	1000000023	1880
69826		Spot	4	Image 1	29	1000000024	1881
66869		Spot	4	Image 1	29	1000000025	1882
59833		Spot	4	Image 1	29	1000000070	1883
56344		Spot	4	Image 1	29	1000000027	1884
59760		Spot	4	Image 1	29	1000000028	1885
82261		Spot	4	Image 1	29	1000000029	1886
76747		Spot	4	Image 1	29	1000000030	1887
59146		Spot	4	Image 1	29	1000000031	1888
73369		Spot	4	Image 1	29	1000000032	1889
64121		Spot	4	Image 1	29	1000000033	1890
79445		Spot	4	Image 1	29	1000000034	1891
58417		Spot	4	Image 1	29	1000000035	1892
65327		Spot	4	Image 1	29	1000000036	1893
62053		Spot	4	Image 1	29	1000000037	1894
77875		Spot	4	Image 1	29	1000000038	1895
67343		Spot	4	Image 1	29	1000000039	1896
63436		Spot	4	Image 1	29	1000000040	1897
58093		Spot	4	Image 1	29	1000000041	1898
72058		Spot	4	Image 1	29	1000000042	1899
77799		Spot	4	Image 1	29	1000000043	1900
66265		Spot	4	Image 1	29	1000000044	1901
62071		Spot	4	Image 1	29	1000000045	1902
65030		Spot	4	Image 1	29	1000000046	1903
65171		Spot	4	Image 1	29	1000000047	1904
63126		Spot	4	Image 1	29	1000000048	1905
64225		Spot	4	Image 1	29	1000000050	1906
96350		Spot	4	Image 1	29	1000000051	1907
65833		Spot	4	Image 1	29	1000000052	1908
71350		Spot	4	Image 1	29	1000000053	1909
58508		Spot	4	Image 1	29	1000000054	1910
107015		Spot	4	Image 1	29	1000000055	1911
67393		Spot	4	Image 1	29	1000000056	1912
62035		Spot	4	Image 1	29	1000000057	1913
62106		Spot	4	Image 1	29	1000000058	1915
71964		Spot	4	Image 1	29	1000000059	1916
85742		Spot	4	Image 1	29	1000000060	1917
58665		Spot	4	Image 1	29	1000000061	1918
58844		Spot	4	Image 1	29	1000000062	1919
56651		Spot	4	Image 1	29	1000000063	1920
58141		Spot	4	Image 1	29	1000000069	1921
74206		Spot	4	Image 1	29	1000000064	1922
68032		Spot	4	Image 1	30	1000000001	1923
90221		Spot	4	Image 1	30	1000000002	1924
80734		Spot	4	Image 1	30	1000000003	1925
234390		Spot	4	Image 1	30	1000000005	1927
67103		Spot	4	Image 1	30	1000000006	1928
68090		Spot	4	Image 1	30	1000000020	1929
68553		Spot	4	Image 1	30	1000000007	1930
86075		Spot	4	Image 1	30	1000000008	1931
61962		Spot	4	Image 1	30	1000000009	1932
77346		Spot	4	Image 1	30	1000000068	1933
62291		Spot	4	Image 1	30	1000000067	1934
81043		Spot	4	Image 1	30	1000000010	1935
149008		Spot	4	Image 1	30	1000000012	1936
82277		Spot	4	Image 1	30	1000000013	1937
99799		Spot	4	Image 1	30	1000000014	1938
74315		Spot	4	Image 1	30	1000000015	1939
68345		Spot	4	Image 1	30	1000000016	1940
61058		Spot	4	Image 1	30	1000000017	1941
66163		Spot	4	Image 1	30	1000000018	1942
58472		Spot	4	Image 1	30	1000000019	1943
57116		Spot	4	Image 1	30	1000000021	1944
66670		Spot	4	Image 1	30	1000000022	1945
72306		Spot	4	Image 1	30	1000000023	1946
70158		Spot	4	Image 1	30	1000000024	1947
67400		Spot	4	Image 1	30	1000000025	1948
59809		Spot	4	Image 1	30	1000000070	1949
56261		Spot	4	Image 1	30	1000000027	1950
59737		Spot	4	Image 1	30	1000000028	1951
82226		Spot	4	Image 1	30	1000000029	1952
76407		Spot	4	Image 1	30	1000000030	1953
58773		Spot	4	Image 1	30	1000000031	1954
71997		Spot	4	Image 1	30	1000000032	1955
64354		Spot	4	Image 1	30	1000000033	1956
79797		Spot	4	Image 1	30	1000000034	1957
65421		Spot	4	Image 1	30	1000000036	1958
62654		Spot	4	Image 1	30	1000000037	1959
78811		Spot	4	Image 1	30	1000000038	1960
65125		Spot	4	Image 1	30	1000000039	1961
62683		Spot	4	Image 1	30	1000000040	1962
58562		Spot	4	Image 1	30	1000000041	1963
72510		Spot	4	Image 1	30	1000000042	1964
75884		Spot	4	Image 1	30	1000000043	1965
65407		Spot	4	Image 1	30	1000000044	1966
61819		Spot	4	Image 1	30	1000000045	1967
65120		Spot	4	Image 1	30	1000000046	1968
65437		Spot	4	Image 1	30	1000000047	1969
64212		Spot	4	Image 1	30	1000000048	1970
64485		Spot	4	Image 1	30	1000000049	1971
64759		Spot	4	Image 1	30	1000000050	1972
96622		Spot	4	Image 1	30	1000000051	1973
64514		Spot	4	Image 1	30	1000000052	1974
70209		Spot	4	Image 1	30	1000000053	1975
57799		Spot	4	Image 1	30	1000000054	1976
106913		Spot	4	Image 1	30	1000000055	1977
66747		Spot	4	Image 1	30	1000000056	1978
56795		Spot	4	Image 1	30	1000000071	1979
61565		Spot	4	Image 1	30	1000000057	1980
62481		Spot	4	Image 1	30	1000000058	1982
71973		Spot	4	Image 1	30	1000000059	1983
82631		Spot	4	Image 1	30	1000000060	1984
57640		Spot	4	Image 1	30	1000000061	1985
59395		Spot	4	Image 1	30	1000000062	1986
57324		Spot	4	Image 1	30	1000000063	1987
74395		Spot	4	Image 1	30	1000000064	1988
62424		Spot	4	Image 1	31	1000000072	1989
90210		Spot	4	Image 1	31	1000000002	1990
80025		Spot	4	Image 1	31	1000000003	1991
234015		Spot	4	Image 1	31	1000000005	1993
66896		Spot	4	Image 1	31	1000000006	1994
67745		Spot	4	Image 1	31	1000000020	1995
69270		Spot	4	Image 1	31	1000000007	1996
86631		Spot	4	Image 1	31	1000000008	1997
61885		Spot	4	Image 1	31	1000000009	1998
75207		Spot	4	Image 1	31	1000000068	1999
80952		Spot	4	Image 1	31	1000000010	2000
151410		Spot	4	Image 1	31	1000000012	2001
83032		Spot	4	Image 1	31	1000000013	2002
99218		Spot	4	Image 1	31	1000000014	2003
75369		Spot	4	Image 1	31	1000000015	2004
67587		Spot	4	Image 1	31	1000000016	2005
61129		Spot	4	Image 1	31	1000000017	2006
59599		Spot	4	Image 1	31	1000000019	2007
67537		Spot	4	Image 1	31	1000000018	2008
57594		Spot	4	Image 1	31	1000000021	2009
67130		Spot	4	Image 1	31	1000000022	2010
72562		Spot	4	Image 1	31	1000000023	2011
69700		Spot	4	Image 1	31	1000000024	2012
66586		Spot	4	Image 1	31	1000000025	2013
60016		Spot	4	Image 1	31	1000000070	2014
57502		Spot	4	Image 1	31	1000000027	2015
59642		Spot	4	Image 1	31	1000000028	2016
82017		Spot	4	Image 1	31	1000000029	2017
59728		Spot	4	Image 1	31	1000000073	2018
76735		Spot	4	Image 1	31	1000000030	2019
58844		Spot	4	Image 1	31	1000000031	2020
73466		Spot	4	Image 1	31	1000000032	2021
64242		Spot	4	Image 1	31	1000000033	2022
79702		Spot	4	Image 1	31	1000000034	2023
58698		Spot	4	Image 1	31	1000000035	2024
66097		Spot	4	Image 1	31	1000000036	2025
62188		Spot	4	Image 1	31	1000000037	2026
78142		Spot	4	Image 1	31	1000000038	2027
68219		Spot	4	Image 1	31	1000000039	2028
62311		Spot	4	Image 1	31	1000000040	2029
58218		Spot	4	Image 1	31	1000000041	2030
71035		Spot	4	Image 1	31	1000000042	2031
77214		Spot	4	Image 1	31	1000000043	2032
65669		Spot	4	Image 1	31	1000000044	2033
60963		Spot	4	Image 1	31	1000000045	2034
64779		Spot	4	Image 1	31	1000000046	2035
65069		Spot	4	Image 1	31	1000000047	2036
63155		Spot	4	Image 1	31	1000000048	2037
65483		Spot	4	Image 1	31	1000000049	2038
63558		Spot	4	Image 1	31	1000000050	2039
97282		Spot	4	Image 1	31	1000000051	2040
65773		Spot	4	Image 1	31	1000000052	2041
70785		Spot	4	Image 1	31	1000000053	2042
58138		Spot	4	Image 1	31	1000000054	2043
105487		Spot	4	Image 1	31	1000000055	2044
69045		Spot	4	Image 1	31	1000000056	2045
57047		Spot	4	Image 1	31	1000000071	2046
61303		Spot	4	Image 1	31	1000000057	2047
61871		Spot	4	Image 1	31	1000000058	2049
73772		Spot	4	Image 1	31	1000000059	2050
82080		Spot	4	Image 1	31	1000000060	2051
57671		Spot	4	Image 1	31	1000000061	2052
59186		Spot	4	Image 1	31	1000000062	2053
57789		Spot	4	Image 1	31	1000000063	2054
73798		Spot	4	Image 1	31	1000000064	2055
66162		Spot	4	Image 1	32	1000000001	2056
88284		Spot	4	Image 1	32	1000000002	2057
79003		Spot	4	Image 1	32	1000000003	2058
[truncated: 992 more rows]
