# Supplementary material for: Protocol for real-time monitoring of CD8+ T and myeloid cell behavior in human high-grade serous ovarian cancer slices
Source: STAR Protoc. 2024 Jun 2;5(2):103102. doi: 10.1016/j.xpro.2024.103102 (PMC11179100; doi:10.1016/j.xpro.2024.103102)
Supplement: Data S3. Files for testing the R script, quantification and statistical analysis step 2 [file mmc3.zip › Test files/Slice1_b/__Overall.csv]

Overall
====================
Variable	Value	Unit	Time	ID
Number of Spots per Time Point	65		1
Number of Spots per Time Point	66		2
Number of Spots per Time Point	65		3
Number of Spots per Time Point	64		4
Number of Spots per Time Point	65		5
Number of Spots per Time Point	62		6
Number of Spots per Time Point	65		7
Number of Spots per Time Point	65		8
Number of Spots per Time Point	65		9
Number of Spots per Time Point	64		10
Number of Spots per Time Point	64		11
Number of Spots per Time Point	60		12
Number of Spots per Time Point	61		13
Number of Spots per Time Point	67		14
Number of Spots per Time Point	65		15
Number of Spots per Time Point	64		16
Number of Spots per Time Point	65		17
Number of Spots per Time Point	65		18
Number of Spots per Time Point	65		19
Number of Spots per Time Point	66		20
Number of Spots per Time Point	66		21
Number of Spots per Time Point	65		22
Number of Spots per Time Point	65		23
Number of Spots per Time Point	66		24
Number of Spots per Time Point	62		25
Number of Spots per Time Point	62		26
Number of Spots per Time Point	62		27
Number of Spots per Time Point	65		28
Number of Spots per Time Point	64		29
Number of Spots per Time Point	64		30
Number of Spots per Time Point	65		31
Number of Spots per Time Point	64		32
Number of Spots per Time Point	65		33
Number of Spots per Time Point	62		34
Number of Spots per Time Point	63		35
Number of Spots per Time Point	67		36
Number of Spots per Time Point	63		37
Number of Spots per Time Point	64		38
Number of Spots per Time Point	59		39
Number of Spots per Time Point	61		40
Number of Spots per Time Point	60		41
Number of Spots per Time Point	61		42
Number of Spots per Time Point	59		43
Number of Spots per Time Point	60		44
Number of Spots per Time Point	63		45
Number of Spots per Time Point	62		46
Number of Spots per Time Point	62		47
Number of Tracks	77
Total Number of Spots	2989
