# Supplementary material for: Protocol for real-time monitoring of CD8+ T and myeloid cell behavior in human high-grade serous ovarian cancer slices
Source: STAR Protoc. 2024 Jun 2;5(2):103102. doi: 10.1016/j.xpro.2024.103102 (PMC11179100; doi:10.1016/j.xpro.2024.103102)
Supplement: Data S3. Files for testing the R script, quantification and statistical analysis step 2 [file mmc3.zip › Test files/Slice1_b/__Position.csv]

Position
====================
Position X	Position Y	Position Z	Unit	Category	Collection	Time	TrackID	ID
37184.3	-17750.8	3732.85	um	Spot	Position	1	1000000000	0
37215.1	-17739.4	3732.85	um	Spot	Position	1	1000000001	1
37215.8	-17709.4	3732.85	um	Spot	Position	1	1000000002	2
37223.9	-17707.8	3732.85	um	Spot	Position	1	1000000003	3
37205.6	-17690	3732.85	um	Spot	Position	1	1000000004	5
37222.4	-17680.4	3732.85	um	Spot	Position	1	1000000005	6
37290.9	-17823.9	3732.85	um	Spot	Position	1	1000000006	7
37358.7	-17799	3732.85	um	Spot	Position	1	1000000007	8
37289.5	-17785.7	3732.85	um	Spot	Position	1	1000000008	9
37372.2	-17783.7	3732.85	um	Spot	Position	1	1000000009	10
37279.9	-17737.2	3732.85	um	Spot	Position	1	1000000010	11
37249.5	-17713.9	3732.85	um	Spot	Position	1	1000000011	12
37349.3	-17708.5	3732.85	um	Spot	Position	1	1000000012	13
37233.9	-17697	3732.85	um	Spot	Position	1	1000000013	14
37241.4	-17683.4	3732.85	um	Spot	Position	1	1000000014	15
37250.4	-17682.4	3732.85	um	Spot	Position	1	1000000015	16
37263.1	-17681.9	3732.85	um	Spot	Position	1	1000000016	17
37443.6	-17823.9	3732.85	um	Spot	Position	1	1000000017	18
37419.9	-17809.7	3732.85	um	Spot	Position	1	1000000018	19
37544	-17809.7	3732.85	um	Spot	Position	1	1000000019	20
37390.5	-17805.5	3732.85	um	Spot	Position	1	1000000020	21
37491	-17802.6	3732.85	um	Spot	Position	1	1000000021	22
37437.7	-17795.4	3732.85	um	Spot	Position	1	1000000022	23
37484.6	-17776	3732.85	um	Spot	Position	1	1000000023	24
37514.5	-17772	3732.85	um	Spot	Position	1	1000000024	25
37467.5	-17764.7	3732.85	um	Spot	Position	1	1000000025	26
37431.1	-17762	3732.85	um	Spot	Position	1	1000000026	27
37537.6	-17757.4	3732.85	um	Spot	Position	1	1000000027	28
37498.1	-17754.1	3732.85	um	Spot	Position	1	1000000028	29
37423.1	-17745.1	3732.85	um	Spot	Position	1	1000000029	30
37404.8	-17741.3	3732.85	um	Spot	Position	1	1000000030	31
37445.3	-17731.8	3732.85	um	Spot	Position	1	1000000031	32
37512.3	-17716.3	3732.85	um	Spot	Position	1	1000000032	33
37464.5	-17715.6	3732.85	um	Spot	Position	1	1000000033	34
37478.9	-17709.3	3732.85	um	Spot	Position	1	1000000034	35
37455.2	-17708.6	3732.85	um	Spot	Position	1	1000000035	36
37496	-17708	3732.85	um	Spot	Position	1	1000000036	37
37405.3	-17703.6	3732.85	um	Spot	Position	1	1000000037	38
37410.1	-17690.1	3732.85	um	Spot	Position	1	1000000038	39
37498.6	-17687	3732.85	um	Spot	Position	1	1000000039	40
37429.3	-17683.5	3732.85	um	Spot	Position	1	1000000040	41
37453.5	-17670.3	3732.85	um	Spot	Position	1	1000000041	42
37207.4	-17627.6	3732.85	um	Spot	Position	1	1000000042	43
37185.8	-17609.6	3732.85	um	Spot	Position	1	1000000043	44
37132.5	-17522.6	3732.85	um	Spot	Position	1	1000000044	45
37105.8	-17520.7	3732.85	um	Spot	Position	1	1000000045	46
37326.3	-17648.3	3732.85	um	Spot	Position	1	1000000046	47
37304.6	-17626.5	3732.85	um	Spot	Position	1	1000000047	48
37335.6	-17620.7	3732.85	um	Spot	Position	1	1000000048	49
37225.1	-17567.4	3732.85	um	Spot	Position	1	1000000049	50
37291.5	-17555.5	3732.85	um	Spot	Position	1	1000000050	51
37354	-17527.5	3732.85	um	Spot	Position	1	1000000051	52
37361.9	-17507.7	3732.85	um	Spot	Position	1	1000000052	53
37336.8	-17494.4	3732.85	um	Spot	Position	1	1000000053	54
37491.2	-17609.3	3732.85	um	Spot	Position	1	1000000054	55
37443.1	-17581.8	3732.85	um	Spot	Position	1	1000000055	56
37528.5	-17580.5	3732.85	um	Spot	Position	1	1000000056	57
37423.8	-17563.8	3732.85	um	Spot	Position	1	1000000057	58
37501.6	-17563	3732.85	um	Spot	Position	1	1000000058	59
37531.7	-17536.9	3732.85	um	Spot	Position	1	1000000059	61
37445	-17527.9	3732.85	um	Spot	Position	1	1000000060	62
37542.6	-17523.6	3732.85	um	Spot	Position	1	1000000061	63
37466.4	-17510.5	3732.85	um	Spot	Position	1	1000000062	64
37463.5	-17500	3732.85	um	Spot	Position	1	1000000063	65
37476.9	-17489	3732.85	um	Spot	Position	1	1000000064	66
37184.8	-17750.7	3732.85	um	Spot	Position	2	1000000000	67
37214.4	-17739.7	3732.85	um	Spot	Position	2	1000000001	68
37215.7	-17709.4	3732.85	um	Spot	Position	2	1000000002	69
37224	-17707.8	3732.85	um	Spot	Position	2	1000000003	70
37206.1	-17689.8	3732.85	um	Spot	Position	2	1000000004	72
37222.7	-17680.7	3732.85	um	Spot	Position	2	1000000005	73
37291.4	-17823.9	3732.85	um	Spot	Position	2	1000000006	74
37358.8	-17798.8	3732.85	um	Spot	Position	2	1000000007	75
37289	-17785.4	3732.85	um	Spot	Position	2	1000000008	76
37372.4	-17783.8	3732.85	um	Spot	Position	2	1000000009	77
37359.5	-17746.4	3732.85	um	Spot	Position	2	1000000065	78
37279.9	-17737.1	3732.85	um	Spot	Position	2	1000000010	79
37249.8	-17714.2	3732.85	um	Spot	Position	2	1000000011	80
37348.6	-17708.8	3732.85	um	Spot	Position	2	1000000012	81
37234	-17697.2	3732.85	um	Spot	Position	2	1000000013	82
37241.4	-17683.4	3732.85	um	Spot	Position	2	1000000014	83
37250.7	-17682.2	3732.85	um	Spot	Position	2	1000000015	84
37263	-17682.2	3732.85	um	Spot	Position	2	1000000016	85
37443.3	-17823.9	3732.85	um	Spot	Position	2	1000000017	86
37419.9	-17809.7	3732.85	um	Spot	Position	2	1000000018	87
37543.9	-17809.8	3732.85	um	Spot	Position	2	1000000019	88
37390.6	-17805.5	3732.85	um	Spot	Position	2	1000000020	89
37490.7	-17802.9	3732.85	um	Spot	Position	2	1000000021	90
37438.1	-17795.6	3732.85	um	Spot	Position	2	1000000022	91
37484.6	-17776	3732.85	um	Spot	Position	2	1000000023	92
37514.6	-17771.9	3732.85	um	Spot	Position	2	1000000024	93
37467.5	-17764.6	3732.85	um	Spot	Position	2	1000000025	94
37430.8	-17761.8	3732.85	um	Spot	Position	2	1000000026	95
37537.8	-17757.6	3732.85	um	Spot	Position	2	1000000027	96
37498.1	-17754.3	3732.85	um	Spot	Position	2	1000000028	97
37423.2	-17745.2	3732.85	um	Spot	Position	2	1000000029	98
37404.9	-17741.5	3732.85	um	Spot	Position	2	1000000030	99
37445.1	-17731.6	3732.85	um	Spot	Position	2	1000000031	100
37512.4	-17716.3	3732.85	um	Spot	Position	2	1000000032	101
37464.7	-17715.5	3732.85	um	Spot	Position	2	1000000033	102
37479.1	-17709.2	3732.85	um	Spot	Position	2	1000000034	103
37455	-17708.7	3732.85	um	Spot	Position	2	1000000035	104
37495.4	-17708.7	3732.85	um	Spot	Position	2	1000000036	105
37405.4	-17703.4	3732.85	um	Spot	Position	2	1000000037	106
37410.2	-17690.2	3732.85	um	Spot	Position	2	1000000038	107
37498.1	-17687.9	3732.85	um	Spot	Position	2	1000000039	108
37429.6	-17683.8	3732.85	um	Spot	Position	2	1000000040	109
37453.8	-17670.8	3732.85	um	Spot	Position	2	1000000041	110
37206.8	-17627.5	3732.85	um	Spot	Position	2	1000000042	111
37185.2	-17609.4	3732.85	um	Spot	Position	2	1000000043	112
37132.7	-17522.7	3732.85	um	Spot	Position	2	1000000044	113
37106.2	-17521.1	3732.85	um	Spot	Position	2	1000000045	114
37326.3	-17648.4	3732.85	um	Spot	Position	2	1000000046	115
37304.9	-17626.8	3732.85	um	Spot	Position	2	1000000047	116
37335.6	-17620.7	3732.85	um	Spot	Position	2	1000000048	117
37225.3	-17567.4	3732.85	um	Spot	Position	2	1000000049	118
37291.6	-17555.6	3732.85	um	Spot	Position	2	1000000050	119
37354.2	-17527.7	3732.85	um	Spot	Position	2	1000000051	120
37361.7	-17507.5	3732.85	um	Spot	Position	2	1000000052	121
37336.8	-17494.4	3732.85	um	Spot	Position	2	1000000053	122
37491.4	-17609.5	3732.85	um	Spot	Position	2	1000000054	123
37443.2	-17581.9	3732.85	um	Spot	Position	2	1000000055	124
37528.7	-17580.6	3732.85	um	Spot	Position	2	1000000056	125
37423.8	-17563.9	3732.85	um	Spot	Position	2	1000000057	126
37501.6	-17563.1	3732.85	um	Spot	Position	2	1000000058	128
37531.8	-17537.1	3732.85	um	Spot	Position	2	1000000059	129
37443.9	-17527.6	3732.85	um	Spot	Position	2	1000000060	130
37542.5	-17523.2	3732.85	um	Spot	Position	2	1000000061	131
37466.3	-17510.4	3732.85	um	Spot	Position	2	1000000062	132
37463.5	-17500.1	3732.85	um	Spot	Position	2	1000000063	133
37476.9	-17489.1	3732.85	um	Spot	Position	2	1000000064	134
37184	-17750.9	3732.85	um	Spot	Position	3	1000000000	135
37216	-17709.5	3732.85	um	Spot	Position	3	1000000002	136
37205.8	-17689.6	3732.85	um	Spot	Position	3	1000000004	138
37222.6	-17680.8	3732.85	um	Spot	Position	3	1000000005	139
37290.5	-17823.9	3732.85	um	Spot	Position	3	1000000006	140
37358.8	-17798.8	3732.85	um	Spot	Position	3	1000000007	141
37288.4	-17785.7	3732.85	um	Spot	Position	3	1000000008	142
37372.3	-17783.8	3732.85	um	Spot	Position	3	1000000009	143
37358.9	-17746.9	3732.85	um	Spot	Position	3	1000000065	144
37279.8	-17737.4	3732.85	um	Spot	Position	3	1000000010	145
37249.1	-17714	3732.85	um	Spot	Position	3	1000000011	146
37348.6	-17709	3732.85	um	Spot	Position	3	1000000012	147
37224.1	-17708	3732.85	um	Spot	Position	3	1000000003	148
37234	-17697.3	3732.85	um	Spot	Position	3	1000000013	149
37241.5	-17683.3	3732.85	um	Spot	Position	3	1000000014	150
37250.2	-17682.2	3732.85	um	Spot	Position	3	1000000015	151
37262.8	-17682.2	3732.85	um	Spot	Position	3	1000000016	152
37442.6	-17823.9	3732.85	um	Spot	Position	3	1000000017	153
37419.8	-17809.9	3732.85	um	Spot	Position	3	1000000018	154
37543.9	-17809.6	3732.85	um	Spot	Position	3	1000000019	155
37390.5	-17805.3	3732.85	um	Spot	Position	3	1000000020	156
37490.7	-17802.4	3732.85	um	Spot	Position	3	1000000021	157
37437.9	-17795.4	3732.85	um	Spot	Position	3	1000000022	158
37484.6	-17776	3732.85	um	Spot	Position	3	1000000023	159
37514.1	-17772.2	3732.85	um	Spot	Position	3	1000000024	160
37467.5	-17764.5	3732.85	um	Spot	Position	3	1000000025	161
37430.4	-17760	3732.85	um	Spot	Position	3	1000000026	162
37537.2	-17757.9	3732.85	um	Spot	Position	3	1000000027	163
37498.2	-17753.9	3732.85	um	Spot	Position	3	1000000028	164
37423.1	-17745.3	3732.85	um	Spot	Position	3	1000000029	165
37404.8	-17741.4	3732.85	um	Spot	Position	3	1000000030	166
37445.5	-17731.6	3732.85	um	Spot	Position	3	1000000031	167
37512.6	-17716.6	3732.85	um	Spot	Position	3	1000000032	168
37464.6	-17715.6	3732.85	um	Spot	Position	3	1000000033	169
37479.1	-17709.3	3732.85	um	Spot	Position	3	1000000034	170
37455.2	-17708.8	3732.85	um	Spot	Position	3	1000000035	171
37495.4	-17708.6	3732.85	um	Spot	Position	3	1000000036	172
37405.4	-17703.5	3732.85	um	Spot	Position	3	1000000037	173
37410	-17690.2	3732.85	um	Spot	Position	3	1000000038	174
37497.6	-17687.3	3732.85	um	Spot	Position	3	1000000039	175
37429.6	-17683.6	3732.85	um	Spot	Position	3	1000000040	176
37454.1	-17670.7	3732.85	um	Spot	Position	3	1000000041	177
37206.9	-17627.5	3732.85	um	Spot	Position	3	1000000042	178
37183.9	-17609.1	3732.85	um	Spot	Position	3	1000000043	179
37132.5	-17522.7	3732.85	um	Spot	Position	3	1000000044	180
37105.9	-17521.1	3732.85	um	Spot	Position	3	1000000045	181
37326.2	-17648.4	3732.85	um	Spot	Position	3	1000000046	182
37304.7	-17626.6	3732.85	um	Spot	Position	3	1000000047	183
37335.6	-17620.8	3732.85	um	Spot	Position	3	1000000048	184
37225	-17567.3	3732.85	um	Spot	Position	3	1000000049	185
37291.1	-17555.4	3732.85	um	Spot	Position	3	1000000050	186
37354.2	-17527.7	3732.85	um	Spot	Position	3	1000000051	187
37361.6	-17507.9	3732.85	um	Spot	Position	3	1000000052	188
37336.8	-17494.6	3732.85	um	Spot	Position	3	1000000053	189
37491.2	-17609.4	3732.85	um	Spot	Position	3	1000000054	190
37443.2	-17582	3732.85	um	Spot	Position	3	1000000055	191
37528.6	-17580.5	3732.85	um	Spot	Position	3	1000000056	192
37424	-17564	3732.85	um	Spot	Position	3	1000000057	194
37501.3	-17563.3	3732.85	um	Spot	Position	3	1000000058	195
37531.7	-17537.2	3732.85	um	Spot	Position	3	1000000059	196
37443.7	-17527.9	3732.85	um	Spot	Position	3	1000000060	197
37542.5	-17523.3	3732.85	um	Spot	Position	3	1000000061	198
37466.6	-17510.5	3732.85	um	Spot	Position	3	1000000062	199
37463.5	-17500	3732.85	um	Spot	Position	3	1000000063	200
37477	-17489.2	3732.85	um	Spot	Position	3	1000000064	201
37214.9	-17739.2	3732.85	um	Spot	Position	4	1000000001	202
37215.9	-17709.4	3732.85	um	Spot	Position	4	1000000002	203
37206.3	-17689.6	3732.85	um	Spot	Position	4	1000000004	205
37222.5	-17680.7	3732.85	um	Spot	Position	4	1000000005	206
37291.4	-17823.9	3732.85	um	Spot	Position	4	1000000006	207
37358.9	-17798.7	3732.85	um	Spot	Position	4	1000000007	208
37288.3	-17785.3	3732.85	um	Spot	Position	4	1000000008	209
37372.3	-17783.7	3732.85	um	Spot	Position	4	1000000009	210
37359.2	-17746.4	3732.85	um	Spot	Position	4	1000000065	211
37279.9	-17737.2	3732.85	um	Spot	Position	4	1000000010	212
37249.6	-17713.8	3732.85	um	Spot	Position	4	1000000011	213
37348.3	-17709.1	3732.85	um	Spot	Position	4	1000000012	214
37224.1	-17708.1	3732.85	um	Spot	Position	4	1000000003	215
37234.1	-17697.2	3732.85	um	Spot	Position	4	1000000013	216
37241.3	-17683.2	3732.85	um	Spot	Position	4	1000000014	217
37250.3	-17682.2	3732.85	um	Spot	Position	4	1000000015	218
37263	-17682.2	3732.85	um	Spot	Position	4	1000000016	219
37441.9	-17823.9	3732.85	um	Spot	Position	4	1000000017	220
37419.8	-17809.6	3732.85	um	Spot	Position	4	1000000018	221
37544.1	-17809.6	3732.85	um	Spot	Position	4	1000000019	222
37390.5	-17805.4	3732.85	um	Spot	Position	4	1000000020	223
37490.7	-17802.3	3732.85	um	Spot	Position	4	1000000021	224
37437.8	-17795.3	3732.85	um	Spot	Position	4	1000000022	225
37484.6	-17775.9	3732.85	um	Spot	Position	4	1000000023	226
37514.3	-17772	3732.85	um	Spot	Position	4	1000000024	227
37467.5	-17764.6	3732.85	um	Spot	Position	4	1000000025	228
37430.6	-17761.5	3732.85	um	Spot	Position	4	1000000026	229
37537.5	-17758.1	3732.85	um	Spot	Position	4	1000000027	230
37498.3	-17753.7	3732.85	um	Spot	Position	4	1000000028	231
37423.2	-17745.1	3732.85	um	Spot	Position	4	1000000029	232
37404.9	-17741.3	3732.85	um	Spot	Position	4	1000000030	233
37512.5	-17716.2	3732.85	um	Spot	Position	4	1000000032	234
37464.3	-17715.6	3732.85	um	Spot	Position	4	1000000033	235
37479	-17709.2	3732.85	um	Spot	Position	4	1000000034	236
37455	-17709	3732.85	um	Spot	Position	4	1000000035	237
37495.5	-17708.8	3732.85	um	Spot	Position	4	1000000036	238
37405.2	-17703.5	3732.85	um	Spot	Position	4	1000000037	239
37410.1	-17690.1	3732.85	um	Spot	Position	4	1000000038	240
37498.2	-17686.5	3732.85	um	Spot	Position	4	1000000039	241
37429.6	-17683.5	3732.85	um	Spot	Position	4	1000000040	242
37453.7	-17670.1	3732.85	um	Spot	Position	4	1000000041	243
37207.2	-17627.4	3732.85	um	Spot	Position	4	1000000042	244
37182.8	-17608.3	3732.85	um	Spot	Position	4	1000000043	245
37132.3	-17522.5	3732.85	um	Spot	Position	4	1000000044	246
37106.1	-17521	3732.85	um	Spot	Position	4	1000000045	247
37326.8	-17648.3	3732.85	um	Spot	Position	4	1000000046	248
37304.9	-17626.7	3732.85	um	Spot	Position	4	1000000047	249
37335.7	-17620.8	3732.85	um	Spot	Position	4	1000000048	250
37224.9	-17567.4	3732.85	um	Spot	Position	4	1000000049	251
37291.5	-17555.5	3732.85	um	Spot	Position	4	1000000050	252
37354.2	-17527.6	3732.85	um	Spot	Position	4	1000000051	253
37361.1	-17507.7	3732.85	um	Spot	Position	4	1000000052	254
37336.9	-17494.3	3732.85	um	Spot	Position	4	1000000053	255
37491.5	-17609.4	3732.85	um	Spot	Position	4	1000000054	256
37443.3	-17581.8	3732.85	um	Spot	Position	4	1000000055	257
37528.6	-17580.2	3732.85	um	Spot	Position	4	1000000056	258
37423.9	-17563.8	3732.85	um	Spot	Position	4	1000000057	259
37501.6	-17563.1	3732.85	um	Spot	Position	4	1000000058	260
37531.7	-17537.1	3732.85	um	Spot	Position	4	1000000059	262
37443.6	-17527.8	3732.85	um	Spot	Position	4	1000000060	263
37542.6	-17523.4	3732.85	um	Spot	Position	4	1000000061	264
37466.2	-17510.4	3732.85	um	Spot	Position	4	1000000062	265
37463.8	-17500.2	3732.85	um	Spot	Position	4	1000000063	266
37477	-17489.2	3732.85	um	Spot	Position	4	1000000064	267
37184.4	-17750.5	3732.85	um	Spot	Position	5	1000000000	268
37215.6	-17709.4	3732.85	um	Spot	Position	5	1000000002	269
37206.2	-17689.6	3732.85	um	Spot	Position	5	1000000004	271
37222.4	-17680.7	3732.85	um	Spot	Position	5	1000000005	272
37290.2	-17823.9	3732.85	um	Spot	Position	5	1000000006	273
37390.3	-17805.4	3732.85	um	Spot	Position	5	1000000020	274
37358.6	-17798.7	3732.85	um	Spot	Position	5	1000000007	275
37288.2	-17785.2	3732.85	um	Spot	Position	5	1000000008	276
37372.3	-17783.3	3732.85	um	Spot	Position	5	1000000009	277
37359.1	-17746.4	3732.85	um	Spot	Position	5	1000000065	278
37279.7	-17737.2	3732.85	um	Spot	Position	5	1000000010	279
37249.4	-17713.7	3732.85	um	Spot	Position	5	1000000011	280
37348.3	-17709.1	3732.85	um	Spot	Position	5	1000000012	281
37224.1	-17707.9	3732.85	um	Spot	Position	5	1000000003	282
37233.9	-17697.1	3732.85	um	Spot	Position	5	1000000013	283
37241.3	-17683.2	3732.85	um	Spot	Position	5	1000000014	284
37250.1	-17682.2	3732.85	um	Spot	Position	5	1000000015	285
37262.8	-17682	3732.85	um	Spot	Position	5	1000000016	286
37441.4	-17823.9	3732.85	um	Spot	Position	5	1000000017	287
37419.6	-17809.6	3732.85	um	Spot	Position	5	1000000018	288
37543.8	-17809.6	3732.85	um	Spot	Position	5	1000000019	289
37490.5	-17802.4	3732.85	um	Spot	Position	5	1000000021	290
37437.2	-17795.4	3732.85	um	Spot	Position	5	1000000022	291
37484.5	-17775.9	3732.85	um	Spot	Position	5	1000000023	292
37514.2	-17771.9	3732.85	um	Spot	Position	5	1000000024	293
37467.6	-17764.4	3732.85	um	Spot	Position	5	1000000025	294
37430.5	-17760.8	3732.85	um	Spot	Position	5	1000000026	295
37537.5	-17757.6	3732.85	um	Spot	Position	5	1000000027	296
37498.1	-17753.8	3732.85	um	Spot	Position	5	1000000028	297
37423.1	-17745	3732.85	um	Spot	Position	5	1000000029	298
37404.8	-17741.3	3732.85	um	Spot	Position	5	1000000030	299
37445	-17732.1	3732.85	um	Spot	Position	5	1000000031	300
37512.2	-17716.1	3732.85	um	Spot	Position	5	1000000032	301
37464.6	-17715.7	3732.85	um	Spot	Position	5	1000000033	302
37455	-17708.7	3732.85	um	Spot	Position	5	1000000035	303
37478.9	-17709	3732.85	um	Spot	Position	5	1000000034	304
37495.5	-17708.3	3732.85	um	Spot	Position	5	1000000036	305
37405.3	-17703.4	3732.85	um	Spot	Position	5	1000000037	306
37410	-17690	3732.85	um	Spot	Position	5	1000000038	307
37498.3	-17687.2	3732.85	um	Spot	Position	5	1000000039	308
37429.4	-17683.6	3732.85	um	Spot	Position	5	1000000040	309
37453.2	-17670.6	3732.85	um	Spot	Position	5	1000000041	310
37206.9	-17627.3	3732.85	um	Spot	Position	5	1000000042	311
37182.7	-17606.4	3732.85	um	Spot	Position	5	1000000043	312
37132.5	-17522.5	3732.85	um	Spot	Position	5	1000000044	313
37105.9	-17521	3732.85	um	Spot	Position	5	1000000045	314
37326.7	-17648.3	3732.85	um	Spot	Position	5	1000000046	315
37304.7	-17626.7	3732.85	um	Spot	Position	5	1000000047	316
37335.6	-17620.7	3732.85	um	Spot	Position	5	1000000048	317
37225.4	-17567.1	3732.85	um	Spot	Position	5	1000000049	318
37291.2	-17555.1	3732.85	um	Spot	Position	5	1000000050	319
37354	-17527.7	3732.85	um	Spot	Position	5	1000000051	320
37361.1	-17507.7	3732.85	um	Spot	Position	5	1000000052	321
37336.7	-17494.4	3732.85	um	Spot	Position	5	1000000053	322
37491.2	-17609.6	3732.85	um	Spot	Position	5	1000000054	323
37443.1	-17581.8	3732.85	um	Spot	Position	5	1000000055	324
37528.5	-17580.3	3732.85	um	Spot	Position	5	1000000056	325
37423.8	-17563.9	3732.85	um	Spot	Position	5	1000000057	326
37501.4	-17563.1	3732.85	um	Spot	Position	5	1000000058	327
37531.6	-17537.1	3732.85	um	Spot	Position	5	1000000059	329
37443.9	-17527.8	3732.85	um	Spot	Position	5	1000000060	330
37542.6	-17523.5	3732.85	um	Spot	Position	5	1000000061	331
37466.2	-17510.4	3732.85	um	Spot	Position	5	1000000062	332
37463.4	-17500	3732.85	um	Spot	Position	5	1000000063	333
37476.8	-17489	3732.85	um	Spot	Position	5	1000000064	334
37215.7	-17709.3	3732.85	um	Spot	Position	6	1000000002	335
37206.3	-17689.2	3732.85	um	Spot	Position	6	1000000004	337
37222.3	-17680.4	3732.85	um	Spot	Position	6	1000000005	338
37290.8	-17823.9	3732.85	um	Spot	Position	6	1000000006	339
37356.5	-17798	3732.85	um	Spot	Position	6	1000000007	340
37288.5	-17785.1	3732.85	um	Spot	Position	6	1000000008	341
37372.3	-17783.4	3732.85	um	Spot	Position	6	1000000009	342
37279.8	-17737.2	3732.85	um	Spot	Position	6	1000000010	343
37348.5	-17709.1	3732.85	um	Spot	Position	6	1000000012	344
37224.2	-17708.1	3732.85	um	Spot	Position	6	1000000003	345
37234	-17697.1	3732.85	um	Spot	Position	6	1000000013	346
37241.3	-17683.2	3732.85	um	Spot	Position	6	1000000014	347
37250	-17682.1	3732.85	um	Spot	Position	6	1000000015	348
37262.7	-17682.2	3732.85	um	Spot	Position	6	1000000016	349
37440.9	-17823.9	3732.85	um	Spot	Position	6	1000000017	350
37419.7	-17809.6	3732.85	um	Spot	Position	6	1000000018	351
37543.7	-17809.6	3732.85	um	Spot	Position	6	1000000019	352
37390.4	-17805.3	3732.85	um	Spot	Position	6	1000000020	353
37490.4	-17802.3	3732.85	um	Spot	Position	6	1000000021	354
37437.5	-17795.7	3732.85	um	Spot	Position	6	1000000022	355
37484.5	-17775.8	3732.85	um	Spot	Position	6	1000000023	356
37514.3	-17771.9	3732.85	um	Spot	Position	6	1000000024	357
37467.4	-17764.4	3732.85	um	Spot	Position	6	1000000025	358
37430.4	-17761.1	3732.85	um	Spot	Position	6	1000000026	359
37537.1	-17758	3732.85	um	Spot	Position	6	1000000027	360
37498.1	-17753.9	3732.85	um	Spot	Position	6	1000000028	361
37423.1	-17745.1	3732.85	um	Spot	Position	6	1000000029	362
37404.7	-17741.3	3732.85	um	Spot	Position	6	1000000030	363
37444.9	-17731.5	3732.85	um	Spot	Position	6	1000000031	364
37512.4	-17715.9	3732.85	um	Spot	Position	6	1000000032	365
37464.5	-17715.5	3732.85	um	Spot	Position	6	1000000033	366
37478.9	-17709.2	3732.85	um	Spot	Position	6	1000000034	367
37454.8	-17708.9	3732.85	um	Spot	Position	6	1000000035	368
37495.6	-17708.6	3732.85	um	Spot	Position	6	1000000036	369
37405.3	-17703.3	3732.85	um	Spot	Position	6	1000000037	370
37410.1	-17690.1	3732.85	um	Spot	Position	6	1000000038	371
37498.4	-17687.5	3732.85	um	Spot	Position	6	1000000039	372
37429.4	-17683.6	3732.85	um	Spot	Position	6	1000000040	373
37453.3	-17670.2	3732.85	um	Spot	Position	6	1000000041	374
37206.8	-17627.4	3732.85	um	Spot	Position	6	1000000042	375
37182.6	-17606.1	3732.85	um	Spot	Position	6	1000000043	376
37132.4	-17522.6	3732.85	um	Spot	Position	6	1000000044	377
37105.9	-17520.7	3732.85	um	Spot	Position	6	1000000045	378
37326.7	-17648.5	3732.85	um	Spot	Position	6	1000000046	379
37304.6	-17626.6	3732.85	um	Spot	Position	6	1000000047	380
37335.6	-17620.6	3732.85	um	Spot	Position	6	1000000048	381
37225.5	-17567.3	3732.85	um	Spot	Position	6	1000000049	382
37291.6	-17555.6	3732.85	um	Spot	Position	6	1000000050	383
37354.1	-17527.7	3732.85	um	Spot	Position	6	1000000051	384
37363	-17508	3732.85	um	Spot	Position	6	1000000052	385
37336.8	-17494.4	3732.85	um	Spot	Position	6	1000000053	386
37491.2	-17609.5	3732.85	um	Spot	Position	6	1000000054	387
37443.2	-17581.8	3732.85	um	Spot	Position	6	1000000055	388
37528.6	-17580.4	3732.85	um	Spot	Position	6	1000000056	389
37423.9	-17563.9	3732.85	um	Spot	Position	6	1000000057	390
37501.7	-17563.1	3732.85	um	Spot	Position	6	1000000058	392
37531.7	-17537.2	3732.85	um	Spot	Position	6	1000000059	393
37443.6	-17527.8	3732.85	um	Spot	Position	6	1000000060	394
37542.6	-17523.6	3732.85	um	Spot	Position	6	1000000061	395
37466.3	-17510.2	3732.85	um	Spot	Position	6	1000000062	396
37463.6	-17500.2	3732.85	um	Spot	Position	6	1000000063	397
37477	-17489.1	3732.85	um	Spot	Position	6	1000000064	398
37184	-17750.9	3732.85	um	Spot	Position	7	1000000000	399
37214.6	-17739.4	3732.85	um	Spot	Position	7	1000000001	400
37215.8	-17709.3	3732.85	um	Spot	Position	7	1000000002	401
37223.8	-17707.9	3732.85	um	Spot	Position	7	1000000003	402
37206	-17688.9	3732.85	um	Spot	Position	7	1000000004	404
37222.1	-17680.5	3732.85	um	Spot	Position	7	1000000005	405
37290.9	-17823.9	3732.85	um	Spot	Position	7	1000000006	406
37390.2	-17805.3	3732.85	um	Spot	Position	7	1000000020	407
37358.1	-17798.7	3732.85	um	Spot	Position	7	1000000007	408
37288.3	-17785.1	3732.85	um	Spot	Position	7	1000000008	409
37372	-17783.7	3732.85	um	Spot	Position	7	1000000009	410
37359.5	-17745.9	3732.85	um	Spot	Position	7	1000000065	411
37280	-17736.9	3732.85	um	Spot	Position	7	1000000010	412
37348.5	-17709.1	3732.85	um	Spot	Position	7	1000000012	413
37234	-17697.2	3732.85	um	Spot	Position	7	1000000013	414
37241.3	-17683.1	3732.85	um	Spot	Position	7	1000000014	415
37250	-17682.1	3732.85	um	Spot	Position	7	1000000015	416
37262.7	-17681.9	3732.85	um	Spot	Position	7	1000000016	417
37440.6	-17823.9	3732.85	um	Spot	Position	7	1000000017	418
37419.5	-17809.5	3732.85	um	Spot	Position	7	1000000018	419
37543.7	-17809.6	3732.85	um	Spot	Position	7	1000000019	420
37490.5	-17802.6	3732.85	um	Spot	Position	7	1000000021	421
37437.2	-17795.5	3732.85	um	Spot	Position	7	1000000022	422
37484.4	-17775.7	3732.85	um	Spot	Position	7	1000000023	423
37514.3	-17771.7	3732.85	um	Spot	Position	7	1000000024	424
37467.1	-17764.5	3732.85	um	Spot	Position	7	1000000025	425
37430.3	-17761.3	3732.85	um	Spot	Position	7	1000000026	426
37537	-17757.7	3732.85	um	Spot	Position	7	1000000027	427
37497.5	-17754.2	3732.85	um	Spot	Position	7	1000000028	428
37423	-17745	3732.85	um	Spot	Position	7	1000000029	429
37404.7	-17741.3	3732.85	um	Spot	Position	7	1000000030	430
37445	-17731.6	3732.85	um	Spot	Position	7	1000000031	431
37512.2	-17716.1	3732.85	um	Spot	Position	7	1000000032	432
37463.9	-17715.5	3732.85	um	Spot	Position	7	1000000033	433
37478.8	-17709.1	3732.85	um	Spot	Position	7	1000000034	434
37455.1	-17708.7	3732.85	um	Spot	Position	7	1000000035	435
37495.3	-17708.3	3732.85	um	Spot	Position	7	1000000036	436
37405.3	-17703.3	3732.85	um	Spot	Position	7	1000000037	437
37410	-17690.1	3732.85	um	Spot	Position	7	1000000038	438
37497.9	-17687.7	3732.85	um	Spot	Position	7	1000000039	439
37429.3	-17683.6	3732.85	um	Spot	Position	7	1000000040	440
37453.4	-17670.1	3732.85	um	Spot	Position	7	1000000041	441
37207	-17627.3	3732.85	um	Spot	Position	7	1000000042	442
37182.4	-17605.2	3732.85	um	Spot	Position	7	1000000043	443
37132.3	-17522.5	3732.85	um	Spot	Position	7	1000000044	444
37105.6	-17520.8	3732.85	um	Spot	Position	7	1000000045	445
37326.2	-17648.3	3732.85	um	Spot	Position	7	1000000046	446
37304.5	-17626.6	3732.85	um	Spot	Position	7	1000000047	447
37335.6	-17620.5	3732.85	um	Spot	Position	7	1000000048	448
37225.4	-17567.1	3732.85	um	Spot	Position	7	1000000049	449
37291.2	-17555.3	3732.85	um	Spot	Position	7	1000000050	450
37354	-17527.6	3732.85	um	Spot	Position	7	1000000051	451
37362.5	-17507.9	3732.85	um	Spot	Position	7	1000000052	452
37336.7	-17494.5	3732.85	um	Spot	Position	7	1000000053	453
37491.3	-17609.8	3732.85	um	Spot	Position	7	1000000054	454
37443.1	-17581.8	3732.85	um	Spot	Position	7	1000000055	455
37528.5	-17580.3	3732.85	um	Spot	Position	7	1000000056	456
37423.9	-17563.9	3732.85	um	Spot	Position	7	1000000057	457
37501.6	-17563.1	3732.85	um	Spot	Position	7	1000000058	459
37531.6	-17537.2	3732.85	um	Spot	Position	7	1000000059	460
37443.6	-17527.8	3732.85	um	Spot	Position	7	1000000060	461
37542.4	-17523.2	3732.85	um	Spot	Position	7	1000000061	462
37466.3	-17510.3	3732.85	um	Spot	Position	7	1000000062	463
37463.3	-17499.9	3732.85	um	Spot	Position	7	1000000063	464
37476.8	-17489.1	3732.85	um	Spot	Position	7	1000000064	465
37184.9	-17750.8	3732.85	um	Spot	Position	8	1000000000	466
37215.9	-17709.4	3732.85	um	Spot	Position	8	1000000002	467
37223.6	-17707.3	3732.85	um	Spot	Position	8	1000000003	468
37206.9	-17687.9	3732.85	um	Spot	Position	8	1000000004	470
37222.3	-17680.5	3732.85	um	Spot	Position	8	1000000005	471
37290.6	-17823.9	3732.85	um	Spot	Position	8	1000000006	472
37390.2	-17805.3	3732.85	um	Spot	Position	8	1000000020	473
37358.1	-17798.5	3732.85	um	Spot	Position	8	1000000007	474
37288.2	-17785.1	3732.85	um	Spot	Position	8	1000000008	475
37372.3	-17783.4	3732.85	um	Spot	Position	8	1000000009	476
37359.3	-17746.2	3732.85	um	Spot	Position	8	1000000065	477
37279.5	-17737.5	3732.85	um	Spot	Position	8	1000000010	478
37249.7	-17713.9	3732.85	um	Spot	Position	8	1000000011	479
37348.6	-17709.1	3732.85	um	Spot	Position	8	1000000012	480
37234	-17697.3	3732.85	um	Spot	Position	8	1000000013	481
37241.4	-17682.8	3732.85	um	Spot	Position	8	1000000014	482
37249.4	-17682.1	3732.85	um	Spot	Position	8	1000000015	483
37262.8	-17681.9	3732.85	um	Spot	Position	8	1000000016	484
37440	-17823.9	3732.85	um	Spot	Position	8	1000000017	485
37419.6	-17809.6	3732.85	um	Spot	Position	8	1000000018	486
37543.8	-17809.6	3732.85	um	Spot	Position	8	1000000019	487
37490.3	-17802.6	3732.85	um	Spot	Position	8	1000000021	488
37437.5	-17795.2	3732.85	um	Spot	Position	8	1000000022	489
37484.5	-17775.7	3732.85	um	Spot	Position	8	1000000023	490
37514.1	-17772	3732.85	um	Spot	Position	8	1000000024	491
37467.2	-17764.3	3732.85	um	Spot	Position	8	1000000025	492
37430.4	-17761.6	3732.85	um	Spot	Position	8	1000000026	493
37537.4	-17757.7	3732.85	um	Spot	Position	8	1000000027	494
37498.1	-17753.9	3732.85	um	Spot	Position	8	1000000028	495
37422.9	-17745.1	3732.85	um	Spot	Position	8	1000000029	496
37404.9	-17741.3	3732.85	um	Spot	Position	8	1000000030	497
37445.1	-17731.6	3732.85	um	Spot	Position	8	1000000031	498
37512.3	-17715.9	3732.85	um	Spot	Position	8	1000000032	499
37464.5	-17715.5	3732.85	um	Spot	Position	8	1000000033	500
37478.8	-17709.1	3732.85	um	Spot	Position	8	1000000034	501
37455.1	-17708.7	3732.85	um	Spot	Position	8	1000000035	502
37495.5	-17708.3	3732.85	um	Spot	Position	8	1000000036	503
37405.2	-17703.4	3732.85	um	Spot	Position	8	1000000037	504
37410	-17690	3732.85	um	Spot	Position	8	1000000038	505
37497.8	-17688	3732.85	um	Spot	Position	8	1000000039	506
37429.5	-17683.6	3732.85	um	Spot	Position	8	1000000040	507
37453.6	-17670.2	3732.85	um	Spot	Position	8	1000000041	508
37206.4	-17627.3	3732.85	um	Spot	Position	8	1000000042	509
37182.4	-17604.5	3732.85	um	Spot	Position	8	1000000043	510
37132.4	-17522.6	3732.85	um	Spot	Position	8	1000000044	511
37105.9	-17521	3732.85	um	Spot	Position	8	1000000045	512
37326.5	-17648.4	3732.85	um	Spot	Position	8	1000000046	513
37305	-17626.4	3732.85	um	Spot	Position	8	1000000047	514
37335.9	-17620.7	3732.85	um	Spot	Position	8	1000000048	515
37225.4	-17567.2	3732.85	um	Spot	Position	8	1000000049	516
37291.2	-17555.7	3732.85	um	Spot	Position	8	1000000050	517
37354.1	-17527.7	3732.85	um	Spot	Position	8	1000000051	518
37363.2	-17508.2	3732.85	um	Spot	Position	8	1000000052	519
37336.8	-17494.5	3732.85	um	Spot	Position	8	1000000053	520
37491.4	-17609.4	3732.85	um	Spot	Position	8	1000000054	521
37443.2	-17581.8	3732.85	um	Spot	Position	8	1000000055	522
37528.5	-17580.3	3732.85	um	Spot	Position	8	1000000056	523
37424	-17563.8	3732.85	um	Spot	Position	8	1000000057	524
37501.8	-17563.1	3732.85	um	Spot	Position	8	1000000058	526
37531.7	-17537.3	3732.85	um	Spot	Position	8	1000000059	527
37443.6	-17527.9	3732.85	um	Spot	Position	8	1000000060	528
37542.4	-17523.3	3732.85	um	Spot	Position	8	1000000061	529
37466.3	-17510.5	3732.85	um	Spot	Position	8	1000000062	530
37463.5	-17500	3732.85	um	Spot	Position	8	1000000063	531
37476.9	-17489.2	3732.85	um	Spot	Position	8	1000000064	532
37184.8	-17750	3732.85	um	Spot	Position	9	1000000000	533
37215.9	-17709.4	3732.85	um	Spot	Position	9	1000000002	534
37206.6	-17688.4	3732.85	um	Spot	Position	9	1000000004	536
37222.1	-17680.6	3732.85	um	Spot	Position	9	1000000005	537
37290.5	-17823.9	3732.85	um	Spot	Position	9	1000000006	538
37390.2	-17805.3	3732.85	um	Spot	Position	9	1000000020	539
37356	-17797.8	3732.85	um	Spot	Position	9	1000000007	540
37288.3	-17785	3732.85	um	Spot	Position	9	1000000008	541
37372	-17783.4	3732.85	um	Spot	Position	9	1000000009	542
37359.4	-17745.9	3732.85	um	Spot	Position	9	1000000065	543
37279.6	-17737.5	3732.85	um	Spot	Position	9	1000000010	544
37249.8	-17713.8	3732.85	um	Spot	Position	9	1000000011	545
37348.7	-17709.1	3732.85	um	Spot	Position	9	1000000012	546
37224	-17707.6	3732.85	um	Spot	Position	9	1000000003	547
37234	-17697.2	3732.85	um	Spot	Position	9	1000000013	548
37241.4	-17682.8	3732.85	um	Spot	Position	9	1000000014	549
37249.5	-17682.1	3732.85	um	Spot	Position	9	1000000015	550
37263	-17681.8	3732.85	um	Spot	Position	9	1000000016	551
37439.3	-17823.9	3732.85	um	Spot	Position	9	1000000017	552
37543.7	-17809.6	3732.85	um	Spot	Position	9	1000000019	553
37419.6	-17809.4	3732.85	um	Spot	Position	9	1000000018	554
37490.3	-17802.2	3732.85	um	Spot	Position	9	1000000021	555
37437.2	-17795	3732.85	um	Spot	Position	9	1000000022	556
37484.3	-17775.7	3732.85	um	Spot	Position	9	1000000023	557
37513.8	-17772.2	3732.85	um	Spot	Position	9	1000000024	558
37467.4	-17764.3	3732.85	um	Spot	Position	9	1000000025	559
37430.7	-17761.1	3732.85	um	Spot	Position	9	1000000026	560
37537.3	-17757.4	3732.85	um	Spot	Position	9	1000000027	561
37498.1	-17753.9	3732.85	um	Spot	Position	9	1000000028	562
37423.1	-17745	3732.85	um	Spot	Position	9	1000000029	563
37404.9	-17741.3	3732.85	um	Spot	Position	9	1000000030	564
37444.9	-17731.4	3732.85	um	Spot	Position	9	1000000031	565
37512.2	-17716.5	3732.85	um	Spot	Position	9	1000000032	566
37464.4	-17715.4	3732.85	um	Spot	Position	9	1000000033	567
37479	-17709	3732.85	um	Spot	Position	9	1000000034	568
37455	-17708.4	3732.85	um	Spot	Position	9	1000000035	569
37495.4	-17708.4	3732.85	um	Spot	Position	9	1000000036	570
37405.3	-17703.4	3732.85	um	Spot	Position	9	1000000037	571
37410.1	-17690	3732.85	um	Spot	Position	9	1000000038	572
37497.8	-17687.5	3732.85	um	Spot	Position	9	1000000039	573
37429.4	-17683.4	3732.85	um	Spot	Position	9	1000000040	574
37453.5	-17669.8	3732.85	um	Spot	Position	9	1000000041	575
37206.5	-17627.2	3732.85	um	Spot	Position	9	1000000042	576
37183	-17603.5	3732.85	um	Spot	Position	9	1000000043	577
37132.7	-17522.4	3732.85	um	Spot	Position	9	1000000044	578
37106	-17521.2	3732.85	um	Spot	Position	9	1000000045	579
37326.6	-17648.3	3732.85	um	Spot	Position	9	1000000046	580
37304.7	-17626.6	3732.85	um	Spot	Position	9	1000000047	581
37335.7	-17620.6	3732.85	um	Spot	Position	9	1000000048	582
37225.4	-17567.1	3732.85	um	Spot	Position	9	1000000049	583
37291.3	-17555.3	3732.85	um	Spot	Position	9	1000000050	584
37354.2	-17527.6	3732.85	um	Spot	Position	9	1000000051	585
37362	-17507.8	3732.85	um	Spot	Position	9	1000000052	586
37336.8	-17494.5	3732.85	um	Spot	Position	9	1000000053	587
37491.1	-17609.1	3732.85	um	Spot	Position	9	1000000054	588
37443.2	-17581.8	3732.85	um	Spot	Position	9	1000000055	589
37528.5	-17580.3	3732.85	um	Spot	Position	9	1000000056	590
37424	-17563.7	3732.85	um	Spot	Position	9	1000000057	592
37501.7	-17563.1	3732.85	um	Spot	Position	9	1000000058	593
37531.6	-17537.2	3732.85	um	Spot	Position	9	1000000059	594
37443.3	-17527.8	3732.85	um	Spot	Position	9	1000000060	595
37542.7	-17523.6	3732.85	um	Spot	Position	9	1000000061	596
37466.3	-17510.4	3732.85	um	Spot	Position	9	1000000062	597
37463.6	-17500.2	3732.85	um	Spot	Position	9	1000000063	598
37476.9	-17489.1	3732.85	um	Spot	Position	9	1000000064	599
37184.8	-17750.8	3732.85	um	Spot	Position	10	1000000000	600
37214.9	-17739.4	3732.85	um	Spot	Position	10	1000000001	601
37215.9	-17709.3	3732.85	um	Spot	Position	10	1000000002	602
37207.6	-17687	3732.85	um	Spot	Position	10	1000000004	604
37222	-17680.5	3732.85	um	Spot	Position	10	1000000005	605
37290.7	-17823.9	3732.85	um	Spot	Position	10	1000000006	606
37390.2	-17805.3	3732.85	um	Spot	Position	10	1000000020	607
37354.4	-17797.3	3732.85	um	Spot	Position	10	1000000007	608
37288.3	-17784.9	3732.85	um	Spot	Position	10	1000000008	609
37372	-17783.4	3732.85	um	Spot	Position	10	1000000009	610
37359.1	-17746.3	3732.85	um	Spot	Position	10	1000000065	611
37279.6	-17737.3	3732.85	um	Spot	Position	10	1000000010	612
37348.6	-17709.1	3732.85	um	Spot	Position	10	1000000012	613
37224	-17707.6	3732.85	um	Spot	Position	10	1000000003	614
37233.9	-17697.2	3732.85	um	Spot	Position	10	1000000013	615
37241.4	-17682.8	3732.85	um	Spot	Position	10	1000000014	616
37262.8	-17681.8	3732.85	um	Spot	Position	10	1000000016	617
37437.5	-17823.9	3732.85	um	Spot	Position	10	1000000017	618
37419.6	-17809.6	3732.85	um	Spot	Position	10	1000000018	619
37543.6	-17809.5	3732.85	um	Spot	Position	10	1000000019	620
37490.2	-17802.3	3732.85	um	Spot	Position	10	1000000021	621
37437.4	-17795.1	3732.85	um	Spot	Position	10	1000000022	622
37484.3	-17775.6	3732.85	um	Spot	Position	10	1000000023	623
37514.2	-17771.7	3732.85	um	Spot	Position	10	1000000024	624
37467	-17764.3	3732.85	um	Spot	Position	10	1000000025	625
37430.6	-17761.5	3732.85	um	Spot	Position	10	1000000026	626
37537.4	-17757.5	3732.85	um	Spot	Position	10	1000000027	627
37497.8	-17753.6	3732.85	um	Spot	Position	10	1000000028	628
37423	-17745	3732.85	um	Spot	Position	10	1000000029	629
37404.6	-17741.1	3732.85	um	Spot	Position	10	1000000030	630
37445.2	-17731.6	3732.85	um	Spot	Position	10	1000000031	631
37512.4	-17716.4	3732.85	um	Spot	Position	10	1000000032	632
37464.3	-17715.5	3732.85	um	Spot	Position	10	1000000033	633
37479	-17709.1	3732.85	um	Spot	Position	10	1000000034	634
37455.2	-17708.6	3732.85	um	Spot	Position	10	1000000035	635
37495.4	-17708.6	3732.85	um	Spot	Position	10	1000000036	636
37405.3	-17703.4	3732.85	um	Spot	Position	10	1000000037	637
37410	-17689.9	3732.85	um	Spot	Position	10	1000000038	638
37497.8	-17685.9	3732.85	um	Spot	Position	10	1000000039	639
37429.4	-17683.5	3732.85	um	Spot	Position	10	1000000040	640
37453.2	-17670.1	3732.85	um	Spot	Position	10	1000000041	641
37206.9	-17627.3	3732.85	um	Spot	Position	10	1000000042	642
37184	-17603.3	3732.85	um	Spot	Position	10	1000000043	643
37132.1	-17522.3	3732.85	um	Spot	Position	10	1000000044	644
37105.7	-17521.1	3732.85	um	Spot	Position	10	1000000045	645
37326.2	-17648.2	3732.85	um	Spot	Position	10	1000000046	646
37305	-17626.4	3732.85	um	Spot	Position	10	1000000047	647
37335.6	-17620.8	3732.85	um	Spot	Position	10	1000000048	648
37225.4	-17567	3732.85	um	Spot	Position	10	1000000049	649
37291.3	-17555.4	3732.85	um	Spot	Position	10	1000000050	650
37354.1	-17527.7	3732.85	um	Spot	Position	10	1000000051	651
37363	-17508.2	3732.85	um	Spot	Position	10	1000000052	652
37336.7	-17494.4	3732.85	um	Spot	Position	10	1000000053	653
37491.3	-17609.5	3732.85	um	Spot	Position	10	1000000054	654
37443.1	-17581.8	3732.85	um	Spot	Position	10	1000000055	655
37528.5	-17580.4	3732.85	um	Spot	Position	10	1000000056	656
37423.9	-17563.8	3732.85	um	Spot	Position	10	1000000057	657
37501.9	-17563.1	3732.85	um	Spot	Position	10	1000000058	658
37531.6	-17537.2	3732.85	um	Spot	Position	10	1000000059	660
37443	-17527.7	3732.85	um	Spot	Position	10	1000000060	661
37542.4	-17523.3	3732.85	um	Spot	Position	10	1000000061	662
37466.4	-17510.2	3732.85	um	Spot	Position	10	1000000062	663
37463.4	-17500	3732.85	um	Spot	Position	10	1000000063	664
37476.8	-17489.1	3732.85	um	Spot	Position	10	1000000064	665
37183.9	-17751.1	3732.85	um	Spot	Position	11	1000000000	666
37215.1	-17739.4	3732.85	um	Spot	Position	11	1000000001	667
37215.8	-17709.3	3732.85	um	Spot	Position	11	1000000002	668
37207.6	-17687.1	3732.85	um	Spot	Position	11	1000000004	670
37222.2	-17680.8	3732.85	um	Spot	Position	11	1000000005	671
37290.4	-17823.9	3732.85	um	Spot	Position	11	1000000006	672
37390.3	-17805.3	3732.85	um	Spot	Position	11	1000000020	673
37356.8	-17799	3732.85	um	Spot	Position	11	1000000007	674
37288.2	-17784.9	3732.85	um	Spot	Position	11	1000000008	675
37372.1	-17783.6	3732.85	um	Spot	Position	11	1000000009	676
37279.8	-17737.2	3732.85	um	Spot	Position	11	1000000010	677
37249.5	-17713.8	3732.85	um	Spot	Position	11	1000000011	678
37348.7	-17709.2	3732.85	um	Spot	Position	11	1000000012	679
37224.2	-17708.3	3732.85	um	Spot	Position	11	1000000003	680
37233.8	-17697.4	3732.85	um	Spot	Position	11	1000000013	681
37241.6	-17682.7	3732.85	um	Spot	Position	11	1000000014	682
37249.3	-17682.1	3732.85	um	Spot	Position	11	1000000015	683
37262.8	-17682	3732.85	um	Spot	Position	11	1000000016	684
37436.3	-17823.9	3732.85	um	Spot	Position	11	1000000017	685
37419.6	-17809.6	3732.85	um	Spot	Position	11	1000000018	686
37543.7	-17809.5	3732.85	um	Spot	Position	11	1000000019	687
37490.3	-17802.3	3732.85	um	Spot	Position	11	1000000021	688
37437.4	-17795.1	3732.85	um	Spot	Position	11	1000000022	689
37484.4	-17775.7	3732.85	um	Spot	Position	11	1000000023	690
37514.4	-17771.7	3732.85	um	Spot	Position	11	1000000024	691
37467.2	-17764.6	3732.85	um	Spot	Position	11	1000000025	692
37430.3	-17761.1	3732.85	um	Spot	Position	11	1000000026	693
37536.9	-17757.3	3732.85	um	Spot	Position	11	1000000027	694
37498	-17753.7	3732.85	um	Spot	Position	11	1000000028	695
37422.9	-17745	3732.85	um	Spot	Position	11	1000000029	696
37404.6	-17741.2	3732.85	um	Spot	Position	11	1000000030	697
37464.5	-17715.6	3732.85	um	Spot	Position	11	1000000033	698
37512.5	-17715.8	3732.85	um	Spot	Position	11	1000000032	699
37479	-17709.2	3732.85	um	Spot	Position	11	1000000034	700
37455	-17708.8	3732.85	um	Spot	Position	11	1000000035	701
37495.6	-17708.5	3732.85	um	Spot	Position	11	1000000036	702
37405.3	-17703.3	3732.85	um	Spot	Position	11	1000000037	703
37410.1	-17690.1	3732.85	um	Spot	Position	11	1000000038	704
37497.7	-17685.9	3732.85	um	Spot	Position	11	1000000039	705
37429.5	-17683.5	3732.85	um	Spot	Position	11	1000000040	706
37453.2	-17670.1	3732.85	um	Spot	Position	11	1000000041	707
37207	-17627.4	3732.85	um	Spot	Position	11	1000000042	708
37184.6	-17603.8	3732.85	um	Spot	Position	11	1000000043	709
37132.2	-17522.4	3732.85	um	Spot	Position	11	1000000044	710
37105.9	-17521.4	3732.85	um	Spot	Position	11	1000000045	711
37326.6	-17648.3	3732.85	um	Spot	Position	11	1000000046	712
37304.9	-17626.7	3732.85	um	Spot	Position	11	1000000047	713
37336.2	-17620.7	3732.85	um	Spot	Position	11	1000000048	714
37225.2	-17567.4	3732.85	um	Spot	Position	11	1000000049	715
37291.6	-17555.3	3732.85	um	Spot	Position	11	1000000050	716
37354	-17527.9	3732.85	um	Spot	Position	11	1000000051	717
37361.8	-17508	3732.85	um	Spot	Position	11	1000000052	718
37336.8	-17494.5	3732.85	um	Spot	Position	11	1000000053	719
37491.1	-17609.5	3732.85	um	Spot	Position	11	1000000054	720
37443.2	-17581.9	3732.85	um	Spot	Position	11	1000000055	721
37528.7	-17580.4	3732.85	um	Spot	Position	11	1000000056	722
37423.9	-17564	3732.85	um	Spot	Position	11	1000000057	723
37501.4	-17563.2	3732.85	um	Spot	Position	11	1000000058	724
37531.7	-17537.3	3732.85	um	Spot	Position	11	1000000059	726
37443.1	-17527.9	3732.85	um	Spot	Position	11	1000000060	727
37542.6	-17523.5	3732.85	um	Spot	Position	11	1000000061	728
37466.1	-17510	3732.85	um	Spot	Position	11	1000000062	729
37463.6	-17500.1	3732.85	um	Spot	Position	11	1000000063	730
37476.9	-17489.1	3732.85	um	Spot	Position	11	1000000064	731
37184.1	-17750.7	3732.85	um	Spot	Position	12	1000000000	732
37215	-17739.5	3732.85	um	Spot	Position	12	1000000001	733
37216	-17709.4	3732.85	um	Spot	Position	12	1000000002	734
37207	-17687.9	3732.85	um	Spot	Position	12	1000000004	736
37222.1	-17680.6	3732.85	um	Spot	Position	12	1000000005	737
37291	-17823.9	3732.85	um	Spot	Position	12	1000000006	738
37390.4	-17805.3	3732.85	um	Spot	Position	12	1000000020	739
37356.6	-17799	3732.85	um	Spot	Position	12	1000000007	740
37288.2	-17784.7	3732.85	um	Spot	Position	12	1000000008	741
37372.3	-17783.6	3732.85	um	Spot	Position	12	1000000009	742
37279.7	-17737.3	3732.85	um	Spot	Position	12	1000000010	743
37349	-17709	3732.85	um	Spot	Position	12	1000000012	744
37224.1	-17708	3732.85	um	Spot	Position	12	1000000003	745
37234	-17697.2	3732.85	um	Spot	Position	12	1000000013	746
37241.8	-17682.7	3732.85	um	Spot	Position	12	1000000014	747
37263.1	-17681.8	3732.85	um	Spot	Position	12	1000000016	748
37436.6	-17823.9	3732.85	um	Spot	Position	12	1000000017	749
37543.8	-17809.6	3732.85	um	Spot	Position	12	1000000019	750
37419.6	-17809.4	3732.85	um	Spot	Position	12	1000000018	751
37490.4	-17802.2	3732.85	um	Spot	Position	12	1000000021	752
37437.3	-17795	3732.85	um	Spot	Position	12	1000000022	753
37484.4	-17775.6	3732.85	um	Spot	Position	12	1000000023	754
37514	-17771.9	3732.85	um	Spot	Position	12	1000000024	755
37467.2	-17764.3	3732.85	um	Spot	Position	12	1000000025	756
37537.6	-17757.3	3732.85	um	Spot	Position	12	1000000027	757
37497.9	-17753.7	3732.85	um	Spot	Position	12	1000000028	758
37423.2	-17744.8	3732.85	um	Spot	Position	12	1000000029	759
37404.8	-17741.2	3732.85	um	Spot	Position	12	1000000030	760
37444.8	-17731.7	3732.85	um	Spot	Position	12	1000000031	761
37512.4	-17716.2	3732.85	um	Spot	Position	12	1000000032	762
37464.4	-17715.3	3732.85	um	Spot	Position	12	1000000033	763
37479.1	-17708.9	3732.85	um	Spot	Position	12	1000000034	764
37495.7	-17708.5	3732.85	um	Spot	Position	12	1000000036	765
37405.4	-17703.2	3732.85	um	Spot	Position	12	1000000037	766
37410.2	-17690.1	3732.85	um	Spot	Position	12	1000000038	767
37498	-17686.3	3732.85	um	Spot	Position	12	1000000039	768
37429.6	-17683.4	3732.85	um	Spot	Position	12	1000000040	769
37453.5	-17669.8	3732.85	um	Spot	Position	12	1000000041	770
37207.2	-17627.4	3732.85	um	Spot	Position	12	1000000042	771
37184.5	-17603.9	3732.85	um	Spot	Position	12	1000000043	772
37132.2	-17522.3	3732.85	um	Spot	Position	12	1000000044	773
37106.1	-17521	3732.85	um	Spot	Position	12	1000000045	774
37326.3	-17648.4	3732.85	um	Spot	Position	12	1000000046	775
37304.9	-17626.6	3732.85	um	Spot	Position	12	1000000047	776
37335.9	-17620.6	3732.85	um	Spot	Position	12	1000000048	777
37291.2	-17555.4	3732.85	um	Spot	Position	12	1000000050	778
37353.9	-17527.9	3732.85	um	Spot	Position	12	1000000051	779
37361.8	-17508	3732.85	um	Spot	Position	12	1000000052	780
37336.8	-17494.4	3732.85	um	Spot	Position	12	1000000053	781
37491.4	-17609.4	3732.85	um	Spot	Position	12	1000000054	782
37443.3	-17581.8	3732.85	um	Spot	Position	12	1000000055	783
37528.7	-17580.3	3732.85	um	Spot	Position	12	1000000056	784
37424	-17563.8	3732.85	um	Spot	Position	12	1000000057	785
37501.8	-17563.2	3732.85	um	Spot	Position	12	1000000058	786
37531.8	-17537.2	3732.85	um	Spot	Position	12	1000000059	788
37443.3	-17527.8	3732.85	um	Spot	Position	12	1000000060	789
37542.5	-17523.5	3732.85	um	Spot	Position	12	1000000061	790
37466.3	-17510.3	3732.85	um	Spot	Position	12	1000000062	791
37463.6	-17499.9	3732.85	um	Spot	Position	12	1000000063	792
37477	-17489.2	3732.85	um	Spot	Position	12	1000000064	793
37184.2	-17750	3732.85	um	Spot	Position	13	1000000000	794
37215.8	-17709.4	3732.85	um	Spot	Position	13	1000000002	795
37207	-17687.7	3732.85	um	Spot	Position	13	1000000004	797
37222.1	-17680.6	3732.85	um	Spot	Position	13	1000000005	798
37290.3	-17823.9	3732.85	um	Spot	Position	13	1000000006	799
37390.3	-17805.3	3732.85	um	Spot	Position	13	1000000020	800
37357.3	-17799.2	3732.85	um	Spot	Position	13	1000000007	801
37288.1	-17784.9	3732.85	um	Spot	Position	13	1000000008	802
37372.2	-17783.4	3732.85	um	Spot	Position	13	1000000009	803
37358.1	-17746.5	3732.85	um	Spot	Position	13	1000000065	804
37279.6	-17737.2	3732.85	um	Spot	Position	13	1000000010	805
37348.7	-17709.3	3732.85	um	Spot	Position	13	1000000012	806
37224.3	-17707.8	3732.85	um	Spot	Position	13	1000000003	807
37234	-17697.2	3732.85	um	Spot	Position	13	1000000013	808
37241.5	-17682.7	3732.85	um	Spot	Position	13	1000000014	809
37263	-17681.9	3732.85	um	Spot	Position	13	1000000016	810
37436.7	-17823.9	3732.85	um	Spot	Position	13	1000000017	811
37543.7	-17809.6	3732.85	um	Spot	Position	13	1000000019	812
37419.6	-17809.4	3732.85	um	Spot	Position	13	1000000018	813
37490.1	-17802.3	3732.85	um	Spot	Position	13	1000000021	814
37437.5	-17795.1	3732.85	um	Spot	Position	13	1000000022	815
37484.3	-17775.6	3732.85	um	Spot	Position	13	1000000023	816
37514.1	-17771.8	3732.85	um	Spot	Position	13	1000000024	817
37467.3	-17764.2	3732.85	um	Spot	Position	13	1000000025	818
37537.5	-17757.4	3732.85	um	Spot	Position	13	1000000027	819
37498	-17753.7	3732.85	um	Spot	Position	13	1000000028	820
37422.9	-17745	3732.85	um	Spot	Position	13	1000000029	821
37404.7	-17741.2	3732.85	um	Spot	Position	13	1000000030	822
37464.2	-17740.7	3732.85	um	Spot	Position	13	1000000066	823
37512	-17716.6	3732.85	um	Spot	Position	13	1000000032	824
37464.4	-17715.5	3732.85	um	Spot	Position	13	1000000033	825
37478.9	-17709.1	3732.85	um	Spot	Position	13	1000000034	826
37454.9	-17708.9	3732.85	um	Spot	Position	13	1000000035	827
37495.4	-17708.3	3732.85	um	Spot	Position	13	1000000036	828
37405.5	-17703.3	3732.85	um	Spot	Position	13	1000000037	829
37410	-17690.1	3732.85	um	Spot	Position	13	1000000038	830
37498.3	-17686.6	3732.85	um	Spot	Position	13	1000000039	831
37429.5	-17683.5	3732.85	um	Spot	Position	13	1000000040	832
37453	-17670.2	3732.85	um	Spot	Position	13	1000000041	833
37206.9	-17627.3	3732.85	um	Spot	Position	13	1000000042	834
37184.6	-17604	3732.85	um	Spot	Position	13	1000000043	835
37132.5	-17522.7	3732.85	um	Spot	Position	13	1000000044	836
37105.4	-17520.9	3732.85	um	Spot	Position	13	1000000045	837
37325.9	-17648	3732.85	um	Spot	Position	13	1000000046	838
37305	-17626.5	3732.85	um	Spot	Position	13	1000000047	839
37336	-17620.6	3732.85	um	Spot	Position	13	1000000048	840
37291.4	-17555.3	3732.85	um	Spot	Position	13	1000000050	841
37353.6	-17528.2	3732.85	um	Spot	Position	13	1000000051	842
37361.3	-17507.9	3732.85	um	Spot	Position	13	1000000052	843
37336.8	-17494.5	3732.85	um	Spot	Position	13	1000000053	844
37491.3	-17609.5	3732.85	um	Spot	Position	13	1000000054	845
37443.1	-17581.8	3732.85	um	Spot	Position	13	1000000055	846
37528.6	-17580.4	3732.85	um	Spot	Position	13	1000000056	847
37423.9	-17563.8	3732.85	um	Spot	Position	13	1000000057	848
37501.3	-17563.2	3732.85	um	Spot	Position	13	1000000058	850
37531.7	-17537.3	3732.85	um	Spot	Position	13	1000000059	851
37443.3	-17527.7	3732.85	um	Spot	Position	13	1000000060	852
37542.7	-17524	3732.85	um	Spot	Position	13	1000000061	853
37466.2	-17510.3	3732.85	um	Spot	Position	13	1000000062	854
37463.3	-17500	3732.85	um	Spot	Position	13	1000000063	855
37476.8	-17489.2	3732.85	um	Spot	Position	13	1000000064	856
37184.1	-17750.5	3732.85	um	Spot	Position	14	1000000000	857
37214.8	-17739.7	3732.85	um	Spot	Position	14	1000000001	858
37215.5	-17709.3	3732.85	um	Spot	Position	14	1000000002	859
37224	-17707.5	3732.85	um	Spot	Position	14	1000000003	860
37206.9	-17687.7	3732.85	um	Spot	Position	14	1000000004	862
37221.8	-17680.9	3732.85	um	Spot	Position	14	1000000005	863
37291.3	-17823.9	3732.85	um	Spot	Position	14	1000000006	864
37390.2	-17805.2	3732.85	um	Spot	Position	14	1000000020	865
37357.2	-17799.1	3732.85	um	Spot	Position	14	1000000007	866
37288.1	-17784.9	3732.85	um	Spot	Position	14	1000000008	867
37372.1	-17783.4	3732.85	um	Spot	Position	14	1000000009	868
37359	-17746.3	3732.85	um	Spot	Position	14	1000000065	869
37279.8	-17737.2	3732.85	um	Spot	Position	14	1000000010	870
37249.5	-17714.1	3732.85	um	Spot	Position	14	1000000011	871
37348.9	-17709.1	3732.85	um	Spot	Position	14	1000000012	872
37233.9	-17697	3732.85	um	Spot	Position	14	1000000013	873
37241.2	-17682.6	3732.85	um	Spot	Position	14	1000000014	874
37249.1	-17682.3	3732.85	um	Spot	Position	14	1000000015	875
37262.6	-17682.2	3732.85	um	Spot	Position	14	1000000016	876
37436.3	-17823.9	3732.85	um	Spot	Position	14	1000000017	877
37543.5	-17809.7	3732.85	um	Spot	Position	14	1000000019	878
37419.5	-17809.4	3732.85	um	Spot	Position	14	1000000018	879
37489.9	-17802.2	3732.85	um	Spot	Position	14	1000000021	880
37437.3	-17795	3732.85	um	Spot	Position	14	1000000022	881
37484.3	-17775.6	3732.85	um	Spot	Position	14	1000000023	882
37513.9	-17771.8	3732.85	um	Spot	Position	14	1000000024	883
37467.4	-17764.4	3732.85	um	Spot	Position	14	1000000025	884
37430.4	-17761.5	3732.85	um	Spot	Position	14	1000000026	885
37536.9	-17757.3	3732.85	um	Spot	Position	14	1000000027	886
37497.7	-17753.7	3732.85	um	Spot	Position	14	1000000028	887
37422.9	-17745	3732.85	um	Spot	Position	14	1000000029	888
37404.6	-17741.2	3732.85	um	Spot	Position	14	1000000030	889
37463.6	-17740.9	3732.85	um	Spot	Position	14	1000000066	890
37445.1	-17731.4	3732.85	um	Spot	Position	14	1000000031	891
37512.2	-17716.4	3732.85	um	Spot	Position	14	1000000032	892
37464.6	-17715.5	3732.85	um	Spot	Position	14	1000000033	893
37478.9	-17709.1	3732.85	um	Spot	Position	14	1000000034	894
37454.6	-17708.7	3732.85	um	Spot	Position	14	1000000035	895
37495.5	-17708.3	3732.85	um	Spot	Position	14	1000000036	896
37405.3	-17703.4	3732.85	um	Spot	Position	14	1000000037	897
37410	-17690.2	3732.85	um	Spot	Position	14	1000000038	898
37497.7	-17686.4	3732.85	um	Spot	Position	14	1000000039	899
37429.4	-17683.5	3732.85	um	Spot	Position	14	1000000040	900
37453.1	-17670.4	3732.85	um	Spot	Position	14	1000000041	901
37207.3	-17627.6	3732.85	um	Spot	Position	14	1000000042	902
37184.4	-17604	3732.85	um	Spot	Position	14	1000000043	903
37132	-17522.6	3732.85	um	Spot	Position	14	1000000044	904
37105.3	-17521.1	3732.85	um	Spot	Position	14	1000000045	905
37325.8	-17648.1	3732.85	um	Spot	Position	14	1000000046	906
37305.3	-17626.6	3732.85	um	Spot	Position	14	1000000047	907
37335.9	-17620.4	3732.85	um	Spot	Position	14	1000000048	908
37224.2	-17567	3732.85	um	Spot	Position	14	1000000049	909
37291.3	-17555.4	3732.85	um	Spot	Position	14	1000000050	910
37353.3	-17528.3	3732.85	um	Spot	Position	14	1000000051	911
37362.1	-17508.2	3732.85	um	Spot	Position	14	1000000052	912
37336.7	-17494.5	3732.85	um	Spot	Position	14	1000000053	913
37491.4	-17609.8	3732.85	um	Spot	Position	14	1000000054	914
37443.1	-17581.8	3732.85	um	Spot	Position	14	1000000055	915
37528.6	-17580.3	3732.85	um	Spot	Position	14	1000000056	916
37423.9	-17563.8	3732.85	um	Spot	Position	14	1000000057	917
37501.3	-17563.2	3732.85	um	Spot	Position	14	1000000058	919
37531.6	-17537.3	3732.85	um	Spot	Position	14	1000000059	920
37443.5	-17527.8	3732.85	um	Spot	Position	14	1000000060	921
37542.7	-17523.8	3732.85	um	Spot	Position	14	1000000061	922
37466.2	-17510.8	3732.85	um	Spot	Position	14	1000000062	923
37463.2	-17500.3	3732.85	um	Spot	Position	14	1000000063	924
37476.7	-17489.2	3732.85	um	Spot	Position	14	1000000064	925
37184.1	-17750.5	3732.85	um	Spot	Position	15	1000000000	926
37215	-17739	3732.85	um	Spot	Position	15	1000000001	927
37215.7	-17709.3	3732.85	um	Spot	Position	15	1000000002	928
37206.7	-17688.5	3732.85	um	Spot	Position	15	1000000004	930
37221.7	-17680.9	3732.85	um	Spot	Position	15	1000000005	931
37290.4	-17823.9	3732.85	um	Spot	Position	15	1000000006	932
37390.2	-17805.1	3732.85	um	Spot	Position	15	1000000020	933
37357.4	-17799.4	3732.85	um	Spot	Position	15	1000000007	934
37288.1	-17784.9	3732.85	um	Spot	Position	15	1000000008	935
37372.1	-17783.9	3732.85	um	Spot	Position	15	1000000009	936
37279.8	-17737.2	3732.85	um	Spot	Position	15	1000000010	937
37249.9	-17713.7	3732.85	um	Spot	Position	15	1000000011	938
37349	-17709	3732.85	um	Spot	Position	15	1000000012	939
37224.3	-17707.5	3732.85	um	Spot	Position	15	1000000003	940
37233.9	-17697.2	3732.85	um	Spot	Position	15	1000000013	941
37241.2	-17682.6	3732.85	um	Spot	Position	15	1000000014	942
37249.5	-17682.3	3732.85	um	Spot	Position	15	1000000015	943
37262.8	-17681.8	3732.85	um	Spot	Position	15	1000000016	944
37435	-17823.9	3732.85	um	Spot	Position	15	1000000017	945
37419.4	-17809.4	3732.85	um	Spot	Position	15	1000000018	946
37543.6	-17809.5	3732.85	um	Spot	Position	15	1000000019	947
37490	-17802	3732.85	um	Spot	Position	15	1000000021	948
37437.1	-17794.8	3732.85	um	Spot	Position	15	1000000022	949
37484.2	-17775.6	3732.85	um	Spot	Position	15	1000000023	950
37514	-17771.6	3732.85	um	Spot	Position	15	1000000024	951
37467.2	-17764.2	3732.85	um	Spot	Position	15	1000000025	952
37430.2	-17760.9	3732.85	um	Spot	Position	15	1000000026	953
37536.8	-17757.3	3732.85	um	Spot	Position	15	1000000027	954
37497.8	-17753.9	3732.85	um	Spot	Position	15	1000000028	955
37423	-17745	3732.85	um	Spot	Position	15	1000000029	956
37464.1	-17741.5	3732.85	um	Spot	Position	15	1000000066	957
37404.6	-17741.2	3732.85	um	Spot	Position	15	1000000030	958
37512.1	-17716.4	3732.85	um	Spot	Position	15	1000000032	959
37464.5	-17715.5	3732.85	um	Spot	Position	15	1000000033	960
37478.8	-17709.1	3732.85	um	Spot	Position	15	1000000034	961
37455	-17708.6	3732.85	um	Spot	Position	15	1000000035	962
37495.2	-17708.5	3732.85	um	Spot	Position	15	1000000036	963
37405.3	-17703.3	3732.85	um	Spot	Position	15	1000000037	964
37410.1	-17690.1	3732.85	um	Spot	Position	15	1000000038	965
37498.3	-17686.3	3732.85	um	Spot	Position	15	1000000039	966
37429.6	-17683.4	3732.85	um	Spot	Position	15	1000000040	967
37453.1	-17669.6	3732.85	um	Spot	Position	15	1000000041	968
37206.3	-17627.3	3732.85	um	Spot	Position	15	1000000042	969
37184.2	-17603.1	3732.85	um	Spot	Position	15	1000000043	970
37223.8	-17566.8	3732.85	um	Spot	Position	15	1000000049	971
37132.2	-17522.8	3732.85	um	Spot	Position	15	1000000044	972
37105.5	-17521.1	3732.85	um	Spot	Position	15	1000000045	973
37325.9	-17648.2	3732.85	um	Spot	Position	15	1000000046	974
37305.1	-17626.5	3732.85	um	Spot	Position	15	1000000047	975
37336.3	-17620.6	3732.85	um	Spot	Position	15	1000000048	976
37291.8	-17555.8	3732.85	um	Spot	Position	15	1000000050	977
37353.4	-17528.4	3732.85	um	Spot	Position	15	1000000051	978
37361.8	-17508.1	3732.85	um	Spot	Position	15	1000000052	979
37336.6	-17494.6	3732.85	um	Spot	Position	15	1000000053	980
37491.2	-17609.3	3732.85	um	Spot	Position	15	1000000054	981
37443.1	-17581.8	3732.85	um	Spot	Position	15	1000000055	982
37528.6	-17580.4	3732.85	um	Spot	Position	15	1000000056	983
37423.8	-17563.7	3732.85	um	Spot	Position	15	1000000057	984
37501.5	-17563.3	3732.85	um	Spot	Position	15	1000000058	985
37531.6	-17537.3	3732.85	um	Spot	Position	15	1000000059	987
37443.4	-17527.7	3732.85	um	Spot	Position	15	1000000060	988
37542.5	-17523.7	3732.85	um	Spot	Position	15	1000000061	989
37466.1	-17510.4	3732.85	um	Spot	Position	15	1000000062	990
37463.3	-17500.2	3732.85	um	Spot	Position	15	1000000063	991
37476.6	-17489.2	3732.85	um	Spot	Position	15	1000000064	992
37183.8	-17750.6	3732.85	um	Spot	Position	16	1000000000	993
37215.2	-17739.2	3732.85	um	Spot	Position	16	1000000001	994
37215.9	-17709.3	3732.85	um	Spot	Position	16	1000000002	995
37207.3	-17687.9	3732.85	um	Spot	Position	16	1000000004	997
37221.8	-17680.8	3732.85	um	Spot	Position	16	1000000005	998
37290.7	-17823.9	3732.85	um	Spot	Position	16	1000000006	999
37390.3	-17805	3732.85	um	Spot	Position	16	1000000020	1000
37357.7	-17799.2	3732.85	um	Spot	Position	16	1000000007	1001
37288.3	-17784.6	3732.85	um	Spot	Position	16	1000000008	1002
37372.2	-17783.3	3732.85	um	Spot	Position	16	1000000009	1003
37280.1	-17737	3732.85	um	Spot	Position	16	1000000010	1004
37349.2	-17708.9	3732.85	um	Spot	Position	16	1000000012	1005
37224.4	-17708	3732.85	um	Spot	Position	16	1000000003	1006
37234.1	-17696.9	3732.85	um	Spot	Position	16	1000000013	1007
37241.1	-17682.5	3732.85	um	Spot	Position	16	1000000014	1008
37250	-17682.3	3732.85	um	Spot	Position	16	1000000015	1009
37263	-17681.8	3732.85	um	Spot	Position	16	1000000016	1010
37434.7	-17823.9	3732.85	um	Spot	Position	16	1000000017	1011
37543.7	-17809.4	3732.85	um	Spot	Position	16	1000000019	1012
37419.7	-17809.1	3732.85	um	Spot	Position	16	1000000018	1013
37490.1	-17801.8	3732.85	um	Spot	Position	16	1000000021	1014
37437.3	-17794.6	3732.85	um	Spot	Position	16	1000000022	1015
37484.3	-17775.5	3732.85	um	Spot	Position	16	1000000023	1016
37514.1	-17771.6	3732.85	um	Spot	Position	16	1000000024	1017
37467.3	-17764.2	3732.85	um	Spot	Position	16	1000000025	1018
37430.9	-17761.9	3732.85	um	Spot	Position	16	1000000026	1019
37537.1	-17756.8	3732.85	um	Spot	Position	16	1000000027	1020
37498.1	-17753.3	3732.85	um	Spot	Position	16	1000000028	1021
37423	-17744.9	3732.85	um	Spot	Position	16	1000000029	1022
37464.2	-17741.3	3732.85	um	Spot	Position	16	1000000066	1023
37404.7	-17741.1	3732.85	um	Spot	Position	16	1000000030	1024
37444.8	-17731.4	3732.85	um	Spot	Position	16	1000000031	1025
37512.4	-17715.9	3732.85	um	Spot	Position	16	1000000032	1026
37464.4	-17715.6	3732.85	um	Spot	Position	16	1000000033	1027
37479	-17709	3732.85	um	Spot	Position	16	1000000034	1028
37455.3	-17708.5	3732.85	um	Spot	Position	16	1000000035	1029
37495.5	-17708.5	3732.85	um	Spot	Position	16	1000000036	1030
37405.4	-17703.2	3732.85	um	Spot	Position	16	1000000037	1031
37410.3	-17689.9	3732.85	um	Spot	Position	16	1000000038	1032
37498.4	-17686.6	3732.85	um	Spot	Position	16	1000000039	1033
37429.7	-17683.3	3732.85	um	Spot	Position	16	1000000040	1034
37453.3	-17670	3732.85	um	Spot	Position	16	1000000041	1035
37206.8	-17627.2	3732.85	um	Spot	Position	16	1000000042	1036
37184.6	-17602.9	3732.85	um	Spot	Position	16	1000000043	1037
37132.2	-17522.4	3732.85	um	Spot	Position	16	1000000044	1038
37105.7	-17520.8	3732.85	um	Spot	Position	16	1000000045	1039
37325.9	-17647.7	3732.85	um	Spot	Position	16	1000000046	1040
37305.4	-17626.3	3732.85	um	Spot	Position	16	1000000047	1041
37336.4	-17620.6	3732.85	um	Spot	Position	16	1000000048	1042
37291.6	-17555.6	3732.85	um	Spot	Position	16	1000000050	1043
37353.7	-17528.2	3732.85	um	Spot	Position	16	1000000051	1044
37362	-17508	3732.85	um	Spot	Position	16	1000000052	1045
37336.8	-17494.4	3732.85	um	Spot	Position	16	1000000053	1046
37491.2	-17609.1	3732.85	um	Spot	Position	16	1000000054	1047
37443.3	-17581.7	3732.85	um	Spot	Position	16	1000000055	1048
37528.6	-17580.3	3732.85	um	Spot	Position	16	1000000056	1049
37424	-17563.7	3732.85	um	Spot	Position	16	1000000057	1050
37501.6	-17563.2	3732.85	um	Spot	Position	16	1000000058	1052
37531.8	-17537.2	3732.85	um	Spot	Position	16	1000000059	1053
37443.6	-17527.5	3732.85	um	Spot	Position	16	1000000060	1054
37542.8	-17523.8	3732.85	um	Spot	Position	16	1000000061	1055
37466.7	-17510.5	3732.85	um	Spot	Position	16	1000000062	1056
37463.4	-17499.9	3732.85	um	Spot	Position	16	1000000063	1057
37476.9	-17489.1	3732.85	um	Spot	Position	16	1000000064	1058
37183.9	-17750.6	3732.85	um	Spot	Position	17	1000000000	1059
37215	-17738.8	3732.85	um	Spot	Position	17	1000000001	1060
37215.8	-17709.3	3732.85	um	Spot	Position	17	1000000002	1061
37207.3	-17687.5	3732.85	um	Spot	Position	17	1000000004	1063
37221.5	-17680.9	3732.85	um	Spot	Position	17	1000000005	1064
37290.1	-17823.9	3732.85	um	Spot	Position	17	1000000006	1065
37390	-17805.2	3732.85	um	Spot	Position	17	1000000020	1066
37357	-17798.9	3732.85	um	Spot	Position	17	1000000007	1067
37288.1	-17784.7	3732.85	um	Spot	Position	17	1000000008	1068
37371.8	-17783.4	3732.85	um	Spot	Position	17	1000000009	1069
37279.7	-17737.1	3732.85	um	Spot	Position	17	1000000010	1070
37349	-17709	3732.85	um	Spot	Position	17	1000000012	1071
37224	-17707.6	3732.85	um	Spot	Position	17	1000000003	1072
37234	-17696.9	3732.85	um	Spot	Position	17	1000000013	1073
37240.6	-17682.6	3732.85	um	Spot	Position	17	1000000014	1074
37249.7	-17682.2	3732.85	um	Spot	Position	17	1000000015	1075
37262.5	-17681.9	3732.85	um	Spot	Position	17	1000000016	1076
37434.5	-17823.9	3732.85	um	Spot	Position	17	1000000017	1077
37543.5	-17809.4	3732.85	um	Spot	Position	17	1000000019	1078
37419.3	-17809.1	3732.85	um	Spot	Position	17	1000000018	1079
37489.9	-17801.8	3732.85	um	Spot	Position	17	1000000021	1080
37437.1	-17794.9	3732.85	um	Spot	Position	17	1000000022	1081
37484.1	-17775.6	3732.85	um	Spot	Position	17	1000000023	1082
37513.8	-17771.6	3732.85	um	Spot	Position	17	1000000024	1083
37467.2	-17764.1	3732.85	um	Spot	Position	17	1000000025	1084
37430.2	-17761.2	3732.85	um	Spot	Position	17	1000000026	1085
37536.7	-17757	3732.85	um	Spot	Position	17	1000000027	1086
37497.5	-17753.8	3732.85	um	Spot	Position	17	1000000028	1087
37422.7	-17744.8	3732.85	um	Spot	Position	17	1000000029	1088
37464	-17741.8	3732.85	um	Spot	Position	17	1000000066	1089
37404.6	-17741.2	3732.85	um	Spot	Position	17	1000000030	1090
37444.8	-17731.2	3732.85	um	Spot	Position	17	1000000031	1091
37512	-17716.2	3732.85	um	Spot	Position	17	1000000032	1092
37464.5	-17715.3	3732.85	um	Spot	Position	17	1000000033	1093
37478.7	-17709.1	3732.85	um	Spot	Position	17	1000000034	1094
37454.8	-17708.7	3732.85	um	Spot	Position	17	1000000035	1095
37495.3	-17708.4	3732.85	um	Spot	Position	17	1000000036	1096
37405.2	-17703.3	3732.85	um	Spot	Position	17	1000000037	1097
37409.8	-17690	3732.85	um	Spot	Position	17	1000000038	1098
37498.4	-17686.6	3732.85	um	Spot	Position	17	1000000039	1099
37429.5	-17683.3	3732.85	um	Spot	Position	17	1000000040	1100
37452.8	-17670.3	3732.85	um	Spot	Position	17	1000000041	1101
37206.6	-17627.3	3732.85	um	Spot	Position	17	1000000042	1102
37184.3	-17602.9	3732.85	um	Spot	Position	17	1000000043	1103
37223.5	-17566.5	3732.85	um	Spot	Position	17	1000000049	1104
37132.1	-17522.5	3732.85	um	Spot	Position	17	1000000044	1105
37105.4	-17520.9	3732.85	um	Spot	Position	17	1000000045	1106
37325.8	-17648.2	3732.85	um	Spot	Position	17	1000000046	1107
37304.9	-17626.4	3732.85	um	Spot	Position	17	1000000047	1108
37336.2	-17620.3	3732.85	um	Spot	Position	17	1000000048	1109
37291.2	-17555.3	3732.85	um	Spot	Position	17	1000000050	1110
37353.6	-17528	3732.85	um	Spot	Position	17	1000000051	1111
37362.3	-17508.3	3732.85	um	Spot	Position	17	1000000052	1112
37336.5	-17494.4	3732.85	um	Spot	Position	17	1000000053	1113
37490.8	-17609.3	3732.85	um	Spot	Position	17	1000000054	1114
37443	-17581.6	3732.85	um	Spot	Position	17	1000000055	1115
37528.4	-17580.3	3732.85	um	Spot	Position	17	1000000056	1116
37423.7	-17563.7	3732.85	um	Spot	Position	17	1000000057	1117
37501.3	-17563.1	3732.85	um	Spot	Position	17	1000000058	1119
37531.5	-17537.2	3732.85	um	Spot	Position	17	1000000059	1120
37443.4	-17527.6	3732.85	um	Spot	Position	17	1000000060	1121
37542.6	-17523.9	3732.85	um	Spot	Position	17	1000000061	1122
37466.3	-17510.5	3732.85	um	Spot	Position	17	1000000062	1123
37463.2	-17500	3732.85	um	Spot	Position	17	1000000063	1124
37476.7	-17489.2	3732.85	um	Spot	Position	17	1000000064	1125
37184.7	-17750.5	3732.85	um	Spot	Position	18	1000000000	1126
37215	-17738.8	3732.85	um	Spot	Position	18	1000000001	1127
37215.9	-17709.3	3732.85	um	Spot	Position	18	1000000002	1128
37223.6	-17707	3732.85	um	Spot	Position	18	1000000003	1129
37207.3	-17687.7	3732.85	um	Spot	Position	18	1000000004	1131
37221.5	-17680.8	3732.85	um	Spot	Position	18	1000000005	1132
37289.9	-17823.9	3732.85	um	Spot	Position	18	1000000006	1133
37390.2	-17805	3732.85	um	Spot	Position	18	1000000020	1134
37357.2	-17799	3732.85	um	Spot	Position	18	1000000007	1135
37288.1	-17784.7	3732.85	um	Spot	Position	18	1000000008	1136
37372.1	-17783.2	3732.85	um	Spot	Position	18	1000000009	1137
37359.1	-17746.2	3732.85	um	Spot	Position	18	1000000067	1138
37279.7	-17737.1	3732.85	um	Spot	Position	18	1000000010	1139
37349.2	-17708.8	3732.85	um	Spot	Position	18	1000000012	1140
37234.1	-17696.7	3732.85	um	Spot	Position	18	1000000013	1141
37240.6	-17682.6	3732.85	um	Spot	Position	18	1000000014	1142
37249.5	-17681.9	3732.85	um	Spot	Position	18	1000000015	1143
37262.7	-17681.9	3732.85	um	Spot	Position	18	1000000016	1144
37434.1	-17823.9	3732.85	um	Spot	Position	18	1000000017	1145
37543.7	-17809.3	3732.85	um	Spot	Position	18	1000000019	1146
37419.5	-17809.1	3732.85	um	Spot	Position	18	1000000018	1147
37489.9	-17802	3732.85	um	Spot	Position	18	1000000021	1148
37437.4	-17795	3732.85	um	Spot	Position	18	1000000022	1149
37484.1	-17775.6	3732.85	um	Spot	Position	18	1000000023	1150
37513.9	-17771.5	3732.85	um	Spot	Position	18	1000000024	1151
37467.3	-17764.2	3732.85	um	Spot	Position	18	1000000025	1152
37430.8	-17761.5	3732.85	um	Spot	Position	18	1000000026	1153
37536.8	-17757	3732.85	um	Spot	Position	18	1000000027	1154
37497.8	-17753.7	3732.85	um	Spot	Position	18	1000000028	1155
37422.9	-17744.9	3732.85	um	Spot	Position	18	1000000029	1156
37464.2	-17741.8	3732.85	um	Spot	Position	18	1000000066	1157
37404.7	-17741.2	3732.85	um	Spot	Position	18	1000000030	1158
37445.1	-17731.3	3732.85	um	Spot	Position	18	1000000031	1159
37511.9	-17716.3	3732.85	um	Spot	Position	18	1000000032	1160
37464.5	-17715.5	3732.85	um	Spot	Position	18	1000000033	1161
37478.7	-17709.3	3732.85	um	Spot	Position	18	1000000034	1162
37455.2	-17708.4	3732.85	um	Spot	Position	18	1000000035	1163
37495.4	-17708.4	3732.85	um	Spot	Position	18	1000000036	1164
37405.4	-17703.2	3732.85	um	Spot	Position	18	1000000037	1165
37410	-17690.1	3732.85	um	Spot	Position	18	1000000038	1166
37498.4	-17686.6	3732.85	um	Spot	Position	18	1000000039	1167
37429.7	-17683.4	3732.85	um	Spot	Position	18	1000000040	1168
37452.9	-17669.9	3732.85	um	Spot	Position	18	1000000041	1169
37206.7	-17627.2	3732.85	um	Spot	Position	18	1000000042	1170
37184.3	-17603.1	3732.85	um	Spot	Position	18	1000000043	1171
37131.8	-17522.5	3732.85	um	Spot	Position	18	1000000044	1172
37105.7	-17521.1	3732.85	um	Spot	Position	18	1000000045	1173
37325.5	-17648.2	3732.85	um	Spot	Position	18	1000000046	1174
37304.7	-17626.6	3732.85	um	Spot	Position	18	1000000047	1175
37336.4	-17620.3	3732.85	um	Spot	Position	18	1000000048	1176
37291.4	-17555.5	3732.85	um	Spot	Position	18	1000000050	1177
37353.9	-17527.9	3732.85	um	Spot	Position	18	1000000051	1178
37361.9	-17508.2	3732.85	um	Spot	Position	18	1000000052	1179
37336.6	-17494.4	3732.85	um	Spot	Position	18	1000000053	1180
37491	-17609.2	3732.85	um	Spot	Position	18	1000000054	1181
37443	-17581.6	3732.85	um	Spot	Position	18	1000000055	1182
37528.4	-17580.4	3732.85	um	Spot	Position	18	1000000056	1183
37424	-17563.6	3732.85	um	Spot	Position	18	1000000057	1184
37501.3	-17563	3732.85	um	Spot	Position	18	1000000058	1186
37531.6	-17537.3	3732.85	um	Spot	Position	18	1000000059	1187
37443.7	-17527.6	3732.85	um	Spot	Position	18	1000000060	1188
37542.6	-17523.7	3732.85	um	Spot	Position	18	1000000061	1189
37466.2	-17510.3	3732.85	um	Spot	Position	18	1000000062	1190
37463.3	-17499.9	3732.85	um	Spot	Position	18	1000000063	1191
37476.8	-17489.1	3732.85	um	Spot	Position	18	1000000064	1192
37183.2	-17751.3	3732.85	um	Spot	Position	19	1000000000	1193
37216	-17709.3	3732.85	um	Spot	Position	19	1000000002	1194
37223.8	-17707.3	3732.85	um	Spot	Position	19	1000000003	1195
37207	-17688.2	3732.85	um	Spot	Position	19	1000000004	1197
37221.6	-17680.9	3732.85	um	Spot	Position	19	1000000005	1198
37290.2	-17823.9	3732.85	um	Spot	Position	19	1000000006	1199
37390.2	-17805.1	3732.85	um	Spot	Position	19	1000000020	1200
37358	-17798.7	3732.85	um	Spot	Position	19	1000000007	1201
37288	-17784.9	3732.85	um	Spot	Position	19	1000000008	1202
37372.1	-17783.1	3732.85	um	Spot	Position	19	1000000009	1203
37286.9	-17778	3732.85	um	Spot	Position	19	1000000068	1204
37359.3	-17746.3	3732.85	um	Spot	Position	19	1000000067	1205
37279.8	-17737	3732.85	um	Spot	Position	19	1000000010	1206
37349.1	-17709.1	3732.85	um	Spot	Position	19	1000000012	1207
37234	-17697	3732.85	um	Spot	Position	19	1000000013	1208
37240.7	-17682.7	3732.85	um	Spot	Position	19	1000000014	1209
37249.6	-17682.1	3732.85	um	Spot	Position	19	1000000015	1210
37263.1	-17681.7	3732.85	um	Spot	Position	19	1000000016	1211
37433.4	-17823.9	3732.85	um	Spot	Position	19	1000000017	1212
37419.4	-17809.3	3732.85	um	Spot	Position	19	1000000018	1213
37543.5	-17809.4	3732.85	um	Spot	Position	19	1000000019	1214
37489.9	-17801.8	3732.85	um	Spot	Position	19	1000000021	1215
37437.1	-17795.1	3732.85	um	Spot	Position	19	1000000022	1216
37484.1	-17775.7	3732.85	um	Spot	Position	19	1000000023	1217
37513.9	-17771.7	3732.85	um	Spot	Position	19	1000000024	1218
37467	-17764.4	3732.85	um	Spot	Position	19	1000000025	1219
37430.4	-17761.3	3732.85	um	Spot	Position	19	1000000026	1220
37538.1	-17757.9	3732.85	um	Spot	Position	19	1000000027	1221
37497.9	-17753.5	3732.85	um	Spot	Position	19	1000000028	1222
37423	-17744.8	3732.85	um	Spot	Position	19	1000000029	1223
37404.6	-17741.2	3732.85	um	Spot	Position	19	1000000030	1224
37464.3	-17741.5	3732.85	um	Spot	Position	19	1000000066	1225
37445	-17731.1	3732.85	um	Spot	Position	19	1000000031	1226
37511.8	-17716.7	3732.85	um	Spot	Position	19	1000000032	1227
37464.4	-17715.5	3732.85	um	Spot	Position	19	1000000033	1228
37478.6	-17709.4	3732.85	um	Spot	Position	19	1000000034	1229
37455.2	-17708.6	3732.85	um	Spot	Position	19	1000000035	1230
37495.4	-17708.4	3732.85	um	Spot	Position	19	1000000036	1231
37405.4	-17703.3	3732.85	um	Spot	Position	19	1000000037	1232
37410	-17690.2	3732.85	um	Spot	Position	19	1000000038	1233
37498.4	-17686.7	3732.85	um	Spot	Position	19	1000000039	1234
37429.7	-17683.5	3732.85	um	Spot	Position	19	1000000040	1235
37453	-17670.1	3732.85	um	Spot	Position	19	1000000041	1236
37206.7	-17627.3	3732.85	um	Spot	Position	19	1000000042	1237
37183.8	-17603.3	3732.85	um	Spot	Position	19	1000000043	1238
37132.1	-17522.4	3732.85	um	Spot	Position	19	1000000044	1239
37105.3	-17520.9	3732.85	um	Spot	Position	19	1000000045	1240
37325.7	-17648.5	3732.85	um	Spot	Position	19	1000000046	1241
37304.5	-17626.2	3732.85	um	Spot	Position	19	1000000047	1242
37336.2	-17620.6	3732.85	um	Spot	Position	19	1000000048	1243
37291.1	-17555.2	3732.85	um	Spot	Position	19	1000000050	1244
37353.9	-17527.9	3732.85	um	Spot	Position	19	1000000051	1245
37361.9	-17508.7	3732.85	um	Spot	Position	19	1000000052	1246
37336.6	-17494.5	3732.85	um	Spot	Position	19	1000000053	1247
37490.7	-17609.2	3732.85	um	Spot	Position	19	1000000054	1248
37443.1	-17581.7	3732.85	um	Spot	Position	19	1000000055	1249
37528.4	-17580.4	3732.85	um	Spot	Position	19	1000000056	1250
37423.9	-17563.7	3732.85	um	Spot	Position	19	1000000057	1251
37501.2	-17563.2	3732.85	um	Spot	Position	19	1000000058	1252
37531.5	-17537.4	3732.85	um	Spot	Position	19	1000000059	1254
37443.4	-17527.7	3732.85	um	Spot	Position	19	1000000060	1255
37542.6	-17523.8	3732.85	um	Spot	Position	19	1000000061	1256
37466.1	-17510.4	3732.85	um	Spot	Position	19	1000000062	1257
37463.3	-17500.1	3732.85	um	Spot	Position	19	1000000063	1258
37476.7	-17489.2	3732.85	um	Spot	Position	19	1000000064	1259
37183.3	-17751.4	3732.85	um	Spot	Position	20	1000000000	1260
37215	-17739.2	3732.85	um	Spot	Position	20	1000000001	1261
37215.8	-17709.2	3732.85	um	Spot	Position	20	1000000002	1262
37223.9	-17707.5	3732.85	um	Spot	Position	20	1000000003	1263
37207.6	-17687.8	3732.85	um	Spot	Position	20	1000000004	1265
37221.6	-17680.8	3732.85	um	Spot	Position	20	1000000005	1266
37289.9	-17823.9	3732.85	um	Spot	Position	20	1000000006	1267
37390.2	-17804.9	3732.85	um	Spot	Position	20	1000000020	1268
37357.5	-17798.7	3732.85	um	Spot	Position	20	1000000007	1269
37288	-17784.9	3732.85	um	Spot	Position	20	1000000008	1270
37371.8	-17783.2	3732.85	um	Spot	Position	20	1000000009	1271
37286.9	-17777.5	3732.85	um	Spot	Position	20	1000000068	1272
37358.9	-17745.8	3732.85	um	Spot	Position	20	1000000067	1273
37279.7	-17737	3732.85	um	Spot	Position	20	1000000010	1274
37348.9	-17709	3732.85	um	Spot	Position	20	1000000012	1275
37233.9	-17697	3732.85	um	Spot	Position	20	1000000013	1276
37240.6	-17682.7	3732.85	um	Spot	Position	20	1000000014	1277
37249.6	-17682	3732.85	um	Spot	Position	20	1000000015	1278
37262.8	-17681.7	3732.85	um	Spot	Position	20	1000000016	1279
37432.4	-17823.9	3732.85	um	Spot	Position	20	1000000017	1280
37543.3	-17809.3	3732.85	um	Spot	Position	20	1000000019	1281
37419.4	-17809.1	3732.85	um	Spot	Position	20	1000000018	1282
37489.7	-17801.8	3732.85	um	Spot	Position	20	1000000021	1283
37437.1	-17794.8	3732.85	um	Spot	Position	20	1000000022	1284
37484	-17775.6	3732.85	um	Spot	Position	20	1000000023	1285
37513.8	-17771.6	3732.85	um	Spot	Position	20	1000000024	1286
37467	-17764.2	3732.85	um	Spot	Position	20	1000000025	1287
37536.9	-17757.3	3732.85	um	Spot	Position	20	1000000027	1288
37497.4	-17754	3732.85	um	Spot	Position	20	1000000028	1289
37422.9	-17744.8	3732.85	um	Spot	Position	20	1000000029	1290
37464.1	-17741.5	3732.85	um	Spot	Position	20	1000000066	1291
37404.5	-17741.1	3732.85	um	Spot	Position	20	1000000030	1292
37444.5	-17731.5	3732.85	um	Spot	Position	20	1000000031	1293
37512	-17716.4	3732.85	um	Spot	Position	20	1000000032	1294
37464.3	-17715.3	3732.85	um	Spot	Position	20	1000000033	1295
37478.2	-17709.3	3732.85	um	Spot	Position	20	1000000034	1296
37455.1	-17708.8	3732.85	um	Spot	Position	20	1000000035	1297
37495.4	-17708.8	3732.85	um	Spot	Position	20	1000000036	1298
37405.3	-17703.2	3732.85	um	Spot	Position	20	1000000037	1299
37410.1	-17690.1	3732.85	um	Spot	Position	20	1000000038	1300
37498.4	-17686.9	3732.85	um	Spot	Position	20	1000000039	1301
37429.4	-17683.4	3732.85	um	Spot	Position	20	1000000040	1302
37453.3	-17669.6	3732.85	um	Spot	Position	20	1000000041	1303
37206.2	-17627.1	3732.85	um	Spot	Position	20	1000000042	1304
37183.9	-17602.6	3732.85	um	Spot	Position	20	1000000043	1305
37223.9	-17566.5	3732.85	um	Spot	Position	20	1000000049	1306
37131.6	-17522.5	3732.85	um	Spot	Position	20	1000000044	1307
37105.4	-17521.2	3732.85	um	Spot	Position	20	1000000045	1308
37325.7	-17648.5	3732.85	um	Spot	Position	20	1000000046	1309
37304.6	-17626.2	3732.85	um	Spot	Position	20	1000000047	1310
37336.1	-17620.5	3732.85	um	Spot	Position	20	1000000048	1311
37291.2	-17555.2	3732.85	um	Spot	Position	20	1000000050	1312
37353.8	-17527.8	3732.85	um	Spot	Position	20	1000000051	1313
37362.4	-17508.7	3732.85	um	Spot	Position	20	1000000052	1314
37336.6	-17494.4	3732.85	um	Spot	Position	20	1000000053	1315
37490.9	-17609.1	3732.85	um	Spot	Position	20	1000000054	1316
37443	-17581.7	3732.85	um	Spot	Position	20	1000000055	1317
37528.4	-17580.5	3732.85	um	Spot	Position	20	1000000056	1318
37423.7	-17563.7	3732.85	um	Spot	Position	20	1000000057	1319
37501.2	-17563.2	3732.85	um	Spot	Position	20	1000000058	1320
37531.5	-17537.3	3732.85	um	Spot	Position	20	1000000059	1322
37443.7	-17527.8	3732.85	um	Spot	Position	20	1000000060	1323
37542.2	-17523.5	3732.85	um	Spot	Position	20	1000000061	1324
37466.3	-17510.6	3732.85	um	Spot	Position	20	1000000062	1325
37463.2	-17500.1	3732.85	um	Spot	Position	20	1000000063	1326
37476.6	-17489.1	3732.85	um	Spot	Position	20	1000000064	1327
37214.9	-17739.2	3732.85	um	Spot	Position	21	1000000001	1328
37216.2	-17709.2	3732.85	um	Spot	Position	21	1000000002	1329
37223.9	-17707.9	3732.85	um	Spot	Position	21	1000000003	1330
37208.5	-17686.8	3732.85	um	Spot	Position	21	1000000004	1332
37221.9	-17680.9	3732.85	um	Spot	Position	21	1000000005	1333
37290.1	-17823.9	3732.85	um	Spot	Position	21	1000000006	1334
37390.2	-17804.9	3732.85	um	Spot	Position	21	1000000020	1335
37358	-17798.5	3732.85	um	Spot	Position	21	1000000007	1336
37287.9	-17785	3732.85	um	Spot	Position	21	1000000008	1337
37372.1	-17783.1	3732.85	um	Spot	Position	21	1000000009	1338
37286.9	-17777.2	3732.85	um	Spot	Position	21	1000000068	1339
37359	-17746	3732.85	um	Spot	Position	21	1000000067	1340
37280	-17736.9	3732.85	um	Spot	Position	21	1000000010	1341
37349	-17709.1	3732.85	um	Spot	Position	21	1000000012	1342
37234	-17697	3732.85	um	Spot	Position	21	1000000013	1343
37240.6	-17682.8	3732.85	um	Spot	Position	21	1000000014	1344
37249.4	-17682	3732.85	um	Spot	Position	21	1000000015	1345
37263.2	-17681.6	3732.85	um	Spot	Position	21	1000000016	1346
37432.2	-17823.2	3732.85	um	Spot	Position	21	1000000017	1347
37419.3	-17809.2	3732.85	um	Spot	Position	21	1000000018	1348
37543.4	-17809.2	3732.85	um	Spot	Position	21	1000000019	1349
37489.9	-17801.7	3732.85	um	Spot	Position	21	1000000021	1350
37437.1	-17794.9	3732.85	um	Spot	Position	21	1000000022	1351
37484	-17775.5	3732.85	um	Spot	Position	21	1000000023	1352
37513.9	-17771.5	3732.85	um	Spot	Position	21	1000000024	1353
37466.9	-17764.1	3732.85	um	Spot	Position	21	1000000025	1354
37430.5	-17761.2	3732.85	um	Spot	Position	21	1000000026	1355
37536.9	-17757.2	3732.85	um	Spot	Position	21	1000000027	1356
37497.4	-17753.9	3732.85	um	Spot	Position	21	1000000028	1357
37423	-17744.8	3732.85	um	Spot	Position	21	1000000029	1358
37464.2	-17741.4	3732.85	um	Spot	Position	21	1000000066	1359
37404.5	-17741.1	3732.85	um	Spot	Position	21	1000000030	1360
37444.9	-17731.2	3732.85	um	Spot	Position	21	1000000031	1361
37512.1	-17716.1	3732.85	um	Spot	Position	21	1000000032	1362
37464.2	-17715.3	3732.85	um	Spot	Position	21	1000000033	1363
37478.1	-17709.1	3732.85	um	Spot	Position	21	1000000034	1364
37455.3	-17708.5	3732.85	um	Spot	Position	21	1000000035	1365
37495.5	-17708.7	3732.85	um	Spot	Position	21	1000000036	1366
37405.4	-17703.1	3732.85	um	Spot	Position	21	1000000037	1367
37410.1	-17690	3732.85	um	Spot	Position	21	1000000038	1368
37498.6	-17686.9	3732.85	um	Spot	Position	21	1000000039	1369
37429.6	-17683.4	3732.85	um	Spot	Position	21	1000000040	1370
37453.3	-17669.6	3732.85	um	Spot	Position	21	1000000041	1371
37206.9	-17627.2	3732.85	um	Spot	Position	21	1000000042	1372
37183.7	-17602.1	3732.85	um	Spot	Position	21	1000000043	1373
37131.9	-17522.2	3732.85	um	Spot	Position	21	1000000044	1374
37105.7	-17521	3732.85	um	Spot	Position	21	1000000045	1375
37325.5	-17648.1	3732.85	um	Spot	Position	21	1000000046	1376
37304.6	-17626.2	3732.85	um	Spot	Position	21	1000000047	1377
37335.9	-17620.4	3732.85	um	Spot	Position	21	1000000048	1378
37224.2	-17566.8	3732.85	um	Spot	Position	21	1000000049	1379
37291.5	-17555.1	3732.85	um	Spot	Position	21	1000000050	1380
37354	-17528	3732.85	um	Spot	Position	21	1000000051	1381
37362.3	-17508.7	3732.85	um	Spot	Position	21	1000000052	1382
37336.5	-17494.5	3732.85	um	Spot	Position	21	1000000053	1383
37490.7	-17609	3732.85	um	Spot	Position	21	1000000054	1384
37443	-17581.6	3732.85	um	Spot	Position	21	1000000055	1385
37528.4	-17580.5	3732.85	um	Spot	Position	21	1000000056	1386
37423.9	-17563.7	3732.85	um	Spot	Position	21	1000000057	1387
37501.1	-17563.1	3732.85	um	Spot	Position	21	1000000058	1389
37531.5	-17537.2	3732.85	um	Spot	Position	21	1000000059	1390
37443.3	-17527.8	3732.85	um	Spot	Position	21	1000000060	1391
37542.5	-17523.6	3732.85	um	Spot	Position	21	1000000061	1392
37466	-17510.4	3732.85	um	Spot	Position	21	1000000062	1393
37463.3	-17500.1	3732.85	um	Spot	Position	21	1000000063	1394
37476.6	-17489	3732.85	um	Spot	Position	21	1000000064	1395
37214.7	-17738.9	3732.85	um	Spot	Position	22	1000000001	1396
37215.9	-17709.1	3732.85	um	Spot	Position	22	1000000002	1397
37223.4	-17707.4	3732.85	um	Spot	Position	22	1000000003	1398
37207.3	-17687.7	3732.85	um	Spot	Position	22	1000000004	1400
37221.6	-17680.7	3732.85	um	Spot	Position	22	1000000005	1401
37290	-17823.9	3732.85	um	Spot	Position	22	1000000006	1402
37390.1	-17805.1	3732.85	um	Spot	Position	22	1000000020	1403
37358	-17798.5	3732.85	um	Spot	Position	22	1000000007	1404
37287.6	-17785.1	3732.85	um	Spot	Position	22	1000000008	1405
37372.1	-17783.4	3732.85	um	Spot	Position	22	1000000009	1406
37286.7	-17777.1	3732.85	um	Spot	Position	22	1000000068	1407
37279.7	-17737	3732.85	um	Spot	Position	22	1000000010	1408
37348.8	-17709.1	3732.85	um	Spot	Position	22	1000000012	1409
37234	-17696.8	3732.85	um	Spot	Position	22	1000000013	1410
37240.2	-17682.9	3732.85	um	Spot	Position	22	1000000014	1411
37249.9	-17682	3732.85	um	Spot	Position	22	1000000015	1412
37262.7	-17681.9	3732.85	um	Spot	Position	22	1000000016	1413
37431.3	-17823.9	3732.85	um	Spot	Position	22	1000000017	1414
37419.3	-17809	3732.85	um	Spot	Position	22	1000000018	1415
37543.4	-17809.1	3732.85	um	Spot	Position	22	1000000019	1416
37489.8	-17801.8	3732.85	um	Spot	Position	22	1000000021	1417
37436.8	-17794.9	3732.85	um	Spot	Position	22	1000000022	1418
37484	-17775.5	3732.85	um	Spot	Position	22	1000000023	1419
37513.6	-17771.7	3732.85	um	Spot	Position	22	1000000024	1420
37466.9	-17764.2	3732.85	um	Spot	Position	22	1000000025	1421
37430.5	-17760.9	3732.85	um	Spot	Position	22	1000000026	1422
37537.5	-17757.5	3732.85	um	Spot	Position	22	1000000027	1423
37497.4	-17753.7	3732.85	um	Spot	Position	22	1000000028	1424
37422.8	-17744.7	3732.85	um	Spot	Position	22	1000000029	1425
37404.7	-17741.1	3732.85	um	Spot	Position	22	1000000030	1426
37464.3	-17740.6	3732.85	um	Spot	Position	22	1000000066	1427
37444.6	-17731.2	3732.85	um	Spot	Position	22	1000000031	1428
37511.8	-17716.2	3732.85	um	Spot	Position	22	1000000032	1429
37464.2	-17715.4	3732.85	um	Spot	Position	22	1000000033	1430
37478.3	-17709.2	3732.85	um	Spot	Position	22	1000000034	1431
37455.2	-17708.6	3732.85	um	Spot	Position	22	1000000035	1432
37495.4	-17708.6	3732.85	um	Spot	Position	22	1000000036	1433
37405.1	-17703.2	3732.85	um	Spot	Position	22	1000000037	1434
37410	-17690	3732.85	um	Spot	Position	22	1000000038	1435
37498	-17686.8	3732.85	um	Spot	Position	22	1000000039	1436
37429.5	-17683.6	3732.85	um	Spot	Position	22	1000000040	1437
37452.7	-17669.8	3732.85	um	Spot	Position	22	1000000041	1438
37207	-17627.4	3732.85	um	Spot	Position	22	1000000042	1439
37183.4	-17602.7	3732.85	um	Spot	Position	22	1000000043	1440
37131.9	-17522.4	3732.85	um	Spot	Position	22	1000000044	1441
37325.6	-17647.9	3732.85	um	Spot	Position	22	1000000046	1442
37304.4	-17626.3	3732.85	um	Spot	Position	22	1000000047	1443
37336.3	-17620.4	3732.85	um	Spot	Position	22	1000000048	1444
37224.3	-17566.9	3732.85	um	Spot	Position	22	1000000049	1445
37291.2	-17555.3	3732.85	um	Spot	Position	22	1000000050	1446
37354.3	-17528.2	3732.85	um	Spot	Position	22	1000000051	1447
37362	-17508.9	3732.85	um	Spot	Position	22	1000000052	1448
37336.6	-17494.4	3732.85	um	Spot	Position	22	1000000053	1449
37490.8	-17609.1	3732.85	um	Spot	Position	22	1000000054	1450
37443	-17581.7	3732.85	um	Spot	Position	22	1000000055	1451
37528.4	-17580.5	3732.85	um	Spot	Position	22	1000000056	1452
37423.8	-17563.8	3732.85	um	Spot	Position	22	1000000057	1454
37501.8	-17563.1	3732.85	um	Spot	Position	22	1000000058	1455
37531.4	-17537.3	3732.85	um	Spot	Position	22	1000000059	1456
37443.2	-17528	3732.85	um	Spot	Position	22	1000000060	1457
37542.2	-17523.5	3732.85	um	Spot	Position	22	1000000061	1458
37466	-17510.3	3732.85	um	Spot	Position	22	1000000062	1459
37463.2	-17500.1	3732.85	um	Spot	Position	22	1000000063	1460
37444.7	-17493.9	3732.85	um	Spot	Position	22	1000000069	1461
37476.6	-17489.1	3732.85	um	Spot	Position	22	1000000064	1462
37184.1	-17751.5	3732.85	um	Spot	Position	23	1000000000	1463
37215.2	-17739.4	3732.85	um	Spot	Position	23	1000000001	1464
37216	-17709.2	3732.85	um	Spot	Position	23	1000000002	1465
37208.2	-17686.8	3732.85	um	Spot	Position	23	1000000004	1467
37221.7	-17680.7	3732.85	um	Spot	Position	23	1000000005	1468
37290.4	-17823.9	3732.85	um	Spot	Position	23	1000000006	1469
37390.2	-17804.9	3732.85	um	Spot	Position	23	1000000020	1470
37358	-17798.4	3732.85	um	Spot	Position	23	1000000007	1471
37287.8	-17785.1	3732.85	um	Spot	Position	23	1000000008	1472
37371.9	-17783.2	3732.85	um	Spot	Position	23	1000000009	1473
37286.7	-17777.3	3732.85	um	Spot	Position	23	1000000068	1474
37279.8	-17737	3732.85	um	Spot	Position	23	1000000010	1475
37348.7	-17709	3732.85	um	Spot	Position	23	1000000012	1476
37224.1	-17708	3732.85	um	Spot	Position	23	1000000003	1477
37233.9	-17696.9	3732.85	um	Spot	Position	23	1000000013	1478
37240.3	-17683	3732.85	um	Spot	Position	23	1000000014	1479
37249.8	-17682.2	3732.85	um	Spot	Position	23	1000000015	1480
37263.2	-17682	3732.85	um	Spot	Position	23	1000000016	1481
37430.2	-17823.9	3732.85	um	Spot	Position	23	1000000017	1482
37419.6	-17809.1	3732.85	um	Spot	Position	23	1000000018	1483
37543.4	-17809.1	3732.85	um	Spot	Position	23	1000000019	1484
37489.8	-17801.5	3732.85	um	Spot	Position	23	1000000021	1485
37437.7	-17794.8	3732.85	um	Spot	Position	23	1000000022	1486
37484.2	-17775.5	3732.85	um	Spot	Position	23	1000000023	1487
37513.8	-17771.6	3732.85	um	Spot	Position	23	1000000024	1488
37467.1	-17764.1	3732.85	um	Spot	Position	23	1000000025	1489
37430.5	-17760.7	3732.85	um	Spot	Position	23	1000000026	1490
37537	-17757.4	3732.85	um	Spot	Position	23	1000000027	1491
37497.7	-17753.5	3732.85	um	Spot	Position	23	1000000028	1492
37423	-17744.8	3732.85	um	Spot	Position	23	1000000029	1493
37404.6	-17741.1	3732.85	um	Spot	Position	23	1000000030	1494
37464.2	-17740.9	3732.85	um	Spot	Position	23	1000000066	1495
37445.4	-17731.7	3732.85	um	Spot	Position	23	1000000031	1496
37512.2	-17715.8	3732.85	um	Spot	Position	23	1000000032	1497
37464.4	-17715.4	3732.85	um	Spot	Position	23	1000000033	1498
37478.4	-17709.2	3732.85	um	Spot	Position	23	1000000034	1499
37455	-17708.5	3732.85	um	Spot	Position	23	1000000035	1500
37495.4	-17708.3	3732.85	um	Spot	Position	23	1000000036	1501
37405.3	-17703.3	3732.85	um	Spot	Position	23	1000000037	1502
37410.1	-17690.1	3732.85	um	Spot	Position	23	1000000038	1503
37497.7	-17686.7	3732.85	um	Spot	Position	23	1000000039	1504
37429.5	-17683.4	3732.85	um	Spot	Position	23	1000000040	1505
37452.8	-17669.9	3732.85	um	Spot	Position	23	1000000041	1506
37206.4	-17627.1	3732.85	um	Spot	Position	23	1000000042	1507
37183.4	-17602.4	3732.85	um	Spot	Position	23	1000000043	1508
37131.5	-17522.6	3732.85	um	Spot	Position	23	1000000044	1509
37105.7	-17520.9	3732.85	um	Spot	Position	23	1000000045	1510
37326.1	-17648.3	3732.85	um	Spot	Position	23	1000000046	1511
37304.6	-17626.6	3732.85	um	Spot	Position	23	1000000047	1512
37336.3	-17620.8	3732.85	um	Spot	Position	23	1000000048	1513
37291.3	-17555.4	3732.85	um	Spot	Position	23	1000000050	1514
37354.4	-17528.3	3732.85	um	Spot	Position	23	1000000051	1515
37362	-17508.8	3732.85	um	Spot	Position	23	1000000052	1516
37336.7	-17494.5	3732.85	um	Spot	Position	23	1000000053	1517
37490.5	-17609.4	3732.85	um	Spot	Position	23	1000000054	1518
37443.1	-17581.7	3732.85	um	Spot	Position	23	1000000055	1519
37528.6	-17580.4	3732.85	um	Spot	Position	23	1000000056	1520
37423.8	-17563.8	3732.85	um	Spot	Position	23	1000000057	1521
37501.5	-17563.1	3732.85	um	Spot	Position	23	1000000058	1523
37531.6	-17537.2	3732.85	um	Spot	Position	23	1000000059	1524
37443.8	-17527.9	3732.85	um	Spot	Position	23	1000000060	1525
37542.3	-17523.2	3732.85	um	Spot	Position	23	1000000061	1526
37466.2	-17510.8	3732.85	um	Spot	Position	23	1000000062	1527
37463.3	-17500	3732.85	um	Spot	Position	23	1000000063	1528
37476.7	-17489.1	3732.85	um	Spot	Position	23	1000000064	1529
37184.6	-17749.9	3732.85	um	Spot	Position	24	1000000000	1530
37215.4	-17738.9	3732.85	um	Spot	Position	24	1000000001	1531
37216	-17709	3732.85	um	Spot	Position	24	1000000002	1532
37208.5	-17686.6	3732.85	um	Spot	Position	24	1000000004	1534
37221.6	-17680.6	3732.85	um	Spot	Position	24	1000000005	1535
37290.3	-17823.9	3732.85	um	Spot	Position	24	1000000006	1536
37390.2	-17804.9	3732.85	um	Spot	Position	24	1000000020	1537
37358	-17798.3	3732.85	um	Spot	Position	24	1000000007	1538
37287.8	-17785.2	3732.85	um	Spot	Position	24	1000000008	1539
37372.1	-17783.2	3732.85	um	Spot	Position	24	1000000009	1540
37286.7	-17777.1	3732.85	um	Spot	Position	24	1000000068	1541
37359.9	-17745.7	3732.85	um	Spot	Position	24	1000000067	1542
37279.7	-17737.1	3732.85	um	Spot	Position	24	1000000010	1543
37348.7	-17709	3732.85	um	Spot	Position	24	1000000012	1544
37224	-17707.4	3732.85	um	Spot	Position	24	1000000003	1545
37234.1	-17697	3732.85	um	Spot	Position	24	1000000013	1546
37240.2	-17683	3732.85	um	Spot	Position	24	1000000014	1547
37249.6	-17682.2	3732.85	um	Spot	Position	24	1000000015	1548
37263.1	-17681.5	3732.85	um	Spot	Position	24	1000000016	1549
37429.9	-17823.9	3732.85	um	Spot	Position	24	1000000017	1550
37419.4	-17809.1	3732.85	um	Spot	Position	24	1000000018	1551
37543.6	-17809.1	3732.85	um	Spot	Position	24	1000000019	1552
37489.8	-17801.4	3732.85	um	Spot	Position	24	1000000021	1553
37437.3	-17794.6	3732.85	um	Spot	Position	24	1000000022	1554
37484.1	-17775.3	3732.85	um	Spot	Position	24	1000000023	1555
37514.3	-17771.1	3732.85	um	Spot	Position	24	1000000024	1556
37467.1	-17764	3732.85	um	Spot	Position	24	1000000025	1557
37430.6	-17760.9	3732.85	um	Spot	Position	24	1000000026	1558
37537	-17756.8	3732.85	um	Spot	Position	24	1000000027	1559
37497.8	-17753.4	3732.85	um	Spot	Position	24	1000000028	1560
37422.9	-17744.7	3732.85	um	Spot	Position	24	1000000029	1561
37404.6	-17740.9	3732.85	um	Spot	Position	24	1000000030	1562
37512.3	-17716.2	3732.85	um	Spot	Position	24	1000000032	1563
37464.3	-17715.3	3732.85	um	Spot	Position	24	1000000033	1564
37478.5	-17709.1	3732.85	um	Spot	Position	24	1000000034	1565
37454.9	-17708.5	3732.85	um	Spot	Position	24	1000000035	1566
37495.4	-17708.3	3732.85	um	Spot	Position	24	1000000036	1567
37405.4	-17703.1	3732.85	um	Spot	Position	24	1000000037	1568
37410.1	-17689.9	3732.85	um	Spot	Position	24	1000000038	1569
37497.7	-17687	3732.85	um	Spot	Position	24	1000000039	1570
37429.5	-17683.3	3732.85	um	Spot	Position	24	1000000040	1571
37453.3	-17669.9	3732.85	um	Spot	Position	24	1000000041	1572
37207.1	-17627.3	3732.85	um	Spot	Position	24	1000000042	1573
37183	-17602.3	3732.85	um	Spot	Position	24	1000000043	1574
37131.6	-17522.3	3732.85	um	Spot	Position	24	1000000044	1575
37105.4	-17520.7	3732.85	um	Spot	Position	24	1000000045	1576
37325.7	-17648.2	3732.85	um	Spot	Position	24	1000000046	1577
37304.5	-17626.4	3732.85	um	Spot	Position	24	1000000047	1578
37336.4	-17620.5	3732.85	um	Spot	Position	24	1000000048	1579
37224.2	-17567.3	3732.85	um	Spot	Position	24	1000000049	1580
37291.2	-17555.3	3732.85	um	Spot	Position	24	1000000050	1581
37354.3	-17528.1	3732.85	um	Spot	Position	24	1000000051	1582
37362	-17508.9	3732.85	um	Spot	Position	24	1000000052	1583
37336.6	-17494.5	3732.85	um	Spot	Position	24	1000000053	1584
37490.3	-17609.4	3732.85	um	Spot	Position	24	1000000054	1585
37443.1	-17581.7	3732.85	um	Spot	Position	24	1000000055	1586
37528.5	-17580.3	3732.85	um	Spot	Position	24	1000000056	1587
37423.9	-17563.8	3732.85	um	Spot	Position	24	1000000057	1588
37501.5	-17563.1	3732.85	um	Spot	Position	24	1000000058	1589
37531.7	-17537.4	3732.85	um	Spot	Position	24	1000000059	1591
37443.8	-17528	3732.85	um	Spot	Position	24	1000000060	1592
37542.5	-17523.5	3732.85	um	Spot	Position	24	1000000061	1593
37466	-17510.4	3732.85	um	Spot	Position	24	1000000062	1594
37463.4	-17500	3732.85	um	Spot	Position	24	1000000063	1595
37445.1	-17494	3732.85	um	Spot	Position	24	1000000069	1596
37476.8	-17489.1	3732.85	um	Spot	Position	24	1000000064	1597
37183.6	-17751.8	3732.85	um	Spot	Position	25	1000000000	1598
37214.9	-17739.1	3732.85	um	Spot	Position	25	1000000001	1599
37216	-17709.1	3732.85	um	Spot	Position	25	1000000002	1600
37208.2	-17686.9	3732.85	um	Spot	Position	25	1000000004	1602
37221.5	-17680.7	3732.85	um	Spot	Position	25	1000000005	1603
37290.3	-17823.9	3732.85	um	Spot	Position	25	1000000006	1604
37390.1	-17804.9	3732.85	um	Spot	Position	25	1000000020	1605
37357.8	-17798.3	3732.85	um	Spot	Position	25	1000000007	1606
37287.8	-17785.2	3732.85	um	Spot	Position	25	1000000008	1607
37371.8	-17783.4	3732.85	um	Spot	Position	25	1000000009	1608
37286.7	-17777	3732.85	um	Spot	Position	25	1000000068	1609
37358.9	-17746.2	3732.85	um	Spot	Position	25	1000000067	1610
37279.7	-17737.1	3732.85	um	Spot	Position	25	1000000010	1611
37348.8	-17708.9	3732.85	um	Spot	Position	25	1000000012	1612
37224.1	-17707.7	3732.85	um	Spot	Position	25	1000000003	1613
37234	-17696.8	3732.85	um	Spot	Position	25	1000000013	1614
37240.1	-17683.1	3732.85	um	Spot	Position	25	1000000014	1615
37249.8	-17682.1	3732.85	um	Spot	Position	25	1000000015	1616
37263.2	-17681.7	3732.85	um	Spot	Position	25	1000000016	1617
37429.6	-17823.9	3732.85	um	Spot	Position	25	1000000017	1618
37419.3	-17809.1	3732.85	um	Spot	Position	25	1000000018	1619
37543.5	-17809	3732.85	um	Spot	Position	25	1000000019	1620
37489.9	-17801.1	3732.85	um	Spot	Position	25	1000000021	1621
37436.8	-17794.7	3732.85	um	Spot	Position	25	1000000022	1622
37484.1	-17775.3	3732.85	um	Spot	Position	25	1000000023	1623
37514	-17771.2	3732.85	um	Spot	Position	25	1000000024	1624
37466.9	-17764.1	3732.85	um	Spot	Position	25	1000000025	1625
37537.2	-17757.1	3732.85	um	Spot	Position	25	1000000027	1626
37497.9	-17753.4	3732.85	um	Spot	Position	25	1000000028	1627
37423	-17744.6	3732.85	um	Spot	Position	25	1000000029	1628
37404.4	-17741.1	3732.85	um	Spot	Position	25	1000000030	1629
37512.1	-17716.1	3732.85	um	Spot	Position	25	1000000032	1630
37464.3	-17715.3	3732.85	um	Spot	Position	25	1000000033	1631
37478.5	-17708.9	3732.85	um	Spot	Position	25	1000000034	1632
37495.3	-17708.2	3732.85	um	Spot	Position	25	1000000036	1633
37405.5	-17703.2	3732.85	um	Spot	Position	25	1000000037	1634
37410	-17690	3732.85	um	Spot	Position	25	1000000038	1635
37498	-17687.5	3732.85	um	Spot	Position	25	1000000039	1636
37429.4	-17683.4	3732.85	um	Spot	Position	25	1000000040	1637
37453.5	-17670.5	3732.85	um	Spot	Position	25	1000000041	1638
37207.1	-17627.3	3732.85	um	Spot	Position	25	1000000042	1639
37182.7	-17601.4	3732.85	um	Spot	Position	25	1000000043	1640
37132.1	-17522.3	3732.85	um	Spot	Position	25	1000000044	1641
37105.4	-17521	3732.85	um	Spot	Position	25	1000000045	1642
37325.8	-17648	3732.85	um	Spot	Position	25	1000000046	1643
37304.5	-17626.4	3732.85	um	Spot	Position	25	1000000047	1644
37336	-17620.5	3732.85	um	Spot	Position	25	1000000048	1645
37291.3	-17555.6	3732.85	um	Spot	Position	25	1000000050	1646
37353.8	-17527.8	3732.85	um	Spot	Position	25	1000000051	1647
37362	-17508.8	3732.85	um	Spot	Position	25	1000000052	1648
37336.7	-17494.4	3732.85	um	Spot	Position	25	1000000053	1649
37490.6	-17609.2	3732.85	um	Spot	Position	25	1000000054	1650
37443.1	-17581.6	3732.85	um	Spot	Position	25	1000000055	1651
37528.6	-17580.2	3732.85	um	Spot	Position	25	1000000056	1652
37423.8	-17563.7	3732.85	um	Spot	Position	25	1000000057	1653
37501.2	-17563.1	3732.85	um	Spot	Position	25	1000000058	1655
37531.7	-17537.2	3732.85	um	Spot	Position	25	1000000059	1656
37443.7	-17527.8	3732.85	um	Spot	Position	25	1000000060	1657
37542.5	-17523.7	3732.85	um	Spot	Position	25	1000000061	1658
37466.2	-17510.4	3732.85	um	Spot	Position	25	1000000062	1659
37463.3	-17500	3732.85	um	Spot	Position	25	1000000063	1660
37476.8	-17489	3732.85	um	Spot	Position	25	1000000064	1661
37215.7	-17709.2	3732.85	um	Spot	Position	26	1000000002	1662
37223.4	-17707.1	3732.85	um	Spot	Position	26	1000000003	1663
37206.8	-17688.1	3732.85	um	Spot	Position	26	1000000004	1665
37221.4	-17680.7	3732.85	um	Spot	Position	26	1000000005	1666
37290	-17823.9	3732.85	um	Spot	Position	26	1000000006	1667
37389.9	-17804.9	3732.85	um	Spot	Position	26	1000000020	1668
37357.5	-17798.7	3732.85	um	Spot	Position	26	1000000007	1669
37287.8	-17785.4	3732.85	um	Spot	Position	26	1000000008	1670
37371.7	-17783.2	3732.85	um	Spot	Position	26	1000000009	1671
37286.5	-17776.8	3732.85	um	Spot	Position	26	1000000068	1672
37279.7	-17737.1	3732.85	um	Spot	Position	26	1000000010	1673
37348.6	-17708.9	3732.85	um	Spot	Position	26	1000000012	1674
37233.9	-17696.9	3732.85	um	Spot	Position	26	1000000013	1675
37240	-17683.2	3732.85	um	Spot	Position	26	1000000014	1676
37249.5	-17682.3	3732.85	um	Spot	Position	26	1000000015	1677
37263.2	-17681.5	3732.85	um	Spot	Position	26	1000000016	1678
37429.2	-17823.9	3732.85	um	Spot	Position	26	1000000017	1679
37419.3	-17809	3732.85	um	Spot	Position	26	1000000018	1680
37543.3	-17809.1	3732.85	um	Spot	Position	26	1000000019	1681
37489.8	-17801.4	3732.85	um	Spot	Position	26	1000000021	1682
37436.8	-17795	3732.85	um	Spot	Position	26	1000000022	1683
37484	-17775.3	3732.85	um	Spot	Position	26	1000000023	1684
37513.8	-17771.1	3732.85	um	Spot	Position	26	1000000024	1685
37466.8	-17764	3732.85	um	Spot	Position	26	1000000025	1686
37536.6	-17756.9	3732.85	um	Spot	Position	26	1000000027	1687
37497.5	-17753.8	3732.85	um	Spot	Position	26	1000000028	1688
37422.7	-17744.8	3732.85	um	Spot	Position	26	1000000029	1689
37404.6	-17741	3732.85	um	Spot	Position	26	1000000030	1690
37444.8	-17731.2	3732.85	um	Spot	Position	26	1000000031	1691
37511.9	-17716.5	3732.85	um	Spot	Position	26	1000000032	1692
37464.2	-17715.4	3732.85	um	Spot	Position	26	1000000033	1693
37478.3	-17708.9	3732.85	um	Spot	Position	26	1000000034	1694
37454.8	-17708.4	3732.85	um	Spot	Position	26	1000000035	1695
37495.5	-17708.3	3732.85	um	Spot	Position	26	1000000036	1696
37405.3	-17703.4	3732.85	um	Spot	Position	26	1000000037	1697
37410.1	-17690	3732.85	um	Spot	Position	26	1000000038	1698
37498.6	-17688.4	3732.85	um	Spot	Position	26	1000000039	1699
37429.3	-17683.3	3732.85	um	Spot	Position	26	1000000040	1700
37454.2	-17670.8	3732.85	um	Spot	Position	26	1000000041	1701
37207.2	-17627.4	3732.85	um	Spot	Position	26	1000000042	1702
37182.6	-17600.3	3732.85	um	Spot	Position	26	1000000043	1703
37131.8	-17522.4	3732.85	um	Spot	Position	26	1000000044	1704
37105.3	-17521	3732.85	um	Spot	Position	26	1000000045	1705
37325.5	-17647.5	3732.85	um	Spot	Position	26	1000000046	1706
37304.3	-17626.5	3732.85	um	Spot	Position	26	1000000047	1707
37336.2	-17620.7	3732.85	um	Spot	Position	26	1000000048	1708
37224.1	-17567.7	3732.85	um	Spot	Position	26	1000000049	1709
37291.3	-17555.2	3732.85	um	Spot	Position	26	1000000050	1710
37354	-17527.8	3732.85	um	Spot	Position	26	1000000051	1711
37362	-17508.8	3732.85	um	Spot	Position	26	1000000052	1712
37336.6	-17494.5	3732.85	um	Spot	Position	26	1000000053	1713
37490.5	-17609.4	3732.85	um	Spot	Position	26	1000000054	1714
37443	-17581.6	3732.85	um	Spot	Position	26	1000000055	1715
37528.4	-17580.2	3732.85	um	Spot	Position	26	1000000056	1716
37423.7	-17563.8	3732.85	um	Spot	Position	26	1000000057	1717
37501.1	-17563	3732.85	um	Spot	Position	26	1000000058	1719
37531.6	-17537.2	3732.85	um	Spot	Position	26	1000000059	1720
37443.4	-17527.8	3732.85	um	Spot	Position	26	1000000060	1721
37542.5	-17524	3732.85	um	Spot	Position	26	1000000061	1722
37466.1	-17510.2	3732.85	um	Spot	Position	26	1000000062	1723
37463.3	-17500.1	3732.85	um	Spot	Position	26	1000000063	1724
37476.6	-17489.1	3732.85	um	Spot	Position	26	1000000064	1725
37214.8	-17738.7	3732.85	um	Spot	Position	27	1000000001	1726
37215.8	-17709.1	3732.85	um	Spot	Position	27	1000000002	1727
37223.4	-17707	3732.85	um	Spot	Position	27	1000000003	1728
37221.4	-17680.4	3732.85	um	Spot	Position	27	1000000005	1730
37290.1	-17823.9	3732.85	um	Spot	Position	27	1000000006	1731
37390.1	-17804.6	3732.85	um	Spot	Position	27	1000000020	1732
37357.8	-17798.3	3732.85	um	Spot	Position	27	1000000007	1733
37287.7	-17785.2	3732.85	um	Spot	Position	27	1000000008	1734
37371.8	-17782.9	3732.85	um	Spot	Position	27	1000000009	1735
37286.9	-17776.3	3732.85	um	Spot	Position	27	1000000068	1736
37359.7	-17745.7	3732.85	um	Spot	Position	27	1000000067	1737
37279.6	-17736.8	3732.85	um	Spot	Position	27	1000000010	1738
37348.9	-17708.5	3732.85	um	Spot	Position	27	1000000012	1739
37234	-17696.8	3732.85	um	Spot	Position	27	1000000013	1740
37240.1	-17683.1	3732.85	um	Spot	Position	27	1000000014	1741
37249.5	-17682	3732.85	um	Spot	Position	27	1000000015	1742
37263.1	-17681.5	3732.85	um	Spot	Position	27	1000000016	1743
37429.5	-17823.9	3732.85	um	Spot	Position	27	1000000017	1744
37419.2	-17808.8	3732.85	um	Spot	Position	27	1000000018	1745
37543.3	-17808.8	3732.85	um	Spot	Position	27	1000000019	1746
37489.9	-17801.2	3732.85	um	Spot	Position	27	1000000021	1747
37436.5	-17794.9	3732.85	um	Spot	Position	27	1000000022	1748
37484	-17775.3	3732.85	um	Spot	Position	27	1000000023	1749
37513.9	-17771	3732.85	um	Spot	Position	27	1000000024	1750
37466.9	-17763.8	3732.85	um	Spot	Position	27	1000000025	1751
37536.7	-17757	3732.85	um	Spot	Position	27	1000000027	1752
37497.8	-17753	3732.85	um	Spot	Position	27	1000000028	1753
37422.8	-17744.6	3732.85	um	Spot	Position	27	1000000029	1754
37404.4	-17740.8	3732.85	um	Spot	Position	27	1000000030	1755
37512.1	-17715.4	3732.85	um	Spot	Position	27	1000000032	1756
37464.1	-17715.1	3732.85	um	Spot	Position	27	1000000033	1757
37478.4	-17708.8	3732.85	um	Spot	Position	27	1000000034	1758
37495.3	-17708.1	3732.85	um	Spot	Position	27	1000000036	1759
37405.3	-17702.9	3732.85	um	Spot	Position	27	1000000037	1760
37410	-17689.7	3732.85	um	Spot	Position	27	1000000038	1761
37498.8	-17688.7	3732.85	um	Spot	Position	27	1000000039	1762
37429.5	-17683.1	3732.85	um	Spot	Position	27	1000000040	1763
37453.1	-17669.9	3732.85	um	Spot	Position	27	1000000041	1764
37206.6	-17627	3732.85	um	Spot	Position	27	1000000042	1765
37182.8	-17599.6	3732.85	um	Spot	Position	27	1000000043	1766
37131.8	-17522.2	3732.85	um	Spot	Position	27	1000000044	1767
37105.6	-17521	3732.85	um	Spot	Position	27	1000000045	1768
37326.2	-17647.8	3732.85	um	Spot	Position	27	1000000046	1769
37304.6	-17626.1	3732.85	um	Spot	Position	27	1000000047	1770
37336.1	-17620.6	3732.85	um	Spot	Position	27	1000000048	1771
37224.1	-17567.3	3732.85	um	Spot	Position	27	1000000049	1772
37291.6	-17555.5	3732.85	um	Spot	Position	27	1000000050	1773
37354.3	-17527.6	3732.85	um	Spot	Position	27	1000000051	1774
37361.6	-17508.4	3732.85	um	Spot	Position	27	1000000052	1775
37336.6	-17494.3	3732.85	um	Spot	Position	27	1000000053	1776
37490.5	-17609.3	3732.85	um	Spot	Position	27	1000000054	1777
37443	-17581.4	3732.85	um	Spot	Position	27	1000000055	1778
37528.5	-17580.1	3732.85	um	Spot	Position	27	1000000056	1779
37423.8	-17563.6	3732.85	um	Spot	Position	27	1000000057	1780
37501.2	-17562.8	3732.85	um	Spot	Position	27	1000000058	1782
37531.6	-17537.2	3732.85	um	Spot	Position	27	1000000059	1783
37443.6	-17527.7	3732.85	um	Spot	Position	27	1000000060	1784
37542.6	-17523.6	3732.85	um	Spot	Position	27	1000000061	1785
37465.8	-17510.1	3732.85	um	Spot	Position	27	1000000062	1786
37463.4	-17499.9	3732.85	um	Spot	Position	27	1000000063	1787
37444.8	-17494	3732.85	um	Spot	Position	27	1000000069	1788
37476.7	-17488.8	3732.85	um	Spot	Position	27	1000000064	1789
37214.9	-17738.8	3732.85	um	Spot	Position	28	1000000001	1790
37215.9	-17709.1	3732.85	um	Spot	Position	28	1000000002	1791
37223.6	-17706.8	3732.85	um	Spot	Position	28	1000000003	1792
37206.7	-17688.6	3732.85	um	Spot	Position	28	1000000004	1794
37221.5	-17680.4	3732.85	um	Spot	Position	28	1000000005	1795
37290.3	-17823.9	3732.85	um	Spot	Position	28	1000000006	1796
37390.1	-17804.8	3732.85	um	Spot	Position	28	1000000020	1797
37357.4	-17798.7	3732.85	um	Spot	Position	28	1000000007	1798
37287.6	-17785.5	3732.85	um	Spot	Position	28	1000000008	1799
37371.7	-17783	3732.85	um	Spot	Position	28	1000000009	1800
37286.8	-17776.3	3732.85	um	Spot	Position	28	1000000068	1801
37358.5	-17746	3732.85	um	Spot	Position	28	1000000067	1802
37279.9	-17737	3732.85	um	Spot	Position	28	1000000010	1803
37349	-17708.6	3732.85	um	Spot	Position	28	1000000012	1804
37234	-17696.8	3732.85	um	Spot	Position	28	1000000013	1805
37240.4	-17683.2	3732.85	um	Spot	Position	28	1000000014	1806
37249.6	-17682	3732.85	um	Spot	Position	28	1000000015	1807
37263	-17681.7	3732.85	um	Spot	Position	28	1000000016	1808
37429	-17823.9	3732.85	um	Spot	Position	28	1000000017	1809
37419.1	-17809.1	3732.85	um	Spot	Position	28	1000000018	1810
37543.3	-17808.9	3732.85	um	Spot	Position	28	1000000019	1811
37490	-17801.2	3732.85	um	Spot	Position	28	1000000021	1812
37437.2	-17795.1	3732.85	um	Spot	Position	28	1000000022	1813
37484.1	-17775.3	3732.85	um	Spot	Position	28	1000000023	1814
37514	-17771.1	3732.85	um	Spot	Position	28	1000000024	1815
37467.1	-17764	3732.85	um	Spot	Position	28	1000000025	1816
37537.7	-17757.1	3732.85	um	Spot	Position	28	1000000027	1817
37497.5	-17753.6	3732.85	um	Spot	Position	28	1000000028	1818
37422.9	-17744.7	3732.85	um	Spot	Position	28	1000000029	1819
37404.6	-17741	3732.85	um	Spot	Position	28	1000000030	1820
37445.1	-17731	3732.85	um	Spot	Position	28	1000000031	1821
37512.2	-17716	3732.85	um	Spot	Position	28	1000000032	1822
37464.2	-17715.2	3732.85	um	Spot	Position	28	1000000033	1823
37478.7	-17708.9	3732.85	um	Spot	Position	28	1000000034	1824
37455.3	-17708.5	3732.85	um	Spot	Position	28	1000000035	1825
37495.4	-17708.3	3732.85	um	Spot	Position	28	1000000036	1826
37405.3	-17703.1	3732.85	um	Spot	Position	28	1000000037	1827
37410.1	-17689.9	3732.85	um	Spot	Position	28	1000000038	1828
37499.5	-17688.8	3732.85	um	Spot	Position	28	1000000039	1829
37429.4	-17683.1	3732.85	um	Spot	Position	28	1000000040	1830
37453.1	-17669.6	3732.85	um	Spot	Position	28	1000000041	1831
37206.8	-17627.3	3732.85	um	Spot	Position	28	1000000042	1832
37183.2	-17599.5	3732.85	um	Spot	Position	28	1000000043	1833
37132	-17522.6	3732.85	um	Spot	Position	28	1000000044	1834
37105.6	-17521.2	3732.85	um	Spot	Position	28	1000000045	1835
37326.2	-17647.6	3732.85	um	Spot	Position	28	1000000046	1836
37304.4	-17626.3	3732.85	um	Spot	Position	28	1000000047	1837
37336	-17620.6	3732.85	um	Spot	Position	28	1000000048	1838
37224	-17567.7	3732.85	um	Spot	Position	28	1000000049	1839
37291.3	-17555.1	3732.85	um	Spot	Position	28	1000000050	1840
37354.2	-17527.7	3732.85	um	Spot	Position	28	1000000051	1841
37361.6	-17508.4	3732.85	um	Spot	Position	28	1000000052	1842
37336.7	-17494.4	3732.85	um	Spot	Position	28	1000000053	1843
37490.4	-17609.5	3732.85	um	Spot	Position	28	1000000054	1844
37443.1	-17581.5	3732.85	um	Spot	Position	28	1000000055	1845
37528.5	-17580.2	3732.85	um	Spot	Position	28	1000000056	1846
37423.8	-17563.7	3732.85	um	Spot	Position	28	1000000057	1847
37501.3	-17563	3732.85	um	Spot	Position	28	1000000058	1848
37531.7	-17537.1	3732.85	um	Spot	Position	28	1000000059	1850
37443.7	-17527.8	3732.85	um	Spot	Position	28	1000000060	1851
37542.7	-17523.5	3732.85	um	Spot	Position	28	1000000061	1852
37466.2	-17510.2	3732.85	um	Spot	Position	28	1000000062	1853
37463.3	-17499.9	3732.85	um	Spot	Position	28	1000000063	1854
37445	-17494.2	3732.85	um	Spot	Position	28	1000000069	1855
37476.7	-17488.9	3732.85	um	Spot	Position	28	1000000064	1856
37214.9	-17738.9	3732.85	um	Spot	Position	29	1000000001	1857
37216	-17709	3732.85	um	Spot	Position	29	1000000002	1858
37223.2	-17706.7	3732.85	um	Spot	Position	29	1000000003	1859
37221.5	-17680.2	3732.85	um	Spot	Position	29	1000000005	1861
37290.5	-17823.9	3732.85	um	Spot	Position	29	1000000006	1862
37390	-17804.9	3732.85	um	Spot	Position	29	1000000020	1863
37357.1	-17798.8	3732.85	um	Spot	Position	29	1000000007	1864
37287.6	-17785.5	3732.85	um	Spot	Position	29	1000000008	1865
37371.8	-17783.2	3732.85	um	Spot	Position	29	1000000009	1866
37286.5	-17776.1	3732.85	um	Spot	Position	29	1000000068	1867
37359	-17745.7	3732.85	um	Spot	Position	29	1000000067	1868
37279.6	-17736.8	3732.85	um	Spot	Position	29	1000000010	1869
37349.1	-17708.5	3732.85	um	Spot	Position	29	1000000012	1870
37234.1	-17696.7	3732.85	um	Spot	Position	29	1000000013	1871
37240.4	-17683.1	3732.85	um	Spot	Position	29	1000000014	1872
37249.2	-17681.6	3732.85	um	Spot	Position	29	1000000015	1873
37263.2	-17681.5	3732.85	um	Spot	Position	29	1000000016	1874
37428.8	-17823.9	3732.85	um	Spot	Position	29	1000000017	1875
37419.3	-17808.9	3732.85	um	Spot	Position	29	1000000018	1876
37543.3	-17808.8	3732.85	um	Spot	Position	29	1000000019	1877
37489.7	-17801.6	3732.85	um	Spot	Position	29	1000000021	1878
37437	-17794.9	3732.85	um	Spot	Position	29	1000000022	1879
37483.9	-17775.3	3732.85	um	Spot	Position	29	1000000023	1880
37514.1	-17771	3732.85	um	Spot	Position	29	1000000024	1881
37467	-17763.9	3732.85	um	Spot	Position	29	1000000025	1882
37430.5	-17761.4	3732.85	um	Spot	Position	29	1000000070	1883
37537.1	-17756.9	3732.85	um	Spot	Position	29	1000000027	1884
37497.4	-17753.6	3732.85	um	Spot	Position	29	1000000028	1885
37422.8	-17744.6	3732.85	um	Spot	Position	29	1000000029	1886
37404.6	-17740.8	3732.85	um	Spot	Position	29	1000000030	1887
37445	-17730.8	3732.85	um	Spot	Position	29	1000000031	1888
37512	-17715.8	3732.85	um	Spot	Position	29	1000000032	1889
37464.6	-17715.1	3732.85	um	Spot	Position	29	1000000033	1890
37478.6	-17708.6	3732.85	um	Spot	Position	29	1000000034	1891
37455.2	-17708.2	3732.85	um	Spot	Position	29	1000000035	1892
37495.2	-17708.2	3732.85	um	Spot	Position	29	1000000036	1893
37405.3	-17703.1	3732.85	um	Spot	Position	29	1000000037	1894
37410	-17689.8	3732.85	um	Spot	Position	29	1000000038	1895
37499.9	-17688.2	3732.85	um	Spot	Position	29	1000000039	1896
37429.4	-17683.1	3732.85	um	Spot	Position	29	1000000040	1897
37453	-17669.8	3732.85	um	Spot	Position	29	1000000041	1898
37206.6	-17626.9	3732.85	um	Spot	Position	29	1000000042	1899
37184	-17599	3732.85	um	Spot	Position	29	1000000043	1900
37131.7	-17522.2	3732.85	um	Spot	Position	29	1000000044	1901
37105.4	-17520.9	3732.85	um	Spot	Position	29	1000000045	1902
37326.2	-17647.9	3732.85	um	Spot	Position	29	1000000046	1903
37304.4	-17626.3	3732.85	um	Spot	Position	29	1000000047	1904
37335.9	-17620.5	3732.85	um	Spot	Position	29	1000000048	1905
37291.7	-17555.2	3732.85	um	Spot	Position	29	1000000050	1906
37354.1	-17527.6	3732.85	um	Spot	Position	29	1000000051	1907
37361.7	-17508.3	3732.85	um	Spot	Position	29	1000000052	1908
37336.6	-17494.3	3732.85	um	Spot	Position	29	1000000053	1909
37490.6	-17609.4	3732.85	um	Spot	Position	29	1000000054	1910
37443.1	-17581.4	3732.85	um	Spot	Position	29	1000000055	1911
37528.4	-17580.1	3732.85	um	Spot	Position	29	1000000056	1912
37423.8	-17563.5	3732.85	um	Spot	Position	29	1000000057	1913
37501.1	-17562.9	3732.85	um	Spot	Position	29	1000000058	1915
37531.5	-17537	3732.85	um	Spot	Position	29	1000000059	1916
37443.2	-17527.8	3732.85	um	Spot	Position	29	1000000060	1917
37542.6	-17523.5	3732.85	um	Spot	Position	29	1000000061	1918
37465.9	-17509.9	3732.85	um	Spot	Position	29	1000000062	1919
37463.1	-17500	3732.85	um	Spot	Position	29	1000000063	1920
37445	-17494	3732.85	um	Spot	Position	29	1000000069	1921
37476.7	-17488.8	3732.85	um	Spot	Position	29	1000000064	1922
37214.9	-17738.6	3732.85	um	Spot	Position	30	1000000001	1923
37216	-17709.1	3732.85	um	Spot	Position	30	1000000002	1924
37223.2	-17707	3732.85	um	Spot	Position	30	1000000003	1925
37221.5	-17680.4	3732.85	um	Spot	Position	30	1000000005	1927
37289.9	-17823.9	3732.85	um	Spot	Position	30	1000000006	1928
37390	-17804.8	3732.85	um	Spot	Position	30	1000000020	1929
37356.5	-17798.1	3732.85	um	Spot	Position	30	1000000007	1930
37287.6	-17785.5	3732.85	um	Spot	Position	30	1000000008	1931
37371.9	-17783	3732.85	um	Spot	Position	30	1000000009	1932
37286.4	-17776.2	3732.85	um	Spot	Position	30	1000000068	1933
37358.7	-17745.9	3732.85	um	Spot	Position	30	1000000067	1934
37279.6	-17736.9	3732.85	um	Spot	Position	30	1000000010	1935
37349	-17708.6	3732.85	um	Spot	Position	30	1000000012	1936
37234.1	-17696.6	3732.85	um	Spot	Position	30	1000000013	1937
37240.3	-17683.1	3732.85	um	Spot	Position	30	1000000014	1938
37249	-17681.7	3732.85	um	Spot	Position	30	1000000015	1939
37262.9	-17681.5	3732.85	um	Spot	Position	30	1000000016	1940
37428.4	-17823.9	3732.85	um	Spot	Position	30	1000000017	1941
37419.3	-17808.9	3732.85	um	Spot	Position	30	1000000018	1942
37543.3	-17808.8	3732.85	um	Spot	Position	30	1000000019	1943
37489.7	-17801.4	3732.85	um	Spot	Position	30	1000000021	1944
37436.8	-17795	3732.85	um	Spot	Position	30	1000000022	1945
37483.9	-17775.3	3732.85	um	Spot	Position	30	1000000023	1946
37513.9	-17771	3732.85	um	Spot	Position	30	1000000024	1947
37467.1	-17763.9	3732.85	um	Spot	Position	30	1000000025	1948
37429.9	-17759.9	3732.85	um	Spot	Position	30	1000000070	1949
37537.2	-17757	3732.85	um	Spot	Position	30	1000000027	1950
37497.4	-17753.6	3732.85	um	Spot	Position	30	1000000028	1951
37422.8	-17744.6	3732.85	um	Spot	Position	30	1000000029	1952
37404.5	-17740.9	3732.85	um	Spot	Position	30	1000000030	1953
37444.8	-17731.3	3732.85	um	Spot	Position	30	1000000031	1954
37512	-17716	3732.85	um	Spot	Position	30	1000000032	1955
37464.2	-17715.1	3732.85	um	Spot	Position	30	1000000033	1956
37478.7	-17708.8	3732.85	um	Spot	Position	30	1000000034	1957
37495.3	-17708.2	3732.85	um	Spot	Position	30	1000000036	1958
37405.3	-17702.8	3732.85	um	Spot	Position	30	1000000037	1959
37410.1	-17689.7	3732.85	um	Spot	Position	30	1000000038	1960
37500.1	-17688.5	3732.85	um	Spot	Position	30	1000000039	1961
37429.3	-17683.1	3732.85	um	Spot	Position	30	1000000040	1962
37453.7	-17670	3732.85	um	Spot	Position	30	1000000041	1963
37207	-17627.2	3732.85	um	Spot	Position	30	1000000042	1964
37184.2	-17599.2	3732.85	um	Spot	Position	30	1000000043	1965
37132	-17522.3	3732.85	um	Spot	Position	30	1000000044	1966
37105.6	-17520.7	3732.85	um	Spot	Position	30	1000000045	1967
37326.4	-17647.6	3732.85	um	Spot	Position	30	1000000046	1968
37304.5	-17626.3	3732.85	um	Spot	Position	30	1000000047	1969
37335.8	-17620.7	3732.85	um	Spot	Position	30	1000000048	1970
37224.2	-17567	3732.85	um	Spot	Position	30	1000000049	1971
37291.7	-17555	3732.85	um	Spot	Position	30	1000000050	1972
37354	-17527.6	3732.85	um	Spot	Position	30	1000000051	1973
37361.6	-17508.3	3732.85	um	Spot	Position	30	1000000052	1974
37336.5	-17494.3	3732.85	um	Spot	Position	30	1000000053	1975
37490.7	-17609.1	3732.85	um	Spot	Position	30	1000000054	1976
37443	-17581.4	3732.85	um	Spot	Position	30	1000000055	1977
37528.4	-17579.9	3732.85	um	Spot	Position	30	1000000056	1978
37547.2	-17576.7	3732.85	um	Spot	Position	30	1000000071	1979
37423.7	-17563.5	3732.85	um	Spot	Position	30	1000000057	1980
37501.1	-17562.9	3732.85	um	Spot	Position	30	1000000058	1982
37531.4	-17537	3732.85	um	Spot	Position	30	1000000059	1983
37442.9	-17527.9	3732.85	um	Spot	Position	30	1000000060	1984
37542.4	-17523.3	3732.85	um	Spot	Position	30	1000000061	1985
37465.9	-17510.2	3732.85	um	Spot	Position	30	1000000062	1986
37463.1	-17499.9	3732.85	um	Spot	Position	30	1000000063	1987
37476.6	-17488.9	3732.85	um	Spot	Position	30	1000000064	1988
37058.7	-17759.7	3732.85	um	Spot	Position	31	1000000072	1989
37215.8	-17709	3732.85	um	Spot	Position	31	1000000002	1990
37223.6	-17706.9	3732.85	um	Spot	Position	31	1000000003	1991
37221.7	-17680.4	3732.85	um	Spot	Position	31	1000000005	1993
37290.2	-17823.9	3732.85	um	Spot	Position	31	1000000006	1994
37390	-17804.6	3732.85	um	Spot	Position	31	1000000020	1995
37354.7	-17797.4	3732.85	um	Spot	Position	31	1000000007	1996
37287.7	-17785.4	3732.85	um	Spot	Position	31	1000000008	1997
37371.8	-17783.4	3732.85	um	Spot	Position	31	1000000009	1998
37286.1	-17776.5	3732.85	um	Spot	Position	31	1000000068	1999
37279.7	-17736.8	3732.85	um	Spot	Position	31	1000000010	2000
37349.1	-17708.7	3732.85	um	Spot	Position	31	1000000012	2001
37234.1	-17696.7	3732.85	um	Spot	Position	31	1000000013	2002
37240.4	-17683.1	3732.85	um	Spot	Position	31	1000000014	2003
37248.7	-17681.8	3732.85	um	Spot	Position	31	1000000015	2004
37263.3	-17681.5	3732.85	um	Spot	Position	31	1000000016	2005
37428.2	-17823.9	3732.85	um	Spot	Position	31	1000000017	2006
37543.3	-17808.9	3732.85	um	Spot	Position	31	1000000019	2007
37419.3	-17808.8	3732.85	um	Spot	Position	31	1000000018	2008
37489.7	-17800.9	3732.85	um	Spot	Position	31	1000000021	2009
37436.8	-17794.7	3732.85	um	Spot	Position	31	1000000022	2010
37483.9	-17775.3	3732.85	um	Spot	Position	31	1000000023	2011
37513.8	-17771	3732.85	um	Spot	Position	31	1000000024	2012
37466.9	-17763.7	3732.85	um	Spot	Position	31	1000000025	2013
37429.9	-17760.4	3732.85	um	Spot	Position	31	1000000070	2014
37537.2	-17756.8	3732.85	um	Spot	Position	31	1000000027	2015
37497.4	-17753.3	3732.85	um	Spot	Position	31	1000000028	2016
37422.9	-17744.5	3732.85	um	Spot	Position	31	1000000029	2017
37464	-17740.9	3732.85	um	Spot	Position	31	1000000073	2018
37404.6	-17740.9	3732.85	um	Spot	Position	31	1000000030	2019
37444.7	-17731.1	3732.85	um	Spot	Position	31	1000000031	2020
37512	-17715.6	3732.85	um	Spot	Position	31	1000000032	2021
37464.5	-17715.1	3732.85	um	Spot	Position	31	1000000033	2022
37478.9	-17708.7	3732.85	um	Spot	Position	31	1000000034	2023
37455	-17708.4	3732.85	um	Spot	Position	31	1000000035	2024
37495.2	-17708.1	3732.85	um	Spot	Position	31	1000000036	2025
37405.3	-17703	3732.85	um	Spot	Position	31	1000000037	2026
37410.1	-17689.7	3732.85	um	Spot	Position	31	1000000038	2027
37500.2	-17688.5	3732.85	um	Spot	Position	31	1000000039	2028
37429.4	-17683.2	3732.85	um	Spot	Position	31	1000000040	2029
37453.5	-17670	3732.85	um	Spot	Position	31	1000000041	2030
37207.1	-17627.2	3732.85	um	Spot	Position	31	1000000042	2031
37184.2	-17599.9	3732.85	um	Spot	Position	31	1000000043	2032
37131.9	-17522.6	3732.85	um	Spot	Position	31	1000000044	2033
37105.5	-17520.9	3732.85	um	Spot	Position	31	1000000045	2034
37326.3	-17647.7	3732.85	um	Spot	Position	31	1000000046	2035
37304.4	-17626.1	3732.85	um	Spot	Position	31	1000000047	2036
37336.2	-17620.6	3732.85	um	Spot	Position	31	1000000048	2037
37224.7	-17567.2	3732.85	um	Spot	Position	31	1000000049	2038
37291.4	-17555	3732.85	um	Spot	Position	31	1000000050	2039
37354	-17527.6	3732.85	um	Spot	Position	31	1000000051	2040
37361.6	-17508.2	3732.85	um	Spot	Position	31	1000000052	2041
37336.5	-17494.3	3732.85	um	Spot	Position	31	1000000053	2042
37490.7	-17609.2	3732.85	um	Spot	Position	31	1000000054	2043
37443.1	-17581.4	3732.85	um	Spot	Position	31	1000000055	2044
37528.5	-17580	3732.85	um	Spot	Position	31	1000000056	2045
37547.2	-17576.2	3732.85	um	Spot	Position	31	1000000071	2046
37423.8	-17563.6	3732.85	um	Spot	Position	31	1000000057	2047
37501.2	-17563	3732.85	um	Spot	Position	31	1000000058	2049
37531.5	-17536.8	3732.85	um	Spot	Position	31	1000000059	2050
37443	-17527.9	3732.85	um	Spot	Position	31	1000000060	2051
37542.4	-17523.3	3732.85	um	Spot	Position	31	1000000061	2052
37466.2	-17510.6	3732.85	um	Spot	Position	31	1000000062	2053
37463.1	-17499.8	3732.85	um	Spot	Position	31	1000000063	2054
37476.7	-17488.9	3732.85	um	Spot	Position	31	1000000064	2055
37215	-17738.6	3732.85	um	Spot	Position	32	1000000001	2056
37216	-17709.1	3732.85	um	Spot	Position	32	1000000002	2057
37223.5	-17706.6	3732.85	um	Spot	Position	32	1000000003	2058
[truncated: 992 more rows]
