# Supplementary material for: Protocol for real-time monitoring of CD8+ T and myeloid cell behavior in human high-grade serous ovarian cancer slices
Source: STAR Protoc. 2024 Jun 2;5(2):103102. doi: 10.1016/j.xpro.2024.103102 (PMC11179100; doi:10.1016/j.xpro.2024.103102)
Supplement: Data S3. Files for testing the R script, quantification and statistical analysis step 2 [file mmc3.zip › Test files/Slice1_b/__Speed.csv]

Speed
====================
Speed	Unit	Category	Time	TrackID	ID
0.0199185	um/s	Spot	1	1000000000	0
0.0238582	um/s	Spot	1	1000000001	1
0.00396828	um/s	Spot	1	1000000002	2
0.00406841	um/s	Spot	1	1000000003	3
0.0186498	um/s	Spot	1	1000000004	5
0.011847	um/s	Spot	1	1000000005	6
0.0141144	um/s	Spot	1	1000000006	7
0.00557349	um/s	Spot	1	1000000007	8
0.0208281	um/s	Spot	1	1000000008	9
0.00889292	um/s	Spot	1	1000000009	10
0.003687	um/s	Spot	1	1000000010	11
0.0132878	um/s	Spot	1	1000000011	12
0.0293896	um/s	Spot	1	1000000012	13
0.00665492	um/s	Spot	1	1000000013	14
0.00169056	um/s	Spot	1	1000000014	15
0.0123843	um/s	Spot	1	1000000015	16
0.007321	um/s	Spot	1	1000000016	17
0.0110804	um/s	Spot	1	1000000017	18
0.000559647	um/s	Spot	1	1000000018	19
0.00270737	um/s	Spot	1	1000000019	20
0.00470828	um/s	Spot	1	1000000020	21
0.0142786	um/s	Spot	1	1000000021	22
0.0150431	um/s	Spot	1	1000000022	23
0.00156773	um/s	Spot	1	1000000023	24
0.00348502	um/s	Spot	1	1000000024	25
0.00345556	um/s	Spot	1	1000000025	26
0.0110034	um/s	Spot	1	1000000026	27
0.0133915	um/s	Spot	1	1000000027	28
0.00559957	um/s	Spot	1	1000000028	29
0.00342268	um/s	Spot	1	1000000029	30
0.00579391	um/s	Spot	1	1000000030	31
0.00804894	um/s	Spot	1	1000000031	32
0.0036107	um/s	Spot	1	1000000032	33
0.00442685	um/s	Spot	1	1000000033	34
0.00609076	um/s	Spot	1	1000000034	35
0.00769867	um/s	Spot	1	1000000035	36
0.0323774	um/s	Spot	1	1000000036	37
0.00545316	um/s	Spot	1	1000000037	38
0.00443422	um/s	Spot	1	1000000038	39
0.0320348	um/s	Spot	1	1000000039	40
0.0138576	um/s	Spot	1	1000000040	41
0.0191846	um/s	Spot	1	1000000041	42
0.0229593	um/s	Spot	1	1000000042	43
0.0217392	um/s	Spot	1	1000000043	44
0.00737399	um/s	Spot	1	1000000044	45
0.0181223	um/s	Spot	1	1000000045	46
0.00290202	um/s	Spot	1	1000000046	47
0.013579	um/s	Spot	1	1000000047	48
0.00211981	um/s	Spot	1	1000000048	49
0.00799145	um/s	Spot	1	1000000049	50
0.00493914	um/s	Spot	1	1000000050	51
0.00905963	um/s	Spot	1	1000000051	52
0.00832706	um/s	Spot	1	1000000052	53
0.00214734	um/s	Spot	1	1000000053	54
0.00872727	um/s	Spot	1	1000000054	55
0.00324791	um/s	Spot	1	1000000055	56
0.00531951	um/s	Spot	1	1000000056	57
0.00151696	um/s	Spot	1	1000000057	58
0.00407055	um/s	Spot	1	1000000058	59
0.00719726	um/s	Spot	1	1000000059	61
0.0377885	um/s	Spot	1	1000000060	62
0.0116447	um/s	Spot	1	1000000061	63
0.00615611	um/s	Spot	1	1000000062	64
0.0055606	um/s	Spot	1	1000000063	65
0.00525037	um/s	Spot	1	1000000064	66
0.00535425	um/s	Spot	2	1000000000	67
0.00278308	um/s	Spot	2	1000000001	68
0.0039595	um/s	Spot	2	1000000002	69
0.00565254	um/s	Spot	2	1000000003	70
0.00720337	um/s	Spot	2	1000000004	72
0.00713816	um/s	Spot	2	1000000005	73
0.00824437	um/s	Spot	2	1000000006	74
0.00278967	um/s	Spot	2	1000000007	75
0.0178079	um/s	Spot	2	1000000008	76
0.00248034	um/s	Spot	2	1000000009	77
0.0276234	um/s	Spot	2	1000000065	78
0.00394464	um/s	Spot	2	1000000010	79
0.00614515	um/s	Spot	2	1000000011	80
0.0162665	um/s	Spot	2	1000000012	81
0.00575171	um/s	Spot	2	1000000013	82
0.000625704	um/s	Spot	2	1000000014	83
0.00571349	um/s	Spot	2	1000000015	84
0.0064018	um/s	Spot	2	1000000016	85
0.0166866	um/s	Spot	2	1000000017	86
0.00285365	um/s	Spot	2	1000000018	87
0.00211082	um/s	Spot	2	1000000019	88
0.00328586	um/s	Spot	2	1000000020	89
0.00662421	um/s	Spot	2	1000000021	90
0.00372003	um/s	Spot	2	1000000022	91
0.000417136	um/s	Spot	2	1000000023	92
0.00768828	um/s	Spot	2	1000000024	93
0.00283913	um/s	Spot	2	1000000025	94
0.0358842	um/s	Spot	2	1000000026	95
0.0102759	um/s	Spot	2	1000000027	96
0.00271939	um/s	Spot	2	1000000028	97
0.00261273	um/s	Spot	2	1000000029	98
0.00165414	um/s	Spot	2	1000000030	99
0.00531991	um/s	Spot	2	1000000031	100
0.00775644	um/s	Spot	2	1000000032	101
0.00130459	um/s	Spot	2	1000000033	102
0.0037247	um/s	Spot	2	1000000034	103
0.00298624	um/s	Spot	2	1000000035	104
0.014023	um/s	Spot	2	1000000036	105
0.00211468	um/s	Spot	2	1000000037	106
0.002806	um/s	Spot	2	1000000038	107
0.0172588	um/s	Spot	2	1000000039	108
0.00570282	um/s	Spot	2	1000000040	109
0.0122019	um/s	Spot	2	1000000041	110
0.00902234	um/s	Spot	2	1000000042	111
0.0334332	um/s	Spot	2	1000000043	112
0.00214354	um/s	Spot	2	1000000044	113
0.0069491	um/s	Spot	2	1000000045	114
0.00236911	um/s	Spot	2	1000000046	115
0.00259602	um/s	Spot	2	1000000047	116
0.00120942	um/s	Spot	2	1000000048	117
0.00224635	um/s	Spot	2	1000000049	118
0.00721152	um/s	Spot	2	1000000050	119
0.00424386	um/s	Spot	2	1000000051	120
0.00577888	um/s	Spot	2	1000000052	121
0.00346264	um/s	Spot	2	1000000053	122
0.00274427	um/s	Spot	2	1000000054	123
0.00342077	um/s	Spot	2	1000000055	124
0.00138858	um/s	Spot	2	1000000056	125
0.0031417	um/s	Spot	2	1000000057	126
0.00650928	um/s	Spot	2	1000000058	128
0.00507896	um/s	Spot	2	1000000059	129
0.0212458	um/s	Spot	2	1000000060	130
0.00403189	um/s	Spot	2	1000000061	131
0.00279512	um/s	Spot	2	1000000062	132
0.000237804	um/s	Spot	2	1000000063	133
0.00413009	um/s	Spot	2	1000000064	134
0.0050543	um/s	Spot	3	1000000000	135
0.00463108	um/s	Spot	3	1000000002	136
0.00511948	um/s	Spot	3	1000000004	138
0.00205124	um/s	Spot	3	1000000005	139
0.000593595	um/s	Spot	3	1000000006	140
0.00286354	um/s	Spot	3	1000000007	141
0.0109962	um/s	Spot	3	1000000008	142
0.00290595	um/s	Spot	3	1000000009	143
0.00590518	um/s	Spot	3	1000000065	144
0.00180022	um/s	Spot	3	1000000010	145
0.00651863	um/s	Spot	3	1000000011	146
0.00567031	um/s	Spot	3	1000000012	147
0.00537897	um/s	Spot	3	1000000003	148
0.000797619	um/s	Spot	3	1000000013	149
0.00330516	um/s	Spot	3	1000000014	150
0.00607681	um/s	Spot	3	1000000015	151
0.000932744	um/s	Spot	3	1000000016	152
0.0238097	um/s	Spot	3	1000000017	153
0.0011743	um/s	Spot	3	1000000018	154
0.00363666	um/s	Spot	3	1000000019	155
0.0032661	um/s	Spot	3	1000000020	156
0.009866	um/s	Spot	3	1000000021	157
0.00725212	um/s	Spot	3	1000000022	158
0.00233582	um/s	Spot	3	1000000023	159
0.00556685	um/s	Spot	3	1000000024	160
0.000587148	um/s	Spot	3	1000000025	161
0.00528381	um/s	Spot	3	1000000026	162
0.00989462	um/s	Spot	3	1000000027	163
0.0100654	um/s	Spot	3	1000000028	164
0.00112123	um/s	Spot	3	1000000029	165
0.00278264	um/s	Spot	3	1000000030	166
0.00467407	um/s	Spot	3	1000000031	167
0.00267829	um/s	Spot	3	1000000032	168
0.00656583	um/s	Spot	3	1000000033	169
0.00190358	um/s	Spot	3	1000000034	170
0.00422318	um/s	Spot	3	1000000035	171
0.00120357	um/s	Spot	3	1000000036	172
0.00268255	um/s	Spot	3	1000000037	173
0.0010239	um/s	Spot	3	1000000038	174
0.0226405	um/s	Spot	3	1000000039	175
0.00500096	um/s	Spot	3	1000000040	176
0.0126152	um/s	Spot	3	1000000041	177
0.00718705	um/s	Spot	3	1000000042	178
0.0444731	um/s	Spot	3	1000000043	179
0.00663659	um/s	Spot	3	1000000044	180
0.00371345	um/s	Spot	3	1000000045	181
0.00947665	um/s	Spot	3	1000000046	182
0.00229922	um/s	Spot	3	1000000047	183
0.00112123	um/s	Spot	3	1000000048	184
0.00679624	um/s	Spot	3	1000000049	185
0.00329527	um/s	Spot	3	1000000050	186
0.00219542	um/s	Spot	3	1000000051	187
0.0112317	um/s	Spot	3	1000000052	188
0.00211288	um/s	Spot	3	1000000053	189
0.0016105	um/s	Spot	3	1000000054	190
0.00249258	um/s	Spot	3	1000000055	191
0.00663667	um/s	Spot	3	1000000056	192
0.00157327	um/s	Spot	3	1000000057	194
6.5955e-05	um/s	Spot	3	1000000058	195
0.000625704	um/s	Spot	3	1000000059	196
0.00557856	um/s	Spot	3	1000000060	197
0.00379642	um/s	Spot	3	1000000061	198
0.000597248	um/s	Spot	3	1000000062	199
0.00515125	um/s	Spot	3	1000000063	200
0.00137243	um/s	Spot	3	1000000064	201
0.00250882	um/s	Spot	4	1000000001	202
0.00593531	um/s	Spot	4	1000000002	203
0.00556529	um/s	Spot	4	1000000004	205
0.00466664	um/s	Spot	4	1000000005	206
0.00362752	um/s	Spot	4	1000000006	207
0.00310216	um/s	Spot	4	1000000007	208
0.0100883	um/s	Spot	4	1000000008	209
0.00823784	um/s	Spot	4	1000000009	210
0.00882762	um/s	Spot	4	1000000065	211
0.00249346	um/s	Spot	4	1000000010	212
0.00673137	um/s	Spot	4	1000000011	213
0.00493749	um/s	Spot	4	1000000012	214
0.00134563	um/s	Spot	4	1000000003	215
0.00415307	um/s	Spot	4	1000000013	216
0.00336306	um/s	Spot	4	1000000014	217
0.00121257	um/s	Spot	4	1000000015	218
0.00394684	um/s	Spot	4	1000000016	219
0.0207758	um/s	Spot	4	1000000017	220
0.00467164	um/s	Spot	4	1000000018	221
0.00121077	um/s	Spot	4	1000000019	222
0.0036651	um/s	Spot	4	1000000020	223
0.00317202	um/s	Spot	4	1000000021	224
0.0111622	um/s	Spot	4	1000000022	225
0.00294147	um/s	Spot	4	1000000023	226
0.00463941	um/s	Spot	4	1000000024	227
0.0033273	um/s	Spot	4	1000000025	228
0.0135539	um/s	Spot	4	1000000026	229
0.00620266	um/s	Spot	4	1000000027	230
0.00349701	um/s	Spot	4	1000000028	231
0.00438539	um/s	Spot	4	1000000029	232
0.00245566	um/s	Spot	4	1000000030	233
0.010235	um/s	Spot	4	1000000032	234
0.00202133	um/s	Spot	4	1000000033	235
0.00618748	um/s	Spot	4	1000000034	236
0.00267524	um/s	Spot	4	1000000035	237
0.00466372	um/s	Spot	4	1000000036	238
0.00394643	um/s	Spot	4	1000000037	239
0.00374102	um/s	Spot	4	1000000038	240
0.0119585	um/s	Spot	4	1000000039	241
0.00435952	um/s	Spot	4	1000000040	242
0.0152442	um/s	Spot	4	1000000041	243
0.00325393	um/s	Spot	4	1000000042	244
0.0501116	um/s	Spot	4	1000000043	245
0.00323129	um/s	Spot	4	1000000044	246
0.00268559	um/s	Spot	4	1000000045	247
0.00743867	um/s	Spot	4	1000000046	248
0.000859948	um/s	Spot	4	1000000047	249
0.0016492	um/s	Spot	4	1000000048	250
0.00837706	um/s	Spot	4	1000000049	251
0.00629179	um/s	Spot	4	1000000050	252
0.00239717	um/s	Spot	4	1000000051	253
0.00901179	um/s	Spot	4	1000000052	254
0.00264581	um/s	Spot	4	1000000053	255
0.00227162	um/s	Spot	4	1000000054	256
0.00277188	um/s	Spot	4	1000000055	257
0.00358955	um/s	Spot	4	1000000056	258
0.0036486	um/s	Spot	4	1000000057	259
0.00267097	um/s	Spot	4	1000000058	260
0.00274982	um/s	Spot	4	1000000059	262
0.00297602	um/s	Spot	4	1000000060	263
0.0035768	um/s	Spot	4	1000000061	264
0.00608084	um/s	Spot	4	1000000062	265
0.000786636	um/s	Spot	4	1000000063	266
0.00429468	um/s	Spot	4	1000000064	267
0.000805083	um/s	Spot	5	1000000000	268
0.00504459	um/s	Spot	5	1000000002	269
0.00526071	um/s	Spot	5	1000000004	271
0.00637183	um/s	Spot	5	1000000005	272
0.00982729	um/s	Spot	5	1000000006	273
0.00217551	um/s	Spot	5	1000000020	274
0.0412679	um/s	Spot	5	1000000007	275
0.00457865	um/s	Spot	5	1000000008	276
0.00523709	um/s	Spot	5	1000000009	277
0.00574679	um/s	Spot	5	1000000065	278
0.000575927	um/s	Spot	5	1000000010	279
0.0012955	um/s	Spot	5	1000000011	280
0.00366332	um/s	Spot	5	1000000012	281
0.00103289	um/s	Spot	5	1000000003	282
0.000887334	um/s	Spot	5	1000000013	283
0.00038458	um/s	Spot	5	1000000014	284
0.00435915	um/s	Spot	5	1000000015	285
0.00469683	um/s	Spot	5	1000000016	286
0.0156973	um/s	Spot	5	1000000017	287
0.00249868	um/s	Spot	5	1000000018	288
0.00531623	um/s	Spot	5	1000000019	289
0.00468327	um/s	Spot	5	1000000021	290
0.00826368	um/s	Spot	5	1000000022	291
0.0023899	um/s	Spot	5	1000000023	292
0.0014748	um/s	Spot	5	1000000024	293
0.00293574	um/s	Spot	5	1000000025	294
0.00883114	um/s	Spot	5	1000000026	295
0.00691467	um/s	Spot	5	1000000027	296
0.00465029	um/s	Spot	5	1000000028	297
0.00163164	um/s	Spot	5	1000000029	298
0.00378437	um/s	Spot	5	1000000030	299
0.00656347	um/s	Spot	5	1000000031	300
0.00516232	um/s	Spot	5	1000000032	301
0.00415307	um/s	Spot	5	1000000033	302
0.00323936	um/s	Spot	5	1000000035	303
0.00121615	um/s	Spot	5	1000000034	304
0.00315638	um/s	Spot	5	1000000036	305
0.00276559	um/s	Spot	5	1000000037	306
0.0013597	um/s	Spot	5	1000000038	307
0.0178048	um/s	Spot	5	1000000039	308
0.00251149	um/s	Spot	5	1000000040	309
0.00635131	um/s	Spot	5	1000000041	310
0.00600272	um/s	Spot	5	1000000042	311
0.0374344	um/s	Spot	5	1000000043	312
0.00289752	um/s	Spot	5	1000000044	313
0.00583767	um/s	Spot	5	1000000045	314
0.00419216	um/s	Spot	5	1000000046	315
0.00509521	um/s	Spot	5	1000000047	316
0.0022122	um/s	Spot	5	1000000048	317
0.01125	um/s	Spot	5	1000000049	318
0.00324539	um/s	Spot	5	1000000050	319
0.00209504	um/s	Spot	5	1000000051	320
0.033147	um/s	Spot	5	1000000052	321
0.00185848	um/s	Spot	5	1000000053	322
0.0045014	um/s	Spot	5	1000000054	323
0.00165841	um/s	Spot	5	1000000055	324
0.00317681	um/s	Spot	5	1000000056	325
0.00048016	um/s	Spot	5	1000000057	326
0.00153973	um/s	Spot	5	1000000058	327
0.00105579	um/s	Spot	5	1000000059	329
0.00137243	um/s	Spot	5	1000000060	330
0.00242177	um/s	Spot	5	1000000061	331
0.0030591	um/s	Spot	5	1000000062	332
0.00437197	um/s	Spot	5	1000000063	333
0.00174032	um/s	Spot	5	1000000064	334
0.00387973	um/s	Spot	6	1000000002	335
0.0131755	um/s	Spot	6	1000000004	337
0.00583133	um/s	Spot	6	1000000005	338
0.0107507	um/s	Spot	6	1000000006	339
0.00967051	um/s	Spot	6	1000000007	340
0.00311319	um/s	Spot	6	1000000008	341
0.00799995	um/s	Spot	6	1000000009	342
0.00743897	um/s	Spot	6	1000000010	343
0.00422163	um/s	Spot	6	1000000012	344
0.00422125	um/s	Spot	6	1000000003	345
0.00334246	um/s	Spot	6	1000000013	346
0.00198551	um/s	Spot	6	1000000014	347
0.00224635	um/s	Spot	6	1000000015	348
0.00190043	um/s	Spot	6	1000000016	349
0.0125974	um/s	Spot	6	1000000017	350
0.00214024	um/s	Spot	6	1000000018	351
0.00232743	um/s	Spot	6	1000000019	352
0.00306886	um/s	Spot	6	1000000020	353
0.00322101	um/s	Spot	6	1000000021	354
0.00162897	um/s	Spot	6	1000000022	355
0.00330187	um/s	Spot	6	1000000023	356
0.00404549	um/s	Spot	6	1000000024	357
0.00950965	um/s	Spot	6	1000000025	358
0.00938347	um/s	Spot	6	1000000026	359
0.00787831	um/s	Spot	6	1000000027	360
0.0122096	um/s	Spot	6	1000000028	361
0.00155973	um/s	Spot	6	1000000029	362
0.00105167	um/s	Spot	6	1000000030	363
0.00685964	um/s	Spot	6	1000000031	364
0.00172904	um/s	Spot	6	1000000032	365
0.0125047	um/s	Spot	6	1000000033	366
0.00335804	um/s	Spot	6	1000000034	367
0.00184586	um/s	Spot	6	1000000035	368
0.0032232	um/s	Spot	6	1000000036	369
0.00105528	um/s	Spot	6	1000000037	370
0.000686217	um/s	Spot	6	1000000038	371
0.0100278	um/s	Spot	6	1000000039	372
0.0017303	um/s	Spot	6	1000000040	373
0.00926403	um/s	Spot	6	1000000041	374
0.00293851	um/s	Spot	6	1000000042	375
0.0207411	um/s	Spot	6	1000000043	376
0.00450526	um/s	Spot	6	1000000044	377
0.00525161	um/s	Spot	6	1000000045	378
0.0081296	um/s	Spot	6	1000000046	379
0.00359576	um/s	Spot	6	1000000047	380
0.00245101	um/s	Spot	6	1000000048	381
0.000633477	um/s	Spot	6	1000000049	382
0.00321577	um/s	Spot	6	1000000050	383
0.00154573	um/s	Spot	6	1000000051	384
0.0233475	um/s	Spot	6	1000000052	385
0.000980491	um/s	Spot	6	1000000053	386
0.0041173	um/s	Spot	6	1000000054	387
0.00048016	um/s	Spot	6	1000000055	388
0.000311109	um/s	Spot	6	1000000056	389
0.00278596	um/s	Spot	6	1000000057	390
0.00319133	um/s	Spot	6	1000000058	392
0.00242177	um/s	Spot	6	1000000059	393
0.00595652	um/s	Spot	6	1000000060	394
0.00694292	um/s	Spot	6	1000000061	395
0.00289545	um/s	Spot	6	1000000062	396
0.00211159	um/s	Spot	6	1000000063	397
0.000912112	um/s	Spot	6	1000000064	398
0.00626264	um/s	Spot	7	1000000000	399
0.00102913	um/s	Spot	7	1000000001	400
0.0037756	um/s	Spot	7	1000000002	401
0.0157292	um/s	Spot	7	1000000003	402
0.0243777	um/s	Spot	7	1000000004	404
0.00208698	um/s	Spot	7	1000000005	405
0.00408921	um/s	Spot	7	1000000006	406
0.00307169	um/s	Spot	7	1000000020	407
0.0290469	um/s	Spot	7	1000000007	408
0.00441911	um/s	Spot	7	1000000008	409
0.00124137	um/s	Spot	7	1000000009	410
0.00323449	um/s	Spot	7	1000000065	411
0.00856323	um/s	Spot	7	1000000010	412
0.00236428	um/s	Spot	7	1000000012	413
0.00295347	um/s	Spot	7	1000000013	414
0.00686479	um/s	Spot	7	1000000014	415
0.0109486	um/s	Spot	7	1000000015	416
0.0063334	um/s	Spot	7	1000000016	417
0.0157632	um/s	Spot	7	1000000017	418
0.00126222	um/s	Spot	7	1000000018	419
0.00024008	um/s	Spot	7	1000000019	420
0.0048016	um/s	Spot	7	1000000021	421
0.00854346	um/s	Spot	7	1000000022	422
0.00194679	um/s	Spot	7	1000000023	423
0.00382425	um/s	Spot	7	1000000024	424
0.00404966	um/s	Spot	7	1000000025	425
0.00911349	um/s	Spot	7	1000000026	426
0.0065122	um/s	Spot	7	1000000027	427
0.000980491	um/s	Spot	7	1000000028	428
0.00271399	um/s	Spot	7	1000000029	429
0.00348642	um/s	Spot	7	1000000030	430
0.00261855	um/s	Spot	7	1000000031	431
0.000951788	um/s	Spot	7	1000000032	432
3.29775e-05	um/s	Spot	7	1000000033	433
0.00217751	um/s	Spot	7	1000000034	434
0.00563877	um/s	Spot	7	1000000035	435
0.00411109	um/s	Spot	7	1000000036	436
0.0014748	um/s	Spot	7	1000000037	437
0.00152019	um/s	Spot	7	1000000038	438
0.013501	um/s	Spot	7	1000000039	439
0.000536835	um/s	Spot	7	1000000040	440
0.00469023	um/s	Spot	7	1000000041	441
0.00712901	um/s	Spot	7	1000000042	442
0.027073	um/s	Spot	7	1000000043	443
0.000271939	um/s	Spot	7	1000000044	444
0.00649657	um/s	Spot	7	1000000045	445
0.00377963	um/s	Spot	7	1000000046	446
0.00706735	um/s	Spot	7	1000000047	447
0.005788	um/s	Spot	7	1000000048	448
0.00333317	um/s	Spot	7	1000000049	449
0.0063772	um/s	Spot	7	1000000050	450
0.00028176	um/s	Spot	7	1000000051	451
0.00387791	um/s	Spot	7	1000000052	452
0.00132568	um/s	Spot	7	1000000053	453
0.00334766	um/s	Spot	7	1000000054	454
0.000350556	um/s	Spot	7	1000000055	455
0.00126695	um/s	Spot	7	1000000056	456
0.00168444	um/s	Spot	7	1000000057	457
0.00246715	um/s	Spot	7	1000000058	459
0.00188087	um/s	Spot	7	1000000059	460
0.000847849	um/s	Spot	7	1000000060	461
0.00549013	um/s	Spot	7	1000000061	462
0.00615196	um/s	Spot	7	1000000062	463
0.0035695	um/s	Spot	7	1000000063	464
0.00201352	um/s	Spot	7	1000000064	465
0.0197859	um/s	Spot	8	1000000000	466
0.00201027	um/s	Spot	8	1000000002	467
0.00628349	um/s	Spot	8	1000000003	468
0.0125767	um/s	Spot	8	1000000004	470
0.00238899	um/s	Spot	8	1000000005	471
0.00567213	um/s	Spot	8	1000000006	472
0.000951788	um/s	Spot	8	1000000020	473
0.0382953	um/s	Spot	8	1000000007	474
0.00126867	um/s	Spot	8	1000000008	475
0.00544488	um/s	Spot	8	1000000009	476
0.00173124	um/s	Spot	8	1000000065	477
0.012217	um/s	Spot	8	1000000010	478
0.00407909	um/s	Spot	8	1000000011	479
0.00349624	um/s	Spot	8	1000000012	480
0.000723253	um/s	Spot	8	1000000013	481
0.00617657	um/s	Spot	8	1000000014	482
0.00930152	um/s	Spot	8	1000000015	483
0.00506824	um/s	Spot	8	1000000016	484
0.0227545	um/s	Spot	8	1000000017	485
0.00329725	um/s	Spot	8	1000000018	486
0.000679848	um/s	Spot	8	1000000019	487
0.00689892	um/s	Spot	8	1000000021	488
0.00869787	um/s	Spot	8	1000000022	489
0.00112704	um/s	Spot	8	1000000023	490
0.0125455	um/s	Spot	8	1000000024	491
0.00648048	um/s	Spot	8	1000000025	492
0.00693978	um/s	Spot	8	1000000026	493
0.00708924	um/s	Spot	8	1000000027	494
0.0118262	um/s	Spot	8	1000000028	495
0.00115985	um/s	Spot	8	1000000029	496
0.00405771	um/s	Spot	8	1000000030	497
0.00546949	um/s	Spot	8	1000000031	498
0.00684225	um/s	Spot	8	1000000032	499
0.00742572	um/s	Spot	8	1000000033	500
0.00386287	um/s	Spot	8	1000000034	501
0.00448021	um/s	Spot	8	1000000035	502
0.00201891	um/s	Spot	8	1000000036	503
0.00156252	um/s	Spot	8	1000000037	504
0.000958619	um/s	Spot	8	1000000038	505
0.00303178	um/s	Spot	8	1000000039	506
0.00414429	um/s	Spot	8	1000000040	507
0.0046517	um/s	Spot	8	1000000041	508
0.00892637	um/s	Spot	8	1000000042	509
0.0315569	um/s	Spot	8	1000000043	510
0.0076295	um/s	Spot	8	1000000044	511
0.00883852	um/s	Spot	8	1000000045	512
0.00669573	um/s	Spot	8	1000000046	513
0.00379126	um/s	Spot	8	1000000047	514
0.00156391	um/s	Spot	8	1000000048	515
0.00145438	um/s	Spot	8	1000000049	516
0.00100297	um/s	Spot	8	1000000050	517
0.00370069	um/s	Spot	8	1000000051	518
0.00839968	um/s	Spot	8	1000000052	519
0.000713412	um/s	Spot	8	1000000053	520
0.0112559	um/s	Spot	8	1000000054	521
0.00145251	um/s	Spot	8	1000000055	522
0.000958619	um/s	Spot	8	1000000056	523
0.0028176	um/s	Spot	8	1000000057	524
0.00235691	um/s	Spot	8	1000000058	526
0.000686217	um/s	Spot	8	1000000059	527
0.00435415	um/s	Spot	8	1000000060	528
0.00823461	um/s	Spot	8	1000000061	529
0.00254012	um/s	Spot	8	1000000062	530
0.00643737	um/s	Spot	8	1000000063	531
0.00209608	um/s	Spot	8	1000000064	532
0.00178353	um/s	Spot	9	1000000000	533
0.00168702	um/s	Spot	9	1000000002	534
0.019741	um/s	Spot	9	1000000004	536
0.00429974	um/s	Spot	9	1000000005	537
0.00164887	um/s	Spot	9	1000000006	538
0.00105528	um/s	Spot	9	1000000020	539
0.0666898	um/s	Spot	9	1000000007	540
0.00456247	um/s	Spot	9	1000000008	541
0.00541765	um/s	Spot	9	1000000009	542
0.00393318	um/s	Spot	9	1000000065	543
0.00518324	um/s	Spot	9	1000000010	544
0.00271984	um/s	Spot	9	1000000011	545
0.0013597	um/s	Spot	9	1000000012	546
0.0083138	um/s	Spot	9	1000000003	547
0.00252531	um/s	Spot	9	1000000013	548
0.00205416	um/s	Spot	9	1000000014	549
0.00162823	um/s	Spot	9	1000000015	550
0.00137441	um/s	Spot	9	1000000016	551
0.0423431	um/s	Spot	9	1000000017	552
0.0036805	um/s	Spot	9	1000000019	553
0.00014748	um/s	Spot	9	1000000018	554
0.00492238	um/s	Spot	9	1000000021	555
0.00300801	um/s	Spot	9	1000000022	556
0.00392695	um/s	Spot	9	1000000023	557
0.00638981	um/s	Spot	9	1000000024	558
0.0026415	um/s	Spot	9	1000000025	559
0.00486605	um/s	Spot	9	1000000026	560
0.00432055	um/s	Spot	9	1000000027	561
0.00608111	um/s	Spot	9	1000000028	562
0.00230583	um/s	Spot	9	1000000029	563
0.0050966	um/s	Spot	9	1000000030	564
0.00310006	um/s	Spot	9	1000000031	565
0.00868254	um/s	Spot	9	1000000032	566
0.00260773	um/s	Spot	9	1000000033	567
0.00289977	um/s	Spot	9	1000000034	568
0.00263325	um/s	Spot	9	1000000035	569
0.00384128	um/s	Spot	9	1000000036	570
0.000994259	um/s	Spot	9	1000000037	571
0.00190843	um/s	Spot	9	1000000038	572
0.0350551	um/s	Spot	9	1000000039	573
0.00155415	um/s	Spot	9	1000000040	574
0.0067783	um/s	Spot	9	1000000041	575
0.0071928	um/s	Spot	9	1000000042	576
0.033745	um/s	Spot	9	1000000043	577
0.00777101	um/s	Spot	9	1000000044	578
0.00370538	um/s	Spot	9	1000000045	579
0.00718523	um/s	Spot	9	1000000046	580
0.00114475	um/s	Spot	9	1000000047	581
0.00603884	um/s	Spot	9	1000000048	582
0.00262601	um/s	Spot	9	1000000049	583
0.00485173	um/s	Spot	9	1000000050	584
0.00061607	um/s	Spot	9	1000000051	585
0.00365277	um/s	Spot	9	1000000052	586
0.00123918	um/s	Spot	9	1000000053	587
0.0023479	um/s	Spot	9	1000000054	588
0.00209608	um/s	Spot	9	1000000055	589
0.00241547	um/s	Spot	9	1000000056	590
0.00180414	um/s	Spot	9	1000000057	592
0.00225432	um/s	Spot	9	1000000058	593
0.00126695	um/s	Spot	9	1000000059	594
0.0108574	um/s	Spot	9	1000000060	595
0.00105373	um/s	Spot	9	1000000061	596
0.00643737	um/s	Spot	9	1000000062	597
0.000989874	um/s	Spot	9	1000000063	598
0.00219245	um/s	Spot	9	1000000064	599
0.0242191	um/s	Spot	10	1000000000	600
0.00407549	um/s	Spot	10	1000000001	601
0.00131786	um/s	Spot	10	1000000002	602
0.0272035	um/s	Spot	10	1000000004	604
0.00363307	um/s	Spot	10	1000000005	605
0.00164887	um/s	Spot	10	1000000006	606
0.00164887	um/s	Spot	10	1000000020	607
0.0243437	um/s	Spot	10	1000000007	608
0.00123786	um/s	Spot	10	1000000008	609
0.00429278	um/s	Spot	10	1000000009	610
0.011924	um/s	Spot	10	1000000065	611
0.00681159	um/s	Spot	10	1000000010	612
0.00157085	um/s	Spot	10	1000000012	613
0.012238	um/s	Spot	10	1000000003	614
0.00357391	um/s	Spot	10	1000000013	615
0.00308035	um/s	Spot	10	1000000014	616
0.00450538	um/s	Spot	10	1000000016	617
0.051247	um/s	Spot	10	1000000017	618
0.00374625	um/s	Spot	10	1000000018	619
0.00128612	um/s	Spot	10	1000000019	620
0.00277736	um/s	Spot	10	1000000021	621
0.00353106	um/s	Spot	10	1000000022	622
0.00205018	um/s	Spot	10	1000000023	623
0.0143836	um/s	Spot	10	1000000024	624
0.00583096	um/s	Spot	10	1000000025	625
0.00600272	um/s	Spot	10	1000000026	626
0.00617278	um/s	Spot	10	1000000027	627
0.00336629	um/s	Spot	10	1000000028	628
0.00202456	um/s	Spot	10	1000000029	629
0.00523262	um/s	Spot	10	1000000030	630
0.0035613	um/s	Spot	10	1000000031	631
0.0125767	um/s	Spot	10	1000000032	632
0.00475894	um/s	Spot	10	1000000033	633
0.00327076	um/s	Spot	10	1000000034	634
0.0059397	um/s	Spot	10	1000000035	635
0.00497567	um/s	Spot	10	1000000036	636
0.000827071	um/s	Spot	10	1000000037	637
0.000944907	um/s	Spot	10	1000000038	638
0.0271537	um/s	Spot	10	1000000039	639
0.00233023	um/s	Spot	10	1000000040	640
0.00627933	um/s	Spot	10	1000000041	641
0.00826782	um/s	Spot	10	1000000042	642
0.0275655	um/s	Spot	10	1000000043	643
0.00877821	um/s	Spot	10	1000000044	644
0.00379642	um/s	Spot	10	1000000045	645
0.00117105	um/s	Spot	10	1000000046	646
0.00345241	um/s	Spot	10	1000000047	647
0.00775813	um/s	Spot	10	1000000048	648
0.00548111	um/s	Spot	10	1000000049	649
0.00512246	um/s	Spot	10	1000000050	650
0.00580863	um/s	Spot	10	1000000051	651
0.0045049	um/s	Spot	10	1000000052	652
0.000564484	um/s	Spot	10	1000000053	653
0.00612752	um/s	Spot	10	1000000054	654
0.00162395	um/s	Spot	10	1000000055	655
0.00384934	um/s	Spot	10	1000000056	656
0.00430378	um/s	Spot	10	1000000057	657
0.00629559	um/s	Spot	10	1000000058	658
0.000944332	um/s	Spot	10	1000000059	660
0.00431741	um/s	Spot	10	1000000060	661
0.00140222	um/s	Spot	10	1000000061	662
0.00728765	um/s	Spot	10	1000000062	663
0.00240713	um/s	Spot	10	1000000063	664
0.000630034	um/s	Spot	10	1000000064	665
0.0112166	um/s	Spot	11	1000000000	666
0.000963146	um/s	Spot	11	1000000001	667
0.00331944	um/s	Spot	11	1000000002	668
0.0180515	um/s	Spot	11	1000000004	670
0.00198222	um/s	Spot	11	1000000005	671
0.00619977	um/s	Spot	11	1000000006	672
0.00310006	um/s	Spot	11	1000000020	673
0.0476862	um/s	Spot	11	1000000007	674
0.00321831	um/s	Spot	11	1000000008	675
0.00603812	um/s	Spot	11	1000000009	676
0.00153301	um/s	Spot	11	1000000010	677
0.00291315	um/s	Spot	11	1000000011	678
0.00650092	um/s	Spot	11	1000000012	679
0.00599656	um/s	Spot	11	1000000003	680
0.00204567	um/s	Spot	11	1000000013	681
0.00612814	um/s	Spot	11	1000000014	682
0.00322824	um/s	Spot	11	1000000015	683
0.00383448	um/s	Spot	11	1000000016	684
0.0151696	um/s	Spot	11	1000000017	685
0.00227712	um/s	Spot	11	1000000018	686
0.00327458	um/s	Spot	11	1000000019	687
0.00402542	um/s	Spot	11	1000000021	688
0.00239081	um/s	Spot	11	1000000022	689
0.00115185	um/s	Spot	11	1000000023	690
0.004606	um/s	Spot	11	1000000024	691
0.00296816	um/s	Spot	11	1000000025	692
0.00195689	um/s	Spot	11	1000000026	693
0.00407909	um/s	Spot	11	1000000027	694
0.000701111	um/s	Spot	11	1000000028	695
0.00515969	um/s	Spot	11	1000000029	696
0.00279142	um/s	Spot	11	1000000030	697
0.00440432	um/s	Spot	11	1000000033	698
0.00392488	um/s	Spot	11	1000000032	699
0.00427246	um/s	Spot	11	1000000034	700
0.00491486	um/s	Spot	11	1000000035	701
0.00532941	um/s	Spot	11	1000000036	702
0.00278264	um/s	Spot	11	1000000037	703
0.00341647	um/s	Spot	11	1000000038	704
0.0072686	um/s	Spot	11	1000000039	705
0.00232836	um/s	Spot	11	1000000040	706
0.00770658	um/s	Spot	11	1000000041	707
0.00602072	um/s	Spot	11	1000000042	708
0.0132251	um/s	Spot	11	1000000043	709
0.00176391	um/s	Spot	11	1000000044	710
0.00660374	um/s	Spot	11	1000000045	711
0.00422125	um/s	Spot	11	1000000046	712
0.00362212	um/s	Spot	11	1000000047	713
0.00572632	um/s	Spot	11	1000000048	714
0.00976134	um/s	Spot	11	1000000049	715
0.00219245	um/s	Spot	11	1000000050	716
0.00553157	um/s	Spot	11	1000000051	717
0.0205912	um/s	Spot	11	1000000052	718
0.00237735	um/s	Spot	11	1000000053	719
0.00273057	um/s	Spot	11	1000000054	720
0.00381685	um/s	Spot	11	1000000055	721
0.00370949	um/s	Spot	11	1000000056	722
0.00221833	um/s	Spot	11	1000000057	723
0.00311947	um/s	Spot	11	1000000058	724
0.00326411	um/s	Spot	11	1000000059	726
0.00480759	um/s	Spot	11	1000000060	727
0.00480895	um/s	Spot	11	1000000061	728
0.00285612	um/s	Spot	11	1000000062	729
0.00303339	um/s	Spot	11	1000000063	730
0.00307169	um/s	Spot	11	1000000064	731
0.0198534	um/s	Spot	12	1000000000	732
0.00415214	um/s	Spot	12	1000000001	733
0.00216876	um/s	Spot	12	1000000002	734
0.0142415	um/s	Spot	12	1000000004	736
0.00461732	um/s	Spot	12	1000000005	737
0.00329775	um/s	Spot	12	1000000006	738
0.000279823	um/s	Spot	12	1000000020	739
0.00983973	um/s	Spot	12	1000000007	740
0.00257984	um/s	Spot	12	1000000008	741
0.00330384	um/s	Spot	12	1000000009	742
0.00375422	um/s	Spot	12	1000000010	743
0.00174905	um/s	Spot	12	1000000012	744
0.00932744	um/s	Spot	12	1000000003	745
0.00334116	um/s	Spot	12	1000000013	746
0.00158326	um/s	Spot	12	1000000014	747
0.00449124	um/s	Spot	12	1000000016	748
0.00705718	um/s	Spot	12	1000000017	749
0.00150545	um/s	Spot	12	1000000019	750
0.0025809	um/s	Spot	12	1000000018	751
0.00252789	um/s	Spot	12	1000000021	752
0.0016492	um/s	Spot	12	1000000022	753
0.00181496	um/s	Spot	12	1000000023	754
0.00627093	um/s	Spot	12	1000000024	755
0.00620301	um/s	Spot	12	1000000025	756
0.00981134	um/s	Spot	12	1000000027	757
0.00038458	um/s	Spot	12	1000000028	758
0.000783866	um/s	Spot	12	1000000029	759
0.00105579	um/s	Spot	12	1000000030	760
0.00182876	um/s	Spot	12	1000000031	761
0.0161283	um/s	Spot	12	1000000032	762
0.00336952	um/s	Spot	12	1000000033	763
0.00227712	um/s	Spot	12	1000000034	764
0.00500096	um/s	Spot	12	1000000036	765
0.00236727	um/s	Spot	12	1000000037	766
0.00160475	um/s	Spot	12	1000000038	767
0.014881	um/s	Spot	12	1000000039	768
0.000543879	um/s	Spot	12	1000000040	769
0.00422846	um/s	Spot	12	1000000041	770
0.0018435	um/s	Spot	12	1000000042	771
0.00432345	um/s	Spot	12	1000000043	772
0.0074225	um/s	Spot	12	1000000044	773
0.0113927	um/s	Spot	12	1000000045	774
0.0122488	um/s	Spot	12	1000000046	775
0.00474979	um/s	Spot	12	1000000047	776
0.00223007	um/s	Spot	12	1000000048	777
0.00355178	um/s	Spot	12	1000000050	778
0.00910973	um/s	Spot	12	1000000051	779
0.00857744	um/s	Spot	12	1000000052	780
0	um/s	Spot	12	1000000053	781
0.00330187	um/s	Spot	12	1000000054	782
0.00231618	um/s	Spot	12	1000000055	783
0.0032601	um/s	Spot	12	1000000056	784
0.00269206	um/s	Spot	12	1000000057	785
0.00109175	um/s	Spot	12	1000000058	786
0.000442439	um/s	Spot	12	1000000059	788
0.00423038	um/s	Spot	12	1000000060	789
0.0074864	um/s	Spot	12	1000000061	790
0.00494761	um/s	Spot	12	1000000062	791
0.00394478	um/s	Spot	12	1000000063	792
0.00268478	um/s	Spot	12	1000000064	793
0.00484814	um/s	Spot	13	1000000000	794
0.00913214	um/s	Spot	13	1000000002	795
0.00381058	um/s	Spot	13	1000000004	797
0.00667059	um/s	Spot	13	1000000005	798
0.00375943	um/s	Spot	13	1000000006	799
0.00343742	um/s	Spot	13	1000000020	800
0.00917059	um/s	Spot	13	1000000007	801
0.00248121	um/s	Spot	13	1000000008	802
0.00473741	um/s	Spot	13	1000000009	803
0.0009495	um/s	Spot	13	1000000065	804
0.00236152	um/s	Spot	13	1000000010	805
0.00205416	um/s	Spot	13	1000000012	806
0.00787299	um/s	Spot	13	1000000003	807
0.0032601	um/s	Spot	13	1000000013	808
0.00947665	um/s	Spot	13	1000000014	809
0.0096864	um/s	Spot	13	1000000016	810
0.00573808	um/s	Spot	13	1000000017	811
0.00524632	um/s	Spot	13	1000000019	812
0.00237644	um/s	Spot	13	1000000018	813
0.00897721	um/s	Spot	13	1000000021	814
0.000725505	um/s	Spot	13	1000000022	815
0.000815818	um/s	Spot	13	1000000023	816
0.00368773	um/s	Spot	13	1000000024	817
0.00315621	um/s	Spot	13	1000000025	818
0.0109569	um/s	Spot	13	1000000027	819
0.00358955	um/s	Spot	13	1000000028	820
0.00698781	um/s	Spot	13	1000000029	821
0.00270737	um/s	Spot	13	1000000030	822
0.0215692	um/s	Spot	13	1000000066	823
0.00428263	um/s	Spot	13	1000000032	824
0.0046469	um/s	Spot	13	1000000033	825
0.00511151	um/s	Spot	13	1000000034	826
0.00413972	um/s	Spot	13	1000000035	827
0.00459667	um/s	Spot	13	1000000036	828
0.00225914	um/s	Spot	13	1000000037	829
0.00319661	um/s	Spot	13	1000000038	830
0.0055688	um/s	Spot	13	1000000039	831
0.00356965	um/s	Spot	13	1000000040	832
0.012263	um/s	Spot	13	1000000041	833
0.00324539	um/s	Spot	13	1000000042	834
0.00285441	um/s	Spot	13	1000000043	835
0.00538907	um/s	Spot	13	1000000044	836
0.0128663	um/s	Spot	13	1000000045	837
0.0101526	um/s	Spot	13	1000000046	838
0.00567682	um/s	Spot	13	1000000047	839
0.0036371	um/s	Spot	13	1000000048	840
0.00224271	um/s	Spot	13	1000000050	841
0.0115798	um/s	Spot	13	1000000051	842
0.00693508	um/s	Spot	13	1000000052	843
0.00365857	um/s	Spot	13	1000000053	844
0.00692653	um/s	Spot	13	1000000054	845
0.00440728	um/s	Spot	13	1000000055	846
0.00197232	um/s	Spot	13	1000000056	847
0.00212007	um/s	Spot	13	1000000057	848
0.00695661	um/s	Spot	13	1000000058	850
0.00496243	um/s	Spot	13	1000000059	851
0.00371462	um/s	Spot	13	1000000060	852
0.00616917	um/s	Spot	13	1000000061	853
0.00903758	um/s	Spot	13	1000000062	854
0.00947298	um/s	Spot	13	1000000063	855
0.00476065	um/s	Spot	13	1000000064	856
0.00939297	um/s	Spot	14	1000000000	857
0.00530732	um/s	Spot	14	1000000001	858
0.00170242	um/s	Spot	14	1000000002	859
0.00409134	um/s	Spot	14	1000000003	860
0.0136208	um/s	Spot	14	1000000004	862
0.00854493	um/s	Spot	14	1000000005	863
0.00171483	um/s	Spot	14	1000000006	864
0.00291995	um/s	Spot	14	1000000020	865
0.00417397	um/s	Spot	14	1000000007	866
0.000752725	um/s	Spot	14	1000000008	867
0.00843012	um/s	Spot	14	1000000009	868
0.0321956	um/s	Spot	14	1000000065	869
0.00349701	um/s	Spot	14	1000000010	870
0.00330335	um/s	Spot	14	1000000011	871
0.00603803	um/s	Spot	14	1000000012	872
0.00171134	um/s	Spot	14	1000000013	873
0.00547228	um/s	Spot	14	1000000014	874
0.00265873	um/s	Spot	14	1000000015	875
0.00372748	um/s	Spot	14	1000000016	876
0.0280968	um/s	Spot	14	1000000017	877
0.00259351	um/s	Spot	14	1000000019	878
0.00231689	um/s	Spot	14	1000000018	879
0.00494322	um/s	Spot	14	1000000021	880
0.00790717	um/s	Spot	14	1000000022	881
0.00221121	um/s	Spot	14	1000000023	882
0.00475162	um/s	Spot	14	1000000024	883
0.00138858	um/s	Spot	14	1000000025	884
0.00231554	um/s	Spot	14	1000000026	885
0.0110389	um/s	Spot	14	1000000027	886
0.00469579	um/s	Spot	14	1000000028	887
0.00133549	um/s	Spot	14	1000000029	888
0.00108174	um/s	Spot	14	1000000030	889
0.0127463	um/s	Spot	14	1000000066	890
0.00262207	um/s	Spot	14	1000000031	891
0.00453749	um/s	Spot	14	1000000032	892
0.00211159	um/s	Spot	14	1000000033	893
0.00228594	um/s	Spot	14	1000000034	894
0.00591576	um/s	Spot	14	1000000035	895
0.00525088	um/s	Spot	14	1000000036	896
0.00319933	um/s	Spot	14	1000000037	897
0.00121615	um/s	Spot	14	1000000038	898
0.00504556	um/s	Spot	14	1000000039	899
0.00216876	um/s	Spot	14	1000000040	900
0.0109886	um/s	Spot	14	1000000041	901
0.0102188	um/s	Spot	14	1000000042	902
0.0171447	um/s	Spot	14	1000000043	903
0.00658271	um/s	Spot	14	1000000044	904
0.00445867	um/s	Spot	14	1000000045	905
0.00382041	um/s	Spot	14	1000000046	906
0.000928655	um/s	Spot	14	1000000047	907
0.00376175	um/s	Spot	14	1000000048	908
0.0128646	um/s	Spot	14	1000000049	909
0.0114527	um/s	Spot	14	1000000050	910
0.00500574	um/s	Spot	14	1000000051	911
0.00902843	um/s	Spot	14	1000000052	912
0.00296889	um/s	Spot	14	1000000053	913
0.00319048	um/s	Spot	14	1000000054	914
0.000593595	um/s	Spot	14	1000000055	915
0.000324791	um/s	Spot	14	1000000056	916
0.00245034	um/s	Spot	14	1000000057	917
0.00373171	um/s	Spot	14	1000000058	919
0.00144048	um/s	Spot	14	1000000059	920
0.00278343	um/s	Spot	14	1000000060	921
0.00546631	um/s	Spot	14	1000000061	922
0.000928655	um/s	Spot	14	1000000062	923
0.00446903	um/s	Spot	14	1000000063	924
0.00200269	um/s	Spot	14	1000000064	925
0.00638709	um/s	Spot	15	1000000000	926
0.00995833	um/s	Spot	15	1000000001	927
0.0069962	um/s	Spot	15	1000000002	928
0.00723253	um/s	Spot	15	1000000004	930
0.00162797	um/s	Spot	15	1000000005	931
0.00949752	um/s	Spot	15	1000000006	932
0.0046842	um/s	Spot	15	1000000020	933
0.00939766	um/s	Spot	15	1000000007	934
0.00543319	um/s	Spot	15	1000000008	935
0.00287964	um/s	Spot	15	1000000009	936
0.00609549	um/s	Spot	15	1000000010	937
0.0169694	um/s	Spot	15	1000000011	938
0.00635542	um/s	Spot	15	1000000012	939
0.0114514	um/s	Spot	15	1000000003	940
0.00458138	um/s	Spot	15	1000000013	941
0.00337935	um/s	Spot	15	1000000014	942
0.0153028	um/s	Spot	15	1000000015	943
0.00921413	um/s	Spot	15	1000000016	944
0.0260522	um/s	Spot	15	1000000017	945
0.00732731	um/s	Spot	15	1000000018	946
0.00578978	um/s	Spot	15	1000000019	947
0.00667548	um/s	Spot	15	1000000021	948
0.00613417	um/s	Spot	15	1000000022	949
0.00118902	um/s	Spot	15	1000000023	950
0.00395125	um/s	Spot	15	1000000024	951
0.00340739	um/s	Spot	15	1000000025	952
0.0098889	um/s	Spot	15	1000000026	953
0.0092753	um/s	Spot	15	1000000027	954
0.0115899	um/s	Spot	15	1000000028	955
0.00300168	um/s	Spot	15	1000000029	956
0.0126588	um/s	Spot	15	1000000066	957
0.00100514	um/s	Spot	15	1000000030	958
0.00860681	um/s	Spot	15	1000000032	959
0.00272598	um/s	Spot	15	1000000033	960
0.00290502	um/s	Spot	15	1000000034	961
0.0112986	um/s	Spot	15	1000000035	962
0.00349624	um/s	Spot	15	1000000036	963
0.00364189	um/s	Spot	15	1000000037	964
0.0070618	um/s	Spot	15	1000000038	965
0.0116285	um/s	Spot	15	1000000039	966
0.00674105	um/s	Spot	15	1000000040	967
0.00793936	um/s	Spot	15	1000000041	968
0.0103931	um/s	Spot	15	1000000042	969
0.0180183	um/s	Spot	15	1000000043	970
0.0101513	um/s	Spot	15	1000000049	971
0.00454324	um/s	Spot	15	1000000044	972
0.00817948	um/s	Spot	15	1000000045	973
0.00739755	um/s	Spot	15	1000000046	974
0.00619415	um/s	Spot	15	1000000047	975
0.00978009	um/s	Spot	15	1000000048	976
0.00523553	um/s	Spot	15	1000000050	977
0.00700521	um/s	Spot	15	1000000051	978
0.00307806	um/s	Spot	15	1000000052	979
0.00329197	um/s	Spot	15	1000000053	980
0.0115136	um/s	Spot	15	1000000054	981
0.00400985	um/s	Spot	15	1000000055	982
0.00157638	um/s	Spot	15	1000000056	983
0.00274487	um/s	Spot	15	1000000057	984
0.00359576	um/s	Spot	15	1000000058	985
0.004092	um/s	Spot	15	1000000059	987
0.00448361	um/s	Spot	15	1000000060	988
0.00174905	um/s	Spot	15	1000000061	989
0.00909994	um/s	Spot	15	1000000062	990
0.00788624	um/s	Spot	15	1000000063	991
0.00413996	um/s	Spot	15	1000000064	992
0.00413996	um/s	Spot	16	1000000000	993
0.0039584	um/s	Spot	16	1000000001	994
0.00188434	um/s	Spot	16	1000000002	995
0.0195853	um/s	Spot	16	1000000004	997
0.00475608	um/s	Spot	16	1000000005	998
0.00342966	um/s	Spot	16	1000000006	999
0.00311109	um/s	Spot	16	1000000020	1000
0.0116038	um/s	Spot	16	1000000007	1001
0.00257309	um/s	Spot	16	1000000008	1002
0.00988621	um/s	Spot	16	1000000009	1003
0.00342411	um/s	Spot	16	1000000010	1004
0.00107822	um/s	Spot	16	1000000012	1005
0.00463096	um/s	Spot	16	1000000003	1006
0.0049904	um/s	Spot	16	1000000013	1007
0.00914208	um/s	Spot	16	1000000014	1008
0.00427043	um/s	Spot	16	1000000015	1009
0.00574452	um/s	Spot	16	1000000016	1010
0.00824437	um/s	Spot	16	1000000017	1011
0.00194763	um/s	Spot	16	1000000019	1012
0.00549963	um/s	Spot	16	1000000018	1013
0.00416836	um/s	Spot	16	1000000021	1014
0.0011561	um/s	Spot	16	1000000022	1015
0.00250824	um/s	Spot	16	1000000023	1016
0.00341584	um/s	Spot	16	1000000024	1017
0.00200269	um/s	Spot	16	1000000025	1018
0.00534235	um/s	Spot	16	1000000026	1019
0.00455436	um/s	Spot	16	1000000027	1020
0.00497829	um/s	Spot	16	1000000028	1021
0.00484949	um/s	Spot	16	1000000029	1022
0.00507639	um/s	Spot	16	1000000066	1023
0.000575927	um/s	Spot	16	1000000030	1024
0.00392689	um/s	Spot	16	1000000031	1025
0.00291492	um/s	Spot	16	1000000032	1026
0.00350261	um/s	Spot	16	1000000033	1027
0.00204779	um/s	Spot	16	1000000034	1028
0.00463847	um/s	Spot	16	1000000035	1029
0.00337742	um/s	Spot	16	1000000036	1030
0.00217776	um/s	Spot	16	1000000037	1031
0.00526071	um/s	Spot	16	1000000038	1032
0.00505288	um/s	Spot	16	1000000039	1033
0.00271379	um/s	Spot	16	1000000040	1034
0.0122644	um/s	Spot	16	1000000041	1035
0.00475288	um/s	Spot	16	1000000042	1036
0.00327674	um/s	Spot	16	1000000043	1037
0.00414206	um/s	Spot	16	1000000044	1038
0.00370245	um/s	Spot	16	1000000045	1039
0.00104284	um/s	Spot	16	1000000046	1040
0.00303769	um/s	Spot	16	1000000047	1041
0.00547079	um/s	Spot	16	1000000048	1042
0.0126045	um/s	Spot	16	1000000050	1043
0.00849489	um/s	Spot	16	1000000051	1044
0.00974193	um/s	Spot	16	1000000052	1045
0.00315776	um/s	Spot	16	1000000053	1046
0.00811916	um/s	Spot	16	1000000054	1047
0.00289075	um/s	Spot	16	1000000055	1048
0.00348315	um/s	Spot	16	1000000056	1049
0.00145998	um/s	Spot	16	1000000057	1050
0.00418866	um/s	Spot	16	1000000058	1052
0.00132732	um/s	Spot	16	1000000059	1053
0.00175247	um/s	Spot	16	1000000060	1054
0.00402812	um/s	Spot	16	1000000061	1055
0.00392488	um/s	Spot	16	1000000062	1056
0.0036651	um/s	Spot	16	1000000063	1057
0.00162261	um/s	Spot	16	1000000064	1058
0.0155642	um/s	Spot	17	1000000000	1059
0.0082592	um/s	Spot	17	1000000001	1060
0.000329775	um/s	Spot	17	1000000002	1061
0.00399028	um/s	Spot	17	1000000004	1063
0.00488078	um/s	Spot	17	1000000005	1064
0.0126634	um/s	Spot	17	1000000006	1065
0.00303554	um/s	Spot	17	1000000020	1066
0.00981223	um/s	Spot	17	1000000007	1067
0.00345556	um/s	Spot	17	1000000008	1068
0.00263593	um/s	Spot	17	1000000009	1069
0.00595506	um/s	Spot	17	1000000010	1070
0.00198304	um/s	Spot	17	1000000012	1071
0.0228703	um/s	Spot	17	1000000003	1072
0.00289977	um/s	Spot	17	1000000013	1073
0.0073213	um/s	Spot	17	1000000014	1074
0.00979781	um/s	Spot	17	1000000015	1075
0.00523543	um/s	Spot	17	1000000016	1076
0.00969538	um/s	Spot	17	1000000017	1077
0.00174532	um/s	Spot	17	1000000019	1078
0.00280851	um/s	Spot	17	1000000018	1079
0.00399722	um/s	Spot	17	1000000021	1080
0.00649213	um/s	Spot	17	1000000022	1081
0.00437993	um/s	Spot	17	1000000023	1082
0.00361807	um/s	Spot	17	1000000024	1083
0.00146444	um/s	Spot	17	1000000025	1084
0.0075558	um/s	Spot	17	1000000026	1085
0.00539109	um/s	Spot	17	1000000027	1086
0.00901276	um/s	Spot	17	1000000028	1087
0.00237461	um/s	Spot	17	1000000029	1088
0.00719975	um/s	Spot	17	1000000066	1089
0.000536835	um/s	Spot	17	1000000030	1090
0.00620958	um/s	Spot	17	1000000031	1091
0.0104557	um/s	Spot	17	1000000032	1092
0.00118902	um/s	Spot	17	1000000033	1093
0.00785924	um/s	Spot	17	1000000034	1094
0.00286354	um/s	Spot	17	1000000035	1095
0.00296229	um/s	Spot	17	1000000036	1096
0.00106196	um/s	Spot	17	1000000037	1097
0.00674396	um/s	Spot	17	1000000038	1098
0.00105734	um/s	Spot	17	1000000039	1099
0.0025143	um/s	Spot	17	1000000040	1100
0.00759199	um/s	Spot	17	1000000041	1101
0.00290502	um/s	Spot	17	1000000042	1102
0.00640553	um/s	Spot	17	1000000043	1103
0.00257681	um/s	Spot	17	1000000049	1104
0.00620713	um/s	Spot	17	1000000044	1105
0.00572376	um/s	Spot	17	1000000045	1106
0.0110013	um/s	Spot	17	1000000046	1107
0.0131125	um/s	Spot	17	1000000047	1108
0.0048368	um/s	Spot	17	1000000048	1109
0.00439579	um/s	Spot	17	1000000050	1110
0.00569853	um/s	Spot	17	1000000051	1111
0.00359515	um/s	Spot	17	1000000052	1112
0.00286658	um/s	Spot	17	1000000053	1113
0.00369878	um/s	Spot	17	1000000054	1114
0.00458435	um/s	Spot	17	1000000055	1115
0.00378035	um/s	Spot	17	1000000056	1116
0.00239467	um/s	Spot	17	1000000057	1117
0.00537978	um/s	Spot	17	1000000058	1119
0.0032407	um/s	Spot	17	1000000059	1120
0.00163729	um/s	Spot	17	1000000060	1121
0.00380672	um/s	Spot	17	1000000061	1122
0.00912804	um/s	Spot	17	1000000062	1123
0.00250976	um/s	Spot	17	1000000063	1124
0.00210359	um/s	Spot	17	1000000064	1125
0.016653	um/s	Spot	18	1000000000	1126
0.00490911	um/s	Spot	18	1000000001	1127
0.00218549	um/s	Spot	18	1000000002	1128
0.00639083	um/s	Spot	18	1000000003	1129
0.0141707	um/s	Spot	18	1000000004	1131
0.00182422	um/s	Spot	18	1000000005	1132
0.000197865	um/s	Spot	18	1000000006	1133
0.0029826	um/s	Spot	18	1000000020	1134
0.0179019	um/s	Spot	18	1000000007	1135
0.00302765	um/s	Spot	18	1000000008	1136
0.00759235	um/s	Spot	18	1000000009	1137
0.00941032	um/s	Spot	18	1000000067	1138
0.000944332	um/s	Spot	18	1000000010	1139
0.0029995	um/s	Spot	18	1000000012	1140
0.00245123	um/s	Spot	18	1000000013	1141
0.00150689	um/s	Spot	18	1000000014	1142
0.00190043	um/s	Spot	18	1000000015	1143
0.0105093	um/s	Spot	18	1000000016	1144
0.0182695	um/s	Spot	18	1000000017	1145
0.00147222	um/s	Spot	18	1000000019	1146
0.0026726	um/s	Spot	18	1000000018	1147
0.000608075	um/s	Spot	18	1000000021	1148
0.00289621	um/s	Spot	18	1000000022	1149
0.00152269	um/s	Spot	18	1000000023	1150
0.00226203	um/s	Spot	18	1000000024	1151
0.00611864	um/s	Spot	18	1000000025	1152
0.004092	um/s	Spot	18	1000000026	1153
0.0281032	um/s	Spot	18	1000000027	1154
0.00900183	um/s	Spot	18	1000000028	1155
0.00488612	um/s	Spot	18	1000000029	1156
0.00713687	um/s	Spot	18	1000000066	1157
0.000978826	um/s	Spot	18	1000000030	1158
0.00311109	um/s	Spot	18	1000000031	1159
0.00866047	um/s	Spot	18	1000000032	1160
0.00364144	um/s	Spot	18	1000000033	1161
0.00531132	um/s	Spot	18	1000000034	1162
0.00651921	um/s	Spot	18	1000000035	1163
0.000494662	um/s	Spot	18	1000000036	1164
0.00409253	um/s	Spot	18	1000000037	1165
0.00436214	um/s	Spot	18	1000000038	1166
0.00304037	um/s	Spot	18	1000000039	1167
0.00528669	um/s	Spot	18	1000000040	1168
0.00364845	um/s	Spot	18	1000000041	1169
0.00162395	um/s	Spot	18	1000000042	1170
0.011692	um/s	Spot	18	1000000043	1171
0.00266771	um/s	Spot	18	1000000044	1172
0.00219245	um/s	Spot	18	1000000045	1173
0.00614807	um/s	Spot	18	1000000046	1174
0.00747244	um/s	Spot	18	1000000047	1175
0.00521931	um/s	Spot	18	1000000048	1176
0.00215063	um/s	Spot	18	1000000050	1177
0.00420214	um/s	Spot	18	1000000051	1178
0.0100017	um/s	Spot	18	1000000052	1179
0.00177467	um/s	Spot	18	1000000053	1180
0.00248734	um/s	Spot	18	1000000054	1181
0.00238101	um/s	Spot	18	1000000055	1182
0.00153726	um/s	Spot	18	1000000056	1183
0.00304037	um/s	Spot	18	1000000057	1184
0.00316464	um/s	Spot	18	1000000058	1186
0.00261855	um/s	Spot	18	1000000059	1187
0.00168314	um/s	Spot	18	1000000060	1188
0.0014748	um/s	Spot	18	1000000061	1189
0.00458435	um/s	Spot	18	1000000062	1190
0.00311109	um/s	Spot	18	1000000063	1191
9.32744e-05	um/s	Spot	18	1000000064	1192
0.0285375	um/s	Spot	19	1000000000	1193
0.00253391	um/s	Spot	19	1000000002	1194
0.0103314	um/s	Spot	19	1000000003	1195
0.00581078	um/s	Spot	19	1000000004	1197
0.00155555	um/s	Spot	19	1000000005	1198
0.00065955	um/s	Spot	19	1000000006	1199
0.00224344	um/s	Spot	19	1000000020	1200
0.00707665	um/s	Spot	19	1000000007	1201
0.00540841	um/s	Spot	19	1000000008	1202
0.00543088	um/s	Spot	19	1000000009	1203
0.0163554	um/s	Spot	19	1000000068	1204
0.00643256	um/s	Spot	19	1000000067	1205
0.00211159	um/s	Spot	19	1000000010	1206
0.0056433	um/s	Spot	19	1000000012	1207
0.0045733	um/s	Spot	19	1000000013	1208
0.00136329	um/s	Spot	19	1000000014	1209
0.00150401	um/s	Spot	19	1000000015	1210
0.00406841	um/s	Spot	19	1000000016	1211
0.0294159	um/s	Spot	19	1000000017	1212
0.00318365	um/s	Spot	19	1000000018	1213
0.00547784	um/s	Spot	19	1000000019	1214
0.00603083	um/s	Spot	19	1000000021	1215
0.00647569	um/s	Spot	19	1000000022	1216
0.001376	um/s	Spot	19	1000000023	1217
0.00288416	um/s	Spot	19	1000000024	1218
0.00373098	um/s	Spot	19	1000000025	1219
0.00424743	um/s	Spot	19	1000000026	1220
0.00661007	um/s	Spot	19	1000000027	1221
0.00857015	um/s	Spot	19	1000000028	1222
0.00133549	um/s	Spot	19	1000000029	1223
0.003911	um/s	Spot	19	1000000030	1224
0.00510417	um/s	Spot	19	1000000066	1225
0.0111345	um/s	Spot	19	1000000031	1226
0.00307452	um/s	Spot	19	1000000032	1227
0.00492072	um/s	Spot	19	1000000033	1228
0.00850979	um/s	Spot	19	1000000034	1229
0.00562254	um/s	Spot	19	1000000035	1230
0.00783817	um/s	Spot	19	1000000036	1231
0.00105528	um/s	Spot	19	1000000037	1232
0.00246252	um/s	Spot	19	1000000038	1233
0.00459856	um/s	Spot	19	1000000039	1234
0.00413693	um/s	Spot	19	1000000040	1235
0.00764089	um/s	Spot	19	1000000041	1236
0.0079168	um/s	Spot	19	1000000042	1237
0.0114854	um/s	Spot	19	1000000043	1238
0.00369363	um/s	Spot	19	1000000044	1239
0.00557349	um/s	Spot	19	1000000045	1240
0.00678022	um/s	Spot	19	1000000046	1241
0.00656385	um/s	Spot	19	1000000047	1242
0.00575861	um/s	Spot	19	1000000048	1243
0.00542798	um/s	Spot	19	1000000050	1244
0.00294738	um/s	Spot	19	1000000051	1245
0.0126853	um/s	Spot	19	1000000052	1246
0.00154573	um/s	Spot	19	1000000053	1247
0.00301902	um/s	Spot	19	1000000054	1248
0.00130125	um/s	Spot	19	1000000055	1249
0.00153973	um/s	Spot	19	1000000056	1250
0.00395785	um/s	Spot	19	1000000057	1251
0.00367932	um/s	Spot	19	1000000058	1252
0.0022122	um/s	Spot	19	1000000059	1254
0.00263902	um/s	Spot	19	1000000060	1255
0.00595935	um/s	Spot	19	1000000061	1256
0.00519162	um/s	Spot	19	1000000062	1257
0.00373389	um/s	Spot	19	1000000063	1258
0.00336629	um/s	Spot	19	1000000064	1259
0.00775504	um/s	Spot	20	1000000000	1260
0.00513245	um/s	Spot	20	1000000001	1261
0.00411638	um/s	Spot	20	1000000002	1262
0.00966758	um/s	Spot	20	1000000003	1263
0.0349574	um/s	Spot	20	1000000004	1265
0.00519173	um/s	Spot	20	1000000005	1266
0.00105528	um/s	Spot	20	1000000006	1267
0.00221833	um/s	Spot	20	1000000020	1268
0.00388743	um/s	Spot	20	1000000007	1269
0.00276402	um/s	Spot	20	1000000008	1270
0.00117984	um/s	Spot	20	1000000009	1271
0.0134357	um/s	Spot	20	1000000068	1272
0.00793388	um/s	Spot	20	1000000067	1273
0.0039529	um/s	Spot	20	1000000010	1274
0.00285536	um/s	Spot	20	1000000012	1275
0.00111929	um/s	Spot	20	1000000013	1276
0.0024008	um/s	Spot	20	1000000014	1277
0.00424783	um/s	Spot	20	1000000015	1278
0.00306549	um/s	Spot	20	1000000016	1279
0.0236293	um/s	Spot	20	1000000017	1280
0.00441665	um/s	Spot	20	1000000019	1281
0.00203714	um/s	Spot	20	1000000018	1282
0.00150437	um/s	Spot	20	1000000021	1283
0.00321222	um/s	Spot	20	1000000022	1284
0.00301397	um/s	Spot	20	1000000023	1285
0.00298041	um/s	Spot	20	1000000024	1286
0.00595935	um/s	Spot	20	1000000025	1287
0.0241668	um/s	Spot	20	1000000027	1288
0.0108235	um/s	Spot	20	1000000028	1289
0.00103499	um/s	Spot	20	1000000029	1290
0.000944332	um/s	Spot	20	1000000066	1291
0.00229709	um/s	Spot	20	1000000030	1292
0.00304895	um/s	Spot	20	1000000031	1293
0.0114407	um/s	Spot	20	1000000032	1294
0.00371125	um/s	Spot	20	1000000033	1295
0.00853429	um/s	Spot	20	1000000034	1296
0.00279979	um/s	Spot	20	1000000035	1297
0.00491188	um/s	Spot	20	1000000036	1298
0.0025143	um/s	Spot	20	1000000037	1299
0.0040108	um/s	Spot	20	1000000038	1300
0.00471244	um/s	Spot	20	1000000039	1301
0.00331764	um/s	Spot	20	1000000040	1302
0.00922457	um/s	Spot	20	1000000041	1303
0.00365039	um/s	Spot	20	1000000042	1304
0.0202392	um/s	Spot	20	1000000043	1305
0.00620512	um/s	Spot	20	1000000049	1306
0.00543879	um/s	Spot	20	1000000044	1307
0.00681382	um/s	Spot	20	1000000045	1308
0.00805326	um/s	Spot	20	1000000046	1309
0.000794203	um/s	Spot	20	1000000047	1310
0.00678567	um/s	Spot	20	1000000048	1311
0.00701111	um/s	Spot	20	1000000050	1312
0.00277089	um/s	Spot	20	1000000051	1313
0.00621947	um/s	Spot	20	1000000052	1314
0.00103025	um/s	Spot	20	1000000053	1315
0.00392488	um/s	Spot	20	1000000054	1316
0.00176976	um/s	Spot	20	1000000055	1317
0.00092337	um/s	Spot	20	1000000056	1318
0.000559647	um/s	Spot	20	1000000057	1319
0.00242693	um/s	Spot	20	1000000058	1320
0.0026415	um/s	Spot	20	1000000059	1322
0.00262601	um/s	Spot	20	1000000060	1323
0.00396828	um/s	Spot	20	1000000061	1324
0.000552804	um/s	Spot	20	1000000062	1325
0.000916276	um/s	Spot	20	1000000063	1326
0.00281084	um/s	Spot	20	1000000064	1327
0.00764907	um/s	Spot	21	1000000001	1328
0.00121077	um/s	Spot	21	1000000002	1329
0.00827183	um/s	Spot	21	1000000003	1330
0.00584223	um/s	Spot	21	1000000004	1332
0.000676642	um/s	Spot	21	1000000005	1333
0.00151696	um/s	Spot	21	1000000006	1334
0.00361311	um/s	Spot	21	1000000020	1335
0.00963016	um/s	Spot	21	1000000007	1336
0.00597548	um/s	Spot	21	1000000008	1337
0.00578189	um/s	Spot	21	1000000009	1338
0.00773819	um/s	Spot	21	1000000068	1339
0.0085976	um/s	Spot	21	1000000067	1340
0.00059451	um/s	Spot	21	1000000010	1341
0.00354259	um/s	Spot	21	1000000012	1342
0.00255208	um/s	Spot	21	1000000013	1343
0.00748814	um/s	Spot	21	1000000014	1344
0.00437098	um/s	Spot	21	1000000015	1345
0.00377963	um/s	Spot	21	1000000016	1346
0.0192589	um/s	Spot	21	1000000017	1347
0.00178475	um/s	Spot	21	1000000018	1348
0.00292888	um/s	Spot	21	1000000019	1349
0.00153832	um/s	Spot	21	1000000021	1350
0.00580975	um/s	Spot	21	1000000022	1351
0.00247419	um/s	Spot	21	1000000023	1352
0.00438055	um/s	Spot	21	1000000024	1353
0.00219245	um/s	Spot	21	1000000025	1354
0.00524705	um/s	Spot	21	1000000026	1355
0.00980491	um/s	Spot	21	1000000027	1356
0.00476168	um/s	Spot	21	1000000028	1357
0.00288416	um/s	Spot	21	1000000029	1358
0.0149481	um/s	Spot	21	1000000066	1359
0.00371125	um/s	Spot	21	1000000030	1360
0.00420731	um/s	Spot	21	1000000031	1361
0.00515389	um/s	Spot	21	1000000032	1362
0.00126867	um/s	Spot	21	1000000033	1363
0.0025459	um/s	Spot	21	1000000034	1364
0.00314654	um/s	Spot	21	1000000035	1365
0.00373171	um/s	Spot	21	1000000036	1366
0.00265136	um/s	Spot	21	1000000037	1367
0.00283683	um/s	Spot	21	1000000038	1368
0.00734118	um/s	Spot	21	1000000039	1369
0.00298624	um/s	Spot	21	1000000040	1370
0.00976184	um/s	Spot	21	1000000041	1371
0.0147952	um/s	Spot	21	1000000042	1372
0.00862429	um/s	Spot	21	1000000043	1373
0.00542277	um/s	Spot	21	1000000044	1374
0.00497464	um/s	Spot	21	1000000045	1375
0.00989176	um/s	Spot	21	1000000046	1376
0.00384184	um/s	Spot	21	1000000047	1377
0.00458138	um/s	Spot	21	1000000048	1378
0.0104652	um/s	Spot	21	1000000049	1379
0.00226659	um/s	Spot	21	1000000050	1380
0.0118354	um/s	Spot	21	1000000051	1381
0.00723253	um/s	Spot	21	1000000052	1382
0.000401189	um/s	Spot	21	1000000053	1383
0.00038458	um/s	Spot	21	1000000054	1384
0.000808453	um/s	Spot	21	1000000055	1385
0.000356706	um/s	Spot	21	1000000056	1386
0.00223591	um/s	Spot	21	1000000057	1387
0.0103885	um/s	Spot	21	1000000058	1389
0.00126867	um/s	Spot	21	1000000059	1390
0.00876978	um/s	Spot	21	1000000060	1391
0.00156669	um/s	Spot	21	1000000061	1392
0.00791267	um/s	Spot	21	1000000062	1393
0.00103236	um/s	Spot	21	1000000063	1394
0.00144538	um/s	Spot	21	1000000064	1395
0.00516179	um/s	Spot	22	1000000001	1396
0.00226203	um/s	Spot	22	1000000002	1397
0.0031932	um/s	Spot	22	1000000003	1398
0.00562012	um/s	Spot	22	1000000004	1400
0.00390988	um/s	Spot	22	1000000005	1401
0.00567213	um/s	Spot	22	1000000006	1402
0.00126007	um/s	Spot	22	1000000020	1403
0.000978826	um/s	Spot	22	1000000007	1404
0.00260167	um/s	Spot	22	1000000008	1405
0.00329841	um/s	Spot	22	1000000009	1406
0.00293055	um/s	Spot	22	1000000068	1407
0.00315621	um/s	Spot	22	1000000010	1408
0.00515167	um/s	Spot	22	1000000012	1409
0.00113713	um/s	Spot	22	1000000013	1410
0.00539512	um/s	Spot	22	1000000014	1411
0.00860131	um/s	Spot	22	1000000015	1412
0.00603803	um/s	Spot	22	1000000016	1413
0.0371059	um/s	Spot	22	1000000017	1414
0.00416823	um/s	Spot	22	1000000018	1415
0.00115421	um/s	Spot	22	1000000019	1416
0.0029496	um/s	Spot	22	1000000021	1417
0.0110273	um/s	Spot	22	1000000022	1418
0.00218076	um/s	Spot	22	1000000023	1419
0.00269953	um/s	Spot	22	1000000024	1420
0.00337033	um/s	Spot	22	1000000025	1421
0.00933356	um/s	Spot	22	1000000026	1422
0.0045014	um/s	Spot	22	1000000027	1423
0.00848874	um/s	Spot	22	1000000028	1424
0.00127252	um/s	Spot	22	1000000029	1425
0.00282935	um/s	Spot	22	1000000030	1426
0.00973395	um/s	Spot	22	1000000066	1427
0.0112697	um/s	Spot	22	1000000031	1428
0.00570511	um/s	Spot	22	1000000032	1429
0.00365143	um/s	Spot	22	1000000033	1430
0.00495113	um/s	Spot	22	1000000034	1431
0.00415529	um/s	Spot	22	1000000035	1432
0.00582993	um/s	Spot	22	1000000036	1433
0.00305767	um/s	Spot	22	1000000037	1434
0.000428707	um/s	Spot	22	1000000038	1435
0.0152216	um/s	Spot	22	1000000039	1436
0.000311109	um/s	Spot	22	1000000040	1437
0.008746	um/s	Spot	22	1000000041	1438
0.00776198	um/s	Spot	22	1000000042	1439
0.00610226	um/s	Spot	22	1000000043	1440
0.010637	um/s	Spot	22	1000000044	1441
0.011416	um/s	Spot	22	1000000046	1442
0.00712436	um/s	Spot	22	1000000047	1443
0.00896139	um/s	Spot	22	1000000048	1444
0.00580554	um/s	Spot	22	1000000049	1445
0.00567721	um/s	Spot	22	1000000050	1446
0.00852945	um/s	Spot	22	1000000051	1447
0.00603371	um/s	Spot	22	1000000052	1448
0.00233186	um/s	Spot	22	1000000053	1449
0.00909109	um/s	Spot	22	1000000054	1450
0.00206998	um/s	Spot	22	1000000055	1451
0.002806	um/s	Spot	22	1000000056	1452
0.00147074	um/s	Spot	22	1000000057	1454
0.00699317	um/s	Spot	22	1000000058	1455
0.00145251	um/s	Spot	22	1000000059	1456
0.00783346	um/s	Spot	22	1000000060	1457
0.00747244	um/s	Spot	22	1000000061	1458
0.00658964	um/s	Spot	22	1000000062	1459
0.00139171	um/s	Spot	22	1000000063	1460
0.00705749	um/s	Spot	22	1000000069	1461
0.00237804	um/s	Spot	22	1000000064	1462
0.0173496	um/s	Spot	23	1000000000	1463
0.0112791	um/s	Spot	23	1000000001	1464
0.00263511	um/s	Spot	23	1000000002	1465
0.0281006	um/s	Spot	23	1000000004	1467
0.00174407	um/s	Spot	23	1000000005	1468
0.00488067	um/s	Spot	23	1000000006	1469
0.00312782	um/s	Spot	23	1000000020	1470
0.00314447	um/s	Spot	23	1000000007	1471
0.00420149	um/s	Spot	23	1000000008	1472
0.00302675	um/s	Spot	23	1000000009	1473
0.000640307	um/s	Spot	23	1000000068	1474
0.00115797	um/s	Spot	23	1000000010	1475
0.00300873	um/s	Spot	23	1000000012	1476
0.0100938	um/s	Spot	23	1000000003	1477
0.00233396	um/s	Spot	23	1000000013	1478
0.00107012	um/s	Spot	23	1000000014	1479
0.00623833	um/s	Spot	23	1000000015	1480
0.00818752	um/s	Spot	23	1000000016	1481
0.0235459	um/s	Spot	23	1000000017	1482
0.00335221	um/s	Spot	23	1000000018	1483
0.00354566	um/s	Spot	23	1000000019	1484
0.00814811	um/s	Spot	23	1000000021	1485
0.00945713	um/s	Spot	23	1000000022	1486
0.00318724	um/s	Spot	23	1000000023	1487
0.0164396	um/s	Spot	23	1000000024	1488
0.0053927	um/s	Spot	23	1000000025	1489
0.00056352	um/s	Spot	23	1000000026	1490
0.0133851	um/s	Spot	23	1000000027	1491
0.00776926	um/s	Spot	23	1000000028	1492
0.00218872	um/s	Spot	23	1000000029	1493
0.00340484	um/s	Spot	23	1000000030	1494
0.00861691	um/s	Spot	23	1000000066	1495
0.00122028	um/s	Spot	23	1000000031	1496
0.00765142	um/s	Spot	23	1000000032	1497
0.00197232	um/s	Spot	23	1000000033	1498
0.00335221	um/s	Spot	23	1000000034	1499
0.00522087	um/s	Spot	23	1000000035	1500
0.00568563	um/s	Spot	23	1000000036	1501
0.00435065	um/s	Spot	23	1000000037	1502
0.00272917	um/s	Spot	23	1000000038	1503
0.00544129	um/s	Spot	23	1000000039	1504
0.00369407	um/s	Spot	23	1000000040	1505
0.00992069	um/s	Spot	23	1000000041	1506
0.00259686	um/s	Spot	23	1000000042	1507
0.00930176	um/s	Spot	23	1000000043	1508
0.00611143	um/s	Spot	23	1000000044	1509
0.00435392	um/s	Spot	23	1000000045	1510
0.00518292	um/s	Spot	23	1000000046	1511
0.00166887	um/s	Spot	23	1000000047	1512
0.00199098	um/s	Spot	23	1000000048	1513
0.00113904	um/s	Spot	23	1000000050	1514
0.001899	um/s	Spot	23	1000000051	1515
0.00079146	um/s	Spot	23	1000000052	1516
0.00103236	um/s	Spot	23	1000000053	1517
0.0101943	um/s	Spot	23	1000000054	1518
0.00153407	um/s	Spot	23	1000000055	1519
0.00414009	um/s	Spot	23	1000000056	1520
0.000834923	um/s	Spot	23	1000000057	1521
0.00633202	um/s	Spot	23	1000000058	1523
0.00444842	um/s	Spot	23	1000000059	1524
0.010622	um/s	Spot	23	1000000060	1525
0.00452838	um/s	Spot	23	1000000061	1526
0.00187508	um/s	Spot	23	1000000062	1527
0.00382141	um/s	Spot	23	1000000063	1528
0.00244056	um/s	Spot	23	1000000064	1529
0.00965109	um/s	Spot	24	1000000000	1530
0.00664609	um/s	Spot	24	1000000001	1531
0.00141957	um/s	Spot	24	1000000002	1532
0.00153832	um/s	Spot	24	1000000004	1534
0.00428301	um/s	Spot	24	1000000005	1535
0.00277011	um/s	Spot	24	1000000006	1536
0.00223202	um/s	Spot	24	1000000020	1537
0.00310059	um/s	Spot	24	1000000007	1538
0.00209608	um/s	Spot	24	1000000008	1539
0.0030874	um/s	Spot	24	1000000009	1540
0.0045184	um/s	Spot	24	1000000068	1541
0.00158335	um/s	Spot	24	1000000067	1542
0.00264005	um/s	Spot	24	1000000010	1543
0.00198332	um/s	Spot	24	1000000012	1544
0.00402542	um/s	Spot	24	1000000003	1545
0.00252897	um/s	Spot	24	1000000013	1546
0.00467548	um/s	Spot	24	1000000014	1547
0.00156356	um/s	Spot	24	1000000015	1548
0.00382837	um/s	Spot	24	1000000016	1549
0.0099592	um/s	Spot	24	1000000017	1550
0.0046212	um/s	Spot	24	1000000018	1551
0.00208594	um/s	Spot	24	1000000019	1552
0.00723253	um/s	Spot	24	1000000021	1553
0.0148517	um/s	Spot	24	1000000022	1554
0.00235691	um/s	Spot	24	1000000023	1555
0.00752263	um/s	Spot	24	1000000024	1556
0.00227425	um/s	Spot	24	1000000025	1557
0.00769161	um/s	Spot	24	1000000026	1558
0.00535059	um/s	Spot	24	1000000027	1559
0.00331961	um/s	Spot	24	1000000028	1560
0.0023421	um/s	Spot	24	1000000029	1561
0.00371125	um/s	Spot	24	1000000030	1562
0.00555952	um/s	Spot	24	1000000032	1563
0.00255974	um/s	Spot	24	1000000033	1564
0.00584363	um/s	Spot	24	1000000034	1565
0.00259833	um/s	Spot	24	1000000035	1566
0.00239081	um/s	Spot	24	1000000036	1567
0.00366169	um/s	Spot	24	1000000037	1568
0.00251149	um/s	Spot	24	1000000038	1569
0.0142347	um/s	Spot	24	1000000039	1570
0.00174625	um/s	Spot	24	1000000040	1571
0.0158833	um/s	Spot	24	1000000041	1572
0.0126475	um/s	Spot	24	1000000042	1573
0.0204973	um/s	Spot	24	1000000043	1574
0.0121393	um/s	Spot	24	1000000044	1575
0.0050589	um/s	Spot	24	1000000045	1576
0.00740637	um/s	Spot	24	1000000046	1577
0.00460753	um/s	Spot	24	1000000047	1578
0.00724162	um/s	Spot	24	1000000048	1579
0.00616467	um/s	Spot	24	1000000049	1580
0.00277325	um/s	Spot	24	1000000050	1581
0.0133082	um/s	Spot	24	1000000051	1582
0.000575927	um/s	Spot	24	1000000052	1583
0.00238649	um/s	Spot	24	1000000053	1584
0.00486292	um/s	Spot	24	1000000054	1585
0.00090011	um/s	Spot	24	1000000055	1586
0.00327458	um/s	Spot	24	1000000056	1587
0.00242514	um/s	Spot	24	1000000057	1588
0.00527897	um/s	Spot	24	1000000058	1589
0.00140416	um/s	Spot	24	1000000059	1591
0.00201271	um/s	Spot	24	1000000060	1592
0.00837706	um/s	Spot	24	1000000061	1593
0.00652021	um/s	Spot	24	1000000062	1594
0.00128443	um/s	Spot	24	1000000063	1595
0.00072778	um/s	Spot	24	1000000069	1596
0.00191298	um/s	Spot	24	1000000064	1597
0.0725174	um/s	Spot	25	1000000000	1598
0.00696397	um/s	Spot	25	1000000001	1599
0.00548696	um/s	Spot	25	1000000002	1600
0.0393462	um/s	Spot	25	1000000004	1602
0.0037432	um/s	Spot	25	1000000005	1603
0.00560617	um/s	Spot	25	1000000006	1604
0.0046995	um/s	Spot	25	1000000020	1605
0.0103272	um/s	Spot	25	1000000007	1606
0.00328867	um/s	Spot	25	1000000008	1607
0.00680903	um/s	Spot	25	1000000009	1608
0.00585376	um/s	Spot	25	1000000068	1609
0.00189071	um/s	Spot	25	1000000067	1610
0.00121615	um/s	Spot	25	1000000010	1611
0.00146444	um/s	Spot	25	1000000012	1612
0.0114224	um/s	Spot	25	1000000003	1613
0.003021	um/s	Spot	25	1000000013	1614
0.00502612	um/s	Spot	25	1000000014	1615
0.00256632	um/s	Spot	25	1000000015	1616
0.00289075	um/s	Spot	25	1000000016	1617
0.0106188	um/s	Spot	25	1000000017	1618
0.00206998	um/s	Spot	25	1000000018	1619
0.00455519	um/s	Spot	25	1000000019	1620
0.00197865	um/s	Spot	25	1000000021	1621
0.0102097	um/s	Spot	25	1000000022	1622
0.00203955	um/s	Spot	25	1000000023	1623
0.00891765	um/s	Spot	25	1000000024	1624
0.00542046	um/s	Spot	25	1000000025	1625
0.00541604	um/s	Spot	25	1000000027	1626
0.00709775	um/s	Spot	25	1000000028	1627
0.00410672	um/s	Spot	25	1000000029	1628
0.00139912	um/s	Spot	25	1000000030	1629
0.00792647	um/s	Spot	25	1000000032	1630
0.00233186	um/s	Spot	25	1000000033	1631
0.00475791	um/s	Spot	25	1000000034	1632
0.00121077	um/s	Spot	25	1000000036	1633
0.00448348	um/s	Spot	25	1000000037	1634
0.00301451	um/s	Spot	25	1000000038	1635
0.0280122	um/s	Spot	25	1000000039	1636
0.00455197	um/s	Spot	25	1000000040	1637
0.021836	um/s	Spot	25	1000000041	1638
0.00168314	um/s	Spot	25	1000000042	1639
0.0342347	um/s	Spot	25	1000000043	1640
0.00340691	um/s	Spot	25	1000000044	1641
0.00399899	um/s	Spot	25	1000000045	1642
0.0135779	um/s	Spot	25	1000000046	1643
0.00392751	um/s	Spot	25	1000000047	1644
0.00550398	um/s	Spot	25	1000000048	1645
0.00275199	um/s	Spot	25	1000000050	1646
0.00779058	um/s	Spot	25	1000000051	1647
0.00144651	um/s	Spot	25	1000000052	1648
0.000466372	um/s	Spot	25	1000000053	1649
0.00311196	um/s	Spot	25	1000000054	1650
0.00248996	um/s	Spot	25	1000000055	1651
0.00137243	um/s	Spot	25	1000000056	1652
0.00296889	um/s	Spot	25	1000000057	1653
0.00620713	um/s	Spot	25	1000000058	1655
0.00407215	um/s	Spot	25	1000000059	1656
0.00823177	um/s	Spot	25	1000000060	1657
0.00805927	um/s	Spot	25	1000000061	1658
0.00381685	um/s	Spot	25	1000000062	1659
0.00294683	um/s	Spot	25	1000000063	1660
0.00384934	um/s	Spot	25	1000000064	1661
0.00429974	um/s	Spot	26	1000000002	1662
0.0177222	um/s	Spot	26	1000000003	1663
0.0255549	um/s	Spot	26	1000000004	1665
0.0061756	um/s	Spot	26	1000000005	1666
0.00342966	um/s	Spot	26	1000000006	1667
0.0059922	um/s	Spot	26	1000000020	1668
0.00100297	um/s	Spot	26	1000000007	1669
0.00257984	um/s	Spot	26	1000000008	1670
0.00725685	um/s	Spot	26	1000000009	1671
0.012986	um/s	Spot	26	1000000068	1672
0.00420718	um/s	Spot	26	1000000010	1673
0.00693312	um/s	Spot	26	1000000012	1674
0.000771983	um/s	Spot	26	1000000013	1675
0.000878093	um/s	Spot	26	1000000014	1676
0.00500997	um/s	Spot	26	1000000015	1677
0.00552617	um/s	Spot	26	1000000016	1678
0.00211056	um/s	Spot	26	1000000017	1679
0.00492691	um/s	Spot	26	1000000018	1680
0.00541072	um/s	Spot	26	1000000019	1681
0.00250629	um/s	Spot	26	1000000021	1682
0.00564879	um/s	Spot	26	1000000022	1683
0.0025459	um/s	Spot	26	1000000023	1684
0.00548855	um/s	Spot	26	1000000024	1685
0.00471624	um/s	Spot	26	1000000025	1686
0.00933286	um/s	Spot	26	1000000027	1687
0.00775834	um/s	Spot	26	1000000028	1688
0.00345241	um/s	Spot	26	1000000029	1689
0.00403675	um/s	Spot	26	1000000030	1690
0.00493232	um/s	Spot	26	1000000031	1691
0.0108738	um/s	Spot	26	1000000032	1692
0.0041173	um/s	Spot	26	1000000033	1693
0.00284831	um/s	Spot	26	1000000034	1694
0.0035964	um/s	Spot	26	1000000035	1695
0.00236428	um/s	Spot	26	1000000036	1696
0.00483095	um/s	Spot	26	1000000037	1697
0.0040648	um/s	Spot	26	1000000038	1698
0.0249062	um/s	Spot	26	1000000039	1699
0.00480533	um/s	Spot	26	1000000040	1700
0.0119468	um/s	Spot	26	1000000041	1701
0.010767	um/s	Spot	26	1000000042	1702
0.0302779	um/s	Spot	26	1000000043	1703
0.00604847	um/s	Spot	26	1000000044	1704
0.00353967	um/s	Spot	26	1000000045	1705
0.00661032	um/s	Spot	26	1000000046	1706
0.00398469	um/s	Spot	26	1000000047	1707
0.00246362	um/s	Spot	26	1000000048	1708
0.000973565	um/s	Spot	26	1000000049	1709
0.00480759	um/s	Spot	26	1000000050	1710
0.00970435	um/s	Spot	26	1000000051	1711
0.00974735	um/s	Spot	26	1000000052	1712
0.00233093	um/s	Spot	26	1000000053	1713
0.00261335	um/s	Spot	26	1000000054	1714
0.00417136	um/s	Spot	26	1000000055	1715
0.00156669	um/s	Spot	26	1000000056	1716
0.0017599	um/s	Spot	26	1000000057	1717
0.00406105	um/s	Spot	26	1000000058	1719
0.00152269	um/s	Spot	26	1000000059	1720
0.00282935	um/s	Spot	26	1000000060	1721
0.000475608	um/s	Spot	26	1000000061	1722
0.00786193	um/s	Spot	26	1000000062	1723
0.00184939	um/s	Spot	26	1000000063	1724
0.00345304	um/s	Spot	26	1000000064	1725
0.0027729	um/s	Spot	27	1000000001	1726
0.00384877	um/s	Spot	27	1000000002	1727
0.00486907	um/s	Spot	27	1000000003	1728
0.00511406	um/s	Spot	27	1000000005	1730
0.00573808	um/s	Spot	27	1000000006	1731
0.00255974	um/s	Spot	27	1000000020	1732
0.0018924	um/s	Spot	27	1000000007	1733
0.00369878	um/s	Spot	27	1000000008	1734
0.00316859	um/s	Spot	27	1000000009	1735
0.0109138	um/s	Spot	27	1000000068	1736
0.00468074	um/s	Spot	27	1000000067	1737
0.00439975	um/s	Spot	27	1000000010	1738
0.00823229	um/s	Spot	27	1000000012	1739
0.00142873	um/s	Spot	27	1000000013	1740
0.00592761	um/s	Spot	27	1000000014	1741
0.00538251	um/s	Spot	27	1000000015	1742
0.00449813	um/s	Spot	27	1000000016	1743
0.00329775	um/s	Spot	27	1000000017	1744
0.00499214	um/s	Spot	27	1000000018	1745
0.00289621	um/s	Spot	27	1000000019	1746
0.00531746	um/s	Spot	27	1000000021	1747
0.00631964	um/s	Spot	27	1000000022	1748
0.00118902	um/s	Spot	27	1000000023	1749
0.00279823	um/s	Spot	27	1000000024	1750
0.00495058	um/s	Spot	27	1000000025	1751
0.0176108	um/s	Spot	27	1000000027	1752
0.00341568	um/s	Spot	27	1000000028	1753
0.00304323	um/s	Spot	27	1000000029	1754
0.00132732	um/s	Spot	27	1000000030	1755
0.00832654	um/s	Spot	27	1000000032	1756
0.00320154	um/s	Spot	27	1000000033	1757
0.0067045	um/s	Spot	27	1000000034	1758
0.0010046	um/s	Spot	27	1000000036	1759
0.0042541	um/s	Spot	27	1000000037	1760
0.00316653	um/s	Spot	27	1000000038	1761
0.016022	um/s	Spot	27	1000000039	1762
0.00451202	um/s	Spot	27	1000000040	1763
0.0283134	um/s	Spot	27	1000000041	1764
0.00697534	um/s	Spot	27	1000000042	1765
0.0185667	um/s	Spot	27	1000000043	1766
0.00515389	um/s	Spot	27	1000000044	1767
0.00674105	um/s	Spot	27	1000000045	1768
0.0133295	um/s	Spot	27	1000000046	1769
0.00472822	um/s	Spot	27	1000000047	1770
0.0034222	um/s	Spot	27	1000000048	1771
0.0019532	um/s	Spot	27	1000000049	1772
0.0016854	um/s	Spot	27	1000000050	1773
0.00459004	um/s	Spot	27	1000000051	1774
0.00845691	um/s	Spot	27	1000000052	1775
0.00187508	um/s	Spot	27	1000000053	1776
0.00224271	um/s	Spot	27	1000000054	1777
0.00252014	um/s	Spot	27	1000000055	1778
0.00108776	um/s	Spot	27	1000000056	1779
0.00289301	um/s	Spot	27	1000000057	1780
0.00351253	um/s	Spot	27	1000000058	1782
0.00193895	um/s	Spot	27	1000000059	1783
0.00462297	um/s	Spot	27	1000000060	1784
0.0079994	um/s	Spot	27	1000000061	1785
0.00236152	um/s	Spot	27	1000000062	1786
0.00387959	um/s	Spot	27	1000000063	1787
0.0018435	um/s	Spot	27	1000000069	1788
0.00368994	um/s	Spot	27	1000000064	1789
0.00395249	um/s	Spot	28	1000000001	1790
0.00428707	um/s	Spot	28	1000000002	1791
0.00505062	um/s	Spot	28	1000000003	1792
0.00762522	um/s	Spot	28	1000000004	1794
0.00279512	um/s	Spot	28	1000000005	1795
0.00685932	um/s	Spot	28	1000000006	1796
0.00456056	um/s	Spot	28	1000000020	1797
0.0152492	um/s	Spot	28	1000000007	1798
0.00389749	um/s	Spot	28	1000000008	1799
0.00386738	um/s	Spot	28	1000000009	1800
0.00819708	um/s	Spot	28	1000000068	1801
0.0117437	um/s	Spot	28	1000000067	1802
0.000892832	um/s	Spot	28	1000000010	1803
0.00212698	um/s	Spot	28	1000000012	1804
0.00214024	um/s	Spot	28	1000000013	1805
0.00529122	um/s	Spot	28	1000000014	1806
0.0095081	um/s	Spot	28	1000000015	1807
0.00201163	um/s	Spot	28	1000000016	1808
0.0110145	um/s	Spot	28	1000000017	1809
0.00306034	um/s	Spot	28	1000000018	1810
0.000608075	um/s	Spot	28	1000000019	1811
0.00601385	um/s	Spot	28	1000000021	1812
0.00739755	um/s	Spot	28	1000000022	1813
0.00106196	um/s	Spot	28	1000000023	1814
0.00339988	um/s	Spot	28	1000000024	1815
0.00236451	um/s	Spot	28	1000000025	1816
0.00774234	um/s	Spot	28	1000000027	1817
0.0117624	um/s	Spot	28	1000000028	1818
0.000980491	um/s	Spot	28	1000000029	1819
0.00295567	um/s	Spot	28	1000000030	1820
0.00606467	um/s	Spot	28	1000000031	1821
0.00713542	um/s	Spot	28	1000000032	1822
0.00725984	um/s	Spot	28	1000000033	1823
0.00422318	um/s	Spot	28	1000000034	1824
0.00514397	um/s	Spot	28	1000000035	1825
0.00355178	um/s	Spot	28	1000000036	1826
0.00279979	um/s	Spot	28	1000000037	1827
0.00141957	um/s	Spot	28	1000000038	1828
0.0213492	um/s	Spot	28	1000000039	1829
0.0017037	um/s	Spot	28	1000000040	1830
0.00182899	um/s	Spot	28	1000000041	1831
0.00188981	um/s	Spot	28	1000000042	1832
0.0234207	um/s	Spot	28	1000000043	1833
0.00207103	um/s	Spot	28	1000000044	1834
0.00401839	um/s	Spot	28	1000000045	1835
0.00192092	um/s	Spot	28	1000000046	1836
0.00327807	um/s	Spot	28	1000000047	1837
0.00357133	um/s	Spot	28	1000000048	1838
0.00289335	um/s	Spot	28	1000000049	1839
0.00505793	um/s	Spot	28	1000000050	1840
0.00369407	um/s	Spot	28	1000000051	1841
0.00268903	um/s	Spot	28	1000000052	1842
0.000834923	um/s	Spot	28	1000000053	1843
0.0025169	um/s	Spot	28	1000000054	1844
0.00204886	um/s	Spot	28	1000000055	1845
0.00270737	um/s	Spot	28	1000000056	1846
0.00132568	um/s	Spot	28	1000000057	1847
0.0016854	um/s	Spot	28	1000000058	1848
0.00444842	um/s	Spot	28	1000000059	1850
0.00620958	um/s	Spot	28	1000000060	1851
0.00210359	um/s	Spot	28	1000000061	1852
0.0035309	um/s	Spot	28	1000000062	1853
0.0048918	um/s	Spot	28	1000000063	1854
0.00332681	um/s	Spot	28	1000000069	1855
0.000732219	um/s	Spot	28	1000000064	1856
0.004929	um/s	Spot	29	1000000001	1857
0.0015524	um/s	Spot	29	1000000002	1858
0.00743516	um/s	Spot	29	1000000003	1859
0.000567366	um/s	Spot	29	1000000005	1861
0.0060019	um/s	Spot	29	1000000006	1862
0.00164887	um/s	Spot	29	1000000020	1863
0.0181175	um/s	Spot	29	1000000007	1864
0.000208568	um/s	Spot	29	1000000008	1865
0.00311738	um/s	Spot	29	1000000009	1866
0.00707227	um/s	Spot	29	1000000068	1867
0.00279901	um/s	Spot	29	1000000067	1868
0.00490246	um/s	Spot	29	1000000010	1869
0.00102443	um/s	Spot	29	1000000012	1870
0.00444695	um/s	Spot	29	1000000013	1871
0.00145138	um/s	Spot	29	1000000014	1872
0.0115844	um/s	Spot	29	1000000015	1873
0.00375538	um/s	Spot	29	1000000016	1874
0.010223	um/s	Spot	29	1000000017	1875
0.00497348	um/s	Spot	29	1000000018	1876
0.00223397	um/s	Spot	29	1000000019	1877
0.00453234	um/s	Spot	29	1000000021	1878
0.00738725	um/s	Spot	29	1000000022	1879
0.00351253	um/s	Spot	29	1000000023	1880
0.00298259	um/s	Spot	29	1000000024	1881
0.00182928	um/s	Spot	29	1000000025	1882
0.0535477	um/s	Spot	29	1000000070	1883
0.00822324	um/s	Spot	29	1000000027	1884
0.00145438	um/s	Spot	29	1000000028	1885
0.00188866	um/s	Spot	29	1000000029	1886
0.00361326	um/s	Spot	29	1000000030	1887
0.00578461	um/s	Spot	29	1000000031	1888
0.00211056	um/s	Spot	29	1000000032	1889
0.00230087	um/s	Spot	29	1000000033	1890
0.00201271	um/s	Spot	29	1000000034	1891
0.00421774	um/s	Spot	29	1000000035	1892
0.00283779	um/s	Spot	29	1000000036	1893
0.00439839	um/s	Spot	29	1000000037	1894
0.00310269	um/s	Spot	29	1000000038	1895
0.0125976	um/s	Spot	29	1000000039	1896
0.00285536	um/s	Spot	29	1000000040	1897
0.0126087	um/s	Spot	29	1000000041	1898
0.00498691	um/s	Spot	29	1000000042	1899
0.0159327	um/s	Spot	29	1000000043	1900
0.00486963	um/s	Spot	29	1000000044	1901
0.00880721	um/s	Spot	29	1000000045	1902
0.00339139	um/s	Spot	29	1000000046	1903
0.00243431	um/s	Spot	29	1000000047	1904
0.00445294	um/s	Spot	29	1000000048	1905
0.00707196	um/s	Spot	29	1000000050	1906
0.00273236	um/s	Spot	29	1000000051	1907
0.00250976	um/s	Spot	29	1000000052	1908
0.00326411	um/s	Spot	29	1000000053	1909
0.00810931	um/s	Spot	29	1000000054	1910
0.0028176	um/s	Spot	29	1000000055	1911
0.00520637	um/s	Spot	29	1000000056	1912
0.00353952	um/s	Spot	29	1000000057	1913
0.00399518	um/s	Spot	29	1000000058	1915
0.00427946	um/s	Spot	29	1000000059	1916
0.0124389	um/s	Spot	29	1000000060	1917
0.00548062	um/s	Spot	29	1000000061	1918
0.00639976	um/s	Spot	29	1000000062	1919
0.00337661	um/s	Spot	29	1000000063	1920
0.00791159	um/s	Spot	29	1000000069	1921
0.00271138	um/s	Spot	29	1000000064	1922
0.00370706	um/s	Spot	30	1000000001	1923
0.00389818	um/s	Spot	30	1000000002	1924
0.00760809	um/s	Spot	30	1000000003	1925
0.00560889	um/s	Spot	30	1000000005	1927
0.00389134	um/s	Spot	30	1000000006	1928
0.00364323	um/s	Spot	30	1000000020	1929
0.0471733	um/s	Spot	30	1000000007	1930
0.00153301	um/s	Spot	30	1000000008	1931
0.00326477	um/s	Spot	30	1000000009	1932
0.00898278	um/s	Spot	30	1000000068	1933
0.0135508	um/s	Spot	30	1000000067	1934
0.00154537	um/s	Spot	30	1000000010	1935
0.00285517	um/s	Spot	30	1000000012	1936
0.000826414	um/s	Spot	30	1000000013	1937
0.000200594	um/s	Spot	30	1000000014	1938
0.00947992	um/s	Spot	30	1000000015	1939
0.00151589	um/s	Spot	30	1000000016	1940
0.0100252	um/s	Spot	30	1000000017	1941
0.0017599	um/s	Spot	30	1000000018	1942
0.00112559	um/s	Spot	30	1000000019	1943
0.0119444	um/s	Spot	30	1000000021	1944
0.00408881	um/s	Spot	30	1000000022	1945
0.00115185	um/s	Spot	30	1000000023	1946
0.0038926	um/s	Spot	30	1000000024	1947
0.00419476	um/s	Spot	30	1000000025	1948
0.0191429	um/s	Spot	30	1000000070	1949
0.0023516	um/s	Spot	30	1000000027	1950
0.00555942	um/s	Spot	30	1000000028	1951
0.00184939	um/s	Spot	30	1000000029	1952
0.000887334	um/s	Spot	30	1000000030	1953
0.00673912	um/s	Spot	30	1000000031	1954
0.00385597	um/s	Spot	30	1000000032	1955
0.00154854	um/s	Spot	30	1000000033	1956
0.00466046	um/s	Spot	30	1000000034	1957
0.0033742	um/s	Spot	30	1000000036	1958
0.00216951	um/s	Spot	30	1000000037	1959
0.00202133	um/s	Spot	30	1000000038	1960
0.00625565	um/s	Spot	30	1000000039	1961
0.00144236	um/s	Spot	30	1000000040	1962
0.00899022	um/s	Spot	30	1000000041	1963
0.0101693	um/s	Spot	30	1000000042	1964
0.0159569	um/s	Spot	30	1000000043	1965
0.00702475	um/s	Spot	30	1000000044	1966
0.00135328	um/s	Spot	30	1000000045	1967
0.00443973	um/s	Spot	30	1000000046	1968
0.00267199	um/s	Spot	30	1000000047	1969
0.00577106	um/s	Spot	30	1000000048	1970
0.00955599	um/s	Spot	30	1000000049	1971
0.0059451	um/s	Spot	30	1000000050	1972
0.00107367	um/s	Spot	30	1000000051	1973
0.00320204	um/s	Spot	30	1000000052	1974
0.000794203	um/s	Spot	30	1000000053	1975
0.00483871	um/s	Spot	30	1000000054	1976
0.000540871	um/s	Spot	30	1000000055	1977
0.00314741	um/s	Spot	30	1000000056	1978
0.0160271	um/s	Spot	30	1000000071	1979
0.00194567	um/s	Spot	30	1000000057	1980
0.00159387	um/s	Spot	30	1000000058	1982
0.00375958	um/s	Spot	30	1000000059	1983
0.00417188	um/s	Spot	30	1000000060	1984
0.00532931	um/s	Spot	30	1000000061	1985
0.0131659	um/s	Spot	30	1000000062	1986
0.0027803	um/s	Spot	30	1000000063	1987
0.00083947	um/s	Spot	30	1000000064	1988
0.0111973	um/s	Spot	31	1000000072	1989
0.00158567	um/s	Spot	31	1000000002	1990
0.00949317	um/s	Spot	31	1000000003	1991
0.00362827	um/s	Spot	31	1000000005	1993
0.00514449	um/s	Spot	31	1000000006	1994
0.00262829	um/s	Spot	31	1000000020	1995
0.00810851	um/s	Spot	31	1000000007	1996
0.000575927	um/s	Spot	31	1000000008	1997
0.00298205	um/s	Spot	31	1000000009	1998
0.00658659	um/s	Spot	31	1000000068	1999
0.00244234	um/s	Spot	31	1000000010	2000
0.00413207	um/s	Spot	31	1000000012	2001
0.00238261	um/s	Spot	31	1000000013	2002
0.00115185	um/s	Spot	31	1000000014	2003
0.00961275	um/s	Spot	31	1000000015	2004
0.00283683	um/s	Spot	31	1000000016	2005
0.00916774	um/s	Spot	31	1000000017	2006
0.00144801	um/s	Spot	31	1000000019	2007
0.000608075	um/s	Spot	31	1000000018	2008
0.00362932	um/s	Spot	31	1000000021	2009
0.0133326	um/s	Spot	31	1000000022	2010
0.00241097	um/s	Spot	31	1000000023	2011
0.00126007	um/s	Spot	31	1000000024	2012
0.00403189	um/s	Spot	31	1000000025	2013
0.0174617	um/s	Spot	31	1000000070	2014
0.00659583	um/s	Spot	31	1000000027	2015
0.0044058	um/s	Spot	31	1000000028	2016
0.00279687	um/s	Spot	31	1000000029	2017
0.00289602	um/s	Spot	31	1000000073	2018
0.00293851	um/s	Spot	31	1000000030	2019
0.00179174	um/s	Spot	31	1000000031	2020
0.00325543	um/s	Spot	31	1000000032	2021
0.00195014	um/s	Spot	31	1000000033	2022
0.00183255	um/s	Spot	31	1000000034	2023
0.00292962	um/s	Spot	31	1000000035	2024
0.00420576	um/s	Spot	31	1000000036	2025
0.00254269	um/s	Spot	31	1000000037	2026
0.00153443	um/s	Spot	31	1000000038	2027
0.00514449	um/s	Spot	31	1000000039	2028
0.00263902	um/s	Spot	31	1000000040	2029
0.00857415	um/s	Spot	31	1000000041	2030
0.00636978	um/s	Spot	31	1000000042	2031
0.0158689	um/s	Spot	31	1000000043	2032
0.00815818	um/s	Spot	31	1000000044	2033
0.00860965	um/s	Spot	31	1000000045	2034
0.00908768	um/s	Spot	31	1000000046	2035
0.00626051	um/s	Spot	31	1000000047	2036
0.00923517	um/s	Spot	31	1000000048	2037
0.0089049	um/s	Spot	31	1000000049	2038
0.00524207	um/s	Spot	31	1000000050	2039
0.00130084	um/s	Spot	31	1000000051	2040
0.00451984	um/s	Spot	31	1000000052	2041
0.00144651	um/s	Spot	31	1000000053	2042
0.00158292	um/s	Spot	31	1000000054	2043
0.00124137	um/s	Spot	31	1000000055	2044
0.00363471	um/s	Spot	31	1000000056	2045
8.794e-05	um/s	Spot	31	1000000071	2046
0.000797619	um/s	Spot	31	1000000057	2047
0.00277188	um/s	Spot	31	1000000058	2049
0.00165414	um/s	Spot	31	1000000059	2050
0.0143364	um/s	Spot	31	1000000060	2051
0.0043969	um/s	Spot	31	1000000061	2052
0.00461732	um/s	Spot	31	1000000062	2053
0.00457901	um/s	Spot	31	1000000063	2054
0.00190843	um/s	Spot	31	1000000064	2055
0.00456807	um/s	Spot	32	1000000001	2056
0.00462826	um/s	Spot	32	1000000002	2057
0.00603308	um/s	Spot	32	1000000003	2058
[truncated: 992 more rows]
