# Supplementary material for: Protocol for real-time monitoring of CD8+ T and myeloid cell behavior in human high-grade serous ovarian cancer slices
Source: STAR Protoc. 2024 Jun 2;5(2):103102. doi: 10.1016/j.xpro.2024.103102 (PMC11179100; doi:10.1016/j.xpro.2024.103102)
Supplement: Data S3. Files for testing the R script, quantification and statistical analysis step 2 [file mmc3.zip › Test files/Slice1_b/__Time.csv]

Time
====================
Time	Unit	Category	Time	TrackID	ID
0	s	Spot	1	1000000000	0
0	s	Spot	1	1000000001	1
0	s	Spot	1	1000000002	2
0	s	Spot	1	1000000003	3
0	s	Spot	1	1000000004	5
0	s	Spot	1	1000000005	6
0	s	Spot	1	1000000006	7
0	s	Spot	1	1000000007	8
0	s	Spot	1	1000000008	9
0	s	Spot	1	1000000009	10
0	s	Spot	1	1000000010	11
0	s	Spot	1	1000000011	12
0	s	Spot	1	1000000012	13
0	s	Spot	1	1000000013	14
0	s	Spot	1	1000000014	15
0	s	Spot	1	1000000015	16
0	s	Spot	1	1000000016	17
0	s	Spot	1	1000000017	18
0	s	Spot	1	1000000018	19
0	s	Spot	1	1000000019	20
0	s	Spot	1	1000000020	21
0	s	Spot	1	1000000021	22
0	s	Spot	1	1000000022	23
0	s	Spot	1	1000000023	24
0	s	Spot	1	1000000024	25
0	s	Spot	1	1000000025	26
0	s	Spot	1	1000000026	27
0	s	Spot	1	1000000027	28
0	s	Spot	1	1000000028	29
0	s	Spot	1	1000000029	30
0	s	Spot	1	1000000030	31
0	s	Spot	1	1000000031	32
0	s	Spot	1	1000000032	33
0	s	Spot	1	1000000033	34
0	s	Spot	1	1000000034	35
0	s	Spot	1	1000000035	36
0	s	Spot	1	1000000036	37
0	s	Spot	1	1000000037	38
0	s	Spot	1	1000000038	39
0	s	Spot	1	1000000039	40
0	s	Spot	1	1000000040	41
0	s	Spot	1	1000000041	42
0	s	Spot	1	1000000042	43
0	s	Spot	1	1000000043	44
0	s	Spot	1	1000000044	45
0	s	Spot	1	1000000045	46
0	s	Spot	1	1000000046	47
0	s	Spot	1	1000000047	48
0	s	Spot	1	1000000048	49
0	s	Spot	1	1000000049	50
0	s	Spot	1	1000000050	51
0	s	Spot	1	1000000051	52
0	s	Spot	1	1000000052	53
0	s	Spot	1	1000000053	54
0	s	Spot	1	1000000054	55
0	s	Spot	1	1000000055	56
0	s	Spot	1	1000000056	57
0	s	Spot	1	1000000057	58
0	s	Spot	1	1000000058	59
0	s	Spot	1	1000000059	61
0	s	Spot	1	1000000060	62
0	s	Spot	1	1000000061	63
0	s	Spot	1	1000000062	64
0	s	Spot	1	1000000063	65
0	s	Spot	1	1000000064	66
29.613	s	Spot	2	1000000000	67
29.613	s	Spot	2	1000000001	68
29.613	s	Spot	2	1000000002	69
29.613	s	Spot	2	1000000003	70
29.613	s	Spot	2	1000000004	72
29.613	s	Spot	2	1000000005	73
29.613	s	Spot	2	1000000006	74
29.613	s	Spot	2	1000000007	75
29.613	s	Spot	2	1000000008	76
29.613	s	Spot	2	1000000009	77
29.613	s	Spot	2	1000000065	78
29.613	s	Spot	2	1000000010	79
29.613	s	Spot	2	1000000011	80
29.613	s	Spot	2	1000000012	81
29.613	s	Spot	2	1000000013	82
29.613	s	Spot	2	1000000014	83
29.613	s	Spot	2	1000000015	84
29.613	s	Spot	2	1000000016	85
29.613	s	Spot	2	1000000017	86
29.613	s	Spot	2	1000000018	87
29.613	s	Spot	2	1000000019	88
29.613	s	Spot	2	1000000020	89
29.613	s	Spot	2	1000000021	90
29.613	s	Spot	2	1000000022	91
29.613	s	Spot	2	1000000023	92
29.613	s	Spot	2	1000000024	93
29.613	s	Spot	2	1000000025	94
29.613	s	Spot	2	1000000026	95
29.613	s	Spot	2	1000000027	96
29.613	s	Spot	2	1000000028	97
29.613	s	Spot	2	1000000029	98
29.613	s	Spot	2	1000000030	99
29.613	s	Spot	2	1000000031	100
29.613	s	Spot	2	1000000032	101
29.613	s	Spot	2	1000000033	102
29.613	s	Spot	2	1000000034	103
29.613	s	Spot	2	1000000035	104
29.613	s	Spot	2	1000000036	105
29.613	s	Spot	2	1000000037	106
29.613	s	Spot	2	1000000038	107
29.613	s	Spot	2	1000000039	108
29.613	s	Spot	2	1000000040	109
29.613	s	Spot	2	1000000041	110
29.613	s	Spot	2	1000000042	111
29.613	s	Spot	2	1000000043	112
29.613	s	Spot	2	1000000044	113
29.613	s	Spot	2	1000000045	114
29.613	s	Spot	2	1000000046	115
29.613	s	Spot	2	1000000047	116
29.613	s	Spot	2	1000000048	117
29.613	s	Spot	2	1000000049	118
29.613	s	Spot	2	1000000050	119
29.613	s	Spot	2	1000000051	120
29.613	s	Spot	2	1000000052	121
29.613	s	Spot	2	1000000053	122
29.613	s	Spot	2	1000000054	123
29.613	s	Spot	2	1000000055	124
29.613	s	Spot	2	1000000056	125
29.613	s	Spot	2	1000000057	126
29.613	s	Spot	2	1000000058	128
29.613	s	Spot	2	1000000059	129
29.613	s	Spot	2	1000000060	130
29.613	s	Spot	2	1000000061	131
29.613	s	Spot	2	1000000062	132
29.613	s	Spot	2	1000000063	133
29.613	s	Spot	2	1000000064	134
59.226	s	Spot	3	1000000000	135
59.226	s	Spot	3	1000000002	136
59.226	s	Spot	3	1000000004	138
59.226	s	Spot	3	1000000005	139
59.226	s	Spot	3	1000000006	140
59.226	s	Spot	3	1000000007	141
59.226	s	Spot	3	1000000008	142
59.226	s	Spot	3	1000000009	143
59.226	s	Spot	3	1000000065	144
59.226	s	Spot	3	1000000010	145
59.226	s	Spot	3	1000000011	146
59.226	s	Spot	3	1000000012	147
59.226	s	Spot	3	1000000003	148
59.226	s	Spot	3	1000000013	149
59.226	s	Spot	3	1000000014	150
59.226	s	Spot	3	1000000015	151
59.226	s	Spot	3	1000000016	152
59.226	s	Spot	3	1000000017	153
59.226	s	Spot	3	1000000018	154
59.226	s	Spot	3	1000000019	155
59.226	s	Spot	3	1000000020	156
59.226	s	Spot	3	1000000021	157
59.226	s	Spot	3	1000000022	158
59.226	s	Spot	3	1000000023	159
59.226	s	Spot	3	1000000024	160
59.226	s	Spot	3	1000000025	161
59.226	s	Spot	3	1000000026	162
59.226	s	Spot	3	1000000027	163
59.226	s	Spot	3	1000000028	164
59.226	s	Spot	3	1000000029	165
59.226	s	Spot	3	1000000030	166
59.226	s	Spot	3	1000000031	167
59.226	s	Spot	3	1000000032	168
59.226	s	Spot	3	1000000033	169
59.226	s	Spot	3	1000000034	170
59.226	s	Spot	3	1000000035	171
59.226	s	Spot	3	1000000036	172
59.226	s	Spot	3	1000000037	173
59.226	s	Spot	3	1000000038	174
59.226	s	Spot	3	1000000039	175
59.226	s	Spot	3	1000000040	176
59.226	s	Spot	3	1000000041	177
59.226	s	Spot	3	1000000042	178
59.226	s	Spot	3	1000000043	179
59.226	s	Spot	3	1000000044	180
59.226	s	Spot	3	1000000045	181
59.226	s	Spot	3	1000000046	182
59.226	s	Spot	3	1000000047	183
59.226	s	Spot	3	1000000048	184
59.226	s	Spot	3	1000000049	185
59.226	s	Spot	3	1000000050	186
59.226	s	Spot	3	1000000051	187
59.226	s	Spot	3	1000000052	188
59.226	s	Spot	3	1000000053	189
59.226	s	Spot	3	1000000054	190
59.226	s	Spot	3	1000000055	191
59.226	s	Spot	3	1000000056	192
59.226	s	Spot	3	1000000057	194
59.226	s	Spot	3	1000000058	195
59.226	s	Spot	3	1000000059	196
59.226	s	Spot	3	1000000060	197
59.226	s	Spot	3	1000000061	198
59.226	s	Spot	3	1000000062	199
59.226	s	Spot	3	1000000063	200
59.226	s	Spot	3	1000000064	201
88.839	s	Spot	4	1000000001	202
88.839	s	Spot	4	1000000002	203
88.839	s	Spot	4	1000000004	205
88.839	s	Spot	4	1000000005	206
88.839	s	Spot	4	1000000006	207
88.839	s	Spot	4	1000000007	208
88.839	s	Spot	4	1000000008	209
88.839	s	Spot	4	1000000009	210
88.839	s	Spot	4	1000000065	211
88.839	s	Spot	4	1000000010	212
88.839	s	Spot	4	1000000011	213
88.839	s	Spot	4	1000000012	214
88.839	s	Spot	4	1000000003	215
88.839	s	Spot	4	1000000013	216
88.839	s	Spot	4	1000000014	217
88.839	s	Spot	4	1000000015	218
88.839	s	Spot	4	1000000016	219
88.839	s	Spot	4	1000000017	220
88.839	s	Spot	4	1000000018	221
88.839	s	Spot	4	1000000019	222
88.839	s	Spot	4	1000000020	223
88.839	s	Spot	4	1000000021	224
88.839	s	Spot	4	1000000022	225
88.839	s	Spot	4	1000000023	226
88.839	s	Spot	4	1000000024	227
88.839	s	Spot	4	1000000025	228
88.839	s	Spot	4	1000000026	229
88.839	s	Spot	4	1000000027	230
88.839	s	Spot	4	1000000028	231
88.839	s	Spot	4	1000000029	232
88.839	s	Spot	4	1000000030	233
88.839	s	Spot	4	1000000032	234
88.839	s	Spot	4	1000000033	235
88.839	s	Spot	4	1000000034	236
88.839	s	Spot	4	1000000035	237
88.839	s	Spot	4	1000000036	238
88.839	s	Spot	4	1000000037	239
88.839	s	Spot	4	1000000038	240
88.839	s	Spot	4	1000000039	241
88.839	s	Spot	4	1000000040	242
88.839	s	Spot	4	1000000041	243
88.839	s	Spot	4	1000000042	244
88.839	s	Spot	4	1000000043	245
88.839	s	Spot	4	1000000044	246
88.839	s	Spot	4	1000000045	247
88.839	s	Spot	4	1000000046	248
88.839	s	Spot	4	1000000047	249
88.839	s	Spot	4	1000000048	250
88.839	s	Spot	4	1000000049	251
88.839	s	Spot	4	1000000050	252
88.839	s	Spot	4	1000000051	253
88.839	s	Spot	4	1000000052	254
88.839	s	Spot	4	1000000053	255
88.839	s	Spot	4	1000000054	256
88.839	s	Spot	4	1000000055	257
88.839	s	Spot	4	1000000056	258
88.839	s	Spot	4	1000000057	259
88.839	s	Spot	4	1000000058	260
88.839	s	Spot	4	1000000059	262
88.839	s	Spot	4	1000000060	263
88.839	s	Spot	4	1000000061	264
88.839	s	Spot	4	1000000062	265
88.839	s	Spot	4	1000000063	266
88.839	s	Spot	4	1000000064	267
118.452	s	Spot	5	1000000000	268
118.452	s	Spot	5	1000000002	269
118.452	s	Spot	5	1000000004	271
118.452	s	Spot	5	1000000005	272
118.452	s	Spot	5	1000000006	273
118.452	s	Spot	5	1000000020	274
118.452	s	Spot	5	1000000007	275
118.452	s	Spot	5	1000000008	276
118.452	s	Spot	5	1000000009	277
118.452	s	Spot	5	1000000065	278
118.452	s	Spot	5	1000000010	279
118.452	s	Spot	5	1000000011	280
118.452	s	Spot	5	1000000012	281
118.452	s	Spot	5	1000000003	282
118.452	s	Spot	5	1000000013	283
118.452	s	Spot	5	1000000014	284
118.452	s	Spot	5	1000000015	285
118.452	s	Spot	5	1000000016	286
118.452	s	Spot	5	1000000017	287
118.452	s	Spot	5	1000000018	288
118.452	s	Spot	5	1000000019	289
118.452	s	Spot	5	1000000021	290
118.452	s	Spot	5	1000000022	291
118.452	s	Spot	5	1000000023	292
118.452	s	Spot	5	1000000024	293
118.452	s	Spot	5	1000000025	294
118.452	s	Spot	5	1000000026	295
118.452	s	Spot	5	1000000027	296
118.452	s	Spot	5	1000000028	297
118.452	s	Spot	5	1000000029	298
118.452	s	Spot	5	1000000030	299
118.452	s	Spot	5	1000000031	300
118.452	s	Spot	5	1000000032	301
118.452	s	Spot	5	1000000033	302
118.452	s	Spot	5	1000000035	303
118.452	s	Spot	5	1000000034	304
118.452	s	Spot	5	1000000036	305
118.452	s	Spot	5	1000000037	306
118.452	s	Spot	5	1000000038	307
118.452	s	Spot	5	1000000039	308
118.452	s	Spot	5	1000000040	309
118.452	s	Spot	5	1000000041	310
118.452	s	Spot	5	1000000042	311
118.452	s	Spot	5	1000000043	312
118.452	s	Spot	5	1000000044	313
118.452	s	Spot	5	1000000045	314
118.452	s	Spot	5	1000000046	315
118.452	s	Spot	5	1000000047	316
118.452	s	Spot	5	1000000048	317
118.452	s	Spot	5	1000000049	318
118.452	s	Spot	5	1000000050	319
118.452	s	Spot	5	1000000051	320
118.452	s	Spot	5	1000000052	321
118.452	s	Spot	5	1000000053	322
118.452	s	Spot	5	1000000054	323
118.452	s	Spot	5	1000000055	324
118.452	s	Spot	5	1000000056	325
118.452	s	Spot	5	1000000057	326
118.452	s	Spot	5	1000000058	327
118.452	s	Spot	5	1000000059	329
118.452	s	Spot	5	1000000060	330
118.452	s	Spot	5	1000000061	331
118.452	s	Spot	5	1000000062	332
118.452	s	Spot	5	1000000063	333
118.452	s	Spot	5	1000000064	334
148.065	s	Spot	6	1000000002	335
148.065	s	Spot	6	1000000004	337
148.065	s	Spot	6	1000000005	338
148.065	s	Spot	6	1000000006	339
148.065	s	Spot	6	1000000007	340
148.065	s	Spot	6	1000000008	341
148.065	s	Spot	6	1000000009	342
148.065	s	Spot	6	1000000010	343
148.065	s	Spot	6	1000000012	344
148.065	s	Spot	6	1000000003	345
148.065	s	Spot	6	1000000013	346
148.065	s	Spot	6	1000000014	347
148.065	s	Spot	6	1000000015	348
148.065	s	Spot	6	1000000016	349
148.065	s	Spot	6	1000000017	350
148.065	s	Spot	6	1000000018	351
148.065	s	Spot	6	1000000019	352
148.065	s	Spot	6	1000000020	353
148.065	s	Spot	6	1000000021	354
148.065	s	Spot	6	1000000022	355
148.065	s	Spot	6	1000000023	356
148.065	s	Spot	6	1000000024	357
148.065	s	Spot	6	1000000025	358
148.065	s	Spot	6	1000000026	359
148.065	s	Spot	6	1000000027	360
148.065	s	Spot	6	1000000028	361
148.065	s	Spot	6	1000000029	362
148.065	s	Spot	6	1000000030	363
148.065	s	Spot	6	1000000031	364
148.065	s	Spot	6	1000000032	365
148.065	s	Spot	6	1000000033	366
148.065	s	Spot	6	1000000034	367
148.065	s	Spot	6	1000000035	368
148.065	s	Spot	6	1000000036	369
148.065	s	Spot	6	1000000037	370
148.065	s	Spot	6	1000000038	371
148.065	s	Spot	6	1000000039	372
148.065	s	Spot	6	1000000040	373
148.065	s	Spot	6	1000000041	374
148.065	s	Spot	6	1000000042	375
148.065	s	Spot	6	1000000043	376
148.065	s	Spot	6	1000000044	377
148.065	s	Spot	6	1000000045	378
148.065	s	Spot	6	1000000046	379
148.065	s	Spot	6	1000000047	380
148.065	s	Spot	6	1000000048	381
148.065	s	Spot	6	1000000049	382
148.065	s	Spot	6	1000000050	383
148.065	s	Spot	6	1000000051	384
148.065	s	Spot	6	1000000052	385
148.065	s	Spot	6	1000000053	386
148.065	s	Spot	6	1000000054	387
148.065	s	Spot	6	1000000055	388
148.065	s	Spot	6	1000000056	389
148.065	s	Spot	6	1000000057	390
148.065	s	Spot	6	1000000058	392
148.065	s	Spot	6	1000000059	393
148.065	s	Spot	6	1000000060	394
148.065	s	Spot	6	1000000061	395
148.065	s	Spot	6	1000000062	396
148.065	s	Spot	6	1000000063	397
148.065	s	Spot	6	1000000064	398
177.678	s	Spot	7	1000000000	399
177.678	s	Spot	7	1000000001	400
177.678	s	Spot	7	1000000002	401
177.678	s	Spot	7	1000000003	402
177.678	s	Spot	7	1000000004	404
177.678	s	Spot	7	1000000005	405
177.678	s	Spot	7	1000000006	406
177.678	s	Spot	7	1000000020	407
177.678	s	Spot	7	1000000007	408
177.678	s	Spot	7	1000000008	409
177.678	s	Spot	7	1000000009	410
177.678	s	Spot	7	1000000065	411
177.678	s	Spot	7	1000000010	412
177.678	s	Spot	7	1000000012	413
177.678	s	Spot	7	1000000013	414
177.678	s	Spot	7	1000000014	415
177.678	s	Spot	7	1000000015	416
177.678	s	Spot	7	1000000016	417
177.678	s	Spot	7	1000000017	418
177.678	s	Spot	7	1000000018	419
177.678	s	Spot	7	1000000019	420
177.678	s	Spot	7	1000000021	421
177.678	s	Spot	7	1000000022	422
177.678	s	Spot	7	1000000023	423
177.678	s	Spot	7	1000000024	424
177.678	s	Spot	7	1000000025	425
177.678	s	Spot	7	1000000026	426
177.678	s	Spot	7	1000000027	427
177.678	s	Spot	7	1000000028	428
177.678	s	Spot	7	1000000029	429
177.678	s	Spot	7	1000000030	430
177.678	s	Spot	7	1000000031	431
177.678	s	Spot	7	1000000032	432
177.678	s	Spot	7	1000000033	433
177.678	s	Spot	7	1000000034	434
177.678	s	Spot	7	1000000035	435
177.678	s	Spot	7	1000000036	436
177.678	s	Spot	7	1000000037	437
177.678	s	Spot	7	1000000038	438
177.678	s	Spot	7	1000000039	439
177.678	s	Spot	7	1000000040	440
177.678	s	Spot	7	1000000041	441
177.678	s	Spot	7	1000000042	442
177.678	s	Spot	7	1000000043	443
177.678	s	Spot	7	1000000044	444
177.678	s	Spot	7	1000000045	445
177.678	s	Spot	7	1000000046	446
177.678	s	Spot	7	1000000047	447
177.678	s	Spot	7	1000000048	448
177.678	s	Spot	7	1000000049	449
177.678	s	Spot	7	1000000050	450
177.678	s	Spot	7	1000000051	451
177.678	s	Spot	7	1000000052	452
177.678	s	Spot	7	1000000053	453
177.678	s	Spot	7	1000000054	454
177.678	s	Spot	7	1000000055	455
177.678	s	Spot	7	1000000056	456
177.678	s	Spot	7	1000000057	457
177.678	s	Spot	7	1000000058	459
177.678	s	Spot	7	1000000059	460
177.678	s	Spot	7	1000000060	461
177.678	s	Spot	7	1000000061	462
177.678	s	Spot	7	1000000062	463
177.678	s	Spot	7	1000000063	464
177.678	s	Spot	7	1000000064	465
207.291	s	Spot	8	1000000000	466
207.291	s	Spot	8	1000000002	467
207.291	s	Spot	8	1000000003	468
207.291	s	Spot	8	1000000004	470
207.291	s	Spot	8	1000000005	471
207.291	s	Spot	8	1000000006	472
207.291	s	Spot	8	1000000020	473
207.291	s	Spot	8	1000000007	474
207.291	s	Spot	8	1000000008	475
207.291	s	Spot	8	1000000009	476
207.291	s	Spot	8	1000000065	477
207.291	s	Spot	8	1000000010	478
207.291	s	Spot	8	1000000011	479
207.291	s	Spot	8	1000000012	480
207.291	s	Spot	8	1000000013	481
207.291	s	Spot	8	1000000014	482
207.291	s	Spot	8	1000000015	483
207.291	s	Spot	8	1000000016	484
207.291	s	Spot	8	1000000017	485
207.291	s	Spot	8	1000000018	486
207.291	s	Spot	8	1000000019	487
207.291	s	Spot	8	1000000021	488
207.291	s	Spot	8	1000000022	489
207.291	s	Spot	8	1000000023	490
207.291	s	Spot	8	1000000024	491
207.291	s	Spot	8	1000000025	492
207.291	s	Spot	8	1000000026	493
207.291	s	Spot	8	1000000027	494
207.291	s	Spot	8	1000000028	495
207.291	s	Spot	8	1000000029	496
207.291	s	Spot	8	1000000030	497
207.291	s	Spot	8	1000000031	498
207.291	s	Spot	8	1000000032	499
207.291	s	Spot	8	1000000033	500
207.291	s	Spot	8	1000000034	501
207.291	s	Spot	8	1000000035	502
207.291	s	Spot	8	1000000036	503
207.291	s	Spot	8	1000000037	504
207.291	s	Spot	8	1000000038	505
207.291	s	Spot	8	1000000039	506
207.291	s	Spot	8	1000000040	507
207.291	s	Spot	8	1000000041	508
207.291	s	Spot	8	1000000042	509
207.291	s	Spot	8	1000000043	510
207.291	s	Spot	8	1000000044	511
207.291	s	Spot	8	1000000045	512
207.291	s	Spot	8	1000000046	513
207.291	s	Spot	8	1000000047	514
207.291	s	Spot	8	1000000048	515
207.291	s	Spot	8	1000000049	516
207.291	s	Spot	8	1000000050	517
207.291	s	Spot	8	1000000051	518
207.291	s	Spot	8	1000000052	519
207.291	s	Spot	8	1000000053	520
207.291	s	Spot	8	1000000054	521
207.291	s	Spot	8	1000000055	522
207.291	s	Spot	8	1000000056	523
207.291	s	Spot	8	1000000057	524
207.291	s	Spot	8	1000000058	526
207.291	s	Spot	8	1000000059	527
207.291	s	Spot	8	1000000060	528
207.291	s	Spot	8	1000000061	529
207.291	s	Spot	8	1000000062	530
207.291	s	Spot	8	1000000063	531
207.291	s	Spot	8	1000000064	532
236.904	s	Spot	9	1000000000	533
236.904	s	Spot	9	1000000002	534
236.904	s	Spot	9	1000000004	536
236.904	s	Spot	9	1000000005	537
236.904	s	Spot	9	1000000006	538
236.904	s	Spot	9	1000000020	539
236.904	s	Spot	9	1000000007	540
236.904	s	Spot	9	1000000008	541
236.904	s	Spot	9	1000000009	542
236.904	s	Spot	9	1000000065	543
236.904	s	Spot	9	1000000010	544
236.904	s	Spot	9	1000000011	545
236.904	s	Spot	9	1000000012	546
236.904	s	Spot	9	1000000003	547
236.904	s	Spot	9	1000000013	548
236.904	s	Spot	9	1000000014	549
236.904	s	Spot	9	1000000015	550
236.904	s	Spot	9	1000000016	551
236.904	s	Spot	9	1000000017	552
236.904	s	Spot	9	1000000019	553
236.904	s	Spot	9	1000000018	554
236.904	s	Spot	9	1000000021	555
236.904	s	Spot	9	1000000022	556
236.904	s	Spot	9	1000000023	557
236.904	s	Spot	9	1000000024	558
236.904	s	Spot	9	1000000025	559
236.904	s	Spot	9	1000000026	560
236.904	s	Spot	9	1000000027	561
236.904	s	Spot	9	1000000028	562
236.904	s	Spot	9	1000000029	563
236.904	s	Spot	9	1000000030	564
236.904	s	Spot	9	1000000031	565
236.904	s	Spot	9	1000000032	566
236.904	s	Spot	9	1000000033	567
236.904	s	Spot	9	1000000034	568
236.904	s	Spot	9	1000000035	569
236.904	s	Spot	9	1000000036	570
236.904	s	Spot	9	1000000037	571
236.904	s	Spot	9	1000000038	572
236.904	s	Spot	9	1000000039	573
236.904	s	Spot	9	1000000040	574
236.904	s	Spot	9	1000000041	575
236.904	s	Spot	9	1000000042	576
236.904	s	Spot	9	1000000043	577
236.904	s	Spot	9	1000000044	578
236.904	s	Spot	9	1000000045	579
236.904	s	Spot	9	1000000046	580
236.904	s	Spot	9	1000000047	581
236.904	s	Spot	9	1000000048	582
236.904	s	Spot	9	1000000049	583
236.904	s	Spot	9	1000000050	584
236.904	s	Spot	9	1000000051	585
236.904	s	Spot	9	1000000052	586
236.904	s	Spot	9	1000000053	587
236.904	s	Spot	9	1000000054	588
236.904	s	Spot	9	1000000055	589
236.904	s	Spot	9	1000000056	590
236.904	s	Spot	9	1000000057	592
236.904	s	Spot	9	1000000058	593
236.904	s	Spot	9	1000000059	594
236.904	s	Spot	9	1000000060	595
236.904	s	Spot	9	1000000061	596
236.904	s	Spot	9	1000000062	597
236.904	s	Spot	9	1000000063	598
236.904	s	Spot	9	1000000064	599
266.517	s	Spot	10	1000000000	600
266.517	s	Spot	10	1000000001	601
266.517	s	Spot	10	1000000002	602
266.517	s	Spot	10	1000000004	604
266.517	s	Spot	10	1000000005	605
266.517	s	Spot	10	1000000006	606
266.517	s	Spot	10	1000000020	607
266.517	s	Spot	10	1000000007	608
266.517	s	Spot	10	1000000008	609
266.517	s	Spot	10	1000000009	610
266.517	s	Spot	10	1000000065	611
266.517	s	Spot	10	1000000010	612
266.517	s	Spot	10	1000000012	613
266.517	s	Spot	10	1000000003	614
266.517	s	Spot	10	1000000013	615
266.517	s	Spot	10	1000000014	616
266.517	s	Spot	10	1000000016	617
266.517	s	Spot	10	1000000017	618
266.517	s	Spot	10	1000000018	619
266.517	s	Spot	10	1000000019	620
266.517	s	Spot	10	1000000021	621
266.517	s	Spot	10	1000000022	622
266.517	s	Spot	10	1000000023	623
266.517	s	Spot	10	1000000024	624
266.517	s	Spot	10	1000000025	625
266.517	s	Spot	10	1000000026	626
266.517	s	Spot	10	1000000027	627
266.517	s	Spot	10	1000000028	628
266.517	s	Spot	10	1000000029	629
266.517	s	Spot	10	1000000030	630
266.517	s	Spot	10	1000000031	631
266.517	s	Spot	10	1000000032	632
266.517	s	Spot	10	1000000033	633
266.517	s	Spot	10	1000000034	634
266.517	s	Spot	10	1000000035	635
266.517	s	Spot	10	1000000036	636
266.517	s	Spot	10	1000000037	637
266.517	s	Spot	10	1000000038	638
266.517	s	Spot	10	1000000039	639
266.517	s	Spot	10	1000000040	640
266.517	s	Spot	10	1000000041	641
266.517	s	Spot	10	1000000042	642
266.517	s	Spot	10	1000000043	643
266.517	s	Spot	10	1000000044	644
266.517	s	Spot	10	1000000045	645
266.517	s	Spot	10	1000000046	646
266.517	s	Spot	10	1000000047	647
266.517	s	Spot	10	1000000048	648
266.517	s	Spot	10	1000000049	649
266.517	s	Spot	10	1000000050	650
266.517	s	Spot	10	1000000051	651
266.517	s	Spot	10	1000000052	652
266.517	s	Spot	10	1000000053	653
266.517	s	Spot	10	1000000054	654
266.517	s	Spot	10	1000000055	655
266.517	s	Spot	10	1000000056	656
266.517	s	Spot	10	1000000057	657
266.517	s	Spot	10	1000000058	658
266.517	s	Spot	10	1000000059	660
266.517	s	Spot	10	1000000060	661
266.517	s	Spot	10	1000000061	662
266.517	s	Spot	10	1000000062	663
266.517	s	Spot	10	1000000063	664
266.517	s	Spot	10	1000000064	665
296.13	s	Spot	11	1000000000	666
296.13	s	Spot	11	1000000001	667
296.13	s	Spot	11	1000000002	668
296.13	s	Spot	11	1000000004	670
296.13	s	Spot	11	1000000005	671
296.13	s	Spot	11	1000000006	672
296.13	s	Spot	11	1000000020	673
296.13	s	Spot	11	1000000007	674
296.13	s	Spot	11	1000000008	675
296.13	s	Spot	11	1000000009	676
296.13	s	Spot	11	1000000010	677
296.13	s	Spot	11	1000000011	678
296.13	s	Spot	11	1000000012	679
296.13	s	Spot	11	1000000003	680
296.13	s	Spot	11	1000000013	681
296.13	s	Spot	11	1000000014	682
296.13	s	Spot	11	1000000015	683
296.13	s	Spot	11	1000000016	684
296.13	s	Spot	11	1000000017	685
296.13	s	Spot	11	1000000018	686
296.13	s	Spot	11	1000000019	687
296.13	s	Spot	11	1000000021	688
296.13	s	Spot	11	1000000022	689
296.13	s	Spot	11	1000000023	690
296.13	s	Spot	11	1000000024	691
296.13	s	Spot	11	1000000025	692
296.13	s	Spot	11	1000000026	693
296.13	s	Spot	11	1000000027	694
296.13	s	Spot	11	1000000028	695
296.13	s	Spot	11	1000000029	696
296.13	s	Spot	11	1000000030	697
296.13	s	Spot	11	1000000033	698
296.13	s	Spot	11	1000000032	699
296.13	s	Spot	11	1000000034	700
296.13	s	Spot	11	1000000035	701
296.13	s	Spot	11	1000000036	702
296.13	s	Spot	11	1000000037	703
296.13	s	Spot	11	1000000038	704
296.13	s	Spot	11	1000000039	705
296.13	s	Spot	11	1000000040	706
296.13	s	Spot	11	1000000041	707
296.13	s	Spot	11	1000000042	708
296.13	s	Spot	11	1000000043	709
296.13	s	Spot	11	1000000044	710
296.13	s	Spot	11	1000000045	711
296.13	s	Spot	11	1000000046	712
296.13	s	Spot	11	1000000047	713
296.13	s	Spot	11	1000000048	714
296.13	s	Spot	11	1000000049	715
296.13	s	Spot	11	1000000050	716
296.13	s	Spot	11	1000000051	717
296.13	s	Spot	11	1000000052	718
296.13	s	Spot	11	1000000053	719
296.13	s	Spot	11	1000000054	720
296.13	s	Spot	11	1000000055	721
296.13	s	Spot	11	1000000056	722
296.13	s	Spot	11	1000000057	723
296.13	s	Spot	11	1000000058	724
296.13	s	Spot	11	1000000059	726
296.13	s	Spot	11	1000000060	727
296.13	s	Spot	11	1000000061	728
296.13	s	Spot	11	1000000062	729
296.13	s	Spot	11	1000000063	730
296.13	s	Spot	11	1000000064	731
325.743	s	Spot	12	1000000000	732
325.743	s	Spot	12	1000000001	733
325.743	s	Spot	12	1000000002	734
325.743	s	Spot	12	1000000004	736
325.743	s	Spot	12	1000000005	737
325.743	s	Spot	12	1000000006	738
325.743	s	Spot	12	1000000020	739
325.743	s	Spot	12	1000000007	740
325.743	s	Spot	12	1000000008	741
325.743	s	Spot	12	1000000009	742
325.743	s	Spot	12	1000000010	743
325.743	s	Spot	12	1000000012	744
325.743	s	Spot	12	1000000003	745
325.743	s	Spot	12	1000000013	746
325.743	s	Spot	12	1000000014	747
325.743	s	Spot	12	1000000016	748
325.743	s	Spot	12	1000000017	749
325.743	s	Spot	12	1000000019	750
325.743	s	Spot	12	1000000018	751
325.743	s	Spot	12	1000000021	752
325.743	s	Spot	12	1000000022	753
325.743	s	Spot	12	1000000023	754
325.743	s	Spot	12	1000000024	755
325.743	s	Spot	12	1000000025	756
325.743	s	Spot	12	1000000027	757
325.743	s	Spot	12	1000000028	758
325.743	s	Spot	12	1000000029	759
325.743	s	Spot	12	1000000030	760
325.743	s	Spot	12	1000000031	761
325.743	s	Spot	12	1000000032	762
325.743	s	Spot	12	1000000033	763
325.743	s	Spot	12	1000000034	764
325.743	s	Spot	12	1000000036	765
325.743	s	Spot	12	1000000037	766
325.743	s	Spot	12	1000000038	767
325.743	s	Spot	12	1000000039	768
325.743	s	Spot	12	1000000040	769
325.743	s	Spot	12	1000000041	770
325.743	s	Spot	12	1000000042	771
325.743	s	Spot	12	1000000043	772
325.743	s	Spot	12	1000000044	773
325.743	s	Spot	12	1000000045	774
325.743	s	Spot	12	1000000046	775
325.743	s	Spot	12	1000000047	776
325.743	s	Spot	12	1000000048	777
325.743	s	Spot	12	1000000050	778
325.743	s	Spot	12	1000000051	779
325.743	s	Spot	12	1000000052	780
325.743	s	Spot	12	1000000053	781
325.743	s	Spot	12	1000000054	782
325.743	s	Spot	12	1000000055	783
325.743	s	Spot	12	1000000056	784
325.743	s	Spot	12	1000000057	785
325.743	s	Spot	12	1000000058	786
325.743	s	Spot	12	1000000059	788
325.743	s	Spot	12	1000000060	789
325.743	s	Spot	12	1000000061	790
325.743	s	Spot	12	1000000062	791
325.743	s	Spot	12	1000000063	792
325.743	s	Spot	12	1000000064	793
355.356	s	Spot	13	1000000000	794
355.356	s	Spot	13	1000000002	795
355.356	s	Spot	13	1000000004	797
355.356	s	Spot	13	1000000005	798
355.356	s	Spot	13	1000000006	799
355.356	s	Spot	13	1000000020	800
355.356	s	Spot	13	1000000007	801
355.356	s	Spot	13	1000000008	802
355.356	s	Spot	13	1000000009	803
355.356	s	Spot	13	1000000065	804
355.356	s	Spot	13	1000000010	805
355.356	s	Spot	13	1000000012	806
355.356	s	Spot	13	1000000003	807
355.356	s	Spot	13	1000000013	808
355.356	s	Spot	13	1000000014	809
355.356	s	Spot	13	1000000016	810
355.356	s	Spot	13	1000000017	811
355.356	s	Spot	13	1000000019	812
355.356	s	Spot	13	1000000018	813
355.356	s	Spot	13	1000000021	814
355.356	s	Spot	13	1000000022	815
355.356	s	Spot	13	1000000023	816
355.356	s	Spot	13	1000000024	817
355.356	s	Spot	13	1000000025	818
355.356	s	Spot	13	1000000027	819
355.356	s	Spot	13	1000000028	820
355.356	s	Spot	13	1000000029	821
355.356	s	Spot	13	1000000030	822
355.356	s	Spot	13	1000000066	823
355.356	s	Spot	13	1000000032	824
355.356	s	Spot	13	1000000033	825
355.356	s	Spot	13	1000000034	826
355.356	s	Spot	13	1000000035	827
355.356	s	Spot	13	1000000036	828
355.356	s	Spot	13	1000000037	829
355.356	s	Spot	13	1000000038	830
355.356	s	Spot	13	1000000039	831
355.356	s	Spot	13	1000000040	832
355.356	s	Spot	13	1000000041	833
355.356	s	Spot	13	1000000042	834
355.356	s	Spot	13	1000000043	835
355.356	s	Spot	13	1000000044	836
355.356	s	Spot	13	1000000045	837
355.356	s	Spot	13	1000000046	838
355.356	s	Spot	13	1000000047	839
355.356	s	Spot	13	1000000048	840
355.356	s	Spot	13	1000000050	841
355.356	s	Spot	13	1000000051	842
355.356	s	Spot	13	1000000052	843
355.356	s	Spot	13	1000000053	844
355.356	s	Spot	13	1000000054	845
355.356	s	Spot	13	1000000055	846
355.356	s	Spot	13	1000000056	847
355.356	s	Spot	13	1000000057	848
355.356	s	Spot	13	1000000058	850
355.356	s	Spot	13	1000000059	851
355.356	s	Spot	13	1000000060	852
355.356	s	Spot	13	1000000061	853
355.356	s	Spot	13	1000000062	854
355.356	s	Spot	13	1000000063	855
355.356	s	Spot	13	1000000064	856
384.969	s	Spot	14	1000000000	857
384.969	s	Spot	14	1000000001	858
384.969	s	Spot	14	1000000002	859
384.969	s	Spot	14	1000000003	860
384.969	s	Spot	14	1000000004	862
384.969	s	Spot	14	1000000005	863
384.969	s	Spot	14	1000000006	864
384.969	s	Spot	14	1000000020	865
384.969	s	Spot	14	1000000007	866
384.969	s	Spot	14	1000000008	867
384.969	s	Spot	14	1000000009	868
384.969	s	Spot	14	1000000065	869
384.969	s	Spot	14	1000000010	870
384.969	s	Spot	14	1000000011	871
384.969	s	Spot	14	1000000012	872
384.969	s	Spot	14	1000000013	873
384.969	s	Spot	14	1000000014	874
384.969	s	Spot	14	1000000015	875
384.969	s	Spot	14	1000000016	876
384.969	s	Spot	14	1000000017	877
384.969	s	Spot	14	1000000019	878
384.969	s	Spot	14	1000000018	879
384.969	s	Spot	14	1000000021	880
384.969	s	Spot	14	1000000022	881
384.969	s	Spot	14	1000000023	882
384.969	s	Spot	14	1000000024	883
384.969	s	Spot	14	1000000025	884
384.969	s	Spot	14	1000000026	885
384.969	s	Spot	14	1000000027	886
384.969	s	Spot	14	1000000028	887
384.969	s	Spot	14	1000000029	888
384.969	s	Spot	14	1000000030	889
384.969	s	Spot	14	1000000066	890
384.969	s	Spot	14	1000000031	891
384.969	s	Spot	14	1000000032	892
384.969	s	Spot	14	1000000033	893
384.969	s	Spot	14	1000000034	894
384.969	s	Spot	14	1000000035	895
384.969	s	Spot	14	1000000036	896
384.969	s	Spot	14	1000000037	897
384.969	s	Spot	14	1000000038	898
384.969	s	Spot	14	1000000039	899
384.969	s	Spot	14	1000000040	900
384.969	s	Spot	14	1000000041	901
384.969	s	Spot	14	1000000042	902
384.969	s	Spot	14	1000000043	903
384.969	s	Spot	14	1000000044	904
384.969	s	Spot	14	1000000045	905
384.969	s	Spot	14	1000000046	906
384.969	s	Spot	14	1000000047	907
384.969	s	Spot	14	1000000048	908
384.969	s	Spot	14	1000000049	909
384.969	s	Spot	14	1000000050	910
384.969	s	Spot	14	1000000051	911
384.969	s	Spot	14	1000000052	912
384.969	s	Spot	14	1000000053	913
384.969	s	Spot	14	1000000054	914
384.969	s	Spot	14	1000000055	915
384.969	s	Spot	14	1000000056	916
384.969	s	Spot	14	1000000057	917
384.969	s	Spot	14	1000000058	919
384.969	s	Spot	14	1000000059	920
384.969	s	Spot	14	1000000060	921
384.969	s	Spot	14	1000000061	922
384.969	s	Spot	14	1000000062	923
384.969	s	Spot	14	1000000063	924
384.969	s	Spot	14	1000000064	925
414.582	s	Spot	15	1000000000	926
414.582	s	Spot	15	1000000001	927
414.582	s	Spot	15	1000000002	928
414.582	s	Spot	15	1000000004	930
414.582	s	Spot	15	1000000005	931
414.582	s	Spot	15	1000000006	932
414.582	s	Spot	15	1000000020	933
414.582	s	Spot	15	1000000007	934
414.582	s	Spot	15	1000000008	935
414.582	s	Spot	15	1000000009	936
414.582	s	Spot	15	1000000010	937
414.582	s	Spot	15	1000000011	938
414.582	s	Spot	15	1000000012	939
414.582	s	Spot	15	1000000003	940
414.582	s	Spot	15	1000000013	941
414.582	s	Spot	15	1000000014	942
414.582	s	Spot	15	1000000015	943
414.582	s	Spot	15	1000000016	944
414.582	s	Spot	15	1000000017	945
414.582	s	Spot	15	1000000018	946
414.582	s	Spot	15	1000000019	947
414.582	s	Spot	15	1000000021	948
414.582	s	Spot	15	1000000022	949
414.582	s	Spot	15	1000000023	950
414.582	s	Spot	15	1000000024	951
414.582	s	Spot	15	1000000025	952
414.582	s	Spot	15	1000000026	953
414.582	s	Spot	15	1000000027	954
414.582	s	Spot	15	1000000028	955
414.582	s	Spot	15	1000000029	956
414.582	s	Spot	15	1000000066	957
414.582	s	Spot	15	1000000030	958
414.582	s	Spot	15	1000000032	959
414.582	s	Spot	15	1000000033	960
414.582	s	Spot	15	1000000034	961
414.582	s	Spot	15	1000000035	962
414.582	s	Spot	15	1000000036	963
414.582	s	Spot	15	1000000037	964
414.582	s	Spot	15	1000000038	965
414.582	s	Spot	15	1000000039	966
414.582	s	Spot	15	1000000040	967
414.582	s	Spot	15	1000000041	968
414.582	s	Spot	15	1000000042	969
414.582	s	Spot	15	1000000043	970
414.582	s	Spot	15	1000000049	971
414.582	s	Spot	15	1000000044	972
414.582	s	Spot	15	1000000045	973
414.582	s	Spot	15	1000000046	974
414.582	s	Spot	15	1000000047	975
414.582	s	Spot	15	1000000048	976
414.582	s	Spot	15	1000000050	977
414.582	s	Spot	15	1000000051	978
414.582	s	Spot	15	1000000052	979
414.582	s	Spot	15	1000000053	980
414.582	s	Spot	15	1000000054	981
414.582	s	Spot	15	1000000055	982
414.582	s	Spot	15	1000000056	983
414.582	s	Spot	15	1000000057	984
414.582	s	Spot	15	1000000058	985
414.582	s	Spot	15	1000000059	987
414.582	s	Spot	15	1000000060	988
414.582	s	Spot	15	1000000061	989
414.582	s	Spot	15	1000000062	990
414.582	s	Spot	15	1000000063	991
414.582	s	Spot	15	1000000064	992
444.195	s	Spot	16	1000000000	993
444.195	s	Spot	16	1000000001	994
444.195	s	Spot	16	1000000002	995
444.195	s	Spot	16	1000000004	997
444.195	s	Spot	16	1000000005	998
444.195	s	Spot	16	1000000006	999
444.195	s	Spot	16	1000000020	1000
444.195	s	Spot	16	1000000007	1001
444.195	s	Spot	16	1000000008	1002
444.195	s	Spot	16	1000000009	1003
444.195	s	Spot	16	1000000010	1004
444.195	s	Spot	16	1000000012	1005
444.195	s	Spot	16	1000000003	1006
444.195	s	Spot	16	1000000013	1007
444.195	s	Spot	16	1000000014	1008
444.195	s	Spot	16	1000000015	1009
444.195	s	Spot	16	1000000016	1010
444.195	s	Spot	16	1000000017	1011
444.195	s	Spot	16	1000000019	1012
444.195	s	Spot	16	1000000018	1013
444.195	s	Spot	16	1000000021	1014
444.195	s	Spot	16	1000000022	1015
444.195	s	Spot	16	1000000023	1016
444.195	s	Spot	16	1000000024	1017
444.195	s	Spot	16	1000000025	1018
444.195	s	Spot	16	1000000026	1019
444.195	s	Spot	16	1000000027	1020
444.195	s	Spot	16	1000000028	1021
444.195	s	Spot	16	1000000029	1022
444.195	s	Spot	16	1000000066	1023
444.195	s	Spot	16	1000000030	1024
444.195	s	Spot	16	1000000031	1025
444.195	s	Spot	16	1000000032	1026
444.195	s	Spot	16	1000000033	1027
444.195	s	Spot	16	1000000034	1028
444.195	s	Spot	16	1000000035	1029
444.195	s	Spot	16	1000000036	1030
444.195	s	Spot	16	1000000037	1031
444.195	s	Spot	16	1000000038	1032
444.195	s	Spot	16	1000000039	1033
444.195	s	Spot	16	1000000040	1034
444.195	s	Spot	16	1000000041	1035
444.195	s	Spot	16	1000000042	1036
444.195	s	Spot	16	1000000043	1037
444.195	s	Spot	16	1000000044	1038
444.195	s	Spot	16	1000000045	1039
444.195	s	Spot	16	1000000046	1040
444.195	s	Spot	16	1000000047	1041
444.195	s	Spot	16	1000000048	1042
444.195	s	Spot	16	1000000050	1043
444.195	s	Spot	16	1000000051	1044
444.195	s	Spot	16	1000000052	1045
444.195	s	Spot	16	1000000053	1046
444.195	s	Spot	16	1000000054	1047
444.195	s	Spot	16	1000000055	1048
444.195	s	Spot	16	1000000056	1049
444.195	s	Spot	16	1000000057	1050
444.195	s	Spot	16	1000000058	1052
444.195	s	Spot	16	1000000059	1053
444.195	s	Spot	16	1000000060	1054
444.195	s	Spot	16	1000000061	1055
444.195	s	Spot	16	1000000062	1056
444.195	s	Spot	16	1000000063	1057
444.195	s	Spot	16	1000000064	1058
473.808	s	Spot	17	1000000000	1059
473.808	s	Spot	17	1000000001	1060
473.808	s	Spot	17	1000000002	1061
473.808	s	Spot	17	1000000004	1063
473.808	s	Spot	17	1000000005	1064
473.808	s	Spot	17	1000000006	1065
473.808	s	Spot	17	1000000020	1066
473.808	s	Spot	17	1000000007	1067
473.808	s	Spot	17	1000000008	1068
473.808	s	Spot	17	1000000009	1069
473.808	s	Spot	17	1000000010	1070
473.808	s	Spot	17	1000000012	1071
473.808	s	Spot	17	1000000003	1072
473.808	s	Spot	17	1000000013	1073
473.808	s	Spot	17	1000000014	1074
473.808	s	Spot	17	1000000015	1075
473.808	s	Spot	17	1000000016	1076
473.808	s	Spot	17	1000000017	1077
473.808	s	Spot	17	1000000019	1078
473.808	s	Spot	17	1000000018	1079
473.808	s	Spot	17	1000000021	1080
473.808	s	Spot	17	1000000022	1081
473.808	s	Spot	17	1000000023	1082
473.808	s	Spot	17	1000000024	1083
473.808	s	Spot	17	1000000025	1084
473.808	s	Spot	17	1000000026	1085
473.808	s	Spot	17	1000000027	1086
473.808	s	Spot	17	1000000028	1087
473.808	s	Spot	17	1000000029	1088
473.808	s	Spot	17	1000000066	1089
473.808	s	Spot	17	1000000030	1090
473.808	s	Spot	17	1000000031	1091
473.808	s	Spot	17	1000000032	1092
473.808	s	Spot	17	1000000033	1093
473.808	s	Spot	17	1000000034	1094
473.808	s	Spot	17	1000000035	1095
473.808	s	Spot	17	1000000036	1096
473.808	s	Spot	17	1000000037	1097
473.808	s	Spot	17	1000000038	1098
473.808	s	Spot	17	1000000039	1099
473.808	s	Spot	17	1000000040	1100
473.808	s	Spot	17	1000000041	1101
473.808	s	Spot	17	1000000042	1102
473.808	s	Spot	17	1000000043	1103
473.808	s	Spot	17	1000000049	1104
473.808	s	Spot	17	1000000044	1105
473.808	s	Spot	17	1000000045	1106
473.808	s	Spot	17	1000000046	1107
473.808	s	Spot	17	1000000047	1108
473.808	s	Spot	17	1000000048	1109
473.808	s	Spot	17	1000000050	1110
473.808	s	Spot	17	1000000051	1111
473.808	s	Spot	17	1000000052	1112
473.808	s	Spot	17	1000000053	1113
473.808	s	Spot	17	1000000054	1114
473.808	s	Spot	17	1000000055	1115
473.808	s	Spot	17	1000000056	1116
473.808	s	Spot	17	1000000057	1117
473.808	s	Spot	17	1000000058	1119
473.808	s	Spot	17	1000000059	1120
473.808	s	Spot	17	1000000060	1121
473.808	s	Spot	17	1000000061	1122
473.808	s	Spot	17	1000000062	1123
473.808	s	Spot	17	1000000063	1124
473.808	s	Spot	17	1000000064	1125
503.421	s	Spot	18	1000000000	1126
503.421	s	Spot	18	1000000001	1127
503.421	s	Spot	18	1000000002	1128
503.421	s	Spot	18	1000000003	1129
503.421	s	Spot	18	1000000004	1131
503.421	s	Spot	18	1000000005	1132
503.421	s	Spot	18	1000000006	1133
503.421	s	Spot	18	1000000020	1134
503.421	s	Spot	18	1000000007	1135
503.421	s	Spot	18	1000000008	1136
503.421	s	Spot	18	1000000009	1137
503.421	s	Spot	18	1000000067	1138
503.421	s	Spot	18	1000000010	1139
503.421	s	Spot	18	1000000012	1140
503.421	s	Spot	18	1000000013	1141
503.421	s	Spot	18	1000000014	1142
503.421	s	Spot	18	1000000015	1143
503.421	s	Spot	18	1000000016	1144
503.421	s	Spot	18	1000000017	1145
503.421	s	Spot	18	1000000019	1146
503.421	s	Spot	18	1000000018	1147
503.421	s	Spot	18	1000000021	1148
503.421	s	Spot	18	1000000022	1149
503.421	s	Spot	18	1000000023	1150
503.421	s	Spot	18	1000000024	1151
503.421	s	Spot	18	1000000025	1152
503.421	s	Spot	18	1000000026	1153
503.421	s	Spot	18	1000000027	1154
503.421	s	Spot	18	1000000028	1155
503.421	s	Spot	18	1000000029	1156
503.421	s	Spot	18	1000000066	1157
503.421	s	Spot	18	1000000030	1158
503.421	s	Spot	18	1000000031	1159
503.421	s	Spot	18	1000000032	1160
503.421	s	Spot	18	1000000033	1161
503.421	s	Spot	18	1000000034	1162
503.421	s	Spot	18	1000000035	1163
503.421	s	Spot	18	1000000036	1164
503.421	s	Spot	18	1000000037	1165
503.421	s	Spot	18	1000000038	1166
503.421	s	Spot	18	1000000039	1167
503.421	s	Spot	18	1000000040	1168
503.421	s	Spot	18	1000000041	1169
503.421	s	Spot	18	1000000042	1170
503.421	s	Spot	18	1000000043	1171
503.421	s	Spot	18	1000000044	1172
503.421	s	Spot	18	1000000045	1173
503.421	s	Spot	18	1000000046	1174
503.421	s	Spot	18	1000000047	1175
503.421	s	Spot	18	1000000048	1176
503.421	s	Spot	18	1000000050	1177
503.421	s	Spot	18	1000000051	1178
503.421	s	Spot	18	1000000052	1179
503.421	s	Spot	18	1000000053	1180
503.421	s	Spot	18	1000000054	1181
503.421	s	Spot	18	1000000055	1182
503.421	s	Spot	18	1000000056	1183
503.421	s	Spot	18	1000000057	1184
503.421	s	Spot	18	1000000058	1186
503.421	s	Spot	18	1000000059	1187
503.421	s	Spot	18	1000000060	1188
503.421	s	Spot	18	1000000061	1189
503.421	s	Spot	18	1000000062	1190
503.421	s	Spot	18	1000000063	1191
503.421	s	Spot	18	1000000064	1192
533.034	s	Spot	19	1000000000	1193
533.034	s	Spot	19	1000000002	1194
533.034	s	Spot	19	1000000003	1195
533.034	s	Spot	19	1000000004	1197
533.034	s	Spot	19	1000000005	1198
533.034	s	Spot	19	1000000006	1199
533.034	s	Spot	19	1000000020	1200
533.034	s	Spot	19	1000000007	1201
533.034	s	Spot	19	1000000008	1202
533.034	s	Spot	19	1000000009	1203
533.034	s	Spot	19	1000000068	1204
533.034	s	Spot	19	1000000067	1205
533.034	s	Spot	19	1000000010	1206
533.034	s	Spot	19	1000000012	1207
533.034	s	Spot	19	1000000013	1208
533.034	s	Spot	19	1000000014	1209
533.034	s	Spot	19	1000000015	1210
533.034	s	Spot	19	1000000016	1211
533.034	s	Spot	19	1000000017	1212
533.034	s	Spot	19	1000000018	1213
533.034	s	Spot	19	1000000019	1214
533.034	s	Spot	19	1000000021	1215
533.034	s	Spot	19	1000000022	1216
533.034	s	Spot	19	1000000023	1217
533.034	s	Spot	19	1000000024	1218
533.034	s	Spot	19	1000000025	1219
533.034	s	Spot	19	1000000026	1220
533.034	s	Spot	19	1000000027	1221
533.034	s	Spot	19	1000000028	1222
533.034	s	Spot	19	1000000029	1223
533.034	s	Spot	19	1000000030	1224
533.034	s	Spot	19	1000000066	1225
533.034	s	Spot	19	1000000031	1226
533.034	s	Spot	19	1000000032	1227
533.034	s	Spot	19	1000000033	1228
533.034	s	Spot	19	1000000034	1229
533.034	s	Spot	19	1000000035	1230
533.034	s	Spot	19	1000000036	1231
533.034	s	Spot	19	1000000037	1232
533.034	s	Spot	19	1000000038	1233
533.034	s	Spot	19	1000000039	1234
533.034	s	Spot	19	1000000040	1235
533.034	s	Spot	19	1000000041	1236
533.034	s	Spot	19	1000000042	1237
533.034	s	Spot	19	1000000043	1238
533.034	s	Spot	19	1000000044	1239
533.034	s	Spot	19	1000000045	1240
533.034	s	Spot	19	1000000046	1241
533.034	s	Spot	19	1000000047	1242
533.034	s	Spot	19	1000000048	1243
533.034	s	Spot	19	1000000050	1244
533.034	s	Spot	19	1000000051	1245
533.034	s	Spot	19	1000000052	1246
533.034	s	Spot	19	1000000053	1247
533.034	s	Spot	19	1000000054	1248
533.034	s	Spot	19	1000000055	1249
533.034	s	Spot	19	1000000056	1250
533.034	s	Spot	19	1000000057	1251
533.034	s	Spot	19	1000000058	1252
533.034	s	Spot	19	1000000059	1254
533.034	s	Spot	19	1000000060	1255
533.034	s	Spot	19	1000000061	1256
533.034	s	Spot	19	1000000062	1257
533.034	s	Spot	19	1000000063	1258
533.034	s	Spot	19	1000000064	1259
562.647	s	Spot	20	1000000000	1260
562.647	s	Spot	20	1000000001	1261
562.647	s	Spot	20	1000000002	1262
562.647	s	Spot	20	1000000003	1263
562.647	s	Spot	20	1000000004	1265
562.647	s	Spot	20	1000000005	1266
562.647	s	Spot	20	1000000006	1267
562.647	s	Spot	20	1000000020	1268
562.647	s	Spot	20	1000000007	1269
562.647	s	Spot	20	1000000008	1270
562.647	s	Spot	20	1000000009	1271
562.647	s	Spot	20	1000000068	1272
562.647	s	Spot	20	1000000067	1273
562.647	s	Spot	20	1000000010	1274
562.647	s	Spot	20	1000000012	1275
562.647	s	Spot	20	1000000013	1276
562.647	s	Spot	20	1000000014	1277
562.647	s	Spot	20	1000000015	1278
562.647	s	Spot	20	1000000016	1279
562.647	s	Spot	20	1000000017	1280
562.647	s	Spot	20	1000000019	1281
562.647	s	Spot	20	1000000018	1282
562.647	s	Spot	20	1000000021	1283
562.647	s	Spot	20	1000000022	1284
562.647	s	Spot	20	1000000023	1285
562.647	s	Spot	20	1000000024	1286
562.647	s	Spot	20	1000000025	1287
562.647	s	Spot	20	1000000027	1288
562.647	s	Spot	20	1000000028	1289
562.647	s	Spot	20	1000000029	1290
562.647	s	Spot	20	1000000066	1291
562.647	s	Spot	20	1000000030	1292
562.647	s	Spot	20	1000000031	1293
562.647	s	Spot	20	1000000032	1294
562.647	s	Spot	20	1000000033	1295
562.647	s	Spot	20	1000000034	1296
562.647	s	Spot	20	1000000035	1297
562.647	s	Spot	20	1000000036	1298
562.647	s	Spot	20	1000000037	1299
562.647	s	Spot	20	1000000038	1300
562.647	s	Spot	20	1000000039	1301
562.647	s	Spot	20	1000000040	1302
562.647	s	Spot	20	1000000041	1303
562.647	s	Spot	20	1000000042	1304
562.647	s	Spot	20	1000000043	1305
562.647	s	Spot	20	1000000049	1306
562.647	s	Spot	20	1000000044	1307
562.647	s	Spot	20	1000000045	1308
562.647	s	Spot	20	1000000046	1309
562.647	s	Spot	20	1000000047	1310
562.647	s	Spot	20	1000000048	1311
562.647	s	Spot	20	1000000050	1312
562.647	s	Spot	20	1000000051	1313
562.647	s	Spot	20	1000000052	1314
562.647	s	Spot	20	1000000053	1315
562.647	s	Spot	20	1000000054	1316
562.647	s	Spot	20	1000000055	1317
562.647	s	Spot	20	1000000056	1318
562.647	s	Spot	20	1000000057	1319
562.647	s	Spot	20	1000000058	1320
562.647	s	Spot	20	1000000059	1322
562.647	s	Spot	20	1000000060	1323
562.647	s	Spot	20	1000000061	1324
562.647	s	Spot	20	1000000062	1325
562.647	s	Spot	20	1000000063	1326
562.647	s	Spot	20	1000000064	1327
592.26	s	Spot	21	1000000001	1328
592.26	s	Spot	21	1000000002	1329
592.26	s	Spot	21	1000000003	1330
592.26	s	Spot	21	1000000004	1332
592.26	s	Spot	21	1000000005	1333
592.26	s	Spot	21	1000000006	1334
592.26	s	Spot	21	1000000020	1335
592.26	s	Spot	21	1000000007	1336
592.26	s	Spot	21	1000000008	1337
592.26	s	Spot	21	1000000009	1338
592.26	s	Spot	21	1000000068	1339
592.26	s	Spot	21	1000000067	1340
592.26	s	Spot	21	1000000010	1341
592.26	s	Spot	21	1000000012	1342
592.26	s	Spot	21	1000000013	1343
592.26	s	Spot	21	1000000014	1344
592.26	s	Spot	21	1000000015	1345
592.26	s	Spot	21	1000000016	1346
592.26	s	Spot	21	1000000017	1347
592.26	s	Spot	21	1000000018	1348
592.26	s	Spot	21	1000000019	1349
592.26	s	Spot	21	1000000021	1350
592.26	s	Spot	21	1000000022	1351
592.26	s	Spot	21	1000000023	1352
592.26	s	Spot	21	1000000024	1353
592.26	s	Spot	21	1000000025	1354
592.26	s	Spot	21	1000000026	1355
592.26	s	Spot	21	1000000027	1356
592.26	s	Spot	21	1000000028	1357
592.26	s	Spot	21	1000000029	1358
592.26	s	Spot	21	1000000066	1359
592.26	s	Spot	21	1000000030	1360
592.26	s	Spot	21	1000000031	1361
592.26	s	Spot	21	1000000032	1362
592.26	s	Spot	21	1000000033	1363
592.26	s	Spot	21	1000000034	1364
592.26	s	Spot	21	1000000035	1365
592.26	s	Spot	21	1000000036	1366
592.26	s	Spot	21	1000000037	1367
592.26	s	Spot	21	1000000038	1368
592.26	s	Spot	21	1000000039	1369
592.26	s	Spot	21	1000000040	1370
592.26	s	Spot	21	1000000041	1371
592.26	s	Spot	21	1000000042	1372
592.26	s	Spot	21	1000000043	1373
592.26	s	Spot	21	1000000044	1374
592.26	s	Spot	21	1000000045	1375
592.26	s	Spot	21	1000000046	1376
592.26	s	Spot	21	1000000047	1377
592.26	s	Spot	21	1000000048	1378
592.26	s	Spot	21	1000000049	1379
592.26	s	Spot	21	1000000050	1380
592.26	s	Spot	21	1000000051	1381
592.26	s	Spot	21	1000000052	1382
592.26	s	Spot	21	1000000053	1383
592.26	s	Spot	21	1000000054	1384
592.26	s	Spot	21	1000000055	1385
592.26	s	Spot	21	1000000056	1386
592.26	s	Spot	21	1000000057	1387
592.26	s	Spot	21	1000000058	1389
592.26	s	Spot	21	1000000059	1390
592.26	s	Spot	21	1000000060	1391
592.26	s	Spot	21	1000000061	1392
592.26	s	Spot	21	1000000062	1393
592.26	s	Spot	21	1000000063	1394
592.26	s	Spot	21	1000000064	1395
621.873	s	Spot	22	1000000001	1396
621.873	s	Spot	22	1000000002	1397
621.873	s	Spot	22	1000000003	1398
621.873	s	Spot	22	1000000004	1400
621.873	s	Spot	22	1000000005	1401
621.873	s	Spot	22	1000000006	1402
621.873	s	Spot	22	1000000020	1403
621.873	s	Spot	22	1000000007	1404
621.873	s	Spot	22	1000000008	1405
621.873	s	Spot	22	1000000009	1406
621.873	s	Spot	22	1000000068	1407
621.873	s	Spot	22	1000000010	1408
621.873	s	Spot	22	1000000012	1409
621.873	s	Spot	22	1000000013	1410
621.873	s	Spot	22	1000000014	1411
621.873	s	Spot	22	1000000015	1412
621.873	s	Spot	22	1000000016	1413
621.873	s	Spot	22	1000000017	1414
621.873	s	Spot	22	1000000018	1415
621.873	s	Spot	22	1000000019	1416
621.873	s	Spot	22	1000000021	1417
621.873	s	Spot	22	1000000022	1418
621.873	s	Spot	22	1000000023	1419
621.873	s	Spot	22	1000000024	1420
621.873	s	Spot	22	1000000025	1421
621.873	s	Spot	22	1000000026	1422
621.873	s	Spot	22	1000000027	1423
621.873	s	Spot	22	1000000028	1424
621.873	s	Spot	22	1000000029	1425
621.873	s	Spot	22	1000000030	1426
621.873	s	Spot	22	1000000066	1427
621.873	s	Spot	22	1000000031	1428
621.873	s	Spot	22	1000000032	1429
621.873	s	Spot	22	1000000033	1430
621.873	s	Spot	22	1000000034	1431
621.873	s	Spot	22	1000000035	1432
621.873	s	Spot	22	1000000036	1433
621.873	s	Spot	22	1000000037	1434
621.873	s	Spot	22	1000000038	1435
621.873	s	Spot	22	1000000039	1436
621.873	s	Spot	22	1000000040	1437
621.873	s	Spot	22	1000000041	1438
621.873	s	Spot	22	1000000042	1439
621.873	s	Spot	22	1000000043	1440
621.873	s	Spot	22	1000000044	1441
621.873	s	Spot	22	1000000046	1442
621.873	s	Spot	22	1000000047	1443
621.873	s	Spot	22	1000000048	1444
621.873	s	Spot	22	1000000049	1445
621.873	s	Spot	22	1000000050	1446
621.873	s	Spot	22	1000000051	1447
621.873	s	Spot	22	1000000052	1448
621.873	s	Spot	22	1000000053	1449
621.873	s	Spot	22	1000000054	1450
621.873	s	Spot	22	1000000055	1451
621.873	s	Spot	22	1000000056	1452
621.873	s	Spot	22	1000000057	1454
621.873	s	Spot	22	1000000058	1455
621.873	s	Spot	22	1000000059	1456
621.873	s	Spot	22	1000000060	1457
621.873	s	Spot	22	1000000061	1458
621.873	s	Spot	22	1000000062	1459
621.873	s	Spot	22	1000000063	1460
621.873	s	Spot	22	1000000069	1461
621.873	s	Spot	22	1000000064	1462
651.486	s	Spot	23	1000000000	1463
651.486	s	Spot	23	1000000001	1464
651.486	s	Spot	23	1000000002	1465
651.486	s	Spot	23	1000000004	1467
651.486	s	Spot	23	1000000005	1468
651.486	s	Spot	23	1000000006	1469
651.486	s	Spot	23	1000000020	1470
651.486	s	Spot	23	1000000007	1471
651.486	s	Spot	23	1000000008	1472
651.486	s	Spot	23	1000000009	1473
651.486	s	Spot	23	1000000068	1474
651.486	s	Spot	23	1000000010	1475
651.486	s	Spot	23	1000000012	1476
651.486	s	Spot	23	1000000003	1477
651.486	s	Spot	23	1000000013	1478
651.486	s	Spot	23	1000000014	1479
651.486	s	Spot	23	1000000015	1480
651.486	s	Spot	23	1000000016	1481
651.486	s	Spot	23	1000000017	1482
651.486	s	Spot	23	1000000018	1483
651.486	s	Spot	23	1000000019	1484
651.486	s	Spot	23	1000000021	1485
651.486	s	Spot	23	1000000022	1486
651.486	s	Spot	23	1000000023	1487
651.486	s	Spot	23	1000000024	1488
651.486	s	Spot	23	1000000025	1489
651.486	s	Spot	23	1000000026	1490
651.486	s	Spot	23	1000000027	1491
651.486	s	Spot	23	1000000028	1492
651.486	s	Spot	23	1000000029	1493
651.486	s	Spot	23	1000000030	1494
651.486	s	Spot	23	1000000066	1495
651.486	s	Spot	23	1000000031	1496
651.486	s	Spot	23	1000000032	1497
651.486	s	Spot	23	1000000033	1498
651.486	s	Spot	23	1000000034	1499
651.486	s	Spot	23	1000000035	1500
651.486	s	Spot	23	1000000036	1501
651.486	s	Spot	23	1000000037	1502
651.486	s	Spot	23	1000000038	1503
651.486	s	Spot	23	1000000039	1504
651.486	s	Spot	23	1000000040	1505
651.486	s	Spot	23	1000000041	1506
651.486	s	Spot	23	1000000042	1507
651.486	s	Spot	23	1000000043	1508
651.486	s	Spot	23	1000000044	1509
651.486	s	Spot	23	1000000045	1510
651.486	s	Spot	23	1000000046	1511
651.486	s	Spot	23	1000000047	1512
651.486	s	Spot	23	1000000048	1513
651.486	s	Spot	23	1000000050	1514
651.486	s	Spot	23	1000000051	1515
651.486	s	Spot	23	1000000052	1516
651.486	s	Spot	23	1000000053	1517
651.486	s	Spot	23	1000000054	1518
651.486	s	Spot	23	1000000055	1519
651.486	s	Spot	23	1000000056	1520
651.486	s	Spot	23	1000000057	1521
651.486	s	Spot	23	1000000058	1523
651.486	s	Spot	23	1000000059	1524
651.486	s	Spot	23	1000000060	1525
651.486	s	Spot	23	1000000061	1526
651.486	s	Spot	23	1000000062	1527
651.486	s	Spot	23	1000000063	1528
651.486	s	Spot	23	1000000064	1529
681.099	s	Spot	24	1000000000	1530
681.099	s	Spot	24	1000000001	1531
681.099	s	Spot	24	1000000002	1532
681.099	s	Spot	24	1000000004	1534
681.099	s	Spot	24	1000000005	1535
681.099	s	Spot	24	1000000006	1536
681.099	s	Spot	24	1000000020	1537
681.099	s	Spot	24	1000000007	1538
681.099	s	Spot	24	1000000008	1539
681.099	s	Spot	24	1000000009	1540
681.099	s	Spot	24	1000000068	1541
681.099	s	Spot	24	1000000067	1542
681.099	s	Spot	24	1000000010	1543
681.099	s	Spot	24	1000000012	1544
681.099	s	Spot	24	1000000003	1545
681.099	s	Spot	24	1000000013	1546
681.099	s	Spot	24	1000000014	1547
681.099	s	Spot	24	1000000015	1548
681.099	s	Spot	24	1000000016	1549
681.099	s	Spot	24	1000000017	1550
681.099	s	Spot	24	1000000018	1551
681.099	s	Spot	24	1000000019	1552
681.099	s	Spot	24	1000000021	1553
681.099	s	Spot	24	1000000022	1554
681.099	s	Spot	24	1000000023	1555
681.099	s	Spot	24	1000000024	1556
681.099	s	Spot	24	1000000025	1557
681.099	s	Spot	24	1000000026	1558
681.099	s	Spot	24	1000000027	1559
681.099	s	Spot	24	1000000028	1560
681.099	s	Spot	24	1000000029	1561
681.099	s	Spot	24	1000000030	1562
681.099	s	Spot	24	1000000032	1563
681.099	s	Spot	24	1000000033	1564
681.099	s	Spot	24	1000000034	1565
681.099	s	Spot	24	1000000035	1566
681.099	s	Spot	24	1000000036	1567
681.099	s	Spot	24	1000000037	1568
681.099	s	Spot	24	1000000038	1569
681.099	s	Spot	24	1000000039	1570
681.099	s	Spot	24	1000000040	1571
681.099	s	Spot	24	1000000041	1572
681.099	s	Spot	24	1000000042	1573
681.099	s	Spot	24	1000000043	1574
681.099	s	Spot	24	1000000044	1575
681.099	s	Spot	24	1000000045	1576
681.099	s	Spot	24	1000000046	1577
681.099	s	Spot	24	1000000047	1578
681.099	s	Spot	24	1000000048	1579
681.099	s	Spot	24	1000000049	1580
681.099	s	Spot	24	1000000050	1581
681.099	s	Spot	24	1000000051	1582
681.099	s	Spot	24	1000000052	1583
681.099	s	Spot	24	1000000053	1584
681.099	s	Spot	24	1000000054	1585
681.099	s	Spot	24	1000000055	1586
681.099	s	Spot	24	1000000056	1587
681.099	s	Spot	24	1000000057	1588
681.099	s	Spot	24	1000000058	1589
681.099	s	Spot	24	1000000059	1591
681.099	s	Spot	24	1000000060	1592
681.099	s	Spot	24	1000000061	1593
681.099	s	Spot	24	1000000062	1594
681.099	s	Spot	24	1000000063	1595
681.099	s	Spot	24	1000000069	1596
681.099	s	Spot	24	1000000064	1597
710.712	s	Spot	25	1000000000	1598
710.712	s	Spot	25	1000000001	1599
710.712	s	Spot	25	1000000002	1600
710.712	s	Spot	25	1000000004	1602
710.712	s	Spot	25	1000000005	1603
710.712	s	Spot	25	1000000006	1604
710.712	s	Spot	25	1000000020	1605
710.712	s	Spot	25	1000000007	1606
710.712	s	Spot	25	1000000008	1607
710.712	s	Spot	25	1000000009	1608
710.712	s	Spot	25	1000000068	1609
710.712	s	Spot	25	1000000067	1610
710.712	s	Spot	25	1000000010	1611
710.712	s	Spot	25	1000000012	1612
710.712	s	Spot	25	1000000003	1613
710.712	s	Spot	25	1000000013	1614
710.712	s	Spot	25	1000000014	1615
710.712	s	Spot	25	1000000015	1616
710.712	s	Spot	25	1000000016	1617
710.712	s	Spot	25	1000000017	1618
710.712	s	Spot	25	1000000018	1619
710.712	s	Spot	25	1000000019	1620
710.712	s	Spot	25	1000000021	1621
710.712	s	Spot	25	1000000022	1622
710.712	s	Spot	25	1000000023	1623
710.712	s	Spot	25	1000000024	1624
710.712	s	Spot	25	1000000025	1625
710.712	s	Spot	25	1000000027	1626
710.712	s	Spot	25	1000000028	1627
710.712	s	Spot	25	1000000029	1628
710.712	s	Spot	25	1000000030	1629
710.712	s	Spot	25	1000000032	1630
710.712	s	Spot	25	1000000033	1631
710.712	s	Spot	25	1000000034	1632
710.712	s	Spot	25	1000000036	1633
710.712	s	Spot	25	1000000037	1634
710.712	s	Spot	25	1000000038	1635
710.712	s	Spot	25	1000000039	1636
710.712	s	Spot	25	1000000040	1637
710.712	s	Spot	25	1000000041	1638
710.712	s	Spot	25	1000000042	1639
710.712	s	Spot	25	1000000043	1640
710.712	s	Spot	25	1000000044	1641
710.712	s	Spot	25	1000000045	1642
710.712	s	Spot	25	1000000046	1643
710.712	s	Spot	25	1000000047	1644
710.712	s	Spot	25	1000000048	1645
710.712	s	Spot	25	1000000050	1646
710.712	s	Spot	25	1000000051	1647
710.712	s	Spot	25	1000000052	1648
710.712	s	Spot	25	1000000053	1649
710.712	s	Spot	25	1000000054	1650
710.712	s	Spot	25	1000000055	1651
710.712	s	Spot	25	1000000056	1652
710.712	s	Spot	25	1000000057	1653
710.712	s	Spot	25	1000000058	1655
710.712	s	Spot	25	1000000059	1656
710.712	s	Spot	25	1000000060	1657
710.712	s	Spot	25	1000000061	1658
710.712	s	Spot	25	1000000062	1659
710.712	s	Spot	25	1000000063	1660
710.712	s	Spot	25	1000000064	1661
740.325	s	Spot	26	1000000002	1662
740.325	s	Spot	26	1000000003	1663
740.325	s	Spot	26	1000000004	1665
740.325	s	Spot	26	1000000005	1666
740.325	s	Spot	26	1000000006	1667
740.325	s	Spot	26	1000000020	1668
740.325	s	Spot	26	1000000007	1669
740.325	s	Spot	26	1000000008	1670
740.325	s	Spot	26	1000000009	1671
740.325	s	Spot	26	1000000068	1672
740.325	s	Spot	26	1000000010	1673
740.325	s	Spot	26	1000000012	1674
740.325	s	Spot	26	1000000013	1675
740.325	s	Spot	26	1000000014	1676
740.325	s	Spot	26	1000000015	1677
740.325	s	Spot	26	1000000016	1678
740.325	s	Spot	26	1000000017	1679
740.325	s	Spot	26	1000000018	1680
740.325	s	Spot	26	1000000019	1681
740.325	s	Spot	26	1000000021	1682
740.325	s	Spot	26	1000000022	1683
740.325	s	Spot	26	1000000023	1684
740.325	s	Spot	26	1000000024	1685
740.325	s	Spot	26	1000000025	1686
740.325	s	Spot	26	1000000027	1687
740.325	s	Spot	26	1000000028	1688
740.325	s	Spot	26	1000000029	1689
740.325	s	Spot	26	1000000030	1690
740.325	s	Spot	26	1000000031	1691
740.325	s	Spot	26	1000000032	1692
740.325	s	Spot	26	1000000033	1693
740.325	s	Spot	26	1000000034	1694
740.325	s	Spot	26	1000000035	1695
740.325	s	Spot	26	1000000036	1696
740.325	s	Spot	26	1000000037	1697
740.325	s	Spot	26	1000000038	1698
740.325	s	Spot	26	1000000039	1699
740.325	s	Spot	26	1000000040	1700
740.325	s	Spot	26	1000000041	1701
740.325	s	Spot	26	1000000042	1702
740.325	s	Spot	26	1000000043	1703
740.325	s	Spot	26	1000000044	1704
740.325	s	Spot	26	1000000045	1705
740.325	s	Spot	26	1000000046	1706
740.325	s	Spot	26	1000000047	1707
740.325	s	Spot	26	1000000048	1708
740.325	s	Spot	26	1000000049	1709
740.325	s	Spot	26	1000000050	1710
740.325	s	Spot	26	1000000051	1711
740.325	s	Spot	26	1000000052	1712
740.325	s	Spot	26	1000000053	1713
740.325	s	Spot	26	1000000054	1714
740.325	s	Spot	26	1000000055	1715
740.325	s	Spot	26	1000000056	1716
740.325	s	Spot	26	1000000057	1717
740.325	s	Spot	26	1000000058	1719
740.325	s	Spot	26	1000000059	1720
740.325	s	Spot	26	1000000060	1721
740.325	s	Spot	26	1000000061	1722
740.325	s	Spot	26	1000000062	1723
740.325	s	Spot	26	1000000063	1724
740.325	s	Spot	26	1000000064	1725
769.938	s	Spot	27	1000000001	1726
769.938	s	Spot	27	1000000002	1727
769.938	s	Spot	27	1000000003	1728
769.938	s	Spot	27	1000000005	1730
769.938	s	Spot	27	1000000006	1731
769.938	s	Spot	27	1000000020	1732
769.938	s	Spot	27	1000000007	1733
769.938	s	Spot	27	1000000008	1734
769.938	s	Spot	27	1000000009	1735
769.938	s	Spot	27	1000000068	1736
769.938	s	Spot	27	1000000067	1737
769.938	s	Spot	27	1000000010	1738
769.938	s	Spot	27	1000000012	1739
769.938	s	Spot	27	1000000013	1740
769.938	s	Spot	27	1000000014	1741
769.938	s	Spot	27	1000000015	1742
769.938	s	Spot	27	1000000016	1743
769.938	s	Spot	27	1000000017	1744
769.938	s	Spot	27	1000000018	1745
769.938	s	Spot	27	1000000019	1746
769.938	s	Spot	27	1000000021	1747
769.938	s	Spot	27	1000000022	1748
769.938	s	Spot	27	1000000023	1749
769.938	s	Spot	27	1000000024	1750
769.938	s	Spot	27	1000000025	1751
769.938	s	Spot	27	1000000027	1752
769.938	s	Spot	27	1000000028	1753
769.938	s	Spot	27	1000000029	1754
769.938	s	Spot	27	1000000030	1755
769.938	s	Spot	27	1000000032	1756
769.938	s	Spot	27	1000000033	1757
769.938	s	Spot	27	1000000034	1758
769.938	s	Spot	27	1000000036	1759
769.938	s	Spot	27	1000000037	1760
769.938	s	Spot	27	1000000038	1761
769.938	s	Spot	27	1000000039	1762
769.938	s	Spot	27	1000000040	1763
769.938	s	Spot	27	1000000041	1764
769.938	s	Spot	27	1000000042	1765
769.938	s	Spot	27	1000000043	1766
769.938	s	Spot	27	1000000044	1767
769.938	s	Spot	27	1000000045	1768
769.938	s	Spot	27	1000000046	1769
769.938	s	Spot	27	1000000047	1770
769.938	s	Spot	27	1000000048	1771
769.938	s	Spot	27	1000000049	1772
769.938	s	Spot	27	1000000050	1773
769.938	s	Spot	27	1000000051	1774
769.938	s	Spot	27	1000000052	1775
769.938	s	Spot	27	1000000053	1776
769.938	s	Spot	27	1000000054	1777
769.938	s	Spot	27	1000000055	1778
769.938	s	Spot	27	1000000056	1779
769.938	s	Spot	27	1000000057	1780
769.938	s	Spot	27	1000000058	1782
769.938	s	Spot	27	1000000059	1783
769.938	s	Spot	27	1000000060	1784
769.938	s	Spot	27	1000000061	1785
769.938	s	Spot	27	1000000062	1786
769.938	s	Spot	27	1000000063	1787
769.938	s	Spot	27	1000000069	1788
769.938	s	Spot	27	1000000064	1789
799.551	s	Spot	28	1000000001	1790
799.551	s	Spot	28	1000000002	1791
799.551	s	Spot	28	1000000003	1792
799.551	s	Spot	28	1000000004	1794
799.551	s	Spot	28	1000000005	1795
799.551	s	Spot	28	1000000006	1796
799.551	s	Spot	28	1000000020	1797
799.551	s	Spot	28	1000000007	1798
799.551	s	Spot	28	1000000008	1799
799.551	s	Spot	28	1000000009	1800
799.551	s	Spot	28	1000000068	1801
799.551	s	Spot	28	1000000067	1802
799.551	s	Spot	28	1000000010	1803
799.551	s	Spot	28	1000000012	1804
799.551	s	Spot	28	1000000013	1805
799.551	s	Spot	28	1000000014	1806
799.551	s	Spot	28	1000000015	1807
799.551	s	Spot	28	1000000016	1808
799.551	s	Spot	28	1000000017	1809
799.551	s	Spot	28	1000000018	1810
799.551	s	Spot	28	1000000019	1811
799.551	s	Spot	28	1000000021	1812
799.551	s	Spot	28	1000000022	1813
799.551	s	Spot	28	1000000023	1814
799.551	s	Spot	28	1000000024	1815
799.551	s	Spot	28	1000000025	1816
799.551	s	Spot	28	1000000027	1817
799.551	s	Spot	28	1000000028	1818
799.551	s	Spot	28	1000000029	1819
799.551	s	Spot	28	1000000030	1820
799.551	s	Spot	28	1000000031	1821
799.551	s	Spot	28	1000000032	1822
799.551	s	Spot	28	1000000033	1823
799.551	s	Spot	28	1000000034	1824
799.551	s	Spot	28	1000000035	1825
799.551	s	Spot	28	1000000036	1826
799.551	s	Spot	28	1000000037	1827
799.551	s	Spot	28	1000000038	1828
799.551	s	Spot	28	1000000039	1829
799.551	s	Spot	28	1000000040	1830
799.551	s	Spot	28	1000000041	1831
799.551	s	Spot	28	1000000042	1832
799.551	s	Spot	28	1000000043	1833
799.551	s	Spot	28	1000000044	1834
799.551	s	Spot	28	1000000045	1835
799.551	s	Spot	28	1000000046	1836
799.551	s	Spot	28	1000000047	1837
799.551	s	Spot	28	1000000048	1838
799.551	s	Spot	28	1000000049	1839
799.551	s	Spot	28	1000000050	1840
799.551	s	Spot	28	1000000051	1841
799.551	s	Spot	28	1000000052	1842
799.551	s	Spot	28	1000000053	1843
799.551	s	Spot	28	1000000054	1844
799.551	s	Spot	28	1000000055	1845
799.551	s	Spot	28	1000000056	1846
799.551	s	Spot	28	1000000057	1847
799.551	s	Spot	28	1000000058	1848
799.551	s	Spot	28	1000000059	1850
799.551	s	Spot	28	1000000060	1851
799.551	s	Spot	28	1000000061	1852
799.551	s	Spot	28	1000000062	1853
799.551	s	Spot	28	1000000063	1854
799.551	s	Spot	28	1000000069	1855
799.551	s	Spot	28	1000000064	1856
829.164	s	Spot	29	1000000001	1857
829.164	s	Spot	29	1000000002	1858
829.164	s	Spot	29	1000000003	1859
829.164	s	Spot	29	1000000005	1861
829.164	s	Spot	29	1000000006	1862
829.164	s	Spot	29	1000000020	1863
829.164	s	Spot	29	1000000007	1864
829.164	s	Spot	29	1000000008	1865
829.164	s	Spot	29	1000000009	1866
829.164	s	Spot	29	1000000068	1867
829.164	s	Spot	29	1000000067	1868
829.164	s	Spot	29	1000000010	1869
829.164	s	Spot	29	1000000012	1870
829.164	s	Spot	29	1000000013	1871
829.164	s	Spot	29	1000000014	1872
829.164	s	Spot	29	1000000015	1873
829.164	s	Spot	29	1000000016	1874
829.164	s	Spot	29	1000000017	1875
829.164	s	Spot	29	1000000018	1876
829.164	s	Spot	29	1000000019	1877
829.164	s	Spot	29	1000000021	1878
829.164	s	Spot	29	1000000022	1879
829.164	s	Spot	29	1000000023	1880
829.164	s	Spot	29	1000000024	1881
829.164	s	Spot	29	1000000025	1882
829.164	s	Spot	29	1000000070	1883
829.164	s	Spot	29	1000000027	1884
829.164	s	Spot	29	1000000028	1885
829.164	s	Spot	29	1000000029	1886
829.164	s	Spot	29	1000000030	1887
829.164	s	Spot	29	1000000031	1888
829.164	s	Spot	29	1000000032	1889
829.164	s	Spot	29	1000000033	1890
829.164	s	Spot	29	1000000034	1891
829.164	s	Spot	29	1000000035	1892
829.164	s	Spot	29	1000000036	1893
829.164	s	Spot	29	1000000037	1894
829.164	s	Spot	29	1000000038	1895
829.164	s	Spot	29	1000000039	1896
829.164	s	Spot	29	1000000040	1897
829.164	s	Spot	29	1000000041	1898
829.164	s	Spot	29	1000000042	1899
829.164	s	Spot	29	1000000043	1900
829.164	s	Spot	29	1000000044	1901
829.164	s	Spot	29	1000000045	1902
829.164	s	Spot	29	1000000046	1903
829.164	s	Spot	29	1000000047	1904
829.164	s	Spot	29	1000000048	1905
829.164	s	Spot	29	1000000050	1906
829.164	s	Spot	29	1000000051	1907
829.164	s	Spot	29	1000000052	1908
829.164	s	Spot	29	1000000053	1909
829.164	s	Spot	29	1000000054	1910
829.164	s	Spot	29	1000000055	1911
829.164	s	Spot	29	1000000056	1912
829.164	s	Spot	29	1000000057	1913
829.164	s	Spot	29	1000000058	1915
829.164	s	Spot	29	1000000059	1916
829.164	s	Spot	29	1000000060	1917
829.164	s	Spot	29	1000000061	1918
829.164	s	Spot	29	1000000062	1919
829.164	s	Spot	29	1000000063	1920
829.164	s	Spot	29	1000000069	1921
829.164	s	Spot	29	1000000064	1922
858.777	s	Spot	30	1000000001	1923
858.777	s	Spot	30	1000000002	1924
858.777	s	Spot	30	1000000003	1925
858.777	s	Spot	30	1000000005	1927
858.777	s	Spot	30	1000000006	1928
858.777	s	Spot	30	1000000020	1929
858.777	s	Spot	30	1000000007	1930
858.777	s	Spot	30	1000000008	1931
858.777	s	Spot	30	1000000009	1932
858.777	s	Spot	30	1000000068	1933
858.777	s	Spot	30	1000000067	1934
858.777	s	Spot	30	1000000010	1935
858.777	s	Spot	30	1000000012	1936
858.777	s	Spot	30	1000000013	1937
858.777	s	Spot	30	1000000014	1938
858.777	s	Spot	30	1000000015	1939
858.777	s	Spot	30	1000000016	1940
858.777	s	Spot	30	1000000017	1941
858.777	s	Spot	30	1000000018	1942
858.777	s	Spot	30	1000000019	1943
858.777	s	Spot	30	1000000021	1944
858.777	s	Spot	30	1000000022	1945
858.777	s	Spot	30	1000000023	1946
858.777	s	Spot	30	1000000024	1947
858.777	s	Spot	30	1000000025	1948
858.777	s	Spot	30	1000000070	1949
858.777	s	Spot	30	1000000027	1950
858.777	s	Spot	30	1000000028	1951
858.777	s	Spot	30	1000000029	1952
858.777	s	Spot	30	1000000030	1953
858.777	s	Spot	30	1000000031	1954
858.777	s	Spot	30	1000000032	1955
858.777	s	Spot	30	1000000033	1956
858.777	s	Spot	30	1000000034	1957
858.777	s	Spot	30	1000000036	1958
858.777	s	Spot	30	1000000037	1959
858.777	s	Spot	30	1000000038	1960
858.777	s	Spot	30	1000000039	1961
858.777	s	Spot	30	1000000040	1962
858.777	s	Spot	30	1000000041	1963
858.777	s	Spot	30	1000000042	1964
858.777	s	Spot	30	1000000043	1965
858.777	s	Spot	30	1000000044	1966
858.777	s	Spot	30	1000000045	1967
858.777	s	Spot	30	1000000046	1968
858.777	s	Spot	30	1000000047	1969
858.777	s	Spot	30	1000000048	1970
858.777	s	Spot	30	1000000049	1971
858.777	s	Spot	30	1000000050	1972
858.777	s	Spot	30	1000000051	1973
858.777	s	Spot	30	1000000052	1974
858.777	s	Spot	30	1000000053	1975
858.777	s	Spot	30	1000000054	1976
858.777	s	Spot	30	1000000055	1977
858.777	s	Spot	30	1000000056	1978
858.777	s	Spot	30	1000000071	1979
858.777	s	Spot	30	1000000057	1980
858.777	s	Spot	30	1000000058	1982
858.777	s	Spot	30	1000000059	1983
858.777	s	Spot	30	1000000060	1984
858.777	s	Spot	30	1000000061	1985
858.777	s	Spot	30	1000000062	1986
858.777	s	Spot	30	1000000063	1987
858.777	s	Spot	30	1000000064	1988
888.39	s	Spot	31	1000000072	1989
888.39	s	Spot	31	1000000002	1990
888.39	s	Spot	31	1000000003	1991
888.39	s	Spot	31	1000000005	1993
888.39	s	Spot	31	1000000006	1994
888.39	s	Spot	31	1000000020	1995
888.39	s	Spot	31	1000000007	1996
888.39	s	Spot	31	1000000008	1997
888.39	s	Spot	31	1000000009	1998
888.39	s	Spot	31	1000000068	1999
888.39	s	Spot	31	1000000010	2000
888.39	s	Spot	31	1000000012	2001
888.39	s	Spot	31	1000000013	2002
888.39	s	Spot	31	1000000014	2003
888.39	s	Spot	31	1000000015	2004
888.39	s	Spot	31	1000000016	2005
888.39	s	Spot	31	1000000017	2006
888.39	s	Spot	31	1000000019	2007
888.39	s	Spot	31	1000000018	2008
888.39	s	Spot	31	1000000021	2009
888.39	s	Spot	31	1000000022	2010
888.39	s	Spot	31	1000000023	2011
888.39	s	Spot	31	1000000024	2012
888.39	s	Spot	31	1000000025	2013
888.39	s	Spot	31	1000000070	2014
888.39	s	Spot	31	1000000027	2015
888.39	s	Spot	31	1000000028	2016
888.39	s	Spot	31	1000000029	2017
888.39	s	Spot	31	1000000073	2018
888.39	s	Spot	31	1000000030	2019
888.39	s	Spot	31	1000000031	2020
888.39	s	Spot	31	1000000032	2021
888.39	s	Spot	31	1000000033	2022
888.39	s	Spot	31	1000000034	2023
888.39	s	Spot	31	1000000035	2024
888.39	s	Spot	31	1000000036	2025
888.39	s	Spot	31	1000000037	2026
888.39	s	Spot	31	1000000038	2027
888.39	s	Spot	31	1000000039	2028
888.39	s	Spot	31	1000000040	2029
888.39	s	Spot	31	1000000041	2030
888.39	s	Spot	31	1000000042	2031
888.39	s	Spot	31	1000000043	2032
888.39	s	Spot	31	1000000044	2033
888.39	s	Spot	31	1000000045	2034
888.39	s	Spot	31	1000000046	2035
888.39	s	Spot	31	1000000047	2036
888.39	s	Spot	31	1000000048	2037
888.39	s	Spot	31	1000000049	2038
888.39	s	Spot	31	1000000050	2039
888.39	s	Spot	31	1000000051	2040
888.39	s	Spot	31	1000000052	2041
888.39	s	Spot	31	1000000053	2042
888.39	s	Spot	31	1000000054	2043
888.39	s	Spot	31	1000000055	2044
888.39	s	Spot	31	1000000056	2045
888.39	s	Spot	31	1000000071	2046
888.39	s	Spot	31	1000000057	2047
888.39	s	Spot	31	1000000058	2049
888.39	s	Spot	31	1000000059	2050
888.39	s	Spot	31	1000000060	2051
888.39	s	Spot	31	1000000061	2052
888.39	s	Spot	31	1000000062	2053
888.39	s	Spot	31	1000000063	2054
888.39	s	Spot	31	1000000064	2055
918.003	s	Spot	32	1000000001	2056
918.003	s	Spot	32	1000000002	2057
918.003	s	Spot	32	1000000003	2058
[truncated: 992 more rows]
