# Supplementary material for: Protocol for real-time monitoring of CD8+ T and myeloid cell behavior in human high-grade serous ovarian cancer slices
Source: STAR Protoc. 2024 Jun 2;5(2):103102. doi: 10.1016/j.xpro.2024.103102 (PMC11179100; doi:10.1016/j.xpro.2024.103102)
Supplement: Data S3. Files for testing the R script, quantification and statistical analysis step 2 [file mmc3.zip › Test files/Slice1_b/__Time_Index.csv]

Time Index
====================
Time Index	Unit	Category	Time	TrackID	ID
1		Spot	1	1000000000	0
1		Spot	1	1000000001	1
1		Spot	1	1000000002	2
1		Spot	1	1000000003	3
1		Spot	1	1000000004	5
1		Spot	1	1000000005	6
1		Spot	1	1000000006	7
1		Spot	1	1000000007	8
1		Spot	1	1000000008	9
1		Spot	1	1000000009	10
1		Spot	1	1000000010	11
1		Spot	1	1000000011	12
1		Spot	1	1000000012	13
1		Spot	1	1000000013	14
1		Spot	1	1000000014	15
1		Spot	1	1000000015	16
1		Spot	1	1000000016	17
1		Spot	1	1000000017	18
1		Spot	1	1000000018	19
1		Spot	1	1000000019	20
1		Spot	1	1000000020	21
1		Spot	1	1000000021	22
1		Spot	1	1000000022	23
1		Spot	1	1000000023	24
1		Spot	1	1000000024	25
1		Spot	1	1000000025	26
1		Spot	1	1000000026	27
1		Spot	1	1000000027	28
1		Spot	1	1000000028	29
1		Spot	1	1000000029	30
1		Spot	1	1000000030	31
1		Spot	1	1000000031	32
1		Spot	1	1000000032	33
1		Spot	1	1000000033	34
1		Spot	1	1000000034	35
1		Spot	1	1000000035	36
1		Spot	1	1000000036	37
1		Spot	1	1000000037	38
1		Spot	1	1000000038	39
1		Spot	1	1000000039	40
1		Spot	1	1000000040	41
1		Spot	1	1000000041	42
1		Spot	1	1000000042	43
1		Spot	1	1000000043	44
1		Spot	1	1000000044	45
1		Spot	1	1000000045	46
1		Spot	1	1000000046	47
1		Spot	1	1000000047	48
1		Spot	1	1000000048	49
1		Spot	1	1000000049	50
1		Spot	1	1000000050	51
1		Spot	1	1000000051	52
1		Spot	1	1000000052	53
1		Spot	1	1000000053	54
1		Spot	1	1000000054	55
1		Spot	1	1000000055	56
1		Spot	1	1000000056	57
1		Spot	1	1000000057	58
1		Spot	1	1000000058	59
1		Spot	1	1000000059	61
1		Spot	1	1000000060	62
1		Spot	1	1000000061	63
1		Spot	1	1000000062	64
1		Spot	1	1000000063	65
1		Spot	1	1000000064	66
2		Spot	2	1000000000	67
2		Spot	2	1000000001	68
2		Spot	2	1000000002	69
2		Spot	2	1000000003	70
2		Spot	2	1000000004	72
2		Spot	2	1000000005	73
2		Spot	2	1000000006	74
2		Spot	2	1000000007	75
2		Spot	2	1000000008	76
2		Spot	2	1000000009	77
2		Spot	2	1000000065	78
2		Spot	2	1000000010	79
2		Spot	2	1000000011	80
2		Spot	2	1000000012	81
2		Spot	2	1000000013	82
2		Spot	2	1000000014	83
2		Spot	2	1000000015	84
2		Spot	2	1000000016	85
2		Spot	2	1000000017	86
2		Spot	2	1000000018	87
2		Spot	2	1000000019	88
2		Spot	2	1000000020	89
2		Spot	2	1000000021	90
2		Spot	2	1000000022	91
2		Spot	2	1000000023	92
2		Spot	2	1000000024	93
2		Spot	2	1000000025	94
2		Spot	2	1000000026	95
2		Spot	2	1000000027	96
2		Spot	2	1000000028	97
2		Spot	2	1000000029	98
2		Spot	2	1000000030	99
2		Spot	2	1000000031	100
2		Spot	2	1000000032	101
2		Spot	2	1000000033	102
2		Spot	2	1000000034	103
2		Spot	2	1000000035	104
2		Spot	2	1000000036	105
2		Spot	2	1000000037	106
2		Spot	2	1000000038	107
2		Spot	2	1000000039	108
2		Spot	2	1000000040	109
2		Spot	2	1000000041	110
2		Spot	2	1000000042	111
2		Spot	2	1000000043	112
2		Spot	2	1000000044	113
2		Spot	2	1000000045	114
2		Spot	2	1000000046	115
2		Spot	2	1000000047	116
2		Spot	2	1000000048	117
2		Spot	2	1000000049	118
2		Spot	2	1000000050	119
2		Spot	2	1000000051	120
2		Spot	2	1000000052	121
2		Spot	2	1000000053	122
2		Spot	2	1000000054	123
2		Spot	2	1000000055	124
2		Spot	2	1000000056	125
2		Spot	2	1000000057	126
2		Spot	2	1000000058	128
2		Spot	2	1000000059	129
2		Spot	2	1000000060	130
2		Spot	2	1000000061	131
2		Spot	2	1000000062	132
2		Spot	2	1000000063	133
2		Spot	2	1000000064	134
3		Spot	3	1000000000	135
3		Spot	3	1000000002	136
3		Spot	3	1000000004	138
3		Spot	3	1000000005	139
3		Spot	3	1000000006	140
3		Spot	3	1000000007	141
3		Spot	3	1000000008	142
3		Spot	3	1000000009	143
3		Spot	3	1000000065	144
3		Spot	3	1000000010	145
3		Spot	3	1000000011	146
3		Spot	3	1000000012	147
3		Spot	3	1000000003	148
3		Spot	3	1000000013	149
3		Spot	3	1000000014	150
3		Spot	3	1000000015	151
3		Spot	3	1000000016	152
3		Spot	3	1000000017	153
3		Spot	3	1000000018	154
3		Spot	3	1000000019	155
3		Spot	3	1000000020	156
3		Spot	3	1000000021	157
3		Spot	3	1000000022	158
3		Spot	3	1000000023	159
3		Spot	3	1000000024	160
3		Spot	3	1000000025	161
3		Spot	3	1000000026	162
3		Spot	3	1000000027	163
3		Spot	3	1000000028	164
3		Spot	3	1000000029	165
3		Spot	3	1000000030	166
3		Spot	3	1000000031	167
3		Spot	3	1000000032	168
3		Spot	3	1000000033	169
3		Spot	3	1000000034	170
3		Spot	3	1000000035	171
3		Spot	3	1000000036	172
3		Spot	3	1000000037	173
3		Spot	3	1000000038	174
3		Spot	3	1000000039	175
3		Spot	3	1000000040	176
3		Spot	3	1000000041	177
3		Spot	3	1000000042	178
3		Spot	3	1000000043	179
3		Spot	3	1000000044	180
3		Spot	3	1000000045	181
3		Spot	3	1000000046	182
3		Spot	3	1000000047	183
3		Spot	3	1000000048	184
3		Spot	3	1000000049	185
3		Spot	3	1000000050	186
3		Spot	3	1000000051	187
3		Spot	3	1000000052	188
3		Spot	3	1000000053	189
3		Spot	3	1000000054	190
3		Spot	3	1000000055	191
3		Spot	3	1000000056	192
3		Spot	3	1000000057	194
3		Spot	3	1000000058	195
3		Spot	3	1000000059	196
3		Spot	3	1000000060	197
3		Spot	3	1000000061	198
3		Spot	3	1000000062	199
3		Spot	3	1000000063	200
3		Spot	3	1000000064	201
4		Spot	4	1000000001	202
4		Spot	4	1000000002	203
4		Spot	4	1000000004	205
4		Spot	4	1000000005	206
4		Spot	4	1000000006	207
4		Spot	4	1000000007	208
4		Spot	4	1000000008	209
4		Spot	4	1000000009	210
4		Spot	4	1000000065	211
4		Spot	4	1000000010	212
4		Spot	4	1000000011	213
4		Spot	4	1000000012	214
4		Spot	4	1000000003	215
4		Spot	4	1000000013	216
4		Spot	4	1000000014	217
4		Spot	4	1000000015	218
4		Spot	4	1000000016	219
4		Spot	4	1000000017	220
4		Spot	4	1000000018	221
4		Spot	4	1000000019	222
4		Spot	4	1000000020	223
4		Spot	4	1000000021	224
4		Spot	4	1000000022	225
4		Spot	4	1000000023	226
4		Spot	4	1000000024	227
4		Spot	4	1000000025	228
4		Spot	4	1000000026	229
4		Spot	4	1000000027	230
4		Spot	4	1000000028	231
4		Spot	4	1000000029	232
4		Spot	4	1000000030	233
4		Spot	4	1000000032	234
4		Spot	4	1000000033	235
4		Spot	4	1000000034	236
4		Spot	4	1000000035	237
4		Spot	4	1000000036	238
4		Spot	4	1000000037	239
4		Spot	4	1000000038	240
4		Spot	4	1000000039	241
4		Spot	4	1000000040	242
4		Spot	4	1000000041	243
4		Spot	4	1000000042	244
4		Spot	4	1000000043	245
4		Spot	4	1000000044	246
4		Spot	4	1000000045	247
4		Spot	4	1000000046	248
4		Spot	4	1000000047	249
4		Spot	4	1000000048	250
4		Spot	4	1000000049	251
4		Spot	4	1000000050	252
4		Spot	4	1000000051	253
4		Spot	4	1000000052	254
4		Spot	4	1000000053	255
4		Spot	4	1000000054	256
4		Spot	4	1000000055	257
4		Spot	4	1000000056	258
4		Spot	4	1000000057	259
4		Spot	4	1000000058	260
4		Spot	4	1000000059	262
4		Spot	4	1000000060	263
4		Spot	4	1000000061	264
4		Spot	4	1000000062	265
4		Spot	4	1000000063	266
4		Spot	4	1000000064	267
5		Spot	5	1000000000	268
5		Spot	5	1000000002	269
5		Spot	5	1000000004	271
5		Spot	5	1000000005	272
5		Spot	5	1000000006	273
5		Spot	5	1000000020	274
5		Spot	5	1000000007	275
5		Spot	5	1000000008	276
5		Spot	5	1000000009	277
5		Spot	5	1000000065	278
5		Spot	5	1000000010	279
5		Spot	5	1000000011	280
5		Spot	5	1000000012	281
5		Spot	5	1000000003	282
5		Spot	5	1000000013	283
5		Spot	5	1000000014	284
5		Spot	5	1000000015	285
5		Spot	5	1000000016	286
5		Spot	5	1000000017	287
5		Spot	5	1000000018	288
5		Spot	5	1000000019	289
5		Spot	5	1000000021	290
5		Spot	5	1000000022	291
5		Spot	5	1000000023	292
5		Spot	5	1000000024	293
5		Spot	5	1000000025	294
5		Spot	5	1000000026	295
5		Spot	5	1000000027	296
5		Spot	5	1000000028	297
5		Spot	5	1000000029	298
5		Spot	5	1000000030	299
5		Spot	5	1000000031	300
5		Spot	5	1000000032	301
5		Spot	5	1000000033	302
5		Spot	5	1000000035	303
5		Spot	5	1000000034	304
5		Spot	5	1000000036	305
5		Spot	5	1000000037	306
5		Spot	5	1000000038	307
5		Spot	5	1000000039	308
5		Spot	5	1000000040	309
5		Spot	5	1000000041	310
5		Spot	5	1000000042	311
5		Spot	5	1000000043	312
5		Spot	5	1000000044	313
5		Spot	5	1000000045	314
5		Spot	5	1000000046	315
5		Spot	5	1000000047	316
5		Spot	5	1000000048	317
5		Spot	5	1000000049	318
5		Spot	5	1000000050	319
5		Spot	5	1000000051	320
5		Spot	5	1000000052	321
5		Spot	5	1000000053	322
5		Spot	5	1000000054	323
5		Spot	5	1000000055	324
5		Spot	5	1000000056	325
5		Spot	5	1000000057	326
5		Spot	5	1000000058	327
5		Spot	5	1000000059	329
5		Spot	5	1000000060	330
5		Spot	5	1000000061	331
5		Spot	5	1000000062	332
5		Spot	5	1000000063	333
5		Spot	5	1000000064	334
6		Spot	6	1000000002	335
6		Spot	6	1000000004	337
6		Spot	6	1000000005	338
6		Spot	6	1000000006	339
6		Spot	6	1000000007	340
6		Spot	6	1000000008	341
6		Spot	6	1000000009	342
6		Spot	6	1000000010	343
6		Spot	6	1000000012	344
6		Spot	6	1000000003	345
6		Spot	6	1000000013	346
6		Spot	6	1000000014	347
6		Spot	6	1000000015	348
6		Spot	6	1000000016	349
6		Spot	6	1000000017	350
6		Spot	6	1000000018	351
6		Spot	6	1000000019	352
6		Spot	6	1000000020	353
6		Spot	6	1000000021	354
6		Spot	6	1000000022	355
6		Spot	6	1000000023	356
6		Spot	6	1000000024	357
6		Spot	6	1000000025	358
6		Spot	6	1000000026	359
6		Spot	6	1000000027	360
6		Spot	6	1000000028	361
6		Spot	6	1000000029	362
6		Spot	6	1000000030	363
6		Spot	6	1000000031	364
6		Spot	6	1000000032	365
6		Spot	6	1000000033	366
6		Spot	6	1000000034	367
6		Spot	6	1000000035	368
6		Spot	6	1000000036	369
6		Spot	6	1000000037	370
6		Spot	6	1000000038	371
6		Spot	6	1000000039	372
6		Spot	6	1000000040	373
6		Spot	6	1000000041	374
6		Spot	6	1000000042	375
6		Spot	6	1000000043	376
6		Spot	6	1000000044	377
6		Spot	6	1000000045	378
6		Spot	6	1000000046	379
6		Spot	6	1000000047	380
6		Spot	6	1000000048	381
6		Spot	6	1000000049	382
6		Spot	6	1000000050	383
6		Spot	6	1000000051	384
6		Spot	6	1000000052	385
6		Spot	6	1000000053	386
6		Spot	6	1000000054	387
6		Spot	6	1000000055	388
6		Spot	6	1000000056	389
6		Spot	6	1000000057	390
6		Spot	6	1000000058	392
6		Spot	6	1000000059	393
6		Spot	6	1000000060	394
6		Spot	6	1000000061	395
6		Spot	6	1000000062	396
6		Spot	6	1000000063	397
6		Spot	6	1000000064	398
7		Spot	7	1000000000	399
7		Spot	7	1000000001	400
7		Spot	7	1000000002	401
7		Spot	7	1000000003	402
7		Spot	7	1000000004	404
7		Spot	7	1000000005	405
7		Spot	7	1000000006	406
7		Spot	7	1000000020	407
7		Spot	7	1000000007	408
7		Spot	7	1000000008	409
7		Spot	7	1000000009	410
7		Spot	7	1000000065	411
7		Spot	7	1000000010	412
7		Spot	7	1000000012	413
7		Spot	7	1000000013	414
7		Spot	7	1000000014	415
7		Spot	7	1000000015	416
7		Spot	7	1000000016	417
7		Spot	7	1000000017	418
7		Spot	7	1000000018	419
7		Spot	7	1000000019	420
7		Spot	7	1000000021	421
7		Spot	7	1000000022	422
7		Spot	7	1000000023	423
7		Spot	7	1000000024	424
7		Spot	7	1000000025	425
7		Spot	7	1000000026	426
7		Spot	7	1000000027	427
7		Spot	7	1000000028	428
7		Spot	7	1000000029	429
7		Spot	7	1000000030	430
7		Spot	7	1000000031	431
7		Spot	7	1000000032	432
7		Spot	7	1000000033	433
7		Spot	7	1000000034	434
7		Spot	7	1000000035	435
7		Spot	7	1000000036	436
7		Spot	7	1000000037	437
7		Spot	7	1000000038	438
7		Spot	7	1000000039	439
7		Spot	7	1000000040	440
7		Spot	7	1000000041	441
7		Spot	7	1000000042	442
7		Spot	7	1000000043	443
7		Spot	7	1000000044	444
7		Spot	7	1000000045	445
7		Spot	7	1000000046	446
7		Spot	7	1000000047	447
7		Spot	7	1000000048	448
7		Spot	7	1000000049	449
7		Spot	7	1000000050	450
7		Spot	7	1000000051	451
7		Spot	7	1000000052	452
7		Spot	7	1000000053	453
7		Spot	7	1000000054	454
7		Spot	7	1000000055	455
7		Spot	7	1000000056	456
7		Spot	7	1000000057	457
7		Spot	7	1000000058	459
7		Spot	7	1000000059	460
7		Spot	7	1000000060	461
7		Spot	7	1000000061	462
7		Spot	7	1000000062	463
7		Spot	7	1000000063	464
7		Spot	7	1000000064	465
8		Spot	8	1000000000	466
8		Spot	8	1000000002	467
8		Spot	8	1000000003	468
8		Spot	8	1000000004	470
8		Spot	8	1000000005	471
8		Spot	8	1000000006	472
8		Spot	8	1000000020	473
8		Spot	8	1000000007	474
8		Spot	8	1000000008	475
8		Spot	8	1000000009	476
8		Spot	8	1000000065	477
8		Spot	8	1000000010	478
8		Spot	8	1000000011	479
8		Spot	8	1000000012	480
8		Spot	8	1000000013	481
8		Spot	8	1000000014	482
8		Spot	8	1000000015	483
8		Spot	8	1000000016	484
8		Spot	8	1000000017	485
8		Spot	8	1000000018	486
8		Spot	8	1000000019	487
8		Spot	8	1000000021	488
8		Spot	8	1000000022	489
8		Spot	8	1000000023	490
8		Spot	8	1000000024	491
8		Spot	8	1000000025	492
8		Spot	8	1000000026	493
8		Spot	8	1000000027	494
8		Spot	8	1000000028	495
8		Spot	8	1000000029	496
8		Spot	8	1000000030	497
8		Spot	8	1000000031	498
8		Spot	8	1000000032	499
8		Spot	8	1000000033	500
8		Spot	8	1000000034	501
8		Spot	8	1000000035	502
8		Spot	8	1000000036	503
8		Spot	8	1000000037	504
8		Spot	8	1000000038	505
8		Spot	8	1000000039	506
8		Spot	8	1000000040	507
8		Spot	8	1000000041	508
8		Spot	8	1000000042	509
8		Spot	8	1000000043	510
8		Spot	8	1000000044	511
8		Spot	8	1000000045	512
8		Spot	8	1000000046	513
8		Spot	8	1000000047	514
8		Spot	8	1000000048	515
8		Spot	8	1000000049	516
8		Spot	8	1000000050	517
8		Spot	8	1000000051	518
8		Spot	8	1000000052	519
8		Spot	8	1000000053	520
8		Spot	8	1000000054	521
8		Spot	8	1000000055	522
8		Spot	8	1000000056	523
8		Spot	8	1000000057	524
8		Spot	8	1000000058	526
8		Spot	8	1000000059	527
8		Spot	8	1000000060	528
8		Spot	8	1000000061	529
8		Spot	8	1000000062	530
8		Spot	8	1000000063	531
8		Spot	8	1000000064	532
9		Spot	9	1000000000	533
9		Spot	9	1000000002	534
9		Spot	9	1000000004	536
9		Spot	9	1000000005	537
9		Spot	9	1000000006	538
9		Spot	9	1000000020	539
9		Spot	9	1000000007	540
9		Spot	9	1000000008	541
9		Spot	9	1000000009	542
9		Spot	9	1000000065	543
9		Spot	9	1000000010	544
9		Spot	9	1000000011	545
9		Spot	9	1000000012	546
9		Spot	9	1000000003	547
9		Spot	9	1000000013	548
9		Spot	9	1000000014	549
9		Spot	9	1000000015	550
9		Spot	9	1000000016	551
9		Spot	9	1000000017	552
9		Spot	9	1000000019	553
9		Spot	9	1000000018	554
9		Spot	9	1000000021	555
9		Spot	9	1000000022	556
9		Spot	9	1000000023	557
9		Spot	9	1000000024	558
9		Spot	9	1000000025	559
9		Spot	9	1000000026	560
9		Spot	9	1000000027	561
9		Spot	9	1000000028	562
9		Spot	9	1000000029	563
9		Spot	9	1000000030	564
9		Spot	9	1000000031	565
9		Spot	9	1000000032	566
9		Spot	9	1000000033	567
9		Spot	9	1000000034	568
9		Spot	9	1000000035	569
9		Spot	9	1000000036	570
9		Spot	9	1000000037	571
9		Spot	9	1000000038	572
9		Spot	9	1000000039	573
9		Spot	9	1000000040	574
9		Spot	9	1000000041	575
9		Spot	9	1000000042	576
9		Spot	9	1000000043	577
9		Spot	9	1000000044	578
9		Spot	9	1000000045	579
9		Spot	9	1000000046	580
9		Spot	9	1000000047	581
9		Spot	9	1000000048	582
9		Spot	9	1000000049	583
9		Spot	9	1000000050	584
9		Spot	9	1000000051	585
9		Spot	9	1000000052	586
9		Spot	9	1000000053	587
9		Spot	9	1000000054	588
9		Spot	9	1000000055	589
9		Spot	9	1000000056	590
9		Spot	9	1000000057	592
9		Spot	9	1000000058	593
9		Spot	9	1000000059	594
9		Spot	9	1000000060	595
9		Spot	9	1000000061	596
9		Spot	9	1000000062	597
9		Spot	9	1000000063	598
9		Spot	9	1000000064	599
10		Spot	10	1000000000	600
10		Spot	10	1000000001	601
10		Spot	10	1000000002	602
10		Spot	10	1000000004	604
10		Spot	10	1000000005	605
10		Spot	10	1000000006	606
10		Spot	10	1000000020	607
10		Spot	10	1000000007	608
10		Spot	10	1000000008	609
10		Spot	10	1000000009	610
10		Spot	10	1000000065	611
10		Spot	10	1000000010	612
10		Spot	10	1000000012	613
10		Spot	10	1000000003	614
10		Spot	10	1000000013	615
10		Spot	10	1000000014	616
10		Spot	10	1000000016	617
10		Spot	10	1000000017	618
10		Spot	10	1000000018	619
10		Spot	10	1000000019	620
10		Spot	10	1000000021	621
10		Spot	10	1000000022	622
10		Spot	10	1000000023	623
10		Spot	10	1000000024	624
10		Spot	10	1000000025	625
10		Spot	10	1000000026	626
10		Spot	10	1000000027	627
10		Spot	10	1000000028	628
10		Spot	10	1000000029	629
10		Spot	10	1000000030	630
10		Spot	10	1000000031	631
10		Spot	10	1000000032	632
10		Spot	10	1000000033	633
10		Spot	10	1000000034	634
10		Spot	10	1000000035	635
10		Spot	10	1000000036	636
10		Spot	10	1000000037	637
10		Spot	10	1000000038	638
10		Spot	10	1000000039	639
10		Spot	10	1000000040	640
10		Spot	10	1000000041	641
10		Spot	10	1000000042	642
10		Spot	10	1000000043	643
10		Spot	10	1000000044	644
10		Spot	10	1000000045	645
10		Spot	10	1000000046	646
10		Spot	10	1000000047	647
10		Spot	10	1000000048	648
10		Spot	10	1000000049	649
10		Spot	10	1000000050	650
10		Spot	10	1000000051	651
10		Spot	10	1000000052	652
10		Spot	10	1000000053	653
10		Spot	10	1000000054	654
10		Spot	10	1000000055	655
10		Spot	10	1000000056	656
10		Spot	10	1000000057	657
10		Spot	10	1000000058	658
10		Spot	10	1000000059	660
10		Spot	10	1000000060	661
10		Spot	10	1000000061	662
10		Spot	10	1000000062	663
10		Spot	10	1000000063	664
10		Spot	10	1000000064	665
11		Spot	11	1000000000	666
11		Spot	11	1000000001	667
11		Spot	11	1000000002	668
11		Spot	11	1000000004	670
11		Spot	11	1000000005	671
11		Spot	11	1000000006	672
11		Spot	11	1000000020	673
11		Spot	11	1000000007	674
11		Spot	11	1000000008	675
11		Spot	11	1000000009	676
11		Spot	11	1000000010	677
11		Spot	11	1000000011	678
11		Spot	11	1000000012	679
11		Spot	11	1000000003	680
11		Spot	11	1000000013	681
11		Spot	11	1000000014	682
11		Spot	11	1000000015	683
11		Spot	11	1000000016	684
11		Spot	11	1000000017	685
11		Spot	11	1000000018	686
11		Spot	11	1000000019	687
11		Spot	11	1000000021	688
11		Spot	11	1000000022	689
11		Spot	11	1000000023	690
11		Spot	11	1000000024	691
11		Spot	11	1000000025	692
11		Spot	11	1000000026	693
11		Spot	11	1000000027	694
11		Spot	11	1000000028	695
11		Spot	11	1000000029	696
11		Spot	11	1000000030	697
11		Spot	11	1000000033	698
11		Spot	11	1000000032	699
11		Spot	11	1000000034	700
11		Spot	11	1000000035	701
11		Spot	11	1000000036	702
11		Spot	11	1000000037	703
11		Spot	11	1000000038	704
11		Spot	11	1000000039	705
11		Spot	11	1000000040	706
11		Spot	11	1000000041	707
11		Spot	11	1000000042	708
11		Spot	11	1000000043	709
11		Spot	11	1000000044	710
11		Spot	11	1000000045	711
11		Spot	11	1000000046	712
11		Spot	11	1000000047	713
11		Spot	11	1000000048	714
11		Spot	11	1000000049	715
11		Spot	11	1000000050	716
11		Spot	11	1000000051	717
11		Spot	11	1000000052	718
11		Spot	11	1000000053	719
11		Spot	11	1000000054	720
11		Spot	11	1000000055	721
11		Spot	11	1000000056	722
11		Spot	11	1000000057	723
11		Spot	11	1000000058	724
11		Spot	11	1000000059	726
11		Spot	11	1000000060	727
11		Spot	11	1000000061	728
11		Spot	11	1000000062	729
11		Spot	11	1000000063	730
11		Spot	11	1000000064	731
12		Spot	12	1000000000	732
12		Spot	12	1000000001	733
12		Spot	12	1000000002	734
12		Spot	12	1000000004	736
12		Spot	12	1000000005	737
12		Spot	12	1000000006	738
12		Spot	12	1000000020	739
12		Spot	12	1000000007	740
12		Spot	12	1000000008	741
12		Spot	12	1000000009	742
12		Spot	12	1000000010	743
12		Spot	12	1000000012	744
12		Spot	12	1000000003	745
12		Spot	12	1000000013	746
12		Spot	12	1000000014	747
12		Spot	12	1000000016	748
12		Spot	12	1000000017	749
12		Spot	12	1000000019	750
12		Spot	12	1000000018	751
12		Spot	12	1000000021	752
12		Spot	12	1000000022	753
12		Spot	12	1000000023	754
12		Spot	12	1000000024	755
12		Spot	12	1000000025	756
12		Spot	12	1000000027	757
12		Spot	12	1000000028	758
12		Spot	12	1000000029	759
12		Spot	12	1000000030	760
12		Spot	12	1000000031	761
12		Spot	12	1000000032	762
12		Spot	12	1000000033	763
12		Spot	12	1000000034	764
12		Spot	12	1000000036	765
12		Spot	12	1000000037	766
12		Spot	12	1000000038	767
12		Spot	12	1000000039	768
12		Spot	12	1000000040	769
12		Spot	12	1000000041	770
12		Spot	12	1000000042	771
12		Spot	12	1000000043	772
12		Spot	12	1000000044	773
12		Spot	12	1000000045	774
12		Spot	12	1000000046	775
12		Spot	12	1000000047	776
12		Spot	12	1000000048	777
12		Spot	12	1000000050	778
12		Spot	12	1000000051	779
12		Spot	12	1000000052	780
12		Spot	12	1000000053	781
12		Spot	12	1000000054	782
12		Spot	12	1000000055	783
12		Spot	12	1000000056	784
12		Spot	12	1000000057	785
12		Spot	12	1000000058	786
12		Spot	12	1000000059	788
12		Spot	12	1000000060	789
12		Spot	12	1000000061	790
12		Spot	12	1000000062	791
12		Spot	12	1000000063	792
12		Spot	12	1000000064	793
13		Spot	13	1000000000	794
13		Spot	13	1000000002	795
13		Spot	13	1000000004	797
13		Spot	13	1000000005	798
13		Spot	13	1000000006	799
13		Spot	13	1000000020	800
13		Spot	13	1000000007	801
13		Spot	13	1000000008	802
13		Spot	13	1000000009	803
13		Spot	13	1000000065	804
13		Spot	13	1000000010	805
13		Spot	13	1000000012	806
13		Spot	13	1000000003	807
13		Spot	13	1000000013	808
13		Spot	13	1000000014	809
13		Spot	13	1000000016	810
13		Spot	13	1000000017	811
13		Spot	13	1000000019	812
13		Spot	13	1000000018	813
13		Spot	13	1000000021	814
13		Spot	13	1000000022	815
13		Spot	13	1000000023	816
13		Spot	13	1000000024	817
13		Spot	13	1000000025	818
13		Spot	13	1000000027	819
13		Spot	13	1000000028	820
13		Spot	13	1000000029	821
13		Spot	13	1000000030	822
13		Spot	13	1000000066	823
13		Spot	13	1000000032	824
13		Spot	13	1000000033	825
13		Spot	13	1000000034	826
13		Spot	13	1000000035	827
13		Spot	13	1000000036	828
13		Spot	13	1000000037	829
13		Spot	13	1000000038	830
13		Spot	13	1000000039	831
13		Spot	13	1000000040	832
13		Spot	13	1000000041	833
13		Spot	13	1000000042	834
13		Spot	13	1000000043	835
13		Spot	13	1000000044	836
13		Spot	13	1000000045	837
13		Spot	13	1000000046	838
13		Spot	13	1000000047	839
13		Spot	13	1000000048	840
13		Spot	13	1000000050	841
13		Spot	13	1000000051	842
13		Spot	13	1000000052	843
13		Spot	13	1000000053	844
13		Spot	13	1000000054	845
13		Spot	13	1000000055	846
13		Spot	13	1000000056	847
13		Spot	13	1000000057	848
13		Spot	13	1000000058	850
13		Spot	13	1000000059	851
13		Spot	13	1000000060	852
13		Spot	13	1000000061	853
13		Spot	13	1000000062	854
13		Spot	13	1000000063	855
13		Spot	13	1000000064	856
14		Spot	14	1000000000	857
14		Spot	14	1000000001	858
14		Spot	14	1000000002	859
14		Spot	14	1000000003	860
14		Spot	14	1000000004	862
14		Spot	14	1000000005	863
14		Spot	14	1000000006	864
14		Spot	14	1000000020	865
14		Spot	14	1000000007	866
14		Spot	14	1000000008	867
14		Spot	14	1000000009	868
14		Spot	14	1000000065	869
14		Spot	14	1000000010	870
14		Spot	14	1000000011	871
14		Spot	14	1000000012	872
14		Spot	14	1000000013	873
14		Spot	14	1000000014	874
14		Spot	14	1000000015	875
14		Spot	14	1000000016	876
14		Spot	14	1000000017	877
14		Spot	14	1000000019	878
14		Spot	14	1000000018	879
14		Spot	14	1000000021	880
14		Spot	14	1000000022	881
14		Spot	14	1000000023	882
14		Spot	14	1000000024	883
14		Spot	14	1000000025	884
14		Spot	14	1000000026	885
14		Spot	14	1000000027	886
14		Spot	14	1000000028	887
14		Spot	14	1000000029	888
14		Spot	14	1000000030	889
14		Spot	14	1000000066	890
14		Spot	14	1000000031	891
14		Spot	14	1000000032	892
14		Spot	14	1000000033	893
14		Spot	14	1000000034	894
14		Spot	14	1000000035	895
14		Spot	14	1000000036	896
14		Spot	14	1000000037	897
14		Spot	14	1000000038	898
14		Spot	14	1000000039	899
14		Spot	14	1000000040	900
14		Spot	14	1000000041	901
14		Spot	14	1000000042	902
14		Spot	14	1000000043	903
14		Spot	14	1000000044	904
14		Spot	14	1000000045	905
14		Spot	14	1000000046	906
14		Spot	14	1000000047	907
14		Spot	14	1000000048	908
14		Spot	14	1000000049	909
14		Spot	14	1000000050	910
14		Spot	14	1000000051	911
14		Spot	14	1000000052	912
14		Spot	14	1000000053	913
14		Spot	14	1000000054	914
14		Spot	14	1000000055	915
14		Spot	14	1000000056	916
14		Spot	14	1000000057	917
14		Spot	14	1000000058	919
14		Spot	14	1000000059	920
14		Spot	14	1000000060	921
14		Spot	14	1000000061	922
14		Spot	14	1000000062	923
14		Spot	14	1000000063	924
14		Spot	14	1000000064	925
15		Spot	15	1000000000	926
15		Spot	15	1000000001	927
15		Spot	15	1000000002	928
15		Spot	15	1000000004	930
15		Spot	15	1000000005	931
15		Spot	15	1000000006	932
15		Spot	15	1000000020	933
15		Spot	15	1000000007	934
15		Spot	15	1000000008	935
15		Spot	15	1000000009	936
15		Spot	15	1000000010	937
15		Spot	15	1000000011	938
15		Spot	15	1000000012	939
15		Spot	15	1000000003	940
15		Spot	15	1000000013	941
15		Spot	15	1000000014	942
15		Spot	15	1000000015	943
15		Spot	15	1000000016	944
15		Spot	15	1000000017	945
15		Spot	15	1000000018	946
15		Spot	15	1000000019	947
15		Spot	15	1000000021	948
15		Spot	15	1000000022	949
15		Spot	15	1000000023	950
15		Spot	15	1000000024	951
15		Spot	15	1000000025	952
15		Spot	15	1000000026	953
15		Spot	15	1000000027	954
15		Spot	15	1000000028	955
15		Spot	15	1000000029	956
15		Spot	15	1000000066	957
15		Spot	15	1000000030	958
15		Spot	15	1000000032	959
15		Spot	15	1000000033	960
15		Spot	15	1000000034	961
15		Spot	15	1000000035	962
15		Spot	15	1000000036	963
15		Spot	15	1000000037	964
15		Spot	15	1000000038	965
15		Spot	15	1000000039	966
15		Spot	15	1000000040	967
15		Spot	15	1000000041	968
15		Spot	15	1000000042	969
15		Spot	15	1000000043	970
15		Spot	15	1000000049	971
15		Spot	15	1000000044	972
15		Spot	15	1000000045	973
15		Spot	15	1000000046	974
15		Spot	15	1000000047	975
15		Spot	15	1000000048	976
15		Spot	15	1000000050	977
15		Spot	15	1000000051	978
15		Spot	15	1000000052	979
15		Spot	15	1000000053	980
15		Spot	15	1000000054	981
15		Spot	15	1000000055	982
15		Spot	15	1000000056	983
15		Spot	15	1000000057	984
15		Spot	15	1000000058	985
15		Spot	15	1000000059	987
15		Spot	15	1000000060	988
15		Spot	15	1000000061	989
15		Spot	15	1000000062	990
15		Spot	15	1000000063	991
15		Spot	15	1000000064	992
16		Spot	16	1000000000	993
16		Spot	16	1000000001	994
16		Spot	16	1000000002	995
16		Spot	16	1000000004	997
16		Spot	16	1000000005	998
16		Spot	16	1000000006	999
16		Spot	16	1000000020	1000
16		Spot	16	1000000007	1001
16		Spot	16	1000000008	1002
16		Spot	16	1000000009	1003
16		Spot	16	1000000010	1004
16		Spot	16	1000000012	1005
16		Spot	16	1000000003	1006
16		Spot	16	1000000013	1007
16		Spot	16	1000000014	1008
16		Spot	16	1000000015	1009
16		Spot	16	1000000016	1010
16		Spot	16	1000000017	1011
16		Spot	16	1000000019	1012
16		Spot	16	1000000018	1013
16		Spot	16	1000000021	1014
16		Spot	16	1000000022	1015
16		Spot	16	1000000023	1016
16		Spot	16	1000000024	1017
16		Spot	16	1000000025	1018
16		Spot	16	1000000026	1019
16		Spot	16	1000000027	1020
16		Spot	16	1000000028	1021
16		Spot	16	1000000029	1022
16		Spot	16	1000000066	1023
16		Spot	16	1000000030	1024
16		Spot	16	1000000031	1025
16		Spot	16	1000000032	1026
16		Spot	16	1000000033	1027
16		Spot	16	1000000034	1028
16		Spot	16	1000000035	1029
16		Spot	16	1000000036	1030
16		Spot	16	1000000037	1031
16		Spot	16	1000000038	1032
16		Spot	16	1000000039	1033
16		Spot	16	1000000040	1034
16		Spot	16	1000000041	1035
16		Spot	16	1000000042	1036
16		Spot	16	1000000043	1037
16		Spot	16	1000000044	1038
16		Spot	16	1000000045	1039
16		Spot	16	1000000046	1040
16		Spot	16	1000000047	1041
16		Spot	16	1000000048	1042
16		Spot	16	1000000050	1043
16		Spot	16	1000000051	1044
16		Spot	16	1000000052	1045
16		Spot	16	1000000053	1046
16		Spot	16	1000000054	1047
16		Spot	16	1000000055	1048
16		Spot	16	1000000056	1049
16		Spot	16	1000000057	1050
16		Spot	16	1000000058	1052
16		Spot	16	1000000059	1053
16		Spot	16	1000000060	1054
16		Spot	16	1000000061	1055
16		Spot	16	1000000062	1056
16		Spot	16	1000000063	1057
16		Spot	16	1000000064	1058
17		Spot	17	1000000000	1059
17		Spot	17	1000000001	1060
17		Spot	17	1000000002	1061
17		Spot	17	1000000004	1063
17		Spot	17	1000000005	1064
17		Spot	17	1000000006	1065
17		Spot	17	1000000020	1066
17		Spot	17	1000000007	1067
17		Spot	17	1000000008	1068
17		Spot	17	1000000009	1069
17		Spot	17	1000000010	1070
17		Spot	17	1000000012	1071
17		Spot	17	1000000003	1072
17		Spot	17	1000000013	1073
17		Spot	17	1000000014	1074
17		Spot	17	1000000015	1075
17		Spot	17	1000000016	1076
17		Spot	17	1000000017	1077
17		Spot	17	1000000019	1078
17		Spot	17	1000000018	1079
17		Spot	17	1000000021	1080
17		Spot	17	1000000022	1081
17		Spot	17	1000000023	1082
17		Spot	17	1000000024	1083
17		Spot	17	1000000025	1084
17		Spot	17	1000000026	1085
17		Spot	17	1000000027	1086
17		Spot	17	1000000028	1087
17		Spot	17	1000000029	1088
17		Spot	17	1000000066	1089
17		Spot	17	1000000030	1090
17		Spot	17	1000000031	1091
17		Spot	17	1000000032	1092
17		Spot	17	1000000033	1093
17		Spot	17	1000000034	1094
17		Spot	17	1000000035	1095
17		Spot	17	1000000036	1096
17		Spot	17	1000000037	1097
17		Spot	17	1000000038	1098
17		Spot	17	1000000039	1099
17		Spot	17	1000000040	1100
17		Spot	17	1000000041	1101
17		Spot	17	1000000042	1102
17		Spot	17	1000000043	1103
17		Spot	17	1000000049	1104
17		Spot	17	1000000044	1105
17		Spot	17	1000000045	1106
17		Spot	17	1000000046	1107
17		Spot	17	1000000047	1108
17		Spot	17	1000000048	1109
17		Spot	17	1000000050	1110
17		Spot	17	1000000051	1111
17		Spot	17	1000000052	1112
17		Spot	17	1000000053	1113
17		Spot	17	1000000054	1114
17		Spot	17	1000000055	1115
17		Spot	17	1000000056	1116
17		Spot	17	1000000057	1117
17		Spot	17	1000000058	1119
17		Spot	17	1000000059	1120
17		Spot	17	1000000060	1121
17		Spot	17	1000000061	1122
17		Spot	17	1000000062	1123
17		Spot	17	1000000063	1124
17		Spot	17	1000000064	1125
18		Spot	18	1000000000	1126
18		Spot	18	1000000001	1127
18		Spot	18	1000000002	1128
18		Spot	18	1000000003	1129
18		Spot	18	1000000004	1131
18		Spot	18	1000000005	1132
18		Spot	18	1000000006	1133
18		Spot	18	1000000020	1134
18		Spot	18	1000000007	1135
18		Spot	18	1000000008	1136
18		Spot	18	1000000009	1137
18		Spot	18	1000000067	1138
18		Spot	18	1000000010	1139
18		Spot	18	1000000012	1140
18		Spot	18	1000000013	1141
18		Spot	18	1000000014	1142
18		Spot	18	1000000015	1143
18		Spot	18	1000000016	1144
18		Spot	18	1000000017	1145
18		Spot	18	1000000019	1146
18		Spot	18	1000000018	1147
18		Spot	18	1000000021	1148
18		Spot	18	1000000022	1149
18		Spot	18	1000000023	1150
18		Spot	18	1000000024	1151
18		Spot	18	1000000025	1152
18		Spot	18	1000000026	1153
18		Spot	18	1000000027	1154
18		Spot	18	1000000028	1155
18		Spot	18	1000000029	1156
18		Spot	18	1000000066	1157
18		Spot	18	1000000030	1158
18		Spot	18	1000000031	1159
18		Spot	18	1000000032	1160
18		Spot	18	1000000033	1161
18		Spot	18	1000000034	1162
18		Spot	18	1000000035	1163
18		Spot	18	1000000036	1164
18		Spot	18	1000000037	1165
18		Spot	18	1000000038	1166
18		Spot	18	1000000039	1167
18		Spot	18	1000000040	1168
18		Spot	18	1000000041	1169
18		Spot	18	1000000042	1170
18		Spot	18	1000000043	1171
18		Spot	18	1000000044	1172
18		Spot	18	1000000045	1173
18		Spot	18	1000000046	1174
18		Spot	18	1000000047	1175
18		Spot	18	1000000048	1176
18		Spot	18	1000000050	1177
18		Spot	18	1000000051	1178
18		Spot	18	1000000052	1179
18		Spot	18	1000000053	1180
18		Spot	18	1000000054	1181
18		Spot	18	1000000055	1182
18		Spot	18	1000000056	1183
18		Spot	18	1000000057	1184
18		Spot	18	1000000058	1186
18		Spot	18	1000000059	1187
18		Spot	18	1000000060	1188
18		Spot	18	1000000061	1189
18		Spot	18	1000000062	1190
18		Spot	18	1000000063	1191
18		Spot	18	1000000064	1192
19		Spot	19	1000000000	1193
19		Spot	19	1000000002	1194
19		Spot	19	1000000003	1195
19		Spot	19	1000000004	1197
19		Spot	19	1000000005	1198
19		Spot	19	1000000006	1199
19		Spot	19	1000000020	1200
19		Spot	19	1000000007	1201
19		Spot	19	1000000008	1202
19		Spot	19	1000000009	1203
19		Spot	19	1000000068	1204
19		Spot	19	1000000067	1205
19		Spot	19	1000000010	1206
19		Spot	19	1000000012	1207
19		Spot	19	1000000013	1208
19		Spot	19	1000000014	1209
19		Spot	19	1000000015	1210
19		Spot	19	1000000016	1211
19		Spot	19	1000000017	1212
19		Spot	19	1000000018	1213
19		Spot	19	1000000019	1214
19		Spot	19	1000000021	1215
19		Spot	19	1000000022	1216
19		Spot	19	1000000023	1217
19		Spot	19	1000000024	1218
19		Spot	19	1000000025	1219
19		Spot	19	1000000026	1220
19		Spot	19	1000000027	1221
19		Spot	19	1000000028	1222
19		Spot	19	1000000029	1223
19		Spot	19	1000000030	1224
19		Spot	19	1000000066	1225
19		Spot	19	1000000031	1226
19		Spot	19	1000000032	1227
19		Spot	19	1000000033	1228
19		Spot	19	1000000034	1229
19		Spot	19	1000000035	1230
19		Spot	19	1000000036	1231
19		Spot	19	1000000037	1232
19		Spot	19	1000000038	1233
19		Spot	19	1000000039	1234
19		Spot	19	1000000040	1235
19		Spot	19	1000000041	1236
19		Spot	19	1000000042	1237
19		Spot	19	1000000043	1238
19		Spot	19	1000000044	1239
19		Spot	19	1000000045	1240
19		Spot	19	1000000046	1241
19		Spot	19	1000000047	1242
19		Spot	19	1000000048	1243
19		Spot	19	1000000050	1244
19		Spot	19	1000000051	1245
19		Spot	19	1000000052	1246
19		Spot	19	1000000053	1247
19		Spot	19	1000000054	1248
19		Spot	19	1000000055	1249
19		Spot	19	1000000056	1250
19		Spot	19	1000000057	1251
19		Spot	19	1000000058	1252
19		Spot	19	1000000059	1254
19		Spot	19	1000000060	1255
19		Spot	19	1000000061	1256
19		Spot	19	1000000062	1257
19		Spot	19	1000000063	1258
19		Spot	19	1000000064	1259
20		Spot	20	1000000000	1260
20		Spot	20	1000000001	1261
20		Spot	20	1000000002	1262
20		Spot	20	1000000003	1263
20		Spot	20	1000000004	1265
20		Spot	20	1000000005	1266
20		Spot	20	1000000006	1267
20		Spot	20	1000000020	1268
20		Spot	20	1000000007	1269
20		Spot	20	1000000008	1270
20		Spot	20	1000000009	1271
20		Spot	20	1000000068	1272
20		Spot	20	1000000067	1273
20		Spot	20	1000000010	1274
20		Spot	20	1000000012	1275
20		Spot	20	1000000013	1276
20		Spot	20	1000000014	1277
20		Spot	20	1000000015	1278
20		Spot	20	1000000016	1279
20		Spot	20	1000000017	1280
20		Spot	20	1000000019	1281
20		Spot	20	1000000018	1282
20		Spot	20	1000000021	1283
20		Spot	20	1000000022	1284
20		Spot	20	1000000023	1285
20		Spot	20	1000000024	1286
20		Spot	20	1000000025	1287
20		Spot	20	1000000027	1288
20		Spot	20	1000000028	1289
20		Spot	20	1000000029	1290
20		Spot	20	1000000066	1291
20		Spot	20	1000000030	1292
20		Spot	20	1000000031	1293
20		Spot	20	1000000032	1294
20		Spot	20	1000000033	1295
20		Spot	20	1000000034	1296
20		Spot	20	1000000035	1297
20		Spot	20	1000000036	1298
20		Spot	20	1000000037	1299
20		Spot	20	1000000038	1300
20		Spot	20	1000000039	1301
20		Spot	20	1000000040	1302
20		Spot	20	1000000041	1303
20		Spot	20	1000000042	1304
20		Spot	20	1000000043	1305
20		Spot	20	1000000049	1306
20		Spot	20	1000000044	1307
20		Spot	20	1000000045	1308
20		Spot	20	1000000046	1309
20		Spot	20	1000000047	1310
20		Spot	20	1000000048	1311
20		Spot	20	1000000050	1312
20		Spot	20	1000000051	1313
20		Spot	20	1000000052	1314
20		Spot	20	1000000053	1315
20		Spot	20	1000000054	1316
20		Spot	20	1000000055	1317
20		Spot	20	1000000056	1318
20		Spot	20	1000000057	1319
20		Spot	20	1000000058	1320
20		Spot	20	1000000059	1322
20		Spot	20	1000000060	1323
20		Spot	20	1000000061	1324
20		Spot	20	1000000062	1325
20		Spot	20	1000000063	1326
20		Spot	20	1000000064	1327
21		Spot	21	1000000001	1328
21		Spot	21	1000000002	1329
21		Spot	21	1000000003	1330
21		Spot	21	1000000004	1332
21		Spot	21	1000000005	1333
21		Spot	21	1000000006	1334
21		Spot	21	1000000020	1335
21		Spot	21	1000000007	1336
21		Spot	21	1000000008	1337
21		Spot	21	1000000009	1338
21		Spot	21	1000000068	1339
21		Spot	21	1000000067	1340
21		Spot	21	1000000010	1341
21		Spot	21	1000000012	1342
21		Spot	21	1000000013	1343
21		Spot	21	1000000014	1344
21		Spot	21	1000000015	1345
21		Spot	21	1000000016	1346
21		Spot	21	1000000017	1347
21		Spot	21	1000000018	1348
21		Spot	21	1000000019	1349
21		Spot	21	1000000021	1350
21		Spot	21	1000000022	1351
21		Spot	21	1000000023	1352
21		Spot	21	1000000024	1353
21		Spot	21	1000000025	1354
21		Spot	21	1000000026	1355
21		Spot	21	1000000027	1356
21		Spot	21	1000000028	1357
21		Spot	21	1000000029	1358
21		Spot	21	1000000066	1359
21		Spot	21	1000000030	1360
21		Spot	21	1000000031	1361
21		Spot	21	1000000032	1362
21		Spot	21	1000000033	1363
21		Spot	21	1000000034	1364
21		Spot	21	1000000035	1365
21		Spot	21	1000000036	1366
21		Spot	21	1000000037	1367
21		Spot	21	1000000038	1368
21		Spot	21	1000000039	1369
21		Spot	21	1000000040	1370
21		Spot	21	1000000041	1371
21		Spot	21	1000000042	1372
21		Spot	21	1000000043	1373
21		Spot	21	1000000044	1374
21		Spot	21	1000000045	1375
21		Spot	21	1000000046	1376
21		Spot	21	1000000047	1377
21		Spot	21	1000000048	1378
21		Spot	21	1000000049	1379
21		Spot	21	1000000050	1380
21		Spot	21	1000000051	1381
21		Spot	21	1000000052	1382
21		Spot	21	1000000053	1383
21		Spot	21	1000000054	1384
21		Spot	21	1000000055	1385
21		Spot	21	1000000056	1386
21		Spot	21	1000000057	1387
21		Spot	21	1000000058	1389
21		Spot	21	1000000059	1390
21		Spot	21	1000000060	1391
21		Spot	21	1000000061	1392
21		Spot	21	1000000062	1393
21		Spot	21	1000000063	1394
21		Spot	21	1000000064	1395
22		Spot	22	1000000001	1396
22		Spot	22	1000000002	1397
22		Spot	22	1000000003	1398
22		Spot	22	1000000004	1400
22		Spot	22	1000000005	1401
22		Spot	22	1000000006	1402
22		Spot	22	1000000020	1403
22		Spot	22	1000000007	1404
22		Spot	22	1000000008	1405
22		Spot	22	1000000009	1406
22		Spot	22	1000000068	1407
22		Spot	22	1000000010	1408
22		Spot	22	1000000012	1409
22		Spot	22	1000000013	1410
22		Spot	22	1000000014	1411
22		Spot	22	1000000015	1412
22		Spot	22	1000000016	1413
22		Spot	22	1000000017	1414
22		Spot	22	1000000018	1415
22		Spot	22	1000000019	1416
22		Spot	22	1000000021	1417
22		Spot	22	1000000022	1418
22		Spot	22	1000000023	1419
22		Spot	22	1000000024	1420
22		Spot	22	1000000025	1421
22		Spot	22	1000000026	1422
22		Spot	22	1000000027	1423
22		Spot	22	1000000028	1424
22		Spot	22	1000000029	1425
22		Spot	22	1000000030	1426
22		Spot	22	1000000066	1427
22		Spot	22	1000000031	1428
22		Spot	22	1000000032	1429
22		Spot	22	1000000033	1430
22		Spot	22	1000000034	1431
22		Spot	22	1000000035	1432
22		Spot	22	1000000036	1433
22		Spot	22	1000000037	1434
22		Spot	22	1000000038	1435
22		Spot	22	1000000039	1436
22		Spot	22	1000000040	1437
22		Spot	22	1000000041	1438
22		Spot	22	1000000042	1439
22		Spot	22	1000000043	1440
22		Spot	22	1000000044	1441
22		Spot	22	1000000046	1442
22		Spot	22	1000000047	1443
22		Spot	22	1000000048	1444
22		Spot	22	1000000049	1445
22		Spot	22	1000000050	1446
22		Spot	22	1000000051	1447
22		Spot	22	1000000052	1448
22		Spot	22	1000000053	1449
22		Spot	22	1000000054	1450
22		Spot	22	1000000055	1451
22		Spot	22	1000000056	1452
22		Spot	22	1000000057	1454
22		Spot	22	1000000058	1455
22		Spot	22	1000000059	1456
22		Spot	22	1000000060	1457
22		Spot	22	1000000061	1458
22		Spot	22	1000000062	1459
22		Spot	22	1000000063	1460
22		Spot	22	1000000069	1461
22		Spot	22	1000000064	1462
23		Spot	23	1000000000	1463
23		Spot	23	1000000001	1464
23		Spot	23	1000000002	1465
23		Spot	23	1000000004	1467
23		Spot	23	1000000005	1468
23		Spot	23	1000000006	1469
23		Spot	23	1000000020	1470
23		Spot	23	1000000007	1471
23		Spot	23	1000000008	1472
23		Spot	23	1000000009	1473
23		Spot	23	1000000068	1474
23		Spot	23	1000000010	1475
23		Spot	23	1000000012	1476
23		Spot	23	1000000003	1477
23		Spot	23	1000000013	1478
23		Spot	23	1000000014	1479
23		Spot	23	1000000015	1480
23		Spot	23	1000000016	1481
23		Spot	23	1000000017	1482
23		Spot	23	1000000018	1483
23		Spot	23	1000000019	1484
23		Spot	23	1000000021	1485
23		Spot	23	1000000022	1486
23		Spot	23	1000000023	1487
23		Spot	23	1000000024	1488
23		Spot	23	1000000025	1489
23		Spot	23	1000000026	1490
23		Spot	23	1000000027	1491
23		Spot	23	1000000028	1492
23		Spot	23	1000000029	1493
23		Spot	23	1000000030	1494
23		Spot	23	1000000066	1495
23		Spot	23	1000000031	1496
23		Spot	23	1000000032	1497
23		Spot	23	1000000033	1498
23		Spot	23	1000000034	1499
23		Spot	23	1000000035	1500
23		Spot	23	1000000036	1501
23		Spot	23	1000000037	1502
23		Spot	23	1000000038	1503
23		Spot	23	1000000039	1504
23		Spot	23	1000000040	1505
23		Spot	23	1000000041	1506
23		Spot	23	1000000042	1507
23		Spot	23	1000000043	1508
23		Spot	23	1000000044	1509
23		Spot	23	1000000045	1510
23		Spot	23	1000000046	1511
23		Spot	23	1000000047	1512
23		Spot	23	1000000048	1513
23		Spot	23	1000000050	1514
23		Spot	23	1000000051	1515
23		Spot	23	1000000052	1516
23		Spot	23	1000000053	1517
23		Spot	23	1000000054	1518
23		Spot	23	1000000055	1519
23		Spot	23	1000000056	1520
23		Spot	23	1000000057	1521
23		Spot	23	1000000058	1523
23		Spot	23	1000000059	1524
23		Spot	23	1000000060	1525
23		Spot	23	1000000061	1526
23		Spot	23	1000000062	1527
23		Spot	23	1000000063	1528
23		Spot	23	1000000064	1529
24		Spot	24	1000000000	1530
24		Spot	24	1000000001	1531
24		Spot	24	1000000002	1532
24		Spot	24	1000000004	1534
24		Spot	24	1000000005	1535
24		Spot	24	1000000006	1536
24		Spot	24	1000000020	1537
24		Spot	24	1000000007	1538
24		Spot	24	1000000008	1539
24		Spot	24	1000000009	1540
24		Spot	24	1000000068	1541
24		Spot	24	1000000067	1542
24		Spot	24	1000000010	1543
24		Spot	24	1000000012	1544
24		Spot	24	1000000003	1545
24		Spot	24	1000000013	1546
24		Spot	24	1000000014	1547
24		Spot	24	1000000015	1548
24		Spot	24	1000000016	1549
24		Spot	24	1000000017	1550
24		Spot	24	1000000018	1551
24		Spot	24	1000000019	1552
24		Spot	24	1000000021	1553
24		Spot	24	1000000022	1554
24		Spot	24	1000000023	1555
24		Spot	24	1000000024	1556
24		Spot	24	1000000025	1557
24		Spot	24	1000000026	1558
24		Spot	24	1000000027	1559
24		Spot	24	1000000028	1560
24		Spot	24	1000000029	1561
24		Spot	24	1000000030	1562
24		Spot	24	1000000032	1563
24		Spot	24	1000000033	1564
24		Spot	24	1000000034	1565
24		Spot	24	1000000035	1566
24		Spot	24	1000000036	1567
24		Spot	24	1000000037	1568
24		Spot	24	1000000038	1569
24		Spot	24	1000000039	1570
24		Spot	24	1000000040	1571
24		Spot	24	1000000041	1572
24		Spot	24	1000000042	1573
24		Spot	24	1000000043	1574
24		Spot	24	1000000044	1575
24		Spot	24	1000000045	1576
24		Spot	24	1000000046	1577
24		Spot	24	1000000047	1578
24		Spot	24	1000000048	1579
24		Spot	24	1000000049	1580
24		Spot	24	1000000050	1581
24		Spot	24	1000000051	1582
24		Spot	24	1000000052	1583
24		Spot	24	1000000053	1584
24		Spot	24	1000000054	1585
24		Spot	24	1000000055	1586
24		Spot	24	1000000056	1587
24		Spot	24	1000000057	1588
24		Spot	24	1000000058	1589
24		Spot	24	1000000059	1591
24		Spot	24	1000000060	1592
24		Spot	24	1000000061	1593
24		Spot	24	1000000062	1594
24		Spot	24	1000000063	1595
24		Spot	24	1000000069	1596
24		Spot	24	1000000064	1597
25		Spot	25	1000000000	1598
25		Spot	25	1000000001	1599
25		Spot	25	1000000002	1600
25		Spot	25	1000000004	1602
25		Spot	25	1000000005	1603
25		Spot	25	1000000006	1604
25		Spot	25	1000000020	1605
25		Spot	25	1000000007	1606
25		Spot	25	1000000008	1607
25		Spot	25	1000000009	1608
25		Spot	25	1000000068	1609
25		Spot	25	1000000067	1610
25		Spot	25	1000000010	1611
25		Spot	25	1000000012	1612
25		Spot	25	1000000003	1613
25		Spot	25	1000000013	1614
25		Spot	25	1000000014	1615
25		Spot	25	1000000015	1616
25		Spot	25	1000000016	1617
25		Spot	25	1000000017	1618
25		Spot	25	1000000018	1619
25		Spot	25	1000000019	1620
25		Spot	25	1000000021	1621
25		Spot	25	1000000022	1622
25		Spot	25	1000000023	1623
25		Spot	25	1000000024	1624
25		Spot	25	1000000025	1625
25		Spot	25	1000000027	1626
25		Spot	25	1000000028	1627
25		Spot	25	1000000029	1628
25		Spot	25	1000000030	1629
25		Spot	25	1000000032	1630
25		Spot	25	1000000033	1631
25		Spot	25	1000000034	1632
25		Spot	25	1000000036	1633
25		Spot	25	1000000037	1634
25		Spot	25	1000000038	1635
25		Spot	25	1000000039	1636
25		Spot	25	1000000040	1637
25		Spot	25	1000000041	1638
25		Spot	25	1000000042	1639
25		Spot	25	1000000043	1640
25		Spot	25	1000000044	1641
25		Spot	25	1000000045	1642
25		Spot	25	1000000046	1643
25		Spot	25	1000000047	1644
25		Spot	25	1000000048	1645
25		Spot	25	1000000050	1646
25		Spot	25	1000000051	1647
25		Spot	25	1000000052	1648
25		Spot	25	1000000053	1649
25		Spot	25	1000000054	1650
25		Spot	25	1000000055	1651
25		Spot	25	1000000056	1652
25		Spot	25	1000000057	1653
25		Spot	25	1000000058	1655
25		Spot	25	1000000059	1656
25		Spot	25	1000000060	1657
25		Spot	25	1000000061	1658
25		Spot	25	1000000062	1659
25		Spot	25	1000000063	1660
25		Spot	25	1000000064	1661
26		Spot	26	1000000002	1662
26		Spot	26	1000000003	1663
26		Spot	26	1000000004	1665
26		Spot	26	1000000005	1666
26		Spot	26	1000000006	1667
26		Spot	26	1000000020	1668
26		Spot	26	1000000007	1669
26		Spot	26	1000000008	1670
26		Spot	26	1000000009	1671
26		Spot	26	1000000068	1672
26		Spot	26	1000000010	1673
26		Spot	26	1000000012	1674
26		Spot	26	1000000013	1675
26		Spot	26	1000000014	1676
26		Spot	26	1000000015	1677
26		Spot	26	1000000016	1678
26		Spot	26	1000000017	1679
26		Spot	26	1000000018	1680
26		Spot	26	1000000019	1681
26		Spot	26	1000000021	1682
26		Spot	26	1000000022	1683
26		Spot	26	1000000023	1684
26		Spot	26	1000000024	1685
26		Spot	26	1000000025	1686
26		Spot	26	1000000027	1687
26		Spot	26	1000000028	1688
26		Spot	26	1000000029	1689
26		Spot	26	1000000030	1690
26		Spot	26	1000000031	1691
26		Spot	26	1000000032	1692
26		Spot	26	1000000033	1693
26		Spot	26	1000000034	1694
26		Spot	26	1000000035	1695
26		Spot	26	1000000036	1696
26		Spot	26	1000000037	1697
26		Spot	26	1000000038	1698
26		Spot	26	1000000039	1699
26		Spot	26	1000000040	1700
26		Spot	26	1000000041	1701
26		Spot	26	1000000042	1702
26		Spot	26	1000000043	1703
26		Spot	26	1000000044	1704
26		Spot	26	1000000045	1705
26		Spot	26	1000000046	1706
26		Spot	26	1000000047	1707
26		Spot	26	1000000048	1708
26		Spot	26	1000000049	1709
26		Spot	26	1000000050	1710
26		Spot	26	1000000051	1711
26		Spot	26	1000000052	1712
26		Spot	26	1000000053	1713
26		Spot	26	1000000054	1714
26		Spot	26	1000000055	1715
26		Spot	26	1000000056	1716
26		Spot	26	1000000057	1717
26		Spot	26	1000000058	1719
26		Spot	26	1000000059	1720
26		Spot	26	1000000060	1721
26		Spot	26	1000000061	1722
26		Spot	26	1000000062	1723
26		Spot	26	1000000063	1724
26		Spot	26	1000000064	1725
27		Spot	27	1000000001	1726
27		Spot	27	1000000002	1727
27		Spot	27	1000000003	1728
27		Spot	27	1000000005	1730
27		Spot	27	1000000006	1731
27		Spot	27	1000000020	1732
27		Spot	27	1000000007	1733
27		Spot	27	1000000008	1734
27		Spot	27	1000000009	1735
27		Spot	27	1000000068	1736
27		Spot	27	1000000067	1737
27		Spot	27	1000000010	1738
27		Spot	27	1000000012	1739
27		Spot	27	1000000013	1740
27		Spot	27	1000000014	1741
27		Spot	27	1000000015	1742
27		Spot	27	1000000016	1743
27		Spot	27	1000000017	1744
27		Spot	27	1000000018	1745
27		Spot	27	1000000019	1746
27		Spot	27	1000000021	1747
27		Spot	27	1000000022	1748
27		Spot	27	1000000023	1749
27		Spot	27	1000000024	1750
27		Spot	27	1000000025	1751
27		Spot	27	1000000027	1752
27		Spot	27	1000000028	1753
27		Spot	27	1000000029	1754
27		Spot	27	1000000030	1755
27		Spot	27	1000000032	1756
27		Spot	27	1000000033	1757
27		Spot	27	1000000034	1758
27		Spot	27	1000000036	1759
27		Spot	27	1000000037	1760
27		Spot	27	1000000038	1761
27		Spot	27	1000000039	1762
27		Spot	27	1000000040	1763
27		Spot	27	1000000041	1764
27		Spot	27	1000000042	1765
27		Spot	27	1000000043	1766
27		Spot	27	1000000044	1767
27		Spot	27	1000000045	1768
27		Spot	27	1000000046	1769
27		Spot	27	1000000047	1770
27		Spot	27	1000000048	1771
27		Spot	27	1000000049	1772
27		Spot	27	1000000050	1773
27		Spot	27	1000000051	1774
27		Spot	27	1000000052	1775
27		Spot	27	1000000053	1776
27		Spot	27	1000000054	1777
27		Spot	27	1000000055	1778
27		Spot	27	1000000056	1779
27		Spot	27	1000000057	1780
27		Spot	27	1000000058	1782
27		Spot	27	1000000059	1783
27		Spot	27	1000000060	1784
27		Spot	27	1000000061	1785
27		Spot	27	1000000062	1786
27		Spot	27	1000000063	1787
27		Spot	27	1000000069	1788
27		Spot	27	1000000064	1789
28		Spot	28	1000000001	1790
28		Spot	28	1000000002	1791
28		Spot	28	1000000003	1792
28		Spot	28	1000000004	1794
28		Spot	28	1000000005	1795
28		Spot	28	1000000006	1796
28		Spot	28	1000000020	1797
28		Spot	28	1000000007	1798
28		Spot	28	1000000008	1799
28		Spot	28	1000000009	1800
28		Spot	28	1000000068	1801
28		Spot	28	1000000067	1802
28		Spot	28	1000000010	1803
28		Spot	28	1000000012	1804
28		Spot	28	1000000013	1805
28		Spot	28	1000000014	1806
28		Spot	28	1000000015	1807
28		Spot	28	1000000016	1808
28		Spot	28	1000000017	1809
28		Spot	28	1000000018	1810
28		Spot	28	1000000019	1811
28		Spot	28	1000000021	1812
28		Spot	28	1000000022	1813
28		Spot	28	1000000023	1814
28		Spot	28	1000000024	1815
28		Spot	28	1000000025	1816
28		Spot	28	1000000027	1817
28		Spot	28	1000000028	1818
28		Spot	28	1000000029	1819
28		Spot	28	1000000030	1820
28		Spot	28	1000000031	1821
28		Spot	28	1000000032	1822
28		Spot	28	1000000033	1823
28		Spot	28	1000000034	1824
28		Spot	28	1000000035	1825
28		Spot	28	1000000036	1826
28		Spot	28	1000000037	1827
28		Spot	28	1000000038	1828
28		Spot	28	1000000039	1829
28		Spot	28	1000000040	1830
28		Spot	28	1000000041	1831
28		Spot	28	1000000042	1832
28		Spot	28	1000000043	1833
28		Spot	28	1000000044	1834
28		Spot	28	1000000045	1835
28		Spot	28	1000000046	1836
28		Spot	28	1000000047	1837
28		Spot	28	1000000048	1838
28		Spot	28	1000000049	1839
28		Spot	28	1000000050	1840
28		Spot	28	1000000051	1841
28		Spot	28	1000000052	1842
28		Spot	28	1000000053	1843
28		Spot	28	1000000054	1844
28		Spot	28	1000000055	1845
28		Spot	28	1000000056	1846
28		Spot	28	1000000057	1847
28		Spot	28	1000000058	1848
28		Spot	28	1000000059	1850
28		Spot	28	1000000060	1851
28		Spot	28	1000000061	1852
28		Spot	28	1000000062	1853
28		Spot	28	1000000063	1854
28		Spot	28	1000000069	1855
28		Spot	28	1000000064	1856
29		Spot	29	1000000001	1857
29		Spot	29	1000000002	1858
29		Spot	29	1000000003	1859
29		Spot	29	1000000005	1861
29		Spot	29	1000000006	1862
29		Spot	29	1000000020	1863
29		Spot	29	1000000007	1864
29		Spot	29	1000000008	1865
29		Spot	29	1000000009	1866
29		Spot	29	1000000068	1867
29		Spot	29	1000000067	1868
29		Spot	29	1000000010	1869
29		Spot	29	1000000012	1870
29		Spot	29	1000000013	1871
29		Spot	29	1000000014	1872
29		Spot	29	1000000015	1873
29		Spot	29	1000000016	1874
29		Spot	29	1000000017	1875
29		Spot	29	1000000018	1876
29		Spot	29	1000000019	1877
29		Spot	29	1000000021	1878
29		Spot	29	1000000022	1879
29		Spot	29	1000000023	1880
29		Spot	29	1000000024	1881
29		Spot	29	1000000025	1882
29		Spot	29	1000000070	1883
29		Spot	29	1000000027	1884
29		Spot	29	1000000028	1885
29		Spot	29	1000000029	1886
29		Spot	29	1000000030	1887
29		Spot	29	1000000031	1888
29		Spot	29	1000000032	1889
29		Spot	29	1000000033	1890
29		Spot	29	1000000034	1891
29		Spot	29	1000000035	1892
29		Spot	29	1000000036	1893
29		Spot	29	1000000037	1894
29		Spot	29	1000000038	1895
29		Spot	29	1000000039	1896
29		Spot	29	1000000040	1897
29		Spot	29	1000000041	1898
29		Spot	29	1000000042	1899
29		Spot	29	1000000043	1900
29		Spot	29	1000000044	1901
29		Spot	29	1000000045	1902
29		Spot	29	1000000046	1903
29		Spot	29	1000000047	1904
29		Spot	29	1000000048	1905
29		Spot	29	1000000050	1906
29		Spot	29	1000000051	1907
29		Spot	29	1000000052	1908
29		Spot	29	1000000053	1909
29		Spot	29	1000000054	1910
29		Spot	29	1000000055	1911
29		Spot	29	1000000056	1912
29		Spot	29	1000000057	1913
29		Spot	29	1000000058	1915
29		Spot	29	1000000059	1916
29		Spot	29	1000000060	1917
29		Spot	29	1000000061	1918
29		Spot	29	1000000062	1919
29		Spot	29	1000000063	1920
29		Spot	29	1000000069	1921
29		Spot	29	1000000064	1922
30		Spot	30	1000000001	1923
30		Spot	30	1000000002	1924
30		Spot	30	1000000003	1925
30		Spot	30	1000000005	1927
30		Spot	30	1000000006	1928
30		Spot	30	1000000020	1929
30		Spot	30	1000000007	1930
30		Spot	30	1000000008	1931
30		Spot	30	1000000009	1932
30		Spot	30	1000000068	1933
30		Spot	30	1000000067	1934
30		Spot	30	1000000010	1935
30		Spot	30	1000000012	1936
30		Spot	30	1000000013	1937
30		Spot	30	1000000014	1938
30		Spot	30	1000000015	1939
30		Spot	30	1000000016	1940
30		Spot	30	1000000017	1941
30		Spot	30	1000000018	1942
30		Spot	30	1000000019	1943
30		Spot	30	1000000021	1944
30		Spot	30	1000000022	1945
30		Spot	30	1000000023	1946
30		Spot	30	1000000024	1947
30		Spot	30	1000000025	1948
30		Spot	30	1000000070	1949
30		Spot	30	1000000027	1950
30		Spot	30	1000000028	1951
30		Spot	30	1000000029	1952
30		Spot	30	1000000030	1953
30		Spot	30	1000000031	1954
30		Spot	30	1000000032	1955
30		Spot	30	1000000033	1956
30		Spot	30	1000000034	1957
30		Spot	30	1000000036	1958
30		Spot	30	1000000037	1959
30		Spot	30	1000000038	1960
30		Spot	30	1000000039	1961
30		Spot	30	1000000040	1962
30		Spot	30	1000000041	1963
30		Spot	30	1000000042	1964
30		Spot	30	1000000043	1965
30		Spot	30	1000000044	1966
30		Spot	30	1000000045	1967
30		Spot	30	1000000046	1968
30		Spot	30	1000000047	1969
30		Spot	30	1000000048	1970
30		Spot	30	1000000049	1971
30		Spot	30	1000000050	1972
30		Spot	30	1000000051	1973
30		Spot	30	1000000052	1974
30		Spot	30	1000000053	1975
30		Spot	30	1000000054	1976
30		Spot	30	1000000055	1977
30		Spot	30	1000000056	1978
30		Spot	30	1000000071	1979
30		Spot	30	1000000057	1980
30		Spot	30	1000000058	1982
30		Spot	30	1000000059	1983
30		Spot	30	1000000060	1984
30		Spot	30	1000000061	1985
30		Spot	30	1000000062	1986
30		Spot	30	1000000063	1987
30		Spot	30	1000000064	1988
31		Spot	31	1000000072	1989
31		Spot	31	1000000002	1990
31		Spot	31	1000000003	1991
31		Spot	31	1000000005	1993
31		Spot	31	1000000006	1994
31		Spot	31	1000000020	1995
31		Spot	31	1000000007	1996
31		Spot	31	1000000008	1997
31		Spot	31	1000000009	1998
31		Spot	31	1000000068	1999
31		Spot	31	1000000010	2000
31		Spot	31	1000000012	2001
31		Spot	31	1000000013	2002
31		Spot	31	1000000014	2003
31		Spot	31	1000000015	2004
31		Spot	31	1000000016	2005
31		Spot	31	1000000017	2006
31		Spot	31	1000000019	2007
31		Spot	31	1000000018	2008
31		Spot	31	1000000021	2009
31		Spot	31	1000000022	2010
31		Spot	31	1000000023	2011
31		Spot	31	1000000024	2012
31		Spot	31	1000000025	2013
31		Spot	31	1000000070	2014
31		Spot	31	1000000027	2015
31		Spot	31	1000000028	2016
31		Spot	31	1000000029	2017
31		Spot	31	1000000073	2018
31		Spot	31	1000000030	2019
31		Spot	31	1000000031	2020
31		Spot	31	1000000032	2021
31		Spot	31	1000000033	2022
31		Spot	31	1000000034	2023
31		Spot	31	1000000035	2024
31		Spot	31	1000000036	2025
31		Spot	31	1000000037	2026
31		Spot	31	1000000038	2027
31		Spot	31	1000000039	2028
31		Spot	31	1000000040	2029
31		Spot	31	1000000041	2030
31		Spot	31	1000000042	2031
31		Spot	31	1000000043	2032
31		Spot	31	1000000044	2033
31		Spot	31	1000000045	2034
31		Spot	31	1000000046	2035
31		Spot	31	1000000047	2036
31		Spot	31	1000000048	2037
31		Spot	31	1000000049	2038
31		Spot	31	1000000050	2039
31		Spot	31	1000000051	2040
31		Spot	31	1000000052	2041
31		Spot	31	1000000053	2042
31		Spot	31	1000000054	2043
31		Spot	31	1000000055	2044
31		Spot	31	1000000056	2045
31		Spot	31	1000000071	2046
31		Spot	31	1000000057	2047
31		Spot	31	1000000058	2049
31		Spot	31	1000000059	2050
31		Spot	31	1000000060	2051
31		Spot	31	1000000061	2052
31		Spot	31	1000000062	2053
31		Spot	31	1000000063	2054
31		Spot	31	1000000064	2055
32		Spot	32	1000000001	2056
32		Spot	32	1000000002	2057
32		Spot	32	1000000003	2058
[truncated: 992 more rows]
