# Supplementary material for: Protocol for real-time monitoring of CD8+ T and myeloid cell behavior in human high-grade serous ovarian cancer slices
Source: STAR Protoc. 2024 Jun 2;5(2):103102. doi: 10.1016/j.xpro.2024.103102 (PMC11179100; doi:10.1016/j.xpro.2024.103102)
Supplement: Data S3. Files for testing the R script, quantification and statistical analysis step 2 [file mmc3.zip › Test files/Slice1_b/__Track_Ar1_Mean.csv]

Track Ar1 Mean
====================
Track Ar1 Mean	Unit	Category	ID
-0.244842		Track	1000000000
-0.143485		Track	1000000001
-0.194469		Track	1000000002
-0.194163		Track	1000000003
-0.139007		Track	1000000004
-0.16146		Track	1000000005
-0.249758		Track	1000000006
-0.0620987		Track	1000000007
-0.12527		Track	1000000008
-0.278872		Track	1000000009
-0.293429		Track	1000000010
-0.202376		Track	1000000011
-0.103763		Track	1000000012
-0.240481		Track	1000000013
-0.00170658		Track	1000000014
-0.0287078		Track	1000000015
-0.30617		Track	1000000016
-0.186293		Track	1000000017
-0.364031		Track	1000000018
-0.197633		Track	1000000019
-0.222603		Track	1000000020
-0.181571		Track	1000000021
-0.228929		Track	1000000022
-0.355407		Track	1000000023
-0.241756		Track	1000000024
-0.239267		Track	1000000025
-0.417377		Track	1000000026
-0.24902		Track	1000000027
-0.308857		Track	1000000028
-0.328696		Track	1000000029
-0.29491		Track	1000000030
-0.227551		Track	1000000031
-0.284544		Track	1000000032
-0.368051		Track	1000000033
-0.160501		Track	1000000034
-0.167918		Track	1000000035
-0.322179		Track	1000000036
-0.341409		Track	1000000037
-0.274456		Track	1000000038
0.102229		Track	1000000039
-0.181765		Track	1000000040
-0.180489		Track	1000000041
-0.393825		Track	1000000042
0.311555		Track	1000000043
-0.313302		Track	1000000044
-0.251075		Track	1000000045
-0.261053		Track	1000000046
-0.259427		Track	1000000047
-0.267768		Track	1000000048
0.0888223		Track	1000000049
-0.415436		Track	1000000050
0.0682434		Track	1000000051
-0.335848		Track	1000000052
-0.415514		Track	1000000053
-0.301521		Track	1000000054
-0.31487		Track	1000000055
-0.250455		Track	1000000056
-0.288587		Track	1000000057
-0.17883		Track	1000000058
-0.273283		Track	1000000059
-0.08324		Track	1000000060
-0.223503		Track	1000000061
-0.36363		Track	1000000062
-0.321769		Track	1000000063
-0.301395		Track	1000000064
-0.226938		Track	1000000065
-0.192978		Track	1000000066
-0.340792		Track	1000000067
0.0727168		Track	1000000068
0.151474		Track	1000000069
-0.165086		Track	1000000070
0.00977131		Track	1000000071
0.0543778		Track	1000000072
-0.33301		Track	1000000073
-0.261936		Track	1000000074
0.0142441		Track	1000000075
-0.200922		Track	1000000076
