# Supplementary material for: Protocol for real-time monitoring of CD8+ T and myeloid cell behavior in human high-grade serous ovarian cancer slices
Source: STAR Protoc. 2024 Jun 2;5(2):103102. doi: 10.1016/j.xpro.2024.103102 (PMC11179100; doi:10.1016/j.xpro.2024.103102)
Supplement: Data S3. Files for testing the R script, quantification and statistical analysis step 2 [file mmc3.zip › Test files/Slice1_b/__Track_Area_Mean.csv]

Track Area Mean
====================
Track Area Mean	Unit	Category	ID
153.938	um^2	Track	1000000000
153.938	um^2	Track	1000000001
153.938	um^2	Track	1000000002
153.938	um^2	Track	1000000003
153.938	um^2	Track	1000000004
153.938	um^2	Track	1000000005
153.938	um^2	Track	1000000006
153.938	um^2	Track	1000000007
153.938	um^2	Track	1000000008
153.938	um^2	Track	1000000009
153.938	um^2	Track	1000000010
153.938	um^2	Track	1000000011
153.938	um^2	Track	1000000012
153.938	um^2	Track	1000000013
153.938	um^2	Track	1000000014
153.938	um^2	Track	1000000015
153.938	um^2	Track	1000000016
153.938	um^2	Track	1000000017
153.938	um^2	Track	1000000018
153.938	um^2	Track	1000000019
153.938	um^2	Track	1000000020
153.938	um^2	Track	1000000021
153.938	um^2	Track	1000000022
153.938	um^2	Track	1000000023
153.938	um^2	Track	1000000024
153.938	um^2	Track	1000000025
153.938	um^2	Track	1000000026
153.938	um^2	Track	1000000027
153.938	um^2	Track	1000000028
153.938	um^2	Track	1000000029
153.938	um^2	Track	1000000030
153.938	um^2	Track	1000000031
153.938	um^2	Track	1000000032
153.938	um^2	Track	1000000033
153.938	um^2	Track	1000000034
153.938	um^2	Track	1000000035
153.938	um^2	Track	1000000036
153.938	um^2	Track	1000000037
153.938	um^2	Track	1000000038
153.938	um^2	Track	1000000039
153.938	um^2	Track	1000000040
153.938	um^2	Track	1000000041
153.938	um^2	Track	1000000042
153.938	um^2	Track	1000000043
153.938	um^2	Track	1000000044
153.938	um^2	Track	1000000045
153.938	um^2	Track	1000000046
153.938	um^2	Track	1000000047
153.938	um^2	Track	1000000048
153.938	um^2	Track	1000000049
153.938	um^2	Track	1000000050
153.938	um^2	Track	1000000051
153.938	um^2	Track	1000000052
153.938	um^2	Track	1000000053
153.938	um^2	Track	1000000054
153.938	um^2	Track	1000000055
153.938	um^2	Track	1000000056
153.938	um^2	Track	1000000057
153.938	um^2	Track	1000000058
153.938	um^2	Track	1000000059
153.938	um^2	Track	1000000060
153.938	um^2	Track	1000000061
153.938	um^2	Track	1000000062
153.938	um^2	Track	1000000063
153.938	um^2	Track	1000000064
153.938	um^2	Track	1000000065
153.938	um^2	Track	1000000066
153.938	um^2	Track	1000000067
153.938	um^2	Track	1000000068
153.938	um^2	Track	1000000069
153.938	um^2	Track	1000000070
153.938	um^2	Track	1000000071
153.938	um^2	Track	1000000072
153.938	um^2	Track	1000000073
153.938	um^2	Track	1000000074
153.938	um^2	Track	1000000075
153.938	um^2	Track	1000000076
