# Supplementary material for: Protocol for real-time monitoring of CD8+ T and myeloid cell behavior in human high-grade serous ovarian cancer slices
Source: STAR Protoc. 2024 Jun 2;5(2):103102. doi: 10.1016/j.xpro.2024.103102 (PMC11179100; doi:10.1016/j.xpro.2024.103102)
Supplement: Data S3. Files for testing the R script, quantification and statistical analysis step 2 [file mmc3.zip › Test files/Slice1_b/__Track_Diameter_Mean.csv]

Track Diameter Mean
====================
Track Diameter Mean	Unit	Category	ID
7	um	Track	1000000000
7	um	Track	1000000001
7	um	Track	1000000002
7	um	Track	1000000003
7	um	Track	1000000004
7	um	Track	1000000005
7	um	Track	1000000006
7	um	Track	1000000007
7	um	Track	1000000008
7	um	Track	1000000009
7	um	Track	1000000010
7	um	Track	1000000011
7	um	Track	1000000012
7	um	Track	1000000013
7	um	Track	1000000014
7	um	Track	1000000015
7	um	Track	1000000016
7	um	Track	1000000017
7	um	Track	1000000018
7	um	Track	1000000019
7	um	Track	1000000020
7	um	Track	1000000021
7	um	Track	1000000022
7	um	Track	1000000023
7	um	Track	1000000024
7	um	Track	1000000025
7	um	Track	1000000026
7	um	Track	1000000027
7	um	Track	1000000028
7	um	Track	1000000029
7	um	Track	1000000030
7	um	Track	1000000031
7	um	Track	1000000032
7	um	Track	1000000033
7	um	Track	1000000034
7	um	Track	1000000035
7	um	Track	1000000036
7	um	Track	1000000037
7	um	Track	1000000038
7	um	Track	1000000039
7	um	Track	1000000040
7	um	Track	1000000041
7	um	Track	1000000042
7	um	Track	1000000043
7	um	Track	1000000044
7	um	Track	1000000045
7	um	Track	1000000046
7	um	Track	1000000047
7	um	Track	1000000048
7	um	Track	1000000049
7	um	Track	1000000050
7	um	Track	1000000051
7	um	Track	1000000052
7	um	Track	1000000053
7	um	Track	1000000054
7	um	Track	1000000055
7	um	Track	1000000056
7	um	Track	1000000057
7	um	Track	1000000058
7	um	Track	1000000059
7	um	Track	1000000060
7	um	Track	1000000061
7	um	Track	1000000062
7	um	Track	1000000063
7	um	Track	1000000064
7	um	Track	1000000065
7	um	Track	1000000066
7	um	Track	1000000067
7	um	Track	1000000068
7	um	Track	1000000069
7	um	Track	1000000070
7	um	Track	1000000071
7	um	Track	1000000072
7	um	Track	1000000073
7	um	Track	1000000074
7	um	Track	1000000075
7	um	Track	1000000076
