# Supplementary material for: Protocol for real-time monitoring of CD8+ T and myeloid cell behavior in human high-grade serous ovarian cancer slices
Source: STAR Protoc. 2024 Jun 2;5(2):103102. doi: 10.1016/j.xpro.2024.103102 (PMC11179100; doi:10.1016/j.xpro.2024.103102)
Supplement: Data S3. Files for testing the R script, quantification and statistical analysis step 2 [file mmc3.zip › Test files/Slice1_b/__Track_Displacement_Length.csv]

Track Displacement Length
====================
Track Displacement Length	Unit	Category	ID
1.18849	um	Track	1000000000
0.547014	um	Track	1000000001
0.405898	um	Track	1000000002
1.6616	um	Track	1000000003
1.78112	um	Track	1000000004
1.13475	um	Track	1000000005
0.699219	um	Track	1000000006
4.7569	um	Track	1000000007
1.85013	um	Track	1000000008
0.796051	um	Track	1000000009
0.35586	um	Track	1000000010
0.440645	um	Track	1000000011
0.603386	um	Track	1000000012
0.540635	um	Track	1000000013
1.11361	um	Track	1000000014
0.901838	um	Track	1000000015
0.752975	um	Track	1000000016
15.0469	um	Track	1000000017
1.08497	um	Track	1000000018
1.26237	um	Track	1000000019
0.913779	um	Track	1000000020
2.41462	um	Track	1000000021
1.26343	um	Track	1000000022
1.23766	um	Track	1000000023
1.29087	um	Track	1000000024
1.06224	um	Track	1000000025
1.21433	um	Track	1000000026
1.31239	um	Track	1000000027
1.23729	um	Track	1000000028
0.735125	um	Track	1000000029
0.840851	um	Track	1000000030
0.876344	um	Track	1000000031
0.76336	um	Track	1000000032
0.553603	um	Track	1000000033
0.714024	um	Track	1000000034
0.403711	um	Track	1000000035
0.846596	um	Track	1000000036
0.799573	um	Track	1000000037
0.450884	um	Track	1000000038
1.11985	um	Track	1000000039
0.442511	um	Track	1000000040
0.647722	um	Track	1000000041
0.519638	um	Track	1000000042
8.7504	um	Track	1000000043
0.512568	um	Track	1000000044
0.733294	um	Track	1000000045
0.492207	um	Track	1000000046
0.539826	um	Track	1000000047
0.367271	um	Track	1000000048
1.40171	um	Track	1000000049
0.535384	um	Track	1000000050
0.254896	um	Track	1000000051
1.33745	um	Track	1000000052
0.184309	um	Track	1000000053
0.804014	um	Track	1000000054
0.392656	um	Track	1000000055
0.514455	um	Track	1000000056
0.189614	um	Track	1000000057
0.298132	um	Track	1000000058
0.381615	um	Track	1000000059
0.852825	um	Track	1000000060
0.413163	um	Track	1000000061
1.03528	um	Track	1000000062
0.150783	um	Track	1000000063
0.386131	um	Track	1000000064
0.540998	um	Track	1000000065
0.147043	um	Track	1000000066
0.458298	um	Track	1000000067
1.97831	um	Track	1000000068
0.674959	um	Track	1000000069
0.0407824	um	Track	1000000070
0.171875	um	Track	1000000071
0.981987	um	Track	1000000072
0.882588	um	Track	1000000073
1.93035	um	Track	1000000074
2.34012	um	Track	1000000075
0.284942	um	Track	1000000076
