# Supplementary material for: Protocol for real-time monitoring of CD8+ T and myeloid cell behavior in human high-grade serous ovarian cancer slices
Source: STAR Protoc. 2024 Jun 2;5(2):103102. doi: 10.1016/j.xpro.2024.103102 (PMC11179100; doi:10.1016/j.xpro.2024.103102)
Supplement: Data S3. Files for testing the R script, quantification and statistical analysis step 2 [file mmc3.zip › Test files/Slice1_b/__Track_Duration.csv]

Track Duration
====================
Track Duration	Unit	Category	ID
710.712	s	Track	1000000000
1095.68	s	Track	1000000001
1362.2	s	Track	1000000002
1362.2	s	Track	1000000003
799.551	s	Track	1000000004
1362.2	s	Track	1000000005
1362.2	s	Track	1000000006
1362.2	s	Track	1000000007
1362.2	s	Track	1000000008
1362.2	s	Track	1000000009
1362.2	s	Track	1000000010
414.582	s	Track	1000000011
1362.2	s	Track	1000000012
1362.2	s	Track	1000000013
1362.2	s	Track	1000000014
1362.2	s	Track	1000000015
1362.2	s	Track	1000000016
1066.07	s	Track	1000000017
1362.2	s	Track	1000000018
1362.2	s	Track	1000000019
1362.2	s	Track	1000000020
1362.2	s	Track	1000000021
1362.2	s	Track	1000000022
1362.2	s	Track	1000000023
1362.2	s	Track	1000000024
1362.2	s	Track	1000000025
681.099	s	Track	1000000026
1362.2	s	Track	1000000027
1362.2	s	Track	1000000028
1362.2	s	Track	1000000029
1362.2	s	Track	1000000030
1154.91	s	Track	1000000031
1362.2	s	Track	1000000032
1362.2	s	Track	1000000033
1362.2	s	Track	1000000034
1302.97	s	Track	1000000035
1362.2	s	Track	1000000036
1362.2	s	Track	1000000037
1362.2	s	Track	1000000038
1362.2	s	Track	1000000039
1362.2	s	Track	1000000040
1362.2	s	Track	1000000041
1362.2	s	Track	1000000042
1362.2	s	Track	1000000043
1362.2	s	Track	1000000044
1362.2	s	Track	1000000045
1362.2	s	Track	1000000046
1362.2	s	Track	1000000047
1362.2	s	Track	1000000048
1006.84	s	Track	1000000049
1362.2	s	Track	1000000050
1362.2	s	Track	1000000051
1362.2	s	Track	1000000052
1362.2	s	Track	1000000053
1362.2	s	Track	1000000054
1362.2	s	Track	1000000055
1362.2	s	Track	1000000056
1362.2	s	Track	1000000057
1362.2	s	Track	1000000058
1362.2	s	Track	1000000059
1362.2	s	Track	1000000060
1362.2	s	Track	1000000061
1362.2	s	Track	1000000062
1362.2	s	Track	1000000063
1362.2	s	Track	1000000064
355.356	s	Track	1000000065
296.13	s	Track	1000000066
355.356	s	Track	1000000067
829.164	s	Track	1000000068
296.13	s	Track	1000000069
207.291	s	Track	1000000070
503.421	s	Track	1000000071
473.808	s	Track	1000000072
207.291	s	Track	1000000073
414.582	s	Track	1000000074
414.582	s	Track	1000000075
325.743	s	Track	1000000076
