# Supplementary material for: Protocol for real-time monitoring of CD8+ T and myeloid cell behavior in human high-grade serous ovarian cancer slices
Source: STAR Protoc. 2024 Jun 2;5(2):103102. doi: 10.1016/j.xpro.2024.103102 (PMC11179100; doi:10.1016/j.xpro.2024.103102)
Supplement: Data S3. Files for testing the R script, quantification and statistical analysis step 2 [file mmc3.zip › Test files/Slice1_b/__Track_Intensity_Center_Mean_Ch=1_Img=1.csv]

Track Intensity Center Mean Ch=1 Img=1
====================
Track Intensity Center Mean	Unit	Category	Channel	Image	ID
157.143		Track	1	Image 1	1000000000
152.107		Track	1	Image 1	1000000001
142.574		Track	1	Image 1	1000000002
147.404		Track	1	Image 1	1000000003
141.222		Track	1	Image 1	1000000004
139.787		Track	1	Image 1	1000000005
176.426		Track	1	Image 1	1000000006
211.787		Track	1	Image 1	1000000007
171.234		Track	1	Image 1	1000000008
169.234		Track	1	Image 1	1000000009
162.66		Track	1	Image 1	1000000010
155		Track	1	Image 1	1000000011
178.404		Track	1	Image 1	1000000012
148.021		Track	1	Image 1	1000000013
146.191		Track	1	Image 1	1000000014
140.409		Track	1	Image 1	1000000015
149.277		Track	1	Image 1	1000000016
206.919		Track	1	Image 1	1000000017
210.681		Track	1	Image 1	1000000018
136.66		Track	1	Image 1	1000000019
171.617		Track	1	Image 1	1000000020
192.404		Track	1	Image 1	1000000021
252.511		Track	1	Image 1	1000000022
188.319		Track	1	Image 1	1000000023
176.957		Track	1	Image 1	1000000024
191.66		Track	1	Image 1	1000000025
170.048		Track	1	Image 1	1000000026
158.809		Track	1	Image 1	1000000027
180.681		Track	1	Image 1	1000000028
179.298		Track	1	Image 1	1000000029
235		Track	1	Image 1	1000000030
175.069		Track	1	Image 1	1000000031
165.468		Track	1	Image 1	1000000032
160.468		Track	1	Image 1	1000000033
160.617		Track	1	Image 1	1000000034
158.6		Track	1	Image 1	1000000035
153.106		Track	1	Image 1	1000000036
183.234		Track	1	Image 1	1000000037
177.213		Track	1	Image 1	1000000038
149.064		Track	1	Image 1	1000000039
165.681		Track	1	Image 1	1000000040
145.936		Track	1	Image 1	1000000041
162.936		Track	1	Image 1	1000000042
157.17		Track	1	Image 1	1000000043
155.128		Track	1	Image 1	1000000044
156.302		Track	1	Image 1	1000000045
145.489		Track	1	Image 1	1000000046
148.574		Track	1	Image 1	1000000047
138.447		Track	1	Image 1	1000000048
160.72		Track	1	Image 1	1000000049
168.489		Track	1	Image 1	1000000050
151.83		Track	1	Image 1	1000000051
177.426		Track	1	Image 1	1000000052
179.043		Track	1	Image 1	1000000053
151.17		Track	1	Image 1	1000000054
165.447		Track	1	Image 1	1000000055
136.915		Track	1	Image 1	1000000056
163.255		Track	1	Image 1	1000000057
146.957		Track	1	Image 1	1000000058
159.021		Track	1	Image 1	1000000059
141.851		Track	1	Image 1	1000000060
180.553		Track	1	Image 1	1000000061
161.83		Track	1	Image 1	1000000062
148.022		Track	1	Image 1	1000000063
137.596		Track	1	Image 1	1000000064
176.5		Track	1	Image 1	1000000065
181.364		Track	1	Image 1	1000000066
174.7		Track	1	Image 1	1000000067
158.448		Track	1	Image 1	1000000068
148.833		Track	1	Image 1	1000000069
166.667		Track	1	Image 1	1000000070
130.75		Track	1	Image 1	1000000071
156.4		Track	1	Image 1	1000000072
178.375		Track	1	Image 1	1000000073
158		Track	1	Image 1	1000000074
144.9		Track	1	Image 1	1000000075
182.143		Track	1	Image 1	1000000076
