# Supplementary material for: Protocol for real-time monitoring of CD8+ T and myeloid cell behavior in human high-grade serous ovarian cancer slices
Source: STAR Protoc. 2024 Jun 2;5(2):103102. doi: 10.1016/j.xpro.2024.103102 (PMC11179100; doi:10.1016/j.xpro.2024.103102)
Supplement: Data S3. Files for testing the R script, quantification and statistical analysis step 2 [file mmc3.zip › Test files/Slice1_b/__Track_Intensity_Center_Mean_Ch=2_Img=1.csv]

Track Intensity Center Mean Ch=2 Img=1
====================
Track Intensity Center Mean	Unit	Category	Channel	Image	ID
124.048		Track	2	Image 1	1000000000
119.357		Track	2	Image 1	1000000001
144.681		Track	2	Image 1	1000000002
166.511		Track	2	Image 1	1000000003
122.889		Track	2	Image 1	1000000004
139.17		Track	2	Image 1	1000000005
120.532		Track	2	Image 1	1000000006
123.83		Track	2	Image 1	1000000007
113.553		Track	2	Image 1	1000000008
119.957		Track	2	Image 1	1000000009
113.106		Track	2	Image 1	1000000010
117.6		Track	2	Image 1	1000000011
140.638		Track	2	Image 1	1000000012
202.894		Track	2	Image 1	1000000013
146.085		Track	2	Image 1	1000000014
172.841		Track	2	Image 1	1000000015
232.064		Track	2	Image 1	1000000016
118.784		Track	2	Image 1	1000000017
115.511		Track	2	Image 1	1000000018
126.681		Track	2	Image 1	1000000019
120.596		Track	2	Image 1	1000000020
129.17		Track	2	Image 1	1000000021
119.128		Track	2	Image 1	1000000022
120.17		Track	2	Image 1	1000000023
120.255		Track	2	Image 1	1000000024
117.681		Track	2	Image 1	1000000025
131.524		Track	2	Image 1	1000000026
117.894		Track	2	Image 1	1000000027
117.617		Track	2	Image 1	1000000028
124.702		Track	2	Image 1	1000000029
121.745		Track	2	Image 1	1000000030
133.966		Track	2	Image 1	1000000031
122.362		Track	2	Image 1	1000000032
115.574		Track	2	Image 1	1000000033
117.255		Track	2	Image 1	1000000034
121.029		Track	2	Image 1	1000000035
117.936		Track	2	Image 1	1000000036
124.553		Track	2	Image 1	1000000037
128.957		Track	2	Image 1	1000000038
116.277		Track	2	Image 1	1000000039
121.234		Track	2	Image 1	1000000040
122.532		Track	2	Image 1	1000000041
141.511		Track	2	Image 1	1000000042
113.83		Track	2	Image 1	1000000043
112.426		Track	2	Image 1	1000000044
114		Track	2	Image 1	1000000045
218.319		Track	2	Image 1	1000000046
137.766		Track	2	Image 1	1000000047
208.149		Track	2	Image 1	1000000048
113		Track	2	Image 1	1000000049
141.085		Track	2	Image 1	1000000050
120.894		Track	2	Image 1	1000000051
119.34		Track	2	Image 1	1000000052
115		Track	2	Image 1	1000000053
118.021		Track	2	Image 1	1000000054
116.979		Track	2	Image 1	1000000055
116.872		Track	2	Image 1	1000000056
120.617		Track	2	Image 1	1000000057
122.638		Track	2	Image 1	1000000058
119.638		Track	2	Image 1	1000000059
116.128		Track	2	Image 1	1000000060
117.532		Track	2	Image 1	1000000061
116.532		Track	2	Image 1	1000000062
114.587		Track	2	Image 1	1000000063
121.638		Track	2	Image 1	1000000064
117.8		Track	2	Image 1	1000000065
122		Track	2	Image 1	1000000066
118.1		Track	2	Image 1	1000000067
114.31		Track	2	Image 1	1000000068
119.667		Track	2	Image 1	1000000069
133.5		Track	2	Image 1	1000000070
131		Track	2	Image 1	1000000071
116.4		Track	2	Image 1	1000000072
119.125		Track	2	Image 1	1000000073
124.538		Track	2	Image 1	1000000074
125.5		Track	2	Image 1	1000000075
121		Track	2	Image 1	1000000076
