# Supplementary material for: Protocol for real-time monitoring of CD8+ T and myeloid cell behavior in human high-grade serous ovarian cancer slices
Source: STAR Protoc. 2024 Jun 2;5(2):103102. doi: 10.1016/j.xpro.2024.103102 (PMC11179100; doi:10.1016/j.xpro.2024.103102)
Supplement: Data S3. Files for testing the R script, quantification and statistical analysis step 2 [file mmc3.zip › Test files/Slice1_b/__Track_Intensity_Center_Mean_Ch=3_Img=1.csv]

Track Intensity Center Mean Ch=3 Img=1
====================
Track Intensity Center Mean	Unit	Category	Channel	Image	ID
152.619		Track	3	Image 1	1000000000
150.393		Track	3	Image 1	1000000001
149.532		Track	3	Image 1	1000000002
264.149		Track	3	Image 1	1000000003
159.815		Track	3	Image 1	1000000004
244.766		Track	3	Image 1	1000000005
199.447		Track	3	Image 1	1000000006
168.702		Track	3	Image 1	1000000007
152.957		Track	3	Image 1	1000000008
168.787		Track	3	Image 1	1000000009
152.489		Track	3	Image 1	1000000010
154.1		Track	3	Image 1	1000000011
172.766		Track	3	Image 1	1000000012
188.128		Track	3	Image 1	1000000013
183.617		Track	3	Image 1	1000000014
215.591		Track	3	Image 1	1000000015
216.617		Track	3	Image 1	1000000016
182.784		Track	3	Image 1	1000000017
158.447		Track	3	Image 1	1000000018
161.298		Track	3	Image 1	1000000019
169.298		Track	3	Image 1	1000000020
195.723		Track	3	Image 1	1000000021
194.128		Track	3	Image 1	1000000022
165.894		Track	3	Image 1	1000000023
168.574		Track	3	Image 1	1000000024
168.936		Track	3	Image 1	1000000025
174.333		Track	3	Image 1	1000000026
149.894		Track	3	Image 1	1000000027
171.66		Track	3	Image 1	1000000028
169		Track	3	Image 1	1000000029
172.766		Track	3	Image 1	1000000030
176.586		Track	3	Image 1	1000000031
176.745		Track	3	Image 1	1000000032
165.191		Track	3	Image 1	1000000033
174.638		Track	3	Image 1	1000000034
168.771		Track	3	Image 1	1000000035
181.319		Track	3	Image 1	1000000036
167.532		Track	3	Image 1	1000000037
203.681		Track	3	Image 1	1000000038
158.277		Track	3	Image 1	1000000039
187.702		Track	3	Image 1	1000000040
163.468		Track	3	Image 1	1000000041
154.936		Track	3	Image 1	1000000042
162.872		Track	3	Image 1	1000000043
153.319		Track	3	Image 1	1000000044
152.093		Track	3	Image 1	1000000045
234.149		Track	3	Image 1	1000000046
284.66		Track	3	Image 1	1000000047
292.021		Track	3	Image 1	1000000048
158.64		Track	3	Image 1	1000000049
193.17		Track	3	Image 1	1000000050
174.043		Track	3	Image 1	1000000051
178.617		Track	3	Image 1	1000000052
159.34		Track	3	Image 1	1000000053
171.255		Track	3	Image 1	1000000054
168.106		Track	3	Image 1	1000000055
147.936		Track	3	Image 1	1000000056
157.745		Track	3	Image 1	1000000057
155.468		Track	3	Image 1	1000000058
180.468		Track	3	Image 1	1000000059
163.723		Track	3	Image 1	1000000060
144.191		Track	3	Image 1	1000000061
157.702		Track	3	Image 1	1000000062
165.891		Track	3	Image 1	1000000063
150.766		Track	3	Image 1	1000000064
174.6		Track	3	Image 1	1000000065
171.273		Track	3	Image 1	1000000066
168.5		Track	3	Image 1	1000000067
153.103		Track	3	Image 1	1000000068
171.833		Track	3	Image 1	1000000069
167.833		Track	3	Image 1	1000000070
152.833		Track	3	Image 1	1000000071
143.9		Track	3	Image 1	1000000072
176.125		Track	3	Image 1	1000000073
154.769		Track	3	Image 1	1000000074
157.8		Track	3	Image 1	1000000075
168.571		Track	3	Image 1	1000000076
