# Supplementary material for: Protocol for real-time monitoring of CD8+ T and myeloid cell behavior in human high-grade serous ovarian cancer slices
Source: STAR Protoc. 2024 Jun 2;5(2):103102. doi: 10.1016/j.xpro.2024.103102 (PMC11179100; doi:10.1016/j.xpro.2024.103102)
Supplement: Data S3. Files for testing the R script, quantification and statistical analysis step 2 [file mmc3.zip › Test files/Slice1_b/__Track_Intensity_Center_Mean_Ch=4_Img=1.csv]

Track Intensity Center Mean Ch=4 Img=1
====================
Track Intensity Center Mean	Unit	Category	Channel	Image	ID
188.619		Track	4	Image 1	1000000000
198.786		Track	4	Image 1	1000000001
309.83		Track	4	Image 1	1000000002
252.468		Track	4	Image 1	1000000003
216.741		Track	4	Image 1	1000000004
857.383		Track	4	Image 1	1000000005
207.915		Track	4	Image 1	1000000006
216.787		Track	4	Image 1	1000000007
359.894		Track	4	Image 1	1000000008
199.745		Track	4	Image 1	1000000009
267.319		Track	4	Image 1	1000000010
211.9		Track	4	Image 1	1000000011
490.596		Track	4	Image 1	1000000012
314.277		Track	4	Image 1	1000000013
440.383		Track	4	Image 1	1000000014
220.955		Track	4	Image 1	1000000015
209.298		Track	4	Image 1	1000000016
200.784		Track	4	Image 1	1000000017
207.787		Track	4	Image 1	1000000018
261.106		Track	4	Image 1	1000000019
264.213		Track	4	Image 1	1000000020
205.638		Track	4	Image 1	1000000021
188.255		Track	4	Image 1	1000000022
246.085		Track	4	Image 1	1000000023
183.936		Track	4	Image 1	1000000024
202.745		Track	4	Image 1	1000000025
180.381		Track	4	Image 1	1000000026
170.319		Track	4	Image 1	1000000027
187.085		Track	4	Image 1	1000000028
241.638		Track	4	Image 1	1000000029
241.809		Track	4	Image 1	1000000030
174.966		Track	4	Image 1	1000000031
186.426		Track	4	Image 1	1000000032
190.787		Track	4	Image 1	1000000033
244.745		Track	4	Image 1	1000000034
171.914		Track	4	Image 1	1000000035
195.979		Track	4	Image 1	1000000036
241.532		Track	4	Image 1	1000000037
267.957		Track	4	Image 1	1000000038
194.426		Track	4	Image 1	1000000039
199.766		Track	4	Image 1	1000000040
166.106		Track	4	Image 1	1000000041
217.277		Track	4	Image 1	1000000042
416.234		Track	4	Image 1	1000000043
193.574		Track	4	Image 1	1000000044
184.605		Track	4	Image 1	1000000045
185.979		Track	4	Image 1	1000000046
205.787		Track	4	Image 1	1000000047
188.766		Track	4	Image 1	1000000048
226.28		Track	4	Image 1	1000000049
188.128		Track	4	Image 1	1000000050
382.936		Track	4	Image 1	1000000051
216.681		Track	4	Image 1	1000000052
369.191		Track	4	Image 1	1000000053
164.702		Track	4	Image 1	1000000054
327.298		Track	4	Image 1	1000000055
209.702		Track	4	Image 1	1000000056
233.894		Track	4	Image 1	1000000057
197.809		Track	4	Image 1	1000000058
249.809		Track	4	Image 1	1000000059
295.83		Track	4	Image 1	1000000060
177.787		Track	4	Image 1	1000000061
176.638		Track	4	Image 1	1000000062
189.37		Track	4	Image 1	1000000063
303.809		Track	4	Image 1	1000000064
190.8		Track	4	Image 1	1000000065
187.727		Track	4	Image 1	1000000066
190.7		Track	4	Image 1	1000000067
263.897		Track	4	Image 1	1000000068
171.833		Track	4	Image 1	1000000069
185.167		Track	4	Image 1	1000000070
166.333		Track	4	Image 1	1000000071
179.5		Track	4	Image 1	1000000072
181.625		Track	4	Image 1	1000000073
192.231		Track	4	Image 1	1000000074
215.2		Track	4	Image 1	1000000075
186.571		Track	4	Image 1	1000000076
