# Supplementary material for: Protocol for real-time monitoring of CD8+ T and myeloid cell behavior in human high-grade serous ovarian cancer slices
Source: STAR Protoc. 2024 Jun 2;5(2):103102. doi: 10.1016/j.xpro.2024.103102 (PMC11179100; doi:10.1016/j.xpro.2024.103102)
Supplement: Data S3. Files for testing the R script, quantification and statistical analysis step 2 [file mmc3.zip › Test files/Slice1_b/__Track_Intensity_Max_Ch=1_Img=1.csv]

Track Intensity Max Ch=1 Img=1
====================
Track Intensity Max	Unit	Category	Channel	Image	ID
209		Track	1	Image 1	1000000000
211		Track	1	Image 1	1000000001
195		Track	1	Image 1	1000000002
213		Track	1	Image 1	1000000003
203		Track	1	Image 1	1000000004
239		Track	1	Image 1	1000000005
269		Track	1	Image 1	1000000006
331		Track	1	Image 1	1000000007
254		Track	1	Image 1	1000000008
249		Track	1	Image 1	1000000009
247		Track	1	Image 1	1000000010
238		Track	1	Image 1	1000000011
259		Track	1	Image 1	1000000012
211		Track	1	Image 1	1000000013
196		Track	1	Image 1	1000000014
197		Track	1	Image 1	1000000015
191		Track	1	Image 1	1000000016
410		Track	1	Image 1	1000000017
306		Track	1	Image 1	1000000018
197		Track	1	Image 1	1000000019
400		Track	1	Image 1	1000000020
326		Track	1	Image 1	1000000021
420		Track	1	Image 1	1000000022
290		Track	1	Image 1	1000000023
270		Track	1	Image 1	1000000024
287		Track	1	Image 1	1000000025
306		Track	1	Image 1	1000000026
261		Track	1	Image 1	1000000027
263		Track	1	Image 1	1000000028
272		Track	1	Image 1	1000000029
410		Track	1	Image 1	1000000030
260		Track	1	Image 1	1000000031
229		Track	1	Image 1	1000000032
224		Track	1	Image 1	1000000033
218		Track	1	Image 1	1000000034
227		Track	1	Image 1	1000000035
224		Track	1	Image 1	1000000036
275		Track	1	Image 1	1000000037
240		Track	1	Image 1	1000000038
215		Track	1	Image 1	1000000039
217		Track	1	Image 1	1000000040
213		Track	1	Image 1	1000000041
316		Track	1	Image 1	1000000042
209		Track	1	Image 1	1000000043
222		Track	1	Image 1	1000000044
222		Track	1	Image 1	1000000045
210		Track	1	Image 1	1000000046
220		Track	1	Image 1	1000000047
211		Track	1	Image 1	1000000048
316		Track	1	Image 1	1000000049
265		Track	1	Image 1	1000000050
220		Track	1	Image 1	1000000051
290		Track	1	Image 1	1000000052
251		Track	1	Image 1	1000000053
204		Track	1	Image 1	1000000054
228		Track	1	Image 1	1000000055
210		Track	1	Image 1	1000000056
223		Track	1	Image 1	1000000057
218		Track	1	Image 1	1000000058
277		Track	1	Image 1	1000000059
200		Track	1	Image 1	1000000060
247		Track	1	Image 1	1000000061
217		Track	1	Image 1	1000000062
223		Track	1	Image 1	1000000063
238		Track	1	Image 1	1000000064
248		Track	1	Image 1	1000000065
239		Track	1	Image 1	1000000066
251		Track	1	Image 1	1000000067
214		Track	1	Image 1	1000000068
166		Track	1	Image 1	1000000069
301		Track	1	Image 1	1000000070
169		Track	1	Image 1	1000000071
259		Track	1	Image 1	1000000072
239		Track	1	Image 1	1000000073
206		Track	1	Image 1	1000000074
181		Track	1	Image 1	1000000075
263		Track	1	Image 1	1000000076
