# Supplementary material for: Protocol for real-time monitoring of CD8+ T and myeloid cell behavior in human high-grade serous ovarian cancer slices
Source: STAR Protoc. 2024 Jun 2;5(2):103102. doi: 10.1016/j.xpro.2024.103102 (PMC11179100; doi:10.1016/j.xpro.2024.103102)
Supplement: Data S3. Files for testing the R script, quantification and statistical analysis step 2 [file mmc3.zip › Test files/Slice1_b/__Track_Intensity_Max_Ch=2_Img=1.csv]

Track Intensity Max Ch=2 Img=1
====================
Track Intensity Max	Unit	Category	Channel	Image	ID
169		Track	2	Image 1	1000000000
163		Track	2	Image 1	1000000001
233		Track	2	Image 1	1000000002
278		Track	2	Image 1	1000000003
173		Track	2	Image 1	1000000004
196		Track	2	Image 1	1000000005
178		Track	2	Image 1	1000000006
178		Track	2	Image 1	1000000007
171		Track	2	Image 1	1000000008
174		Track	2	Image 1	1000000009
168		Track	2	Image 1	1000000010
155		Track	2	Image 1	1000000011
234		Track	2	Image 1	1000000012
275		Track	2	Image 1	1000000013
221		Track	2	Image 1	1000000014
245		Track	2	Image 1	1000000015
321		Track	2	Image 1	1000000016
171		Track	2	Image 1	1000000017
157		Track	2	Image 1	1000000018
170		Track	2	Image 1	1000000019
175		Track	2	Image 1	1000000020
183		Track	2	Image 1	1000000021
167		Track	2	Image 1	1000000022
183		Track	2	Image 1	1000000023
169		Track	2	Image 1	1000000024
173		Track	2	Image 1	1000000025
173		Track	2	Image 1	1000000026
164		Track	2	Image 1	1000000027
185		Track	2	Image 1	1000000028
242		Track	2	Image 1	1000000029
167		Track	2	Image 1	1000000030
182		Track	2	Image 1	1000000031
167		Track	2	Image 1	1000000032
161		Track	2	Image 1	1000000033
166		Track	2	Image 1	1000000034
189		Track	2	Image 1	1000000035
164		Track	2	Image 1	1000000036
170		Track	2	Image 1	1000000037
172		Track	2	Image 1	1000000038
160		Track	2	Image 1	1000000039
168		Track	2	Image 1	1000000040
162		Track	2	Image 1	1000000041
247		Track	2	Image 1	1000000042
167		Track	2	Image 1	1000000043
165		Track	2	Image 1	1000000044
168		Track	2	Image 1	1000000045
316		Track	2	Image 1	1000000046
201		Track	2	Image 1	1000000047
327		Track	2	Image 1	1000000048
155		Track	2	Image 1	1000000049
205		Track	2	Image 1	1000000050
172		Track	2	Image 1	1000000051
165		Track	2	Image 1	1000000052
162		Track	2	Image 1	1000000053
168		Track	2	Image 1	1000000054
169		Track	2	Image 1	1000000055
166		Track	2	Image 1	1000000056
184		Track	2	Image 1	1000000057
185		Track	2	Image 1	1000000058
221		Track	2	Image 1	1000000059
180		Track	2	Image 1	1000000060
183		Track	2	Image 1	1000000061
159		Track	2	Image 1	1000000062
176		Track	2	Image 1	1000000063
186		Track	2	Image 1	1000000064
151		Track	2	Image 1	1000000065
159		Track	2	Image 1	1000000066
153		Track	2	Image 1	1000000067
154		Track	2	Image 1	1000000068
138		Track	2	Image 1	1000000069
179		Track	2	Image 1	1000000070
235		Track	2	Image 1	1000000071
170		Track	2	Image 1	1000000072
153		Track	2	Image 1	1000000073
212		Track	2	Image 1	1000000074
174		Track	2	Image 1	1000000075
160		Track	2	Image 1	1000000076
