# Supplementary material for: Protocol for real-time monitoring of CD8+ T and myeloid cell behavior in human high-grade serous ovarian cancer slices
Source: STAR Protoc. 2024 Jun 2;5(2):103102. doi: 10.1016/j.xpro.2024.103102 (PMC11179100; doi:10.1016/j.xpro.2024.103102)
Supplement: Data S3. Files for testing the R script, quantification and statistical analysis step 2 [file mmc3.zip › Test files/Slice1_b/__Track_Intensity_Max_Ch=3_Img=1.csv]

Track Intensity Max Ch=3 Img=1
====================
Track Intensity Max	Unit	Category	Channel	Image	ID
212		Track	3	Image 1	1000000000
199		Track	3	Image 1	1000000001
210		Track	3	Image 1	1000000002
393		Track	3	Image 1	1000000003
213		Track	3	Image 1	1000000004
343		Track	3	Image 1	1000000005
260		Track	3	Image 1	1000000006
230		Track	3	Image 1	1000000007
232		Track	3	Image 1	1000000008
238		Track	3	Image 1	1000000009
203		Track	3	Image 1	1000000010
216		Track	3	Image 1	1000000011
278		Track	3	Image 1	1000000012
254		Track	3	Image 1	1000000013
237		Track	3	Image 1	1000000014
289		Track	3	Image 1	1000000015
277		Track	3	Image 1	1000000016
255		Track	3	Image 1	1000000017
213		Track	3	Image 1	1000000018
211		Track	3	Image 1	1000000019
235		Track	3	Image 1	1000000020
253		Track	3	Image 1	1000000021
259		Track	3	Image 1	1000000022
219		Track	3	Image 1	1000000023
228		Track	3	Image 1	1000000024
226		Track	3	Image 1	1000000025
222		Track	3	Image 1	1000000026
203		Track	3	Image 1	1000000027
243		Track	3	Image 1	1000000028
246		Track	3	Image 1	1000000029
238		Track	3	Image 1	1000000030
241		Track	3	Image 1	1000000031
253		Track	3	Image 1	1000000032
237		Track	3	Image 1	1000000033
241		Track	3	Image 1	1000000034
246		Track	3	Image 1	1000000035
242		Track	3	Image 1	1000000036
229		Track	3	Image 1	1000000037
259		Track	3	Image 1	1000000038
230		Track	3	Image 1	1000000039
256		Track	3	Image 1	1000000040
249		Track	3	Image 1	1000000041
226		Track	3	Image 1	1000000042
218		Track	3	Image 1	1000000043
212		Track	3	Image 1	1000000044
204		Track	3	Image 1	1000000045
313		Track	3	Image 1	1000000046
400		Track	3	Image 1	1000000047
406		Track	3	Image 1	1000000048
207		Track	3	Image 1	1000000049
261		Track	3	Image 1	1000000050
232		Track	3	Image 1	1000000051
254		Track	3	Image 1	1000000052
215		Track	3	Image 1	1000000053
239		Track	3	Image 1	1000000054
225		Track	3	Image 1	1000000055
247		Track	3	Image 1	1000000056
215		Track	3	Image 1	1000000057
213		Track	3	Image 1	1000000058
271		Track	3	Image 1	1000000059
241		Track	3	Image 1	1000000060
197		Track	3	Image 1	1000000061
204		Track	3	Image 1	1000000062
235		Track	3	Image 1	1000000063
216		Track	3	Image 1	1000000064
215		Track	3	Image 1	1000000065
227		Track	3	Image 1	1000000066
213		Track	3	Image 1	1000000067
209		Track	3	Image 1	1000000068
199		Track	3	Image 1	1000000069
211		Track	3	Image 1	1000000070
191		Track	3	Image 1	1000000071
193		Track	3	Image 1	1000000072
223		Track	3	Image 1	1000000073
207		Track	3	Image 1	1000000074
204		Track	3	Image 1	1000000075
218		Track	3	Image 1	1000000076
