# Supplementary material for: Protocol for real-time monitoring of CD8+ T and myeloid cell behavior in human high-grade serous ovarian cancer slices
Source: STAR Protoc. 2024 Jun 2;5(2):103102. doi: 10.1016/j.xpro.2024.103102 (PMC11179100; doi:10.1016/j.xpro.2024.103102)
Supplement: Data S3. Files for testing the R script, quantification and statistical analysis step 2 [file mmc3.zip › Test files/Slice1_b/__Track_Intensity_Max_Ch=4_Img=1.csv]

Track Intensity Max Ch=4 Img=1
====================
Track Intensity Max	Unit	Category	Channel	Image	ID
259		Track	4	Image 1	1000000000
255		Track	4	Image 1	1000000001
449		Track	4	Image 1	1000000002
331		Track	4	Image 1	1000000003
311		Track	4	Image 1	1000000004
1133		Track	4	Image 1	1000000005
295		Track	4	Image 1	1000000006
404		Track	4	Image 1	1000000007
597		Track	4	Image 1	1000000008
239		Track	4	Image 1	1000000009
367		Track	4	Image 1	1000000010
249		Track	4	Image 1	1000000011
1224		Track	4	Image 1	1000000012
373		Track	4	Image 1	1000000013
557		Track	4	Image 1	1000000014
279		Track	4	Image 1	1000000015
256		Track	4	Image 1	1000000016
293		Track	4	Image 1	1000000017
291		Track	4	Image 1	1000000018
352		Track	4	Image 1	1000000019
326		Track	4	Image 1	1000000020
274		Track	4	Image 1	1000000021
255		Track	4	Image 1	1000000022
375		Track	4	Image 1	1000000023
287		Track	4	Image 1	1000000024
292		Track	4	Image 1	1000000025
227		Track	4	Image 1	1000000026
222		Track	4	Image 1	1000000027
266		Track	4	Image 1	1000000028
354		Track	4	Image 1	1000000029
328		Track	4	Image 1	1000000030
226		Track	4	Image 1	1000000031
290		Track	4	Image 1	1000000032
263		Track	4	Image 1	1000000033
308		Track	4	Image 1	1000000034
241		Track	4	Image 1	1000000035
259		Track	4	Image 1	1000000036
298		Track	4	Image 1	1000000037
320		Track	4	Image 1	1000000038
297		Track	4	Image 1	1000000039
265		Track	4	Image 1	1000000040
229		Track	4	Image 1	1000000041
279		Track	4	Image 1	1000000042
953		Track	4	Image 1	1000000043
245		Track	4	Image 1	1000000044
249		Track	4	Image 1	1000000045
239		Track	4	Image 1	1000000046
276		Track	4	Image 1	1000000047
234		Track	4	Image 1	1000000048
290		Track	4	Image 1	1000000049
258		Track	4	Image 1	1000000050
526		Track	4	Image 1	1000000051
360		Track	4	Image 1	1000000052
488		Track	4	Image 1	1000000053
232		Track	4	Image 1	1000000054
464		Track	4	Image 1	1000000055
281		Track	4	Image 1	1000000056
279		Track	4	Image 1	1000000057
258		Track	4	Image 1	1000000058
419		Track	4	Image 1	1000000059
517		Track	4	Image 1	1000000060
298		Track	4	Image 1	1000000061
221		Track	4	Image 1	1000000062
238		Track	4	Image 1	1000000063
356		Track	4	Image 1	1000000064
230		Track	4	Image 1	1000000065
232		Track	4	Image 1	1000000066
218		Track	4	Image 1	1000000067
358		Track	4	Image 1	1000000068
213		Track	4	Image 1	1000000069
206		Track	4	Image 1	1000000070
298		Track	4	Image 1	1000000071
228		Track	4	Image 1	1000000072
214		Track	4	Image 1	1000000073
244		Track	4	Image 1	1000000074
291		Track	4	Image 1	1000000075
233		Track	4	Image 1	1000000076
