# Supplementary material for: Protocol for real-time monitoring of CD8+ T and myeloid cell behavior in human high-grade serous ovarian cancer slices
Source: STAR Protoc. 2024 Jun 2;5(2):103102. doi: 10.1016/j.xpro.2024.103102 (PMC11179100; doi:10.1016/j.xpro.2024.103102)
Supplement: Data S3. Files for testing the R script, quantification and statistical analysis step 2 [file mmc3.zip › Test files/Slice1_b/__Track_Intensity_Mean_Ch=1_Img=1.csv]

Track Intensity Mean Ch=1 Img=1
====================
Track Intensity Mean	Unit	Category	Channel	Image	ID
157.481		Track	1	Image 1	1000000000
153.152		Track	1	Image 1	1000000001
143.994		Track	1	Image 1	1000000002
146.017		Track	1	Image 1	1000000003
142.251		Track	1	Image 1	1000000004
140.886		Track	1	Image 1	1000000005
173.934		Track	1	Image 1	1000000006
205.083		Track	1	Image 1	1000000007
170.46		Track	1	Image 1	1000000008
174.2		Track	1	Image 1	1000000009
163.58		Track	1	Image 1	1000000010
163.285		Track	1	Image 1	1000000011
179.088		Track	1	Image 1	1000000012
147.707		Track	1	Image 1	1000000013
142.109		Track	1	Image 1	1000000014
142.484		Track	1	Image 1	1000000015
144.896		Track	1	Image 1	1000000016
209.958		Track	1	Image 1	1000000017
188.43		Track	1	Image 1	1000000018
135.437		Track	1	Image 1	1000000019
200.153		Track	1	Image 1	1000000020
177.371		Track	1	Image 1	1000000021
234.071		Track	1	Image 1	1000000022
183.794		Track	1	Image 1	1000000023
169.451		Track	1	Image 1	1000000024
194.764		Track	1	Image 1	1000000025
187.365		Track	1	Image 1	1000000026
167.662		Track	1	Image 1	1000000027
179.509		Track	1	Image 1	1000000028
190.144		Track	1	Image 1	1000000029
234.228		Track	1	Image 1	1000000030
179.118		Track	1	Image 1	1000000031
163.964		Track	1	Image 1	1000000032
161.966		Track	1	Image 1	1000000033
157.155		Track	1	Image 1	1000000034
159.761		Track	1	Image 1	1000000035
151.212		Track	1	Image 1	1000000036
181.905		Track	1	Image 1	1000000037
172.305		Track	1	Image 1	1000000038
147.905		Track	1	Image 1	1000000039
161.735		Track	1	Image 1	1000000040
148.353		Track	1	Image 1	1000000041
168.882		Track	1	Image 1	1000000042
159.673		Track	1	Image 1	1000000043
160.793		Track	1	Image 1	1000000044
155.17		Track	1	Image 1	1000000045
145.216		Track	1	Image 1	1000000046
145.913		Track	1	Image 1	1000000047
138.58		Track	1	Image 1	1000000048
171.008		Track	1	Image 1	1000000049
166.605		Track	1	Image 1	1000000050
151.086		Track	1	Image 1	1000000051
187.273		Track	1	Image 1	1000000052
178.746		Track	1	Image 1	1000000053
147.685		Track	1	Image 1	1000000054
161.323		Track	1	Image 1	1000000055
136.958		Track	1	Image 1	1000000056
161.493		Track	1	Image 1	1000000057
145.896		Track	1	Image 1	1000000058
150.384		Track	1	Image 1	1000000059
141.89		Track	1	Image 1	1000000060
156.782		Track	1	Image 1	1000000061
159.623		Track	1	Image 1	1000000062
154.622		Track	1	Image 1	1000000063
143.67		Track	1	Image 1	1000000064
183.349		Track	1	Image 1	1000000065
179.762		Track	1	Image 1	1000000066
181.027		Track	1	Image 1	1000000067
159.038		Track	1	Image 1	1000000068
142.29		Track	1	Image 1	1000000069
183.347		Track	1	Image 1	1000000070
131.19		Track	1	Image 1	1000000071
169.15		Track	1	Image 1	1000000072
177.373		Track	1	Image 1	1000000073
154.88		Track	1	Image 1	1000000074
140.729		Track	1	Image 1	1000000075
177.429		Track	1	Image 1	1000000076
