# Supplementary material for: Protocol for real-time monitoring of CD8+ T and myeloid cell behavior in human high-grade serous ovarian cancer slices
Source: STAR Protoc. 2024 Jun 2;5(2):103102. doi: 10.1016/j.xpro.2024.103102 (PMC11179100; doi:10.1016/j.xpro.2024.103102)
Supplement: Data S3. Files for testing the R script, quantification and statistical analysis step 2 [file mmc3.zip › Test files/Slice1_b/__Track_Intensity_Mean_Ch=2_Img=1.csv]

Track Intensity Mean Ch=2 Img=1
====================
Track Intensity Mean	Unit	Category	Channel	Image	ID
124.889		Track	2	Image 1	1000000000
119.353		Track	2	Image 1	1000000001
149.427		Track	2	Image 1	1000000002
166.525		Track	2	Image 1	1000000003
124.472		Track	2	Image 1	1000000004
133.005		Track	2	Image 1	1000000005
119.041		Track	2	Image 1	1000000006
123.563		Track	2	Image 1	1000000007
115.481		Track	2	Image 1	1000000008
122.423		Track	2	Image 1	1000000009
113.901		Track	2	Image 1	1000000010
117.544		Track	2	Image 1	1000000011
140.899		Track	2	Image 1	1000000012
180.86		Track	2	Image 1	1000000013
141.48		Track	2	Image 1	1000000014
163.603		Track	2	Image 1	1000000015
218.114		Track	2	Image 1	1000000016
118.567		Track	2	Image 1	1000000017
116.707		Track	2	Image 1	1000000018
121.613		Track	2	Image 1	1000000019
120.12		Track	2	Image 1	1000000020
128.344		Track	2	Image 1	1000000021
117.887		Track	2	Image 1	1000000022
119.024		Track	2	Image 1	1000000023
119.231		Track	2	Image 1	1000000024
119.624		Track	2	Image 1	1000000025
126.971		Track	2	Image 1	1000000026
117.875		Track	2	Image 1	1000000027
118.24		Track	2	Image 1	1000000028
129.469		Track	2	Image 1	1000000029
120.15		Track	2	Image 1	1000000030
128.141		Track	2	Image 1	1000000031
119.668		Track	2	Image 1	1000000032
117.316		Track	2	Image 1	1000000033
117.494		Track	2	Image 1	1000000034
119.408		Track	2	Image 1	1000000035
117.408		Track	2	Image 1	1000000036
124.698		Track	2	Image 1	1000000037
127.339		Track	2	Image 1	1000000038
115.581		Track	2	Image 1	1000000039
121.359		Track	2	Image 1	1000000040
120.783		Track	2	Image 1	1000000041
161.618		Track	2	Image 1	1000000042
114.731		Track	2	Image 1	1000000043
112.488		Track	2	Image 1	1000000044
113.315		Track	2	Image 1	1000000045
203.546		Track	2	Image 1	1000000046
132.893		Track	2	Image 1	1000000047
186.761		Track	2	Image 1	1000000048
114.827		Track	2	Image 1	1000000049
145.654		Track	2	Image 1	1000000050
120.038		Track	2	Image 1	1000000051
119.517		Track	2	Image 1	1000000052
115.859		Track	2	Image 1	1000000053
117.732		Track	2	Image 1	1000000054
117.234		Track	2	Image 1	1000000055
116.12		Track	2	Image 1	1000000056
120.605		Track	2	Image 1	1000000057
124.098		Track	2	Image 1	1000000058
120.237		Track	2	Image 1	1000000059
116.281		Track	2	Image 1	1000000060
118.707		Track	2	Image 1	1000000061
116.328		Track	2	Image 1	1000000062
116.359		Track	2	Image 1	1000000063
124.35		Track	2	Image 1	1000000064
119.36		Track	2	Image 1	1000000065
119.11		Track	2	Image 1	1000000066
118.82		Track	2	Image 1	1000000067
114.521		Track	2	Image 1	1000000068
115.834		Track	2	Image 1	1000000069
126.061		Track	2	Image 1	1000000070
135.241		Track	2	Image 1	1000000071
115.457		Track	2	Image 1	1000000072
118.769		Track	2	Image 1	1000000073
124.034		Track	2	Image 1	1000000074
123.527		Track	2	Image 1	1000000075
118.531		Track	2	Image 1	1000000076
