# Supplementary material for: Protocol for real-time monitoring of CD8+ T and myeloid cell behavior in human high-grade serous ovarian cancer slices
Source: STAR Protoc. 2024 Jun 2;5(2):103102. doi: 10.1016/j.xpro.2024.103102 (PMC11179100; doi:10.1016/j.xpro.2024.103102)
Supplement: Data S3. Files for testing the R script, quantification and statistical analysis step 2 [file mmc3.zip › Test files/Slice1_b/__Track_Intensity_Mean_Ch=3_Img=1.csv]

Track Intensity Mean Ch=3 Img=1
====================
Track Intensity Mean	Unit	Category	Channel	Image	ID
154.08		Track	3	Image 1	1000000000
149.73		Track	3	Image 1	1000000001
152.616		Track	3	Image 1	1000000002
207.739		Track	3	Image 1	1000000003
157.531		Track	3	Image 1	1000000004
220.462		Track	3	Image 1	1000000005
184.726		Track	3	Image 1	1000000006
168.528		Track	3	Image 1	1000000007
158.744		Track	3	Image 1	1000000008
169.97		Track	3	Image 1	1000000009
152.239		Track	3	Image 1	1000000010
154.142		Track	3	Image 1	1000000011
173.565		Track	3	Image 1	1000000012
172.952		Track	3	Image 1	1000000013
170.334		Track	3	Image 1	1000000014
197.458		Track	3	Image 1	1000000015
184.803		Track	3	Image 1	1000000016
180.834		Track	3	Image 1	1000000017
163.279		Track	3	Image 1	1000000018
152.734		Track	3	Image 1	1000000019
170.289		Track	3	Image 1	1000000020
169.756		Track	3	Image 1	1000000021
176.368		Track	3	Image 1	1000000022
161.417		Track	3	Image 1	1000000023
165.057		Track	3	Image 1	1000000024
170.866		Track	3	Image 1	1000000025
169.2		Track	3	Image 1	1000000026
149.023		Track	3	Image 1	1000000027
170.183		Track	3	Image 1	1000000028
170.458		Track	3	Image 1	1000000029
173.79		Track	3	Image 1	1000000030
177.935		Track	3	Image 1	1000000031
176.183		Track	3	Image 1	1000000032
165.715		Track	3	Image 1	1000000033
169.27		Track	3	Image 1	1000000034
172.675		Track	3	Image 1	1000000035
175.658		Track	3	Image 1	1000000036
165.669		Track	3	Image 1	1000000037
182.803		Track	3	Image 1	1000000038
158.756		Track	3	Image 1	1000000039
175.075		Track	3	Image 1	1000000040
167.274		Track	3	Image 1	1000000041
156.991		Track	3	Image 1	1000000042
157.941		Track	3	Image 1	1000000043
150.329		Track	3	Image 1	1000000044
152.882		Track	3	Image 1	1000000045
216.376		Track	3	Image 1	1000000046
220.475		Track	3	Image 1	1000000047
237.979		Track	3	Image 1	1000000048
155.992		Track	3	Image 1	1000000049
187.022		Track	3	Image 1	1000000050
171.348		Track	3	Image 1	1000000051
177.315		Track	3	Image 1	1000000052
160.009		Track	3	Image 1	1000000053
167.216		Track	3	Image 1	1000000054
162.773		Track	3	Image 1	1000000055
148.763		Track	3	Image 1	1000000056
156.827		Track	3	Image 1	1000000057
157.219		Track	3	Image 1	1000000058
174.713		Track	3	Image 1	1000000059
167.48		Track	3	Image 1	1000000060
144.031		Track	3	Image 1	1000000061
155.32		Track	3	Image 1	1000000062
160.953		Track	3	Image 1	1000000063
152.628		Track	3	Image 1	1000000064
168.534		Track	3	Image 1	1000000065
173.015		Track	3	Image 1	1000000066
170.473		Track	3	Image 1	1000000067
154.04		Track	3	Image 1	1000000068
160.535		Track	3	Image 1	1000000069
170.168		Track	3	Image 1	1000000070
149.26		Track	3	Image 1	1000000071
148.415		Track	3	Image 1	1000000072
173.881		Track	3	Image 1	1000000073
153.712		Track	3	Image 1	1000000074
157.532		Track	3	Image 1	1000000075
169.719		Track	3	Image 1	1000000076
