# Supplementary material for: Protocol for real-time monitoring of CD8+ T and myeloid cell behavior in human high-grade serous ovarian cancer slices
Source: STAR Protoc. 2024 Jun 2;5(2):103102. doi: 10.1016/j.xpro.2024.103102 (PMC11179100; doi:10.1016/j.xpro.2024.103102)
Supplement: Data S3. Files for testing the R script, quantification and statistical analysis step 2 [file mmc3.zip › Test files/Slice1_b/__Track_Intensity_Mean_Ch=4_Img=1.csv]

Track Intensity Mean Ch=4 Img=1
====================
Track Intensity Mean	Unit	Category	Channel	Image	ID
186.567		Track	4	Image 1	1000000000
184.902		Track	4	Image 1	1000000001
246.842		Track	4	Image 1	1000000002
216.209		Track	4	Image 1	1000000003
207.132		Track	4	Image 1	1000000004
609.081		Track	4	Image 1	1000000005
183.198		Track	4	Image 1	1000000006
190.576		Track	4	Image 1	1000000007
244.587		Track	4	Image 1	1000000008
169.808		Track	4	Image 1	1000000009
220.617		Track	4	Image 1	1000000010
177.826		Track	4	Image 1	1000000011
400.576		Track	4	Image 1	1000000012
221.071		Track	4	Image 1	1000000013
279.235		Track	4	Image 1	1000000014
200.809		Track	4	Image 1	1000000015
184.966		Track	4	Image 1	1000000016
169.512		Track	4	Image 1	1000000017
180.333		Track	4	Image 1	1000000018
160.916		Track	4	Image 1	1000000019
186.653		Track	4	Image 1	1000000020
157.483		Track	4	Image 1	1000000021
183.166		Track	4	Image 1	1000000022
198.838		Track	4	Image 1	1000000023
191.942		Track	4	Image 1	1000000024
181.94		Track	4	Image 1	1000000025
165.69		Track	4	Image 1	1000000026
155.428		Track	4	Image 1	1000000027
163.162		Track	4	Image 1	1000000028
224.643		Track	4	Image 1	1000000029
209.907		Track	4	Image 1	1000000030
161.293		Track	4	Image 1	1000000031
199.658		Track	4	Image 1	1000000032
175.267		Track	4	Image 1	1000000033
218.02		Track	4	Image 1	1000000034
161.213		Track	4	Image 1	1000000035
179.842		Track	4	Image 1	1000000036
169.998		Track	4	Image 1	1000000037
215.251		Track	4	Image 1	1000000038
180.832		Track	4	Image 1	1000000039
172.026		Track	4	Image 1	1000000040
159.74		Track	4	Image 1	1000000041
194.549		Track	4	Image 1	1000000042
213.692		Track	4	Image 1	1000000043
179.051		Track	4	Image 1	1000000044
167.373		Track	4	Image 1	1000000045
176.821		Track	4	Image 1	1000000046
178.16		Track	4	Image 1	1000000047
172.298		Track	4	Image 1	1000000048
178.591		Track	4	Image 1	1000000049
175.455		Track	4	Image 1	1000000050
263.538		Track	4	Image 1	1000000051
180.087		Track	4	Image 1	1000000052
194.218		Track	4	Image 1	1000000053
160.787		Track	4	Image 1	1000000054
291.681		Track	4	Image 1	1000000055
185.215		Track	4	Image 1	1000000056
168.335		Track	4	Image 1	1000000057
170.87		Track	4	Image 1	1000000058
197.784		Track	4	Image 1	1000000059
232.66		Track	4	Image 1	1000000060
158.882		Track	4	Image 1	1000000061
162.729		Track	4	Image 1	1000000062
156.369		Track	4	Image 1	1000000063
202.59		Track	4	Image 1	1000000064
172.337		Track	4	Image 1	1000000065
166.441		Track	4	Image 1	1000000066
172.728		Track	4	Image 1	1000000067
212.383		Track	4	Image 1	1000000068
159.761		Track	4	Image 1	1000000069
163.832		Track	4	Image 1	1000000070
155.344		Track	4	Image 1	1000000071
170.099		Track	4	Image 1	1000000072
163.728		Track	4	Image 1	1000000073
184.274		Track	4	Image 1	1000000074
205.266		Track	4	Image 1	1000000075
170.602		Track	4	Image 1	1000000076
