# Supplementary material for: Protocol for real-time monitoring of CD8+ T and myeloid cell behavior in human high-grade serous ovarian cancer slices
Source: STAR Protoc. 2024 Jun 2;5(2):103102. doi: 10.1016/j.xpro.2024.103102 (PMC11179100; doi:10.1016/j.xpro.2024.103102)
Supplement: Data S3. Files for testing the R script, quantification and statistical analysis step 2 [file mmc3.zip › Test files/Slice1_b/__Track_Intensity_Min_Ch=1_Img=1.csv]

Track Intensity Min Ch=1 Img=1
====================
Track Intensity Min	Unit	Category	Channel	Image	ID
100		Track	1	Image 1	1000000000
105		Track	1	Image 1	1000000001
98		Track	1	Image 1	1000000002
86		Track	1	Image 1	1000000003
74		Track	1	Image 1	1000000004
54		Track	1	Image 1	1000000005
129		Track	1	Image 1	1000000006
125		Track	1	Image 1	1000000007
115		Track	1	Image 1	1000000008
96		Track	1	Image 1	1000000009
119		Track	1	Image 1	1000000010
121		Track	1	Image 1	1000000011
121		Track	1	Image 1	1000000012
88		Track	1	Image 1	1000000013
87		Track	1	Image 1	1000000014
101		Track	1	Image 1	1000000015
88		Track	1	Image 1	1000000016
121		Track	1	Image 1	1000000017
117		Track	1	Image 1	1000000018
82		Track	1	Image 1	1000000019
127		Track	1	Image 1	1000000020
120		Track	1	Image 1	1000000021
124		Track	1	Image 1	1000000022
123		Track	1	Image 1	1000000023
92		Track	1	Image 1	1000000024
127		Track	1	Image 1	1000000025
126		Track	1	Image 1	1000000026
89		Track	1	Image 1	1000000027
101		Track	1	Image 1	1000000028
112		Track	1	Image 1	1000000029
140		Track	1	Image 1	1000000030
130		Track	1	Image 1	1000000031
115		Track	1	Image 1	1000000032
116		Track	1	Image 1	1000000033
110		Track	1	Image 1	1000000034
110		Track	1	Image 1	1000000035
90		Track	1	Image 1	1000000036
129		Track	1	Image 1	1000000037
121		Track	1	Image 1	1000000038
88		Track	1	Image 1	1000000039
105		Track	1	Image 1	1000000040
92		Track	1	Image 1	1000000041
106		Track	1	Image 1	1000000042
111		Track	1	Image 1	1000000043
109		Track	1	Image 1	1000000044
104		Track	1	Image 1	1000000045
100		Track	1	Image 1	1000000046
84		Track	1	Image 1	1000000047
101		Track	1	Image 1	1000000048
103		Track	1	Image 1	1000000049
117		Track	1	Image 1	1000000050
37		Track	1	Image 1	1000000051
121		Track	1	Image 1	1000000052
128		Track	1	Image 1	1000000053
93		Track	1	Image 1	1000000054
91		Track	1	Image 1	1000000055
71		Track	1	Image 1	1000000056
108		Track	1	Image 1	1000000057
89		Track	1	Image 1	1000000058
102		Track	1	Image 1	1000000059
94		Track	1	Image 1	1000000060
111		Track	1	Image 1	1000000061
112		Track	1	Image 1	1000000062
106		Track	1	Image 1	1000000063
102		Track	1	Image 1	1000000064
134		Track	1	Image 1	1000000065
145		Track	1	Image 1	1000000066
130		Track	1	Image 1	1000000067
104		Track	1	Image 1	1000000068
116		Track	1	Image 1	1000000069
137		Track	1	Image 1	1000000070
100		Track	1	Image 1	1000000071
121		Track	1	Image 1	1000000072
144		Track	1	Image 1	1000000073
103		Track	1	Image 1	1000000074
79		Track	1	Image 1	1000000075
134		Track	1	Image 1	1000000076
