# Supplementary material for: Protocol for real-time monitoring of CD8+ T and myeloid cell behavior in human high-grade serous ovarian cancer slices
Source: STAR Protoc. 2024 Jun 2;5(2):103102. doi: 10.1016/j.xpro.2024.103102 (PMC11179100; doi:10.1016/j.xpro.2024.103102)
Supplement: Data S3. Files for testing the R script, quantification and statistical analysis step 2 [file mmc3.zip › Test files/Slice1_b/__Track_Intensity_Min_Ch=2_Img=1.csv]

Track Intensity Min Ch=2 Img=1
====================
Track Intensity Min	Unit	Category	Channel	Image	ID
88		Track	2	Image 1	1000000000
88		Track	2	Image 1	1000000001
100		Track	2	Image 1	1000000002
90		Track	2	Image 1	1000000003
76		Track	2	Image 1	1000000004
84		Track	2	Image 1	1000000005
84		Track	2	Image 1	1000000006
80		Track	2	Image 1	1000000007
80		Track	2	Image 1	1000000008
68		Track	2	Image 1	1000000009
72		Track	2	Image 1	1000000010
58		Track	2	Image 1	1000000011
100		Track	2	Image 1	1000000012
126		Track	2	Image 1	1000000013
95		Track	2	Image 1	1000000014
113		Track	2	Image 1	1000000015
151		Track	2	Image 1	1000000016
75		Track	2	Image 1	1000000017
72		Track	2	Image 1	1000000018
84		Track	2	Image 1	1000000019
62		Track	2	Image 1	1000000020
85		Track	2	Image 1	1000000021
66		Track	2	Image 1	1000000022
68		Track	2	Image 1	1000000023
53		Track	2	Image 1	1000000024
73		Track	2	Image 1	1000000025
87		Track	2	Image 1	1000000026
60		Track	2	Image 1	1000000027
49		Track	2	Image 1	1000000028
61		Track	2	Image 1	1000000029
76		Track	2	Image 1	1000000030
93		Track	2	Image 1	1000000031
78		Track	2	Image 1	1000000032
60		Track	2	Image 1	1000000033
85		Track	2	Image 1	1000000034
61		Track	2	Image 1	1000000035
75		Track	2	Image 1	1000000036
86		Track	2	Image 1	1000000037
82		Track	2	Image 1	1000000038
62		Track	2	Image 1	1000000039
85		Track	2	Image 1	1000000040
62		Track	2	Image 1	1000000041
96		Track	2	Image 1	1000000042
67		Track	2	Image 1	1000000043
50		Track	2	Image 1	1000000044
64		Track	2	Image 1	1000000045
136		Track	2	Image 1	1000000046
72		Track	2	Image 1	1000000047
95		Track	2	Image 1	1000000048
87		Track	2	Image 1	1000000049
80		Track	2	Image 1	1000000050
69		Track	2	Image 1	1000000051
87		Track	2	Image 1	1000000052
59		Track	2	Image 1	1000000053
75		Track	2	Image 1	1000000054
62		Track	2	Image 1	1000000055
66		Track	2	Image 1	1000000056
79		Track	2	Image 1	1000000057
76		Track	2	Image 1	1000000058
64		Track	2	Image 1	1000000059
39		Track	2	Image 1	1000000060
71		Track	2	Image 1	1000000061
56		Track	2	Image 1	1000000062
62		Track	2	Image 1	1000000063
73		Track	2	Image 1	1000000064
88		Track	2	Image 1	1000000065
94		Track	2	Image 1	1000000066
92		Track	2	Image 1	1000000067
75		Track	2	Image 1	1000000068
102		Track	2	Image 1	1000000069
103		Track	2	Image 1	1000000070
98		Track	2	Image 1	1000000071
78		Track	2	Image 1	1000000072
93		Track	2	Image 1	1000000073
75		Track	2	Image 1	1000000074
66		Track	2	Image 1	1000000075
80		Track	2	Image 1	1000000076
