# Supplementary material for: Protocol for real-time monitoring of CD8+ T and myeloid cell behavior in human high-grade serous ovarian cancer slices
Source: STAR Protoc. 2024 Jun 2;5(2):103102. doi: 10.1016/j.xpro.2024.103102 (PMC11179100; doi:10.1016/j.xpro.2024.103102)
Supplement: Data S3. Files for testing the R script, quantification and statistical analysis step 2 [file mmc3.zip › Test files/Slice1_b/__Track_Intensity_Min_Ch=3_Img=1.csv]

Track Intensity Min Ch=3 Img=1
====================
Track Intensity Min	Unit	Category	Channel	Image	ID
98		Track	3	Image 1	1000000000
112		Track	3	Image 1	1000000001
103		Track	3	Image 1	1000000002
129		Track	3	Image 1	1000000003
103		Track	3	Image 1	1000000004
141		Track	3	Image 1	1000000005
123		Track	3	Image 1	1000000006
127		Track	3	Image 1	1000000007
117		Track	3	Image 1	1000000008
99		Track	3	Image 1	1000000009
112		Track	3	Image 1	1000000010
74		Track	3	Image 1	1000000011
121		Track	3	Image 1	1000000012
100		Track	3	Image 1	1000000013
109		Track	3	Image 1	1000000014
139		Track	3	Image 1	1000000015
122		Track	3	Image 1	1000000016
131		Track	3	Image 1	1000000017
113		Track	3	Image 1	1000000018
110		Track	3	Image 1	1000000019
118		Track	3	Image 1	1000000020
111		Track	3	Image 1	1000000021
116		Track	3	Image 1	1000000022
111		Track	3	Image 1	1000000023
113		Track	3	Image 1	1000000024
119		Track	3	Image 1	1000000025
128		Track	3	Image 1	1000000026
96		Track	3	Image 1	1000000027
116		Track	3	Image 1	1000000028
124		Track	3	Image 1	1000000029
118		Track	3	Image 1	1000000030
124		Track	3	Image 1	1000000031
126		Track	3	Image 1	1000000032
114		Track	3	Image 1	1000000033
119		Track	3	Image 1	1000000034
117		Track	3	Image 1	1000000035
101		Track	3	Image 1	1000000036
119		Track	3	Image 1	1000000037
115		Track	3	Image 1	1000000038
114		Track	3	Image 1	1000000039
113		Track	3	Image 1	1000000040
118		Track	3	Image 1	1000000041
106		Track	3	Image 1	1000000042
108		Track	3	Image 1	1000000043
101		Track	3	Image 1	1000000044
106		Track	3	Image 1	1000000045
152		Track	3	Image 1	1000000046
115		Track	3	Image 1	1000000047
149		Track	3	Image 1	1000000048
110		Track	3	Image 1	1000000049
117		Track	3	Image 1	1000000050
121		Track	3	Image 1	1000000051
124		Track	3	Image 1	1000000052
114		Track	3	Image 1	1000000053
110		Track	3	Image 1	1000000054
111		Track	3	Image 1	1000000055
96		Track	3	Image 1	1000000056
103		Track	3	Image 1	1000000057
108		Track	3	Image 1	1000000058
107		Track	3	Image 1	1000000059
108		Track	3	Image 1	1000000060
83		Track	3	Image 1	1000000061
91		Track	3	Image 1	1000000062
75		Track	3	Image 1	1000000063
108		Track	3	Image 1	1000000064
132		Track	3	Image 1	1000000065
134		Track	3	Image 1	1000000066
133		Track	3	Image 1	1000000067
111		Track	3	Image 1	1000000068
127		Track	3	Image 1	1000000069
131		Track	3	Image 1	1000000070
104		Track	3	Image 1	1000000071
109		Track	3	Image 1	1000000072
124		Track	3	Image 1	1000000073
103		Track	3	Image 1	1000000074
113		Track	3	Image 1	1000000075
123		Track	3	Image 1	1000000076
