# Supplementary material for: Protocol for real-time monitoring of CD8+ T and myeloid cell behavior in human high-grade serous ovarian cancer slices
Source: STAR Protoc. 2024 Jun 2;5(2):103102. doi: 10.1016/j.xpro.2024.103102 (PMC11179100; doi:10.1016/j.xpro.2024.103102)
Supplement: Data S3. Files for testing the R script, quantification and statistical analysis step 2 [file mmc3.zip › Test files/Slice1_b/__Track_Intensity_Min_Ch=4_Img=1.csv]

Track Intensity Min Ch=4 Img=1
====================
Track Intensity Min	Unit	Category	Channel	Image	ID
125		Track	4	Image 1	1000000000
139		Track	4	Image 1	1000000001
148		Track	4	Image 1	1000000002
142		Track	4	Image 1	1000000003
144		Track	4	Image 1	1000000004
211		Track	4	Image 1	1000000005
123		Track	4	Image 1	1000000006
126		Track	4	Image 1	1000000007
132		Track	4	Image 1	1000000008
84		Track	4	Image 1	1000000009
125		Track	4	Image 1	1000000010
121		Track	4	Image 1	1000000011
155		Track	4	Image 1	1000000012
110		Track	4	Image 1	1000000013
143		Track	4	Image 1	1000000014
137		Track	4	Image 1	1000000015
122		Track	4	Image 1	1000000016
104		Track	4	Image 1	1000000017
108		Track	4	Image 1	1000000018
100		Track	4	Image 1	1000000019
101		Track	4	Image 1	1000000020
105		Track	4	Image 1	1000000021
115		Track	4	Image 1	1000000022
120		Track	4	Image 1	1000000023
95		Track	4	Image 1	1000000024
120		Track	4	Image 1	1000000025
117		Track	4	Image 1	1000000026
111		Track	4	Image 1	1000000027
95		Track	4	Image 1	1000000028
128		Track	4	Image 1	1000000029
138		Track	4	Image 1	1000000030
111		Track	4	Image 1	1000000031
135		Track	4	Image 1	1000000032
91		Track	4	Image 1	1000000033
149		Track	4	Image 1	1000000034
109		Track	4	Image 1	1000000035
125		Track	4	Image 1	1000000036
111		Track	4	Image 1	1000000037
131		Track	4	Image 1	1000000038
125		Track	4	Image 1	1000000039
107		Track	4	Image 1	1000000040
106		Track	4	Image 1	1000000041
127		Track	4	Image 1	1000000042
117		Track	4	Image 1	1000000043
110		Track	4	Image 1	1000000044
92		Track	4	Image 1	1000000045
125		Track	4	Image 1	1000000046
100		Track	4	Image 1	1000000047
112		Track	4	Image 1	1000000048
128		Track	4	Image 1	1000000049
118		Track	4	Image 1	1000000050
136		Track	4	Image 1	1000000051
110		Track	4	Image 1	1000000052
121		Track	4	Image 1	1000000053
112		Track	4	Image 1	1000000054
151		Track	4	Image 1	1000000055
116		Track	4	Image 1	1000000056
110		Track	4	Image 1	1000000057
96		Track	4	Image 1	1000000058
109		Track	4	Image 1	1000000059
123		Track	4	Image 1	1000000060
110		Track	4	Image 1	1000000061
84		Track	4	Image 1	1000000062
84		Track	4	Image 1	1000000063
104		Track	4	Image 1	1000000064
128		Track	4	Image 1	1000000065
120		Track	4	Image 1	1000000066
138		Track	4	Image 1	1000000067
123		Track	4	Image 1	1000000068
122		Track	4	Image 1	1000000069
125		Track	4	Image 1	1000000070
108		Track	4	Image 1	1000000071
133		Track	4	Image 1	1000000072
132		Track	4	Image 1	1000000073
141		Track	4	Image 1	1000000074
152		Track	4	Image 1	1000000075
125		Track	4	Image 1	1000000076
