# Supplementary material for: Protocol for real-time monitoring of CD8+ T and myeloid cell behavior in human high-grade serous ovarian cancer slices
Source: STAR Protoc. 2024 Jun 2;5(2):103102. doi: 10.1016/j.xpro.2024.103102 (PMC11179100; doi:10.1016/j.xpro.2024.103102)
Supplement: Data S3. Files for testing the R script, quantification and statistical analysis step 2 [file mmc3.zip › Test files/Slice1_b/__Track_Intensity_StdDev_Ch=1_Img=1.csv]

Track Intensity StdDev Ch=1 Img=1
====================
Track Intensity StdDev	Unit	Category	Channel	Image	ID
11.7583		Track	1	Image 1	1000000000
9.88013		Track	1	Image 1	1000000001
9.09478		Track	1	Image 1	1000000002
9.07159		Track	1	Image 1	1000000003
8.76146		Track	1	Image 1	1000000004
8.74439		Track	1	Image 1	1000000005
14.2967		Track	1	Image 1	1000000006
25.4187		Track	1	Image 1	1000000007
14.4197		Track	1	Image 1	1000000008
13.0076		Track	1	Image 1	1000000009
12.8023		Track	1	Image 1	1000000010
13.7309		Track	1	Image 1	1000000011
13.9342		Track	1	Image 1	1000000012
9.79828		Track	1	Image 1	1000000013
9.00846		Track	1	Image 1	1000000014
8.76525		Track	1	Image 1	1000000015
9.18948		Track	1	Image 1	1000000016
36.1833		Track	1	Image 1	1000000017
25.7074		Track	1	Image 1	1000000018
8.68328		Track	1	Image 1	1000000019
33.9456		Track	1	Image 1	1000000020
25.7352		Track	1	Image 1	1000000021
45.6993		Track	1	Image 1	1000000022
19.6096		Track	1	Image 1	1000000023
14.8189		Track	1	Image 1	1000000024
17.4397		Track	1	Image 1	1000000025
27.1189		Track	1	Image 1	1000000026
16.7048		Track	1	Image 1	1000000027
13.4442		Track	1	Image 1	1000000028
16.3877		Track	1	Image 1	1000000029
40.3429		Track	1	Image 1	1000000030
16.9315		Track	1	Image 1	1000000031
10.6766		Track	1	Image 1	1000000032
10.5067		Track	1	Image 1	1000000033
10.4136		Track	1	Image 1	1000000034
13.4126		Track	1	Image 1	1000000035
9.62296		Track	1	Image 1	1000000036
14.5883		Track	1	Image 1	1000000037
13.4861		Track	1	Image 1	1000000038
9.33541		Track	1	Image 1	1000000039
11.3826		Track	1	Image 1	1000000040
9.39015		Track	1	Image 1	1000000041
18.1369		Track	1	Image 1	1000000042
10.4573		Track	1	Image 1	1000000043
10.9358		Track	1	Image 1	1000000044
11.1859		Track	1	Image 1	1000000045
9.27343		Track	1	Image 1	1000000046
10.1212		Track	1	Image 1	1000000047
8.68241		Track	1	Image 1	1000000048
24.4043		Track	1	Image 1	1000000049
19.3883		Track	1	Image 1	1000000050
10.2417		Track	1	Image 1	1000000051
16.872		Track	1	Image 1	1000000052
12.3517		Track	1	Image 1	1000000053
9.61575		Track	1	Image 1	1000000054
12.8927		Track	1	Image 1	1000000055
8.48419		Track	1	Image 1	1000000056
12.9227		Track	1	Image 1	1000000057
11.0438		Track	1	Image 1	1000000058
12.2513		Track	1	Image 1	1000000059
9.03831		Track	1	Image 1	1000000060
16.3618		Track	1	Image 1	1000000061
13.6029		Track	1	Image 1	1000000062
10.8059		Track	1	Image 1	1000000063
12.0992		Track	1	Image 1	1000000064
14.3056		Track	1	Image 1	1000000065
12.4884		Track	1	Image 1	1000000066
13.9033		Track	1	Image 1	1000000067
10.4006		Track	1	Image 1	1000000068
7.91772		Track	1	Image 1	1000000069
24.9299		Track	1	Image 1	1000000070
8.069		Track	1	Image 1	1000000071
18.5423		Track	1	Image 1	1000000072
11.7142		Track	1	Image 1	1000000073
11.7746		Track	1	Image 1	1000000074
9.41868		Track	1	Image 1	1000000075
15.4917		Track	1	Image 1	1000000076
