# Supplementary material for: Protocol for real-time monitoring of CD8+ T and myeloid cell behavior in human high-grade serous ovarian cancer slices
Source: STAR Protoc. 2024 Jun 2;5(2):103102. doi: 10.1016/j.xpro.2024.103102 (PMC11179100; doi:10.1016/j.xpro.2024.103102)
Supplement: Data S3. Files for testing the R script, quantification and statistical analysis step 2 [file mmc3.zip › Test files/Slice1_b/__Track_Intensity_StdDev_Ch=2_Img=1.csv]

Track Intensity StdDev Ch=2 Img=1
====================
Track Intensity StdDev	Unit	Category	Channel	Image	ID
7.43341		Track	2	Image 1	1000000000
6.25547		Track	2	Image 1	1000000001
13.6012		Track	2	Image 1	1000000002
21.3659		Track	2	Image 1	1000000003
7.18668		Track	2	Image 1	1000000004
10.4945		Track	2	Image 1	1000000005
6.44276		Track	2	Image 1	1000000006
6.81991		Track	2	Image 1	1000000007
5.64031		Track	2	Image 1	1000000008
7.01176		Track	2	Image 1	1000000009
5.68875		Track	2	Image 1	1000000010
6.91377		Track	2	Image 1	1000000011
9.40376		Track	2	Image 1	1000000012
17.4499		Track	2	Image 1	1000000013
10.2518		Track	2	Image 1	1000000014
14.1926		Track	2	Image 1	1000000015
23.8632		Track	2	Image 1	1000000016
5.99099		Track	2	Image 1	1000000017
5.90596		Track	2	Image 1	1000000018
6.88915		Track	2	Image 1	1000000019
6.38251		Track	2	Image 1	1000000020
7.94753		Track	2	Image 1	1000000021
6.34579		Track	2	Image 1	1000000022
6.40546		Track	2	Image 1	1000000023
6.19385		Track	2	Image 1	1000000024
6.40488		Track	2	Image 1	1000000025
7.74097		Track	2	Image 1	1000000026
6.38733		Track	2	Image 1	1000000027
5.99653		Track	2	Image 1	1000000028
15.749		Track	2	Image 1	1000000029
6.3085		Track	2	Image 1	1000000030
8.35673		Track	2	Image 1	1000000031
6.35291		Track	2	Image 1	1000000032
5.88576		Track	2	Image 1	1000000033
5.96446		Track	2	Image 1	1000000034
7.05137		Track	2	Image 1	1000000035
5.78664		Track	2	Image 1	1000000036
7.12455		Track	2	Image 1	1000000037
7.44824		Track	2	Image 1	1000000038
5.6311		Track	2	Image 1	1000000039
6.5433		Track	2	Image 1	1000000040
6.50062		Track	2	Image 1	1000000041
18.208		Track	2	Image 1	1000000042
5.78665		Track	2	Image 1	1000000043
5.25679		Track	2	Image 1	1000000044
5.46452		Track	2	Image 1	1000000045
23.5605		Track	2	Image 1	1000000046
8.73338		Track	2	Image 1	1000000047
32.5104		Track	2	Image 1	1000000048
5.51474		Track	2	Image 1	1000000049
10.1533		Track	2	Image 1	1000000050
6.5283		Track	2	Image 1	1000000051
6.31225		Track	2	Image 1	1000000052
5.70467		Track	2	Image 1	1000000053
6.13407		Track	2	Image 1	1000000054
6.15715		Track	2	Image 1	1000000055
5.70471		Track	2	Image 1	1000000056
6.67285		Track	2	Image 1	1000000057
7.97278		Track	2	Image 1	1000000058
6.98642		Track	2	Image 1	1000000059
5.88282		Track	2	Image 1	1000000060
6.483		Track	2	Image 1	1000000061
5.65841		Track	2	Image 1	1000000062
5.96358		Track	2	Image 1	1000000063
10.9304		Track	2	Image 1	1000000064
5.96729		Track	2	Image 1	1000000065
6.02292		Track	2	Image 1	1000000066
5.50802		Track	2	Image 1	1000000067
5.5479		Track	2	Image 1	1000000068
4.73975		Track	2	Image 1	1000000069
7.44975		Track	2	Image 1	1000000070
20.9141		Track	2	Image 1	1000000071
5.66711		Track	2	Image 1	1000000072
5.36937		Track	2	Image 1	1000000073
8.15462		Track	2	Image 1	1000000074
7.53928		Track	2	Image 1	1000000075
6.71932		Track	2	Image 1	1000000076
