# Supplementary material for: Protocol for real-time monitoring of CD8+ T and myeloid cell behavior in human high-grade serous ovarian cancer slices
Source: STAR Protoc. 2024 Jun 2;5(2):103102. doi: 10.1016/j.xpro.2024.103102 (PMC11179100; doi:10.1016/j.xpro.2024.103102)
Supplement: Data S3. Files for testing the R script, quantification and statistical analysis step 2 [file mmc3.zip › Test files/Slice1_b/__Track_Intensity_StdDev_Ch=3_Img=1.csv]

Track Intensity StdDev Ch=3 Img=1
====================
Track Intensity StdDev	Unit	Category	Channel	Image	ID
10.2359		Track	3	Image 1	1000000000
8.93132		Track	3	Image 1	1000000001
9.87638		Track	3	Image 1	1000000002
37.2043		Track	3	Image 1	1000000003
10.0292		Track	3	Image 1	1000000004
27.3204		Track	3	Image 1	1000000005
14.2169		Track	3	Image 1	1000000006
11.11		Track	3	Image 1	1000000007
10.5168		Track	3	Image 1	1000000008
11.4257		Track	3	Image 1	1000000009
9.71304		Track	3	Image 1	1000000010
10.8139		Track	3	Image 1	1000000011
12.6329		Track	3	Image 1	1000000012
14.3988		Track	3	Image 1	1000000013
14.0484		Track	3	Image 1	1000000014
18.1616		Track	3	Image 1	1000000015
19.411		Track	3	Image 1	1000000016
14.2636		Track	3	Image 1	1000000017
10.9033		Track	3	Image 1	1000000018
10.8643		Track	3	Image 1	1000000019
11.7635		Track	3	Image 1	1000000020
16.5339		Track	3	Image 1	1000000021
12.737		Track	3	Image 1	1000000022
10.8199		Track	3	Image 1	1000000023
11.3087		Track	3	Image 1	1000000024
11.8208		Track	3	Image 1	1000000025
11.0687		Track	3	Image 1	1000000026
9.81953		Track	3	Image 1	1000000027
11.7486		Track	3	Image 1	1000000028
11.3844		Track	3	Image 1	1000000029
11.844		Track	3	Image 1	1000000030
13.3386		Track	3	Image 1	1000000031
11.9768		Track	3	Image 1	1000000032
10.7511		Track	3	Image 1	1000000033
12.2037		Track	3	Image 1	1000000034
13.2846		Track	3	Image 1	1000000035
13.3865		Track	3	Image 1	1000000036
10.9968		Track	3	Image 1	1000000037
15.5404		Track	3	Image 1	1000000038
10.8453		Track	3	Image 1	1000000039
14.1904		Track	3	Image 1	1000000040
11.8603		Track	3	Image 1	1000000041
12.8414		Track	3	Image 1	1000000042
10.4852		Track	3	Image 1	1000000043
9.67813		Track	3	Image 1	1000000044
9.69484		Track	3	Image 1	1000000045
20.1237		Track	3	Image 1	1000000046
40.9778		Track	3	Image 1	1000000047
41.1742		Track	3	Image 1	1000000048
9.74348		Track	3	Image 1	1000000049
15.3438		Track	3	Image 1	1000000050
12.5474		Track	3	Image 1	1000000051
13.6673		Track	3	Image 1	1000000052
10.7136		Track	3	Image 1	1000000053
12.2816		Track	3	Image 1	1000000054
11.988		Track	3	Image 1	1000000055
9.47404		Track	3	Image 1	1000000056
9.93161		Track	3	Image 1	1000000057
10.6397		Track	3	Image 1	1000000058
18.4261		Track	3	Image 1	1000000059
13.4784		Track	3	Image 1	1000000060
8.88256		Track	3	Image 1	1000000061
10.6049		Track	3	Image 1	1000000062
11.2496		Track	3	Image 1	1000000063
11.708		Track	3	Image 1	1000000064
10.8895		Track	3	Image 1	1000000065
12.3377		Track	3	Image 1	1000000066
10.0272		Track	3	Image 1	1000000067
9.8425		Track	3	Image 1	1000000068
9.62153		Track	3	Image 1	1000000069
10.7543		Track	3	Image 1	1000000070
10.7313		Track	3	Image 1	1000000071
9.32201		Track	3	Image 1	1000000072
12.2902		Track	3	Image 1	1000000073
10.7206		Track	3	Image 1	1000000074
10.4903		Track	3	Image 1	1000000075
12.1772		Track	3	Image 1	1000000076
