# Supplementary material for: Protocol for real-time monitoring of CD8+ T and myeloid cell behavior in human high-grade serous ovarian cancer slices
Source: STAR Protoc. 2024 Jun 2;5(2):103102. doi: 10.1016/j.xpro.2024.103102 (PMC11179100; doi:10.1016/j.xpro.2024.103102)
Supplement: Data S3. Files for testing the R script, quantification and statistical analysis step 2 [file mmc3.zip › Test files/Slice1_b/__Track_Intensity_StdDev_Ch=4_Img=1.csv]

Track Intensity StdDev Ch=4 Img=1
====================
Track Intensity StdDev	Unit	Category	Channel	Image	ID
13.0888		Track	4	Image 1	1000000000
12.8247		Track	4	Image 1	1000000001
44.774		Track	4	Image 1	1000000002
25.7641		Track	4	Image 1	1000000003
18.3141		Track	4	Image 1	1000000004
179.002		Track	4	Image 1	1000000005
16.4291		Track	4	Image 1	1000000006
24.5336		Track	4	Image 1	1000000007
60.4029		Track	4	Image 1	1000000008
14.6002		Track	4	Image 1	1000000009
34.432		Track	4	Image 1	1000000010
15.9213		Track	4	Image 1	1000000011
120.887		Track	4	Image 1	1000000012
36.9052		Track	4	Image 1	1000000013
74.6026		Track	4	Image 1	1000000014
17.7071		Track	4	Image 1	1000000015
15.1722		Track	4	Image 1	1000000016
17.6331		Track	4	Image 1	1000000017
20.056		Track	4	Image 1	1000000018
32.4807		Track	4	Image 1	1000000019
31.4954		Track	4	Image 1	1000000020
17.1204		Track	4	Image 1	1000000021
14.6068		Track	4	Image 1	1000000022
32.9345		Track	4	Image 1	1000000023
20.8123		Track	4	Image 1	1000000024
19.3461		Track	4	Image 1	1000000025
13.1755		Track	4	Image 1	1000000026
11.5604		Track	4	Image 1	1000000027
16.8599		Track	4	Image 1	1000000028
31.9924		Track	4	Image 1	1000000029
26.6942		Track	4	Image 1	1000000030
11.7332		Track	4	Image 1	1000000031
21.9879		Track	4	Image 1	1000000032
15.2589		Track	4	Image 1	1000000033
19.3953		Track	4	Image 1	1000000034
11.9064		Track	4	Image 1	1000000035
14.7916		Track	4	Image 1	1000000036
22.9671		Track	4	Image 1	1000000037
28.0133		Track	4	Image 1	1000000038
18.3679		Track	4	Image 1	1000000039
18.0382		Track	4	Image 1	1000000040
12.148		Track	4	Image 1	1000000041
20.6563		Track	4	Image 1	1000000042
57.7389		Track	4	Image 1	1000000043
14.1516		Track	4	Image 1	1000000044
13.1903		Track	4	Image 1	1000000045
12.8174		Track	4	Image 1	1000000046
16.7015		Track	4	Image 1	1000000047
13.8192		Track	4	Image 1	1000000048
17.4567		Track	4	Image 1	1000000049
14.0537		Track	4	Image 1	1000000050
51.3261		Track	4	Image 1	1000000051
27.1462		Track	4	Image 1	1000000052
49.3932		Track	4	Image 1	1000000053
12.3508		Track	4	Image 1	1000000054
48.4881		Track	4	Image 1	1000000055
18.1467		Track	4	Image 1	1000000056
21.6947		Track	4	Image 1	1000000057
20.1799		Track	4	Image 1	1000000058
39.1394		Track	4	Image 1	1000000059
51.5598		Track	4	Image 1	1000000060
19.2093		Track	4	Image 1	1000000061
12.5053		Track	4	Image 1	1000000062
15.8748		Track	4	Image 1	1000000063
37.223		Track	4	Image 1	1000000064
12.3936		Track	4	Image 1	1000000065
12.7097		Track	4	Image 1	1000000066
11.2135		Track	4	Image 1	1000000067
36.2564		Track	4	Image 1	1000000068
10.8774		Track	4	Image 1	1000000069
12.4337		Track	4	Image 1	1000000070
29.4453		Track	4	Image 1	1000000071
12.7289		Track	4	Image 1	1000000072
10.8477		Track	4	Image 1	1000000073
13.9348		Track	4	Image 1	1000000074
18.6221		Track	4	Image 1	1000000075
13.1769		Track	4	Image 1	1000000076
