# Supplementary material for: Protocol for real-time monitoring of CD8+ T and myeloid cell behavior in human high-grade serous ovarian cancer slices
Source: STAR Protoc. 2024 Jun 2;5(2):103102. doi: 10.1016/j.xpro.2024.103102 (PMC11179100; doi:10.1016/j.xpro.2024.103102)
Supplement: Data S3. Files for testing the R script, quantification and statistical analysis step 2 [file mmc3.zip › Test files/Slice1_b/__Track_Intensity_Sum_Ch=1_Img=1.csv]

Track Intensity Sum Ch=1 Img=1
====================
Track Intensity Sum	Unit	Category	Channel	Image	ID
1.20158e+06		Track	1	Image 1	1000000000
1.56384e+06		Track	1	Image 1	1000000001
2.46547e+06		Track	1	Image 1	1000000002
2.49763e+06		Track	1	Image 1	1000000003
1.39748e+06		Track	1	Image 1	1000000004
2.41182e+06		Track	1	Image 1	1000000005
2.97062e+06		Track	1	Image 1	1000000006
3.5059e+06		Track	1	Image 1	1000000007
2.91947e+06		Track	1	Image 1	1000000008
2.98144e+06		Track	1	Image 1	1000000009
2.79754e+06		Track	1	Image 1	1000000010
593541		Track	1	Image 1	1000000011
3.06617e+06		Track	1	Image 1	1000000012
2.52742e+06		Track	1	Image 1	1000000013
2.43746e+06		Track	1	Image 1	1000000014
2.28403e+06		Track	1	Image 1	1000000015
2.47976e+06		Track	1	Image 1	1000000016
2.81995e+06		Track	1	Image 1	1000000017
3.23384e+06		Track	1	Image 1	1000000018
2.31583e+06		Track	1	Image 1	1000000019
3.43102e+06		Track	1	Image 1	1000000020
3.03499e+06		Track	1	Image 1	1000000021
4.00425e+06		Track	1	Image 1	1000000022
3.14858e+06		Track	1	Image 1	1000000023
2.8983e+06		Track	1	Image 1	1000000024
3.34215e+06		Track	1	Image 1	1000000025
1.43316e+06		Track	1	Image 1	1000000026
2.86686e+06		Track	1	Image 1	1000000027
3.06818e+06		Track	1	Image 1	1000000028
3.25565e+06		Track	1	Image 1	1000000029
4.00904e+06		Track	1	Image 1	1000000030
1.8922e+06		Track	1	Image 1	1000000031
2.80722e+06		Track	1	Image 1	1000000032
2.77496e+06		Track	1	Image 1	1000000033
2.6883e+06		Track	1	Image 1	1000000034
2.03872e+06		Track	1	Image 1	1000000035
2.59359e+06		Track	1	Image 1	1000000036
3.12259e+06		Track	1	Image 1	1000000037
2.94262e+06		Track	1	Image 1	1000000038
2.53376e+06		Track	1	Image 1	1000000039
2.77003e+06		Track	1	Image 1	1000000040
2.5395e+06		Track	1	Image 1	1000000041
2.88755e+06		Track	1	Image 1	1000000042
2.73616e+06		Track	1	Image 1	1000000043
2.75036e+06		Track	1	Image 1	1000000044
2.43292e+06		Track	1	Image 1	1000000045
2.4858e+06		Track	1	Image 1	1000000046
2.50036e+06		Track	1	Image 1	1000000047
2.37151e+06		Track	1	Image 1	1000000048
1.55822e+06		Track	1	Image 1	1000000049
2.85661e+06		Track	1	Image 1	1000000050
2.58674e+06		Track	1	Image 1	1000000051
3.20312e+06		Track	1	Image 1	1000000052
3.05816e+06		Track	1	Image 1	1000000053
2.52424e+06		Track	1	Image 1	1000000054
2.76282e+06		Track	1	Image 1	1000000055
2.3491e+06		Track	1	Image 1	1000000056
2.76815e+06		Track	1	Image 1	1000000057
2.50124e+06		Track	1	Image 1	1000000058
2.57262e+06		Track	1	Image 1	1000000059
2.43313e+06		Track	1	Image 1	1000000060
2.68662e+06		Track	1	Image 1	1000000061
2.73195e+06		Track	1	Image 1	1000000062
2.59008e+06		Track	1	Image 1	1000000063
2.45978e+06		Track	1	Image 1	1000000064
668125		Track	1	Image 1	1000000065
721923		Track	1	Image 1	1000000066
660024		Track	1	Image 1	1000000067
1.68214e+06		Track	1	Image 1	1000000068
312468		Track	1	Image 1	1000000069
400614		Track	1	Image 1	1000000070
570546		Track	1	Image 1	1000000071
614861		Track	1	Image 1	1000000072
515802		Track	1	Image 1	1000000073
732271		Track	1	Image 1	1000000074
511972		Track	1	Image 1	1000000075
453330		Track	1	Image 1	1000000076
