# Supplementary material for: Protocol for real-time monitoring of CD8+ T and myeloid cell behavior in human high-grade serous ovarian cancer slices
Source: STAR Protoc. 2024 Jun 2;5(2):103102. doi: 10.1016/j.xpro.2024.103102 (PMC11179100; doi:10.1016/j.xpro.2024.103102)
Supplement: Data S3. Files for testing the R script, quantification and statistical analysis step 2 [file mmc3.zip › Test files/Slice1_b/__Track_Intensity_Sum_Ch=2_Img=1.csv]

Track Intensity Sum Ch=2 Img=1
====================
Track Intensity Sum	Unit	Category	Channel	Image	ID
952902		Track	2	Image 1	1000000000
1.21872e+06		Track	2	Image 1	1000000001
2.5585e+06		Track	2	Image 1	1000000002
2.84842e+06		Track	2	Image 1	1000000003
1.22281e+06		Track	2	Image 1	1000000004
2.27691e+06		Track	2	Image 1	1000000005
2.0331e+06		Track	2	Image 1	1000000006
2.1123e+06		Track	2	Image 1	1000000007
1.97785e+06		Track	2	Image 1	1000000008
2.09527e+06		Track	2	Image 1	1000000009
1.94794e+06		Track	2	Image 1	1000000010
427272		Track	2	Image 1	1000000011
2.41233e+06		Track	2	Image 1	1000000012
3.09469e+06		Track	2	Image 1	1000000013
2.42667e+06		Track	2	Image 1	1000000014
2.62255e+06		Track	2	Image 1	1000000015
3.73281e+06		Track	2	Image 1	1000000016
1.59248e+06		Track	2	Image 1	1000000017
2.00293e+06		Track	2	Image 1	1000000018
2.07946e+06		Track	2	Image 1	1000000019
2.05909e+06		Track	2	Image 1	1000000020
2.1961e+06		Track	2	Image 1	1000000021
2.0167e+06		Track	2	Image 1	1000000022
2.039e+06		Track	2	Image 1	1000000023
2.03933e+06		Track	2	Image 1	1000000024
2.05274e+06		Track	2	Image 1	1000000025
971201		Track	2	Image 1	1000000026
2.01555e+06		Track	2	Image 1	1000000027
2.02095e+06		Track	2	Image 1	1000000028
2.21677e+06		Track	2	Image 1	1000000029
2.05649e+06		Track	2	Image 1	1000000030
1.35368e+06		Track	2	Image 1	1000000031
2.04884e+06		Track	2	Image 1	1000000032
2.00998e+06		Track	2	Image 1	1000000033
2.00986e+06		Track	2	Image 1	1000000034
1.52377e+06		Track	2	Image 1	1000000035
2.01378e+06		Track	2	Image 1	1000000036
2.14056e+06		Track	2	Image 1	1000000037
2.1747e+06		Track	2	Image 1	1000000038
1.98003e+06		Track	2	Image 1	1000000039
2.07851e+06		Track	2	Image 1	1000000040
2.06757e+06		Track	2	Image 1	1000000041
2.76335e+06		Track	2	Image 1	1000000042
1.96603e+06		Track	2	Image 1	1000000043
1.92411e+06		Track	2	Image 1	1000000044
1.77667e+06		Track	2	Image 1	1000000045
3.48431e+06		Track	2	Image 1	1000000046
2.27726e+06		Track	2	Image 1	1000000047
3.19604e+06		Track	2	Image 1	1000000048
1.0463e+06		Track	2	Image 1	1000000049
2.49738e+06		Track	2	Image 1	1000000050
2.05518e+06		Track	2	Image 1	1000000051
2.04423e+06		Track	2	Image 1	1000000052
1.98223e+06		Track	2	Image 1	1000000053
2.01228e+06		Track	2	Image 1	1000000054
2.00776e+06		Track	2	Image 1	1000000055
1.9917e+06		Track	2	Image 1	1000000056
2.06729e+06		Track	2	Image 1	1000000057
2.12754e+06		Track	2	Image 1	1000000058
2.0569e+06		Track	2	Image 1	1000000059
1.99398e+06		Track	2	Image 1	1000000060
2.03416e+06		Track	2	Image 1	1000000061
1.99096e+06		Track	2	Image 1	1000000062
1.94914e+06		Track	2	Image 1	1000000063
2.12899e+06		Track	2	Image 1	1000000064
434947		Track	2	Image 1	1000000065
478345		Track	2	Image 1	1000000066
433219		Track	2	Image 1	1000000067
1.21129e+06		Track	2	Image 1	1000000068
254372		Track	2	Image 1	1000000069
275443		Track	2	Image 1	1000000070
588165		Track	2	Image 1	1000000071
419688		Track	2	Image 1	1000000072
345381		Track	2	Image 1	1000000073
586433		Track	2	Image 1	1000000074
449393		Track	2	Image 1	1000000075
302846		Track	2	Image 1	1000000076
