# Supplementary material for: Protocol for real-time monitoring of CD8+ T and myeloid cell behavior in human high-grade serous ovarian cancer slices
Source: STAR Protoc. 2024 Jun 2;5(2):103102. doi: 10.1016/j.xpro.2024.103102 (PMC11179100; doi:10.1016/j.xpro.2024.103102)
Supplement: Data S3. Files for testing the R script, quantification and statistical analysis step 2 [file mmc3.zip › Test files/Slice1_b/__Track_Intensity_Sum_Ch=3_Img=1.csv]

Track Intensity Sum Ch=3 Img=1
====================
Track Intensity Sum	Unit	Category	Channel	Image	ID
1.17563e+06		Track	3	Image 1	1000000000
1.5289e+06		Track	3	Image 1	1000000001
2.61309e+06		Track	3	Image 1	1000000002
3.55337e+06		Track	3	Image 1	1000000003
1.54759e+06		Track	3	Image 1	1000000004
3.77408e+06		Track	3	Image 1	1000000005
3.15494e+06		Track	3	Image 1	1000000006
2.88098e+06		Track	3	Image 1	1000000007
2.71881e+06		Track	3	Image 1	1000000008
2.90903e+06		Track	3	Image 1	1000000009
2.60359e+06		Track	3	Image 1	1000000010
560307		Track	3	Image 1	1000000011
2.97161e+06		Track	3	Image 1	1000000012
2.95938e+06		Track	3	Image 1	1000000013
2.92158e+06		Track	3	Image 1	1000000014
3.16525e+06		Track	3	Image 1	1000000015
3.16272e+06		Track	3	Image 1	1000000016
2.42879e+06		Track	3	Image 1	1000000017
2.8022e+06		Track	3	Image 1	1000000018
2.6116e+06		Track	3	Image 1	1000000019
2.9191e+06		Track	3	Image 1	1000000020
2.90469e+06		Track	3	Image 1	1000000021
3.01714e+06		Track	3	Image 1	1000000022
2.76523e+06		Track	3	Image 1	1000000023
2.82314e+06		Track	3	Image 1	1000000024
2.93207e+06		Track	3	Image 1	1000000025
1.29421e+06		Track	3	Image 1	1000000026
2.54814e+06		Track	3	Image 1	1000000027
2.90877e+06		Track	3	Image 1	1000000028
2.91859e+06		Track	3	Image 1	1000000029
2.97459e+06		Track	3	Image 1	1000000030
1.87971e+06		Track	3	Image 1	1000000031
3.01643e+06		Track	3	Image 1	1000000032
2.8392e+06		Track	3	Image 1	1000000033
2.89553e+06		Track	3	Image 1	1000000034
2.2035e+06		Track	3	Image 1	1000000035
3.01288e+06		Track	3	Image 1	1000000036
2.84387e+06		Track	3	Image 1	1000000037
3.12191e+06		Track	3	Image 1	1000000038
2.71965e+06		Track	3	Image 1	1000000039
2.99851e+06		Track	3	Image 1	1000000040
2.8634e+06		Track	3	Image 1	1000000041
2.68423e+06		Track	3	Image 1	1000000042
2.70648e+06		Track	3	Image 1	1000000043
2.57138e+06		Track	3	Image 1	1000000044
2.39704e+06		Track	3	Image 1	1000000045
3.70392e+06		Track	3	Image 1	1000000046
3.77806e+06		Track	3	Image 1	1000000047
4.07253e+06		Track	3	Image 1	1000000048
1.4214e+06		Track	3	Image 1	1000000049
3.20668e+06		Track	3	Image 1	1000000050
2.93364e+06		Track	3	Image 1	1000000051
3.03279e+06		Track	3	Image 1	1000000052
2.73759e+06		Track	3	Image 1	1000000053
2.85805e+06		Track	3	Image 1	1000000054
2.78765e+06		Track	3	Image 1	1000000055
2.55159e+06		Track	3	Image 1	1000000056
2.68818e+06		Track	3	Image 1	1000000057
2.69537e+06		Track	3	Image 1	1000000058
2.98881e+06		Track	3	Image 1	1000000059
2.87194e+06		Track	3	Image 1	1000000060
2.46811e+06		Track	3	Image 1	1000000061
2.6583e+06		Track	3	Image 1	1000000062
2.69612e+06		Track	3	Image 1	1000000063
2.61314e+06		Track	3	Image 1	1000000064
614137		Track	3	Image 1	1000000065
694829		Track	3	Image 1	1000000066
621544		Track	3	Image 1	1000000067
1.62928e+06		Track	3	Image 1	1000000068
352535		Track	3	Image 1	1000000069
371816		Track	3	Image 1	1000000070
649132		Track	3	Image 1	1000000071
539490		Track	3	Image 1	1000000072
505646		Track	3	Image 1	1000000073
726750		Track	3	Image 1	1000000074
573103		Track	3	Image 1	1000000075
433632		Track	3	Image 1	1000000076
