# Supplementary material for: Protocol for real-time monitoring of CD8+ T and myeloid cell behavior in human high-grade serous ovarian cancer slices
Source: STAR Protoc. 2024 Jun 2;5(2):103102. doi: 10.1016/j.xpro.2024.103102 (PMC11179100; doi:10.1016/j.xpro.2024.103102)
Supplement: Data S3. Files for testing the R script, quantification and statistical analysis step 2 [file mmc3.zip › Test files/Slice1_b/__Track_Intensity_Sum_Ch=4_Img=1.csv]

Track Intensity Sum Ch=4 Img=1
====================
Track Intensity Sum	Unit	Category	Channel	Image	ID
1.42351e+06		Track	4	Image 1	1000000000
1.88803e+06		Track	4	Image 1	1000000001
4.22643e+06		Track	4	Image 1	1000000002
3.69825e+06		Track	4	Image 1	1000000003
2.03487e+06		Track	4	Image 1	1000000004
1.04269e+07		Track	4	Image 1	1000000005
3.12885e+06		Track	4	Image 1	1000000006
3.2579e+06		Track	4	Image 1	1000000007
4.18903e+06		Track	4	Image 1	1000000008
2.90626e+06		Track	4	Image 1	1000000009
3.773e+06		Track	4	Image 1	1000000010
646396		Track	4	Image 1	1000000011
6.85826e+06		Track	4	Image 1	1000000012
3.78274e+06		Track	4	Image 1	1000000013
4.78943e+06		Track	4	Image 1	1000000014
3.21897e+06		Track	4	Image 1	1000000015
3.1655e+06		Track	4	Image 1	1000000016
2.27672e+06		Track	4	Image 1	1000000017
3.09487e+06		Track	4	Image 1	1000000018
2.75151e+06		Track	4	Image 1	1000000019
3.1996e+06		Track	4	Image 1	1000000020
2.6947e+06		Track	4	Image 1	1000000021
3.13342e+06		Track	4	Image 1	1000000022
3.4063e+06		Track	4	Image 1	1000000023
3.28297e+06		Track	4	Image 1	1000000024
3.1221e+06		Track	4	Image 1	1000000025
1.26737e+06		Track	4	Image 1	1000000026
2.65767e+06		Track	4	Image 1	1000000027
2.78877e+06		Track	4	Image 1	1000000028
3.84634e+06		Track	4	Image 1	1000000029
3.59276e+06		Track	4	Image 1	1000000030
1.7039e+06		Track	4	Image 1	1000000031
3.41834e+06		Track	4	Image 1	1000000032
3.00285e+06		Track	4	Image 1	1000000033
3.72946e+06		Track	4	Image 1	1000000034
2.05724e+06		Track	4	Image 1	1000000035
3.08464e+06		Track	4	Image 1	1000000036
2.91819e+06		Track	4	Image 1	1000000037
3.67605e+06		Track	4	Image 1	1000000038
3.09783e+06		Track	4	Image 1	1000000039
2.94629e+06		Track	4	Image 1	1000000040
2.73444e+06		Track	4	Image 1	1000000041
3.32639e+06		Track	4	Image 1	1000000042
3.66183e+06		Track	4	Image 1	1000000043
3.06266e+06		Track	4	Image 1	1000000044
2.62424e+06		Track	4	Image 1	1000000045
3.02683e+06		Track	4	Image 1	1000000046
3.05296e+06		Track	4	Image 1	1000000047
2.94853e+06		Track	4	Image 1	1000000048
1.62732e+06		Track	4	Image 1	1000000049
3.00836e+06		Track	4	Image 1	1000000050
4.51204e+06		Track	4	Image 1	1000000051
3.08021e+06		Track	4	Image 1	1000000052
3.32288e+06		Track	4	Image 1	1000000053
2.74817e+06		Track	4	Image 1	1000000054
4.99534e+06		Track	4	Image 1	1000000055
3.1768e+06		Track	4	Image 1	1000000056
2.88543e+06		Track	4	Image 1	1000000057
2.92939e+06		Track	4	Image 1	1000000058
3.38349e+06		Track	4	Image 1	1000000059
3.98965e+06		Track	4	Image 1	1000000060
2.7226e+06		Track	4	Image 1	1000000061
2.78511e+06		Track	4	Image 1	1000000062
2.61934e+06		Track	4	Image 1	1000000063
3.46854e+06		Track	4	Image 1	1000000064
627997		Track	4	Image 1	1000000065
668426		Track	4	Image 1	1000000066
629768		Track	4	Image 1	1000000067
2.24637e+06		Track	4	Image 1	1000000068
350836		Track	4	Image 1	1000000069
357973		Track	4	Image 1	1000000070
675591		Track	4	Image 1	1000000071
618309		Track	4	Image 1	1000000072
476121		Track	4	Image 1	1000000073
871248		Track	4	Image 1	1000000074
746756		Track	4	Image 1	1000000075
435888		Track	4	Image 1	1000000076
