# Supplementary material for: Protocol for real-time monitoring of CD8+ T and myeloid cell behavior in human high-grade serous ovarian cancer slices
Source: STAR Protoc. 2024 Jun 2;5(2):103102. doi: 10.1016/j.xpro.2024.103102 (PMC11179100; doi:10.1016/j.xpro.2024.103102)
Supplement: Data S3. Files for testing the R script, quantification and statistical analysis step 2 [file mmc3.zip › Test files/Slice1_b/__Track_Length.csv]

Track Length
====================
Track Length	Unit	Category	ID
15.5529	um	Track	1000000000
9.95775	um	Track	1000000001
8.13177	um	Track	1000000002
16.6462	um	Track	1000000003
18.0602	um	Track	1000000004
8.74073	um	Track	1000000005
15.9023	um	Track	1000000006
32.4292	um	Track	1000000007
8.44537	um	Track	1000000008
11.5993	um	Track	1000000009
7.92649	um	Track	1000000010
3.5424	um	Track	1000000011
8.45279	um	Track	1000000012
6.75167	um	Track	1000000013
6.77339	um	Track	1000000014
13.2173	um	Track	1000000015
12.5586	um	Track	1000000016
23.0163	um	Track	1000000017
7.63671	um	Track	1000000018
6.19153	um	Track	1000000019
6.46259	um	Track	1000000020
10.7033	um	Track	1000000021
16.743	um	Track	1000000022
5.57321	um	Track	1000000023
11.7677	um	Track	1000000024
9.49912	um	Track	1000000025
12.0577	um	Track	1000000026
22.1964	um	Track	1000000027
13.9734	um	Track	1000000028
6.48308	um	Track	1000000029
6.54352	um	Track	1000000030
10.3685	um	Track	1000000031
16.3069	um	Track	1000000032
10.1268	um	Track	1000000033
7.97661	um	Track	1000000034
8.62598	um	Track	1000000035
11.0399	um	Track	1000000036
6.64881	um	Track	1000000037
6.23161	um	Track	1000000038
19.8217	um	Track	1000000039
7.64505	um	Track	1000000040
22.7257	um	Track	1000000041
20.9423	um	Track	1000000042
25.2939	um	Track	1000000043
16.4945	um	Track	1000000044
13.9501	um	Track	1000000045
14.8643	um	Track	1000000046
10.3034	um	Track	1000000047
10.2381	um	Track	1000000048
9.20023	um	Track	1000000049
14.975	um	Track	1000000050
7.88801	um	Track	1000000051
21.4761	um	Track	1000000052
5.82821	um	Track	1000000053
14.7583	um	Track	1000000054
5.68293	um	Track	1000000055
6.22906	um	Track	1000000056
6.29406	um	Track	1000000057
10.7027	um	Track	1000000058
6.32032	um	Track	1000000059
11.6925	um	Track	1000000060
10.38	um	Track	1000000061
14.6986	um	Track	1000000062
9.62998	um	Track	1000000063
5.98671	um	Track	1000000064
5.35112	um	Track	1000000065
3.97374	um	Track	1000000066
6.17015	um	Track	1000000067
9.98608	um	Track	1000000068
2.01057	um	Track	1000000069
5.83492	um	Track	1000000070
2.71484	um	Track	1000000071
6.90358	um	Track	1000000072
2.27524	um	Track	1000000073
13.9068	um	Track	1000000074
9.42619	um	Track	1000000075
2.88093	um	Track	1000000076
