# Supplementary material for: Protocol for real-time monitoring of CD8+ T and myeloid cell behavior in human high-grade serous ovarian cancer slices
Source: STAR Protoc. 2024 Jun 2;5(2):103102. doi: 10.1016/j.xpro.2024.103102 (PMC11179100; doi:10.1016/j.xpro.2024.103102)
Supplement: Data S3. Files for testing the R script, quantification and statistical analysis step 2 [file mmc3.zip › Test files/Slice1_b/__Track_Number_of_Branches.csv]

Track Number of Branches
====================
Track Number of Branches	Unit	Category	ID
0		Track	1000000000
0		Track	1000000001
0		Track	1000000002
0		Track	1000000003
0		Track	1000000004
0		Track	1000000005
0		Track	1000000006
0		Track	1000000007
0		Track	1000000008
0		Track	1000000009
0		Track	1000000010
0		Track	1000000011
0		Track	1000000012
0		Track	1000000013
0		Track	1000000014
0		Track	1000000015
0		Track	1000000016
0		Track	1000000017
0		Track	1000000018
0		Track	1000000019
0		Track	1000000020
0		Track	1000000021
0		Track	1000000022
0		Track	1000000023
0		Track	1000000024
0		Track	1000000025
0		Track	1000000026
0		Track	1000000027
0		Track	1000000028
0		Track	1000000029
0		Track	1000000030
0		Track	1000000031
0		Track	1000000032
0		Track	1000000033
0		Track	1000000034
0		Track	1000000035
0		Track	1000000036
0		Track	1000000037
0		Track	1000000038
0		Track	1000000039
0		Track	1000000040
0		Track	1000000041
0		Track	1000000042
0		Track	1000000043
0		Track	1000000044
0		Track	1000000045
0		Track	1000000046
0		Track	1000000047
0		Track	1000000048
0		Track	1000000049
0		Track	1000000050
0		Track	1000000051
0		Track	1000000052
0		Track	1000000053
0		Track	1000000054
0		Track	1000000055
0		Track	1000000056
0		Track	1000000057
0		Track	1000000058
0		Track	1000000059
0		Track	1000000060
0		Track	1000000061
0		Track	1000000062
0		Track	1000000063
0		Track	1000000064
0		Track	1000000065
0		Track	1000000066
0		Track	1000000067
0		Track	1000000068
0		Track	1000000069
0		Track	1000000070
0		Track	1000000071
0		Track	1000000072
0		Track	1000000073
0		Track	1000000074
0		Track	1000000075
0		Track	1000000076
