# Supplementary material for: Protocol for real-time monitoring of CD8+ T and myeloid cell behavior in human high-grade serous ovarian cancer slices
Source: STAR Protoc. 2024 Jun 2;5(2):103102. doi: 10.1016/j.xpro.2024.103102 (PMC11179100; doi:10.1016/j.xpro.2024.103102)
Supplement: Data S3. Files for testing the R script, quantification and statistical analysis step 2 [file mmc3.zip › Test files/Slice1_b/__Track_Number_Of_Generations.csv]

Track Number Of Generations
====================
Track Number Of Generations	Unit	Category	ID
1		Track	1000000000
1		Track	1000000001
1		Track	1000000002
1		Track	1000000003
1		Track	1000000004
1		Track	1000000005
1		Track	1000000006
1		Track	1000000007
1		Track	1000000008
1		Track	1000000009
1		Track	1000000010
1		Track	1000000011
1		Track	1000000012
1		Track	1000000013
1		Track	1000000014
1		Track	1000000015
1		Track	1000000016
1		Track	1000000017
1		Track	1000000018
1		Track	1000000019
1		Track	1000000020
1		Track	1000000021
1		Track	1000000022
1		Track	1000000023
1		Track	1000000024
1		Track	1000000025
1		Track	1000000026
1		Track	1000000027
1		Track	1000000028
1		Track	1000000029
1		Track	1000000030
1		Track	1000000031
1		Track	1000000032
1		Track	1000000033
1		Track	1000000034
1		Track	1000000035
1		Track	1000000036
1		Track	1000000037
1		Track	1000000038
1		Track	1000000039
1		Track	1000000040
1		Track	1000000041
1		Track	1000000042
1		Track	1000000043
1		Track	1000000044
1		Track	1000000045
1		Track	1000000046
1		Track	1000000047
1		Track	1000000048
1		Track	1000000049
1		Track	1000000050
1		Track	1000000051
1		Track	1000000052
1		Track	1000000053
1		Track	1000000054
1		Track	1000000055
1		Track	1000000056
1		Track	1000000057
1		Track	1000000058
1		Track	1000000059
1		Track	1000000060
1		Track	1000000061
1		Track	1000000062
1		Track	1000000063
1		Track	1000000064
1		Track	1000000065
1		Track	1000000066
1		Track	1000000067
1		Track	1000000068
1		Track	1000000069
1		Track	1000000070
1		Track	1000000071
1		Track	1000000072
1		Track	1000000073
1		Track	1000000074
1		Track	1000000075
1		Track	1000000076
