# Supplementary material for: Protocol for real-time monitoring of CD8+ T and myeloid cell behavior in human high-grade serous ovarian cancer slices
Source: STAR Protoc. 2024 Jun 2;5(2):103102. doi: 10.1016/j.xpro.2024.103102 (PMC11179100; doi:10.1016/j.xpro.2024.103102)
Supplement: Data S3. Files for testing the R script, quantification and statistical analysis step 2 [file mmc3.zip › Test files/Slice1_b/__Track_Number_of_Spots.csv]

Track Number of Spots
====================
Track Number of Spots	Unit	Category	ID
21		Track	1000000000
28		Track	1000000001
47		Track	1000000002
47		Track	1000000003
27		Track	1000000004
47		Track	1000000005
47		Track	1000000006
47		Track	1000000007
47		Track	1000000008
47		Track	1000000009
47		Track	1000000010
10		Track	1000000011
47		Track	1000000012
47		Track	1000000013
47		Track	1000000014
44		Track	1000000015
47		Track	1000000016
37		Track	1000000017
47		Track	1000000018
47		Track	1000000019
47		Track	1000000020
47		Track	1000000021
47		Track	1000000022
47		Track	1000000023
47		Track	1000000024
47		Track	1000000025
21		Track	1000000026
47		Track	1000000027
47		Track	1000000028
47		Track	1000000029
47		Track	1000000030
29		Track	1000000031
47		Track	1000000032
47		Track	1000000033
47		Track	1000000034
35		Track	1000000035
47		Track	1000000036
47		Track	1000000037
47		Track	1000000038
47		Track	1000000039
47		Track	1000000040
47		Track	1000000041
47		Track	1000000042
47		Track	1000000043
47		Track	1000000044
43		Track	1000000045
47		Track	1000000046
47		Track	1000000047
47		Track	1000000048
25		Track	1000000049
47		Track	1000000050
47		Track	1000000051
47		Track	1000000052
47		Track	1000000053
47		Track	1000000054
47		Track	1000000055
47		Track	1000000056
47		Track	1000000057
47		Track	1000000058
47		Track	1000000059
47		Track	1000000060
47		Track	1000000061
47		Track	1000000062
46		Track	1000000063
47		Track	1000000064
10		Track	1000000065
11		Track	1000000066
10		Track	1000000067
29		Track	1000000068
6		Track	1000000069
6		Track	1000000070
12		Track	1000000071
10		Track	1000000072
8		Track	1000000073
13		Track	1000000074
10		Track	1000000075
7		Track	1000000076
