# Supplementary material for: Protocol for real-time monitoring of CD8+ T and myeloid cell behavior in human high-grade serous ovarian cancer slices
Source: STAR Protoc. 2024 Jun 2;5(2):103102. doi: 10.1016/j.xpro.2024.103102 (PMC11179100; doi:10.1016/j.xpro.2024.103102)
Supplement: Data S3. Files for testing the R script, quantification and statistical analysis step 2 [file mmc3.zip › Test files/Slice1_b/__Track_Position.csv]

Track Position
====================
Track Position X Mean	Track Position Y Mean	Track Position Z Mean	Unit	Category	Collection	ID
37184.2	-17750.7	3732.85	um	Track	Track Position	1000000000
37214.9	-17739.1	3732.85	um	Track	Track Position	1000000001
37215.9	-17709.2	3732.85	um	Track	Track Position	1000000002
37223.9	-17707.2	3732.85	um	Track	Track Position	1000000003
37207	-17688.1	3732.85	um	Track	Track Position	1000000004
37221.8	-17680.5	3732.85	um	Track	Track Position	1000000005
37290.5	-17823.9	3732.85	um	Track	Track Position	1000000006
37356.7	-17798.5	3732.85	um	Track	Track Position	1000000007
37288	-17785.3	3732.85	um	Track	Track Position	1000000008
37372	-17783.3	3732.85	um	Track	Track Position	1000000009
37279.7	-17737	3732.85	um	Track	Track Position	1000000010
37249.6	-17713.9	3732.85	um	Track	Track Position	1000000011
37348.9	-17709	3732.85	um	Track	Track Position	1000000012
37234.1	-17696.8	3732.85	um	Track	Track Position	1000000013
37240.7	-17683	3732.85	um	Track	Track Position	1000000014
37249.5	-17681.9	3732.85	um	Track	Track Position	1000000015
37263.1	-17681.7	3732.85	um	Track	Track Position	1000000016
37434	-17823.9	3732.85	um	Track	Track Position	1000000017
37419.4	-17809.1	3732.85	um	Track	Track Position	1000000018
37543.4	-17809.2	3732.85	um	Track	Track Position	1000000019
37390.1	-17805	3732.85	um	Track	Track Position	1000000020
37489.9	-17801.6	3732.85	um	Track	Track Position	1000000021
37437.2	-17794.9	3732.85	um	Track	Track Position	1000000022
37484.1	-17775.4	3732.85	um	Track	Track Position	1000000023
37513.9	-17771.4	3732.85	um	Track	Track Position	1000000024
37467	-17764.1	3732.85	um	Track	Track Position	1000000025
37430.5	-17761.2	3732.85	um	Track	Track Position	1000000026
37537.1	-17757.2	3732.85	um	Track	Track Position	1000000027
37497.7	-17753.6	3732.85	um	Track	Track Position	1000000028
37422.9	-17744.8	3732.85	um	Track	Track Position	1000000029
37404.6	-17741	3732.85	um	Track	Track Position	1000000030
37444.9	-17731.3	3732.85	um	Track	Track Position	1000000031
37512.1	-17716	3732.85	um	Track	Track Position	1000000032
37464.3	-17715.3	3732.85	um	Track	Track Position	1000000033
37478.7	-17709	3732.85	um	Track	Track Position	1000000034
37455	-17708.6	3732.85	um	Track	Track Position	1000000035
37495.3	-17708.3	3732.85	um	Track	Track Position	1000000036
37405.3	-17703.1	3732.85	um	Track	Track Position	1000000037
37410.1	-17689.9	3732.85	um	Track	Track Position	1000000038
37498.8	-17687.2	3732.85	um	Track	Track Position	1000000039
37429.4	-17683.3	3732.85	um	Track	Track Position	1000000040
37453.4	-17670	3732.85	um	Track	Track Position	1000000041
37206.9	-17627.3	3732.85	um	Track	Track Position	1000000042
37184	-17602.7	3732.85	um	Track	Track Position	1000000043
37132	-17522.5	3732.85	um	Track	Track Position	1000000044
37105.6	-17521	3732.85	um	Track	Track Position	1000000045
37326.1	-17647.9	3732.85	um	Track	Track Position	1000000046
37304.7	-17626.4	3732.85	um	Track	Track Position	1000000047
37336.1	-17620.6	3732.85	um	Track	Track Position	1000000048
37224.6	-17567.1	3732.85	um	Track	Track Position	1000000049
37291.4	-17555.2	3732.85	um	Track	Track Position	1000000050
37354	-17527.8	3732.85	um	Track	Track Position	1000000051
37361.7	-17508.3	3732.85	um	Track	Track Position	1000000052
37336.6	-17494.4	3732.85	um	Track	Track Position	1000000053
37490.8	-17609.4	3732.85	um	Track	Track Position	1000000054
37443.1	-17581.6	3732.85	um	Track	Track Position	1000000055
37528.5	-17580.2	3732.85	um	Track	Track Position	1000000056
37423.8	-17563.7	3732.85	um	Track	Track Position	1000000057
37501.4	-17563	3732.85	um	Track	Track Position	1000000058
37531.5	-17537	3732.85	um	Track	Track Position	1000000059
37443.6	-17527.8	3732.85	um	Track	Track Position	1000000060
37542.5	-17523.5	3732.85	um	Track	Track Position	1000000061
37466.1	-17510.3	3732.85	um	Track	Track Position	1000000062
37463.3	-17500	3732.85	um	Track	Track Position	1000000063
37476.7	-17489	3732.85	um	Track	Track Position	1000000064
37359.1	-17746.3	3732.85	um	Track	Track Position	1000000065
37464.1	-17741.3	3732.85	um	Track	Track Position	1000000066
37359.1	-17745.9	3732.85	um	Track	Track Position	1000000067
37286.9	-17776.6	3732.85	um	Track	Track Position	1000000068
37444.9	-17493.9	3732.85	um	Track	Track Position	1000000069
37430.2	-17760.6	3732.85	um	Track	Track Position	1000000070
37547.2	-17576.5	3732.85	um	Track	Track Position	1000000071
37059.2	-17760.4	3732.85	um	Track	Track Position	1000000072
37463.9	-17741.3	3732.85	um	Track	Track Position	1000000073
37184.2	-17750.7	3732.85	um	Track	Track Position	1000000074
37207.8	-17687	3732.85	um	Track	Track Position	1000000075
37359.1	-17745.9	3732.85	um	Track	Track Position	1000000076
