# Supplementary material for: Protocol for real-time monitoring of CD8+ T and myeloid cell behavior in human high-grade serous ovarian cancer slices
Source: STAR Protoc. 2024 Jun 2;5(2):103102. doi: 10.1016/j.xpro.2024.103102 (PMC11179100; doi:10.1016/j.xpro.2024.103102)
Supplement: Data S3. Files for testing the R script, quantification and statistical analysis step 2 [file mmc3.zip › Test files/Slice1_b/__Track_Position_Start.csv]

Track Position Start
====================
Track Position X Start	Track Position Y Start	Track Position Z Start	Unit	Category	Collection	ID
37184.3	-17750.8	3732.85	um	Track	Track Position Start	1000000000
37215.1	-17739.4	3732.85	um	Track	Track Position Start	1000000001
37215.8	-17709.4	3732.85	um	Track	Track Position Start	1000000002
37223.9	-17707.8	3732.85	um	Track	Track Position Start	1000000003
37205.6	-17690	3732.85	um	Track	Track Position Start	1000000004
37222.4	-17680.4	3732.85	um	Track	Track Position Start	1000000005
37290.9	-17823.9	3732.85	um	Track	Track Position Start	1000000006
37358.7	-17799	3732.85	um	Track	Track Position Start	1000000007
37289.5	-17785.7	3732.85	um	Track	Track Position Start	1000000008
37372.2	-17783.7	3732.85	um	Track	Track Position Start	1000000009
37279.9	-17737.2	3732.85	um	Track	Track Position Start	1000000010
37249.5	-17713.9	3732.85	um	Track	Track Position Start	1000000011
37349.3	-17708.5	3732.85	um	Track	Track Position Start	1000000012
37233.9	-17697	3732.85	um	Track	Track Position Start	1000000013
37241.4	-17683.4	3732.85	um	Track	Track Position Start	1000000014
37250.4	-17682.4	3732.85	um	Track	Track Position Start	1000000015
37263.1	-17681.9	3732.85	um	Track	Track Position Start	1000000016
37443.6	-17823.9	3732.85	um	Track	Track Position Start	1000000017
37419.9	-17809.7	3732.85	um	Track	Track Position Start	1000000018
37544	-17809.7	3732.85	um	Track	Track Position Start	1000000019
37390.5	-17805.5	3732.85	um	Track	Track Position Start	1000000020
37491	-17802.6	3732.85	um	Track	Track Position Start	1000000021
37437.7	-17795.4	3732.85	um	Track	Track Position Start	1000000022
37484.6	-17776	3732.85	um	Track	Track Position Start	1000000023
37514.5	-17772	3732.85	um	Track	Track Position Start	1000000024
37467.5	-17764.7	3732.85	um	Track	Track Position Start	1000000025
37431.1	-17762	3732.85	um	Track	Track Position Start	1000000026
37537.6	-17757.4	3732.85	um	Track	Track Position Start	1000000027
37498.1	-17754.1	3732.85	um	Track	Track Position Start	1000000028
37423.1	-17745.1	3732.85	um	Track	Track Position Start	1000000029
37404.8	-17741.3	3732.85	um	Track	Track Position Start	1000000030
37445.3	-17731.8	3732.85	um	Track	Track Position Start	1000000031
37512.3	-17716.3	3732.85	um	Track	Track Position Start	1000000032
37464.5	-17715.6	3732.85	um	Track	Track Position Start	1000000033
37478.9	-17709.3	3732.85	um	Track	Track Position Start	1000000034
37455.2	-17708.6	3732.85	um	Track	Track Position Start	1000000035
37496	-17708	3732.85	um	Track	Track Position Start	1000000036
37405.3	-17703.6	3732.85	um	Track	Track Position Start	1000000037
37410.1	-17690.1	3732.85	um	Track	Track Position Start	1000000038
37498.6	-17687	3732.85	um	Track	Track Position Start	1000000039
37429.3	-17683.5	3732.85	um	Track	Track Position Start	1000000040
37453.5	-17670.3	3732.85	um	Track	Track Position Start	1000000041
37207.4	-17627.6	3732.85	um	Track	Track Position Start	1000000042
37185.8	-17609.6	3732.85	um	Track	Track Position Start	1000000043
37132.5	-17522.6	3732.85	um	Track	Track Position Start	1000000044
37105.8	-17520.7	3732.85	um	Track	Track Position Start	1000000045
37326.3	-17648.3	3732.85	um	Track	Track Position Start	1000000046
37304.6	-17626.5	3732.85	um	Track	Track Position Start	1000000047
37335.6	-17620.7	3732.85	um	Track	Track Position Start	1000000048
37225.1	-17567.4	3732.85	um	Track	Track Position Start	1000000049
37291.5	-17555.5	3732.85	um	Track	Track Position Start	1000000050
37354	-17527.5	3732.85	um	Track	Track Position Start	1000000051
37361.9	-17507.7	3732.85	um	Track	Track Position Start	1000000052
37336.8	-17494.4	3732.85	um	Track	Track Position Start	1000000053
37491.2	-17609.3	3732.85	um	Track	Track Position Start	1000000054
37443.1	-17581.8	3732.85	um	Track	Track Position Start	1000000055
37528.5	-17580.5	3732.85	um	Track	Track Position Start	1000000056
37423.8	-17563.8	3732.85	um	Track	Track Position Start	1000000057
37501.6	-17563	3732.85	um	Track	Track Position Start	1000000058
37531.7	-17536.9	3732.85	um	Track	Track Position Start	1000000059
37445	-17527.9	3732.85	um	Track	Track Position Start	1000000060
37542.6	-17523.6	3732.85	um	Track	Track Position Start	1000000061
37466.4	-17510.5	3732.85	um	Track	Track Position Start	1000000062
37463.5	-17500	3732.85	um	Track	Track Position Start	1000000063
37476.9	-17489	3732.85	um	Track	Track Position Start	1000000064
37359.5	-17746.4	3732.85	um	Track	Track Position Start	1000000065
37464.2	-17740.7	3732.85	um	Track	Track Position Start	1000000066
37359.1	-17746.2	3732.85	um	Track	Track Position Start	1000000067
37286.9	-17778	3732.85	um	Track	Track Position Start	1000000068
37444.7	-17493.9	3732.85	um	Track	Track Position Start	1000000069
37430.5	-17761.4	3732.85	um	Track	Track Position Start	1000000070
37547.2	-17576.7	3732.85	um	Track	Track Position Start	1000000071
37058.7	-17759.7	3732.85	um	Track	Track Position Start	1000000072
37464	-17740.9	3732.85	um	Track	Track Position Start	1000000073
37183.4	-17751.5	3732.85	um	Track	Track Position Start	1000000074
37206.7	-17688.4	3732.85	um	Track	Track Position Start	1000000075
37359	-17745.9	3732.85	um	Track	Track Position Start	1000000076
