# Supplementary material for: Protocol for real-time monitoring of CD8+ T and myeloid cell behavior in human high-grade serous ovarian cancer slices
Source: STAR Protoc. 2024 Jun 2;5(2):103102. doi: 10.1016/j.xpro.2024.103102 (PMC11179100; doi:10.1016/j.xpro.2024.103102)
Supplement: Data S3. Files for testing the R script, quantification and statistical analysis step 2 [file mmc3.zip › Test files/Slice1_b/__Track_Speed_Max.csv]

Track Speed Max
====================
Track Speed Max	Unit	Category	ID
0.0725174	um/s	Track	1000000000
0.0238582	um/s	Track	1000000001
0.014303	um/s	Track	1000000002
0.0262837	um/s	Track	1000000003
0.0482786	um/s	Track	1000000004
0.011847	um/s	Track	1000000005
0.0354178	um/s	Track	1000000006
0.0771451	um/s	Track	1000000007
0.0208281	um/s	Track	1000000008
0.0172015	um/s	Track	1000000009
0.0186146	um/s	Track	1000000010
0.0204042	um/s	Track	1000000011
0.0293896	um/s	Track	1000000012
0.00781865	um/s	Track	1000000013
0.00947685	um/s	Track	1000000014
0.0181747	um/s	Track	1000000015
0.0175477	um/s	Track	1000000016
0.079146	um/s	Track	1000000017
0.0136847	um/s	Track	1000000018
0.00871897	um/s	Track	1000000019
0.00980221	um/s	Track	1000000020
0.0152309	um/s	Track	1000000021
0.0231128	um/s	Track	1000000022
0.009243	um/s	Track	1000000023
0.0181664	um/s	Track	1000000024
0.0130775	um/s	Track	1000000025
0.0592123	um/s	Track	1000000026
0.0486697	um/s	Track	1000000027
0.0266274	um/s	Track	1000000028
0.0116735	um/s	Track	1000000029
0.010026	um/s	Track	1000000030
0.0192132	um/s	Track	1000000031
0.0281032	um/s	Track	1000000032
0.0189214	um/s	Track	1000000033
0.010716	um/s	Track	1000000034
0.0172466	um/s	Track	1000000035
0.0323774	um/s	Track	1000000036
0.0123695	um/s	Track	1000000037
0.0144767	um/s	Track	1000000038
0.03506	um/s	Track	1000000039
0.0138576	um/s	Track	1000000040
0.0374134	um/s	Track	1000000041
0.0428237	um/s	Track	1000000042
0.054617	um/s	Track	1000000043
0.0245457	um/s	Track	1000000044
0.0269308	um/s	Track	1000000045
0.0240692	um/s	Track	1000000046
0.0186199	um/s	Track	1000000047
0.0144512	um/s	Track	1000000048
0.0145723	um/s	Track	1000000049
0.0196633	um/s	Track	1000000050
0.0139994	um/s	Track	1000000051
0.0410116	um/s	Track	1000000052
0.00981729	um/s	Track	1000000053
0.027979	um/s	Track	1000000054
0.00905113	um/s	Track	1000000055
0.00854993	um/s	Track	1000000056
0.0102545	um/s	Track	1000000057
0.018223	um/s	Track	1000000058
0.00762458	um/s	Track	1000000059
0.0377885	um/s	Track	1000000060
0.0126663	um/s	Track	1000000061
0.0324614	um/s	Track	1000000062
0.0146311	um/s	Track	1000000063
0.00935321	um/s	Track	1000000064
0.0321956	um/s	Track	1000000065
0.0235066	um/s	Track	1000000066
0.0301383	um/s	Track	1000000067
0.020752	um/s	Track	1000000068
0.00857595	um/s	Track	1000000069
0.0535477	um/s	Track	1000000070
0.0160271	um/s	Track	1000000071
0.0754786	um/s	Track	1000000072
0.0173493	um/s	Track	1000000073
0.0524136	um/s	Track	1000000074
0.0378934	um/s	Track	1000000075
0.0218973	um/s	Track	1000000076
