# Supplementary material for: Protocol for real-time monitoring of CD8+ T and myeloid cell behavior in human high-grade serous ovarian cancer slices
Source: STAR Protoc. 2024 Jun 2;5(2):103102. doi: 10.1016/j.xpro.2024.103102 (PMC11179100; doi:10.1016/j.xpro.2024.103102)
Supplement: Data S3. Files for testing the R script, quantification and statistical analysis step 2 [file mmc3.zip › Test files/Slice1_b/__Track_Speed_Mean.csv]

Track Speed Mean
====================
Track Speed Mean	Unit	Category	ID
0.0218835	um/s	Track	1000000000
0.00908818	um/s	Track	1000000001
0.0059696	um/s	Track	1000000002
0.0122201	um/s	Track	1000000003
0.0225879	um/s	Track	1000000004
0.00641663	um/s	Track	1000000005
0.011674	um/s	Track	1000000006
0.0238065	um/s	Track	1000000007
0.00619981	um/s	Track	1000000008
0.00851517	um/s	Track	1000000009
0.0058189	um/s	Track	1000000010
0.00854451	um/s	Track	1000000011
0.00620526	um/s	Track	1000000012
0.00495645	um/s	Track	1000000013
0.0049724	um/s	Track	1000000014
0.0097029	um/s	Track	1000000015
0.00921934	um/s	Track	1000000016
0.0215899	um/s	Track	1000000017
0.00560617	um/s	Track	1000000018
0.00454525	um/s	Track	1000000019
0.00474423	um/s	Track	1000000020
0.00785734	um/s	Track	1000000021
0.0122911	um/s	Track	1000000022
0.00409134	um/s	Track	1000000023
0.00863874	um/s	Track	1000000024
0.00697338	um/s	Track	1000000025
0.0177033	um/s	Track	1000000026
0.0162946	um/s	Track	1000000027
0.0102579	um/s	Track	1000000028
0.00475927	um/s	Track	1000000029
0.00480365	um/s	Track	1000000030
0.00897776	um/s	Track	1000000031
0.011971	um/s	Track	1000000032
0.00743413	um/s	Track	1000000033
0.00585569	um/s	Track	1000000034
0.00662024	um/s	Track	1000000035
0.00810446	um/s	Track	1000000036
0.00488094	um/s	Track	1000000037
0.00457468	um/s	Track	1000000038
0.0145513	um/s	Track	1000000039
0.00561229	um/s	Track	1000000040
0.0166831	um/s	Track	1000000041
0.0153739	um/s	Track	1000000042
0.0185684	um/s	Track	1000000043
0.0121088	um/s	Track	1000000044
0.0102409	um/s	Track	1000000045
0.010912	um/s	Track	1000000046
0.00756378	um/s	Track	1000000047
0.00751584	um/s	Track	1000000048
0.00913771	um/s	Track	1000000049
0.0109932	um/s	Track	1000000050
0.00579065	um/s	Track	1000000051
0.0157658	um/s	Track	1000000052
0.00427853	um/s	Track	1000000053
0.0108342	um/s	Track	1000000054
0.00417188	um/s	Track	1000000055
0.0045728	um/s	Track	1000000056
0.00462052	um/s	Track	1000000057
0.00785696	um/s	Track	1000000058
0.0046398	um/s	Track	1000000059
0.00858358	um/s	Track	1000000060
0.00762	um/s	Track	1000000061
0.0107904	um/s	Track	1000000062
0.00706944	um/s	Track	1000000063
0.00439489	um/s	Track	1000000064
0.0150585	um/s	Track	1000000065
0.0134189	um/s	Track	1000000066
0.0173633	um/s	Track	1000000067
0.0120436	um/s	Track	1000000068
0.00678949	um/s	Track	1000000069
0.0281484	um/s	Track	1000000070
0.00539279	um/s	Track	1000000071
0.0145704	um/s	Track	1000000072
0.0109761	um/s	Track	1000000073
0.0335441	um/s	Track	1000000074
0.0227366	um/s	Track	1000000075
0.00884418	um/s	Track	1000000076
