# Supplementary material for: Protocol for real-time monitoring of CD8+ T and myeloid cell behavior in human high-grade serous ovarian cancer slices
Source: STAR Protoc. 2024 Jun 2;5(2):103102. doi: 10.1016/j.xpro.2024.103102 (PMC11179100; doi:10.1016/j.xpro.2024.103102)
Supplement: Data S3. Files for testing the R script, quantification and statistical analysis step 2 [file mmc3.zip › Test files/Slice1_b/__Track_Speed_Min.csv]

Track Speed Min
====================
Track Speed Min	Unit	Category	ID
0.0065038	um/s	Track	1000000000
0.00370157	um/s	Track	1000000001
0.00221326	um/s	Track	1000000002
0.00301132	um/s	Track	1000000003
0.00479589	um/s	Track	1000000004
0.00196118	um/s	Track	1000000005
0.00112123	um/s	Track	1000000006
0.00322661	um/s	Track	1000000007
0.000767692	um/s	Track	1000000008
0.00340158	um/s	Track	1000000009
0.000914075	um/s	Track	1000000010
0.00387589	um/s	Track	1000000011
0.00226216	um/s	Track	1000000012
0.00206515	um/s	Track	1000000013
0.00121407	um/s	Track	1000000014
0.00228182	um/s	Track	1000000015
0.00339281	um/s	Track	1000000016
0.0052764	um/s	Track	1000000017
0.000559647	um/s	Track	1000000018
0.00195156	um/s	Track	1000000019
0.00149787	um/s	Track	1000000020
0.00234029	um/s	Track	1000000021
0.00241886	um/s	Track	1000000022
0.00138565	um/s	Track	1000000023
0.00313338	um/s	Track	1000000024
0.0020633	um/s	Track	1000000025
0.00530087	um/s	Track	1000000026
0.00378611	um/s	Track	1000000027
0.00292276	um/s	Track	1000000028
0.00220304	um/s	Track	1000000029
0.00109195	um/s	Track	1000000030
0.00242984	um/s	Track	1000000031
0.0036107	um/s	Track	1000000032
0.00165634	um/s	Track	1000000033
0.0021415	um/s	Track	1000000034
0.00259983	um/s	Track	1000000035
0.00213319	um/s	Track	1000000036
0.00116675	um/s	Track	1000000037
0.00151737	um/s	Track	1000000038
0.00247842	um/s	Track	1000000039
0.00184643	um/s	Track	1000000040
0.00391304	um/s	Track	1000000041
0.00184592	um/s	Track	1000000042
0.00355178	um/s	Track	1000000043
0.00319644	um/s	Track	1000000044
0.00295844	um/s	Track	1000000045
0.0025068	um/s	Track	1000000046
0.00157826	um/s	Track	1000000047
0.00211981	um/s	Track	1000000048
0.00245826	um/s	Track	1000000049
0.00468209	um/s	Track	1000000050
0.000970893	um/s	Track	1000000051
0.00153978	um/s	Track	1000000052
0.000911794	um/s	Track	1000000053
0.00183051	um/s	Track	1000000054
0.00106937	um/s	Track	1000000055
0.000979285	um/s	Track	1000000056
0.000969912	um/s	Track	1000000057
0.00210747	um/s	Track	1000000058
0.00144097	um/s	Track	1000000059
0.00258473	um/s	Track	1000000060
0.0018101	um/s	Track	1000000061
0.00138754	um/s	Track	1000000062
0.00298109	um/s	Track	1000000063
0.00162621	um/s	Track	1000000064
0.00804153	um/s	Track	1000000065
0.00432348	um/s	Track	1000000066
0.00941032	um/s	Track	1000000067
0.00451892	um/s	Track	1000000068
0.00502854	um/s	Track	1000000069
0.0188333	um/s	Track	1000000070
0.00251948	um/s	Track	1000000071
0.00461272	um/s	Track	1000000072
0.00289602	um/s	Track	1000000073
0.022443	um/s	Track	1000000074
0.00910333	um/s	Track	1000000075
0.0037352	um/s	Track	1000000076
