# Supplementary material for: Protocol for real-time monitoring of CD8+ T and myeloid cell behavior in human high-grade serous ovarian cancer slices
Source: STAR Protoc. 2024 Jun 2;5(2):103102. doi: 10.1016/j.xpro.2024.103102 (PMC11179100; doi:10.1016/j.xpro.2024.103102)
Supplement: Data S3. Files for testing the R script, quantification and statistical analysis step 2 [file mmc3.zip › Test files/Slice1_b/__Track_Speed_StdDev.csv]

Track Speed StdDev
====================
Track Speed StdDev	Unit	Category	ID
0.0149211	um/s	Track	1000000000
0.00512147	um/s	Track	1000000001
0.00253469	um/s	Track	1000000002
0.00566093	um/s	Track	1000000003
0.0114444	um/s	Track	1000000004
0.00209649	um/s	Track	1000000005
0.00942259	um/s	Track	1000000006
0.0184066	um/s	Track	1000000007
0.00377341	um/s	Track	1000000008
0.00287883	um/s	Track	1000000009
0.003346	um/s	Track	1000000010
0.0054919	um/s	Track	1000000011
0.00372387	um/s	Track	1000000012
0.00139917	um/s	Track	1000000013
0.00214681	um/s	Track	1000000014
0.00418563	um/s	Track	1000000015
0.00322487	um/s	Track	1000000016
0.0165541	um/s	Track	1000000017
0.00280848	um/s	Track	1000000018
0.00166986	um/s	Track	1000000019
0.0019742	um/s	Track	1000000020
0.00273033	um/s	Track	1000000021
0.0045939	um/s	Track	1000000022
0.0017711	um/s	Track	1000000023
0.00378985	um/s	Track	1000000024
0.0024782	um/s	Track	1000000025
0.0140147	um/s	Track	1000000026
0.00690201	um/s	Track	1000000027
0.00550893	um/s	Track	1000000028
0.00187443	um/s	Track	1000000029
0.00180826	um/s	Track	1000000030
0.00410511	um/s	Track	1000000031
0.00472629	um/s	Track	1000000032
0.00387388	um/s	Track	1000000033
0.00237819	um/s	Track	1000000034
0.00336018	um/s	Track	1000000035
0.00401228	um/s	Track	1000000036
0.00230353	um/s	Track	1000000037
0.00246527	um/s	Track	1000000038
0.00798907	um/s	Track	1000000039
0.00220106	um/s	Track	1000000040
0.00717158	um/s	Track	1000000041
0.00892973	um/s	Track	1000000042
0.0114311	um/s	Track	1000000043
0.00406966	um/s	Track	1000000044
0.00454313	um/s	Track	1000000045
0.00440493	um/s	Track	1000000046
0.00359375	um/s	Track	1000000047
0.00345926	um/s	Track	1000000048
0.00322731	um/s	Track	1000000049
0.00361934	um/s	Track	1000000050
0.00321926	um/s	Track	1000000051
0.0101663	um/s	Track	1000000052
0.00199371	um/s	Track	1000000053
0.00498492	um/s	Track	1000000054
0.00179215	um/s	Track	1000000055
0.00182694	um/s	Track	1000000056
0.00191669	um/s	Track	1000000057
0.00420505	um/s	Track	1000000058
0.00142065	um/s	Track	1000000059
0.00471263	um/s	Track	1000000060
0.00271267	um/s	Track	1000000061
0.00593723	um/s	Track	1000000062
0.00239805	um/s	Track	1000000063
0.00165221	um/s	Track	1000000064
0.00610499	um/s	Track	1000000065
0.00559381	um/s	Track	1000000066
0.00614117	um/s	Track	1000000067
0.00463879	um/s	Track	1000000068
0.00146588	um/s	Track	1000000069
0.00903367	um/s	Track	1000000070
0.00291068	um/s	Track	1000000071
0.0141146	um/s	Track	1000000072
0.00405015	um/s	Track	1000000073
0.00948481	um/s	Track	1000000074
0.00769126	um/s	Track	1000000075
0.00540267	um/s	Track	1000000076
