# Supplementary material for: Protocol for real-time monitoring of CD8+ T and myeloid cell behavior in human high-grade serous ovarian cancer slices
Source: STAR Protoc. 2024 Jun 2;5(2):103102. doi: 10.1016/j.xpro.2024.103102 (PMC11179100; doi:10.1016/j.xpro.2024.103102)
Supplement: Data S3. Files for testing the R script, quantification and statistical analysis step 2 [file mmc3.zip › Test files/Slice1_b/__Track_Speed_Variation.csv]

Track Speed Variation
====================
Track Speed Variation	Unit	Category	ID
0.681841		Track	1000000000
0.563531		Track	1000000001
0.4246		Track	1000000002
0.463246		Track	1000000003
0.506661		Track	1000000004
0.326728		Track	1000000005
0.807141		Track	1000000006
0.773176		Track	1000000007
0.608634		Track	1000000008
0.338082		Track	1000000009
0.575022		Track	1000000010
0.64274		Track	1000000011
0.600115		Track	1000000012
0.282293		Track	1000000013
0.431745		Track	1000000014
0.43138		Track	1000000015
0.349794		Track	1000000016
0.766754		Track	1000000017
0.500962		Track	1000000018
0.367385		Track	1000000019
0.416127		Track	1000000020
0.347487		Track	1000000021
0.373757		Track	1000000022
0.432891		Track	1000000023
0.438704		Track	1000000024
0.35538		Track	1000000025
0.791646		Track	1000000026
0.423577		Track	1000000027
0.53704		Track	1000000028
0.393848		Track	1000000029
0.376434		Track	1000000030
0.457253		Track	1000000031
0.39481		Track	1000000032
0.521095		Track	1000000033
0.406133		Track	1000000034
0.507562		Track	1000000035
0.49507		Track	1000000036
0.471943		Track	1000000037
0.538895		Track	1000000038
0.549029		Track	1000000039
0.392186		Track	1000000040
0.429871		Track	1000000041
0.580838		Track	1000000042
0.615622		Track	1000000043
0.336092		Track	1000000044
0.443627		Track	1000000045
0.403679		Track	1000000046
0.475125		Track	1000000047
0.460262		Track	1000000048
0.353186		Track	1000000049
0.329234		Track	1000000050
0.55594		Track	1000000051
0.644833		Track	1000000052
0.465979		Track	1000000053
0.460109		Track	1000000054
0.429579		Track	1000000055
0.399522		Track	1000000056
0.414821		Track	1000000057
0.535201		Track	1000000058
0.306187		Track	1000000059
0.549029		Track	1000000060
0.355994		Track	1000000061
0.550233		Track	1000000062
0.339213		Track	1000000063
0.375939		Track	1000000064
0.405419		Track	1000000065
0.416861		Track	1000000066
0.353687		Track	1000000067
0.385168		Track	1000000068
0.215904		Track	1000000069
0.32093		Track	1000000070
0.539735		Track	1000000071
0.968714		Track	1000000072
0.368999		Track	1000000073
0.282756		Track	1000000074
0.338277		Track	1000000075
0.610873		Track	1000000076
