# Supplementary material for: Protocol for real-time monitoring of CD8+ T and myeloid cell behavior in human high-grade serous ovarian cancer slices
Source: STAR Protoc. 2024 Jun 2;5(2):103102. doi: 10.1016/j.xpro.2024.103102 (PMC11179100; doi:10.1016/j.xpro.2024.103102)
Supplement: Data S3. Files for testing the R script, quantification and statistical analysis step 2 [file mmc3.zip › Test files/Slice1_b/__Track_Straightness.csv]

Track Straightness
====================
Track Straightness	Unit	Category	ID
0.0764161		Track	1000000000
0.0549336		Track	1000000001
0.049915		Track	1000000002
0.0998186		Track	1000000003
0.0986214		Track	1000000004
0.129824		Track	1000000005
0.0439695		Track	1000000006
0.146686		Track	1000000007
0.219071		Track	1000000008
0.068629		Track	1000000009
0.044895		Track	1000000010
0.124392		Track	1000000011
0.0713831		Track	1000000012
0.0800743		Track	1000000013
0.16441		Track	1000000014
0.0682318		Track	1000000015
0.059957		Track	1000000016
0.65375		Track	1000000017
0.142073		Track	1000000018
0.203887		Track	1000000019
0.141395		Track	1000000020
0.225597		Track	1000000021
0.0754602		Track	1000000022
0.222073		Track	1000000023
0.109697		Track	1000000024
0.111825		Track	1000000025
0.10071		Track	1000000026
0.0591261		Track	1000000027
0.0885463		Track	1000000028
0.113391		Track	1000000029
0.128501		Track	1000000030
0.08452		Track	1000000031
0.046812		Track	1000000032
0.0546674		Track	1000000033
0.0895148		Track	1000000034
0.0468018		Track	1000000035
0.0766852		Track	1000000036
0.120258		Track	1000000037
0.0723543		Track	1000000038
0.056496		Track	1000000039
0.057882		Track	1000000040
0.0285018		Track	1000000041
0.0248129		Track	1000000042
0.345949		Track	1000000043
0.031075		Track	1000000044
0.0525655		Track	1000000045
0.0331135		Track	1000000046
0.0523932		Track	1000000047
0.0358731		Track	1000000048
0.152356		Track	1000000049
0.035752		Track	1000000050
0.0323143		Track	1000000051
0.062276		Track	1000000052
0.0316236		Track	1000000053
0.0544786		Track	1000000054
0.0690939		Track	1000000055
0.0825895		Track	1000000056
0.0301259		Track	1000000057
0.0278557		Track	1000000058
0.060379		Track	1000000059
0.0729376		Track	1000000060
0.039804		Track	1000000061
0.070434		Track	1000000062
0.0156577		Track	1000000063
0.0644981		Track	1000000064
0.1011		Track	1000000065
0.0370038		Track	1000000066
0.0742767		Track	1000000067
0.198107		Track	1000000068
0.335705		Track	1000000069
0.00698938		Track	1000000070
0.0633093		Track	1000000071
0.142243		Track	1000000072
0.38791		Track	1000000073
0.138806		Track	1000000074
0.248257		Track	1000000075
0.0989063		Track	1000000076
