# Supplementary material for: Protocol for real-time monitoring of CD8+ T and myeloid cell behavior in human high-grade serous ovarian cancer slices
Source: STAR Protoc. 2024 Jun 2;5(2):103102. doi: 10.1016/j.xpro.2024.103102 (PMC11179100; doi:10.1016/j.xpro.2024.103102)
Supplement: Data S3. Files for testing the R script, quantification and statistical analysis step 2 [file mmc3.zip › Test files/Slice1_b/__Track_Volume_Mean.csv]

Track Volume Mean
====================
Track Volume Mean	Unit	Category	ID
179.594	um^3	Track	1000000000
179.594	um^3	Track	1000000001
179.594	um^3	Track	1000000002
179.594	um^3	Track	1000000003
179.594	um^3	Track	1000000004
179.594	um^3	Track	1000000005
179.594	um^3	Track	1000000006
179.594	um^3	Track	1000000007
179.594	um^3	Track	1000000008
179.594	um^3	Track	1000000009
179.594	um^3	Track	1000000010
179.594	um^3	Track	1000000011
179.594	um^3	Track	1000000012
179.594	um^3	Track	1000000013
179.594	um^3	Track	1000000014
179.594	um^3	Track	1000000015
179.594	um^3	Track	1000000016
179.594	um^3	Track	1000000017
179.594	um^3	Track	1000000018
179.594	um^3	Track	1000000019
179.594	um^3	Track	1000000020
179.594	um^3	Track	1000000021
179.594	um^3	Track	1000000022
179.594	um^3	Track	1000000023
179.594	um^3	Track	1000000024
179.594	um^3	Track	1000000025
179.594	um^3	Track	1000000026
179.594	um^3	Track	1000000027
179.594	um^3	Track	1000000028
179.594	um^3	Track	1000000029
179.594	um^3	Track	1000000030
179.594	um^3	Track	1000000031
179.594	um^3	Track	1000000032
179.594	um^3	Track	1000000033
179.594	um^3	Track	1000000034
179.594	um^3	Track	1000000035
179.594	um^3	Track	1000000036
179.594	um^3	Track	1000000037
179.594	um^3	Track	1000000038
179.594	um^3	Track	1000000039
179.594	um^3	Track	1000000040
179.594	um^3	Track	1000000041
179.594	um^3	Track	1000000042
179.594	um^3	Track	1000000043
179.594	um^3	Track	1000000044
179.594	um^3	Track	1000000045
179.594	um^3	Track	1000000046
179.594	um^3	Track	1000000047
179.594	um^3	Track	1000000048
179.594	um^3	Track	1000000049
179.594	um^3	Track	1000000050
179.594	um^3	Track	1000000051
179.594	um^3	Track	1000000052
179.594	um^3	Track	1000000053
179.594	um^3	Track	1000000054
179.594	um^3	Track	1000000055
179.594	um^3	Track	1000000056
179.594	um^3	Track	1000000057
179.594	um^3	Track	1000000058
179.594	um^3	Track	1000000059
179.594	um^3	Track	1000000060
179.594	um^3	Track	1000000061
179.594	um^3	Track	1000000062
179.594	um^3	Track	1000000063
179.594	um^3	Track	1000000064
179.594	um^3	Track	1000000065
179.594	um^3	Track	1000000066
179.594	um^3	Track	1000000067
179.594	um^3	Track	1000000068
179.594	um^3	Track	1000000069
179.594	um^3	Track	1000000070
179.594	um^3	Track	1000000071
179.594	um^3	Track	1000000072
179.594	um^3	Track	1000000073
179.594	um^3	Track	1000000074
179.594	um^3	Track	1000000075
179.594	um^3	Track	1000000076
