# Supplementary material for: Protocol for real-time monitoring of CD8+ T and myeloid cell behavior in human high-grade serous ovarian cancer slices
Source: STAR Protoc. 2024 Jun 2;5(2):103102. doi: 10.1016/j.xpro.2024.103102 (PMC11179100; doi:10.1016/j.xpro.2024.103102)
Supplement: Data S3. Files for testing the R script, quantification and statistical analysis step 2 [file mmc3.zip › Test files/Slice1_b/__Velocity_Angle.csv]

Velocity Angle
====================
Velocity Angle X	Velocity Angle Y	Velocity Angle Z	Unit	Category	Collection	Time	TrackID	ID
9.33785	80.6648	90.0027	°	Spot	Velocity Angle	1	1000000000	0
158.262	111.746	90.0027	°	Spot	Velocity Angle	1	1000000001	1
158.557	111.451	90.0027	°	Spot	Velocity Angle	1	1000000002	2
19.9043	109.907	90.0027	°	Spot	Velocity Angle	1	1000000003	3
17.282	72.7206	90.0027	°	Spot	Velocity Angle	1	1000000004	5
52.2385	142.241	90.0027	°	Spot	Velocity Angle	1	1000000005	6
0	90.0027	90.0027	°	Spot	Velocity Angle	1	1000000006	7
50.2827	39.7199	90.0027	°	Spot	Velocity Angle	1	1000000007	8
150.192	60.1894	90.0027	°	Spot	Velocity Angle	1	1000000008	9
20.8551	110.858	90.0027	°	Spot	Velocity Angle	1	1000000009	10
47.1761	42.8265	90.0027	°	Spot	Velocity Angle	1	1000000010	11
38.35	128.353	90.0027	°	Spot	Velocity Angle	1	1000000011	12
155.05	114.958	90.0027	°	Spot	Velocity Angle	1	1000000012	13
70.3101	160.313	90.0027	°	Spot	Velocity Angle	1	1000000013	14
159.449	110.559	90.0027	°	Spot	Velocity Angle	1	1000000014	15
48.672	41.3307	90.0027	°	Spot	Velocity Angle	1	1000000015	16
108.928	161.08	90.0027	°	Spot	Velocity Angle	1	1000000016	17
180.005	90.0027	90.0027	°	Spot	Velocity Angle	1	1000000017	18
45.0013	45.0013	90.0027	°	Spot	Velocity Angle	1	1000000018	19
145.927	124.081	90.0027	°	Spot	Velocity Angle	1	1000000019	20
11.3103	101.313	90.0027	°	Spot	Velocity Angle	1	1000000020	21
133.132	136.876	90.0027	°	Spot	Velocity Angle	1	1000000021	22
22.9684	112.971	90.0027	°	Spot	Velocity Angle	1	1000000022	23
22.2497	67.753	90.0027	°	Spot	Velocity Angle	1	1000000023	24
60.5259	29.4767	90.0027	°	Spot	Velocity Angle	1	1000000024	25
103.244	13.2409	90.0027	°	Spot	Velocity Angle	1	1000000025	26
152.518	62.5152	90.0027	°	Spot	Velocity Angle	1	1000000026	27
43.2051	133.208	90.0027	°	Spot	Velocity Angle	1	1000000027	28
105.021	164.986	90.0027	°	Spot	Velocity Angle	1	1000000028	29
64.9183	154.921	90.0027	°	Spot	Velocity Angle	1	1000000029	30
67.2316	157.234	90.0027	°	Spot	Velocity Angle	1	1000000030	31
146.705	56.7022	90.0027	°	Spot	Velocity Angle	1	1000000031	32
9.46258	99.4653	90.0027	°	Spot	Velocity Angle	1	1000000032	33
33.4543	56.5484	90.0027	°	Spot	Velocity Angle	1	1000000033	34
4.96987	85.0328	90.0027	°	Spot	Velocity Angle	1	1000000034	35
153	117.008	90.0027	°	Spot	Velocity Angle	1	1000000035	36
129.466	140.542	90.0027	°	Spot	Velocity Angle	1	1000000036	37
57.8494	32.1532	90.0027	°	Spot	Velocity Angle	1	1000000037	38
22.7516	112.754	90.0027	°	Spot	Velocity Angle	1	1000000038	39
121.534	148.474	90.0027	°	Spot	Velocity Angle	1	1000000039	40
46.7371	136.74	90.0027	°	Spot	Velocity Angle	1	1000000040	41
58.4975	148.5	90.0027	°	Spot	Velocity Angle	1	1000000041	42
164.851	74.8481	90.0027	°	Spot	Velocity Angle	1	1000000042	43
153.906	63.9033	90.0027	°	Spot	Velocity Angle	1	1000000043	44
26.5658	116.568	90.0027	°	Spot	Velocity Angle	1	1000000044	45
50.1692	140.172	90.0027	°	Spot	Velocity Angle	1	1000000045	46
90.0027	180.005	90.0027	°	Spot	Velocity Angle	1	1000000046	47
50.1246	140.127	90.0027	°	Spot	Velocity Angle	1	1000000047	48
5.35596	84.6467	90.0027	°	Spot	Velocity Angle	1	1000000048	49
16.7903	73.2123	90.0027	°	Spot	Velocity Angle	1	1000000049	50
55.8872	145.89	90.0027	°	Spot	Velocity Angle	1	1000000050	51
47.9522	137.955	90.0027	°	Spot	Velocity Angle	1	1000000051	52
130.507	40.504	90.0027	°	Spot	Velocity Angle	1	1000000052	53
42.5117	132.514	90.0027	°	Spot	Velocity Angle	1	1000000053	54
47.1451	137.148	90.0027	°	Spot	Velocity Angle	1	1000000054	55
60.8342	150.837	90.0027	°	Spot	Velocity Angle	1	1000000055	56
19.5588	109.561	90.0027	°	Spot	Velocity Angle	1	1000000056	57
90.0027	180.005	90.0027	°	Spot	Velocity Angle	1	1000000057	58
116.984	153.024	90.0027	°	Spot	Velocity Angle	1	1000000058	59
63.9065	153.909	90.0027	°	Spot	Velocity Angle	1	1000000059	61
166.89	76.8877	90.0027	°	Spot	Velocity Angle	1	1000000060	62
94.5508	4.54817	90.0027	°	Spot	Velocity Angle	1	1000000061	63
135.004	45.0013	90.0027	°	Spot	Velocity Angle	1	1000000062	64
67.6958	157.698	90.0027	°	Spot	Velocity Angle	1	1000000063	65
63.1149	153.118	90.0027	°	Spot	Velocity Angle	1	1000000064	66
152.492	117.515	90.0027	°	Spot	Velocity Angle	2	1000000000	67
134.044	44.0411	90.0027	°	Spot	Velocity Angle	2	1000000001	68
29.9825	119.985	90.0027	°	Spot	Velocity Angle	2	1000000002	69
48.3124	138.315	90.0027	°	Spot	Velocity Angle	2	1000000003	70
54.1285	35.8742	90.0027	°	Spot	Velocity Angle	2	1000000004	72
63.0817	153.084	90.0027	°	Spot	Velocity Angle	2	1000000005	73
180.005	90.0027	90.0027	°	Spot	Velocity Angle	2	1000000006	74
83.2135	6.7892	90.0027	°	Spot	Velocity Angle	2	1000000007	75
179.901	90.1088	90.0027	°	Spot	Velocity Angle	2	1000000008	76
54.1983	144.201	90.0027	°	Spot	Velocity Angle	2	1000000009	77
145.707	124.301	90.0027	°	Spot	Velocity Angle	2	1000000065	78
110.559	159.449	90.0027	°	Spot	Velocity Angle	2	1000000010	79
167.61	102.398	90.0027	°	Spot	Velocity Angle	2	1000000011	80
144.993	125.015	90.0027	°	Spot	Velocity Angle	2	1000000012	81
86.0573	176.06	90.0027	°	Spot	Velocity Angle	2	1000000013	82
71.5672	18.4355	90.0027	°	Spot	Velocity Angle	2	1000000014	83
135.706	45.7029	90.0027	°	Spot	Velocity Angle	2	1000000015	84
128.94	141.068	90.0027	°	Spot	Velocity Angle	2	1000000016	85
180.005	90.0027	90.0027	°	Spot	Velocity Angle	2	1000000017	86
123.694	146.314	90.0027	°	Spot	Velocity Angle	2	1000000018	87
151.037	61.0341	90.0027	°	Spot	Velocity Angle	2	1000000019	88
79.5946	10.408	90.0027	°	Spot	Velocity Angle	2	1000000020	89
154.97	64.9678	90.0027	°	Spot	Velocity Angle	2	1000000021	90
12.8047	77.198	90.0027	°	Spot	Velocity Angle	2	1000000022	91
71.5672	18.4355	90.0027	°	Spot	Velocity Angle	2	1000000023	92
155.418	114.59	90.0027	°	Spot	Velocity Angle	2	1000000024	93
87.3396	2.66316	90.0027	°	Spot	Velocity Angle	2	1000000025	94
108.322	18.3189	90.0027	°	Spot	Velocity Angle	2	1000000026	95
126.653	143.355	90.0027	°	Spot	Velocity Angle	2	1000000027	96
75.966	14.0367	90.0027	°	Spot	Velocity Angle	2	1000000028	97
85.6593	175.662	90.0027	°	Spot	Velocity Angle	2	1000000029	98
113.502	156.506	90.0027	°	Spot	Velocity Angle	2	1000000030	99
42.9917	47.0109	90.0027	°	Spot	Velocity Angle	2	1000000031	100
53.4727	143.475	90.0027	°	Spot	Velocity Angle	2	1000000032	101
16.1448	106.147	90.0027	°	Spot	Velocity Angle	2	1000000033	102
20.2004	110.203	90.0027	°	Spot	Velocity Angle	2	1000000034	103
96.343	173.665	90.0027	°	Spot	Velocity Angle	2	1000000035	104
133.003	137.005	90.0027	°	Spot	Velocity Angle	2	1000000036	105
3.57648	86.4262	90.0027	°	Spot	Velocity Angle	2	1000000037	106
119.581	150.427	90.0027	°	Spot	Velocity Angle	2	1000000038	107
164.375	105.633	90.0027	°	Spot	Velocity Angle	2	1000000039	108
13.7152	103.718	90.0027	°	Spot	Velocity Angle	2	1000000040	109
33.0898	123.092	90.0027	°	Spot	Velocity Angle	2	1000000041	110
166.477	76.4739	90.0027	°	Spot	Velocity Angle	2	1000000042	111
165.612	75.6096	90.0027	°	Spot	Velocity Angle	2	1000000043	112
75.7522	165.755	90.0027	°	Spot	Velocity Angle	2	1000000044	113
73.4592	163.462	90.0027	°	Spot	Velocity Angle	2	1000000045	114
106.168	163.84	90.0027	°	Spot	Velocity Angle	2	1000000046	115
64.4134	154.416	90.0027	°	Spot	Velocity Angle	2	1000000047	116
64.1355	154.138	90.0027	°	Spot	Velocity Angle	2	1000000048	117
130.24	40.2375	90.0027	°	Spot	Velocity Angle	2	1000000049	118
168.13	78.1271	90.0027	°	Spot	Velocity Angle	2	1000000050	119
39.0086	129.011	90.0027	°	Spot	Velocity Angle	2	1000000051	120
141.957	128.051	90.0027	°	Spot	Velocity Angle	2	1000000052	121
90.0027	180.005	90.0027	°	Spot	Velocity Angle	2	1000000053	122
94.1374	175.87	90.0027	°	Spot	Velocity Angle	2	1000000054	123
70.8684	160.871	90.0027	°	Spot	Velocity Angle	2	1000000055	124
4.08574	94.0884	90.0027	°	Spot	Velocity Angle	2	1000000056	125
50.966	140.969	90.0027	°	Spot	Velocity Angle	2	1000000057	126
136.852	133.156	90.0027	°	Spot	Velocity Angle	2	1000000058	128
89.2586	179.261	90.0027	°	Spot	Velocity Angle	2	1000000059	129
178.404	88.4016	90.0027	°	Spot	Velocity Angle	2	1000000060	130
105.176	15.1734	90.0027	°	Spot	Velocity Angle	2	1000000061	131
19.2906	109.293	90.0027	°	Spot	Velocity Angle	2	1000000062	132
56.3116	146.314	90.0027	°	Spot	Velocity Angle	2	1000000063	133
64.4599	154.463	90.0027	°	Spot	Velocity Angle	2	1000000064	134
161.491	71.4883	90.0027	°	Spot	Velocity Angle	3	1000000000	135
4.49266	94.4954	90.0027	°	Spot	Velocity Angle	3	1000000002	136
51.8028	38.1998	90.0027	°	Spot	Velocity Angle	3	1000000004	138
175.394	94.6134	90.0027	°	Spot	Velocity Angle	3	1000000005	139
0	90.0027	90.0027	°	Spot	Velocity Angle	3	1000000006	140
82.0589	7.9437	90.0027	°	Spot	Velocity Angle	3	1000000007	141
174.671	84.6681	90.0027	°	Spot	Velocity Angle	3	1000000008	142
152.276	62.2736	90.0027	°	Spot	Velocity Angle	3	1000000009	143
169.385	79.3827	90.0027	°	Spot	Velocity Angle	3	1000000065	144
118.446	151.562	90.0027	°	Spot	Velocity Angle	3	1000000010	145
116.439	26.4362	90.0027	°	Spot	Velocity Angle	3	1000000011	146
137.125	132.883	90.0027	°	Spot	Velocity Angle	3	1000000012	147
59.8212	149.824	90.0027	°	Spot	Velocity Angle	3	1000000003	148
7.12521	97.1279	90.0027	°	Spot	Velocity Angle	3	1000000013	149
114.779	24.7759	90.0027	°	Spot	Velocity Angle	3	1000000014	150
176.894	86.8917	90.0027	°	Spot	Velocity Angle	3	1000000015	151
81.8723	171.875	90.0027	°	Spot	Velocity Angle	3	1000000016	152
180.005	90.0027	90.0027	°	Spot	Velocity Angle	3	1000000017	153
128.161	38.1584	90.0027	°	Spot	Velocity Angle	3	1000000018	154
59.4835	30.5191	90.0027	°	Spot	Velocity Angle	3	1000000019	155
106.425	16.4227	90.0027	°	Spot	Velocity Angle	3	1000000020	156
96.9141	6.91143	90.0027	°	Spot	Velocity Angle	3	1000000021	157
135.188	45.1856	90.0027	°	Spot	Velocity Angle	3	1000000022	158
120.551	30.5485	90.0027	°	Spot	Velocity Angle	3	1000000023	159
166.298	103.71	90.0027	°	Spot	Velocity Angle	3	1000000024	160
38.1584	51.8443	90.0027	°	Spot	Velocity Angle	3	1000000025	161
114.329	24.3263	90.0027	°	Spot	Velocity Angle	3	1000000026	162
127.829	142.179	90.0027	°	Spot	Velocity Angle	3	1000000027	163
65.6201	24.3825	90.0027	°	Spot	Velocity Angle	3	1000000028	164
90.0027	0	90.0027	°	Spot	Velocity Angle	3	1000000029	165
84.5622	5.44048	90.0027	°	Spot	Velocity Angle	3	1000000030	166
94.3188	175.689	90.0027	°	Spot	Velocity Angle	3	1000000031	167
52.0028	37.9999	90.0027	°	Spot	Velocity Angle	3	1000000032	168
169.88	100.128	90.0027	°	Spot	Velocity Angle	3	1000000033	169
165.969	75.966	90.0027	°	Spot	Velocity Angle	3	1000000034	170
91.7926	178.215	90.0027	°	Spot	Velocity Angle	3	1000000035	171
9.4626	99.4653	90.0027	°	Spot	Velocity Angle	3	1000000036	172
159.119	110.889	90.0027	°	Spot	Velocity Angle	3	1000000037	173
165.073	75.0708	90.0027	°	Spot	Velocity Angle	3	1000000038	174
86.1607	3.84197	90.0027	°	Spot	Velocity Angle	3	1000000039	175
95.2999	5.29717	90.0027	°	Spot	Velocity Angle	3	1000000040	176
96.6077	6.60502	90.0027	°	Spot	Velocity Angle	3	1000000041	177
7.64698	82.3557	90.0027	°	Spot	Velocity Angle	3	1000000042	178
156.215	66.212	90.0027	°	Spot	Velocity Angle	3	1000000043	179
153.439	63.4368	90.0027	°	Spot	Velocity Angle	3	1000000044	180
123.411	33.4088	90.0027	°	Spot	Velocity Angle	3	1000000045	181
5.59169	84.4109	90.0027	°	Spot	Velocity Angle	3	1000000046	182
98.2492	8.24656	90.0027	°	Spot	Velocity Angle	3	1000000047	183
61.9293	151.932	90.0027	°	Spot	Velocity Angle	3	1000000048	184
178.337	91.671	90.0027	°	Spot	Velocity Angle	3	1000000049	185
103.9	13.8976	90.0027	°	Spot	Velocity Angle	3	1000000050	186
57.2665	32.7362	90.0027	°	Spot	Velocity Angle	3	1000000051	187
167.111	102.897	90.0027	°	Spot	Velocity Angle	3	1000000052	188
55.8155	34.1871	90.0027	°	Spot	Velocity Angle	3	1000000053	189
42.5117	47.4909	90.0027	°	Spot	Velocity Angle	3	1000000054	190
25.8878	64.1149	90.0027	°	Spot	Velocity Angle	3	1000000055	191
98.5759	8.57323	90.0027	°	Spot	Velocity Angle	3	1000000056	192
33.0248	56.9778	90.0027	°	Spot	Velocity Angle	3	1000000057	194
90.0027	0	90.0027	°	Spot	Velocity Angle	3	1000000058	195
161.57	71.5672	90.0027	°	Spot	Velocity Angle	3	1000000059	196
155.561	114.447	90.0027	°	Spot	Velocity Angle	3	1000000060	197
78.9852	168.988	90.0027	°	Spot	Velocity Angle	3	1000000061	198
173.665	96.343	90.0027	°	Spot	Velocity Angle	3	1000000062	199
13.3249	103.328	90.0027	°	Spot	Velocity Angle	3	1000000063	200
35.2186	125.221	90.0027	°	Spot	Velocity Angle	3	1000000064	201
58.9863	31.0163	90.0027	°	Spot	Velocity Angle	4	1000000001	202
162.879	72.876	90.0027	°	Spot	Velocity Angle	4	1000000002	203
5.44048	95.4431	90.0027	°	Spot	Velocity Angle	4	1000000004	205
158.88	68.8773	90.0027	°	Spot	Velocity Angle	4	1000000005	206
180.005	90.0027	90.0027	°	Spot	Velocity Angle	4	1000000006	207
136.296	46.2935	90.0027	°	Spot	Velocity Angle	4	1000000007	208
117.239	27.2359	90.0027	°	Spot	Velocity Angle	4	1000000008	209
85.4103	4.5924	90.0027	°	Spot	Velocity Angle	4	1000000009	210
60.9472	29.0555	90.0027	°	Spot	Velocity Angle	4	1000000065	211
110.116	20.1132	90.0027	°	Spot	Velocity Angle	4	1000000010	212
51.1664	38.8363	90.0027	°	Spot	Velocity Angle	4	1000000011	213
164.112	105.896	90.0027	°	Spot	Velocity Angle	4	1000000012	214
72.8994	17.1032	90.0027	°	Spot	Velocity Angle	4	1000000003	215
100.064	10.061	90.0027	°	Spot	Velocity Angle	4	1000000013	216
131.824	41.8214	90.0027	°	Spot	Velocity Angle	4	1000000014	217
135.004	45.0013	90.0027	°	Spot	Velocity Angle	4	1000000015	218
99.6227	9.62001	90.0027	°	Spot	Velocity Angle	4	1000000016	219
180.005	90.0027	90.0027	°	Spot	Velocity Angle	4	1000000017	220
120.551	30.5485	90.0027	°	Spot	Velocity Angle	4	1000000018	221
150.647	60.644	90.0027	°	Spot	Velocity Angle	4	1000000019	222
149.748	120.26	90.0027	°	Spot	Velocity Angle	4	1000000020	223
176.429	86.4262	90.0027	°	Spot	Velocity Angle	4	1000000021	224
176.957	93.0511	90.0027	°	Spot	Velocity Angle	4	1000000022	225
132.278	42.2749	90.0027	°	Spot	Velocity Angle	4	1000000023	226
75.1757	14.8269	90.0027	°	Spot	Velocity Angle	4	1000000024	227
50.6322	39.3705	90.0027	°	Spot	Velocity Angle	4	1000000025	228
80.1963	170.199	90.0027	°	Spot	Velocity Angle	4	1000000026	229
40.0408	49.9619	90.0027	°	Spot	Velocity Angle	4	1000000027	230
111.002	20.9993	90.0027	°	Spot	Velocity Angle	4	1000000028	231
102.158	12.1553	90.0027	°	Spot	Velocity Angle	4	1000000029	232
112.09	22.0878	90.0027	°	Spot	Velocity Angle	4	1000000030	233
124.103	34.1007	90.0027	°	Spot	Velocity Angle	4	1000000032	234
84.3849	174.388	90.0027	°	Spot	Velocity Angle	4	1000000033	235
121.491	31.4884	90.0027	°	Spot	Velocity Angle	4	1000000034	236
149.646	59.6436	90.0027	°	Spot	Velocity Angle	4	1000000035	237
81.8723	8.13033	90.0027	°	Spot	Velocity Angle	4	1000000036	238
131.956	41.9529	90.0027	°	Spot	Velocity Angle	4	1000000037	239
84.9453	5.05741	90.0027	°	Spot	Velocity Angle	4	1000000038	240
10.9694	79.0333	90.0027	°	Spot	Velocity Angle	4	1000000039	241
169.545	100.463	90.0027	°	Spot	Velocity Angle	4	1000000040	242
169.157	79.1543	90.0027	°	Spot	Velocity Angle	4	1000000041	243
107.704	17.701	90.0027	°	Spot	Velocity Angle	4	1000000042	244
113.836	23.833	90.0027	°	Spot	Velocity Angle	4	1000000043	245
75.8242	14.1785	90.0027	°	Spot	Velocity Angle	4	1000000044	246
114.68	24.6776	90.0027	°	Spot	Velocity Angle	4	1000000045	247
16.7484	73.2543	90.0027	°	Spot	Velocity Angle	4	1000000046	248
32.4722	122.475	90.0027	°	Spot	Velocity Angle	4	1000000047	249
101.538	11.535	90.0027	°	Spot	Velocity Angle	4	1000000048	250
26.1623	63.8403	90.0027	°	Spot	Velocity Angle	4	1000000049	251
66.5273	23.4753	90.0027	°	Spot	Velocity Angle	4	1000000050	252
172.098	82.0953	90.0027	°	Spot	Velocity Angle	4	1000000051	253
154.19	64.187	90.0027	°	Spot	Velocity Angle	4	1000000052	254
100.052	10.0496	90.0027	°	Spot	Velocity Angle	4	1000000053	255
117.685	152.323	90.0027	°	Spot	Velocity Angle	4	1000000054	256
124.828	34.8255	90.0027	°	Spot	Velocity Angle	4	1000000055	257
110.436	20.4334	90.0027	°	Spot	Velocity Angle	4	1000000056	258
150.195	60.1927	90.0027	°	Spot	Velocity Angle	4	1000000057	259
69.7772	20.2255	90.0027	°	Spot	Velocity Angle	4	1000000058	260
112.57	22.5677	90.0027	°	Spot	Velocity Angle	4	1000000059	262
12.8046	77.198	90.0027	°	Spot	Velocity Angle	4	1000000060	263
67.2196	157.222	90.0027	°	Spot	Velocity Angle	4	1000000061	264
162.651	72.6481	90.0027	°	Spot	Velocity Angle	4	1000000062	265
146.98	56.9778	90.0027	°	Spot	Velocity Angle	4	1000000063	266
137.494	47.491	90.0027	°	Spot	Velocity Angle	4	1000000064	267
34.993	55.0096	90.0027	°	Spot	Velocity Angle	5	1000000000	268
154.445	64.4419	90.0027	°	Spot	Velocity Angle	5	1000000002	269
97.9298	7.92715	90.0027	°	Spot	Velocity Angle	5	1000000004	271
127.645	37.642	90.0027	°	Spot	Velocity Angle	5	1000000005	272
180.005	90.0027	90.0027	°	Spot	Velocity Angle	5	1000000006	273
165.969	75.966	90.0027	°	Spot	Velocity Angle	5	1000000020	274
164.525	74.5222	90.0027	°	Spot	Velocity Angle	5	1000000007	275
51.7284	38.2742	90.0027	°	Spot	Velocity Angle	5	1000000008	276
84.2201	5.78259	90.0027	°	Spot	Velocity Angle	5	1000000009	277
58.1357	31.8669	90.0027	°	Spot	Velocity Angle	5	1000000065	278
156.375	66.3726	90.0027	°	Spot	Velocity Angle	5	1000000010	279
42.4221	132.425	90.0027	°	Spot	Velocity Angle	5	1000000011	280
13.5363	103.539	90.0027	°	Spot	Velocity Angle	5	1000000012	281
16.6997	106.702	90.0027	°	Spot	Velocity Angle	5	1000000003	282
138.017	48.0142	90.0027	°	Spot	Velocity Angle	5	1000000013	283
120.967	149.041	90.0027	°	Spot	Velocity Angle	5	1000000014	284
165.548	75.5455	90.0027	°	Spot	Velocity Angle	5	1000000015	285
175.576	94.4323	90.0027	°	Spot	Velocity Angle	5	1000000016	286
180.005	90.0027	90.0027	°	Spot	Velocity Angle	5	1000000017	287
157.501	67.4985	90.0027	°	Spot	Velocity Angle	5	1000000018	288
168.556	101.452	90.0027	°	Spot	Velocity Angle	5	1000000019	289
179.199	89.1957	90.0027	°	Spot	Velocity Angle	5	1000000021	290
121.791	148.217	90.0027	°	Spot	Velocity Angle	5	1000000022	291
140.603	50.6008	90.0027	°	Spot	Velocity Angle	5	1000000023	292
79.6975	10.3052	90.0027	°	Spot	Velocity Angle	5	1000000024	293
141.847	51.8443	90.0027	°	Spot	Velocity Angle	5	1000000025	294
119.536	29.5334	90.0027	°	Spot	Velocity Angle	5	1000000026	295
160.792	70.7894	90.0027	°	Spot	Velocity Angle	5	1000000027	296
143.947	126.061	90.0027	°	Spot	Velocity Angle	5	1000000028	297
165.969	75.966	90.0027	°	Spot	Velocity Angle	5	1000000029	298
167.422	77.4193	90.0027	°	Spot	Velocity Angle	5	1000000030	299
176.549	86.5459	90.0027	°	Spot	Velocity Angle	5	1000000031	300
115.75	25.7474	90.0027	°	Spot	Velocity Angle	5	1000000032	301
20.4502	69.5525	90.0027	°	Spot	Velocity Angle	5	1000000033	302
144.534	54.5317	90.0027	°	Spot	Velocity Angle	5	1000000035	303
167.476	77.4735	90.0027	°	Spot	Velocity Angle	5	1000000034	304
62.6336	27.369	90.0027	°	Spot	Velocity Angle	5	1000000036	305
81.7757	8.22694	90.0027	°	Spot	Velocity Angle	5	1000000037	306
157.171	67.1683	90.0027	°	Spot	Velocity Angle	5	1000000038	307
76.5065	166.509	90.0027	°	Spot	Velocity Angle	5	1000000039	308
150.073	119.935	90.0027	°	Spot	Velocity Angle	5	1000000040	309
160.911	109.097	90.0027	°	Spot	Velocity Angle	5	1000000041	310
179.061	90.947	90.0027	°	Spot	Velocity Angle	5	1000000042	311
95.9696	5.96691	90.0027	°	Spot	Velocity Angle	5	1000000043	312
41.3098	131.312	90.0027	°	Spot	Velocity Angle	5	1000000044	313
122.078	32.0749	90.0027	°	Spot	Velocity Angle	5	1000000045	314
114.149	155.859	90.0027	°	Spot	Velocity Angle	5	1000000046	315
158.754	68.7515	90.0027	°	Spot	Velocity Angle	5	1000000047	316
116.568	26.5658	90.0027	°	Spot	Velocity Angle	5	1000000048	317
9.95963	80.043	90.0027	°	Spot	Velocity Angle	5	1000000049	318
64.7388	154.741	90.0027	°	Spot	Velocity Angle	5	1000000050	319
151.826	118.182	90.0027	°	Spot	Velocity Angle	5	1000000051	320
9.27515	99.2778	90.0027	°	Spot	Velocity Angle	5	1000000052	321
152.53	117.478	90.0027	°	Spot	Velocity Angle	5	1000000053	322
169.024	100.984	90.0027	°	Spot	Velocity Angle	5	1000000054	323
162.651	107.357	90.0027	°	Spot	Velocity Angle	5	1000000055	324
94.7664	175.242	90.0027	°	Spot	Velocity Angle	5	1000000056	325
74.0568	164.059	90.0027	°	Spot	Velocity Angle	5	1000000057	326
9.86609	99.8688	90.0027	°	Spot	Velocity Angle	5	1000000058	327
104.473	165.535	90.0027	°	Spot	Velocity Angle	5	1000000059	329
54.784	144.787	90.0027	°	Spot	Velocity Angle	5	1000000060	330
83.7484	173.751	90.0027	°	Spot	Velocity Angle	5	1000000061	331
78.8135	11.1891	90.0027	°	Spot	Velocity Angle	5	1000000062	332
168.695	78.6924	90.0027	°	Spot	Velocity Angle	5	1000000063	333
117.054	27.0514	90.0027	°	Spot	Velocity Angle	5	1000000064	334
27.8728	62.1299	90.0027	°	Spot	Velocity Angle	6	1000000002	335
98.64	8.63736	90.0027	°	Spot	Velocity Angle	6	1000000004	337
136.379	46.3762	90.0027	°	Spot	Velocity Angle	6	1000000005	338
0	90.0027	90.0027	°	Spot	Velocity Angle	6	1000000006	339
174.722	95.2857	90.0027	°	Spot	Velocity Angle	6	1000000007	340
36.3854	53.6172	90.0027	°	Spot	Velocity Angle	6	1000000008	341
133.835	136.173	90.0027	°	Spot	Velocity Angle	6	1000000009	342
45.5402	44.4625	90.0027	°	Spot	Velocity Angle	6	1000000010	343
0.895064	90.8979	90.0027	°	Spot	Velocity Angle	6	1000000012	344
179.557	90.4503	90.0027	°	Spot	Velocity Angle	6	1000000003	345
59.1349	149.138	90.0027	°	Spot	Velocity Angle	6	1000000013	346
122.11	32.1072	90.0027	°	Spot	Velocity Angle	6	1000000014	347
130.24	40.2375	90.0027	°	Spot	Velocity Angle	6	1000000015	348
128.664	38.661	90.0027	°	Spot	Velocity Angle	6	1000000016	349
180.005	90.0027	90.0027	°	Spot	Velocity Angle	6	1000000017	350
146.314	56.3116	90.0027	°	Spot	Velocity Angle	6	1000000018	351
159.259	69.256	90.0027	°	Spot	Velocity Angle	6	1000000019	352
118.221	28.2182	90.0027	°	Spot	Velocity Angle	6	1000000020	353
100.623	169.385	90.0027	°	Spot	Velocity Angle	6	1000000021	354
158.634	111.374	90.0027	°	Spot	Velocity Angle	6	1000000022	355
124.011	34.0085	90.0027	°	Spot	Velocity Angle	6	1000000023	356
60.7204	29.2823	90.0027	°	Spot	Velocity Angle	6	1000000024	357
170.02	99.9879	90.0027	°	Spot	Velocity Angle	6	1000000025	358
114.947	155.061	90.0027	°	Spot	Velocity Angle	6	1000000026	359
166.201	103.807	90.0027	°	Spot	Velocity Angle	6	1000000027	360
137.741	132.267	90.0027	°	Spot	Velocity Angle	6	1000000028	361
166.556	76.5536	90.0027	°	Spot	Velocity Angle	6	1000000029	362
138.818	48.8155	90.0027	°	Spot	Velocity Angle	6	1000000030	363
90.5536	0.551091	90.0027	°	Spot	Velocity Angle	6	1000000031	364
124.906	34.9035	90.0027	°	Spot	Velocity Angle	6	1000000032	365
158.175	68.1725	90.0027	°	Spot	Velocity Angle	6	1000000033	366
141.784	128.224	90.0027	°	Spot	Velocity Angle	6	1000000034	367
41.3797	48.6229	90.0027	°	Spot	Velocity Angle	6	1000000035	368
160.272	70.2694	90.0027	°	Spot	Velocity Angle	6	1000000036	369
90.0027	0	90.0027	°	Spot	Velocity Angle	6	1000000037	370
54.784	144.787	90.0027	°	Spot	Velocity Angle	6	1000000038	371
128.193	141.815	90.0027	°	Spot	Velocity Angle	6	1000000039	372
172.338	97.6697	90.0027	°	Spot	Velocity Angle	6	1000000040	373
64.7139	25.2887	90.0027	°	Spot	Velocity Angle	6	1000000041	374
9.03975	80.9629	90.0027	°	Spot	Velocity Angle	6	1000000042	375
101.188	11.1852	90.0027	°	Spot	Velocity Angle	6	1000000043	376
162.1	72.0977	90.0027	°	Spot	Velocity Angle	6	1000000044	377
154.727	64.7242	90.0027	°	Spot	Velocity Angle	6	1000000045	378
176.284	93.7241	90.0027	°	Spot	Velocity Angle	6	1000000046	379
172.098	82.0953	90.0027	°	Spot	Velocity Angle	6	1000000047	380
66.196	23.8067	90.0027	°	Spot	Velocity Angle	6	1000000048	381
128.664	141.344	90.0027	°	Spot	Velocity Angle	6	1000000049	382
84.1165	174.119	90.0027	°	Spot	Velocity Angle	6	1000000050	383
123.694	33.6911	90.0027	°	Spot	Velocity Angle	6	1000000051	384
6.0812	96.0838	90.0027	°	Spot	Velocity Angle	6	1000000052	385
109.657	160.351	90.0027	°	Spot	Velocity Angle	6	1000000053	386
54.784	144.787	90.0027	°	Spot	Velocity Angle	6	1000000054	387
15.9459	74.0568	90.0027	°	Spot	Velocity Angle	6	1000000055	388
147.999	122.009	90.0027	°	Spot	Velocity Angle	6	1000000056	389
6.1157	83.887	90.0027	°	Spot	Velocity Angle	6	1000000057	390
13.7495	76.2532	90.0027	°	Spot	Velocity Angle	6	1000000058	392
83.7484	173.751	90.0027	°	Spot	Velocity Angle	6	1000000059	393
175.242	85.2389	90.0027	°	Spot	Velocity Angle	6	1000000060	394
122.788	32.7853	90.0027	°	Spot	Velocity Angle	6	1000000061	395
75.4912	14.5115	90.0027	°	Spot	Velocity Angle	6	1000000062	396
128.664	38.6609	90.0027	°	Spot	Velocity Angle	6	1000000063	397
77.4735	167.476	90.0027	°	Spot	Velocity Angle	6	1000000064	398
31.0682	121.071	90.0027	°	Spot	Velocity Angle	7	1000000000	399
76.4113	166.414	90.0027	°	Spot	Velocity Angle	7	1000000001	400
19.3851	109.388	90.0027	°	Spot	Velocity Angle	7	1000000002	401
125.36	35.3572	90.0027	°	Spot	Velocity Angle	7	1000000003	402
65.3784	24.6243	90.0027	°	Spot	Velocity Angle	7	1000000004	404
95.4431	174.565	90.0027	°	Spot	Velocity Angle	7	1000000005	405
180.005	90.0027	90.0027	°	Spot	Velocity Angle	7	1000000006	406
165.073	75.0708	90.0027	°	Spot	Velocity Angle	7	1000000020	407
17.5098	107.512	90.0027	°	Spot	Velocity Angle	7	1000000007	408
179.578	90.4302	90.0027	°	Spot	Velocity Angle	7	1000000008	409
129.615	39.6119	90.0027	°	Spot	Velocity Angle	7	1000000009	410
39.2084	50.7943	90.0027	°	Spot	Velocity Angle	7	1000000065	411
130.318	139.69	90.0027	°	Spot	Velocity Angle	7	1000000010	412
30.1423	59.8604	90.0027	°	Spot	Velocity Angle	7	1000000012	413
96.4137	173.594	90.0027	°	Spot	Velocity Angle	7	1000000013	414
83.9358	6.06684	90.0027	°	Spot	Velocity Angle	7	1000000014	415
179.833	89.8301	90.0027	°	Spot	Velocity Angle	7	1000000015	416
81.6192	8.38348	90.0027	°	Spot	Velocity Angle	7	1000000016	417
180.005	90.0027	90.0027	°	Spot	Velocity Angle	7	1000000017	418
160.15	70.1469	90.0027	°	Spot	Velocity Angle	7	1000000018	419
74.0568	15.9459	90.0027	°	Spot	Velocity Angle	7	1000000019	420
110.928	159.08	90.0027	°	Spot	Velocity Angle	7	1000000021	421
88.6755	1.32726	90.0027	°	Spot	Velocity Angle	7	1000000022	422
63.8709	26.1318	90.0027	°	Spot	Velocity Angle	7	1000000023	423
147.685	122.323	90.0027	°	Spot	Velocity Angle	7	1000000024	424
149.681	59.6782	90.0027	°	Spot	Velocity Angle	7	1000000025	425
87.0988	177.101	90.0027	°	Spot	Velocity Angle	7	1000000026	426
33.852	56.1507	90.0027	°	Spot	Velocity Angle	7	1000000027	427
132.278	137.73	90.0027	°	Spot	Velocity Angle	7	1000000028	428
175.126	85.1232	90.0027	°	Spot	Velocity Angle	7	1000000029	429
10.3536	79.649	90.0027	°	Spot	Velocity Angle	7	1000000030	430
36.2937	126.296	90.0027	°	Spot	Velocity Angle	7	1000000031	431
165.969	75.966	90.0027	°	Spot	Velocity Angle	7	1000000032	432
90.0027	0	90.0027	°	Spot	Velocity Angle	7	1000000033	433
144.87	54.8674	90.0027	°	Spot	Velocity Angle	7	1000000034	434
31.367	58.6357	90.0027	°	Spot	Velocity Angle	7	1000000035	435
103.928	13.9252	90.0027	°	Spot	Velocity Angle	7	1000000036	436
116.568	153.439	90.0027	°	Spot	Velocity Angle	7	1000000037	437
130.605	40.6025	90.0027	°	Spot	Velocity Angle	7	1000000038	438
143.246	126.762	90.0027	°	Spot	Velocity Angle	7	1000000039	439
10.62	100.623	90.0027	°	Spot	Velocity Angle	7	1000000040	440
3.22468	93.2273	90.0027	°	Spot	Velocity Angle	7	1000000041	441
159.138	69.1358	90.0027	°	Spot	Velocity Angle	7	1000000042	442
97.9849	7.98228	90.0027	°	Spot	Velocity Angle	7	1000000043	443
165.969	104.039	90.0027	°	Spot	Velocity Angle	7	1000000044	444
81.8312	171.834	90.0027	°	Spot	Velocity Angle	7	1000000045	445
150.756	60.753	90.0027	°	Spot	Velocity Angle	7	1000000046	446
22.4971	67.5055	90.0027	°	Spot	Velocity Angle	7	1000000047	447
7.53014	97.5328	90.0027	°	Spot	Velocity Angle	7	1000000048	448
152.932	62.9298	90.0027	°	Spot	Velocity Angle	7	1000000049	449
169.276	100.732	90.0027	°	Spot	Velocity Angle	7	1000000050	450
20.5566	69.446	90.0027	°	Spot	Velocity Angle	7	1000000051	451
41.5538	131.556	90.0027	°	Spot	Velocity Angle	7	1000000052	452
95.7134	174.295	90.0027	°	Spot	Velocity Angle	7	1000000053	453
18.971	71.0317	90.0027	°	Spot	Velocity Angle	7	1000000054	454
41.1871	48.8155	90.0027	°	Spot	Velocity Angle	7	1000000055	455
128.664	38.6609	90.0027	°	Spot	Velocity Angle	7	1000000056	456
66.9507	23.052	90.0027	°	Spot	Velocity Angle	7	1000000057	457
8.4553	81.5474	90.0027	°	Spot	Velocity Angle	7	1000000058	459
92.0123	177.996	90.0027	°	Spot	Velocity Angle	7	1000000059	460
103.499	166.509	90.0027	°	Spot	Velocity Angle	7	1000000060	461
118.724	28.7212	90.0027	°	Spot	Velocity Angle	7	1000000061	462
82.6107	172.613	90.0027	°	Spot	Velocity Angle	7	1000000062	463
117.515	27.5128	90.0027	°	Spot	Velocity Angle	7	1000000063	464
121.611	148.397	90.0027	°	Spot	Velocity Angle	7	1000000064	465
50.2081	39.7945	90.0027	°	Spot	Velocity Angle	8	1000000000	466
48.9924	138.995	90.0027	°	Spot	Velocity Angle	8	1000000002	467
62.4954	27.5073	90.0027	°	Spot	Velocity Angle	8	1000000003	468
40.961	49.0416	90.0027	°	Spot	Velocity Angle	8	1000000004	470
83.6623	173.665	90.0027	°	Spot	Velocity Angle	8	1000000005	471
180.005	90.0027	90.0027	°	Spot	Velocity Angle	8	1000000006	472
165.969	104.039	90.0027	°	Spot	Velocity Angle	8	1000000020	473
154.719	64.7168	90.0027	°	Spot	Velocity Angle	8	1000000007	474
117.901	27.8981	90.0027	°	Spot	Velocity Angle	8	1000000008	475
92.0853	2.08259	90.0027	°	Spot	Velocity Angle	8	1000000009	476
162.26	72.2575	90.0027	°	Spot	Velocity Angle	8	1000000065	477
131.612	138.396	90.0027	°	Spot	Velocity Angle	8	1000000010	478
14.0366	104.039	90.0027	°	Spot	Velocity Angle	8	1000000011	479
1.08086	91.0836	90.0027	°	Spot	Velocity Angle	8	1000000012	480
155.777	65.7742	90.0027	°	Spot	Velocity Angle	8	1000000013	481
59.8774	30.1252	90.0027	°	Spot	Velocity Angle	8	1000000014	482
173.082	96.9263	90.0027	°	Spot	Velocity Angle	8	1000000015	483
18.1997	71.8029	90.0027	°	Spot	Velocity Angle	8	1000000016	484
180.005	90.0027	90.0027	°	Spot	Velocity Angle	8	1000000017	485
81.9534	8.04932	90.0027	°	Spot	Velocity Angle	8	1000000018	486
165.969	75.966	90.0027	°	Spot	Velocity Angle	8	1000000019	487
106.099	16.0963	90.0027	°	Spot	Velocity Angle	8	1000000021	488
81.7187	8.28393	90.0027	°	Spot	Velocity Angle	8	1000000022	489
159.449	110.559	90.0027	°	Spot	Velocity Angle	8	1000000023	490
135.217	134.791	90.0027	°	Spot	Velocity Angle	8	1000000024	491
20.5566	69.446	90.0027	°	Spot	Velocity Angle	8	1000000025	492
16.2825	73.7202	90.0027	°	Spot	Velocity Angle	8	1000000026	493
55.4245	34.5782	90.0027	°	Spot	Velocity Angle	8	1000000027	494
31.4305	58.5722	90.0027	°	Spot	Velocity Angle	8	1000000028	495
14.8269	104.83	90.0027	°	Spot	Velocity Angle	8	1000000029	496
7.47179	97.4744	90.0027	°	Spot	Velocity Angle	8	1000000030	497
123.694	33.6911	90.0027	°	Spot	Velocity Angle	8	1000000031	498
81.1303	171.133	90.0027	°	Spot	Velocity Angle	8	1000000032	499
12.3084	77.6943	90.0027	°	Spot	Velocity Angle	8	1000000033	500
31.3841	58.6185	90.0027	°	Spot	Velocity Angle	8	1000000034	501
105.369	15.3665	90.0027	°	Spot	Velocity Angle	8	1000000035	502
51.634	141.637	90.0027	°	Spot	Velocity Angle	8	1000000036	503
44.1462	134.149	90.0027	°	Spot	Velocity Angle	8	1000000037	504
40.8163	49.1864	90.0027	°	Spot	Velocity Angle	8	1000000038	505
135.885	45.8828	90.0027	°	Spot	Velocity Angle	8	1000000039	506
55.047	34.9557	90.0027	°	Spot	Velocity Angle	8	1000000040	507
80.2062	9.79652	90.0027	°	Spot	Velocity Angle	8	1000000041	508
171.935	81.9322	90.0027	°	Spot	Velocity Angle	8	1000000042	509
71.2263	18.7763	90.0027	°	Spot	Velocity Angle	8	1000000043	510
6.20364	83.799	90.0027	°	Spot	Velocity Angle	8	1000000044	511
44.2455	134.248	90.0027	°	Spot	Velocity Angle	8	1000000045	512
9.92656	80.0761	90.0027	°	Spot	Velocity Angle	8	1000000046	513
25.2284	64.7743	90.0027	°	Spot	Velocity Angle	8	1000000047	514
47.5652	137.568	90.0027	°	Spot	Velocity Angle	8	1000000048	515
122.973	32.9704	90.0027	°	Spot	Velocity Angle	8	1000000049	516
9.46262	80.5401	90.0027	°	Spot	Velocity Angle	8	1000000050	517
3.57642	86.4262	90.0027	°	Spot	Velocity Angle	8	1000000051	518
175.727	85.7246	90.0027	°	Spot	Velocity Angle	8	1000000052	519
33.6911	56.3116	90.0027	°	Spot	Velocity Angle	8	1000000053	520
111.306	21.3033	90.0027	°	Spot	Velocity Angle	8	1000000054	521
50.529	39.4736	90.0027	°	Spot	Velocity Angle	8	1000000055	522
40.8163	49.1864	90.0027	°	Spot	Velocity Angle	8	1000000056	523
69.446	20.5566	90.0027	°	Spot	Velocity Angle	8	1000000057	524
17.9285	72.0742	90.0027	°	Spot	Velocity Angle	8	1000000058	526
54.784	144.787	90.0027	°	Spot	Velocity Angle	8	1000000059	527
178.703	88.7007	90.0027	°	Spot	Velocity Angle	8	1000000060	528
54.784	144.787	90.0027	°	Spot	Velocity Angle	8	1000000061	529
91.4906	178.517	90.0027	°	Spot	Velocity Angle	8	1000000062	530
53.5426	143.545	90.0027	°	Spot	Velocity Angle	8	1000000063	531
12.7247	102.727	90.0027	°	Spot	Velocity Angle	8	1000000064	532
176.825	93.1826	90.0027	°	Spot	Velocity Angle	9	1000000000	533
85.5179	4.48472	90.0027	°	Spot	Velocity Angle	9	1000000002	534
51.5809	38.4218	90.0027	°	Spot	Velocity Angle	9	1000000004	536
175.606	94.4015	90.0027	°	Spot	Velocity Angle	9	1000000005	537
0	90.0027	90.0027	°	Spot	Velocity Angle	9	1000000006	538
180.005	90.0027	90.0027	°	Spot	Velocity Angle	9	1000000020	539
161.704	71.7016	90.0027	°	Spot	Velocity Angle	9	1000000007	540
68.8158	21.1868	90.0027	°	Spot	Velocity Angle	9	1000000008	541
164.107	105.901	90.0027	°	Spot	Velocity Angle	9	1000000009	542
159.898	110.109	90.0027	°	Spot	Velocity Angle	9	1000000065	543
75.2587	14.744	90.0027	°	Spot	Velocity Angle	9	1000000010	544
159.665	69.6628	90.0027	°	Spot	Velocity Angle	9	1000000011	545
140.91	129.098	90.0027	°	Spot	Velocity Angle	9	1000000012	546
39.6904	129.693	90.0027	°	Spot	Velocity Angle	9	1000000003	547
130.767	40.7648	90.0027	°	Spot	Velocity Angle	9	1000000013	548
42.3987	47.604	90.0027	°	Spot	Velocity Angle	9	1000000014	549
177.684	87.6811	90.0027	°	Spot	Velocity Angle	9	1000000015	550
30.2573	59.7453	90.0027	°	Spot	Velocity Angle	9	1000000016	551
180.005	90.0027	90.0027	°	Spot	Velocity Angle	9	1000000017	552
143.75	53.7477	90.0027	°	Spot	Velocity Angle	9	1000000019	553
26.5658	63.4368	90.0027	°	Spot	Velocity Angle	9	1000000018	554
107.953	17.9499	90.0027	°	Spot	Velocity Angle	9	1000000021	555
142.129	52.1266	90.0027	°	Spot	Velocity Angle	9	1000000022	556
150.856	60.8537	90.0027	°	Spot	Velocity Angle	9	1000000023	557
78.6924	11.3103	90.0027	°	Spot	Velocity Angle	9	1000000024	558
177.143	92.8651	90.0027	°	Spot	Velocity Angle	9	1000000025	559
34.2296	55.7731	90.0027	°	Spot	Velocity Angle	9	1000000026	560
90.8774	0.874718	90.0027	°	Spot	Velocity Angle	9	1000000027	561
126.625	36.6224	90.0027	°	Spot	Velocity Angle	9	1000000028	562
73.3814	16.6213	90.0027	°	Spot	Velocity Angle	9	1000000029	563
156.757	66.7547	90.0027	°	Spot	Velocity Angle	9	1000000030	564
0.609754	89.3931	90.0027	°	Spot	Velocity Angle	9	1000000031	565
84.3352	174.338	90.0027	°	Spot	Velocity Angle	9	1000000032	566
170.543	99.4653	90.0027	°	Spot	Velocity Angle	9	1000000033	567
17.199	72.8036	90.0027	°	Spot	Velocity Angle	9	1000000034	568
67.9341	22.0685	90.0027	°	Spot	Velocity Angle	9	1000000035	569
105.949	164.059	90.0027	°	Spot	Velocity Angle	9	1000000036	570
5.71079	84.2919	90.0027	°	Spot	Velocity Angle	9	1000000037	571
71.8803	18.1224	90.0027	°	Spot	Velocity Angle	9	1000000038	572
89.8949	0.106534	90.0027	°	Spot	Velocity Angle	9	1000000039	573
107.285	17.282	90.0027	°	Spot	Velocity Angle	9	1000000040	574
169.351	79.3484	90.0027	°	Spot	Velocity Angle	9	1000000041	575
1.83925	91.8419	90.0027	°	Spot	Velocity Angle	9	1000000042	576
36.1766	53.826	90.0027	°	Spot	Velocity Angle	9	1000000043	577
132.768	42.7656	90.0027	°	Spot	Velocity Angle	9	1000000044	578
175.411	94.597	90.0027	°	Spot	Velocity Angle	9	1000000045	579
151.793	61.7901	90.0027	°	Spot	Velocity Angle	9	1000000046	580
11.634	101.637	90.0027	°	Spot	Velocity Angle	9	1000000047	581
166.424	103.584	90.0027	°	Spot	Velocity Angle	9	1000000048	582
82.7882	7.21449	90.0027	°	Spot	Velocity Angle	9	1000000049	583
73.4148	16.5878	90.0027	°	Spot	Velocity Angle	9	1000000050	584
164.481	105.527	90.0027	°	Spot	Velocity Angle	9	1000000051	585
173.265	96.7429	90.0027	°	Spot	Velocity Angle	9	1000000052	586
154.803	64.8008	90.0027	°	Spot	Velocity Angle	9	1000000053	587
150.559	119.449	90.0027	°	Spot	Velocity Angle	9	1000000054	588
167.281	77.2779	90.0027	°	Spot	Velocity Angle	9	1000000055	589
104.229	165.779	90.0027	°	Spot	Velocity Angle	9	1000000056	590
161.901	108.107	90.0027	°	Spot	Velocity Angle	9	1000000057	592
5.87761	84.1251	90.0027	°	Spot	Velocity Angle	9	1000000058	593
141.344	51.3417	90.0027	°	Spot	Velocity Angle	9	1000000059	594
162.505	72.5028	90.0027	°	Spot	Velocity Angle	9	1000000060	595
159.868	69.8658	90.0027	°	Spot	Velocity Angle	9	1000000061	596
73.331	16.6716	90.0027	°	Spot	Velocity Angle	9	1000000062	597
150.023	60.0201	90.0027	°	Spot	Velocity Angle	9	1000000063	598
158.843	68.8408	90.0027	°	Spot	Velocity Angle	9	1000000064	599
127.201	142.807	90.0027	°	Spot	Velocity Angle	10	1000000000	600
5.57231	95.575	90.0027	°	Spot	Velocity Angle	10	1000000001	601
148.303	58.3003	90.0027	°	Spot	Velocity Angle	10	1000000002	602
54.0763	35.9263	90.0027	°	Spot	Velocity Angle	10	1000000004	604
81.6516	171.654	90.0027	°	Spot	Velocity Angle	10	1000000005	605
180.005	90.0027	90.0027	°	Spot	Velocity Angle	10	1000000006	606
16.2607	73.742	90.0027	°	Spot	Velocity Angle	10	1000000020	607
58.2925	148.295	90.0027	°	Spot	Velocity Angle	10	1000000007	608
138.244	48.2411	90.0027	°	Spot	Velocity Angle	10	1000000008	609
58.5096	148.512	90.0027	°	Spot	Velocity Angle	10	1000000009	610
155.495	114.513	90.0027	°	Spot	Velocity Angle	10	1000000065	611
46.5707	43.4319	90.0027	°	Spot	Velocity Angle	10	1000000010	612
129.039	140.969	90.0027	°	Spot	Velocity Angle	10	1000000012	613
76.6026	166.605	90.0027	°	Spot	Velocity Angle	10	1000000003	614
131.637	138.371	90.0027	°	Spot	Velocity Angle	10	1000000013	615
37.6071	52.3955	90.0027	°	Spot	Velocity Angle	10	1000000014	616
132.334	137.674	90.0027	°	Spot	Velocity Angle	10	1000000016	617
180.005	90.0027	90.0027	°	Spot	Velocity Angle	10	1000000017	618
73.6411	163.644	90.0027	°	Spot	Velocity Angle	10	1000000018	619
22.6205	67.3821	90.0027	°	Spot	Velocity Angle	10	1000000019	620
119.917	150.091	90.0027	°	Spot	Velocity Angle	10	1000000021	621
34.73	124.733	90.0027	°	Spot	Velocity Angle	10	1000000022	622
25.7415	64.2612	90.0027	°	Spot	Velocity Angle	10	1000000023	623
42.0275	47.9751	90.0027	°	Spot	Velocity Angle	10	1000000024	624
127.651	142.357	90.0027	°	Spot	Velocity Angle	10	1000000025	625
179.061	89.0583	90.0027	°	Spot	Velocity Angle	10	1000000026	626
173.563	83.5609	90.0027	°	Spot	Velocity Angle	10	1000000027	627
124.628	34.6252	90.0027	°	Spot	Velocity Angle	10	1000000028	628
167.78	77.7772	90.0027	°	Spot	Velocity Angle	10	1000000029	629
169.474	79.4714	90.0027	°	Spot	Velocity Angle	10	1000000030	630
110.228	159.78	90.0027	°	Spot	Velocity Angle	10	1000000031	631
71.6622	18.3405	90.0027	°	Spot	Velocity Angle	10	1000000032	632
67.1683	157.171	90.0027	°	Spot	Velocity Angle	10	1000000033	633
86.5343	176.537	90.0027	°	Spot	Velocity Angle	10	1000000034	634
96.3782	173.63	90.0027	°	Spot	Velocity Angle	10	1000000035	635
33.3751	123.378	90.0027	°	Spot	Velocity Angle	10	1000000036	636
85.4286	4.57407	90.0027	°	Spot	Velocity Angle	10	1000000037	637
60.753	150.756	90.0027	°	Spot	Velocity Angle	10	1000000038	638
93.3447	3.34203	90.0027	°	Spot	Velocity Angle	10	1000000039	639
63.0742	153.077	90.0027	°	Spot	Velocity Angle	10	1000000040	640
127.536	142.472	90.0027	°	Spot	Velocity Angle	10	1000000041	641
21.0381	111.041	90.0027	°	Spot	Velocity Angle	10	1000000042	642
11.8749	101.878	90.0027	°	Spot	Velocity Angle	10	1000000043	643
177.852	87.8496	90.0027	°	Spot	Velocity Angle	10	1000000044	644
122.589	147.419	90.0027	°	Spot	Velocity Angle	10	1000000045	645
99.7305	170.277	90.0027	°	Spot	Velocity Angle	10	1000000046	646
46.5495	136.552	90.0027	°	Spot	Velocity Angle	10	1000000047	647
9.54268	99.5453	90.0027	°	Spot	Velocity Angle	10	1000000048	648
111.165	158.843	90.0027	°	Spot	Velocity Angle	10	1000000049	649
11.889	101.892	90.0027	°	Spot	Velocity Angle	10	1000000050	650
124.596	145.412	90.0027	°	Spot	Velocity Angle	10	1000000051	651
143.638	126.37	90.0027	°	Spot	Velocity Angle	10	1000000052	652
83.2926	173.295	90.0027	°	Spot	Velocity Angle	10	1000000053	653
76.9383	166.941	90.0027	°	Spot	Velocity Angle	10	1000000054	654
60.8342	150.837	90.0027	°	Spot	Velocity Angle	10	1000000055	655
27.0049	117.008	90.0027	°	Spot	Velocity Angle	10	1000000056	656
105.104	164.904	90.0027	°	Spot	Velocity Angle	10	1000000057	657
158.816	111.192	90.0027	°	Spot	Velocity Angle	10	1000000058	658
65.2268	155.229	90.0027	°	Spot	Velocity Angle	10	1000000059	660
161.293	108.715	90.0027	°	Spot	Velocity Angle	10	1000000060	661
138.818	48.8155	90.0027	°	Spot	Velocity Angle	10	1000000061	662
111.227	21.2243	90.0027	°	Spot	Velocity Angle	10	1000000062	663
99.4653	9.4626	90.0027	°	Spot	Velocity Angle	10	1000000063	664
137.125	132.883	90.0027	°	Spot	Velocity Angle	10	1000000064	665
173.591	83.5879	90.0027	°	Spot	Velocity Angle	11	1000000000	666
51.9545	141.957	90.0027	°	Spot	Velocity Angle	11	1000000001	667
40.9729	130.976	90.0027	°	Spot	Velocity Angle	11	1000000002	668
122.242	147.766	90.0027	°	Spot	Velocity Angle	11	1000000004	670
45.6754	135.678	90.0027	°	Spot	Velocity Angle	11	1000000005	671
0	90.0027	90.0027	°	Spot	Velocity Angle	11	1000000006	672
0.609754	90.6122	90.0027	°	Spot	Velocity Angle	11	1000000020	673
37.188	127.191	90.0027	°	Spot	Velocity Angle	11	1000000007	674
135.834	45.8317	90.0027	°	Spot	Velocity Angle	11	1000000008	675
18.1386	108.141	90.0027	°	Spot	Velocity Angle	11	1000000009	676
18.8253	108.828	90.0027	°	Spot	Velocity Angle	11	1000000010	677
141.993	128.015	90.0027	°	Spot	Velocity Angle	11	1000000011	678
10.2272	79.7755	90.0027	°	Spot	Velocity Angle	11	1000000012	679
79.8666	169.869	90.0027	°	Spot	Velocity Angle	11	1000000003	680
1.84775	91.8503	90.0027	°	Spot	Velocity Angle	11	1000000013	681
8.0431	81.9595	90.0027	°	Spot	Velocity Angle	11	1000000014	682
155.115	114.893	90.0027	°	Spot	Velocity Angle	11	1000000015	683
3.94528	86.0574	90.0027	°	Spot	Velocity Angle	11	1000000016	684
180.005	90.0027	90.0027	°	Spot	Velocity Angle	11	1000000017	685
100.011	10.0083	90.0027	°	Spot	Velocity Angle	11	1000000018	686
18.8004	108.803	90.0027	°	Spot	Velocity Angle	11	1000000019	687
18.1386	71.864	90.0027	°	Spot	Velocity Angle	11	1000000021	688
114.447	24.4447	90.0027	°	Spot	Velocity Angle	11	1000000022	689
13.2409	103.244	90.0027	°	Spot	Velocity Angle	11	1000000023	690
119.138	150.87	90.0027	°	Spot	Velocity Angle	11	1000000024	691
0.636755	89.3661	90.0027	°	Spot	Velocity Angle	11	1000000025	692
163.861	106.147	90.0027	°	Spot	Velocity Angle	11	1000000026	693
50.9076	39.095	90.0027	°	Spot	Velocity Angle	11	1000000027	694
48.8155	138.818	90.0027	°	Spot	Velocity Angle	11	1000000028	695
32.4721	57.5305	90.0027	°	Spot	Velocity Angle	11	1000000029	696
14.365	104.368	90.0027	°	Spot	Velocity Angle	11	1000000030	697
78.7765	11.2261	90.0027	°	Spot	Velocity Angle	11	1000000033	698
90.9655	0.962893	90.0027	°	Spot	Velocity Angle	11	1000000032	699
42.1857	47.817	90.0027	°	Spot	Velocity Angle	11	1000000034	700
130.105	139.903	90.0027	°	Spot	Velocity Angle	11	1000000035	701
17.6506	72.352	90.0027	°	Spot	Velocity Angle	11	1000000036	702
58.5722	31.4305	90.0027	°	Spot	Velocity Angle	11	1000000037	703
53.2423	143.245	90.0027	°	Spot	Velocity Angle	11	1000000038	704
60.0634	150.066	90.0027	°	Spot	Velocity Angle	11	1000000039	705
37.5202	52.4824	90.0027	°	Spot	Velocity Angle	11	1000000040	706
48.1236	41.8791	90.0027	°	Spot	Velocity Angle	11	1000000041	707
24.6005	114.603	90.0027	°	Spot	Velocity Angle	11	1000000042	708
43.6879	133.691	90.0027	°	Spot	Velocity Angle	11	1000000043	709
20.8074	110.81	90.0027	°	Spot	Velocity Angle	11	1000000044	710
2.86254	87.1402	90.0027	°	Spot	Velocity Angle	11	1000000045	711
44.0517	134.054	90.0027	°	Spot	Velocity Angle	11	1000000046	712
123.115	146.893	90.0027	°	Spot	Velocity Angle	11	1000000047	713
32.7758	57.2268	90.0027	°	Spot	Velocity Angle	11	1000000048	714
180.005	90.0027	90.0027	°	Spot	Velocity Angle	11	1000000049	715
164.296	74.2935	90.0027	°	Spot	Velocity Angle	11	1000000050	716
140.811	129.197	90.0027	°	Spot	Velocity Angle	11	1000000051	717
173.199	83.1961	90.0027	°	Spot	Velocity Angle	11	1000000052	718
23.7211	66.2816	90.0027	°	Spot	Velocity Angle	11	1000000053	719
37.1478	52.8549	90.0027	°	Spot	Velocity Angle	11	1000000054	720
9.95092	80.0517	90.0027	°	Spot	Velocity Angle	11	1000000055	721
43.2001	46.8025	90.0027	°	Spot	Velocity Angle	11	1000000056	722
11.1432	101.146	90.0027	°	Spot	Velocity Angle	11	1000000057	723
166.556	103.452	90.0027	°	Spot	Velocity Angle	11	1000000058	724
18.2524	71.7502	90.0027	°	Spot	Velocity Angle	11	1000000059	726
13.0834	103.086	90.0027	°	Spot	Velocity Angle	11	1000000060	727
62.2067	152.209	90.0027	°	Spot	Velocity Angle	11	1000000061	728
148.7	121.308	90.0027	°	Spot	Velocity Angle	11	1000000062	729
11.9211	78.0816	90.0027	°	Spot	Velocity Angle	11	1000000063	730
14.9319	104.935	90.0027	°	Spot	Velocity Angle	11	1000000064	731
76.7508	13.2518	90.0027	°	Spot	Velocity Angle	12	1000000000	732
133.502	136.506	90.0027	°	Spot	Velocity Angle	12	1000000001	733
134.388	135.62	90.0027	°	Spot	Velocity Angle	12	1000000002	734
132.188	137.82	90.0027	°	Spot	Velocity Angle	12	1000000004	736
111.805	21.8021	90.0027	°	Spot	Velocity Angle	12	1000000005	737
180.005	90.0027	90.0027	°	Spot	Velocity Angle	12	1000000006	738
135.004	45.0013	90.0027	°	Spot	Velocity Angle	12	1000000020	739
25.1916	115.194	90.0027	°	Spot	Velocity Angle	12	1000000007	740
147.533	57.5305	90.0027	°	Spot	Velocity Angle	12	1000000008	741
62.6695	27.3332	90.0027	°	Spot	Velocity Angle	12	1000000009	742
161.57	108.438	90.0027	°	Spot	Velocity Angle	12	1000000010	743
44.2374	134.24	90.0027	°	Spot	Velocity Angle	12	1000000012	744
81.8723	8.13033	90.0027	°	Spot	Velocity Angle	12	1000000003	745
41.3999	48.6027	90.0027	°	Spot	Velocity Angle	12	1000000013	746
178.812	91.1962	90.0027	°	Spot	Velocity Angle	12	1000000014	747
29.9545	60.0482	90.0027	°	Spot	Velocity Angle	12	1000000016	748
0	90.0027	90.0027	°	Spot	Velocity Angle	12	1000000017	749
151.194	118.814	90.0027	°	Spot	Velocity Angle	12	1000000019	750
100.308	10.3052	90.0027	°	Spot	Velocity Angle	12	1000000018	751
164.881	74.8782	90.0027	°	Spot	Velocity Angle	12	1000000021	752
1.14589	88.8569	90.0027	°	Spot	Velocity Angle	12	1000000022	753
155.302	65.2995	90.0027	°	Spot	Velocity Angle	12	1000000023	754
157.756	112.252	90.0027	°	Spot	Velocity Angle	12	1000000024	755
79.5885	10.4141	90.0027	°	Spot	Velocity Angle	12	1000000025	756
5.7874	95.7901	90.0027	°	Spot	Velocity Angle	12	1000000027	757
59.038	149.041	90.0027	°	Spot	Velocity Angle	12	1000000028	758
157.756	112.252	90.0027	°	Spot	Velocity Angle	12	1000000029	759
75.5319	14.4707	90.0027	°	Spot	Velocity Angle	12	1000000030	760
116.8	26.7969	90.0027	°	Spot	Velocity Angle	12	1000000031	761
119.661	150.347	90.0027	°	Spot	Velocity Angle	12	1000000032	762
130.24	40.2375	90.0027	°	Spot	Velocity Angle	12	1000000033	763
100.011	10.0083	90.0027	°	Spot	Velocity Angle	12	1000000034	764
128.31	38.3069	90.0027	°	Spot	Velocity Angle	12	1000000036	765
18.6879	71.3148	90.0027	°	Spot	Velocity Angle	12	1000000037	766
170.543	80.5401	90.0027	°	Spot	Velocity Angle	12	1000000038	767
52.2936	142.296	90.0027	°	Spot	Velocity Angle	12	1000000039	768
165.969	75.966	90.0027	°	Spot	Velocity Angle	12	1000000040	769
144.207	125.801	90.0027	°	Spot	Velocity Angle	12	1000000041	770
132.829	42.8265	90.0027	°	Spot	Velocity Angle	12	1000000042	771
111.48	158.528	90.0027	°	Spot	Velocity Angle	12	1000000043	772
42.4804	132.483	90.0027	°	Spot	Velocity Angle	12	1000000044	773
129.13	39.1272	90.0027	°	Spot	Velocity Angle	12	1000000045	774
151.369	61.3667	90.0027	°	Spot	Velocity Angle	12	1000000046	775
54.3252	35.6775	90.0027	°	Spot	Velocity Angle	12	1000000047	776
156.472	66.4696	90.0027	°	Spot	Velocity Angle	12	1000000048	777
158.203	68.2006	90.0027	°	Spot	Velocity Angle	12	1000000050	778
146.372	123.636	90.0027	°	Spot	Velocity Angle	12	1000000051	779
169.818	79.8157	90.0027	°	Spot	Velocity Angle	12	1000000052	780
90.0027	90.0027	90.0027	°	Spot	Velocity Angle	12	1000000053	781
2.86254	87.1402	90.0027	°	Spot	Velocity Angle	12	1000000054	782
151.98	61.9773	90.0027	°	Spot	Velocity Angle	12	1000000055	783
172.449	82.4461	90.0027	°	Spot	Velocity Angle	12	1000000056	784
120.967	30.9647	90.0027	°	Spot	Velocity Angle	12	1000000057	785
154.988	64.985	90.0027	°	Spot	Velocity Angle	12	1000000058	786
26.5658	63.4368	90.0027	°	Spot	Velocity Angle	12	1000000059	788
30.9647	59.038	90.0027	°	Spot	Velocity Angle	12	1000000060	789
75.7211	165.724	90.0027	°	Spot	Velocity Angle	12	1000000061	790
78.4677	168.47	90.0027	°	Spot	Velocity Angle	12	1000000062	791
156.869	66.8663	90.0027	°	Spot	Velocity Angle	12	1000000063	792
152.18	117.828	90.0027	°	Spot	Velocity Angle	12	1000000064	793
89.2232	0.779363	90.0027	°	Spot	Velocity Angle	13	1000000000	794
163.861	73.8578	90.0027	°	Spot	Velocity Angle	13	1000000002	795
113.462	23.4597	90.0027	°	Spot	Velocity Angle	13	1000000004	797
136.206	133.802	90.0027	°	Spot	Velocity Angle	13	1000000005	798
0	90.0027	90.0027	°	Spot	Velocity Angle	13	1000000006	799
151.964	61.9617	90.0027	°	Spot	Velocity Angle	13	1000000020	800
7.02298	97.0257	90.0027	°	Spot	Velocity Angle	13	1000000007	801
113.502	156.506	90.0027	°	Spot	Velocity Angle	13	1000000008	802
151.299	61.2959	90.0027	°	Spot	Velocity Angle	13	1000000009	803
159.682	69.6789	90.0027	°	Spot	Velocity Angle	13	1000000065	804
54.0919	35.9108	90.0027	°	Spot	Velocity Angle	13	1000000010	805
132.401	137.607	90.0027	°	Spot	Velocity Angle	13	1000000012	806
105.553	15.5503	90.0027	°	Spot	Velocity Angle	13	1000000003	807
128.845	38.842	90.0027	°	Spot	Velocity Angle	13	1000000013	808
174.414	84.4109	90.0027	°	Spot	Velocity Angle	13	1000000014	809
139.699	130.309	90.0027	°	Spot	Velocity Angle	13	1000000016	810
180.005	90.0027	90.0027	°	Spot	Velocity Angle	13	1000000017	811
160.545	109.463	90.0027	°	Spot	Velocity Angle	13	1000000019	812
177.619	87.6166	90.0027	°	Spot	Velocity Angle	13	1000000018	813
177.689	87.6867	90.0027	°	Spot	Velocity Angle	13	1000000021	814
180.005	90.0027	90.0027	°	Spot	Velocity Angle	13	1000000022	815
165.969	75.966	90.0027	°	Spot	Velocity Angle	13	1000000023	816
141.905	51.9019	90.0027	°	Spot	Velocity Angle	13	1000000024	817
10.8406	100.843	90.0027	°	Spot	Velocity Angle	13	1000000025	818
177.763	92.2451	90.0027	°	Spot	Velocity Angle	13	1000000027	819
159.572	110.436	90.0027	°	Spot	Velocity Angle	13	1000000028	820
146.164	123.844	90.0027	°	Spot	Velocity Angle	13	1000000029	821
177.213	92.7954	90.0027	°	Spot	Velocity Angle	13	1000000030	822
162.567	107.441	90.0027	°	Spot	Velocity Angle	13	1000000066	823
119.53	150.478	90.0027	°	Spot	Velocity Angle	13	1000000032	824
55.4093	145.412	90.0027	°	Spot	Velocity Angle	13	1000000033	825
143.134	126.874	90.0027	°	Spot	Velocity Angle	13	1000000034	826
167.74	77.7375	90.0027	°	Spot	Velocity Angle	13	1000000035	827
137.039	47.0364	90.0027	°	Spot	Velocity Angle	13	1000000036	828
123.694	146.314	90.0027	°	Spot	Velocity Angle	13	1000000037	829
158.203	111.805	90.0027	°	Spot	Velocity Angle	13	1000000038	830
161.355	108.653	90.0027	°	Spot	Velocity Angle	13	1000000039	831
133.132	136.876	90.0027	°	Spot	Velocity Angle	13	1000000040	832
120.016	149.992	90.0027	°	Spot	Velocity Angle	13	1000000041	833
47.8844	137.887	90.0027	°	Spot	Velocity Angle	13	1000000042	834
130.318	139.69	90.0027	°	Spot	Velocity Angle	13	1000000043	835
133.268	136.74	90.0027	°	Spot	Velocity Angle	13	1000000044	836
178.39	91.6183	90.0027	°	Spot	Velocity Angle	13	1000000045	837
149.775	59.7721	90.0027	°	Spot	Velocity Angle	13	1000000046	838
2.33052	92.3332	90.0027	°	Spot	Velocity Angle	13	1000000047	839
94.1624	4.15975	90.0027	°	Spot	Velocity Angle	13	1000000048	840
19.7677	109.77	90.0027	°	Spot	Velocity Angle	13	1000000050	841
146.857	123.151	90.0027	°	Spot	Velocity Angle	13	1000000051	842
18.0047	108.007	90.0027	°	Spot	Velocity Angle	13	1000000052	843
146.028	123.98	90.0027	°	Spot	Velocity Angle	13	1000000053	844
91.0939	178.914	90.0027	°	Spot	Velocity Angle	13	1000000054	845
166.593	103.415	90.0027	°	Spot	Velocity Angle	13	1000000055	846
159.449	110.559	90.0027	°	Spot	Velocity Angle	13	1000000056	847
164.672	74.6689	90.0027	°	Spot	Velocity Angle	13	1000000057	848
174.565	95.4431	90.0027	°	Spot	Velocity Angle	13	1000000058	850
156.506	113.502	90.0027	°	Spot	Velocity Angle	13	1000000059	851
6.11567	96.1183	90.0027	°	Spot	Velocity Angle	13	1000000060	852
61.2447	151.247	90.0027	°	Spot	Velocity Angle	13	1000000061	853
95.0269	174.981	90.0027	°	Spot	Velocity Angle	13	1000000062	854
136.979	133.029	90.0027	°	Spot	Velocity Angle	13	1000000063	855
169.629	100.379	90.0027	°	Spot	Velocity Angle	13	1000000064	856
102.575	167.432	90.0027	°	Spot	Velocity Angle	14	1000000000	857
81.9059	8.09677	90.0027	°	Spot	Velocity Angle	14	1000000001	858
98.9179	8.9152	90.0027	°	Spot	Velocity Angle	14	1000000002	859
88.155	1.84775	90.0027	°	Spot	Velocity Angle	14	1000000003	860
109.228	160.78	90.0027	°	Spot	Velocity Angle	14	1000000004	862
132.188	137.82	90.0027	°	Spot	Velocity Angle	14	1000000005	863
0	90.0027	90.0027	°	Spot	Velocity Angle	14	1000000006	864
108.438	18.4355	90.0027	°	Spot	Velocity Angle	14	1000000020	865
58.5722	148.575	90.0027	°	Spot	Velocity Angle	14	1000000007	866
28.8116	118.814	90.0027	°	Spot	Velocity Angle	14	1000000008	867
104.039	165.969	90.0027	°	Spot	Velocity Angle	14	1000000009	868
11.7016	78.301	90.0027	°	Spot	Velocity Angle	14	1000000065	869
1.62129	88.3815	90.0027	°	Spot	Velocity Angle	14	1000000010	870
14.4529	75.5498	90.0027	°	Spot	Velocity Angle	14	1000000011	871
40.1273	49.8754	90.0027	°	Spot	Velocity Angle	14	1000000012	872
115.087	25.0843	90.0027	°	Spot	Velocity Angle	14	1000000013	873
164.629	74.626	90.0027	°	Spot	Velocity Angle	14	1000000014	874
46.0064	136.009	90.0027	°	Spot	Velocity Angle	14	1000000015	875
166.706	76.7037	90.0027	°	Spot	Velocity Angle	14	1000000016	876
180.005	90.0027	90.0027	°	Spot	Velocity Angle	14	1000000017	877
131.395	41.3928	90.0027	°	Spot	Velocity Angle	14	1000000019	878
175.106	85.1034	90.0027	°	Spot	Velocity Angle	14	1000000018	879
104.688	14.6856	90.0027	°	Spot	Velocity Angle	14	1000000021	880
148.303	58.3003	90.0027	°	Spot	Velocity Angle	14	1000000022	881
162.651	72.6481	90.0027	°	Spot	Velocity Angle	14	1000000023	882
114.612	24.6092	90.0027	°	Spot	Velocity Angle	14	1000000024	883
175.92	85.9169	90.0027	°	Spot	Velocity Angle	14	1000000025	884
117.116	27.1132	90.0027	°	Spot	Velocity Angle	14	1000000026	885
166.882	76.8794	90.0027	°	Spot	Velocity Angle	14	1000000027	886
150.559	119.449	90.0027	°	Spot	Velocity Angle	14	1000000028	887
32.9062	57.0964	90.0027	°	Spot	Velocity Angle	14	1000000029	888
142.436	127.572	90.0027	°	Spot	Velocity Angle	14	1000000030	889
97.7347	172.273	90.0027	°	Spot	Velocity Angle	14	1000000066	890
83.5031	6.49958	90.0027	°	Spot	Velocity Angle	14	1000000031	891
57.4666	32.536	90.0027	°	Spot	Velocity Angle	14	1000000032	892
14.4707	104.473	90.0027	°	Spot	Velocity Angle	14	1000000033	893
153.439	116.568	90.0027	°	Spot	Velocity Angle	14	1000000034	894
67.7261	22.2766	90.0027	°	Spot	Velocity Angle	14	1000000035	895
132.713	137.295	90.0027	°	Spot	Velocity Angle	14	1000000036	896
165.682	104.326	90.0027	°	Spot	Velocity Angle	14	1000000037	897
12.5292	102.532	90.0027	°	Spot	Velocity Angle	14	1000000038	898
90.0027	0	90.0027	°	Spot	Velocity Angle	14	1000000039	899
45.6174	44.3852	90.0027	°	Spot	Velocity Angle	14	1000000040	900
87.9388	2.0638	90.0027	°	Spot	Velocity Angle	14	1000000041	901
173.706	83.7031	90.0027	°	Spot	Velocity Angle	14	1000000042	902
108.856	18.8537	90.0027	°	Spot	Velocity Angle	14	1000000043	903
166.386	103.622	90.0027	°	Spot	Velocity Angle	14	1000000044	904
82.3518	172.354	90.0027	°	Spot	Velocity Angle	14	1000000045	905
96.9438	173.064	90.0027	°	Spot	Velocity Angle	14	1000000046	906
6.11567	83.887	90.0027	°	Spot	Velocity Angle	14	1000000047	907
2.0097	87.993	90.0027	°	Spot	Velocity Angle	14	1000000048	908
159.758	69.7554	90.0027	°	Spot	Velocity Angle	14	1000000049	909
58.7833	148.786	90.0027	°	Spot	Velocity Angle	14	1000000050	910
121.809	148.199	90.0027	°	Spot	Velocity Angle	14	1000000051	911
23.0069	113.01	90.0027	°	Spot	Velocity Angle	14	1000000052	912
167.821	102.187	90.0027	°	Spot	Velocity Angle	14	1000000053	913
119.748	29.7458	90.0027	°	Spot	Velocity Angle	14	1000000054	914
180.005	90.0027	90.0027	°	Spot	Velocity Angle	14	1000000055	915
66.0395	156.042	90.0027	°	Spot	Velocity Angle	14	1000000056	916
118.983	28.9806	90.0027	°	Spot	Velocity Angle	14	1000000057	917
25.66	115.663	90.0027	°	Spot	Velocity Angle	14	1000000058	919
164.059	74.0568	90.0027	°	Spot	Velocity Angle	14	1000000059	920
13.7074	76.2953	90.0027	°	Spot	Velocity Angle	14	1000000060	921
138.428	48.4253	90.0027	°	Spot	Velocity Angle	14	1000000061	922
106.508	163.5	90.0027	°	Spot	Velocity Angle	14	1000000062	923
101.064	168.944	90.0027	°	Spot	Velocity Angle	14	1000000063	924
162.763	107.245	90.0027	°	Spot	Velocity Angle	14	1000000064	925
163.816	106.192	90.0027	°	Spot	Velocity Angle	15	1000000000	926
49.0297	40.9729	90.0027	°	Spot	Velocity Angle	15	1000000001	927
2.16118	92.1638	90.0027	°	Spot	Velocity Angle	15	1000000002	928
28.9032	118.906	90.0027	°	Spot	Velocity Angle	15	1000000004	930
96.9839	6.98127	90.0027	°	Spot	Velocity Angle	15	1000000005	931
180.005	90.0027	90.0027	°	Spot	Velocity Angle	15	1000000006	932
57.6543	32.3484	90.0027	°	Spot	Velocity Angle	15	1000000020	933
17.3545	107.357	90.0027	°	Spot	Velocity Angle	15	1000000007	934
56.8903	33.1123	90.0027	°	Spot	Velocity Angle	15	1000000008	935
23.6301	66.3726	90.0027	°	Spot	Velocity Angle	15	1000000009	936
28.7845	61.2182	90.0027	°	Spot	Velocity Angle	15	1000000010	937
41.0614	48.9412	90.0027	°	Spot	Velocity Angle	15	1000000011	938
38.8931	51.1095	90.0027	°	Spot	Velocity Angle	15	1000000012	939
43.9512	133.954	90.0027	°	Spot	Velocity Angle	15	1000000003	940
30.2573	59.7453	90.0027	°	Spot	Velocity Angle	15	1000000013	941
151.439	61.436	90.0027	°	Spot	Velocity Angle	15	1000000014	942
0.740743	90.7435	90.0027	°	Spot	Velocity Angle	15	1000000015	943
40.647	49.3557	90.0027	°	Spot	Velocity Angle	15	1000000016	944
180.005	90.0027	90.0027	°	Spot	Velocity Angle	15	1000000017	945
57.313	32.6897	90.0027	°	Spot	Velocity Angle	15	1000000018	946
47.7716	42.231	90.0027	°	Spot	Velocity Angle	15	1000000019	947
60.3973	29.6053	90.0027	°	Spot	Velocity Angle	15	1000000021	948
90.6187	0.616139	90.0027	°	Spot	Velocity Angle	15	1000000022	949
93.1826	3.17986	90.0027	°	Spot	Velocity Angle	15	1000000023	950
33.4258	56.5769	90.0027	°	Spot	Velocity Angle	15	1000000024	951
104.577	14.5746	90.0027	°	Spot	Velocity Angle	15	1000000025	952
38.094	128.097	90.0027	°	Spot	Velocity Angle	15	1000000026	953
66.5359	23.4668	90.0027	°	Spot	Velocity Angle	15	1000000027	954
45.5777	44.4249	90.0027	°	Spot	Velocity Angle	15	1000000028	955
35.6119	54.3908	90.0027	°	Spot	Velocity Angle	15	1000000029	956
34.0637	124.066	90.0027	°	Spot	Velocity Angle	15	1000000066	957
48.9924	41.0103	90.0027	°	Spot	Velocity Angle	15	1000000030	958
76.7115	13.2912	90.0027	°	Spot	Velocity Angle	15	1000000032	959
145.353	124.655	90.0027	°	Spot	Velocity Angle	15	1000000033	960
39.4736	50.529	90.0027	°	Spot	Velocity Angle	15	1000000034	961
11.2775	78.7252	90.0027	°	Spot	Velocity Angle	15	1000000035	962
88.9217	178.924	90.0027	°	Spot	Velocity Angle	15	1000000036	963
54.5846	35.4181	90.0027	°	Spot	Velocity Angle	15	1000000037	964
32.8005	57.2022	90.0027	°	Spot	Velocity Angle	15	1000000038	965
11.1191	101.122	90.0027	°	Spot	Velocity Angle	15	1000000039	966
43.6138	46.3889	90.0027	°	Spot	Velocity Angle	15	1000000040	967
65.4595	24.5432	90.0027	°	Spot	Velocity Angle	15	1000000041	968
144.953	54.95	90.0027	°	Spot	Velocity Angle	15	1000000042	969
78.8158	11.1869	90.0027	°	Spot	Velocity Angle	15	1000000043	970
148.104	58.1016	90.0027	°	Spot	Velocity Angle	15	1000000049	971
50.3024	39.7002	90.0027	°	Spot	Velocity Angle	15	1000000044	972
37.7951	52.2076	90.0027	°	Spot	Velocity Angle	15	1000000045	973
86.9361	3.06653	90.0027	°	Spot	Velocity Angle	15	1000000046	974
63.4368	26.5658	90.0027	°	Spot	Velocity Angle	15	1000000047	975
25.3561	115.359	90.0027	°	Spot	Velocity Angle	15	1000000048	976
26.5658	116.568	90.0027	°	Spot	Velocity Angle	15	1000000050	977
8.66441	81.3383	90.0027	°	Spot	Velocity Angle	15	1000000051	978
135.004	45.0013	90.0027	°	Spot	Velocity Angle	15	1000000052	979
42.1591	47.8435	90.0027	°	Spot	Velocity Angle	15	1000000053	980
109.061	19.0583	90.0027	°	Spot	Velocity Angle	15	1000000054	981
31.2071	58.7955	90.0027	°	Spot	Velocity Angle	15	1000000055	982
37.3505	52.6522	90.0027	°	Spot	Velocity Angle	15	1000000056	983
35.2186	54.784	90.0027	°	Spot	Velocity Angle	15	1000000057	984
7.90739	82.0953	90.0027	°	Spot	Velocity Angle	15	1000000058	985
23.2599	66.7427	90.0027	°	Spot	Velocity Angle	15	1000000059	987
62.8714	27.1313	90.0027	°	Spot	Velocity Angle	15	1000000060	988
44.2374	45.7653	90.0027	°	Spot	Velocity Angle	15	1000000061	989
31.2139	58.7887	90.0027	°	Spot	Velocity Angle	15	1000000062	990
57.6408	32.3619	90.0027	°	Spot	Velocity Angle	15	1000000063	991
30.6516	59.3511	90.0027	°	Spot	Velocity Angle	15	1000000064	992
157.525	112.483	90.0027	°	Spot	Velocity Angle	16	1000000000	993
100.564	10.5613	90.0027	°	Spot	Velocity Angle	16	1000000001	994
32.8567	57.146	90.0027	°	Spot	Velocity Angle	16	1000000002	995
58.9883	31.0143	90.0027	°	Spot	Velocity Angle	16	1000000004	997
176.825	86.8227	90.0027	°	Spot	Velocity Angle	16	1000000005	998
180.005	90.0027	90.0027	°	Spot	Velocity Angle	16	1000000006	999
158.88	111.128	90.0027	°	Spot	Velocity Angle	16	1000000020	1000
129.121	39.1187	90.0027	°	Spot	Velocity Angle	16	1000000007	1001
91.4715	1.46878	90.0027	°	Spot	Velocity Angle	16	1000000008	1002
121.361	31.358	90.0027	°	Spot	Velocity Angle	16	1000000009	1003
118.79	28.7875	90.0027	°	Spot	Velocity Angle	16	1000000010	1004
156.576	66.5733	90.0027	°	Spot	Velocity Angle	16	1000000012	1005
162.602	107.406	90.0027	°	Spot	Velocity Angle	16	1000000003	1006
82.4078	7.59488	90.0027	°	Spot	Velocity Angle	16	1000000013	1007
174.624	95.3844	90.0027	°	Spot	Velocity Angle	16	1000000014	1008
30.1299	59.8727	90.0027	°	Spot	Velocity Angle	16	1000000015	1009
167.405	102.603	90.0027	°	Spot	Velocity Angle	16	1000000016	1010
180.005	90.0027	90.0027	°	Spot	Velocity Angle	16	1000000017	1011
118.304	28.3016	90.0027	°	Spot	Velocity Angle	16	1000000019	1012
112.57	22.5677	90.0027	°	Spot	Velocity Angle	16	1000000018	1013
120.423	30.4205	90.0027	°	Spot	Velocity Angle	16	1000000021	1014
93.2732	176.735	90.0027	°	Spot	Velocity Angle	16	1000000022	1015
177.745	92.2632	90.0027	°	Spot	Velocity Angle	16	1000000023	1016
164.895	105.113	90.0027	°	Spot	Velocity Angle	16	1000000024	1017
107.245	17.242	90.0027	°	Spot	Velocity Angle	16	1000000025	1018
90.0027	180.005	90.0027	°	Spot	Velocity Angle	16	1000000026	1019
131.775	41.7726	90.0027	°	Spot	Velocity Angle	16	1000000027	1020
173.539	83.5365	90.0027	°	Spot	Velocity Angle	16	1000000028	1021
144.693	54.6904	90.0027	°	Spot	Velocity Angle	16	1000000029	1022
114.571	155.437	90.0027	°	Spot	Velocity Angle	16	1000000066	1023
103.244	13.2409	90.0027	°	Spot	Velocity Angle	16	1000000030	1024
145.958	55.9557	90.0027	°	Spot	Velocity Angle	16	1000000031	1025
134.546	44.543	90.0027	°	Spot	Velocity Angle	16	1000000032	1026
81.3383	8.66441	90.0027	°	Spot	Velocity Angle	16	1000000033	1027
165.073	75.0708	90.0027	°	Spot	Velocity Angle	16	1000000034	1028
150.159	119.849	90.0027	°	Spot	Velocity Angle	16	1000000035	1029
54.1387	35.8639	90.0027	°	Spot	Velocity Angle	16	1000000036	1030
147.999	57.9963	90.0027	°	Spot	Velocity Angle	16	1000000037	1031
172.078	82.0755	90.0027	°	Spot	Velocity Angle	16	1000000038	1032
52.1594	142.162	90.0027	°	Spot	Velocity Angle	16	1000000039	1033
115.946	25.9431	90.0027	°	Spot	Velocity Angle	16	1000000040	1034
107.854	162.154	90.0027	°	Spot	Velocity Angle	16	1000000041	1035
2.38596	87.6166	90.0027	°	Spot	Velocity Angle	16	1000000042	1036
61.1152	28.8874	90.0027	°	Spot	Velocity Angle	16	1000000043	1037
99.1653	9.16261	90.0027	°	Spot	Velocity Angle	16	1000000044	1038
107.631	17.6285	90.0027	°	Spot	Velocity Angle	16	1000000045	1039
145.309	124.699	90.0027	°	Spot	Velocity Angle	16	1000000046	1040
147.867	57.8645	90.0027	°	Spot	Velocity Angle	16	1000000047	1041
103.956	13.9529	90.0027	°	Spot	Velocity Angle	16	1000000048	1042
137.549	47.5462	90.0027	°	Spot	Velocity Angle	16	1000000050	1043
63.2379	26.7648	90.0027	°	Spot	Velocity Angle	16	1000000051	1044
17.3314	107.334	90.0027	°	Spot	Velocity Angle	16	1000000052	1045
114.695	24.6923	90.0027	°	Spot	Velocity Angle	16	1000000053	1046
177.677	92.3305	90.0027	°	Spot	Velocity Angle	16	1000000054	1047
124.782	34.7789	90.0027	°	Spot	Velocity Angle	16	1000000055	1048
161.227	71.2241	90.0027	°	Spot	Velocity Angle	16	1000000056	1049
161.57	108.438	90.0027	°	Spot	Velocity Angle	16	1000000057	1050
130.214	40.2111	90.0027	°	Spot	Velocity Angle	16	1000000058	1052
153.439	63.4368	90.0027	°	Spot	Velocity Angle	16	1000000059	1053
109.802	19.7995	90.0027	°	Spot	Velocity Angle	16	1000000060	1054
50.316	140.319	90.0027	°	Spot	Velocity Angle	16	1000000061	1055
37.8339	127.837	90.0027	°	Spot	Velocity Angle	16	1000000062	1056
120.26	30.2573	90.0027	°	Spot	Velocity Angle	16	1000000063	1057
52.433	37.5697	90.0027	°	Spot	Velocity Angle	16	1000000064	1058
5.22758	84.7751	90.0027	°	Spot	Velocity Angle	17	1000000000	1059
117.08	27.0774	90.0027	°	Spot	Velocity Angle	17	1000000001	1060
0	90.0027	90.0027	°	Spot	Velocity Angle	17	1000000002	1061
90.0027	0	90.0027	°	Spot	Velocity Angle	17	1000000004	1063
179.618	90.3898	90.0027	°	Spot	Velocity Angle	17	1000000005	1064
180.005	90.0027	90.0027	°	Spot	Velocity Angle	17	1000000006	1065
162.948	107.06	90.0027	°	Spot	Velocity Angle	17	1000000020	1066
157.059	67.0562	90.0027	°	Spot	Velocity Angle	17	1000000007	1067
166.764	103.244	90.0027	°	Spot	Velocity Angle	17	1000000008	1068
136.525	46.5221	90.0027	°	Spot	Velocity Angle	17	1000000009	1069
162.272	107.736	90.0027	°	Spot	Velocity Angle	17	1000000010	1070
86.1885	3.81419	90.0027	°	Spot	Velocity Angle	17	1000000012	1071
131.555	41.5524	90.0027	°	Spot	Velocity Angle	17	1000000003	1072
107.202	17.199	90.0027	°	Spot	Velocity Angle	17	1000000013	1073
169.1	100.908	90.0027	°	Spot	Velocity Angle	17	1000000014	1074
136.641	46.638	90.0027	°	Spot	Velocity Angle	17	1000000015	1075
160.885	109.123	90.0027	°	Spot	Velocity Angle	17	1000000016	1076
180.005	90.0027	90.0027	°	Spot	Velocity Angle	17	1000000017	1077
112.207	22.2041	90.0027	°	Spot	Velocity Angle	17	1000000019	1078
164.337	105.671	90.0027	°	Spot	Velocity Angle	17	1000000018	1079
127.63	142.378	90.0027	°	Spot	Velocity Angle	17	1000000021	1080
69.1735	159.176	90.0027	°	Spot	Velocity Angle	17	1000000022	1081
161.57	108.438	90.0027	°	Spot	Velocity Angle	17	1000000023	1082
132.418	42.4155	90.0027	°	Spot	Velocity Angle	17	1000000024	1083
125.841	144.167	90.0027	°	Spot	Velocity Angle	17	1000000025	1084
106.223	16.2207	90.0027	°	Spot	Velocity Angle	17	1000000026	1085
156.576	113.432	90.0027	°	Spot	Velocity Angle	17	1000000027	1086
125.322	144.686	90.0027	°	Spot	Velocity Angle	17	1000000028	1087
152.728	62.7251	90.0027	°	Spot	Velocity Angle	17	1000000029	1088
83.6913	173.694	90.0027	°	Spot	Velocity Angle	17	1000000066	1089
42.5117	132.514	90.0027	°	Spot	Velocity Angle	17	1000000030	1090
12.2651	77.7375	90.0027	°	Spot	Velocity Angle	17	1000000031	1091
142.05	127.958	90.0027	°	Spot	Velocity Angle	17	1000000032	1092
56.3116	33.6911	90.0027	°	Spot	Velocity Angle	17	1000000033	1093
141.307	128.701	90.0027	°	Spot	Velocity Angle	17	1000000034	1094
141.55	51.5478	90.0027	°	Spot	Velocity Angle	17	1000000035	1095
133.651	43.6481	90.0027	°	Spot	Velocity Angle	17	1000000036	1096
143.846	126.162	90.0027	°	Spot	Velocity Angle	17	1000000037	1097
155.445	114.563	90.0027	°	Spot	Velocity Angle	17	1000000038	1098
86.4262	176.429	90.0027	°	Spot	Velocity Angle	17	1000000039	1099
106.774	163.234	90.0027	°	Spot	Velocity Angle	17	1000000040	1100
161.255	71.2523	90.0027	°	Spot	Velocity Angle	17	1000000041	1101
177.403	87.4	90.0027	°	Spot	Velocity Angle	17	1000000042	1102
157.929	112.079	90.0027	°	Spot	Velocity Angle	17	1000000043	1103
79.3827	10.62	90.0027	°	Spot	Velocity Angle	17	1000000049	1104
165.23	104.778	90.0027	°	Spot	Velocity Angle	17	1000000044	1105
94.6294	175.379	90.0027	°	Spot	Velocity Angle	17	1000000045	1106
126.839	143.169	90.0027	°	Spot	Velocity Angle	17	1000000046	1107
160.157	109.851	90.0027	°	Spot	Velocity Angle	17	1000000047	1108
95.4802	5.47753	90.0027	°	Spot	Velocity Angle	17	1000000048	1109
152.286	62.2833	90.0027	°	Spot	Velocity Angle	17	1000000050	1110
52.999	37.0036	90.0027	°	Spot	Velocity Angle	17	1000000051	1111
142.083	127.925	90.0027	°	Spot	Velocity Angle	17	1000000052	1112
156.979	113.029	90.0027	°	Spot	Velocity Angle	17	1000000053	1113
148.865	121.143	90.0027	°	Spot	Velocity Angle	17	1000000054	1114
164.569	74.5663	90.0027	°	Spot	Velocity Angle	17	1000000055	1115
141.735	128.273	90.0027	°	Spot	Velocity Angle	17	1000000056	1116
112.684	22.6812	90.0027	°	Spot	Velocity Angle	17	1000000057	1117
147.776	57.7729	90.0027	°	Spot	Velocity Angle	17	1000000058	1119
148.741	121.267	90.0027	°	Spot	Velocity Angle	17	1000000059	1120
55.6714	145.674	90.0027	°	Spot	Velocity Angle	17	1000000060	1121
162.355	72.352	90.0027	°	Spot	Velocity Angle	17	1000000061	1122
156.589	66.5859	90.0027	°	Spot	Velocity Angle	17	1000000062	1123
176.992	86.9898	90.0027	°	Spot	Velocity Angle	17	1000000063	1124
166.404	103.604	90.0027	°	Spot	Velocity Angle	17	1000000064	1125
129.621	140.387	90.0027	°	Spot	Velocity Angle	18	1000000000	1126
83.8323	173.835	90.0027	°	Spot	Velocity Angle	18	1000000001	1127
5.1946	95.1972	90.0027	°	Spot	Velocity Angle	18	1000000002	1128
133.749	43.7468	90.0027	°	Spot	Velocity Angle	18	1000000003	1129
112.151	157.857	90.0027	°	Spot	Velocity Angle	18	1000000004	1131
12.5292	102.532	90.0027	°	Spot	Velocity Angle	18	1000000005	1132
0	90.0027	90.0027	°	Spot	Velocity Angle	18	1000000006	1133
35.0969	54.9058	90.0027	°	Spot	Velocity Angle	18	1000000020	1134
11.4759	78.5268	90.0027	°	Spot	Velocity Angle	18	1000000007	1135
123.001	147.007	90.0027	°	Spot	Velocity Angle	18	1000000008	1136
37.767	52.2357	90.0027	°	Spot	Velocity Angle	18	1000000009	1137
20.0866	110.089	90.0027	°	Spot	Velocity Angle	18	1000000067	1138
12.0951	77.9075	90.0027	°	Spot	Velocity Angle	18	1000000010	1139
14.6478	104.65	90.0027	°	Spot	Velocity Angle	18	1000000012	1140
100.859	169.149	90.0027	°	Spot	Velocity Angle	18	1000000013	1141
66.8034	156.806	90.0027	°	Spot	Velocity Angle	18	1000000014	1142
128.664	38.661	90.0027	°	Spot	Velocity Angle	18	1000000015	1143
16.2175	73.7851	90.0027	°	Spot	Velocity Angle	18	1000000016	1144
180.005	90.0027	90.0027	°	Spot	Velocity Angle	18	1000000017	1145
105.596	164.412	90.0027	°	Spot	Velocity Angle	18	1000000019	1146
74.251	164.254	90.0027	°	Spot	Velocity Angle	18	1000000018	1147
77.4735	12.5292	90.0027	°	Spot	Velocity Angle	18	1000000021	1148
82.1491	172.152	90.0027	°	Spot	Velocity Angle	18	1000000022	1149
72.352	162.355	90.0027	°	Spot	Velocity Angle	18	1000000023	1150
45.592	135.595	90.0027	°	Spot	Velocity Angle	18	1000000024	1151
112.837	157.171	90.0027	°	Spot	Velocity Angle	18	1000000025	1152
23.2599	113.263	90.0027	°	Spot	Velocity Angle	18	1000000026	1153
31.3221	121.325	90.0027	°	Spot	Velocity Angle	18	1000000027	1154
34.8555	55.1472	90.0027	°	Spot	Velocity Angle	18	1000000028	1155
2.70798	87.2947	90.0027	°	Spot	Velocity Angle	18	1000000029	1156
43.878	46.1247	90.0027	°	Spot	Velocity Angle	18	1000000066	1157
122.623	147.385	90.0027	°	Spot	Velocity Angle	18	1000000030	1158
32.0063	57.9963	90.0027	°	Spot	Velocity Angle	18	1000000031	1159
112.858	157.15	90.0027	°	Spot	Velocity Angle	18	1000000032	1160
128.015	141.993	90.0027	°	Spot	Velocity Angle	18	1000000033	1161
114.977	155.031	90.0027	°	Spot	Velocity Angle	18	1000000034	1162
11.0829	78.9198	90.0027	°	Spot	Velocity Angle	18	1000000035	1163
36.871	126.874	90.0027	°	Spot	Velocity Angle	18	1000000036	1164
2.30909	92.3118	90.0027	°	Spot	Velocity Angle	18	1000000037	1165
43.4697	133.472	90.0027	°	Spot	Velocity Angle	18	1000000038	1166
102.532	167.476	90.0027	°	Spot	Velocity Angle	18	1000000039	1167
40.4474	130.45	90.0027	°	Spot	Velocity Angle	18	1000000040	1168
49.4002	40.6025	90.0027	°	Spot	Velocity Angle	18	1000000041	1169
12.9078	102.91	90.0027	°	Spot	Velocity Angle	18	1000000042	1170
140.612	129.396	90.0027	°	Spot	Velocity Angle	18	1000000043	1171
81.4716	8.53104	90.0027	°	Spot	Velocity Angle	18	1000000044	1172
173.094	96.9141	90.0027	°	Spot	Velocity Angle	18	1000000045	1173
120.282	149.726	90.0027	°	Spot	Velocity Angle	18	1000000046	1174
159.33	69.3276	90.0027	°	Spot	Velocity Angle	18	1000000047	1175
78.3374	168.34	90.0027	°	Spot	Velocity Angle	18	1000000048	1176
125.644	35.6409	90.0027	°	Spot	Velocity Angle	18	1000000050	1177
8.57547	81.4272	90.0027	°	Spot	Velocity Angle	18	1000000051	1178
131.261	138.747	90.0027	°	Spot	Velocity Angle	18	1000000052	1179
41.9884	131.991	90.0027	°	Spot	Velocity Angle	18	1000000053	1180
96.0914	6.08871	90.0027	°	Spot	Velocity Angle	18	1000000054	1181
36.5535	126.556	90.0027	°	Spot	Velocity Angle	18	1000000055	1182
67.2876	157.29	90.0027	°	Spot	Velocity Angle	18	1000000056	1183
3.73151	86.2711	90.0027	°	Spot	Velocity Angle	18	1000000057	1184
146.48	123.528	90.0027	°	Spot	Velocity Angle	18	1000000058	1186
95.7852	174.223	90.0027	°	Spot	Velocity Angle	18	1000000059	1187
92.2485	177.759	90.0027	°	Spot	Velocity Angle	18	1000000060	1188
116.568	26.5658	90.0027	°	Spot	Velocity Angle	18	1000000061	1189
164.569	74.5663	90.0027	°	Spot	Velocity Angle	18	1000000062	1190
21.1254	111.128	90.0027	°	Spot	Velocity Angle	18	1000000063	1191
135.004	135.004	90.0027	°	Spot	Velocity Angle	18	1000000064	1192
146.792	123.216	90.0027	°	Spot	Velocity Angle	19	1000000000	1193
128.664	38.6609	90.0027	°	Spot	Velocity Angle	19	1000000002	1194
54.4852	144.488	90.0027	°	Spot	Velocity Angle	19	1000000003	1195
26.275	116.278	90.0027	°	Spot	Velocity Angle	19	1000000004	1197
32.0063	57.9963	90.0027	°	Spot	Velocity Angle	19	1000000005	1198
180.005	90.0027	90.0027	°	Spot	Velocity Angle	19	1000000006	1199
65.6974	24.3053	90.0027	°	Spot	Velocity Angle	19	1000000020	1200
41.79	48.2127	90.0027	°	Spot	Velocity Angle	19	1000000007	1201
112.973	157.035	90.0027	°	Spot	Velocity Angle	19	1000000008	1202
174.779	84.7766	90.0027	°	Spot	Velocity Angle	19	1000000009	1203
95.0926	5.09	90.0027	°	Spot	Velocity Angle	19	1000000068	1204
118.145	28.1424	90.0027	°	Spot	Velocity Angle	19	1000000067	1205
91.7926	1.78996	90.0027	°	Spot	Velocity Angle	19	1000000010	1206
135.478	134.53	90.0027	°	Spot	Velocity Angle	19	1000000012	1207
123.235	146.773	90.0027	°	Spot	Velocity Angle	19	1000000013	1208
122.156	147.852	90.0027	°	Spot	Velocity Angle	19	1000000014	1209
15.2556	105.258	90.0027	°	Spot	Velocity Angle	19	1000000015	1210
73.036	16.9667	90.0027	°	Spot	Velocity Angle	19	1000000016	1211
180.005	90.0027	90.0027	°	Spot	Velocity Angle	19	1000000017	1212
166.832	76.8297	90.0027	°	Spot	Velocity Angle	19	1000000018	1213
177.935	87.9326	90.0027	°	Spot	Velocity Angle	19	1000000019	1214
138.995	48.9924	90.0027	°	Spot	Velocity Angle	19	1000000021	1215
146.638	56.6353	90.0027	°	Spot	Velocity Angle	19	1000000022	1216
135.975	134.033	90.0027	°	Spot	Velocity Angle	19	1000000023	1217
141.037	128.971	90.0027	°	Spot	Velocity Angle	19	1000000024	1218
171.875	81.8723	90.0027	°	Spot	Velocity Angle	19	1000000025	1219
137.311	47.3088	90.0027	°	Spot	Velocity Angle	19	1000000026	1220
83.1256	173.128	90.0027	°	Spot	Velocity Angle	19	1000000027	1221
141.723	128.285	90.0027	°	Spot	Velocity Angle	19	1000000028	1222
57.0964	32.9062	90.0027	°	Spot	Velocity Angle	19	1000000029	1223
160.806	70.8032	90.0027	°	Spot	Velocity Angle	19	1000000030	1224
115.244	25.2413	90.0027	°	Spot	Velocity Angle	19	1000000066	1225
163.663	106.345	90.0027	°	Spot	Velocity Angle	19	1000000031	1226
35.3958	125.398	90.0027	°	Spot	Velocity Angle	19	1000000032	1227
134.189	44.1867	90.0027	°	Spot	Velocity Angle	19	1000000033	1228
178.895	88.8924	90.0027	°	Spot	Velocity Angle	19	1000000034	1229
107.056	162.951	90.0027	°	Spot	Velocity Angle	19	1000000035	1230
94.346	175.662	90.0027	°	Spot	Velocity Angle	19	1000000036	1231
180.005	90.0027	90.0027	°	Spot	Velocity Angle	19	1000000037	1232
7.69628	82.3064	90.0027	°	Spot	Velocity Angle	19	1000000038	1233
79.2565	169.259	90.0027	°	Spot	Velocity Angle	19	1000000039	1234
171.294	98.7143	90.0027	°	Spot	Velocity Angle	19	1000000040	1235
41.3267	48.6759	90.0027	°	Spot	Velocity Angle	19	1000000041	1236
169.444	79.4413	90.0027	°	Spot	Velocity Angle	19	1000000042	1237
129.177	39.1748	90.0027	°	Spot	Velocity Angle	19	1000000043	1238
179.494	89.4911	90.0027	°	Spot	Velocity Angle	19	1000000044	1239
159.211	110.797	90.0027	°	Spot	Velocity Angle	19	1000000045	1240
52.9087	142.911	90.0027	°	Spot	Velocity Angle	19	1000000046	1241
106.344	16.3413	90.0027	°	Spot	Velocity Angle	19	1000000047	1242
142.216	127.792	90.0027	°	Spot	Velocity Angle	19	1000000048	1243
117.503	27.4999	90.0027	°	Spot	Velocity Angle	19	1000000050	1244
139.542	49.5392	90.0027	°	Spot	Velocity Angle	19	1000000051	1245
45.0013	135.004	90.0027	°	Spot	Velocity Angle	19	1000000052	1246
168.935	78.9321	90.0027	°	Spot	Velocity Angle	19	1000000053	1247
139.878	49.8754	90.0027	°	Spot	Velocity Angle	19	1000000054	1248
98.7491	171.259	90.0027	°	Spot	Velocity Angle	19	1000000055	1249
133.268	136.74	90.0027	°	Spot	Velocity Angle	19	1000000056	1250
156.43	113.578	90.0027	°	Spot	Velocity Angle	19	1000000057	1251
104.538	165.47	90.0027	°	Spot	Velocity Angle	19	1000000058	1252
169.7	100.308	90.0027	°	Spot	Velocity Angle	19	1000000059	1254
91.4348	178.573	90.0027	°	Spot	Velocity Angle	19	1000000060	1255
152.305	62.3024	90.0027	°	Spot	Velocity Angle	19	1000000061	1256
62.7857	152.788	90.0027	°	Spot	Velocity Angle	19	1000000062	1257
125.659	144.349	90.0027	°	Spot	Velocity Angle	19	1000000063	1258
177.759	87.7569	90.0027	°	Spot	Velocity Angle	19	1000000064	1259
12.027	102.03	90.0027	°	Spot	Velocity Angle	20	1000000000	1260
99.8688	170.139	90.0027	°	Spot	Velocity Angle	20	1000000001	1261
28.2083	61.7943	90.0027	°	Spot	Velocity Angle	20	1000000002	1262
72.1234	162.126	90.0027	°	Spot	Velocity Angle	20	1000000003	1263
42.784	47.2187	90.0027	°	Spot	Velocity Angle	20	1000000004	1265
15.096	74.9067	90.0027	°	Spot	Velocity Angle	20	1000000005	1266
180.005	90.0027	90.0027	°	Spot	Velocity Angle	20	1000000006	1267
95.1201	5.11749	90.0027	°	Spot	Velocity Angle	20	1000000020	1268
104.747	14.744	90.0027	°	Spot	Velocity Angle	20	1000000007	1269
144.228	125.78	90.0027	°	Spot	Velocity Angle	20	1000000008	1270
153.439	116.568	90.0027	°	Spot	Velocity Angle	20	1000000009	1271
94.7898	4.78714	90.0027	°	Spot	Velocity Angle	20	1000000068	1272
139.894	49.891	90.0027	°	Spot	Velocity Angle	20	1000000067	1273
25.7107	64.2919	90.0027	°	Spot	Velocity Angle	20	1000000010	1274
165.969	104.039	90.0027	°	Spot	Velocity Angle	20	1000000012	1275
45.0013	45.0013	90.0027	°	Spot	Velocity Angle	20	1000000013	1276
159.08	110.928	90.0027	°	Spot	Velocity Angle	20	1000000014	1277
154.235	64.2326	90.0027	°	Spot	Velocity Angle	20	1000000015	1278
49.8013	40.2014	90.0027	°	Spot	Velocity Angle	20	1000000016	1279
149.287	59.2848	90.0027	°	Spot	Velocity Angle	20	1000000017	1280
105.596	15.5933	90.0027	°	Spot	Velocity Angle	20	1000000019	1281
119.058	29.0555	90.0027	°	Spot	Velocity Angle	20	1000000018	1282
116.007	26.0041	90.0027	°	Spot	Velocity Angle	20	1000000021	1283
109.182	19.1796	90.0027	°	Spot	Velocity Angle	20	1000000022	1284
107.843	17.8407	90.0027	°	Spot	Velocity Angle	20	1000000023	1285
65.1382	24.8644	90.0027	°	Spot	Velocity Angle	20	1000000024	1286
117.703	27.7003	90.0027	°	Spot	Velocity Angle	20	1000000025	1287
148.679	58.6759	90.0027	°	Spot	Velocity Angle	20	1000000027	1288
143.553	126.455	90.0027	°	Spot	Velocity Angle	20	1000000028	1289
112.483	157.525	90.0027	°	Spot	Velocity Angle	20	1000000029	1290
167.91	77.9075	90.0027	°	Spot	Velocity Angle	20	1000000066	1291
129.177	39.1748	90.0027	°	Spot	Velocity Angle	20	1000000030	1292
141.151	128.857	90.0027	°	Spot	Velocity Angle	20	1000000031	1293
67.2805	22.7222	90.0027	°	Spot	Velocity Angle	20	1000000032	1294
132.483	42.4804	90.0027	°	Spot	Velocity Angle	20	1000000033	1295
149.079	59.076	90.0027	°	Spot	Velocity Angle	20	1000000034	1296
43.0921	46.9105	90.0027	°	Spot	Velocity Angle	20	1000000035	1297
71.2022	161.205	90.0027	°	Spot	Velocity Angle	20	1000000036	1298
106.774	16.7717	90.0027	°	Spot	Velocity Angle	20	1000000037	1299
45.0013	45.0013	90.0027	°	Spot	Velocity Angle	20	1000000038	1300
43.2999	133.303	90.0027	°	Spot	Velocity Angle	20	1000000039	1301
142.679	52.676	90.0027	°	Spot	Velocity Angle	20	1000000040	1302
59.4947	30.508	90.0027	°	Spot	Velocity Angle	20	1000000041	1303
22.8594	67.1432	90.0027	°	Spot	Velocity Angle	20	1000000042	1304
94.3012	4.29859	90.0027	°	Spot	Velocity Angle	20	1000000043	1305
18.917	108.92	90.0027	°	Spot	Velocity Angle	20	1000000049	1306
140.91	50.9076	90.0027	°	Spot	Velocity Angle	20	1000000044	1307
4.4414	94.444	90.0027	°	Spot	Velocity Angle	20	1000000045	1308
115.729	25.7264	90.0027	°	Spot	Velocity Angle	20	1000000046	1309
4.7638	85.2389	90.0027	°	Spot	Velocity Angle	20	1000000047	1310
154.685	64.6822	90.0027	°	Spot	Velocity Angle	20	1000000048	1311
11.9445	78.0581	90.0027	°	Spot	Velocity Angle	20	1000000050	1312
38.2349	128.238	90.0027	°	Spot	Velocity Angle	20	1000000051	1313
4.56193	85.4407	90.0027	°	Spot	Velocity Angle	20	1000000052	1314
140.199	129.809	90.0027	°	Spot	Velocity Angle	20	1000000053	1315
89.0398	0.962893	90.0027	°	Spot	Velocity Angle	20	1000000054	1316
116.568	26.5658	90.0027	°	Spot	Velocity Angle	20	1000000055	1317
90.0027	180.005	90.0027	°	Spot	Velocity Angle	20	1000000056	1318
45.0013	135.004	90.0027	°	Spot	Velocity Angle	20	1000000057	1319
132.801	42.7987	90.0027	°	Spot	Velocity Angle	20	1000000058	1320
87.1402	2.86247	90.0027	°	Spot	Velocity Angle	20	1000000059	1322
125.29	144.718	90.0027	°	Spot	Velocity Angle	20	1000000060	1323
111.451	21.4484	90.0027	°	Spot	Velocity Angle	20	1000000061	1324
162.651	72.6481	90.0027	°	Spot	Velocity Angle	20	1000000062	1325
149.748	59.7453	90.0027	°	Spot	Velocity Angle	20	1000000063	1326
121.083	31.08	90.0027	°	Spot	Velocity Angle	20	1000000064	1327
135.703	45.7	90.0027	°	Spot	Velocity Angle	21	1000000001	1328
29.3586	60.644	90.0027	°	Spot	Velocity Angle	21	1000000002	1329
168.74	78.7372	90.0027	°	Spot	Velocity Angle	21	1000000003	1330
157.783	67.7802	90.0027	°	Spot	Velocity Angle	21	1000000004	1332
46.9763	43.0263	90.0027	°	Spot	Velocity Angle	21	1000000005	1333
0	90.0027	90.0027	°	Spot	Velocity Angle	21	1000000006	1334
111.416	158.592	90.0027	°	Spot	Velocity Angle	21	1000000020	1335
20.2351	69.7675	90.0027	°	Spot	Velocity Angle	21	1000000007	1336
161.67	108.338	90.0027	°	Spot	Velocity Angle	21	1000000008	1337
25.6889	115.692	90.0027	°	Spot	Velocity Angle	21	1000000009	1338
113.619	23.6161	90.0027	°	Spot	Velocity Angle	21	1000000068	1339
8.27019	81.7324	90.0027	°	Spot	Velocity Angle	21	1000000067	1340
123.694	146.314	90.0027	°	Spot	Velocity Angle	21	1000000010	1341
151.053	118.955	90.0027	°	Spot	Velocity Angle	21	1000000012	1342
57.133	32.8696	90.0027	°	Spot	Velocity Angle	21	1000000013	1343
148.694	121.314	90.0027	°	Spot	Velocity Angle	21	1000000014	1344
5.1946	95.1972	90.0027	°	Spot	Velocity Angle	21	1000000015	1345
119.252	150.756	90.0027	°	Spot	Velocity Angle	21	1000000016	1346
180.005	90.0027	90.0027	°	Spot	Velocity Angle	21	1000000017	1347
163.914	73.9114	90.0027	°	Spot	Velocity Angle	21	1000000018	1348
82.2373	7.76541	90.0027	°	Spot	Velocity Angle	21	1000000019	1349
30.9647	120.967	90.0027	°	Spot	Velocity Angle	21	1000000021	1350
160.438	109.57	90.0027	°	Spot	Velocity Angle	21	1000000022	1351
91.5302	1.52769	90.0027	°	Spot	Velocity Angle	21	1000000023	1352
152.668	117.34	90.0027	°	Spot	Velocity Angle	21	1000000024	1353
173.094	96.9141	90.0027	°	Spot	Velocity Angle	21	1000000025	1354
75.4419	14.5607	90.0027	°	Spot	Velocity Angle	21	1000000026	1355
10.8567	100.859	90.0027	°	Spot	Velocity Angle	21	1000000027	1356
97.9646	7.96197	90.0027	°	Spot	Velocity Angle	21	1000000028	1357
141.037	51.0348	90.0027	°	Spot	Velocity Angle	21	1000000029	1358
77.7751	12.2275	90.0027	°	Spot	Velocity Angle	21	1000000066	1359
5.60943	95.6121	90.0027	°	Spot	Velocity Angle	21	1000000030	1360
68.8678	21.1349	90.0027	°	Spot	Velocity Angle	21	1000000031	1361
135.782	45.7791	90.0027	°	Spot	Velocity Angle	21	1000000032	1362
152.107	117.901	90.0027	°	Spot	Velocity Angle	21	1000000033	1363
36.5741	53.4285	90.0027	°	Spot	Velocity Angle	21	1000000034	1364
56.9778	33.0248	90.0027	°	Spot	Velocity Angle	21	1000000035	1365
93.0421	3.03947	90.0027	°	Spot	Velocity Angle	21	1000000036	1366
174.295	95.7134	90.0027	°	Spot	Velocity Angle	21	1000000037	1367
144.467	54.4639	90.0027	°	Spot	Velocity Angle	21	1000000038	1368
171.22	81.2171	90.0027	°	Spot	Velocity Angle	21	1000000039	1369
43.2114	133.214	90.0027	°	Spot	Velocity Angle	21	1000000040	1370
158.814	111.194	90.0027	°	Spot	Velocity Angle	21	1000000041	1371
16.5774	106.58	90.0027	°	Spot	Velocity Angle	21	1000000042	1372
161.501	108.507	90.0027	°	Spot	Velocity Angle	21	1000000043	1373
4.18505	85.8176	90.0027	°	Spot	Velocity Angle	21	1000000044	1374
45.0013	45.0013	90.0027	°	Spot	Velocity Angle	21	1000000045	1375
98.052	8.04929	90.0027	°	Spot	Velocity Angle	21	1000000046	1376
145.496	124.512	90.0027	°	Spot	Velocity Angle	21	1000000047	1377
30.2573	59.7453	90.0027	°	Spot	Velocity Angle	21	1000000048	1378
51.3981	141.401	90.0027	°	Spot	Velocity Angle	21	1000000049	1379
81.6365	171.639	90.0027	°	Spot	Velocity Angle	21	1000000050	1380
33.8682	123.871	90.0027	°	Spot	Velocity Angle	21	1000000051	1381
155.777	114.231	90.0027	°	Spot	Velocity Angle	21	1000000052	1382
9.4626	99.4653	90.0027	°	Spot	Velocity Angle	21	1000000053	1383
120.967	30.9647	90.0027	°	Spot	Velocity Angle	21	1000000054	1384
11.7686	101.771	90.0027	°	Spot	Velocity Angle	21	1000000055	1385
56.3116	146.314	90.0027	°	Spot	Velocity Angle	21	1000000056	1386
37.209	127.212	90.0027	°	Spot	Velocity Angle	21	1000000057	1387
10.2401	79.7626	90.0027	°	Spot	Velocity Angle	21	1000000058	1389
152.107	117.901	90.0027	°	Spot	Velocity Angle	21	1000000059	1390
158.843	111.165	90.0027	°	Spot	Velocity Angle	21	1000000060	1391
120.347	30.3441	90.0027	°	Spot	Velocity Angle	21	1000000061	1392
140.076	50.0736	90.0027	°	Spot	Velocity Angle	21	1000000062	1393
26.5658	116.568	90.0027	°	Spot	Velocity Angle	21	1000000063	1394
34.7789	55.2238	90.0027	°	Spot	Velocity Angle	21	1000000064	1395
26.5658	116.568	90.0027	°	Spot	Velocity Angle	22	1000000001	1396
172.466	97.5423	90.0027	°	Spot	Velocity Angle	22	1000000002	1397
38.2913	128.294	90.0027	°	Spot	Velocity Angle	22	1000000003	1398
175.967	85.9648	90.0027	°	Spot	Velocity Angle	22	1000000004	1400
129.871	39.8686	90.0027	°	Spot	Velocity Angle	22	1000000005	1401
0	90.0027	90.0027	°	Spot	Velocity Angle	22	1000000006	1402
6.00918	83.9935	90.0027	°	Spot	Velocity Angle	22	1000000020	1403
57.3825	32.6202	90.0027	°	Spot	Velocity Angle	22	1000000007	1404
120.469	149.539	90.0027	°	Spot	Velocity Angle	22	1000000008	1405
168.47	101.538	90.0027	°	Spot	Velocity Angle	22	1000000009	1406
160.958	109.05	90.0027	°	Spot	Velocity Angle	22	1000000068	1407
169.165	100.843	90.0027	°	Spot	Velocity Angle	22	1000000010	1408
161.338	71.3352	90.0027	°	Spot	Velocity Angle	22	1000000012	1409
150.466	60.463	90.0027	°	Spot	Velocity Angle	22	1000000013	1410
138.225	131.783	90.0027	°	Spot	Velocity Angle	22	1000000014	1411
28.1379	118.141	90.0027	°	Spot	Velocity Angle	22	1000000015	1412
96.2739	173.734	90.0027	°	Spot	Velocity Angle	22	1000000016	1413
161.022	108.986	90.0027	°	Spot	Velocity Angle	22	1000000017	1414
4.53795	85.4648	90.0027	°	Spot	Velocity Angle	22	1000000018	1415
90.0027	0	90.0027	°	Spot	Velocity Angle	22	1000000019	1416
116.568	26.5658	90.0027	°	Spot	Velocity Angle	22	1000000021	1417
9.29358	80.7091	90.0027	°	Spot	Velocity Angle	22	1000000022	1418
20.3538	69.6488	90.0027	°	Spot	Velocity Angle	22	1000000023	1419
154.692	115.316	90.0027	°	Spot	Velocity Angle	22	1000000024	1420
16.4849	73.5177	90.0027	°	Spot	Velocity Angle	22	1000000025	1421
89.1928	0.809899	90.0027	°	Spot	Velocity Angle	22	1000000026	1422
50.9484	140.951	90.0027	°	Spot	Velocity Angle	22	1000000027	1423
55.4473	34.5554	90.0027	°	Spot	Velocity Angle	22	1000000028	1424
121.222	31.2193	90.0027	°	Spot	Velocity Angle	22	1000000029	1425
21.182	68.8207	90.0027	°	Spot	Velocity Angle	22	1000000030	1426
88.0611	1.94154	90.0027	°	Spot	Velocity Angle	22	1000000066	1427
39.4203	129.423	90.0027	°	Spot	Velocity Angle	22	1000000031	1428
72.5098	17.4928	90.0027	°	Spot	Velocity Angle	22	1000000032	1429
16.7989	106.802	90.0027	°	Spot	Velocity Angle	22	1000000033	1430
13.4813	103.484	90.0027	°	Spot	Velocity Angle	22	1000000034	1431
179.551	90.4574	90.0027	°	Spot	Velocity Angle	22	1000000035	1432
109.156	19.153	90.0027	°	Spot	Velocity Angle	22	1000000036	1433
106.288	163.72	90.0027	°	Spot	Velocity Angle	22	1000000037	1434
90.0027	180.005	90.0027	°	Spot	Velocity Angle	22	1000000038	1435
163.258	73.2554	90.0027	°	Spot	Velocity Angle	22	1000000039	1436
147.999	122.009	90.0027	°	Spot	Velocity Angle	22	1000000040	1437
152.86	117.148	90.0027	°	Spot	Velocity Angle	22	1000000041	1438
167.74	77.7375	90.0027	°	Spot	Velocity Angle	22	1000000042	1439
139.168	130.84	90.0027	°	Spot	Velocity Angle	22	1000000043	1440
133.497	136.511	90.0027	°	Spot	Velocity Angle	22	1000000044	1441
15.2411	105.244	90.0027	°	Spot	Velocity Angle	22	1000000046	1442
88.9417	178.944	90.0027	°	Spot	Velocity Angle	22	1000000047	1443
38.7268	128.729	90.0027	°	Spot	Velocity Angle	22	1000000048	1444
91.3046	178.703	90.0027	°	Spot	Velocity Angle	22	1000000049	1445
131.472	138.536	90.0027	°	Spot	Velocity Angle	22	1000000050	1446
37.9344	127.937	90.0027	°	Spot	Velocity Angle	22	1000000051	1447
164.145	105.862	90.0027	°	Spot	Velocity Angle	22	1000000052	1448
8.13033	98.133	90.0027	°	Spot	Velocity Angle	22	1000000053	1449
114.43	155.578	90.0027	°	Spot	Velocity Angle	22	1000000054	1450
22.4801	112.483	90.0027	°	Spot	Velocity Angle	22	1000000055	1451
23.553	66.4497	90.0027	°	Spot	Velocity Angle	22	1000000056	1452
132.278	137.73	90.0027	°	Spot	Velocity Angle	22	1000000057	1454
1.35108	91.3538	90.0027	°	Spot	Velocity Angle	22	1000000058	1455
2.60271	92.6053	90.0027	°	Spot	Velocity Angle	22	1000000059	1456
6.52683	96.5295	90.0027	°	Spot	Velocity Angle	22	1000000060	1457
110.678	20.675	90.0027	°	Spot	Velocity Angle	22	1000000061	1458
59.9724	149.975	90.0027	°	Spot	Velocity Angle	22	1000000062	1459
76.2953	13.7074	90.0027	°	Spot	Velocity Angle	22	1000000063	1460
15.7252	105.728	90.0027	°	Spot	Velocity Angle	22	1000000069	1461
19.4406	109.443	90.0027	°	Spot	Velocity Angle	22	1000000064	1462
48.0061	41.9965	90.0027	°	Spot	Velocity Angle	23	1000000000	1463
0.670292	89.3325	90.0027	°	Spot	Velocity Angle	23	1000000001	1464
45.5084	44.4943	90.0027	°	Spot	Velocity Angle	23	1000000002	1465
40.9088	49.0938	90.0027	°	Spot	Velocity Angle	23	1000000004	1467
105.353	15.3506	90.0027	°	Spot	Velocity Angle	23	1000000005	1468
0	90.0027	90.0027	°	Spot	Velocity Angle	23	1000000006	1469
65.058	24.9446	90.0027	°	Spot	Velocity Angle	23	1000000020	1470
99.6628	9.66019	90.0027	°	Spot	Velocity Angle	23	1000000007	1471
42.4565	132.459	90.0027	°	Spot	Velocity Angle	23	1000000008	1472
78.6924	11.3103	90.0027	°	Spot	Velocity Angle	23	1000000009	1473
101.892	168.116	90.0027	°	Spot	Velocity Angle	23	1000000068	1474
109.986	160.022	90.0027	°	Spot	Velocity Angle	23	1000000010	1475
116.007	26.0041	90.0027	°	Spot	Velocity Angle	23	1000000012	1476
1.31064	88.6922	90.0027	°	Spot	Velocity Angle	23	1000000003	1477
66.6971	156.7	90.0027	°	Spot	Velocity Angle	23	1000000013	1478
123.694	146.314	90.0027	°	Spot	Velocity Angle	23	1000000014	1479
145.558	124.45	90.0027	°	Spot	Velocity Angle	23	1000000015	1480
43.5325	46.4702	90.0027	°	Spot	Velocity Angle	23	1000000016	1481
180.005	90.0027	90.0027	°	Spot	Velocity Angle	23	1000000017	1482
15.4039	105.407	90.0027	°	Spot	Velocity Angle	23	1000000018	1483
9.63782	80.3648	90.0027	°	Spot	Velocity Angle	23	1000000019	1484
82.561	7.44161	90.0027	°	Spot	Velocity Angle	23	1000000021	1485
30.1423	59.8604	90.0027	°	Spot	Velocity Angle	23	1000000022	1486
61.5806	28.422	90.0027	°	Spot	Velocity Angle	23	1000000023	1487
38.8943	51.1084	90.0027	°	Spot	Velocity Angle	23	1000000024	1488
47.7277	42.2749	90.0027	°	Spot	Velocity Angle	23	1000000025	1489
20.5566	110.559	90.0027	°	Spot	Velocity Angle	23	1000000026	1490
130.207	40.2044	90.0027	°	Spot	Velocity Angle	23	1000000027	1491
40.1804	49.8222	90.0027	°	Spot	Velocity Angle	23	1000000028	1492
6.05435	96.057	90.0027	°	Spot	Velocity Angle	23	1000000029	1493
121.538	31.5357	90.0027	°	Spot	Velocity Angle	23	1000000030	1494
106.912	163.096	90.0027	°	Spot	Velocity Angle	23	1000000066	1495
0.774325	89.2284	90.0027	°	Spot	Velocity Angle	23	1000000031	1496
0.740743	89.2618	90.0027	°	Spot	Velocity Angle	23	1000000032	1497
20.5566	69.446	90.0027	°	Spot	Velocity Angle	23	1000000033	1498
15.4039	74.5988	90.0027	°	Spot	Velocity Angle	23	1000000034	1499
153.763	63.7605	90.0027	°	Spot	Velocity Angle	23	1000000035	1500
82.6713	7.33134	90.0027	°	Spot	Velocity Angle	23	1000000036	1501
26.5658	63.4368	90.0027	°	Spot	Velocity Angle	23	1000000037	1502
43.5325	46.4702	90.0027	°	Spot	Velocity Angle	23	1000000038	1503
143.134	126.874	90.0027	°	Spot	Velocity Angle	23	1000000039	1504
91.0257	1.023	90.0027	°	Spot	Velocity Angle	23	1000000040	1505
15.4226	105.425	90.0027	°	Spot	Velocity Angle	23	1000000041	1506
40.3657	49.6369	90.0027	°	Spot	Velocity Angle	23	1000000042	1507
128.093	38.0899	90.0027	°	Spot	Velocity Angle	23	1000000043	1508
150.95	60.9472	90.0027	°	Spot	Velocity Angle	23	1000000044	1509
141.977	51.9743	90.0027	°	Spot	Velocity Angle	23	1000000045	1510
71.4519	161.455	90.0027	°	Spot	Velocity Angle	23	1000000046	1511
29.6053	119.608	90.0027	°	Spot	Velocity Angle	23	1000000047	1512
26.5658	116.568	90.0027	°	Spot	Velocity Angle	23	1000000048	1513
157.895	112.113	90.0027	°	Spot	Velocity Angle	23	1000000050	1514
110.326	20.3237	90.0027	°	Spot	Velocity Angle	23	1000000051	1515
0	90.0027	90.0027	°	Spot	Velocity Angle	23	1000000052	1516
63.4368	153.439	90.0027	°	Spot	Velocity Angle	23	1000000053	1517
154.932	115.076	90.0027	°	Spot	Velocity Angle	23	1000000054	1518
25.4641	64.5386	90.0027	°	Spot	Velocity Angle	23	1000000055	1519
71.4228	18.5798	90.0027	°	Spot	Velocity Angle	23	1000000056	1520
80.9121	170.915	90.0027	°	Spot	Velocity Angle	23	1000000057	1521
179.408	90.5995	90.0027	°	Spot	Velocity Angle	23	1000000058	1523
15.4791	105.482	90.0027	°	Spot	Velocity Angle	23	1000000059	1524
1.42317	88.5794	90.0027	°	Spot	Velocity Angle	23	1000000060	1525
12.6197	102.622	90.0027	°	Spot	Velocity Angle	23	1000000061	1526
55.7526	145.755	90.0027	°	Spot	Velocity Angle	23	1000000062	1527
21.2511	68.7515	90.0027	°	Spot	Velocity Angle	23	1000000063	1528
0.774325	90.7769	90.0027	°	Spot	Velocity Angle	23	1000000064	1529
158.349	111.659	90.0027	°	Spot	Velocity Angle	24	1000000000	1530
130.173	40.1708	90.0027	°	Spot	Velocity Angle	24	1000000001	1531
92.6657	2.66316	90.0027	°	Spot	Velocity Angle	24	1000000002	1532
59.038	149.041	90.0027	°	Spot	Velocity Angle	24	1000000004	1534
170.253	99.7554	90.0027	°	Spot	Velocity Angle	24	1000000005	1535
180.005	90.0027	90.0027	°	Spot	Velocity Angle	24	1000000006	1536
167.201	102.807	90.0027	°	Spot	Velocity Angle	24	1000000020	1537
150.713	60.7104	90.0027	°	Spot	Velocity Angle	24	1000000007	1538
77.2779	167.281	90.0027	°	Spot	Velocity Angle	24	1000000008	1539
103.594	166.414	90.0027	°	Spot	Velocity Angle	24	1000000009	1540
90.8391	0.836055	90.0027	°	Spot	Velocity Angle	24	1000000068	1541
98.3861	171.622	90.0027	°	Spot	Velocity Angle	24	1000000067	1542
138.549	131.459	90.0027	°	Spot	Velocity Angle	24	1000000010	1543
42.9799	47.0228	90.0027	°	Spot	Velocity Angle	24	1000000012	1544
88.1247	1.878	90.0027	°	Spot	Velocity Angle	24	1000000003	1545
77.9597	12.0429	90.0027	°	Spot	Velocity Angle	24	1000000013	1546
152.717	117.291	90.0027	°	Spot	Velocity Angle	24	1000000014	1547
117.649	27.6468	90.0027	°	Spot	Velocity Angle	24	1000000015	1548
72.972	17.0307	90.0027	°	Spot	Velocity Angle	24	1000000016	1549
180.005	90.0027	90.0027	°	Spot	Velocity Angle	24	1000000017	1550
162.992	72.9896	90.0027	°	Spot	Velocity Angle	24	1000000018	1551
50.7758	39.2268	90.0027	°	Spot	Velocity Angle	24	1000000019	1552
83.72	6.28269	90.0027	°	Spot	Velocity Angle	24	1000000021	1553
177.715	87.712	90.0027	°	Spot	Velocity Angle	24	1000000022	1554
107.931	17.9285	90.0027	°	Spot	Velocity Angle	24	1000000023	1555
58.2626	31.7401	90.0027	°	Spot	Velocity Angle	24	1000000024	1556
163.146	106.862	90.0027	°	Spot	Velocity Angle	24	1000000025	1557
67.8357	157.838	90.0027	°	Spot	Velocity Angle	24	1000000026	1558
56.3116	33.6911	90.0027	°	Spot	Velocity Angle	24	1000000027	1559
13.2083	76.7943	90.0027	°	Spot	Velocity Angle	24	1000000028	1560
80.2748	9.72785	90.0027	°	Spot	Velocity Angle	24	1000000029	1561
174.396	95.6121	90.0027	°	Spot	Velocity Angle	24	1000000030	1562
107.256	162.752	90.0027	°	Spot	Velocity Angle	24	1000000032	1563
158.066	68.0635	90.0027	°	Spot	Velocity Angle	24	1000000033	1564
69.5217	20.481	90.0027	°	Spot	Velocity Angle	24	1000000034	1565
156.042	66.0395	90.0027	°	Spot	Velocity Angle	24	1000000035	1566
114.447	24.4447	90.0027	°	Spot	Velocity Angle	24	1000000036	1567
43.9066	46.0961	90.0027	°	Spot	Velocity Angle	24	1000000037	1568
150.073	60.0703	90.0027	°	Spot	Velocity Angle	24	1000000038	1569
69.3839	159.387	90.0027	°	Spot	Velocity Angle	24	1000000039	1570
169.119	100.889	90.0027	°	Spot	Velocity Angle	24	1000000040	1571
38.6795	128.682	90.0027	°	Spot	Velocity Angle	24	1000000041	1572
16.3563	106.359	90.0027	°	Spot	Velocity Angle	24	1000000042	1573
124.052	34.049	90.0027	°	Spot	Velocity Angle	24	1000000043	1574
25.5912	64.4114	90.0027	°	Spot	Velocity Angle	24	1000000044	1575
154.108	115.9	90.0027	°	Spot	Velocity Angle	24	1000000045	1576
129.221	39.2188	90.0027	°	Spot	Velocity Angle	24	1000000046	1577
104.935	14.9319	90.0027	°	Spot	Velocity Angle	24	1000000047	1578
140.733	50.7304	90.0027	°	Spot	Velocity Angle	24	1000000048	1579
100.171	169.837	90.0027	°	Spot	Velocity Angle	24	1000000049	1580
87.2763	177.279	90.0027	°	Spot	Velocity Angle	24	1000000050	1581
141.544	51.5413	90.0027	°	Spot	Velocity Angle	24	1000000051	1582
76.7617	166.764	90.0027	°	Spot	Velocity Angle	24	1000000052	1583
78.8477	11.155	90.0027	°	Spot	Velocity Angle	24	1000000053	1584
75.8718	14.1309	90.0027	°	Spot	Velocity Angle	24	1000000054	1585
98.4299	8.42722	90.0027	°	Spot	Velocity Angle	24	1000000055	1586
80.7298	9.27288	90.0027	°	Spot	Velocity Angle	24	1000000056	1587
112.383	22.3808	90.0027	°	Spot	Velocity Angle	24	1000000057	1588
178.215	91.7926	90.0027	°	Spot	Velocity Angle	24	1000000058	1589
9.46262	99.4653	90.0027	°	Spot	Velocity Angle	24	1000000059	1591
145.012	55.0096	90.0027	°	Spot	Velocity Angle	24	1000000060	1592
63.8403	153.843	90.0027	°	Spot	Velocity Angle	24	1000000061	1593
97.5592	7.55654	90.0027	°	Spot	Velocity Angle	24	1000000062	1594
150.807	60.8043	90.0027	°	Spot	Velocity Angle	24	1000000063	1595
43.5325	133.535	90.0027	°	Spot	Velocity Angle	24	1000000069	1596
54.1195	35.8832	90.0027	°	Spot	Velocity Angle	24	1000000064	1597
119.18	150.828	90.0027	°	Spot	Velocity Angle	25	1000000000	1598
163.687	73.6841	90.0027	°	Spot	Velocity Angle	25	1000000001	1599
154.364	115.644	90.0027	°	Spot	Velocity Angle	25	1000000002	1600
139.559	130.449	90.0027	°	Spot	Velocity Angle	25	1000000004	1602
165.724	104.284	90.0027	°	Spot	Velocity Angle	25	1000000005	1603
180.005	90.0027	90.0027	°	Spot	Velocity Angle	25	1000000006	1604
175.175	85.1721	90.0027	°	Spot	Velocity Angle	25	1000000020	1605
148.852	121.156	90.0027	°	Spot	Velocity Angle	25	1000000007	1606
96.9141	173.094	90.0027	°	Spot	Velocity Angle	25	1000000008	1607
176.117	93.8907	90.0027	°	Spot	Velocity Angle	25	1000000009	1608
120.469	30.4664	90.0027	°	Spot	Velocity Angle	25	1000000068	1609
180.005	90.0027	90.0027	°	Spot	Velocity Angle	25	1000000067	1610
130.605	139.403	90.0027	°	Spot	Velocity Angle	25	1000000010	1611
125.841	35.8387	90.0027	°	Spot	Velocity Angle	25	1000000012	1612
151.368	61.3649	90.0027	°	Spot	Velocity Angle	25	1000000003	1613
143.885	53.8822	90.0027	°	Spot	Velocity Angle	25	1000000013	1614
126.197	143.811	90.0027	°	Spot	Velocity Angle	25	1000000014	1615
115.91	154.098	90.0027	°	Spot	Velocity Angle	25	1000000015	1616
34.7789	55.2238	90.0027	°	Spot	Velocity Angle	25	1000000016	1617
180.005	90.0027	90.0027	°	Spot	Velocity Angle	25	1000000017	1618
149.354	59.3511	90.0027	°	Spot	Velocity Angle	25	1000000018	1619
177.516	92.4923	90.0027	°	Spot	Velocity Angle	25	1000000019	1620
126.874	143.134	90.0027	°	Spot	Velocity Angle	25	1000000021	1621
138.54	131.468	90.0027	°	Spot	Velocity Angle	25	1000000022	1622
165.969	104.039	90.0027	°	Spot	Velocity Angle	25	1000000023	1623
176.825	93.1826	90.0027	°	Spot	Velocity Angle	25	1000000024	1624
176.168	93.84	90.0027	°	Spot	Velocity Angle	25	1000000025	1625
170.543	99.4653	90.0027	°	Spot	Velocity Angle	25	1000000027	1626
127.832	142.176	90.0027	°	Spot	Velocity Angle	25	1000000028	1627
150.145	119.863	90.0027	°	Spot	Velocity Angle	25	1000000029	1628
98.133	171.875	90.0027	°	Spot	Velocity Angle	25	1000000030	1629
139.222	130.786	90.0027	°	Spot	Velocity Angle	25	1000000032	1630
151.265	118.743	90.0027	°	Spot	Velocity Angle	25	1000000033	1631
136.127	46.1247	90.0027	°	Spot	Velocity Angle	25	1000000034	1632
29.3586	119.361	90.0027	°	Spot	Velocity Angle	25	1000000036	1633
116.192	153.816	90.0027	°	Spot	Velocity Angle	25	1000000037	1634
100.084	169.924	90.0027	°	Spot	Velocity Angle	25	1000000038	1635
59.119	149.122	90.0027	°	Spot	Velocity Angle	25	1000000039	1636
178.76	88.7572	90.0027	°	Spot	Velocity Angle	25	1000000040	1637
43.2878	133.29	90.0027	°	Spot	Velocity Angle	25	1000000041	1638
87.7569	177.759	90.0027	°	Spot	Velocity Angle	25	1000000042	1639
103.37	13.3673	90.0027	°	Spot	Velocity Angle	25	1000000043	1640
27.0619	117.065	90.0027	°	Spot	Velocity Angle	25	1000000044	1641
111.278	158.73	90.0027	°	Spot	Velocity Angle	25	1000000045	1642
108.702	18.6995	90.0027	°	Spot	Velocity Angle	25	1000000046	1643
130.918	139.09	90.0027	°	Spot	Velocity Angle	25	1000000047	1644
134.033	135.975	90.0027	°	Spot	Velocity Angle	25	1000000048	1645
44.0303	45.9724	90.0027	°	Spot	Velocity Angle	25	1000000050	1646
139.64	49.6369	90.0027	°	Spot	Velocity Angle	25	1000000051	1647
136.852	46.849	90.0027	°	Spot	Velocity Angle	25	1000000052	1648
98.133	171.875	90.0027	°	Spot	Velocity Angle	25	1000000053	1649
12.8585	102.861	90.0027	°	Spot	Velocity Angle	25	1000000054	1650
168.546	78.5436	90.0027	°	Spot	Velocity Angle	25	1000000055	1651
144.787	54.784	90.0027	°	Spot	Velocity Angle	25	1000000056	1652
167.821	77.8186	90.0027	°	Spot	Velocity Angle	25	1000000057	1653
165.23	75.2277	90.0027	°	Spot	Velocity Angle	25	1000000058	1655
114.908	24.9055	90.0027	°	Spot	Velocity Angle	25	1000000059	1656
157.138	67.1349	90.0027	°	Spot	Velocity Angle	25	1000000060	1657
83.8953	173.898	90.0027	°	Spot	Velocity Angle	25	1000000061	1658
71.8803	18.1224	90.0027	°	Spot	Velocity Angle	25	1000000062	1659
148.271	121.737	90.0027	°	Spot	Velocity Angle	25	1000000063	1660
173.611	83.6081	90.0027	°	Spot	Velocity Angle	25	1000000064	1661
175.606	85.6038	90.0027	°	Spot	Velocity Angle	26	1000000002	1662
132.062	42.0598	90.0027	°	Spot	Velocity Angle	26	1000000003	1663
132.284	137.724	90.0027	°	Spot	Velocity Angle	26	1000000004	1665
93.0638	3.0611	90.0027	°	Spot	Velocity Angle	26	1000000005	1666
180.005	90.0027	90.0027	°	Spot	Velocity Angle	26	1000000006	1667
95.0545	5.05183	90.0027	°	Spot	Velocity Angle	26	1000000020	1668
136.336	46.3336	90.0027	°	Spot	Velocity Angle	26	1000000007	1669
175.607	94.4015	90.0027	°	Spot	Velocity Angle	26	1000000008	1670
97.8384	7.83575	90.0027	°	Spot	Velocity Angle	26	1000000009	1671
70.4168	19.5859	90.0027	°	Spot	Velocity Angle	26	1000000068	1672
103.604	13.6009	90.0027	°	Spot	Velocity Angle	26	1000000010	1673
64.6557	25.3469	90.0027	°	Spot	Velocity Angle	26	1000000012	1674
19.9837	70.019	90.0027	°	Spot	Velocity Angle	26	1000000013	1675
34.2879	55.7148	90.0027	°	Spot	Velocity Angle	26	1000000014	1676
159.184	69.1812	90.0027	°	Spot	Velocity Angle	26	1000000015	1677
120.088	30.085	90.0027	°	Spot	Velocity Angle	26	1000000016	1678
180.005	90.0027	90.0027	°	Spot	Velocity Angle	26	1000000017	1679
103.946	13.9436	90.0027	°	Spot	Velocity Angle	26	1000000018	1680
135.992	45.9891	90.0027	°	Spot	Velocity Angle	26	1000000019	1681
90.0027	180.005	90.0027	°	Spot	Velocity Angle	26	1000000021	1682
154.038	115.97	90.0027	°	Spot	Velocity Angle	26	1000000022	1683
163.448	73.4451	90.0027	°	Spot	Velocity Angle	26	1000000023	1684
122.739	32.7362	90.0027	°	Spot	Velocity Angle	26	1000000024	1685
89.2013	0.801154	90.0027	°	Spot	Velocity Angle	26	1000000025	1686
169.211	79.2086	90.0027	°	Spot	Velocity Angle	26	1000000027	1687
104.276	14.2729	90.0027	°	Spot	Velocity Angle	26	1000000028	1688
173.423	83.4205	90.0027	°	Spot	Velocity Angle	26	1000000029	1689
94.6887	4.68602	90.0027	°	Spot	Velocity Angle	26	1000000030	1690
115.678	25.6749	90.0027	°	Spot	Velocity Angle	26	1000000031	1691
86.1769	3.82578	90.0027	°	Spot	Velocity Angle	26	1000000032	1692
125.221	35.2186	90.0027	°	Spot	Velocity Angle	26	1000000033	1693
137.82	47.817	90.0027	°	Spot	Velocity Angle	26	1000000034	1694
1.83925	91.8419	90.0027	°	Spot	Velocity Angle	26	1000000035	1695
67.0133	22.9894	90.0027	°	Spot	Velocity Angle	26	1000000036	1696
128.908	38.9053	90.0027	°	Spot	Velocity Angle	26	1000000037	1697
86.2812	3.72142	90.0027	°	Spot	Velocity Angle	26	1000000038	1698
60.144	150.147	90.0027	°	Spot	Velocity Angle	26	1000000039	1699
78.9237	11.0789	90.0027	°	Spot	Velocity Angle	26	1000000040	1700
124.659	34.6562	90.0027	°	Spot	Velocity Angle	26	1000000041	1701
154.224	64.2217	90.0027	°	Spot	Velocity Angle	26	1000000042	1702
89.0041	0.998414	90.0027	°	Spot	Velocity Angle	26	1000000043	1703
152.042	62.0396	90.0027	°	Spot	Velocity Angle	26	1000000044	1704
21.3064	68.6962	90.0027	°	Spot	Velocity Angle	26	1000000045	1705
24.7759	65.2268	90.0027	°	Spot	Velocity Angle	26	1000000046	1706
77.5763	12.4263	90.0027	°	Spot	Velocity Angle	26	1000000047	1707
27.938	117.941	90.0027	°	Spot	Velocity Angle	26	1000000048	1708
154.597	64.5942	90.0027	°	Spot	Velocity Angle	26	1000000049	1709
13.0834	76.9193	90.0027	°	Spot	Velocity Angle	26	1000000050	1710
26.2175	63.7851	90.0027	°	Spot	Velocity Angle	26	1000000051	1711
131.026	41.023	90.0027	°	Spot	Velocity Angle	26	1000000052	1712
154.89	64.8871	90.0027	°	Spot	Velocity Angle	26	1000000053	1713
137.049	132.959	90.0027	°	Spot	Velocity Angle	26	1000000054	1714
124.699	34.6962	90.0027	°	Spot	Velocity Angle	26	1000000055	1715
139.272	49.2693	90.0027	°	Spot	Velocity Angle	26	1000000056	1716
77.0077	12.995	90.0027	°	Spot	Velocity Angle	26	1000000057	1717
87.2099	2.79268	90.0027	°	Spot	Velocity Angle	26	1000000058	1719
175.035	85.0328	90.0027	°	Spot	Velocity Angle	26	1000000059	1720
130.75	40.7474	90.0027	°	Spot	Velocity Angle	26	1000000060	1721
56.3116	33.6911	90.0027	°	Spot	Velocity Angle	26	1000000061	1722
142.846	52.8433	90.0027	°	Spot	Velocity Angle	26	1000000062	1723
3.06653	86.9361	90.0027	°	Spot	Velocity Angle	26	1000000063	1724
118.527	28.524	90.0027	°	Spot	Velocity Angle	26	1000000064	1725
104.7	14.6978	90.0027	°	Spot	Velocity Angle	27	1000000001	1726
19.5223	70.4803	90.0027	°	Spot	Velocity Angle	27	1000000002	1727
61.7011	28.3016	90.0027	°	Spot	Velocity Angle	27	1000000003	1728
67.24	22.7626	90.0027	°	Spot	Velocity Angle	27	1000000005	1730
0	90.0027	90.0027	°	Spot	Velocity Angle	27	1000000006	1731
21.9391	68.0635	90.0027	°	Spot	Velocity Angle	27	1000000020	1732
131.472	138.536	90.0027	°	Spot	Velocity Angle	27	1000000007	1733
148.865	121.143	90.0027	°	Spot	Velocity Angle	27	1000000008	1734
92.3887	2.38605	90.0027	°	Spot	Velocity Angle	27	1000000009	1735
63.824	26.1787	90.0027	°	Spot	Velocity Angle	27	1000000068	1736
159.953	69.95	90.0027	°	Spot	Velocity Angle	27	1000000067	1737
40.1367	49.866	90.0027	°	Spot	Velocity Angle	27	1000000010	1738
34.3913	55.6113	90.0027	°	Spot	Velocity Angle	27	1000000012	1739
71.1489	18.8537	90.0027	°	Spot	Velocity Angle	27	1000000013	1740
7.99509	82.0076	90.0027	°	Spot	Velocity Angle	27	1000000014	1741
72.8994	17.1032	90.0027	°	Spot	Velocity Angle	27	1000000015	1742
126.958	143.05	90.0027	°	Spot	Velocity Angle	27	1000000016	1743
180.005	90.0027	90.0027	°	Spot	Velocity Angle	27	1000000017	1744
164.683	105.325	90.0027	°	Spot	Velocity Angle	27	1000000018	1745
82.1491	7.85356	90.0027	°	Spot	Velocity Angle	27	1000000019	1746
46.0064	43.9962	90.0027	°	Spot	Velocity Angle	27	1000000021	1747
18.2464	108.249	90.0027	°	Spot	Velocity Angle	27	1000000022	1748
33.6911	56.3116	90.0027	°	Spot	Velocity Angle	27	1000000023	1749
8.13033	98.133	90.0027	°	Spot	Velocity Angle	27	1000000024	1750
2.2907	92.2933	90.0027	°	Spot	Velocity Angle	27	1000000025	1751
8.61589	98.6186	90.0027	°	Spot	Velocity Angle	27	1000000027	1752
79.9944	10.0083	90.0027	°	Spot	Velocity Angle	27	1000000028	1753
29.8998	60.1029	90.0027	°	Spot	Velocity Angle	27	1000000029	1754
26.5658	63.4368	90.0027	°	Spot	Velocity Angle	27	1000000030	1755
57.9482	32.0544	90.0027	°	Spot	Velocity Angle	27	1000000032	1756
78.1136	11.889	90.0027	°	Spot	Velocity Angle	27	1000000033	1757
6.49602	83.5067	90.0027	°	Spot	Velocity Angle	27	1000000034	1758
156.806	66.8034	90.0027	°	Spot	Velocity Angle	27	1000000036	1759
90.0027	0	90.0027	°	Spot	Velocity Angle	27	1000000037	1760
91.1962	1.19341	90.0027	°	Spot	Velocity Angle	27	1000000038	1761
22.7657	112.768	90.0027	°	Spot	Velocity Angle	27	1000000039	1762
52.1266	37.8761	90.0027	°	Spot	Velocity Angle	27	1000000040	1763
133.966	43.9631	90.0027	°	Spot	Velocity Angle	27	1000000041	1764
166.889	76.8858	90.0027	°	Spot	Velocity Angle	27	1000000042	1765
51.5642	38.4384	90.0027	°	Spot	Velocity Angle	27	1000000043	1766
44.2236	134.226	90.0027	°	Spot	Velocity Angle	27	1000000044	1767
43.6138	133.616	90.0027	°	Spot	Velocity Angle	27	1000000045	1768
11.5605	101.563	90.0027	°	Spot	Velocity Angle	27	1000000046	1769
79.5545	10.4481	90.0027	°	Spot	Velocity Angle	27	1000000047	1770
147.999	57.9963	90.0027	°	Spot	Velocity Angle	27	1000000048	1771
168.316	101.692	90.0027	°	Spot	Velocity Angle	27	1000000049	1772
59.4225	30.5801	90.0027	°	Spot	Velocity Angle	27	1000000050	1773
28.7756	61.2271	90.0027	°	Spot	Velocity Angle	27	1000000051	1774
131.526	41.5234	90.0027	°	Spot	Velocity Angle	27	1000000052	1775
55.7526	34.25	90.0027	°	Spot	Velocity Angle	27	1000000053	1776
126.031	143.977	90.0027	°	Spot	Velocity Angle	27	1000000054	1777
42.8802	47.1225	90.0027	°	Spot	Velocity Angle	27	1000000055	1778
14.0366	104.039	90.0027	°	Spot	Velocity Angle	27	1000000056	1779
24.2285	65.7742	90.0027	°	Spot	Velocity Angle	27	1000000057	1780
12.4708	77.5318	90.0027	°	Spot	Velocity Angle	27	1000000058	1782
41.5538	48.4488	90.0027	°	Spot	Velocity Angle	27	1000000059	1783
14.0367	104.039	90.0027	°	Spot	Velocity Angle	27	1000000060	1784
70.7455	19.2572	90.0027	°	Spot	Velocity Angle	27	1000000061	1785
35.9108	125.913	90.0027	°	Spot	Velocity Angle	27	1000000062	1786
72.1832	17.8194	90.0027	°	Spot	Velocity Angle	27	1000000063	1787
116.568	153.439	90.0027	°	Spot	Velocity Angle	27	1000000069	1788
28.8565	61.1461	90.0027	°	Spot	Velocity Angle	27	1000000064	1789
63.223	153.226	90.0027	°	Spot	Velocity Angle	28	1000000001	1790
14.2504	75.7522	90.0027	°	Spot	Velocity Angle	28	1000000002	1791
130.767	40.7648	90.0027	°	Spot	Velocity Angle	28	1000000003	1792
97.9578	172.05	90.0027	°	Spot	Velocity Angle	28	1000000004	1794
70.712	19.2906	90.0027	°	Spot	Velocity Angle	28	1000000005	1795
0	90.0027	90.0027	°	Spot	Velocity Angle	28	1000000006	1796
102.532	167.476	90.0027	°	Spot	Velocity Angle	28	1000000020	1797
142.738	127.27	90.0027	°	Spot	Velocity Angle	28	1000000007	1798
113.966	156.042	90.0027	°	Spot	Velocity Angle	28	1000000008	1799
93.9143	176.094	90.0027	°	Spot	Velocity Angle	28	1000000009	1800
156.534	66.531	90.0027	°	Spot	Velocity Angle	28	1000000068	1801
178.557	91.4509	90.0027	°	Spot	Velocity Angle	28	1000000067	1802
85.7661	4.2365	90.0027	°	Spot	Velocity Angle	28	1000000010	1803
29.7458	60.2569	90.0027	°	Spot	Velocity Angle	28	1000000012	1804
56.3116	33.6911	90.0027	°	Spot	Velocity Angle	28	1000000013	1805
4.28929	94.2919	90.0027	°	Spot	Velocity Angle	28	1000000014	1806
121.819	31.8167	90.0027	°	Spot	Velocity Angle	28	1000000015	1807
10.3892	100.392	90.0027	°	Spot	Velocity Angle	28	1000000016	1808
180.005	90.0027	90.0027	°	Spot	Velocity Angle	28	1000000017	1809
52.8847	142.887	90.0027	°	Spot	Velocity Angle	28	1000000018	1810
40.6025	130.605	90.0027	°	Spot	Velocity Angle	28	1000000019	1811
111.221	158.787	90.0027	°	Spot	Velocity Angle	28	1000000021	1812
3.06653	86.9361	90.0027	°	Spot	Velocity Angle	28	1000000022	1813
115.773	154.235	90.0027	°	Spot	Velocity Angle	28	1000000023	1814
8.36613	98.3688	90.0027	°	Spot	Velocity Angle	28	1000000024	1815
50.0936	140.096	90.0027	°	Spot	Velocity Angle	28	1000000025	1816
13.7999	76.2028	90.0027	°	Spot	Velocity Angle	28	1000000027	1817
123.337	146.671	90.0027	°	Spot	Velocity Angle	28	1000000028	1818
19.6544	70.3483	90.0027	°	Spot	Velocity Angle	28	1000000029	1819
10.9342	79.0685	90.0027	°	Spot	Velocity Angle	28	1000000030	1820
60.463	29.5397	90.0027	°	Spot	Velocity Angle	28	1000000031	1821
105.003	165.005	90.0027	°	Spot	Velocity Angle	28	1000000032	1822
2.08268	87.92	90.0027	°	Spot	Velocity Angle	28	1000000033	1823
38.6609	51.3417	90.0027	°	Spot	Velocity Angle	28	1000000034	1824
25.0324	64.9702	90.0027	°	Spot	Velocity Angle	28	1000000035	1825
121.332	148.676	90.0027	°	Spot	Velocity Angle	28	1000000036	1826
105.021	164.986	90.0027	°	Spot	Velocity Angle	28	1000000037	1827
87.3396	177.342	90.0027	°	Spot	Velocity Angle	28	1000000038	1828
23.8733	66.1293	90.0027	°	Spot	Velocity Angle	28	1000000039	1829
165.431	75.428	90.0027	°	Spot	Velocity Angle	28	1000000040	1830
154.364	64.3609	90.0027	°	Spot	Velocity Angle	28	1000000041	1831
60.753	29.2497	90.0027	°	Spot	Velocity Angle	28	1000000042	1832
26.0607	63.942	90.0027	°	Spot	Velocity Angle	28	1000000043	1833
142.769	127.239	90.0027	°	Spot	Velocity Angle	28	1000000044	1834
156.806	66.8034	90.0027	°	Spot	Velocity Angle	28	1000000045	1835
101.892	168.116	90.0027	°	Spot	Velocity Angle	28	1000000046	1836
143.595	126.413	90.0027	°	Spot	Velocity Angle	28	1000000047	1837
175.769	85.7661	90.0027	°	Spot	Velocity Angle	28	1000000048	1838
53.6541	36.3485	90.0027	°	Spot	Velocity Angle	28	1000000049	1839
77.9597	12.0429	90.0027	°	Spot	Velocity Angle	28	1000000050	1840
178.982	91.0257	90.0027	°	Spot	Velocity Angle	28	1000000051	1841
33.4962	56.5065	90.0027	°	Spot	Velocity Angle	28	1000000052	1842
99.0932	9.09054	90.0027	°	Spot	Velocity Angle	28	1000000053	1843
58.3942	148.397	90.0027	°	Spot	Velocity Angle	28	1000000054	1844
33.1795	56.8232	90.0027	°	Spot	Velocity Angle	28	1000000055	1845
177.213	92.7954	90.0027	°	Spot	Velocity Angle	28	1000000056	1846
95.7134	5.71076	90.0027	°	Spot	Velocity Angle	28	1000000057	1847
149.425	120.583	90.0027	°	Spot	Velocity Angle	28	1000000058	1848
105.482	15.4791	90.0027	°	Spot	Velocity Angle	28	1000000059	1850
167.74	102.268	90.0027	°	Spot	Velocity Angle	28	1000000060	1851
80.9831	9.01958	90.0027	°	Spot	Velocity Angle	28	1000000061	1852
57.2022	32.8005	90.0027	°	Spot	Velocity Angle	28	1000000062	1853
176.14	93.8682	90.0027	°	Spot	Velocity Angle	28	1000000063	1854
17.8967	107.899	90.0027	°	Spot	Velocity Angle	28	1000000069	1855
144.167	125.841	90.0027	°	Spot	Velocity Angle	28	1000000064	1856
77.6398	12.3629	90.0027	°	Spot	Velocity Angle	29	1000000001	1857
12.2651	77.7375	90.0027	°	Spot	Velocity Angle	29	1000000002	1858
157.307	112.701	90.0027	°	Spot	Velocity Angle	29	1000000003	1859
35.5387	54.4639	90.0027	°	Spot	Velocity Angle	29	1000000005	1861
180.005	90.0027	90.0027	°	Spot	Velocity Angle	29	1000000006	1862
163.745	73.742	90.0027	°	Spot	Velocity Angle	29	1000000020	1863
144.636	54.6337	90.0027	°	Spot	Velocity Angle	29	1000000007	1864
71.5672	161.57	90.0027	°	Spot	Velocity Angle	29	1000000008	1865
6.07262	83.93	90.0027	°	Spot	Velocity Angle	29	1000000009	1866
176.262	86.2596	90.0027	°	Spot	Velocity Angle	29	1000000068	1867
34.44	55.5626	90.0027	°	Spot	Velocity Angle	29	1000000067	1868
160.351	70.3483	90.0027	°	Spot	Velocity Angle	29	1000000010	1869
146.826	56.8232	90.0027	°	Spot	Velocity Angle	29	1000000012	1870
54.6615	35.3411	90.0027	°	Spot	Velocity Angle	29	1000000013	1871
111.321	21.3185	90.0027	°	Spot	Velocity Angle	29	1000000014	1872
148.034	58.0309	90.0027	°	Spot	Velocity Angle	29	1000000015	1873
120.622	30.6195	90.0027	°	Spot	Velocity Angle	29	1000000016	1874
180.005	90.0027	90.0027	°	Spot	Velocity Angle	29	1000000017	1875
42.0449	47.9577	90.0027	°	Spot	Velocity Angle	29	1000000018	1876
98.4918	8.48919	90.0027	°	Spot	Velocity Angle	29	1000000019	1877
150.828	119.18	90.0027	°	Spot	Velocity Angle	29	1000000021	1878
156.873	66.8706	90.0027	°	Spot	Velocity Angle	29	1000000022	1879
167.534	77.5318	90.0027	°	Spot	Velocity Angle	29	1000000023	1880
108.037	18.0348	90.0027	°	Spot	Velocity Angle	29	1000000024	1881
117.954	27.9518	90.0027	°	Spot	Velocity Angle	29	1000000025	1882
111.385	21.3827	90.0027	°	Spot	Velocity Angle	29	1000000070	1883
174.02	84.0175	90.0027	°	Spot	Velocity Angle	29	1000000027	1884
176.105	86.102	90.0027	°	Spot	Velocity Angle	29	1000000028	1885
102.098	12.0951	90.0027	°	Spot	Velocity Angle	29	1000000029	1886
153.439	63.4368	90.0027	°	Spot	Velocity Angle	29	1000000030	1887
129.684	140.324	90.0027	°	Spot	Velocity Angle	29	1000000031	1888
180.005	90.0027	90.0027	°	Spot	Velocity Angle	29	1000000032	1889
117.303	27.3004	90.0027	°	Spot	Velocity Angle	29	1000000033	1890
88.1247	1.878	90.0027	°	Spot	Velocity Angle	29	1000000034	1891
165.824	75.8211	90.0027	°	Spot	Velocity Angle	29	1000000035	1892
128.872	38.8689	90.0027	°	Spot	Velocity Angle	29	1000000036	1893
85.7027	4.30001	90.0027	°	Spot	Velocity Angle	29	1000000037	1894
87.5659	2.43678	90.0027	°	Spot	Velocity Angle	29	1000000038	1895
27.7733	62.2293	90.0027	°	Spot	Velocity Angle	29	1000000039	1896
165.969	75.966	90.0027	°	Spot	Velocity Angle	29	1000000040	1897
35.3123	125.315	90.0027	°	Spot	Velocity Angle	29	1000000041	1898
20.1132	69.8895	90.0027	°	Spot	Velocity Angle	29	1000000042	1899
14.3818	75.6208	90.0027	°	Spot	Velocity Angle	29	1000000043	1900
84.5622	5.44051	90.0027	°	Spot	Velocity Angle	29	1000000044	1901
88.7153	1.28744	90.0027	°	Spot	Velocity Angle	29	1000000045	1902
13.4961	76.5065	90.0027	°	Spot	Velocity Angle	29	1000000046	1903
35.629	125.632	90.0027	°	Spot	Velocity Angle	29	1000000047	1904
161.436	108.572	90.0027	°	Spot	Velocity Angle	29	1000000048	1905
19.6185	70.3842	90.0027	°	Spot	Velocity Angle	29	1000000050	1906
156.534	66.531	90.0027	°	Spot	Velocity Angle	29	1000000051	1907
93.0155	3.01288	90.0027	°	Spot	Velocity Angle	29	1000000052	1908
150.331	60.3287	90.0027	°	Spot	Velocity Angle	29	1000000053	1909
48.7936	41.2091	90.0027	°	Spot	Velocity Angle	29	1000000054	1910
106.317	16.3143	90.0027	°	Spot	Velocity Angle	29	1000000055	1911
100.957	10.9544	90.0027	°	Spot	Velocity Angle	29	1000000056	1912
116.568	26.5658	90.0027	°	Spot	Velocity Angle	29	1000000057	1913
160.224	70.221	90.0027	°	Spot	Velocity Angle	29	1000000058	1915
151.464	61.4618	90.0027	°	Spot	Velocity Angle	29	1000000059	1916
175.443	94.5646	90.0027	°	Spot	Velocity Angle	29	1000000060	1917
140.375	50.3725	90.0027	°	Spot	Velocity Angle	29	1000000061	1918
178.529	88.5262	90.0027	°	Spot	Velocity Angle	29	1000000062	1919
167.598	102.41	90.0027	°	Spot	Velocity Angle	29	1000000063	1920
93.3482	3.34555	90.0027	°	Spot	Velocity Angle	29	1000000069	1921
175.82	85.8176	90.0027	°	Spot	Velocity Angle	29	1000000064	1922
67.6958	22.3069	90.0027	°	Spot	Velocity Angle	30	1000000001	1923
176.61	93.3977	90.0027	°	Spot	Velocity Angle	30	1000000002	1924
23.2319	113.235	90.0027	°	Spot	Velocity Angle	30	1000000003	1925
41.1871	131.19	90.0027	°	Spot	Velocity Angle	30	1000000005	1927
180.005	90.0027	90.0027	°	Spot	Velocity Angle	30	1000000006	1928
99.38	9.37732	90.0027	°	Spot	Velocity Angle	30	1000000020	1929
148.993	58.9899	90.0027	°	Spot	Velocity Angle	30	1000000007	1930
18.8253	71.1774	90.0027	°	Spot	Velocity Angle	30	1000000008	1931
90.0027	180.005	90.0027	°	Spot	Velocity Angle	30	1000000009	1932
133.07	136.938	90.0027	°	Spot	Velocity Angle	30	1000000068	1933
148.945	121.063	90.0027	°	Spot	Velocity Angle	30	1000000067	1934
39.8067	129.809	90.0027	°	Spot	Velocity Angle	30	1000000010	1935
83.3699	173.373	90.0027	°	Spot	Velocity Angle	30	1000000012	1936
151.394	118.614	90.0027	°	Spot	Velocity Angle	30	1000000013	1937
170.543	99.4653	90.0027	°	Spot	Velocity Angle	30	1000000014	1938
157.722	112.286	90.0027	°	Spot	Velocity Angle	30	1000000015	1939
45.8828	135.885	90.0027	°	Spot	Velocity Angle	30	1000000016	1940
180.005	90.0027	90.0027	°	Spot	Velocity Angle	30	1000000017	1941
102.998	12.995	90.0027	°	Spot	Velocity Angle	30	1000000018	1942
121.831	148.177	90.0027	°	Spot	Velocity Angle	30	1000000019	1943
88.104	1.89873	90.0027	°	Spot	Velocity Angle	30	1000000021	1944
131.407	41.4045	90.0027	°	Spot	Velocity Angle	30	1000000022	1945
103.244	13.2409	90.0027	°	Spot	Velocity Angle	30	1000000023	1946
178.549	88.5463	90.0027	°	Spot	Velocity Angle	30	1000000024	1947
126.693	36.6908	90.0027	°	Spot	Velocity Angle	30	1000000025	1948
119.748	29.7458	90.0027	°	Spot	Velocity Angle	30	1000000070	1949
22.2497	67.753	90.0027	°	Spot	Velocity Angle	30	1000000027	1950
94.7664	4.7638	90.0027	°	Spot	Velocity Angle	30	1000000028	1951
31.1399	58.8628	90.0027	°	Spot	Velocity Angle	30	1000000029	1952
41.9884	131.991	90.0027	°	Spot	Velocity Angle	30	1000000030	1953
134.806	135.202	90.0027	°	Spot	Velocity Angle	30	1000000031	1954
102.851	12.8481	90.0027	°	Spot	Velocity Angle	30	1000000032	1955
153.439	116.568	90.0027	°	Spot	Velocity Angle	30	1000000033	1956
26.9285	116.931	90.0027	°	Spot	Velocity Angle	30	1000000034	1957
111.805	21.8021	90.0027	°	Spot	Velocity Angle	30	1000000036	1958
70.4654	19.5372	90.0027	°	Spot	Velocity Angle	30	1000000037	1959
56.3116	33.6911	90.0027	°	Spot	Velocity Angle	30	1000000038	1960
47.5652	137.568	90.0027	°	Spot	Velocity Angle	30	1000000039	1961
79.4632	169.466	90.0027	°	Spot	Velocity Angle	30	1000000040	1962
22.4265	112.429	90.0027	°	Spot	Velocity Angle	30	1000000041	1963
30.3911	120.394	90.0027	°	Spot	Velocity Angle	30	1000000042	1964
77.8331	167.836	90.0027	°	Spot	Velocity Angle	30	1000000043	1965
55.7148	145.717	90.0027	°	Spot	Velocity Angle	30	1000000044	1966
46.9763	136.979	90.0027	°	Spot	Velocity Angle	30	1000000045	1967
58.673	31.3296	90.0027	°	Spot	Velocity Angle	30	1000000046	1968
91.4171	1.41448	90.0027	°	Spot	Velocity Angle	30	1000000047	1969
16.2607	106.263	90.0027	°	Spot	Velocity Angle	30	1000000048	1970
35.9218	54.0808	90.0027	°	Spot	Velocity Angle	30	1000000049	1971
146.314	56.3116	90.0027	°	Spot	Velocity Angle	30	1000000050	1972
137.494	132.514	90.0027	°	Spot	Velocity Angle	30	1000000051	1973
147.624	57.621	90.0027	°	Spot	Velocity Angle	30	1000000052	1974
131.637	138.371	90.0027	°	Spot	Velocity Angle	30	1000000053	1975
56.9614	33.0412	90.0027	°	Spot	Velocity Angle	30	1000000054	1976
127.572	142.436	90.0027	°	Spot	Velocity Angle	30	1000000055	1977
35.1898	54.8129	90.0027	°	Spot	Velocity Angle	30	1000000056	1978
90.0027	0	90.0027	°	Spot	Velocity Angle	30	1000000071	1979
90.0027	180.005	90.0027	°	Spot	Velocity Angle	30	1000000057	1980
65.558	155.561	90.0027	°	Spot	Velocity Angle	30	1000000058	1982
103.186	13.1834	90.0027	°	Spot	Velocity Angle	30	1000000059	1983
129.229	140.778	90.0027	°	Spot	Velocity Angle	30	1000000060	1984
126.448	36.4455	90.0027	°	Spot	Velocity Angle	30	1000000061	1985
65.748	155.751	90.0027	°	Spot	Velocity Angle	30	1000000062	1986
67.6958	22.3069	90.0027	°	Spot	Velocity Angle	30	1000000063	1987
45.0013	135.004	90.0027	°	Spot	Velocity Angle	30	1000000064	1988
43.4101	133.413	90.0027	°	Spot	Velocity Angle	31	1000000072	1989
135.004	135.004	90.0027	°	Spot	Velocity Angle	31	1000000002	1990
49.2275	40.7752	90.0027	°	Spot	Velocity Angle	31	1000000003	1991
11.0039	78.9988	90.0027	°	Spot	Velocity Angle	31	1000000005	1993
0	90.0027	90.0027	°	Spot	Velocity Angle	31	1000000006	1994
72.4766	17.5261	90.0027	°	Spot	Velocity Angle	31	1000000020	1995
163.707	73.7047	90.0027	°	Spot	Velocity Angle	31	1000000007	1996
156.375	66.3726	90.0027	°	Spot	Velocity Angle	31	1000000008	1997
32.8123	122.815	90.0027	°	Spot	Velocity Angle	31	1000000009	1998
124.808	34.805	90.0027	°	Spot	Velocity Angle	31	1000000068	1999
2.32168	92.3243	90.0027	°	Spot	Velocity Angle	31	1000000010	2000
61.3914	151.394	90.0027	°	Spot	Velocity Angle	31	1000000012	2001
48.3679	138.371	90.0027	°	Spot	Velocity Angle	31	1000000013	2002
103.244	13.2409	90.0027	°	Spot	Velocity Angle	31	1000000014	2003
171.124	98.8836	90.0027	°	Spot	Velocity Angle	31	1000000015	2004
91.3349	178.673	90.0027	°	Spot	Velocity Angle	31	1000000016	2005
180.005	90.0027	90.0027	°	Spot	Velocity Angle	31	1000000017	2006
30.0695	59.9332	90.0027	°	Spot	Velocity Angle	31	1000000019	2007
49.4002	40.6025	90.0027	°	Spot	Velocity Angle	31	1000000018	2008
70.9086	19.094	90.0027	°	Spot	Velocity Angle	31	1000000021	2009
63.8805	26.1222	90.0027	°	Spot	Velocity Angle	31	1000000022	2010
40.0074	49.9952	90.0027	°	Spot	Velocity Angle	31	1000000023	2011
42.8802	132.883	90.0027	°	Spot	Velocity Angle	31	1000000024	2012
105.176	15.1734	90.0027	°	Spot	Velocity Angle	31	1000000025	2013
63.2916	153.294	90.0027	°	Spot	Velocity Angle	31	1000000070	2014
40.5403	130.543	90.0027	°	Spot	Velocity Angle	31	1000000027	2015
59.4057	30.5969	90.0027	°	Spot	Velocity Angle	31	1000000028	2016
52.1858	37.8168	90.0027	°	Spot	Velocity Angle	31	1000000029	2017
149.936	59.9332	90.0027	°	Spot	Velocity Angle	31	1000000073	2018
9.03975	99.0424	90.0027	°	Spot	Velocity Angle	31	1000000030	2019
173.665	83.6623	90.0027	°	Spot	Velocity Angle	31	1000000031	2020
140.347	129.661	90.0027	°	Spot	Velocity Angle	31	1000000032	2021
18.7419	108.745	90.0027	°	Spot	Velocity Angle	31	1000000033	2022
120.26	30.2573	90.0027	°	Spot	Velocity Angle	31	1000000034	2023
148.819	121.189	90.0027	°	Spot	Velocity Angle	31	1000000035	2024
155.449	114.559	90.0027	°	Spot	Velocity Angle	31	1000000036	2025
33.8972	123.9	90.0027	°	Spot	Velocity Angle	31	1000000037	2026
61.7845	151.787	90.0027	°	Spot	Velocity Angle	31	1000000038	2027
90.0027	0	90.0027	°	Spot	Velocity Angle	31	1000000039	2028
1.43222	91.4348	90.0027	°	Spot	Velocity Angle	31	1000000040	2029
149.494	59.4915	90.0027	°	Spot	Velocity Angle	31	1000000041	2030
157.157	67.1539	90.0027	°	Spot	Velocity Angle	31	1000000042	2031
63.5966	153.599	90.0027	°	Spot	Velocity Angle	31	1000000043	2032
39.095	129.098	90.0027	°	Spot	Velocity Angle	31	1000000044	2033
102.389	167.619	90.0027	°	Spot	Velocity Angle	31	1000000045	2034
158.28	68.2778	90.0027	°	Spot	Velocity Angle	31	1000000046	2035
69.658	20.3447	90.0027	°	Spot	Velocity Angle	31	1000000047	2036
1.02319	88.9796	90.0027	°	Spot	Velocity Angle	31	1000000048	2037
0.848831	89.1539	90.0027	°	Spot	Velocity Angle	31	1000000049	2038
158.605	68.6022	90.0027	°	Spot	Velocity Angle	31	1000000050	2039
30.4664	120.469	90.0027	°	Spot	Velocity Angle	31	1000000051	2040
144.807	125.201	90.0027	°	Spot	Velocity Angle	31	1000000052	2041
46.849	43.1537	90.0027	°	Spot	Velocity Angle	31	1000000053	2042
180.005	90.0027	90.0027	°	Spot	Velocity Angle	31	1000000054	2043
16.9913	73.0113	90.0027	°	Spot	Velocity Angle	31	1000000055	2044
101.517	168.491	90.0027	°	Spot	Velocity Angle	31	1000000056	2045
90.0027	180.005	90.0027	°	Spot	Velocity Angle	31	1000000071	2046
7.12521	97.1279	90.0027	°	Spot	Velocity Angle	31	1000000057	2047
177.96	92.0481	90.0027	°	Spot	Velocity Angle	31	1000000058	2049
94.5767	4.57407	90.0027	°	Spot	Velocity Angle	31	1000000059	2050
12.7579	102.761	90.0027	°	Spot	Velocity Angle	31	1000000060	2051
65.1668	155.169	90.0027	°	Spot	Velocity Angle	31	1000000061	2052
21.8021	111.805	90.0027	°	Spot	Velocity Angle	31	1000000062	2053
11.634	78.3687	90.0027	°	Spot	Velocity Angle	31	1000000063	2054
99.9536	9.95092	90.0027	°	Spot	Velocity Angle	31	1000000064	2055
85.0328	175.035	90.0027	°	Spot	Velocity Angle	32	1000000001	2056
34.2572	124.26	90.0027	°	Spot	Velocity Angle	32	1000000002	2057
27.6864	117.689	90.0027	°	Spot	Velocity Angle	32	1000000003	2058
[truncated: 992 more rows]
