# Supplementary material for: Protocol for real-time monitoring of CD8+ T and myeloid cell behavior in human high-grade serous ovarian cancer slices
Source: STAR Protoc. 2024 Jun 2;5(2):103102. doi: 10.1016/j.xpro.2024.103102 (PMC11179100; doi:10.1016/j.xpro.2024.103102)
Supplement: Data S3. Files for testing the R script, quantification and statistical analysis step 2 [file mmc3.zip › Test files/Slice1_b/__Volume.csv]

Volume
====================
Volume	Unit	Category	Time	TrackID	ID
179.594	um^3	Spot	1	1000000000	0
179.594	um^3	Spot	1	1000000001	1
179.594	um^3	Spot	1	1000000002	2
179.594	um^3	Spot	1	1000000003	3
179.594	um^3	Spot	1	1000000004	5
179.594	um^3	Spot	1	1000000005	6
179.594	um^3	Spot	1	1000000006	7
179.594	um^3	Spot	1	1000000007	8
179.594	um^3	Spot	1	1000000008	9
179.594	um^3	Spot	1	1000000009	10
179.594	um^3	Spot	1	1000000010	11
179.594	um^3	Spot	1	1000000011	12
179.594	um^3	Spot	1	1000000012	13
179.594	um^3	Spot	1	1000000013	14
179.594	um^3	Spot	1	1000000014	15
179.594	um^3	Spot	1	1000000015	16
179.594	um^3	Spot	1	1000000016	17
179.594	um^3	Spot	1	1000000017	18
179.594	um^3	Spot	1	1000000018	19
179.594	um^3	Spot	1	1000000019	20
179.594	um^3	Spot	1	1000000020	21
179.594	um^3	Spot	1	1000000021	22
179.594	um^3	Spot	1	1000000022	23
179.594	um^3	Spot	1	1000000023	24
179.594	um^3	Spot	1	1000000024	25
179.594	um^3	Spot	1	1000000025	26
179.594	um^3	Spot	1	1000000026	27
179.594	um^3	Spot	1	1000000027	28
179.594	um^3	Spot	1	1000000028	29
179.594	um^3	Spot	1	1000000029	30
179.594	um^3	Spot	1	1000000030	31
179.594	um^3	Spot	1	1000000031	32
179.594	um^3	Spot	1	1000000032	33
179.594	um^3	Spot	1	1000000033	34
179.594	um^3	Spot	1	1000000034	35
179.594	um^3	Spot	1	1000000035	36
179.594	um^3	Spot	1	1000000036	37
179.594	um^3	Spot	1	1000000037	38
179.594	um^3	Spot	1	1000000038	39
179.594	um^3	Spot	1	1000000039	40
179.594	um^3	Spot	1	1000000040	41
179.594	um^3	Spot	1	1000000041	42
179.594	um^3	Spot	1	1000000042	43
179.594	um^3	Spot	1	1000000043	44
179.594	um^3	Spot	1	1000000044	45
179.594	um^3	Spot	1	1000000045	46
179.594	um^3	Spot	1	1000000046	47
179.594	um^3	Spot	1	1000000047	48
179.594	um^3	Spot	1	1000000048	49
179.594	um^3	Spot	1	1000000049	50
179.594	um^3	Spot	1	1000000050	51
179.594	um^3	Spot	1	1000000051	52
179.594	um^3	Spot	1	1000000052	53
179.594	um^3	Spot	1	1000000053	54
179.594	um^3	Spot	1	1000000054	55
179.594	um^3	Spot	1	1000000055	56
179.594	um^3	Spot	1	1000000056	57
179.594	um^3	Spot	1	1000000057	58
179.594	um^3	Spot	1	1000000058	59
179.594	um^3	Spot	1	1000000059	61
179.594	um^3	Spot	1	1000000060	62
179.594	um^3	Spot	1	1000000061	63
179.594	um^3	Spot	1	1000000062	64
179.594	um^3	Spot	1	1000000063	65
179.594	um^3	Spot	1	1000000064	66
179.594	um^3	Spot	2	1000000000	67
179.594	um^3	Spot	2	1000000001	68
179.594	um^3	Spot	2	1000000002	69
179.594	um^3	Spot	2	1000000003	70
179.594	um^3	Spot	2	1000000004	72
179.594	um^3	Spot	2	1000000005	73
179.594	um^3	Spot	2	1000000006	74
179.594	um^3	Spot	2	1000000007	75
179.594	um^3	Spot	2	1000000008	76
179.594	um^3	Spot	2	1000000009	77
179.594	um^3	Spot	2	1000000065	78
179.594	um^3	Spot	2	1000000010	79
179.594	um^3	Spot	2	1000000011	80
179.594	um^3	Spot	2	1000000012	81
179.594	um^3	Spot	2	1000000013	82
179.594	um^3	Spot	2	1000000014	83
179.594	um^3	Spot	2	1000000015	84
179.594	um^3	Spot	2	1000000016	85
179.594	um^3	Spot	2	1000000017	86
179.594	um^3	Spot	2	1000000018	87
179.594	um^3	Spot	2	1000000019	88
179.594	um^3	Spot	2	1000000020	89
179.594	um^3	Spot	2	1000000021	90
179.594	um^3	Spot	2	1000000022	91
179.594	um^3	Spot	2	1000000023	92
179.594	um^3	Spot	2	1000000024	93
179.594	um^3	Spot	2	1000000025	94
179.594	um^3	Spot	2	1000000026	95
179.594	um^3	Spot	2	1000000027	96
179.594	um^3	Spot	2	1000000028	97
179.594	um^3	Spot	2	1000000029	98
179.594	um^3	Spot	2	1000000030	99
179.594	um^3	Spot	2	1000000031	100
179.594	um^3	Spot	2	1000000032	101
179.594	um^3	Spot	2	1000000033	102
179.594	um^3	Spot	2	1000000034	103
179.594	um^3	Spot	2	1000000035	104
179.594	um^3	Spot	2	1000000036	105
179.594	um^3	Spot	2	1000000037	106
179.594	um^3	Spot	2	1000000038	107
179.594	um^3	Spot	2	1000000039	108
179.594	um^3	Spot	2	1000000040	109
179.594	um^3	Spot	2	1000000041	110
179.594	um^3	Spot	2	1000000042	111
179.594	um^3	Spot	2	1000000043	112
179.594	um^3	Spot	2	1000000044	113
179.594	um^3	Spot	2	1000000045	114
179.594	um^3	Spot	2	1000000046	115
179.594	um^3	Spot	2	1000000047	116
179.594	um^3	Spot	2	1000000048	117
179.594	um^3	Spot	2	1000000049	118
179.594	um^3	Spot	2	1000000050	119
179.594	um^3	Spot	2	1000000051	120
179.594	um^3	Spot	2	1000000052	121
179.594	um^3	Spot	2	1000000053	122
179.594	um^3	Spot	2	1000000054	123
179.594	um^3	Spot	2	1000000055	124
179.594	um^3	Spot	2	1000000056	125
179.594	um^3	Spot	2	1000000057	126
179.594	um^3	Spot	2	1000000058	128
179.594	um^3	Spot	2	1000000059	129
179.594	um^3	Spot	2	1000000060	130
179.594	um^3	Spot	2	1000000061	131
179.594	um^3	Spot	2	1000000062	132
179.594	um^3	Spot	2	1000000063	133
179.594	um^3	Spot	2	1000000064	134
179.594	um^3	Spot	3	1000000000	135
179.594	um^3	Spot	3	1000000002	136
179.594	um^3	Spot	3	1000000004	138
179.594	um^3	Spot	3	1000000005	139
179.594	um^3	Spot	3	1000000006	140
179.594	um^3	Spot	3	1000000007	141
179.594	um^3	Spot	3	1000000008	142
179.594	um^3	Spot	3	1000000009	143
179.594	um^3	Spot	3	1000000065	144
179.594	um^3	Spot	3	1000000010	145
179.594	um^3	Spot	3	1000000011	146
179.594	um^3	Spot	3	1000000012	147
179.594	um^3	Spot	3	1000000003	148
179.594	um^3	Spot	3	1000000013	149
179.594	um^3	Spot	3	1000000014	150
179.594	um^3	Spot	3	1000000015	151
179.594	um^3	Spot	3	1000000016	152
179.594	um^3	Spot	3	1000000017	153
179.594	um^3	Spot	3	1000000018	154
179.594	um^3	Spot	3	1000000019	155
179.594	um^3	Spot	3	1000000020	156
179.594	um^3	Spot	3	1000000021	157
179.594	um^3	Spot	3	1000000022	158
179.594	um^3	Spot	3	1000000023	159
179.594	um^3	Spot	3	1000000024	160
179.594	um^3	Spot	3	1000000025	161
179.594	um^3	Spot	3	1000000026	162
179.594	um^3	Spot	3	1000000027	163
179.594	um^3	Spot	3	1000000028	164
179.594	um^3	Spot	3	1000000029	165
179.594	um^3	Spot	3	1000000030	166
179.594	um^3	Spot	3	1000000031	167
179.594	um^3	Spot	3	1000000032	168
179.594	um^3	Spot	3	1000000033	169
179.594	um^3	Spot	3	1000000034	170
179.594	um^3	Spot	3	1000000035	171
179.594	um^3	Spot	3	1000000036	172
179.594	um^3	Spot	3	1000000037	173
179.594	um^3	Spot	3	1000000038	174
179.594	um^3	Spot	3	1000000039	175
179.594	um^3	Spot	3	1000000040	176
179.594	um^3	Spot	3	1000000041	177
179.594	um^3	Spot	3	1000000042	178
179.594	um^3	Spot	3	1000000043	179
179.594	um^3	Spot	3	1000000044	180
179.594	um^3	Spot	3	1000000045	181
179.594	um^3	Spot	3	1000000046	182
179.594	um^3	Spot	3	1000000047	183
179.594	um^3	Spot	3	1000000048	184
179.594	um^3	Spot	3	1000000049	185
179.594	um^3	Spot	3	1000000050	186
179.594	um^3	Spot	3	1000000051	187
179.594	um^3	Spot	3	1000000052	188
179.594	um^3	Spot	3	1000000053	189
179.594	um^3	Spot	3	1000000054	190
179.594	um^3	Spot	3	1000000055	191
179.594	um^3	Spot	3	1000000056	192
179.594	um^3	Spot	3	1000000057	194
179.594	um^3	Spot	3	1000000058	195
179.594	um^3	Spot	3	1000000059	196
179.594	um^3	Spot	3	1000000060	197
179.594	um^3	Spot	3	1000000061	198
179.594	um^3	Spot	3	1000000062	199
179.594	um^3	Spot	3	1000000063	200
179.594	um^3	Spot	3	1000000064	201
179.594	um^3	Spot	4	1000000001	202
179.594	um^3	Spot	4	1000000002	203
179.594	um^3	Spot	4	1000000004	205
179.594	um^3	Spot	4	1000000005	206
179.594	um^3	Spot	4	1000000006	207
179.594	um^3	Spot	4	1000000007	208
179.594	um^3	Spot	4	1000000008	209
179.594	um^3	Spot	4	1000000009	210
179.594	um^3	Spot	4	1000000065	211
179.594	um^3	Spot	4	1000000010	212
179.594	um^3	Spot	4	1000000011	213
179.594	um^3	Spot	4	1000000012	214
179.594	um^3	Spot	4	1000000003	215
179.594	um^3	Spot	4	1000000013	216
179.594	um^3	Spot	4	1000000014	217
179.594	um^3	Spot	4	1000000015	218
179.594	um^3	Spot	4	1000000016	219
179.594	um^3	Spot	4	1000000017	220
179.594	um^3	Spot	4	1000000018	221
179.594	um^3	Spot	4	1000000019	222
179.594	um^3	Spot	4	1000000020	223
179.594	um^3	Spot	4	1000000021	224
179.594	um^3	Spot	4	1000000022	225
179.594	um^3	Spot	4	1000000023	226
179.594	um^3	Spot	4	1000000024	227
179.594	um^3	Spot	4	1000000025	228
179.594	um^3	Spot	4	1000000026	229
179.594	um^3	Spot	4	1000000027	230
179.594	um^3	Spot	4	1000000028	231
179.594	um^3	Spot	4	1000000029	232
179.594	um^3	Spot	4	1000000030	233
179.594	um^3	Spot	4	1000000032	234
179.594	um^3	Spot	4	1000000033	235
179.594	um^3	Spot	4	1000000034	236
179.594	um^3	Spot	4	1000000035	237
179.594	um^3	Spot	4	1000000036	238
179.594	um^3	Spot	4	1000000037	239
179.594	um^3	Spot	4	1000000038	240
179.594	um^3	Spot	4	1000000039	241
179.594	um^3	Spot	4	1000000040	242
179.594	um^3	Spot	4	1000000041	243
179.594	um^3	Spot	4	1000000042	244
179.594	um^3	Spot	4	1000000043	245
179.594	um^3	Spot	4	1000000044	246
179.594	um^3	Spot	4	1000000045	247
179.594	um^3	Spot	4	1000000046	248
179.594	um^3	Spot	4	1000000047	249
179.594	um^3	Spot	4	1000000048	250
179.594	um^3	Spot	4	1000000049	251
179.594	um^3	Spot	4	1000000050	252
179.594	um^3	Spot	4	1000000051	253
179.594	um^3	Spot	4	1000000052	254
179.594	um^3	Spot	4	1000000053	255
179.594	um^3	Spot	4	1000000054	256
179.594	um^3	Spot	4	1000000055	257
179.594	um^3	Spot	4	1000000056	258
179.594	um^3	Spot	4	1000000057	259
179.594	um^3	Spot	4	1000000058	260
179.594	um^3	Spot	4	1000000059	262
179.594	um^3	Spot	4	1000000060	263
179.594	um^3	Spot	4	1000000061	264
179.594	um^3	Spot	4	1000000062	265
179.594	um^3	Spot	4	1000000063	266
179.594	um^3	Spot	4	1000000064	267
179.594	um^3	Spot	5	1000000000	268
179.594	um^3	Spot	5	1000000002	269
179.594	um^3	Spot	5	1000000004	271
179.594	um^3	Spot	5	1000000005	272
179.594	um^3	Spot	5	1000000006	273
179.594	um^3	Spot	5	1000000020	274
179.594	um^3	Spot	5	1000000007	275
179.594	um^3	Spot	5	1000000008	276
179.594	um^3	Spot	5	1000000009	277
179.594	um^3	Spot	5	1000000065	278
179.594	um^3	Spot	5	1000000010	279
179.594	um^3	Spot	5	1000000011	280
179.594	um^3	Spot	5	1000000012	281
179.594	um^3	Spot	5	1000000003	282
179.594	um^3	Spot	5	1000000013	283
179.594	um^3	Spot	5	1000000014	284
179.594	um^3	Spot	5	1000000015	285
179.594	um^3	Spot	5	1000000016	286
179.594	um^3	Spot	5	1000000017	287
179.594	um^3	Spot	5	1000000018	288
179.594	um^3	Spot	5	1000000019	289
179.594	um^3	Spot	5	1000000021	290
179.594	um^3	Spot	5	1000000022	291
179.594	um^3	Spot	5	1000000023	292
179.594	um^3	Spot	5	1000000024	293
179.594	um^3	Spot	5	1000000025	294
179.594	um^3	Spot	5	1000000026	295
179.594	um^3	Spot	5	1000000027	296
179.594	um^3	Spot	5	1000000028	297
179.594	um^3	Spot	5	1000000029	298
179.594	um^3	Spot	5	1000000030	299
179.594	um^3	Spot	5	1000000031	300
179.594	um^3	Spot	5	1000000032	301
179.594	um^3	Spot	5	1000000033	302
179.594	um^3	Spot	5	1000000035	303
179.594	um^3	Spot	5	1000000034	304
179.594	um^3	Spot	5	1000000036	305
179.594	um^3	Spot	5	1000000037	306
179.594	um^3	Spot	5	1000000038	307
179.594	um^3	Spot	5	1000000039	308
179.594	um^3	Spot	5	1000000040	309
179.594	um^3	Spot	5	1000000041	310
179.594	um^3	Spot	5	1000000042	311
179.594	um^3	Spot	5	1000000043	312
179.594	um^3	Spot	5	1000000044	313
179.594	um^3	Spot	5	1000000045	314
179.594	um^3	Spot	5	1000000046	315
179.594	um^3	Spot	5	1000000047	316
179.594	um^3	Spot	5	1000000048	317
179.594	um^3	Spot	5	1000000049	318
179.594	um^3	Spot	5	1000000050	319
179.594	um^3	Spot	5	1000000051	320
179.594	um^3	Spot	5	1000000052	321
179.594	um^3	Spot	5	1000000053	322
179.594	um^3	Spot	5	1000000054	323
179.594	um^3	Spot	5	1000000055	324
179.594	um^3	Spot	5	1000000056	325
179.594	um^3	Spot	5	1000000057	326
179.594	um^3	Spot	5	1000000058	327
179.594	um^3	Spot	5	1000000059	329
179.594	um^3	Spot	5	1000000060	330
179.594	um^3	Spot	5	1000000061	331
179.594	um^3	Spot	5	1000000062	332
179.594	um^3	Spot	5	1000000063	333
179.594	um^3	Spot	5	1000000064	334
179.594	um^3	Spot	6	1000000002	335
179.594	um^3	Spot	6	1000000004	337
179.594	um^3	Spot	6	1000000005	338
179.594	um^3	Spot	6	1000000006	339
179.594	um^3	Spot	6	1000000007	340
179.594	um^3	Spot	6	1000000008	341
179.594	um^3	Spot	6	1000000009	342
179.594	um^3	Spot	6	1000000010	343
179.594	um^3	Spot	6	1000000012	344
179.594	um^3	Spot	6	1000000003	345
179.594	um^3	Spot	6	1000000013	346
179.594	um^3	Spot	6	1000000014	347
179.594	um^3	Spot	6	1000000015	348
179.594	um^3	Spot	6	1000000016	349
179.594	um^3	Spot	6	1000000017	350
179.594	um^3	Spot	6	1000000018	351
179.594	um^3	Spot	6	1000000019	352
179.594	um^3	Spot	6	1000000020	353
179.594	um^3	Spot	6	1000000021	354
179.594	um^3	Spot	6	1000000022	355
179.594	um^3	Spot	6	1000000023	356
179.594	um^3	Spot	6	1000000024	357
179.594	um^3	Spot	6	1000000025	358
179.594	um^3	Spot	6	1000000026	359
179.594	um^3	Spot	6	1000000027	360
179.594	um^3	Spot	6	1000000028	361
179.594	um^3	Spot	6	1000000029	362
179.594	um^3	Spot	6	1000000030	363
179.594	um^3	Spot	6	1000000031	364
179.594	um^3	Spot	6	1000000032	365
179.594	um^3	Spot	6	1000000033	366
179.594	um^3	Spot	6	1000000034	367
179.594	um^3	Spot	6	1000000035	368
179.594	um^3	Spot	6	1000000036	369
179.594	um^3	Spot	6	1000000037	370
179.594	um^3	Spot	6	1000000038	371
179.594	um^3	Spot	6	1000000039	372
179.594	um^3	Spot	6	1000000040	373
179.594	um^3	Spot	6	1000000041	374
179.594	um^3	Spot	6	1000000042	375
179.594	um^3	Spot	6	1000000043	376
179.594	um^3	Spot	6	1000000044	377
179.594	um^3	Spot	6	1000000045	378
179.594	um^3	Spot	6	1000000046	379
179.594	um^3	Spot	6	1000000047	380
179.594	um^3	Spot	6	1000000048	381
179.594	um^3	Spot	6	1000000049	382
179.594	um^3	Spot	6	1000000050	383
179.594	um^3	Spot	6	1000000051	384
179.594	um^3	Spot	6	1000000052	385
179.594	um^3	Spot	6	1000000053	386
179.594	um^3	Spot	6	1000000054	387
179.594	um^3	Spot	6	1000000055	388
179.594	um^3	Spot	6	1000000056	389
179.594	um^3	Spot	6	1000000057	390
179.594	um^3	Spot	6	1000000058	392
179.594	um^3	Spot	6	1000000059	393
179.594	um^3	Spot	6	1000000060	394
179.594	um^3	Spot	6	1000000061	395
179.594	um^3	Spot	6	1000000062	396
179.594	um^3	Spot	6	1000000063	397
179.594	um^3	Spot	6	1000000064	398
179.594	um^3	Spot	7	1000000000	399
179.594	um^3	Spot	7	1000000001	400
179.594	um^3	Spot	7	1000000002	401
179.594	um^3	Spot	7	1000000003	402
179.594	um^3	Spot	7	1000000004	404
179.594	um^3	Spot	7	1000000005	405
179.594	um^3	Spot	7	1000000006	406
179.594	um^3	Spot	7	1000000020	407
179.594	um^3	Spot	7	1000000007	408
179.594	um^3	Spot	7	1000000008	409
179.594	um^3	Spot	7	1000000009	410
179.594	um^3	Spot	7	1000000065	411
179.594	um^3	Spot	7	1000000010	412
179.594	um^3	Spot	7	1000000012	413
179.594	um^3	Spot	7	1000000013	414
179.594	um^3	Spot	7	1000000014	415
179.594	um^3	Spot	7	1000000015	416
179.594	um^3	Spot	7	1000000016	417
179.594	um^3	Spot	7	1000000017	418
179.594	um^3	Spot	7	1000000018	419
179.594	um^3	Spot	7	1000000019	420
179.594	um^3	Spot	7	1000000021	421
179.594	um^3	Spot	7	1000000022	422
179.594	um^3	Spot	7	1000000023	423
179.594	um^3	Spot	7	1000000024	424
179.594	um^3	Spot	7	1000000025	425
179.594	um^3	Spot	7	1000000026	426
179.594	um^3	Spot	7	1000000027	427
179.594	um^3	Spot	7	1000000028	428
179.594	um^3	Spot	7	1000000029	429
179.594	um^3	Spot	7	1000000030	430
179.594	um^3	Spot	7	1000000031	431
179.594	um^3	Spot	7	1000000032	432
179.594	um^3	Spot	7	1000000033	433
179.594	um^3	Spot	7	1000000034	434
179.594	um^3	Spot	7	1000000035	435
179.594	um^3	Spot	7	1000000036	436
179.594	um^3	Spot	7	1000000037	437
179.594	um^3	Spot	7	1000000038	438
179.594	um^3	Spot	7	1000000039	439
179.594	um^3	Spot	7	1000000040	440
179.594	um^3	Spot	7	1000000041	441
179.594	um^3	Spot	7	1000000042	442
179.594	um^3	Spot	7	1000000043	443
179.594	um^3	Spot	7	1000000044	444
179.594	um^3	Spot	7	1000000045	445
179.594	um^3	Spot	7	1000000046	446
179.594	um^3	Spot	7	1000000047	447
179.594	um^3	Spot	7	1000000048	448
179.594	um^3	Spot	7	1000000049	449
179.594	um^3	Spot	7	1000000050	450
179.594	um^3	Spot	7	1000000051	451
179.594	um^3	Spot	7	1000000052	452
179.594	um^3	Spot	7	1000000053	453
179.594	um^3	Spot	7	1000000054	454
179.594	um^3	Spot	7	1000000055	455
179.594	um^3	Spot	7	1000000056	456
179.594	um^3	Spot	7	1000000057	457
179.594	um^3	Spot	7	1000000058	459
179.594	um^3	Spot	7	1000000059	460
179.594	um^3	Spot	7	1000000060	461
179.594	um^3	Spot	7	1000000061	462
179.594	um^3	Spot	7	1000000062	463
179.594	um^3	Spot	7	1000000063	464
179.594	um^3	Spot	7	1000000064	465
179.594	um^3	Spot	8	1000000000	466
179.594	um^3	Spot	8	1000000002	467
179.594	um^3	Spot	8	1000000003	468
179.594	um^3	Spot	8	1000000004	470
179.594	um^3	Spot	8	1000000005	471
179.594	um^3	Spot	8	1000000006	472
179.594	um^3	Spot	8	1000000020	473
179.594	um^3	Spot	8	1000000007	474
179.594	um^3	Spot	8	1000000008	475
179.594	um^3	Spot	8	1000000009	476
179.594	um^3	Spot	8	1000000065	477
179.594	um^3	Spot	8	1000000010	478
179.594	um^3	Spot	8	1000000011	479
179.594	um^3	Spot	8	1000000012	480
179.594	um^3	Spot	8	1000000013	481
179.594	um^3	Spot	8	1000000014	482
179.594	um^3	Spot	8	1000000015	483
179.594	um^3	Spot	8	1000000016	484
179.594	um^3	Spot	8	1000000017	485
179.594	um^3	Spot	8	1000000018	486
179.594	um^3	Spot	8	1000000019	487
179.594	um^3	Spot	8	1000000021	488
179.594	um^3	Spot	8	1000000022	489
179.594	um^3	Spot	8	1000000023	490
179.594	um^3	Spot	8	1000000024	491
179.594	um^3	Spot	8	1000000025	492
179.594	um^3	Spot	8	1000000026	493
179.594	um^3	Spot	8	1000000027	494
179.594	um^3	Spot	8	1000000028	495
179.594	um^3	Spot	8	1000000029	496
179.594	um^3	Spot	8	1000000030	497
179.594	um^3	Spot	8	1000000031	498
179.594	um^3	Spot	8	1000000032	499
179.594	um^3	Spot	8	1000000033	500
179.594	um^3	Spot	8	1000000034	501
179.594	um^3	Spot	8	1000000035	502
179.594	um^3	Spot	8	1000000036	503
179.594	um^3	Spot	8	1000000037	504
179.594	um^3	Spot	8	1000000038	505
179.594	um^3	Spot	8	1000000039	506
179.594	um^3	Spot	8	1000000040	507
179.594	um^3	Spot	8	1000000041	508
179.594	um^3	Spot	8	1000000042	509
179.594	um^3	Spot	8	1000000043	510
179.594	um^3	Spot	8	1000000044	511
179.594	um^3	Spot	8	1000000045	512
179.594	um^3	Spot	8	1000000046	513
179.594	um^3	Spot	8	1000000047	514
179.594	um^3	Spot	8	1000000048	515
179.594	um^3	Spot	8	1000000049	516
179.594	um^3	Spot	8	1000000050	517
179.594	um^3	Spot	8	1000000051	518
179.594	um^3	Spot	8	1000000052	519
179.594	um^3	Spot	8	1000000053	520
179.594	um^3	Spot	8	1000000054	521
179.594	um^3	Spot	8	1000000055	522
179.594	um^3	Spot	8	1000000056	523
179.594	um^3	Spot	8	1000000057	524
179.594	um^3	Spot	8	1000000058	526
179.594	um^3	Spot	8	1000000059	527
179.594	um^3	Spot	8	1000000060	528
179.594	um^3	Spot	8	1000000061	529
179.594	um^3	Spot	8	1000000062	530
179.594	um^3	Spot	8	1000000063	531
179.594	um^3	Spot	8	1000000064	532
179.594	um^3	Spot	9	1000000000	533
179.594	um^3	Spot	9	1000000002	534
179.594	um^3	Spot	9	1000000004	536
179.594	um^3	Spot	9	1000000005	537
179.594	um^3	Spot	9	1000000006	538
179.594	um^3	Spot	9	1000000020	539
179.594	um^3	Spot	9	1000000007	540
179.594	um^3	Spot	9	1000000008	541
179.594	um^3	Spot	9	1000000009	542
179.594	um^3	Spot	9	1000000065	543
179.594	um^3	Spot	9	1000000010	544
179.594	um^3	Spot	9	1000000011	545
179.594	um^3	Spot	9	1000000012	546
179.594	um^3	Spot	9	1000000003	547
179.594	um^3	Spot	9	1000000013	548
179.594	um^3	Spot	9	1000000014	549
179.594	um^3	Spot	9	1000000015	550
179.594	um^3	Spot	9	1000000016	551
179.594	um^3	Spot	9	1000000017	552
179.594	um^3	Spot	9	1000000019	553
179.594	um^3	Spot	9	1000000018	554
179.594	um^3	Spot	9	1000000021	555
179.594	um^3	Spot	9	1000000022	556
179.594	um^3	Spot	9	1000000023	557
179.594	um^3	Spot	9	1000000024	558
179.594	um^3	Spot	9	1000000025	559
179.594	um^3	Spot	9	1000000026	560
179.594	um^3	Spot	9	1000000027	561
179.594	um^3	Spot	9	1000000028	562
179.594	um^3	Spot	9	1000000029	563
179.594	um^3	Spot	9	1000000030	564
179.594	um^3	Spot	9	1000000031	565
179.594	um^3	Spot	9	1000000032	566
179.594	um^3	Spot	9	1000000033	567
179.594	um^3	Spot	9	1000000034	568
179.594	um^3	Spot	9	1000000035	569
179.594	um^3	Spot	9	1000000036	570
179.594	um^3	Spot	9	1000000037	571
179.594	um^3	Spot	9	1000000038	572
179.594	um^3	Spot	9	1000000039	573
179.594	um^3	Spot	9	1000000040	574
179.594	um^3	Spot	9	1000000041	575
179.594	um^3	Spot	9	1000000042	576
179.594	um^3	Spot	9	1000000043	577
179.594	um^3	Spot	9	1000000044	578
179.594	um^3	Spot	9	1000000045	579
179.594	um^3	Spot	9	1000000046	580
179.594	um^3	Spot	9	1000000047	581
179.594	um^3	Spot	9	1000000048	582
179.594	um^3	Spot	9	1000000049	583
179.594	um^3	Spot	9	1000000050	584
179.594	um^3	Spot	9	1000000051	585
179.594	um^3	Spot	9	1000000052	586
179.594	um^3	Spot	9	1000000053	587
179.594	um^3	Spot	9	1000000054	588
179.594	um^3	Spot	9	1000000055	589
179.594	um^3	Spot	9	1000000056	590
179.594	um^3	Spot	9	1000000057	592
179.594	um^3	Spot	9	1000000058	593
179.594	um^3	Spot	9	1000000059	594
179.594	um^3	Spot	9	1000000060	595
179.594	um^3	Spot	9	1000000061	596
179.594	um^3	Spot	9	1000000062	597
179.594	um^3	Spot	9	1000000063	598
179.594	um^3	Spot	9	1000000064	599
179.594	um^3	Spot	10	1000000000	600
179.594	um^3	Spot	10	1000000001	601
179.594	um^3	Spot	10	1000000002	602
179.594	um^3	Spot	10	1000000004	604
179.594	um^3	Spot	10	1000000005	605
179.594	um^3	Spot	10	1000000006	606
179.594	um^3	Spot	10	1000000020	607
179.594	um^3	Spot	10	1000000007	608
179.594	um^3	Spot	10	1000000008	609
179.594	um^3	Spot	10	1000000009	610
179.594	um^3	Spot	10	1000000065	611
179.594	um^3	Spot	10	1000000010	612
179.594	um^3	Spot	10	1000000012	613
179.594	um^3	Spot	10	1000000003	614
179.594	um^3	Spot	10	1000000013	615
179.594	um^3	Spot	10	1000000014	616
179.594	um^3	Spot	10	1000000016	617
179.594	um^3	Spot	10	1000000017	618
179.594	um^3	Spot	10	1000000018	619
179.594	um^3	Spot	10	1000000019	620
179.594	um^3	Spot	10	1000000021	621
179.594	um^3	Spot	10	1000000022	622
179.594	um^3	Spot	10	1000000023	623
179.594	um^3	Spot	10	1000000024	624
179.594	um^3	Spot	10	1000000025	625
179.594	um^3	Spot	10	1000000026	626
179.594	um^3	Spot	10	1000000027	627
179.594	um^3	Spot	10	1000000028	628
179.594	um^3	Spot	10	1000000029	629
179.594	um^3	Spot	10	1000000030	630
179.594	um^3	Spot	10	1000000031	631
179.594	um^3	Spot	10	1000000032	632
179.594	um^3	Spot	10	1000000033	633
179.594	um^3	Spot	10	1000000034	634
179.594	um^3	Spot	10	1000000035	635
179.594	um^3	Spot	10	1000000036	636
179.594	um^3	Spot	10	1000000037	637
179.594	um^3	Spot	10	1000000038	638
179.594	um^3	Spot	10	1000000039	639
179.594	um^3	Spot	10	1000000040	640
179.594	um^3	Spot	10	1000000041	641
179.594	um^3	Spot	10	1000000042	642
179.594	um^3	Spot	10	1000000043	643
179.594	um^3	Spot	10	1000000044	644
179.594	um^3	Spot	10	1000000045	645
179.594	um^3	Spot	10	1000000046	646
179.594	um^3	Spot	10	1000000047	647
179.594	um^3	Spot	10	1000000048	648
179.594	um^3	Spot	10	1000000049	649
179.594	um^3	Spot	10	1000000050	650
179.594	um^3	Spot	10	1000000051	651
179.594	um^3	Spot	10	1000000052	652
179.594	um^3	Spot	10	1000000053	653
179.594	um^3	Spot	10	1000000054	654
179.594	um^3	Spot	10	1000000055	655
179.594	um^3	Spot	10	1000000056	656
179.594	um^3	Spot	10	1000000057	657
179.594	um^3	Spot	10	1000000058	658
179.594	um^3	Spot	10	1000000059	660
179.594	um^3	Spot	10	1000000060	661
179.594	um^3	Spot	10	1000000061	662
179.594	um^3	Spot	10	1000000062	663
179.594	um^3	Spot	10	1000000063	664
179.594	um^3	Spot	10	1000000064	665
179.594	um^3	Spot	11	1000000000	666
179.594	um^3	Spot	11	1000000001	667
179.594	um^3	Spot	11	1000000002	668
179.594	um^3	Spot	11	1000000004	670
179.594	um^3	Spot	11	1000000005	671
179.594	um^3	Spot	11	1000000006	672
179.594	um^3	Spot	11	1000000020	673
179.594	um^3	Spot	11	1000000007	674
179.594	um^3	Spot	11	1000000008	675
179.594	um^3	Spot	11	1000000009	676
179.594	um^3	Spot	11	1000000010	677
179.594	um^3	Spot	11	1000000011	678
179.594	um^3	Spot	11	1000000012	679
179.594	um^3	Spot	11	1000000003	680
179.594	um^3	Spot	11	1000000013	681
179.594	um^3	Spot	11	1000000014	682
179.594	um^3	Spot	11	1000000015	683
179.594	um^3	Spot	11	1000000016	684
179.594	um^3	Spot	11	1000000017	685
179.594	um^3	Spot	11	1000000018	686
179.594	um^3	Spot	11	1000000019	687
179.594	um^3	Spot	11	1000000021	688
179.594	um^3	Spot	11	1000000022	689
179.594	um^3	Spot	11	1000000023	690
179.594	um^3	Spot	11	1000000024	691
179.594	um^3	Spot	11	1000000025	692
179.594	um^3	Spot	11	1000000026	693
179.594	um^3	Spot	11	1000000027	694
179.594	um^3	Spot	11	1000000028	695
179.594	um^3	Spot	11	1000000029	696
179.594	um^3	Spot	11	1000000030	697
179.594	um^3	Spot	11	1000000033	698
179.594	um^3	Spot	11	1000000032	699
179.594	um^3	Spot	11	1000000034	700
179.594	um^3	Spot	11	1000000035	701
179.594	um^3	Spot	11	1000000036	702
179.594	um^3	Spot	11	1000000037	703
179.594	um^3	Spot	11	1000000038	704
179.594	um^3	Spot	11	1000000039	705
179.594	um^3	Spot	11	1000000040	706
179.594	um^3	Spot	11	1000000041	707
179.594	um^3	Spot	11	1000000042	708
179.594	um^3	Spot	11	1000000043	709
179.594	um^3	Spot	11	1000000044	710
179.594	um^3	Spot	11	1000000045	711
179.594	um^3	Spot	11	1000000046	712
179.594	um^3	Spot	11	1000000047	713
179.594	um^3	Spot	11	1000000048	714
179.594	um^3	Spot	11	1000000049	715
179.594	um^3	Spot	11	1000000050	716
179.594	um^3	Spot	11	1000000051	717
179.594	um^3	Spot	11	1000000052	718
179.594	um^3	Spot	11	1000000053	719
179.594	um^3	Spot	11	1000000054	720
179.594	um^3	Spot	11	1000000055	721
179.594	um^3	Spot	11	1000000056	722
179.594	um^3	Spot	11	1000000057	723
179.594	um^3	Spot	11	1000000058	724
179.594	um^3	Spot	11	1000000059	726
179.594	um^3	Spot	11	1000000060	727
179.594	um^3	Spot	11	1000000061	728
179.594	um^3	Spot	11	1000000062	729
179.594	um^3	Spot	11	1000000063	730
179.594	um^3	Spot	11	1000000064	731
179.594	um^3	Spot	12	1000000000	732
179.594	um^3	Spot	12	1000000001	733
179.594	um^3	Spot	12	1000000002	734
179.594	um^3	Spot	12	1000000004	736
179.594	um^3	Spot	12	1000000005	737
179.594	um^3	Spot	12	1000000006	738
179.594	um^3	Spot	12	1000000020	739
179.594	um^3	Spot	12	1000000007	740
179.594	um^3	Spot	12	1000000008	741
179.594	um^3	Spot	12	1000000009	742
179.594	um^3	Spot	12	1000000010	743
179.594	um^3	Spot	12	1000000012	744
179.594	um^3	Spot	12	1000000003	745
179.594	um^3	Spot	12	1000000013	746
179.594	um^3	Spot	12	1000000014	747
179.594	um^3	Spot	12	1000000016	748
179.594	um^3	Spot	12	1000000017	749
179.594	um^3	Spot	12	1000000019	750
179.594	um^3	Spot	12	1000000018	751
179.594	um^3	Spot	12	1000000021	752
179.594	um^3	Spot	12	1000000022	753
179.594	um^3	Spot	12	1000000023	754
179.594	um^3	Spot	12	1000000024	755
179.594	um^3	Spot	12	1000000025	756
179.594	um^3	Spot	12	1000000027	757
179.594	um^3	Spot	12	1000000028	758
179.594	um^3	Spot	12	1000000029	759
179.594	um^3	Spot	12	1000000030	760
179.594	um^3	Spot	12	1000000031	761
179.594	um^3	Spot	12	1000000032	762
179.594	um^3	Spot	12	1000000033	763
179.594	um^3	Spot	12	1000000034	764
179.594	um^3	Spot	12	1000000036	765
179.594	um^3	Spot	12	1000000037	766
179.594	um^3	Spot	12	1000000038	767
179.594	um^3	Spot	12	1000000039	768
179.594	um^3	Spot	12	1000000040	769
179.594	um^3	Spot	12	1000000041	770
179.594	um^3	Spot	12	1000000042	771
179.594	um^3	Spot	12	1000000043	772
179.594	um^3	Spot	12	1000000044	773
179.594	um^3	Spot	12	1000000045	774
179.594	um^3	Spot	12	1000000046	775
179.594	um^3	Spot	12	1000000047	776
179.594	um^3	Spot	12	1000000048	777
179.594	um^3	Spot	12	1000000050	778
179.594	um^3	Spot	12	1000000051	779
179.594	um^3	Spot	12	1000000052	780
179.594	um^3	Spot	12	1000000053	781
179.594	um^3	Spot	12	1000000054	782
179.594	um^3	Spot	12	1000000055	783
179.594	um^3	Spot	12	1000000056	784
179.594	um^3	Spot	12	1000000057	785
179.594	um^3	Spot	12	1000000058	786
179.594	um^3	Spot	12	1000000059	788
179.594	um^3	Spot	12	1000000060	789
179.594	um^3	Spot	12	1000000061	790
179.594	um^3	Spot	12	1000000062	791
179.594	um^3	Spot	12	1000000063	792
179.594	um^3	Spot	12	1000000064	793
179.594	um^3	Spot	13	1000000000	794
179.594	um^3	Spot	13	1000000002	795
179.594	um^3	Spot	13	1000000004	797
179.594	um^3	Spot	13	1000000005	798
179.594	um^3	Spot	13	1000000006	799
179.594	um^3	Spot	13	1000000020	800
179.594	um^3	Spot	13	1000000007	801
179.594	um^3	Spot	13	1000000008	802
179.594	um^3	Spot	13	1000000009	803
179.594	um^3	Spot	13	1000000065	804
179.594	um^3	Spot	13	1000000010	805
179.594	um^3	Spot	13	1000000012	806
179.594	um^3	Spot	13	1000000003	807
179.594	um^3	Spot	13	1000000013	808
179.594	um^3	Spot	13	1000000014	809
179.594	um^3	Spot	13	1000000016	810
179.594	um^3	Spot	13	1000000017	811
179.594	um^3	Spot	13	1000000019	812
179.594	um^3	Spot	13	1000000018	813
179.594	um^3	Spot	13	1000000021	814
179.594	um^3	Spot	13	1000000022	815
179.594	um^3	Spot	13	1000000023	816
179.594	um^3	Spot	13	1000000024	817
179.594	um^3	Spot	13	1000000025	818
179.594	um^3	Spot	13	1000000027	819
179.594	um^3	Spot	13	1000000028	820
179.594	um^3	Spot	13	1000000029	821
179.594	um^3	Spot	13	1000000030	822
179.594	um^3	Spot	13	1000000066	823
179.594	um^3	Spot	13	1000000032	824
179.594	um^3	Spot	13	1000000033	825
179.594	um^3	Spot	13	1000000034	826
179.594	um^3	Spot	13	1000000035	827
179.594	um^3	Spot	13	1000000036	828
179.594	um^3	Spot	13	1000000037	829
179.594	um^3	Spot	13	1000000038	830
179.594	um^3	Spot	13	1000000039	831
179.594	um^3	Spot	13	1000000040	832
179.594	um^3	Spot	13	1000000041	833
179.594	um^3	Spot	13	1000000042	834
179.594	um^3	Spot	13	1000000043	835
179.594	um^3	Spot	13	1000000044	836
179.594	um^3	Spot	13	1000000045	837
179.594	um^3	Spot	13	1000000046	838
179.594	um^3	Spot	13	1000000047	839
179.594	um^3	Spot	13	1000000048	840
179.594	um^3	Spot	13	1000000050	841
179.594	um^3	Spot	13	1000000051	842
179.594	um^3	Spot	13	1000000052	843
179.594	um^3	Spot	13	1000000053	844
179.594	um^3	Spot	13	1000000054	845
179.594	um^3	Spot	13	1000000055	846
179.594	um^3	Spot	13	1000000056	847
179.594	um^3	Spot	13	1000000057	848
179.594	um^3	Spot	13	1000000058	850
179.594	um^3	Spot	13	1000000059	851
179.594	um^3	Spot	13	1000000060	852
179.594	um^3	Spot	13	1000000061	853
179.594	um^3	Spot	13	1000000062	854
179.594	um^3	Spot	13	1000000063	855
179.594	um^3	Spot	13	1000000064	856
179.594	um^3	Spot	14	1000000000	857
179.594	um^3	Spot	14	1000000001	858
179.594	um^3	Spot	14	1000000002	859
179.594	um^3	Spot	14	1000000003	860
179.594	um^3	Spot	14	1000000004	862
179.594	um^3	Spot	14	1000000005	863
179.594	um^3	Spot	14	1000000006	864
179.594	um^3	Spot	14	1000000020	865
179.594	um^3	Spot	14	1000000007	866
179.594	um^3	Spot	14	1000000008	867
179.594	um^3	Spot	14	1000000009	868
179.594	um^3	Spot	14	1000000065	869
179.594	um^3	Spot	14	1000000010	870
179.594	um^3	Spot	14	1000000011	871
179.594	um^3	Spot	14	1000000012	872
179.594	um^3	Spot	14	1000000013	873
179.594	um^3	Spot	14	1000000014	874
179.594	um^3	Spot	14	1000000015	875
179.594	um^3	Spot	14	1000000016	876
179.594	um^3	Spot	14	1000000017	877
179.594	um^3	Spot	14	1000000019	878
179.594	um^3	Spot	14	1000000018	879
179.594	um^3	Spot	14	1000000021	880
179.594	um^3	Spot	14	1000000022	881
179.594	um^3	Spot	14	1000000023	882
179.594	um^3	Spot	14	1000000024	883
179.594	um^3	Spot	14	1000000025	884
179.594	um^3	Spot	14	1000000026	885
179.594	um^3	Spot	14	1000000027	886
179.594	um^3	Spot	14	1000000028	887
179.594	um^3	Spot	14	1000000029	888
179.594	um^3	Spot	14	1000000030	889
179.594	um^3	Spot	14	1000000066	890
179.594	um^3	Spot	14	1000000031	891
179.594	um^3	Spot	14	1000000032	892
179.594	um^3	Spot	14	1000000033	893
179.594	um^3	Spot	14	1000000034	894
179.594	um^3	Spot	14	1000000035	895
179.594	um^3	Spot	14	1000000036	896
179.594	um^3	Spot	14	1000000037	897
179.594	um^3	Spot	14	1000000038	898
179.594	um^3	Spot	14	1000000039	899
179.594	um^3	Spot	14	1000000040	900
179.594	um^3	Spot	14	1000000041	901
179.594	um^3	Spot	14	1000000042	902
179.594	um^3	Spot	14	1000000043	903
179.594	um^3	Spot	14	1000000044	904
179.594	um^3	Spot	14	1000000045	905
179.594	um^3	Spot	14	1000000046	906
179.594	um^3	Spot	14	1000000047	907
179.594	um^3	Spot	14	1000000048	908
179.594	um^3	Spot	14	1000000049	909
179.594	um^3	Spot	14	1000000050	910
179.594	um^3	Spot	14	1000000051	911
179.594	um^3	Spot	14	1000000052	912
179.594	um^3	Spot	14	1000000053	913
179.594	um^3	Spot	14	1000000054	914
179.594	um^3	Spot	14	1000000055	915
179.594	um^3	Spot	14	1000000056	916
179.594	um^3	Spot	14	1000000057	917
179.594	um^3	Spot	14	1000000058	919
179.594	um^3	Spot	14	1000000059	920
179.594	um^3	Spot	14	1000000060	921
179.594	um^3	Spot	14	1000000061	922
179.594	um^3	Spot	14	1000000062	923
179.594	um^3	Spot	14	1000000063	924
179.594	um^3	Spot	14	1000000064	925
179.594	um^3	Spot	15	1000000000	926
179.594	um^3	Spot	15	1000000001	927
179.594	um^3	Spot	15	1000000002	928
179.594	um^3	Spot	15	1000000004	930
179.594	um^3	Spot	15	1000000005	931
179.594	um^3	Spot	15	1000000006	932
179.594	um^3	Spot	15	1000000020	933
179.594	um^3	Spot	15	1000000007	934
179.594	um^3	Spot	15	1000000008	935
179.594	um^3	Spot	15	1000000009	936
179.594	um^3	Spot	15	1000000010	937
179.594	um^3	Spot	15	1000000011	938
179.594	um^3	Spot	15	1000000012	939
179.594	um^3	Spot	15	1000000003	940
179.594	um^3	Spot	15	1000000013	941
179.594	um^3	Spot	15	1000000014	942
179.594	um^3	Spot	15	1000000015	943
179.594	um^3	Spot	15	1000000016	944
179.594	um^3	Spot	15	1000000017	945
179.594	um^3	Spot	15	1000000018	946
179.594	um^3	Spot	15	1000000019	947
179.594	um^3	Spot	15	1000000021	948
179.594	um^3	Spot	15	1000000022	949
179.594	um^3	Spot	15	1000000023	950
179.594	um^3	Spot	15	1000000024	951
179.594	um^3	Spot	15	1000000025	952
179.594	um^3	Spot	15	1000000026	953
179.594	um^3	Spot	15	1000000027	954
179.594	um^3	Spot	15	1000000028	955
179.594	um^3	Spot	15	1000000029	956
179.594	um^3	Spot	15	1000000066	957
179.594	um^3	Spot	15	1000000030	958
179.594	um^3	Spot	15	1000000032	959
179.594	um^3	Spot	15	1000000033	960
179.594	um^3	Spot	15	1000000034	961
179.594	um^3	Spot	15	1000000035	962
179.594	um^3	Spot	15	1000000036	963
179.594	um^3	Spot	15	1000000037	964
179.594	um^3	Spot	15	1000000038	965
179.594	um^3	Spot	15	1000000039	966
179.594	um^3	Spot	15	1000000040	967
179.594	um^3	Spot	15	1000000041	968
179.594	um^3	Spot	15	1000000042	969
179.594	um^3	Spot	15	1000000043	970
179.594	um^3	Spot	15	1000000049	971
179.594	um^3	Spot	15	1000000044	972
179.594	um^3	Spot	15	1000000045	973
179.594	um^3	Spot	15	1000000046	974
179.594	um^3	Spot	15	1000000047	975
179.594	um^3	Spot	15	1000000048	976
179.594	um^3	Spot	15	1000000050	977
179.594	um^3	Spot	15	1000000051	978
179.594	um^3	Spot	15	1000000052	979
179.594	um^3	Spot	15	1000000053	980
179.594	um^3	Spot	15	1000000054	981
179.594	um^3	Spot	15	1000000055	982
179.594	um^3	Spot	15	1000000056	983
179.594	um^3	Spot	15	1000000057	984
179.594	um^3	Spot	15	1000000058	985
179.594	um^3	Spot	15	1000000059	987
179.594	um^3	Spot	15	1000000060	988
179.594	um^3	Spot	15	1000000061	989
179.594	um^3	Spot	15	1000000062	990
179.594	um^3	Spot	15	1000000063	991
179.594	um^3	Spot	15	1000000064	992
179.594	um^3	Spot	16	1000000000	993
179.594	um^3	Spot	16	1000000001	994
179.594	um^3	Spot	16	1000000002	995
179.594	um^3	Spot	16	1000000004	997
179.594	um^3	Spot	16	1000000005	998
179.594	um^3	Spot	16	1000000006	999
179.594	um^3	Spot	16	1000000020	1000
179.594	um^3	Spot	16	1000000007	1001
179.594	um^3	Spot	16	1000000008	1002
179.594	um^3	Spot	16	1000000009	1003
179.594	um^3	Spot	16	1000000010	1004
179.594	um^3	Spot	16	1000000012	1005
179.594	um^3	Spot	16	1000000003	1006
179.594	um^3	Spot	16	1000000013	1007
179.594	um^3	Spot	16	1000000014	1008
179.594	um^3	Spot	16	1000000015	1009
179.594	um^3	Spot	16	1000000016	1010
179.594	um^3	Spot	16	1000000017	1011
179.594	um^3	Spot	16	1000000019	1012
179.594	um^3	Spot	16	1000000018	1013
179.594	um^3	Spot	16	1000000021	1014
179.594	um^3	Spot	16	1000000022	1015
179.594	um^3	Spot	16	1000000023	1016
179.594	um^3	Spot	16	1000000024	1017
179.594	um^3	Spot	16	1000000025	1018
179.594	um^3	Spot	16	1000000026	1019
179.594	um^3	Spot	16	1000000027	1020
179.594	um^3	Spot	16	1000000028	1021
179.594	um^3	Spot	16	1000000029	1022
179.594	um^3	Spot	16	1000000066	1023
179.594	um^3	Spot	16	1000000030	1024
179.594	um^3	Spot	16	1000000031	1025
179.594	um^3	Spot	16	1000000032	1026
179.594	um^3	Spot	16	1000000033	1027
179.594	um^3	Spot	16	1000000034	1028
179.594	um^3	Spot	16	1000000035	1029
179.594	um^3	Spot	16	1000000036	1030
179.594	um^3	Spot	16	1000000037	1031
179.594	um^3	Spot	16	1000000038	1032
179.594	um^3	Spot	16	1000000039	1033
179.594	um^3	Spot	16	1000000040	1034
179.594	um^3	Spot	16	1000000041	1035
179.594	um^3	Spot	16	1000000042	1036
179.594	um^3	Spot	16	1000000043	1037
179.594	um^3	Spot	16	1000000044	1038
179.594	um^3	Spot	16	1000000045	1039
179.594	um^3	Spot	16	1000000046	1040
179.594	um^3	Spot	16	1000000047	1041
179.594	um^3	Spot	16	1000000048	1042
179.594	um^3	Spot	16	1000000050	1043
179.594	um^3	Spot	16	1000000051	1044
179.594	um^3	Spot	16	1000000052	1045
179.594	um^3	Spot	16	1000000053	1046
179.594	um^3	Spot	16	1000000054	1047
179.594	um^3	Spot	16	1000000055	1048
179.594	um^3	Spot	16	1000000056	1049
179.594	um^3	Spot	16	1000000057	1050
179.594	um^3	Spot	16	1000000058	1052
179.594	um^3	Spot	16	1000000059	1053
179.594	um^3	Spot	16	1000000060	1054
179.594	um^3	Spot	16	1000000061	1055
179.594	um^3	Spot	16	1000000062	1056
179.594	um^3	Spot	16	1000000063	1057
179.594	um^3	Spot	16	1000000064	1058
179.594	um^3	Spot	17	1000000000	1059
179.594	um^3	Spot	17	1000000001	1060
179.594	um^3	Spot	17	1000000002	1061
179.594	um^3	Spot	17	1000000004	1063
179.594	um^3	Spot	17	1000000005	1064
179.594	um^3	Spot	17	1000000006	1065
179.594	um^3	Spot	17	1000000020	1066
179.594	um^3	Spot	17	1000000007	1067
179.594	um^3	Spot	17	1000000008	1068
179.594	um^3	Spot	17	1000000009	1069
179.594	um^3	Spot	17	1000000010	1070
179.594	um^3	Spot	17	1000000012	1071
179.594	um^3	Spot	17	1000000003	1072
179.594	um^3	Spot	17	1000000013	1073
179.594	um^3	Spot	17	1000000014	1074
179.594	um^3	Spot	17	1000000015	1075
179.594	um^3	Spot	17	1000000016	1076
179.594	um^3	Spot	17	1000000017	1077
179.594	um^3	Spot	17	1000000019	1078
179.594	um^3	Spot	17	1000000018	1079
179.594	um^3	Spot	17	1000000021	1080
179.594	um^3	Spot	17	1000000022	1081
179.594	um^3	Spot	17	1000000023	1082
179.594	um^3	Spot	17	1000000024	1083
179.594	um^3	Spot	17	1000000025	1084
179.594	um^3	Spot	17	1000000026	1085
179.594	um^3	Spot	17	1000000027	1086
179.594	um^3	Spot	17	1000000028	1087
179.594	um^3	Spot	17	1000000029	1088
179.594	um^3	Spot	17	1000000066	1089
179.594	um^3	Spot	17	1000000030	1090
179.594	um^3	Spot	17	1000000031	1091
179.594	um^3	Spot	17	1000000032	1092
179.594	um^3	Spot	17	1000000033	1093
179.594	um^3	Spot	17	1000000034	1094
179.594	um^3	Spot	17	1000000035	1095
179.594	um^3	Spot	17	1000000036	1096
179.594	um^3	Spot	17	1000000037	1097
179.594	um^3	Spot	17	1000000038	1098
179.594	um^3	Spot	17	1000000039	1099
179.594	um^3	Spot	17	1000000040	1100
179.594	um^3	Spot	17	1000000041	1101
179.594	um^3	Spot	17	1000000042	1102
179.594	um^3	Spot	17	1000000043	1103
179.594	um^3	Spot	17	1000000049	1104
179.594	um^3	Spot	17	1000000044	1105
179.594	um^3	Spot	17	1000000045	1106
179.594	um^3	Spot	17	1000000046	1107
179.594	um^3	Spot	17	1000000047	1108
179.594	um^3	Spot	17	1000000048	1109
179.594	um^3	Spot	17	1000000050	1110
179.594	um^3	Spot	17	1000000051	1111
179.594	um^3	Spot	17	1000000052	1112
179.594	um^3	Spot	17	1000000053	1113
179.594	um^3	Spot	17	1000000054	1114
179.594	um^3	Spot	17	1000000055	1115
179.594	um^3	Spot	17	1000000056	1116
179.594	um^3	Spot	17	1000000057	1117
179.594	um^3	Spot	17	1000000058	1119
179.594	um^3	Spot	17	1000000059	1120
179.594	um^3	Spot	17	1000000060	1121
179.594	um^3	Spot	17	1000000061	1122
179.594	um^3	Spot	17	1000000062	1123
179.594	um^3	Spot	17	1000000063	1124
179.594	um^3	Spot	17	1000000064	1125
179.594	um^3	Spot	18	1000000000	1126
179.594	um^3	Spot	18	1000000001	1127
179.594	um^3	Spot	18	1000000002	1128
179.594	um^3	Spot	18	1000000003	1129
179.594	um^3	Spot	18	1000000004	1131
179.594	um^3	Spot	18	1000000005	1132
179.594	um^3	Spot	18	1000000006	1133
179.594	um^3	Spot	18	1000000020	1134
179.594	um^3	Spot	18	1000000007	1135
179.594	um^3	Spot	18	1000000008	1136
179.594	um^3	Spot	18	1000000009	1137
179.594	um^3	Spot	18	1000000067	1138
179.594	um^3	Spot	18	1000000010	1139
179.594	um^3	Spot	18	1000000012	1140
179.594	um^3	Spot	18	1000000013	1141
179.594	um^3	Spot	18	1000000014	1142
179.594	um^3	Spot	18	1000000015	1143
179.594	um^3	Spot	18	1000000016	1144
179.594	um^3	Spot	18	1000000017	1145
179.594	um^3	Spot	18	1000000019	1146
179.594	um^3	Spot	18	1000000018	1147
179.594	um^3	Spot	18	1000000021	1148
179.594	um^3	Spot	18	1000000022	1149
179.594	um^3	Spot	18	1000000023	1150
179.594	um^3	Spot	18	1000000024	1151
179.594	um^3	Spot	18	1000000025	1152
179.594	um^3	Spot	18	1000000026	1153
179.594	um^3	Spot	18	1000000027	1154
179.594	um^3	Spot	18	1000000028	1155
179.594	um^3	Spot	18	1000000029	1156
179.594	um^3	Spot	18	1000000066	1157
179.594	um^3	Spot	18	1000000030	1158
179.594	um^3	Spot	18	1000000031	1159
179.594	um^3	Spot	18	1000000032	1160
179.594	um^3	Spot	18	1000000033	1161
179.594	um^3	Spot	18	1000000034	1162
179.594	um^3	Spot	18	1000000035	1163
179.594	um^3	Spot	18	1000000036	1164
179.594	um^3	Spot	18	1000000037	1165
179.594	um^3	Spot	18	1000000038	1166
179.594	um^3	Spot	18	1000000039	1167
179.594	um^3	Spot	18	1000000040	1168
179.594	um^3	Spot	18	1000000041	1169
179.594	um^3	Spot	18	1000000042	1170
179.594	um^3	Spot	18	1000000043	1171
179.594	um^3	Spot	18	1000000044	1172
179.594	um^3	Spot	18	1000000045	1173
179.594	um^3	Spot	18	1000000046	1174
179.594	um^3	Spot	18	1000000047	1175
179.594	um^3	Spot	18	1000000048	1176
179.594	um^3	Spot	18	1000000050	1177
179.594	um^3	Spot	18	1000000051	1178
179.594	um^3	Spot	18	1000000052	1179
179.594	um^3	Spot	18	1000000053	1180
179.594	um^3	Spot	18	1000000054	1181
179.594	um^3	Spot	18	1000000055	1182
179.594	um^3	Spot	18	1000000056	1183
179.594	um^3	Spot	18	1000000057	1184
179.594	um^3	Spot	18	1000000058	1186
179.594	um^3	Spot	18	1000000059	1187
179.594	um^3	Spot	18	1000000060	1188
179.594	um^3	Spot	18	1000000061	1189
179.594	um^3	Spot	18	1000000062	1190
179.594	um^3	Spot	18	1000000063	1191
179.594	um^3	Spot	18	1000000064	1192
179.594	um^3	Spot	19	1000000000	1193
179.594	um^3	Spot	19	1000000002	1194
179.594	um^3	Spot	19	1000000003	1195
179.594	um^3	Spot	19	1000000004	1197
179.594	um^3	Spot	19	1000000005	1198
179.594	um^3	Spot	19	1000000006	1199
179.594	um^3	Spot	19	1000000020	1200
179.594	um^3	Spot	19	1000000007	1201
179.594	um^3	Spot	19	1000000008	1202
179.594	um^3	Spot	19	1000000009	1203
179.594	um^3	Spot	19	1000000068	1204
179.594	um^3	Spot	19	1000000067	1205
179.594	um^3	Spot	19	1000000010	1206
179.594	um^3	Spot	19	1000000012	1207
179.594	um^3	Spot	19	1000000013	1208
179.594	um^3	Spot	19	1000000014	1209
179.594	um^3	Spot	19	1000000015	1210
179.594	um^3	Spot	19	1000000016	1211
179.594	um^3	Spot	19	1000000017	1212
179.594	um^3	Spot	19	1000000018	1213
179.594	um^3	Spot	19	1000000019	1214
179.594	um^3	Spot	19	1000000021	1215
179.594	um^3	Spot	19	1000000022	1216
179.594	um^3	Spot	19	1000000023	1217
179.594	um^3	Spot	19	1000000024	1218
179.594	um^3	Spot	19	1000000025	1219
179.594	um^3	Spot	19	1000000026	1220
179.594	um^3	Spot	19	1000000027	1221
179.594	um^3	Spot	19	1000000028	1222
179.594	um^3	Spot	19	1000000029	1223
179.594	um^3	Spot	19	1000000030	1224
179.594	um^3	Spot	19	1000000066	1225
179.594	um^3	Spot	19	1000000031	1226
179.594	um^3	Spot	19	1000000032	1227
179.594	um^3	Spot	19	1000000033	1228
179.594	um^3	Spot	19	1000000034	1229
179.594	um^3	Spot	19	1000000035	1230
179.594	um^3	Spot	19	1000000036	1231
179.594	um^3	Spot	19	1000000037	1232
179.594	um^3	Spot	19	1000000038	1233
179.594	um^3	Spot	19	1000000039	1234
179.594	um^3	Spot	19	1000000040	1235
179.594	um^3	Spot	19	1000000041	1236
179.594	um^3	Spot	19	1000000042	1237
179.594	um^3	Spot	19	1000000043	1238
179.594	um^3	Spot	19	1000000044	1239
179.594	um^3	Spot	19	1000000045	1240
179.594	um^3	Spot	19	1000000046	1241
179.594	um^3	Spot	19	1000000047	1242
179.594	um^3	Spot	19	1000000048	1243
179.594	um^3	Spot	19	1000000050	1244
179.594	um^3	Spot	19	1000000051	1245
179.594	um^3	Spot	19	1000000052	1246
179.594	um^3	Spot	19	1000000053	1247
179.594	um^3	Spot	19	1000000054	1248
179.594	um^3	Spot	19	1000000055	1249
179.594	um^3	Spot	19	1000000056	1250
179.594	um^3	Spot	19	1000000057	1251
179.594	um^3	Spot	19	1000000058	1252
179.594	um^3	Spot	19	1000000059	1254
179.594	um^3	Spot	19	1000000060	1255
179.594	um^3	Spot	19	1000000061	1256
179.594	um^3	Spot	19	1000000062	1257
179.594	um^3	Spot	19	1000000063	1258
179.594	um^3	Spot	19	1000000064	1259
179.594	um^3	Spot	20	1000000000	1260
179.594	um^3	Spot	20	1000000001	1261
179.594	um^3	Spot	20	1000000002	1262
179.594	um^3	Spot	20	1000000003	1263
179.594	um^3	Spot	20	1000000004	1265
179.594	um^3	Spot	20	1000000005	1266
179.594	um^3	Spot	20	1000000006	1267
179.594	um^3	Spot	20	1000000020	1268
179.594	um^3	Spot	20	1000000007	1269
179.594	um^3	Spot	20	1000000008	1270
179.594	um^3	Spot	20	1000000009	1271
179.594	um^3	Spot	20	1000000068	1272
179.594	um^3	Spot	20	1000000067	1273
179.594	um^3	Spot	20	1000000010	1274
179.594	um^3	Spot	20	1000000012	1275
179.594	um^3	Spot	20	1000000013	1276
179.594	um^3	Spot	20	1000000014	1277
179.594	um^3	Spot	20	1000000015	1278
179.594	um^3	Spot	20	1000000016	1279
179.594	um^3	Spot	20	1000000017	1280
179.594	um^3	Spot	20	1000000019	1281
179.594	um^3	Spot	20	1000000018	1282
179.594	um^3	Spot	20	1000000021	1283
179.594	um^3	Spot	20	1000000022	1284
179.594	um^3	Spot	20	1000000023	1285
179.594	um^3	Spot	20	1000000024	1286
179.594	um^3	Spot	20	1000000025	1287
179.594	um^3	Spot	20	1000000027	1288
179.594	um^3	Spot	20	1000000028	1289
179.594	um^3	Spot	20	1000000029	1290
179.594	um^3	Spot	20	1000000066	1291
179.594	um^3	Spot	20	1000000030	1292
179.594	um^3	Spot	20	1000000031	1293
179.594	um^3	Spot	20	1000000032	1294
179.594	um^3	Spot	20	1000000033	1295
179.594	um^3	Spot	20	1000000034	1296
179.594	um^3	Spot	20	1000000035	1297
179.594	um^3	Spot	20	1000000036	1298
179.594	um^3	Spot	20	1000000037	1299
179.594	um^3	Spot	20	1000000038	1300
179.594	um^3	Spot	20	1000000039	1301
179.594	um^3	Spot	20	1000000040	1302
179.594	um^3	Spot	20	1000000041	1303
179.594	um^3	Spot	20	1000000042	1304
179.594	um^3	Spot	20	1000000043	1305
179.594	um^3	Spot	20	1000000049	1306
179.594	um^3	Spot	20	1000000044	1307
179.594	um^3	Spot	20	1000000045	1308
179.594	um^3	Spot	20	1000000046	1309
179.594	um^3	Spot	20	1000000047	1310
179.594	um^3	Spot	20	1000000048	1311
179.594	um^3	Spot	20	1000000050	1312
179.594	um^3	Spot	20	1000000051	1313
179.594	um^3	Spot	20	1000000052	1314
179.594	um^3	Spot	20	1000000053	1315
179.594	um^3	Spot	20	1000000054	1316
179.594	um^3	Spot	20	1000000055	1317
179.594	um^3	Spot	20	1000000056	1318
179.594	um^3	Spot	20	1000000057	1319
179.594	um^3	Spot	20	1000000058	1320
179.594	um^3	Spot	20	1000000059	1322
179.594	um^3	Spot	20	1000000060	1323
179.594	um^3	Spot	20	1000000061	1324
179.594	um^3	Spot	20	1000000062	1325
179.594	um^3	Spot	20	1000000063	1326
179.594	um^3	Spot	20	1000000064	1327
179.594	um^3	Spot	21	1000000001	1328
179.594	um^3	Spot	21	1000000002	1329
179.594	um^3	Spot	21	1000000003	1330
179.594	um^3	Spot	21	1000000004	1332
179.594	um^3	Spot	21	1000000005	1333
179.594	um^3	Spot	21	1000000006	1334
179.594	um^3	Spot	21	1000000020	1335
179.594	um^3	Spot	21	1000000007	1336
179.594	um^3	Spot	21	1000000008	1337
179.594	um^3	Spot	21	1000000009	1338
179.594	um^3	Spot	21	1000000068	1339
179.594	um^3	Spot	21	1000000067	1340
179.594	um^3	Spot	21	1000000010	1341
179.594	um^3	Spot	21	1000000012	1342
179.594	um^3	Spot	21	1000000013	1343
179.594	um^3	Spot	21	1000000014	1344
179.594	um^3	Spot	21	1000000015	1345
179.594	um^3	Spot	21	1000000016	1346
179.594	um^3	Spot	21	1000000017	1347
179.594	um^3	Spot	21	1000000018	1348
179.594	um^3	Spot	21	1000000019	1349
179.594	um^3	Spot	21	1000000021	1350
179.594	um^3	Spot	21	1000000022	1351
179.594	um^3	Spot	21	1000000023	1352
179.594	um^3	Spot	21	1000000024	1353
179.594	um^3	Spot	21	1000000025	1354
179.594	um^3	Spot	21	1000000026	1355
179.594	um^3	Spot	21	1000000027	1356
179.594	um^3	Spot	21	1000000028	1357
179.594	um^3	Spot	21	1000000029	1358
179.594	um^3	Spot	21	1000000066	1359
179.594	um^3	Spot	21	1000000030	1360
179.594	um^3	Spot	21	1000000031	1361
179.594	um^3	Spot	21	1000000032	1362
179.594	um^3	Spot	21	1000000033	1363
179.594	um^3	Spot	21	1000000034	1364
179.594	um^3	Spot	21	1000000035	1365
179.594	um^3	Spot	21	1000000036	1366
179.594	um^3	Spot	21	1000000037	1367
179.594	um^3	Spot	21	1000000038	1368
179.594	um^3	Spot	21	1000000039	1369
179.594	um^3	Spot	21	1000000040	1370
179.594	um^3	Spot	21	1000000041	1371
179.594	um^3	Spot	21	1000000042	1372
179.594	um^3	Spot	21	1000000043	1373
179.594	um^3	Spot	21	1000000044	1374
179.594	um^3	Spot	21	1000000045	1375
179.594	um^3	Spot	21	1000000046	1376
179.594	um^3	Spot	21	1000000047	1377
179.594	um^3	Spot	21	1000000048	1378
179.594	um^3	Spot	21	1000000049	1379
179.594	um^3	Spot	21	1000000050	1380
179.594	um^3	Spot	21	1000000051	1381
179.594	um^3	Spot	21	1000000052	1382
179.594	um^3	Spot	21	1000000053	1383
179.594	um^3	Spot	21	1000000054	1384
179.594	um^3	Spot	21	1000000055	1385
179.594	um^3	Spot	21	1000000056	1386
179.594	um^3	Spot	21	1000000057	1387
179.594	um^3	Spot	21	1000000058	1389
179.594	um^3	Spot	21	1000000059	1390
179.594	um^3	Spot	21	1000000060	1391
179.594	um^3	Spot	21	1000000061	1392
179.594	um^3	Spot	21	1000000062	1393
179.594	um^3	Spot	21	1000000063	1394
179.594	um^3	Spot	21	1000000064	1395
179.594	um^3	Spot	22	1000000001	1396
179.594	um^3	Spot	22	1000000002	1397
179.594	um^3	Spot	22	1000000003	1398
179.594	um^3	Spot	22	1000000004	1400
179.594	um^3	Spot	22	1000000005	1401
179.594	um^3	Spot	22	1000000006	1402
179.594	um^3	Spot	22	1000000020	1403
179.594	um^3	Spot	22	1000000007	1404
179.594	um^3	Spot	22	1000000008	1405
179.594	um^3	Spot	22	1000000009	1406
179.594	um^3	Spot	22	1000000068	1407
179.594	um^3	Spot	22	1000000010	1408
179.594	um^3	Spot	22	1000000012	1409
179.594	um^3	Spot	22	1000000013	1410
179.594	um^3	Spot	22	1000000014	1411
179.594	um^3	Spot	22	1000000015	1412
179.594	um^3	Spot	22	1000000016	1413
179.594	um^3	Spot	22	1000000017	1414
179.594	um^3	Spot	22	1000000018	1415
179.594	um^3	Spot	22	1000000019	1416
179.594	um^3	Spot	22	1000000021	1417
179.594	um^3	Spot	22	1000000022	1418
179.594	um^3	Spot	22	1000000023	1419
179.594	um^3	Spot	22	1000000024	1420
179.594	um^3	Spot	22	1000000025	1421
179.594	um^3	Spot	22	1000000026	1422
179.594	um^3	Spot	22	1000000027	1423
179.594	um^3	Spot	22	1000000028	1424
179.594	um^3	Spot	22	1000000029	1425
179.594	um^3	Spot	22	1000000030	1426
179.594	um^3	Spot	22	1000000066	1427
179.594	um^3	Spot	22	1000000031	1428
179.594	um^3	Spot	22	1000000032	1429
179.594	um^3	Spot	22	1000000033	1430
179.594	um^3	Spot	22	1000000034	1431
179.594	um^3	Spot	22	1000000035	1432
179.594	um^3	Spot	22	1000000036	1433
179.594	um^3	Spot	22	1000000037	1434
179.594	um^3	Spot	22	1000000038	1435
179.594	um^3	Spot	22	1000000039	1436
179.594	um^3	Spot	22	1000000040	1437
179.594	um^3	Spot	22	1000000041	1438
179.594	um^3	Spot	22	1000000042	1439
179.594	um^3	Spot	22	1000000043	1440
179.594	um^3	Spot	22	1000000044	1441
179.594	um^3	Spot	22	1000000046	1442
179.594	um^3	Spot	22	1000000047	1443
179.594	um^3	Spot	22	1000000048	1444
179.594	um^3	Spot	22	1000000049	1445
179.594	um^3	Spot	22	1000000050	1446
179.594	um^3	Spot	22	1000000051	1447
179.594	um^3	Spot	22	1000000052	1448
179.594	um^3	Spot	22	1000000053	1449
179.594	um^3	Spot	22	1000000054	1450
179.594	um^3	Spot	22	1000000055	1451
179.594	um^3	Spot	22	1000000056	1452
179.594	um^3	Spot	22	1000000057	1454
179.594	um^3	Spot	22	1000000058	1455
179.594	um^3	Spot	22	1000000059	1456
179.594	um^3	Spot	22	1000000060	1457
179.594	um^3	Spot	22	1000000061	1458
179.594	um^3	Spot	22	1000000062	1459
179.594	um^3	Spot	22	1000000063	1460
179.594	um^3	Spot	22	1000000069	1461
179.594	um^3	Spot	22	1000000064	1462
179.594	um^3	Spot	23	1000000000	1463
179.594	um^3	Spot	23	1000000001	1464
179.594	um^3	Spot	23	1000000002	1465
179.594	um^3	Spot	23	1000000004	1467
179.594	um^3	Spot	23	1000000005	1468
179.594	um^3	Spot	23	1000000006	1469
179.594	um^3	Spot	23	1000000020	1470
179.594	um^3	Spot	23	1000000007	1471
179.594	um^3	Spot	23	1000000008	1472
179.594	um^3	Spot	23	1000000009	1473
179.594	um^3	Spot	23	1000000068	1474
179.594	um^3	Spot	23	1000000010	1475
179.594	um^3	Spot	23	1000000012	1476
179.594	um^3	Spot	23	1000000003	1477
179.594	um^3	Spot	23	1000000013	1478
179.594	um^3	Spot	23	1000000014	1479
179.594	um^3	Spot	23	1000000015	1480
179.594	um^3	Spot	23	1000000016	1481
179.594	um^3	Spot	23	1000000017	1482
179.594	um^3	Spot	23	1000000018	1483
179.594	um^3	Spot	23	1000000019	1484
179.594	um^3	Spot	23	1000000021	1485
179.594	um^3	Spot	23	1000000022	1486
179.594	um^3	Spot	23	1000000023	1487
179.594	um^3	Spot	23	1000000024	1488
179.594	um^3	Spot	23	1000000025	1489
179.594	um^3	Spot	23	1000000026	1490
179.594	um^3	Spot	23	1000000027	1491
179.594	um^3	Spot	23	1000000028	1492
179.594	um^3	Spot	23	1000000029	1493
179.594	um^3	Spot	23	1000000030	1494
179.594	um^3	Spot	23	1000000066	1495
179.594	um^3	Spot	23	1000000031	1496
179.594	um^3	Spot	23	1000000032	1497
179.594	um^3	Spot	23	1000000033	1498
179.594	um^3	Spot	23	1000000034	1499
179.594	um^3	Spot	23	1000000035	1500
179.594	um^3	Spot	23	1000000036	1501
179.594	um^3	Spot	23	1000000037	1502
179.594	um^3	Spot	23	1000000038	1503
179.594	um^3	Spot	23	1000000039	1504
179.594	um^3	Spot	23	1000000040	1505
179.594	um^3	Spot	23	1000000041	1506
179.594	um^3	Spot	23	1000000042	1507
179.594	um^3	Spot	23	1000000043	1508
179.594	um^3	Spot	23	1000000044	1509
179.594	um^3	Spot	23	1000000045	1510
179.594	um^3	Spot	23	1000000046	1511
179.594	um^3	Spot	23	1000000047	1512
179.594	um^3	Spot	23	1000000048	1513
179.594	um^3	Spot	23	1000000050	1514
179.594	um^3	Spot	23	1000000051	1515
179.594	um^3	Spot	23	1000000052	1516
179.594	um^3	Spot	23	1000000053	1517
179.594	um^3	Spot	23	1000000054	1518
179.594	um^3	Spot	23	1000000055	1519
179.594	um^3	Spot	23	1000000056	1520
179.594	um^3	Spot	23	1000000057	1521
179.594	um^3	Spot	23	1000000058	1523
179.594	um^3	Spot	23	1000000059	1524
179.594	um^3	Spot	23	1000000060	1525
179.594	um^3	Spot	23	1000000061	1526
179.594	um^3	Spot	23	1000000062	1527
179.594	um^3	Spot	23	1000000063	1528
179.594	um^3	Spot	23	1000000064	1529
179.594	um^3	Spot	24	1000000000	1530
179.594	um^3	Spot	24	1000000001	1531
179.594	um^3	Spot	24	1000000002	1532
179.594	um^3	Spot	24	1000000004	1534
179.594	um^3	Spot	24	1000000005	1535
179.594	um^3	Spot	24	1000000006	1536
179.594	um^3	Spot	24	1000000020	1537
179.594	um^3	Spot	24	1000000007	1538
179.594	um^3	Spot	24	1000000008	1539
179.594	um^3	Spot	24	1000000009	1540
179.594	um^3	Spot	24	1000000068	1541
179.594	um^3	Spot	24	1000000067	1542
179.594	um^3	Spot	24	1000000010	1543
179.594	um^3	Spot	24	1000000012	1544
179.594	um^3	Spot	24	1000000003	1545
179.594	um^3	Spot	24	1000000013	1546
179.594	um^3	Spot	24	1000000014	1547
179.594	um^3	Spot	24	1000000015	1548
179.594	um^3	Spot	24	1000000016	1549
179.594	um^3	Spot	24	1000000017	1550
179.594	um^3	Spot	24	1000000018	1551
179.594	um^3	Spot	24	1000000019	1552
179.594	um^3	Spot	24	1000000021	1553
179.594	um^3	Spot	24	1000000022	1554
179.594	um^3	Spot	24	1000000023	1555
179.594	um^3	Spot	24	1000000024	1556
179.594	um^3	Spot	24	1000000025	1557
179.594	um^3	Spot	24	1000000026	1558
179.594	um^3	Spot	24	1000000027	1559
179.594	um^3	Spot	24	1000000028	1560
179.594	um^3	Spot	24	1000000029	1561
179.594	um^3	Spot	24	1000000030	1562
179.594	um^3	Spot	24	1000000032	1563
179.594	um^3	Spot	24	1000000033	1564
179.594	um^3	Spot	24	1000000034	1565
179.594	um^3	Spot	24	1000000035	1566
179.594	um^3	Spot	24	1000000036	1567
179.594	um^3	Spot	24	1000000037	1568
179.594	um^3	Spot	24	1000000038	1569
179.594	um^3	Spot	24	1000000039	1570
179.594	um^3	Spot	24	1000000040	1571
179.594	um^3	Spot	24	1000000041	1572
179.594	um^3	Spot	24	1000000042	1573
179.594	um^3	Spot	24	1000000043	1574
179.594	um^3	Spot	24	1000000044	1575
179.594	um^3	Spot	24	1000000045	1576
179.594	um^3	Spot	24	1000000046	1577
179.594	um^3	Spot	24	1000000047	1578
179.594	um^3	Spot	24	1000000048	1579
179.594	um^3	Spot	24	1000000049	1580
179.594	um^3	Spot	24	1000000050	1581
179.594	um^3	Spot	24	1000000051	1582
179.594	um^3	Spot	24	1000000052	1583
179.594	um^3	Spot	24	1000000053	1584
179.594	um^3	Spot	24	1000000054	1585
179.594	um^3	Spot	24	1000000055	1586
179.594	um^3	Spot	24	1000000056	1587
179.594	um^3	Spot	24	1000000057	1588
179.594	um^3	Spot	24	1000000058	1589
179.594	um^3	Spot	24	1000000059	1591
179.594	um^3	Spot	24	1000000060	1592
179.594	um^3	Spot	24	1000000061	1593
179.594	um^3	Spot	24	1000000062	1594
179.594	um^3	Spot	24	1000000063	1595
179.594	um^3	Spot	24	1000000069	1596
179.594	um^3	Spot	24	1000000064	1597
179.594	um^3	Spot	25	1000000000	1598
179.594	um^3	Spot	25	1000000001	1599
179.594	um^3	Spot	25	1000000002	1600
179.594	um^3	Spot	25	1000000004	1602
179.594	um^3	Spot	25	1000000005	1603
179.594	um^3	Spot	25	1000000006	1604
179.594	um^3	Spot	25	1000000020	1605
179.594	um^3	Spot	25	1000000007	1606
179.594	um^3	Spot	25	1000000008	1607
179.594	um^3	Spot	25	1000000009	1608
179.594	um^3	Spot	25	1000000068	1609
179.594	um^3	Spot	25	1000000067	1610
179.594	um^3	Spot	25	1000000010	1611
179.594	um^3	Spot	25	1000000012	1612
179.594	um^3	Spot	25	1000000003	1613
179.594	um^3	Spot	25	1000000013	1614
179.594	um^3	Spot	25	1000000014	1615
179.594	um^3	Spot	25	1000000015	1616
179.594	um^3	Spot	25	1000000016	1617
179.594	um^3	Spot	25	1000000017	1618
179.594	um^3	Spot	25	1000000018	1619
179.594	um^3	Spot	25	1000000019	1620
179.594	um^3	Spot	25	1000000021	1621
179.594	um^3	Spot	25	1000000022	1622
179.594	um^3	Spot	25	1000000023	1623
179.594	um^3	Spot	25	1000000024	1624
179.594	um^3	Spot	25	1000000025	1625
179.594	um^3	Spot	25	1000000027	1626
179.594	um^3	Spot	25	1000000028	1627
179.594	um^3	Spot	25	1000000029	1628
179.594	um^3	Spot	25	1000000030	1629
179.594	um^3	Spot	25	1000000032	1630
179.594	um^3	Spot	25	1000000033	1631
179.594	um^3	Spot	25	1000000034	1632
179.594	um^3	Spot	25	1000000036	1633
179.594	um^3	Spot	25	1000000037	1634
179.594	um^3	Spot	25	1000000038	1635
179.594	um^3	Spot	25	1000000039	1636
179.594	um^3	Spot	25	1000000040	1637
179.594	um^3	Spot	25	1000000041	1638
179.594	um^3	Spot	25	1000000042	1639
179.594	um^3	Spot	25	1000000043	1640
179.594	um^3	Spot	25	1000000044	1641
179.594	um^3	Spot	25	1000000045	1642
179.594	um^3	Spot	25	1000000046	1643
179.594	um^3	Spot	25	1000000047	1644
179.594	um^3	Spot	25	1000000048	1645
179.594	um^3	Spot	25	1000000050	1646
179.594	um^3	Spot	25	1000000051	1647
179.594	um^3	Spot	25	1000000052	1648
179.594	um^3	Spot	25	1000000053	1649
179.594	um^3	Spot	25	1000000054	1650
179.594	um^3	Spot	25	1000000055	1651
179.594	um^3	Spot	25	1000000056	1652
179.594	um^3	Spot	25	1000000057	1653
179.594	um^3	Spot	25	1000000058	1655
179.594	um^3	Spot	25	1000000059	1656
179.594	um^3	Spot	25	1000000060	1657
179.594	um^3	Spot	25	1000000061	1658
179.594	um^3	Spot	25	1000000062	1659
179.594	um^3	Spot	25	1000000063	1660
179.594	um^3	Spot	25	1000000064	1661
179.594	um^3	Spot	26	1000000002	1662
179.594	um^3	Spot	26	1000000003	1663
179.594	um^3	Spot	26	1000000004	1665
179.594	um^3	Spot	26	1000000005	1666
179.594	um^3	Spot	26	1000000006	1667
179.594	um^3	Spot	26	1000000020	1668
179.594	um^3	Spot	26	1000000007	1669
179.594	um^3	Spot	26	1000000008	1670
179.594	um^3	Spot	26	1000000009	1671
179.594	um^3	Spot	26	1000000068	1672
179.594	um^3	Spot	26	1000000010	1673
179.594	um^3	Spot	26	1000000012	1674
179.594	um^3	Spot	26	1000000013	1675
179.594	um^3	Spot	26	1000000014	1676
179.594	um^3	Spot	26	1000000015	1677
179.594	um^3	Spot	26	1000000016	1678
179.594	um^3	Spot	26	1000000017	1679
179.594	um^3	Spot	26	1000000018	1680
179.594	um^3	Spot	26	1000000019	1681
179.594	um^3	Spot	26	1000000021	1682
179.594	um^3	Spot	26	1000000022	1683
179.594	um^3	Spot	26	1000000023	1684
179.594	um^3	Spot	26	1000000024	1685
179.594	um^3	Spot	26	1000000025	1686
179.594	um^3	Spot	26	1000000027	1687
179.594	um^3	Spot	26	1000000028	1688
179.594	um^3	Spot	26	1000000029	1689
179.594	um^3	Spot	26	1000000030	1690
179.594	um^3	Spot	26	1000000031	1691
179.594	um^3	Spot	26	1000000032	1692
179.594	um^3	Spot	26	1000000033	1693
179.594	um^3	Spot	26	1000000034	1694
179.594	um^3	Spot	26	1000000035	1695
179.594	um^3	Spot	26	1000000036	1696
179.594	um^3	Spot	26	1000000037	1697
179.594	um^3	Spot	26	1000000038	1698
179.594	um^3	Spot	26	1000000039	1699
179.594	um^3	Spot	26	1000000040	1700
179.594	um^3	Spot	26	1000000041	1701
179.594	um^3	Spot	26	1000000042	1702
179.594	um^3	Spot	26	1000000043	1703
179.594	um^3	Spot	26	1000000044	1704
179.594	um^3	Spot	26	1000000045	1705
179.594	um^3	Spot	26	1000000046	1706
179.594	um^3	Spot	26	1000000047	1707
179.594	um^3	Spot	26	1000000048	1708
179.594	um^3	Spot	26	1000000049	1709
179.594	um^3	Spot	26	1000000050	1710
179.594	um^3	Spot	26	1000000051	1711
179.594	um^3	Spot	26	1000000052	1712
179.594	um^3	Spot	26	1000000053	1713
179.594	um^3	Spot	26	1000000054	1714
179.594	um^3	Spot	26	1000000055	1715
179.594	um^3	Spot	26	1000000056	1716
179.594	um^3	Spot	26	1000000057	1717
179.594	um^3	Spot	26	1000000058	1719
179.594	um^3	Spot	26	1000000059	1720
179.594	um^3	Spot	26	1000000060	1721
179.594	um^3	Spot	26	1000000061	1722
179.594	um^3	Spot	26	1000000062	1723
179.594	um^3	Spot	26	1000000063	1724
179.594	um^3	Spot	26	1000000064	1725
179.594	um^3	Spot	27	1000000001	1726
179.594	um^3	Spot	27	1000000002	1727
179.594	um^3	Spot	27	1000000003	1728
179.594	um^3	Spot	27	1000000005	1730
179.594	um^3	Spot	27	1000000006	1731
179.594	um^3	Spot	27	1000000020	1732
179.594	um^3	Spot	27	1000000007	1733
179.594	um^3	Spot	27	1000000008	1734
179.594	um^3	Spot	27	1000000009	1735
179.594	um^3	Spot	27	1000000068	1736
179.594	um^3	Spot	27	1000000067	1737
179.594	um^3	Spot	27	1000000010	1738
179.594	um^3	Spot	27	1000000012	1739
179.594	um^3	Spot	27	1000000013	1740
179.594	um^3	Spot	27	1000000014	1741
179.594	um^3	Spot	27	1000000015	1742
179.594	um^3	Spot	27	1000000016	1743
179.594	um^3	Spot	27	1000000017	1744
179.594	um^3	Spot	27	1000000018	1745
179.594	um^3	Spot	27	1000000019	1746
179.594	um^3	Spot	27	1000000021	1747
179.594	um^3	Spot	27	1000000022	1748
179.594	um^3	Spot	27	1000000023	1749
179.594	um^3	Spot	27	1000000024	1750
179.594	um^3	Spot	27	1000000025	1751
179.594	um^3	Spot	27	1000000027	1752
179.594	um^3	Spot	27	1000000028	1753
179.594	um^3	Spot	27	1000000029	1754
179.594	um^3	Spot	27	1000000030	1755
179.594	um^3	Spot	27	1000000032	1756
179.594	um^3	Spot	27	1000000033	1757
179.594	um^3	Spot	27	1000000034	1758
179.594	um^3	Spot	27	1000000036	1759
179.594	um^3	Spot	27	1000000037	1760
179.594	um^3	Spot	27	1000000038	1761
179.594	um^3	Spot	27	1000000039	1762
179.594	um^3	Spot	27	1000000040	1763
179.594	um^3	Spot	27	1000000041	1764
179.594	um^3	Spot	27	1000000042	1765
179.594	um^3	Spot	27	1000000043	1766
179.594	um^3	Spot	27	1000000044	1767
179.594	um^3	Spot	27	1000000045	1768
179.594	um^3	Spot	27	1000000046	1769
179.594	um^3	Spot	27	1000000047	1770
179.594	um^3	Spot	27	1000000048	1771
179.594	um^3	Spot	27	1000000049	1772
179.594	um^3	Spot	27	1000000050	1773
179.594	um^3	Spot	27	1000000051	1774
179.594	um^3	Spot	27	1000000052	1775
179.594	um^3	Spot	27	1000000053	1776
179.594	um^3	Spot	27	1000000054	1777
179.594	um^3	Spot	27	1000000055	1778
179.594	um^3	Spot	27	1000000056	1779
179.594	um^3	Spot	27	1000000057	1780
179.594	um^3	Spot	27	1000000058	1782
179.594	um^3	Spot	27	1000000059	1783
179.594	um^3	Spot	27	1000000060	1784
179.594	um^3	Spot	27	1000000061	1785
179.594	um^3	Spot	27	1000000062	1786
179.594	um^3	Spot	27	1000000063	1787
179.594	um^3	Spot	27	1000000069	1788
179.594	um^3	Spot	27	1000000064	1789
179.594	um^3	Spot	28	1000000001	1790
179.594	um^3	Spot	28	1000000002	1791
179.594	um^3	Spot	28	1000000003	1792
179.594	um^3	Spot	28	1000000004	1794
179.594	um^3	Spot	28	1000000005	1795
179.594	um^3	Spot	28	1000000006	1796
179.594	um^3	Spot	28	1000000020	1797
179.594	um^3	Spot	28	1000000007	1798
179.594	um^3	Spot	28	1000000008	1799
179.594	um^3	Spot	28	1000000009	1800
179.594	um^3	Spot	28	1000000068	1801
179.594	um^3	Spot	28	1000000067	1802
179.594	um^3	Spot	28	1000000010	1803
179.594	um^3	Spot	28	1000000012	1804
179.594	um^3	Spot	28	1000000013	1805
179.594	um^3	Spot	28	1000000014	1806
179.594	um^3	Spot	28	1000000015	1807
179.594	um^3	Spot	28	1000000016	1808
179.594	um^3	Spot	28	1000000017	1809
179.594	um^3	Spot	28	1000000018	1810
179.594	um^3	Spot	28	1000000019	1811
179.594	um^3	Spot	28	1000000021	1812
179.594	um^3	Spot	28	1000000022	1813
179.594	um^3	Spot	28	1000000023	1814
179.594	um^3	Spot	28	1000000024	1815
179.594	um^3	Spot	28	1000000025	1816
179.594	um^3	Spot	28	1000000027	1817
179.594	um^3	Spot	28	1000000028	1818
179.594	um^3	Spot	28	1000000029	1819
179.594	um^3	Spot	28	1000000030	1820
179.594	um^3	Spot	28	1000000031	1821
179.594	um^3	Spot	28	1000000032	1822
179.594	um^3	Spot	28	1000000033	1823
179.594	um^3	Spot	28	1000000034	1824
179.594	um^3	Spot	28	1000000035	1825
179.594	um^3	Spot	28	1000000036	1826
179.594	um^3	Spot	28	1000000037	1827
179.594	um^3	Spot	28	1000000038	1828
179.594	um^3	Spot	28	1000000039	1829
179.594	um^3	Spot	28	1000000040	1830
179.594	um^3	Spot	28	1000000041	1831
179.594	um^3	Spot	28	1000000042	1832
179.594	um^3	Spot	28	1000000043	1833
179.594	um^3	Spot	28	1000000044	1834
179.594	um^3	Spot	28	1000000045	1835
179.594	um^3	Spot	28	1000000046	1836
179.594	um^3	Spot	28	1000000047	1837
179.594	um^3	Spot	28	1000000048	1838
179.594	um^3	Spot	28	1000000049	1839
179.594	um^3	Spot	28	1000000050	1840
179.594	um^3	Spot	28	1000000051	1841
179.594	um^3	Spot	28	1000000052	1842
179.594	um^3	Spot	28	1000000053	1843
179.594	um^3	Spot	28	1000000054	1844
179.594	um^3	Spot	28	1000000055	1845
179.594	um^3	Spot	28	1000000056	1846
179.594	um^3	Spot	28	1000000057	1847
179.594	um^3	Spot	28	1000000058	1848
179.594	um^3	Spot	28	1000000059	1850
179.594	um^3	Spot	28	1000000060	1851
179.594	um^3	Spot	28	1000000061	1852
179.594	um^3	Spot	28	1000000062	1853
179.594	um^3	Spot	28	1000000063	1854
179.594	um^3	Spot	28	1000000069	1855
179.594	um^3	Spot	28	1000000064	1856
179.594	um^3	Spot	29	1000000001	1857
179.594	um^3	Spot	29	1000000002	1858
179.594	um^3	Spot	29	1000000003	1859
179.594	um^3	Spot	29	1000000005	1861
179.594	um^3	Spot	29	1000000006	1862
179.594	um^3	Spot	29	1000000020	1863
179.594	um^3	Spot	29	1000000007	1864
179.594	um^3	Spot	29	1000000008	1865
179.594	um^3	Spot	29	1000000009	1866
179.594	um^3	Spot	29	1000000068	1867
179.594	um^3	Spot	29	1000000067	1868
179.594	um^3	Spot	29	1000000010	1869
179.594	um^3	Spot	29	1000000012	1870
179.594	um^3	Spot	29	1000000013	1871
179.594	um^3	Spot	29	1000000014	1872
179.594	um^3	Spot	29	1000000015	1873
179.594	um^3	Spot	29	1000000016	1874
179.594	um^3	Spot	29	1000000017	1875
179.594	um^3	Spot	29	1000000018	1876
179.594	um^3	Spot	29	1000000019	1877
179.594	um^3	Spot	29	1000000021	1878
179.594	um^3	Spot	29	1000000022	1879
179.594	um^3	Spot	29	1000000023	1880
179.594	um^3	Spot	29	1000000024	1881
179.594	um^3	Spot	29	1000000025	1882
179.594	um^3	Spot	29	1000000070	1883
179.594	um^3	Spot	29	1000000027	1884
179.594	um^3	Spot	29	1000000028	1885
179.594	um^3	Spot	29	1000000029	1886
179.594	um^3	Spot	29	1000000030	1887
179.594	um^3	Spot	29	1000000031	1888
179.594	um^3	Spot	29	1000000032	1889
179.594	um^3	Spot	29	1000000033	1890
179.594	um^3	Spot	29	1000000034	1891
179.594	um^3	Spot	29	1000000035	1892
179.594	um^3	Spot	29	1000000036	1893
179.594	um^3	Spot	29	1000000037	1894
179.594	um^3	Spot	29	1000000038	1895
179.594	um^3	Spot	29	1000000039	1896
179.594	um^3	Spot	29	1000000040	1897
179.594	um^3	Spot	29	1000000041	1898
179.594	um^3	Spot	29	1000000042	1899
179.594	um^3	Spot	29	1000000043	1900
179.594	um^3	Spot	29	1000000044	1901
179.594	um^3	Spot	29	1000000045	1902
179.594	um^3	Spot	29	1000000046	1903
179.594	um^3	Spot	29	1000000047	1904
179.594	um^3	Spot	29	1000000048	1905
179.594	um^3	Spot	29	1000000050	1906
179.594	um^3	Spot	29	1000000051	1907
179.594	um^3	Spot	29	1000000052	1908
179.594	um^3	Spot	29	1000000053	1909
179.594	um^3	Spot	29	1000000054	1910
179.594	um^3	Spot	29	1000000055	1911
179.594	um^3	Spot	29	1000000056	1912
179.594	um^3	Spot	29	1000000057	1913
179.594	um^3	Spot	29	1000000058	1915
179.594	um^3	Spot	29	1000000059	1916
179.594	um^3	Spot	29	1000000060	1917
179.594	um^3	Spot	29	1000000061	1918
179.594	um^3	Spot	29	1000000062	1919
179.594	um^3	Spot	29	1000000063	1920
179.594	um^3	Spot	29	1000000069	1921
179.594	um^3	Spot	29	1000000064	1922
179.594	um^3	Spot	30	1000000001	1923
179.594	um^3	Spot	30	1000000002	1924
179.594	um^3	Spot	30	1000000003	1925
179.594	um^3	Spot	30	1000000005	1927
179.594	um^3	Spot	30	1000000006	1928
179.594	um^3	Spot	30	1000000020	1929
179.594	um^3	Spot	30	1000000007	1930
179.594	um^3	Spot	30	1000000008	1931
179.594	um^3	Spot	30	1000000009	1932
179.594	um^3	Spot	30	1000000068	1933
179.594	um^3	Spot	30	1000000067	1934
179.594	um^3	Spot	30	1000000010	1935
179.594	um^3	Spot	30	1000000012	1936
179.594	um^3	Spot	30	1000000013	1937
179.594	um^3	Spot	30	1000000014	1938
179.594	um^3	Spot	30	1000000015	1939
179.594	um^3	Spot	30	1000000016	1940
179.594	um^3	Spot	30	1000000017	1941
179.594	um^3	Spot	30	1000000018	1942
179.594	um^3	Spot	30	1000000019	1943
179.594	um^3	Spot	30	1000000021	1944
179.594	um^3	Spot	30	1000000022	1945
179.594	um^3	Spot	30	1000000023	1946
179.594	um^3	Spot	30	1000000024	1947
179.594	um^3	Spot	30	1000000025	1948
179.594	um^3	Spot	30	1000000070	1949
179.594	um^3	Spot	30	1000000027	1950
179.594	um^3	Spot	30	1000000028	1951
179.594	um^3	Spot	30	1000000029	1952
179.594	um^3	Spot	30	1000000030	1953
179.594	um^3	Spot	30	1000000031	1954
179.594	um^3	Spot	30	1000000032	1955
179.594	um^3	Spot	30	1000000033	1956
179.594	um^3	Spot	30	1000000034	1957
179.594	um^3	Spot	30	1000000036	1958
179.594	um^3	Spot	30	1000000037	1959
179.594	um^3	Spot	30	1000000038	1960
179.594	um^3	Spot	30	1000000039	1961
179.594	um^3	Spot	30	1000000040	1962
179.594	um^3	Spot	30	1000000041	1963
179.594	um^3	Spot	30	1000000042	1964
179.594	um^3	Spot	30	1000000043	1965
179.594	um^3	Spot	30	1000000044	1966
179.594	um^3	Spot	30	1000000045	1967
179.594	um^3	Spot	30	1000000046	1968
179.594	um^3	Spot	30	1000000047	1969
179.594	um^3	Spot	30	1000000048	1970
179.594	um^3	Spot	30	1000000049	1971
179.594	um^3	Spot	30	1000000050	1972
179.594	um^3	Spot	30	1000000051	1973
179.594	um^3	Spot	30	1000000052	1974
179.594	um^3	Spot	30	1000000053	1975
179.594	um^3	Spot	30	1000000054	1976
179.594	um^3	Spot	30	1000000055	1977
179.594	um^3	Spot	30	1000000056	1978
179.594	um^3	Spot	30	1000000071	1979
179.594	um^3	Spot	30	1000000057	1980
179.594	um^3	Spot	30	1000000058	1982
179.594	um^3	Spot	30	1000000059	1983
179.594	um^3	Spot	30	1000000060	1984
179.594	um^3	Spot	30	1000000061	1985
179.594	um^3	Spot	30	1000000062	1986
179.594	um^3	Spot	30	1000000063	1987
179.594	um^3	Spot	30	1000000064	1988
179.594	um^3	Spot	31	1000000072	1989
179.594	um^3	Spot	31	1000000002	1990
179.594	um^3	Spot	31	1000000003	1991
179.594	um^3	Spot	31	1000000005	1993
179.594	um^3	Spot	31	1000000006	1994
179.594	um^3	Spot	31	1000000020	1995
179.594	um^3	Spot	31	1000000007	1996
179.594	um^3	Spot	31	1000000008	1997
179.594	um^3	Spot	31	1000000009	1998
179.594	um^3	Spot	31	1000000068	1999
179.594	um^3	Spot	31	1000000010	2000
179.594	um^3	Spot	31	1000000012	2001
179.594	um^3	Spot	31	1000000013	2002
179.594	um^3	Spot	31	1000000014	2003
179.594	um^3	Spot	31	1000000015	2004
179.594	um^3	Spot	31	1000000016	2005
179.594	um^3	Spot	31	1000000017	2006
179.594	um^3	Spot	31	1000000019	2007
179.594	um^3	Spot	31	1000000018	2008
179.594	um^3	Spot	31	1000000021	2009
179.594	um^3	Spot	31	1000000022	2010
179.594	um^3	Spot	31	1000000023	2011
179.594	um^3	Spot	31	1000000024	2012
179.594	um^3	Spot	31	1000000025	2013
179.594	um^3	Spot	31	1000000070	2014
179.594	um^3	Spot	31	1000000027	2015
179.594	um^3	Spot	31	1000000028	2016
179.594	um^3	Spot	31	1000000029	2017
179.594	um^3	Spot	31	1000000073	2018
179.594	um^3	Spot	31	1000000030	2019
179.594	um^3	Spot	31	1000000031	2020
179.594	um^3	Spot	31	1000000032	2021
179.594	um^3	Spot	31	1000000033	2022
179.594	um^3	Spot	31	1000000034	2023
179.594	um^3	Spot	31	1000000035	2024
179.594	um^3	Spot	31	1000000036	2025
179.594	um^3	Spot	31	1000000037	2026
179.594	um^3	Spot	31	1000000038	2027
179.594	um^3	Spot	31	1000000039	2028
179.594	um^3	Spot	31	1000000040	2029
179.594	um^3	Spot	31	1000000041	2030
179.594	um^3	Spot	31	1000000042	2031
179.594	um^3	Spot	31	1000000043	2032
179.594	um^3	Spot	31	1000000044	2033
179.594	um^3	Spot	31	1000000045	2034
179.594	um^3	Spot	31	1000000046	2035
179.594	um^3	Spot	31	1000000047	2036
179.594	um^3	Spot	31	1000000048	2037
179.594	um^3	Spot	31	1000000049	2038
179.594	um^3	Spot	31	1000000050	2039
179.594	um^3	Spot	31	1000000051	2040
179.594	um^3	Spot	31	1000000052	2041
179.594	um^3	Spot	31	1000000053	2042
179.594	um^3	Spot	31	1000000054	2043
179.594	um^3	Spot	31	1000000055	2044
179.594	um^3	Spot	31	1000000056	2045
179.594	um^3	Spot	31	1000000071	2046
179.594	um^3	Spot	31	1000000057	2047
179.594	um^3	Spot	31	1000000058	2049
179.594	um^3	Spot	31	1000000059	2050
179.594	um^3	Spot	31	1000000060	2051
179.594	um^3	Spot	31	1000000061	2052
179.594	um^3	Spot	31	1000000062	2053
179.594	um^3	Spot	31	1000000063	2054
179.594	um^3	Spot	31	1000000064	2055
179.594	um^3	Spot	32	1000000001	2056
179.594	um^3	Spot	32	1000000002	2057
179.594	um^3	Spot	32	1000000003	2058
[truncated: 992 more rows]
