# Supplementary material for: Protocol for real-time monitoring of CD8+ T and myeloid cell behavior in human high-grade serous ovarian cancer slices
Source: STAR Protoc. 2024 Jun 2;5(2):103102. doi: 10.1016/j.xpro.2024.103102 (PMC11179100; doi:10.1016/j.xpro.2024.103102)
Supplement: Data S3. Files for testing the R script, quantification and statistical analysis step 2 [file mmc3.zip › Test files/Slice2_a/__Area.csv]

Area
====================
Area	Unit	Category	Time	TrackID	ID
153.938	um^2	Spot	1	1000000000	0
153.938	um^2	Spot	1	1000000001	1
153.938	um^2	Spot	1	1000000002	2
153.938	um^2	Spot	1	1000000003	3
153.938	um^2	Spot	1	1000000004	4
153.938	um^2	Spot	1	1000000005	5
153.938	um^2	Spot	1	1000000006	6
153.938	um^2	Spot	1	1000000007	7
153.938	um^2	Spot	1	1000000008	8
153.938	um^2	Spot	1	1000000009	9
153.938	um^2	Spot	1	1000000010	10
153.938	um^2	Spot	1	1000000011	11
153.938	um^2	Spot	1	1000000012	12
153.938	um^2	Spot	1	1000000013	13
153.938	um^2	Spot	1	1000000014	14
153.938	um^2	Spot	1	1000000015	15
153.938	um^2	Spot	1	1000000016	16
153.938	um^2	Spot	1	1000000017	17
153.938	um^2	Spot	1	1000000018	18
153.938	um^2	Spot	1	1000000019	19
153.938	um^2	Spot	1	1000000020	20
153.938	um^2	Spot	1	1000000021	21
153.938	um^2	Spot	1	1000000022	22
153.938	um^2	Spot	1	1000000023	23
153.938	um^2	Spot	1	1000000024	24
153.938	um^2	Spot	1	1000000025	25
153.938	um^2	Spot	1	1000000026	26
153.938	um^2	Spot	1	1000000027	27
153.938	um^2	Spot	1	1000000028	28
153.938	um^2	Spot	1	1000000029	29
153.938	um^2	Spot	1	1000000030	30
153.938	um^2	Spot	1	1000000031	31
153.938	um^2	Spot	1	1000000032	32
153.938	um^2	Spot	1	1000000033	33
153.938	um^2	Spot	1	1000000034	34
153.938	um^2	Spot	1	1000000035	35
153.938	um^2	Spot	1	1000000036	36
153.938	um^2	Spot	1	1000000037	37
153.938	um^2	Spot	1	1000000038	38
153.938	um^2	Spot	1	1000000039	39
153.938	um^2	Spot	1	1000000040	40
153.938	um^2	Spot	1	1000000041	41
153.938	um^2	Spot	1	1000000042	42
153.938	um^2	Spot	1	1000000043	43
153.938	um^2	Spot	1	1000000044	44
153.938	um^2	Spot	1	1000000045	45
153.938	um^2	Spot	1	1000000046	46
153.938	um^2	Spot	1	1000000047	47
153.938	um^2	Spot	1	1000000048	49
153.938	um^2	Spot	1	1000000049	50
153.938	um^2	Spot	1	1000000050	52
153.938	um^2	Spot	1	1000000051	53
153.938	um^2	Spot	1	1000000052	54
153.938	um^2	Spot	1	1000000053	55
153.938	um^2	Spot	1	1000000054	56
153.938	um^2	Spot	1	1000000055	57
153.938	um^2	Spot	1	1000000056	58
153.938	um^2	Spot	1	1000000057	59
153.938	um^2	Spot	1	1000000058	60
153.938	um^2	Spot	1	1000000059	61
153.938	um^2	Spot	1	1000000060	62
153.938	um^2	Spot	1	1000000061	63
153.938	um^2	Spot	1	1000000062	64
153.938	um^2	Spot	1	1000000063	65
153.938	um^2	Spot	1	1000000064	66
153.938	um^2	Spot	1	1000000065	67
153.938	um^2	Spot	1	1000000066	68
153.938	um^2	Spot	1	1000000067	69
153.938	um^2	Spot	1	1000000068	70
153.938	um^2	Spot	1	1000000069	71
153.938	um^2	Spot	1	1000000070	72
153.938	um^2	Spot	1	1000000071	73
153.938	um^2	Spot	1	1000000072	74
153.938	um^2	Spot	1	1000000073	75
153.938	um^2	Spot	1	1000000074	76
153.938	um^2	Spot	1	1000000075	77
153.938	um^2	Spot	1	1000000076	78
153.938	um^2	Spot	1	1000000077	79
153.938	um^2	Spot	1	1000000078	81
153.938	um^2	Spot	1	1000000079	82
153.938	um^2	Spot	1	1000000080	83
153.938	um^2	Spot	1	1000000081	84
153.938	um^2	Spot	1	1000000082	85
153.938	um^2	Spot	1	1000000083	86
153.938	um^2	Spot	1	1000000084	87
153.938	um^2	Spot	1	1000000085	88
153.938	um^2	Spot	1	1000000086	89
153.938	um^2	Spot	1	1000000087	90
153.938	um^2	Spot	1	1000000088	91
153.938	um^2	Spot	1	1000000089	92
153.938	um^2	Spot	1	1000000090	93
153.938	um^2	Spot	1	1000000091	94
153.938	um^2	Spot	1	1000000092	95
153.938	um^2	Spot	1	1000000093	96
153.938	um^2	Spot	1	1000000094	97
153.938	um^2	Spot	1	1000000095	98
153.938	um^2	Spot	1	1000000096	100
153.938	um^2	Spot	1	1000000097	101
153.938	um^2	Spot	1	1000000098	102
153.938	um^2	Spot	1	1000000099	103
153.938	um^2	Spot	1	1000000100	104
153.938	um^2	Spot	1	1000000101	105
153.938	um^2	Spot	1	1000000102	106
153.938	um^2	Spot	1	1000000103	107
153.938	um^2	Spot	1	1000000104	108
153.938	um^2	Spot	1	1000000105	109
153.938	um^2	Spot	1	1000000106	110
153.938	um^2	Spot	1	1000000107	111
153.938	um^2	Spot	1	1000000108	112
153.938	um^2	Spot	1	1000000109	115
153.938	um^2	Spot	1	1000000110	116
153.938	um^2	Spot	1	1000000111	117
153.938	um^2	Spot	1	1000000112	118
153.938	um^2	Spot	1	1000000113	119
153.938	um^2	Spot	1	1000000114	120
153.938	um^2	Spot	1	1000000115	121
153.938	um^2	Spot	1	1000000116	122
153.938	um^2	Spot	1	1000000117	123
153.938	um^2	Spot	1	1000000118	124
153.938	um^2	Spot	1	1000000119	125
153.938	um^2	Spot	1	1000000120	126
153.938	um^2	Spot	1	1000000121	127
153.938	um^2	Spot	1	1000000122	128
153.938	um^2	Spot	1	1000000123	129
153.938	um^2	Spot	1	1000000124	130
153.938	um^2	Spot	1	1000000125	131
153.938	um^2	Spot	1	1000000126	132
153.938	um^2	Spot	1	1000000127	133
153.938	um^2	Spot	1	1000000128	134
153.938	um^2	Spot	1	1000000129	135
153.938	um^2	Spot	1	1000000130	136
153.938	um^2	Spot	1	1000000131	137
153.938	um^2	Spot	1	1000000132	138
153.938	um^2	Spot	1	1000000133	139
153.938	um^2	Spot	1	1000000134	140
153.938	um^2	Spot	1	1000000135	141
153.938	um^2	Spot	1	1000000136	142
153.938	um^2	Spot	1	1000000137	143
153.938	um^2	Spot	1	1000000138	144
153.938	um^2	Spot	1	1000000139	145
153.938	um^2	Spot	1	1000000140	146
153.938	um^2	Spot	1	1000000141	147
153.938	um^2	Spot	1	1000000142	148
153.938	um^2	Spot	1	1000000143	149
153.938	um^2	Spot	1	1000000144	150
153.938	um^2	Spot	1	1000000145	151
153.938	um^2	Spot	1	1000000146	152
153.938	um^2	Spot	1	1000000147	153
153.938	um^2	Spot	1	1000000148	154
153.938	um^2	Spot	1	1000000149	155
153.938	um^2	Spot	1	1000000150	156
153.938	um^2	Spot	1	1000000151	158
153.938	um^2	Spot	1	1000000152	159
153.938	um^2	Spot	1	1000000153	160
153.938	um^2	Spot	1	1000000154	161
153.938	um^2	Spot	1	1000000155	162
153.938	um^2	Spot	1	1000000156	163
153.938	um^2	Spot	1	1000000157	164
153.938	um^2	Spot	1	1000000158	165
153.938	um^2	Spot	1	1000000159	166
153.938	um^2	Spot	1	1000000160	167
153.938	um^2	Spot	1	1000000161	168
153.938	um^2	Spot	1	1000000162	169
153.938	um^2	Spot	1	1000000163	170
153.938	um^2	Spot	1	1000000164	171
153.938	um^2	Spot	1	1000000165	172
153.938	um^2	Spot	1	1000000166	173
153.938	um^2	Spot	1	1000000167	174
153.938	um^2	Spot	1	1000000168	175
153.938	um^2	Spot	1	1000000169	176
153.938	um^2	Spot	1	1000000170	177
153.938	um^2	Spot	1	1000000171	178
153.938	um^2	Spot	1	1000000172	179
153.938	um^2	Spot	1	1000000173	180
153.938	um^2	Spot	1	1000000174	181
153.938	um^2	Spot	1	1000000175	182
153.938	um^2	Spot	1	1000000176	183
153.938	um^2	Spot	1	1000000177	184
153.938	um^2	Spot	1	1000000178	185
153.938	um^2	Spot	1	1000000179	186
153.938	um^2	Spot	1	1000000180	187
153.938	um^2	Spot	1	1000000181	188
153.938	um^2	Spot	1	1000000182	189
153.938	um^2	Spot	1	1000000183	190
153.938	um^2	Spot	1	1000000184	191
153.938	um^2	Spot	1	1000000185	192
153.938	um^2	Spot	1	1000000186	193
153.938	um^2	Spot	1	1000000187	194
153.938	um^2	Spot	1	1000000188	195
153.938	um^2	Spot	1	1000000189	196
153.938	um^2	Spot	1	1000000190	197
153.938	um^2	Spot	1	1000000191	198
153.938	um^2	Spot	1	1000000192	199
153.938	um^2	Spot	1	1000000193	200
153.938	um^2	Spot	1	1000000194	201
153.938	um^2	Spot	1	1000000195	203
153.938	um^2	Spot	1	1000000196	204
153.938	um^2	Spot	1	1000000197	205
153.938	um^2	Spot	1	1000000198	206
153.938	um^2	Spot	1	1000000199	207
153.938	um^2	Spot	1	1000000200	208
153.938	um^2	Spot	1	1000000201	209
153.938	um^2	Spot	1	1000000202	210
153.938	um^2	Spot	1	1000000203	211
153.938	um^2	Spot	1	1000000204	212
153.938	um^2	Spot	1	1000000205	213
153.938	um^2	Spot	1	1000000206	214
153.938	um^2	Spot	1	1000000207	215
153.938	um^2	Spot	1	1000000208	216
153.938	um^2	Spot	1	1000000209	217
153.938	um^2	Spot	1	1000000210	218
153.938	um^2	Spot	1	1000000211	219
153.938	um^2	Spot	1	1000000212	220
153.938	um^2	Spot	1	1000000213	221
153.938	um^2	Spot	1	1000000214	222
153.938	um^2	Spot	1	1000000215	223
153.938	um^2	Spot	1	1000000216	224
153.938	um^2	Spot	1	1000000217	225
153.938	um^2	Spot	1	1000000218	226
153.938	um^2	Spot	1	1000000219	227
153.938	um^2	Spot	1	1000000220	228
153.938	um^2	Spot	1	1000000221	229
153.938	um^2	Spot	1	1000000222	230
153.938	um^2	Spot	1	1000000223	231
153.938	um^2	Spot	1	1000000224	232
153.938	um^2	Spot	1	1000000225	233
153.938	um^2	Spot	1	1000000226	234
153.938	um^2	Spot	1	1000000227	235
153.938	um^2	Spot	1	1000000228	236
153.938	um^2	Spot	1	1000000229	237
153.938	um^2	Spot	1	1000000230	238
153.938	um^2	Spot	1	1000000231	239
153.938	um^2	Spot	1	1000000232	240
153.938	um^2	Spot	1	1000000233	241
153.938	um^2	Spot	1	1000000234	242
153.938	um^2	Spot	1	1000000235	243
153.938	um^2	Spot	1	1000000236	244
153.938	um^2	Spot	1	1000000237	245
153.938	um^2	Spot	1	1000000238	246
153.938	um^2	Spot	1	1000000239	247
153.938	um^2	Spot	2	1000000000	248
153.938	um^2	Spot	2	1000000002	249
153.938	um^2	Spot	2	1000000003	250
153.938	um^2	Spot	2	1000000001	251
153.938	um^2	Spot	2	1000000004	252
153.938	um^2	Spot	2	1000000005	253
153.938	um^2	Spot	2	1000000006	254
153.938	um^2	Spot	2	1000000007	255
153.938	um^2	Spot	2	1000000008	256
153.938	um^2	Spot	2	1000000009	257
153.938	um^2	Spot	2	1000000010	258
153.938	um^2	Spot	2	1000000011	259
153.938	um^2	Spot	2	1000000012	260
153.938	um^2	Spot	2	1000000013	261
153.938	um^2	Spot	2	1000000014	262
153.938	um^2	Spot	2	1000000015	263
153.938	um^2	Spot	2	1000000016	264
153.938	um^2	Spot	2	1000000017	265
153.938	um^2	Spot	2	1000000018	266
153.938	um^2	Spot	2	1000000019	267
153.938	um^2	Spot	2	1000000020	268
153.938	um^2	Spot	2	1000000021	269
153.938	um^2	Spot	2	1000000022	270
153.938	um^2	Spot	2	1000000023	271
153.938	um^2	Spot	2	1000000024	273
153.938	um^2	Spot	2	1000000025	274
153.938	um^2	Spot	2	1000000026	275
153.938	um^2	Spot	2	1000000027	276
153.938	um^2	Spot	2	1000000028	277
153.938	um^2	Spot	2	1000000240	278
153.938	um^2	Spot	2	1000000029	279
153.938	um^2	Spot	2	1000000030	280
153.938	um^2	Spot	2	1000000031	281
153.938	um^2	Spot	2	1000000032	282
153.938	um^2	Spot	2	1000000033	283
153.938	um^2	Spot	2	1000000034	284
153.938	um^2	Spot	2	1000000035	285
153.938	um^2	Spot	2	1000000036	286
153.938	um^2	Spot	2	1000000037	287
153.938	um^2	Spot	2	1000000038	288
153.938	um^2	Spot	2	1000000039	289
153.938	um^2	Spot	2	1000000040	290
153.938	um^2	Spot	2	1000000041	291
153.938	um^2	Spot	2	1000000042	292
153.938	um^2	Spot	2	1000000043	293
153.938	um^2	Spot	2	1000000044	294
153.938	um^2	Spot	2	1000000046	295
153.938	um^2	Spot	2	1000000045	296
153.938	um^2	Spot	2	1000000047	297
153.938	um^2	Spot	2	1000000048	299
153.938	um^2	Spot	2	1000000049	300
153.938	um^2	Spot	2	1000000050	302
153.938	um^2	Spot	2	1000000051	303
153.938	um^2	Spot	2	1000000052	304
153.938	um^2	Spot	2	1000000053	305
153.938	um^2	Spot	2	1000000055	306
153.938	um^2	Spot	2	1000000054	307
153.938	um^2	Spot	2	1000000056	308
153.938	um^2	Spot	2	1000000057	309
153.938	um^2	Spot	2	1000000058	310
153.938	um^2	Spot	2	1000000059	311
153.938	um^2	Spot	2	1000000060	312
153.938	um^2	Spot	2	1000000061	313
153.938	um^2	Spot	2	1000000062	314
153.938	um^2	Spot	2	1000000063	315
153.938	um^2	Spot	2	1000000064	316
153.938	um^2	Spot	2	1000000065	317
153.938	um^2	Spot	2	1000000067	318
153.938	um^2	Spot	2	1000000068	319
153.938	um^2	Spot	2	1000000066	320
153.938	um^2	Spot	2	1000000069	321
153.938	um^2	Spot	2	1000000070	322
153.938	um^2	Spot	2	1000000071	323
153.938	um^2	Spot	2	1000000072	324
153.938	um^2	Spot	2	1000000073	325
153.938	um^2	Spot	2	1000000074	326
153.938	um^2	Spot	2	1000000075	327
153.938	um^2	Spot	2	1000000076	328
153.938	um^2	Spot	2	1000000077	329
153.938	um^2	Spot	2	1000000078	331
153.938	um^2	Spot	2	1000000079	332
153.938	um^2	Spot	2	1000000080	333
153.938	um^2	Spot	2	1000000081	334
153.938	um^2	Spot	2	1000000082	335
153.938	um^2	Spot	2	1000000084	336
153.938	um^2	Spot	2	1000000083	337
153.938	um^2	Spot	2	1000000085	338
153.938	um^2	Spot	2	1000000086	339
153.938	um^2	Spot	2	1000000087	340
153.938	um^2	Spot	2	1000000088	341
153.938	um^2	Spot	2	1000000089	342
153.938	um^2	Spot	2	1000000090	343
153.938	um^2	Spot	2	1000000091	344
153.938	um^2	Spot	2	1000000092	345
153.938	um^2	Spot	2	1000000093	346
153.938	um^2	Spot	2	1000000094	347
153.938	um^2	Spot	2	1000000095	348
153.938	um^2	Spot	2	1000000096	350
153.938	um^2	Spot	2	1000000097	351
153.938	um^2	Spot	2	1000000098	352
153.938	um^2	Spot	2	1000000099	353
153.938	um^2	Spot	2	1000000100	354
153.938	um^2	Spot	2	1000000101	355
153.938	um^2	Spot	2	1000000102	356
153.938	um^2	Spot	2	1000000103	357
153.938	um^2	Spot	2	1000000104	358
153.938	um^2	Spot	2	1000000105	359
153.938	um^2	Spot	2	1000000106	360
153.938	um^2	Spot	2	1000000107	361
153.938	um^2	Spot	2	1000000108	362
153.938	um^2	Spot	2	1000000109	365
153.938	um^2	Spot	2	1000000110	366
153.938	um^2	Spot	2	1000000111	367
153.938	um^2	Spot	2	1000000112	368
153.938	um^2	Spot	2	1000000113	369
153.938	um^2	Spot	2	1000000114	370
153.938	um^2	Spot	2	1000000115	371
153.938	um^2	Spot	2	1000000116	372
153.938	um^2	Spot	2	1000000117	373
153.938	um^2	Spot	2	1000000118	374
153.938	um^2	Spot	2	1000000119	375
153.938	um^2	Spot	2	1000000120	376
153.938	um^2	Spot	2	1000000121	377
153.938	um^2	Spot	2	1000000122	378
153.938	um^2	Spot	2	1000000123	379
153.938	um^2	Spot	2	1000000124	380
153.938	um^2	Spot	2	1000000125	381
153.938	um^2	Spot	2	1000000126	382
153.938	um^2	Spot	2	1000000127	383
153.938	um^2	Spot	2	1000000128	384
153.938	um^2	Spot	2	1000000129	385
153.938	um^2	Spot	2	1000000130	386
153.938	um^2	Spot	2	1000000131	387
153.938	um^2	Spot	2	1000000132	388
153.938	um^2	Spot	2	1000000133	389
153.938	um^2	Spot	2	1000000134	390
153.938	um^2	Spot	2	1000000135	391
153.938	um^2	Spot	2	1000000136	392
153.938	um^2	Spot	2	1000000137	393
153.938	um^2	Spot	2	1000000138	394
153.938	um^2	Spot	2	1000000139	395
153.938	um^2	Spot	2	1000000140	396
153.938	um^2	Spot	2	1000000141	397
153.938	um^2	Spot	2	1000000142	398
153.938	um^2	Spot	2	1000000143	399
153.938	um^2	Spot	2	1000000144	400
153.938	um^2	Spot	2	1000000145	401
153.938	um^2	Spot	2	1000000146	402
153.938	um^2	Spot	2	1000000147	403
153.938	um^2	Spot	2	1000000148	404
153.938	um^2	Spot	2	1000000149	405
153.938	um^2	Spot	2	1000000150	406
153.938	um^2	Spot	2	1000000151	408
153.938	um^2	Spot	2	1000000152	409
153.938	um^2	Spot	2	1000000153	410
153.938	um^2	Spot	2	1000000154	411
153.938	um^2	Spot	2	1000000155	412
153.938	um^2	Spot	2	1000000156	413
153.938	um^2	Spot	2	1000000157	414
153.938	um^2	Spot	2	1000000158	415
153.938	um^2	Spot	2	1000000159	416
153.938	um^2	Spot	2	1000000160	417
153.938	um^2	Spot	2	1000000161	418
153.938	um^2	Spot	2	1000000162	419
153.938	um^2	Spot	2	1000000163	420
153.938	um^2	Spot	2	1000000164	421
153.938	um^2	Spot	2	1000000165	422
153.938	um^2	Spot	2	1000000166	423
153.938	um^2	Spot	2	1000000167	424
153.938	um^2	Spot	2	1000000168	425
153.938	um^2	Spot	2	1000000169	426
153.938	um^2	Spot	2	1000000170	427
153.938	um^2	Spot	2	1000000171	428
153.938	um^2	Spot	2	1000000172	429
153.938	um^2	Spot	2	1000000173	430
153.938	um^2	Spot	2	1000000174	431
153.938	um^2	Spot	2	1000000175	432
153.938	um^2	Spot	2	1000000176	433
153.938	um^2	Spot	2	1000000178	434
153.938	um^2	Spot	2	1000000177	435
153.938	um^2	Spot	2	1000000179	436
153.938	um^2	Spot	2	1000000180	437
153.938	um^2	Spot	2	1000000181	438
153.938	um^2	Spot	2	1000000182	439
153.938	um^2	Spot	2	1000000183	440
153.938	um^2	Spot	2	1000000184	441
153.938	um^2	Spot	2	1000000185	442
153.938	um^2	Spot	2	1000000186	443
153.938	um^2	Spot	2	1000000187	444
153.938	um^2	Spot	2	1000000188	445
153.938	um^2	Spot	2	1000000189	446
153.938	um^2	Spot	2	1000000190	447
153.938	um^2	Spot	2	1000000191	448
153.938	um^2	Spot	2	1000000192	449
153.938	um^2	Spot	2	1000000193	450
153.938	um^2	Spot	2	1000000194	451
153.938	um^2	Spot	2	1000000195	453
153.938	um^2	Spot	2	1000000196	454
153.938	um^2	Spot	2	1000000197	455
153.938	um^2	Spot	2	1000000241	456
153.938	um^2	Spot	2	1000000199	457
153.938	um^2	Spot	2	1000000198	458
153.938	um^2	Spot	2	1000000200	459
153.938	um^2	Spot	2	1000000202	460
153.938	um^2	Spot	2	1000000203	461
153.938	um^2	Spot	2	1000000204	462
153.938	um^2	Spot	2	1000000205	463
153.938	um^2	Spot	2	1000000206	464
153.938	um^2	Spot	2	1000000207	465
153.938	um^2	Spot	2	1000000208	466
153.938	um^2	Spot	2	1000000209	467
153.938	um^2	Spot	2	1000000210	468
153.938	um^2	Spot	2	1000000211	469
153.938	um^2	Spot	2	1000000212	470
153.938	um^2	Spot	2	1000000213	471
153.938	um^2	Spot	2	1000000214	472
153.938	um^2	Spot	2	1000000215	473
153.938	um^2	Spot	2	1000000216	474
153.938	um^2	Spot	2	1000000217	475
153.938	um^2	Spot	2	1000000218	476
153.938	um^2	Spot	2	1000000219	477
153.938	um^2	Spot	2	1000000220	478
153.938	um^2	Spot	2	1000000221	479
153.938	um^2	Spot	2	1000000222	480
153.938	um^2	Spot	2	1000000223	481
153.938	um^2	Spot	2	1000000224	482
153.938	um^2	Spot	2	1000000225	483
153.938	um^2	Spot	2	1000000226	484
153.938	um^2	Spot	2	1000000227	485
153.938	um^2	Spot	2	1000000230	486
153.938	um^2	Spot	2	1000000228	487
153.938	um^2	Spot	2	1000000229	488
153.938	um^2	Spot	2	1000000231	489
153.938	um^2	Spot	2	1000000232	490
153.938	um^2	Spot	2	1000000233	491
153.938	um^2	Spot	2	1000000234	492
153.938	um^2	Spot	2	1000000235	493
153.938	um^2	Spot	2	1000000236	494
153.938	um^2	Spot	2	1000000237	495
153.938	um^2	Spot	2	1000000238	496
153.938	um^2	Spot	2	1000000239	497
153.938	um^2	Spot	3	1000000000	498
153.938	um^2	Spot	3	1000000001	499
153.938	um^2	Spot	3	1000000002	500
153.938	um^2	Spot	3	1000000003	501
153.938	um^2	Spot	3	1000000004	502
153.938	um^2	Spot	3	1000000005	503
153.938	um^2	Spot	3	1000000006	504
153.938	um^2	Spot	3	1000000007	505
153.938	um^2	Spot	3	1000000008	506
153.938	um^2	Spot	3	1000000009	507
153.938	um^2	Spot	3	1000000010	508
153.938	um^2	Spot	3	1000000011	509
153.938	um^2	Spot	3	1000000012	510
153.938	um^2	Spot	3	1000000013	511
153.938	um^2	Spot	3	1000000014	512
153.938	um^2	Spot	3	1000000015	513
153.938	um^2	Spot	3	1000000016	514
153.938	um^2	Spot	3	1000000017	515
153.938	um^2	Spot	3	1000000018	516
153.938	um^2	Spot	3	1000000019	517
153.938	um^2	Spot	3	1000000021	518
153.938	um^2	Spot	3	1000000020	519
153.938	um^2	Spot	3	1000000022	520
153.938	um^2	Spot	3	1000000023	521
153.938	um^2	Spot	3	1000000024	523
153.938	um^2	Spot	3	1000000025	524
153.938	um^2	Spot	3	1000000026	525
153.938	um^2	Spot	3	1000000027	526
153.938	um^2	Spot	3	1000000028	527
153.938	um^2	Spot	3	1000000240	528
153.938	um^2	Spot	3	1000000029	529
153.938	um^2	Spot	3	1000000030	530
153.938	um^2	Spot	3	1000000031	531
153.938	um^2	Spot	3	1000000032	532
153.938	um^2	Spot	3	1000000033	533
153.938	um^2	Spot	3	1000000034	534
153.938	um^2	Spot	3	1000000035	535
153.938	um^2	Spot	3	1000000036	536
153.938	um^2	Spot	3	1000000037	537
153.938	um^2	Spot	3	1000000038	538
153.938	um^2	Spot	3	1000000039	539
153.938	um^2	Spot	3	1000000040	540
153.938	um^2	Spot	3	1000000041	541
153.938	um^2	Spot	3	1000000042	542
153.938	um^2	Spot	3	1000000043	543
153.938	um^2	Spot	3	1000000044	544
153.938	um^2	Spot	3	1000000046	545
153.938	um^2	Spot	3	1000000045	546
153.938	um^2	Spot	3	1000000047	547
153.938	um^2	Spot	3	1000000048	549
153.938	um^2	Spot	3	1000000049	550
153.938	um^2	Spot	3	1000000050	552
153.938	um^2	Spot	3	1000000051	553
153.938	um^2	Spot	3	1000000052	554
153.938	um^2	Spot	3	1000000053	555
153.938	um^2	Spot	3	1000000055	556
153.938	um^2	Spot	3	1000000054	557
153.938	um^2	Spot	3	1000000056	558
153.938	um^2	Spot	3	1000000057	559
153.938	um^2	Spot	3	1000000058	560
153.938	um^2	Spot	3	1000000059	561
153.938	um^2	Spot	3	1000000060	562
153.938	um^2	Spot	3	1000000061	563
153.938	um^2	Spot	3	1000000062	564
153.938	um^2	Spot	3	1000000063	565
153.938	um^2	Spot	3	1000000064	566
153.938	um^2	Spot	3	1000000065	567
153.938	um^2	Spot	3	1000000067	568
153.938	um^2	Spot	3	1000000068	569
153.938	um^2	Spot	3	1000000066	570
153.938	um^2	Spot	3	1000000069	571
153.938	um^2	Spot	3	1000000070	572
153.938	um^2	Spot	3	1000000071	573
153.938	um^2	Spot	3	1000000072	574
153.938	um^2	Spot	3	1000000073	575
153.938	um^2	Spot	3	1000000074	576
153.938	um^2	Spot	3	1000000075	577
153.938	um^2	Spot	3	1000000077	578
153.938	um^2	Spot	3	1000000078	580
153.938	um^2	Spot	3	1000000079	581
153.938	um^2	Spot	3	1000000080	582
153.938	um^2	Spot	3	1000000081	583
153.938	um^2	Spot	3	1000000082	584
153.938	um^2	Spot	3	1000000084	585
153.938	um^2	Spot	3	1000000083	586
153.938	um^2	Spot	3	1000000085	587
153.938	um^2	Spot	3	1000000086	588
153.938	um^2	Spot	3	1000000087	589
153.938	um^2	Spot	3	1000000088	590
153.938	um^2	Spot	3	1000000089	591
153.938	um^2	Spot	3	1000000091	592
153.938	um^2	Spot	3	1000000090	593
153.938	um^2	Spot	3	1000000092	594
153.938	um^2	Spot	3	1000000093	595
153.938	um^2	Spot	3	1000000094	596
153.938	um^2	Spot	3	1000000095	597
153.938	um^2	Spot	3	1000000096	599
153.938	um^2	Spot	3	1000000097	600
153.938	um^2	Spot	3	1000000098	601
153.938	um^2	Spot	3	1000000099	602
153.938	um^2	Spot	3	1000000100	603
153.938	um^2	Spot	3	1000000101	604
153.938	um^2	Spot	3	1000000102	605
153.938	um^2	Spot	3	1000000103	606
153.938	um^2	Spot	3	1000000104	607
153.938	um^2	Spot	3	1000000105	608
153.938	um^2	Spot	3	1000000106	609
153.938	um^2	Spot	3	1000000107	610
153.938	um^2	Spot	3	1000000108	611
153.938	um^2	Spot	3	1000000109	614
153.938	um^2	Spot	3	1000000110	615
153.938	um^2	Spot	3	1000000111	616
153.938	um^2	Spot	3	1000000112	617
153.938	um^2	Spot	3	1000000242	618
153.938	um^2	Spot	3	1000000113	619
153.938	um^2	Spot	3	1000000114	620
153.938	um^2	Spot	3	1000000115	621
153.938	um^2	Spot	3	1000000116	622
153.938	um^2	Spot	3	1000000117	623
153.938	um^2	Spot	3	1000000118	624
153.938	um^2	Spot	3	1000000119	625
153.938	um^2	Spot	3	1000000120	626
153.938	um^2	Spot	3	1000000121	627
153.938	um^2	Spot	3	1000000122	628
153.938	um^2	Spot	3	1000000123	629
153.938	um^2	Spot	3	1000000124	630
153.938	um^2	Spot	3	1000000125	631
153.938	um^2	Spot	3	1000000126	632
153.938	um^2	Spot	3	1000000127	633
153.938	um^2	Spot	3	1000000128	634
153.938	um^2	Spot	3	1000000129	635
153.938	um^2	Spot	3	1000000130	636
153.938	um^2	Spot	3	1000000131	637
153.938	um^2	Spot	3	1000000132	638
153.938	um^2	Spot	3	1000000133	639
153.938	um^2	Spot	3	1000000134	640
153.938	um^2	Spot	3	1000000135	641
153.938	um^2	Spot	3	1000000136	642
153.938	um^2	Spot	3	1000000137	643
153.938	um^2	Spot	3	1000000138	644
153.938	um^2	Spot	3	1000000139	645
153.938	um^2	Spot	3	1000000140	646
153.938	um^2	Spot	3	1000000141	647
153.938	um^2	Spot	3	1000000142	648
153.938	um^2	Spot	3	1000000143	649
153.938	um^2	Spot	3	1000000243	650
153.938	um^2	Spot	3	1000000144	651
153.938	um^2	Spot	3	1000000145	652
153.938	um^2	Spot	3	1000000146	653
153.938	um^2	Spot	3	1000000147	654
153.938	um^2	Spot	3	1000000148	655
153.938	um^2	Spot	3	1000000149	656
153.938	um^2	Spot	3	1000000150	657
153.938	um^2	Spot	3	1000000151	660
153.938	um^2	Spot	3	1000000152	661
153.938	um^2	Spot	3	1000000153	662
153.938	um^2	Spot	3	1000000154	663
153.938	um^2	Spot	3	1000000156	664
153.938	um^2	Spot	3	1000000157	665
153.938	um^2	Spot	3	1000000158	666
153.938	um^2	Spot	3	1000000159	667
153.938	um^2	Spot	3	1000000160	668
153.938	um^2	Spot	3	1000000161	669
153.938	um^2	Spot	3	1000000162	670
153.938	um^2	Spot	3	1000000163	671
153.938	um^2	Spot	3	1000000164	672
153.938	um^2	Spot	3	1000000165	673
153.938	um^2	Spot	3	1000000166	674
153.938	um^2	Spot	3	1000000168	675
153.938	um^2	Spot	3	1000000167	676
153.938	um^2	Spot	3	1000000169	677
153.938	um^2	Spot	3	1000000170	678
153.938	um^2	Spot	3	1000000171	679
153.938	um^2	Spot	3	1000000172	680
153.938	um^2	Spot	3	1000000173	681
153.938	um^2	Spot	3	1000000174	682
153.938	um^2	Spot	3	1000000175	683
153.938	um^2	Spot	3	1000000176	684
153.938	um^2	Spot	3	1000000177	685
153.938	um^2	Spot	3	1000000178	686
153.938	um^2	Spot	3	1000000179	687
153.938	um^2	Spot	3	1000000180	688
153.938	um^2	Spot	3	1000000181	689
153.938	um^2	Spot	3	1000000182	690
153.938	um^2	Spot	3	1000000183	691
153.938	um^2	Spot	3	1000000184	692
153.938	um^2	Spot	3	1000000185	693
153.938	um^2	Spot	3	1000000186	694
153.938	um^2	Spot	3	1000000187	695
153.938	um^2	Spot	3	1000000188	696
153.938	um^2	Spot	3	1000000189	697
153.938	um^2	Spot	3	1000000190	698
153.938	um^2	Spot	3	1000000191	699
153.938	um^2	Spot	3	1000000193	700
153.938	um^2	Spot	3	1000000192	701
153.938	um^2	Spot	3	1000000194	702
153.938	um^2	Spot	3	1000000195	704
153.938	um^2	Spot	3	1000000196	705
153.938	um^2	Spot	3	1000000197	706
153.938	um^2	Spot	3	1000000241	707
153.938	um^2	Spot	3	1000000198	708
153.938	um^2	Spot	3	1000000199	709
153.938	um^2	Spot	3	1000000200	710
153.938	um^2	Spot	3	1000000201	711
153.938	um^2	Spot	3	1000000202	712
153.938	um^2	Spot	3	1000000203	713
153.938	um^2	Spot	3	1000000204	714
153.938	um^2	Spot	3	1000000205	715
153.938	um^2	Spot	3	1000000206	716
153.938	um^2	Spot	3	1000000207	717
153.938	um^2	Spot	3	1000000208	718
153.938	um^2	Spot	3	1000000209	719
153.938	um^2	Spot	3	1000000211	720
153.938	um^2	Spot	3	1000000210	721
153.938	um^2	Spot	3	1000000212	722
153.938	um^2	Spot	3	1000000213	723
153.938	um^2	Spot	3	1000000214	724
153.938	um^2	Spot	3	1000000215	725
153.938	um^2	Spot	3	1000000216	726
153.938	um^2	Spot	3	1000000217	727
153.938	um^2	Spot	3	1000000218	728
153.938	um^2	Spot	3	1000000219	729
153.938	um^2	Spot	3	1000000244	730
153.938	um^2	Spot	3	1000000220	731
153.938	um^2	Spot	3	1000000221	732
153.938	um^2	Spot	3	1000000222	733
153.938	um^2	Spot	3	1000000223	734
153.938	um^2	Spot	3	1000000224	735
153.938	um^2	Spot	3	1000000225	736
153.938	um^2	Spot	3	1000000155	737
153.938	um^2	Spot	3	1000000226	738
153.938	um^2	Spot	3	1000000230	739
153.938	um^2	Spot	3	1000000227	740
153.938	um^2	Spot	3	1000000228	741
153.938	um^2	Spot	3	1000000232	742
153.938	um^2	Spot	3	1000000231	743
153.938	um^2	Spot	3	1000000233	744
153.938	um^2	Spot	3	1000000234	745
153.938	um^2	Spot	3	1000000235	746
153.938	um^2	Spot	3	1000000236	747
153.938	um^2	Spot	3	1000000237	748
153.938	um^2	Spot	3	1000000238	749
153.938	um^2	Spot	3	1000000239	750
153.938	um^2	Spot	4	1000000000	751
153.938	um^2	Spot	4	1000000001	752
153.938	um^2	Spot	4	1000000002	753
153.938	um^2	Spot	4	1000000003	754
153.938	um^2	Spot	4	1000000004	755
153.938	um^2	Spot	4	1000000005	756
153.938	um^2	Spot	4	1000000006	757
153.938	um^2	Spot	4	1000000007	758
153.938	um^2	Spot	4	1000000008	759
153.938	um^2	Spot	4	1000000009	760
153.938	um^2	Spot	4	1000000010	761
153.938	um^2	Spot	4	1000000011	762
153.938	um^2	Spot	4	1000000012	763
153.938	um^2	Spot	4	1000000013	764
153.938	um^2	Spot	4	1000000014	765
153.938	um^2	Spot	4	1000000015	766
153.938	um^2	Spot	4	1000000016	767
153.938	um^2	Spot	4	1000000017	768
153.938	um^2	Spot	4	1000000018	769
153.938	um^2	Spot	4	1000000019	770
153.938	um^2	Spot	4	1000000022	771
153.938	um^2	Spot	4	1000000021	772
153.938	um^2	Spot	4	1000000020	773
153.938	um^2	Spot	4	1000000023	774
153.938	um^2	Spot	4	1000000024	776
153.938	um^2	Spot	4	1000000025	777
153.938	um^2	Spot	4	1000000026	778
153.938	um^2	Spot	4	1000000027	779
153.938	um^2	Spot	4	1000000028	780
153.938	um^2	Spot	4	1000000240	781
153.938	um^2	Spot	4	1000000029	782
153.938	um^2	Spot	4	1000000030	783
153.938	um^2	Spot	4	1000000031	784
153.938	um^2	Spot	4	1000000032	785
153.938	um^2	Spot	4	1000000033	786
153.938	um^2	Spot	4	1000000245	787
153.938	um^2	Spot	4	1000000034	788
153.938	um^2	Spot	4	1000000035	789
153.938	um^2	Spot	4	1000000036	790
153.938	um^2	Spot	4	1000000037	791
153.938	um^2	Spot	4	1000000038	792
153.938	um^2	Spot	4	1000000039	793
153.938	um^2	Spot	4	1000000040	794
153.938	um^2	Spot	4	1000000041	795
153.938	um^2	Spot	4	1000000042	796
153.938	um^2	Spot	4	1000000043	797
153.938	um^2	Spot	4	1000000044	798
153.938	um^2	Spot	4	1000000046	799
153.938	um^2	Spot	4	1000000045	800
153.938	um^2	Spot	4	1000000047	801
153.938	um^2	Spot	4	1000000048	803
153.938	um^2	Spot	4	1000000049	804
153.938	um^2	Spot	4	1000000050	806
153.938	um^2	Spot	4	1000000051	807
153.938	um^2	Spot	4	1000000052	808
153.938	um^2	Spot	4	1000000053	809
153.938	um^2	Spot	4	1000000055	810
153.938	um^2	Spot	4	1000000054	811
153.938	um^2	Spot	4	1000000056	812
153.938	um^2	Spot	4	1000000057	813
153.938	um^2	Spot	4	1000000058	814
153.938	um^2	Spot	4	1000000059	815
153.938	um^2	Spot	4	1000000060	816
153.938	um^2	Spot	4	1000000061	817
153.938	um^2	Spot	4	1000000062	818
153.938	um^2	Spot	4	1000000063	819
153.938	um^2	Spot	4	1000000064	820
153.938	um^2	Spot	4	1000000065	821
153.938	um^2	Spot	4	1000000066	822
153.938	um^2	Spot	4	1000000067	823
153.938	um^2	Spot	4	1000000068	824
153.938	um^2	Spot	4	1000000069	825
153.938	um^2	Spot	4	1000000070	826
153.938	um^2	Spot	4	1000000071	827
153.938	um^2	Spot	4	1000000072	828
153.938	um^2	Spot	4	1000000073	829
153.938	um^2	Spot	4	1000000074	830
153.938	um^2	Spot	4	1000000075	831
153.938	um^2	Spot	4	1000000076	832
153.938	um^2	Spot	4	1000000077	833
153.938	um^2	Spot	4	1000000078	834
153.938	um^2	Spot	4	1000000079	835
153.938	um^2	Spot	4	1000000080	837
153.938	um^2	Spot	4	1000000081	838
153.938	um^2	Spot	4	1000000082	839
153.938	um^2	Spot	4	1000000084	840
153.938	um^2	Spot	4	1000000083	841
153.938	um^2	Spot	4	1000000085	842
153.938	um^2	Spot	4	1000000086	843
153.938	um^2	Spot	4	1000000087	844
153.938	um^2	Spot	4	1000000088	845
153.938	um^2	Spot	4	1000000089	846
153.938	um^2	Spot	4	1000000091	847
153.938	um^2	Spot	4	1000000090	848
153.938	um^2	Spot	4	1000000092	849
153.938	um^2	Spot	4	1000000093	850
153.938	um^2	Spot	4	1000000094	851
153.938	um^2	Spot	4	1000000095	852
153.938	um^2	Spot	4	1000000096	854
153.938	um^2	Spot	4	1000000097	855
153.938	um^2	Spot	4	1000000098	856
153.938	um^2	Spot	4	1000000099	857
153.938	um^2	Spot	4	1000000100	858
153.938	um^2	Spot	4	1000000101	859
153.938	um^2	Spot	4	1000000102	860
153.938	um^2	Spot	4	1000000103	861
153.938	um^2	Spot	4	1000000104	862
153.938	um^2	Spot	4	1000000105	863
153.938	um^2	Spot	4	1000000106	864
153.938	um^2	Spot	4	1000000107	865
153.938	um^2	Spot	4	1000000108	866
153.938	um^2	Spot	4	1000000109	869
153.938	um^2	Spot	4	1000000110	870
153.938	um^2	Spot	4	1000000111	871
153.938	um^2	Spot	4	1000000112	872
153.938	um^2	Spot	4	1000000242	873
153.938	um^2	Spot	4	1000000113	874
153.938	um^2	Spot	4	1000000114	875
153.938	um^2	Spot	4	1000000115	876
153.938	um^2	Spot	4	1000000116	877
153.938	um^2	Spot	4	1000000117	878
153.938	um^2	Spot	4	1000000118	879
153.938	um^2	Spot	4	1000000119	880
153.938	um^2	Spot	4	1000000120	881
153.938	um^2	Spot	4	1000000121	882
153.938	um^2	Spot	4	1000000122	883
153.938	um^2	Spot	4	1000000123	884
153.938	um^2	Spot	4	1000000124	885
153.938	um^2	Spot	4	1000000125	886
153.938	um^2	Spot	4	1000000126	887
153.938	um^2	Spot	4	1000000127	888
153.938	um^2	Spot	4	1000000128	889
153.938	um^2	Spot	4	1000000129	890
153.938	um^2	Spot	4	1000000130	891
153.938	um^2	Spot	4	1000000131	892
153.938	um^2	Spot	4	1000000132	893
153.938	um^2	Spot	4	1000000133	894
153.938	um^2	Spot	4	1000000134	895
153.938	um^2	Spot	4	1000000135	896
153.938	um^2	Spot	4	1000000136	897
153.938	um^2	Spot	4	1000000137	898
153.938	um^2	Spot	4	1000000138	899
153.938	um^2	Spot	4	1000000139	900
153.938	um^2	Spot	4	1000000140	901
153.938	um^2	Spot	4	1000000142	902
153.938	um^2	Spot	4	1000000141	903
153.938	um^2	Spot	4	1000000143	904
153.938	um^2	Spot	4	1000000144	905
153.938	um^2	Spot	4	1000000145	906
153.938	um^2	Spot	4	1000000146	907
153.938	um^2	Spot	4	1000000147	908
153.938	um^2	Spot	4	1000000148	909
153.938	um^2	Spot	4	1000000149	910
153.938	um^2	Spot	4	1000000150	911
153.938	um^2	Spot	4	1000000151	913
153.938	um^2	Spot	4	1000000152	914
153.938	um^2	Spot	4	1000000153	915
153.938	um^2	Spot	4	1000000154	916
153.938	um^2	Spot	4	1000000156	917
153.938	um^2	Spot	4	1000000157	918
153.938	um^2	Spot	4	1000000158	919
153.938	um^2	Spot	4	1000000159	920
153.938	um^2	Spot	4	1000000161	921
153.938	um^2	Spot	4	1000000160	922
153.938	um^2	Spot	4	1000000162	923
153.938	um^2	Spot	4	1000000163	924
153.938	um^2	Spot	4	1000000164	925
153.938	um^2	Spot	4	1000000165	926
153.938	um^2	Spot	4	1000000166	927
153.938	um^2	Spot	4	1000000168	928
153.938	um^2	Spot	4	1000000167	929
153.938	um^2	Spot	4	1000000169	930
153.938	um^2	Spot	4	1000000170	931
153.938	um^2	Spot	4	1000000171	932
153.938	um^2	Spot	4	1000000172	933
153.938	um^2	Spot	4	1000000173	934
153.938	um^2	Spot	4	1000000174	935
153.938	um^2	Spot	4	1000000175	936
153.938	um^2	Spot	4	1000000176	937
153.938	um^2	Spot	4	1000000177	938
153.938	um^2	Spot	4	1000000178	939
153.938	um^2	Spot	4	1000000179	940
153.938	um^2	Spot	4	1000000180	941
153.938	um^2	Spot	4	1000000181	942
153.938	um^2	Spot	4	1000000182	943
153.938	um^2	Spot	4	1000000183	944
153.938	um^2	Spot	4	1000000184	945
153.938	um^2	Spot	4	1000000185	946
153.938	um^2	Spot	4	1000000186	947
153.938	um^2	Spot	4	1000000187	948
153.938	um^2	Spot	4	1000000188	949
153.938	um^2	Spot	4	1000000189	950
153.938	um^2	Spot	4	1000000190	951
153.938	um^2	Spot	4	1000000191	952
153.938	um^2	Spot	4	1000000193	953
153.938	um^2	Spot	4	1000000192	954
153.938	um^2	Spot	4	1000000194	955
153.938	um^2	Spot	4	1000000195	957
153.938	um^2	Spot	4	1000000196	958
153.938	um^2	Spot	4	1000000197	959
153.938	um^2	Spot	4	1000000241	960
153.938	um^2	Spot	4	1000000199	961
153.938	um^2	Spot	4	1000000198	962
153.938	um^2	Spot	4	1000000200	963
153.938	um^2	Spot	4	1000000202	964
153.938	um^2	Spot	4	1000000201	965
153.938	um^2	Spot	4	1000000203	966
153.938	um^2	Spot	4	1000000204	967
153.938	um^2	Spot	4	1000000205	968
153.938	um^2	Spot	4	1000000206	969
153.938	um^2	Spot	4	1000000207	970
153.938	um^2	Spot	4	1000000208	971
153.938	um^2	Spot	4	1000000209	972
153.938	um^2	Spot	4	1000000211	973
153.938	um^2	Spot	4	1000000210	974
153.938	um^2	Spot	4	1000000212	975
153.938	um^2	Spot	4	1000000213	976
153.938	um^2	Spot	4	1000000214	977
153.938	um^2	Spot	4	1000000215	978
153.938	um^2	Spot	4	1000000216	979
153.938	um^2	Spot	4	1000000217	980
153.938	um^2	Spot	4	1000000218	981
153.938	um^2	Spot	4	1000000219	982
153.938	um^2	Spot	4	1000000244	983
153.938	um^2	Spot	4	1000000220	984
153.938	um^2	Spot	4	1000000221	985
153.938	um^2	Spot	4	1000000222	986
153.938	um^2	Spot	4	1000000223	987
153.938	um^2	Spot	4	1000000224	988
153.938	um^2	Spot	4	1000000225	989
153.938	um^2	Spot	4	1000000155	990
153.938	um^2	Spot	4	1000000226	991
153.938	um^2	Spot	4	1000000230	992
153.938	um^2	Spot	4	1000000229	993
153.938	um^2	Spot	4	1000000227	994
153.938	um^2	Spot	4	1000000228	995
153.938	um^2	Spot	4	1000000232	996
153.938	um^2	Spot	4	1000000231	997
153.938	um^2	Spot	4	1000000233	998
153.938	um^2	Spot	4	1000000234	999
153.938	um^2	Spot	4	1000000235	1000
153.938	um^2	Spot	4	1000000236	1001
153.938	um^2	Spot	4	1000000237	1002
153.938	um^2	Spot	4	1000000238	1003
153.938	um^2	Spot	4	1000000239	1004
153.938	um^2	Spot	5	1000000000	1005
153.938	um^2	Spot	5	1000000001	1006
153.938	um^2	Spot	5	1000000002	1007
153.938	um^2	Spot	5	1000000003	1008
153.938	um^2	Spot	5	1000000004	1009
153.938	um^2	Spot	5	1000000005	1010
153.938	um^2	Spot	5	1000000006	1011
153.938	um^2	Spot	5	1000000007	1012
153.938	um^2	Spot	5	1000000008	1013
153.938	um^2	Spot	5	1000000009	1014
153.938	um^2	Spot	5	1000000010	1015
153.938	um^2	Spot	5	1000000011	1016
153.938	um^2	Spot	5	1000000012	1017
153.938	um^2	Spot	5	1000000013	1018
153.938	um^2	Spot	5	1000000014	1019
153.938	um^2	Spot	5	1000000015	1020
153.938	um^2	Spot	5	1000000016	1021
153.938	um^2	Spot	5	1000000017	1022
153.938	um^2	Spot	5	1000000018	1023
153.938	um^2	Spot	5	1000000019	1024
153.938	um^2	Spot	5	1000000022	1025
153.938	um^2	Spot	5	1000000021	1026
153.938	um^2	Spot	5	1000000020	1027
153.938	um^2	Spot	5	1000000246	1028
153.938	um^2	Spot	5	1000000023	1029
153.938	um^2	Spot	5	1000000024	1030
153.938	um^2	Spot	5	1000000025	1031
153.938	um^2	Spot	5	1000000026	1032
153.938	um^2	Spot	5	1000000027	1033
153.938	um^2	Spot	5	1000000028	1034
153.938	um^2	Spot	5	1000000240	1035
153.938	um^2	Spot	5	1000000029	1036
153.938	um^2	Spot	5	1000000030	1037
153.938	um^2	Spot	5	1000000032	1038
153.938	um^2	Spot	5	1000000031	1039
153.938	um^2	Spot	5	1000000033	1040
153.938	um^2	Spot	5	1000000245	1041
153.938	um^2	Spot	5	1000000034	1042
153.938	um^2	Spot	5	1000000035	1043
153.938	um^2	Spot	5	1000000037	1044
153.938	um^2	Spot	5	1000000036	1045
153.938	um^2	Spot	5	1000000038	1046
153.938	um^2	Spot	5	1000000039	1047
153.938	um^2	Spot	5	1000000040	1048
153.938	um^2	Spot	5	1000000041	1049
153.938	um^2	Spot	5	1000000042	1050
153.938	um^2	Spot	5	1000000043	1051
153.938	um^2	Spot	5	1000000044	1052
153.938	um^2	Spot	5	1000000046	1053
153.938	um^2	Spot	5	1000000045	1054
153.938	um^2	Spot	5	1000000047	1055
153.938	um^2	Spot	5	1000000048	1057
153.938	um^2	Spot	5	1000000049	1058
153.938	um^2	Spot	5	1000000050	1060
153.938	um^2	Spot	5	1000000051	1061
153.938	um^2	Spot	5	1000000053	1062
153.938	um^2	Spot	5	1000000052	1063
153.938	um^2	Spot	5	1000000055	1064
153.938	um^2	Spot	5	1000000054	1065
153.938	um^2	Spot	5	1000000056	1066
153.938	um^2	Spot	5	1000000057	1067
153.938	um^2	Spot	5	1000000058	1068
153.938	um^2	Spot	5	1000000059	1069
153.938	um^2	Spot	5	1000000060	1070
153.938	um^2	Spot	5	1000000061	1071
153.938	um^2	Spot	5	1000000062	1072
153.938	um^2	Spot	5	1000000063	1074
153.938	um^2	Spot	5	1000000064	1075
153.938	um^2	Spot	5	1000000065	1076
153.938	um^2	Spot	5	1000000066	1077
153.938	um^2	Spot	5	1000000067	1078
153.938	um^2	Spot	5	1000000068	1079
153.938	um^2	Spot	5	1000000069	1080
153.938	um^2	Spot	5	1000000070	1081
153.938	um^2	Spot	5	1000000071	1082
153.938	um^2	Spot	5	1000000072	1083
153.938	um^2	Spot	5	1000000073	1084
153.938	um^2	Spot	5	1000000074	1085
153.938	um^2	Spot	5	1000000075	1086
153.938	um^2	Spot	5	1000000077	1087
153.938	um^2	Spot	5	1000000076	1088
153.938	um^2	Spot	5	1000000078	1089
153.938	um^2	Spot	5	1000000079	1090
153.938	um^2	Spot	5	1000000080	1091
153.938	um^2	Spot	5	1000000081	1093
153.938	um^2	Spot	5	1000000082	1094
153.938	um^2	Spot	5	1000000084	1095
153.938	um^2	Spot	5	1000000083	1096
153.938	um^2	Spot	5	1000000085	1097
153.938	um^2	Spot	5	1000000086	1098
153.938	um^2	Spot	5	1000000087	1099
153.938	um^2	Spot	5	1000000088	1100
153.938	um^2	Spot	5	1000000089	1101
153.938	um^2	Spot	5	1000000091	1102
153.938	um^2	Spot	5	1000000090	1103
153.938	um^2	Spot	5	1000000092	1104
153.938	um^2	Spot	5	1000000093	1105
153.938	um^2	Spot	5	1000000094	1106
153.938	um^2	Spot	5	1000000095	1107
153.938	um^2	Spot	5	1000000096	1109
153.938	um^2	Spot	5	1000000097	1110
153.938	um^2	Spot	5	1000000098	1111
153.938	um^2	Spot	5	1000000099	1112
153.938	um^2	Spot	5	1000000100	1113
153.938	um^2	Spot	5	1000000101	1114
153.938	um^2	Spot	5	1000000102	1115
153.938	um^2	Spot	5	1000000103	1116
153.938	um^2	Spot	5	1000000104	1117
153.938	um^2	Spot	5	1000000105	1118
153.938	um^2	Spot	5	1000000106	1119
153.938	um^2	Spot	5	1000000107	1120
153.938	um^2	Spot	5	1000000108	1121
153.938	um^2	Spot	5	1000000109	1123
153.938	um^2	Spot	5	1000000110	1124
153.938	um^2	Spot	5	1000000111	1125
153.938	um^2	Spot	5	1000000112	1126
153.938	um^2	Spot	5	1000000242	1127
153.938	um^2	Spot	5	1000000113	1128
153.938	um^2	Spot	5	1000000114	1129
153.938	um^2	Spot	5	1000000115	1130
153.938	um^2	Spot	5	1000000116	1131
153.938	um^2	Spot	5	1000000117	1132
153.938	um^2	Spot	5	1000000118	1133
153.938	um^2	Spot	5	1000000119	1134
153.938	um^2	Spot	5	1000000120	1135
153.938	um^2	Spot	5	1000000121	1136
153.938	um^2	Spot	5	1000000122	1137
153.938	um^2	Spot	5	1000000123	1138
153.938	um^2	Spot	5	1000000124	1139
153.938	um^2	Spot	5	1000000125	1140
153.938	um^2	Spot	5	1000000126	1141
153.938	um^2	Spot	5	1000000128	1142
153.938	um^2	Spot	5	1000000127	1143
153.938	um^2	Spot	5	1000000129	1144
153.938	um^2	Spot	5	1000000130	1145
153.938	um^2	Spot	5	1000000131	1146
153.938	um^2	Spot	5	1000000132	1147
153.938	um^2	Spot	5	1000000133	1148
153.938	um^2	Spot	5	1000000134	1149
153.938	um^2	Spot	5	1000000135	1150
153.938	um^2	Spot	5	1000000136	1151
153.938	um^2	Spot	5	1000000137	1152
153.938	um^2	Spot	5	1000000138	1153
153.938	um^2	Spot	5	1000000139	1154
153.938	um^2	Spot	5	1000000140	1155
153.938	um^2	Spot	5	1000000142	1156
153.938	um^2	Spot	5	1000000141	1157
153.938	um^2	Spot	5	1000000143	1158
153.938	um^2	Spot	5	1000000243	1159
153.938	um^2	Spot	5	1000000144	1160
153.938	um^2	Spot	5	1000000145	1161
153.938	um^2	Spot	5	1000000146	1162
153.938	um^2	Spot	5	1000000147	1163
153.938	um^2	Spot	5	1000000148	1164
153.938	um^2	Spot	5	1000000149	1165
153.938	um^2	Spot	5	1000000150	1166
153.938	um^2	Spot	5	1000000151	1169
153.938	um^2	Spot	5	1000000152	1170
153.938	um^2	Spot	5	1000000153	1171
153.938	um^2	Spot	5	1000000154	1172
153.938	um^2	Spot	5	1000000156	1173
153.938	um^2	Spot	5	1000000157	1174
153.938	um^2	Spot	5	1000000158	1175
153.938	um^2	Spot	5	1000000159	1176
153.938	um^2	Spot	5	1000000160	1177
153.938	um^2	Spot	5	1000000162	1178
153.938	um^2	Spot	5	1000000161	1179
153.938	um^2	Spot	5	1000000163	1180
153.938	um^2	Spot	5	1000000164	1181
153.938	um^2	Spot	5	1000000165	1182
153.938	um^2	Spot	5	1000000166	1183
153.938	um^2	Spot	5	1000000168	1184
153.938	um^2	Spot	5	1000000167	1185
153.938	um^2	Spot	5	1000000169	1186
153.938	um^2	Spot	5	1000000170	1187
153.938	um^2	Spot	5	1000000171	1188
153.938	um^2	Spot	5	1000000172	1189
153.938	um^2	Spot	5	1000000173	1190
153.938	um^2	Spot	5	1000000174	1191
153.938	um^2	Spot	5	1000000175	1192
153.938	um^2	Spot	5	1000000176	1193
153.938	um^2	Spot	5	1000000178	1194
153.938	um^2	Spot	5	1000000177	1195
153.938	um^2	Spot	5	1000000179	1196
153.938	um^2	Spot	5	1000000180	1197
153.938	um^2	Spot	5	1000000181	1198
153.938	um^2	Spot	5	1000000182	1199
153.938	um^2	Spot	5	1000000183	1200
153.938	um^2	Spot	5	1000000184	1201
153.938	um^2	Spot	5	1000000185	1202
153.938	um^2	Spot	5	1000000186	1203
153.938	um^2	Spot	5	1000000187	1204
153.938	um^2	Spot	5	1000000188	1205
153.938	um^2	Spot	5	1000000189	1206
153.938	um^2	Spot	5	1000000190	1207
153.938	um^2	Spot	5	1000000191	1208
153.938	um^2	Spot	5	1000000193	1209
153.938	um^2	Spot	5	1000000192	1210
153.938	um^2	Spot	5	1000000194	1211
153.938	um^2	Spot	5	1000000195	1213
153.938	um^2	Spot	5	1000000196	1214
153.938	um^2	Spot	5	1000000197	1215
153.938	um^2	Spot	5	1000000199	1216
153.938	um^2	Spot	5	1000000241	1217
153.938	um^2	Spot	5	1000000198	1218
153.938	um^2	Spot	5	1000000200	1219
153.938	um^2	Spot	5	1000000202	1220
153.938	um^2	Spot	5	1000000201	1221
153.938	um^2	Spot	5	1000000203	1222
153.938	um^2	Spot	5	1000000205	1223
153.938	um^2	Spot	5	1000000206	1224
153.938	um^2	Spot	5	1000000207	1225
153.938	um^2	Spot	5	1000000208	1226
153.938	um^2	Spot	5	1000000209	1227
153.938	um^2	Spot	5	1000000211	1228
153.938	um^2	Spot	5	1000000210	1229
153.938	um^2	Spot	5	1000000213	1230
153.938	um^2	Spot	5	1000000212	1231
153.938	um^2	Spot	5	1000000214	1232
153.938	um^2	Spot	5	1000000215	1233
153.938	um^2	Spot	5	1000000216	1234
153.938	um^2	Spot	5	1000000217	1235
153.938	um^2	Spot	5	1000000218	1236
153.938	um^2	Spot	5	1000000219	1237
153.938	um^2	Spot	5	1000000244	1238
153.938	um^2	Spot	5	1000000220	1239
153.938	um^2	Spot	5	1000000221	1240
153.938	um^2	Spot	5	1000000222	1241
153.938	um^2	Spot	5	1000000223	1242
153.938	um^2	Spot	5	1000000224	1243
153.938	um^2	Spot	5	1000000225	1244
153.938	um^2	Spot	5	1000000155	1245
153.938	um^2	Spot	5	1000000229	1246
153.938	um^2	Spot	5	1000000226	1247
153.938	um^2	Spot	5	1000000230	1248
153.938	um^2	Spot	5	1000000227	1249
153.938	um^2	Spot	5	1000000228	1250
153.938	um^2	Spot	5	1000000232	1251
153.938	um^2	Spot	5	1000000231	1252
153.938	um^2	Spot	5	1000000233	1253
153.938	um^2	Spot	5	1000000234	1254
153.938	um^2	Spot	5	1000000235	1255
153.938	um^2	Spot	5	1000000236	1256
153.938	um^2	Spot	5	1000000237	1257
153.938	um^2	Spot	5	1000000238	1258
153.938	um^2	Spot	5	1000000239	1259
153.938	um^2	Spot	6	1000000000	1260
153.938	um^2	Spot	6	1000000001	1261
153.938	um^2	Spot	6	1000000002	1262
153.938	um^2	Spot	6	1000000003	1263
153.938	um^2	Spot	6	1000000004	1264
153.938	um^2	Spot	6	1000000005	1265
153.938	um^2	Spot	6	1000000006	1266
153.938	um^2	Spot	6	1000000007	1267
153.938	um^2	Spot	6	1000000008	1268
153.938	um^2	Spot	6	1000000009	1269
153.938	um^2	Spot	6	1000000010	1270
153.938	um^2	Spot	6	1000000012	1271
153.938	um^2	Spot	6	1000000013	1272
153.938	um^2	Spot	6	1000000014	1273
153.938	um^2	Spot	6	1000000015	1274
153.938	um^2	Spot	6	1000000016	1275
153.938	um^2	Spot	6	1000000017	1276
153.938	um^2	Spot	6	1000000018	1277
153.938	um^2	Spot	6	1000000019	1278
153.938	um^2	Spot	6	1000000022	1279
153.938	um^2	Spot	6	1000000021	1280
153.938	um^2	Spot	6	1000000020	1281
153.938	um^2	Spot	6	1000000246	1282
153.938	um^2	Spot	6	1000000023	1283
153.938	um^2	Spot	6	1000000024	1284
153.938	um^2	Spot	6	1000000025	1285
153.938	um^2	Spot	6	1000000026	1286
153.938	um^2	Spot	6	1000000027	1287
153.938	um^2	Spot	6	1000000028	1288
153.938	um^2	Spot	6	1000000240	1289
153.938	um^2	Spot	6	1000000029	1290
153.938	um^2	Spot	6	1000000030	1291
153.938	um^2	Spot	6	1000000031	1292
153.938	um^2	Spot	6	1000000032	1293
153.938	um^2	Spot	6	1000000033	1294
153.938	um^2	Spot	6	1000000245	1295
153.938	um^2	Spot	6	1000000034	1296
153.938	um^2	Spot	6	1000000035	1297
153.938	um^2	Spot	6	1000000037	1298
153.938	um^2	Spot	6	1000000036	1299
153.938	um^2	Spot	6	1000000038	1300
153.938	um^2	Spot	6	1000000039	1301
153.938	um^2	Spot	6	1000000040	1302
153.938	um^2	Spot	6	1000000041	1303
153.938	um^2	Spot	6	1000000042	1304
153.938	um^2	Spot	6	1000000043	1305
153.938	um^2	Spot	6	1000000044	1306
153.938	um^2	Spot	6	1000000046	1307
153.938	um^2	Spot	6	1000000045	1308
153.938	um^2	Spot	6	1000000047	1309
153.938	um^2	Spot	6	1000000048	1311
153.938	um^2	Spot	6	1000000049	1312
153.938	um^2	Spot	6	1000000050	1314
153.938	um^2	Spot	6	1000000051	1315
153.938	um^2	Spot	6	1000000052	1316
153.938	um^2	Spot	6	1000000055	1317
153.938	um^2	Spot	6	1000000054	1318
153.938	um^2	Spot	6	1000000056	1319
153.938	um^2	Spot	6	1000000057	1320
153.938	um^2	Spot	6	1000000058	1321
153.938	um^2	Spot	6	1000000059	1322
153.938	um^2	Spot	6	1000000060	1323
153.938	um^2	Spot	6	1000000061	1324
153.938	um^2	Spot	6	1000000062	1325
153.938	um^2	Spot	6	1000000063	1327
153.938	um^2	Spot	6	1000000064	1328
153.938	um^2	Spot	6	1000000065	1329
153.938	um^2	Spot	6	1000000066	1330
153.938	um^2	Spot	6	1000000067	1331
153.938	um^2	Spot	6	1000000068	1332
153.938	um^2	Spot	6	1000000069	1333
153.938	um^2	Spot	6	1000000070	1334
153.938	um^2	Spot	6	1000000071	1335
153.938	um^2	Spot	6	1000000072	1336
153.938	um^2	Spot	6	1000000073	1337
153.938	um^2	Spot	6	1000000074	1338
153.938	um^2	Spot	6	1000000075	1339
153.938	um^2	Spot	6	1000000076	1340
153.938	um^2	Spot	6	1000000077	1341
153.938	um^2	Spot	6	1000000078	1342
153.938	um^2	Spot	6	1000000079	1343
153.938	um^2	Spot	6	1000000080	1344
153.938	um^2	Spot	6	1000000081	1345
153.938	um^2	Spot	6	1000000082	1347
153.938	um^2	Spot	6	1000000084	1348
153.938	um^2	Spot	6	1000000083	1349
153.938	um^2	Spot	6	1000000085	1350
153.938	um^2	Spot	6	1000000086	1351
153.938	um^2	Spot	6	1000000087	1352
153.938	um^2	Spot	6	1000000088	1353
153.938	um^2	Spot	6	1000000089	1354
153.938	um^2	Spot	6	1000000091	1355
153.938	um^2	Spot	6	1000000090	1356
153.938	um^2	Spot	6	1000000092	1357
153.938	um^2	Spot	6	1000000093	1358
153.938	um^2	Spot	6	1000000094	1359
153.938	um^2	Spot	6	1000000095	1360
153.938	um^2	Spot	6	1000000096	1362
153.938	um^2	Spot	6	1000000097	1363
153.938	um^2	Spot	6	1000000098	1364
153.938	um^2	Spot	6	1000000099	1365
153.938	um^2	Spot	6	1000000100	1366
153.938	um^2	Spot	6	1000000101	1367
153.938	um^2	Spot	6	1000000102	1368
153.938	um^2	Spot	6	1000000103	1369
153.938	um^2	Spot	6	1000000104	1370
153.938	um^2	Spot	6	1000000105	1371
153.938	um^2	Spot	6	1000000107	1372
153.938	um^2	Spot	6	1000000106	1373
153.938	um^2	Spot	6	1000000108	1374
153.938	um^2	Spot	6	1000000109	1377
153.938	um^2	Spot	6	1000000110	1378
153.938	um^2	Spot	6	1000000111	1379
153.938	um^2	Spot	6	1000000112	1380
153.938	um^2	Spot	6	1000000242	1381
153.938	um^2	Spot	6	1000000113	1382
153.938	um^2	Spot	6	1000000114	1383
153.938	um^2	Spot	6	1000000115	1384
153.938	um^2	Spot	6	1000000116	1385
153.938	um^2	Spot	6	1000000117	1386
153.938	um^2	Spot	6	1000000118	1387
153.938	um^2	Spot	6	1000000119	1388
153.938	um^2	Spot	6	1000000120	1389
153.938	um^2	Spot	6	1000000121	1390
153.938	um^2	Spot	6	1000000122	1391
153.938	um^2	Spot	6	1000000123	1392
153.938	um^2	Spot	6	1000000124	1393
153.938	um^2	Spot	6	1000000125	1394
153.938	um^2	Spot	6	1000000126	1395
153.938	um^2	Spot	6	1000000127	1396
153.938	um^2	Spot	6	1000000128	1397
153.938	um^2	Spot	6	1000000129	1398
153.938	um^2	Spot	6	1000000130	1399
153.938	um^2	Spot	6	1000000131	1400
153.938	um^2	Spot	6	1000000132	1401
153.938	um^2	Spot	6	1000000133	1402
153.938	um^2	Spot	6	1000000134	1403
153.938	um^2	Spot	6	1000000135	1404
153.938	um^2	Spot	6	1000000136	1405
153.938	um^2	Spot	6	1000000137	1406
153.938	um^2	Spot	6	1000000138	1407
153.938	um^2	Spot	6	1000000139	1408
153.938	um^2	Spot	6	1000000140	1409
153.938	um^2	Spot	6	1000000142	1410
153.938	um^2	Spot	6	1000000141	1411
153.938	um^2	Spot	6	1000000143	1412
153.938	um^2	Spot	6	1000000144	1413
153.938	um^2	Spot	6	1000000243	1414
153.938	um^2	Spot	6	1000000145	1415
153.938	um^2	Spot	6	1000000146	1416
153.938	um^2	Spot	6	1000000147	1417
153.938	um^2	Spot	6	1000000148	1418
153.938	um^2	Spot	6	1000000149	1419
153.938	um^2	Spot	6	1000000150	1420
153.938	um^2	Spot	6	1000000151	1423
153.938	um^2	Spot	6	1000000152	1424
153.938	um^2	Spot	6	1000000153	1425
153.938	um^2	Spot	6	1000000247	1426
153.938	um^2	Spot	6	1000000154	1427
153.938	um^2	Spot	6	1000000229	1428
153.938	um^2	Spot	6	1000000156	1429
153.938	um^2	Spot	6	1000000157	1430
153.938	um^2	Spot	6	1000000158	1431
153.938	um^2	Spot	6	1000000159	1432
153.938	um^2	Spot	6	1000000160	1433
153.938	um^2	Spot	6	1000000162	1434
153.938	um^2	Spot	6	1000000161	1435
153.938	um^2	Spot	6	1000000163	1436
153.938	um^2	Spot	6	1000000164	1437
153.938	um^2	Spot	6	1000000165	1438
153.938	um^2	Spot	6	1000000166	1439
153.938	um^2	Spot	6	1000000168	1440
153.938	um^2	Spot	6	1000000167	1441
153.938	um^2	Spot	6	1000000170	1442
153.938	um^2	Spot	6	1000000169	1443
153.938	um^2	Spot	6	1000000171	1444
153.938	um^2	Spot	6	1000000172	1445
153.938	um^2	Spot	6	1000000173	1446
153.938	um^2	Spot	6	1000000174	1447
153.938	um^2	Spot	6	1000000175	1448
153.938	um^2	Spot	6	1000000176	1449
153.938	um^2	Spot	6	1000000178	1450
153.938	um^2	Spot	6	1000000177	1451
153.938	um^2	Spot	6	1000000179	1452
153.938	um^2	Spot	6	1000000180	1453
153.938	um^2	Spot	6	1000000181	1454
153.938	um^2	Spot	6	1000000182	1455
153.938	um^2	Spot	6	1000000183	1456
153.938	um^2	Spot	6	1000000184	1457
153.938	um^2	Spot	6	1000000185	1458
153.938	um^2	Spot	6	1000000186	1459
153.938	um^2	Spot	6	1000000187	1460
153.938	um^2	Spot	6	1000000188	1461
153.938	um^2	Spot	6	1000000189	1462
153.938	um^2	Spot	6	1000000190	1463
153.938	um^2	Spot	6	1000000191	1464
153.938	um^2	Spot	6	1000000193	1465
153.938	um^2	Spot	6	1000000192	1466
153.938	um^2	Spot	6	1000000194	1467
153.938	um^2	Spot	6	1000000195	1469
153.938	um^2	Spot	6	1000000196	1470
153.938	um^2	Spot	6	1000000197	1471
153.938	um^2	Spot	6	1000000199	1472
153.938	um^2	Spot	6	1000000241	1473
153.938	um^2	Spot	6	1000000198	1474
153.938	um^2	Spot	6	1000000200	1475
153.938	um^2	Spot	6	1000000202	1476
153.938	um^2	Spot	6	1000000203	1477
153.938	um^2	Spot	6	1000000204	1478
153.938	um^2	Spot	6	1000000205	1479
153.938	um^2	Spot	6	1000000206	1480
153.938	um^2	Spot	6	1000000207	1481
153.938	um^2	Spot	6	1000000208	1482
153.938	um^2	Spot	6	1000000209	1483
153.938	um^2	Spot	6	1000000211	1484
153.938	um^2	Spot	6	1000000210	1485
153.938	um^2	Spot	6	1000000212	1486
153.938	um^2	Spot	6	1000000213	1487
153.938	um^2	Spot	6	1000000214	1488
153.938	um^2	Spot	6	1000000215	1489
153.938	um^2	Spot	6	1000000216	1490
153.938	um^2	Spot	6	1000000217	1491
153.938	um^2	Spot	6	1000000218	1492
153.938	um^2	Spot	6	1000000219	1493
153.938	um^2	Spot	6	1000000244	1494
153.938	um^2	Spot	6	1000000220	1495
153.938	um^2	Spot	6	1000000221	1496
153.938	um^2	Spot	6	1000000222	1497
153.938	um^2	Spot	6	1000000223	1498
153.938	um^2	Spot	6	1000000224	1499
153.938	um^2	Spot	6	1000000225	1500
153.938	um^2	Spot	6	1000000155	1501
153.938	um^2	Spot	6	1000000230	1502
153.938	um^2	Spot	6	1000000226	1503
153.938	um^2	Spot	6	1000000227	1504
153.938	um^2	Spot	6	1000000228	1505
153.938	um^2	Spot	6	1000000232	1506
153.938	um^2	Spot	6	1000000231	1507
153.938	um^2	Spot	6	1000000233	1508
153.938	um^2	Spot	6	1000000234	1509
153.938	um^2	Spot	6	1000000235	1510
153.938	um^2	Spot	6	1000000236	1511
153.938	um^2	Spot	6	1000000237	1512
153.938	um^2	Spot	6	1000000238	1513
153.938	um^2	Spot	6	1000000239	1514
153.938	um^2	Spot	7	1000000000	1515
153.938	um^2	Spot	7	1000000001	1516
153.938	um^2	Spot	7	1000000002	1517
153.938	um^2	Spot	7	1000000003	1518
153.938	um^2	Spot	7	1000000004	1519
153.938	um^2	Spot	7	1000000005	1520
153.938	um^2	Spot	7	1000000006	1521
153.938	um^2	Spot	7	1000000007	1522
153.938	um^2	Spot	7	1000000008	1523
153.938	um^2	Spot	7	1000000009	1524
153.938	um^2	Spot	7	1000000010	1525
153.938	um^2	Spot	7	1000000011	1526
153.938	um^2	Spot	7	1000000012	1527
153.938	um^2	Spot	7	1000000013	1528
153.938	um^2	Spot	7	1000000014	1529
153.938	um^2	Spot	7	1000000015	1530
153.938	um^2	Spot	7	1000000016	1531
153.938	um^2	Spot	7	1000000017	1532
153.938	um^2	Spot	7	1000000018	1533
153.938	um^2	Spot	7	1000000019	1534
153.938	um^2	Spot	7	1000000021	1535
153.938	um^2	Spot	7	1000000022	1536
153.938	um^2	Spot	7	1000000020	1537
153.938	um^2	Spot	7	1000000248	1538
153.938	um^2	Spot	7	1000000023	1539
153.938	um^2	Spot	7	1000000246	1540
153.938	um^2	Spot	7	1000000024	1542
153.938	um^2	Spot	7	1000000025	1543
153.938	um^2	Spot	7	1000000026	1544
153.938	um^2	Spot	7	1000000027	1545
153.938	um^2	Spot	7	1000000028	1546
153.938	um^2	Spot	7	1000000240	1547
153.938	um^2	Spot	7	1000000029	1548
153.938	um^2	Spot	7	1000000030	1549
153.938	um^2	Spot	7	1000000031	1550
153.938	um^2	Spot	7	1000000032	1551
153.938	um^2	Spot	7	1000000033	1552
153.938	um^2	Spot	7	1000000245	1553
153.938	um^2	Spot	7	1000000034	1554
153.938	um^2	Spot	7	1000000035	1555
153.938	um^2	Spot	7	1000000036	1556
153.938	um^2	Spot	7	1000000037	1557
153.938	um^2	Spot	7	1000000038	1558
153.938	um^2	Spot	7	1000000039	1559
153.938	um^2	Spot	7	1000000040	1560
153.938	um^2	Spot	7	1000000041	1561
153.938	um^2	Spot	7	1000000042	1562
153.938	um^2	Spot	7	1000000043	1563
153.938	um^2	Spot	7	1000000044	1564
153.938	um^2	Spot	7	1000000046	1565
153.938	um^2	Spot	7	1000000045	1566
153.938	um^2	Spot	7	1000000047	1567
153.938	um^2	Spot	7	1000000049	1569
153.938	um^2	Spot	7	1000000048	1570
153.938	um^2	Spot	7	1000000050	1572
153.938	um^2	Spot	7	1000000051	1573
153.938	um^2	Spot	7	1000000052	1574
153.938	um^2	Spot	7	1000000055	1575
153.938	um^2	Spot	7	1000000054	1576
153.938	um^2	Spot	7	1000000056	1577
153.938	um^2	Spot	7	1000000057	1578
153.938	um^2	Spot	7	1000000058	1579
153.938	um^2	Spot	7	1000000059	1580
153.938	um^2	Spot	7	1000000060	1581
153.938	um^2	Spot	7	1000000061	1582
153.938	um^2	Spot	7	1000000062	1583
153.938	um^2	Spot	7	1000000063	1585
153.938	um^2	Spot	7	1000000064	1586
153.938	um^2	Spot	7	1000000065	1587
153.938	um^2	Spot	7	1000000066	1588
153.938	um^2	Spot	7	1000000067	1589
153.938	um^2	Spot	7	1000000068	1590
153.938	um^2	Spot	7	1000000104	1591
153.938	um^2	Spot	7	1000000069	1592
153.938	um^2	Spot	7	1000000070	1593
153.938	um^2	Spot	7	1000000072	1594
153.938	um^2	Spot	7	1000000071	1595
153.938	um^2	Spot	7	1000000073	1596
153.938	um^2	Spot	7	1000000074	1597
153.938	um^2	Spot	7	1000000075	1598
153.938	um^2	Spot	7	1000000076	1599
153.938	um^2	Spot	7	1000000077	1600
153.938	um^2	Spot	7	1000000078	1601
153.938	um^2	Spot	7	1000000079	1602
153.938	um^2	Spot	7	1000000080	1603
153.938	um^2	Spot	7	1000000081	1604
153.938	um^2	Spot	7	1000000083	1605
153.938	um^2	Spot	7	1000000082	1606
153.938	um^2	Spot	7	1000000084	1607
153.938	um^2	Spot	7	1000000085	1608
153.938	um^2	Spot	7	1000000086	1609
153.938	um^2	Spot	7	1000000087	1610
153.938	um^2	Spot	7	1000000088	1611
153.938	um^2	Spot	7	1000000089	1612
153.938	um^2	Spot	7	1000000090	1613
153.938	um^2	Spot	7	1000000091	1614
153.938	um^2	Spot	7	1000000092	1615
153.938	um^2	Spot	7	1000000093	1616
153.938	um^2	Spot	7	1000000094	1617
153.938	um^2	Spot	7	1000000095	1618
153.938	um^2	Spot	7	1000000096	1620
153.938	um^2	Spot	7	1000000097	1621
153.938	um^2	Spot	7	1000000099	1622
153.938	um^2	Spot	7	1000000100	1623
153.938	um^2	Spot	7	1000000101	1624
153.938	um^2	Spot	7	1000000102	1625
153.938	um^2	Spot	7	1000000103	1626
153.938	um^2	Spot	7	1000000105	1627
153.938	um^2	Spot	7	1000000107	1628
153.938	um^2	Spot	7	1000000106	1629
153.938	um^2	Spot	7	1000000108	1630
153.938	um^2	Spot	7	1000000109	1632
153.938	um^2	Spot	7	1000000110	1633
153.938	um^2	Spot	7	1000000111	1634
153.938	um^2	Spot	7	1000000112	1635
153.938	um^2	Spot	7	1000000242	1636
153.938	um^2	Spot	7	1000000113	1637
153.938	um^2	Spot	7	1000000114	1638
153.938	um^2	Spot	7	1000000115	1639
153.938	um^2	Spot	7	1000000116	1640
153.938	um^2	Spot	7	1000000117	1641
153.938	um^2	Spot	7	1000000118	1642
153.938	um^2	Spot	7	1000000119	1643
153.938	um^2	Spot	7	1000000120	1644
153.938	um^2	Spot	7	1000000121	1645
153.938	um^2	Spot	7	1000000122	1646
153.938	um^2	Spot	7	1000000123	1647
153.938	um^2	Spot	7	1000000124	1648
153.938	um^2	Spot	7	1000000125	1649
153.938	um^2	Spot	7	1000000127	1650
153.938	um^2	Spot	7	1000000126	1651
153.938	um^2	Spot	7	1000000128	1652
153.938	um^2	Spot	7	1000000129	1653
153.938	um^2	Spot	7	1000000130	1654
153.938	um^2	Spot	7	1000000131	1655
153.938	um^2	Spot	7	1000000133	1656
153.938	um^2	Spot	7	1000000134	1657
153.938	um^2	Spot	7	1000000135	1658
153.938	um^2	Spot	7	1000000136	1659
153.938	um^2	Spot	7	1000000137	1660
153.938	um^2	Spot	7	1000000141	1661
153.938	um^2	Spot	7	1000000138	1662
153.938	um^2	Spot	7	1000000139	1663
153.938	um^2	Spot	7	1000000140	1664
153.938	um^2	Spot	7	1000000142	1665
153.938	um^2	Spot	7	1000000143	1666
153.938	um^2	Spot	7	1000000144	1667
153.938	um^2	Spot	7	1000000243	1668
153.938	um^2	Spot	7	1000000145	1669
153.938	um^2	Spot	7	1000000146	1670
153.938	um^2	Spot	7	1000000147	1671
153.938	um^2	Spot	7	1000000148	1672
153.938	um^2	Spot	7	1000000149	1673
153.938	um^2	Spot	7	1000000150	1674
153.938	um^2	Spot	7	1000000151	1677
153.938	um^2	Spot	7	1000000152	1678
153.938	um^2	Spot	7	1000000153	1679
153.938	um^2	Spot	7	1000000247	1680
153.938	um^2	Spot	7	1000000229	1681
153.938	um^2	Spot	7	1000000154	1682
153.938	um^2	Spot	7	1000000156	1683
153.938	um^2	Spot	7	1000000157	1684
153.938	um^2	Spot	7	1000000158	1685
153.938	um^2	Spot	7	1000000159	1686
153.938	um^2	Spot	7	1000000160	1687
153.938	um^2	Spot	7	1000000162	1688
153.938	um^2	Spot	7	1000000161	1689
153.938	um^2	Spot	7	1000000163	1690
153.938	um^2	Spot	7	1000000164	1691
153.938	um^2	Spot	7	1000000165	1692
153.938	um^2	Spot	7	1000000166	1693
153.938	um^2	Spot	7	1000000168	1694
153.938	um^2	Spot	7	1000000167	1695
153.938	um^2	Spot	7	1000000170	1696
153.938	um^2	Spot	7	1000000169	1697
153.938	um^2	Spot	7	1000000171	1698
153.938	um^2	Spot	7	1000000172	1699
153.938	um^2	Spot	7	1000000173	1700
153.938	um^2	Spot	7	1000000174	1701
153.938	um^2	Spot	7	1000000175	1702
153.938	um^2	Spot	7	1000000176	1703
153.938	um^2	Spot	7	1000000178	1704
153.938	um^2	Spot	7	1000000177	1705
153.938	um^2	Spot	7	1000000179	1706
153.938	um^2	Spot	7	1000000180	1707
153.938	um^2	Spot	7	1000000181	1708
153.938	um^2	Spot	7	1000000182	1709
153.938	um^2	Spot	7	1000000183	1710
153.938	um^2	Spot	7	1000000184	1711
153.938	um^2	Spot	7	1000000185	1712
153.938	um^2	Spot	7	1000000249	1713
153.938	um^2	Spot	7	1000000186	1714
153.938	um^2	Spot	7	1000000187	1715
153.938	um^2	Spot	7	1000000188	1716
153.938	um^2	Spot	7	1000000189	1717
153.938	um^2	Spot	7	1000000190	1718
153.938	um^2	Spot	7	1000000191	1719
153.938	um^2	Spot	7	1000000193	1720
153.938	um^2	Spot	7	1000000192	1721
153.938	um^2	Spot	7	1000000194	1722
153.938	um^2	Spot	7	1000000195	1724
153.938	um^2	Spot	7	1000000197	1725
153.938	um^2	Spot	7	1000000241	1726
153.938	um^2	Spot	7	1000000199	1727
153.938	um^2	Spot	7	1000000198	1728
153.938	um^2	Spot	7	1000000200	1729
153.938	um^2	Spot	7	1000000202	1730
153.938	um^2	Spot	7	1000000203	1731
153.938	um^2	Spot	7	1000000205	1732
153.938	um^2	Spot	7	1000000206	1733
153.938	um^2	Spot	7	1000000207	1734
153.938	um^2	Spot	7	1000000208	1735
153.938	um^2	Spot	7	1000000209	1736
153.938	um^2	Spot	7	1000000211	1737
153.938	um^2	Spot	7	1000000210	1738
153.938	um^2	Spot	7	1000000212	1739
153.938	um^2	Spot	7	1000000213	1740
153.938	um^2	Spot	7	1000000214	1741
153.938	um^2	Spot	7	1000000215	1742
153.938	um^2	Spot	7	1000000216	1743
153.938	um^2	Spot	7	1000000217	1744
153.938	um^2	Spot	7	1000000218	1745
153.938	um^2	Spot	7	1000000219	1746
153.938	um^2	Spot	7	1000000244	1747
153.938	um^2	Spot	7	1000000220	1748
153.938	um^2	Spot	7	1000000221	1749
153.938	um^2	Spot	7	1000000222	1750
153.938	um^2	Spot	7	1000000223	1751
153.938	um^2	Spot	7	1000000224	1752
153.938	um^2	Spot	7	1000000225	1753
153.938	um^2	Spot	7	1000000155	1754
153.938	um^2	Spot	7	1000000226	1755
153.938	um^2	Spot	7	1000000227	1756
153.938	um^2	Spot	7	1000000228	1757
153.938	um^2	Spot	7	1000000232	1758
153.938	um^2	Spot	7	1000000231	1759
153.938	um^2	Spot	7	1000000233	1760
153.938	um^2	Spot	7	1000000234	1761
153.938	um^2	Spot	7	1000000235	1762
153.938	um^2	Spot	7	1000000236	1763
153.938	um^2	Spot	7	1000000237	1764
153.938	um^2	Spot	7	1000000238	1765
153.938	um^2	Spot	7	1000000239	1766
153.938	um^2	Spot	8	1000000250	1767
153.938	um^2	Spot	8	1000000000	1768
153.938	um^2	Spot	8	1000000001	1769
153.938	um^2	Spot	8	1000000002	1770
153.938	um^2	Spot	8	1000000003	1771
153.938	um^2	Spot	8	1000000004	1772
153.938	um^2	Spot	8	1000000005	1773
153.938	um^2	Spot	8	1000000006	1774
153.938	um^2	Spot	8	1000000007	1775
153.938	um^2	Spot	8	1000000008	1776
153.938	um^2	Spot	8	1000000009	1777
153.938	um^2	Spot	8	1000000010	1778
153.938	um^2	Spot	8	1000000012	1779
153.938	um^2	Spot	8	1000000011	1780
153.938	um^2	Spot	8	1000000057	1781
153.938	um^2	Spot	8	1000000013	1782
153.938	um^2	Spot	8	1000000014	1783
153.938	um^2	Spot	8	1000000016	1784
153.938	um^2	Spot	8	1000000017	1785
153.938	um^2	Spot	8	1000000018	1786
153.938	um^2	Spot	8	1000000019	1787
153.938	um^2	Spot	8	1000000021	1788
153.938	um^2	Spot	8	1000000022	1789
153.938	um^2	Spot	8	1000000020	1790
153.938	um^2	Spot	8	1000000251	1791
153.938	um^2	Spot	8	1000000023	1792
153.938	um^2	Spot	8	1000000246	1793
153.938	um^2	Spot	8	1000000024	1795
153.938	um^2	Spot	8	1000000025	1796
153.938	um^2	Spot	8	1000000026	1797
153.938	um^2	Spot	8	1000000027	1798
153.938	um^2	Spot	8	1000000028	1799
153.938	um^2	Spot	8	1000000240	1800
153.938	um^2	Spot	8	1000000029	1801
153.938	um^2	Spot	8	1000000030	1802
153.938	um^2	Spot	8	1000000032	1803
153.938	um^2	Spot	8	1000000031	1804
153.938	um^2	Spot	8	1000000033	1805
153.938	um^2	Spot	8	1000000245	1806
153.938	um^2	Spot	8	1000000034	1807
153.938	um^2	Spot	8	1000000035	1808
153.938	um^2	Spot	8	1000000036	1809
153.938	um^2	Spot	8	1000000037	1810
153.938	um^2	Spot	8	1000000038	1811
153.938	um^2	Spot	8	1000000039	1812
153.938	um^2	Spot	8	1000000040	1813
153.938	um^2	Spot	8	1000000041	1814
153.938	um^2	Spot	8	1000000042	1815
153.938	um^2	Spot	8	1000000043	1816
153.938	um^2	Spot	8	1000000044	1817
153.938	um^2	Spot	8	1000000046	1818
153.938	um^2	Spot	8	1000000045	1819
153.938	um^2	Spot	8	1000000047	1820
153.938	um^2	Spot	8	1000000048	1822
153.938	um^2	Spot	8	1000000049	1823
153.938	um^2	Spot	8	1000000050	1825
153.938	um^2	Spot	8	1000000051	1826
153.938	um^2	Spot	8	1000000052	1827
153.938	um^2	Spot	8	1000000053	1828
153.938	um^2	Spot	8	1000000055	1829
153.938	um^2	Spot	8	1000000056	1830
153.938	um^2	Spot	8	1000000054	1831
153.938	um^2	Spot	8	1000000058	1832
153.938	um^2	Spot	8	1000000059	1833
153.938	um^2	Spot	8	1000000060	1834
153.938	um^2	Spot	8	1000000061	1835
153.938	um^2	Spot	8	1000000062	1836
153.938	um^2	Spot	8	1000000063	1838
153.938	um^2	Spot	8	1000000064	1839
153.938	um^2	Spot	8	1000000065	1840
153.938	um^2	Spot	8	1000000066	1841
153.938	um^2	Spot	8	1000000067	1842
153.938	um^2	Spot	8	1000000068	1843
153.938	um^2	Spot	8	1000000104	1844
153.938	um^2	Spot	8	1000000069	1845
153.938	um^2	Spot	8	1000000070	1846
153.938	um^2	Spot	8	1000000071	1847
153.938	um^2	Spot	8	1000000072	1848
153.938	um^2	Spot	8	1000000073	1849
153.938	um^2	Spot	8	1000000074	1850
153.938	um^2	Spot	8	1000000075	1851
153.938	um^2	Spot	8	1000000076	1852
153.938	um^2	Spot	8	1000000077	1853
153.938	um^2	Spot	8	1000000078	1854
153.938	um^2	Spot	8	1000000079	1855
153.938	um^2	Spot	8	1000000080	1856
153.938	um^2	Spot	8	1000000081	1857
153.938	um^2	Spot	8	1000000082	1858
153.938	um^2	Spot	8	1000000083	1859
153.938	um^2	Spot	8	1000000084	1860
153.938	um^2	Spot	8	1000000085	1861
153.938	um^2	Spot	8	1000000086	1862
153.938	um^2	Spot	8	1000000087	1863
153.938	um^2	Spot	8	1000000088	1864
153.938	um^2	Spot	8	1000000089	1865
153.938	um^2	Spot	8	1000000091	1866
153.938	um^2	Spot	8	1000000090	1867
153.938	um^2	Spot	8	1000000092	1868
153.938	um^2	Spot	8	1000000094	1869
153.938	um^2	Spot	8	1000000093	1870
153.938	um^2	Spot	8	1000000095	1871
153.938	um^2	Spot	8	1000000096	1873
153.938	um^2	Spot	8	1000000097	1874
153.938	um^2	Spot	8	1000000098	1875
153.938	um^2	Spot	8	1000000099	1876
153.938	um^2	Spot	8	1000000100	1877
153.938	um^2	Spot	8	1000000101	1878
153.938	um^2	Spot	8	1000000102	1879
153.938	um^2	Spot	8	1000000103	1880
153.938	um^2	Spot	8	1000000105	1881
153.938	um^2	Spot	8	1000000106	1882
153.938	um^2	Spot	8	1000000108	1883
153.938	um^2	Spot	8	1000000109	1886
153.938	um^2	Spot	8	1000000110	1887
153.938	um^2	Spot	8	1000000111	1888
153.938	um^2	Spot	8	1000000112	1889
153.938	um^2	Spot	8	1000000242	1890
153.938	um^2	Spot	8	1000000113	1891
153.938	um^2	Spot	8	1000000114	1892
153.938	um^2	Spot	8	1000000115	1893
153.938	um^2	Spot	8	1000000116	1894
153.938	um^2	Spot	8	1000000117	1895
153.938	um^2	Spot	8	1000000118	1896
153.938	um^2	Spot	8	1000000119	1897
153.938	um^2	Spot	8	1000000120	1898
153.938	um^2	Spot	8	1000000121	1899
153.938	um^2	Spot	8	1000000122	1900
153.938	um^2	Spot	8	1000000123	1901
153.938	um^2	Spot	8	1000000124	1902
153.938	um^2	Spot	8	1000000125	1903
153.938	um^2	Spot	8	1000000126	1904
153.938	um^2	Spot	8	1000000127	1905
153.938	um^2	Spot	8	1000000128	1906
153.938	um^2	Spot	8	1000000129	1907
153.938	um^2	Spot	8	1000000130	1908
153.938	um^2	Spot	8	1000000131	1909
153.938	um^2	Spot	8	1000000134	1910
153.938	um^2	Spot	8	1000000133	1911
153.938	um^2	Spot	8	1000000135	1912
153.938	um^2	Spot	8	1000000136	1913
153.938	um^2	Spot	8	1000000137	1914
153.938	um^2	Spot	8	1000000141	1915
153.938	um^2	Spot	8	1000000138	1916
153.938	um^2	Spot	8	1000000139	1917
153.938	um^2	Spot	8	1000000140	1918
153.938	um^2	Spot	8	1000000142	1919
153.938	um^2	Spot	8	1000000143	1920
153.938	um^2	Spot	8	1000000243	1921
153.938	um^2	Spot	8	1000000144	1922
153.938	um^2	Spot	8	1000000145	1923
153.938	um^2	Spot	8	1000000146	1924
153.938	um^2	Spot	8	1000000147	1925
153.938	um^2	Spot	8	1000000148	1926
153.938	um^2	Spot	8	1000000149	1927
153.938	um^2	Spot	8	1000000150	1928
153.938	um^2	Spot	8	1000000151	1930
153.938	um^2	Spot	8	1000000152	1931
153.938	um^2	Spot	8	1000000153	1932
153.938	um^2	Spot	8	1000000229	1933
153.938	um^2	Spot	8	1000000154	1934
153.938	um^2	Spot	8	1000000156	1935
153.938	um^2	Spot	8	1000000157	1936
153.938	um^2	Spot	8	1000000158	1937
153.938	um^2	Spot	8	1000000159	1938
153.938	um^2	Spot	8	1000000160	1939
153.938	um^2	Spot	8	1000000161	1940
153.938	um^2	Spot	8	1000000162	1941
153.938	um^2	Spot	8	1000000163	1942
153.938	um^2	Spot	8	1000000164	1943
153.938	um^2	Spot	8	1000000165	1944
153.938	um^2	Spot	8	1000000166	1945
153.938	um^2	Spot	8	1000000168	1946
153.938	um^2	Spot	8	1000000167	1947
153.938	um^2	Spot	8	1000000169	1948
153.938	um^2	Spot	8	1000000170	1949
153.938	um^2	Spot	8	1000000171	1950
153.938	um^2	Spot	8	1000000172	1951
153.938	um^2	Spot	8	1000000173	1952
153.938	um^2	Spot	8	1000000174	1953
153.938	um^2	Spot	8	1000000175	1954
153.938	um^2	Spot	8	1000000176	1955
153.938	um^2	Spot	8	1000000177	1956
153.938	um^2	Spot	8	1000000178	1957
153.938	um^2	Spot	8	1000000179	1958
153.938	um^2	Spot	8	1000000180	1959
153.938	um^2	Spot	8	1000000181	1960
153.938	um^2	Spot	8	1000000182	1961
153.938	um^2	Spot	8	1000000183	1962
153.938	um^2	Spot	8	1000000184	1963
153.938	um^2	Spot	8	1000000185	1964
153.938	um^2	Spot	8	1000000186	1965
153.938	um^2	Spot	8	1000000187	1966
153.938	um^2	Spot	8	1000000223	1967
153.938	um^2	Spot	8	1000000188	1968
153.938	um^2	Spot	8	1000000189	1969
153.938	um^2	Spot	8	1000000252	1970
153.938	um^2	Spot	8	1000000191	1971
153.938	um^2	Spot	8	1000000193	1972
153.938	um^2	Spot	8	1000000192	1973
153.938	um^2	Spot	8	1000000194	1974
153.938	um^2	Spot	8	1000000195	1976
153.938	um^2	Spot	8	1000000197	1977
153.938	um^2	Spot	8	1000000199	1978
153.938	um^2	Spot	8	1000000241	1979
153.938	um^2	Spot	8	1000000198	1980
153.938	um^2	Spot	8	1000000200	1981
153.938	um^2	Spot	8	1000000202	1982
153.938	um^2	Spot	8	1000000201	1983
153.938	um^2	Spot	8	1000000203	1984
153.938	um^2	Spot	8	1000000205	1986
153.938	um^2	Spot	8	1000000206	1987
153.938	um^2	Spot	8	1000000207	1988
153.938	um^2	Spot	8	1000000208	1989
153.938	um^2	Spot	8	1000000209	1990
153.938	um^2	Spot	8	1000000211	1991
153.938	um^2	Spot	8	1000000210	1992
153.938	um^2	Spot	8	1000000212	1993
153.938	um^2	Spot	8	1000000213	1994
153.938	um^2	Spot	8	1000000214	1995
153.938	um^2	Spot	8	1000000215	1996
153.938	um^2	Spot	8	1000000216	1997
153.938	um^2	Spot	8	1000000217	1998
153.938	um^2	Spot	8	1000000218	1999
153.938	um^2	Spot	8	1000000219	2000
153.938	um^2	Spot	8	1000000244	2001
153.938	um^2	Spot	8	1000000220	2002
153.938	um^2	Spot	8	1000000221	2003
153.938	um^2	Spot	8	1000000222	2004
153.938	um^2	Spot	8	1000000224	2005
153.938	um^2	Spot	8	1000000225	2006
153.938	um^2	Spot	8	1000000155	2007
153.938	um^2	Spot	8	1000000227	2008
153.938	um^2	Spot	8	1000000226	2009
153.938	um^2	Spot	8	1000000228	2010
153.938	um^2	Spot	8	1000000232	2011
153.938	um^2	Spot	8	1000000231	2012
153.938	um^2	Spot	8	1000000235	2013
153.938	um^2	Spot	8	1000000233	2014
153.938	um^2	Spot	8	1000000234	2015
153.938	um^2	Spot	8	1000000236	2016
153.938	um^2	Spot	8	1000000237	2017
153.938	um^2	Spot	8	1000000238	2018
153.938	um^2	Spot	8	1000000239	2019
153.938	um^2	Spot	9	1000000250	2020
153.938	um^2	Spot	9	1000000000	2021
153.938	um^2	Spot	9	1000000001	2022
153.938	um^2	Spot	9	1000000002	2023
153.938	um^2	Spot	9	1000000003	2024
153.938	um^2	Spot	9	1000000004	2025
153.938	um^2	Spot	9	1000000005	2026
153.938	um^2	Spot	9	1000000006	2027
153.938	um^2	Spot	9	1000000007	2028
153.938	um^2	Spot	9	1000000009	2029
153.938	um^2	Spot	9	1000000010	2030
153.938	um^2	Spot	9	1000000012	2031
153.938	um^2	Spot	9	1000000011	2032
153.938	um^2	Spot	9	1000000057	2033
153.938	um^2	Spot	9	1000000013	2034
153.938	um^2	Spot	9	1000000014	2035
153.938	um^2	Spot	9	1000000016	2036
153.938	um^2	Spot	9	1000000017	2037
153.938	um^2	Spot	9	1000000018	2038
153.938	um^2	Spot	9	1000000019	2039
153.938	um^2	Spot	9	1000000021	2040
153.938	um^2	Spot	9	1000000020	2041
153.938	um^2	Spot	9	1000000022	2042
153.938	um^2	Spot	9	1000000251	2043
153.938	um^2	Spot	9	1000000023	2044
153.938	um^2	Spot	9	1000000246	2045
153.938	um^2	Spot	9	1000000024	2047
153.938	um^2	Spot	9	1000000025	2048
153.938	um^2	Spot	9	1000000026	2049
153.938	um^2	Spot	9	1000000027	2050
153.938	um^2	Spot	9	1000000028	2051
153.938	um^2	Spot	9	1000000240	2052
153.938	um^2	Spot	9	1000000029	2053
153.938	um^2	Spot	9	1000000030	2054
153.938	um^2	Spot	9	1000000031	2055
153.938	um^2	Spot	9	1000000032	2056
153.938	um^2	Spot	9	1000000033	2057
153.938	um^2	Spot	9	1000000245	2058
153.938	um^2	Spot	9	1000000034	2059
153.938	um^2	Spot	9	1000000035	2060
153.938	um^2	Spot	9	1000000037	2061
153.938	um^2	Spot	9	1000000036	2062
153.938	um^2	Spot	9	1000000038	2063
153.938	um^2	Spot	9	1000000039	2064
153.938	um^2	Spot	9	1000000040	2065
153.938	um^2	Spot	9	1000000041	2066
153.938	um^2	Spot	9	1000000042	2067
153.938	um^2	Spot	9	1000000043	2068
153.938	um^2	Spot	9	1000000044	2069
153.938	um^2	Spot	9	1000000045	2070
153.938	um^2	Spot	9	1000000046	2071
[truncated: 7,506 more rows]
