# Supplementary material for: Protocol for real-time monitoring of CD8+ T and myeloid cell behavior in human high-grade serous ovarian cancer slices
Source: STAR Protoc. 2024 Jun 2;5(2):103102. doi: 10.1016/j.xpro.2024.103102 (PMC11179100; doi:10.1016/j.xpro.2024.103102)
Supplement: Data S3. Files for testing the R script, quantification and statistical analysis step 2 [file mmc3.zip › Test files/Slice2_a/__Diameter.csv]

Diameter
====================
Diameter X	Diameter Y	Diameter Z	Unit	Category	Collection	Time	TrackID	ID
7	7	7	um	Spot	Diameter	1	1000000000	0
7	7	7	um	Spot	Diameter	1	1000000001	1
7	7	7	um	Spot	Diameter	1	1000000002	2
7	7	7	um	Spot	Diameter	1	1000000003	3
7	7	7	um	Spot	Diameter	1	1000000004	4
7	7	7	um	Spot	Diameter	1	1000000005	5
7	7	7	um	Spot	Diameter	1	1000000006	6
7	7	7	um	Spot	Diameter	1	1000000007	7
7	7	7	um	Spot	Diameter	1	1000000008	8
7	7	7	um	Spot	Diameter	1	1000000009	9
7	7	7	um	Spot	Diameter	1	1000000010	10
7	7	7	um	Spot	Diameter	1	1000000011	11
7	7	7	um	Spot	Diameter	1	1000000012	12
7	7	7	um	Spot	Diameter	1	1000000013	13
7	7	7	um	Spot	Diameter	1	1000000014	14
7	7	7	um	Spot	Diameter	1	1000000015	15
7	7	7	um	Spot	Diameter	1	1000000016	16
7	7	7	um	Spot	Diameter	1	1000000017	17
7	7	7	um	Spot	Diameter	1	1000000018	18
7	7	7	um	Spot	Diameter	1	1000000019	19
7	7	7	um	Spot	Diameter	1	1000000020	20
7	7	7	um	Spot	Diameter	1	1000000021	21
7	7	7	um	Spot	Diameter	1	1000000022	22
7	7	7	um	Spot	Diameter	1	1000000023	23
7	7	7	um	Spot	Diameter	1	1000000024	24
7	7	7	um	Spot	Diameter	1	1000000025	25
7	7	7	um	Spot	Diameter	1	1000000026	26
7	7	7	um	Spot	Diameter	1	1000000027	27
7	7	7	um	Spot	Diameter	1	1000000028	28
7	7	7	um	Spot	Diameter	1	1000000029	29
7	7	7	um	Spot	Diameter	1	1000000030	30
7	7	7	um	Spot	Diameter	1	1000000031	31
7	7	7	um	Spot	Diameter	1	1000000032	32
7	7	7	um	Spot	Diameter	1	1000000033	33
7	7	7	um	Spot	Diameter	1	1000000034	34
7	7	7	um	Spot	Diameter	1	1000000035	35
7	7	7	um	Spot	Diameter	1	1000000036	36
7	7	7	um	Spot	Diameter	1	1000000037	37
7	7	7	um	Spot	Diameter	1	1000000038	38
7	7	7	um	Spot	Diameter	1	1000000039	39
7	7	7	um	Spot	Diameter	1	1000000040	40
7	7	7	um	Spot	Diameter	1	1000000041	41
7	7	7	um	Spot	Diameter	1	1000000042	42
7	7	7	um	Spot	Diameter	1	1000000043	43
7	7	7	um	Spot	Diameter	1	1000000044	44
7	7	7	um	Spot	Diameter	1	1000000045	45
7	7	7	um	Spot	Diameter	1	1000000046	46
7	7	7	um	Spot	Diameter	1	1000000047	47
7	7	7	um	Spot	Diameter	1	1000000048	49
7	7	7	um	Spot	Diameter	1	1000000049	50
7	7	7	um	Spot	Diameter	1	1000000050	52
7	7	7	um	Spot	Diameter	1	1000000051	53
7	7	7	um	Spot	Diameter	1	1000000052	54
7	7	7	um	Spot	Diameter	1	1000000053	55
7	7	7	um	Spot	Diameter	1	1000000054	56
7	7	7	um	Spot	Diameter	1	1000000055	57
7	7	7	um	Spot	Diameter	1	1000000056	58
7	7	7	um	Spot	Diameter	1	1000000057	59
7	7	7	um	Spot	Diameter	1	1000000058	60
7	7	7	um	Spot	Diameter	1	1000000059	61
7	7	7	um	Spot	Diameter	1	1000000060	62
7	7	7	um	Spot	Diameter	1	1000000061	63
7	7	7	um	Spot	Diameter	1	1000000062	64
7	7	7	um	Spot	Diameter	1	1000000063	65
7	7	7	um	Spot	Diameter	1	1000000064	66
7	7	7	um	Spot	Diameter	1	1000000065	67
7	7	7	um	Spot	Diameter	1	1000000066	68
7	7	7	um	Spot	Diameter	1	1000000067	69
7	7	7	um	Spot	Diameter	1	1000000068	70
7	7	7	um	Spot	Diameter	1	1000000069	71
7	7	7	um	Spot	Diameter	1	1000000070	72
7	7	7	um	Spot	Diameter	1	1000000071	73
7	7	7	um	Spot	Diameter	1	1000000072	74
7	7	7	um	Spot	Diameter	1	1000000073	75
7	7	7	um	Spot	Diameter	1	1000000074	76
7	7	7	um	Spot	Diameter	1	1000000075	77
7	7	7	um	Spot	Diameter	1	1000000076	78
7	7	7	um	Spot	Diameter	1	1000000077	79
7	7	7	um	Spot	Diameter	1	1000000078	81
7	7	7	um	Spot	Diameter	1	1000000079	82
7	7	7	um	Spot	Diameter	1	1000000080	83
7	7	7	um	Spot	Diameter	1	1000000081	84
7	7	7	um	Spot	Diameter	1	1000000082	85
7	7	7	um	Spot	Diameter	1	1000000083	86
7	7	7	um	Spot	Diameter	1	1000000084	87
7	7	7	um	Spot	Diameter	1	1000000085	88
7	7	7	um	Spot	Diameter	1	1000000086	89
7	7	7	um	Spot	Diameter	1	1000000087	90
7	7	7	um	Spot	Diameter	1	1000000088	91
7	7	7	um	Spot	Diameter	1	1000000089	92
7	7	7	um	Spot	Diameter	1	1000000090	93
7	7	7	um	Spot	Diameter	1	1000000091	94
7	7	7	um	Spot	Diameter	1	1000000092	95
7	7	7	um	Spot	Diameter	1	1000000093	96
7	7	7	um	Spot	Diameter	1	1000000094	97
7	7	7	um	Spot	Diameter	1	1000000095	98
7	7	7	um	Spot	Diameter	1	1000000096	100
7	7	7	um	Spot	Diameter	1	1000000097	101
7	7	7	um	Spot	Diameter	1	1000000098	102
7	7	7	um	Spot	Diameter	1	1000000099	103
7	7	7	um	Spot	Diameter	1	1000000100	104
7	7	7	um	Spot	Diameter	1	1000000101	105
7	7	7	um	Spot	Diameter	1	1000000102	106
7	7	7	um	Spot	Diameter	1	1000000103	107
7	7	7	um	Spot	Diameter	1	1000000104	108
7	7	7	um	Spot	Diameter	1	1000000105	109
7	7	7	um	Spot	Diameter	1	1000000106	110
7	7	7	um	Spot	Diameter	1	1000000107	111
7	7	7	um	Spot	Diameter	1	1000000108	112
7	7	7	um	Spot	Diameter	1	1000000109	115
7	7	7	um	Spot	Diameter	1	1000000110	116
7	7	7	um	Spot	Diameter	1	1000000111	117
7	7	7	um	Spot	Diameter	1	1000000112	118
7	7	7	um	Spot	Diameter	1	1000000113	119
7	7	7	um	Spot	Diameter	1	1000000114	120
7	7	7	um	Spot	Diameter	1	1000000115	121
7	7	7	um	Spot	Diameter	1	1000000116	122
7	7	7	um	Spot	Diameter	1	1000000117	123
7	7	7	um	Spot	Diameter	1	1000000118	124
7	7	7	um	Spot	Diameter	1	1000000119	125
7	7	7	um	Spot	Diameter	1	1000000120	126
7	7	7	um	Spot	Diameter	1	1000000121	127
7	7	7	um	Spot	Diameter	1	1000000122	128
7	7	7	um	Spot	Diameter	1	1000000123	129
7	7	7	um	Spot	Diameter	1	1000000124	130
7	7	7	um	Spot	Diameter	1	1000000125	131
7	7	7	um	Spot	Diameter	1	1000000126	132
7	7	7	um	Spot	Diameter	1	1000000127	133
7	7	7	um	Spot	Diameter	1	1000000128	134
7	7	7	um	Spot	Diameter	1	1000000129	135
7	7	7	um	Spot	Diameter	1	1000000130	136
7	7	7	um	Spot	Diameter	1	1000000131	137
7	7	7	um	Spot	Diameter	1	1000000132	138
7	7	7	um	Spot	Diameter	1	1000000133	139
7	7	7	um	Spot	Diameter	1	1000000134	140
7	7	7	um	Spot	Diameter	1	1000000135	141
7	7	7	um	Spot	Diameter	1	1000000136	142
7	7	7	um	Spot	Diameter	1	1000000137	143
7	7	7	um	Spot	Diameter	1	1000000138	144
7	7	7	um	Spot	Diameter	1	1000000139	145
7	7	7	um	Spot	Diameter	1	1000000140	146
7	7	7	um	Spot	Diameter	1	1000000141	147
7	7	7	um	Spot	Diameter	1	1000000142	148
7	7	7	um	Spot	Diameter	1	1000000143	149
7	7	7	um	Spot	Diameter	1	1000000144	150
7	7	7	um	Spot	Diameter	1	1000000145	151
7	7	7	um	Spot	Diameter	1	1000000146	152
7	7	7	um	Spot	Diameter	1	1000000147	153
7	7	7	um	Spot	Diameter	1	1000000148	154
7	7	7	um	Spot	Diameter	1	1000000149	155
7	7	7	um	Spot	Diameter	1	1000000150	156
7	7	7	um	Spot	Diameter	1	1000000151	158
7	7	7	um	Spot	Diameter	1	1000000152	159
7	7	7	um	Spot	Diameter	1	1000000153	160
7	7	7	um	Spot	Diameter	1	1000000154	161
7	7	7	um	Spot	Diameter	1	1000000155	162
7	7	7	um	Spot	Diameter	1	1000000156	163
7	7	7	um	Spot	Diameter	1	1000000157	164
7	7	7	um	Spot	Diameter	1	1000000158	165
7	7	7	um	Spot	Diameter	1	1000000159	166
7	7	7	um	Spot	Diameter	1	1000000160	167
7	7	7	um	Spot	Diameter	1	1000000161	168
7	7	7	um	Spot	Diameter	1	1000000162	169
7	7	7	um	Spot	Diameter	1	1000000163	170
7	7	7	um	Spot	Diameter	1	1000000164	171
7	7	7	um	Spot	Diameter	1	1000000165	172
7	7	7	um	Spot	Diameter	1	1000000166	173
7	7	7	um	Spot	Diameter	1	1000000167	174
7	7	7	um	Spot	Diameter	1	1000000168	175
7	7	7	um	Spot	Diameter	1	1000000169	176
7	7	7	um	Spot	Diameter	1	1000000170	177
7	7	7	um	Spot	Diameter	1	1000000171	178
7	7	7	um	Spot	Diameter	1	1000000172	179
7	7	7	um	Spot	Diameter	1	1000000173	180
7	7	7	um	Spot	Diameter	1	1000000174	181
7	7	7	um	Spot	Diameter	1	1000000175	182
7	7	7	um	Spot	Diameter	1	1000000176	183
7	7	7	um	Spot	Diameter	1	1000000177	184
7	7	7	um	Spot	Diameter	1	1000000178	185
7	7	7	um	Spot	Diameter	1	1000000179	186
7	7	7	um	Spot	Diameter	1	1000000180	187
7	7	7	um	Spot	Diameter	1	1000000181	188
7	7	7	um	Spot	Diameter	1	1000000182	189
7	7	7	um	Spot	Diameter	1	1000000183	190
7	7	7	um	Spot	Diameter	1	1000000184	191
7	7	7	um	Spot	Diameter	1	1000000185	192
7	7	7	um	Spot	Diameter	1	1000000186	193
7	7	7	um	Spot	Diameter	1	1000000187	194
7	7	7	um	Spot	Diameter	1	1000000188	195
7	7	7	um	Spot	Diameter	1	1000000189	196
7	7	7	um	Spot	Diameter	1	1000000190	197
7	7	7	um	Spot	Diameter	1	1000000191	198
7	7	7	um	Spot	Diameter	1	1000000192	199
7	7	7	um	Spot	Diameter	1	1000000193	200
7	7	7	um	Spot	Diameter	1	1000000194	201
7	7	7	um	Spot	Diameter	1	1000000195	203
7	7	7	um	Spot	Diameter	1	1000000196	204
7	7	7	um	Spot	Diameter	1	1000000197	205
7	7	7	um	Spot	Diameter	1	1000000198	206
7	7	7	um	Spot	Diameter	1	1000000199	207
7	7	7	um	Spot	Diameter	1	1000000200	208
7	7	7	um	Spot	Diameter	1	1000000201	209
7	7	7	um	Spot	Diameter	1	1000000202	210
7	7	7	um	Spot	Diameter	1	1000000203	211
7	7	7	um	Spot	Diameter	1	1000000204	212
7	7	7	um	Spot	Diameter	1	1000000205	213
7	7	7	um	Spot	Diameter	1	1000000206	214
7	7	7	um	Spot	Diameter	1	1000000207	215
7	7	7	um	Spot	Diameter	1	1000000208	216
7	7	7	um	Spot	Diameter	1	1000000209	217
7	7	7	um	Spot	Diameter	1	1000000210	218
7	7	7	um	Spot	Diameter	1	1000000211	219
7	7	7	um	Spot	Diameter	1	1000000212	220
7	7	7	um	Spot	Diameter	1	1000000213	221
7	7	7	um	Spot	Diameter	1	1000000214	222
7	7	7	um	Spot	Diameter	1	1000000215	223
7	7	7	um	Spot	Diameter	1	1000000216	224
7	7	7	um	Spot	Diameter	1	1000000217	225
7	7	7	um	Spot	Diameter	1	1000000218	226
7	7	7	um	Spot	Diameter	1	1000000219	227
7	7	7	um	Spot	Diameter	1	1000000220	228
7	7	7	um	Spot	Diameter	1	1000000221	229
7	7	7	um	Spot	Diameter	1	1000000222	230
7	7	7	um	Spot	Diameter	1	1000000223	231
7	7	7	um	Spot	Diameter	1	1000000224	232
7	7	7	um	Spot	Diameter	1	1000000225	233
7	7	7	um	Spot	Diameter	1	1000000226	234
7	7	7	um	Spot	Diameter	1	1000000227	235
7	7	7	um	Spot	Diameter	1	1000000228	236
7	7	7	um	Spot	Diameter	1	1000000229	237
7	7	7	um	Spot	Diameter	1	1000000230	238
7	7	7	um	Spot	Diameter	1	1000000231	239
7	7	7	um	Spot	Diameter	1	1000000232	240
7	7	7	um	Spot	Diameter	1	1000000233	241
7	7	7	um	Spot	Diameter	1	1000000234	242
7	7	7	um	Spot	Diameter	1	1000000235	243
7	7	7	um	Spot	Diameter	1	1000000236	244
7	7	7	um	Spot	Diameter	1	1000000237	245
7	7	7	um	Spot	Diameter	1	1000000238	246
7	7	7	um	Spot	Diameter	1	1000000239	247
7	7	7	um	Spot	Diameter	2	1000000000	248
7	7	7	um	Spot	Diameter	2	1000000002	249
7	7	7	um	Spot	Diameter	2	1000000003	250
7	7	7	um	Spot	Diameter	2	1000000001	251
7	7	7	um	Spot	Diameter	2	1000000004	252
7	7	7	um	Spot	Diameter	2	1000000005	253
7	7	7	um	Spot	Diameter	2	1000000006	254
7	7	7	um	Spot	Diameter	2	1000000007	255
7	7	7	um	Spot	Diameter	2	1000000008	256
7	7	7	um	Spot	Diameter	2	1000000009	257
7	7	7	um	Spot	Diameter	2	1000000010	258
7	7	7	um	Spot	Diameter	2	1000000011	259
7	7	7	um	Spot	Diameter	2	1000000012	260
7	7	7	um	Spot	Diameter	2	1000000013	261
7	7	7	um	Spot	Diameter	2	1000000014	262
7	7	7	um	Spot	Diameter	2	1000000015	263
7	7	7	um	Spot	Diameter	2	1000000016	264
7	7	7	um	Spot	Diameter	2	1000000017	265
7	7	7	um	Spot	Diameter	2	1000000018	266
7	7	7	um	Spot	Diameter	2	1000000019	267
7	7	7	um	Spot	Diameter	2	1000000020	268
7	7	7	um	Spot	Diameter	2	1000000021	269
7	7	7	um	Spot	Diameter	2	1000000022	270
7	7	7	um	Spot	Diameter	2	1000000023	271
7	7	7	um	Spot	Diameter	2	1000000024	273
7	7	7	um	Spot	Diameter	2	1000000025	274
7	7	7	um	Spot	Diameter	2	1000000026	275
7	7	7	um	Spot	Diameter	2	1000000027	276
7	7	7	um	Spot	Diameter	2	1000000028	277
7	7	7	um	Spot	Diameter	2	1000000240	278
7	7	7	um	Spot	Diameter	2	1000000029	279
7	7	7	um	Spot	Diameter	2	1000000030	280
7	7	7	um	Spot	Diameter	2	1000000031	281
7	7	7	um	Spot	Diameter	2	1000000032	282
7	7	7	um	Spot	Diameter	2	1000000033	283
7	7	7	um	Spot	Diameter	2	1000000034	284
7	7	7	um	Spot	Diameter	2	1000000035	285
7	7	7	um	Spot	Diameter	2	1000000036	286
7	7	7	um	Spot	Diameter	2	1000000037	287
7	7	7	um	Spot	Diameter	2	1000000038	288
7	7	7	um	Spot	Diameter	2	1000000039	289
7	7	7	um	Spot	Diameter	2	1000000040	290
7	7	7	um	Spot	Diameter	2	1000000041	291
7	7	7	um	Spot	Diameter	2	1000000042	292
7	7	7	um	Spot	Diameter	2	1000000043	293
7	7	7	um	Spot	Diameter	2	1000000044	294
7	7	7	um	Spot	Diameter	2	1000000046	295
7	7	7	um	Spot	Diameter	2	1000000045	296
7	7	7	um	Spot	Diameter	2	1000000047	297
7	7	7	um	Spot	Diameter	2	1000000048	299
7	7	7	um	Spot	Diameter	2	1000000049	300
7	7	7	um	Spot	Diameter	2	1000000050	302
7	7	7	um	Spot	Diameter	2	1000000051	303
7	7	7	um	Spot	Diameter	2	1000000052	304
7	7	7	um	Spot	Diameter	2	1000000053	305
7	7	7	um	Spot	Diameter	2	1000000055	306
7	7	7	um	Spot	Diameter	2	1000000054	307
7	7	7	um	Spot	Diameter	2	1000000056	308
7	7	7	um	Spot	Diameter	2	1000000057	309
7	7	7	um	Spot	Diameter	2	1000000058	310
7	7	7	um	Spot	Diameter	2	1000000059	311
7	7	7	um	Spot	Diameter	2	1000000060	312
7	7	7	um	Spot	Diameter	2	1000000061	313
7	7	7	um	Spot	Diameter	2	1000000062	314
7	7	7	um	Spot	Diameter	2	1000000063	315
7	7	7	um	Spot	Diameter	2	1000000064	316
7	7	7	um	Spot	Diameter	2	1000000065	317
7	7	7	um	Spot	Diameter	2	1000000067	318
7	7	7	um	Spot	Diameter	2	1000000068	319
7	7	7	um	Spot	Diameter	2	1000000066	320
7	7	7	um	Spot	Diameter	2	1000000069	321
7	7	7	um	Spot	Diameter	2	1000000070	322
7	7	7	um	Spot	Diameter	2	1000000071	323
7	7	7	um	Spot	Diameter	2	1000000072	324
7	7	7	um	Spot	Diameter	2	1000000073	325
7	7	7	um	Spot	Diameter	2	1000000074	326
7	7	7	um	Spot	Diameter	2	1000000075	327
7	7	7	um	Spot	Diameter	2	1000000076	328
7	7	7	um	Spot	Diameter	2	1000000077	329
7	7	7	um	Spot	Diameter	2	1000000078	331
7	7	7	um	Spot	Diameter	2	1000000079	332
7	7	7	um	Spot	Diameter	2	1000000080	333
7	7	7	um	Spot	Diameter	2	1000000081	334
7	7	7	um	Spot	Diameter	2	1000000082	335
7	7	7	um	Spot	Diameter	2	1000000084	336
7	7	7	um	Spot	Diameter	2	1000000083	337
7	7	7	um	Spot	Diameter	2	1000000085	338
7	7	7	um	Spot	Diameter	2	1000000086	339
7	7	7	um	Spot	Diameter	2	1000000087	340
7	7	7	um	Spot	Diameter	2	1000000088	341
7	7	7	um	Spot	Diameter	2	1000000089	342
7	7	7	um	Spot	Diameter	2	1000000090	343
7	7	7	um	Spot	Diameter	2	1000000091	344
7	7	7	um	Spot	Diameter	2	1000000092	345
7	7	7	um	Spot	Diameter	2	1000000093	346
7	7	7	um	Spot	Diameter	2	1000000094	347
7	7	7	um	Spot	Diameter	2	1000000095	348
7	7	7	um	Spot	Diameter	2	1000000096	350
7	7	7	um	Spot	Diameter	2	1000000097	351
7	7	7	um	Spot	Diameter	2	1000000098	352
7	7	7	um	Spot	Diameter	2	1000000099	353
7	7	7	um	Spot	Diameter	2	1000000100	354
7	7	7	um	Spot	Diameter	2	1000000101	355
7	7	7	um	Spot	Diameter	2	1000000102	356
7	7	7	um	Spot	Diameter	2	1000000103	357
7	7	7	um	Spot	Diameter	2	1000000104	358
7	7	7	um	Spot	Diameter	2	1000000105	359
7	7	7	um	Spot	Diameter	2	1000000106	360
7	7	7	um	Spot	Diameter	2	1000000107	361
7	7	7	um	Spot	Diameter	2	1000000108	362
7	7	7	um	Spot	Diameter	2	1000000109	365
7	7	7	um	Spot	Diameter	2	1000000110	366
7	7	7	um	Spot	Diameter	2	1000000111	367
7	7	7	um	Spot	Diameter	2	1000000112	368
7	7	7	um	Spot	Diameter	2	1000000113	369
7	7	7	um	Spot	Diameter	2	1000000114	370
7	7	7	um	Spot	Diameter	2	1000000115	371
7	7	7	um	Spot	Diameter	2	1000000116	372
7	7	7	um	Spot	Diameter	2	1000000117	373
7	7	7	um	Spot	Diameter	2	1000000118	374
7	7	7	um	Spot	Diameter	2	1000000119	375
7	7	7	um	Spot	Diameter	2	1000000120	376
7	7	7	um	Spot	Diameter	2	1000000121	377
7	7	7	um	Spot	Diameter	2	1000000122	378
7	7	7	um	Spot	Diameter	2	1000000123	379
7	7	7	um	Spot	Diameter	2	1000000124	380
7	7	7	um	Spot	Diameter	2	1000000125	381
7	7	7	um	Spot	Diameter	2	1000000126	382
7	7	7	um	Spot	Diameter	2	1000000127	383
7	7	7	um	Spot	Diameter	2	1000000128	384
7	7	7	um	Spot	Diameter	2	1000000129	385
7	7	7	um	Spot	Diameter	2	1000000130	386
7	7	7	um	Spot	Diameter	2	1000000131	387
7	7	7	um	Spot	Diameter	2	1000000132	388
7	7	7	um	Spot	Diameter	2	1000000133	389
7	7	7	um	Spot	Diameter	2	1000000134	390
7	7	7	um	Spot	Diameter	2	1000000135	391
7	7	7	um	Spot	Diameter	2	1000000136	392
7	7	7	um	Spot	Diameter	2	1000000137	393
7	7	7	um	Spot	Diameter	2	1000000138	394
7	7	7	um	Spot	Diameter	2	1000000139	395
7	7	7	um	Spot	Diameter	2	1000000140	396
7	7	7	um	Spot	Diameter	2	1000000141	397
7	7	7	um	Spot	Diameter	2	1000000142	398
7	7	7	um	Spot	Diameter	2	1000000143	399
7	7	7	um	Spot	Diameter	2	1000000144	400
7	7	7	um	Spot	Diameter	2	1000000145	401
7	7	7	um	Spot	Diameter	2	1000000146	402
7	7	7	um	Spot	Diameter	2	1000000147	403
7	7	7	um	Spot	Diameter	2	1000000148	404
7	7	7	um	Spot	Diameter	2	1000000149	405
7	7	7	um	Spot	Diameter	2	1000000150	406
7	7	7	um	Spot	Diameter	2	1000000151	408
7	7	7	um	Spot	Diameter	2	1000000152	409
7	7	7	um	Spot	Diameter	2	1000000153	410
7	7	7	um	Spot	Diameter	2	1000000154	411
7	7	7	um	Spot	Diameter	2	1000000155	412
7	7	7	um	Spot	Diameter	2	1000000156	413
7	7	7	um	Spot	Diameter	2	1000000157	414
7	7	7	um	Spot	Diameter	2	1000000158	415
7	7	7	um	Spot	Diameter	2	1000000159	416
7	7	7	um	Spot	Diameter	2	1000000160	417
7	7	7	um	Spot	Diameter	2	1000000161	418
7	7	7	um	Spot	Diameter	2	1000000162	419
7	7	7	um	Spot	Diameter	2	1000000163	420
7	7	7	um	Spot	Diameter	2	1000000164	421
7	7	7	um	Spot	Diameter	2	1000000165	422
7	7	7	um	Spot	Diameter	2	1000000166	423
7	7	7	um	Spot	Diameter	2	1000000167	424
7	7	7	um	Spot	Diameter	2	1000000168	425
7	7	7	um	Spot	Diameter	2	1000000169	426
7	7	7	um	Spot	Diameter	2	1000000170	427
7	7	7	um	Spot	Diameter	2	1000000171	428
7	7	7	um	Spot	Diameter	2	1000000172	429
7	7	7	um	Spot	Diameter	2	1000000173	430
7	7	7	um	Spot	Diameter	2	1000000174	431
7	7	7	um	Spot	Diameter	2	1000000175	432
7	7	7	um	Spot	Diameter	2	1000000176	433
7	7	7	um	Spot	Diameter	2	1000000178	434
7	7	7	um	Spot	Diameter	2	1000000177	435
7	7	7	um	Spot	Diameter	2	1000000179	436
7	7	7	um	Spot	Diameter	2	1000000180	437
7	7	7	um	Spot	Diameter	2	1000000181	438
7	7	7	um	Spot	Diameter	2	1000000182	439
7	7	7	um	Spot	Diameter	2	1000000183	440
7	7	7	um	Spot	Diameter	2	1000000184	441
7	7	7	um	Spot	Diameter	2	1000000185	442
7	7	7	um	Spot	Diameter	2	1000000186	443
7	7	7	um	Spot	Diameter	2	1000000187	444
7	7	7	um	Spot	Diameter	2	1000000188	445
7	7	7	um	Spot	Diameter	2	1000000189	446
7	7	7	um	Spot	Diameter	2	1000000190	447
7	7	7	um	Spot	Diameter	2	1000000191	448
7	7	7	um	Spot	Diameter	2	1000000192	449
7	7	7	um	Spot	Diameter	2	1000000193	450
7	7	7	um	Spot	Diameter	2	1000000194	451
7	7	7	um	Spot	Diameter	2	1000000195	453
7	7	7	um	Spot	Diameter	2	1000000196	454
7	7	7	um	Spot	Diameter	2	1000000197	455
7	7	7	um	Spot	Diameter	2	1000000241	456
7	7	7	um	Spot	Diameter	2	1000000199	457
7	7	7	um	Spot	Diameter	2	1000000198	458
7	7	7	um	Spot	Diameter	2	1000000200	459
7	7	7	um	Spot	Diameter	2	1000000202	460
7	7	7	um	Spot	Diameter	2	1000000203	461
7	7	7	um	Spot	Diameter	2	1000000204	462
7	7	7	um	Spot	Diameter	2	1000000205	463
7	7	7	um	Spot	Diameter	2	1000000206	464
7	7	7	um	Spot	Diameter	2	1000000207	465
7	7	7	um	Spot	Diameter	2	1000000208	466
7	7	7	um	Spot	Diameter	2	1000000209	467
7	7	7	um	Spot	Diameter	2	1000000210	468
7	7	7	um	Spot	Diameter	2	1000000211	469
7	7	7	um	Spot	Diameter	2	1000000212	470
7	7	7	um	Spot	Diameter	2	1000000213	471
7	7	7	um	Spot	Diameter	2	1000000214	472
7	7	7	um	Spot	Diameter	2	1000000215	473
7	7	7	um	Spot	Diameter	2	1000000216	474
7	7	7	um	Spot	Diameter	2	1000000217	475
7	7	7	um	Spot	Diameter	2	1000000218	476
7	7	7	um	Spot	Diameter	2	1000000219	477
7	7	7	um	Spot	Diameter	2	1000000220	478
7	7	7	um	Spot	Diameter	2	1000000221	479
7	7	7	um	Spot	Diameter	2	1000000222	480
7	7	7	um	Spot	Diameter	2	1000000223	481
7	7	7	um	Spot	Diameter	2	1000000224	482
7	7	7	um	Spot	Diameter	2	1000000225	483
7	7	7	um	Spot	Diameter	2	1000000226	484
7	7	7	um	Spot	Diameter	2	1000000227	485
7	7	7	um	Spot	Diameter	2	1000000230	486
7	7	7	um	Spot	Diameter	2	1000000228	487
7	7	7	um	Spot	Diameter	2	1000000229	488
7	7	7	um	Spot	Diameter	2	1000000231	489
7	7	7	um	Spot	Diameter	2	1000000232	490
7	7	7	um	Spot	Diameter	2	1000000233	491
7	7	7	um	Spot	Diameter	2	1000000234	492
7	7	7	um	Spot	Diameter	2	1000000235	493
7	7	7	um	Spot	Diameter	2	1000000236	494
7	7	7	um	Spot	Diameter	2	1000000237	495
7	7	7	um	Spot	Diameter	2	1000000238	496
7	7	7	um	Spot	Diameter	2	1000000239	497
7	7	7	um	Spot	Diameter	3	1000000000	498
7	7	7	um	Spot	Diameter	3	1000000001	499
7	7	7	um	Spot	Diameter	3	1000000002	500
7	7	7	um	Spot	Diameter	3	1000000003	501
7	7	7	um	Spot	Diameter	3	1000000004	502
7	7	7	um	Spot	Diameter	3	1000000005	503
7	7	7	um	Spot	Diameter	3	1000000006	504
7	7	7	um	Spot	Diameter	3	1000000007	505
7	7	7	um	Spot	Diameter	3	1000000008	506
7	7	7	um	Spot	Diameter	3	1000000009	507
7	7	7	um	Spot	Diameter	3	1000000010	508
7	7	7	um	Spot	Diameter	3	1000000011	509
7	7	7	um	Spot	Diameter	3	1000000012	510
7	7	7	um	Spot	Diameter	3	1000000013	511
7	7	7	um	Spot	Diameter	3	1000000014	512
7	7	7	um	Spot	Diameter	3	1000000015	513
7	7	7	um	Spot	Diameter	3	1000000016	514
7	7	7	um	Spot	Diameter	3	1000000017	515
7	7	7	um	Spot	Diameter	3	1000000018	516
7	7	7	um	Spot	Diameter	3	1000000019	517
7	7	7	um	Spot	Diameter	3	1000000021	518
7	7	7	um	Spot	Diameter	3	1000000020	519
7	7	7	um	Spot	Diameter	3	1000000022	520
7	7	7	um	Spot	Diameter	3	1000000023	521
7	7	7	um	Spot	Diameter	3	1000000024	523
7	7	7	um	Spot	Diameter	3	1000000025	524
7	7	7	um	Spot	Diameter	3	1000000026	525
7	7	7	um	Spot	Diameter	3	1000000027	526
7	7	7	um	Spot	Diameter	3	1000000028	527
7	7	7	um	Spot	Diameter	3	1000000240	528
7	7	7	um	Spot	Diameter	3	1000000029	529
7	7	7	um	Spot	Diameter	3	1000000030	530
7	7	7	um	Spot	Diameter	3	1000000031	531
7	7	7	um	Spot	Diameter	3	1000000032	532
7	7	7	um	Spot	Diameter	3	1000000033	533
7	7	7	um	Spot	Diameter	3	1000000034	534
7	7	7	um	Spot	Diameter	3	1000000035	535
7	7	7	um	Spot	Diameter	3	1000000036	536
7	7	7	um	Spot	Diameter	3	1000000037	537
7	7	7	um	Spot	Diameter	3	1000000038	538
7	7	7	um	Spot	Diameter	3	1000000039	539
7	7	7	um	Spot	Diameter	3	1000000040	540
7	7	7	um	Spot	Diameter	3	1000000041	541
7	7	7	um	Spot	Diameter	3	1000000042	542
7	7	7	um	Spot	Diameter	3	1000000043	543
7	7	7	um	Spot	Diameter	3	1000000044	544
7	7	7	um	Spot	Diameter	3	1000000046	545
7	7	7	um	Spot	Diameter	3	1000000045	546
7	7	7	um	Spot	Diameter	3	1000000047	547
7	7	7	um	Spot	Diameter	3	1000000048	549
7	7	7	um	Spot	Diameter	3	1000000049	550
7	7	7	um	Spot	Diameter	3	1000000050	552
7	7	7	um	Spot	Diameter	3	1000000051	553
7	7	7	um	Spot	Diameter	3	1000000052	554
7	7	7	um	Spot	Diameter	3	1000000053	555
7	7	7	um	Spot	Diameter	3	1000000055	556
7	7	7	um	Spot	Diameter	3	1000000054	557
7	7	7	um	Spot	Diameter	3	1000000056	558
7	7	7	um	Spot	Diameter	3	1000000057	559
7	7	7	um	Spot	Diameter	3	1000000058	560
7	7	7	um	Spot	Diameter	3	1000000059	561
7	7	7	um	Spot	Diameter	3	1000000060	562
7	7	7	um	Spot	Diameter	3	1000000061	563
7	7	7	um	Spot	Diameter	3	1000000062	564
7	7	7	um	Spot	Diameter	3	1000000063	565
7	7	7	um	Spot	Diameter	3	1000000064	566
7	7	7	um	Spot	Diameter	3	1000000065	567
7	7	7	um	Spot	Diameter	3	1000000067	568
7	7	7	um	Spot	Diameter	3	1000000068	569
7	7	7	um	Spot	Diameter	3	1000000066	570
7	7	7	um	Spot	Diameter	3	1000000069	571
7	7	7	um	Spot	Diameter	3	1000000070	572
7	7	7	um	Spot	Diameter	3	1000000071	573
7	7	7	um	Spot	Diameter	3	1000000072	574
7	7	7	um	Spot	Diameter	3	1000000073	575
7	7	7	um	Spot	Diameter	3	1000000074	576
7	7	7	um	Spot	Diameter	3	1000000075	577
7	7	7	um	Spot	Diameter	3	1000000077	578
7	7	7	um	Spot	Diameter	3	1000000078	580
7	7	7	um	Spot	Diameter	3	1000000079	581
7	7	7	um	Spot	Diameter	3	1000000080	582
7	7	7	um	Spot	Diameter	3	1000000081	583
7	7	7	um	Spot	Diameter	3	1000000082	584
7	7	7	um	Spot	Diameter	3	1000000084	585
7	7	7	um	Spot	Diameter	3	1000000083	586
7	7	7	um	Spot	Diameter	3	1000000085	587
7	7	7	um	Spot	Diameter	3	1000000086	588
7	7	7	um	Spot	Diameter	3	1000000087	589
7	7	7	um	Spot	Diameter	3	1000000088	590
7	7	7	um	Spot	Diameter	3	1000000089	591
7	7	7	um	Spot	Diameter	3	1000000091	592
7	7	7	um	Spot	Diameter	3	1000000090	593
7	7	7	um	Spot	Diameter	3	1000000092	594
7	7	7	um	Spot	Diameter	3	1000000093	595
7	7	7	um	Spot	Diameter	3	1000000094	596
7	7	7	um	Spot	Diameter	3	1000000095	597
7	7	7	um	Spot	Diameter	3	1000000096	599
7	7	7	um	Spot	Diameter	3	1000000097	600
7	7	7	um	Spot	Diameter	3	1000000098	601
7	7	7	um	Spot	Diameter	3	1000000099	602
7	7	7	um	Spot	Diameter	3	1000000100	603
7	7	7	um	Spot	Diameter	3	1000000101	604
7	7	7	um	Spot	Diameter	3	1000000102	605
7	7	7	um	Spot	Diameter	3	1000000103	606
7	7	7	um	Spot	Diameter	3	1000000104	607
7	7	7	um	Spot	Diameter	3	1000000105	608
7	7	7	um	Spot	Diameter	3	1000000106	609
7	7	7	um	Spot	Diameter	3	1000000107	610
7	7	7	um	Spot	Diameter	3	1000000108	611
7	7	7	um	Spot	Diameter	3	1000000109	614
7	7	7	um	Spot	Diameter	3	1000000110	615
7	7	7	um	Spot	Diameter	3	1000000111	616
7	7	7	um	Spot	Diameter	3	1000000112	617
7	7	7	um	Spot	Diameter	3	1000000242	618
7	7	7	um	Spot	Diameter	3	1000000113	619
7	7	7	um	Spot	Diameter	3	1000000114	620
7	7	7	um	Spot	Diameter	3	1000000115	621
7	7	7	um	Spot	Diameter	3	1000000116	622
7	7	7	um	Spot	Diameter	3	1000000117	623
7	7	7	um	Spot	Diameter	3	1000000118	624
7	7	7	um	Spot	Diameter	3	1000000119	625
7	7	7	um	Spot	Diameter	3	1000000120	626
7	7	7	um	Spot	Diameter	3	1000000121	627
7	7	7	um	Spot	Diameter	3	1000000122	628
7	7	7	um	Spot	Diameter	3	1000000123	629
7	7	7	um	Spot	Diameter	3	1000000124	630
7	7	7	um	Spot	Diameter	3	1000000125	631
7	7	7	um	Spot	Diameter	3	1000000126	632
7	7	7	um	Spot	Diameter	3	1000000127	633
7	7	7	um	Spot	Diameter	3	1000000128	634
7	7	7	um	Spot	Diameter	3	1000000129	635
7	7	7	um	Spot	Diameter	3	1000000130	636
7	7	7	um	Spot	Diameter	3	1000000131	637
7	7	7	um	Spot	Diameter	3	1000000132	638
7	7	7	um	Spot	Diameter	3	1000000133	639
7	7	7	um	Spot	Diameter	3	1000000134	640
7	7	7	um	Spot	Diameter	3	1000000135	641
7	7	7	um	Spot	Diameter	3	1000000136	642
7	7	7	um	Spot	Diameter	3	1000000137	643
7	7	7	um	Spot	Diameter	3	1000000138	644
7	7	7	um	Spot	Diameter	3	1000000139	645
7	7	7	um	Spot	Diameter	3	1000000140	646
7	7	7	um	Spot	Diameter	3	1000000141	647
7	7	7	um	Spot	Diameter	3	1000000142	648
7	7	7	um	Spot	Diameter	3	1000000143	649
7	7	7	um	Spot	Diameter	3	1000000243	650
7	7	7	um	Spot	Diameter	3	1000000144	651
7	7	7	um	Spot	Diameter	3	1000000145	652
7	7	7	um	Spot	Diameter	3	1000000146	653
7	7	7	um	Spot	Diameter	3	1000000147	654
7	7	7	um	Spot	Diameter	3	1000000148	655
7	7	7	um	Spot	Diameter	3	1000000149	656
7	7	7	um	Spot	Diameter	3	1000000150	657
7	7	7	um	Spot	Diameter	3	1000000151	660
7	7	7	um	Spot	Diameter	3	1000000152	661
7	7	7	um	Spot	Diameter	3	1000000153	662
7	7	7	um	Spot	Diameter	3	1000000154	663
7	7	7	um	Spot	Diameter	3	1000000156	664
7	7	7	um	Spot	Diameter	3	1000000157	665
7	7	7	um	Spot	Diameter	3	1000000158	666
7	7	7	um	Spot	Diameter	3	1000000159	667
7	7	7	um	Spot	Diameter	3	1000000160	668
7	7	7	um	Spot	Diameter	3	1000000161	669
7	7	7	um	Spot	Diameter	3	1000000162	670
7	7	7	um	Spot	Diameter	3	1000000163	671
7	7	7	um	Spot	Diameter	3	1000000164	672
7	7	7	um	Spot	Diameter	3	1000000165	673
7	7	7	um	Spot	Diameter	3	1000000166	674
7	7	7	um	Spot	Diameter	3	1000000168	675
7	7	7	um	Spot	Diameter	3	1000000167	676
7	7	7	um	Spot	Diameter	3	1000000169	677
7	7	7	um	Spot	Diameter	3	1000000170	678
7	7	7	um	Spot	Diameter	3	1000000171	679
7	7	7	um	Spot	Diameter	3	1000000172	680
7	7	7	um	Spot	Diameter	3	1000000173	681
7	7	7	um	Spot	Diameter	3	1000000174	682
7	7	7	um	Spot	Diameter	3	1000000175	683
7	7	7	um	Spot	Diameter	3	1000000176	684
7	7	7	um	Spot	Diameter	3	1000000177	685
7	7	7	um	Spot	Diameter	3	1000000178	686
7	7	7	um	Spot	Diameter	3	1000000179	687
7	7	7	um	Spot	Diameter	3	1000000180	688
7	7	7	um	Spot	Diameter	3	1000000181	689
7	7	7	um	Spot	Diameter	3	1000000182	690
7	7	7	um	Spot	Diameter	3	1000000183	691
7	7	7	um	Spot	Diameter	3	1000000184	692
7	7	7	um	Spot	Diameter	3	1000000185	693
7	7	7	um	Spot	Diameter	3	1000000186	694
7	7	7	um	Spot	Diameter	3	1000000187	695
7	7	7	um	Spot	Diameter	3	1000000188	696
7	7	7	um	Spot	Diameter	3	1000000189	697
7	7	7	um	Spot	Diameter	3	1000000190	698
7	7	7	um	Spot	Diameter	3	1000000191	699
7	7	7	um	Spot	Diameter	3	1000000193	700
7	7	7	um	Spot	Diameter	3	1000000192	701
7	7	7	um	Spot	Diameter	3	1000000194	702
7	7	7	um	Spot	Diameter	3	1000000195	704
7	7	7	um	Spot	Diameter	3	1000000196	705
7	7	7	um	Spot	Diameter	3	1000000197	706
7	7	7	um	Spot	Diameter	3	1000000241	707
7	7	7	um	Spot	Diameter	3	1000000198	708
7	7	7	um	Spot	Diameter	3	1000000199	709
7	7	7	um	Spot	Diameter	3	1000000200	710
7	7	7	um	Spot	Diameter	3	1000000201	711
7	7	7	um	Spot	Diameter	3	1000000202	712
7	7	7	um	Spot	Diameter	3	1000000203	713
7	7	7	um	Spot	Diameter	3	1000000204	714
7	7	7	um	Spot	Diameter	3	1000000205	715
7	7	7	um	Spot	Diameter	3	1000000206	716
7	7	7	um	Spot	Diameter	3	1000000207	717
7	7	7	um	Spot	Diameter	3	1000000208	718
7	7	7	um	Spot	Diameter	3	1000000209	719
7	7	7	um	Spot	Diameter	3	1000000211	720
7	7	7	um	Spot	Diameter	3	1000000210	721
7	7	7	um	Spot	Diameter	3	1000000212	722
7	7	7	um	Spot	Diameter	3	1000000213	723
7	7	7	um	Spot	Diameter	3	1000000214	724
7	7	7	um	Spot	Diameter	3	1000000215	725
7	7	7	um	Spot	Diameter	3	1000000216	726
7	7	7	um	Spot	Diameter	3	1000000217	727
7	7	7	um	Spot	Diameter	3	1000000218	728
7	7	7	um	Spot	Diameter	3	1000000219	729
7	7	7	um	Spot	Diameter	3	1000000244	730
7	7	7	um	Spot	Diameter	3	1000000220	731
7	7	7	um	Spot	Diameter	3	1000000221	732
7	7	7	um	Spot	Diameter	3	1000000222	733
7	7	7	um	Spot	Diameter	3	1000000223	734
7	7	7	um	Spot	Diameter	3	1000000224	735
7	7	7	um	Spot	Diameter	3	1000000225	736
7	7	7	um	Spot	Diameter	3	1000000155	737
7	7	7	um	Spot	Diameter	3	1000000226	738
7	7	7	um	Spot	Diameter	3	1000000230	739
7	7	7	um	Spot	Diameter	3	1000000227	740
7	7	7	um	Spot	Diameter	3	1000000228	741
7	7	7	um	Spot	Diameter	3	1000000232	742
7	7	7	um	Spot	Diameter	3	1000000231	743
7	7	7	um	Spot	Diameter	3	1000000233	744
7	7	7	um	Spot	Diameter	3	1000000234	745
7	7	7	um	Spot	Diameter	3	1000000235	746
7	7	7	um	Spot	Diameter	3	1000000236	747
7	7	7	um	Spot	Diameter	3	1000000237	748
7	7	7	um	Spot	Diameter	3	1000000238	749
7	7	7	um	Spot	Diameter	3	1000000239	750
7	7	7	um	Spot	Diameter	4	1000000000	751
7	7	7	um	Spot	Diameter	4	1000000001	752
7	7	7	um	Spot	Diameter	4	1000000002	753
7	7	7	um	Spot	Diameter	4	1000000003	754
7	7	7	um	Spot	Diameter	4	1000000004	755
7	7	7	um	Spot	Diameter	4	1000000005	756
7	7	7	um	Spot	Diameter	4	1000000006	757
7	7	7	um	Spot	Diameter	4	1000000007	758
7	7	7	um	Spot	Diameter	4	1000000008	759
7	7	7	um	Spot	Diameter	4	1000000009	760
7	7	7	um	Spot	Diameter	4	1000000010	761
7	7	7	um	Spot	Diameter	4	1000000011	762
7	7	7	um	Spot	Diameter	4	1000000012	763
7	7	7	um	Spot	Diameter	4	1000000013	764
7	7	7	um	Spot	Diameter	4	1000000014	765
7	7	7	um	Spot	Diameter	4	1000000015	766
7	7	7	um	Spot	Diameter	4	1000000016	767
7	7	7	um	Spot	Diameter	4	1000000017	768
7	7	7	um	Spot	Diameter	4	1000000018	769
7	7	7	um	Spot	Diameter	4	1000000019	770
7	7	7	um	Spot	Diameter	4	1000000022	771
7	7	7	um	Spot	Diameter	4	1000000021	772
7	7	7	um	Spot	Diameter	4	1000000020	773
7	7	7	um	Spot	Diameter	4	1000000023	774
7	7	7	um	Spot	Diameter	4	1000000024	776
7	7	7	um	Spot	Diameter	4	1000000025	777
7	7	7	um	Spot	Diameter	4	1000000026	778
7	7	7	um	Spot	Diameter	4	1000000027	779
7	7	7	um	Spot	Diameter	4	1000000028	780
7	7	7	um	Spot	Diameter	4	1000000240	781
7	7	7	um	Spot	Diameter	4	1000000029	782
7	7	7	um	Spot	Diameter	4	1000000030	783
7	7	7	um	Spot	Diameter	4	1000000031	784
7	7	7	um	Spot	Diameter	4	1000000032	785
7	7	7	um	Spot	Diameter	4	1000000033	786
7	7	7	um	Spot	Diameter	4	1000000245	787
7	7	7	um	Spot	Diameter	4	1000000034	788
7	7	7	um	Spot	Diameter	4	1000000035	789
7	7	7	um	Spot	Diameter	4	1000000036	790
7	7	7	um	Spot	Diameter	4	1000000037	791
7	7	7	um	Spot	Diameter	4	1000000038	792
7	7	7	um	Spot	Diameter	4	1000000039	793
7	7	7	um	Spot	Diameter	4	1000000040	794
7	7	7	um	Spot	Diameter	4	1000000041	795
7	7	7	um	Spot	Diameter	4	1000000042	796
7	7	7	um	Spot	Diameter	4	1000000043	797
7	7	7	um	Spot	Diameter	4	1000000044	798
7	7	7	um	Spot	Diameter	4	1000000046	799
7	7	7	um	Spot	Diameter	4	1000000045	800
7	7	7	um	Spot	Diameter	4	1000000047	801
7	7	7	um	Spot	Diameter	4	1000000048	803
7	7	7	um	Spot	Diameter	4	1000000049	804
7	7	7	um	Spot	Diameter	4	1000000050	806
7	7	7	um	Spot	Diameter	4	1000000051	807
7	7	7	um	Spot	Diameter	4	1000000052	808
7	7	7	um	Spot	Diameter	4	1000000053	809
7	7	7	um	Spot	Diameter	4	1000000055	810
7	7	7	um	Spot	Diameter	4	1000000054	811
7	7	7	um	Spot	Diameter	4	1000000056	812
7	7	7	um	Spot	Diameter	4	1000000057	813
7	7	7	um	Spot	Diameter	4	1000000058	814
7	7	7	um	Spot	Diameter	4	1000000059	815
7	7	7	um	Spot	Diameter	4	1000000060	816
7	7	7	um	Spot	Diameter	4	1000000061	817
7	7	7	um	Spot	Diameter	4	1000000062	818
7	7	7	um	Spot	Diameter	4	1000000063	819
7	7	7	um	Spot	Diameter	4	1000000064	820
7	7	7	um	Spot	Diameter	4	1000000065	821
7	7	7	um	Spot	Diameter	4	1000000066	822
7	7	7	um	Spot	Diameter	4	1000000067	823
7	7	7	um	Spot	Diameter	4	1000000068	824
7	7	7	um	Spot	Diameter	4	1000000069	825
7	7	7	um	Spot	Diameter	4	1000000070	826
7	7	7	um	Spot	Diameter	4	1000000071	827
7	7	7	um	Spot	Diameter	4	1000000072	828
7	7	7	um	Spot	Diameter	4	1000000073	829
7	7	7	um	Spot	Diameter	4	1000000074	830
7	7	7	um	Spot	Diameter	4	1000000075	831
7	7	7	um	Spot	Diameter	4	1000000076	832
7	7	7	um	Spot	Diameter	4	1000000077	833
7	7	7	um	Spot	Diameter	4	1000000078	834
7	7	7	um	Spot	Diameter	4	1000000079	835
7	7	7	um	Spot	Diameter	4	1000000080	837
7	7	7	um	Spot	Diameter	4	1000000081	838
7	7	7	um	Spot	Diameter	4	1000000082	839
7	7	7	um	Spot	Diameter	4	1000000084	840
7	7	7	um	Spot	Diameter	4	1000000083	841
7	7	7	um	Spot	Diameter	4	1000000085	842
7	7	7	um	Spot	Diameter	4	1000000086	843
7	7	7	um	Spot	Diameter	4	1000000087	844
7	7	7	um	Spot	Diameter	4	1000000088	845
7	7	7	um	Spot	Diameter	4	1000000089	846
7	7	7	um	Spot	Diameter	4	1000000091	847
7	7	7	um	Spot	Diameter	4	1000000090	848
7	7	7	um	Spot	Diameter	4	1000000092	849
7	7	7	um	Spot	Diameter	4	1000000093	850
7	7	7	um	Spot	Diameter	4	1000000094	851
7	7	7	um	Spot	Diameter	4	1000000095	852
7	7	7	um	Spot	Diameter	4	1000000096	854
7	7	7	um	Spot	Diameter	4	1000000097	855
7	7	7	um	Spot	Diameter	4	1000000098	856
7	7	7	um	Spot	Diameter	4	1000000099	857
7	7	7	um	Spot	Diameter	4	1000000100	858
7	7	7	um	Spot	Diameter	4	1000000101	859
7	7	7	um	Spot	Diameter	4	1000000102	860
7	7	7	um	Spot	Diameter	4	1000000103	861
7	7	7	um	Spot	Diameter	4	1000000104	862
7	7	7	um	Spot	Diameter	4	1000000105	863
7	7	7	um	Spot	Diameter	4	1000000106	864
7	7	7	um	Spot	Diameter	4	1000000107	865
7	7	7	um	Spot	Diameter	4	1000000108	866
7	7	7	um	Spot	Diameter	4	1000000109	869
7	7	7	um	Spot	Diameter	4	1000000110	870
7	7	7	um	Spot	Diameter	4	1000000111	871
7	7	7	um	Spot	Diameter	4	1000000112	872
7	7	7	um	Spot	Diameter	4	1000000242	873
7	7	7	um	Spot	Diameter	4	1000000113	874
7	7	7	um	Spot	Diameter	4	1000000114	875
7	7	7	um	Spot	Diameter	4	1000000115	876
7	7	7	um	Spot	Diameter	4	1000000116	877
7	7	7	um	Spot	Diameter	4	1000000117	878
7	7	7	um	Spot	Diameter	4	1000000118	879
7	7	7	um	Spot	Diameter	4	1000000119	880
7	7	7	um	Spot	Diameter	4	1000000120	881
7	7	7	um	Spot	Diameter	4	1000000121	882
7	7	7	um	Spot	Diameter	4	1000000122	883
7	7	7	um	Spot	Diameter	4	1000000123	884
7	7	7	um	Spot	Diameter	4	1000000124	885
7	7	7	um	Spot	Diameter	4	1000000125	886
7	7	7	um	Spot	Diameter	4	1000000126	887
7	7	7	um	Spot	Diameter	4	1000000127	888
7	7	7	um	Spot	Diameter	4	1000000128	889
7	7	7	um	Spot	Diameter	4	1000000129	890
7	7	7	um	Spot	Diameter	4	1000000130	891
7	7	7	um	Spot	Diameter	4	1000000131	892
7	7	7	um	Spot	Diameter	4	1000000132	893
7	7	7	um	Spot	Diameter	4	1000000133	894
7	7	7	um	Spot	Diameter	4	1000000134	895
7	7	7	um	Spot	Diameter	4	1000000135	896
7	7	7	um	Spot	Diameter	4	1000000136	897
7	7	7	um	Spot	Diameter	4	1000000137	898
7	7	7	um	Spot	Diameter	4	1000000138	899
7	7	7	um	Spot	Diameter	4	1000000139	900
7	7	7	um	Spot	Diameter	4	1000000140	901
7	7	7	um	Spot	Diameter	4	1000000142	902
7	7	7	um	Spot	Diameter	4	1000000141	903
7	7	7	um	Spot	Diameter	4	1000000143	904
7	7	7	um	Spot	Diameter	4	1000000144	905
7	7	7	um	Spot	Diameter	4	1000000145	906
7	7	7	um	Spot	Diameter	4	1000000146	907
7	7	7	um	Spot	Diameter	4	1000000147	908
7	7	7	um	Spot	Diameter	4	1000000148	909
7	7	7	um	Spot	Diameter	4	1000000149	910
7	7	7	um	Spot	Diameter	4	1000000150	911
7	7	7	um	Spot	Diameter	4	1000000151	913
7	7	7	um	Spot	Diameter	4	1000000152	914
7	7	7	um	Spot	Diameter	4	1000000153	915
7	7	7	um	Spot	Diameter	4	1000000154	916
7	7	7	um	Spot	Diameter	4	1000000156	917
7	7	7	um	Spot	Diameter	4	1000000157	918
7	7	7	um	Spot	Diameter	4	1000000158	919
7	7	7	um	Spot	Diameter	4	1000000159	920
7	7	7	um	Spot	Diameter	4	1000000161	921
7	7	7	um	Spot	Diameter	4	1000000160	922
7	7	7	um	Spot	Diameter	4	1000000162	923
7	7	7	um	Spot	Diameter	4	1000000163	924
7	7	7	um	Spot	Diameter	4	1000000164	925
7	7	7	um	Spot	Diameter	4	1000000165	926
7	7	7	um	Spot	Diameter	4	1000000166	927
7	7	7	um	Spot	Diameter	4	1000000168	928
7	7	7	um	Spot	Diameter	4	1000000167	929
7	7	7	um	Spot	Diameter	4	1000000169	930
7	7	7	um	Spot	Diameter	4	1000000170	931
7	7	7	um	Spot	Diameter	4	1000000171	932
7	7	7	um	Spot	Diameter	4	1000000172	933
7	7	7	um	Spot	Diameter	4	1000000173	934
7	7	7	um	Spot	Diameter	4	1000000174	935
7	7	7	um	Spot	Diameter	4	1000000175	936
7	7	7	um	Spot	Diameter	4	1000000176	937
7	7	7	um	Spot	Diameter	4	1000000177	938
7	7	7	um	Spot	Diameter	4	1000000178	939
7	7	7	um	Spot	Diameter	4	1000000179	940
7	7	7	um	Spot	Diameter	4	1000000180	941
7	7	7	um	Spot	Diameter	4	1000000181	942
7	7	7	um	Spot	Diameter	4	1000000182	943
7	7	7	um	Spot	Diameter	4	1000000183	944
7	7	7	um	Spot	Diameter	4	1000000184	945
7	7	7	um	Spot	Diameter	4	1000000185	946
7	7	7	um	Spot	Diameter	4	1000000186	947
7	7	7	um	Spot	Diameter	4	1000000187	948
7	7	7	um	Spot	Diameter	4	1000000188	949
7	7	7	um	Spot	Diameter	4	1000000189	950
7	7	7	um	Spot	Diameter	4	1000000190	951
7	7	7	um	Spot	Diameter	4	1000000191	952
7	7	7	um	Spot	Diameter	4	1000000193	953
7	7	7	um	Spot	Diameter	4	1000000192	954
7	7	7	um	Spot	Diameter	4	1000000194	955
7	7	7	um	Spot	Diameter	4	1000000195	957
7	7	7	um	Spot	Diameter	4	1000000196	958
7	7	7	um	Spot	Diameter	4	1000000197	959
7	7	7	um	Spot	Diameter	4	1000000241	960
7	7	7	um	Spot	Diameter	4	1000000199	961
7	7	7	um	Spot	Diameter	4	1000000198	962
7	7	7	um	Spot	Diameter	4	1000000200	963
7	7	7	um	Spot	Diameter	4	1000000202	964
7	7	7	um	Spot	Diameter	4	1000000201	965
7	7	7	um	Spot	Diameter	4	1000000203	966
7	7	7	um	Spot	Diameter	4	1000000204	967
7	7	7	um	Spot	Diameter	4	1000000205	968
7	7	7	um	Spot	Diameter	4	1000000206	969
7	7	7	um	Spot	Diameter	4	1000000207	970
7	7	7	um	Spot	Diameter	4	1000000208	971
7	7	7	um	Spot	Diameter	4	1000000209	972
7	7	7	um	Spot	Diameter	4	1000000211	973
7	7	7	um	Spot	Diameter	4	1000000210	974
7	7	7	um	Spot	Diameter	4	1000000212	975
7	7	7	um	Spot	Diameter	4	1000000213	976
7	7	7	um	Spot	Diameter	4	1000000214	977
7	7	7	um	Spot	Diameter	4	1000000215	978
7	7	7	um	Spot	Diameter	4	1000000216	979
7	7	7	um	Spot	Diameter	4	1000000217	980
7	7	7	um	Spot	Diameter	4	1000000218	981
7	7	7	um	Spot	Diameter	4	1000000219	982
7	7	7	um	Spot	Diameter	4	1000000244	983
7	7	7	um	Spot	Diameter	4	1000000220	984
7	7	7	um	Spot	Diameter	4	1000000221	985
7	7	7	um	Spot	Diameter	4	1000000222	986
7	7	7	um	Spot	Diameter	4	1000000223	987
7	7	7	um	Spot	Diameter	4	1000000224	988
7	7	7	um	Spot	Diameter	4	1000000225	989
7	7	7	um	Spot	Diameter	4	1000000155	990
7	7	7	um	Spot	Diameter	4	1000000226	991
7	7	7	um	Spot	Diameter	4	1000000230	992
7	7	7	um	Spot	Diameter	4	1000000229	993
7	7	7	um	Spot	Diameter	4	1000000227	994
7	7	7	um	Spot	Diameter	4	1000000228	995
7	7	7	um	Spot	Diameter	4	1000000232	996
7	7	7	um	Spot	Diameter	4	1000000231	997
7	7	7	um	Spot	Diameter	4	1000000233	998
7	7	7	um	Spot	Diameter	4	1000000234	999
7	7	7	um	Spot	Diameter	4	1000000235	1000
7	7	7	um	Spot	Diameter	4	1000000236	1001
7	7	7	um	Spot	Diameter	4	1000000237	1002
7	7	7	um	Spot	Diameter	4	1000000238	1003
7	7	7	um	Spot	Diameter	4	1000000239	1004
7	7	7	um	Spot	Diameter	5	1000000000	1005
7	7	7	um	Spot	Diameter	5	1000000001	1006
7	7	7	um	Spot	Diameter	5	1000000002	1007
7	7	7	um	Spot	Diameter	5	1000000003	1008
7	7	7	um	Spot	Diameter	5	1000000004	1009
7	7	7	um	Spot	Diameter	5	1000000005	1010
7	7	7	um	Spot	Diameter	5	1000000006	1011
7	7	7	um	Spot	Diameter	5	1000000007	1012
7	7	7	um	Spot	Diameter	5	1000000008	1013
7	7	7	um	Spot	Diameter	5	1000000009	1014
7	7	7	um	Spot	Diameter	5	1000000010	1015
7	7	7	um	Spot	Diameter	5	1000000011	1016
7	7	7	um	Spot	Diameter	5	1000000012	1017
7	7	7	um	Spot	Diameter	5	1000000013	1018
7	7	7	um	Spot	Diameter	5	1000000014	1019
7	7	7	um	Spot	Diameter	5	1000000015	1020
7	7	7	um	Spot	Diameter	5	1000000016	1021
7	7	7	um	Spot	Diameter	5	1000000017	1022
7	7	7	um	Spot	Diameter	5	1000000018	1023
7	7	7	um	Spot	Diameter	5	1000000019	1024
7	7	7	um	Spot	Diameter	5	1000000022	1025
7	7	7	um	Spot	Diameter	5	1000000021	1026
7	7	7	um	Spot	Diameter	5	1000000020	1027
7	7	7	um	Spot	Diameter	5	1000000246	1028
7	7	7	um	Spot	Diameter	5	1000000023	1029
7	7	7	um	Spot	Diameter	5	1000000024	1030
7	7	7	um	Spot	Diameter	5	1000000025	1031
7	7	7	um	Spot	Diameter	5	1000000026	1032
7	7	7	um	Spot	Diameter	5	1000000027	1033
7	7	7	um	Spot	Diameter	5	1000000028	1034
7	7	7	um	Spot	Diameter	5	1000000240	1035
7	7	7	um	Spot	Diameter	5	1000000029	1036
7	7	7	um	Spot	Diameter	5	1000000030	1037
7	7	7	um	Spot	Diameter	5	1000000032	1038
7	7	7	um	Spot	Diameter	5	1000000031	1039
7	7	7	um	Spot	Diameter	5	1000000033	1040
7	7	7	um	Spot	Diameter	5	1000000245	1041
7	7	7	um	Spot	Diameter	5	1000000034	1042
7	7	7	um	Spot	Diameter	5	1000000035	1043
7	7	7	um	Spot	Diameter	5	1000000037	1044
7	7	7	um	Spot	Diameter	5	1000000036	1045
7	7	7	um	Spot	Diameter	5	1000000038	1046
7	7	7	um	Spot	Diameter	5	1000000039	1047
7	7	7	um	Spot	Diameter	5	1000000040	1048
7	7	7	um	Spot	Diameter	5	1000000041	1049
7	7	7	um	Spot	Diameter	5	1000000042	1050
7	7	7	um	Spot	Diameter	5	1000000043	1051
7	7	7	um	Spot	Diameter	5	1000000044	1052
7	7	7	um	Spot	Diameter	5	1000000046	1053
7	7	7	um	Spot	Diameter	5	1000000045	1054
7	7	7	um	Spot	Diameter	5	1000000047	1055
7	7	7	um	Spot	Diameter	5	1000000048	1057
7	7	7	um	Spot	Diameter	5	1000000049	1058
7	7	7	um	Spot	Diameter	5	1000000050	1060
7	7	7	um	Spot	Diameter	5	1000000051	1061
7	7	7	um	Spot	Diameter	5	1000000053	1062
7	7	7	um	Spot	Diameter	5	1000000052	1063
7	7	7	um	Spot	Diameter	5	1000000055	1064
7	7	7	um	Spot	Diameter	5	1000000054	1065
7	7	7	um	Spot	Diameter	5	1000000056	1066
7	7	7	um	Spot	Diameter	5	1000000057	1067
7	7	7	um	Spot	Diameter	5	1000000058	1068
7	7	7	um	Spot	Diameter	5	1000000059	1069
7	7	7	um	Spot	Diameter	5	1000000060	1070
7	7	7	um	Spot	Diameter	5	1000000061	1071
7	7	7	um	Spot	Diameter	5	1000000062	1072
7	7	7	um	Spot	Diameter	5	1000000063	1074
7	7	7	um	Spot	Diameter	5	1000000064	1075
7	7	7	um	Spot	Diameter	5	1000000065	1076
7	7	7	um	Spot	Diameter	5	1000000066	1077
7	7	7	um	Spot	Diameter	5	1000000067	1078
7	7	7	um	Spot	Diameter	5	1000000068	1079
7	7	7	um	Spot	Diameter	5	1000000069	1080
7	7	7	um	Spot	Diameter	5	1000000070	1081
7	7	7	um	Spot	Diameter	5	1000000071	1082
7	7	7	um	Spot	Diameter	5	1000000072	1083
7	7	7	um	Spot	Diameter	5	1000000073	1084
7	7	7	um	Spot	Diameter	5	1000000074	1085
7	7	7	um	Spot	Diameter	5	1000000075	1086
7	7	7	um	Spot	Diameter	5	1000000077	1087
7	7	7	um	Spot	Diameter	5	1000000076	1088
7	7	7	um	Spot	Diameter	5	1000000078	1089
7	7	7	um	Spot	Diameter	5	1000000079	1090
7	7	7	um	Spot	Diameter	5	1000000080	1091
7	7	7	um	Spot	Diameter	5	1000000081	1093
7	7	7	um	Spot	Diameter	5	1000000082	1094
7	7	7	um	Spot	Diameter	5	1000000084	1095
7	7	7	um	Spot	Diameter	5	1000000083	1096
7	7	7	um	Spot	Diameter	5	1000000085	1097
7	7	7	um	Spot	Diameter	5	1000000086	1098
7	7	7	um	Spot	Diameter	5	1000000087	1099
7	7	7	um	Spot	Diameter	5	1000000088	1100
7	7	7	um	Spot	Diameter	5	1000000089	1101
7	7	7	um	Spot	Diameter	5	1000000091	1102
7	7	7	um	Spot	Diameter	5	1000000090	1103
7	7	7	um	Spot	Diameter	5	1000000092	1104
7	7	7	um	Spot	Diameter	5	1000000093	1105
7	7	7	um	Spot	Diameter	5	1000000094	1106
7	7	7	um	Spot	Diameter	5	1000000095	1107
7	7	7	um	Spot	Diameter	5	1000000096	1109
7	7	7	um	Spot	Diameter	5	1000000097	1110
7	7	7	um	Spot	Diameter	5	1000000098	1111
7	7	7	um	Spot	Diameter	5	1000000099	1112
7	7	7	um	Spot	Diameter	5	1000000100	1113
7	7	7	um	Spot	Diameter	5	1000000101	1114
7	7	7	um	Spot	Diameter	5	1000000102	1115
7	7	7	um	Spot	Diameter	5	1000000103	1116
7	7	7	um	Spot	Diameter	5	1000000104	1117
7	7	7	um	Spot	Diameter	5	1000000105	1118
7	7	7	um	Spot	Diameter	5	1000000106	1119
7	7	7	um	Spot	Diameter	5	1000000107	1120
7	7	7	um	Spot	Diameter	5	1000000108	1121
7	7	7	um	Spot	Diameter	5	1000000109	1123
7	7	7	um	Spot	Diameter	5	1000000110	1124
7	7	7	um	Spot	Diameter	5	1000000111	1125
7	7	7	um	Spot	Diameter	5	1000000112	1126
7	7	7	um	Spot	Diameter	5	1000000242	1127
7	7	7	um	Spot	Diameter	5	1000000113	1128
7	7	7	um	Spot	Diameter	5	1000000114	1129
7	7	7	um	Spot	Diameter	5	1000000115	1130
7	7	7	um	Spot	Diameter	5	1000000116	1131
7	7	7	um	Spot	Diameter	5	1000000117	1132
7	7	7	um	Spot	Diameter	5	1000000118	1133
7	7	7	um	Spot	Diameter	5	1000000119	1134
7	7	7	um	Spot	Diameter	5	1000000120	1135
7	7	7	um	Spot	Diameter	5	1000000121	1136
7	7	7	um	Spot	Diameter	5	1000000122	1137
7	7	7	um	Spot	Diameter	5	1000000123	1138
7	7	7	um	Spot	Diameter	5	1000000124	1139
7	7	7	um	Spot	Diameter	5	1000000125	1140
7	7	7	um	Spot	Diameter	5	1000000126	1141
7	7	7	um	Spot	Diameter	5	1000000128	1142
7	7	7	um	Spot	Diameter	5	1000000127	1143
7	7	7	um	Spot	Diameter	5	1000000129	1144
7	7	7	um	Spot	Diameter	5	1000000130	1145
7	7	7	um	Spot	Diameter	5	1000000131	1146
7	7	7	um	Spot	Diameter	5	1000000132	1147
7	7	7	um	Spot	Diameter	5	1000000133	1148
7	7	7	um	Spot	Diameter	5	1000000134	1149
7	7	7	um	Spot	Diameter	5	1000000135	1150
7	7	7	um	Spot	Diameter	5	1000000136	1151
7	7	7	um	Spot	Diameter	5	1000000137	1152
7	7	7	um	Spot	Diameter	5	1000000138	1153
7	7	7	um	Spot	Diameter	5	1000000139	1154
7	7	7	um	Spot	Diameter	5	1000000140	1155
7	7	7	um	Spot	Diameter	5	1000000142	1156
7	7	7	um	Spot	Diameter	5	1000000141	1157
7	7	7	um	Spot	Diameter	5	1000000143	1158
7	7	7	um	Spot	Diameter	5	1000000243	1159
7	7	7	um	Spot	Diameter	5	1000000144	1160
7	7	7	um	Spot	Diameter	5	1000000145	1161
7	7	7	um	Spot	Diameter	5	1000000146	1162
7	7	7	um	Spot	Diameter	5	1000000147	1163
7	7	7	um	Spot	Diameter	5	1000000148	1164
7	7	7	um	Spot	Diameter	5	1000000149	1165
7	7	7	um	Spot	Diameter	5	1000000150	1166
7	7	7	um	Spot	Diameter	5	1000000151	1169
7	7	7	um	Spot	Diameter	5	1000000152	1170
7	7	7	um	Spot	Diameter	5	1000000153	1171
7	7	7	um	Spot	Diameter	5	1000000154	1172
7	7	7	um	Spot	Diameter	5	1000000156	1173
7	7	7	um	Spot	Diameter	5	1000000157	1174
7	7	7	um	Spot	Diameter	5	1000000158	1175
7	7	7	um	Spot	Diameter	5	1000000159	1176
7	7	7	um	Spot	Diameter	5	1000000160	1177
7	7	7	um	Spot	Diameter	5	1000000162	1178
7	7	7	um	Spot	Diameter	5	1000000161	1179
7	7	7	um	Spot	Diameter	5	1000000163	1180
7	7	7	um	Spot	Diameter	5	1000000164	1181
7	7	7	um	Spot	Diameter	5	1000000165	1182
7	7	7	um	Spot	Diameter	5	1000000166	1183
7	7	7	um	Spot	Diameter	5	1000000168	1184
7	7	7	um	Spot	Diameter	5	1000000167	1185
7	7	7	um	Spot	Diameter	5	1000000169	1186
7	7	7	um	Spot	Diameter	5	1000000170	1187
7	7	7	um	Spot	Diameter	5	1000000171	1188
7	7	7	um	Spot	Diameter	5	1000000172	1189
7	7	7	um	Spot	Diameter	5	1000000173	1190
7	7	7	um	Spot	Diameter	5	1000000174	1191
7	7	7	um	Spot	Diameter	5	1000000175	1192
7	7	7	um	Spot	Diameter	5	1000000176	1193
7	7	7	um	Spot	Diameter	5	1000000178	1194
7	7	7	um	Spot	Diameter	5	1000000177	1195
7	7	7	um	Spot	Diameter	5	1000000179	1196
7	7	7	um	Spot	Diameter	5	1000000180	1197
7	7	7	um	Spot	Diameter	5	1000000181	1198
7	7	7	um	Spot	Diameter	5	1000000182	1199
7	7	7	um	Spot	Diameter	5	1000000183	1200
7	7	7	um	Spot	Diameter	5	1000000184	1201
7	7	7	um	Spot	Diameter	5	1000000185	1202
7	7	7	um	Spot	Diameter	5	1000000186	1203
7	7	7	um	Spot	Diameter	5	1000000187	1204
7	7	7	um	Spot	Diameter	5	1000000188	1205
7	7	7	um	Spot	Diameter	5	1000000189	1206
7	7	7	um	Spot	Diameter	5	1000000190	1207
7	7	7	um	Spot	Diameter	5	1000000191	1208
7	7	7	um	Spot	Diameter	5	1000000193	1209
7	7	7	um	Spot	Diameter	5	1000000192	1210
7	7	7	um	Spot	Diameter	5	1000000194	1211
7	7	7	um	Spot	Diameter	5	1000000195	1213
7	7	7	um	Spot	Diameter	5	1000000196	1214
7	7	7	um	Spot	Diameter	5	1000000197	1215
7	7	7	um	Spot	Diameter	5	1000000199	1216
7	7	7	um	Spot	Diameter	5	1000000241	1217
7	7	7	um	Spot	Diameter	5	1000000198	1218
7	7	7	um	Spot	Diameter	5	1000000200	1219
7	7	7	um	Spot	Diameter	5	1000000202	1220
7	7	7	um	Spot	Diameter	5	1000000201	1221
7	7	7	um	Spot	Diameter	5	1000000203	1222
7	7	7	um	Spot	Diameter	5	1000000205	1223
7	7	7	um	Spot	Diameter	5	1000000206	1224
7	7	7	um	Spot	Diameter	5	1000000207	1225
7	7	7	um	Spot	Diameter	5	1000000208	1226
7	7	7	um	Spot	Diameter	5	1000000209	1227
7	7	7	um	Spot	Diameter	5	1000000211	1228
7	7	7	um	Spot	Diameter	5	1000000210	1229
7	7	7	um	Spot	Diameter	5	1000000213	1230
7	7	7	um	Spot	Diameter	5	1000000212	1231
7	7	7	um	Spot	Diameter	5	1000000214	1232
7	7	7	um	Spot	Diameter	5	1000000215	1233
7	7	7	um	Spot	Diameter	5	1000000216	1234
7	7	7	um	Spot	Diameter	5	1000000217	1235
7	7	7	um	Spot	Diameter	5	1000000218	1236
7	7	7	um	Spot	Diameter	5	1000000219	1237
7	7	7	um	Spot	Diameter	5	1000000244	1238
7	7	7	um	Spot	Diameter	5	1000000220	1239
7	7	7	um	Spot	Diameter	5	1000000221	1240
7	7	7	um	Spot	Diameter	5	1000000222	1241
7	7	7	um	Spot	Diameter	5	1000000223	1242
7	7	7	um	Spot	Diameter	5	1000000224	1243
7	7	7	um	Spot	Diameter	5	1000000225	1244
7	7	7	um	Spot	Diameter	5	1000000155	1245
7	7	7	um	Spot	Diameter	5	1000000229	1246
7	7	7	um	Spot	Diameter	5	1000000226	1247
7	7	7	um	Spot	Diameter	5	1000000230	1248
7	7	7	um	Spot	Diameter	5	1000000227	1249
7	7	7	um	Spot	Diameter	5	1000000228	1250
7	7	7	um	Spot	Diameter	5	1000000232	1251
7	7	7	um	Spot	Diameter	5	1000000231	1252
7	7	7	um	Spot	Diameter	5	1000000233	1253
7	7	7	um	Spot	Diameter	5	1000000234	1254
7	7	7	um	Spot	Diameter	5	1000000235	1255
7	7	7	um	Spot	Diameter	5	1000000236	1256
7	7	7	um	Spot	Diameter	5	1000000237	1257
7	7	7	um	Spot	Diameter	5	1000000238	1258
7	7	7	um	Spot	Diameter	5	1000000239	1259
7	7	7	um	Spot	Diameter	6	1000000000	1260
7	7	7	um	Spot	Diameter	6	1000000001	1261
7	7	7	um	Spot	Diameter	6	1000000002	1262
7	7	7	um	Spot	Diameter	6	1000000003	1263
7	7	7	um	Spot	Diameter	6	1000000004	1264
7	7	7	um	Spot	Diameter	6	1000000005	1265
7	7	7	um	Spot	Diameter	6	1000000006	1266
7	7	7	um	Spot	Diameter	6	1000000007	1267
7	7	7	um	Spot	Diameter	6	1000000008	1268
7	7	7	um	Spot	Diameter	6	1000000009	1269
7	7	7	um	Spot	Diameter	6	1000000010	1270
7	7	7	um	Spot	Diameter	6	1000000012	1271
7	7	7	um	Spot	Diameter	6	1000000013	1272
7	7	7	um	Spot	Diameter	6	1000000014	1273
7	7	7	um	Spot	Diameter	6	1000000015	1274
7	7	7	um	Spot	Diameter	6	1000000016	1275
7	7	7	um	Spot	Diameter	6	1000000017	1276
7	7	7	um	Spot	Diameter	6	1000000018	1277
7	7	7	um	Spot	Diameter	6	1000000019	1278
7	7	7	um	Spot	Diameter	6	1000000022	1279
7	7	7	um	Spot	Diameter	6	1000000021	1280
7	7	7	um	Spot	Diameter	6	1000000020	1281
7	7	7	um	Spot	Diameter	6	1000000246	1282
7	7	7	um	Spot	Diameter	6	1000000023	1283
7	7	7	um	Spot	Diameter	6	1000000024	1284
7	7	7	um	Spot	Diameter	6	1000000025	1285
7	7	7	um	Spot	Diameter	6	1000000026	1286
7	7	7	um	Spot	Diameter	6	1000000027	1287
7	7	7	um	Spot	Diameter	6	1000000028	1288
7	7	7	um	Spot	Diameter	6	1000000240	1289
7	7	7	um	Spot	Diameter	6	1000000029	1290
7	7	7	um	Spot	Diameter	6	1000000030	1291
7	7	7	um	Spot	Diameter	6	1000000031	1292
7	7	7	um	Spot	Diameter	6	1000000032	1293
7	7	7	um	Spot	Diameter	6	1000000033	1294
7	7	7	um	Spot	Diameter	6	1000000245	1295
7	7	7	um	Spot	Diameter	6	1000000034	1296
7	7	7	um	Spot	Diameter	6	1000000035	1297
7	7	7	um	Spot	Diameter	6	1000000037	1298
7	7	7	um	Spot	Diameter	6	1000000036	1299
7	7	7	um	Spot	Diameter	6	1000000038	1300
7	7	7	um	Spot	Diameter	6	1000000039	1301
7	7	7	um	Spot	Diameter	6	1000000040	1302
7	7	7	um	Spot	Diameter	6	1000000041	1303
7	7	7	um	Spot	Diameter	6	1000000042	1304
7	7	7	um	Spot	Diameter	6	1000000043	1305
7	7	7	um	Spot	Diameter	6	1000000044	1306
7	7	7	um	Spot	Diameter	6	1000000046	1307
7	7	7	um	Spot	Diameter	6	1000000045	1308
7	7	7	um	Spot	Diameter	6	1000000047	1309
7	7	7	um	Spot	Diameter	6	1000000048	1311
7	7	7	um	Spot	Diameter	6	1000000049	1312
7	7	7	um	Spot	Diameter	6	1000000050	1314
7	7	7	um	Spot	Diameter	6	1000000051	1315
7	7	7	um	Spot	Diameter	6	1000000052	1316
7	7	7	um	Spot	Diameter	6	1000000055	1317
7	7	7	um	Spot	Diameter	6	1000000054	1318
7	7	7	um	Spot	Diameter	6	1000000056	1319
7	7	7	um	Spot	Diameter	6	1000000057	1320
7	7	7	um	Spot	Diameter	6	1000000058	1321
7	7	7	um	Spot	Diameter	6	1000000059	1322
7	7	7	um	Spot	Diameter	6	1000000060	1323
7	7	7	um	Spot	Diameter	6	1000000061	1324
7	7	7	um	Spot	Diameter	6	1000000062	1325
7	7	7	um	Spot	Diameter	6	1000000063	1327
7	7	7	um	Spot	Diameter	6	1000000064	1328
7	7	7	um	Spot	Diameter	6	1000000065	1329
7	7	7	um	Spot	Diameter	6	1000000066	1330
7	7	7	um	Spot	Diameter	6	1000000067	1331
7	7	7	um	Spot	Diameter	6	1000000068	1332
7	7	7	um	Spot	Diameter	6	1000000069	1333
7	7	7	um	Spot	Diameter	6	1000000070	1334
7	7	7	um	Spot	Diameter	6	1000000071	1335
7	7	7	um	Spot	Diameter	6	1000000072	1336
7	7	7	um	Spot	Diameter	6	1000000073	1337
7	7	7	um	Spot	Diameter	6	1000000074	1338
7	7	7	um	Spot	Diameter	6	1000000075	1339
7	7	7	um	Spot	Diameter	6	1000000076	1340
7	7	7	um	Spot	Diameter	6	1000000077	1341
7	7	7	um	Spot	Diameter	6	1000000078	1342
7	7	7	um	Spot	Diameter	6	1000000079	1343
7	7	7	um	Spot	Diameter	6	1000000080	1344
7	7	7	um	Spot	Diameter	6	1000000081	1345
7	7	7	um	Spot	Diameter	6	1000000082	1347
7	7	7	um	Spot	Diameter	6	1000000084	1348
7	7	7	um	Spot	Diameter	6	1000000083	1349
7	7	7	um	Spot	Diameter	6	1000000085	1350
7	7	7	um	Spot	Diameter	6	1000000086	1351
7	7	7	um	Spot	Diameter	6	1000000087	1352
7	7	7	um	Spot	Diameter	6	1000000088	1353
7	7	7	um	Spot	Diameter	6	1000000089	1354
7	7	7	um	Spot	Diameter	6	1000000091	1355
7	7	7	um	Spot	Diameter	6	1000000090	1356
7	7	7	um	Spot	Diameter	6	1000000092	1357
7	7	7	um	Spot	Diameter	6	1000000093	1358
7	7	7	um	Spot	Diameter	6	1000000094	1359
7	7	7	um	Spot	Diameter	6	1000000095	1360
7	7	7	um	Spot	Diameter	6	1000000096	1362
7	7	7	um	Spot	Diameter	6	1000000097	1363
7	7	7	um	Spot	Diameter	6	1000000098	1364
7	7	7	um	Spot	Diameter	6	1000000099	1365
7	7	7	um	Spot	Diameter	6	1000000100	1366
7	7	7	um	Spot	Diameter	6	1000000101	1367
7	7	7	um	Spot	Diameter	6	1000000102	1368
7	7	7	um	Spot	Diameter	6	1000000103	1369
7	7	7	um	Spot	Diameter	6	1000000104	1370
7	7	7	um	Spot	Diameter	6	1000000105	1371
7	7	7	um	Spot	Diameter	6	1000000107	1372
7	7	7	um	Spot	Diameter	6	1000000106	1373
7	7	7	um	Spot	Diameter	6	1000000108	1374
7	7	7	um	Spot	Diameter	6	1000000109	1377
7	7	7	um	Spot	Diameter	6	1000000110	1378
7	7	7	um	Spot	Diameter	6	1000000111	1379
7	7	7	um	Spot	Diameter	6	1000000112	1380
7	7	7	um	Spot	Diameter	6	1000000242	1381
7	7	7	um	Spot	Diameter	6	1000000113	1382
7	7	7	um	Spot	Diameter	6	1000000114	1383
7	7	7	um	Spot	Diameter	6	1000000115	1384
7	7	7	um	Spot	Diameter	6	1000000116	1385
7	7	7	um	Spot	Diameter	6	1000000117	1386
7	7	7	um	Spot	Diameter	6	1000000118	1387
7	7	7	um	Spot	Diameter	6	1000000119	1388
7	7	7	um	Spot	Diameter	6	1000000120	1389
7	7	7	um	Spot	Diameter	6	1000000121	1390
7	7	7	um	Spot	Diameter	6	1000000122	1391
7	7	7	um	Spot	Diameter	6	1000000123	1392
7	7	7	um	Spot	Diameter	6	1000000124	1393
7	7	7	um	Spot	Diameter	6	1000000125	1394
7	7	7	um	Spot	Diameter	6	1000000126	1395
7	7	7	um	Spot	Diameter	6	1000000127	1396
7	7	7	um	Spot	Diameter	6	1000000128	1397
7	7	7	um	Spot	Diameter	6	1000000129	1398
7	7	7	um	Spot	Diameter	6	1000000130	1399
7	7	7	um	Spot	Diameter	6	1000000131	1400
7	7	7	um	Spot	Diameter	6	1000000132	1401
7	7	7	um	Spot	Diameter	6	1000000133	1402
7	7	7	um	Spot	Diameter	6	1000000134	1403
7	7	7	um	Spot	Diameter	6	1000000135	1404
7	7	7	um	Spot	Diameter	6	1000000136	1405
7	7	7	um	Spot	Diameter	6	1000000137	1406
7	7	7	um	Spot	Diameter	6	1000000138	1407
7	7	7	um	Spot	Diameter	6	1000000139	1408
7	7	7	um	Spot	Diameter	6	1000000140	1409
7	7	7	um	Spot	Diameter	6	1000000142	1410
7	7	7	um	Spot	Diameter	6	1000000141	1411
7	7	7	um	Spot	Diameter	6	1000000143	1412
7	7	7	um	Spot	Diameter	6	1000000144	1413
7	7	7	um	Spot	Diameter	6	1000000243	1414
7	7	7	um	Spot	Diameter	6	1000000145	1415
7	7	7	um	Spot	Diameter	6	1000000146	1416
7	7	7	um	Spot	Diameter	6	1000000147	1417
7	7	7	um	Spot	Diameter	6	1000000148	1418
7	7	7	um	Spot	Diameter	6	1000000149	1419
7	7	7	um	Spot	Diameter	6	1000000150	1420
7	7	7	um	Spot	Diameter	6	1000000151	1423
7	7	7	um	Spot	Diameter	6	1000000152	1424
7	7	7	um	Spot	Diameter	6	1000000153	1425
7	7	7	um	Spot	Diameter	6	1000000247	1426
7	7	7	um	Spot	Diameter	6	1000000154	1427
7	7	7	um	Spot	Diameter	6	1000000229	1428
7	7	7	um	Spot	Diameter	6	1000000156	1429
7	7	7	um	Spot	Diameter	6	1000000157	1430
7	7	7	um	Spot	Diameter	6	1000000158	1431
7	7	7	um	Spot	Diameter	6	1000000159	1432
7	7	7	um	Spot	Diameter	6	1000000160	1433
7	7	7	um	Spot	Diameter	6	1000000162	1434
7	7	7	um	Spot	Diameter	6	1000000161	1435
7	7	7	um	Spot	Diameter	6	1000000163	1436
7	7	7	um	Spot	Diameter	6	1000000164	1437
7	7	7	um	Spot	Diameter	6	1000000165	1438
7	7	7	um	Spot	Diameter	6	1000000166	1439
7	7	7	um	Spot	Diameter	6	1000000168	1440
7	7	7	um	Spot	Diameter	6	1000000167	1441
7	7	7	um	Spot	Diameter	6	1000000170	1442
7	7	7	um	Spot	Diameter	6	1000000169	1443
7	7	7	um	Spot	Diameter	6	1000000171	1444
7	7	7	um	Spot	Diameter	6	1000000172	1445
7	7	7	um	Spot	Diameter	6	1000000173	1446
7	7	7	um	Spot	Diameter	6	1000000174	1447
7	7	7	um	Spot	Diameter	6	1000000175	1448
7	7	7	um	Spot	Diameter	6	1000000176	1449
7	7	7	um	Spot	Diameter	6	1000000178	1450
7	7	7	um	Spot	Diameter	6	1000000177	1451
7	7	7	um	Spot	Diameter	6	1000000179	1452
7	7	7	um	Spot	Diameter	6	1000000180	1453
7	7	7	um	Spot	Diameter	6	1000000181	1454
7	7	7	um	Spot	Diameter	6	1000000182	1455
7	7	7	um	Spot	Diameter	6	1000000183	1456
7	7	7	um	Spot	Diameter	6	1000000184	1457
7	7	7	um	Spot	Diameter	6	1000000185	1458
7	7	7	um	Spot	Diameter	6	1000000186	1459
7	7	7	um	Spot	Diameter	6	1000000187	1460
7	7	7	um	Spot	Diameter	6	1000000188	1461
7	7	7	um	Spot	Diameter	6	1000000189	1462
7	7	7	um	Spot	Diameter	6	1000000190	1463
7	7	7	um	Spot	Diameter	6	1000000191	1464
7	7	7	um	Spot	Diameter	6	1000000193	1465
7	7	7	um	Spot	Diameter	6	1000000192	1466
7	7	7	um	Spot	Diameter	6	1000000194	1467
7	7	7	um	Spot	Diameter	6	1000000195	1469
7	7	7	um	Spot	Diameter	6	1000000196	1470
7	7	7	um	Spot	Diameter	6	1000000197	1471
7	7	7	um	Spot	Diameter	6	1000000199	1472
7	7	7	um	Spot	Diameter	6	1000000241	1473
7	7	7	um	Spot	Diameter	6	1000000198	1474
7	7	7	um	Spot	Diameter	6	1000000200	1475
7	7	7	um	Spot	Diameter	6	1000000202	1476
7	7	7	um	Spot	Diameter	6	1000000203	1477
7	7	7	um	Spot	Diameter	6	1000000204	1478
7	7	7	um	Spot	Diameter	6	1000000205	1479
7	7	7	um	Spot	Diameter	6	1000000206	1480
7	7	7	um	Spot	Diameter	6	1000000207	1481
7	7	7	um	Spot	Diameter	6	1000000208	1482
7	7	7	um	Spot	Diameter	6	1000000209	1483
7	7	7	um	Spot	Diameter	6	1000000211	1484
7	7	7	um	Spot	Diameter	6	1000000210	1485
7	7	7	um	Spot	Diameter	6	1000000212	1486
7	7	7	um	Spot	Diameter	6	1000000213	1487
7	7	7	um	Spot	Diameter	6	1000000214	1488
7	7	7	um	Spot	Diameter	6	1000000215	1489
7	7	7	um	Spot	Diameter	6	1000000216	1490
7	7	7	um	Spot	Diameter	6	1000000217	1491
7	7	7	um	Spot	Diameter	6	1000000218	1492
7	7	7	um	Spot	Diameter	6	1000000219	1493
7	7	7	um	Spot	Diameter	6	1000000244	1494
7	7	7	um	Spot	Diameter	6	1000000220	1495
7	7	7	um	Spot	Diameter	6	1000000221	1496
7	7	7	um	Spot	Diameter	6	1000000222	1497
7	7	7	um	Spot	Diameter	6	1000000223	1498
7	7	7	um	Spot	Diameter	6	1000000224	1499
7	7	7	um	Spot	Diameter	6	1000000225	1500
7	7	7	um	Spot	Diameter	6	1000000155	1501
7	7	7	um	Spot	Diameter	6	1000000230	1502
7	7	7	um	Spot	Diameter	6	1000000226	1503
7	7	7	um	Spot	Diameter	6	1000000227	1504
7	7	7	um	Spot	Diameter	6	1000000228	1505
7	7	7	um	Spot	Diameter	6	1000000232	1506
7	7	7	um	Spot	Diameter	6	1000000231	1507
7	7	7	um	Spot	Diameter	6	1000000233	1508
7	7	7	um	Spot	Diameter	6	1000000234	1509
7	7	7	um	Spot	Diameter	6	1000000235	1510
7	7	7	um	Spot	Diameter	6	1000000236	1511
7	7	7	um	Spot	Diameter	6	1000000237	1512
7	7	7	um	Spot	Diameter	6	1000000238	1513
7	7	7	um	Spot	Diameter	6	1000000239	1514
7	7	7	um	Spot	Diameter	7	1000000000	1515
7	7	7	um	Spot	Diameter	7	1000000001	1516
7	7	7	um	Spot	Diameter	7	1000000002	1517
7	7	7	um	Spot	Diameter	7	1000000003	1518
7	7	7	um	Spot	Diameter	7	1000000004	1519
7	7	7	um	Spot	Diameter	7	1000000005	1520
7	7	7	um	Spot	Diameter	7	1000000006	1521
7	7	7	um	Spot	Diameter	7	1000000007	1522
7	7	7	um	Spot	Diameter	7	1000000008	1523
7	7	7	um	Spot	Diameter	7	1000000009	1524
7	7	7	um	Spot	Diameter	7	1000000010	1525
7	7	7	um	Spot	Diameter	7	1000000011	1526
7	7	7	um	Spot	Diameter	7	1000000012	1527
7	7	7	um	Spot	Diameter	7	1000000013	1528
7	7	7	um	Spot	Diameter	7	1000000014	1529
7	7	7	um	Spot	Diameter	7	1000000015	1530
7	7	7	um	Spot	Diameter	7	1000000016	1531
7	7	7	um	Spot	Diameter	7	1000000017	1532
7	7	7	um	Spot	Diameter	7	1000000018	1533
7	7	7	um	Spot	Diameter	7	1000000019	1534
7	7	7	um	Spot	Diameter	7	1000000021	1535
7	7	7	um	Spot	Diameter	7	1000000022	1536
7	7	7	um	Spot	Diameter	7	1000000020	1537
7	7	7	um	Spot	Diameter	7	1000000248	1538
7	7	7	um	Spot	Diameter	7	1000000023	1539
7	7	7	um	Spot	Diameter	7	1000000246	1540
7	7	7	um	Spot	Diameter	7	1000000024	1542
7	7	7	um	Spot	Diameter	7	1000000025	1543
7	7	7	um	Spot	Diameter	7	1000000026	1544
7	7	7	um	Spot	Diameter	7	1000000027	1545
7	7	7	um	Spot	Diameter	7	1000000028	1546
7	7	7	um	Spot	Diameter	7	1000000240	1547
7	7	7	um	Spot	Diameter	7	1000000029	1548
7	7	7	um	Spot	Diameter	7	1000000030	1549
7	7	7	um	Spot	Diameter	7	1000000031	1550
7	7	7	um	Spot	Diameter	7	1000000032	1551
7	7	7	um	Spot	Diameter	7	1000000033	1552
7	7	7	um	Spot	Diameter	7	1000000245	1553
7	7	7	um	Spot	Diameter	7	1000000034	1554
7	7	7	um	Spot	Diameter	7	1000000035	1555
7	7	7	um	Spot	Diameter	7	1000000036	1556
7	7	7	um	Spot	Diameter	7	1000000037	1557
7	7	7	um	Spot	Diameter	7	1000000038	1558
7	7	7	um	Spot	Diameter	7	1000000039	1559
7	7	7	um	Spot	Diameter	7	1000000040	1560
7	7	7	um	Spot	Diameter	7	1000000041	1561
7	7	7	um	Spot	Diameter	7	1000000042	1562
7	7	7	um	Spot	Diameter	7	1000000043	1563
7	7	7	um	Spot	Diameter	7	1000000044	1564
7	7	7	um	Spot	Diameter	7	1000000046	1565
7	7	7	um	Spot	Diameter	7	1000000045	1566
7	7	7	um	Spot	Diameter	7	1000000047	1567
7	7	7	um	Spot	Diameter	7	1000000049	1569
7	7	7	um	Spot	Diameter	7	1000000048	1570
7	7	7	um	Spot	Diameter	7	1000000050	1572
7	7	7	um	Spot	Diameter	7	1000000051	1573
7	7	7	um	Spot	Diameter	7	1000000052	1574
7	7	7	um	Spot	Diameter	7	1000000055	1575
7	7	7	um	Spot	Diameter	7	1000000054	1576
7	7	7	um	Spot	Diameter	7	1000000056	1577
7	7	7	um	Spot	Diameter	7	1000000057	1578
7	7	7	um	Spot	Diameter	7	1000000058	1579
7	7	7	um	Spot	Diameter	7	1000000059	1580
7	7	7	um	Spot	Diameter	7	1000000060	1581
7	7	7	um	Spot	Diameter	7	1000000061	1582
7	7	7	um	Spot	Diameter	7	1000000062	1583
7	7	7	um	Spot	Diameter	7	1000000063	1585
7	7	7	um	Spot	Diameter	7	1000000064	1586
7	7	7	um	Spot	Diameter	7	1000000065	1587
7	7	7	um	Spot	Diameter	7	1000000066	1588
7	7	7	um	Spot	Diameter	7	1000000067	1589
7	7	7	um	Spot	Diameter	7	1000000068	1590
7	7	7	um	Spot	Diameter	7	1000000104	1591
7	7	7	um	Spot	Diameter	7	1000000069	1592
7	7	7	um	Spot	Diameter	7	1000000070	1593
7	7	7	um	Spot	Diameter	7	1000000072	1594
7	7	7	um	Spot	Diameter	7	1000000071	1595
7	7	7	um	Spot	Diameter	7	1000000073	1596
7	7	7	um	Spot	Diameter	7	1000000074	1597
7	7	7	um	Spot	Diameter	7	1000000075	1598
7	7	7	um	Spot	Diameter	7	1000000076	1599
7	7	7	um	Spot	Diameter	7	1000000077	1600
7	7	7	um	Spot	Diameter	7	1000000078	1601
7	7	7	um	Spot	Diameter	7	1000000079	1602
7	7	7	um	Spot	Diameter	7	1000000080	1603
7	7	7	um	Spot	Diameter	7	1000000081	1604
7	7	7	um	Spot	Diameter	7	1000000083	1605
7	7	7	um	Spot	Diameter	7	1000000082	1606
7	7	7	um	Spot	Diameter	7	1000000084	1607
7	7	7	um	Spot	Diameter	7	1000000085	1608
7	7	7	um	Spot	Diameter	7	1000000086	1609
7	7	7	um	Spot	Diameter	7	1000000087	1610
7	7	7	um	Spot	Diameter	7	1000000088	1611
7	7	7	um	Spot	Diameter	7	1000000089	1612
7	7	7	um	Spot	Diameter	7	1000000090	1613
7	7	7	um	Spot	Diameter	7	1000000091	1614
7	7	7	um	Spot	Diameter	7	1000000092	1615
7	7	7	um	Spot	Diameter	7	1000000093	1616
7	7	7	um	Spot	Diameter	7	1000000094	1617
7	7	7	um	Spot	Diameter	7	1000000095	1618
7	7	7	um	Spot	Diameter	7	1000000096	1620
7	7	7	um	Spot	Diameter	7	1000000097	1621
7	7	7	um	Spot	Diameter	7	1000000099	1622
7	7	7	um	Spot	Diameter	7	1000000100	1623
7	7	7	um	Spot	Diameter	7	1000000101	1624
7	7	7	um	Spot	Diameter	7	1000000102	1625
7	7	7	um	Spot	Diameter	7	1000000103	1626
7	7	7	um	Spot	Diameter	7	1000000105	1627
7	7	7	um	Spot	Diameter	7	1000000107	1628
7	7	7	um	Spot	Diameter	7	1000000106	1629
7	7	7	um	Spot	Diameter	7	1000000108	1630
7	7	7	um	Spot	Diameter	7	1000000109	1632
7	7	7	um	Spot	Diameter	7	1000000110	1633
7	7	7	um	Spot	Diameter	7	1000000111	1634
7	7	7	um	Spot	Diameter	7	1000000112	1635
7	7	7	um	Spot	Diameter	7	1000000242	1636
7	7	7	um	Spot	Diameter	7	1000000113	1637
7	7	7	um	Spot	Diameter	7	1000000114	1638
7	7	7	um	Spot	Diameter	7	1000000115	1639
7	7	7	um	Spot	Diameter	7	1000000116	1640
7	7	7	um	Spot	Diameter	7	1000000117	1641
7	7	7	um	Spot	Diameter	7	1000000118	1642
7	7	7	um	Spot	Diameter	7	1000000119	1643
7	7	7	um	Spot	Diameter	7	1000000120	1644
7	7	7	um	Spot	Diameter	7	1000000121	1645
7	7	7	um	Spot	Diameter	7	1000000122	1646
7	7	7	um	Spot	Diameter	7	1000000123	1647
7	7	7	um	Spot	Diameter	7	1000000124	1648
7	7	7	um	Spot	Diameter	7	1000000125	1649
7	7	7	um	Spot	Diameter	7	1000000127	1650
7	7	7	um	Spot	Diameter	7	1000000126	1651
7	7	7	um	Spot	Diameter	7	1000000128	1652
7	7	7	um	Spot	Diameter	7	1000000129	1653
7	7	7	um	Spot	Diameter	7	1000000130	1654
7	7	7	um	Spot	Diameter	7	1000000131	1655
7	7	7	um	Spot	Diameter	7	1000000133	1656
7	7	7	um	Spot	Diameter	7	1000000134	1657
7	7	7	um	Spot	Diameter	7	1000000135	1658
7	7	7	um	Spot	Diameter	7	1000000136	1659
7	7	7	um	Spot	Diameter	7	1000000137	1660
7	7	7	um	Spot	Diameter	7	1000000141	1661
7	7	7	um	Spot	Diameter	7	1000000138	1662
7	7	7	um	Spot	Diameter	7	1000000139	1663
7	7	7	um	Spot	Diameter	7	1000000140	1664
7	7	7	um	Spot	Diameter	7	1000000142	1665
7	7	7	um	Spot	Diameter	7	1000000143	1666
7	7	7	um	Spot	Diameter	7	1000000144	1667
7	7	7	um	Spot	Diameter	7	1000000243	1668
7	7	7	um	Spot	Diameter	7	1000000145	1669
7	7	7	um	Spot	Diameter	7	1000000146	1670
7	7	7	um	Spot	Diameter	7	1000000147	1671
7	7	7	um	Spot	Diameter	7	1000000148	1672
7	7	7	um	Spot	Diameter	7	1000000149	1673
7	7	7	um	Spot	Diameter	7	1000000150	1674
7	7	7	um	Spot	Diameter	7	1000000151	1677
7	7	7	um	Spot	Diameter	7	1000000152	1678
7	7	7	um	Spot	Diameter	7	1000000153	1679
7	7	7	um	Spot	Diameter	7	1000000247	1680
7	7	7	um	Spot	Diameter	7	1000000229	1681
7	7	7	um	Spot	Diameter	7	1000000154	1682
7	7	7	um	Spot	Diameter	7	1000000156	1683
7	7	7	um	Spot	Diameter	7	1000000157	1684
7	7	7	um	Spot	Diameter	7	1000000158	1685
7	7	7	um	Spot	Diameter	7	1000000159	1686
7	7	7	um	Spot	Diameter	7	1000000160	1687
7	7	7	um	Spot	Diameter	7	1000000162	1688
7	7	7	um	Spot	Diameter	7	1000000161	1689
7	7	7	um	Spot	Diameter	7	1000000163	1690
7	7	7	um	Spot	Diameter	7	1000000164	1691
7	7	7	um	Spot	Diameter	7	1000000165	1692
7	7	7	um	Spot	Diameter	7	1000000166	1693
7	7	7	um	Spot	Diameter	7	1000000168	1694
7	7	7	um	Spot	Diameter	7	1000000167	1695
7	7	7	um	Spot	Diameter	7	1000000170	1696
7	7	7	um	Spot	Diameter	7	1000000169	1697
7	7	7	um	Spot	Diameter	7	1000000171	1698
7	7	7	um	Spot	Diameter	7	1000000172	1699
7	7	7	um	Spot	Diameter	7	1000000173	1700
7	7	7	um	Spot	Diameter	7	1000000174	1701
7	7	7	um	Spot	Diameter	7	1000000175	1702
7	7	7	um	Spot	Diameter	7	1000000176	1703
7	7	7	um	Spot	Diameter	7	1000000178	1704
7	7	7	um	Spot	Diameter	7	1000000177	1705
7	7	7	um	Spot	Diameter	7	1000000179	1706
7	7	7	um	Spot	Diameter	7	1000000180	1707
7	7	7	um	Spot	Diameter	7	1000000181	1708
7	7	7	um	Spot	Diameter	7	1000000182	1709
7	7	7	um	Spot	Diameter	7	1000000183	1710
7	7	7	um	Spot	Diameter	7	1000000184	1711
7	7	7	um	Spot	Diameter	7	1000000185	1712
7	7	7	um	Spot	Diameter	7	1000000249	1713
7	7	7	um	Spot	Diameter	7	1000000186	1714
7	7	7	um	Spot	Diameter	7	1000000187	1715
7	7	7	um	Spot	Diameter	7	1000000188	1716
7	7	7	um	Spot	Diameter	7	1000000189	1717
7	7	7	um	Spot	Diameter	7	1000000190	1718
7	7	7	um	Spot	Diameter	7	1000000191	1719
7	7	7	um	Spot	Diameter	7	1000000193	1720
7	7	7	um	Spot	Diameter	7	1000000192	1721
7	7	7	um	Spot	Diameter	7	1000000194	1722
7	7	7	um	Spot	Diameter	7	1000000195	1724
7	7	7	um	Spot	Diameter	7	1000000197	1725
7	7	7	um	Spot	Diameter	7	1000000241	1726
7	7	7	um	Spot	Diameter	7	1000000199	1727
7	7	7	um	Spot	Diameter	7	1000000198	1728
7	7	7	um	Spot	Diameter	7	1000000200	1729
7	7	7	um	Spot	Diameter	7	1000000202	1730
7	7	7	um	Spot	Diameter	7	1000000203	1731
7	7	7	um	Spot	Diameter	7	1000000205	1732
7	7	7	um	Spot	Diameter	7	1000000206	1733
7	7	7	um	Spot	Diameter	7	1000000207	1734
7	7	7	um	Spot	Diameter	7	1000000208	1735
7	7	7	um	Spot	Diameter	7	1000000209	1736
7	7	7	um	Spot	Diameter	7	1000000211	1737
7	7	7	um	Spot	Diameter	7	1000000210	1738
7	7	7	um	Spot	Diameter	7	1000000212	1739
7	7	7	um	Spot	Diameter	7	1000000213	1740
7	7	7	um	Spot	Diameter	7	1000000214	1741
7	7	7	um	Spot	Diameter	7	1000000215	1742
7	7	7	um	Spot	Diameter	7	1000000216	1743
7	7	7	um	Spot	Diameter	7	1000000217	1744
7	7	7	um	Spot	Diameter	7	1000000218	1745
7	7	7	um	Spot	Diameter	7	1000000219	1746
7	7	7	um	Spot	Diameter	7	1000000244	1747
7	7	7	um	Spot	Diameter	7	1000000220	1748
7	7	7	um	Spot	Diameter	7	1000000221	1749
7	7	7	um	Spot	Diameter	7	1000000222	1750
7	7	7	um	Spot	Diameter	7	1000000223	1751
7	7	7	um	Spot	Diameter	7	1000000224	1752
7	7	7	um	Spot	Diameter	7	1000000225	1753
7	7	7	um	Spot	Diameter	7	1000000155	1754
7	7	7	um	Spot	Diameter	7	1000000226	1755
7	7	7	um	Spot	Diameter	7	1000000227	1756
7	7	7	um	Spot	Diameter	7	1000000228	1757
7	7	7	um	Spot	Diameter	7	1000000232	1758
7	7	7	um	Spot	Diameter	7	1000000231	1759
7	7	7	um	Spot	Diameter	7	1000000233	1760
7	7	7	um	Spot	Diameter	7	1000000234	1761
7	7	7	um	Spot	Diameter	7	1000000235	1762
7	7	7	um	Spot	Diameter	7	1000000236	1763
7	7	7	um	Spot	Diameter	7	1000000237	1764
7	7	7	um	Spot	Diameter	7	1000000238	1765
7	7	7	um	Spot	Diameter	7	1000000239	1766
7	7	7	um	Spot	Diameter	8	1000000250	1767
7	7	7	um	Spot	Diameter	8	1000000000	1768
7	7	7	um	Spot	Diameter	8	1000000001	1769
7	7	7	um	Spot	Diameter	8	1000000002	1770
7	7	7	um	Spot	Diameter	8	1000000003	1771
7	7	7	um	Spot	Diameter	8	1000000004	1772
7	7	7	um	Spot	Diameter	8	1000000005	1773
7	7	7	um	Spot	Diameter	8	1000000006	1774
7	7	7	um	Spot	Diameter	8	1000000007	1775
7	7	7	um	Spot	Diameter	8	1000000008	1776
7	7	7	um	Spot	Diameter	8	1000000009	1777
7	7	7	um	Spot	Diameter	8	1000000010	1778
7	7	7	um	Spot	Diameter	8	1000000012	1779
7	7	7	um	Spot	Diameter	8	1000000011	1780
7	7	7	um	Spot	Diameter	8	1000000057	1781
7	7	7	um	Spot	Diameter	8	1000000013	1782
7	7	7	um	Spot	Diameter	8	1000000014	1783
7	7	7	um	Spot	Diameter	8	1000000016	1784
7	7	7	um	Spot	Diameter	8	1000000017	1785
7	7	7	um	Spot	Diameter	8	1000000018	1786
7	7	7	um	Spot	Diameter	8	1000000019	1787
7	7	7	um	Spot	Diameter	8	1000000021	1788
7	7	7	um	Spot	Diameter	8	1000000022	1789
7	7	7	um	Spot	Diameter	8	1000000020	1790
7	7	7	um	Spot	Diameter	8	1000000251	1791
7	7	7	um	Spot	Diameter	8	1000000023	1792
7	7	7	um	Spot	Diameter	8	1000000246	1793
7	7	7	um	Spot	Diameter	8	1000000024	1795
7	7	7	um	Spot	Diameter	8	1000000025	1796
7	7	7	um	Spot	Diameter	8	1000000026	1797
7	7	7	um	Spot	Diameter	8	1000000027	1798
7	7	7	um	Spot	Diameter	8	1000000028	1799
7	7	7	um	Spot	Diameter	8	1000000240	1800
7	7	7	um	Spot	Diameter	8	1000000029	1801
7	7	7	um	Spot	Diameter	8	1000000030	1802
7	7	7	um	Spot	Diameter	8	1000000032	1803
7	7	7	um	Spot	Diameter	8	1000000031	1804
7	7	7	um	Spot	Diameter	8	1000000033	1805
7	7	7	um	Spot	Diameter	8	1000000245	1806
7	7	7	um	Spot	Diameter	8	1000000034	1807
7	7	7	um	Spot	Diameter	8	1000000035	1808
7	7	7	um	Spot	Diameter	8	1000000036	1809
7	7	7	um	Spot	Diameter	8	1000000037	1810
7	7	7	um	Spot	Diameter	8	1000000038	1811
7	7	7	um	Spot	Diameter	8	1000000039	1812
7	7	7	um	Spot	Diameter	8	1000000040	1813
7	7	7	um	Spot	Diameter	8	1000000041	1814
7	7	7	um	Spot	Diameter	8	1000000042	1815
7	7	7	um	Spot	Diameter	8	1000000043	1816
7	7	7	um	Spot	Diameter	8	1000000044	1817
7	7	7	um	Spot	Diameter	8	1000000046	1818
7	7	7	um	Spot	Diameter	8	1000000045	1819
7	7	7	um	Spot	Diameter	8	1000000047	1820
7	7	7	um	Spot	Diameter	8	1000000048	1822
7	7	7	um	Spot	Diameter	8	1000000049	1823
7	7	7	um	Spot	Diameter	8	1000000050	1825
7	7	7	um	Spot	Diameter	8	1000000051	1826
7	7	7	um	Spot	Diameter	8	1000000052	1827
7	7	7	um	Spot	Diameter	8	1000000053	1828
7	7	7	um	Spot	Diameter	8	1000000055	1829
7	7	7	um	Spot	Diameter	8	1000000056	1830
7	7	7	um	Spot	Diameter	8	1000000054	1831
7	7	7	um	Spot	Diameter	8	1000000058	1832
7	7	7	um	Spot	Diameter	8	1000000059	1833
7	7	7	um	Spot	Diameter	8	1000000060	1834
7	7	7	um	Spot	Diameter	8	1000000061	1835
7	7	7	um	Spot	Diameter	8	1000000062	1836
7	7	7	um	Spot	Diameter	8	1000000063	1838
7	7	7	um	Spot	Diameter	8	1000000064	1839
7	7	7	um	Spot	Diameter	8	1000000065	1840
7	7	7	um	Spot	Diameter	8	1000000066	1841
7	7	7	um	Spot	Diameter	8	1000000067	1842
7	7	7	um	Spot	Diameter	8	1000000068	1843
7	7	7	um	Spot	Diameter	8	1000000104	1844
7	7	7	um	Spot	Diameter	8	1000000069	1845
7	7	7	um	Spot	Diameter	8	1000000070	1846
7	7	7	um	Spot	Diameter	8	1000000071	1847
7	7	7	um	Spot	Diameter	8	1000000072	1848
7	7	7	um	Spot	Diameter	8	1000000073	1849
7	7	7	um	Spot	Diameter	8	1000000074	1850
7	7	7	um	Spot	Diameter	8	1000000075	1851
7	7	7	um	Spot	Diameter	8	1000000076	1852
7	7	7	um	Spot	Diameter	8	1000000077	1853
7	7	7	um	Spot	Diameter	8	1000000078	1854
7	7	7	um	Spot	Diameter	8	1000000079	1855
7	7	7	um	Spot	Diameter	8	1000000080	1856
7	7	7	um	Spot	Diameter	8	1000000081	1857
7	7	7	um	Spot	Diameter	8	1000000082	1858
7	7	7	um	Spot	Diameter	8	1000000083	1859
7	7	7	um	Spot	Diameter	8	1000000084	1860
7	7	7	um	Spot	Diameter	8	1000000085	1861
7	7	7	um	Spot	Diameter	8	1000000086	1862
7	7	7	um	Spot	Diameter	8	1000000087	1863
7	7	7	um	Spot	Diameter	8	1000000088	1864
7	7	7	um	Spot	Diameter	8	1000000089	1865
7	7	7	um	Spot	Diameter	8	1000000091	1866
7	7	7	um	Spot	Diameter	8	1000000090	1867
7	7	7	um	Spot	Diameter	8	1000000092	1868
7	7	7	um	Spot	Diameter	8	1000000094	1869
7	7	7	um	Spot	Diameter	8	1000000093	1870
7	7	7	um	Spot	Diameter	8	1000000095	1871
7	7	7	um	Spot	Diameter	8	1000000096	1873
7	7	7	um	Spot	Diameter	8	1000000097	1874
7	7	7	um	Spot	Diameter	8	1000000098	1875
7	7	7	um	Spot	Diameter	8	1000000099	1876
7	7	7	um	Spot	Diameter	8	1000000100	1877
7	7	7	um	Spot	Diameter	8	1000000101	1878
7	7	7	um	Spot	Diameter	8	1000000102	1879
7	7	7	um	Spot	Diameter	8	1000000103	1880
7	7	7	um	Spot	Diameter	8	1000000105	1881
7	7	7	um	Spot	Diameter	8	1000000106	1882
7	7	7	um	Spot	Diameter	8	1000000108	1883
7	7	7	um	Spot	Diameter	8	1000000109	1886
7	7	7	um	Spot	Diameter	8	1000000110	1887
7	7	7	um	Spot	Diameter	8	1000000111	1888
7	7	7	um	Spot	Diameter	8	1000000112	1889
7	7	7	um	Spot	Diameter	8	1000000242	1890
7	7	7	um	Spot	Diameter	8	1000000113	1891
7	7	7	um	Spot	Diameter	8	1000000114	1892
7	7	7	um	Spot	Diameter	8	1000000115	1893
7	7	7	um	Spot	Diameter	8	1000000116	1894
7	7	7	um	Spot	Diameter	8	1000000117	1895
7	7	7	um	Spot	Diameter	8	1000000118	1896
7	7	7	um	Spot	Diameter	8	1000000119	1897
7	7	7	um	Spot	Diameter	8	1000000120	1898
7	7	7	um	Spot	Diameter	8	1000000121	1899
7	7	7	um	Spot	Diameter	8	1000000122	1900
7	7	7	um	Spot	Diameter	8	1000000123	1901
7	7	7	um	Spot	Diameter	8	1000000124	1902
7	7	7	um	Spot	Diameter	8	1000000125	1903
7	7	7	um	Spot	Diameter	8	1000000126	1904
7	7	7	um	Spot	Diameter	8	1000000127	1905
7	7	7	um	Spot	Diameter	8	1000000128	1906
7	7	7	um	Spot	Diameter	8	1000000129	1907
7	7	7	um	Spot	Diameter	8	1000000130	1908
7	7	7	um	Spot	Diameter	8	1000000131	1909
7	7	7	um	Spot	Diameter	8	1000000134	1910
7	7	7	um	Spot	Diameter	8	1000000133	1911
7	7	7	um	Spot	Diameter	8	1000000135	1912
7	7	7	um	Spot	Diameter	8	1000000136	1913
7	7	7	um	Spot	Diameter	8	1000000137	1914
7	7	7	um	Spot	Diameter	8	1000000141	1915
7	7	7	um	Spot	Diameter	8	1000000138	1916
7	7	7	um	Spot	Diameter	8	1000000139	1917
7	7	7	um	Spot	Diameter	8	1000000140	1918
7	7	7	um	Spot	Diameter	8	1000000142	1919
7	7	7	um	Spot	Diameter	8	1000000143	1920
7	7	7	um	Spot	Diameter	8	1000000243	1921
7	7	7	um	Spot	Diameter	8	1000000144	1922
7	7	7	um	Spot	Diameter	8	1000000145	1923
7	7	7	um	Spot	Diameter	8	1000000146	1924
7	7	7	um	Spot	Diameter	8	1000000147	1925
7	7	7	um	Spot	Diameter	8	1000000148	1926
7	7	7	um	Spot	Diameter	8	1000000149	1927
7	7	7	um	Spot	Diameter	8	1000000150	1928
7	7	7	um	Spot	Diameter	8	1000000151	1930
7	7	7	um	Spot	Diameter	8	1000000152	1931
7	7	7	um	Spot	Diameter	8	1000000153	1932
7	7	7	um	Spot	Diameter	8	1000000229	1933
7	7	7	um	Spot	Diameter	8	1000000154	1934
7	7	7	um	Spot	Diameter	8	1000000156	1935
7	7	7	um	Spot	Diameter	8	1000000157	1936
7	7	7	um	Spot	Diameter	8	1000000158	1937
7	7	7	um	Spot	Diameter	8	1000000159	1938
7	7	7	um	Spot	Diameter	8	1000000160	1939
7	7	7	um	Spot	Diameter	8	1000000161	1940
7	7	7	um	Spot	Diameter	8	1000000162	1941
7	7	7	um	Spot	Diameter	8	1000000163	1942
7	7	7	um	Spot	Diameter	8	1000000164	1943
7	7	7	um	Spot	Diameter	8	1000000165	1944
7	7	7	um	Spot	Diameter	8	1000000166	1945
7	7	7	um	Spot	Diameter	8	1000000168	1946
7	7	7	um	Spot	Diameter	8	1000000167	1947
7	7	7	um	Spot	Diameter	8	1000000169	1948
7	7	7	um	Spot	Diameter	8	1000000170	1949
7	7	7	um	Spot	Diameter	8	1000000171	1950
7	7	7	um	Spot	Diameter	8	1000000172	1951
7	7	7	um	Spot	Diameter	8	1000000173	1952
7	7	7	um	Spot	Diameter	8	1000000174	1953
7	7	7	um	Spot	Diameter	8	1000000175	1954
7	7	7	um	Spot	Diameter	8	1000000176	1955
7	7	7	um	Spot	Diameter	8	1000000177	1956
7	7	7	um	Spot	Diameter	8	1000000178	1957
7	7	7	um	Spot	Diameter	8	1000000179	1958
7	7	7	um	Spot	Diameter	8	1000000180	1959
7	7	7	um	Spot	Diameter	8	1000000181	1960
7	7	7	um	Spot	Diameter	8	1000000182	1961
7	7	7	um	Spot	Diameter	8	1000000183	1962
7	7	7	um	Spot	Diameter	8	1000000184	1963
7	7	7	um	Spot	Diameter	8	1000000185	1964
7	7	7	um	Spot	Diameter	8	1000000186	1965
7	7	7	um	Spot	Diameter	8	1000000187	1966
7	7	7	um	Spot	Diameter	8	1000000223	1967
7	7	7	um	Spot	Diameter	8	1000000188	1968
7	7	7	um	Spot	Diameter	8	1000000189	1969
7	7	7	um	Spot	Diameter	8	1000000252	1970
7	7	7	um	Spot	Diameter	8	1000000191	1971
7	7	7	um	Spot	Diameter	8	1000000193	1972
7	7	7	um	Spot	Diameter	8	1000000192	1973
7	7	7	um	Spot	Diameter	8	1000000194	1974
7	7	7	um	Spot	Diameter	8	1000000195	1976
7	7	7	um	Spot	Diameter	8	1000000197	1977
7	7	7	um	Spot	Diameter	8	1000000199	1978
7	7	7	um	Spot	Diameter	8	1000000241	1979
7	7	7	um	Spot	Diameter	8	1000000198	1980
7	7	7	um	Spot	Diameter	8	1000000200	1981
7	7	7	um	Spot	Diameter	8	1000000202	1982
7	7	7	um	Spot	Diameter	8	1000000201	1983
7	7	7	um	Spot	Diameter	8	1000000203	1984
7	7	7	um	Spot	Diameter	8	1000000205	1986
7	7	7	um	Spot	Diameter	8	1000000206	1987
7	7	7	um	Spot	Diameter	8	1000000207	1988
7	7	7	um	Spot	Diameter	8	1000000208	1989
7	7	7	um	Spot	Diameter	8	1000000209	1990
7	7	7	um	Spot	Diameter	8	1000000211	1991
7	7	7	um	Spot	Diameter	8	1000000210	1992
7	7	7	um	Spot	Diameter	8	1000000212	1993
7	7	7	um	Spot	Diameter	8	1000000213	1994
7	7	7	um	Spot	Diameter	8	1000000214	1995
7	7	7	um	Spot	Diameter	8	1000000215	1996
7	7	7	um	Spot	Diameter	8	1000000216	1997
7	7	7	um	Spot	Diameter	8	1000000217	1998
7	7	7	um	Spot	Diameter	8	1000000218	1999
7	7	7	um	Spot	Diameter	8	1000000219	2000
7	7	7	um	Spot	Diameter	8	1000000244	2001
7	7	7	um	Spot	Diameter	8	1000000220	2002
7	7	7	um	Spot	Diameter	8	1000000221	2003
7	7	7	um	Spot	Diameter	8	1000000222	2004
7	7	7	um	Spot	Diameter	8	1000000224	2005
7	7	7	um	Spot	Diameter	8	1000000225	2006
7	7	7	um	Spot	Diameter	8	1000000155	2007
7	7	7	um	Spot	Diameter	8	1000000227	2008
7	7	7	um	Spot	Diameter	8	1000000226	2009
7	7	7	um	Spot	Diameter	8	1000000228	2010
7	7	7	um	Spot	Diameter	8	1000000232	2011
7	7	7	um	Spot	Diameter	8	1000000231	2012
7	7	7	um	Spot	Diameter	8	1000000235	2013
7	7	7	um	Spot	Diameter	8	1000000233	2014
7	7	7	um	Spot	Diameter	8	1000000234	2015
7	7	7	um	Spot	Diameter	8	1000000236	2016
7	7	7	um	Spot	Diameter	8	1000000237	2017
7	7	7	um	Spot	Diameter	8	1000000238	2018
7	7	7	um	Spot	Diameter	8	1000000239	2019
7	7	7	um	Spot	Diameter	9	1000000250	2020
7	7	7	um	Spot	Diameter	9	1000000000	2021
7	7	7	um	Spot	Diameter	9	1000000001	2022
7	7	7	um	Spot	Diameter	9	1000000002	2023
7	7	7	um	Spot	Diameter	9	1000000003	2024
7	7	7	um	Spot	Diameter	9	1000000004	2025
7	7	7	um	Spot	Diameter	9	1000000005	2026
7	7	7	um	Spot	Diameter	9	1000000006	2027
7	7	7	um	Spot	Diameter	9	1000000007	2028
7	7	7	um	Spot	Diameter	9	1000000009	2029
7	7	7	um	Spot	Diameter	9	1000000010	2030
7	7	7	um	Spot	Diameter	9	1000000012	2031
7	7	7	um	Spot	Diameter	9	1000000011	2032
7	7	7	um	Spot	Diameter	9	1000000057	2033
7	7	7	um	Spot	Diameter	9	1000000013	2034
7	7	7	um	Spot	Diameter	9	1000000014	2035
7	7	7	um	Spot	Diameter	9	1000000016	2036
7	7	7	um	Spot	Diameter	9	1000000017	2037
7	7	7	um	Spot	Diameter	9	1000000018	2038
7	7	7	um	Spot	Diameter	9	1000000019	2039
7	7	7	um	Spot	Diameter	9	1000000021	2040
7	7	7	um	Spot	Diameter	9	1000000020	2041
7	7	7	um	Spot	Diameter	9	1000000022	2042
7	7	7	um	Spot	Diameter	9	1000000251	2043
7	7	7	um	Spot	Diameter	9	1000000023	2044
7	7	7	um	Spot	Diameter	9	1000000246	2045
7	7	7	um	Spot	Diameter	9	1000000024	2047
7	7	7	um	Spot	Diameter	9	1000000025	2048
7	7	7	um	Spot	Diameter	9	1000000026	2049
7	7	7	um	Spot	Diameter	9	1000000027	2050
7	7	7	um	Spot	Diameter	9	1000000028	2051
7	7	7	um	Spot	Diameter	9	1000000240	2052
7	7	7	um	Spot	Diameter	9	1000000029	2053
7	7	7	um	Spot	Diameter	9	1000000030	2054
7	7	7	um	Spot	Diameter	9	1000000031	2055
7	7	7	um	Spot	Diameter	9	1000000032	2056
7	7	7	um	Spot	Diameter	9	1000000033	2057
7	7	7	um	Spot	Diameter	9	1000000245	2058
7	7	7	um	Spot	Diameter	9	1000000034	2059
7	7	7	um	Spot	Diameter	9	1000000035	2060
7	7	7	um	Spot	Diameter	9	1000000037	2061
7	7	7	um	Spot	Diameter	9	1000000036	2062
7	7	7	um	Spot	Diameter	9	1000000038	2063
7	7	7	um	Spot	Diameter	9	1000000039	2064
7	7	7	um	Spot	Diameter	9	1000000040	2065
7	7	7	um	Spot	Diameter	9	1000000041	2066
7	7	7	um	Spot	Diameter	9	1000000042	2067
7	7	7	um	Spot	Diameter	9	1000000043	2068
7	7	7	um	Spot	Diameter	9	1000000044	2069
7	7	7	um	Spot	Diameter	9	1000000045	2070
7	7	7	um	Spot	Diameter	9	1000000046	2071
[truncated: 7,506 more rows]
