# Supplementary material for: Protocol for real-time monitoring of CD8+ T and myeloid cell behavior in human high-grade serous ovarian cancer slices
Source: STAR Protoc. 2024 Jun 2;5(2):103102. doi: 10.1016/j.xpro.2024.103102 (PMC11179100; doi:10.1016/j.xpro.2024.103102)
Supplement: Data S3. Files for testing the R script, quantification and statistical analysis step 2 [file mmc3.zip › Test files/Slice2_a/__Distance_from_Origin.csv]

Distance from Origin
====================
Distance from Origin	Unit	Category	Collection	Time	TrackID	ID
35349.5	um	Spot	Distance from Origin	1	1000000000	0
35263.6	um	Spot	Distance from Origin	1	1000000001	1
35305.2	um	Spot	Distance from Origin	1	1000000002	2
35345.8	um	Spot	Distance from Origin	1	1000000003	3
35236.8	um	Spot	Distance from Origin	1	1000000004	4
35283	um	Spot	Distance from Origin	1	1000000005	5
35201.2	um	Spot	Distance from Origin	1	1000000006	6
35222.5	um	Spot	Distance from Origin	1	1000000007	7
35333.1	um	Spot	Distance from Origin	1	1000000008	8
35289.5	um	Spot	Distance from Origin	1	1000000009	9
35328.4	um	Spot	Distance from Origin	1	1000000010	10
35293	um	Spot	Distance from Origin	1	1000000011	11
35304.9	um	Spot	Distance from Origin	1	1000000012	12
35326.8	um	Spot	Distance from Origin	1	1000000013	13
35235.4	um	Spot	Distance from Origin	1	1000000014	14
35322.8	um	Spot	Distance from Origin	1	1000000015	15
35185.3	um	Spot	Distance from Origin	1	1000000016	16
35274.1	um	Spot	Distance from Origin	1	1000000017	17
35263.5	um	Spot	Distance from Origin	1	1000000018	18
35221.3	um	Spot	Distance from Origin	1	1000000019	19
35250.1	um	Spot	Distance from Origin	1	1000000020	20
35309.7	um	Spot	Distance from Origin	1	1000000021	21
35282.4	um	Spot	Distance from Origin	1	1000000022	22
35187	um	Spot	Distance from Origin	1	1000000023	23
35199	um	Spot	Distance from Origin	1	1000000024	24
35301.2	um	Spot	Distance from Origin	1	1000000025	25
35224.2	um	Spot	Distance from Origin	1	1000000026	26
35251.4	um	Spot	Distance from Origin	1	1000000027	27
35183.4	um	Spot	Distance from Origin	1	1000000028	28
35219.6	um	Spot	Distance from Origin	1	1000000029	29
35204.4	um	Spot	Distance from Origin	1	1000000030	30
35251.7	um	Spot	Distance from Origin	1	1000000031	31
35158.9	um	Spot	Distance from Origin	1	1000000032	32
35191.9	um	Spot	Distance from Origin	1	1000000033	33
35295.1	um	Spot	Distance from Origin	1	1000000034	34
35217.8	um	Spot	Distance from Origin	1	1000000035	35
35256.2	um	Spot	Distance from Origin	1	1000000036	36
35235.2	um	Spot	Distance from Origin	1	1000000037	37
35205	um	Spot	Distance from Origin	1	1000000038	38
35215.5	um	Spot	Distance from Origin	1	1000000039	39
35475.3	um	Spot	Distance from Origin	1	1000000040	40
35411.7	um	Spot	Distance from Origin	1	1000000041	41
35450.3	um	Spot	Distance from Origin	1	1000000042	42
35462.4	um	Spot	Distance from Origin	1	1000000043	43
35472.7	um	Spot	Distance from Origin	1	1000000044	44
35429	um	Spot	Distance from Origin	1	1000000045	45
35405.8	um	Spot	Distance from Origin	1	1000000046	46
35456.8	um	Spot	Distance from Origin	1	1000000047	47
35404.2	um	Spot	Distance from Origin	1	1000000048	49
35384.2	um	Spot	Distance from Origin	1	1000000049	50
35351.8	um	Spot	Distance from Origin	1	1000000050	52
35414.7	um	Spot	Distance from Origin	1	1000000051	53
35442.3	um	Spot	Distance from Origin	1	1000000052	54
35353.2	um	Spot	Distance from Origin	1	1000000053	55
35410.6	um	Spot	Distance from Origin	1	1000000054	56
35427.5	um	Spot	Distance from Origin	1	1000000055	57
35379.9	um	Spot	Distance from Origin	1	1000000056	58
35338.4	um	Spot	Distance from Origin	1	1000000057	59
35347.9	um	Spot	Distance from Origin	1	1000000058	60
35410.7	um	Spot	Distance from Origin	1	1000000059	61
35434.8	um	Spot	Distance from Origin	1	1000000060	62
35354.7	um	Spot	Distance from Origin	1	1000000061	63
35414.1	um	Spot	Distance from Origin	1	1000000062	64
35399.4	um	Spot	Distance from Origin	1	1000000063	65
35445.4	um	Spot	Distance from Origin	1	1000000064	66
35343	um	Spot	Distance from Origin	1	1000000065	67
35362.6	um	Spot	Distance from Origin	1	1000000066	68
35400.3	um	Spot	Distance from Origin	1	1000000067	69
35414.3	um	Spot	Distance from Origin	1	1000000068	70
35453.5	um	Spot	Distance from Origin	1	1000000069	71
35425	um	Spot	Distance from Origin	1	1000000070	72
35459.9	um	Spot	Distance from Origin	1	1000000071	73
35438.5	um	Spot	Distance from Origin	1	1000000072	74
35388.2	um	Spot	Distance from Origin	1	1000000073	75
35418.5	um	Spot	Distance from Origin	1	1000000074	76
35373.5	um	Spot	Distance from Origin	1	1000000075	77
35329.9	um	Spot	Distance from Origin	1	1000000076	78
35429.8	um	Spot	Distance from Origin	1	1000000077	79
35357.4	um	Spot	Distance from Origin	1	1000000078	81
35405.3	um	Spot	Distance from Origin	1	1000000079	82
35343.3	um	Spot	Distance from Origin	1	1000000080	83
35393.4	um	Spot	Distance from Origin	1	1000000081	84
35442.3	um	Spot	Distance from Origin	1	1000000082	85
35307.7	um	Spot	Distance from Origin	1	1000000083	86
35429.2	um	Spot	Distance from Origin	1	1000000084	87
35369.9	um	Spot	Distance from Origin	1	1000000085	88
35401.7	um	Spot	Distance from Origin	1	1000000086	89
35332.8	um	Spot	Distance from Origin	1	1000000087	90
35349.7	um	Spot	Distance from Origin	1	1000000088	91
35376.6	um	Spot	Distance from Origin	1	1000000089	92
35297.9	um	Spot	Distance from Origin	1	1000000090	93
35390.3	um	Spot	Distance from Origin	1	1000000091	94
35419.8	um	Spot	Distance from Origin	1	1000000092	95
35406.7	um	Spot	Distance from Origin	1	1000000093	96
35339.9	um	Spot	Distance from Origin	1	1000000094	97
35292.7	um	Spot	Distance from Origin	1	1000000095	98
35415.4	um	Spot	Distance from Origin	1	1000000096	100
35508	um	Spot	Distance from Origin	1	1000000097	101
35523.2	um	Spot	Distance from Origin	1	1000000098	102
35504.1	um	Spot	Distance from Origin	1	1000000099	103
35515.9	um	Spot	Distance from Origin	1	1000000100	104
35489.4	um	Spot	Distance from Origin	1	1000000101	105
35478.6	um	Spot	Distance from Origin	1	1000000102	106
35495.2	um	Spot	Distance from Origin	1	1000000103	107
35470.3	um	Spot	Distance from Origin	1	1000000104	108
35467.7	um	Spot	Distance from Origin	1	1000000105	109
35507.3	um	Spot	Distance from Origin	1	1000000106	110
35472.5	um	Spot	Distance from Origin	1	1000000107	111
35466.3	um	Spot	Distance from Origin	1	1000000108	112
35489.4	um	Spot	Distance from Origin	1	1000000109	115
35164.2	um	Spot	Distance from Origin	1	1000000110	116
35265.1	um	Spot	Distance from Origin	1	1000000111	117
35223.8	um	Spot	Distance from Origin	1	1000000112	118
35221.2	um	Spot	Distance from Origin	1	1000000113	119
35185.7	um	Spot	Distance from Origin	1	1000000114	120
35135.4	um	Spot	Distance from Origin	1	1000000115	121
35155.3	um	Spot	Distance from Origin	1	1000000116	122
35246.8	um	Spot	Distance from Origin	1	1000000117	123
35152	um	Spot	Distance from Origin	1	1000000118	124
35232	um	Spot	Distance from Origin	1	1000000119	125
35171	um	Spot	Distance from Origin	1	1000000120	126
35117.4	um	Spot	Distance from Origin	1	1000000121	127
35130.3	um	Spot	Distance from Origin	1	1000000122	128
35200.7	um	Spot	Distance from Origin	1	1000000123	129
35148.6	um	Spot	Distance from Origin	1	1000000124	130
35131.5	um	Spot	Distance from Origin	1	1000000125	131
35174.8	um	Spot	Distance from Origin	1	1000000126	132
35112	um	Spot	Distance from Origin	1	1000000127	133
35145.9	um	Spot	Distance from Origin	1	1000000128	134
35196.7	um	Spot	Distance from Origin	1	1000000129	135
35210.6	um	Spot	Distance from Origin	1	1000000130	136
35171.5	um	Spot	Distance from Origin	1	1000000131	137
35119.6	um	Spot	Distance from Origin	1	1000000132	138
35230.3	um	Spot	Distance from Origin	1	1000000133	139
35155.7	um	Spot	Distance from Origin	1	1000000134	140
35183.9	um	Spot	Distance from Origin	1	1000000135	141
35212.2	um	Spot	Distance from Origin	1	1000000136	142
35239.8	um	Spot	Distance from Origin	1	1000000137	143
35149.4	um	Spot	Distance from Origin	1	1000000138	144
35219.9	um	Spot	Distance from Origin	1	1000000139	145
35199.1	um	Spot	Distance from Origin	1	1000000140	146
35230.2	um	Spot	Distance from Origin	1	1000000141	147
35120	um	Spot	Distance from Origin	1	1000000142	148
35094.9	um	Spot	Distance from Origin	1	1000000143	149
35183.2	um	Spot	Distance from Origin	1	1000000144	150
35223.8	um	Spot	Distance from Origin	1	1000000145	151
35207.7	um	Spot	Distance from Origin	1	1000000146	152
35127.4	um	Spot	Distance from Origin	1	1000000147	153
35132.2	um	Spot	Distance from Origin	1	1000000148	154
35169.1	um	Spot	Distance from Origin	1	1000000149	155
35185.3	um	Spot	Distance from Origin	1	1000000150	156
35201.6	um	Spot	Distance from Origin	1	1000000151	158
35166.7	um	Spot	Distance from Origin	1	1000000152	159
35144.9	um	Spot	Distance from Origin	1	1000000153	160
35152.4	um	Spot	Distance from Origin	1	1000000154	161
35089	um	Spot	Distance from Origin	1	1000000155	162
35377.1	um	Spot	Distance from Origin	1	1000000156	163
35399.8	um	Spot	Distance from Origin	1	1000000157	164
35347.2	um	Spot	Distance from Origin	1	1000000158	165
35315.7	um	Spot	Distance from Origin	1	1000000159	166
35410.1	um	Spot	Distance from Origin	1	1000000160	167
35403.5	um	Spot	Distance from Origin	1	1000000161	168
35371.1	um	Spot	Distance from Origin	1	1000000162	169
35354.8	um	Spot	Distance from Origin	1	1000000163	170
35334.6	um	Spot	Distance from Origin	1	1000000164	171
35373.6	um	Spot	Distance from Origin	1	1000000165	172
35316.8	um	Spot	Distance from Origin	1	1000000166	173
35411.9	um	Spot	Distance from Origin	1	1000000167	174
35277.3	um	Spot	Distance from Origin	1	1000000168	175
35289.4	um	Spot	Distance from Origin	1	1000000169	176
35381.8	um	Spot	Distance from Origin	1	1000000170	177
35344	um	Spot	Distance from Origin	1	1000000171	178
35275.8	um	Spot	Distance from Origin	1	1000000172	179
35363.6	um	Spot	Distance from Origin	1	1000000173	180
35351.3	um	Spot	Distance from Origin	1	1000000174	181
35264.1	um	Spot	Distance from Origin	1	1000000175	182
35286.3	um	Spot	Distance from Origin	1	1000000176	183
35322.9	um	Spot	Distance from Origin	1	1000000177	184
35338.7	um	Spot	Distance from Origin	1	1000000178	185
35352.3	um	Spot	Distance from Origin	1	1000000179	186
35361.3	um	Spot	Distance from Origin	1	1000000180	187
35297.8	um	Spot	Distance from Origin	1	1000000181	188
35264.1	um	Spot	Distance from Origin	1	1000000182	189
35285.6	um	Spot	Distance from Origin	1	1000000183	190
35391.8	um	Spot	Distance from Origin	1	1000000184	191
35312.9	um	Spot	Distance from Origin	1	1000000185	192
35291.6	um	Spot	Distance from Origin	1	1000000186	193
35273.6	um	Spot	Distance from Origin	1	1000000187	194
35247.4	um	Spot	Distance from Origin	1	1000000188	195
35290	um	Spot	Distance from Origin	1	1000000189	196
35331.9	um	Spot	Distance from Origin	1	1000000190	197
35369.7	um	Spot	Distance from Origin	1	1000000191	198
35283.7	um	Spot	Distance from Origin	1	1000000192	199
35258.8	um	Spot	Distance from Origin	1	1000000193	200
35310.7	um	Spot	Distance from Origin	1	1000000194	201
35333.2	um	Spot	Distance from Origin	1	1000000195	203
35253.7	um	Spot	Distance from Origin	1	1000000196	204
35358.9	um	Spot	Distance from Origin	1	1000000197	205
35346.8	um	Spot	Distance from Origin	1	1000000198	206
35270.6	um	Spot	Distance from Origin	1	1000000199	207
35364.1	um	Spot	Distance from Origin	1	1000000200	208
35331.5	um	Spot	Distance from Origin	1	1000000201	209
35325	um	Spot	Distance from Origin	1	1000000202	210
35250.2	um	Spot	Distance from Origin	1	1000000203	211
35355.2	um	Spot	Distance from Origin	1	1000000204	212
35260.6	um	Spot	Distance from Origin	1	1000000205	213
35339	um	Spot	Distance from Origin	1	1000000206	214
35237.8	um	Spot	Distance from Origin	1	1000000207	215
35279.7	um	Spot	Distance from Origin	1	1000000208	216
35243.2	um	Spot	Distance from Origin	1	1000000209	217
35319.7	um	Spot	Distance from Origin	1	1000000210	218
35330.3	um	Spot	Distance from Origin	1	1000000211	219
35288.9	um	Spot	Distance from Origin	1	1000000212	220
35245.9	um	Spot	Distance from Origin	1	1000000213	221
35335.5	um	Spot	Distance from Origin	1	1000000214	222
35227.1	um	Spot	Distance from Origin	1	1000000215	223
35438	um	Spot	Distance from Origin	1	1000000216	224
35464.3	um	Spot	Distance from Origin	1	1000000217	225
35433.1	um	Spot	Distance from Origin	1	1000000218	226
35444.3	um	Spot	Distance from Origin	1	1000000219	227
35418	um	Spot	Distance from Origin	1	1000000220	228
35462	um	Spot	Distance from Origin	1	1000000221	229
35430.2	um	Spot	Distance from Origin	1	1000000222	230
35395.1	um	Spot	Distance from Origin	1	1000000223	231
35391.8	um	Spot	Distance from Origin	1	1000000224	232
35377.3	um	Spot	Distance from Origin	1	1000000225	233
35163.7	um	Spot	Distance from Origin	1	1000000226	234
35169.7	um	Spot	Distance from Origin	1	1000000227	235
35132.4	um	Spot	Distance from Origin	1	1000000228	236
35067.6	um	Spot	Distance from Origin	1	1000000229	237
35072.4	um	Spot	Distance from Origin	1	1000000230	238
35204.3	um	Spot	Distance from Origin	1	1000000231	239
35126	um	Spot	Distance from Origin	1	1000000232	240
35198	um	Spot	Distance from Origin	1	1000000233	241
35104.8	um	Spot	Distance from Origin	1	1000000234	242
35128.7	um	Spot	Distance from Origin	1	1000000235	243
35268.6	um	Spot	Distance from Origin	1	1000000236	244
35291.6	um	Spot	Distance from Origin	1	1000000237	245
35245.8	um	Spot	Distance from Origin	1	1000000238	246
35240.1	um	Spot	Distance from Origin	1	1000000239	247
35349.4	um	Spot	Distance from Origin	2	1000000000	248
35304.7	um	Spot	Distance from Origin	2	1000000002	249
35345.1	um	Spot	Distance from Origin	2	1000000003	250
35262.5	um	Spot	Distance from Origin	2	1000000001	251
35236.2	um	Spot	Distance from Origin	2	1000000004	252
35282.6	um	Spot	Distance from Origin	2	1000000005	253
35200.4	um	Spot	Distance from Origin	2	1000000006	254
35222.3	um	Spot	Distance from Origin	2	1000000007	255
35332.4	um	Spot	Distance from Origin	2	1000000008	256
35289.2	um	Spot	Distance from Origin	2	1000000009	257
35328.1	um	Spot	Distance from Origin	2	1000000010	258
35292.4	um	Spot	Distance from Origin	2	1000000011	259
35304.7	um	Spot	Distance from Origin	2	1000000012	260
35326.5	um	Spot	Distance from Origin	2	1000000013	261
35235.1	um	Spot	Distance from Origin	2	1000000014	262
35322.8	um	Spot	Distance from Origin	2	1000000015	263
35185.2	um	Spot	Distance from Origin	2	1000000016	264
35274	um	Spot	Distance from Origin	2	1000000017	265
35263.2	um	Spot	Distance from Origin	2	1000000018	266
35221.1	um	Spot	Distance from Origin	2	1000000019	267
35247.5	um	Spot	Distance from Origin	2	1000000020	268
35309.3	um	Spot	Distance from Origin	2	1000000021	269
35282.2	um	Spot	Distance from Origin	2	1000000022	270
35186.3	um	Spot	Distance from Origin	2	1000000023	271
35198.6	um	Spot	Distance from Origin	2	1000000024	273
35300.9	um	Spot	Distance from Origin	2	1000000025	274
35224	um	Spot	Distance from Origin	2	1000000026	275
35251.4	um	Spot	Distance from Origin	2	1000000027	276
35182.4	um	Spot	Distance from Origin	2	1000000028	277
35163.1	um	Spot	Distance from Origin	2	1000000240	278
35219.5	um	Spot	Distance from Origin	2	1000000029	279
35201.9	um	Spot	Distance from Origin	2	1000000030	280
35251.2	um	Spot	Distance from Origin	2	1000000031	281
35158.5	um	Spot	Distance from Origin	2	1000000032	282
35191.6	um	Spot	Distance from Origin	2	1000000033	283
35294.5	um	Spot	Distance from Origin	2	1000000034	284
35217.5	um	Spot	Distance from Origin	2	1000000035	285
35256	um	Spot	Distance from Origin	2	1000000036	286
35234.2	um	Spot	Distance from Origin	2	1000000037	287
35204.6	um	Spot	Distance from Origin	2	1000000038	288
35215.7	um	Spot	Distance from Origin	2	1000000039	289
35475.2	um	Spot	Distance from Origin	2	1000000040	290
35412	um	Spot	Distance from Origin	2	1000000041	291
35450	um	Spot	Distance from Origin	2	1000000042	292
35462.1	um	Spot	Distance from Origin	2	1000000043	293
35472.3	um	Spot	Distance from Origin	2	1000000044	294
35405.3	um	Spot	Distance from Origin	2	1000000046	295
35428.6	um	Spot	Distance from Origin	2	1000000045	296
35456.5	um	Spot	Distance from Origin	2	1000000047	297
35404.1	um	Spot	Distance from Origin	2	1000000048	299
35384.4	um	Spot	Distance from Origin	2	1000000049	300
35351.9	um	Spot	Distance from Origin	2	1000000050	302
35414.4	um	Spot	Distance from Origin	2	1000000051	303
35442.1	um	Spot	Distance from Origin	2	1000000052	304
35352.2	um	Spot	Distance from Origin	2	1000000053	305
35427.7	um	Spot	Distance from Origin	2	1000000055	306
35410	um	Spot	Distance from Origin	2	1000000054	307
35379.8	um	Spot	Distance from Origin	2	1000000056	308
35338	um	Spot	Distance from Origin	2	1000000057	309
35347.9	um	Spot	Distance from Origin	2	1000000058	310
35410.5	um	Spot	Distance from Origin	2	1000000059	311
35434.5	um	Spot	Distance from Origin	2	1000000060	312
35354.4	um	Spot	Distance from Origin	2	1000000061	313
35413.9	um	Spot	Distance from Origin	2	1000000062	314
35399.1	um	Spot	Distance from Origin	2	1000000063	315
35445.2	um	Spot	Distance from Origin	2	1000000064	316
35341.8	um	Spot	Distance from Origin	2	1000000065	317
35400	um	Spot	Distance from Origin	2	1000000067	318
35414	um	Spot	Distance from Origin	2	1000000068	319
35361.5	um	Spot	Distance from Origin	2	1000000066	320
35453.6	um	Spot	Distance from Origin	2	1000000069	321
35424.8	um	Spot	Distance from Origin	2	1000000070	322
35459.2	um	Spot	Distance from Origin	2	1000000071	323
35438.1	um	Spot	Distance from Origin	2	1000000072	324
35388	um	Spot	Distance from Origin	2	1000000073	325
35418.5	um	Spot	Distance from Origin	2	1000000074	326
35373.7	um	Spot	Distance from Origin	2	1000000075	327
35329.9	um	Spot	Distance from Origin	2	1000000076	328
35429.6	um	Spot	Distance from Origin	2	1000000077	329
35357.3	um	Spot	Distance from Origin	2	1000000078	331
35404.6	um	Spot	Distance from Origin	2	1000000079	332
35342.9	um	Spot	Distance from Origin	2	1000000080	333
35393.2	um	Spot	Distance from Origin	2	1000000081	334
35442	um	Spot	Distance from Origin	2	1000000082	335
35428.7	um	Spot	Distance from Origin	2	1000000084	336
35307.4	um	Spot	Distance from Origin	2	1000000083	337
35369.3	um	Spot	Distance from Origin	2	1000000085	338
35401.5	um	Spot	Distance from Origin	2	1000000086	339
35332.8	um	Spot	Distance from Origin	2	1000000087	340
35349.3	um	Spot	Distance from Origin	2	1000000088	341
35376.2	um	Spot	Distance from Origin	2	1000000089	342
35297.6	um	Spot	Distance from Origin	2	1000000090	343
35389.8	um	Spot	Distance from Origin	2	1000000091	344
35419.3	um	Spot	Distance from Origin	2	1000000092	345
35406.7	um	Spot	Distance from Origin	2	1000000093	346
35339.6	um	Spot	Distance from Origin	2	1000000094	347
35292.7	um	Spot	Distance from Origin	2	1000000095	348
35415.3	um	Spot	Distance from Origin	2	1000000096	350
35507.7	um	Spot	Distance from Origin	2	1000000097	351
35523	um	Spot	Distance from Origin	2	1000000098	352
35503.7	um	Spot	Distance from Origin	2	1000000099	353
35515.6	um	Spot	Distance from Origin	2	1000000100	354
35489	um	Spot	Distance from Origin	2	1000000101	355
35478.3	um	Spot	Distance from Origin	2	1000000102	356
35495.2	um	Spot	Distance from Origin	2	1000000103	357
35470.2	um	Spot	Distance from Origin	2	1000000104	358
35467.4	um	Spot	Distance from Origin	2	1000000105	359
35507.1	um	Spot	Distance from Origin	2	1000000106	360
35472	um	Spot	Distance from Origin	2	1000000107	361
35465.9	um	Spot	Distance from Origin	2	1000000108	362
35490.2	um	Spot	Distance from Origin	2	1000000109	365
35164.2	um	Spot	Distance from Origin	2	1000000110	366
35264.8	um	Spot	Distance from Origin	2	1000000111	367
35223.2	um	Spot	Distance from Origin	2	1000000112	368
35221.1	um	Spot	Distance from Origin	2	1000000113	369
35185.6	um	Spot	Distance from Origin	2	1000000114	370
35135	um	Spot	Distance from Origin	2	1000000115	371
35155.1	um	Spot	Distance from Origin	2	1000000116	372
35246.6	um	Spot	Distance from Origin	2	1000000117	373
35151.8	um	Spot	Distance from Origin	2	1000000118	374
35231.5	um	Spot	Distance from Origin	2	1000000119	375
35170.8	um	Spot	Distance from Origin	2	1000000120	376
35117.4	um	Spot	Distance from Origin	2	1000000121	377
35130	um	Spot	Distance from Origin	2	1000000122	378
35200.8	um	Spot	Distance from Origin	2	1000000123	379
35149.1	um	Spot	Distance from Origin	2	1000000124	380
35130.9	um	Spot	Distance from Origin	2	1000000125	381
35174.5	um	Spot	Distance from Origin	2	1000000126	382
35112	um	Spot	Distance from Origin	2	1000000127	383
35145.9	um	Spot	Distance from Origin	2	1000000128	384
35196.2	um	Spot	Distance from Origin	2	1000000129	385
35209.6	um	Spot	Distance from Origin	2	1000000130	386
35171.4	um	Spot	Distance from Origin	2	1000000131	387
35119	um	Spot	Distance from Origin	2	1000000132	388
35230	um	Spot	Distance from Origin	2	1000000133	389
35155.1	um	Spot	Distance from Origin	2	1000000134	390
35184	um	Spot	Distance from Origin	2	1000000135	391
35212	um	Spot	Distance from Origin	2	1000000136	392
35239.6	um	Spot	Distance from Origin	2	1000000137	393
35149.3	um	Spot	Distance from Origin	2	1000000138	394
35219.9	um	Spot	Distance from Origin	2	1000000139	395
35198.9	um	Spot	Distance from Origin	2	1000000140	396
35231	um	Spot	Distance from Origin	2	1000000141	397
35119.6	um	Spot	Distance from Origin	2	1000000142	398
35094.8	um	Spot	Distance from Origin	2	1000000143	399
35182.5	um	Spot	Distance from Origin	2	1000000144	400
35223.5	um	Spot	Distance from Origin	2	1000000145	401
35207.6	um	Spot	Distance from Origin	2	1000000146	402
35127.2	um	Spot	Distance from Origin	2	1000000147	403
35131.9	um	Spot	Distance from Origin	2	1000000148	404
35168.9	um	Spot	Distance from Origin	2	1000000149	405
35184.8	um	Spot	Distance from Origin	2	1000000150	406
35201.4	um	Spot	Distance from Origin	2	1000000151	408
35166.4	um	Spot	Distance from Origin	2	1000000152	409
35145.2	um	Spot	Distance from Origin	2	1000000153	410
35152.1	um	Spot	Distance from Origin	2	1000000154	411
35088.9	um	Spot	Distance from Origin	2	1000000155	412
35377.3	um	Spot	Distance from Origin	2	1000000156	413
35399.6	um	Spot	Distance from Origin	2	1000000157	414
35346.7	um	Spot	Distance from Origin	2	1000000158	415
35315.2	um	Spot	Distance from Origin	2	1000000159	416
35409.9	um	Spot	Distance from Origin	2	1000000160	417
35403.3	um	Spot	Distance from Origin	2	1000000161	418
35370.8	um	Spot	Distance from Origin	2	1000000162	419
35354.5	um	Spot	Distance from Origin	2	1000000163	420
35334.2	um	Spot	Distance from Origin	2	1000000164	421
35373.5	um	Spot	Distance from Origin	2	1000000165	422
35317	um	Spot	Distance from Origin	2	1000000166	423
35410.7	um	Spot	Distance from Origin	2	1000000167	424
35277	um	Spot	Distance from Origin	2	1000000168	425
35288.7	um	Spot	Distance from Origin	2	1000000169	426
35381.6	um	Spot	Distance from Origin	2	1000000170	427
35343.7	um	Spot	Distance from Origin	2	1000000171	428
35275.5	um	Spot	Distance from Origin	2	1000000172	429
35363.3	um	Spot	Distance from Origin	2	1000000173	430
35350.9	um	Spot	Distance from Origin	2	1000000174	431
35264	um	Spot	Distance from Origin	2	1000000175	432
35286.1	um	Spot	Distance from Origin	2	1000000176	433
35338.3	um	Spot	Distance from Origin	2	1000000178	434
35322.7	um	Spot	Distance from Origin	2	1000000177	435
35352.1	um	Spot	Distance from Origin	2	1000000179	436
35361	um	Spot	Distance from Origin	2	1000000180	437
35297.7	um	Spot	Distance from Origin	2	1000000181	438
35263.8	um	Spot	Distance from Origin	2	1000000182	439
35285.2	um	Spot	Distance from Origin	2	1000000183	440
35391.4	um	Spot	Distance from Origin	2	1000000184	441
35312.1	um	Spot	Distance from Origin	2	1000000185	442
35291.2	um	Spot	Distance from Origin	2	1000000186	443
35273.3	um	Spot	Distance from Origin	2	1000000187	444
35246.8	um	Spot	Distance from Origin	2	1000000188	445
35289.7	um	Spot	Distance from Origin	2	1000000189	446
35331.4	um	Spot	Distance from Origin	2	1000000190	447
35368.6	um	Spot	Distance from Origin	2	1000000191	448
35283	um	Spot	Distance from Origin	2	1000000192	449
35258.5	um	Spot	Distance from Origin	2	1000000193	450
35310.5	um	Spot	Distance from Origin	2	1000000194	451
35332.9	um	Spot	Distance from Origin	2	1000000195	453
35253.6	um	Spot	Distance from Origin	2	1000000196	454
35358.6	um	Spot	Distance from Origin	2	1000000197	455
35342.4	um	Spot	Distance from Origin	2	1000000241	456
35270.3	um	Spot	Distance from Origin	2	1000000199	457
35349	um	Spot	Distance from Origin	2	1000000198	458
35363.5	um	Spot	Distance from Origin	2	1000000200	459
35324.5	um	Spot	Distance from Origin	2	1000000202	460
35250	um	Spot	Distance from Origin	2	1000000203	461
35355.8	um	Spot	Distance from Origin	2	1000000204	462
35260.3	um	Spot	Distance from Origin	2	1000000205	463
35338.7	um	Spot	Distance from Origin	2	1000000206	464
35237.7	um	Spot	Distance from Origin	2	1000000207	465
35279.5	um	Spot	Distance from Origin	2	1000000208	466
35242.8	um	Spot	Distance from Origin	2	1000000209	467
35319.8	um	Spot	Distance from Origin	2	1000000210	468
35329.9	um	Spot	Distance from Origin	2	1000000211	469
35288.5	um	Spot	Distance from Origin	2	1000000212	470
35245.4	um	Spot	Distance from Origin	2	1000000213	471
35335.2	um	Spot	Distance from Origin	2	1000000214	472
35226.7	um	Spot	Distance from Origin	2	1000000215	473
35437.8	um	Spot	Distance from Origin	2	1000000216	474
35464.1	um	Spot	Distance from Origin	2	1000000217	475
35434.1	um	Spot	Distance from Origin	2	1000000218	476
35445.5	um	Spot	Distance from Origin	2	1000000219	477
35417.8	um	Spot	Distance from Origin	2	1000000220	478
35461.5	um	Spot	Distance from Origin	2	1000000221	479
35429.9	um	Spot	Distance from Origin	2	1000000222	480
35394.6	um	Spot	Distance from Origin	2	1000000223	481
35391.2	um	Spot	Distance from Origin	2	1000000224	482
35377.8	um	Spot	Distance from Origin	2	1000000225	483
35163.6	um	Spot	Distance from Origin	2	1000000226	484
35169.4	um	Spot	Distance from Origin	2	1000000227	485
35072.7	um	Spot	Distance from Origin	2	1000000230	486
35132.6	um	Spot	Distance from Origin	2	1000000228	487
35067	um	Spot	Distance from Origin	2	1000000229	488
35203.8	um	Spot	Distance from Origin	2	1000000231	489
35125.7	um	Spot	Distance from Origin	2	1000000232	490
35197.1	um	Spot	Distance from Origin	2	1000000233	491
35105.9	um	Spot	Distance from Origin	2	1000000234	492
35128.4	um	Spot	Distance from Origin	2	1000000235	493
35268.5	um	Spot	Distance from Origin	2	1000000236	494
35291.5	um	Spot	Distance from Origin	2	1000000237	495
35245.8	um	Spot	Distance from Origin	2	1000000238	496
35239.5	um	Spot	Distance from Origin	2	1000000239	497
35349.6	um	Spot	Distance from Origin	3	1000000000	498
35263.1	um	Spot	Distance from Origin	3	1000000001	499
35304.7	um	Spot	Distance from Origin	3	1000000002	500
35345.2	um	Spot	Distance from Origin	3	1000000003	501
35236.5	um	Spot	Distance from Origin	3	1000000004	502
35282.8	um	Spot	Distance from Origin	3	1000000005	503
35200.2	um	Spot	Distance from Origin	3	1000000006	504
35222	um	Spot	Distance from Origin	3	1000000007	505
35332.4	um	Spot	Distance from Origin	3	1000000008	506
35289.4	um	Spot	Distance from Origin	3	1000000009	507
35328	um	Spot	Distance from Origin	3	1000000010	508
35292.3	um	Spot	Distance from Origin	3	1000000011	509
35303	um	Spot	Distance from Origin	3	1000000012	510
35326.3	um	Spot	Distance from Origin	3	1000000013	511
35235.1	um	Spot	Distance from Origin	3	1000000014	512
35322.5	um	Spot	Distance from Origin	3	1000000015	513
35185.1	um	Spot	Distance from Origin	3	1000000016	514
35273.9	um	Spot	Distance from Origin	3	1000000017	515
35263.1	um	Spot	Distance from Origin	3	1000000018	516
35221	um	Spot	Distance from Origin	3	1000000019	517
35309.2	um	Spot	Distance from Origin	3	1000000021	518
35246.3	um	Spot	Distance from Origin	3	1000000020	519
35282	um	Spot	Distance from Origin	3	1000000022	520
35186.3	um	Spot	Distance from Origin	3	1000000023	521
35198.4	um	Spot	Distance from Origin	3	1000000024	523
35300.9	um	Spot	Distance from Origin	3	1000000025	524
35224.1	um	Spot	Distance from Origin	3	1000000026	525
35251.5	um	Spot	Distance from Origin	3	1000000027	526
35181.7	um	Spot	Distance from Origin	3	1000000028	527
35163.1	um	Spot	Distance from Origin	3	1000000240	528
35219.4	um	Spot	Distance from Origin	3	1000000029	529
35201.6	um	Spot	Distance from Origin	3	1000000030	530
35251	um	Spot	Distance from Origin	3	1000000031	531
35158.5	um	Spot	Distance from Origin	3	1000000032	532
35191.5	um	Spot	Distance from Origin	3	1000000033	533
35294.6	um	Spot	Distance from Origin	3	1000000034	534
35217.4	um	Spot	Distance from Origin	3	1000000035	535
35255.8	um	Spot	Distance from Origin	3	1000000036	536
35233.3	um	Spot	Distance from Origin	3	1000000037	537
35204.8	um	Spot	Distance from Origin	3	1000000038	538
35215.6	um	Spot	Distance from Origin	3	1000000039	539
35474.7	um	Spot	Distance from Origin	3	1000000040	540
35411.6	um	Spot	Distance from Origin	3	1000000041	541
35450	um	Spot	Distance from Origin	3	1000000042	542
35461.9	um	Spot	Distance from Origin	3	1000000043	543
35472.2	um	Spot	Distance from Origin	3	1000000044	544
35405.3	um	Spot	Distance from Origin	3	1000000046	545
35428.6	um	Spot	Distance from Origin	3	1000000045	546
35456.5	um	Spot	Distance from Origin	3	1000000047	547
35404.3	um	Spot	Distance from Origin	3	1000000048	549
35384.3	um	Spot	Distance from Origin	3	1000000049	550
35351.8	um	Spot	Distance from Origin	3	1000000050	552
35414.4	um	Spot	Distance from Origin	3	1000000051	553
35442	um	Spot	Distance from Origin	3	1000000052	554
35352.7	um	Spot	Distance from Origin	3	1000000053	555
35427.4	um	Spot	Distance from Origin	3	1000000055	556
35410	um	Spot	Distance from Origin	3	1000000054	557
35379.7	um	Spot	Distance from Origin	3	1000000056	558
35337.9	um	Spot	Distance from Origin	3	1000000057	559
35347.4	um	Spot	Distance from Origin	3	1000000058	560
35410.5	um	Spot	Distance from Origin	3	1000000059	561
35434.5	um	Spot	Distance from Origin	3	1000000060	562
35354.1	um	Spot	Distance from Origin	3	1000000061	563
35413.8	um	Spot	Distance from Origin	3	1000000062	564
35399.2	um	Spot	Distance from Origin	3	1000000063	565
35444.9	um	Spot	Distance from Origin	3	1000000064	566
35341.4	um	Spot	Distance from Origin	3	1000000065	567
35400.3	um	Spot	Distance from Origin	3	1000000067	568
35414.1	um	Spot	Distance from Origin	3	1000000068	569
35361.7	um	Spot	Distance from Origin	3	1000000066	570
35453.7	um	Spot	Distance from Origin	3	1000000069	571
35424.6	um	Spot	Distance from Origin	3	1000000070	572
35459.1	um	Spot	Distance from Origin	3	1000000071	573
35437.8	um	Spot	Distance from Origin	3	1000000072	574
35388	um	Spot	Distance from Origin	3	1000000073	575
35418.4	um	Spot	Distance from Origin	3	1000000074	576
35374.3	um	Spot	Distance from Origin	3	1000000075	577
35429.5	um	Spot	Distance from Origin	3	1000000077	578
35357.4	um	Spot	Distance from Origin	3	1000000078	580
35404.6	um	Spot	Distance from Origin	3	1000000079	581
35342.7	um	Spot	Distance from Origin	3	1000000080	582
35393.1	um	Spot	Distance from Origin	3	1000000081	583
35441.9	um	Spot	Distance from Origin	3	1000000082	584
35428.6	um	Spot	Distance from Origin	3	1000000084	585
35307.4	um	Spot	Distance from Origin	3	1000000083	586
35369.3	um	Spot	Distance from Origin	3	1000000085	587
35401.3	um	Spot	Distance from Origin	3	1000000086	588
35332.7	um	Spot	Distance from Origin	3	1000000087	589
35348.9	um	Spot	Distance from Origin	3	1000000088	590
35376.3	um	Spot	Distance from Origin	3	1000000089	591
35389.6	um	Spot	Distance from Origin	3	1000000091	592
35297.5	um	Spot	Distance from Origin	3	1000000090	593
35419.1	um	Spot	Distance from Origin	3	1000000092	594
35406.5	um	Spot	Distance from Origin	3	1000000093	595
35339.9	um	Spot	Distance from Origin	3	1000000094	596
35292.7	um	Spot	Distance from Origin	3	1000000095	597
35415.2	um	Spot	Distance from Origin	3	1000000096	599
35507.6	um	Spot	Distance from Origin	3	1000000097	600
35523	um	Spot	Distance from Origin	3	1000000098	601
35503.6	um	Spot	Distance from Origin	3	1000000099	602
35515.4	um	Spot	Distance from Origin	3	1000000100	603
35488.9	um	Spot	Distance from Origin	3	1000000101	604
35478.4	um	Spot	Distance from Origin	3	1000000102	605
35495.2	um	Spot	Distance from Origin	3	1000000103	606
35470.1	um	Spot	Distance from Origin	3	1000000104	607
35467.3	um	Spot	Distance from Origin	3	1000000105	608
35507	um	Spot	Distance from Origin	3	1000000106	609
35471.9	um	Spot	Distance from Origin	3	1000000107	610
35465.9	um	Spot	Distance from Origin	3	1000000108	611
35489.9	um	Spot	Distance from Origin	3	1000000109	614
35163.8	um	Spot	Distance from Origin	3	1000000110	615
35264.8	um	Spot	Distance from Origin	3	1000000111	616
35223.2	um	Spot	Distance from Origin	3	1000000112	617
35175.5	um	Spot	Distance from Origin	3	1000000242	618
35220.8	um	Spot	Distance from Origin	3	1000000113	619
35185.5	um	Spot	Distance from Origin	3	1000000114	620
35135.2	um	Spot	Distance from Origin	3	1000000115	621
35155.2	um	Spot	Distance from Origin	3	1000000116	622
35246.7	um	Spot	Distance from Origin	3	1000000117	623
35151.8	um	Spot	Distance from Origin	3	1000000118	624
35231.5	um	Spot	Distance from Origin	3	1000000119	625
35170.8	um	Spot	Distance from Origin	3	1000000120	626
35117.3	um	Spot	Distance from Origin	3	1000000121	627
35129.9	um	Spot	Distance from Origin	3	1000000122	628
35201.2	um	Spot	Distance from Origin	3	1000000123	629
35148.8	um	Spot	Distance from Origin	3	1000000124	630
35130.7	um	Spot	Distance from Origin	3	1000000125	631
35174.6	um	Spot	Distance from Origin	3	1000000126	632
35111.9	um	Spot	Distance from Origin	3	1000000127	633
35145.7	um	Spot	Distance from Origin	3	1000000128	634
35195.9	um	Spot	Distance from Origin	3	1000000129	635
35209.4	um	Spot	Distance from Origin	3	1000000130	636
35171.4	um	Spot	Distance from Origin	3	1000000131	637
35119.3	um	Spot	Distance from Origin	3	1000000132	638
35230.1	um	Spot	Distance from Origin	3	1000000133	639
35155.1	um	Spot	Distance from Origin	3	1000000134	640
35183.7	um	Spot	Distance from Origin	3	1000000135	641
35212.1	um	Spot	Distance from Origin	3	1000000136	642
35239.6	um	Spot	Distance from Origin	3	1000000137	643
35149.2	um	Spot	Distance from Origin	3	1000000138	644
35219.9	um	Spot	Distance from Origin	3	1000000139	645
35198.9	um	Spot	Distance from Origin	3	1000000140	646
35232.7	um	Spot	Distance from Origin	3	1000000141	647
35120.3	um	Spot	Distance from Origin	3	1000000142	648
35095.2	um	Spot	Distance from Origin	3	1000000143	649
35121	um	Spot	Distance from Origin	3	1000000243	650
35182.1	um	Spot	Distance from Origin	3	1000000144	651
35223.7	um	Spot	Distance from Origin	3	1000000145	652
35208	um	Spot	Distance from Origin	3	1000000146	653
35127.1	um	Spot	Distance from Origin	3	1000000147	654
35131.4	um	Spot	Distance from Origin	3	1000000148	655
35169.4	um	Spot	Distance from Origin	3	1000000149	656
35184.7	um	Spot	Distance from Origin	3	1000000150	657
35200.8	um	Spot	Distance from Origin	3	1000000151	660
35166.1	um	Spot	Distance from Origin	3	1000000152	661
35145.1	um	Spot	Distance from Origin	3	1000000153	662
35152.3	um	Spot	Distance from Origin	3	1000000154	663
35377.5	um	Spot	Distance from Origin	3	1000000156	664
35399.4	um	Spot	Distance from Origin	3	1000000157	665
35346.6	um	Spot	Distance from Origin	3	1000000158	666
35315.4	um	Spot	Distance from Origin	3	1000000159	667
35409.7	um	Spot	Distance from Origin	3	1000000160	668
35403.2	um	Spot	Distance from Origin	3	1000000161	669
35370.8	um	Spot	Distance from Origin	3	1000000162	670
35354.5	um	Spot	Distance from Origin	3	1000000163	671
35334.2	um	Spot	Distance from Origin	3	1000000164	672
35373.5	um	Spot	Distance from Origin	3	1000000165	673
35316.9	um	Spot	Distance from Origin	3	1000000166	674
35276.9	um	Spot	Distance from Origin	3	1000000168	675
35410.3	um	Spot	Distance from Origin	3	1000000167	676
35288.2	um	Spot	Distance from Origin	3	1000000169	677
35381.5	um	Spot	Distance from Origin	3	1000000170	678
35343.4	um	Spot	Distance from Origin	3	1000000171	679
35275.6	um	Spot	Distance from Origin	3	1000000172	680
35363.3	um	Spot	Distance from Origin	3	1000000173	681
35350.9	um	Spot	Distance from Origin	3	1000000174	682
35263.9	um	Spot	Distance from Origin	3	1000000175	683
35286.1	um	Spot	Distance from Origin	3	1000000176	684
35322.8	um	Spot	Distance from Origin	3	1000000177	685
35338.2	um	Spot	Distance from Origin	3	1000000178	686
35352.2	um	Spot	Distance from Origin	3	1000000179	687
35360.8	um	Spot	Distance from Origin	3	1000000180	688
35298.7	um	Spot	Distance from Origin	3	1000000181	689
35263.9	um	Spot	Distance from Origin	3	1000000182	690
35285.1	um	Spot	Distance from Origin	3	1000000183	691
35391.4	um	Spot	Distance from Origin	3	1000000184	692
35312.5	um	Spot	Distance from Origin	3	1000000185	693
35291.3	um	Spot	Distance from Origin	3	1000000186	694
35273.4	um	Spot	Distance from Origin	3	1000000187	695
35246.6	um	Spot	Distance from Origin	3	1000000188	696
35290	um	Spot	Distance from Origin	3	1000000189	697
35331.2	um	Spot	Distance from Origin	3	1000000190	698
35367.9	um	Spot	Distance from Origin	3	1000000191	699
35258.5	um	Spot	Distance from Origin	3	1000000193	700
35282.8	um	Spot	Distance from Origin	3	1000000192	701
35310.1	um	Spot	Distance from Origin	3	1000000194	702
35332.9	um	Spot	Distance from Origin	3	1000000195	704
35253.5	um	Spot	Distance from Origin	3	1000000196	705
35358.6	um	Spot	Distance from Origin	3	1000000197	706
35342	um	Spot	Distance from Origin	3	1000000241	707
35347.9	um	Spot	Distance from Origin	3	1000000198	708
35270.3	um	Spot	Distance from Origin	3	1000000199	709
35363.1	um	Spot	Distance from Origin	3	1000000200	710
35330.9	um	Spot	Distance from Origin	3	1000000201	711
35324.4	um	Spot	Distance from Origin	3	1000000202	712
35250.1	um	Spot	Distance from Origin	3	1000000203	713
35356	um	Spot	Distance from Origin	3	1000000204	714
35260.2	um	Spot	Distance from Origin	3	1000000205	715
35338.3	um	Spot	Distance from Origin	3	1000000206	716
35237.6	um	Spot	Distance from Origin	3	1000000207	717
35279.5	um	Spot	Distance from Origin	3	1000000208	718
35242.9	um	Spot	Distance from Origin	3	1000000209	719
35329.1	um	Spot	Distance from Origin	3	1000000211	720
35319.7	um	Spot	Distance from Origin	3	1000000210	721
35288.6	um	Spot	Distance from Origin	3	1000000212	722
35245.7	um	Spot	Distance from Origin	3	1000000213	723
35335.2	um	Spot	Distance from Origin	3	1000000214	724
35226.7	um	Spot	Distance from Origin	3	1000000215	725
35437.9	um	Spot	Distance from Origin	3	1000000216	726
35464	um	Spot	Distance from Origin	3	1000000217	727
35434.1	um	Spot	Distance from Origin	3	1000000218	728
35443.7	um	Spot	Distance from Origin	3	1000000219	729
35474.4	um	Spot	Distance from Origin	3	1000000244	730
35417.8	um	Spot	Distance from Origin	3	1000000220	731
35461.6	um	Spot	Distance from Origin	3	1000000221	732
35429.9	um	Spot	Distance from Origin	3	1000000222	733
35395.1	um	Spot	Distance from Origin	3	1000000223	734
35391.5	um	Spot	Distance from Origin	3	1000000224	735
35379.2	um	Spot	Distance from Origin	3	1000000225	736
35088.9	um	Spot	Distance from Origin	3	1000000155	737
35162.7	um	Spot	Distance from Origin	3	1000000226	738
35074	um	Spot	Distance from Origin	3	1000000230	739
35169.6	um	Spot	Distance from Origin	3	1000000227	740
35132.9	um	Spot	Distance from Origin	3	1000000228	741
35125.3	um	Spot	Distance from Origin	3	1000000232	742
35203.4	um	Spot	Distance from Origin	3	1000000231	743
35196.7	um	Spot	Distance from Origin	3	1000000233	744
35105	um	Spot	Distance from Origin	3	1000000234	745
35128.5	um	Spot	Distance from Origin	3	1000000235	746
35268.9	um	Spot	Distance from Origin	3	1000000236	747
35291.1	um	Spot	Distance from Origin	3	1000000237	748
35245.6	um	Spot	Distance from Origin	3	1000000238	749
35239.4	um	Spot	Distance from Origin	3	1000000239	750
35349	um	Spot	Distance from Origin	4	1000000000	751
35263.4	um	Spot	Distance from Origin	4	1000000001	752
35304.5	um	Spot	Distance from Origin	4	1000000002	753
35344.5	um	Spot	Distance from Origin	4	1000000003	754
35236.4	um	Spot	Distance from Origin	4	1000000004	755
35283.5	um	Spot	Distance from Origin	4	1000000005	756
35200	um	Spot	Distance from Origin	4	1000000006	757
35222.2	um	Spot	Distance from Origin	4	1000000007	758
35332.5	um	Spot	Distance from Origin	4	1000000008	759
35289.8	um	Spot	Distance from Origin	4	1000000009	760
35327.9	um	Spot	Distance from Origin	4	1000000010	761
35292.3	um	Spot	Distance from Origin	4	1000000011	762
35303.3	um	Spot	Distance from Origin	4	1000000012	763
35326.2	um	Spot	Distance from Origin	4	1000000013	764
35235.1	um	Spot	Distance from Origin	4	1000000014	765
35322.5	um	Spot	Distance from Origin	4	1000000015	766
35184.9	um	Spot	Distance from Origin	4	1000000016	767
35273.9	um	Spot	Distance from Origin	4	1000000017	768
35263.1	um	Spot	Distance from Origin	4	1000000018	769
35221.2	um	Spot	Distance from Origin	4	1000000019	770
35282.1	um	Spot	Distance from Origin	4	1000000022	771
35309.2	um	Spot	Distance from Origin	4	1000000021	772
35246.8	um	Spot	Distance from Origin	4	1000000020	773
35186.8	um	Spot	Distance from Origin	4	1000000023	774
35198.8	um	Spot	Distance from Origin	4	1000000024	776
35300.8	um	Spot	Distance from Origin	4	1000000025	777
35223.9	um	Spot	Distance from Origin	4	1000000026	778
35251.4	um	Spot	Distance from Origin	4	1000000027	779
35183.1	um	Spot	Distance from Origin	4	1000000028	780
35163.1	um	Spot	Distance from Origin	4	1000000240	781
35219.5	um	Spot	Distance from Origin	4	1000000029	782
35204.5	um	Spot	Distance from Origin	4	1000000030	783
35251.2	um	Spot	Distance from Origin	4	1000000031	784
35158.7	um	Spot	Distance from Origin	4	1000000032	785
35191.6	um	Spot	Distance from Origin	4	1000000033	786
35198.6	um	Spot	Distance from Origin	4	1000000245	787
35294.6	um	Spot	Distance from Origin	4	1000000034	788
35217.3	um	Spot	Distance from Origin	4	1000000035	789
35255.5	um	Spot	Distance from Origin	4	1000000036	790
35233.1	um	Spot	Distance from Origin	4	1000000037	791
35204.8	um	Spot	Distance from Origin	4	1000000038	792
35215.4	um	Spot	Distance from Origin	4	1000000039	793
35474.6	um	Spot	Distance from Origin	4	1000000040	794
35411.3	um	Spot	Distance from Origin	4	1000000041	795
35450	um	Spot	Distance from Origin	4	1000000042	796
35462	um	Spot	Distance from Origin	4	1000000043	797
35472.2	um	Spot	Distance from Origin	4	1000000044	798
35405.5	um	Spot	Distance from Origin	4	1000000046	799
35428.6	um	Spot	Distance from Origin	4	1000000045	800
35456.6	um	Spot	Distance from Origin	4	1000000047	801
35404.3	um	Spot	Distance from Origin	4	1000000048	803
35384.1	um	Spot	Distance from Origin	4	1000000049	804
35351.5	um	Spot	Distance from Origin	4	1000000050	806
35414.3	um	Spot	Distance from Origin	4	1000000051	807
35442.1	um	Spot	Distance from Origin	4	1000000052	808
35352.9	um	Spot	Distance from Origin	4	1000000053	809
35427.6	um	Spot	Distance from Origin	4	1000000055	810
35409.9	um	Spot	Distance from Origin	4	1000000054	811
35380	um	Spot	Distance from Origin	4	1000000056	812
35337.9	um	Spot	Distance from Origin	4	1000000057	813
35347.5	um	Spot	Distance from Origin	4	1000000058	814
35410.6	um	Spot	Distance from Origin	4	1000000059	815
35434.5	um	Spot	Distance from Origin	4	1000000060	816
35354.1	um	Spot	Distance from Origin	4	1000000061	817
35413.7	um	Spot	Distance from Origin	4	1000000062	818
35398.9	um	Spot	Distance from Origin	4	1000000063	819
35444.9	um	Spot	Distance from Origin	4	1000000064	820
35340.8	um	Spot	Distance from Origin	4	1000000065	821
35361.9	um	Spot	Distance from Origin	4	1000000066	822
35400.6	um	Spot	Distance from Origin	4	1000000067	823
35414.1	um	Spot	Distance from Origin	4	1000000068	824
35453.6	um	Spot	Distance from Origin	4	1000000069	825
35424.4	um	Spot	Distance from Origin	4	1000000070	826
35459.4	um	Spot	Distance from Origin	4	1000000071	827
35437.6	um	Spot	Distance from Origin	4	1000000072	828
35388	um	Spot	Distance from Origin	4	1000000073	829
35418.4	um	Spot	Distance from Origin	4	1000000074	830
35374.9	um	Spot	Distance from Origin	4	1000000075	831
35329.2	um	Spot	Distance from Origin	4	1000000076	832
35429.5	um	Spot	Distance from Origin	4	1000000077	833
35357.4	um	Spot	Distance from Origin	4	1000000078	834
35404.1	um	Spot	Distance from Origin	4	1000000079	835
35343	um	Spot	Distance from Origin	4	1000000080	837
35392.9	um	Spot	Distance from Origin	4	1000000081	838
35442	um	Spot	Distance from Origin	4	1000000082	839
35428.9	um	Spot	Distance from Origin	4	1000000084	840
35307.7	um	Spot	Distance from Origin	4	1000000083	841
35369.6	um	Spot	Distance from Origin	4	1000000085	842
35401.4	um	Spot	Distance from Origin	4	1000000086	843
35332.7	um	Spot	Distance from Origin	4	1000000087	844
35348.9	um	Spot	Distance from Origin	4	1000000088	845
35376.3	um	Spot	Distance from Origin	4	1000000089	846
35389.4	um	Spot	Distance from Origin	4	1000000091	847
35297.1	um	Spot	Distance from Origin	4	1000000090	848
35418.8	um	Spot	Distance from Origin	4	1000000092	849
35406.5	um	Spot	Distance from Origin	4	1000000093	850
35338.9	um	Spot	Distance from Origin	4	1000000094	851
35292.6	um	Spot	Distance from Origin	4	1000000095	852
35415.1	um	Spot	Distance from Origin	4	1000000096	854
35507.7	um	Spot	Distance from Origin	4	1000000097	855
35523	um	Spot	Distance from Origin	4	1000000098	856
35503.7	um	Spot	Distance from Origin	4	1000000099	857
35515.8	um	Spot	Distance from Origin	4	1000000100	858
35488.9	um	Spot	Distance from Origin	4	1000000101	859
35478.4	um	Spot	Distance from Origin	4	1000000102	860
35495	um	Spot	Distance from Origin	4	1000000103	861
35470.2	um	Spot	Distance from Origin	4	1000000104	862
35467.3	um	Spot	Distance from Origin	4	1000000105	863
35506.7	um	Spot	Distance from Origin	4	1000000106	864
35471.7	um	Spot	Distance from Origin	4	1000000107	865
35465.8	um	Spot	Distance from Origin	4	1000000108	866
35490	um	Spot	Distance from Origin	4	1000000109	869
35163.4	um	Spot	Distance from Origin	4	1000000110	870
35264.9	um	Spot	Distance from Origin	4	1000000111	871
35223.5	um	Spot	Distance from Origin	4	1000000112	872
35175	um	Spot	Distance from Origin	4	1000000242	873
35220.8	um	Spot	Distance from Origin	4	1000000113	874
35185.3	um	Spot	Distance from Origin	4	1000000114	875
35135	um	Spot	Distance from Origin	4	1000000115	876
35155.1	um	Spot	Distance from Origin	4	1000000116	877
35246.7	um	Spot	Distance from Origin	4	1000000117	878
35151.8	um	Spot	Distance from Origin	4	1000000118	879
35231.8	um	Spot	Distance from Origin	4	1000000119	880
35170.8	um	Spot	Distance from Origin	4	1000000120	881
35117.4	um	Spot	Distance from Origin	4	1000000121	882
35130.1	um	Spot	Distance from Origin	4	1000000122	883
35201	um	Spot	Distance from Origin	4	1000000123	884
35148.7	um	Spot	Distance from Origin	4	1000000124	885
35131.2	um	Spot	Distance from Origin	4	1000000125	886
35174.8	um	Spot	Distance from Origin	4	1000000126	887
35111.8	um	Spot	Distance from Origin	4	1000000127	888
35145.6	um	Spot	Distance from Origin	4	1000000128	889
35195.8	um	Spot	Distance from Origin	4	1000000129	890
35209.1	um	Spot	Distance from Origin	4	1000000130	891
35171.5	um	Spot	Distance from Origin	4	1000000131	892
35119.7	um	Spot	Distance from Origin	4	1000000132	893
35229.9	um	Spot	Distance from Origin	4	1000000133	894
35155.4	um	Spot	Distance from Origin	4	1000000134	895
35183.7	um	Spot	Distance from Origin	4	1000000135	896
35212.2	um	Spot	Distance from Origin	4	1000000136	897
35239.9	um	Spot	Distance from Origin	4	1000000137	898
35149.4	um	Spot	Distance from Origin	4	1000000138	899
35219.7	um	Spot	Distance from Origin	4	1000000139	900
35199	um	Spot	Distance from Origin	4	1000000140	901
35121	um	Spot	Distance from Origin	4	1000000142	902
35234.8	um	Spot	Distance from Origin	4	1000000141	903
35095.2	um	Spot	Distance from Origin	4	1000000143	904
35181.5	um	Spot	Distance from Origin	4	1000000144	905
35223.7	um	Spot	Distance from Origin	4	1000000145	906
35207.8	um	Spot	Distance from Origin	4	1000000146	907
35127.1	um	Spot	Distance from Origin	4	1000000147	908
35131.7	um	Spot	Distance from Origin	4	1000000148	909
35169.5	um	Spot	Distance from Origin	4	1000000149	910
35185	um	Spot	Distance from Origin	4	1000000150	911
35201.1	um	Spot	Distance from Origin	4	1000000151	913
35165.4	um	Spot	Distance from Origin	4	1000000152	914
35144.8	um	Spot	Distance from Origin	4	1000000153	915
35152.3	um	Spot	Distance from Origin	4	1000000154	916
35377.5	um	Spot	Distance from Origin	4	1000000156	917
35399.3	um	Spot	Distance from Origin	4	1000000157	918
35346.8	um	Spot	Distance from Origin	4	1000000158	919
35315.1	um	Spot	Distance from Origin	4	1000000159	920
35403.2	um	Spot	Distance from Origin	4	1000000161	921
35409.6	um	Spot	Distance from Origin	4	1000000160	922
35370.5	um	Spot	Distance from Origin	4	1000000162	923
35354.5	um	Spot	Distance from Origin	4	1000000163	924
35334.3	um	Spot	Distance from Origin	4	1000000164	925
35373.4	um	Spot	Distance from Origin	4	1000000165	926
35317	um	Spot	Distance from Origin	4	1000000166	927
35276.9	um	Spot	Distance from Origin	4	1000000168	928
35410.2	um	Spot	Distance from Origin	4	1000000167	929
35288.5	um	Spot	Distance from Origin	4	1000000169	930
35381.6	um	Spot	Distance from Origin	4	1000000170	931
35343	um	Spot	Distance from Origin	4	1000000171	932
35275.2	um	Spot	Distance from Origin	4	1000000172	933
35362.8	um	Spot	Distance from Origin	4	1000000173	934
35350.8	um	Spot	Distance from Origin	4	1000000174	935
35264	um	Spot	Distance from Origin	4	1000000175	936
35286.2	um	Spot	Distance from Origin	4	1000000176	937
35322.6	um	Spot	Distance from Origin	4	1000000177	938
35338	um	Spot	Distance from Origin	4	1000000178	939
35351.8	um	Spot	Distance from Origin	4	1000000179	940
35360.5	um	Spot	Distance from Origin	4	1000000180	941
35300.2	um	Spot	Distance from Origin	4	1000000181	942
35263.7	um	Spot	Distance from Origin	4	1000000182	943
35284.8	um	Spot	Distance from Origin	4	1000000183	944
35391.2	um	Spot	Distance from Origin	4	1000000184	945
35312.6	um	Spot	Distance from Origin	4	1000000185	946
35290.8	um	Spot	Distance from Origin	4	1000000186	947
35273.4	um	Spot	Distance from Origin	4	1000000187	948
35246.6	um	Spot	Distance from Origin	4	1000000188	949
35289.9	um	Spot	Distance from Origin	4	1000000189	950
35331	um	Spot	Distance from Origin	4	1000000190	951
35367.7	um	Spot	Distance from Origin	4	1000000191	952
35258.6	um	Spot	Distance from Origin	4	1000000193	953
35282.9	um	Spot	Distance from Origin	4	1000000192	954
35310.1	um	Spot	Distance from Origin	4	1000000194	955
35332.9	um	Spot	Distance from Origin	4	1000000195	957
35253.7	um	Spot	Distance from Origin	4	1000000196	958
35358.6	um	Spot	Distance from Origin	4	1000000197	959
35341.9	um	Spot	Distance from Origin	4	1000000241	960
35270.3	um	Spot	Distance from Origin	4	1000000199	961
35348.6	um	Spot	Distance from Origin	4	1000000198	962
35363.1	um	Spot	Distance from Origin	4	1000000200	963
35324.4	um	Spot	Distance from Origin	4	1000000202	964
35330.5	um	Spot	Distance from Origin	4	1000000201	965
35250	um	Spot	Distance from Origin	4	1000000203	966
35357	um	Spot	Distance from Origin	4	1000000204	967
35260.3	um	Spot	Distance from Origin	4	1000000205	968
35338.6	um	Spot	Distance from Origin	4	1000000206	969
35237.6	um	Spot	Distance from Origin	4	1000000207	970
35279.6	um	Spot	Distance from Origin	4	1000000208	971
35242.9	um	Spot	Distance from Origin	4	1000000209	972
35328.7	um	Spot	Distance from Origin	4	1000000211	973
35319.7	um	Spot	Distance from Origin	4	1000000210	974
35288.6	um	Spot	Distance from Origin	4	1000000212	975
35245.8	um	Spot	Distance from Origin	4	1000000213	976
35335.2	um	Spot	Distance from Origin	4	1000000214	977
35226.7	um	Spot	Distance from Origin	4	1000000215	978
35437.8	um	Spot	Distance from Origin	4	1000000216	979
35464.1	um	Spot	Distance from Origin	4	1000000217	980
35434.2	um	Spot	Distance from Origin	4	1000000218	981
35444.2	um	Spot	Distance from Origin	4	1000000219	982
35474.7	um	Spot	Distance from Origin	4	1000000244	983
35417.9	um	Spot	Distance from Origin	4	1000000220	984
35461.2	um	Spot	Distance from Origin	4	1000000221	985
35429.7	um	Spot	Distance from Origin	4	1000000222	986
35395.7	um	Spot	Distance from Origin	4	1000000223	987
35391.5	um	Spot	Distance from Origin	4	1000000224	988
35380.2	um	Spot	Distance from Origin	4	1000000225	989
35090.1	um	Spot	Distance from Origin	4	1000000155	990
35163.1	um	Spot	Distance from Origin	4	1000000226	991
35073.9	um	Spot	Distance from Origin	4	1000000230	992
35068.2	um	Spot	Distance from Origin	4	1000000229	993
35169.4	um	Spot	Distance from Origin	4	1000000227	994
35133.1	um	Spot	Distance from Origin	4	1000000228	995
35124.8	um	Spot	Distance from Origin	4	1000000232	996
35203.2	um	Spot	Distance from Origin	4	1000000231	997
35196.8	um	Spot	Distance from Origin	4	1000000233	998
35104.6	um	Spot	Distance from Origin	4	1000000234	999
35128.6	um	Spot	Distance from Origin	4	1000000235	1000
35268.6	um	Spot	Distance from Origin	4	1000000236	1001
35291	um	Spot	Distance from Origin	4	1000000237	1002
35245.8	um	Spot	Distance from Origin	4	1000000238	1003
35239.4	um	Spot	Distance from Origin	4	1000000239	1004
35349	um	Spot	Distance from Origin	5	1000000000	1005
35263.2	um	Spot	Distance from Origin	5	1000000001	1006
35304.4	um	Spot	Distance from Origin	5	1000000002	1007
35344.4	um	Spot	Distance from Origin	5	1000000003	1008
35235.9	um	Spot	Distance from Origin	5	1000000004	1009
35282.9	um	Spot	Distance from Origin	5	1000000005	1010
35199.7	um	Spot	Distance from Origin	5	1000000006	1011
35221.9	um	Spot	Distance from Origin	5	1000000007	1012
35332.4	um	Spot	Distance from Origin	5	1000000008	1013
35288.7	um	Spot	Distance from Origin	5	1000000009	1014
35327.5	um	Spot	Distance from Origin	5	1000000010	1015
35292.3	um	Spot	Distance from Origin	5	1000000011	1016
35303.9	um	Spot	Distance from Origin	5	1000000012	1017
35326.1	um	Spot	Distance from Origin	5	1000000013	1018
35235	um	Spot	Distance from Origin	5	1000000014	1019
35322.4	um	Spot	Distance from Origin	5	1000000015	1020
35184.8	um	Spot	Distance from Origin	5	1000000016	1021
35273.7	um	Spot	Distance from Origin	5	1000000017	1022
35262.9	um	Spot	Distance from Origin	5	1000000018	1023
35221.1	um	Spot	Distance from Origin	5	1000000019	1024
35282.1	um	Spot	Distance from Origin	5	1000000022	1025
35309	um	Spot	Distance from Origin	5	1000000021	1026
35247.5	um	Spot	Distance from Origin	5	1000000020	1027
35239.3	um	Spot	Distance from Origin	5	1000000246	1028
35186.1	um	Spot	Distance from Origin	5	1000000023	1029
35199	um	Spot	Distance from Origin	5	1000000024	1030
35300.8	um	Spot	Distance from Origin	5	1000000025	1031
35223.9	um	Spot	Distance from Origin	5	1000000026	1032
35251.1	um	Spot	Distance from Origin	5	1000000027	1033
35182.9	um	Spot	Distance from Origin	5	1000000028	1034
35163	um	Spot	Distance from Origin	5	1000000240	1035
35219.3	um	Spot	Distance from Origin	5	1000000029	1036
35204.1	um	Spot	Distance from Origin	5	1000000030	1037
35158.6	um	Spot	Distance from Origin	5	1000000032	1038
35250.9	um	Spot	Distance from Origin	5	1000000031	1039
35191.4	um	Spot	Distance from Origin	5	1000000033	1040
35198.8	um	Spot	Distance from Origin	5	1000000245	1041
35294.3	um	Spot	Distance from Origin	5	1000000034	1042
35216.9	um	Spot	Distance from Origin	5	1000000035	1043
35232.7	um	Spot	Distance from Origin	5	1000000037	1044
35255.5	um	Spot	Distance from Origin	5	1000000036	1045
35204.4	um	Spot	Distance from Origin	5	1000000038	1046
35215.3	um	Spot	Distance from Origin	5	1000000039	1047
35474.4	um	Spot	Distance from Origin	5	1000000040	1048
35410.6	um	Spot	Distance from Origin	5	1000000041	1049
35449.9	um	Spot	Distance from Origin	5	1000000042	1050
35461.8	um	Spot	Distance from Origin	5	1000000043	1051
35472	um	Spot	Distance from Origin	5	1000000044	1052
35405	um	Spot	Distance from Origin	5	1000000046	1053
35428.5	um	Spot	Distance from Origin	5	1000000045	1054
35456.5	um	Spot	Distance from Origin	5	1000000047	1055
35403.7	um	Spot	Distance from Origin	5	1000000048	1057
35383.8	um	Spot	Distance from Origin	5	1000000049	1058
35351.7	um	Spot	Distance from Origin	5	1000000050	1060
35414.1	um	Spot	Distance from Origin	5	1000000051	1061
35352.3	um	Spot	Distance from Origin	5	1000000053	1062
35441.7	um	Spot	Distance from Origin	5	1000000052	1063
35427.3	um	Spot	Distance from Origin	5	1000000055	1064
35409.8	um	Spot	Distance from Origin	5	1000000054	1065
35379.2	um	Spot	Distance from Origin	5	1000000056	1066
35337.7	um	Spot	Distance from Origin	5	1000000057	1067
35347.2	um	Spot	Distance from Origin	5	1000000058	1068
35410.4	um	Spot	Distance from Origin	5	1000000059	1069
35434.3	um	Spot	Distance from Origin	5	1000000060	1070
35353.8	um	Spot	Distance from Origin	5	1000000061	1071
35413.5	um	Spot	Distance from Origin	5	1000000062	1072
35398.9	um	Spot	Distance from Origin	5	1000000063	1074
35444.5	um	Spot	Distance from Origin	5	1000000064	1075
35340.1	um	Spot	Distance from Origin	5	1000000065	1076
35361.8	um	Spot	Distance from Origin	5	1000000066	1077
35400.5	um	Spot	Distance from Origin	5	1000000067	1078
35414	um	Spot	Distance from Origin	5	1000000068	1079
35453.3	um	Spot	Distance from Origin	5	1000000069	1080
35424	um	Spot	Distance from Origin	5	1000000070	1081
35459.2	um	Spot	Distance from Origin	5	1000000071	1082
35437.6	um	Spot	Distance from Origin	5	1000000072	1083
35387.8	um	Spot	Distance from Origin	5	1000000073	1084
35418.1	um	Spot	Distance from Origin	5	1000000074	1085
35374.7	um	Spot	Distance from Origin	5	1000000075	1086
35429.2	um	Spot	Distance from Origin	5	1000000077	1087
35328.9	um	Spot	Distance from Origin	5	1000000076	1088
35357.4	um	Spot	Distance from Origin	5	1000000078	1089
35404	um	Spot	Distance from Origin	5	1000000079	1090
35342.8	um	Spot	Distance from Origin	5	1000000080	1091
35392.4	um	Spot	Distance from Origin	5	1000000081	1093
35441.8	um	Spot	Distance from Origin	5	1000000082	1094
35428.9	um	Spot	Distance from Origin	5	1000000084	1095
35307.5	um	Spot	Distance from Origin	5	1000000083	1096
35369.2	um	Spot	Distance from Origin	5	1000000085	1097
35401.1	um	Spot	Distance from Origin	5	1000000086	1098
35332.6	um	Spot	Distance from Origin	5	1000000087	1099
35348.8	um	Spot	Distance from Origin	5	1000000088	1100
35376.3	um	Spot	Distance from Origin	5	1000000089	1101
35389.1	um	Spot	Distance from Origin	5	1000000091	1102
35297	um	Spot	Distance from Origin	5	1000000090	1103
35418.1	um	Spot	Distance from Origin	5	1000000092	1104
35407	um	Spot	Distance from Origin	5	1000000093	1105
35339.1	um	Spot	Distance from Origin	5	1000000094	1106
35292.7	um	Spot	Distance from Origin	5	1000000095	1107
35414.8	um	Spot	Distance from Origin	5	1000000096	1109
35507.7	um	Spot	Distance from Origin	5	1000000097	1110
35522.5	um	Spot	Distance from Origin	5	1000000098	1111
35503.4	um	Spot	Distance from Origin	5	1000000099	1112
35515.6	um	Spot	Distance from Origin	5	1000000100	1113
35488.9	um	Spot	Distance from Origin	5	1000000101	1114
35478.1	um	Spot	Distance from Origin	5	1000000102	1115
35495.1	um	Spot	Distance from Origin	5	1000000103	1116
35470.1	um	Spot	Distance from Origin	5	1000000104	1117
35467.2	um	Spot	Distance from Origin	5	1000000105	1118
35506.6	um	Spot	Distance from Origin	5	1000000106	1119
35471.3	um	Spot	Distance from Origin	5	1000000107	1120
35465.7	um	Spot	Distance from Origin	5	1000000108	1121
35490.1	um	Spot	Distance from Origin	5	1000000109	1123
35163.4	um	Spot	Distance from Origin	5	1000000110	1124
35264.7	um	Spot	Distance from Origin	5	1000000111	1125
35223.3	um	Spot	Distance from Origin	5	1000000112	1126
35174.6	um	Spot	Distance from Origin	5	1000000242	1127
35220.7	um	Spot	Distance from Origin	5	1000000113	1128
35185.3	um	Spot	Distance from Origin	5	1000000114	1129
35135.1	um	Spot	Distance from Origin	5	1000000115	1130
35155	um	Spot	Distance from Origin	5	1000000116	1131
35246.6	um	Spot	Distance from Origin	5	1000000117	1132
35151.7	um	Spot	Distance from Origin	5	1000000118	1133
35231.6	um	Spot	Distance from Origin	5	1000000119	1134
35170.7	um	Spot	Distance from Origin	5	1000000120	1135
35117.4	um	Spot	Distance from Origin	5	1000000121	1136
35130.2	um	Spot	Distance from Origin	5	1000000122	1137
35200.6	um	Spot	Distance from Origin	5	1000000123	1138
35148.8	um	Spot	Distance from Origin	5	1000000124	1139
35131.2	um	Spot	Distance from Origin	5	1000000125	1140
35174.4	um	Spot	Distance from Origin	5	1000000126	1141
35145.7	um	Spot	Distance from Origin	5	1000000128	1142
35111.8	um	Spot	Distance from Origin	5	1000000127	1143
35195.4	um	Spot	Distance from Origin	5	1000000129	1144
35208.9	um	Spot	Distance from Origin	5	1000000130	1145
35171.2	um	Spot	Distance from Origin	5	1000000131	1146
35119.5	um	Spot	Distance from Origin	5	1000000132	1147
35229.7	um	Spot	Distance from Origin	5	1000000133	1148
35155.3	um	Spot	Distance from Origin	5	1000000134	1149
35183.6	um	Spot	Distance from Origin	5	1000000135	1150
35212	um	Spot	Distance from Origin	5	1000000136	1151
35239.4	um	Spot	Distance from Origin	5	1000000137	1152
35149.5	um	Spot	Distance from Origin	5	1000000138	1153
35219.9	um	Spot	Distance from Origin	5	1000000139	1154
35199	um	Spot	Distance from Origin	5	1000000140	1155
35121.3	um	Spot	Distance from Origin	5	1000000142	1156
35236	um	Spot	Distance from Origin	5	1000000141	1157
35095.4	um	Spot	Distance from Origin	5	1000000143	1158
35121.5	um	Spot	Distance from Origin	5	1000000243	1159
35181.8	um	Spot	Distance from Origin	5	1000000144	1160
35223.5	um	Spot	Distance from Origin	5	1000000145	1161
35207.2	um	Spot	Distance from Origin	5	1000000146	1162
35127	um	Spot	Distance from Origin	5	1000000147	1163
35131.8	um	Spot	Distance from Origin	5	1000000148	1164
35169.7	um	Spot	Distance from Origin	5	1000000149	1165
35184.8	um	Spot	Distance from Origin	5	1000000150	1166
35200.7	um	Spot	Distance from Origin	5	1000000151	1169
35165.2	um	Spot	Distance from Origin	5	1000000152	1170
35144.2	um	Spot	Distance from Origin	5	1000000153	1171
35152.5	um	Spot	Distance from Origin	5	1000000154	1172
35377.6	um	Spot	Distance from Origin	5	1000000156	1173
35399.2	um	Spot	Distance from Origin	5	1000000157	1174
35346.8	um	Spot	Distance from Origin	5	1000000158	1175
35314.8	um	Spot	Distance from Origin	5	1000000159	1176
35409.5	um	Spot	Distance from Origin	5	1000000160	1177
35370.3	um	Spot	Distance from Origin	5	1000000162	1178
35402.9	um	Spot	Distance from Origin	5	1000000161	1179
35354.5	um	Spot	Distance from Origin	5	1000000163	1180
35334.2	um	Spot	Distance from Origin	5	1000000164	1181
35372.9	um	Spot	Distance from Origin	5	1000000165	1182
35316.8	um	Spot	Distance from Origin	5	1000000166	1183
35276.6	um	Spot	Distance from Origin	5	1000000168	1184
35409.7	um	Spot	Distance from Origin	5	1000000167	1185
35288.2	um	Spot	Distance from Origin	5	1000000169	1186
35381.4	um	Spot	Distance from Origin	5	1000000170	1187
35342.7	um	Spot	Distance from Origin	5	1000000171	1188
35275.3	um	Spot	Distance from Origin	5	1000000172	1189
35363	um	Spot	Distance from Origin	5	1000000173	1190
35350.6	um	Spot	Distance from Origin	5	1000000174	1191
35263.6	um	Spot	Distance from Origin	5	1000000175	1192
35285.9	um	Spot	Distance from Origin	5	1000000176	1193
35337.9	um	Spot	Distance from Origin	5	1000000178	1194
35322.1	um	Spot	Distance from Origin	5	1000000177	1195
35351.3	um	Spot	Distance from Origin	5	1000000179	1196
35360.1	um	Spot	Distance from Origin	5	1000000180	1197
35302.3	um	Spot	Distance from Origin	5	1000000181	1198
35263.6	um	Spot	Distance from Origin	5	1000000182	1199
35284.8	um	Spot	Distance from Origin	5	1000000183	1200
35391	um	Spot	Distance from Origin	5	1000000184	1201
35312.4	um	Spot	Distance from Origin	5	1000000185	1202
35290.6	um	Spot	Distance from Origin	5	1000000186	1203
35273.3	um	Spot	Distance from Origin	5	1000000187	1204
35246.5	um	Spot	Distance from Origin	5	1000000188	1205
35290.2	um	Spot	Distance from Origin	5	1000000189	1206
35331.3	um	Spot	Distance from Origin	5	1000000190	1207
35367.7	um	Spot	Distance from Origin	5	1000000191	1208
35258.3	um	Spot	Distance from Origin	5	1000000193	1209
35282.8	um	Spot	Distance from Origin	5	1000000192	1210
35309.7	um	Spot	Distance from Origin	5	1000000194	1211
35332.6	um	Spot	Distance from Origin	5	1000000195	1213
35253.6	um	Spot	Distance from Origin	5	1000000196	1214
35358.4	um	Spot	Distance from Origin	5	1000000197	1215
35270.5	um	Spot	Distance from Origin	5	1000000199	1216
35341.6	um	Spot	Distance from Origin	5	1000000241	1217
35348.3	um	Spot	Distance from Origin	5	1000000198	1218
35360.4	um	Spot	Distance from Origin	5	1000000200	1219
35324.2	um	Spot	Distance from Origin	5	1000000202	1220
35330.2	um	Spot	Distance from Origin	5	1000000201	1221
35249.8	um	Spot	Distance from Origin	5	1000000203	1222
35260.3	um	Spot	Distance from Origin	5	1000000205	1223
35338.2	um	Spot	Distance from Origin	5	1000000206	1224
35237.4	um	Spot	Distance from Origin	5	1000000207	1225
35279.4	um	Spot	Distance from Origin	5	1000000208	1226
35242.8	um	Spot	Distance from Origin	5	1000000209	1227
35328.1	um	Spot	Distance from Origin	5	1000000211	1228
35319.4	um	Spot	Distance from Origin	5	1000000210	1229
35245.4	um	Spot	Distance from Origin	5	1000000213	1230
35288.4	um	Spot	Distance from Origin	5	1000000212	1231
35334.9	um	Spot	Distance from Origin	5	1000000214	1232
35226.7	um	Spot	Distance from Origin	5	1000000215	1233
35437.7	um	Spot	Distance from Origin	5	1000000216	1234
35463.4	um	Spot	Distance from Origin	5	1000000217	1235
35434	um	Spot	Distance from Origin	5	1000000218	1236
35444.6	um	Spot	Distance from Origin	5	1000000219	1237
35475.1	um	Spot	Distance from Origin	5	1000000244	1238
35417.6	um	Spot	Distance from Origin	5	1000000220	1239
35461.2	um	Spot	Distance from Origin	5	1000000221	1240
35429.6	um	Spot	Distance from Origin	5	1000000222	1241
35395.5	um	Spot	Distance from Origin	5	1000000223	1242
35391	um	Spot	Distance from Origin	5	1000000224	1243
35381.5	um	Spot	Distance from Origin	5	1000000225	1244
35090.7	um	Spot	Distance from Origin	5	1000000155	1245
35069.4	um	Spot	Distance from Origin	5	1000000229	1246
35163.7	um	Spot	Distance from Origin	5	1000000226	1247
35072.9	um	Spot	Distance from Origin	5	1000000230	1248
35169.9	um	Spot	Distance from Origin	5	1000000227	1249
35133.2	um	Spot	Distance from Origin	5	1000000228	1250
35124.4	um	Spot	Distance from Origin	5	1000000232	1251
35203.6	um	Spot	Distance from Origin	5	1000000231	1252
35197	um	Spot	Distance from Origin	5	1000000233	1253
35104.4	um	Spot	Distance from Origin	5	1000000234	1254
35128.4	um	Spot	Distance from Origin	5	1000000235	1255
35268.4	um	Spot	Distance from Origin	5	1000000236	1256
35290.7	um	Spot	Distance from Origin	5	1000000237	1257
35245.6	um	Spot	Distance from Origin	5	1000000238	1258
35239.4	um	Spot	Distance from Origin	5	1000000239	1259
35348.7	um	Spot	Distance from Origin	6	1000000000	1260
35263.1	um	Spot	Distance from Origin	6	1000000001	1261
35304.3	um	Spot	Distance from Origin	6	1000000002	1262
35344.8	um	Spot	Distance from Origin	6	1000000003	1263
35234.5	um	Spot	Distance from Origin	6	1000000004	1264
35283.7	um	Spot	Distance from Origin	6	1000000005	1265
35198.6	um	Spot	Distance from Origin	6	1000000006	1266
35221.8	um	Spot	Distance from Origin	6	1000000007	1267
35332.6	um	Spot	Distance from Origin	6	1000000008	1268
35288.6	um	Spot	Distance from Origin	6	1000000009	1269
35327.3	um	Spot	Distance from Origin	6	1000000010	1270
35301.7	um	Spot	Distance from Origin	6	1000000012	1271
35325.8	um	Spot	Distance from Origin	6	1000000013	1272
35234.8	um	Spot	Distance from Origin	6	1000000014	1273
35322.8	um	Spot	Distance from Origin	6	1000000015	1274
35184.6	um	Spot	Distance from Origin	6	1000000016	1275
35273.6	um	Spot	Distance from Origin	6	1000000017	1276
35262.6	um	Spot	Distance from Origin	6	1000000018	1277
35220.7	um	Spot	Distance from Origin	6	1000000019	1278
35282	um	Spot	Distance from Origin	6	1000000022	1279
35308.9	um	Spot	Distance from Origin	6	1000000021	1280
35247.4	um	Spot	Distance from Origin	6	1000000020	1281
35235.5	um	Spot	Distance from Origin	6	1000000246	1282
35186.1	um	Spot	Distance from Origin	6	1000000023	1283
35198.3	um	Spot	Distance from Origin	6	1000000024	1284
35300.5	um	Spot	Distance from Origin	6	1000000025	1285
35223.7	um	Spot	Distance from Origin	6	1000000026	1286
35251	um	Spot	Distance from Origin	6	1000000027	1287
35182.3	um	Spot	Distance from Origin	6	1000000028	1288
35162.8	um	Spot	Distance from Origin	6	1000000240	1289
35219	um	Spot	Distance from Origin	6	1000000029	1290
35204.3	um	Spot	Distance from Origin	6	1000000030	1291
35251.1	um	Spot	Distance from Origin	6	1000000031	1292
35158.4	um	Spot	Distance from Origin	6	1000000032	1293
35191.2	um	Spot	Distance from Origin	6	1000000033	1294
35198.2	um	Spot	Distance from Origin	6	1000000245	1295
35293.8	um	Spot	Distance from Origin	6	1000000034	1296
35216.3	um	Spot	Distance from Origin	6	1000000035	1297
35232.4	um	Spot	Distance from Origin	6	1000000037	1298
35255.3	um	Spot	Distance from Origin	6	1000000036	1299
35204.4	um	Spot	Distance from Origin	6	1000000038	1300
35215.1	um	Spot	Distance from Origin	6	1000000039	1301
35474.6	um	Spot	Distance from Origin	6	1000000040	1302
35410.3	um	Spot	Distance from Origin	6	1000000041	1303
35449.7	um	Spot	Distance from Origin	6	1000000042	1304
35461.5	um	Spot	Distance from Origin	6	1000000043	1305
35471.8	um	Spot	Distance from Origin	6	1000000044	1306
35404.9	um	Spot	Distance from Origin	6	1000000046	1307
35428.2	um	Spot	Distance from Origin	6	1000000045	1308
35456.2	um	Spot	Distance from Origin	6	1000000047	1309
35403.7	um	Spot	Distance from Origin	6	1000000048	1311
35383.7	um	Spot	Distance from Origin	6	1000000049	1312
35351.5	um	Spot	Distance from Origin	6	1000000050	1314
35413.8	um	Spot	Distance from Origin	6	1000000051	1315
35441.5	um	Spot	Distance from Origin	6	1000000052	1316
35427.1	um	Spot	Distance from Origin	6	1000000055	1317
35409.6	um	Spot	Distance from Origin	6	1000000054	1318
35379.1	um	Spot	Distance from Origin	6	1000000056	1319
35337.5	um	Spot	Distance from Origin	6	1000000057	1320
35347	um	Spot	Distance from Origin	6	1000000058	1321
35410.5	um	Spot	Distance from Origin	6	1000000059	1322
35434.2	um	Spot	Distance from Origin	6	1000000060	1323
35353.7	um	Spot	Distance from Origin	6	1000000061	1324
35413.4	um	Spot	Distance from Origin	6	1000000062	1325
35398.6	um	Spot	Distance from Origin	6	1000000063	1327
35444.3	um	Spot	Distance from Origin	6	1000000064	1328
35339.4	um	Spot	Distance from Origin	6	1000000065	1329
35361.4	um	Spot	Distance from Origin	6	1000000066	1330
35400.2	um	Spot	Distance from Origin	6	1000000067	1331
35413.8	um	Spot	Distance from Origin	6	1000000068	1332
35452.8	um	Spot	Distance from Origin	6	1000000069	1333
35423.3	um	Spot	Distance from Origin	6	1000000070	1334
35458.8	um	Spot	Distance from Origin	6	1000000071	1335
35437.3	um	Spot	Distance from Origin	6	1000000072	1336
35387.7	um	Spot	Distance from Origin	6	1000000073	1337
35418	um	Spot	Distance from Origin	6	1000000074	1338
35374.3	um	Spot	Distance from Origin	6	1000000075	1339
35328.5	um	Spot	Distance from Origin	6	1000000076	1340
35429.1	um	Spot	Distance from Origin	6	1000000077	1341
35357.2	um	Spot	Distance from Origin	6	1000000078	1342
35403.8	um	Spot	Distance from Origin	6	1000000079	1343
35342.4	um	Spot	Distance from Origin	6	1000000080	1344
35392.8	um	Spot	Distance from Origin	6	1000000081	1345
35441.8	um	Spot	Distance from Origin	6	1000000082	1347
35428.7	um	Spot	Distance from Origin	6	1000000084	1348
35307	um	Spot	Distance from Origin	6	1000000083	1349
35369	um	Spot	Distance from Origin	6	1000000085	1350
35400.9	um	Spot	Distance from Origin	6	1000000086	1351
35332.2	um	Spot	Distance from Origin	6	1000000087	1352
35348.5	um	Spot	Distance from Origin	6	1000000088	1353
35375.8	um	Spot	Distance from Origin	6	1000000089	1354
35389	um	Spot	Distance from Origin	6	1000000091	1355
35297	um	Spot	Distance from Origin	6	1000000090	1356
35418.1	um	Spot	Distance from Origin	6	1000000092	1357
35406.4	um	Spot	Distance from Origin	6	1000000093	1358
35338.6	um	Spot	Distance from Origin	6	1000000094	1359
35292.2	um	Spot	Distance from Origin	6	1000000095	1360
35414.6	um	Spot	Distance from Origin	6	1000000096	1362
35507.5	um	Spot	Distance from Origin	6	1000000097	1363
35522.2	um	Spot	Distance from Origin	6	1000000098	1364
35503.3	um	Spot	Distance from Origin	6	1000000099	1365
35515.6	um	Spot	Distance from Origin	6	1000000100	1366
35489	um	Spot	Distance from Origin	6	1000000101	1367
35478.2	um	Spot	Distance from Origin	6	1000000102	1368
35494.8	um	Spot	Distance from Origin	6	1000000103	1369
35469.8	um	Spot	Distance from Origin	6	1000000104	1370
35466.9	um	Spot	Distance from Origin	6	1000000105	1371
35470.7	um	Spot	Distance from Origin	6	1000000107	1372
35506.1	um	Spot	Distance from Origin	6	1000000106	1373
35465.6	um	Spot	Distance from Origin	6	1000000108	1374
35490.3	um	Spot	Distance from Origin	6	1000000109	1377
35163.5	um	Spot	Distance from Origin	6	1000000110	1378
35264.6	um	Spot	Distance from Origin	6	1000000111	1379
35223.2	um	Spot	Distance from Origin	6	1000000112	1380
35174.8	um	Spot	Distance from Origin	6	1000000242	1381
35220.6	um	Spot	Distance from Origin	6	1000000113	1382
35185.1	um	Spot	Distance from Origin	6	1000000114	1383
35134.6	um	Spot	Distance from Origin	6	1000000115	1384
35154.9	um	Spot	Distance from Origin	6	1000000116	1385
35246.8	um	Spot	Distance from Origin	6	1000000117	1386
35151.6	um	Spot	Distance from Origin	6	1000000118	1387
35231.3	um	Spot	Distance from Origin	6	1000000119	1388
35170.6	um	Spot	Distance from Origin	6	1000000120	1389
35117.5	um	Spot	Distance from Origin	6	1000000121	1390
35130.1	um	Spot	Distance from Origin	6	1000000122	1391
35200.4	um	Spot	Distance from Origin	6	1000000123	1392
35149	um	Spot	Distance from Origin	6	1000000124	1393
35131	um	Spot	Distance from Origin	6	1000000125	1394
35174	um	Spot	Distance from Origin	6	1000000126	1395
35111.9	um	Spot	Distance from Origin	6	1000000127	1396
35146	um	Spot	Distance from Origin	6	1000000128	1397
35195.3	um	Spot	Distance from Origin	6	1000000129	1398
35208.8	um	Spot	Distance from Origin	6	1000000130	1399
35170.4	um	Spot	Distance from Origin	6	1000000131	1400
35119.2	um	Spot	Distance from Origin	6	1000000132	1401
35229.5	um	Spot	Distance from Origin	6	1000000133	1402
35155.1	um	Spot	Distance from Origin	6	1000000134	1403
35183.7	um	Spot	Distance from Origin	6	1000000135	1404
35211.9	um	Spot	Distance from Origin	6	1000000136	1405
35239.3	um	Spot	Distance from Origin	6	1000000137	1406
35149.3	um	Spot	Distance from Origin	6	1000000138	1407
35219.7	um	Spot	Distance from Origin	6	1000000139	1408
35198.8	um	Spot	Distance from Origin	6	1000000140	1409
35121.5	um	Spot	Distance from Origin	6	1000000142	1410
35238.8	um	Spot	Distance from Origin	6	1000000141	1411
35095.2	um	Spot	Distance from Origin	6	1000000143	1412
35182	um	Spot	Distance from Origin	6	1000000144	1413
35121.8	um	Spot	Distance from Origin	6	1000000243	1414
35223.6	um	Spot	Distance from Origin	6	1000000145	1415
35207.5	um	Spot	Distance from Origin	6	1000000146	1416
35127	um	Spot	Distance from Origin	6	1000000147	1417
35132	um	Spot	Distance from Origin	6	1000000148	1418
35169.4	um	Spot	Distance from Origin	6	1000000149	1419
35184.5	um	Spot	Distance from Origin	6	1000000150	1420
35200.2	um	Spot	Distance from Origin	6	1000000151	1423
35165.3	um	Spot	Distance from Origin	6	1000000152	1424
35144.3	um	Spot	Distance from Origin	6	1000000153	1425
35201.5	um	Spot	Distance from Origin	6	1000000247	1426
35152.1	um	Spot	Distance from Origin	6	1000000154	1427
35071.6	um	Spot	Distance from Origin	6	1000000229	1428
35377.5	um	Spot	Distance from Origin	6	1000000156	1429
35398.5	um	Spot	Distance from Origin	6	1000000157	1430
35346.4	um	Spot	Distance from Origin	6	1000000158	1431
35314.9	um	Spot	Distance from Origin	6	1000000159	1432
35409.3	um	Spot	Distance from Origin	6	1000000160	1433
35370.1	um	Spot	Distance from Origin	6	1000000162	1434
35402.7	um	Spot	Distance from Origin	6	1000000161	1435
35354.4	um	Spot	Distance from Origin	6	1000000163	1436
35334.2	um	Spot	Distance from Origin	6	1000000164	1437
35372.5	um	Spot	Distance from Origin	6	1000000165	1438
35316.1	um	Spot	Distance from Origin	6	1000000166	1439
35276.7	um	Spot	Distance from Origin	6	1000000168	1440
35409.8	um	Spot	Distance from Origin	6	1000000167	1441
35381.1	um	Spot	Distance from Origin	6	1000000170	1442
35287.7	um	Spot	Distance from Origin	6	1000000169	1443
35342.2	um	Spot	Distance from Origin	6	1000000171	1444
35275.1	um	Spot	Distance from Origin	6	1000000172	1445
35363	um	Spot	Distance from Origin	6	1000000173	1446
35350.4	um	Spot	Distance from Origin	6	1000000174	1447
35263.6	um	Spot	Distance from Origin	6	1000000175	1448
35285.8	um	Spot	Distance from Origin	6	1000000176	1449
35337.9	um	Spot	Distance from Origin	6	1000000178	1450
35321.7	um	Spot	Distance from Origin	6	1000000177	1451
35351.1	um	Spot	Distance from Origin	6	1000000179	1452
35359.9	um	Spot	Distance from Origin	6	1000000180	1453
35302.5	um	Spot	Distance from Origin	6	1000000181	1454
35263.1	um	Spot	Distance from Origin	6	1000000182	1455
35284.3	um	Spot	Distance from Origin	6	1000000183	1456
35390.9	um	Spot	Distance from Origin	6	1000000184	1457
35312.1	um	Spot	Distance from Origin	6	1000000185	1458
35290.5	um	Spot	Distance from Origin	6	1000000186	1459
35273.1	um	Spot	Distance from Origin	6	1000000187	1460
35246.1	um	Spot	Distance from Origin	6	1000000188	1461
35290.2	um	Spot	Distance from Origin	6	1000000189	1462
35331.6	um	Spot	Distance from Origin	6	1000000190	1463
35366.9	um	Spot	Distance from Origin	6	1000000191	1464
35258.2	um	Spot	Distance from Origin	6	1000000193	1465
35282.8	um	Spot	Distance from Origin	6	1000000192	1466
35309.5	um	Spot	Distance from Origin	6	1000000194	1467
35332.5	um	Spot	Distance from Origin	6	1000000195	1469
35253.5	um	Spot	Distance from Origin	6	1000000196	1470
35358.1	um	Spot	Distance from Origin	6	1000000197	1471
35270.1	um	Spot	Distance from Origin	6	1000000199	1472
35340.3	um	Spot	Distance from Origin	6	1000000241	1473
35347.9	um	Spot	Distance from Origin	6	1000000198	1474
35362.8	um	Spot	Distance from Origin	6	1000000200	1475
35323.9	um	Spot	Distance from Origin	6	1000000202	1476
35249.9	um	Spot	Distance from Origin	6	1000000203	1477
35357.8	um	Spot	Distance from Origin	6	1000000204	1478
35260.1	um	Spot	Distance from Origin	6	1000000205	1479
35338	um	Spot	Distance from Origin	6	1000000206	1480
35237.3	um	Spot	Distance from Origin	6	1000000207	1481
35279.3	um	Spot	Distance from Origin	6	1000000208	1482
35242.6	um	Spot	Distance from Origin	6	1000000209	1483
35328.1	um	Spot	Distance from Origin	6	1000000211	1484
35318.8	um	Spot	Distance from Origin	6	1000000210	1485
35288.3	um	Spot	Distance from Origin	6	1000000212	1486
35245.2	um	Spot	Distance from Origin	6	1000000213	1487
35334.3	um	Spot	Distance from Origin	6	1000000214	1488
35226.5	um	Spot	Distance from Origin	6	1000000215	1489
35437.5	um	Spot	Distance from Origin	6	1000000216	1490
35463.2	um	Spot	Distance from Origin	6	1000000217	1491
35433.7	um	Spot	Distance from Origin	6	1000000218	1492
35444.4	um	Spot	Distance from Origin	6	1000000219	1493
35474.2	um	Spot	Distance from Origin	6	1000000244	1494
35417.4	um	Spot	Distance from Origin	6	1000000220	1495
35461	um	Spot	Distance from Origin	6	1000000221	1496
35428.8	um	Spot	Distance from Origin	6	1000000222	1497
35395.1	um	Spot	Distance from Origin	6	1000000223	1498
35391.2	um	Spot	Distance from Origin	6	1000000224	1499
35381.5	um	Spot	Distance from Origin	6	1000000225	1500
35090.3	um	Spot	Distance from Origin	6	1000000155	1501
35072.4	um	Spot	Distance from Origin	6	1000000230	1502
35163.6	um	Spot	Distance from Origin	6	1000000226	1503
35168.9	um	Spot	Distance from Origin	6	1000000227	1504
35133.3	um	Spot	Distance from Origin	6	1000000228	1505
35124.1	um	Spot	Distance from Origin	6	1000000232	1506
35203.8	um	Spot	Distance from Origin	6	1000000231	1507
35196.8	um	Spot	Distance from Origin	6	1000000233	1508
35100.9	um	Spot	Distance from Origin	6	1000000234	1509
35128.1	um	Spot	Distance from Origin	6	1000000235	1510
35268.2	um	Spot	Distance from Origin	6	1000000236	1511
35290.4	um	Spot	Distance from Origin	6	1000000237	1512
35245.5	um	Spot	Distance from Origin	6	1000000238	1513
35239.1	um	Spot	Distance from Origin	6	1000000239	1514
35348.2	um	Spot	Distance from Origin	7	1000000000	1515
35262.6	um	Spot	Distance from Origin	7	1000000001	1516
35303.8	um	Spot	Distance from Origin	7	1000000002	1517
35342.3	um	Spot	Distance from Origin	7	1000000003	1518
35234	um	Spot	Distance from Origin	7	1000000004	1519
35282.7	um	Spot	Distance from Origin	7	1000000005	1520
35198.5	um	Spot	Distance from Origin	7	1000000006	1521
35221.2	um	Spot	Distance from Origin	7	1000000007	1522
35332.2	um	Spot	Distance from Origin	7	1000000008	1523
35288.2	um	Spot	Distance from Origin	7	1000000009	1524
35326.7	um	Spot	Distance from Origin	7	1000000010	1525
35291.5	um	Spot	Distance from Origin	7	1000000011	1526
35304.2	um	Spot	Distance from Origin	7	1000000012	1527
35325.4	um	Spot	Distance from Origin	7	1000000013	1528
35234.4	um	Spot	Distance from Origin	7	1000000014	1529
35322.7	um	Spot	Distance from Origin	7	1000000015	1530
35183.8	um	Spot	Distance from Origin	7	1000000016	1531
35273.3	um	Spot	Distance from Origin	7	1000000017	1532
35262.2	um	Spot	Distance from Origin	7	1000000018	1533
35220.1	um	Spot	Distance from Origin	7	1000000019	1534
35308.6	um	Spot	Distance from Origin	7	1000000021	1535
35281.5	um	Spot	Distance from Origin	7	1000000022	1536
35246.7	um	Spot	Distance from Origin	7	1000000020	1537
35232.7	um	Spot	Distance from Origin	7	1000000248	1538
35185.8	um	Spot	Distance from Origin	7	1000000023	1539
35234.4	um	Spot	Distance from Origin	7	1000000246	1540
35196.9	um	Spot	Distance from Origin	7	1000000024	1542
35300.1	um	Spot	Distance from Origin	7	1000000025	1543
35223.3	um	Spot	Distance from Origin	7	1000000026	1544
35250.7	um	Spot	Distance from Origin	7	1000000027	1545
35182.8	um	Spot	Distance from Origin	7	1000000028	1546
35162.2	um	Spot	Distance from Origin	7	1000000240	1547
35218.6	um	Spot	Distance from Origin	7	1000000029	1548
35203.9	um	Spot	Distance from Origin	7	1000000030	1549
35250.7	um	Spot	Distance from Origin	7	1000000031	1550
35157.9	um	Spot	Distance from Origin	7	1000000032	1551
35190.8	um	Spot	Distance from Origin	7	1000000033	1552
35197.7	um	Spot	Distance from Origin	7	1000000245	1553
35292.9	um	Spot	Distance from Origin	7	1000000034	1554
35215.4	um	Spot	Distance from Origin	7	1000000035	1555
35254.9	um	Spot	Distance from Origin	7	1000000036	1556
35232	um	Spot	Distance from Origin	7	1000000037	1557
35203.8	um	Spot	Distance from Origin	7	1000000038	1558
35214.8	um	Spot	Distance from Origin	7	1000000039	1559
35474	um	Spot	Distance from Origin	7	1000000040	1560
35409.8	um	Spot	Distance from Origin	7	1000000041	1561
35449.3	um	Spot	Distance from Origin	7	1000000042	1562
35461.2	um	Spot	Distance from Origin	7	1000000043	1563
35471.5	um	Spot	Distance from Origin	7	1000000044	1564
35404.3	um	Spot	Distance from Origin	7	1000000046	1565
35427.9	um	Spot	Distance from Origin	7	1000000045	1566
35455.7	um	Spot	Distance from Origin	7	1000000047	1567
35383.6	um	Spot	Distance from Origin	7	1000000049	1569
35403.6	um	Spot	Distance from Origin	7	1000000048	1570
35351	um	Spot	Distance from Origin	7	1000000050	1572
35413.1	um	Spot	Distance from Origin	7	1000000051	1573
35440.9	um	Spot	Distance from Origin	7	1000000052	1574
35426.7	um	Spot	Distance from Origin	7	1000000055	1575
35409.1	um	Spot	Distance from Origin	7	1000000054	1576
35378.8	um	Spot	Distance from Origin	7	1000000056	1577
35337.1	um	Spot	Distance from Origin	7	1000000057	1578
35346.5	um	Spot	Distance from Origin	7	1000000058	1579
35410.1	um	Spot	Distance from Origin	7	1000000059	1580
35433.7	um	Spot	Distance from Origin	7	1000000060	1581
35353.2	um	Spot	Distance from Origin	7	1000000061	1582
35412.8	um	Spot	Distance from Origin	7	1000000062	1583
35398.2	um	Spot	Distance from Origin	7	1000000063	1585
35444.3	um	Spot	Distance from Origin	7	1000000064	1586
35339.9	um	Spot	Distance from Origin	7	1000000065	1587
35361.4	um	Spot	Distance from Origin	7	1000000066	1588
35400	um	Spot	Distance from Origin	7	1000000067	1589
35413.4	um	Spot	Distance from Origin	7	1000000068	1590
35469.2	um	Spot	Distance from Origin	7	1000000104	1591
35452.2	um	Spot	Distance from Origin	7	1000000069	1592
35423.3	um	Spot	Distance from Origin	7	1000000070	1593
35436.9	um	Spot	Distance from Origin	7	1000000072	1594
35458.3	um	Spot	Distance from Origin	7	1000000071	1595
35387.2	um	Spot	Distance from Origin	7	1000000073	1596
35417.4	um	Spot	Distance from Origin	7	1000000074	1597
35373.6	um	Spot	Distance from Origin	7	1000000075	1598
35327.8	um	Spot	Distance from Origin	7	1000000076	1599
35428.7	um	Spot	Distance from Origin	7	1000000077	1600
35357	um	Spot	Distance from Origin	7	1000000078	1601
35403.8	um	Spot	Distance from Origin	7	1000000079	1602
35342.1	um	Spot	Distance from Origin	7	1000000080	1603
35392.1	um	Spot	Distance from Origin	7	1000000081	1604
35307.3	um	Spot	Distance from Origin	7	1000000083	1605
35441.1	um	Spot	Distance from Origin	7	1000000082	1606
35428.2	um	Spot	Distance from Origin	7	1000000084	1607
35368.3	um	Spot	Distance from Origin	7	1000000085	1608
35400.5	um	Spot	Distance from Origin	7	1000000086	1609
35331.8	um	Spot	Distance from Origin	7	1000000087	1610
35348.1	um	Spot	Distance from Origin	7	1000000088	1611
35375.3	um	Spot	Distance from Origin	7	1000000089	1612
35297	um	Spot	Distance from Origin	7	1000000090	1613
35388.3	um	Spot	Distance from Origin	7	1000000091	1614
35417.8	um	Spot	Distance from Origin	7	1000000092	1615
35406.2	um	Spot	Distance from Origin	7	1000000093	1616
35338.4	um	Spot	Distance from Origin	7	1000000094	1617
35291.8	um	Spot	Distance from Origin	7	1000000095	1618
35414	um	Spot	Distance from Origin	7	1000000096	1620
35507	um	Spot	Distance from Origin	7	1000000097	1621
35502.9	um	Spot	Distance from Origin	7	1000000099	1622
35515.1	um	Spot	Distance from Origin	7	1000000100	1623
35488.4	um	Spot	Distance from Origin	7	1000000101	1624
35477.5	um	Spot	Distance from Origin	7	1000000102	1625
35494.3	um	Spot	Distance from Origin	7	1000000103	1626
35466.3	um	Spot	Distance from Origin	7	1000000105	1627
35470.2	um	Spot	Distance from Origin	7	1000000107	1628
35506.6	um	Spot	Distance from Origin	7	1000000106	1629
35465.2	um	Spot	Distance from Origin	7	1000000108	1630
35490.6	um	Spot	Distance from Origin	7	1000000109	1632
35163.2	um	Spot	Distance from Origin	7	1000000110	1633
35264.2	um	Spot	Distance from Origin	7	1000000111	1634
35222.7	um	Spot	Distance from Origin	7	1000000112	1635
35174.4	um	Spot	Distance from Origin	7	1000000242	1636
35220.4	um	Spot	Distance from Origin	7	1000000113	1637
35184.6	um	Spot	Distance from Origin	7	1000000114	1638
35134.2	um	Spot	Distance from Origin	7	1000000115	1639
35154.6	um	Spot	Distance from Origin	7	1000000116	1640
35246.3	um	Spot	Distance from Origin	7	1000000117	1641
35151.3	um	Spot	Distance from Origin	7	1000000118	1642
35231.2	um	Spot	Distance from Origin	7	1000000119	1643
35170.3	um	Spot	Distance from Origin	7	1000000120	1644
35117.9	um	Spot	Distance from Origin	7	1000000121	1645
35129.8	um	Spot	Distance from Origin	7	1000000122	1646
35200.4	um	Spot	Distance from Origin	7	1000000123	1647
35148.8	um	Spot	Distance from Origin	7	1000000124	1648
35130.6	um	Spot	Distance from Origin	7	1000000125	1649
35112.3	um	Spot	Distance from Origin	7	1000000127	1650
35173.6	um	Spot	Distance from Origin	7	1000000126	1651
35145.8	um	Spot	Distance from Origin	7	1000000128	1652
35195.1	um	Spot	Distance from Origin	7	1000000129	1653
35208.3	um	Spot	Distance from Origin	7	1000000130	1654
35170	um	Spot	Distance from Origin	7	1000000131	1655
35229.4	um	Spot	Distance from Origin	7	1000000133	1656
35154.8	um	Spot	Distance from Origin	7	1000000134	1657
35183.2	um	Spot	Distance from Origin	7	1000000135	1658
35211.5	um	Spot	Distance from Origin	7	1000000136	1659
35239.2	um	Spot	Distance from Origin	7	1000000137	1660
35245.7	um	Spot	Distance from Origin	7	1000000141	1661
35149.1	um	Spot	Distance from Origin	7	1000000138	1662
35219.4	um	Spot	Distance from Origin	7	1000000139	1663
35198.5	um	Spot	Distance from Origin	7	1000000140	1664
35122.6	um	Spot	Distance from Origin	7	1000000142	1665
35096.8	um	Spot	Distance from Origin	7	1000000143	1666
35182	um	Spot	Distance from Origin	7	1000000144	1667
35121.1	um	Spot	Distance from Origin	7	1000000243	1668
35223.2	um	Spot	Distance from Origin	7	1000000145	1669
35207.7	um	Spot	Distance from Origin	7	1000000146	1670
35126.6	um	Spot	Distance from Origin	7	1000000147	1671
35131.3	um	Spot	Distance from Origin	7	1000000148	1672
35169.5	um	Spot	Distance from Origin	7	1000000149	1673
35184.3	um	Spot	Distance from Origin	7	1000000150	1674
35199.8	um	Spot	Distance from Origin	7	1000000151	1677
35164.7	um	Spot	Distance from Origin	7	1000000152	1678
35144	um	Spot	Distance from Origin	7	1000000153	1679
35200.9	um	Spot	Distance from Origin	7	1000000247	1680
35072.5	um	Spot	Distance from Origin	7	1000000229	1681
35150.2	um	Spot	Distance from Origin	7	1000000154	1682
35376.9	um	Spot	Distance from Origin	7	1000000156	1683
35397.5	um	Spot	Distance from Origin	7	1000000157	1684
35346.3	um	Spot	Distance from Origin	7	1000000158	1685
35314.6	um	Spot	Distance from Origin	7	1000000159	1686
35408.9	um	Spot	Distance from Origin	7	1000000160	1687
35369.5	um	Spot	Distance from Origin	7	1000000162	1688
35402.4	um	Spot	Distance from Origin	7	1000000161	1689
35353.7	um	Spot	Distance from Origin	7	1000000163	1690
35333.7	um	Spot	Distance from Origin	7	1000000164	1691
35372.1	um	Spot	Distance from Origin	7	1000000165	1692
35315.6	um	Spot	Distance from Origin	7	1000000166	1693
35276.2	um	Spot	Distance from Origin	7	1000000168	1694
35409.2	um	Spot	Distance from Origin	7	1000000167	1695
35380.7	um	Spot	Distance from Origin	7	1000000170	1696
35286.8	um	Spot	Distance from Origin	7	1000000169	1697
35342.2	um	Spot	Distance from Origin	7	1000000171	1698
35275	um	Spot	Distance from Origin	7	1000000172	1699
35362.1	um	Spot	Distance from Origin	7	1000000173	1700
35350	um	Spot	Distance from Origin	7	1000000174	1701
35263.3	um	Spot	Distance from Origin	7	1000000175	1702
35285.5	um	Spot	Distance from Origin	7	1000000176	1703
35337.5	um	Spot	Distance from Origin	7	1000000178	1704
35321.6	um	Spot	Distance from Origin	7	1000000177	1705
35350.7	um	Spot	Distance from Origin	7	1000000179	1706
35359.4	um	Spot	Distance from Origin	7	1000000180	1707
35302.2	um	Spot	Distance from Origin	7	1000000181	1708
35262.8	um	Spot	Distance from Origin	7	1000000182	1709
35284.2	um	Spot	Distance from Origin	7	1000000183	1710
35390.3	um	Spot	Distance from Origin	7	1000000184	1711
35311.9	um	Spot	Distance from Origin	7	1000000185	1712
35271.9	um	Spot	Distance from Origin	7	1000000249	1713
35290.1	um	Spot	Distance from Origin	7	1000000186	1714
35272.9	um	Spot	Distance from Origin	7	1000000187	1715
35245.5	um	Spot	Distance from Origin	7	1000000188	1716
35289.6	um	Spot	Distance from Origin	7	1000000189	1717
35331.6	um	Spot	Distance from Origin	7	1000000190	1718
35366.4	um	Spot	Distance from Origin	7	1000000191	1719
35258	um	Spot	Distance from Origin	7	1000000193	1720
35282.5	um	Spot	Distance from Origin	7	1000000192	1721
35309.1	um	Spot	Distance from Origin	7	1000000194	1722
35332.1	um	Spot	Distance from Origin	7	1000000195	1724
35357.6	um	Spot	Distance from Origin	7	1000000197	1725
35339.5	um	Spot	Distance from Origin	7	1000000241	1726
35269.5	um	Spot	Distance from Origin	7	1000000199	1727
35347.4	um	Spot	Distance from Origin	7	1000000198	1728
35362.4	um	Spot	Distance from Origin	7	1000000200	1729
35323.5	um	Spot	Distance from Origin	7	1000000202	1730
35249.4	um	Spot	Distance from Origin	7	1000000203	1731
35259.6	um	Spot	Distance from Origin	7	1000000205	1732
35337.3	um	Spot	Distance from Origin	7	1000000206	1733
35236.9	um	Spot	Distance from Origin	7	1000000207	1734
35278.8	um	Spot	Distance from Origin	7	1000000208	1735
35242.1	um	Spot	Distance from Origin	7	1000000209	1736
35328	um	Spot	Distance from Origin	7	1000000211	1737
35318.2	um	Spot	Distance from Origin	7	1000000210	1738
35287.9	um	Spot	Distance from Origin	7	1000000212	1739
35244.5	um	Spot	Distance from Origin	7	1000000213	1740
35334	um	Spot	Distance from Origin	7	1000000214	1741
35226.2	um	Spot	Distance from Origin	7	1000000215	1742
35437.1	um	Spot	Distance from Origin	7	1000000216	1743
35462.6	um	Spot	Distance from Origin	7	1000000217	1744
35432.9	um	Spot	Distance from Origin	7	1000000218	1745
35444.1	um	Spot	Distance from Origin	7	1000000219	1746
35473.5	um	Spot	Distance from Origin	7	1000000244	1747
35416.8	um	Spot	Distance from Origin	7	1000000220	1748
35460.8	um	Spot	Distance from Origin	7	1000000221	1749
35428.3	um	Spot	Distance from Origin	7	1000000222	1750
35394.8	um	Spot	Distance from Origin	7	1000000223	1751
35390.5	um	Spot	Distance from Origin	7	1000000224	1752
35381.3	um	Spot	Distance from Origin	7	1000000225	1753
35090.4	um	Spot	Distance from Origin	7	1000000155	1754
35163.1	um	Spot	Distance from Origin	7	1000000226	1755
35169.2	um	Spot	Distance from Origin	7	1000000227	1756
35133.2	um	Spot	Distance from Origin	7	1000000228	1757
35123.9	um	Spot	Distance from Origin	7	1000000232	1758
35202.4	um	Spot	Distance from Origin	7	1000000231	1759
35196.7	um	Spot	Distance from Origin	7	1000000233	1760
35099.3	um	Spot	Distance from Origin	7	1000000234	1761
35127.4	um	Spot	Distance from Origin	7	1000000235	1762
35268.4	um	Spot	Distance from Origin	7	1000000236	1763
35289.9	um	Spot	Distance from Origin	7	1000000237	1764
35245.1	um	Spot	Distance from Origin	7	1000000238	1765
35238.6	um	Spot	Distance from Origin	7	1000000239	1766
35302.8	um	Spot	Distance from Origin	8	1000000250	1767
35347.9	um	Spot	Distance from Origin	8	1000000000	1768
35262.4	um	Spot	Distance from Origin	8	1000000001	1769
35303.3	um	Spot	Distance from Origin	8	1000000002	1770
35343.7	um	Spot	Distance from Origin	8	1000000003	1771
35233.7	um	Spot	Distance from Origin	8	1000000004	1772
35282.1	um	Spot	Distance from Origin	8	1000000005	1773
35198.2	um	Spot	Distance from Origin	8	1000000006	1774
35221	um	Spot	Distance from Origin	8	1000000007	1775
35331.9	um	Spot	Distance from Origin	8	1000000008	1776
35287.4	um	Spot	Distance from Origin	8	1000000009	1777
35326.2	um	Spot	Distance from Origin	8	1000000010	1778
35304.6	um	Spot	Distance from Origin	8	1000000012	1779
35291.1	um	Spot	Distance from Origin	8	1000000011	1780
35336.7	um	Spot	Distance from Origin	8	1000000057	1781
35325.3	um	Spot	Distance from Origin	8	1000000013	1782
35234.1	um	Spot	Distance from Origin	8	1000000014	1783
35183.1	um	Spot	Distance from Origin	8	1000000016	1784
35272.9	um	Spot	Distance from Origin	8	1000000017	1785
35261.8	um	Spot	Distance from Origin	8	1000000018	1786
35219.6	um	Spot	Distance from Origin	8	1000000019	1787
35308.2	um	Spot	Distance from Origin	8	1000000021	1788
35281.2	um	Spot	Distance from Origin	8	1000000022	1789
35246.3	um	Spot	Distance from Origin	8	1000000020	1790
35306.7	um	Spot	Distance from Origin	8	1000000251	1791
35185.6	um	Spot	Distance from Origin	8	1000000023	1792
35233.9	um	Spot	Distance from Origin	8	1000000246	1793
35196.4	um	Spot	Distance from Origin	8	1000000024	1795
35299.7	um	Spot	Distance from Origin	8	1000000025	1796
35223	um	Spot	Distance from Origin	8	1000000026	1797
35250	um	Spot	Distance from Origin	8	1000000027	1798
35181.3	um	Spot	Distance from Origin	8	1000000028	1799
35162.1	um	Spot	Distance from Origin	8	1000000240	1800
35218.2	um	Spot	Distance from Origin	8	1000000029	1801
35203.5	um	Spot	Distance from Origin	8	1000000030	1802
35157.8	um	Spot	Distance from Origin	8	1000000032	1803
35250.5	um	Spot	Distance from Origin	8	1000000031	1804
35190.5	um	Spot	Distance from Origin	8	1000000033	1805
35197.3	um	Spot	Distance from Origin	8	1000000245	1806
35292.8	um	Spot	Distance from Origin	8	1000000034	1807
35214.5	um	Spot	Distance from Origin	8	1000000035	1808
35254.6	um	Spot	Distance from Origin	8	1000000036	1809
35231.3	um	Spot	Distance from Origin	8	1000000037	1810
35203	um	Spot	Distance from Origin	8	1000000038	1811
35214.7	um	Spot	Distance from Origin	8	1000000039	1812
35473.4	um	Spot	Distance from Origin	8	1000000040	1813
35409.5	um	Spot	Distance from Origin	8	1000000041	1814
35449.1	um	Spot	Distance from Origin	8	1000000042	1815
35460.8	um	Spot	Distance from Origin	8	1000000043	1816
35471	um	Spot	Distance from Origin	8	1000000044	1817
35404	um	Spot	Distance from Origin	8	1000000046	1818
35427.7	um	Spot	Distance from Origin	8	1000000045	1819
35455.3	um	Spot	Distance from Origin	8	1000000047	1820
35403.8	um	Spot	Distance from Origin	8	1000000048	1822
35383.5	um	Spot	Distance from Origin	8	1000000049	1823
35350.4	um	Spot	Distance from Origin	8	1000000050	1825
35413	um	Spot	Distance from Origin	8	1000000051	1826
35440.7	um	Spot	Distance from Origin	8	1000000052	1827
35351	um	Spot	Distance from Origin	8	1000000053	1828
35426.1	um	Spot	Distance from Origin	8	1000000055	1829
35378.3	um	Spot	Distance from Origin	8	1000000056	1830
35408.8	um	Spot	Distance from Origin	8	1000000054	1831
35346.2	um	Spot	Distance from Origin	8	1000000058	1832
35409.5	um	Spot	Distance from Origin	8	1000000059	1833
35433.3	um	Spot	Distance from Origin	8	1000000060	1834
35352.6	um	Spot	Distance from Origin	8	1000000061	1835
35412.4	um	Spot	Distance from Origin	8	1000000062	1836
35398	um	Spot	Distance from Origin	8	1000000063	1838
35443.8	um	Spot	Distance from Origin	8	1000000064	1839
35339.3	um	Spot	Distance from Origin	8	1000000065	1840
35360.7	um	Spot	Distance from Origin	8	1000000066	1841
35399.8	um	Spot	Distance from Origin	8	1000000067	1842
35412.9	um	Spot	Distance from Origin	8	1000000068	1843
35468.9	um	Spot	Distance from Origin	8	1000000104	1844
35452.1	um	Spot	Distance from Origin	8	1000000069	1845
35422.8	um	Spot	Distance from Origin	8	1000000070	1846
35457.8	um	Spot	Distance from Origin	8	1000000071	1847
35436.4	um	Spot	Distance from Origin	8	1000000072	1848
35386.9	um	Spot	Distance from Origin	8	1000000073	1849
35417	um	Spot	Distance from Origin	8	1000000074	1850
35372.9	um	Spot	Distance from Origin	8	1000000075	1851
35327.7	um	Spot	Distance from Origin	8	1000000076	1852
35428.4	um	Spot	Distance from Origin	8	1000000077	1853
35356.5	um	Spot	Distance from Origin	8	1000000078	1854
35403.5	um	Spot	Distance from Origin	8	1000000079	1855
35341.8	um	Spot	Distance from Origin	8	1000000080	1856
35391.3	um	Spot	Distance from Origin	8	1000000081	1857
35440.7	um	Spot	Distance from Origin	8	1000000082	1858
35306.5	um	Spot	Distance from Origin	8	1000000083	1859
35427.6	um	Spot	Distance from Origin	8	1000000084	1860
35367.8	um	Spot	Distance from Origin	8	1000000085	1861
35399.9	um	Spot	Distance from Origin	8	1000000086	1862
35331.3	um	Spot	Distance from Origin	8	1000000087	1863
35347.7	um	Spot	Distance from Origin	8	1000000088	1864
35374.9	um	Spot	Distance from Origin	8	1000000089	1865
35387.9	um	Spot	Distance from Origin	8	1000000091	1866
35296.8	um	Spot	Distance from Origin	8	1000000090	1867
35417.5	um	Spot	Distance from Origin	8	1000000092	1868
35338.4	um	Spot	Distance from Origin	8	1000000094	1869
35405.7	um	Spot	Distance from Origin	8	1000000093	1870
35291.6	um	Spot	Distance from Origin	8	1000000095	1871
35413.7	um	Spot	Distance from Origin	8	1000000096	1873
35506.3	um	Spot	Distance from Origin	8	1000000097	1874
35521.7	um	Spot	Distance from Origin	8	1000000098	1875
35502.5	um	Spot	Distance from Origin	8	1000000099	1876
35514.6	um	Spot	Distance from Origin	8	1000000100	1877
35488.2	um	Spot	Distance from Origin	8	1000000101	1878
35477.7	um	Spot	Distance from Origin	8	1000000102	1879
35493.9	um	Spot	Distance from Origin	8	1000000103	1880
35466.5	um	Spot	Distance from Origin	8	1000000105	1881
35506.2	um	Spot	Distance from Origin	8	1000000106	1882
35464.8	um	Spot	Distance from Origin	8	1000000108	1883
35490.1	um	Spot	Distance from Origin	8	1000000109	1886
35162.3	um	Spot	Distance from Origin	8	1000000110	1887
35263.9	um	Spot	Distance from Origin	8	1000000111	1888
35222.7	um	Spot	Distance from Origin	8	1000000112	1889
35174.2	um	Spot	Distance from Origin	8	1000000242	1890
35219.8	um	Spot	Distance from Origin	8	1000000113	1891
35184.1	um	Spot	Distance from Origin	8	1000000114	1892
35132.8	um	Spot	Distance from Origin	8	1000000115	1893
35154.3	um	Spot	Distance from Origin	8	1000000116	1894
35246	um	Spot	Distance from Origin	8	1000000117	1895
35151	um	Spot	Distance from Origin	8	1000000118	1896
35230.8	um	Spot	Distance from Origin	8	1000000119	1897
35170.1	um	Spot	Distance from Origin	8	1000000120	1898
35117.8	um	Spot	Distance from Origin	8	1000000121	1899
35129.4	um	Spot	Distance from Origin	8	1000000122	1900
35199.7	um	Spot	Distance from Origin	8	1000000123	1901
35148.1	um	Spot	Distance from Origin	8	1000000124	1902
35130.5	um	Spot	Distance from Origin	8	1000000125	1903
35173.5	um	Spot	Distance from Origin	8	1000000126	1904
35111.9	um	Spot	Distance from Origin	8	1000000127	1905
35145.5	um	Spot	Distance from Origin	8	1000000128	1906
35194.7	um	Spot	Distance from Origin	8	1000000129	1907
35208.6	um	Spot	Distance from Origin	8	1000000130	1908
35169.6	um	Spot	Distance from Origin	8	1000000131	1909
35154.9	um	Spot	Distance from Origin	8	1000000134	1910
35228.9	um	Spot	Distance from Origin	8	1000000133	1911
35182.8	um	Spot	Distance from Origin	8	1000000135	1912
35211.2	um	Spot	Distance from Origin	8	1000000136	1913
35238.4	um	Spot	Distance from Origin	8	1000000137	1914
35245.2	um	Spot	Distance from Origin	8	1000000141	1915
35148.9	um	Spot	Distance from Origin	8	1000000138	1916
35219	um	Spot	Distance from Origin	8	1000000139	1917
35198.3	um	Spot	Distance from Origin	8	1000000140	1918
35123.2	um	Spot	Distance from Origin	8	1000000142	1919
35094	um	Spot	Distance from Origin	8	1000000143	1920
35121.3	um	Spot	Distance from Origin	8	1000000243	1921
35181	um	Spot	Distance from Origin	8	1000000144	1922
35223	um	Spot	Distance from Origin	8	1000000145	1923
35207.9	um	Spot	Distance from Origin	8	1000000146	1924
35126.4	um	Spot	Distance from Origin	8	1000000147	1925
35131	um	Spot	Distance from Origin	8	1000000148	1926
35169.1	um	Spot	Distance from Origin	8	1000000149	1927
35183.8	um	Spot	Distance from Origin	8	1000000150	1928
35199.2	um	Spot	Distance from Origin	8	1000000151	1930
35164.2	um	Spot	Distance from Origin	8	1000000152	1931
35144	um	Spot	Distance from Origin	8	1000000153	1932
35072.5	um	Spot	Distance from Origin	8	1000000229	1933
35152	um	Spot	Distance from Origin	8	1000000154	1934
35376.2	um	Spot	Distance from Origin	8	1000000156	1935
35396.7	um	Spot	Distance from Origin	8	1000000157	1936
35345.7	um	Spot	Distance from Origin	8	1000000158	1937
35314.4	um	Spot	Distance from Origin	8	1000000159	1938
35408.5	um	Spot	Distance from Origin	8	1000000160	1939
35401.8	um	Spot	Distance from Origin	8	1000000161	1940
35369	um	Spot	Distance from Origin	8	1000000162	1941
35353.6	um	Spot	Distance from Origin	8	1000000163	1942
35333.2	um	Spot	Distance from Origin	8	1000000164	1943
35371.7	um	Spot	Distance from Origin	8	1000000165	1944
35315.3	um	Spot	Distance from Origin	8	1000000166	1945
35275.8	um	Spot	Distance from Origin	8	1000000168	1946
35408.8	um	Spot	Distance from Origin	8	1000000167	1947
35286.3	um	Spot	Distance from Origin	8	1000000169	1948
35380.4	um	Spot	Distance from Origin	8	1000000170	1949
35341.7	um	Spot	Distance from Origin	8	1000000171	1950
35274.5	um	Spot	Distance from Origin	8	1000000172	1951
35361.7	um	Spot	Distance from Origin	8	1000000173	1952
35349.5	um	Spot	Distance from Origin	8	1000000174	1953
35262.8	um	Spot	Distance from Origin	8	1000000175	1954
35285.2	um	Spot	Distance from Origin	8	1000000176	1955
35321.3	um	Spot	Distance from Origin	8	1000000177	1956
35337.3	um	Spot	Distance from Origin	8	1000000178	1957
35350.5	um	Spot	Distance from Origin	8	1000000179	1958
35359.1	um	Spot	Distance from Origin	8	1000000180	1959
35302.7	um	Spot	Distance from Origin	8	1000000181	1960
35262.5	um	Spot	Distance from Origin	8	1000000182	1961
35284.8	um	Spot	Distance from Origin	8	1000000183	1962
35389.6	um	Spot	Distance from Origin	8	1000000184	1963
35311.3	um	Spot	Distance from Origin	8	1000000185	1964
35289.9	um	Spot	Distance from Origin	8	1000000186	1965
35272.5	um	Spot	Distance from Origin	8	1000000187	1966
35394	um	Spot	Distance from Origin	8	1000000223	1967
35244.8	um	Spot	Distance from Origin	8	1000000188	1968
35288.7	um	Spot	Distance from Origin	8	1000000189	1969
35330	um	Spot	Distance from Origin	8	1000000252	1970
35365.8	um	Spot	Distance from Origin	8	1000000191	1971
35257.8	um	Spot	Distance from Origin	8	1000000193	1972
35282.5	um	Spot	Distance from Origin	8	1000000192	1973
35308.4	um	Spot	Distance from Origin	8	1000000194	1974
35331.7	um	Spot	Distance from Origin	8	1000000195	1976
35357.3	um	Spot	Distance from Origin	8	1000000197	1977
35269.3	um	Spot	Distance from Origin	8	1000000199	1978
35338.2	um	Spot	Distance from Origin	8	1000000241	1979
35347	um	Spot	Distance from Origin	8	1000000198	1980
35362.1	um	Spot	Distance from Origin	8	1000000200	1981
35323.1	um	Spot	Distance from Origin	8	1000000202	1982
35328.8	um	Spot	Distance from Origin	8	1000000201	1983
35249.2	um	Spot	Distance from Origin	8	1000000203	1984
35259.4	um	Spot	Distance from Origin	8	1000000205	1986
35337.1	um	Spot	Distance from Origin	8	1000000206	1987
35236.6	um	Spot	Distance from Origin	8	1000000207	1988
35278.5	um	Spot	Distance from Origin	8	1000000208	1989
35242.1	um	Spot	Distance from Origin	8	1000000209	1990
35328.3	um	Spot	Distance from Origin	8	1000000211	1991
35318	um	Spot	Distance from Origin	8	1000000210	1992
35287.5	um	Spot	Distance from Origin	8	1000000212	1993
35244.1	um	Spot	Distance from Origin	8	1000000213	1994
35333.9	um	Spot	Distance from Origin	8	1000000214	1995
35225.9	um	Spot	Distance from Origin	8	1000000215	1996
35436.7	um	Spot	Distance from Origin	8	1000000216	1997
35462.5	um	Spot	Distance from Origin	8	1000000217	1998
35432.3	um	Spot	Distance from Origin	8	1000000218	1999
35443.2	um	Spot	Distance from Origin	8	1000000219	2000
35473.5	um	Spot	Distance from Origin	8	1000000244	2001
35416.7	um	Spot	Distance from Origin	8	1000000220	2002
35460.4	um	Spot	Distance from Origin	8	1000000221	2003
35428.1	um	Spot	Distance from Origin	8	1000000222	2004
35389.9	um	Spot	Distance from Origin	8	1000000224	2005
35381.1	um	Spot	Distance from Origin	8	1000000225	2006
35089.8	um	Spot	Distance from Origin	8	1000000155	2007
35169.3	um	Spot	Distance from Origin	8	1000000227	2008
35160.5	um	Spot	Distance from Origin	8	1000000226	2009
35132.6	um	Spot	Distance from Origin	8	1000000228	2010
35124.2	um	Spot	Distance from Origin	8	1000000232	2011
35201	um	Spot	Distance from Origin	8	1000000231	2012
35127.1	um	Spot	Distance from Origin	8	1000000235	2013
35196.1	um	Spot	Distance from Origin	8	1000000233	2014
35099.9	um	Spot	Distance from Origin	8	1000000234	2015
35268.4	um	Spot	Distance from Origin	8	1000000236	2016
35289.1	um	Spot	Distance from Origin	8	1000000237	2017
35244.5	um	Spot	Distance from Origin	8	1000000238	2018
35238.4	um	Spot	Distance from Origin	8	1000000239	2019
35302.9	um	Spot	Distance from Origin	9	1000000250	2020
35347.9	um	Spot	Distance from Origin	9	1000000000	2021
35262.4	um	Spot	Distance from Origin	9	1000000001	2022
35303.1	um	Spot	Distance from Origin	9	1000000002	2023
35344.1	um	Spot	Distance from Origin	9	1000000003	2024
35233.2	um	Spot	Distance from Origin	9	1000000004	2025
35282	um	Spot	Distance from Origin	9	1000000005	2026
35198.4	um	Spot	Distance from Origin	9	1000000006	2027
35220.8	um	Spot	Distance from Origin	9	1000000007	2028
35287.5	um	Spot	Distance from Origin	9	1000000009	2029
35326.1	um	Spot	Distance from Origin	9	1000000010	2030
35305.1	um	Spot	Distance from Origin	9	1000000012	2031
35291	um	Spot	Distance from Origin	9	1000000011	2032
35336.5	um	Spot	Distance from Origin	9	1000000057	2033
35325.2	um	Spot	Distance from Origin	9	1000000013	2034
35234.1	um	Spot	Distance from Origin	9	1000000014	2035
35183.2	um	Spot	Distance from Origin	9	1000000016	2036
35272.9	um	Spot	Distance from Origin	9	1000000017	2037
35261.7	um	Spot	Distance from Origin	9	1000000018	2038
35219.6	um	Spot	Distance from Origin	9	1000000019	2039
35308.3	um	Spot	Distance from Origin	9	1000000021	2040
35246.3	um	Spot	Distance from Origin	9	1000000020	2041
35281	um	Spot	Distance from Origin	9	1000000022	2042
35306.6	um	Spot	Distance from Origin	9	1000000251	2043
35185.7	um	Spot	Distance from Origin	9	1000000023	2044
35233.6	um	Spot	Distance from Origin	9	1000000246	2045
35197.6	um	Spot	Distance from Origin	9	1000000024	2047
35299.7	um	Spot	Distance from Origin	9	1000000025	2048
35223	um	Spot	Distance from Origin	9	1000000026	2049
35250.1	um	Spot	Distance from Origin	9	1000000027	2050
35180.9	um	Spot	Distance from Origin	9	1000000028	2051
35162.4	um	Spot	Distance from Origin	9	1000000240	2052
35218.3	um	Spot	Distance from Origin	9	1000000029	2053
35203.8	um	Spot	Distance from Origin	9	1000000030	2054
35250.5	um	Spot	Distance from Origin	9	1000000031	2055
35157.9	um	Spot	Distance from Origin	9	1000000032	2056
35190.3	um	Spot	Distance from Origin	9	1000000033	2057
35197.1	um	Spot	Distance from Origin	9	1000000245	2058
35293.4	um	Spot	Distance from Origin	9	1000000034	2059
35214.4	um	Spot	Distance from Origin	9	1000000035	2060
35231.3	um	Spot	Distance from Origin	9	1000000037	2061
35254.7	um	Spot	Distance from Origin	9	1000000036	2062
35202.8	um	Spot	Distance from Origin	9	1000000038	2063
35215.2	um	Spot	Distance from Origin	9	1000000039	2064
35473.1	um	Spot	Distance from Origin	9	1000000040	2065
35408.9	um	Spot	Distance from Origin	9	1000000041	2066
35448.9	um	Spot	Distance from Origin	9	1000000042	2067
35460.8	um	Spot	Distance from Origin	9	1000000043	2068
35470.8	um	Spot	Distance from Origin	9	1000000044	2069
35427.6	um	Spot	Distance from Origin	9	1000000045	2070
35403.8	um	Spot	Distance from Origin	9	1000000046	2071
[truncated: 7,506 more rows]
