# Supplementary material for: Protocol for real-time monitoring of CD8+ T and myeloid cell behavior in human high-grade serous ovarian cancer slices
Source: STAR Protoc. 2024 Jun 2;5(2):103102. doi: 10.1016/j.xpro.2024.103102 (PMC11179100; doi:10.1016/j.xpro.2024.103102)
Supplement: Data S3. Files for testing the R script, quantification and statistical analysis step 2 [file mmc3.zip › Test files/Slice2_a/__Distance_to_Image_Border_XY_Img=1.csv]

Distance to Image Border XY Img=1
====================
Distance to Image Border XY	Unit	Category	Image	Time	TrackID	ID
20.6133	um	Spot	Image 1	1	1000000000	0
37.2539	um	Spot	Image 1	1	1000000001	1
36.2539	um	Spot	Image 1	1	1000000002	2
37.1436	um	Spot	Image 1	1	1000000003	3
44.0439	um	Spot	Image 1	1	1000000004	4
47.3164	um	Spot	Image 1	1	1000000005	5
26.291	um	Spot	Image 1	1	1000000006	6
52.207	um	Spot	Image 1	1	1000000007	7
59.6738	um	Spot	Image 1	1	1000000008	8
64.5693	um	Spot	Image 1	1	1000000009	9
65.5049	um	Spot	Image 1	1	1000000010	10
69.3232	um	Spot	Image 1	1	1000000011	11
71.9502	um	Spot	Image 1	1	1000000012	12
72.123	um	Spot	Image 1	1	1000000013	13
74.2969	um	Spot	Image 1	1	1000000014	14
79.624	um	Spot	Image 1	1	1000000015	15
26.3086	um	Spot	Image 1	1	1000000016	16
91.667	um	Spot	Image 1	1	1000000017	17
96.6084	um	Spot	Image 1	1	1000000018	18
73.9707	um	Spot	Image 1	1	1000000019	19
99.7246	um	Spot	Image 1	1	1000000020	20
100.687	um	Spot	Image 1	1	1000000021	21
101.44	um	Spot	Image 1	1	1000000022	22
40.6406	um	Spot	Image 1	1	1000000023	23
60.6094	um	Spot	Image 1	1	1000000024	24
124.435	um	Spot	Image 1	1	1000000025	25
90.1523	um	Spot	Image 1	1	1000000026	26
121.311	um	Spot	Image 1	1	1000000027	27
45.4297	um	Spot	Image 1	1	1000000028	28
94.4238	um	Spot	Image 1	1	1000000029	29
78.1582	um	Spot	Image 1	1	1000000030	30
131.809	um	Spot	Image 1	1	1000000031	31
27.2656	um	Spot	Image 1	1	1000000032	32
64.9141	um	Spot	Image 1	1	1000000033	33
150.771	um	Spot	Image 1	1	1000000034	34
101.471	um	Spot	Image 1	1	1000000035	35
149.82	um	Spot	Image 1	1	1000000036	36
127.498	um	Spot	Image 1	1	1000000037	37
94.8984	um	Spot	Image 1	1	1000000038	38
107.814	um	Spot	Image 1	1	1000000039	39
13.5625	um	Spot	Image 1	1	1000000040	40
15.7832	um	Spot	Image 1	1	1000000041	41
18.5059	um	Spot	Image 1	1	1000000042	42
20.6602	um	Spot	Image 1	1	1000000043	43
22.8291	um	Spot	Image 1	1	1000000044	44
33.8291	um	Spot	Image 1	1	1000000045	45
33.9707	um	Spot	Image 1	1	1000000046	46
44.042	um	Spot	Image 1	1	1000000047	47
52.3809	um	Spot	Image 1	1	1000000048	49
52.8154	um	Spot	Image 1	1	1000000049	50
56.1045	um	Spot	Image 1	1	1000000050	52
60.0088	um	Spot	Image 1	1	1000000051	53
63.9824	um	Spot	Image 1	1	1000000052	54
65.0508	um	Spot	Image 1	1	1000000053	55
65.3584	um	Spot	Image 1	1	1000000054	56
65.1084	um	Spot	Image 1	1	1000000055	57
66.4395	um	Spot	Image 1	1	1000000056	58
69.1846	um	Spot	Image 1	1	1000000057	59
70.6621	um	Spot	Image 1	1	1000000058	60
76.7334	um	Spot	Image 1	1	1000000059	61
87.7285	um	Spot	Image 1	1	1000000060	62
90.0762	um	Spot	Image 1	1	1000000061	63
90.1826	um	Spot	Image 1	1	1000000062	64
91.9941	um	Spot	Image 1	1	1000000063	65
93.4512	um	Spot	Image 1	1	1000000064	66
95.7109	um	Spot	Image 1	1	1000000065	67
99.6836	um	Spot	Image 1	1	1000000066	68
100.467	um	Spot	Image 1	1	1000000067	69
100.478	um	Spot	Image 1	1	1000000068	70
102.996	um	Spot	Image 1	1	1000000069	71
103.619	um	Spot	Image 1	1	1000000070	72
112.729	um	Spot	Image 1	1	1000000071	73
113.288	um	Spot	Image 1	1	1000000072	74
117.907	um	Spot	Image 1	1	1000000073	75
119.006	um	Spot	Image 1	1	1000000074	76
124.714	um	Spot	Image 1	1	1000000075	77
125.732	um	Spot	Image 1	1	1000000076	78
126.345	um	Spot	Image 1	1	1000000077	79
134.84	um	Spot	Image 1	1	1000000078	81
135.455	um	Spot	Image 1	1	1000000079	82
137.066	um	Spot	Image 1	1	1000000080	83
138.292	um	Spot	Image 1	1	1000000081	84
142.617	um	Spot	Image 1	1	1000000082	85
144.939	um	Spot	Image 1	1	1000000083	86
144.71	um	Spot	Image 1	1	1000000084	87
145.774	um	Spot	Image 1	1	1000000085	88
155.012	um	Spot	Image 1	1	1000000086	89
156.281	um	Spot	Image 1	1	1000000087	90
158.844	um	Spot	Image 1	1	1000000088	91
160.383	um	Spot	Image 1	1	1000000089	92
162.485	um	Spot	Image 1	1	1000000090	93
162.351	um	Spot	Image 1	1	1000000091	94
164.943	um	Spot	Image 1	1	1000000092	95
167.772	um	Spot	Image 1	1	1000000093	96
168.938	um	Spot	Image 1	1	1000000094	97
174.789	um	Spot	Image 1	1	1000000095	98
177.697	um	Spot	Image 1	1	1000000096	100
22.5713	um	Spot	Image 1	1	1000000097	101
38.9844	um	Spot	Image 1	1	1000000098	102
64.9766	um	Spot	Image 1	1	1000000099	103
69.9795	um	Spot	Image 1	1	1000000100	104
74.1826	um	Spot	Image 1	1	1000000101	105
84.7012	um	Spot	Image 1	1	1000000102	106
98.9258	um	Spot	Image 1	1	1000000103	107
102.3	um	Spot	Image 1	1	1000000104	108
109.025	um	Spot	Image 1	1	1000000105	109
115.425	um	Spot	Image 1	1	1000000106	110
121.067	um	Spot	Image 1	1	1000000107	111
134.367	um	Spot	Image 1	1	1000000108	112
119.076	um	Spot	Image 1	1	1000000109	115
51.0234	um	Spot	Image 1	1	1000000110	116
169.182	um	Spot	Image 1	1	1000000111	117
124.846	um	Spot	Image 1	1	1000000112	118
125.629	um	Spot	Image 1	1	1000000113	119
86.3457	um	Spot	Image 1	1	1000000114	120
32.1387	um	Spot	Image 1	1	1000000115	121
55.2109	um	Spot	Image 1	1	1000000116	122
160.777	um	Spot	Image 1	1	1000000117	123
56.7051	um	Spot	Image 1	1	1000000118	124
148.332	um	Spot	Image 1	1	1000000119	125
82.8594	um	Spot	Image 1	1	1000000120	126
22.9863	um	Spot	Image 1	1	1000000121	127
37.6563	um	Spot	Image 1	1	1000000122	128
117.887	um	Spot	Image 1	1	1000000123	129
61.1426	um	Spot	Image 1	1	1000000124	130
42.209	um	Spot	Image 1	1	1000000125	131
93.3281	um	Spot	Image 1	1	1000000126	132
22.9863	um	Spot	Image 1	1	1000000127	133
61.459	um	Spot	Image 1	1	1000000128	134
120.08	um	Spot	Image 1	1	1000000129	135
133.353	um	Spot	Image 1	1	1000000130	136
95.2988	um	Spot	Image 1	1	1000000131	137
37.9102	um	Spot	Image 1	1	1000000132	138
126.196	um	Spot	Image 1	1	1000000133	139
80.4883	um	Spot	Image 1	1	1000000134	140
113.836	um	Spot	Image 1	1	1000000135	141
121.599	um	Spot	Image 1	1	1000000136	142
121.084	um	Spot	Image 1	1	1000000137	143
79.8027	um	Spot	Image 1	1	1000000138	144
112.705	um	Spot	Image 1	1	1000000139	145
107.628	um	Spot	Image 1	1	1000000140	146
105.729	um	Spot	Image 1	1	1000000141	147
52.1152	um	Spot	Image 1	1	1000000142	148
25.8496	um	Spot	Image 1	1	1000000143	149
92.4277	um	Spot	Image 1	1	1000000144	150
87.4775	um	Spot	Image 1	1	1000000145	151
86.5088	um	Spot	Image 1	1	1000000146	152
69.0352	um	Spot	Image 1	1	1000000147	153
77.6992	um	Spot	Image 1	1	1000000148	154
72.2158	um	Spot	Image 1	1	1000000149	155
70.9785	um	Spot	Image 1	1	1000000150	156
54.3809	um	Spot	Image 1	1	1000000151	158
51.1934	um	Spot	Image 1	1	1000000152	159
47.7158	um	Spot	Image 1	1	1000000153	160
41.5098	um	Spot	Image 1	1	1000000154	161
40.207	um	Spot	Image 1	1	1000000155	162
181.893	um	Spot	Image 1	1	1000000156	163
188.29	um	Spot	Image 1	1	1000000157	164
190.795	um	Spot	Image 1	1	1000000158	165
190.49	um	Spot	Image 1	1	1000000159	166
187.113	um	Spot	Image 1	1	1000000160	167
186.818	um	Spot	Image 1	1	1000000161	168
186.303	um	Spot	Image 1	1	1000000162	169
184.778	um	Spot	Image 1	1	1000000163	170
180.816	um	Spot	Image 1	1	1000000164	171
177.225	um	Spot	Image 1	1	1000000165	172
176.452	um	Spot	Image 1	1	1000000166	173
172.068	um	Spot	Image 1	1	1000000167	174
169.566	um	Spot	Image 1	1	1000000168	175
167.192	um	Spot	Image 1	1	1000000169	176
166.642	um	Spot	Image 1	1	1000000170	177
163.786	um	Spot	Image 1	1	1000000171	178
161.802	um	Spot	Image 1	1	1000000172	179
155.571	um	Spot	Image 1	1	1000000173	180
150.277	um	Spot	Image 1	1	1000000174	181
147.912	um	Spot	Image 1	1	1000000175	182
146.677	um	Spot	Image 1	1	1000000176	183
146.023	um	Spot	Image 1	1	1000000177	184
146.11	um	Spot	Image 1	1	1000000178	185
143.736	um	Spot	Image 1	1	1000000179	186
140.072	um	Spot	Image 1	1	1000000180	187
137.653	um	Spot	Image 1	1	1000000181	188
133.479	um	Spot	Image 1	1	1000000182	189
131.815	um	Spot	Image 1	1	1000000183	190
130.689	um	Spot	Image 1	1	1000000184	191
124.888	um	Spot	Image 1	1	1000000185	192
118.052	um	Spot	Image 1	1	1000000186	193
116.767	um	Spot	Image 1	1	1000000187	194
107.52	um	Spot	Image 1	1	1000000188	195
105.645	um	Spot	Image 1	1	1000000189	196
105.391	um	Spot	Image 1	1	1000000190	197
99.8516	um	Spot	Image 1	1	1000000191	198
99.7451	um	Spot	Image 1	1	1000000192	199
98.3193	um	Spot	Image 1	1	1000000193	200
93.6904	um	Spot	Image 1	1	1000000194	201
86.8906	um	Spot	Image 1	1	1000000195	203
83.8975	um	Spot	Image 1	1	1000000196	204
81.7881	um	Spot	Image 1	1	1000000197	205
80.0303	um	Spot	Image 1	1	1000000198	206
79.2178	um	Spot	Image 1	1	1000000199	207
73.2461	um	Spot	Image 1	1	1000000200	208
72.2236	um	Spot	Image 1	1	1000000201	209
71.8301	um	Spot	Image 1	1	1000000202	210
70.4668	um	Spot	Image 1	1	1000000203	211
70.3311	um	Spot	Image 1	1	1000000204	212
67.4834	um	Spot	Image 1	1	1000000205	213
66.6143	um	Spot	Image 1	1	1000000206	214
63.8223	um	Spot	Image 1	1	1000000207	215
63.4199	um	Spot	Image 1	1	1000000208	216
60.0996	um	Spot	Image 1	1	1000000209	217
52.2412	um	Spot	Image 1	1	1000000210	218
51.1201	um	Spot	Image 1	1	1000000211	219
46.5869	um	Spot	Image 1	1	1000000212	220
45.4209	um	Spot	Image 1	1	1000000213	221
42.3652	um	Spot	Image 1	1	1000000214	222
39.3125	um	Spot	Image 1	1	1000000215	223
168.504	um	Spot	Image 1	1	1000000216	224
132.35	um	Spot	Image 1	1	1000000217	225
166.141	um	Spot	Image 1	1	1000000218	226
151.82	um	Spot	Image 1	1	1000000219	227
150.289	um	Spot	Image 1	1	1000000220	228
116.912	um	Spot	Image 1	1	1000000221	229
120.144	um	Spot	Image 1	1	1000000222	230
113.221	um	Spot	Image 1	1	1000000223	231
94.4199	um	Spot	Image 1	1	1000000224	232
57.5342	um	Spot	Image 1	1	1000000225	233
32.792	um	Spot	Image 1	1	1000000226	234
30.5908	um	Spot	Image 1	1	1000000227	235
27.2109	um	Spot	Image 1	1	1000000228	236
26.7373	um	Spot	Image 1	1	1000000229	237
26.752	um	Spot	Image 1	1	1000000230	238
26.2012	um	Spot	Image 1	1	1000000231	239
25.127	um	Spot	Image 1	1	1000000232	240
20.5283	um	Spot	Image 1	1	1000000233	241
15.2939	um	Spot	Image 1	1	1000000234	242
14.8633	um	Spot	Image 1	1	1000000235	243
28.3184	um	Spot	Image 1	1	1000000236	244
28.127	um	Spot	Image 1	1	1000000237	245
23.2158	um	Spot	Image 1	1	1000000238	246
16.6475	um	Spot	Image 1	1	1000000239	247
20.377	um	Spot	Image 1	2	1000000000	248
36.084	um	Spot	Image 1	2	1000000002	249
36.9346	um	Spot	Image 1	2	1000000003	250
39.3438	um	Spot	Image 1	2	1000000001	251
44.0791	um	Spot	Image 1	2	1000000004	252
47.3418	um	Spot	Image 1	2	1000000005	253
25.4922	um	Spot	Image 1	2	1000000006	254
51.916	um	Spot	Image 1	2	1000000007	255
60.0117	um	Spot	Image 1	2	1000000008	256
64.6553	um	Spot	Image 1	2	1000000009	257
65.2627	um	Spot	Image 1	2	1000000010	258
69.4248	um	Spot	Image 1	2	1000000011	259
72.2363	um	Spot	Image 1	2	1000000012	260
72.4219	um	Spot	Image 1	2	1000000013	261
74.3164	um	Spot	Image 1	2	1000000014	262
79.6699	um	Spot	Image 1	2	1000000015	263
26.0957	um	Spot	Image 1	2	1000000016	264
91.6445	um	Spot	Image 1	2	1000000017	265
96.5791	um	Spot	Image 1	2	1000000018	266
73.4121	um	Spot	Image 1	2	1000000019	267
100.804	um	Spot	Image 1	2	1000000020	268
100.722	um	Spot	Image 1	2	1000000021	269
101.535	um	Spot	Image 1	2	1000000022	270
39.8906	um	Spot	Image 1	2	1000000023	271
60.0625	um	Spot	Image 1	2	1000000024	273
124.349	um	Spot	Image 1	2	1000000025	274
89.9453	um	Spot	Image 1	2	1000000026	275
121.123	um	Spot	Image 1	2	1000000027	276
44.1973	um	Spot	Image 1	2	1000000028	277
28.8613	um	Spot	Image 1	2	1000000240	278
94.2188	um	Spot	Image 1	2	1000000029	279
75.7695	um	Spot	Image 1	2	1000000030	280
131.426	um	Spot	Image 1	2	1000000031	281
26.8984	um	Spot	Image 1	2	1000000032	282
64.6641	um	Spot	Image 1	2	1000000033	283
150.997	um	Spot	Image 1	2	1000000034	284
101.229	um	Spot	Image 1	2	1000000035	285
149.619	um	Spot	Image 1	2	1000000036	286
126.281	um	Spot	Image 1	2	1000000037	287
94.5781	um	Spot	Image 1	2	1000000038	288
107.896	um	Spot	Image 1	2	1000000039	289
13.5625	um	Spot	Image 1	2	1000000040	290
15.6543	um	Spot	Image 1	2	1000000041	291
18.4111	um	Spot	Image 1	2	1000000042	292
20.8613	um	Spot	Image 1	2	1000000043	293
23.1328	um	Spot	Image 1	2	1000000044	294
34.1113	um	Spot	Image 1	2	1000000046	295
34.0869	um	Spot	Image 1	2	1000000045	296
44.1182	um	Spot	Image 1	2	1000000047	297
52.4023	um	Spot	Image 1	2	1000000048	299
52.8057	um	Spot	Image 1	2	1000000049	300
55.9746	um	Spot	Image 1	2	1000000050	302
60.1904	um	Spot	Image 1	2	1000000051	303
63.9648	um	Spot	Image 1	2	1000000052	304
65.1797	um	Spot	Image 1	2	1000000053	305
65.0752	um	Spot	Image 1	2	1000000055	306
65.6709	um	Spot	Image 1	2	1000000054	307
66.7363	um	Spot	Image 1	2	1000000056	308
69.1572	um	Spot	Image 1	2	1000000057	309
70.4971	um	Spot	Image 1	2	1000000058	310
76.8984	um	Spot	Image 1	2	1000000059	311
87.9336	um	Spot	Image 1	2	1000000060	312
90.1396	um	Spot	Image 1	2	1000000061	313
90.2344	um	Spot	Image 1	2	1000000062	314
92.1191	um	Spot	Image 1	2	1000000063	315
93.46	um	Spot	Image 1	2	1000000064	316
95.4238	um	Spot	Image 1	2	1000000065	317
100.421	um	Spot	Image 1	2	1000000067	318
100.486	um	Spot	Image 1	2	1000000068	319
100.589	um	Spot	Image 1	2	1000000066	320
102.985	um	Spot	Image 1	2	1000000069	321
103.71	um	Spot	Image 1	2	1000000070	322
112.626	um	Spot	Image 1	2	1000000071	323
113.432	um	Spot	Image 1	2	1000000072	324
117.978	um	Spot	Image 1	2	1000000073	325
118.62	um	Spot	Image 1	2	1000000074	326
124.101	um	Spot	Image 1	2	1000000075	327
125.697	um	Spot	Image 1	2	1000000076	328
126.31	um	Spot	Image 1	2	1000000077	329
134.582	um	Spot	Image 1	2	1000000078	331
135.729	um	Spot	Image 1	2	1000000079	332
137.243	um	Spot	Image 1	2	1000000080	333
138.42	um	Spot	Image 1	2	1000000081	334
142.859	um	Spot	Image 1	2	1000000082	335
144.553	um	Spot	Image 1	2	1000000084	336
144.918	um	Spot	Image 1	2	1000000083	337
146.141	um	Spot	Image 1	2	1000000085	338
155.095	um	Spot	Image 1	2	1000000086	339
156.051	um	Spot	Image 1	2	1000000087	340
158.961	um	Spot	Image 1	2	1000000088	341
160.498	um	Spot	Image 1	2	1000000089	342
162.729	um	Spot	Image 1	2	1000000090	343
162.688	um	Spot	Image 1	2	1000000091	344
164.9	um	Spot	Image 1	2	1000000092	345
167.724	um	Spot	Image 1	2	1000000093	346
169.362	um	Spot	Image 1	2	1000000094	347
174.552	um	Spot	Image 1	2	1000000095	348
177.385	um	Spot	Image 1	2	1000000096	350
22.5371	um	Spot	Image 1	2	1000000097	351
39.4688	um	Spot	Image 1	2	1000000098	352
65.0527	um	Spot	Image 1	2	1000000099	353
69.9141	um	Spot	Image 1	2	1000000100	354
74.4443	um	Spot	Image 1	2	1000000101	355
84.9463	um	Spot	Image 1	2	1000000102	356
98.7285	um	Spot	Image 1	2	1000000103	357
102.158	um	Spot	Image 1	2	1000000104	358
109.452	um	Spot	Image 1	2	1000000105	359
115.473	um	Spot	Image 1	2	1000000106	360
120.735	um	Spot	Image 1	2	1000000107	361
134.601	um	Spot	Image 1	2	1000000108	362
118.846	um	Spot	Image 1	2	1000000109	365
50.8379	um	Spot	Image 1	2	1000000110	366
168.941	um	Spot	Image 1	2	1000000111	367
124.299	um	Spot	Image 1	2	1000000112	368
125.463	um	Spot	Image 1	2	1000000113	369
86.2422	um	Spot	Image 1	2	1000000114	370
30.9863	um	Spot	Image 1	2	1000000115	371
54.998	um	Spot	Image 1	2	1000000116	372
160.455	um	Spot	Image 1	2	1000000117	373
56.4551	um	Spot	Image 1	2	1000000118	374
147.92	um	Spot	Image 1	2	1000000119	375
82.5449	um	Spot	Image 1	2	1000000120	376
22.9863	um	Spot	Image 1	2	1000000121	377
37.4473	um	Spot	Image 1	2	1000000122	378
117.924	um	Spot	Image 1	2	1000000123	379
61.293	um	Spot	Image 1	2	1000000124	380
41.2656	um	Spot	Image 1	2	1000000125	381
93.0391	um	Spot	Image 1	2	1000000126	382
22.9863	um	Spot	Image 1	2	1000000127	383
61.5371	um	Spot	Image 1	2	1000000128	384
119.605	um	Spot	Image 1	2	1000000129	385
133.065	um	Spot	Image 1	2	1000000130	386
95.0371	um	Spot	Image 1	2	1000000131	387
37.1758	um	Spot	Image 1	2	1000000132	388
126.701	um	Spot	Image 1	2	1000000133	389
79.7891	um	Spot	Image 1	2	1000000134	390
113.787	um	Spot	Image 1	2	1000000135	391
121.641	um	Spot	Image 1	2	1000000136	392
120.972	um	Spot	Image 1	2	1000000137	393
79.3438	um	Spot	Image 1	2	1000000138	394
112.817	um	Spot	Image 1	2	1000000139	395
107.41	um	Spot	Image 1	2	1000000140	396
104.646	um	Spot	Image 1	2	1000000141	397
51.3867	um	Spot	Image 1	2	1000000142	398
25.5313	um	Spot	Image 1	2	1000000143	399
92.4922	um	Spot	Image 1	2	1000000144	400
87.4238	um	Spot	Image 1	2	1000000145	401
86.8115	um	Spot	Image 1	2	1000000146	402
68.7852	um	Spot	Image 1	2	1000000147	403
77.3691	um	Spot	Image 1	2	1000000148	404
72.1582	um	Spot	Image 1	2	1000000149	405
70.4658	um	Spot	Image 1	2	1000000150	406
54.0635	um	Spot	Image 1	2	1000000151	408
51.0029	um	Spot	Image 1	2	1000000152	409
48.0459	um	Spot	Image 1	2	1000000153	410
41.459	um	Spot	Image 1	2	1000000154	411
39.6357	um	Spot	Image 1	2	1000000155	412
181.924	um	Spot	Image 1	2	1000000156	413
188.283	um	Spot	Image 1	2	1000000157	414
191.29	um	Spot	Image 1	2	1000000158	415
190.318	um	Spot	Image 1	2	1000000159	416
187.118	um	Spot	Image 1	2	1000000160	417
186.794	um	Spot	Image 1	2	1000000161	418
186.268	um	Spot	Image 1	2	1000000162	419
184.167	um	Spot	Image 1	2	1000000163	420
180.573	um	Spot	Image 1	2	1000000164	421
177.083	um	Spot	Image 1	2	1000000165	422
176.625	um	Spot	Image 1	2	1000000166	423
170.277	um	Spot	Image 1	2	1000000167	424
169.476	um	Spot	Image 1	2	1000000168	425
167.203	um	Spot	Image 1	2	1000000169	426
166.266	um	Spot	Image 1	2	1000000170	427
163.761	um	Spot	Image 1	2	1000000171	428
161.626	um	Spot	Image 1	2	1000000172	429
155.864	um	Spot	Image 1	2	1000000173	430
150.254	um	Spot	Image 1	2	1000000174	431
147.854	um	Spot	Image 1	2	1000000175	432
146.656	um	Spot	Image 1	2	1000000176	433
146.032	um	Spot	Image 1	2	1000000178	434
145.951	um	Spot	Image 1	2	1000000177	435
143.594	um	Spot	Image 1	2	1000000179	436
140.021	um	Spot	Image 1	2	1000000180	437
137.765	um	Spot	Image 1	2	1000000181	438
133.157	um	Spot	Image 1	2	1000000182	439
131.853	um	Spot	Image 1	2	1000000183	440
130.572	um	Spot	Image 1	2	1000000184	441
124.237	um	Spot	Image 1	2	1000000185	442
117.935	um	Spot	Image 1	2	1000000186	443
116.923	um	Spot	Image 1	2	1000000187	444
107.208	um	Spot	Image 1	2	1000000188	445
105.913	um	Spot	Image 1	2	1000000189	446
104.746	um	Spot	Image 1	2	1000000190	447
99.5156	um	Spot	Image 1	2	1000000191	448
98.6104	um	Spot	Image 1	2	1000000192	449
98.2578	um	Spot	Image 1	2	1000000193	450
93.6445	um	Spot	Image 1	2	1000000194	451
86.6455	um	Spot	Image 1	2	1000000195	453
83.79	um	Spot	Image 1	2	1000000196	454
81.626	um	Spot	Image 1	2	1000000197	455
80.5596	um	Spot	Image 1	2	1000000241	456
79.5547	um	Spot	Image 1	2	1000000199	457
78.0635	um	Spot	Image 1	2	1000000198	458
72.9717	um	Spot	Image 1	2	1000000200	459
71.7256	um	Spot	Image 1	2	1000000202	460
70.3555	um	Spot	Image 1	2	1000000203	461
70.1484	um	Spot	Image 1	2	1000000204	462
67.2178	um	Spot	Image 1	2	1000000205	463
66.4795	um	Spot	Image 1	2	1000000206	464
63.585	um	Spot	Image 1	2	1000000207	465
63.3086	um	Spot	Image 1	2	1000000208	466
60.0674	um	Spot	Image 1	2	1000000209	467
52.2549	um	Spot	Image 1	2	1000000210	468
52.1084	um	Spot	Image 1	2	1000000211	469
46.4473	um	Spot	Image 1	2	1000000212	470
45.0537	um	Spot	Image 1	2	1000000213	471
41.9727	um	Spot	Image 1	2	1000000214	472
38.9219	um	Spot	Image 1	2	1000000215	473
168.803	um	Spot	Image 1	2	1000000216	474
132.578	um	Spot	Image 1	2	1000000217	475
165.986	um	Spot	Image 1	2	1000000218	476
150.781	um	Spot	Image 1	2	1000000219	477
150.237	um	Spot	Image 1	2	1000000220	478
117.441	um	Spot	Image 1	2	1000000221	479
120.233	um	Spot	Image 1	2	1000000222	480
112.638	um	Spot	Image 1	2	1000000223	481
94.0684	um	Spot	Image 1	2	1000000224	482
58.9912	um	Spot	Image 1	2	1000000225	483
32.9385	um	Spot	Image 1	2	1000000226	484
30.7295	um	Spot	Image 1	2	1000000227	485
28.8223	um	Spot	Image 1	2	1000000230	486
27.6875	um	Spot	Image 1	2	1000000228	487
27.3535	um	Spot	Image 1	2	1000000229	488
25.8076	um	Spot	Image 1	2	1000000231	489
25.2012	um	Spot	Image 1	2	1000000232	490
17.7422	um	Spot	Image 1	2	1000000233	491
16.0059	um	Spot	Image 1	2	1000000234	492
14.8633	um	Spot	Image 1	2	1000000235	493
29.3145	um	Spot	Image 1	2	1000000236	494
28.2178	um	Spot	Image 1	2	1000000237	495
23.4229	um	Spot	Image 1	2	1000000238	496
15.9248	um	Spot	Image 1	2	1000000239	497
20.334	um	Spot	Image 1	3	1000000000	498
37.5605	um	Spot	Image 1	3	1000000001	499
36.4912	um	Spot	Image 1	3	1000000002	500
37.0293	um	Spot	Image 1	3	1000000003	501
44.1436	um	Spot	Image 1	3	1000000004	502
47.457	um	Spot	Image 1	3	1000000005	503
25.4434	um	Spot	Image 1	3	1000000006	504
51.8359	um	Spot	Image 1	3	1000000007	505
60.332	um	Spot	Image 1	3	1000000008	506
65.165	um	Spot	Image 1	3	1000000009	507
65.6885	um	Spot	Image 1	3	1000000010	508
69.5791	um	Spot	Image 1	3	1000000011	509
71.9932	um	Spot	Image 1	3	1000000012	510
72.6943	um	Spot	Image 1	3	1000000013	511
74.5752	um	Spot	Image 1	3	1000000014	512
80.0732	um	Spot	Image 1	3	1000000015	513
26.1426	um	Spot	Image 1	3	1000000016	514
91.9268	um	Spot	Image 1	3	1000000017	515
96.7559	um	Spot	Image 1	3	1000000018	516
73.6426	um	Spot	Image 1	3	1000000019	517
101.002	um	Spot	Image 1	3	1000000021	518
101.395	um	Spot	Image 1	3	1000000020	519
101.428	um	Spot	Image 1	3	1000000022	520
39.9512	um	Spot	Image 1	3	1000000023	521
59.8926	um	Spot	Image 1	3	1000000024	523
124.512	um	Spot	Image 1	3	1000000025	524
90.123	um	Spot	Image 1	3	1000000026	525
121.357	um	Spot	Image 1	3	1000000027	526
43.4453	um	Spot	Image 1	3	1000000028	527
28.6699	um	Spot	Image 1	3	1000000240	528
94.3418	um	Spot	Image 1	3	1000000029	529
75.4395	um	Spot	Image 1	3	1000000030	530
131.344	um	Spot	Image 1	3	1000000031	531
27.0254	um	Spot	Image 1	3	1000000032	532
64.6465	um	Spot	Image 1	3	1000000033	533
151.302	um	Spot	Image 1	3	1000000034	534
101.238	um	Spot	Image 1	3	1000000035	535
149.486	um	Spot	Image 1	3	1000000036	536
124.828	um	Spot	Image 1	3	1000000037	537
94.6992	um	Spot	Image 1	3	1000000038	538
107.949	um	Spot	Image 1	3	1000000039	539
13.5625	um	Spot	Image 1	3	1000000040	540
16.0635	um	Spot	Image 1	3	1000000041	541
18.9307	um	Spot	Image 1	3	1000000042	542
21.1475	um	Spot	Image 1	3	1000000043	543
23.5332	um	Spot	Image 1	3	1000000044	544
34.3115	um	Spot	Image 1	3	1000000046	545
34.3789	um	Spot	Image 1	3	1000000045	546
44.375	um	Spot	Image 1	3	1000000047	547
52.3672	um	Spot	Image 1	3	1000000048	549
52.8623	um	Spot	Image 1	3	1000000049	550
56.6191	um	Spot	Image 1	3	1000000050	552
60.4707	um	Spot	Image 1	3	1000000051	553
64.4053	um	Spot	Image 1	3	1000000052	554
65.0176	um	Spot	Image 1	3	1000000053	555
65.5664	um	Spot	Image 1	3	1000000055	556
65.8887	um	Spot	Image 1	3	1000000054	557
66.8652	um	Spot	Image 1	3	1000000056	558
69.5039	um	Spot	Image 1	3	1000000057	559
71.252	um	Spot	Image 1	3	1000000058	560
77.1162	um	Spot	Image 1	3	1000000059	561
88.3506	um	Spot	Image 1	3	1000000060	562
90.5078	um	Spot	Image 1	3	1000000061	563
90.7637	um	Spot	Image 1	3	1000000062	564
92.3125	um	Spot	Image 1	3	1000000063	565
94.6113	um	Spot	Image 1	3	1000000064	566
95.5713	um	Spot	Image 1	3	1000000065	567
100.496	um	Spot	Image 1	3	1000000067	568
100.661	um	Spot	Image 1	3	1000000068	569
101.045	um	Spot	Image 1	3	1000000066	570
103.274	um	Spot	Image 1	3	1000000069	571
104.102	um	Spot	Image 1	3	1000000070	572
112.965	um	Spot	Image 1	3	1000000071	573
113.364	um	Spot	Image 1	3	1000000072	574
118.297	um	Spot	Image 1	3	1000000073	575
118.965	um	Spot	Image 1	3	1000000074	576
123.528	um	Spot	Image 1	3	1000000075	577
126.87	um	Spot	Image 1	3	1000000077	578
134.643	um	Spot	Image 1	3	1000000078	580
136.372	um	Spot	Image 1	3	1000000079	581
137.788	um	Spot	Image 1	3	1000000080	582
138.747	um	Spot	Image 1	3	1000000081	583
141.226	um	Spot	Image 1	3	1000000082	584
144.55	um	Spot	Image 1	3	1000000084	585
145.558	um	Spot	Image 1	3	1000000083	586
146.333	um	Spot	Image 1	3	1000000085	587
155.423	um	Spot	Image 1	3	1000000086	588
156.459	um	Spot	Image 1	3	1000000087	589
159.414	um	Spot	Image 1	3	1000000088	590
160.74	um	Spot	Image 1	3	1000000089	591
163.086	um	Spot	Image 1	3	1000000091	592
163.699	um	Spot	Image 1	3	1000000090	593
164.772	um	Spot	Image 1	3	1000000092	594
168.01	um	Spot	Image 1	3	1000000093	595
169.078	um	Spot	Image 1	3	1000000094	596
174.87	um	Spot	Image 1	3	1000000095	597
177.737	um	Spot	Image 1	3	1000000096	599
22.8311	um	Spot	Image 1	3	1000000097	600
40.0527	um	Spot	Image 1	3	1000000098	601
65.7139	um	Spot	Image 1	3	1000000099	602
70.1348	um	Spot	Image 1	3	1000000100	603
74.915	um	Spot	Image 1	3	1000000101	604
85.2725	um	Spot	Image 1	3	1000000102	605
98.4609	um	Spot	Image 1	3	1000000103	606
102.225	um	Spot	Image 1	3	1000000104	607
109.687	um	Spot	Image 1	3	1000000105	608
116.387	um	Spot	Image 1	3	1000000106	609
120.555	um	Spot	Image 1	3	1000000107	610
135.033	um	Spot	Image 1	3	1000000108	611
119.201	um	Spot	Image 1	3	1000000109	614
50.623	um	Spot	Image 1	3	1000000110	615
169.049	um	Spot	Image 1	3	1000000111	616
124.316	um	Spot	Image 1	3	1000000112	617
72.1836	um	Spot	Image 1	3	1000000242	618
125.338	um	Spot	Image 1	3	1000000113	619
86.2578	um	Spot	Image 1	3	1000000114	620
31.0137	um	Spot	Image 1	3	1000000115	621
55.1699	um	Spot	Image 1	3	1000000116	622
160.738	um	Spot	Image 1	3	1000000117	623
56.5332	um	Spot	Image 1	3	1000000118	624
148.061	um	Spot	Image 1	3	1000000119	625
82.6348	um	Spot	Image 1	3	1000000120	626
22.9863	um	Spot	Image 1	3	1000000121	627
37.4102	um	Spot	Image 1	3	1000000122	628
118.342	um	Spot	Image 1	3	1000000123	629
60.9316	um	Spot	Image 1	3	1000000124	630
41.2598	um	Spot	Image 1	3	1000000125	631
93.2422	um	Spot	Image 1	3	1000000126	632
22.9863	um	Spot	Image 1	3	1000000127	633
61.3008	um	Spot	Image 1	3	1000000128	634
119.471	um	Spot	Image 1	3	1000000129	635
132.949	um	Spot	Image 1	3	1000000130	636
95.2031	um	Spot	Image 1	3	1000000131	637
37.4004	um	Spot	Image 1	3	1000000132	638
126.389	um	Spot	Image 1	3	1000000133	639
79.877	um	Spot	Image 1	3	1000000134	640
113.518	um	Spot	Image 1	3	1000000135	641
121.368	um	Spot	Image 1	3	1000000136	642
120.64	um	Spot	Image 1	3	1000000137	643
79.2402	um	Spot	Image 1	3	1000000138	644
112.565	um	Spot	Image 1	3	1000000139	645
107.408	um	Spot	Image 1	3	1000000140	646
102.909	um	Spot	Image 1	3	1000000141	647
52.0859	um	Spot	Image 1	3	1000000142	648
26.0156	um	Spot	Image 1	3	1000000143	649
57.9785	um	Spot	Image 1	3	1000000243	650
92.2061	um	Spot	Image 1	3	1000000144	651
87.29	um	Spot	Image 1	3	1000000145	652
86.7725	um	Spot	Image 1	3	1000000146	653
68.7227	um	Spot	Image 1	3	1000000147	654
77.1699	um	Spot	Image 1	3	1000000148	655
72.0391	um	Spot	Image 1	3	1000000149	656
70.1699	um	Spot	Image 1	3	1000000150	657
53.6299	um	Spot	Image 1	3	1000000151	660
50.3838	um	Spot	Image 1	3	1000000152	661
47.833	um	Spot	Image 1	3	1000000153	662
41.3105	um	Spot	Image 1	3	1000000154	663
182.165	um	Spot	Image 1	3	1000000156	664
188.71	um	Spot	Image 1	3	1000000157	665
191.3	um	Spot	Image 1	3	1000000158	666
190.146	um	Spot	Image 1	3	1000000159	667
186.709	um	Spot	Image 1	3	1000000160	668
186.386	um	Spot	Image 1	3	1000000161	669
185.887	um	Spot	Image 1	3	1000000162	670
184.003	um	Spot	Image 1	3	1000000163	671
180.37	um	Spot	Image 1	3	1000000164	672
176.975	um	Spot	Image 1	3	1000000165	673
175.979	um	Spot	Image 1	3	1000000166	674
169.362	um	Spot	Image 1	3	1000000168	675
169.318	um	Spot	Image 1	3	1000000167	676
167.813	um	Spot	Image 1	3	1000000169	677
165.861	um	Spot	Image 1	3	1000000170	678
163.467	um	Spot	Image 1	3	1000000171	679
160.899	um	Spot	Image 1	3	1000000172	680
155.775	um	Spot	Image 1	3	1000000173	681
150.197	um	Spot	Image 1	3	1000000174	682
147.648	um	Spot	Image 1	3	1000000175	683
146.284	um	Spot	Image 1	3	1000000176	684
146.034	um	Spot	Image 1	3	1000000177	685
145.599	um	Spot	Image 1	3	1000000178	686
144.122	um	Spot	Image 1	3	1000000179	687
139.334	um	Spot	Image 1	3	1000000180	688
137.883	um	Spot	Image 1	3	1000000181	689
133.353	um	Spot	Image 1	3	1000000182	690
131.496	um	Spot	Image 1	3	1000000183	691
130.283	um	Spot	Image 1	3	1000000184	692
123.995	um	Spot	Image 1	3	1000000185	693
117.733	um	Spot	Image 1	3	1000000186	694
116.387	um	Spot	Image 1	3	1000000187	695
106.56	um	Spot	Image 1	3	1000000188	696
105.381	um	Spot	Image 1	3	1000000189	697
103.83	um	Spot	Image 1	3	1000000190	698
99.0469	um	Spot	Image 1	3	1000000191	699
98.2334	um	Spot	Image 1	3	1000000193	700
97.6982	um	Spot	Image 1	3	1000000192	701
93.3135	um	Spot	Image 1	3	1000000194	702
86.2822	um	Spot	Image 1	3	1000000195	704
83.3447	um	Spot	Image 1	3	1000000196	705
81.2695	um	Spot	Image 1	3	1000000197	706
80.0947	um	Spot	Image 1	3	1000000241	707
78.7822	um	Spot	Image 1	3	1000000198	708
79.4756	um	Spot	Image 1	3	1000000199	709
72.2813	um	Spot	Image 1	3	1000000200	710
71.667	um	Spot	Image 1	3	1000000201	711
71.3047	um	Spot	Image 1	3	1000000202	712
70.0615	um	Spot	Image 1	3	1000000203	713
69.7109	um	Spot	Image 1	3	1000000204	714
66.8887	um	Spot	Image 1	3	1000000205	715
65.8193	um	Spot	Image 1	3	1000000206	716
63.6279	um	Spot	Image 1	3	1000000207	717
63.0059	um	Spot	Image 1	3	1000000208	718
59.7891	um	Spot	Image 1	3	1000000209	719
52.7529	um	Spot	Image 1	3	1000000211	720
51.8311	um	Spot	Image 1	3	1000000210	721
45.9824	um	Spot	Image 1	3	1000000212	722
45.1084	um	Spot	Image 1	3	1000000213	723
41.9268	um	Spot	Image 1	3	1000000214	724
38.6172	um	Spot	Image 1	3	1000000215	725
168.637	um	Spot	Image 1	3	1000000216	726
132.693	um	Spot	Image 1	3	1000000217	727
165.861	um	Spot	Image 1	3	1000000218	728
151.984	um	Spot	Image 1	3	1000000219	729
114.023	um	Spot	Image 1	3	1000000244	730
149.423	um	Spot	Image 1	3	1000000220	731
116.814	um	Spot	Image 1	3	1000000221	732
119.557	um	Spot	Image 1	3	1000000222	733
113.545	um	Spot	Image 1	3	1000000223	734
93.7041	um	Spot	Image 1	3	1000000224	735
60.7725	um	Spot	Image 1	3	1000000225	736
36.2168	um	Spot	Image 1	3	1000000155	737
31.3779	um	Spot	Image 1	3	1000000226	738
30.7207	um	Spot	Image 1	3	1000000230	739
30.2148	um	Spot	Image 1	3	1000000227	740
27.4805	um	Spot	Image 1	3	1000000228	741
25.2119	um	Spot	Image 1	3	1000000232	742
25.2158	um	Spot	Image 1	3	1000000231	743
17.9219	um	Spot	Image 1	3	1000000233	744
14.8633	um	Spot	Image 1	3	1000000234	745
14.8633	um	Spot	Image 1	3	1000000235	746
29.7119	um	Spot	Image 1	3	1000000236	747
27.6895	um	Spot	Image 1	3	1000000237	748
22.9902	um	Spot	Image 1	3	1000000238	749
14.8633	um	Spot	Image 1	3	1000000239	750
21.4072	um	Spot	Image 1	4	1000000000	751
37.5537	um	Spot	Image 1	4	1000000001	752
36.5977	um	Spot	Image 1	4	1000000002	753
38.2197	um	Spot	Image 1	4	1000000003	754
44.1133	um	Spot	Image 1	4	1000000004	755
47.3672	um	Spot	Image 1	4	1000000005	756
25.1855	um	Spot	Image 1	4	1000000006	757
51.998	um	Spot	Image 1	4	1000000007	758
60.0566	um	Spot	Image 1	4	1000000008	759
64.1543	um	Spot	Image 1	4	1000000009	760
65.9111	um	Spot	Image 1	4	1000000010	761
69.7715	um	Spot	Image 1	4	1000000011	762
70.5986	um	Spot	Image 1	4	1000000012	763
72.8086	um	Spot	Image 1	4	1000000013	764
74.4268	um	Spot	Image 1	4	1000000014	765
80.1338	um	Spot	Image 1	4	1000000015	766
25.8828	um	Spot	Image 1	4	1000000016	767
91.9863	um	Spot	Image 1	4	1000000017	768
96.5557	um	Spot	Image 1	4	1000000018	769
73.3848	um	Spot	Image 1	4	1000000019	770
101.106	um	Spot	Image 1	4	1000000022	771
100.908	um	Spot	Image 1	4	1000000021	772
101.87	um	Spot	Image 1	4	1000000020	773
40.332	um	Spot	Image 1	4	1000000023	774
59.7168	um	Spot	Image 1	4	1000000024	776
124.57	um	Spot	Image 1	4	1000000025	777
90.0313	um	Spot	Image 1	4	1000000026	778
121.279	um	Spot	Image 1	4	1000000027	779
45.1191	um	Spot	Image 1	4	1000000028	780
28.6934	um	Spot	Image 1	4	1000000240	781
94.3496	um	Spot	Image 1	4	1000000029	782
78.0215	um	Spot	Image 1	4	1000000030	783
131.496	um	Spot	Image 1	4	1000000031	784
27.3047	um	Spot	Image 1	4	1000000032	785
64.7051	um	Spot	Image 1	4	1000000033	786
72.7637	um	Spot	Image 1	4	1000000245	787
151.246	um	Spot	Image 1	4	1000000034	788
101.131	um	Spot	Image 1	4	1000000035	789
149.098	um	Spot	Image 1	4	1000000036	790
124.26	um	Spot	Image 1	4	1000000037	791
94.6465	um	Spot	Image 1	4	1000000038	792
107.752	um	Spot	Image 1	4	1000000039	793
13.5625	um	Spot	Image 1	4	1000000040	794
16.2715	um	Spot	Image 1	4	1000000041	795
18.7949	um	Spot	Image 1	4	1000000042	796
21.2969	um	Spot	Image 1	4	1000000043	797
23.5088	um	Spot	Image 1	4	1000000044	798
34.3613	um	Spot	Image 1	4	1000000046	799
34.3584	um	Spot	Image 1	4	1000000045	800
44.5898	um	Spot	Image 1	4	1000000047	801
52.3369	um	Spot	Image 1	4	1000000048	803
53.2207	um	Spot	Image 1	4	1000000049	804
56.8018	um	Spot	Image 1	4	1000000050	806
60.5947	um	Spot	Image 1	4	1000000051	807
64.4004	um	Spot	Image 1	4	1000000052	808
64.665	um	Spot	Image 1	4	1000000053	809
65.2217	um	Spot	Image 1	4	1000000055	810
66.2354	um	Spot	Image 1	4	1000000054	811
66.5811	um	Spot	Image 1	4	1000000056	812
69.457	um	Spot	Image 1	4	1000000057	813
71.3193	um	Spot	Image 1	4	1000000058	814
77.1416	um	Spot	Image 1	4	1000000059	815
88.2168	um	Spot	Image 1	4	1000000060	816
90.5107	um	Spot	Image 1	4	1000000061	817
90.6582	um	Spot	Image 1	4	1000000062	818
92.6289	um	Spot	Image 1	4	1000000063	819
94.5186	um	Spot	Image 1	4	1000000064	820
97.0732	um	Spot	Image 1	4	1000000065	821
100.198	um	Spot	Image 1	4	1000000066	822
100.476	um	Spot	Image 1	4	1000000067	823
100.638	um	Spot	Image 1	4	1000000068	824
103.19	um	Spot	Image 1	4	1000000069	825
104.354	um	Spot	Image 1	4	1000000070	826
112.973	um	Spot	Image 1	4	1000000071	827
113.824	um	Spot	Image 1	4	1000000072	828
118.317	um	Spot	Image 1	4	1000000073	829
118.979	um	Spot	Image 1	4	1000000074	830
122.932	um	Spot	Image 1	4	1000000075	831
126.56	um	Spot	Image 1	4	1000000076	832
126.856	um	Spot	Image 1	4	1000000077	833
134.551	um	Spot	Image 1	4	1000000078	834
136.883	um	Spot	Image 1	4	1000000079	835
137.67	um	Spot	Image 1	4	1000000080	837
138.874	um	Spot	Image 1	4	1000000081	838
143.117	um	Spot	Image 1	4	1000000082	839
143.521	um	Spot	Image 1	4	1000000084	840
145.16	um	Spot	Image 1	4	1000000083	841
146.235	um	Spot	Image 1	4	1000000085	842
155.609	um	Spot	Image 1	4	1000000086	843
156.316	um	Spot	Image 1	4	1000000087	844
159.571	um	Spot	Image 1	4	1000000088	845
160.91	um	Spot	Image 1	4	1000000089	846
163.188	um	Spot	Image 1	4	1000000091	847
164.009	um	Spot	Image 1	4	1000000090	848
164.446	um	Spot	Image 1	4	1000000092	849
167.722	um	Spot	Image 1	4	1000000093	850
168.757	um	Spot	Image 1	4	1000000094	851
174.977	um	Spot	Image 1	4	1000000095	852
177.92	um	Spot	Image 1	4	1000000096	854
22.9063	um	Spot	Image 1	4	1000000097	855
40.2227	um	Spot	Image 1	4	1000000098	856
65.3838	um	Spot	Image 1	4	1000000099	857
70.0742	um	Spot	Image 1	4	1000000100	858
74.9502	um	Spot	Image 1	4	1000000101	859
85.5898	um	Spot	Image 1	4	1000000102	860
98.2207	um	Spot	Image 1	4	1000000103	861
102.114	um	Spot	Image 1	4	1000000104	862
109.771	um	Spot	Image 1	4	1000000105	863
117.23	um	Spot	Image 1	4	1000000106	864
119.354	um	Spot	Image 1	4	1000000107	865
135.085	um	Spot	Image 1	4	1000000108	866
119.74	um	Spot	Image 1	4	1000000109	869
50.3105	um	Spot	Image 1	4	1000000110	870
169.113	um	Spot	Image 1	4	1000000111	871
124.492	um	Spot	Image 1	4	1000000112	872
71.6973	um	Spot	Image 1	4	1000000242	873
125.346	um	Spot	Image 1	4	1000000113	874
86.0273	um	Spot	Image 1	4	1000000114	875
30.8887	um	Spot	Image 1	4	1000000115	876
55.082	um	Spot	Image 1	4	1000000116	877
160.689	um	Spot	Image 1	4	1000000117	878
56.5078	um	Spot	Image 1	4	1000000118	879
148.305	um	Spot	Image 1	4	1000000119	880
82.5898	um	Spot	Image 1	4	1000000120	881
22.9863	um	Spot	Image 1	4	1000000121	882
37.5352	um	Spot	Image 1	4	1000000122	883
118.234	um	Spot	Image 1	4	1000000123	884
60.6797	um	Spot	Image 1	4	1000000124	885
42.2617	um	Spot	Image 1	4	1000000125	886
93.5723	um	Spot	Image 1	4	1000000126	887
22.9863	um	Spot	Image 1	4	1000000127	888
61.0898	um	Spot	Image 1	4	1000000128	889
119.395	um	Spot	Image 1	4	1000000129	890
133.198	um	Spot	Image 1	4	1000000130	891
95.3496	um	Spot	Image 1	4	1000000131	892
37.5879	um	Spot	Image 1	4	1000000132	893
126.209	um	Spot	Image 1	4	1000000133	894
80.2266	um	Spot	Image 1	4	1000000134	895
113.484	um	Spot	Image 1	4	1000000135	896
121.453	um	Spot	Image 1	4	1000000136	897
121.266	um	Spot	Image 1	4	1000000137	898
79.6309	um	Spot	Image 1	4	1000000138	899
112.5	um	Spot	Image 1	4	1000000139	900
107.453	um	Spot	Image 1	4	1000000140	901
53.1406	um	Spot	Image 1	4	1000000142	902
100.871	um	Spot	Image 1	4	1000000141	903
26.0254	um	Spot	Image 1	4	1000000143	904
91.9404	um	Spot	Image 1	4	1000000144	905
87.374	um	Spot	Image 1	4	1000000145	906
86.6396	um	Spot	Image 1	4	1000000146	907
68.6797	um	Spot	Image 1	4	1000000147	908
77.2051	um	Spot	Image 1	4	1000000148	909
72.0791	um	Spot	Image 1	4	1000000149	910
70.5547	um	Spot	Image 1	4	1000000150	911
53.71	um	Spot	Image 1	4	1000000151	913
49.9707	um	Spot	Image 1	4	1000000152	914
47.8623	um	Spot	Image 1	4	1000000153	915
41.2266	um	Spot	Image 1	4	1000000154	916
182.138	um	Spot	Image 1	4	1000000156	917
188.726	um	Spot	Image 1	4	1000000157	918
191.32	um	Spot	Image 1	4	1000000158	919
190.08	um	Spot	Image 1	4	1000000159	920
186.32	um	Spot	Image 1	4	1000000161	921
186.549	um	Spot	Image 1	4	1000000160	922
185.989	um	Spot	Image 1	4	1000000162	923
183.922	um	Spot	Image 1	4	1000000163	924
180.442	um	Spot	Image 1	4	1000000164	925
177.027	um	Spot	Image 1	4	1000000165	926
175.966	um	Spot	Image 1	4	1000000166	927
169.334	um	Spot	Image 1	4	1000000168	928
168.764	um	Spot	Image 1	4	1000000167	929
167.024	um	Spot	Image 1	4	1000000169	930
165.944	um	Spot	Image 1	4	1000000170	931
163.147	um	Spot	Image 1	4	1000000171	932
160.901	um	Spot	Image 1	4	1000000172	933
155.171	um	Spot	Image 1	4	1000000173	934
150.276	um	Spot	Image 1	4	1000000174	935
147.793	um	Spot	Image 1	4	1000000175	936
146.539	um	Spot	Image 1	4	1000000176	937
145.81	um	Spot	Image 1	4	1000000177	938
145.515	um	Spot	Image 1	4	1000000178	939
143.025	um	Spot	Image 1	4	1000000179	940
139.376	um	Spot	Image 1	4	1000000180	941
138.07	um	Spot	Image 1	4	1000000181	942
133.252	um	Spot	Image 1	4	1000000182	943
131.494	um	Spot	Image 1	4	1000000183	944
130.345	um	Spot	Image 1	4	1000000184	945
123.895	um	Spot	Image 1	4	1000000185	946
117.446	um	Spot	Image 1	4	1000000186	947
116.504	um	Spot	Image 1	4	1000000187	948
107.026	um	Spot	Image 1	4	1000000188	949
105.427	um	Spot	Image 1	4	1000000189	950
103.729	um	Spot	Image 1	4	1000000190	951
98.9092	um	Spot	Image 1	4	1000000191	952
98.5488	um	Spot	Image 1	4	1000000193	953
97.4834	um	Spot	Image 1	4	1000000192	954
93.1523	um	Spot	Image 1	4	1000000194	955
86.2061	um	Spot	Image 1	4	1000000195	957
83.2559	um	Spot	Image 1	4	1000000196	958
81.1963	um	Spot	Image 1	4	1000000197	959
79.917	um	Spot	Image 1	4	1000000241	960
79.3105	um	Spot	Image 1	4	1000000199	961
77.373	um	Spot	Image 1	4	1000000198	962
72.2949	um	Spot	Image 1	4	1000000200	963
71.3438	um	Spot	Image 1	4	1000000202	964
71.0684	um	Spot	Image 1	4	1000000201	965
70.3447	um	Spot	Image 1	4	1000000203	966
69.6318	um	Spot	Image 1	4	1000000204	967
66.917	um	Spot	Image 1	4	1000000205	968
65.8711	um	Spot	Image 1	4	1000000206	969
63.3789	um	Spot	Image 1	4	1000000207	970
62.9922	um	Spot	Image 1	4	1000000208	971
59.8945	um	Spot	Image 1	4	1000000209	972
53.4092	um	Spot	Image 1	4	1000000211	973
51.873	um	Spot	Image 1	4	1000000210	974
45.8037	um	Spot	Image 1	4	1000000212	975
45.5527	um	Spot	Image 1	4	1000000213	976
42.0898	um	Spot	Image 1	4	1000000214	977
38.9131	um	Spot	Image 1	4	1000000215	978
168.639	um	Spot	Image 1	4	1000000216	979
132.484	um	Spot	Image 1	4	1000000217	980
165.684	um	Spot	Image 1	4	1000000218	981
151.857	um	Spot	Image 1	4	1000000219	982
113.859	um	Spot	Image 1	4	1000000244	983
149.52	um	Spot	Image 1	4	1000000220	984
117.164	um	Spot	Image 1	4	1000000221	985
119.385	um	Spot	Image 1	4	1000000222	986
114.334	um	Spot	Image 1	4	1000000223	987
93.9258	um	Spot	Image 1	4	1000000224	988
62.292	um	Spot	Image 1	4	1000000225	989
35.7871	um	Spot	Image 1	4	1000000155	990
31.415	um	Spot	Image 1	4	1000000226	991
30.9844	um	Spot	Image 1	4	1000000230	992
29.5957	um	Spot	Image 1	4	1000000229	993
30.4365	um	Spot	Image 1	4	1000000227	994
27.4404	um	Spot	Image 1	4	1000000228	995
25.2314	um	Spot	Image 1	4	1000000232	996
24.958	um	Spot	Image 1	4	1000000231	997
17.541	um	Spot	Image 1	4	1000000233	998
14.8633	um	Spot	Image 1	4	1000000234	999
14.8633	um	Spot	Image 1	4	1000000235	1000
29.8379	um	Spot	Image 1	4	1000000236	1001
27.7119	um	Spot	Image 1	4	1000000237	1002
23.1758	um	Spot	Image 1	4	1000000238	1003
14.8633	um	Spot	Image 1	4	1000000239	1004
21.084	um	Spot	Image 1	5	1000000000	1005
37.6318	um	Spot	Image 1	5	1000000001	1006
36.7178	um	Spot	Image 1	5	1000000002	1007
38.6934	um	Spot	Image 1	5	1000000003	1008
44.457	um	Spot	Image 1	5	1000000004	1009
47.8066	um	Spot	Image 1	5	1000000005	1010
24.6738	um	Spot	Image 1	5	1000000006	1011
51.6758	um	Spot	Image 1	5	1000000007	1012
60.0391	um	Spot	Image 1	5	1000000008	1013
64.8516	um	Spot	Image 1	5	1000000009	1014
65.9443	um	Spot	Image 1	5	1000000010	1015
69.793	um	Spot	Image 1	5	1000000011	1016
71.0908	um	Spot	Image 1	5	1000000012	1017
72.7021	um	Spot	Image 1	5	1000000013	1018
74.3721	um	Spot	Image 1	5	1000000014	1019
80.2314	um	Spot	Image 1	5	1000000015	1020
25.5918	um	Spot	Image 1	5	1000000016	1021
92.0449	um	Spot	Image 1	5	1000000017	1022
96.7139	um	Spot	Image 1	5	1000000018	1023
73.4238	um	Spot	Image 1	5	1000000019	1024
100.851	um	Spot	Image 1	5	1000000022	1025
101.054	um	Spot	Image 1	5	1000000021	1026
102.027	um	Spot	Image 1	5	1000000020	1027
96.1797	um	Spot	Image 1	5	1000000246	1028
39.6738	um	Spot	Image 1	5	1000000023	1029
59.8223	um	Spot	Image 1	5	1000000024	1030
124.57	um	Spot	Image 1	5	1000000025	1031
90.0371	um	Spot	Image 1	5	1000000026	1032
121.248	um	Spot	Image 1	5	1000000027	1033
44.9141	um	Spot	Image 1	5	1000000028	1034
28.5547	um	Spot	Image 1	5	1000000240	1035
94.168	um	Spot	Image 1	5	1000000029	1036
77.7344	um	Spot	Image 1	5	1000000030	1037
27.0938	um	Spot	Image 1	5	1000000032	1038
131.166	um	Spot	Image 1	5	1000000031	1039
64.4609	um	Spot	Image 1	5	1000000033	1040
72.9629	um	Spot	Image 1	5	1000000245	1041
151.115	um	Spot	Image 1	5	1000000034	1042
100.877	um	Spot	Image 1	5	1000000035	1043
123.49	um	Spot	Image 1	5	1000000037	1044
149.162	um	Spot	Image 1	5	1000000036	1045
94.1191	um	Spot	Image 1	5	1000000038	1046
107.5	um	Spot	Image 1	5	1000000039	1047
13.5625	um	Spot	Image 1	5	1000000040	1048
16.6064	um	Spot	Image 1	5	1000000041	1049
18.8115	um	Spot	Image 1	5	1000000042	1050
21.4473	um	Spot	Image 1	5	1000000043	1051
23.6455	um	Spot	Image 1	5	1000000044	1052
34.4893	um	Spot	Image 1	5	1000000046	1053
34.2305	um	Spot	Image 1	5	1000000045	1054
44.5723	um	Spot	Image 1	5	1000000047	1055
52.6758	um	Spot	Image 1	5	1000000048	1057
53.2041	um	Spot	Image 1	5	1000000049	1058
57.252	um	Spot	Image 1	5	1000000050	1060
60.4775	um	Spot	Image 1	5	1000000051	1061
64.7393	um	Spot	Image 1	5	1000000053	1062
64.4844	um	Spot	Image 1	5	1000000052	1063
65.4033	um	Spot	Image 1	5	1000000055	1064
66.4746	um	Spot	Image 1	5	1000000054	1065
67.2998	um	Spot	Image 1	5	1000000056	1066
69.4795	um	Spot	Image 1	5	1000000057	1067
71.2813	um	Spot	Image 1	5	1000000058	1068
77.2461	um	Spot	Image 1	5	1000000059	1069
88.2861	um	Spot	Image 1	5	1000000060	1070
90.5977	um	Spot	Image 1	5	1000000061	1071
90.9121	um	Spot	Image 1	5	1000000062	1072
92.5771	um	Spot	Image 1	5	1000000063	1074
94.4033	um	Spot	Image 1	5	1000000064	1075
95.9365	um	Spot	Image 1	5	1000000065	1076
99.9092	um	Spot	Image 1	5	1000000066	1077
100.404	um	Spot	Image 1	5	1000000067	1078
100.647	um	Spot	Image 1	5	1000000068	1079
103.296	um	Spot	Image 1	5	1000000069	1080
103.955	um	Spot	Image 1	5	1000000070	1081
113.2	um	Spot	Image 1	5	1000000071	1082
113.809	um	Spot	Image 1	5	1000000072	1083
118.401	um	Spot	Image 1	5	1000000073	1084
119.146	um	Spot	Image 1	5	1000000074	1085
123.21	um	Spot	Image 1	5	1000000075	1086
126.762	um	Spot	Image 1	5	1000000077	1087
126.905	um	Spot	Image 1	5	1000000076	1088
134.561	um	Spot	Image 1	5	1000000078	1089
136.538	um	Spot	Image 1	5	1000000079	1090
137.784	um	Spot	Image 1	5	1000000080	1091
138.711	um	Spot	Image 1	5	1000000081	1093
141.144	um	Spot	Image 1	5	1000000082	1094
143.378	um	Spot	Image 1	5	1000000084	1095
144.35	um	Spot	Image 1	5	1000000083	1096
146.414	um	Spot	Image 1	5	1000000085	1097
155.467	um	Spot	Image 1	5	1000000086	1098
156.4	um	Spot	Image 1	5	1000000087	1099
159.621	um	Spot	Image 1	5	1000000088	1100
160.856	um	Spot	Image 1	5	1000000089	1101
162.902	um	Spot	Image 1	5	1000000091	1102
164.416	um	Spot	Image 1	5	1000000090	1103
164.7	um	Spot	Image 1	5	1000000092	1104
167.361	um	Spot	Image 1	5	1000000093	1105
168.483	um	Spot	Image 1	5	1000000094	1106
174.865	um	Spot	Image 1	5	1000000095	1107
178.012	um	Spot	Image 1	5	1000000096	1109
22.959	um	Spot	Image 1	5	1000000097	1110
40.457	um	Spot	Image 1	5	1000000098	1111
65.4404	um	Spot	Image 1	5	1000000099	1112
70.0371	um	Spot	Image 1	5	1000000100	1113
74.8838	um	Spot	Image 1	5	1000000101	1114
85.5439	um	Spot	Image 1	5	1000000102	1115
98.1797	um	Spot	Image 1	5	1000000103	1116
102.274	um	Spot	Image 1	5	1000000104	1117
109.877	um	Spot	Image 1	5	1000000105	1118
116.936	um	Spot	Image 1	5	1000000106	1119
118.188	um	Spot	Image 1	5	1000000107	1120
135.095	um	Spot	Image 1	5	1000000108	1121
120.404	um	Spot	Image 1	5	1000000109	1123
50.2813	um	Spot	Image 1	5	1000000110	1124
168.941	um	Spot	Image 1	5	1000000111	1125
124.295	um	Spot	Image 1	5	1000000112	1126
71.1211	um	Spot	Image 1	5	1000000242	1127
125.313	um	Spot	Image 1	5	1000000113	1128
85.9258	um	Spot	Image 1	5	1000000114	1129
30.5488	um	Spot	Image 1	5	1000000115	1130
54.9766	um	Spot	Image 1	5	1000000116	1131
160.619	um	Spot	Image 1	5	1000000117	1132
56.3848	um	Spot	Image 1	5	1000000118	1133
148.082	um	Spot	Image 1	5	1000000119	1134
82.3613	um	Spot	Image 1	5	1000000120	1135
22.9863	um	Spot	Image 1	5	1000000121	1136
37.5313	um	Spot	Image 1	5	1000000122	1137
117.785	um	Spot	Image 1	5	1000000123	1138
60.7031	um	Spot	Image 1	5	1000000124	1139
43.4238	um	Spot	Image 1	5	1000000125	1140
93.1445	um	Spot	Image 1	5	1000000126	1141
61.0879	um	Spot	Image 1	5	1000000128	1142
22.9863	um	Spot	Image 1	5	1000000127	1143
119.09	um	Spot	Image 1	5	1000000129	1144
133.049	um	Spot	Image 1	5	1000000130	1145
95.0859	um	Spot	Image 1	5	1000000131	1146
37.3887	um	Spot	Image 1	5	1000000132	1147
126.096	um	Spot	Image 1	5	1000000133	1148
80.0703	um	Spot	Image 1	5	1000000134	1149
113.508	um	Spot	Image 1	5	1000000135	1150
121.471	um	Spot	Image 1	5	1000000136	1151
120.896	um	Spot	Image 1	5	1000000137	1152
79.7969	um	Spot	Image 1	5	1000000138	1153
112.556	um	Spot	Image 1	5	1000000139	1154
107.626	um	Spot	Image 1	5	1000000140	1155
53.4004	um	Spot	Image 1	5	1000000142	1156
100.409	um	Spot	Image 1	5	1000000141	1157
26.2109	um	Spot	Image 1	5	1000000143	1158
58.2949	um	Spot	Image 1	5	1000000243	1159
92.8486	um	Spot	Image 1	5	1000000144	1160
87.3018	um	Spot	Image 1	5	1000000145	1161
86.3438	um	Spot	Image 1	5	1000000146	1162
68.5508	um	Spot	Image 1	5	1000000147	1163
77.1699	um	Spot	Image 1	5	1000000148	1164
71.9717	um	Spot	Image 1	5	1000000149	1165
70.7744	um	Spot	Image 1	5	1000000150	1166
53.7002	um	Spot	Image 1	5	1000000151	1169
49.6914	um	Spot	Image 1	5	1000000152	1170
47.4238	um	Spot	Image 1	5	1000000153	1171
41.7588	um	Spot	Image 1	5	1000000154	1172
182.231	um	Spot	Image 1	5	1000000156	1173
188.627	um	Spot	Image 1	5	1000000157	1174
191.134	um	Spot	Image 1	5	1000000158	1175
189.87	um	Spot	Image 1	5	1000000159	1176
186.599	um	Spot	Image 1	5	1000000160	1177
185.946	um	Spot	Image 1	5	1000000162	1178
185.873	um	Spot	Image 1	5	1000000161	1179
183.616	um	Spot	Image 1	5	1000000163	1180
180.621	um	Spot	Image 1	5	1000000164	1181
176.795	um	Spot	Image 1	5	1000000165	1182
175.855	um	Spot	Image 1	5	1000000166	1183
169.23	um	Spot	Image 1	5	1000000168	1184
168.546	um	Spot	Image 1	5	1000000167	1185
166.605	um	Spot	Image 1	5	1000000169	1186
165.896	um	Spot	Image 1	5	1000000170	1187
163.553	um	Spot	Image 1	5	1000000171	1188
160.825	um	Spot	Image 1	5	1000000172	1189
155.761	um	Spot	Image 1	5	1000000173	1190
150.395	um	Spot	Image 1	5	1000000174	1191
147.473	um	Spot	Image 1	5	1000000175	1192
146.338	um	Spot	Image 1	5	1000000176	1193
145.402	um	Spot	Image 1	5	1000000178	1194
145.319	um	Spot	Image 1	5	1000000177	1195
142.912	um	Spot	Image 1	5	1000000179	1196
139.232	um	Spot	Image 1	5	1000000180	1197
137.549	um	Spot	Image 1	5	1000000181	1198
132.986	um	Spot	Image 1	5	1000000182	1199
131.486	um	Spot	Image 1	5	1000000183	1200
130.304	um	Spot	Image 1	5	1000000184	1201
123.805	um	Spot	Image 1	5	1000000185	1202
117.441	um	Spot	Image 1	5	1000000186	1203
116.493	um	Spot	Image 1	5	1000000187	1204
106.896	um	Spot	Image 1	5	1000000188	1205
105.676	um	Spot	Image 1	5	1000000189	1206
104.095	um	Spot	Image 1	5	1000000190	1207
98.9375	um	Spot	Image 1	5	1000000191	1208
98.5146	um	Spot	Image 1	5	1000000193	1209
97.2949	um	Spot	Image 1	5	1000000192	1210
92.9111	um	Spot	Image 1	5	1000000194	1211
85.8564	um	Spot	Image 1	5	1000000195	1213
83.0908	um	Spot	Image 1	5	1000000196	1214
81.0664	um	Spot	Image 1	5	1000000197	1215
79.8877	um	Spot	Image 1	5	1000000199	1216
79.7773	um	Spot	Image 1	5	1000000241	1217
77.2109	um	Spot	Image 1	5	1000000198	1218
70.0498	um	Spot	Image 1	5	1000000200	1219
71.1484	um	Spot	Image 1	5	1000000202	1220
71.0391	um	Spot	Image 1	5	1000000201	1221
70.1318	um	Spot	Image 1	5	1000000203	1222
66.9912	um	Spot	Image 1	5	1000000205	1223
65.6152	um	Spot	Image 1	5	1000000206	1224
63.2549	um	Spot	Image 1	5	1000000207	1225
63.0107	um	Spot	Image 1	5	1000000208	1226
59.8105	um	Spot	Image 1	5	1000000209	1227
54.0352	um	Spot	Image 1	5	1000000211	1228
51.5488	um	Spot	Image 1	5	1000000210	1229
45.7549	um	Spot	Image 1	5	1000000213	1230
45.7773	um	Spot	Image 1	5	1000000212	1231
41.5674	um	Spot	Image 1	5	1000000214	1232
38.6172	um	Spot	Image 1	5	1000000215	1233
168.689	um	Spot	Image 1	5	1000000216	1234
133.006	um	Spot	Image 1	5	1000000217	1235
165.895	um	Spot	Image 1	5	1000000218	1236
151.484	um	Spot	Image 1	5	1000000219	1237
113.73	um	Spot	Image 1	5	1000000244	1238
149.264	um	Spot	Image 1	5	1000000220	1239
117.109	um	Spot	Image 1	5	1000000221	1240
118.708	um	Spot	Image 1	5	1000000222	1241
114.105	um	Spot	Image 1	5	1000000223	1242
93.4883	um	Spot	Image 1	5	1000000224	1243
64.1924	um	Spot	Image 1	5	1000000225	1244
34.0742	um	Spot	Image 1	5	1000000155	1245
29.5645	um	Spot	Image 1	5	1000000229	1246
31.6631	um	Spot	Image 1	5	1000000226	1247
31.5586	um	Spot	Image 1	5	1000000230	1248
30.2002	um	Spot	Image 1	5	1000000227	1249
27.6016	um	Spot	Image 1	5	1000000228	1250
25.0518	um	Spot	Image 1	5	1000000232	1251
25.001	um	Spot	Image 1	5	1000000231	1252
17.2393	um	Spot	Image 1	5	1000000233	1253
14.8633	um	Spot	Image 1	5	1000000234	1254
14.8633	um	Spot	Image 1	5	1000000235	1255
29.7783	um	Spot	Image 1	5	1000000236	1256
27.5918	um	Spot	Image 1	5	1000000237	1257
23.1074	um	Spot	Image 1	5	1000000238	1258
14.8633	um	Spot	Image 1	5	1000000239	1259
21.1055	um	Spot	Image 1	6	1000000000	1260
37.5498	um	Spot	Image 1	6	1000000001	1261
36.667	um	Spot	Image 1	6	1000000002	1262
37.874	um	Spot	Image 1	6	1000000003	1263
45.5479	um	Spot	Image 1	6	1000000004	1264
46.9248	um	Spot	Image 1	6	1000000005	1265
23.3828	um	Spot	Image 1	6	1000000006	1266
51.4102	um	Spot	Image 1	6	1000000007	1267
59.9277	um	Spot	Image 1	6	1000000008	1268
64.9219	um	Spot	Image 1	6	1000000009	1269
65.9219	um	Spot	Image 1	6	1000000010	1270
71.7344	um	Spot	Image 1	6	1000000012	1271
72.9727	um	Spot	Image 1	6	1000000013	1272
74.2666	um	Spot	Image 1	6	1000000014	1273
80.4492	um	Spot	Image 1	6	1000000015	1274
25.3203	um	Spot	Image 1	6	1000000016	1275
92.1543	um	Spot	Image 1	6	1000000017	1276
96.6992	um	Spot	Image 1	6	1000000018	1277
72.8496	um	Spot	Image 1	6	1000000019	1278
100.95	um	Spot	Image 1	6	1000000022	1279
101.089	um	Spot	Image 1	6	1000000021	1280
101.952	um	Spot	Image 1	6	1000000020	1281
93.6699	um	Spot	Image 1	6	1000000246	1282
39.5664	um	Spot	Image 1	6	1000000023	1283
59.0938	um	Spot	Image 1	6	1000000024	1284
124.614	um	Spot	Image 1	6	1000000025	1285
89.9355	um	Spot	Image 1	6	1000000026	1286
121.031	um	Spot	Image 1	6	1000000027	1287
44.1152	um	Spot	Image 1	6	1000000028	1288
28.2012	um	Spot	Image 1	6	1000000240	1289
93.752	um	Spot	Image 1	6	1000000029	1290
77.7539	um	Spot	Image 1	6	1000000030	1291
131.309	um	Spot	Image 1	6	1000000031	1292
26.7441	um	Spot	Image 1	6	1000000032	1293
64.1582	um	Spot	Image 1	6	1000000033	1294
72.3418	um	Spot	Image 1	6	1000000245	1295
151.11	um	Spot	Image 1	6	1000000034	1296
100.469	um	Spot	Image 1	6	1000000035	1297
123.041	um	Spot	Image 1	6	1000000037	1298
148.76	um	Spot	Image 1	6	1000000036	1299
93.8438	um	Spot	Image 1	6	1000000038	1300
107.367	um	Spot	Image 1	6	1000000039	1301
13.5625	um	Spot	Image 1	6	1000000040	1302
16.5811	um	Spot	Image 1	6	1000000041	1303
18.6963	um	Spot	Image 1	6	1000000042	1304
21.543	um	Spot	Image 1	6	1000000043	1305
23.7529	um	Spot	Image 1	6	1000000044	1306
34.4434	um	Spot	Image 1	6	1000000046	1307
34.3379	um	Spot	Image 1	6	1000000045	1308
44.6953	um	Spot	Image 1	6	1000000047	1309
52.7031	um	Spot	Image 1	6	1000000048	1311
53.2021	um	Spot	Image 1	6	1000000049	1312
57.3037	um	Spot	Image 1	6	1000000050	1314
60.499	um	Spot	Image 1	6	1000000051	1315
64.4834	um	Spot	Image 1	6	1000000052	1316
65.4297	um	Spot	Image 1	6	1000000055	1317
66.835	um	Spot	Image 1	6	1000000054	1318
67.1709	um	Spot	Image 1	6	1000000056	1319
69.4561	um	Spot	Image 1	6	1000000057	1320
71.1826	um	Spot	Image 1	6	1000000058	1321
77.2188	um	Spot	Image 1	6	1000000059	1322
88.3076	um	Spot	Image 1	6	1000000060	1323
90.3779	um	Spot	Image 1	6	1000000061	1324
90.6885	um	Spot	Image 1	6	1000000062	1325
92.7393	um	Spot	Image 1	6	1000000063	1327
94.0898	um	Spot	Image 1	6	1000000064	1328
95.4238	um	Spot	Image 1	6	1000000065	1329
100.201	um	Spot	Image 1	6	1000000066	1330
100.573	um	Spot	Image 1	6	1000000067	1331
100.623	um	Spot	Image 1	6	1000000068	1332
103.331	um	Spot	Image 1	6	1000000069	1333
103.664	um	Spot	Image 1	6	1000000070	1334
113.143	um	Spot	Image 1	6	1000000071	1335
113.657	um	Spot	Image 1	6	1000000072	1336
118.406	um	Spot	Image 1	6	1000000073	1337
119.198	um	Spot	Image 1	6	1000000074	1338
123.908	um	Spot	Image 1	6	1000000075	1339
126.925	um	Spot	Image 1	6	1000000076	1340
126.857	um	Spot	Image 1	6	1000000077	1341
134.477	um	Spot	Image 1	6	1000000078	1342
136.538	um	Spot	Image 1	6	1000000079	1343
137.851	um	Spot	Image 1	6	1000000080	1344
138.949	um	Spot	Image 1	6	1000000081	1345
142.455	um	Spot	Image 1	6	1000000082	1347
143.428	um	Spot	Image 1	6	1000000084	1348
144.234	um	Spot	Image 1	6	1000000083	1349
146.159	um	Spot	Image 1	6	1000000085	1350
155.242	um	Spot	Image 1	6	1000000086	1351
156.384	um	Spot	Image 1	6	1000000087	1352
159.57	um	Spot	Image 1	6	1000000088	1353
161.036	um	Spot	Image 1	6	1000000089	1354
162.965	um	Spot	Image 1	6	1000000091	1355
164.229	um	Spot	Image 1	6	1000000090	1356
164.813	um	Spot	Image 1	6	1000000092	1357
167.667	um	Spot	Image 1	6	1000000093	1358
170.566	um	Spot	Image 1	6	1000000094	1359
174.986	um	Spot	Image 1	6	1000000095	1360
177.935	um	Spot	Image 1	6	1000000096	1362
22.8838	um	Spot	Image 1	6	1000000097	1363
40.6514	um	Spot	Image 1	6	1000000098	1364
65.4189	um	Spot	Image 1	6	1000000099	1365
69.8242	um	Spot	Image 1	6	1000000100	1366
74.8369	um	Spot	Image 1	6	1000000101	1367
85.5771	um	Spot	Image 1	6	1000000102	1368
98.1191	um	Spot	Image 1	6	1000000103	1369
102.366	um	Spot	Image 1	6	1000000104	1370
109.972	um	Spot	Image 1	6	1000000105	1371
115.984	um	Spot	Image 1	6	1000000107	1372
117.375	um	Spot	Image 1	6	1000000106	1373
135.269	um	Spot	Image 1	6	1000000108	1374
120.555	um	Spot	Image 1	6	1000000109	1377
50.3066	um	Spot	Image 1	6	1000000110	1378
168.785	um	Spot	Image 1	6	1000000111	1379
124.133	um	Spot	Image 1	6	1000000112	1380
71.0332	um	Spot	Image 1	6	1000000242	1381
124.992	um	Spot	Image 1	6	1000000113	1382
85.6328	um	Spot	Image 1	6	1000000114	1383
29.8203	um	Spot	Image 1	6	1000000115	1384
54.7715	um	Spot	Image 1	6	1000000116	1385
160.707	um	Spot	Image 1	6	1000000117	1386
56.2305	um	Spot	Image 1	6	1000000118	1387
147.783	um	Spot	Image 1	6	1000000119	1388
82.3125	um	Spot	Image 1	6	1000000120	1389
22.9863	um	Spot	Image 1	6	1000000121	1390
37.4063	um	Spot	Image 1	6	1000000122	1391
117.703	um	Spot	Image 1	6	1000000123	1392
60.7051	um	Spot	Image 1	6	1000000124	1393
42.8906	um	Spot	Image 1	6	1000000125	1394
92.7734	um	Spot	Image 1	6	1000000126	1395
22.9863	um	Spot	Image 1	6	1000000127	1396
61.4629	um	Spot	Image 1	6	1000000128	1397
118.893	um	Spot	Image 1	6	1000000129	1398
133.172	um	Spot	Image 1	6	1000000130	1399
94.4375	um	Spot	Image 1	6	1000000131	1400
36.9629	um	Spot	Image 1	6	1000000132	1401
126.02	um	Spot	Image 1	6	1000000133	1402
79.6621	um	Spot	Image 1	6	1000000134	1403
113.557	um	Spot	Image 1	6	1000000135	1404
121.676	um	Spot	Image 1	6	1000000136	1405
121.107	um	Spot	Image 1	6	1000000137	1406
79.4863	um	Spot	Image 1	6	1000000138	1407
112.499	um	Spot	Image 1	6	1000000139	1408
107.626	um	Spot	Image 1	6	1000000140	1409
53.4336	um	Spot	Image 1	6	1000000142	1410
101.542	um	Spot	Image 1	6	1000000141	1411
25.8633	um	Spot	Image 1	6	1000000143	1412
93.0615	um	Spot	Image 1	6	1000000144	1413
58.5918	um	Spot	Image 1	6	1000000243	1414
87.2939	um	Spot	Image 1	6	1000000145	1415
86.7773	um	Spot	Image 1	6	1000000146	1416
68.4668	um	Spot	Image 1	6	1000000147	1417
77.2793	um	Spot	Image 1	6	1000000148	1418
72.1084	um	Spot	Image 1	6	1000000149	1419
70.8389	um	Spot	Image 1	6	1000000150	1420
53.6133	um	Spot	Image 1	6	1000000151	1423
49.748	um	Spot	Image 1	6	1000000152	1424
47.417	um	Spot	Image 1	6	1000000153	1425
46.6367	um	Spot	Image 1	6	1000000247	1426
42.2705	um	Spot	Image 1	6	1000000154	1427
29.4336	um	Spot	Image 1	6	1000000229	1428
182.271	um	Spot	Image 1	6	1000000156	1429
189.002	um	Spot	Image 1	6	1000000157	1430
191.262	um	Spot	Image 1	6	1000000158	1431
189.99	um	Spot	Image 1	6	1000000159	1432
186.678	um	Spot	Image 1	6	1000000160	1433
186.095	um	Spot	Image 1	6	1000000162	1434
185.98	um	Spot	Image 1	6	1000000161	1435
183.76	um	Spot	Image 1	6	1000000163	1436
180.808	um	Spot	Image 1	6	1000000164	1437
176.823	um	Spot	Image 1	6	1000000165	1438
175.775	um	Spot	Image 1	6	1000000166	1439
169.51	um	Spot	Image 1	6	1000000168	1440
168.59	um	Spot	Image 1	6	1000000167	1441
165.999	um	Spot	Image 1	6	1000000170	1442
165.748	um	Spot	Image 1	6	1000000169	1443
163.452	um	Spot	Image 1	6	1000000171	1444
161.063	um	Spot	Image 1	6	1000000172	1445
156.059	um	Spot	Image 1	6	1000000173	1446
150.387	um	Spot	Image 1	6	1000000174	1447
147.537	um	Spot	Image 1	6	1000000175	1448
146.436	um	Spot	Image 1	6	1000000176	1449
145.562	um	Spot	Image 1	6	1000000178	1450
144.941	um	Spot	Image 1	6	1000000177	1451
142.627	um	Spot	Image 1	6	1000000179	1452
138.979	um	Spot	Image 1	6	1000000180	1453
137.321	um	Spot	Image 1	6	1000000181	1454
133.072	um	Spot	Image 1	6	1000000182	1455
131.429	um	Spot	Image 1	6	1000000183	1456
130.356	um	Spot	Image 1	6	1000000184	1457
123.772	um	Spot	Image 1	6	1000000185	1458
117.611	um	Spot	Image 1	6	1000000186	1459
116.198	um	Spot	Image 1	6	1000000187	1460
106.701	um	Spot	Image 1	6	1000000188	1461
105.869	um	Spot	Image 1	6	1000000189	1462
103.598	um	Spot	Image 1	6	1000000190	1463
98.9541	um	Spot	Image 1	6	1000000191	1464
98.21	um	Spot	Image 1	6	1000000193	1465
97.3633	um	Spot	Image 1	6	1000000192	1466
92.7949	um	Spot	Image 1	6	1000000194	1467
85.8662	um	Spot	Image 1	6	1000000195	1469
82.9629	um	Spot	Image 1	6	1000000196	1470
80.9814	um	Spot	Image 1	6	1000000197	1471
79.4668	um	Spot	Image 1	6	1000000199	1472
79.2832	um	Spot	Image 1	6	1000000241	1473
77.2275	um	Spot	Image 1	6	1000000198	1474
72.3877	um	Spot	Image 1	6	1000000200	1475
71.0479	um	Spot	Image 1	6	1000000202	1476
70.2227	um	Spot	Image 1	6	1000000203	1477
67.7324	um	Spot	Image 1	6	1000000204	1478
67.0635	um	Spot	Image 1	6	1000000205	1479
65.6416	um	Spot	Image 1	6	1000000206	1480
63.1836	um	Spot	Image 1	6	1000000207	1481
62.9414	um	Spot	Image 1	6	1000000208	1482
59.7178	um	Spot	Image 1	6	1000000209	1483
55.5176	um	Spot	Image 1	6	1000000211	1484
51.2949	um	Spot	Image 1	6	1000000210	1485
46.0322	um	Spot	Image 1	6	1000000212	1486
45.665	um	Spot	Image 1	6	1000000213	1487
40.8359	um	Spot	Image 1	6	1000000214	1488
38.6064	um	Spot	Image 1	6	1000000215	1489
168.895	um	Spot	Image 1	6	1000000216	1490
133.246	um	Spot	Image 1	6	1000000217	1491
166.197	um	Spot	Image 1	6	1000000218	1492
151.678	um	Spot	Image 1	6	1000000219	1493
114.346	um	Spot	Image 1	6	1000000244	1494
149.252	um	Spot	Image 1	6	1000000220	1495
117.334	um	Spot	Image 1	6	1000000221	1496
118.574	um	Spot	Image 1	6	1000000222	1497
113.733	um	Spot	Image 1	6	1000000223	1498
93.5967	um	Spot	Image 1	6	1000000224	1499
64.6973	um	Spot	Image 1	6	1000000225	1500
33.8936	um	Spot	Image 1	6	1000000155	1501
31.8945	um	Spot	Image 1	6	1000000230	1502
31.7568	um	Spot	Image 1	6	1000000226	1503
30.5566	um	Spot	Image 1	6	1000000227	1504
27.7256	um	Spot	Image 1	6	1000000228	1505
25.1416	um	Spot	Image 1	6	1000000232	1506
25.2334	um	Spot	Image 1	6	1000000231	1507
16.8613	um	Spot	Image 1	6	1000000233	1508
14.8633	um	Spot	Image 1	6	1000000234	1509
14.8633	um	Spot	Image 1	6	1000000235	1510
29.8789	um	Spot	Image 1	6	1000000236	1511
27.6484	um	Spot	Image 1	6	1000000237	1512
23.125	um	Spot	Image 1	6	1000000238	1513
14.8633	um	Spot	Image 1	6	1000000239	1514
20.6816	um	Spot	Image 1	7	1000000000	1515
37.1201	um	Spot	Image 1	7	1000000001	1516
36.4053	um	Spot	Image 1	7	1000000002	1517
40.7256	um	Spot	Image 1	7	1000000003	1518
45.2158	um	Spot	Image 1	7	1000000004	1519
46.9336	um	Spot	Image 1	7	1000000005	1520
22.9863	um	Spot	Image 1	7	1000000006	1521
50.7754	um	Spot	Image 1	7	1000000007	1522
59.667	um	Spot	Image 1	7	1000000008	1523
64.6348	um	Spot	Image 1	7	1000000009	1524
65.6689	um	Spot	Image 1	7	1000000010	1525
69.3936	um	Spot	Image 1	7	1000000011	1526
71.499	um	Spot	Image 1	7	1000000012	1527
72.3779	um	Spot	Image 1	7	1000000013	1528
73.9912	um	Spot	Image 1	7	1000000014	1529
80.4355	um	Spot	Image 1	7	1000000015	1530
24.3789	um	Spot	Image 1	7	1000000016	1531
91.9043	um	Spot	Image 1	7	1000000017	1532
96.6152	um	Spot	Image 1	7	1000000018	1533
72.166	um	Spot	Image 1	7	1000000019	1534
100.695	um	Spot	Image 1	7	1000000021	1535
101.024	um	Spot	Image 1	7	1000000022	1536
101.675	um	Spot	Image 1	7	1000000020	1537
89.6777	um	Spot	Image 1	7	1000000248	1538
39.1309	um	Spot	Image 1	7	1000000023	1539
94.0488	um	Spot	Image 1	7	1000000246	1540
57.8613	um	Spot	Image 1	7	1000000024	1542
124.323	um	Spot	Image 1	7	1000000025	1543
89.4727	um	Spot	Image 1	7	1000000026	1544
120.699	um	Spot	Image 1	7	1000000027	1545
44.623	um	Spot	Image 1	7	1000000028	1546
27.5215	um	Spot	Image 1	7	1000000240	1547
93.2813	um	Spot	Image 1	7	1000000029	1548
77.2969	um	Spot	Image 1	7	1000000030	1549
130.725	um	Spot	Image 1	7	1000000031	1550
26.0293	um	Spot	Image 1	7	1000000032	1551
63.5508	um	Spot	Image 1	7	1000000033	1552
71.6035	um	Spot	Image 1	7	1000000245	1553
150.989	um	Spot	Image 1	7	1000000034	1554
99.6992	um	Spot	Image 1	7	1000000035	1555
148.256	um	Spot	Image 1	7	1000000036	1556
122.646	um	Spot	Image 1	7	1000000037	1557
93.2402	um	Spot	Image 1	7	1000000038	1558
106.865	um	Spot	Image 1	7	1000000039	1559
13.5625	um	Spot	Image 1	7	1000000040	1560
16.498	um	Spot	Image 1	7	1000000041	1561
18.8467	um	Spot	Image 1	7	1000000042	1562
21.3242	um	Spot	Image 1	7	1000000043	1563
23.4727	um	Spot	Image 1	7	1000000044	1564
34.3623	um	Spot	Image 1	7	1000000046	1565
34.2598	um	Spot	Image 1	7	1000000045	1566
44.5869	um	Spot	Image 1	7	1000000047	1567
52.8789	um	Spot	Image 1	7	1000000049	1569
52.8223	um	Spot	Image 1	7	1000000048	1570
56.9434	um	Spot	Image 1	7	1000000050	1572
60.4307	um	Spot	Image 1	7	1000000051	1573
64.334	um	Spot	Image 1	7	1000000052	1574
64.874	um	Spot	Image 1	7	1000000055	1575
66.6152	um	Spot	Image 1	7	1000000054	1576
66.8174	um	Spot	Image 1	7	1000000056	1577
69.2764	um	Spot	Image 1	7	1000000057	1578
70.9492	um	Spot	Image 1	7	1000000058	1579
77.1279	um	Spot	Image 1	7	1000000059	1580
88.2295	um	Spot	Image 1	7	1000000060	1581
90.4111	um	Spot	Image 1	7	1000000061	1582
90.6006	um	Spot	Image 1	7	1000000062	1583
92.1719	um	Spot	Image 1	7	1000000063	1585
93.9814	um	Spot	Image 1	7	1000000064	1586
97.0928	um	Spot	Image 1	7	1000000065	1587
99.8945	um	Spot	Image 1	7	1000000066	1588
100.494	um	Spot	Image 1	7	1000000067	1589
100.472	um	Spot	Image 1	7	1000000068	1590
102.098	um	Spot	Image 1	7	1000000104	1591
103.421	um	Spot	Image 1	7	1000000069	1592
103.884	um	Spot	Image 1	7	1000000070	1593
113.03	um	Spot	Image 1	7	1000000072	1594
113.024	um	Spot	Image 1	7	1000000071	1595
118.317	um	Spot	Image 1	7	1000000073	1596
119.165	um	Spot	Image 1	7	1000000074	1597
124.078	um	Spot	Image 1	7	1000000075	1598
127.134	um	Spot	Image 1	7	1000000076	1599
126.991	um	Spot	Image 1	7	1000000077	1600
133.958	um	Spot	Image 1	7	1000000078	1601
135.835	um	Spot	Image 1	7	1000000079	1602
137.689	um	Spot	Image 1	7	1000000080	1603
138.763	um	Spot	Image 1	7	1000000081	1604
141.688	um	Spot	Image 1	7	1000000083	1605
142.314	um	Spot	Image 1	7	1000000082	1606
143.002	um	Spot	Image 1	7	1000000084	1607
146.318	um	Spot	Image 1	7	1000000085	1608
154.941	um	Spot	Image 1	7	1000000086	1609
156.121	um	Spot	Image 1	7	1000000087	1610
159.437	um	Spot	Image 1	7	1000000088	1611
161.001	um	Spot	Image 1	7	1000000089	1612
163.53	um	Spot	Image 1	7	1000000090	1613
163.274	um	Spot	Image 1	7	1000000091	1614
165.108	um	Spot	Image 1	7	1000000092	1615
167.658	um	Spot	Image 1	7	1000000093	1616
168.882	um	Spot	Image 1	7	1000000094	1617
174.941	um	Spot	Image 1	7	1000000095	1618
177.889	um	Spot	Image 1	7	1000000096	1620
23.0234	um	Spot	Image 1	7	1000000097	1621
65.4727	um	Spot	Image 1	7	1000000099	1622
69.7578	um	Spot	Image 1	7	1000000100	1623
74.6455	um	Spot	Image 1	7	1000000101	1624
85.373	um	Spot	Image 1	7	1000000102	1625
97.833	um	Spot	Image 1	7	1000000103	1626
110.093	um	Spot	Image 1	7	1000000105	1627
113.337	um	Spot	Image 1	7	1000000107	1628
116.087	um	Spot	Image 1	7	1000000106	1629
135.063	um	Spot	Image 1	7	1000000108	1630
121.188	um	Spot	Image 1	7	1000000109	1632
49.7246	um	Spot	Image 1	7	1000000110	1633
168.234	um	Spot	Image 1	7	1000000111	1634
123.535	um	Spot	Image 1	7	1000000112	1635
70.4609	um	Spot	Image 1	7	1000000242	1636
124.627	um	Spot	Image 1	7	1000000113	1637
85.0391	um	Spot	Image 1	7	1000000114	1638
29.1094	um	Spot	Image 1	7	1000000115	1639
54.2773	um	Spot	Image 1	7	1000000116	1640
159.949	um	Spot	Image 1	7	1000000117	1641
55.6367	um	Spot	Image 1	7	1000000118	1642
147.518	um	Spot	Image 1	7	1000000119	1643
81.8594	um	Spot	Image 1	7	1000000120	1644
22.9863	um	Spot	Image 1	7	1000000121	1645
36.918	um	Spot	Image 1	7	1000000122	1646
117.465	um	Spot	Image 1	7	1000000123	1647
60.2793	um	Spot	Image 1	7	1000000124	1648
42.0508	um	Spot	Image 1	7	1000000125	1649
22.9863	um	Spot	Image 1	7	1000000127	1650
92.2227	um	Spot	Image 1	7	1000000126	1651
61.1523	um	Spot	Image 1	7	1000000128	1652
118.592	um	Spot	Image 1	7	1000000129	1653
133.559	um	Spot	Image 1	7	1000000130	1654
93.8848	um	Spot	Image 1	7	1000000131	1655
126.281	um	Spot	Image 1	7	1000000133	1656
79.1934	um	Spot	Image 1	7	1000000134	1657
113.076	um	Spot	Image 1	7	1000000135	1658
121.974	um	Spot	Image 1	7	1000000136	1659
121.243	um	Spot	Image 1	7	1000000137	1660
114.821	um	Spot	Image 1	7	1000000141	1661
79.1348	um	Spot	Image 1	7	1000000138	1662
112.735	um	Spot	Image 1	7	1000000139	1663
107.898	um	Spot	Image 1	7	1000000140	1664
54.1035	um	Spot	Image 1	7	1000000142	1665
27.3125	um	Spot	Image 1	7	1000000143	1666
93.5166	um	Spot	Image 1	7	1000000144	1667
57.7324	um	Spot	Image 1	7	1000000243	1668
87.5977	um	Spot	Image 1	7	1000000145	1669
87.0518	um	Spot	Image 1	7	1000000146	1670
68.0039	um	Spot	Image 1	7	1000000147	1671
76.7031	um	Spot	Image 1	7	1000000148	1672
72.3242	um	Spot	Image 1	7	1000000149	1673
71.0977	um	Spot	Image 1	7	1000000150	1674
54.0176	um	Spot	Image 1	7	1000000151	1677
49.9902	um	Spot	Image 1	7	1000000152	1678
47.4814	um	Spot	Image 1	7	1000000153	1679
46.9824	um	Spot	Image 1	7	1000000247	1680
28.6543	um	Spot	Image 1	7	1000000229	1681
41.8398	um	Spot	Image 1	7	1000000154	1682
181.963	um	Spot	Image 1	7	1000000156	1683
188.956	um	Spot	Image 1	7	1000000157	1684
190.74	um	Spot	Image 1	7	1000000158	1685
190.483	um	Spot	Image 1	7	1000000159	1686
186.84	um	Spot	Image 1	7	1000000160	1687
186.253	um	Spot	Image 1	7	1000000162	1688
186.213	um	Spot	Image 1	7	1000000161	1689
183.907	um	Spot	Image 1	7	1000000163	1690
180.866	um	Spot	Image 1	7	1000000164	1691
177.409	um	Spot	Image 1	7	1000000165	1692
176.095	um	Spot	Image 1	7	1000000166	1693
169.636	um	Spot	Image 1	7	1000000168	1694
168.408	um	Spot	Image 1	7	1000000167	1695
166.146	um	Spot	Image 1	7	1000000170	1696
165.771	um	Spot	Image 1	7	1000000169	1697
163.794	um	Spot	Image 1	7	1000000171	1698
161.195	um	Spot	Image 1	7	1000000172	1699
155.363	um	Spot	Image 1	7	1000000173	1700
150.701	um	Spot	Image 1	7	1000000174	1701
147.806	um	Spot	Image 1	7	1000000175	1702
146.556	um	Spot	Image 1	7	1000000176	1703
145.769	um	Spot	Image 1	7	1000000178	1704
145.367	um	Spot	Image 1	7	1000000177	1705
142.667	um	Spot	Image 1	7	1000000179	1706
139.116	um	Spot	Image 1	7	1000000180	1707
137.649	um	Spot	Image 1	7	1000000181	1708
133.535	um	Spot	Image 1	7	1000000182	1709
131.456	um	Spot	Image 1	7	1000000183	1710
130.187	um	Spot	Image 1	7	1000000184	1711
123.954	um	Spot	Image 1	7	1000000185	1712
122.036	um	Spot	Image 1	7	1000000249	1713
117.601	um	Spot	Image 1	7	1000000186	1714
116.64	um	Spot	Image 1	7	1000000187	1715
106.447	um	Spot	Image 1	7	1000000188	1716
105.77	um	Spot	Image 1	7	1000000189	1717
104.724	um	Spot	Image 1	7	1000000190	1718
99.2422	um	Spot	Image 1	7	1000000191	1719
98.2813	um	Spot	Image 1	7	1000000193	1720
97.75	um	Spot	Image 1	7	1000000192	1721
93.001	um	Spot	Image 1	7	1000000194	1722
85.9297	um	Spot	Image 1	7	1000000195	1724
81.1162	um	Spot	Image 1	7	1000000197	1725
79.2822	um	Spot	Image 1	7	1000000241	1726
78.8262	um	Spot	Image 1	7	1000000199	1727
77.1982	um	Spot	Image 1	7	1000000198	1728
72.6123	um	Spot	Image 1	7	1000000200	1729
71.1348	um	Spot	Image 1	7	1000000202	1730
70.5625	um	Spot	Image 1	7	1000000203	1731
67.1279	um	Spot	Image 1	7	1000000205	1732
65.7168	um	Spot	Image 1	7	1000000206	1733
63.2832	um	Spot	Image 1	7	1000000207	1734
63.0156	um	Spot	Image 1	7	1000000208	1735
59.9863	um	Spot	Image 1	7	1000000209	1736
57.1143	um	Spot	Image 1	7	1000000211	1737
51.1973	um	Spot	Image 1	7	1000000210	1738
46.1172	um	Spot	Image 1	7	1000000212	1739
45.6309	um	Spot	Image 1	7	1000000213	1740
41.0645	um	Spot	Image 1	7	1000000214	1741
38.7383	um	Spot	Image 1	7	1000000215	1742
169.328	um	Spot	Image 1	7	1000000216	1743
134.18	um	Spot	Image 1	7	1000000217	1744
166.998	um	Spot	Image 1	7	1000000218	1745
152.209	um	Spot	Image 1	7	1000000219	1746
115.041	um	Spot	Image 1	7	1000000244	1747
149.295	um	Spot	Image 1	7	1000000220	1748
117.691	um	Spot	Image 1	7	1000000221	1749
118.489	um	Spot	Image 1	7	1000000222	1750
113.698	um	Spot	Image 1	7	1000000223	1751
93.7158	um	Spot	Image 1	7	1000000224	1752
65.6943	um	Spot	Image 1	7	1000000225	1753
34.9648	um	Spot	Image 1	7	1000000155	1754
31.6895	um	Spot	Image 1	7	1000000226	1755
30.7568	um	Spot	Image 1	7	1000000227	1756
28.0771	um	Spot	Image 1	7	1000000228	1757
25.4131	um	Spot	Image 1	7	1000000232	1758
25.0078	um	Spot	Image 1	7	1000000231	1759
16.8887	um	Spot	Image 1	7	1000000233	1760
14.8633	um	Spot	Image 1	7	1000000234	1761
14.8633	um	Spot	Image 1	7	1000000235	1762
30.7734	um	Spot	Image 1	7	1000000236	1763
28.0762	um	Spot	Image 1	7	1000000237	1764
23.0635	um	Spot	Image 1	7	1000000238	1765
14.8633	um	Spot	Image 1	7	1000000239	1766
16.5342	um	Spot	Image 1	8	1000000250	1767
21.0469	um	Spot	Image 1	8	1000000000	1768
37.5283	um	Spot	Image 1	8	1000000001	1769
36.7764	um	Spot	Image 1	8	1000000002	1770
37.9619	um	Spot	Image 1	8	1000000003	1771
45.4063	um	Spot	Image 1	8	1000000004	1772
47.2969	um	Spot	Image 1	8	1000000005	1773
22.9863	um	Spot	Image 1	8	1000000006	1774
50.5488	um	Spot	Image 1	8	1000000007	1775
59.8125	um	Spot	Image 1	8	1000000008	1776
65.1465	um	Spot	Image 1	8	1000000009	1777
66.1611	um	Spot	Image 1	8	1000000010	1778
69.209	um	Spot	Image 1	8	1000000012	1779
69.8037	um	Spot	Image 1	8	1000000011	1780
69.6631	um	Spot	Image 1	8	1000000057	1781
71.9316	um	Spot	Image 1	8	1000000013	1782
74.3428	um	Spot	Image 1	8	1000000014	1783
23.8828	um	Spot	Image 1	8	1000000016	1784
92.1865	um	Spot	Image 1	8	1000000017	1785
96.9785	um	Spot	Image 1	8	1000000018	1786
71.6914	um	Spot	Image 1	8	1000000019	1787
101.051	um	Spot	Image 1	8	1000000021	1788
101.583	um	Spot	Image 1	8	1000000022	1789
101.886	um	Spot	Image 1	8	1000000020	1790
107.466	um	Spot	Image 1	8	1000000251	1791
38.9609	um	Spot	Image 1	8	1000000023	1792
93.8496	um	Spot	Image 1	8	1000000246	1793
57.543	um	Spot	Image 1	8	1000000024	1795
124.572	um	Spot	Image 1	8	1000000025	1796
89.1973	um	Spot	Image 1	8	1000000026	1797
120.018	um	Spot	Image 1	8	1000000027	1798
42.9609	um	Spot	Image 1	8	1000000028	1799
27.3379	um	Spot	Image 1	8	1000000240	1800
92.957	um	Spot	Image 1	8	1000000029	1801
76.9941	um	Spot	Image 1	8	1000000030	1802
26.0156	um	Spot	Image 1	8	1000000032	1803
130.535	um	Spot	Image 1	8	1000000031	1804
63.334	um	Spot	Image 1	8	1000000033	1805
71.3691	um	Spot	Image 1	8	1000000245	1806
151.15	um	Spot	Image 1	8	1000000034	1807
99.1152	um	Spot	Image 1	8	1000000035	1808
148.121	um	Spot	Image 1	8	1000000036	1809
121.865	um	Spot	Image 1	8	1000000037	1810
92.2949	um	Spot	Image 1	8	1000000038	1811
106.779	um	Spot	Image 1	8	1000000039	1812
13.5625	um	Spot	Image 1	8	1000000040	1813
16.8799	um	Spot	Image 1	8	1000000041	1814
18.9697	um	Spot	Image 1	8	1000000042	1815
21.8057	um	Spot	Image 1	8	1000000043	1816
23.9014	um	Spot	Image 1	8	1000000044	1817
34.8086	um	Spot	Image 1	8	1000000046	1818
34.5469	um	Spot	Image 1	8	1000000045	1819
45.043	um	Spot	Image 1	8	1000000047	1820
52.7461	um	Spot	Image 1	8	1000000048	1822
53.4355	um	Spot	Image 1	8	1000000049	1823
57.3086	um	Spot	Image 1	8	1000000050	1825
60.6318	um	Spot	Image 1	8	1000000051	1826
64.667	um	Spot	Image 1	8	1000000052	1827
65.499	um	Spot	Image 1	8	1000000053	1828
65.4619	um	Spot	Image 1	8	1000000055	1829
67.0088	um	Spot	Image 1	8	1000000056	1830
66.7822	um	Spot	Image 1	8	1000000054	1831
71.3701	um	Spot	Image 1	8	1000000058	1832
76.9424	um	Spot	Image 1	8	1000000059	1833
88.543	um	Spot	Image 1	8	1000000060	1834
90.9287	um	Spot	Image 1	8	1000000061	1835
90.8984	um	Spot	Image 1	8	1000000062	1836
92.6465	um	Spot	Image 1	8	1000000063	1838
94.8867	um	Spot	Image 1	8	1000000064	1839
97.4336	um	Spot	Image 1	8	1000000065	1840
100.345	um	Spot	Image 1	8	1000000066	1841
100.682	um	Spot	Image 1	8	1000000067	1842
100.854	um	Spot	Image 1	8	1000000068	1843
102.643	um	Spot	Image 1	8	1000000104	1844
103.501	um	Spot	Image 1	8	1000000069	1845
103.936	um	Spot	Image 1	8	1000000070	1846
113.183	um	Spot	Image 1	8	1000000071	1847
113.534	um	Spot	Image 1	8	1000000072	1848
118.633	um	Spot	Image 1	8	1000000073	1849
119.642	um	Spot	Image 1	8	1000000074	1850
124.168	um	Spot	Image 1	8	1000000075	1851
126.877	um	Spot	Image 1	8	1000000076	1852
127.55	um	Spot	Image 1	8	1000000077	1853
134.496	um	Spot	Image 1	8	1000000078	1854
135.587	um	Spot	Image 1	8	1000000079	1855
137.965	um	Spot	Image 1	8	1000000080	1856
138.857	um	Spot	Image 1	8	1000000081	1857
142.264	um	Spot	Image 1	8	1000000082	1858
143.002	um	Spot	Image 1	8	1000000083	1859
143.686	um	Spot	Image 1	8	1000000084	1860
146.785	um	Spot	Image 1	8	1000000085	1861
155.544	um	Spot	Image 1	8	1000000086	1862
156.595	um	Spot	Image 1	8	1000000087	1863
159.846	um	Spot	Image 1	8	1000000088	1864
161.219	um	Spot	Image 1	8	1000000089	1865
163.369	um	Spot	Image 1	8	1000000091	1866
163.811	um	Spot	Image 1	8	1000000090	1867
165.594	um	Spot	Image 1	8	1000000092	1868
166.838	um	Spot	Image 1	8	1000000094	1869
168.183	um	Spot	Image 1	8	1000000093	1870
175.125	um	Spot	Image 1	8	1000000095	1871
178.2	um	Spot	Image 1	8	1000000096	1873
23.4307	um	Spot	Image 1	8	1000000097	1874
40.2813	um	Spot	Image 1	8	1000000098	1875
65.7744	um	Spot	Image 1	8	1000000099	1876
70.0801	um	Spot	Image 1	8	1000000100	1877
74.9258	um	Spot	Image 1	8	1000000101	1878
85.7969	um	Spot	Image 1	8	1000000102	1879
98.2422	um	Spot	Image 1	8	1000000103	1880
110.25	um	Spot	Image 1	8	1000000105	1881
116.146	um	Spot	Image 1	8	1000000106	1882
135.505	um	Spot	Image 1	8	1000000108	1883
122.326	um	Spot	Image 1	8	1000000109	1886
49.0059	um	Spot	Image 1	8	1000000110	1887
168.137	um	Spot	Image 1	8	1000000111	1888
123.537	um	Spot	Image 1	8	1000000112	1889
70.3438	um	Spot	Image 1	8	1000000242	1890
124.127	um	Spot	Image 1	8	1000000113	1891
84.541	um	Spot	Image 1	8	1000000114	1892
27.8652	um	Spot	Image 1	8	1000000115	1893
54.0801	um	Spot	Image 1	8	1000000116	1894
159.742	um	Spot	Image 1	8	1000000117	1895
55.5176	um	Spot	Image 1	8	1000000118	1896
147.023	um	Spot	Image 1	8	1000000119	1897
81.6699	um	Spot	Image 1	8	1000000120	1898
22.9863	um	Spot	Image 1	8	1000000121	1899
36.7266	um	Spot	Image 1	8	1000000122	1900
116.939	um	Spot	Image 1	8	1000000123	1901
59.6289	um	Spot	Image 1	8	1000000124	1902
41.248	um	Spot	Image 1	8	1000000125	1903
92.3027	um	Spot	Image 1	8	1000000126	1904
22.9863	um	Spot	Image 1	8	1000000127	1905
60.8418	um	Spot	Image 1	8	1000000128	1906
118.299	um	Spot	Image 1	8	1000000129	1907
133.843	um	Spot	Image 1	8	1000000130	1908
93.4785	um	Spot	Image 1	8	1000000131	1909
79.252	um	Spot	Image 1	8	1000000134	1910
125.99	um	Spot	Image 1	8	1000000133	1911
112.656	um	Spot	Image 1	8	1000000135	1912
121.637	um	Spot	Image 1	8	1000000136	1913
120.734	um	Spot	Image 1	8	1000000137	1914
114.086	um	Spot	Image 1	8	1000000141	1915
78.9883	um	Spot	Image 1	8	1000000138	1916
112.429	um	Spot	Image 1	8	1000000139	1917
107.772	um	Spot	Image 1	8	1000000140	1918
54.3809	um	Spot	Image 1	8	1000000142	1919
24.4219	um	Spot	Image 1	8	1000000143	1920
57.7324	um	Spot	Image 1	8	1000000243	1921
92.5488	um	Spot	Image 1	8	1000000144	1922
87.29	um	Spot	Image 1	8	1000000145	1923
87.1172	um	Spot	Image 1	8	1000000146	1924
67.8945	um	Spot	Image 1	8	1000000147	1925
76.5859	um	Spot	Image 1	8	1000000148	1926
72.1152	um	Spot	Image 1	8	1000000149	1927
70.7578	um	Spot	Image 1	8	1000000150	1928
53.4736	um	Spot	Image 1	8	1000000151	1930
49.5244	um	Spot	Image 1	8	1000000152	1931
47.3672	um	Spot	Image 1	8	1000000153	1932
27.1875	um	Spot	Image 1	8	1000000229	1933
41.8555	um	Spot	Image 1	8	1000000154	1934
182.407	um	Spot	Image 1	8	1000000156	1935
189.408	um	Spot	Image 1	8	1000000157	1936
191.329	um	Spot	Image 1	8	1000000158	1937
190.047	um	Spot	Image 1	8	1000000159	1938
186.453	um	Spot	Image 1	8	1000000160	1939
186.045	um	Spot	Image 1	8	1000000161	1940
185.852	um	Spot	Image 1	8	1000000162	1941
183.586	um	Spot	Image 1	8	1000000163	1942
180.502	um	Spot	Image 1	8	1000000164	1943
176.787	um	Spot	Image 1	8	1000000165	1944
175.716	um	Spot	Image 1	8	1000000166	1945
169.396	um	Spot	Image 1	8	1000000168	1946
168.093	um	Spot	Image 1	8	1000000167	1947
166.106	um	Spot	Image 1	8	1000000169	1948
165.679	um	Spot	Image 1	8	1000000170	1949
163.306	um	Spot	Image 1	8	1000000171	1950
160.926	um	Spot	Image 1	8	1000000172	1951
154.834	um	Spot	Image 1	8	1000000173	1952
150.497	um	Spot	Image 1	8	1000000174	1953
147.402	um	Spot	Image 1	8	1000000175	1954
146.221	um	Spot	Image 1	8	1000000176	1955
145.374	um	Spot	Image 1	8	1000000177	1956
145.311	um	Spot	Image 1	8	1000000178	1957
142.038	um	Spot	Image 1	8	1000000179	1958
138.535	um	Spot	Image 1	8	1000000180	1959
137.703	um	Spot	Image 1	8	1000000181	1960
133.246	um	Spot	Image 1	8	1000000182	1961
131.426	um	Spot	Image 1	8	1000000183	1962
129.792	um	Spot	Image 1	8	1000000184	1963
123.432	um	Spot	Image 1	8	1000000185	1964
117.498	um	Spot	Image 1	8	1000000186	1965
116.418	um	Spot	Image 1	8	1000000187	1966
112.995	um	Spot	Image 1	8	1000000223	1967
105.874	um	Spot	Image 1	8	1000000188	1968
104.921	um	Spot	Image 1	8	1000000189	1969
100.865	um	Spot	Image 1	8	1000000252	1970
99.0615	um	Spot	Image 1	8	1000000191	1971
98.1768	um	Spot	Image 1	8	1000000193	1972
97.9219	um	Spot	Image 1	8	1000000192	1973
92.2676	um	Spot	Image 1	8	1000000194	1974
85.5479	um	Spot	Image 1	8	1000000195	1976
80.707	um	Spot	Image 1	8	1000000197	1977
78.9922	um	Spot	Image 1	8	1000000199	1978
78.502	um	Spot	Image 1	8	1000000241	1979
76.7178	um	Spot	Image 1	8	1000000198	1980
72.2588	um	Spot	Image 1	8	1000000200	1981
70.7949	um	Spot	Image 1	8	1000000202	1982
70.6494	um	Spot	Image 1	8	1000000201	1983
70.1846	um	Spot	Image 1	8	1000000203	1984
66.9189	um	Spot	Image 1	8	1000000205	1986
65.5313	um	Spot	Image 1	8	1000000206	1987
62.9092	um	Spot	Image 1	8	1000000207	1988
62.8203	um	Spot	Image 1	8	1000000208	1989
59.5771	um	Spot	Image 1	8	1000000209	1990
58.3916	um	Spot	Image 1	8	1000000211	1991
50.9932	um	Spot	Image 1	8	1000000210	1992
45.832	um	Spot	Image 1	8	1000000212	1993
45.1611	um	Spot	Image 1	8	1000000213	1994
41.1631	um	Spot	Image 1	8	1000000214	1995
39.2529	um	Spot	Image 1	8	1000000215	1996
169.68	um	Spot	Image 1	8	1000000216	1997
134.252	um	Spot	Image 1	8	1000000217	1998
167.373	um	Spot	Image 1	8	1000000218	1999
153.119	um	Spot	Image 1	8	1000000219	2000
114.936	um	Spot	Image 1	8	1000000244	2001
148.497	um	Spot	Image 1	8	1000000220	2002
117.908	um	Spot	Image 1	8	1000000221	2003
118.132	um	Spot	Image 1	8	1000000222	2004
93.2705	um	Spot	Image 1	8	1000000224	2005
66.0615	um	Spot	Image 1	8	1000000225	2006
33.8701	um	Spot	Image 1	8	1000000155	2007
30.375	um	Spot	Image 1	8	1000000227	2008
29.876	um	Spot	Image 1	8	1000000226	2009
27.9414	um	Spot	Image 1	8	1000000228	2010
25.2842	um	Spot	Image 1	8	1000000232	2011
24.2109	um	Spot	Image 1	8	1000000231	2012
17.1875	um	Spot	Image 1	8	1000000235	2013
16.2881	um	Spot	Image 1	8	1000000233	2014
14.8633	um	Spot	Image 1	8	1000000234	2015
31.1025	um	Spot	Image 1	8	1000000236	2016
27.46	um	Spot	Image 1	8	1000000237	2017
22.7471	um	Spot	Image 1	8	1000000238	2018
14.8633	um	Spot	Image 1	8	1000000239	2019
16.3955	um	Spot	Image 1	9	1000000250	2020
20.6387	um	Spot	Image 1	9	1000000000	2021
37.2871	um	Spot	Image 1	9	1000000001	2022
36.3574	um	Spot	Image 1	9	1000000002	2023
37.6143	um	Spot	Image 1	9	1000000003	2024
45.2832	um	Spot	Image 1	9	1000000004	2025
47.1279	um	Spot	Image 1	9	1000000005	2026
22.9863	um	Spot	Image 1	9	1000000006	2027
50.3066	um	Spot	Image 1	9	1000000007	2028
64.7334	um	Spot	Image 1	9	1000000009	2029
65.8516	um	Spot	Image 1	9	1000000010	2030
67.3604	um	Spot	Image 1	9	1000000012	2031
69.5928	um	Spot	Image 1	9	1000000011	2032
69.5918	um	Spot	Image 1	9	1000000057	2033
71.7109	um	Spot	Image 1	9	1000000013	2034
73.9688	um	Spot	Image 1	9	1000000014	2035
23.8633	um	Spot	Image 1	9	1000000016	2036
91.8018	um	Spot	Image 1	9	1000000017	2037
96.8467	um	Spot	Image 1	9	1000000018	2038
71.6543	um	Spot	Image 1	9	1000000019	2039
100.708	um	Spot	Image 1	9	1000000021	2040
101.264	um	Spot	Image 1	9	1000000020	2041
101.31	um	Spot	Image 1	9	1000000022	2042
107.245	um	Spot	Image 1	9	1000000251	2043
38.8496	um	Spot	Image 1	9	1000000023	2044
93.4414	um	Spot	Image 1	9	1000000246	2045
58.1445	um	Spot	Image 1	9	1000000024	2047
124.394	um	Spot	Image 1	9	1000000025	2048
89.1152	um	Spot	Image 1	9	1000000026	2049
119.816	um	Spot	Image 1	9	1000000027	2050
42.4199	um	Spot	Image 1	9	1000000028	2051
27.4434	um	Spot	Image 1	9	1000000240	2052
92.8203	um	Spot	Image 1	9	1000000029	2053
77.0762	um	Spot	Image 1	9	1000000030	2054
130.434	um	Spot	Image 1	9	1000000031	2055
25.9961	um	Spot	Image 1	9	1000000032	2056
62.998	um	Spot	Image 1	9	1000000033	2057
71.0898	um	Spot	Image 1	9	1000000245	2058
150.799	um	Spot	Image 1	9	1000000034	2059
98.8086	um	Spot	Image 1	9	1000000035	2060
121.543	um	Spot	Image 1	9	1000000037	2061
148.053	um	Spot	Image 1	9	1000000036	2062
91.9277	um	Spot	Image 1	9	1000000038	2063
107.139	um	Spot	Image 1	9	1000000039	2064
13.5625	um	Spot	Image 1	9	1000000040	2065
16.8799	um	Spot	Image 1	9	1000000041	2066
18.6904	um	Spot	Image 1	9	1000000042	2067
21.3643	um	Spot	Image 1	9	1000000043	2068
23.9082	um	Spot	Image 1	9	1000000044	2069
34.3066	um	Spot	Image 1	9	1000000045	2070
34.7021	um	Spot	Image 1	9	1000000046	2071
[truncated: 7,506 more rows]
