# Supplementary material for: Protocol for real-time monitoring of CD8+ T and myeloid cell behavior in human high-grade serous ovarian cancer slices
Source: STAR Protoc. 2024 Jun 2;5(2):103102. doi: 10.1016/j.xpro.2024.103102 (PMC11179100; doi:10.1016/j.xpro.2024.103102)
Supplement: Data S3. Files for testing the R script, quantification and statistical analysis step 2 [file mmc3.zip › Test files/Slice2_a/__Intensity_Center_Ch=1_Img=1.csv]

Intensity Center Ch=1 Img=1
====================
Intensity Center	Unit	Category	Channel	Image	Time	TrackID	ID
121		Spot	1	Image 1	1	1000000000	0
121		Spot	1	Image 1	1	1000000001	1
137		Spot	1	Image 1	1	1000000002	2
161		Spot	1	Image 1	1	1000000003	3
143		Spot	1	Image 1	1	1000000004	4
132		Spot	1	Image 1	1	1000000005	5
123		Spot	1	Image 1	1	1000000006	6
153		Spot	1	Image 1	1	1000000007	7
130		Spot	1	Image 1	1	1000000008	8
129		Spot	1	Image 1	1	1000000009	9
151		Spot	1	Image 1	1	1000000010	10
142		Spot	1	Image 1	1	1000000011	11
127		Spot	1	Image 1	1	1000000012	12
124		Spot	1	Image 1	1	1000000013	13
137		Spot	1	Image 1	1	1000000014	14
131		Spot	1	Image 1	1	1000000015	15
137		Spot	1	Image 1	1	1000000016	16
145		Spot	1	Image 1	1	1000000017	17
151		Spot	1	Image 1	1	1000000018	18
145		Spot	1	Image 1	1	1000000019	19
124		Spot	1	Image 1	1	1000000020	20
139		Spot	1	Image 1	1	1000000021	21
144		Spot	1	Image 1	1	1000000022	22
141		Spot	1	Image 1	1	1000000023	23
138		Spot	1	Image 1	1	1000000024	24
155		Spot	1	Image 1	1	1000000025	25
127		Spot	1	Image 1	1	1000000026	26
156		Spot	1	Image 1	1	1000000027	27
152		Spot	1	Image 1	1	1000000028	28
149		Spot	1	Image 1	1	1000000029	29
134		Spot	1	Image 1	1	1000000030	30
151		Spot	1	Image 1	1	1000000031	31
136		Spot	1	Image 1	1	1000000032	32
128		Spot	1	Image 1	1	1000000033	33
150		Spot	1	Image 1	1	1000000034	34
143		Spot	1	Image 1	1	1000000035	35
133		Spot	1	Image 1	1	1000000036	36
144		Spot	1	Image 1	1	1000000037	37
124		Spot	1	Image 1	1	1000000038	38
138		Spot	1	Image 1	1	1000000039	39
127		Spot	1	Image 1	1	1000000040	40
135		Spot	1	Image 1	1	1000000041	41
135		Spot	1	Image 1	1	1000000042	42
143		Spot	1	Image 1	1	1000000043	43
140		Spot	1	Image 1	1	1000000044	44
134		Spot	1	Image 1	1	1000000045	45
123		Spot	1	Image 1	1	1000000046	46
182		Spot	1	Image 1	1	1000000047	47
150		Spot	1	Image 1	1	1000000048	49
141		Spot	1	Image 1	1	1000000049	50
126		Spot	1	Image 1	1	1000000050	52
173		Spot	1	Image 1	1	1000000051	53
125		Spot	1	Image 1	1	1000000052	54
128		Spot	1	Image 1	1	1000000053	55
133		Spot	1	Image 1	1	1000000054	56
132		Spot	1	Image 1	1	1000000055	57
141		Spot	1	Image 1	1	1000000056	58
132		Spot	1	Image 1	1	1000000057	59
130		Spot	1	Image 1	1	1000000058	60
153		Spot	1	Image 1	1	1000000059	61
136		Spot	1	Image 1	1	1000000060	62
137		Spot	1	Image 1	1	1000000061	63
129		Spot	1	Image 1	1	1000000062	64
146		Spot	1	Image 1	1	1000000063	65
144		Spot	1	Image 1	1	1000000064	66
153		Spot	1	Image 1	1	1000000065	67
138		Spot	1	Image 1	1	1000000066	68
132		Spot	1	Image 1	1	1000000067	69
129		Spot	1	Image 1	1	1000000068	70
153		Spot	1	Image 1	1	1000000069	71
132		Spot	1	Image 1	1	1000000070	72
130		Spot	1	Image 1	1	1000000071	73
139		Spot	1	Image 1	1	1000000072	74
161		Spot	1	Image 1	1	1000000073	75
146		Spot	1	Image 1	1	1000000074	76
138		Spot	1	Image 1	1	1000000075	77
145		Spot	1	Image 1	1	1000000076	78
130		Spot	1	Image 1	1	1000000077	79
151		Spot	1	Image 1	1	1000000078	81
134		Spot	1	Image 1	1	1000000079	82
138		Spot	1	Image 1	1	1000000080	83
130		Spot	1	Image 1	1	1000000081	84
156		Spot	1	Image 1	1	1000000082	85
156		Spot	1	Image 1	1	1000000083	86
136		Spot	1	Image 1	1	1000000084	87
137		Spot	1	Image 1	1	1000000085	88
135		Spot	1	Image 1	1	1000000086	89
153		Spot	1	Image 1	1	1000000087	90
138		Spot	1	Image 1	1	1000000088	91
130		Spot	1	Image 1	1	1000000089	92
130		Spot	1	Image 1	1	1000000090	93
137		Spot	1	Image 1	1	1000000091	94
138		Spot	1	Image 1	1	1000000092	95
137		Spot	1	Image 1	1	1000000093	96
144		Spot	1	Image 1	1	1000000094	97
140		Spot	1	Image 1	1	1000000095	98
137		Spot	1	Image 1	1	1000000096	100
129		Spot	1	Image 1	1	1000000097	101
147		Spot	1	Image 1	1	1000000098	102
132		Spot	1	Image 1	1	1000000099	103
134		Spot	1	Image 1	1	1000000100	104
140		Spot	1	Image 1	1	1000000101	105
150		Spot	1	Image 1	1	1000000102	106
134		Spot	1	Image 1	1	1000000103	107
129		Spot	1	Image 1	1	1000000104	108
140		Spot	1	Image 1	1	1000000105	109
144		Spot	1	Image 1	1	1000000106	110
141		Spot	1	Image 1	1	1000000107	111
140		Spot	1	Image 1	1	1000000108	112
131		Spot	1	Image 1	1	1000000109	115
125		Spot	1	Image 1	1	1000000110	116
129		Spot	1	Image 1	1	1000000111	117
137		Spot	1	Image 1	1	1000000112	118
135		Spot	1	Image 1	1	1000000113	119
137		Spot	1	Image 1	1	1000000114	120
130		Spot	1	Image 1	1	1000000115	121
125		Spot	1	Image 1	1	1000000116	122
135		Spot	1	Image 1	1	1000000117	123
128		Spot	1	Image 1	1	1000000118	124
123		Spot	1	Image 1	1	1000000119	125
124		Spot	1	Image 1	1	1000000120	126
128		Spot	1	Image 1	1	1000000121	127
130		Spot	1	Image 1	1	1000000122	128
136		Spot	1	Image 1	1	1000000123	129
117		Spot	1	Image 1	1	1000000124	130
122		Spot	1	Image 1	1	1000000125	131
132		Spot	1	Image 1	1	1000000126	132
124		Spot	1	Image 1	1	1000000127	133
114		Spot	1	Image 1	1	1000000128	134
130		Spot	1	Image 1	1	1000000129	135
125		Spot	1	Image 1	1	1000000130	136
119		Spot	1	Image 1	1	1000000131	137
126		Spot	1	Image 1	1	1000000132	138
132		Spot	1	Image 1	1	1000000133	139
123		Spot	1	Image 1	1	1000000134	140
122		Spot	1	Image 1	1	1000000135	141
140		Spot	1	Image 1	1	1000000136	142
128		Spot	1	Image 1	1	1000000137	143
139		Spot	1	Image 1	1	1000000138	144
127		Spot	1	Image 1	1	1000000139	145
144		Spot	1	Image 1	1	1000000140	146
127		Spot	1	Image 1	1	1000000141	147
135		Spot	1	Image 1	1	1000000142	148
124		Spot	1	Image 1	1	1000000143	149
134		Spot	1	Image 1	1	1000000144	150
129		Spot	1	Image 1	1	1000000145	151
127		Spot	1	Image 1	1	1000000146	152
120		Spot	1	Image 1	1	1000000147	153
130		Spot	1	Image 1	1	1000000148	154
123		Spot	1	Image 1	1	1000000149	155
124		Spot	1	Image 1	1	1000000150	156
123		Spot	1	Image 1	1	1000000151	158
131		Spot	1	Image 1	1	1000000152	159
128		Spot	1	Image 1	1	1000000153	160
131		Spot	1	Image 1	1	1000000154	161
138		Spot	1	Image 1	1	1000000155	162
138		Spot	1	Image 1	1	1000000156	163
139		Spot	1	Image 1	1	1000000157	164
140		Spot	1	Image 1	1	1000000158	165
136		Spot	1	Image 1	1	1000000159	166
133		Spot	1	Image 1	1	1000000160	167
145		Spot	1	Image 1	1	1000000161	168
136		Spot	1	Image 1	1	1000000162	169
122		Spot	1	Image 1	1	1000000163	170
132		Spot	1	Image 1	1	1000000164	171
129		Spot	1	Image 1	1	1000000165	172
150		Spot	1	Image 1	1	1000000166	173
140		Spot	1	Image 1	1	1000000167	174
129		Spot	1	Image 1	1	1000000168	175
132		Spot	1	Image 1	1	1000000169	176
138		Spot	1	Image 1	1	1000000170	177
126		Spot	1	Image 1	1	1000000171	178
130		Spot	1	Image 1	1	1000000172	179
133		Spot	1	Image 1	1	1000000173	180
123		Spot	1	Image 1	1	1000000174	181
137		Spot	1	Image 1	1	1000000175	182
136		Spot	1	Image 1	1	1000000176	183
127		Spot	1	Image 1	1	1000000177	184
131		Spot	1	Image 1	1	1000000178	185
123		Spot	1	Image 1	1	1000000179	186
135		Spot	1	Image 1	1	1000000180	187
132		Spot	1	Image 1	1	1000000181	188
116		Spot	1	Image 1	1	1000000182	189
130		Spot	1	Image 1	1	1000000183	190
134		Spot	1	Image 1	1	1000000184	191
119		Spot	1	Image 1	1	1000000185	192
135		Spot	1	Image 1	1	1000000186	193
133		Spot	1	Image 1	1	1000000187	194
133		Spot	1	Image 1	1	1000000188	195
119		Spot	1	Image 1	1	1000000189	196
131		Spot	1	Image 1	1	1000000190	197
131		Spot	1	Image 1	1	1000000191	198
124		Spot	1	Image 1	1	1000000192	199
127		Spot	1	Image 1	1	1000000193	200
124		Spot	1	Image 1	1	1000000194	201
128		Spot	1	Image 1	1	1000000195	203
127		Spot	1	Image 1	1	1000000196	204
127		Spot	1	Image 1	1	1000000197	205
140		Spot	1	Image 1	1	1000000198	206
129		Spot	1	Image 1	1	1000000199	207
133		Spot	1	Image 1	1	1000000200	208
143		Spot	1	Image 1	1	1000000201	209
127		Spot	1	Image 1	1	1000000202	210
131		Spot	1	Image 1	1	1000000203	211
132		Spot	1	Image 1	1	1000000204	212
130		Spot	1	Image 1	1	1000000205	213
133		Spot	1	Image 1	1	1000000206	214
125		Spot	1	Image 1	1	1000000207	215
134		Spot	1	Image 1	1	1000000208	216
135		Spot	1	Image 1	1	1000000209	217
124		Spot	1	Image 1	1	1000000210	218
130		Spot	1	Image 1	1	1000000211	219
126		Spot	1	Image 1	1	1000000212	220
134		Spot	1	Image 1	1	1000000213	221
133		Spot	1	Image 1	1	1000000214	222
129		Spot	1	Image 1	1	1000000215	223
133		Spot	1	Image 1	1	1000000216	224
135		Spot	1	Image 1	1	1000000217	225
136		Spot	1	Image 1	1	1000000218	226
130		Spot	1	Image 1	1	1000000219	227
137		Spot	1	Image 1	1	1000000220	228
127		Spot	1	Image 1	1	1000000221	229
142		Spot	1	Image 1	1	1000000222	230
122		Spot	1	Image 1	1	1000000223	231
128		Spot	1	Image 1	1	1000000224	232
127		Spot	1	Image 1	1	1000000225	233
114		Spot	1	Image 1	1	1000000226	234
131		Spot	1	Image 1	1	1000000227	235
136		Spot	1	Image 1	1	1000000228	236
134		Spot	1	Image 1	1	1000000229	237
140		Spot	1	Image 1	1	1000000230	238
130		Spot	1	Image 1	1	1000000231	239
123		Spot	1	Image 1	1	1000000232	240
127		Spot	1	Image 1	1	1000000233	241
127		Spot	1	Image 1	1	1000000234	242
118		Spot	1	Image 1	1	1000000235	243
142		Spot	1	Image 1	1	1000000236	244
122		Spot	1	Image 1	1	1000000237	245
125		Spot	1	Image 1	1	1000000238	246
121		Spot	1	Image 1	1	1000000239	247
129		Spot	1	Image 1	2	1000000000	248
130		Spot	1	Image 1	2	1000000002	249
134		Spot	1	Image 1	2	1000000003	250
134		Spot	1	Image 1	2	1000000001	251
132		Spot	1	Image 1	2	1000000004	252
140		Spot	1	Image 1	2	1000000005	253
147		Spot	1	Image 1	2	1000000006	254
132		Spot	1	Image 1	2	1000000007	255
133		Spot	1	Image 1	2	1000000008	256
138		Spot	1	Image 1	2	1000000009	257
133		Spot	1	Image 1	2	1000000010	258
136		Spot	1	Image 1	2	1000000011	259
138		Spot	1	Image 1	2	1000000012	260
129		Spot	1	Image 1	2	1000000013	261
134		Spot	1	Image 1	2	1000000014	262
129		Spot	1	Image 1	2	1000000015	263
136		Spot	1	Image 1	2	1000000016	264
139		Spot	1	Image 1	2	1000000017	265
135		Spot	1	Image 1	2	1000000018	266
135		Spot	1	Image 1	2	1000000019	267
127		Spot	1	Image 1	2	1000000020	268
138		Spot	1	Image 1	2	1000000021	269
152		Spot	1	Image 1	2	1000000022	270
135		Spot	1	Image 1	2	1000000023	271
140		Spot	1	Image 1	2	1000000024	273
150		Spot	1	Image 1	2	1000000025	274
140		Spot	1	Image 1	2	1000000026	275
134		Spot	1	Image 1	2	1000000027	276
134		Spot	1	Image 1	2	1000000028	277
140		Spot	1	Image 1	2	1000000240	278
139		Spot	1	Image 1	2	1000000029	279
143		Spot	1	Image 1	2	1000000030	280
139		Spot	1	Image 1	2	1000000031	281
146		Spot	1	Image 1	2	1000000032	282
137		Spot	1	Image 1	2	1000000033	283
141		Spot	1	Image 1	2	1000000034	284
141		Spot	1	Image 1	2	1000000035	285
140		Spot	1	Image 1	2	1000000036	286
146		Spot	1	Image 1	2	1000000037	287
140		Spot	1	Image 1	2	1000000038	288
137		Spot	1	Image 1	2	1000000039	289
134		Spot	1	Image 1	2	1000000040	290
131		Spot	1	Image 1	2	1000000041	291
136		Spot	1	Image 1	2	1000000042	292
130		Spot	1	Image 1	2	1000000043	293
141		Spot	1	Image 1	2	1000000044	294
138		Spot	1	Image 1	2	1000000046	295
129		Spot	1	Image 1	2	1000000045	296
145		Spot	1	Image 1	2	1000000047	297
134		Spot	1	Image 1	2	1000000048	299
132		Spot	1	Image 1	2	1000000049	300
127		Spot	1	Image 1	2	1000000050	302
139		Spot	1	Image 1	2	1000000051	303
135		Spot	1	Image 1	2	1000000052	304
130		Spot	1	Image 1	2	1000000053	305
131		Spot	1	Image 1	2	1000000055	306
131		Spot	1	Image 1	2	1000000054	307
135		Spot	1	Image 1	2	1000000056	308
132		Spot	1	Image 1	2	1000000057	309
130		Spot	1	Image 1	2	1000000058	310
143		Spot	1	Image 1	2	1000000059	311
127		Spot	1	Image 1	2	1000000060	312
136		Spot	1	Image 1	2	1000000061	313
133		Spot	1	Image 1	2	1000000062	314
135		Spot	1	Image 1	2	1000000063	315
164		Spot	1	Image 1	2	1000000064	316
136		Spot	1	Image 1	2	1000000065	317
139		Spot	1	Image 1	2	1000000067	318
135		Spot	1	Image 1	2	1000000068	319
136		Spot	1	Image 1	2	1000000066	320
133		Spot	1	Image 1	2	1000000069	321
138		Spot	1	Image 1	2	1000000070	322
138		Spot	1	Image 1	2	1000000071	323
151		Spot	1	Image 1	2	1000000072	324
136		Spot	1	Image 1	2	1000000073	325
141		Spot	1	Image 1	2	1000000074	326
145		Spot	1	Image 1	2	1000000075	327
139		Spot	1	Image 1	2	1000000076	328
149		Spot	1	Image 1	2	1000000077	329
152		Spot	1	Image 1	2	1000000078	331
143		Spot	1	Image 1	2	1000000079	332
141		Spot	1	Image 1	2	1000000080	333
133		Spot	1	Image 1	2	1000000081	334
133		Spot	1	Image 1	2	1000000082	335
147		Spot	1	Image 1	2	1000000084	336
144		Spot	1	Image 1	2	1000000083	337
156		Spot	1	Image 1	2	1000000085	338
134		Spot	1	Image 1	2	1000000086	339
142		Spot	1	Image 1	2	1000000087	340
149		Spot	1	Image 1	2	1000000088	341
142		Spot	1	Image 1	2	1000000089	342
141		Spot	1	Image 1	2	1000000090	343
139		Spot	1	Image 1	2	1000000091	344
134		Spot	1	Image 1	2	1000000092	345
143		Spot	1	Image 1	2	1000000093	346
135		Spot	1	Image 1	2	1000000094	347
138		Spot	1	Image 1	2	1000000095	348
137		Spot	1	Image 1	2	1000000096	350
135		Spot	1	Image 1	2	1000000097	351
126		Spot	1	Image 1	2	1000000098	352
127		Spot	1	Image 1	2	1000000099	353
130		Spot	1	Image 1	2	1000000100	354
138		Spot	1	Image 1	2	1000000101	355
131		Spot	1	Image 1	2	1000000102	356
133		Spot	1	Image 1	2	1000000103	357
129		Spot	1	Image 1	2	1000000104	358
127		Spot	1	Image 1	2	1000000105	359
135		Spot	1	Image 1	2	1000000106	360
135		Spot	1	Image 1	2	1000000107	361
140		Spot	1	Image 1	2	1000000108	362
151		Spot	1	Image 1	2	1000000109	365
135		Spot	1	Image 1	2	1000000110	366
131		Spot	1	Image 1	2	1000000111	367
132		Spot	1	Image 1	2	1000000112	368
133		Spot	1	Image 1	2	1000000113	369
137		Spot	1	Image 1	2	1000000114	370
140		Spot	1	Image 1	2	1000000115	371
129		Spot	1	Image 1	2	1000000116	372
137		Spot	1	Image 1	2	1000000117	373
139		Spot	1	Image 1	2	1000000118	374
137		Spot	1	Image 1	2	1000000119	375
128		Spot	1	Image 1	2	1000000120	376
142		Spot	1	Image 1	2	1000000121	377
128		Spot	1	Image 1	2	1000000122	378
127		Spot	1	Image 1	2	1000000123	379
119		Spot	1	Image 1	2	1000000124	380
127		Spot	1	Image 1	2	1000000125	381
133		Spot	1	Image 1	2	1000000126	382
125		Spot	1	Image 1	2	1000000127	383
122		Spot	1	Image 1	2	1000000128	384
143		Spot	1	Image 1	2	1000000129	385
137		Spot	1	Image 1	2	1000000130	386
121		Spot	1	Image 1	2	1000000131	387
126		Spot	1	Image 1	2	1000000132	388
131		Spot	1	Image 1	2	1000000133	389
119		Spot	1	Image 1	2	1000000134	390
130		Spot	1	Image 1	2	1000000135	391
137		Spot	1	Image 1	2	1000000136	392
125		Spot	1	Image 1	2	1000000137	393
132		Spot	1	Image 1	2	1000000138	394
126		Spot	1	Image 1	2	1000000139	395
134		Spot	1	Image 1	2	1000000140	396
128		Spot	1	Image 1	2	1000000141	397
126		Spot	1	Image 1	2	1000000142	398
129		Spot	1	Image 1	2	1000000143	399
121		Spot	1	Image 1	2	1000000144	400
132		Spot	1	Image 1	2	1000000145	401
141		Spot	1	Image 1	2	1000000146	402
123		Spot	1	Image 1	2	1000000147	403
136		Spot	1	Image 1	2	1000000148	404
133		Spot	1	Image 1	2	1000000149	405
129		Spot	1	Image 1	2	1000000150	406
120		Spot	1	Image 1	2	1000000151	408
130		Spot	1	Image 1	2	1000000152	409
122		Spot	1	Image 1	2	1000000153	410
150		Spot	1	Image 1	2	1000000154	411
124		Spot	1	Image 1	2	1000000155	412
135		Spot	1	Image 1	2	1000000156	413
128		Spot	1	Image 1	2	1000000157	414
140		Spot	1	Image 1	2	1000000158	415
140		Spot	1	Image 1	2	1000000159	416
137		Spot	1	Image 1	2	1000000160	417
133		Spot	1	Image 1	2	1000000161	418
149		Spot	1	Image 1	2	1000000162	419
135		Spot	1	Image 1	2	1000000163	420
141		Spot	1	Image 1	2	1000000164	421
139		Spot	1	Image 1	2	1000000165	422
141		Spot	1	Image 1	2	1000000166	423
140		Spot	1	Image 1	2	1000000167	424
131		Spot	1	Image 1	2	1000000168	425
138		Spot	1	Image 1	2	1000000169	426
134		Spot	1	Image 1	2	1000000170	427
128		Spot	1	Image 1	2	1000000171	428
141		Spot	1	Image 1	2	1000000172	429
122		Spot	1	Image 1	2	1000000173	430
127		Spot	1	Image 1	2	1000000174	431
140		Spot	1	Image 1	2	1000000175	432
126		Spot	1	Image 1	2	1000000176	433
132		Spot	1	Image 1	2	1000000178	434
132		Spot	1	Image 1	2	1000000177	435
132		Spot	1	Image 1	2	1000000179	436
132		Spot	1	Image 1	2	1000000180	437
128		Spot	1	Image 1	2	1000000181	438
130		Spot	1	Image 1	2	1000000182	439
140		Spot	1	Image 1	2	1000000183	440
133		Spot	1	Image 1	2	1000000184	441
134		Spot	1	Image 1	2	1000000185	442
137		Spot	1	Image 1	2	1000000186	443
140		Spot	1	Image 1	2	1000000187	444
135		Spot	1	Image 1	2	1000000188	445
115		Spot	1	Image 1	2	1000000189	446
127		Spot	1	Image 1	2	1000000190	447
126		Spot	1	Image 1	2	1000000191	448
141		Spot	1	Image 1	2	1000000192	449
123		Spot	1	Image 1	2	1000000193	450
127		Spot	1	Image 1	2	1000000194	451
126		Spot	1	Image 1	2	1000000195	453
136		Spot	1	Image 1	2	1000000196	454
129		Spot	1	Image 1	2	1000000197	455
132		Spot	1	Image 1	2	1000000241	456
130		Spot	1	Image 1	2	1000000199	457
137		Spot	1	Image 1	2	1000000198	458
129		Spot	1	Image 1	2	1000000200	459
131		Spot	1	Image 1	2	1000000202	460
128		Spot	1	Image 1	2	1000000203	461
128		Spot	1	Image 1	2	1000000204	462
130		Spot	1	Image 1	2	1000000205	463
128		Spot	1	Image 1	2	1000000206	464
127		Spot	1	Image 1	2	1000000207	465
129		Spot	1	Image 1	2	1000000208	466
126		Spot	1	Image 1	2	1000000209	467
122		Spot	1	Image 1	2	1000000210	468
131		Spot	1	Image 1	2	1000000211	469
125		Spot	1	Image 1	2	1000000212	470
133		Spot	1	Image 1	2	1000000213	471
126		Spot	1	Image 1	2	1000000214	472
122		Spot	1	Image 1	2	1000000215	473
132		Spot	1	Image 1	2	1000000216	474
137		Spot	1	Image 1	2	1000000217	475
139		Spot	1	Image 1	2	1000000218	476
133		Spot	1	Image 1	2	1000000219	477
134		Spot	1	Image 1	2	1000000220	478
129		Spot	1	Image 1	2	1000000221	479
132		Spot	1	Image 1	2	1000000222	480
138		Spot	1	Image 1	2	1000000223	481
129		Spot	1	Image 1	2	1000000224	482
126		Spot	1	Image 1	2	1000000225	483
122		Spot	1	Image 1	2	1000000226	484
125		Spot	1	Image 1	2	1000000227	485
125		Spot	1	Image 1	2	1000000230	486
125		Spot	1	Image 1	2	1000000228	487
125		Spot	1	Image 1	2	1000000229	488
121		Spot	1	Image 1	2	1000000231	489
128		Spot	1	Image 1	2	1000000232	490
121		Spot	1	Image 1	2	1000000233	491
125		Spot	1	Image 1	2	1000000234	492
121		Spot	1	Image 1	2	1000000235	493
130		Spot	1	Image 1	2	1000000236	494
123		Spot	1	Image 1	2	1000000237	495
124		Spot	1	Image 1	2	1000000238	496
127		Spot	1	Image 1	2	1000000239	497
138		Spot	1	Image 1	3	1000000000	498
124		Spot	1	Image 1	3	1000000001	499
129		Spot	1	Image 1	3	1000000002	500
138		Spot	1	Image 1	3	1000000003	501
125		Spot	1	Image 1	3	1000000004	502
132		Spot	1	Image 1	3	1000000005	503
151		Spot	1	Image 1	3	1000000006	504
144		Spot	1	Image 1	3	1000000007	505
130		Spot	1	Image 1	3	1000000008	506
148		Spot	1	Image 1	3	1000000009	507
133		Spot	1	Image 1	3	1000000010	508
143		Spot	1	Image 1	3	1000000011	509
137		Spot	1	Image 1	3	1000000012	510
136		Spot	1	Image 1	3	1000000013	511
144		Spot	1	Image 1	3	1000000014	512
125		Spot	1	Image 1	3	1000000015	513
127		Spot	1	Image 1	3	1000000016	514
148		Spot	1	Image 1	3	1000000017	515
141		Spot	1	Image 1	3	1000000018	516
141		Spot	1	Image 1	3	1000000019	517
135		Spot	1	Image 1	3	1000000021	518
127		Spot	1	Image 1	3	1000000020	519
132		Spot	1	Image 1	3	1000000022	520
141		Spot	1	Image 1	3	1000000023	521
134		Spot	1	Image 1	3	1000000024	523
149		Spot	1	Image 1	3	1000000025	524
142		Spot	1	Image 1	3	1000000026	525
144		Spot	1	Image 1	3	1000000027	526
145		Spot	1	Image 1	3	1000000028	527
138		Spot	1	Image 1	3	1000000240	528
136		Spot	1	Image 1	3	1000000029	529
138		Spot	1	Image 1	3	1000000030	530
139		Spot	1	Image 1	3	1000000031	531
124		Spot	1	Image 1	3	1000000032	532
141		Spot	1	Image 1	3	1000000033	533
149		Spot	1	Image 1	3	1000000034	534
137		Spot	1	Image 1	3	1000000035	535
137		Spot	1	Image 1	3	1000000036	536
132		Spot	1	Image 1	3	1000000037	537
126		Spot	1	Image 1	3	1000000038	538
133		Spot	1	Image 1	3	1000000039	539
131		Spot	1	Image 1	3	1000000040	540
127		Spot	1	Image 1	3	1000000041	541
135		Spot	1	Image 1	3	1000000042	542
129		Spot	1	Image 1	3	1000000043	543
135		Spot	1	Image 1	3	1000000044	544
137		Spot	1	Image 1	3	1000000046	545
134		Spot	1	Image 1	3	1000000045	546
139		Spot	1	Image 1	3	1000000047	547
127		Spot	1	Image 1	3	1000000048	549
142		Spot	1	Image 1	3	1000000049	550
127		Spot	1	Image 1	3	1000000050	552
141		Spot	1	Image 1	3	1000000051	553
143		Spot	1	Image 1	3	1000000052	554
126		Spot	1	Image 1	3	1000000053	555
132		Spot	1	Image 1	3	1000000055	556
145		Spot	1	Image 1	3	1000000054	557
147		Spot	1	Image 1	3	1000000056	558
130		Spot	1	Image 1	3	1000000057	559
123		Spot	1	Image 1	3	1000000058	560
137		Spot	1	Image 1	3	1000000059	561
146		Spot	1	Image 1	3	1000000060	562
135		Spot	1	Image 1	3	1000000061	563
139		Spot	1	Image 1	3	1000000062	564
139		Spot	1	Image 1	3	1000000063	565
138		Spot	1	Image 1	3	1000000064	566
137		Spot	1	Image 1	3	1000000065	567
143		Spot	1	Image 1	3	1000000067	568
132		Spot	1	Image 1	3	1000000068	569
128		Spot	1	Image 1	3	1000000066	570
150		Spot	1	Image 1	3	1000000069	571
131		Spot	1	Image 1	3	1000000070	572
135		Spot	1	Image 1	3	1000000071	573
143		Spot	1	Image 1	3	1000000072	574
133		Spot	1	Image 1	3	1000000073	575
136		Spot	1	Image 1	3	1000000074	576
138		Spot	1	Image 1	3	1000000075	577
132		Spot	1	Image 1	3	1000000077	578
145		Spot	1	Image 1	3	1000000078	580
131		Spot	1	Image 1	3	1000000079	581
136		Spot	1	Image 1	3	1000000080	582
136		Spot	1	Image 1	3	1000000081	583
137		Spot	1	Image 1	3	1000000082	584
148		Spot	1	Image 1	3	1000000084	585
145		Spot	1	Image 1	3	1000000083	586
156		Spot	1	Image 1	3	1000000085	587
130		Spot	1	Image 1	3	1000000086	588
146		Spot	1	Image 1	3	1000000087	589
141		Spot	1	Image 1	3	1000000088	590
143		Spot	1	Image 1	3	1000000089	591
136		Spot	1	Image 1	3	1000000091	592
143		Spot	1	Image 1	3	1000000090	593
137		Spot	1	Image 1	3	1000000092	594
144		Spot	1	Image 1	3	1000000093	595
142		Spot	1	Image 1	3	1000000094	596
144		Spot	1	Image 1	3	1000000095	597
145		Spot	1	Image 1	3	1000000096	599
128		Spot	1	Image 1	3	1000000097	600
132		Spot	1	Image 1	3	1000000098	601
129		Spot	1	Image 1	3	1000000099	602
133		Spot	1	Image 1	3	1000000100	603
131		Spot	1	Image 1	3	1000000101	604
127		Spot	1	Image 1	3	1000000102	605
147		Spot	1	Image 1	3	1000000103	606
139		Spot	1	Image 1	3	1000000104	607
134		Spot	1	Image 1	3	1000000105	608
125		Spot	1	Image 1	3	1000000106	609
140		Spot	1	Image 1	3	1000000107	610
146		Spot	1	Image 1	3	1000000108	611
133		Spot	1	Image 1	3	1000000109	614
125		Spot	1	Image 1	3	1000000110	615
135		Spot	1	Image 1	3	1000000111	616
164		Spot	1	Image 1	3	1000000112	617
128		Spot	1	Image 1	3	1000000242	618
149		Spot	1	Image 1	3	1000000113	619
125		Spot	1	Image 1	3	1000000114	620
151		Spot	1	Image 1	3	1000000115	621
135		Spot	1	Image 1	3	1000000116	622
132		Spot	1	Image 1	3	1000000117	623
137		Spot	1	Image 1	3	1000000118	624
131		Spot	1	Image 1	3	1000000119	625
142		Spot	1	Image 1	3	1000000120	626
146		Spot	1	Image 1	3	1000000121	627
124		Spot	1	Image 1	3	1000000122	628
137		Spot	1	Image 1	3	1000000123	629
122		Spot	1	Image 1	3	1000000124	630
124		Spot	1	Image 1	3	1000000125	631
122		Spot	1	Image 1	3	1000000126	632
124		Spot	1	Image 1	3	1000000127	633
116		Spot	1	Image 1	3	1000000128	634
138		Spot	1	Image 1	3	1000000129	635
127		Spot	1	Image 1	3	1000000130	636
132		Spot	1	Image 1	3	1000000131	637
124		Spot	1	Image 1	3	1000000132	638
127		Spot	1	Image 1	3	1000000133	639
128		Spot	1	Image 1	3	1000000134	640
122		Spot	1	Image 1	3	1000000135	641
135		Spot	1	Image 1	3	1000000136	642
130		Spot	1	Image 1	3	1000000137	643
128		Spot	1	Image 1	3	1000000138	644
133		Spot	1	Image 1	3	1000000139	645
130		Spot	1	Image 1	3	1000000140	646
131		Spot	1	Image 1	3	1000000141	647
133		Spot	1	Image 1	3	1000000142	648
136		Spot	1	Image 1	3	1000000143	649
120		Spot	1	Image 1	3	1000000243	650
119		Spot	1	Image 1	3	1000000144	651
130		Spot	1	Image 1	3	1000000145	652
135		Spot	1	Image 1	3	1000000146	653
127		Spot	1	Image 1	3	1000000147	654
122		Spot	1	Image 1	3	1000000148	655
125		Spot	1	Image 1	3	1000000149	656
126		Spot	1	Image 1	3	1000000150	657
129		Spot	1	Image 1	3	1000000151	660
124		Spot	1	Image 1	3	1000000152	661
131		Spot	1	Image 1	3	1000000153	662
130		Spot	1	Image 1	3	1000000154	663
132		Spot	1	Image 1	3	1000000156	664
145		Spot	1	Image 1	3	1000000157	665
139		Spot	1	Image 1	3	1000000158	666
139		Spot	1	Image 1	3	1000000159	667
129		Spot	1	Image 1	3	1000000160	668
141		Spot	1	Image 1	3	1000000161	669
127		Spot	1	Image 1	3	1000000162	670
130		Spot	1	Image 1	3	1000000163	671
134		Spot	1	Image 1	3	1000000164	672
135		Spot	1	Image 1	3	1000000165	673
137		Spot	1	Image 1	3	1000000166	674
135		Spot	1	Image 1	3	1000000168	675
143		Spot	1	Image 1	3	1000000167	676
157		Spot	1	Image 1	3	1000000169	677
135		Spot	1	Image 1	3	1000000170	678
133		Spot	1	Image 1	3	1000000171	679
129		Spot	1	Image 1	3	1000000172	680
136		Spot	1	Image 1	3	1000000173	681
132		Spot	1	Image 1	3	1000000174	682
138		Spot	1	Image 1	3	1000000175	683
134		Spot	1	Image 1	3	1000000176	684
129		Spot	1	Image 1	3	1000000177	685
123		Spot	1	Image 1	3	1000000178	686
126		Spot	1	Image 1	3	1000000179	687
159		Spot	1	Image 1	3	1000000180	688
140		Spot	1	Image 1	3	1000000181	689
131		Spot	1	Image 1	3	1000000182	690
127		Spot	1	Image 1	3	1000000183	691
136		Spot	1	Image 1	3	1000000184	692
141		Spot	1	Image 1	3	1000000185	693
129		Spot	1	Image 1	3	1000000186	694
134		Spot	1	Image 1	3	1000000187	695
130		Spot	1	Image 1	3	1000000188	696
132		Spot	1	Image 1	3	1000000189	697
135		Spot	1	Image 1	3	1000000190	698
136		Spot	1	Image 1	3	1000000191	699
124		Spot	1	Image 1	3	1000000193	700
141		Spot	1	Image 1	3	1000000192	701
132		Spot	1	Image 1	3	1000000194	702
135		Spot	1	Image 1	3	1000000195	704
128		Spot	1	Image 1	3	1000000196	705
131		Spot	1	Image 1	3	1000000197	706
128		Spot	1	Image 1	3	1000000241	707
129		Spot	1	Image 1	3	1000000198	708
127		Spot	1	Image 1	3	1000000199	709
137		Spot	1	Image 1	3	1000000200	710
128		Spot	1	Image 1	3	1000000201	711
130		Spot	1	Image 1	3	1000000202	712
128		Spot	1	Image 1	3	1000000203	713
132		Spot	1	Image 1	3	1000000204	714
132		Spot	1	Image 1	3	1000000205	715
125		Spot	1	Image 1	3	1000000206	716
124		Spot	1	Image 1	3	1000000207	717
136		Spot	1	Image 1	3	1000000208	718
136		Spot	1	Image 1	3	1000000209	719
125		Spot	1	Image 1	3	1000000211	720
124		Spot	1	Image 1	3	1000000210	721
124		Spot	1	Image 1	3	1000000212	722
135		Spot	1	Image 1	3	1000000213	723
125		Spot	1	Image 1	3	1000000214	724
132		Spot	1	Image 1	3	1000000215	725
132		Spot	1	Image 1	3	1000000216	726
130		Spot	1	Image 1	3	1000000217	727
131		Spot	1	Image 1	3	1000000218	728
129		Spot	1	Image 1	3	1000000219	729
140		Spot	1	Image 1	3	1000000244	730
152		Spot	1	Image 1	3	1000000220	731
137		Spot	1	Image 1	3	1000000221	732
138		Spot	1	Image 1	3	1000000222	733
138		Spot	1	Image 1	3	1000000223	734
130		Spot	1	Image 1	3	1000000224	735
129		Spot	1	Image 1	3	1000000225	736
125		Spot	1	Image 1	3	1000000155	737
120		Spot	1	Image 1	3	1000000226	738
134		Spot	1	Image 1	3	1000000230	739
120		Spot	1	Image 1	3	1000000227	740
129		Spot	1	Image 1	3	1000000228	741
122		Spot	1	Image 1	3	1000000232	742
127		Spot	1	Image 1	3	1000000231	743
120		Spot	1	Image 1	3	1000000233	744
122		Spot	1	Image 1	3	1000000234	745
114		Spot	1	Image 1	3	1000000235	746
129		Spot	1	Image 1	3	1000000236	747
124		Spot	1	Image 1	3	1000000237	748
124		Spot	1	Image 1	3	1000000238	749
126		Spot	1	Image 1	3	1000000239	750
129		Spot	1	Image 1	4	1000000000	751
129		Spot	1	Image 1	4	1000000001	752
132		Spot	1	Image 1	4	1000000002	753
140		Spot	1	Image 1	4	1000000003	754
131		Spot	1	Image 1	4	1000000004	755
134		Spot	1	Image 1	4	1000000005	756
139		Spot	1	Image 1	4	1000000006	757
135		Spot	1	Image 1	4	1000000007	758
124		Spot	1	Image 1	4	1000000008	759
134		Spot	1	Image 1	4	1000000009	760
131		Spot	1	Image 1	4	1000000010	761
135		Spot	1	Image 1	4	1000000011	762
143		Spot	1	Image 1	4	1000000012	763
150		Spot	1	Image 1	4	1000000013	764
128		Spot	1	Image 1	4	1000000014	765
137		Spot	1	Image 1	4	1000000015	766
136		Spot	1	Image 1	4	1000000016	767
148		Spot	1	Image 1	4	1000000017	768
144		Spot	1	Image 1	4	1000000018	769
139		Spot	1	Image 1	4	1000000019	770
141		Spot	1	Image 1	4	1000000022	771
136		Spot	1	Image 1	4	1000000021	772
124		Spot	1	Image 1	4	1000000020	773
145		Spot	1	Image 1	4	1000000023	774
138		Spot	1	Image 1	4	1000000024	776
138		Spot	1	Image 1	4	1000000025	777
134		Spot	1	Image 1	4	1000000026	778
140		Spot	1	Image 1	4	1000000027	779
135		Spot	1	Image 1	4	1000000028	780
134		Spot	1	Image 1	4	1000000240	781
144		Spot	1	Image 1	4	1000000029	782
134		Spot	1	Image 1	4	1000000030	783
145		Spot	1	Image 1	4	1000000031	784
130		Spot	1	Image 1	4	1000000032	785
132		Spot	1	Image 1	4	1000000033	786
145		Spot	1	Image 1	4	1000000245	787
141		Spot	1	Image 1	4	1000000034	788
138		Spot	1	Image 1	4	1000000035	789
137		Spot	1	Image 1	4	1000000036	790
140		Spot	1	Image 1	4	1000000037	791
130		Spot	1	Image 1	4	1000000038	792
130		Spot	1	Image 1	4	1000000039	793
147		Spot	1	Image 1	4	1000000040	794
130		Spot	1	Image 1	4	1000000041	795
136		Spot	1	Image 1	4	1000000042	796
139		Spot	1	Image 1	4	1000000043	797
128		Spot	1	Image 1	4	1000000044	798
135		Spot	1	Image 1	4	1000000046	799
140		Spot	1	Image 1	4	1000000045	800
130		Spot	1	Image 1	4	1000000047	801
138		Spot	1	Image 1	4	1000000048	803
126		Spot	1	Image 1	4	1000000049	804
132		Spot	1	Image 1	4	1000000050	806
133		Spot	1	Image 1	4	1000000051	807
136		Spot	1	Image 1	4	1000000052	808
133		Spot	1	Image 1	4	1000000053	809
135		Spot	1	Image 1	4	1000000055	810
135		Spot	1	Image 1	4	1000000054	811
134		Spot	1	Image 1	4	1000000056	812
142		Spot	1	Image 1	4	1000000057	813
129		Spot	1	Image 1	4	1000000058	814
137		Spot	1	Image 1	4	1000000059	815
134		Spot	1	Image 1	4	1000000060	816
132		Spot	1	Image 1	4	1000000061	817
131		Spot	1	Image 1	4	1000000062	818
133		Spot	1	Image 1	4	1000000063	819
141		Spot	1	Image 1	4	1000000064	820
134		Spot	1	Image 1	4	1000000065	821
133		Spot	1	Image 1	4	1000000066	822
137		Spot	1	Image 1	4	1000000067	823
135		Spot	1	Image 1	4	1000000068	824
141		Spot	1	Image 1	4	1000000069	825
127		Spot	1	Image 1	4	1000000070	826
141		Spot	1	Image 1	4	1000000071	827
165		Spot	1	Image 1	4	1000000072	828
124		Spot	1	Image 1	4	1000000073	829
140		Spot	1	Image 1	4	1000000074	830
144		Spot	1	Image 1	4	1000000075	831
143		Spot	1	Image 1	4	1000000076	832
145		Spot	1	Image 1	4	1000000077	833
143		Spot	1	Image 1	4	1000000078	834
134		Spot	1	Image 1	4	1000000079	835
150		Spot	1	Image 1	4	1000000080	837
140		Spot	1	Image 1	4	1000000081	838
130		Spot	1	Image 1	4	1000000082	839
146		Spot	1	Image 1	4	1000000084	840
147		Spot	1	Image 1	4	1000000083	841
151		Spot	1	Image 1	4	1000000085	842
137		Spot	1	Image 1	4	1000000086	843
143		Spot	1	Image 1	4	1000000087	844
143		Spot	1	Image 1	4	1000000088	845
143		Spot	1	Image 1	4	1000000089	846
134		Spot	1	Image 1	4	1000000091	847
139		Spot	1	Image 1	4	1000000090	848
155		Spot	1	Image 1	4	1000000092	849
140		Spot	1	Image 1	4	1000000093	850
138		Spot	1	Image 1	4	1000000094	851
150		Spot	1	Image 1	4	1000000095	852
135		Spot	1	Image 1	4	1000000096	854
125		Spot	1	Image 1	4	1000000097	855
129		Spot	1	Image 1	4	1000000098	856
132		Spot	1	Image 1	4	1000000099	857
141		Spot	1	Image 1	4	1000000100	858
131		Spot	1	Image 1	4	1000000101	859
138		Spot	1	Image 1	4	1000000102	860
130		Spot	1	Image 1	4	1000000103	861
130		Spot	1	Image 1	4	1000000104	862
147		Spot	1	Image 1	4	1000000105	863
129		Spot	1	Image 1	4	1000000106	864
146		Spot	1	Image 1	4	1000000107	865
141		Spot	1	Image 1	4	1000000108	866
138		Spot	1	Image 1	4	1000000109	869
137		Spot	1	Image 1	4	1000000110	870
131		Spot	1	Image 1	4	1000000111	871
134		Spot	1	Image 1	4	1000000112	872
132		Spot	1	Image 1	4	1000000242	873
138		Spot	1	Image 1	4	1000000113	874
138		Spot	1	Image 1	4	1000000114	875
145		Spot	1	Image 1	4	1000000115	876
132		Spot	1	Image 1	4	1000000116	877
135		Spot	1	Image 1	4	1000000117	878
131		Spot	1	Image 1	4	1000000118	879
126		Spot	1	Image 1	4	1000000119	880
136		Spot	1	Image 1	4	1000000120	881
153		Spot	1	Image 1	4	1000000121	882
126		Spot	1	Image 1	4	1000000122	883
128		Spot	1	Image 1	4	1000000123	884
125		Spot	1	Image 1	4	1000000124	885
126		Spot	1	Image 1	4	1000000125	886
131		Spot	1	Image 1	4	1000000126	887
123		Spot	1	Image 1	4	1000000127	888
124		Spot	1	Image 1	4	1000000128	889
135		Spot	1	Image 1	4	1000000129	890
130		Spot	1	Image 1	4	1000000130	891
141		Spot	1	Image 1	4	1000000131	892
131		Spot	1	Image 1	4	1000000132	893
134		Spot	1	Image 1	4	1000000133	894
127		Spot	1	Image 1	4	1000000134	895
135		Spot	1	Image 1	4	1000000135	896
131		Spot	1	Image 1	4	1000000136	897
131		Spot	1	Image 1	4	1000000137	898
126		Spot	1	Image 1	4	1000000138	899
129		Spot	1	Image 1	4	1000000139	900
130		Spot	1	Image 1	4	1000000140	901
127		Spot	1	Image 1	4	1000000142	902
139		Spot	1	Image 1	4	1000000141	903
126		Spot	1	Image 1	4	1000000143	904
127		Spot	1	Image 1	4	1000000144	905
136		Spot	1	Image 1	4	1000000145	906
127		Spot	1	Image 1	4	1000000146	907
131		Spot	1	Image 1	4	1000000147	908
121		Spot	1	Image 1	4	1000000148	909
129		Spot	1	Image 1	4	1000000149	910
119		Spot	1	Image 1	4	1000000150	911
131		Spot	1	Image 1	4	1000000151	913
125		Spot	1	Image 1	4	1000000152	914
118		Spot	1	Image 1	4	1000000153	915
128		Spot	1	Image 1	4	1000000154	916
140		Spot	1	Image 1	4	1000000156	917
147		Spot	1	Image 1	4	1000000157	918
137		Spot	1	Image 1	4	1000000158	919
138		Spot	1	Image 1	4	1000000159	920
134		Spot	1	Image 1	4	1000000161	921
128		Spot	1	Image 1	4	1000000160	922
139		Spot	1	Image 1	4	1000000162	923
143		Spot	1	Image 1	4	1000000163	924
135		Spot	1	Image 1	4	1000000164	925
135		Spot	1	Image 1	4	1000000165	926
137		Spot	1	Image 1	4	1000000166	927
140		Spot	1	Image 1	4	1000000168	928
129		Spot	1	Image 1	4	1000000167	929
135		Spot	1	Image 1	4	1000000169	930
130		Spot	1	Image 1	4	1000000170	931
131		Spot	1	Image 1	4	1000000171	932
138		Spot	1	Image 1	4	1000000172	933
131		Spot	1	Image 1	4	1000000173	934
131		Spot	1	Image 1	4	1000000174	935
137		Spot	1	Image 1	4	1000000175	936
134		Spot	1	Image 1	4	1000000176	937
140		Spot	1	Image 1	4	1000000177	938
130		Spot	1	Image 1	4	1000000178	939
127		Spot	1	Image 1	4	1000000179	940
132		Spot	1	Image 1	4	1000000180	941
129		Spot	1	Image 1	4	1000000181	942
139		Spot	1	Image 1	4	1000000182	943
123		Spot	1	Image 1	4	1000000183	944
133		Spot	1	Image 1	4	1000000184	945
131		Spot	1	Image 1	4	1000000185	946
143		Spot	1	Image 1	4	1000000186	947
134		Spot	1	Image 1	4	1000000187	948
127		Spot	1	Image 1	4	1000000188	949
131		Spot	1	Image 1	4	1000000189	950
131		Spot	1	Image 1	4	1000000190	951
129		Spot	1	Image 1	4	1000000191	952
131		Spot	1	Image 1	4	1000000193	953
133		Spot	1	Image 1	4	1000000192	954
132		Spot	1	Image 1	4	1000000194	955
132		Spot	1	Image 1	4	1000000195	957
134		Spot	1	Image 1	4	1000000196	958
129		Spot	1	Image 1	4	1000000197	959
131		Spot	1	Image 1	4	1000000241	960
130		Spot	1	Image 1	4	1000000199	961
127		Spot	1	Image 1	4	1000000198	962
134		Spot	1	Image 1	4	1000000200	963
134		Spot	1	Image 1	4	1000000202	964
128		Spot	1	Image 1	4	1000000201	965
129		Spot	1	Image 1	4	1000000203	966
128		Spot	1	Image 1	4	1000000204	967
120		Spot	1	Image 1	4	1000000205	968
128		Spot	1	Image 1	4	1000000206	969
138		Spot	1	Image 1	4	1000000207	970
131		Spot	1	Image 1	4	1000000208	971
139		Spot	1	Image 1	4	1000000209	972
125		Spot	1	Image 1	4	1000000211	973
134		Spot	1	Image 1	4	1000000210	974
130		Spot	1	Image 1	4	1000000212	975
125		Spot	1	Image 1	4	1000000213	976
129		Spot	1	Image 1	4	1000000214	977
129		Spot	1	Image 1	4	1000000215	978
135		Spot	1	Image 1	4	1000000216	979
137		Spot	1	Image 1	4	1000000217	980
131		Spot	1	Image 1	4	1000000218	981
140		Spot	1	Image 1	4	1000000219	982
133		Spot	1	Image 1	4	1000000244	983
135		Spot	1	Image 1	4	1000000220	984
132		Spot	1	Image 1	4	1000000221	985
132		Spot	1	Image 1	4	1000000222	986
123		Spot	1	Image 1	4	1000000223	987
124		Spot	1	Image 1	4	1000000224	988
128		Spot	1	Image 1	4	1000000225	989
130		Spot	1	Image 1	4	1000000155	990
119		Spot	1	Image 1	4	1000000226	991
156		Spot	1	Image 1	4	1000000230	992
122		Spot	1	Image 1	4	1000000229	993
120		Spot	1	Image 1	4	1000000227	994
122		Spot	1	Image 1	4	1000000228	995
121		Spot	1	Image 1	4	1000000232	996
128		Spot	1	Image 1	4	1000000231	997
125		Spot	1	Image 1	4	1000000233	998
127		Spot	1	Image 1	4	1000000234	999
121		Spot	1	Image 1	4	1000000235	1000
124		Spot	1	Image 1	4	1000000236	1001
129		Spot	1	Image 1	4	1000000237	1002
123		Spot	1	Image 1	4	1000000238	1003
126		Spot	1	Image 1	4	1000000239	1004
132		Spot	1	Image 1	5	1000000000	1005
127		Spot	1	Image 1	5	1000000001	1006
128		Spot	1	Image 1	5	1000000002	1007
134		Spot	1	Image 1	5	1000000003	1008
129		Spot	1	Image 1	5	1000000004	1009
138		Spot	1	Image 1	5	1000000005	1010
124		Spot	1	Image 1	5	1000000006	1011
133		Spot	1	Image 1	5	1000000007	1012
128		Spot	1	Image 1	5	1000000008	1013
128		Spot	1	Image 1	5	1000000009	1014
132		Spot	1	Image 1	5	1000000010	1015
140		Spot	1	Image 1	5	1000000011	1016
139		Spot	1	Image 1	5	1000000012	1017
136		Spot	1	Image 1	5	1000000013	1018
133		Spot	1	Image 1	5	1000000014	1019
136		Spot	1	Image 1	5	1000000015	1020
128		Spot	1	Image 1	5	1000000016	1021
139		Spot	1	Image 1	5	1000000017	1022
140		Spot	1	Image 1	5	1000000018	1023
134		Spot	1	Image 1	5	1000000019	1024
145		Spot	1	Image 1	5	1000000022	1025
138		Spot	1	Image 1	5	1000000021	1026
134		Spot	1	Image 1	5	1000000020	1027
133		Spot	1	Image 1	5	1000000246	1028
139		Spot	1	Image 1	5	1000000023	1029
139		Spot	1	Image 1	5	1000000024	1030
146		Spot	1	Image 1	5	1000000025	1031
138		Spot	1	Image 1	5	1000000026	1032
150		Spot	1	Image 1	5	1000000027	1033
144		Spot	1	Image 1	5	1000000028	1034
136		Spot	1	Image 1	5	1000000240	1035
139		Spot	1	Image 1	5	1000000029	1036
136		Spot	1	Image 1	5	1000000030	1037
136		Spot	1	Image 1	5	1000000032	1038
138		Spot	1	Image 1	5	1000000031	1039
141		Spot	1	Image 1	5	1000000033	1040
134		Spot	1	Image 1	5	1000000245	1041
137		Spot	1	Image 1	5	1000000034	1042
145		Spot	1	Image 1	5	1000000035	1043
132		Spot	1	Image 1	5	1000000037	1044
141		Spot	1	Image 1	5	1000000036	1045
138		Spot	1	Image 1	5	1000000038	1046
132		Spot	1	Image 1	5	1000000039	1047
137		Spot	1	Image 1	5	1000000040	1048
133		Spot	1	Image 1	5	1000000041	1049
143		Spot	1	Image 1	5	1000000042	1050
126		Spot	1	Image 1	5	1000000043	1051
137		Spot	1	Image 1	5	1000000044	1052
134		Spot	1	Image 1	5	1000000046	1053
134		Spot	1	Image 1	5	1000000045	1054
135		Spot	1	Image 1	5	1000000047	1055
140		Spot	1	Image 1	5	1000000048	1057
136		Spot	1	Image 1	5	1000000049	1058
134		Spot	1	Image 1	5	1000000050	1060
143		Spot	1	Image 1	5	1000000051	1061
127		Spot	1	Image 1	5	1000000053	1062
129		Spot	1	Image 1	5	1000000052	1063
142		Spot	1	Image 1	5	1000000055	1064
139		Spot	1	Image 1	5	1000000054	1065
132		Spot	1	Image 1	5	1000000056	1066
133		Spot	1	Image 1	5	1000000057	1067
128		Spot	1	Image 1	5	1000000058	1068
135		Spot	1	Image 1	5	1000000059	1069
140		Spot	1	Image 1	5	1000000060	1070
135		Spot	1	Image 1	5	1000000061	1071
134		Spot	1	Image 1	5	1000000062	1072
138		Spot	1	Image 1	5	1000000063	1074
132		Spot	1	Image 1	5	1000000064	1075
134		Spot	1	Image 1	5	1000000065	1076
138		Spot	1	Image 1	5	1000000066	1077
128		Spot	1	Image 1	5	1000000067	1078
139		Spot	1	Image 1	5	1000000068	1079
146		Spot	1	Image 1	5	1000000069	1080
139		Spot	1	Image 1	5	1000000070	1081
137		Spot	1	Image 1	5	1000000071	1082
142		Spot	1	Image 1	5	1000000072	1083
145		Spot	1	Image 1	5	1000000073	1084
132		Spot	1	Image 1	5	1000000074	1085
139		Spot	1	Image 1	5	1000000075	1086
140		Spot	1	Image 1	5	1000000077	1087
146		Spot	1	Image 1	5	1000000076	1088
139		Spot	1	Image 1	5	1000000078	1089
136		Spot	1	Image 1	5	1000000079	1090
137		Spot	1	Image 1	5	1000000080	1091
147		Spot	1	Image 1	5	1000000081	1093
138		Spot	1	Image 1	5	1000000082	1094
147		Spot	1	Image 1	5	1000000084	1095
150		Spot	1	Image 1	5	1000000083	1096
145		Spot	1	Image 1	5	1000000085	1097
137		Spot	1	Image 1	5	1000000086	1098
149		Spot	1	Image 1	5	1000000087	1099
146		Spot	1	Image 1	5	1000000088	1100
142		Spot	1	Image 1	5	1000000089	1101
144		Spot	1	Image 1	5	1000000091	1102
145		Spot	1	Image 1	5	1000000090	1103
148		Spot	1	Image 1	5	1000000092	1104
146		Spot	1	Image 1	5	1000000093	1105
134		Spot	1	Image 1	5	1000000094	1106
136		Spot	1	Image 1	5	1000000095	1107
138		Spot	1	Image 1	5	1000000096	1109
128		Spot	1	Image 1	5	1000000097	1110
128		Spot	1	Image 1	5	1000000098	1111
132		Spot	1	Image 1	5	1000000099	1112
132		Spot	1	Image 1	5	1000000100	1113
142		Spot	1	Image 1	5	1000000101	1114
136		Spot	1	Image 1	5	1000000102	1115
135		Spot	1	Image 1	5	1000000103	1116
135		Spot	1	Image 1	5	1000000104	1117
138		Spot	1	Image 1	5	1000000105	1118
136		Spot	1	Image 1	5	1000000106	1119
142		Spot	1	Image 1	5	1000000107	1120
138		Spot	1	Image 1	5	1000000108	1121
143		Spot	1	Image 1	5	1000000109	1123
137		Spot	1	Image 1	5	1000000110	1124
129		Spot	1	Image 1	5	1000000111	1125
139		Spot	1	Image 1	5	1000000112	1126
134		Spot	1	Image 1	5	1000000242	1127
134		Spot	1	Image 1	5	1000000113	1128
127		Spot	1	Image 1	5	1000000114	1129
138		Spot	1	Image 1	5	1000000115	1130
130		Spot	1	Image 1	5	1000000116	1131
136		Spot	1	Image 1	5	1000000117	1132
131		Spot	1	Image 1	5	1000000118	1133
122		Spot	1	Image 1	5	1000000119	1134
138		Spot	1	Image 1	5	1000000120	1135
142		Spot	1	Image 1	5	1000000121	1136
118		Spot	1	Image 1	5	1000000122	1137
134		Spot	1	Image 1	5	1000000123	1138
125		Spot	1	Image 1	5	1000000124	1139
125		Spot	1	Image 1	5	1000000125	1140
139		Spot	1	Image 1	5	1000000126	1141
128		Spot	1	Image 1	5	1000000128	1142
132		Spot	1	Image 1	5	1000000127	1143
141		Spot	1	Image 1	5	1000000129	1144
128		Spot	1	Image 1	5	1000000130	1145
137		Spot	1	Image 1	5	1000000131	1146
130		Spot	1	Image 1	5	1000000132	1147
134		Spot	1	Image 1	5	1000000133	1148
124		Spot	1	Image 1	5	1000000134	1149
132		Spot	1	Image 1	5	1000000135	1150
130		Spot	1	Image 1	5	1000000136	1151
132		Spot	1	Image 1	5	1000000137	1152
127		Spot	1	Image 1	5	1000000138	1153
131		Spot	1	Image 1	5	1000000139	1154
134		Spot	1	Image 1	5	1000000140	1155
123		Spot	1	Image 1	5	1000000142	1156
130		Spot	1	Image 1	5	1000000141	1157
116		Spot	1	Image 1	5	1000000143	1158
127		Spot	1	Image 1	5	1000000243	1159
129		Spot	1	Image 1	5	1000000144	1160
129		Spot	1	Image 1	5	1000000145	1161
125		Spot	1	Image 1	5	1000000146	1162
129		Spot	1	Image 1	5	1000000147	1163
123		Spot	1	Image 1	5	1000000148	1164
139		Spot	1	Image 1	5	1000000149	1165
125		Spot	1	Image 1	5	1000000150	1166
118		Spot	1	Image 1	5	1000000151	1169
131		Spot	1	Image 1	5	1000000152	1170
117		Spot	1	Image 1	5	1000000153	1171
132		Spot	1	Image 1	5	1000000154	1172
135		Spot	1	Image 1	5	1000000156	1173
135		Spot	1	Image 1	5	1000000157	1174
135		Spot	1	Image 1	5	1000000158	1175
133		Spot	1	Image 1	5	1000000159	1176
148		Spot	1	Image 1	5	1000000160	1177
126		Spot	1	Image 1	5	1000000162	1178
141		Spot	1	Image 1	5	1000000161	1179
132		Spot	1	Image 1	5	1000000163	1180
124		Spot	1	Image 1	5	1000000164	1181
126		Spot	1	Image 1	5	1000000165	1182
150		Spot	1	Image 1	5	1000000166	1183
132		Spot	1	Image 1	5	1000000168	1184
141		Spot	1	Image 1	5	1000000167	1185
131		Spot	1	Image 1	5	1000000169	1186
130		Spot	1	Image 1	5	1000000170	1187
137		Spot	1	Image 1	5	1000000171	1188
139		Spot	1	Image 1	5	1000000172	1189
127		Spot	1	Image 1	5	1000000173	1190
133		Spot	1	Image 1	5	1000000174	1191
135		Spot	1	Image 1	5	1000000175	1192
134		Spot	1	Image 1	5	1000000176	1193
137		Spot	1	Image 1	5	1000000178	1194
138		Spot	1	Image 1	5	1000000177	1195
153		Spot	1	Image 1	5	1000000179	1196
133		Spot	1	Image 1	5	1000000180	1197
137		Spot	1	Image 1	5	1000000181	1198
128		Spot	1	Image 1	5	1000000182	1199
131		Spot	1	Image 1	5	1000000183	1200
134		Spot	1	Image 1	5	1000000184	1201
132		Spot	1	Image 1	5	1000000185	1202
133		Spot	1	Image 1	5	1000000186	1203
136		Spot	1	Image 1	5	1000000187	1204
126		Spot	1	Image 1	5	1000000188	1205
125		Spot	1	Image 1	5	1000000189	1206
128		Spot	1	Image 1	5	1000000190	1207
123		Spot	1	Image 1	5	1000000191	1208
127		Spot	1	Image 1	5	1000000193	1209
127		Spot	1	Image 1	5	1000000192	1210
129		Spot	1	Image 1	5	1000000194	1211
131		Spot	1	Image 1	5	1000000195	1213
124		Spot	1	Image 1	5	1000000196	1214
127		Spot	1	Image 1	5	1000000197	1215
131		Spot	1	Image 1	5	1000000199	1216
135		Spot	1	Image 1	5	1000000241	1217
132		Spot	1	Image 1	5	1000000198	1218
127		Spot	1	Image 1	5	1000000200	1219
127		Spot	1	Image 1	5	1000000202	1220
132		Spot	1	Image 1	5	1000000201	1221
129		Spot	1	Image 1	5	1000000203	1222
125		Spot	1	Image 1	5	1000000205	1223
125		Spot	1	Image 1	5	1000000206	1224
130		Spot	1	Image 1	5	1000000207	1225
136		Spot	1	Image 1	5	1000000208	1226
125		Spot	1	Image 1	5	1000000209	1227
126		Spot	1	Image 1	5	1000000211	1228
123		Spot	1	Image 1	5	1000000210	1229
130		Spot	1	Image 1	5	1000000213	1230
125		Spot	1	Image 1	5	1000000212	1231
130		Spot	1	Image 1	5	1000000214	1232
124		Spot	1	Image 1	5	1000000215	1233
130		Spot	1	Image 1	5	1000000216	1234
135		Spot	1	Image 1	5	1000000217	1235
135		Spot	1	Image 1	5	1000000218	1236
127		Spot	1	Image 1	5	1000000219	1237
136		Spot	1	Image 1	5	1000000244	1238
131		Spot	1	Image 1	5	1000000220	1239
132		Spot	1	Image 1	5	1000000221	1240
126		Spot	1	Image 1	5	1000000222	1241
126		Spot	1	Image 1	5	1000000223	1242
128		Spot	1	Image 1	5	1000000224	1243
132		Spot	1	Image 1	5	1000000225	1244
131		Spot	1	Image 1	5	1000000155	1245
139		Spot	1	Image 1	5	1000000229	1246
126		Spot	1	Image 1	5	1000000226	1247
128		Spot	1	Image 1	5	1000000230	1248
122		Spot	1	Image 1	5	1000000227	1249
125		Spot	1	Image 1	5	1000000228	1250
125		Spot	1	Image 1	5	1000000232	1251
128		Spot	1	Image 1	5	1000000231	1252
123		Spot	1	Image 1	5	1000000233	1253
136		Spot	1	Image 1	5	1000000234	1254
128		Spot	1	Image 1	5	1000000235	1255
123		Spot	1	Image 1	5	1000000236	1256
120		Spot	1	Image 1	5	1000000237	1257
127		Spot	1	Image 1	5	1000000238	1258
128		Spot	1	Image 1	5	1000000239	1259
137		Spot	1	Image 1	6	1000000000	1260
127		Spot	1	Image 1	6	1000000001	1261
129		Spot	1	Image 1	6	1000000002	1262
132		Spot	1	Image 1	6	1000000003	1263
130		Spot	1	Image 1	6	1000000004	1264
139		Spot	1	Image 1	6	1000000005	1265
139		Spot	1	Image 1	6	1000000006	1266
133		Spot	1	Image 1	6	1000000007	1267
130		Spot	1	Image 1	6	1000000008	1268
142		Spot	1	Image 1	6	1000000009	1269
130		Spot	1	Image 1	6	1000000010	1270
145		Spot	1	Image 1	6	1000000012	1271
138		Spot	1	Image 1	6	1000000013	1272
146		Spot	1	Image 1	6	1000000014	1273
135		Spot	1	Image 1	6	1000000015	1274
132		Spot	1	Image 1	6	1000000016	1275
141		Spot	1	Image 1	6	1000000017	1276
139		Spot	1	Image 1	6	1000000018	1277
149		Spot	1	Image 1	6	1000000019	1278
147		Spot	1	Image 1	6	1000000022	1279
135		Spot	1	Image 1	6	1000000021	1280
127		Spot	1	Image 1	6	1000000020	1281
133		Spot	1	Image 1	6	1000000246	1282
133		Spot	1	Image 1	6	1000000023	1283
128		Spot	1	Image 1	6	1000000024	1284
154		Spot	1	Image 1	6	1000000025	1285
141		Spot	1	Image 1	6	1000000026	1286
138		Spot	1	Image 1	6	1000000027	1287
134		Spot	1	Image 1	6	1000000028	1288
136		Spot	1	Image 1	6	1000000240	1289
130		Spot	1	Image 1	6	1000000029	1290
138		Spot	1	Image 1	6	1000000030	1291
141		Spot	1	Image 1	6	1000000031	1292
130		Spot	1	Image 1	6	1000000032	1293
138		Spot	1	Image 1	6	1000000033	1294
132		Spot	1	Image 1	6	1000000245	1295
137		Spot	1	Image 1	6	1000000034	1296
133		Spot	1	Image 1	6	1000000035	1297
133		Spot	1	Image 1	6	1000000037	1298
136		Spot	1	Image 1	6	1000000036	1299
137		Spot	1	Image 1	6	1000000038	1300
131		Spot	1	Image 1	6	1000000039	1301
130		Spot	1	Image 1	6	1000000040	1302
141		Spot	1	Image 1	6	1000000041	1303
133		Spot	1	Image 1	6	1000000042	1304
133		Spot	1	Image 1	6	1000000043	1305
131		Spot	1	Image 1	6	1000000044	1306
136		Spot	1	Image 1	6	1000000046	1307
133		Spot	1	Image 1	6	1000000045	1308
143		Spot	1	Image 1	6	1000000047	1309
144		Spot	1	Image 1	6	1000000048	1311
130		Spot	1	Image 1	6	1000000049	1312
125		Spot	1	Image 1	6	1000000050	1314
139		Spot	1	Image 1	6	1000000051	1315
134		Spot	1	Image 1	6	1000000052	1316
130		Spot	1	Image 1	6	1000000055	1317
144		Spot	1	Image 1	6	1000000054	1318
125		Spot	1	Image 1	6	1000000056	1319
134		Spot	1	Image 1	6	1000000057	1320
133		Spot	1	Image 1	6	1000000058	1321
138		Spot	1	Image 1	6	1000000059	1322
125		Spot	1	Image 1	6	1000000060	1323
138		Spot	1	Image 1	6	1000000061	1324
139		Spot	1	Image 1	6	1000000062	1325
146		Spot	1	Image 1	6	1000000063	1327
131		Spot	1	Image 1	6	1000000064	1328
136		Spot	1	Image 1	6	1000000065	1329
146		Spot	1	Image 1	6	1000000066	1330
132		Spot	1	Image 1	6	1000000067	1331
141		Spot	1	Image 1	6	1000000068	1332
137		Spot	1	Image 1	6	1000000069	1333
137		Spot	1	Image 1	6	1000000070	1334
137		Spot	1	Image 1	6	1000000071	1335
130		Spot	1	Image 1	6	1000000072	1336
136		Spot	1	Image 1	6	1000000073	1337
132		Spot	1	Image 1	6	1000000074	1338
139		Spot	1	Image 1	6	1000000075	1339
147		Spot	1	Image 1	6	1000000076	1340
139		Spot	1	Image 1	6	1000000077	1341
144		Spot	1	Image 1	6	1000000078	1342
138		Spot	1	Image 1	6	1000000079	1343
135		Spot	1	Image 1	6	1000000080	1344
139		Spot	1	Image 1	6	1000000081	1345
136		Spot	1	Image 1	6	1000000082	1347
146		Spot	1	Image 1	6	1000000084	1348
147		Spot	1	Image 1	6	1000000083	1349
152		Spot	1	Image 1	6	1000000085	1350
151		Spot	1	Image 1	6	1000000086	1351
143		Spot	1	Image 1	6	1000000087	1352
139		Spot	1	Image 1	6	1000000088	1353
146		Spot	1	Image 1	6	1000000089	1354
139		Spot	1	Image 1	6	1000000091	1355
140		Spot	1	Image 1	6	1000000090	1356
135		Spot	1	Image 1	6	1000000092	1357
151		Spot	1	Image 1	6	1000000093	1358
139		Spot	1	Image 1	6	1000000094	1359
142		Spot	1	Image 1	6	1000000095	1360
139		Spot	1	Image 1	6	1000000096	1362
128		Spot	1	Image 1	6	1000000097	1363
138		Spot	1	Image 1	6	1000000098	1364
129		Spot	1	Image 1	6	1000000099	1365
138		Spot	1	Image 1	6	1000000100	1366
144		Spot	1	Image 1	6	1000000101	1367
134		Spot	1	Image 1	6	1000000102	1368
134		Spot	1	Image 1	6	1000000103	1369
130		Spot	1	Image 1	6	1000000104	1370
132		Spot	1	Image 1	6	1000000105	1371
130		Spot	1	Image 1	6	1000000107	1372
137		Spot	1	Image 1	6	1000000106	1373
143		Spot	1	Image 1	6	1000000108	1374
130		Spot	1	Image 1	6	1000000109	1377
124		Spot	1	Image 1	6	1000000110	1378
135		Spot	1	Image 1	6	1000000111	1379
134		Spot	1	Image 1	6	1000000112	1380
130		Spot	1	Image 1	6	1000000242	1381
130		Spot	1	Image 1	6	1000000113	1382
135		Spot	1	Image 1	6	1000000114	1383
129		Spot	1	Image 1	6	1000000115	1384
131		Spot	1	Image 1	6	1000000116	1385
130		Spot	1	Image 1	6	1000000117	1386
131		Spot	1	Image 1	6	1000000118	1387
136		Spot	1	Image 1	6	1000000119	1388
148		Spot	1	Image 1	6	1000000120	1389
139		Spot	1	Image 1	6	1000000121	1390
127		Spot	1	Image 1	6	1000000122	1391
141		Spot	1	Image 1	6	1000000123	1392
129		Spot	1	Image 1	6	1000000124	1393
128		Spot	1	Image 1	6	1000000125	1394
141		Spot	1	Image 1	6	1000000126	1395
133		Spot	1	Image 1	6	1000000127	1396
124		Spot	1	Image 1	6	1000000128	1397
130		Spot	1	Image 1	6	1000000129	1398
128		Spot	1	Image 1	6	1000000130	1399
128		Spot	1	Image 1	6	1000000131	1400
124		Spot	1	Image 1	6	1000000132	1401
134		Spot	1	Image 1	6	1000000133	1402
131		Spot	1	Image 1	6	1000000134	1403
132		Spot	1	Image 1	6	1000000135	1404
135		Spot	1	Image 1	6	1000000136	1405
134		Spot	1	Image 1	6	1000000137	1406
128		Spot	1	Image 1	6	1000000138	1407
129		Spot	1	Image 1	6	1000000139	1408
126		Spot	1	Image 1	6	1000000140	1409
135		Spot	1	Image 1	6	1000000142	1410
132		Spot	1	Image 1	6	1000000141	1411
119		Spot	1	Image 1	6	1000000143	1412
127		Spot	1	Image 1	6	1000000144	1413
119		Spot	1	Image 1	6	1000000243	1414
129		Spot	1	Image 1	6	1000000145	1415
127		Spot	1	Image 1	6	1000000146	1416
135		Spot	1	Image 1	6	1000000147	1417
127		Spot	1	Image 1	6	1000000148	1418
126		Spot	1	Image 1	6	1000000149	1419
125		Spot	1	Image 1	6	1000000150	1420
126		Spot	1	Image 1	6	1000000151	1423
129		Spot	1	Image 1	6	1000000152	1424
127		Spot	1	Image 1	6	1000000153	1425
131		Spot	1	Image 1	6	1000000247	1426
127		Spot	1	Image 1	6	1000000154	1427
124		Spot	1	Image 1	6	1000000229	1428
138		Spot	1	Image 1	6	1000000156	1429
133		Spot	1	Image 1	6	1000000157	1430
143		Spot	1	Image 1	6	1000000158	1431
140		Spot	1	Image 1	6	1000000159	1432
127		Spot	1	Image 1	6	1000000160	1433
131		Spot	1	Image 1	6	1000000162	1434
135		Spot	1	Image 1	6	1000000161	1435
135		Spot	1	Image 1	6	1000000163	1436
130		Spot	1	Image 1	6	1000000164	1437
131		Spot	1	Image 1	6	1000000165	1438
155		Spot	1	Image 1	6	1000000166	1439
130		Spot	1	Image 1	6	1000000168	1440
132		Spot	1	Image 1	6	1000000167	1441
137		Spot	1	Image 1	6	1000000170	1442
139		Spot	1	Image 1	6	1000000169	1443
126		Spot	1	Image 1	6	1000000171	1444
134		Spot	1	Image 1	6	1000000172	1445
133		Spot	1	Image 1	6	1000000173	1446
136		Spot	1	Image 1	6	1000000174	1447
135		Spot	1	Image 1	6	1000000175	1448
128		Spot	1	Image 1	6	1000000176	1449
135		Spot	1	Image 1	6	1000000178	1450
126		Spot	1	Image 1	6	1000000177	1451
137		Spot	1	Image 1	6	1000000179	1452
133		Spot	1	Image 1	6	1000000180	1453
130		Spot	1	Image 1	6	1000000181	1454
131		Spot	1	Image 1	6	1000000182	1455
127		Spot	1	Image 1	6	1000000183	1456
136		Spot	1	Image 1	6	1000000184	1457
131		Spot	1	Image 1	6	1000000185	1458
133		Spot	1	Image 1	6	1000000186	1459
136		Spot	1	Image 1	6	1000000187	1460
127		Spot	1	Image 1	6	1000000188	1461
124		Spot	1	Image 1	6	1000000189	1462
124		Spot	1	Image 1	6	1000000190	1463
126		Spot	1	Image 1	6	1000000191	1464
128		Spot	1	Image 1	6	1000000193	1465
128		Spot	1	Image 1	6	1000000192	1466
133		Spot	1	Image 1	6	1000000194	1467
131		Spot	1	Image 1	6	1000000195	1469
125		Spot	1	Image 1	6	1000000196	1470
130		Spot	1	Image 1	6	1000000197	1471
128		Spot	1	Image 1	6	1000000199	1472
134		Spot	1	Image 1	6	1000000241	1473
132		Spot	1	Image 1	6	1000000198	1474
128		Spot	1	Image 1	6	1000000200	1475
127		Spot	1	Image 1	6	1000000202	1476
123		Spot	1	Image 1	6	1000000203	1477
129		Spot	1	Image 1	6	1000000204	1478
124		Spot	1	Image 1	6	1000000205	1479
131		Spot	1	Image 1	6	1000000206	1480
127		Spot	1	Image 1	6	1000000207	1481
131		Spot	1	Image 1	6	1000000208	1482
122		Spot	1	Image 1	6	1000000209	1483
126		Spot	1	Image 1	6	1000000211	1484
127		Spot	1	Image 1	6	1000000210	1485
134		Spot	1	Image 1	6	1000000212	1486
130		Spot	1	Image 1	6	1000000213	1487
123		Spot	1	Image 1	6	1000000214	1488
126		Spot	1	Image 1	6	1000000215	1489
137		Spot	1	Image 1	6	1000000216	1490
132		Spot	1	Image 1	6	1000000217	1491
134		Spot	1	Image 1	6	1000000218	1492
130		Spot	1	Image 1	6	1000000219	1493
128		Spot	1	Image 1	6	1000000244	1494
128		Spot	1	Image 1	6	1000000220	1495
123		Spot	1	Image 1	6	1000000221	1496
129		Spot	1	Image 1	6	1000000222	1497
132		Spot	1	Image 1	6	1000000223	1498
130		Spot	1	Image 1	6	1000000224	1499
124		Spot	1	Image 1	6	1000000225	1500
133		Spot	1	Image 1	6	1000000155	1501
125		Spot	1	Image 1	6	1000000230	1502
124		Spot	1	Image 1	6	1000000226	1503
120		Spot	1	Image 1	6	1000000227	1504
125		Spot	1	Image 1	6	1000000228	1505
124		Spot	1	Image 1	6	1000000232	1506
138		Spot	1	Image 1	6	1000000231	1507
122		Spot	1	Image 1	6	1000000233	1508
127		Spot	1	Image 1	6	1000000234	1509
122		Spot	1	Image 1	6	1000000235	1510
127		Spot	1	Image 1	6	1000000236	1511
123		Spot	1	Image 1	6	1000000237	1512
130		Spot	1	Image 1	6	1000000238	1513
120		Spot	1	Image 1	6	1000000239	1514
131		Spot	1	Image 1	7	1000000000	1515
129		Spot	1	Image 1	7	1000000001	1516
136		Spot	1	Image 1	7	1000000002	1517
137		Spot	1	Image 1	7	1000000003	1518
135		Spot	1	Image 1	7	1000000004	1519
133		Spot	1	Image 1	7	1000000005	1520
134		Spot	1	Image 1	7	1000000006	1521
130		Spot	1	Image 1	7	1000000007	1522
127		Spot	1	Image 1	7	1000000008	1523
130		Spot	1	Image 1	7	1000000009	1524
132		Spot	1	Image 1	7	1000000010	1525
137		Spot	1	Image 1	7	1000000011	1526
146		Spot	1	Image 1	7	1000000012	1527
133		Spot	1	Image 1	7	1000000013	1528
138		Spot	1	Image 1	7	1000000014	1529
134		Spot	1	Image 1	7	1000000015	1530
133		Spot	1	Image 1	7	1000000016	1531
133		Spot	1	Image 1	7	1000000017	1532
137		Spot	1	Image 1	7	1000000018	1533
135		Spot	1	Image 1	7	1000000019	1534
135		Spot	1	Image 1	7	1000000021	1535
138		Spot	1	Image 1	7	1000000022	1536
136		Spot	1	Image 1	7	1000000020	1537
129		Spot	1	Image 1	7	1000000248	1538
141		Spot	1	Image 1	7	1000000023	1539
133		Spot	1	Image 1	7	1000000246	1540
140		Spot	1	Image 1	7	1000000024	1542
150		Spot	1	Image 1	7	1000000025	1543
140		Spot	1	Image 1	7	1000000026	1544
143		Spot	1	Image 1	7	1000000027	1545
137		Spot	1	Image 1	7	1000000028	1546
141		Spot	1	Image 1	7	1000000240	1547
135		Spot	1	Image 1	7	1000000029	1548
133		Spot	1	Image 1	7	1000000030	1549
134		Spot	1	Image 1	7	1000000031	1550
139		Spot	1	Image 1	7	1000000032	1551
137		Spot	1	Image 1	7	1000000033	1552
137		Spot	1	Image 1	7	1000000245	1553
142		Spot	1	Image 1	7	1000000034	1554
133		Spot	1	Image 1	7	1000000035	1555
133		Spot	1	Image 1	7	1000000036	1556
132		Spot	1	Image 1	7	1000000037	1557
131		Spot	1	Image 1	7	1000000038	1558
131		Spot	1	Image 1	7	1000000039	1559
137		Spot	1	Image 1	7	1000000040	1560
138		Spot	1	Image 1	7	1000000041	1561
138		Spot	1	Image 1	7	1000000042	1562
130		Spot	1	Image 1	7	1000000043	1563
135		Spot	1	Image 1	7	1000000044	1564
131		Spot	1	Image 1	7	1000000046	1565
132		Spot	1	Image 1	7	1000000045	1566
139		Spot	1	Image 1	7	1000000047	1567
128		Spot	1	Image 1	7	1000000049	1569
132		Spot	1	Image 1	7	1000000048	1570
125		Spot	1	Image 1	7	1000000050	1572
133		Spot	1	Image 1	7	1000000051	1573
134		Spot	1	Image 1	7	1000000052	1574
135		Spot	1	Image 1	7	1000000055	1575
135		Spot	1	Image 1	7	1000000054	1576
134		Spot	1	Image 1	7	1000000056	1577
124		Spot	1	Image 1	7	1000000057	1578
130		Spot	1	Image 1	7	1000000058	1579
142		Spot	1	Image 1	7	1000000059	1580
136		Spot	1	Image 1	7	1000000060	1581
141		Spot	1	Image 1	7	1000000061	1582
145		Spot	1	Image 1	7	1000000062	1583
135		Spot	1	Image 1	7	1000000063	1585
130		Spot	1	Image 1	7	1000000064	1586
135		Spot	1	Image 1	7	1000000065	1587
138		Spot	1	Image 1	7	1000000066	1588
133		Spot	1	Image 1	7	1000000067	1589
137		Spot	1	Image 1	7	1000000068	1590
138		Spot	1	Image 1	7	1000000104	1591
137		Spot	1	Image 1	7	1000000069	1592
133		Spot	1	Image 1	7	1000000070	1593
139		Spot	1	Image 1	7	1000000072	1594
140		Spot	1	Image 1	7	1000000071	1595
135		Spot	1	Image 1	7	1000000073	1596
131		Spot	1	Image 1	7	1000000074	1597
139		Spot	1	Image 1	7	1000000075	1598
149		Spot	1	Image 1	7	1000000076	1599
137		Spot	1	Image 1	7	1000000077	1600
155		Spot	1	Image 1	7	1000000078	1601
137		Spot	1	Image 1	7	1000000079	1602
148		Spot	1	Image 1	7	1000000080	1603
148		Spot	1	Image 1	7	1000000081	1604
144		Spot	1	Image 1	7	1000000083	1605
138		Spot	1	Image 1	7	1000000082	1606
137		Spot	1	Image 1	7	1000000084	1607
140		Spot	1	Image 1	7	1000000085	1608
136		Spot	1	Image 1	7	1000000086	1609
146		Spot	1	Image 1	7	1000000087	1610
144		Spot	1	Image 1	7	1000000088	1611
138		Spot	1	Image 1	7	1000000089	1612
139		Spot	1	Image 1	7	1000000090	1613
133		Spot	1	Image 1	7	1000000091	1614
140		Spot	1	Image 1	7	1000000092	1615
138		Spot	1	Image 1	7	1000000093	1616
139		Spot	1	Image 1	7	1000000094	1617
136		Spot	1	Image 1	7	1000000095	1618
139		Spot	1	Image 1	7	1000000096	1620
129		Spot	1	Image 1	7	1000000097	1621
137		Spot	1	Image 1	7	1000000099	1622
129		Spot	1	Image 1	7	1000000100	1623
133		Spot	1	Image 1	7	1000000101	1624
132		Spot	1	Image 1	7	1000000102	1625
131		Spot	1	Image 1	7	1000000103	1626
131		Spot	1	Image 1	7	1000000105	1627
135		Spot	1	Image 1	7	1000000107	1628
133		Spot	1	Image 1	7	1000000106	1629
131		Spot	1	Image 1	7	1000000108	1630
137		Spot	1	Image 1	7	1000000109	1632
137		Spot	1	Image 1	7	1000000110	1633
136		Spot	1	Image 1	7	1000000111	1634
140		Spot	1	Image 1	7	1000000112	1635
132		Spot	1	Image 1	7	1000000242	1636
139		Spot	1	Image 1	7	1000000113	1637
144		Spot	1	Image 1	7	1000000114	1638
137		Spot	1	Image 1	7	1000000115	1639
136		Spot	1	Image 1	7	1000000116	1640
129		Spot	1	Image 1	7	1000000117	1641
128		Spot	1	Image 1	7	1000000118	1642
128		Spot	1	Image 1	7	1000000119	1643
137		Spot	1	Image 1	7	1000000120	1644
139		Spot	1	Image 1	7	1000000121	1645
122		Spot	1	Image 1	7	1000000122	1646
133		Spot	1	Image 1	7	1000000123	1647
127		Spot	1	Image 1	7	1000000124	1648
128		Spot	1	Image 1	7	1000000125	1649
126		Spot	1	Image 1	7	1000000127	1650
127		Spot	1	Image 1	7	1000000126	1651
126		Spot	1	Image 1	7	1000000128	1652
140		Spot	1	Image 1	7	1000000129	1653
133		Spot	1	Image 1	7	1000000130	1654
130		Spot	1	Image 1	7	1000000131	1655
133		Spot	1	Image 1	7	1000000133	1656
128		Spot	1	Image 1	7	1000000134	1657
125		Spot	1	Image 1	7	1000000135	1658
132		Spot	1	Image 1	7	1000000136	1659
126		Spot	1	Image 1	7	1000000137	1660
132		Spot	1	Image 1	7	1000000141	1661
134		Spot	1	Image 1	7	1000000138	1662
131		Spot	1	Image 1	7	1000000139	1663
127		Spot	1	Image 1	7	1000000140	1664
127		Spot	1	Image 1	7	1000000142	1665
127		Spot	1	Image 1	7	1000000143	1666
125		Spot	1	Image 1	7	1000000144	1667
121		Spot	1	Image 1	7	1000000243	1668
135		Spot	1	Image 1	7	1000000145	1669
128		Spot	1	Image 1	7	1000000146	1670
121		Spot	1	Image 1	7	1000000147	1671
133		Spot	1	Image 1	7	1000000148	1672
135		Spot	1	Image 1	7	1000000149	1673
129		Spot	1	Image 1	7	1000000150	1674
117		Spot	1	Image 1	7	1000000151	1677
124		Spot	1	Image 1	7	1000000152	1678
126		Spot	1	Image 1	7	1000000153	1679
121		Spot	1	Image 1	7	1000000247	1680
127		Spot	1	Image 1	7	1000000229	1681
127		Spot	1	Image 1	7	1000000154	1682
131		Spot	1	Image 1	7	1000000156	1683
136		Spot	1	Image 1	7	1000000157	1684
131		Spot	1	Image 1	7	1000000158	1685
138		Spot	1	Image 1	7	1000000159	1686
133		Spot	1	Image 1	7	1000000160	1687
129		Spot	1	Image 1	7	1000000162	1688
131		Spot	1	Image 1	7	1000000161	1689
131		Spot	1	Image 1	7	1000000163	1690
134		Spot	1	Image 1	7	1000000164	1691
130		Spot	1	Image 1	7	1000000165	1692
133		Spot	1	Image 1	7	1000000166	1693
127		Spot	1	Image 1	7	1000000168	1694
134		Spot	1	Image 1	7	1000000167	1695
129		Spot	1	Image 1	7	1000000170	1696
128		Spot	1	Image 1	7	1000000169	1697
134		Spot	1	Image 1	7	1000000171	1698
136		Spot	1	Image 1	7	1000000172	1699
132		Spot	1	Image 1	7	1000000173	1700
132		Spot	1	Image 1	7	1000000174	1701
133		Spot	1	Image 1	7	1000000175	1702
124		Spot	1	Image 1	7	1000000176	1703
134		Spot	1	Image 1	7	1000000178	1704
122		Spot	1	Image 1	7	1000000177	1705
135		Spot	1	Image 1	7	1000000179	1706
137		Spot	1	Image 1	7	1000000180	1707
133		Spot	1	Image 1	7	1000000181	1708
140		Spot	1	Image 1	7	1000000182	1709
129		Spot	1	Image 1	7	1000000183	1710
129		Spot	1	Image 1	7	1000000184	1711
139		Spot	1	Image 1	7	1000000185	1712
134		Spot	1	Image 1	7	1000000249	1713
134		Spot	1	Image 1	7	1000000186	1714
136		Spot	1	Image 1	7	1000000187	1715
131		Spot	1	Image 1	7	1000000188	1716
135		Spot	1	Image 1	7	1000000189	1717
130		Spot	1	Image 1	7	1000000190	1718
126		Spot	1	Image 1	7	1000000191	1719
138		Spot	1	Image 1	7	1000000193	1720
128		Spot	1	Image 1	7	1000000192	1721
130		Spot	1	Image 1	7	1000000194	1722
128		Spot	1	Image 1	7	1000000195	1724
130		Spot	1	Image 1	7	1000000197	1725
129		Spot	1	Image 1	7	1000000241	1726
125		Spot	1	Image 1	7	1000000199	1727
131		Spot	1	Image 1	7	1000000198	1728
132		Spot	1	Image 1	7	1000000200	1729
127		Spot	1	Image 1	7	1000000202	1730
132		Spot	1	Image 1	7	1000000203	1731
129		Spot	1	Image 1	7	1000000205	1732
132		Spot	1	Image 1	7	1000000206	1733
130		Spot	1	Image 1	7	1000000207	1734
132		Spot	1	Image 1	7	1000000208	1735
125		Spot	1	Image 1	7	1000000209	1736
130		Spot	1	Image 1	7	1000000211	1737
126		Spot	1	Image 1	7	1000000210	1738
129		Spot	1	Image 1	7	1000000212	1739
128		Spot	1	Image 1	7	1000000213	1740
125		Spot	1	Image 1	7	1000000214	1741
133		Spot	1	Image 1	7	1000000215	1742
124		Spot	1	Image 1	7	1000000216	1743
128		Spot	1	Image 1	7	1000000217	1744
130		Spot	1	Image 1	7	1000000218	1745
137		Spot	1	Image 1	7	1000000219	1746
137		Spot	1	Image 1	7	1000000244	1747
137		Spot	1	Image 1	7	1000000220	1748
135		Spot	1	Image 1	7	1000000221	1749
128		Spot	1	Image 1	7	1000000222	1750
130		Spot	1	Image 1	7	1000000223	1751
128		Spot	1	Image 1	7	1000000224	1752
124		Spot	1	Image 1	7	1000000225	1753
127		Spot	1	Image 1	7	1000000155	1754
121		Spot	1	Image 1	7	1000000226	1755
125		Spot	1	Image 1	7	1000000227	1756
126		Spot	1	Image 1	7	1000000228	1757
127		Spot	1	Image 1	7	1000000232	1758
129		Spot	1	Image 1	7	1000000231	1759
127		Spot	1	Image 1	7	1000000233	1760
123		Spot	1	Image 1	7	1000000234	1761
118		Spot	1	Image 1	7	1000000235	1762
126		Spot	1	Image 1	7	1000000236	1763
133		Spot	1	Image 1	7	1000000237	1764
126		Spot	1	Image 1	7	1000000238	1765
127		Spot	1	Image 1	7	1000000239	1766
137		Spot	1	Image 1	8	1000000250	1767
138		Spot	1	Image 1	8	1000000000	1768
127		Spot	1	Image 1	8	1000000001	1769
129		Spot	1	Image 1	8	1000000002	1770
140		Spot	1	Image 1	8	1000000003	1771
135		Spot	1	Image 1	8	1000000004	1772
130		Spot	1	Image 1	8	1000000005	1773
137		Spot	1	Image 1	8	1000000006	1774
128		Spot	1	Image 1	8	1000000007	1775
127		Spot	1	Image 1	8	1000000008	1776
132		Spot	1	Image 1	8	1000000009	1777
133		Spot	1	Image 1	8	1000000010	1778
136		Spot	1	Image 1	8	1000000012	1779
137		Spot	1	Image 1	8	1000000011	1780
127		Spot	1	Image 1	8	1000000057	1781
132		Spot	1	Image 1	8	1000000013	1782
139		Spot	1	Image 1	8	1000000014	1783
136		Spot	1	Image 1	8	1000000016	1784
140		Spot	1	Image 1	8	1000000017	1785
151		Spot	1	Image 1	8	1000000018	1786
157		Spot	1	Image 1	8	1000000019	1787
153		Spot	1	Image 1	8	1000000021	1788
138		Spot	1	Image 1	8	1000000022	1789
130		Spot	1	Image 1	8	1000000020	1790
134		Spot	1	Image 1	8	1000000251	1791
129		Spot	1	Image 1	8	1000000023	1792
127		Spot	1	Image 1	8	1000000246	1793
131		Spot	1	Image 1	8	1000000024	1795
138		Spot	1	Image 1	8	1000000025	1796
141		Spot	1	Image 1	8	1000000026	1797
144		Spot	1	Image 1	8	1000000027	1798
144		Spot	1	Image 1	8	1000000028	1799
132		Spot	1	Image 1	8	1000000240	1800
135		Spot	1	Image 1	8	1000000029	1801
129		Spot	1	Image 1	8	1000000030	1802
139		Spot	1	Image 1	8	1000000032	1803
136		Spot	1	Image 1	8	1000000031	1804
149		Spot	1	Image 1	8	1000000033	1805
133		Spot	1	Image 1	8	1000000245	1806
160		Spot	1	Image 1	8	1000000034	1807
133		Spot	1	Image 1	8	1000000035	1808
136		Spot	1	Image 1	8	1000000036	1809
132		Spot	1	Image 1	8	1000000037	1810
132		Spot	1	Image 1	8	1000000038	1811
137		Spot	1	Image 1	8	1000000039	1812
128		Spot	1	Image 1	8	1000000040	1813
132		Spot	1	Image 1	8	1000000041	1814
140		Spot	1	Image 1	8	1000000042	1815
138		Spot	1	Image 1	8	1000000043	1816
125		Spot	1	Image 1	8	1000000044	1817
129		Spot	1	Image 1	8	1000000046	1818
134		Spot	1	Image 1	8	1000000045	1819
139		Spot	1	Image 1	8	1000000047	1820
136		Spot	1	Image 1	8	1000000048	1822
132		Spot	1	Image 1	8	1000000049	1823
134		Spot	1	Image 1	8	1000000050	1825
134		Spot	1	Image 1	8	1000000051	1826
143		Spot	1	Image 1	8	1000000052	1827
128		Spot	1	Image 1	8	1000000053	1828
133		Spot	1	Image 1	8	1000000055	1829
131		Spot	1	Image 1	8	1000000056	1830
134		Spot	1	Image 1	8	1000000054	1831
131		Spot	1	Image 1	8	1000000058	1832
154		Spot	1	Image 1	8	1000000059	1833
132		Spot	1	Image 1	8	1000000060	1834
137		Spot	1	Image 1	8	1000000061	1835
133		Spot	1	Image 1	8	1000000062	1836
133		Spot	1	Image 1	8	1000000063	1838
136		Spot	1	Image 1	8	1000000064	1839
137		Spot	1	Image 1	8	1000000065	1840
127		Spot	1	Image 1	8	1000000066	1841
131		Spot	1	Image 1	8	1000000067	1842
126		Spot	1	Image 1	8	1000000068	1843
137		Spot	1	Image 1	8	1000000104	1844
156		Spot	1	Image 1	8	1000000069	1845
140		Spot	1	Image 1	8	1000000070	1846
141		Spot	1	Image 1	8	1000000071	1847
136		Spot	1	Image 1	8	1000000072	1848
138		Spot	1	Image 1	8	1000000073	1849
135		Spot	1	Image 1	8	1000000074	1850
138		Spot	1	Image 1	8	1000000075	1851
140		Spot	1	Image 1	8	1000000076	1852
136		Spot	1	Image 1	8	1000000077	1853
140		Spot	1	Image 1	8	1000000078	1854
137		Spot	1	Image 1	8	1000000079	1855
133		Spot	1	Image 1	8	1000000080	1856
136		Spot	1	Image 1	8	1000000081	1857
136		Spot	1	Image 1	8	1000000082	1858
146		Spot	1	Image 1	8	1000000083	1859
138		Spot	1	Image 1	8	1000000084	1860
148		Spot	1	Image 1	8	1000000085	1861
141		Spot	1	Image 1	8	1000000086	1862
145		Spot	1	Image 1	8	1000000087	1863
142		Spot	1	Image 1	8	1000000088	1864
152		Spot	1	Image 1	8	1000000089	1865
127		Spot	1	Image 1	8	1000000091	1866
150		Spot	1	Image 1	8	1000000090	1867
133		Spot	1	Image 1	8	1000000092	1868
140		Spot	1	Image 1	8	1000000094	1869
134		Spot	1	Image 1	8	1000000093	1870
146		Spot	1	Image 1	8	1000000095	1871
135		Spot	1	Image 1	8	1000000096	1873
125		Spot	1	Image 1	8	1000000097	1874
138		Spot	1	Image 1	8	1000000098	1875
130		Spot	1	Image 1	8	1000000099	1876
129		Spot	1	Image 1	8	1000000100	1877
133		Spot	1	Image 1	8	1000000101	1878
130		Spot	1	Image 1	8	1000000102	1879
133		Spot	1	Image 1	8	1000000103	1880
131		Spot	1	Image 1	8	1000000105	1881
134		Spot	1	Image 1	8	1000000106	1882
146		Spot	1	Image 1	8	1000000108	1883
133		Spot	1	Image 1	8	1000000109	1886
127		Spot	1	Image 1	8	1000000110	1887
137		Spot	1	Image 1	8	1000000111	1888
136		Spot	1	Image 1	8	1000000112	1889
135		Spot	1	Image 1	8	1000000242	1890
135		Spot	1	Image 1	8	1000000113	1891
134		Spot	1	Image 1	8	1000000114	1892
133		Spot	1	Image 1	8	1000000115	1893
126		Spot	1	Image 1	8	1000000116	1894
127		Spot	1	Image 1	8	1000000117	1895
128		Spot	1	Image 1	8	1000000118	1896
135		Spot	1	Image 1	8	1000000119	1897
135		Spot	1	Image 1	8	1000000120	1898
152		Spot	1	Image 1	8	1000000121	1899
127		Spot	1	Image 1	8	1000000122	1900
135		Spot	1	Image 1	8	1000000123	1901
129		Spot	1	Image 1	8	1000000124	1902
128		Spot	1	Image 1	8	1000000125	1903
126		Spot	1	Image 1	8	1000000126	1904
131		Spot	1	Image 1	8	1000000127	1905
122		Spot	1	Image 1	8	1000000128	1906
129		Spot	1	Image 1	8	1000000129	1907
131		Spot	1	Image 1	8	1000000130	1908
125		Spot	1	Image 1	8	1000000131	1909
123		Spot	1	Image 1	8	1000000134	1910
143		Spot	1	Image 1	8	1000000133	1911
131		Spot	1	Image 1	8	1000000135	1912
132		Spot	1	Image 1	8	1000000136	1913
132		Spot	1	Image 1	8	1000000137	1914
126		Spot	1	Image 1	8	1000000141	1915
129		Spot	1	Image 1	8	1000000138	1916
135		Spot	1	Image 1	8	1000000139	1917
134		Spot	1	Image 1	8	1000000140	1918
124		Spot	1	Image 1	8	1000000142	1919
129		Spot	1	Image 1	8	1000000143	1920
121		Spot	1	Image 1	8	1000000243	1921
136		Spot	1	Image 1	8	1000000144	1922
125		Spot	1	Image 1	8	1000000145	1923
127		Spot	1	Image 1	8	1000000146	1924
125		Spot	1	Image 1	8	1000000147	1925
123		Spot	1	Image 1	8	1000000148	1926
130		Spot	1	Image 1	8	1000000149	1927
124		Spot	1	Image 1	8	1000000150	1928
120		Spot	1	Image 1	8	1000000151	1930
129		Spot	1	Image 1	8	1000000152	1931
131		Spot	1	Image 1	8	1000000153	1932
133		Spot	1	Image 1	8	1000000229	1933
122		Spot	1	Image 1	8	1000000154	1934
136		Spot	1	Image 1	8	1000000156	1935
146		Spot	1	Image 1	8	1000000157	1936
130		Spot	1	Image 1	8	1000000158	1937
133		Spot	1	Image 1	8	1000000159	1938
132		Spot	1	Image 1	8	1000000160	1939
130		Spot	1	Image 1	8	1000000161	1940
149		Spot	1	Image 1	8	1000000162	1941
129		Spot	1	Image 1	8	1000000163	1942
139		Spot	1	Image 1	8	1000000164	1943
125		Spot	1	Image 1	8	1000000165	1944
138		Spot	1	Image 1	8	1000000166	1945
127		Spot	1	Image 1	8	1000000168	1946
134		Spot	1	Image 1	8	1000000167	1947
129		Spot	1	Image 1	8	1000000169	1948
125		Spot	1	Image 1	8	1000000170	1949
122		Spot	1	Image 1	8	1000000171	1950
135		Spot	1	Image 1	8	1000000172	1951
134		Spot	1	Image 1	8	1000000173	1952
130		Spot	1	Image 1	8	1000000174	1953
135		Spot	1	Image 1	8	1000000175	1954
130		Spot	1	Image 1	8	1000000176	1955
127		Spot	1	Image 1	8	1000000177	1956
133		Spot	1	Image 1	8	1000000178	1957
127		Spot	1	Image 1	8	1000000179	1958
135		Spot	1	Image 1	8	1000000180	1959
135		Spot	1	Image 1	8	1000000181	1960
134		Spot	1	Image 1	8	1000000182	1961
130		Spot	1	Image 1	8	1000000183	1962
134		Spot	1	Image 1	8	1000000184	1963
132		Spot	1	Image 1	8	1000000185	1964
138		Spot	1	Image 1	8	1000000186	1965
131		Spot	1	Image 1	8	1000000187	1966
131		Spot	1	Image 1	8	1000000223	1967
130		Spot	1	Image 1	8	1000000188	1968
129		Spot	1	Image 1	8	1000000189	1969
126		Spot	1	Image 1	8	1000000252	1970
126		Spot	1	Image 1	8	1000000191	1971
135		Spot	1	Image 1	8	1000000193	1972
131		Spot	1	Image 1	8	1000000192	1973
135		Spot	1	Image 1	8	1000000194	1974
129		Spot	1	Image 1	8	1000000195	1976
128		Spot	1	Image 1	8	1000000197	1977
122		Spot	1	Image 1	8	1000000199	1978
135		Spot	1	Image 1	8	1000000241	1979
131		Spot	1	Image 1	8	1000000198	1980
129		Spot	1	Image 1	8	1000000200	1981
132		Spot	1	Image 1	8	1000000202	1982
125		Spot	1	Image 1	8	1000000201	1983
134		Spot	1	Image 1	8	1000000203	1984
127		Spot	1	Image 1	8	1000000205	1986
123		Spot	1	Image 1	8	1000000206	1987
124		Spot	1	Image 1	8	1000000207	1988
125		Spot	1	Image 1	8	1000000208	1989
125		Spot	1	Image 1	8	1000000209	1990
129		Spot	1	Image 1	8	1000000211	1991
126		Spot	1	Image 1	8	1000000210	1992
127		Spot	1	Image 1	8	1000000212	1993
134		Spot	1	Image 1	8	1000000213	1994
123		Spot	1	Image 1	8	1000000214	1995
125		Spot	1	Image 1	8	1000000215	1996
129		Spot	1	Image 1	8	1000000216	1997
140		Spot	1	Image 1	8	1000000217	1998
136		Spot	1	Image 1	8	1000000218	1999
130		Spot	1	Image 1	8	1000000219	2000
135		Spot	1	Image 1	8	1000000244	2001
132		Spot	1	Image 1	8	1000000220	2002
129		Spot	1	Image 1	8	1000000221	2003
135		Spot	1	Image 1	8	1000000222	2004
127		Spot	1	Image 1	8	1000000224	2005
126		Spot	1	Image 1	8	1000000225	2006
125		Spot	1	Image 1	8	1000000155	2007
117		Spot	1	Image 1	8	1000000227	2008
119		Spot	1	Image 1	8	1000000226	2009
123		Spot	1	Image 1	8	1000000228	2010
122		Spot	1	Image 1	8	1000000232	2011
120		Spot	1	Image 1	8	1000000231	2012
123		Spot	1	Image 1	8	1000000235	2013
119		Spot	1	Image 1	8	1000000233	2014
126		Spot	1	Image 1	8	1000000234	2015
131		Spot	1	Image 1	8	1000000236	2016
123		Spot	1	Image 1	8	1000000237	2017
125		Spot	1	Image 1	8	1000000238	2018
123		Spot	1	Image 1	8	1000000239	2019
132		Spot	1	Image 1	9	1000000250	2020
135		Spot	1	Image 1	9	1000000000	2021
135		Spot	1	Image 1	9	1000000001	2022
135		Spot	1	Image 1	9	1000000002	2023
136		Spot	1	Image 1	9	1000000003	2024
129		Spot	1	Image 1	9	1000000004	2025
140		Spot	1	Image 1	9	1000000005	2026
139		Spot	1	Image 1	9	1000000006	2027
132		Spot	1	Image 1	9	1000000007	2028
134		Spot	1	Image 1	9	1000000009	2029
127		Spot	1	Image 1	9	1000000010	2030
137		Spot	1	Image 1	9	1000000012	2031
152		Spot	1	Image 1	9	1000000011	2032
131		Spot	1	Image 1	9	1000000057	2033
128		Spot	1	Image 1	9	1000000013	2034
137		Spot	1	Image 1	9	1000000014	2035
133		Spot	1	Image 1	9	1000000016	2036
142		Spot	1	Image 1	9	1000000017	2037
141		Spot	1	Image 1	9	1000000018	2038
145		Spot	1	Image 1	9	1000000019	2039
138		Spot	1	Image 1	9	1000000021	2040
141		Spot	1	Image 1	9	1000000020	2041
144		Spot	1	Image 1	9	1000000022	2042
141		Spot	1	Image 1	9	1000000251	2043
133		Spot	1	Image 1	9	1000000023	2044
134		Spot	1	Image 1	9	1000000246	2045
130		Spot	1	Image 1	9	1000000024	2047
153		Spot	1	Image 1	9	1000000025	2048
136		Spot	1	Image 1	9	1000000026	2049
140		Spot	1	Image 1	9	1000000027	2050
132		Spot	1	Image 1	9	1000000028	2051
128		Spot	1	Image 1	9	1000000240	2052
137		Spot	1	Image 1	9	1000000029	2053
133		Spot	1	Image 1	9	1000000030	2054
150		Spot	1	Image 1	9	1000000031	2055
129		Spot	1	Image 1	9	1000000032	2056
140		Spot	1	Image 1	9	1000000033	2057
130		Spot	1	Image 1	9	1000000245	2058
154		Spot	1	Image 1	9	1000000034	2059
143		Spot	1	Image 1	9	1000000035	2060
133		Spot	1	Image 1	9	1000000037	2061
134		Spot	1	Image 1	9	1000000036	2062
126		Spot	1	Image 1	9	1000000038	2063
132		Spot	1	Image 1	9	1000000039	2064
132		Spot	1	Image 1	9	1000000040	2065
147		Spot	1	Image 1	9	1000000041	2066
128		Spot	1	Image 1	9	1000000042	2067
134		Spot	1	Image 1	9	1000000043	2068
128		Spot	1	Image 1	9	1000000044	2069
136		Spot	1	Image 1	9	1000000045	2070
129		Spot	1	Image 1	9	1000000046	2071
[truncated: 7,506 more rows]
