# Supplementary material for: Protocol for real-time monitoring of CD8+ T and myeloid cell behavior in human high-grade serous ovarian cancer slices
Source: STAR Protoc. 2024 Jun 2;5(2):103102. doi: 10.1016/j.xpro.2024.103102 (PMC11179100; doi:10.1016/j.xpro.2024.103102)
Supplement: Data S3. Files for testing the R script, quantification and statistical analysis step 2 [file mmc3.zip › Test files/Slice2_a/__Intensity_Center_Ch=2_Img=1.csv]

Intensity Center Ch=2 Img=1
====================
Intensity Center	Unit	Category	Channel	Image	Time	TrackID	ID
162		Spot	2	Image 1	1	1000000000	0
376		Spot	2	Image 1	1	1000000001	1
165		Spot	2	Image 1	1	1000000002	2
148		Spot	2	Image 1	1	1000000003	3
173		Spot	2	Image 1	1	1000000004	4
151		Spot	2	Image 1	1	1000000005	5
182		Spot	2	Image 1	1	1000000006	6
148		Spot	2	Image 1	1	1000000007	7
286		Spot	2	Image 1	1	1000000008	8
142		Spot	2	Image 1	1	1000000009	9
332		Spot	2	Image 1	1	1000000010	10
134		Spot	2	Image 1	1	1000000011	11
187		Spot	2	Image 1	1	1000000012	12
454		Spot	2	Image 1	1	1000000013	13
379		Spot	2	Image 1	1	1000000014	14
418		Spot	2	Image 1	1	1000000015	15
146		Spot	2	Image 1	1	1000000016	16
148		Spot	2	Image 1	1	1000000017	17
187		Spot	2	Image 1	1	1000000018	18
154		Spot	2	Image 1	1	1000000019	19
276		Spot	2	Image 1	1	1000000020	20
296		Spot	2	Image 1	1	1000000021	21
156		Spot	2	Image 1	1	1000000022	22
194		Spot	2	Image 1	1	1000000023	23
146		Spot	2	Image 1	1	1000000024	24
199		Spot	2	Image 1	1	1000000025	25
136		Spot	2	Image 1	1	1000000026	26
149		Spot	2	Image 1	1	1000000027	27
217		Spot	2	Image 1	1	1000000028	28
153		Spot	2	Image 1	1	1000000029	29
144		Spot	2	Image 1	1	1000000030	30
368		Spot	2	Image 1	1	1000000031	31
151		Spot	2	Image 1	1	1000000032	32
159		Spot	2	Image 1	1	1000000033	33
173		Spot	2	Image 1	1	1000000034	34
174		Spot	2	Image 1	1	1000000035	35
300		Spot	2	Image 1	1	1000000036	36
379		Spot	2	Image 1	1	1000000037	37
131		Spot	2	Image 1	1	1000000038	38
646		Spot	2	Image 1	1	1000000039	39
137		Spot	2	Image 1	1	1000000040	40
136		Spot	2	Image 1	1	1000000041	41
157		Spot	2	Image 1	1	1000000042	42
159		Spot	2	Image 1	1	1000000043	43
142		Spot	2	Image 1	1	1000000044	44
193		Spot	2	Image 1	1	1000000045	45
353		Spot	2	Image 1	1	1000000046	46
170		Spot	2	Image 1	1	1000000047	47
157		Spot	2	Image 1	1	1000000048	49
478		Spot	2	Image 1	1	1000000049	50
240		Spot	2	Image 1	1	1000000050	52
271		Spot	2	Image 1	1	1000000051	53
156		Spot	2	Image 1	1	1000000052	54
407		Spot	2	Image 1	1	1000000053	55
147		Spot	2	Image 1	1	1000000054	56
154		Spot	2	Image 1	1	1000000055	57
153		Spot	2	Image 1	1	1000000056	58
654		Spot	2	Image 1	1	1000000057	59
489		Spot	2	Image 1	1	1000000058	60
134		Spot	2	Image 1	1	1000000059	61
141		Spot	2	Image 1	1	1000000060	62
137		Spot	2	Image 1	1	1000000061	63
127		Spot	2	Image 1	1	1000000062	64
145		Spot	2	Image 1	1	1000000063	65
144		Spot	2	Image 1	1	1000000064	66
147		Spot	2	Image 1	1	1000000065	67
160		Spot	2	Image 1	1	1000000066	68
150		Spot	2	Image 1	1	1000000067	69
173		Spot	2	Image 1	1	1000000068	70
148		Spot	2	Image 1	1	1000000069	71
160		Spot	2	Image 1	1	1000000070	72
132		Spot	2	Image 1	1	1000000071	73
141		Spot	2	Image 1	1	1000000072	74
150		Spot	2	Image 1	1	1000000073	75
175		Spot	2	Image 1	1	1000000074	76
176		Spot	2	Image 1	1	1000000075	77
150		Spot	2	Image 1	1	1000000076	78
154		Spot	2	Image 1	1	1000000077	79
197		Spot	2	Image 1	1	1000000078	81
289		Spot	2	Image 1	1	1000000079	82
312		Spot	2	Image 1	1	1000000080	83
575		Spot	2	Image 1	1	1000000081	84
145		Spot	2	Image 1	1	1000000082	85
277		Spot	2	Image 1	1	1000000083	86
156		Spot	2	Image 1	1	1000000084	87
179		Spot	2	Image 1	1	1000000085	88
351		Spot	2	Image 1	1	1000000086	89
152		Spot	2	Image 1	1	1000000087	90
173		Spot	2	Image 1	1	1000000088	91
439		Spot	2	Image 1	1	1000000089	92
220		Spot	2	Image 1	1	1000000090	93
197		Spot	2	Image 1	1	1000000091	94
144		Spot	2	Image 1	1	1000000092	95
150		Spot	2	Image 1	1	1000000093	96
155		Spot	2	Image 1	1	1000000094	97
338		Spot	2	Image 1	1	1000000095	98
149		Spot	2	Image 1	1	1000000096	100
139		Spot	2	Image 1	1	1000000097	101
130		Spot	2	Image 1	1	1000000098	102
142		Spot	2	Image 1	1	1000000099	103
123		Spot	2	Image 1	1	1000000100	104
135		Spot	2	Image 1	1	1000000101	105
132		Spot	2	Image 1	1	1000000102	106
139		Spot	2	Image 1	1	1000000103	107
136		Spot	2	Image 1	1	1000000104	108
142		Spot	2	Image 1	1	1000000105	109
129		Spot	2	Image 1	1	1000000106	110
149		Spot	2	Image 1	1	1000000107	111
135		Spot	2	Image 1	1	1000000108	112
136		Spot	2	Image 1	1	1000000109	115
129		Spot	2	Image 1	1	1000000110	116
439		Spot	2	Image 1	1	1000000111	117
770		Spot	2	Image 1	1	1000000112	118
887		Spot	2	Image 1	1	1000000113	119
168		Spot	2	Image 1	1	1000000114	120
116		Spot	2	Image 1	1	1000000115	121
147		Spot	2	Image 1	1	1000000116	122
186		Spot	2	Image 1	1	1000000117	123
345		Spot	2	Image 1	1	1000000118	124
264		Spot	2	Image 1	1	1000000119	125
417		Spot	2	Image 1	1	1000000120	126
801		Spot	2	Image 1	1	1000000121	127
645		Spot	2	Image 1	1	1000000122	128
126		Spot	2	Image 1	1	1000000123	129
217		Spot	2	Image 1	1	1000000124	130
364		Spot	2	Image 1	1	1000000125	131
181		Spot	2	Image 1	1	1000000126	132
695		Spot	2	Image 1	1	1000000127	133
310		Spot	2	Image 1	1	1000000128	134
148		Spot	2	Image 1	1	1000000129	135
151		Spot	2	Image 1	1	1000000130	136
154		Spot	2	Image 1	1	1000000131	137
469		Spot	2	Image 1	1	1000000132	138
135		Spot	2	Image 1	1	1000000133	139
277		Spot	2	Image 1	1	1000000134	140
218		Spot	2	Image 1	1	1000000135	141
192		Spot	2	Image 1	1	1000000136	142
137		Spot	2	Image 1	1	1000000137	143
358		Spot	2	Image 1	1	1000000138	144
402		Spot	2	Image 1	1	1000000139	145
572		Spot	2	Image 1	1	1000000140	146
132		Spot	2	Image 1	1	1000000141	147
264		Spot	2	Image 1	1	1000000142	148
218		Spot	2	Image 1	1	1000000143	149
420		Spot	2	Image 1	1	1000000144	150
330		Spot	2	Image 1	1	1000000145	151
278		Spot	2	Image 1	1	1000000146	152
260		Spot	2	Image 1	1	1000000147	153
195		Spot	2	Image 1	1	1000000148	154
155		Spot	2	Image 1	1	1000000149	155
158		Spot	2	Image 1	1	1000000150	156
229		Spot	2	Image 1	1	1000000151	158
247		Spot	2	Image 1	1	1000000152	159
191		Spot	2	Image 1	1	1000000153	160
190		Spot	2	Image 1	1	1000000154	161
178		Spot	2	Image 1	1	1000000155	162
306		Spot	2	Image 1	1	1000000156	163
157		Spot	2	Image 1	1	1000000157	164
145		Spot	2	Image 1	1	1000000158	165
128		Spot	2	Image 1	1	1000000159	166
129		Spot	2	Image 1	1	1000000160	167
134		Spot	2	Image 1	1	1000000161	168
239		Spot	2	Image 1	1	1000000162	169
323		Spot	2	Image 1	1	1000000163	170
135		Spot	2	Image 1	1	1000000164	171
650		Spot	2	Image 1	1	1000000165	172
141		Spot	2	Image 1	1	1000000166	173
134		Spot	2	Image 1	1	1000000167	174
238		Spot	2	Image 1	1	1000000168	175
521		Spot	2	Image 1	1	1000000169	176
133		Spot	2	Image 1	1	1000000170	177
124		Spot	2	Image 1	1	1000000171	178
522		Spot	2	Image 1	1	1000000172	179
142		Spot	2	Image 1	1	1000000173	180
238		Spot	2	Image 1	1	1000000174	181
134		Spot	2	Image 1	1	1000000175	182
133		Spot	2	Image 1	1	1000000176	183
130		Spot	2	Image 1	1	1000000177	184
124		Spot	2	Image 1	1	1000000178	185
130		Spot	2	Image 1	1	1000000179	186
131		Spot	2	Image 1	1	1000000180	187
132		Spot	2	Image 1	1	1000000181	188
125		Spot	2	Image 1	1	1000000182	189
126		Spot	2	Image 1	1	1000000183	190
134		Spot	2	Image 1	1	1000000184	191
118		Spot	2	Image 1	1	1000000185	192
127		Spot	2	Image 1	1	1000000186	193
132		Spot	2	Image 1	1	1000000187	194
132		Spot	2	Image 1	1	1000000188	195
130		Spot	2	Image 1	1	1000000189	196
133		Spot	2	Image 1	1	1000000190	197
123		Spot	2	Image 1	1	1000000191	198
124		Spot	2	Image 1	1	1000000192	199
145		Spot	2	Image 1	1	1000000193	200
121		Spot	2	Image 1	1	1000000194	201
131		Spot	2	Image 1	1	1000000195	203
283		Spot	2	Image 1	1	1000000196	204
170		Spot	2	Image 1	1	1000000197	205
139		Spot	2	Image 1	1	1000000198	206
166		Spot	2	Image 1	1	1000000199	207
131		Spot	2	Image 1	1	1000000200	208
151		Spot	2	Image 1	1	1000000201	209
228		Spot	2	Image 1	1	1000000202	210
249		Spot	2	Image 1	1	1000000203	211
219		Spot	2	Image 1	1	1000000204	212
196		Spot	2	Image 1	1	1000000205	213
182		Spot	2	Image 1	1	1000000206	214
267		Spot	2	Image 1	1	1000000207	215
140		Spot	2	Image 1	1	1000000208	216
294		Spot	2	Image 1	1	1000000209	217
214		Spot	2	Image 1	1	1000000210	218
359		Spot	2	Image 1	1	1000000211	219
359		Spot	2	Image 1	1	1000000212	220
315		Spot	2	Image 1	1	1000000213	221
336		Spot	2	Image 1	1	1000000214	222
191		Spot	2	Image 1	1	1000000215	223
127		Spot	2	Image 1	1	1000000216	224
127		Spot	2	Image 1	1	1000000217	225
128		Spot	2	Image 1	1	1000000218	226
136		Spot	2	Image 1	1	1000000219	227
134		Spot	2	Image 1	1	1000000220	228
159		Spot	2	Image 1	1	1000000221	229
138		Spot	2	Image 1	1	1000000222	230
127		Spot	2	Image 1	1	1000000223	231
128		Spot	2	Image 1	1	1000000224	232
128		Spot	2	Image 1	1	1000000225	233
235		Spot	2	Image 1	1	1000000226	234
247		Spot	2	Image 1	1	1000000227	235
254		Spot	2	Image 1	1	1000000228	236
129		Spot	2	Image 1	1	1000000229	237
132		Spot	2	Image 1	1	1000000230	238
204		Spot	2	Image 1	1	1000000231	239
223		Spot	2	Image 1	1	1000000232	240
253		Spot	2	Image 1	1	1000000233	241
330		Spot	2	Image 1	1	1000000234	242
156		Spot	2	Image 1	1	1000000235	243
197		Spot	2	Image 1	1	1000000236	244
285		Spot	2	Image 1	1	1000000237	245
225		Spot	2	Image 1	1	1000000238	246
427		Spot	2	Image 1	1	1000000239	247
167		Spot	2	Image 1	2	1000000000	248
151		Spot	2	Image 1	2	1000000002	249
140		Spot	2	Image 1	2	1000000003	250
699		Spot	2	Image 1	2	1000000001	251
188		Spot	2	Image 1	2	1000000004	252
178		Spot	2	Image 1	2	1000000005	253
162		Spot	2	Image 1	2	1000000006	254
135		Spot	2	Image 1	2	1000000007	255
335		Spot	2	Image 1	2	1000000008	256
155		Spot	2	Image 1	2	1000000009	257
402		Spot	2	Image 1	2	1000000010	258
148		Spot	2	Image 1	2	1000000011	259
187		Spot	2	Image 1	2	1000000012	260
481		Spot	2	Image 1	2	1000000013	261
321		Spot	2	Image 1	2	1000000014	262
396		Spot	2	Image 1	2	1000000015	263
144		Spot	2	Image 1	2	1000000016	264
135		Spot	2	Image 1	2	1000000017	265
157		Spot	2	Image 1	2	1000000018	266
147		Spot	2	Image 1	2	1000000019	267
231		Spot	2	Image 1	2	1000000020	268
242		Spot	2	Image 1	2	1000000021	269
177		Spot	2	Image 1	2	1000000022	270
190		Spot	2	Image 1	2	1000000023	271
159		Spot	2	Image 1	2	1000000024	273
184		Spot	2	Image 1	2	1000000025	274
142		Spot	2	Image 1	2	1000000026	275
160		Spot	2	Image 1	2	1000000027	276
212		Spot	2	Image 1	2	1000000028	277
155		Spot	2	Image 1	2	1000000240	278
160		Spot	2	Image 1	2	1000000029	279
156		Spot	2	Image 1	2	1000000030	280
423		Spot	2	Image 1	2	1000000031	281
153		Spot	2	Image 1	2	1000000032	282
148		Spot	2	Image 1	2	1000000033	283
163		Spot	2	Image 1	2	1000000034	284
169		Spot	2	Image 1	2	1000000035	285
281		Spot	2	Image 1	2	1000000036	286
337		Spot	2	Image 1	2	1000000037	287
147		Spot	2	Image 1	2	1000000038	288
636		Spot	2	Image 1	2	1000000039	289
140		Spot	2	Image 1	2	1000000040	290
151		Spot	2	Image 1	2	1000000041	291
160		Spot	2	Image 1	2	1000000042	292
150		Spot	2	Image 1	2	1000000043	293
138		Spot	2	Image 1	2	1000000044	294
313		Spot	2	Image 1	2	1000000046	295
158		Spot	2	Image 1	2	1000000045	296
137		Spot	2	Image 1	2	1000000047	297
149		Spot	2	Image 1	2	1000000048	299
420		Spot	2	Image 1	2	1000000049	300
291		Spot	2	Image 1	2	1000000050	302
259		Spot	2	Image 1	2	1000000051	303
134		Spot	2	Image 1	2	1000000052	304
458		Spot	2	Image 1	2	1000000053	305
135		Spot	2	Image 1	2	1000000055	306
138		Spot	2	Image 1	2	1000000054	307
142		Spot	2	Image 1	2	1000000056	308
596		Spot	2	Image 1	2	1000000057	309
488		Spot	2	Image 1	2	1000000058	310
146		Spot	2	Image 1	2	1000000059	311
135		Spot	2	Image 1	2	1000000060	312
134		Spot	2	Image 1	2	1000000061	313
152		Spot	2	Image 1	2	1000000062	314
145		Spot	2	Image 1	2	1000000063	315
143		Spot	2	Image 1	2	1000000064	316
138		Spot	2	Image 1	2	1000000065	317
174		Spot	2	Image 1	2	1000000067	318
181		Spot	2	Image 1	2	1000000068	319
146		Spot	2	Image 1	2	1000000066	320
154		Spot	2	Image 1	2	1000000069	321
160		Spot	2	Image 1	2	1000000070	322
141		Spot	2	Image 1	2	1000000071	323
157		Spot	2	Image 1	2	1000000072	324
157		Spot	2	Image 1	2	1000000073	325
189		Spot	2	Image 1	2	1000000074	326
168		Spot	2	Image 1	2	1000000075	327
140		Spot	2	Image 1	2	1000000076	328
188		Spot	2	Image 1	2	1000000077	329
185		Spot	2	Image 1	2	1000000078	331
272		Spot	2	Image 1	2	1000000079	332
320		Spot	2	Image 1	2	1000000080	333
520		Spot	2	Image 1	2	1000000081	334
145		Spot	2	Image 1	2	1000000082	335
157		Spot	2	Image 1	2	1000000084	336
312		Spot	2	Image 1	2	1000000083	337
196		Spot	2	Image 1	2	1000000085	338
347		Spot	2	Image 1	2	1000000086	339
141		Spot	2	Image 1	2	1000000087	340
194		Spot	2	Image 1	2	1000000088	341
464		Spot	2	Image 1	2	1000000089	342
242		Spot	2	Image 1	2	1000000090	343
208		Spot	2	Image 1	2	1000000091	344
142		Spot	2	Image 1	2	1000000092	345
152		Spot	2	Image 1	2	1000000093	346
154		Spot	2	Image 1	2	1000000094	347
376		Spot	2	Image 1	2	1000000095	348
138		Spot	2	Image 1	2	1000000096	350
128		Spot	2	Image 1	2	1000000097	351
129		Spot	2	Image 1	2	1000000098	352
138		Spot	2	Image 1	2	1000000099	353
135		Spot	2	Image 1	2	1000000100	354
143		Spot	2	Image 1	2	1000000101	355
138		Spot	2	Image 1	2	1000000102	356
136		Spot	2	Image 1	2	1000000103	357
133		Spot	2	Image 1	2	1000000104	358
133		Spot	2	Image 1	2	1000000105	359
142		Spot	2	Image 1	2	1000000106	360
132		Spot	2	Image 1	2	1000000107	361
137		Spot	2	Image 1	2	1000000108	362
152		Spot	2	Image 1	2	1000000109	365
120		Spot	2	Image 1	2	1000000110	366
395		Spot	2	Image 1	2	1000000111	367
704		Spot	2	Image 1	2	1000000112	368
918		Spot	2	Image 1	2	1000000113	369
203		Spot	2	Image 1	2	1000000114	370
134		Spot	2	Image 1	2	1000000115	371
149		Spot	2	Image 1	2	1000000116	372
144		Spot	2	Image 1	2	1000000117	373
328		Spot	2	Image 1	2	1000000118	374
263		Spot	2	Image 1	2	1000000119	375
395		Spot	2	Image 1	2	1000000120	376
745		Spot	2	Image 1	2	1000000121	377
665		Spot	2	Image 1	2	1000000122	378
148		Spot	2	Image 1	2	1000000123	379
246		Spot	2	Image 1	2	1000000124	380
399		Spot	2	Image 1	2	1000000125	381
186		Spot	2	Image 1	2	1000000126	382
692		Spot	2	Image 1	2	1000000127	383
343		Spot	2	Image 1	2	1000000128	384
140		Spot	2	Image 1	2	1000000129	385
221		Spot	2	Image 1	2	1000000130	386
166		Spot	2	Image 1	2	1000000131	387
419		Spot	2	Image 1	2	1000000132	388
134		Spot	2	Image 1	2	1000000133	389
253		Spot	2	Image 1	2	1000000134	390
206		Spot	2	Image 1	2	1000000135	391
189		Spot	2	Image 1	2	1000000136	392
125		Spot	2	Image 1	2	1000000137	393
262		Spot	2	Image 1	2	1000000138	394
399		Spot	2	Image 1	2	1000000139	395
532		Spot	2	Image 1	2	1000000140	396
143		Spot	2	Image 1	2	1000000141	397
270		Spot	2	Image 1	2	1000000142	398
208		Spot	2	Image 1	2	1000000143	399
422		Spot	2	Image 1	2	1000000144	400
288		Spot	2	Image 1	2	1000000145	401
297		Spot	2	Image 1	2	1000000146	402
287		Spot	2	Image 1	2	1000000147	403
223		Spot	2	Image 1	2	1000000148	404
165		Spot	2	Image 1	2	1000000149	405
172		Spot	2	Image 1	2	1000000150	406
199		Spot	2	Image 1	2	1000000151	408
283		Spot	2	Image 1	2	1000000152	409
180		Spot	2	Image 1	2	1000000153	410
173		Spot	2	Image 1	2	1000000154	411
193		Spot	2	Image 1	2	1000000155	412
335		Spot	2	Image 1	2	1000000156	413
150		Spot	2	Image 1	2	1000000157	414
140		Spot	2	Image 1	2	1000000158	415
137		Spot	2	Image 1	2	1000000159	416
127		Spot	2	Image 1	2	1000000160	417
132		Spot	2	Image 1	2	1000000161	418
248		Spot	2	Image 1	2	1000000162	419
353		Spot	2	Image 1	2	1000000163	420
137		Spot	2	Image 1	2	1000000164	421
603		Spot	2	Image 1	2	1000000165	422
143		Spot	2	Image 1	2	1000000166	423
132		Spot	2	Image 1	2	1000000167	424
213		Spot	2	Image 1	2	1000000168	425
509		Spot	2	Image 1	2	1000000169	426
125		Spot	2	Image 1	2	1000000170	427
147		Spot	2	Image 1	2	1000000171	428
456		Spot	2	Image 1	2	1000000172	429
132		Spot	2	Image 1	2	1000000173	430
257		Spot	2	Image 1	2	1000000174	431
135		Spot	2	Image 1	2	1000000175	432
139		Spot	2	Image 1	2	1000000176	433
132		Spot	2	Image 1	2	1000000178	434
127		Spot	2	Image 1	2	1000000177	435
125		Spot	2	Image 1	2	1000000179	436
125		Spot	2	Image 1	2	1000000180	437
126		Spot	2	Image 1	2	1000000181	438
124		Spot	2	Image 1	2	1000000182	439
137		Spot	2	Image 1	2	1000000183	440
126		Spot	2	Image 1	2	1000000184	441
130		Spot	2	Image 1	2	1000000185	442
139		Spot	2	Image 1	2	1000000186	443
127		Spot	2	Image 1	2	1000000187	444
125		Spot	2	Image 1	2	1000000188	445
124		Spot	2	Image 1	2	1000000189	446
125		Spot	2	Image 1	2	1000000190	447
125		Spot	2	Image 1	2	1000000191	448
132		Spot	2	Image 1	2	1000000192	449
151		Spot	2	Image 1	2	1000000193	450
126		Spot	2	Image 1	2	1000000194	451
139		Spot	2	Image 1	2	1000000195	453
274		Spot	2	Image 1	2	1000000196	454
195		Spot	2	Image 1	2	1000000197	455
136		Spot	2	Image 1	2	1000000241	456
168		Spot	2	Image 1	2	1000000199	457
431		Spot	2	Image 1	2	1000000198	458
133		Spot	2	Image 1	2	1000000200	459
227		Spot	2	Image 1	2	1000000202	460
273		Spot	2	Image 1	2	1000000203	461
204		Spot	2	Image 1	2	1000000204	462
175		Spot	2	Image 1	2	1000000205	463
205		Spot	2	Image 1	2	1000000206	464
238		Spot	2	Image 1	2	1000000207	465
129		Spot	2	Image 1	2	1000000208	466
366		Spot	2	Image 1	2	1000000209	467
206		Spot	2	Image 1	2	1000000210	468
256		Spot	2	Image 1	2	1000000211	469
357		Spot	2	Image 1	2	1000000212	470
298		Spot	2	Image 1	2	1000000213	471
330		Spot	2	Image 1	2	1000000214	472
211		Spot	2	Image 1	2	1000000215	473
137		Spot	2	Image 1	2	1000000216	474
129		Spot	2	Image 1	2	1000000217	475
128		Spot	2	Image 1	2	1000000218	476
137		Spot	2	Image 1	2	1000000219	477
124		Spot	2	Image 1	2	1000000220	478
148		Spot	2	Image 1	2	1000000221	479
125		Spot	2	Image 1	2	1000000222	480
128		Spot	2	Image 1	2	1000000223	481
130		Spot	2	Image 1	2	1000000224	482
122		Spot	2	Image 1	2	1000000225	483
244		Spot	2	Image 1	2	1000000226	484
220		Spot	2	Image 1	2	1000000227	485
119		Spot	2	Image 1	2	1000000230	486
241		Spot	2	Image 1	2	1000000228	487
130		Spot	2	Image 1	2	1000000229	488
207		Spot	2	Image 1	2	1000000231	489
211		Spot	2	Image 1	2	1000000232	490
226		Spot	2	Image 1	2	1000000233	491
346		Spot	2	Image 1	2	1000000234	492
176		Spot	2	Image 1	2	1000000235	493
191		Spot	2	Image 1	2	1000000236	494
312		Spot	2	Image 1	2	1000000237	495
205		Spot	2	Image 1	2	1000000238	496
444		Spot	2	Image 1	2	1000000239	497
212		Spot	2	Image 1	3	1000000000	498
452		Spot	2	Image 1	3	1000000001	499
144		Spot	2	Image 1	3	1000000002	500
137		Spot	2	Image 1	3	1000000003	501
154		Spot	2	Image 1	3	1000000004	502
174		Spot	2	Image 1	3	1000000005	503
163		Spot	2	Image 1	3	1000000006	504
153		Spot	2	Image 1	3	1000000007	505
317		Spot	2	Image 1	3	1000000008	506
157		Spot	2	Image 1	3	1000000009	507
350		Spot	2	Image 1	3	1000000010	508
136		Spot	2	Image 1	3	1000000011	509
192		Spot	2	Image 1	3	1000000012	510
467		Spot	2	Image 1	3	1000000013	511
349		Spot	2	Image 1	3	1000000014	512
454		Spot	2	Image 1	3	1000000015	513
138		Spot	2	Image 1	3	1000000016	514
157		Spot	2	Image 1	3	1000000017	515
164		Spot	2	Image 1	3	1000000018	516
150		Spot	2	Image 1	3	1000000019	517
227		Spot	2	Image 1	3	1000000021	518
215		Spot	2	Image 1	3	1000000020	519
151		Spot	2	Image 1	3	1000000022	520
191		Spot	2	Image 1	3	1000000023	521
147		Spot	2	Image 1	3	1000000024	523
202		Spot	2	Image 1	3	1000000025	524
158		Spot	2	Image 1	3	1000000026	525
154		Spot	2	Image 1	3	1000000027	526
298		Spot	2	Image 1	3	1000000028	527
148		Spot	2	Image 1	3	1000000240	528
177		Spot	2	Image 1	3	1000000029	529
155		Spot	2	Image 1	3	1000000030	530
411		Spot	2	Image 1	3	1000000031	531
141		Spot	2	Image 1	3	1000000032	532
149		Spot	2	Image 1	3	1000000033	533
156		Spot	2	Image 1	3	1000000034	534
173		Spot	2	Image 1	3	1000000035	535
284		Spot	2	Image 1	3	1000000036	536
323		Spot	2	Image 1	3	1000000037	537
136		Spot	2	Image 1	3	1000000038	538
601		Spot	2	Image 1	3	1000000039	539
134		Spot	2	Image 1	3	1000000040	540
138		Spot	2	Image 1	3	1000000041	541
166		Spot	2	Image 1	3	1000000042	542
154		Spot	2	Image 1	3	1000000043	543
133		Spot	2	Image 1	3	1000000044	544
346		Spot	2	Image 1	3	1000000046	545
172		Spot	2	Image 1	3	1000000045	546
132		Spot	2	Image 1	3	1000000047	547
138		Spot	2	Image 1	3	1000000048	549
413		Spot	2	Image 1	3	1000000049	550
295		Spot	2	Image 1	3	1000000050	552
275		Spot	2	Image 1	3	1000000051	553
136		Spot	2	Image 1	3	1000000052	554
392		Spot	2	Image 1	3	1000000053	555
160		Spot	2	Image 1	3	1000000055	556
147		Spot	2	Image 1	3	1000000054	557
152		Spot	2	Image 1	3	1000000056	558
534		Spot	2	Image 1	3	1000000057	559
414		Spot	2	Image 1	3	1000000058	560
142		Spot	2	Image 1	3	1000000059	561
153		Spot	2	Image 1	3	1000000060	562
142		Spot	2	Image 1	3	1000000061	563
150		Spot	2	Image 1	3	1000000062	564
155		Spot	2	Image 1	3	1000000063	565
149		Spot	2	Image 1	3	1000000064	566
139		Spot	2	Image 1	3	1000000065	567
158		Spot	2	Image 1	3	1000000067	568
174		Spot	2	Image 1	3	1000000068	569
130		Spot	2	Image 1	3	1000000066	570
142		Spot	2	Image 1	3	1000000069	571
157		Spot	2	Image 1	3	1000000070	572
150		Spot	2	Image 1	3	1000000071	573
142		Spot	2	Image 1	3	1000000072	574
178		Spot	2	Image 1	3	1000000073	575
185		Spot	2	Image 1	3	1000000074	576
166		Spot	2	Image 1	3	1000000075	577
178		Spot	2	Image 1	3	1000000077	578
196		Spot	2	Image 1	3	1000000078	580
245		Spot	2	Image 1	3	1000000079	581
369		Spot	2	Image 1	3	1000000080	582
557		Spot	2	Image 1	3	1000000081	583
138		Spot	2	Image 1	3	1000000082	584
153		Spot	2	Image 1	3	1000000084	585
334		Spot	2	Image 1	3	1000000083	586
199		Spot	2	Image 1	3	1000000085	587
379		Spot	2	Image 1	3	1000000086	588
147		Spot	2	Image 1	3	1000000087	589
176		Spot	2	Image 1	3	1000000088	590
474		Spot	2	Image 1	3	1000000089	591
215		Spot	2	Image 1	3	1000000091	592
225		Spot	2	Image 1	3	1000000090	593
154		Spot	2	Image 1	3	1000000092	594
159		Spot	2	Image 1	3	1000000093	595
152		Spot	2	Image 1	3	1000000094	596
331		Spot	2	Image 1	3	1000000095	597
135		Spot	2	Image 1	3	1000000096	599
146		Spot	2	Image 1	3	1000000097	600
131		Spot	2	Image 1	3	1000000098	601
135		Spot	2	Image 1	3	1000000099	602
131		Spot	2	Image 1	3	1000000100	603
128		Spot	2	Image 1	3	1000000101	604
142		Spot	2	Image 1	3	1000000102	605
149		Spot	2	Image 1	3	1000000103	606
137		Spot	2	Image 1	3	1000000104	607
128		Spot	2	Image 1	3	1000000105	608
129		Spot	2	Image 1	3	1000000106	609
141		Spot	2	Image 1	3	1000000107	610
139		Spot	2	Image 1	3	1000000108	611
132		Spot	2	Image 1	3	1000000109	614
132		Spot	2	Image 1	3	1000000110	615
389		Spot	2	Image 1	3	1000000111	616
683		Spot	2	Image 1	3	1000000112	617
135		Spot	2	Image 1	3	1000000242	618
849		Spot	2	Image 1	3	1000000113	619
209		Spot	2	Image 1	3	1000000114	620
143		Spot	2	Image 1	3	1000000115	621
138		Spot	2	Image 1	3	1000000116	622
169		Spot	2	Image 1	3	1000000117	623
336		Spot	2	Image 1	3	1000000118	624
257		Spot	2	Image 1	3	1000000119	625
402		Spot	2	Image 1	3	1000000120	626
643		Spot	2	Image 1	3	1000000121	627
678		Spot	2	Image 1	3	1000000122	628
141		Spot	2	Image 1	3	1000000123	629
223		Spot	2	Image 1	3	1000000124	630
433		Spot	2	Image 1	3	1000000125	631
202		Spot	2	Image 1	3	1000000126	632
700		Spot	2	Image 1	3	1000000127	633
329		Spot	2	Image 1	3	1000000128	634
135		Spot	2	Image 1	3	1000000129	635
252		Spot	2	Image 1	3	1000000130	636
179		Spot	2	Image 1	3	1000000131	637
375		Spot	2	Image 1	3	1000000132	638
134		Spot	2	Image 1	3	1000000133	639
262		Spot	2	Image 1	3	1000000134	640
210		Spot	2	Image 1	3	1000000135	641
193		Spot	2	Image 1	3	1000000136	642
130		Spot	2	Image 1	3	1000000137	643
238		Spot	2	Image 1	3	1000000138	644
362		Spot	2	Image 1	3	1000000139	645
561		Spot	2	Image 1	3	1000000140	646
131		Spot	2	Image 1	3	1000000141	647
289		Spot	2	Image 1	3	1000000142	648
191		Spot	2	Image 1	3	1000000143	649
232		Spot	2	Image 1	3	1000000243	650
411		Spot	2	Image 1	3	1000000144	651
308		Spot	2	Image 1	3	1000000145	652
252		Spot	2	Image 1	3	1000000146	653
229		Spot	2	Image 1	3	1000000147	654
225		Spot	2	Image 1	3	1000000148	655
176		Spot	2	Image 1	3	1000000149	656
180		Spot	2	Image 1	3	1000000150	657
242		Spot	2	Image 1	3	1000000151	660
367		Spot	2	Image 1	3	1000000152	661
189		Spot	2	Image 1	3	1000000153	662
172		Spot	2	Image 1	3	1000000154	663
372		Spot	2	Image 1	3	1000000156	664
165		Spot	2	Image 1	3	1000000157	665
148		Spot	2	Image 1	3	1000000158	666
141		Spot	2	Image 1	3	1000000159	667
131		Spot	2	Image 1	3	1000000160	668
136		Spot	2	Image 1	3	1000000161	669
224		Spot	2	Image 1	3	1000000162	670
337		Spot	2	Image 1	3	1000000163	671
152		Spot	2	Image 1	3	1000000164	672
574		Spot	2	Image 1	3	1000000165	673
138		Spot	2	Image 1	3	1000000166	674
232		Spot	2	Image 1	3	1000000168	675
136		Spot	2	Image 1	3	1000000167	676
516		Spot	2	Image 1	3	1000000169	677
138		Spot	2	Image 1	3	1000000170	678
136		Spot	2	Image 1	3	1000000171	679
452		Spot	2	Image 1	3	1000000172	680
142		Spot	2	Image 1	3	1000000173	681
266		Spot	2	Image 1	3	1000000174	682
128		Spot	2	Image 1	3	1000000175	683
132		Spot	2	Image 1	3	1000000176	684
130		Spot	2	Image 1	3	1000000177	685
128		Spot	2	Image 1	3	1000000178	686
138		Spot	2	Image 1	3	1000000179	687
132		Spot	2	Image 1	3	1000000180	688
142		Spot	2	Image 1	3	1000000181	689
126		Spot	2	Image 1	3	1000000182	690
125		Spot	2	Image 1	3	1000000183	691
130		Spot	2	Image 1	3	1000000184	692
123		Spot	2	Image 1	3	1000000185	693
125		Spot	2	Image 1	3	1000000186	694
134		Spot	2	Image 1	3	1000000187	695
137		Spot	2	Image 1	3	1000000188	696
133		Spot	2	Image 1	3	1000000189	697
127		Spot	2	Image 1	3	1000000190	698
122		Spot	2	Image 1	3	1000000191	699
156		Spot	2	Image 1	3	1000000193	700
128		Spot	2	Image 1	3	1000000192	701
128		Spot	2	Image 1	3	1000000194	702
128		Spot	2	Image 1	3	1000000195	704
261		Spot	2	Image 1	3	1000000196	705
185		Spot	2	Image 1	3	1000000197	706
140		Spot	2	Image 1	3	1000000241	707
261		Spot	2	Image 1	3	1000000198	708
156		Spot	2	Image 1	3	1000000199	709
138		Spot	2	Image 1	3	1000000200	710
152		Spot	2	Image 1	3	1000000201	711
273		Spot	2	Image 1	3	1000000202	712
261		Spot	2	Image 1	3	1000000203	713
214		Spot	2	Image 1	3	1000000204	714
175		Spot	2	Image 1	3	1000000205	715
198		Spot	2	Image 1	3	1000000206	716
213		Spot	2	Image 1	3	1000000207	717
141		Spot	2	Image 1	3	1000000208	718
359		Spot	2	Image 1	3	1000000209	719
318		Spot	2	Image 1	3	1000000211	720
237		Spot	2	Image 1	3	1000000210	721
330		Spot	2	Image 1	3	1000000212	722
282		Spot	2	Image 1	3	1000000213	723
306		Spot	2	Image 1	3	1000000214	724
191		Spot	2	Image 1	3	1000000215	725
141		Spot	2	Image 1	3	1000000216	726
127		Spot	2	Image 1	3	1000000217	727
132		Spot	2	Image 1	3	1000000218	728
130		Spot	2	Image 1	3	1000000219	729
134		Spot	2	Image 1	3	1000000244	730
124		Spot	2	Image 1	3	1000000220	731
153		Spot	2	Image 1	3	1000000221	732
131		Spot	2	Image 1	3	1000000222	733
131		Spot	2	Image 1	3	1000000223	734
131		Spot	2	Image 1	3	1000000224	735
123		Spot	2	Image 1	3	1000000225	736
194		Spot	2	Image 1	3	1000000155	737
315		Spot	2	Image 1	3	1000000226	738
137		Spot	2	Image 1	3	1000000230	739
234		Spot	2	Image 1	3	1000000227	740
257		Spot	2	Image 1	3	1000000228	741
208		Spot	2	Image 1	3	1000000232	742
240		Spot	2	Image 1	3	1000000231	743
205		Spot	2	Image 1	3	1000000233	744
355		Spot	2	Image 1	3	1000000234	745
205		Spot	2	Image 1	3	1000000235	746
173		Spot	2	Image 1	3	1000000236	747
305		Spot	2	Image 1	3	1000000237	748
243		Spot	2	Image 1	3	1000000238	749
393		Spot	2	Image 1	3	1000000239	750
165		Spot	2	Image 1	4	1000000000	751
455		Spot	2	Image 1	4	1000000001	752
157		Spot	2	Image 1	4	1000000002	753
142		Spot	2	Image 1	4	1000000003	754
161		Spot	2	Image 1	4	1000000004	755
162		Spot	2	Image 1	4	1000000005	756
154		Spot	2	Image 1	4	1000000006	757
149		Spot	2	Image 1	4	1000000007	758
307		Spot	2	Image 1	4	1000000008	759
149		Spot	2	Image 1	4	1000000009	760
385		Spot	2	Image 1	4	1000000010	761
143		Spot	2	Image 1	4	1000000011	762
182		Spot	2	Image 1	4	1000000012	763
413		Spot	2	Image 1	4	1000000013	764
324		Spot	2	Image 1	4	1000000014	765
453		Spot	2	Image 1	4	1000000015	766
135		Spot	2	Image 1	4	1000000016	767
146		Spot	2	Image 1	4	1000000017	768
161		Spot	2	Image 1	4	1000000018	769
148		Spot	2	Image 1	4	1000000019	770
159		Spot	2	Image 1	4	1000000022	771
241		Spot	2	Image 1	4	1000000021	772
211		Spot	2	Image 1	4	1000000020	773
206		Spot	2	Image 1	4	1000000023	774
142		Spot	2	Image 1	4	1000000024	776
179		Spot	2	Image 1	4	1000000025	777
152		Spot	2	Image 1	4	1000000026	778
158		Spot	2	Image 1	4	1000000027	779
230		Spot	2	Image 1	4	1000000028	780
162		Spot	2	Image 1	4	1000000240	781
171		Spot	2	Image 1	4	1000000029	782
169		Spot	2	Image 1	4	1000000030	783
415		Spot	2	Image 1	4	1000000031	784
143		Spot	2	Image 1	4	1000000032	785
145		Spot	2	Image 1	4	1000000033	786
150		Spot	2	Image 1	4	1000000245	787
158		Spot	2	Image 1	4	1000000034	788
170		Spot	2	Image 1	4	1000000035	789
289		Spot	2	Image 1	4	1000000036	790
351		Spot	2	Image 1	4	1000000037	791
135		Spot	2	Image 1	4	1000000038	792
661		Spot	2	Image 1	4	1000000039	793
138		Spot	2	Image 1	4	1000000040	794
141		Spot	2	Image 1	4	1000000041	795
170		Spot	2	Image 1	4	1000000042	796
152		Spot	2	Image 1	4	1000000043	797
136		Spot	2	Image 1	4	1000000044	798
302		Spot	2	Image 1	4	1000000046	799
180		Spot	2	Image 1	4	1000000045	800
139		Spot	2	Image 1	4	1000000047	801
143		Spot	2	Image 1	4	1000000048	803
415		Spot	2	Image 1	4	1000000049	804
275		Spot	2	Image 1	4	1000000050	806
276		Spot	2	Image 1	4	1000000051	807
136		Spot	2	Image 1	4	1000000052	808
395		Spot	2	Image 1	4	1000000053	809
147		Spot	2	Image 1	4	1000000055	810
149		Spot	2	Image 1	4	1000000054	811
146		Spot	2	Image 1	4	1000000056	812
598		Spot	2	Image 1	4	1000000057	813
439		Spot	2	Image 1	4	1000000058	814
146		Spot	2	Image 1	4	1000000059	815
150		Spot	2	Image 1	4	1000000060	816
149		Spot	2	Image 1	4	1000000061	817
150		Spot	2	Image 1	4	1000000062	818
160		Spot	2	Image 1	4	1000000063	819
146		Spot	2	Image 1	4	1000000064	820
138		Spot	2	Image 1	4	1000000065	821
138		Spot	2	Image 1	4	1000000066	822
157		Spot	2	Image 1	4	1000000067	823
181		Spot	2	Image 1	4	1000000068	824
148		Spot	2	Image 1	4	1000000069	825
154		Spot	2	Image 1	4	1000000070	826
142		Spot	2	Image 1	4	1000000071	827
162		Spot	2	Image 1	4	1000000072	828
168		Spot	2	Image 1	4	1000000073	829
199		Spot	2	Image 1	4	1000000074	830
181		Spot	2	Image 1	4	1000000075	831
143		Spot	2	Image 1	4	1000000076	832
188		Spot	2	Image 1	4	1000000077	833
178		Spot	2	Image 1	4	1000000078	834
268		Spot	2	Image 1	4	1000000079	835
284		Spot	2	Image 1	4	1000000080	837
547		Spot	2	Image 1	4	1000000081	838
137		Spot	2	Image 1	4	1000000082	839
166		Spot	2	Image 1	4	1000000084	840
315		Spot	2	Image 1	4	1000000083	841
189		Spot	2	Image 1	4	1000000085	842
395		Spot	2	Image 1	4	1000000086	843
152		Spot	2	Image 1	4	1000000087	844
182		Spot	2	Image 1	4	1000000088	845
451		Spot	2	Image 1	4	1000000089	846
208		Spot	2	Image 1	4	1000000091	847
211		Spot	2	Image 1	4	1000000090	848
162		Spot	2	Image 1	4	1000000092	849
164		Spot	2	Image 1	4	1000000093	850
145		Spot	2	Image 1	4	1000000094	851
394		Spot	2	Image 1	4	1000000095	852
134		Spot	2	Image 1	4	1000000096	854
132		Spot	2	Image 1	4	1000000097	855
134		Spot	2	Image 1	4	1000000098	856
140		Spot	2	Image 1	4	1000000099	857
138		Spot	2	Image 1	4	1000000100	858
134		Spot	2	Image 1	4	1000000101	859
135		Spot	2	Image 1	4	1000000102	860
134		Spot	2	Image 1	4	1000000103	861
142		Spot	2	Image 1	4	1000000104	862
140		Spot	2	Image 1	4	1000000105	863
142		Spot	2	Image 1	4	1000000106	864
155		Spot	2	Image 1	4	1000000107	865
142		Spot	2	Image 1	4	1000000108	866
135		Spot	2	Image 1	4	1000000109	869
128		Spot	2	Image 1	4	1000000110	870
402		Spot	2	Image 1	4	1000000111	871
741		Spot	2	Image 1	4	1000000112	872
143		Spot	2	Image 1	4	1000000242	873
796		Spot	2	Image 1	4	1000000113	874
203		Spot	2	Image 1	4	1000000114	875
140		Spot	2	Image 1	4	1000000115	876
144		Spot	2	Image 1	4	1000000116	877
169		Spot	2	Image 1	4	1000000117	878
307		Spot	2	Image 1	4	1000000118	879
297		Spot	2	Image 1	4	1000000119	880
372		Spot	2	Image 1	4	1000000120	881
696		Spot	2	Image 1	4	1000000121	882
697		Spot	2	Image 1	4	1000000122	883
137		Spot	2	Image 1	4	1000000123	884
255		Spot	2	Image 1	4	1000000124	885
351		Spot	2	Image 1	4	1000000125	886
174		Spot	2	Image 1	4	1000000126	887
701		Spot	2	Image 1	4	1000000127	888
359		Spot	2	Image 1	4	1000000128	889
134		Spot	2	Image 1	4	1000000129	890
270		Spot	2	Image 1	4	1000000130	891
180		Spot	2	Image 1	4	1000000131	892
393		Spot	2	Image 1	4	1000000132	893
137		Spot	2	Image 1	4	1000000133	894
269		Spot	2	Image 1	4	1000000134	895
193		Spot	2	Image 1	4	1000000135	896
188		Spot	2	Image 1	4	1000000136	897
134		Spot	2	Image 1	4	1000000137	898
259		Spot	2	Image 1	4	1000000138	899
365		Spot	2	Image 1	4	1000000139	900
575		Spot	2	Image 1	4	1000000140	901
242		Spot	2	Image 1	4	1000000142	902
145		Spot	2	Image 1	4	1000000141	903
186		Spot	2	Image 1	4	1000000143	904
415		Spot	2	Image 1	4	1000000144	905
271		Spot	2	Image 1	4	1000000145	906
310		Spot	2	Image 1	4	1000000146	907
246		Spot	2	Image 1	4	1000000147	908
235		Spot	2	Image 1	4	1000000148	909
165		Spot	2	Image 1	4	1000000149	910
180		Spot	2	Image 1	4	1000000150	911
240		Spot	2	Image 1	4	1000000151	913
308		Spot	2	Image 1	4	1000000152	914
185		Spot	2	Image 1	4	1000000153	915
167		Spot	2	Image 1	4	1000000154	916
312		Spot	2	Image 1	4	1000000156	917
180		Spot	2	Image 1	4	1000000157	918
153		Spot	2	Image 1	4	1000000158	919
135		Spot	2	Image 1	4	1000000159	920
141		Spot	2	Image 1	4	1000000161	921
133		Spot	2	Image 1	4	1000000160	922
235		Spot	2	Image 1	4	1000000162	923
331		Spot	2	Image 1	4	1000000163	924
122		Spot	2	Image 1	4	1000000164	925
611		Spot	2	Image 1	4	1000000165	926
131		Spot	2	Image 1	4	1000000166	927
244		Spot	2	Image 1	4	1000000168	928
130		Spot	2	Image 1	4	1000000167	929
443		Spot	2	Image 1	4	1000000169	930
135		Spot	2	Image 1	4	1000000170	931
135		Spot	2	Image 1	4	1000000171	932
334		Spot	2	Image 1	4	1000000172	933
126		Spot	2	Image 1	4	1000000173	934
275		Spot	2	Image 1	4	1000000174	935
126		Spot	2	Image 1	4	1000000175	936
134		Spot	2	Image 1	4	1000000176	937
134		Spot	2	Image 1	4	1000000177	938
130		Spot	2	Image 1	4	1000000178	939
130		Spot	2	Image 1	4	1000000179	940
139		Spot	2	Image 1	4	1000000180	941
127		Spot	2	Image 1	4	1000000181	942
131		Spot	2	Image 1	4	1000000182	943
134		Spot	2	Image 1	4	1000000183	944
125		Spot	2	Image 1	4	1000000184	945
126		Spot	2	Image 1	4	1000000185	946
127		Spot	2	Image 1	4	1000000186	947
135		Spot	2	Image 1	4	1000000187	948
129		Spot	2	Image 1	4	1000000188	949
134		Spot	2	Image 1	4	1000000189	950
124		Spot	2	Image 1	4	1000000190	951
134		Spot	2	Image 1	4	1000000191	952
138		Spot	2	Image 1	4	1000000193	953
133		Spot	2	Image 1	4	1000000192	954
125		Spot	2	Image 1	4	1000000194	955
128		Spot	2	Image 1	4	1000000195	957
276		Spot	2	Image 1	4	1000000196	958
171		Spot	2	Image 1	4	1000000197	959
145		Spot	2	Image 1	4	1000000241	960
158		Spot	2	Image 1	4	1000000199	961
408		Spot	2	Image 1	4	1000000198	962
136		Spot	2	Image 1	4	1000000200	963
248		Spot	2	Image 1	4	1000000202	964
155		Spot	2	Image 1	4	1000000201	965
252		Spot	2	Image 1	4	1000000203	966
179		Spot	2	Image 1	4	1000000204	967
170		Spot	2	Image 1	4	1000000205	968
187		Spot	2	Image 1	4	1000000206	969
228		Spot	2	Image 1	4	1000000207	970
131		Spot	2	Image 1	4	1000000208	971
385		Spot	2	Image 1	4	1000000209	972
289		Spot	2	Image 1	4	1000000211	973
210		Spot	2	Image 1	4	1000000210	974
321		Spot	2	Image 1	4	1000000212	975
275		Spot	2	Image 1	4	1000000213	976
353		Spot	2	Image 1	4	1000000214	977
225		Spot	2	Image 1	4	1000000215	978
130		Spot	2	Image 1	4	1000000216	979
132		Spot	2	Image 1	4	1000000217	980
128		Spot	2	Image 1	4	1000000218	981
136		Spot	2	Image 1	4	1000000219	982
144		Spot	2	Image 1	4	1000000244	983
132		Spot	2	Image 1	4	1000000220	984
145		Spot	2	Image 1	4	1000000221	985
128		Spot	2	Image 1	4	1000000222	986
124		Spot	2	Image 1	4	1000000223	987
119		Spot	2	Image 1	4	1000000224	988
128		Spot	2	Image 1	4	1000000225	989
278		Spot	2	Image 1	4	1000000155	990
272		Spot	2	Image 1	4	1000000226	991
162		Spot	2	Image 1	4	1000000230	992
128		Spot	2	Image 1	4	1000000229	993
201		Spot	2	Image 1	4	1000000227	994
244		Spot	2	Image 1	4	1000000228	995
207		Spot	2	Image 1	4	1000000232	996
210		Spot	2	Image 1	4	1000000231	997
219		Spot	2	Image 1	4	1000000233	998
348		Spot	2	Image 1	4	1000000234	999
167		Spot	2	Image 1	4	1000000235	1000
183		Spot	2	Image 1	4	1000000236	1001
309		Spot	2	Image 1	4	1000000237	1002
240		Spot	2	Image 1	4	1000000238	1003
386		Spot	2	Image 1	4	1000000239	1004
172		Spot	2	Image 1	5	1000000000	1005
456		Spot	2	Image 1	5	1000000001	1006
169		Spot	2	Image 1	5	1000000002	1007
137		Spot	2	Image 1	5	1000000003	1008
170		Spot	2	Image 1	5	1000000004	1009
171		Spot	2	Image 1	5	1000000005	1010
170		Spot	2	Image 1	5	1000000006	1011
153		Spot	2	Image 1	5	1000000007	1012
308		Spot	2	Image 1	5	1000000008	1013
135		Spot	2	Image 1	5	1000000009	1014
386		Spot	2	Image 1	5	1000000010	1015
142		Spot	2	Image 1	5	1000000011	1016
205		Spot	2	Image 1	5	1000000012	1017
480		Spot	2	Image 1	5	1000000013	1018
348		Spot	2	Image 1	5	1000000014	1019
414		Spot	2	Image 1	5	1000000015	1020
144		Spot	2	Image 1	5	1000000016	1021
138		Spot	2	Image 1	5	1000000017	1022
174		Spot	2	Image 1	5	1000000018	1023
148		Spot	2	Image 1	5	1000000019	1024
156		Spot	2	Image 1	5	1000000022	1025
233		Spot	2	Image 1	5	1000000021	1026
284		Spot	2	Image 1	5	1000000020	1027
376		Spot	2	Image 1	5	1000000246	1028
185		Spot	2	Image 1	5	1000000023	1029
154		Spot	2	Image 1	5	1000000024	1030
187		Spot	2	Image 1	5	1000000025	1031
149		Spot	2	Image 1	5	1000000026	1032
168		Spot	2	Image 1	5	1000000027	1033
253		Spot	2	Image 1	5	1000000028	1034
156		Spot	2	Image 1	5	1000000240	1035
163		Spot	2	Image 1	5	1000000029	1036
155		Spot	2	Image 1	5	1000000030	1037
136		Spot	2	Image 1	5	1000000032	1038
419		Spot	2	Image 1	5	1000000031	1039
160		Spot	2	Image 1	5	1000000033	1040
145		Spot	2	Image 1	5	1000000245	1041
158		Spot	2	Image 1	5	1000000034	1042
171		Spot	2	Image 1	5	1000000035	1043
327		Spot	2	Image 1	5	1000000037	1044
288		Spot	2	Image 1	5	1000000036	1045
132		Spot	2	Image 1	5	1000000038	1046
683		Spot	2	Image 1	5	1000000039	1047
138		Spot	2	Image 1	5	1000000040	1048
145		Spot	2	Image 1	5	1000000041	1049
169		Spot	2	Image 1	5	1000000042	1050
143		Spot	2	Image 1	5	1000000043	1051
134		Spot	2	Image 1	5	1000000044	1052
306		Spot	2	Image 1	5	1000000046	1053
171		Spot	2	Image 1	5	1000000045	1054
139		Spot	2	Image 1	5	1000000047	1055
148		Spot	2	Image 1	5	1000000048	1057
441		Spot	2	Image 1	5	1000000049	1058
281		Spot	2	Image 1	5	1000000050	1060
269		Spot	2	Image 1	5	1000000051	1061
443		Spot	2	Image 1	5	1000000053	1062
138		Spot	2	Image 1	5	1000000052	1063
145		Spot	2	Image 1	5	1000000055	1064
138		Spot	2	Image 1	5	1000000054	1065
156		Spot	2	Image 1	5	1000000056	1066
714		Spot	2	Image 1	5	1000000057	1067
418		Spot	2	Image 1	5	1000000058	1068
135		Spot	2	Image 1	5	1000000059	1069
148		Spot	2	Image 1	5	1000000060	1070
135		Spot	2	Image 1	5	1000000061	1071
153		Spot	2	Image 1	5	1000000062	1072
155		Spot	2	Image 1	5	1000000063	1074
147		Spot	2	Image 1	5	1000000064	1075
142		Spot	2	Image 1	5	1000000065	1076
139		Spot	2	Image 1	5	1000000066	1077
151		Spot	2	Image 1	5	1000000067	1078
175		Spot	2	Image 1	5	1000000068	1079
146		Spot	2	Image 1	5	1000000069	1080
161		Spot	2	Image 1	5	1000000070	1081
139		Spot	2	Image 1	5	1000000071	1082
155		Spot	2	Image 1	5	1000000072	1083
179		Spot	2	Image 1	5	1000000073	1084
184		Spot	2	Image 1	5	1000000074	1085
180		Spot	2	Image 1	5	1000000075	1086
182		Spot	2	Image 1	5	1000000077	1087
146		Spot	2	Image 1	5	1000000076	1088
195		Spot	2	Image 1	5	1000000078	1089
260		Spot	2	Image 1	5	1000000079	1090
306		Spot	2	Image 1	5	1000000080	1091
453		Spot	2	Image 1	5	1000000081	1093
145		Spot	2	Image 1	5	1000000082	1094
153		Spot	2	Image 1	5	1000000084	1095
286		Spot	2	Image 1	5	1000000083	1096
203		Spot	2	Image 1	5	1000000085	1097
413		Spot	2	Image 1	5	1000000086	1098
142		Spot	2	Image 1	5	1000000087	1099
190		Spot	2	Image 1	5	1000000088	1100
440		Spot	2	Image 1	5	1000000089	1101
203		Spot	2	Image 1	5	1000000091	1102
209		Spot	2	Image 1	5	1000000090	1103
147		Spot	2	Image 1	5	1000000092	1104
165		Spot	2	Image 1	5	1000000093	1105
158		Spot	2	Image 1	5	1000000094	1106
354		Spot	2	Image 1	5	1000000095	1107
132		Spot	2	Image 1	5	1000000096	1109
128		Spot	2	Image 1	5	1000000097	1110
137		Spot	2	Image 1	5	1000000098	1111
126		Spot	2	Image 1	5	1000000099	1112
140		Spot	2	Image 1	5	1000000100	1113
143		Spot	2	Image 1	5	1000000101	1114
138		Spot	2	Image 1	5	1000000102	1115
141		Spot	2	Image 1	5	1000000103	1116
136		Spot	2	Image 1	5	1000000104	1117
140		Spot	2	Image 1	5	1000000105	1118
132		Spot	2	Image 1	5	1000000106	1119
143		Spot	2	Image 1	5	1000000107	1120
146		Spot	2	Image 1	5	1000000108	1121
151		Spot	2	Image 1	5	1000000109	1123
134		Spot	2	Image 1	5	1000000110	1124
402		Spot	2	Image 1	5	1000000111	1125
708		Spot	2	Image 1	5	1000000112	1126
170		Spot	2	Image 1	5	1000000242	1127
859		Spot	2	Image 1	5	1000000113	1128
198		Spot	2	Image 1	5	1000000114	1129
129		Spot	2	Image 1	5	1000000115	1130
137		Spot	2	Image 1	5	1000000116	1131
167		Spot	2	Image 1	5	1000000117	1132
330		Spot	2	Image 1	5	1000000118	1133
253		Spot	2	Image 1	5	1000000119	1134
409		Spot	2	Image 1	5	1000000120	1135
765		Spot	2	Image 1	5	1000000121	1136
685		Spot	2	Image 1	5	1000000122	1137
135		Spot	2	Image 1	5	1000000123	1138
229		Spot	2	Image 1	5	1000000124	1139
336		Spot	2	Image 1	5	1000000125	1140
188		Spot	2	Image 1	5	1000000126	1141
315		Spot	2	Image 1	5	1000000128	1142
708		Spot	2	Image 1	5	1000000127	1143
140		Spot	2	Image 1	5	1000000129	1144
293		Spot	2	Image 1	5	1000000130	1145
167		Spot	2	Image 1	5	1000000131	1146
416		Spot	2	Image 1	5	1000000132	1147
132		Spot	2	Image 1	5	1000000133	1148
269		Spot	2	Image 1	5	1000000134	1149
211		Spot	2	Image 1	5	1000000135	1150
191		Spot	2	Image 1	5	1000000136	1151
135		Spot	2	Image 1	5	1000000137	1152
320		Spot	2	Image 1	5	1000000138	1153
357		Spot	2	Image 1	5	1000000139	1154
538		Spot	2	Image 1	5	1000000140	1155
248		Spot	2	Image 1	5	1000000142	1156
144		Spot	2	Image 1	5	1000000141	1157
205		Spot	2	Image 1	5	1000000143	1158
217		Spot	2	Image 1	5	1000000243	1159
405		Spot	2	Image 1	5	1000000144	1160
282		Spot	2	Image 1	5	1000000145	1161
259		Spot	2	Image 1	5	1000000146	1162
219		Spot	2	Image 1	5	1000000147	1163
237		Spot	2	Image 1	5	1000000148	1164
184		Spot	2	Image 1	5	1000000149	1165
179		Spot	2	Image 1	5	1000000150	1166
278		Spot	2	Image 1	5	1000000151	1169
356		Spot	2	Image 1	5	1000000152	1170
186		Spot	2	Image 1	5	1000000153	1171
177		Spot	2	Image 1	5	1000000154	1172
342		Spot	2	Image 1	5	1000000156	1173
179		Spot	2	Image 1	5	1000000157	1174
149		Spot	2	Image 1	5	1000000158	1175
131		Spot	2	Image 1	5	1000000159	1176
133		Spot	2	Image 1	5	1000000160	1177
240		Spot	2	Image 1	5	1000000162	1178
137		Spot	2	Image 1	5	1000000161	1179
367		Spot	2	Image 1	5	1000000163	1180
138		Spot	2	Image 1	5	1000000164	1181
666		Spot	2	Image 1	5	1000000165	1182
133		Spot	2	Image 1	5	1000000166	1183
218		Spot	2	Image 1	5	1000000168	1184
139		Spot	2	Image 1	5	1000000167	1185
431		Spot	2	Image 1	5	1000000169	1186
137		Spot	2	Image 1	5	1000000170	1187
133		Spot	2	Image 1	5	1000000171	1188
413		Spot	2	Image 1	5	1000000172	1189
142		Spot	2	Image 1	5	1000000173	1190
222		Spot	2	Image 1	5	1000000174	1191
139		Spot	2	Image 1	5	1000000175	1192
132		Spot	2	Image 1	5	1000000176	1193
129		Spot	2	Image 1	5	1000000178	1194
127		Spot	2	Image 1	5	1000000177	1195
129		Spot	2	Image 1	5	1000000179	1196
127		Spot	2	Image 1	5	1000000180	1197
129		Spot	2	Image 1	5	1000000181	1198
138		Spot	2	Image 1	5	1000000182	1199
144		Spot	2	Image 1	5	1000000183	1200
122		Spot	2	Image 1	5	1000000184	1201
132		Spot	2	Image 1	5	1000000185	1202
128		Spot	2	Image 1	5	1000000186	1203
132		Spot	2	Image 1	5	1000000187	1204
129		Spot	2	Image 1	5	1000000188	1205
120		Spot	2	Image 1	5	1000000189	1206
127		Spot	2	Image 1	5	1000000190	1207
131		Spot	2	Image 1	5	1000000191	1208
155		Spot	2	Image 1	5	1000000193	1209
138		Spot	2	Image 1	5	1000000192	1210
135		Spot	2	Image 1	5	1000000194	1211
132		Spot	2	Image 1	5	1000000195	1213
251		Spot	2	Image 1	5	1000000196	1214
160		Spot	2	Image 1	5	1000000197	1215
152		Spot	2	Image 1	5	1000000199	1216
141		Spot	2	Image 1	5	1000000241	1217
460		Spot	2	Image 1	5	1000000198	1218
141		Spot	2	Image 1	5	1000000200	1219
263		Spot	2	Image 1	5	1000000202	1220
152		Spot	2	Image 1	5	1000000201	1221
265		Spot	2	Image 1	5	1000000203	1222
179		Spot	2	Image 1	5	1000000205	1223
182		Spot	2	Image 1	5	1000000206	1224
224		Spot	2	Image 1	5	1000000207	1225
128		Spot	2	Image 1	5	1000000208	1226
437		Spot	2	Image 1	5	1000000209	1227
270		Spot	2	Image 1	5	1000000211	1228
217		Spot	2	Image 1	5	1000000210	1229
260		Spot	2	Image 1	5	1000000213	1230
367		Spot	2	Image 1	5	1000000212	1231
343		Spot	2	Image 1	5	1000000214	1232
196		Spot	2	Image 1	5	1000000215	1233
135		Spot	2	Image 1	5	1000000216	1234
133		Spot	2	Image 1	5	1000000217	1235
131		Spot	2	Image 1	5	1000000218	1236
130		Spot	2	Image 1	5	1000000219	1237
137		Spot	2	Image 1	5	1000000244	1238
136		Spot	2	Image 1	5	1000000220	1239
159		Spot	2	Image 1	5	1000000221	1240
123		Spot	2	Image 1	5	1000000222	1241
123		Spot	2	Image 1	5	1000000223	1242
124		Spot	2	Image 1	5	1000000224	1243
136		Spot	2	Image 1	5	1000000225	1244
278		Spot	2	Image 1	5	1000000155	1245
156		Spot	2	Image 1	5	1000000229	1246
268		Spot	2	Image 1	5	1000000226	1247
131		Spot	2	Image 1	5	1000000230	1248
204		Spot	2	Image 1	5	1000000227	1249
263		Spot	2	Image 1	5	1000000228	1250
197		Spot	2	Image 1	5	1000000232	1251
250		Spot	2	Image 1	5	1000000231	1252
220		Spot	2	Image 1	5	1000000233	1253
362		Spot	2	Image 1	5	1000000234	1254
175		Spot	2	Image 1	5	1000000235	1255
195		Spot	2	Image 1	5	1000000236	1256
291		Spot	2	Image 1	5	1000000237	1257
221		Spot	2	Image 1	5	1000000238	1258
420		Spot	2	Image 1	5	1000000239	1259
181		Spot	2	Image 1	6	1000000000	1260
491		Spot	2	Image 1	6	1000000001	1261
157		Spot	2	Image 1	6	1000000002	1262
140		Spot	2	Image 1	6	1000000003	1263
205		Spot	2	Image 1	6	1000000004	1264
153		Spot	2	Image 1	6	1000000005	1265
159		Spot	2	Image 1	6	1000000006	1266
142		Spot	2	Image 1	6	1000000007	1267
335		Spot	2	Image 1	6	1000000008	1268
141		Spot	2	Image 1	6	1000000009	1269
396		Spot	2	Image 1	6	1000000010	1270
179		Spot	2	Image 1	6	1000000012	1271
453		Spot	2	Image 1	6	1000000013	1272
352		Spot	2	Image 1	6	1000000014	1273
365		Spot	2	Image 1	6	1000000015	1274
140		Spot	2	Image 1	6	1000000016	1275
154		Spot	2	Image 1	6	1000000017	1276
168		Spot	2	Image 1	6	1000000018	1277
147		Spot	2	Image 1	6	1000000019	1278
159		Spot	2	Image 1	6	1000000022	1279
230		Spot	2	Image 1	6	1000000021	1280
276		Spot	2	Image 1	6	1000000020	1281
385		Spot	2	Image 1	6	1000000246	1282
196		Spot	2	Image 1	6	1000000023	1283
140		Spot	2	Image 1	6	1000000024	1284
188		Spot	2	Image 1	6	1000000025	1285
148		Spot	2	Image 1	6	1000000026	1286
156		Spot	2	Image 1	6	1000000027	1287
220		Spot	2	Image 1	6	1000000028	1288
154		Spot	2	Image 1	6	1000000240	1289
174		Spot	2	Image 1	6	1000000029	1290
167		Spot	2	Image 1	6	1000000030	1291
408		Spot	2	Image 1	6	1000000031	1292
137		Spot	2	Image 1	6	1000000032	1293
143		Spot	2	Image 1	6	1000000033	1294
154		Spot	2	Image 1	6	1000000245	1295
163		Spot	2	Image 1	6	1000000034	1296
160		Spot	2	Image 1	6	1000000035	1297
315		Spot	2	Image 1	6	1000000037	1298
274		Spot	2	Image 1	6	1000000036	1299
135		Spot	2	Image 1	6	1000000038	1300
613		Spot	2	Image 1	6	1000000039	1301
139		Spot	2	Image 1	6	1000000040	1302
150		Spot	2	Image 1	6	1000000041	1303
174		Spot	2	Image 1	6	1000000042	1304
146		Spot	2	Image 1	6	1000000043	1305
133		Spot	2	Image 1	6	1000000044	1306
298		Spot	2	Image 1	6	1000000046	1307
187		Spot	2	Image 1	6	1000000045	1308
136		Spot	2	Image 1	6	1000000047	1309
162		Spot	2	Image 1	6	1000000048	1311
451		Spot	2	Image 1	6	1000000049	1312
262		Spot	2	Image 1	6	1000000050	1314
284		Spot	2	Image 1	6	1000000051	1315
140		Spot	2	Image 1	6	1000000052	1316
146		Spot	2	Image 1	6	1000000055	1317
145		Spot	2	Image 1	6	1000000054	1318
156		Spot	2	Image 1	6	1000000056	1319
509		Spot	2	Image 1	6	1000000057	1320
479		Spot	2	Image 1	6	1000000058	1321
139		Spot	2	Image 1	6	1000000059	1322
142		Spot	2	Image 1	6	1000000060	1323
131		Spot	2	Image 1	6	1000000061	1324
154		Spot	2	Image 1	6	1000000062	1325
160		Spot	2	Image 1	6	1000000063	1327
150		Spot	2	Image 1	6	1000000064	1328
139		Spot	2	Image 1	6	1000000065	1329
137		Spot	2	Image 1	6	1000000066	1330
173		Spot	2	Image 1	6	1000000067	1331
172		Spot	2	Image 1	6	1000000068	1332
133		Spot	2	Image 1	6	1000000069	1333
160		Spot	2	Image 1	6	1000000070	1334
141		Spot	2	Image 1	6	1000000071	1335
140		Spot	2	Image 1	6	1000000072	1336
162		Spot	2	Image 1	6	1000000073	1337
180		Spot	2	Image 1	6	1000000074	1338
176		Spot	2	Image 1	6	1000000075	1339
143		Spot	2	Image 1	6	1000000076	1340
169		Spot	2	Image 1	6	1000000077	1341
201		Spot	2	Image 1	6	1000000078	1342
257		Spot	2	Image 1	6	1000000079	1343
362		Spot	2	Image 1	6	1000000080	1344
550		Spot	2	Image 1	6	1000000081	1345
141		Spot	2	Image 1	6	1000000082	1347
154		Spot	2	Image 1	6	1000000084	1348
248		Spot	2	Image 1	6	1000000083	1349
186		Spot	2	Image 1	6	1000000085	1350
393		Spot	2	Image 1	6	1000000086	1351
141		Spot	2	Image 1	6	1000000087	1352
191		Spot	2	Image 1	6	1000000088	1353
423		Spot	2	Image 1	6	1000000089	1354
210		Spot	2	Image 1	6	1000000091	1355
210		Spot	2	Image 1	6	1000000090	1356
148		Spot	2	Image 1	6	1000000092	1357
164		Spot	2	Image 1	6	1000000093	1358
155		Spot	2	Image 1	6	1000000094	1359
365		Spot	2	Image 1	6	1000000095	1360
136		Spot	2	Image 1	6	1000000096	1362
131		Spot	2	Image 1	6	1000000097	1363
133		Spot	2	Image 1	6	1000000098	1364
133		Spot	2	Image 1	6	1000000099	1365
136		Spot	2	Image 1	6	1000000100	1366
138		Spot	2	Image 1	6	1000000101	1367
135		Spot	2	Image 1	6	1000000102	1368
135		Spot	2	Image 1	6	1000000103	1369
130		Spot	2	Image 1	6	1000000104	1370
136		Spot	2	Image 1	6	1000000105	1371
136		Spot	2	Image 1	6	1000000107	1372
128		Spot	2	Image 1	6	1000000106	1373
150		Spot	2	Image 1	6	1000000108	1374
131		Spot	2	Image 1	6	1000000109	1377
121		Spot	2	Image 1	6	1000000110	1378
381		Spot	2	Image 1	6	1000000111	1379
752		Spot	2	Image 1	6	1000000112	1380
150		Spot	2	Image 1	6	1000000242	1381
858		Spot	2	Image 1	6	1000000113	1382
173		Spot	2	Image 1	6	1000000114	1383
120		Spot	2	Image 1	6	1000000115	1384
141		Spot	2	Image 1	6	1000000116	1385
165		Spot	2	Image 1	6	1000000117	1386
334		Spot	2	Image 1	6	1000000118	1387
248		Spot	2	Image 1	6	1000000119	1388
404		Spot	2	Image 1	6	1000000120	1389
661		Spot	2	Image 1	6	1000000121	1390
671		Spot	2	Image 1	6	1000000122	1391
143		Spot	2	Image 1	6	1000000123	1392
241		Spot	2	Image 1	6	1000000124	1393
336		Spot	2	Image 1	6	1000000125	1394
185		Spot	2	Image 1	6	1000000126	1395
736		Spot	2	Image 1	6	1000000127	1396
319		Spot	2	Image 1	6	1000000128	1397
138		Spot	2	Image 1	6	1000000129	1398
284		Spot	2	Image 1	6	1000000130	1399
193		Spot	2	Image 1	6	1000000131	1400
444		Spot	2	Image 1	6	1000000132	1401
133		Spot	2	Image 1	6	1000000133	1402
217		Spot	2	Image 1	6	1000000134	1403
226		Spot	2	Image 1	6	1000000135	1404
170		Spot	2	Image 1	6	1000000136	1405
141		Spot	2	Image 1	6	1000000137	1406
288		Spot	2	Image 1	6	1000000138	1407
336		Spot	2	Image 1	6	1000000139	1408
513		Spot	2	Image 1	6	1000000140	1409
233		Spot	2	Image 1	6	1000000142	1410
130		Spot	2	Image 1	6	1000000141	1411
182		Spot	2	Image 1	6	1000000143	1412
452		Spot	2	Image 1	6	1000000144	1413
198		Spot	2	Image 1	6	1000000243	1414
275		Spot	2	Image 1	6	1000000145	1415
285		Spot	2	Image 1	6	1000000146	1416
245		Spot	2	Image 1	6	1000000147	1417
236		Spot	2	Image 1	6	1000000148	1418
158		Spot	2	Image 1	6	1000000149	1419
186		Spot	2	Image 1	6	1000000150	1420
289		Spot	2	Image 1	6	1000000151	1423
458		Spot	2	Image 1	6	1000000152	1424
193		Spot	2	Image 1	6	1000000153	1425
317		Spot	2	Image 1	6	1000000247	1426
169		Spot	2	Image 1	6	1000000154	1427
174		Spot	2	Image 1	6	1000000229	1428
328		Spot	2	Image 1	6	1000000156	1429
207		Spot	2	Image 1	6	1000000157	1430
149		Spot	2	Image 1	6	1000000158	1431
152		Spot	2	Image 1	6	1000000159	1432
137		Spot	2	Image 1	6	1000000160	1433
231		Spot	2	Image 1	6	1000000162	1434
132		Spot	2	Image 1	6	1000000161	1435
368		Spot	2	Image 1	6	1000000163	1436
137		Spot	2	Image 1	6	1000000164	1437
650		Spot	2	Image 1	6	1000000165	1438
135		Spot	2	Image 1	6	1000000166	1439
227		Spot	2	Image 1	6	1000000168	1440
139		Spot	2	Image 1	6	1000000167	1441
137		Spot	2	Image 1	6	1000000170	1442
321		Spot	2	Image 1	6	1000000169	1443
132		Spot	2	Image 1	6	1000000171	1444
396		Spot	2	Image 1	6	1000000172	1445
136		Spot	2	Image 1	6	1000000173	1446
215		Spot	2	Image 1	6	1000000174	1447
130		Spot	2	Image 1	6	1000000175	1448
130		Spot	2	Image 1	6	1000000176	1449
125		Spot	2	Image 1	6	1000000178	1450
125		Spot	2	Image 1	6	1000000177	1451
135		Spot	2	Image 1	6	1000000179	1452
128		Spot	2	Image 1	6	1000000180	1453
129		Spot	2	Image 1	6	1000000181	1454
123		Spot	2	Image 1	6	1000000182	1455
131		Spot	2	Image 1	6	1000000183	1456
128		Spot	2	Image 1	6	1000000184	1457
129		Spot	2	Image 1	6	1000000185	1458
122		Spot	2	Image 1	6	1000000186	1459
129		Spot	2	Image 1	6	1000000187	1460
137		Spot	2	Image 1	6	1000000188	1461
139		Spot	2	Image 1	6	1000000189	1462
129		Spot	2	Image 1	6	1000000190	1463
126		Spot	2	Image 1	6	1000000191	1464
153		Spot	2	Image 1	6	1000000193	1465
128		Spot	2	Image 1	6	1000000192	1466
131		Spot	2	Image 1	6	1000000194	1467
132		Spot	2	Image 1	6	1000000195	1469
235		Spot	2	Image 1	6	1000000196	1470
174		Spot	2	Image 1	6	1000000197	1471
168		Spot	2	Image 1	6	1000000199	1472
149		Spot	2	Image 1	6	1000000241	1473
357		Spot	2	Image 1	6	1000000198	1474
135		Spot	2	Image 1	6	1000000200	1475
274		Spot	2	Image 1	6	1000000202	1476
300		Spot	2	Image 1	6	1000000203	1477
153		Spot	2	Image 1	6	1000000204	1478
178		Spot	2	Image 1	6	1000000205	1479
185		Spot	2	Image 1	6	1000000206	1480
221		Spot	2	Image 1	6	1000000207	1481
131		Spot	2	Image 1	6	1000000208	1482
389		Spot	2	Image 1	6	1000000209	1483
316		Spot	2	Image 1	6	1000000211	1484
246		Spot	2	Image 1	6	1000000210	1485
370		Spot	2	Image 1	6	1000000212	1486
260		Spot	2	Image 1	6	1000000213	1487
327		Spot	2	Image 1	6	1000000214	1488
200		Spot	2	Image 1	6	1000000215	1489
133		Spot	2	Image 1	6	1000000216	1490
136		Spot	2	Image 1	6	1000000217	1491
132		Spot	2	Image 1	6	1000000218	1492
126		Spot	2	Image 1	6	1000000219	1493
144		Spot	2	Image 1	6	1000000244	1494
129		Spot	2	Image 1	6	1000000220	1495
144		Spot	2	Image 1	6	1000000221	1496
125		Spot	2	Image 1	6	1000000222	1497
127		Spot	2	Image 1	6	1000000223	1498
121		Spot	2	Image 1	6	1000000224	1499
121		Spot	2	Image 1	6	1000000225	1500
300		Spot	2	Image 1	6	1000000155	1501
128		Spot	2	Image 1	6	1000000230	1502
271		Spot	2	Image 1	6	1000000226	1503
195		Spot	2	Image 1	6	1000000227	1504
261		Spot	2	Image 1	6	1000000228	1505
201		Spot	2	Image 1	6	1000000232	1506
198		Spot	2	Image 1	6	1000000231	1507
219		Spot	2	Image 1	6	1000000233	1508
375		Spot	2	Image 1	6	1000000234	1509
180		Spot	2	Image 1	6	1000000235	1510
177		Spot	2	Image 1	6	1000000236	1511
287		Spot	2	Image 1	6	1000000237	1512
214		Spot	2	Image 1	6	1000000238	1513
437		Spot	2	Image 1	6	1000000239	1514
187		Spot	2	Image 1	7	1000000000	1515
478		Spot	2	Image 1	7	1000000001	1516
158		Spot	2	Image 1	7	1000000002	1517
156		Spot	2	Image 1	7	1000000003	1518
196		Spot	2	Image 1	7	1000000004	1519
153		Spot	2	Image 1	7	1000000005	1520
182		Spot	2	Image 1	7	1000000006	1521
142		Spot	2	Image 1	7	1000000007	1522
326		Spot	2	Image 1	7	1000000008	1523
135		Spot	2	Image 1	7	1000000009	1524
370		Spot	2	Image 1	7	1000000010	1525
138		Spot	2	Image 1	7	1000000011	1526
238		Spot	2	Image 1	7	1000000012	1527
407		Spot	2	Image 1	7	1000000013	1528
313		Spot	2	Image 1	7	1000000014	1529
304		Spot	2	Image 1	7	1000000015	1530
143		Spot	2	Image 1	7	1000000016	1531
139		Spot	2	Image 1	7	1000000017	1532
164		Spot	2	Image 1	7	1000000018	1533
142		Spot	2	Image 1	7	1000000019	1534
235		Spot	2	Image 1	7	1000000021	1535
146		Spot	2	Image 1	7	1000000022	1536
279		Spot	2	Image 1	7	1000000020	1537
437		Spot	2	Image 1	7	1000000248	1538
198		Spot	2	Image 1	7	1000000023	1539
505		Spot	2	Image 1	7	1000000246	1540
156		Spot	2	Image 1	7	1000000024	1542
192		Spot	2	Image 1	7	1000000025	1543
151		Spot	2	Image 1	7	1000000026	1544
154		Spot	2	Image 1	7	1000000027	1545
249		Spot	2	Image 1	7	1000000028	1546
171		Spot	2	Image 1	7	1000000240	1547
156		Spot	2	Image 1	7	1000000029	1548
153		Spot	2	Image 1	7	1000000030	1549
384		Spot	2	Image 1	7	1000000031	1550
146		Spot	2	Image 1	7	1000000032	1551
152		Spot	2	Image 1	7	1000000033	1552
144		Spot	2	Image 1	7	1000000245	1553
163		Spot	2	Image 1	7	1000000034	1554
151		Spot	2	Image 1	7	1000000035	1555
297		Spot	2	Image 1	7	1000000036	1556
316		Spot	2	Image 1	7	1000000037	1557
136		Spot	2	Image 1	7	1000000038	1558
679		Spot	2	Image 1	7	1000000039	1559
137		Spot	2	Image 1	7	1000000040	1560
141		Spot	2	Image 1	7	1000000041	1561
172		Spot	2	Image 1	7	1000000042	1562
142		Spot	2	Image 1	7	1000000043	1563
133		Spot	2	Image 1	7	1000000044	1564
302		Spot	2	Image 1	7	1000000046	1565
180		Spot	2	Image 1	7	1000000045	1566
138		Spot	2	Image 1	7	1000000047	1567
444		Spot	2	Image 1	7	1000000049	1569
146		Spot	2	Image 1	7	1000000048	1570
286		Spot	2	Image 1	7	1000000050	1572
281		Spot	2	Image 1	7	1000000051	1573
139		Spot	2	Image 1	7	1000000052	1574
141		Spot	2	Image 1	7	1000000055	1575
147		Spot	2	Image 1	7	1000000054	1576
155		Spot	2	Image 1	7	1000000056	1577
511		Spot	2	Image 1	7	1000000057	1578
460		Spot	2	Image 1	7	1000000058	1579
139		Spot	2	Image 1	7	1000000059	1580
145		Spot	2	Image 1	7	1000000060	1581
141		Spot	2	Image 1	7	1000000061	1582
151		Spot	2	Image 1	7	1000000062	1583
146		Spot	2	Image 1	7	1000000063	1585
146		Spot	2	Image 1	7	1000000064	1586
140		Spot	2	Image 1	7	1000000065	1587
137		Spot	2	Image 1	7	1000000066	1588
156		Spot	2	Image 1	7	1000000067	1589
170		Spot	2	Image 1	7	1000000068	1590
131		Spot	2	Image 1	7	1000000104	1591
145		Spot	2	Image 1	7	1000000069	1592
164		Spot	2	Image 1	7	1000000070	1593
147		Spot	2	Image 1	7	1000000072	1594
137		Spot	2	Image 1	7	1000000071	1595
163		Spot	2	Image 1	7	1000000073	1596
183		Spot	2	Image 1	7	1000000074	1597
174		Spot	2	Image 1	7	1000000075	1598
143		Spot	2	Image 1	7	1000000076	1599
180		Spot	2	Image 1	7	1000000077	1600
198		Spot	2	Image 1	7	1000000078	1601
264		Spot	2	Image 1	7	1000000079	1602
308		Spot	2	Image 1	7	1000000080	1603
502		Spot	2	Image 1	7	1000000081	1604
235		Spot	2	Image 1	7	1000000083	1605
143		Spot	2	Image 1	7	1000000082	1606
154		Spot	2	Image 1	7	1000000084	1607
181		Spot	2	Image 1	7	1000000085	1608
388		Spot	2	Image 1	7	1000000086	1609
139		Spot	2	Image 1	7	1000000087	1610
179		Spot	2	Image 1	7	1000000088	1611
468		Spot	2	Image 1	7	1000000089	1612
227		Spot	2	Image 1	7	1000000090	1613
222		Spot	2	Image 1	7	1000000091	1614
147		Spot	2	Image 1	7	1000000092	1615
156		Spot	2	Image 1	7	1000000093	1616
147		Spot	2	Image 1	7	1000000094	1617
333		Spot	2	Image 1	7	1000000095	1618
143		Spot	2	Image 1	7	1000000096	1620
136		Spot	2	Image 1	7	1000000097	1621
137		Spot	2	Image 1	7	1000000099	1622
132		Spot	2	Image 1	7	1000000100	1623
140		Spot	2	Image 1	7	1000000101	1624
136		Spot	2	Image 1	7	1000000102	1625
135		Spot	2	Image 1	7	1000000103	1626
137		Spot	2	Image 1	7	1000000105	1627
136		Spot	2	Image 1	7	1000000107	1628
149		Spot	2	Image 1	7	1000000106	1629
140		Spot	2	Image 1	7	1000000108	1630
131		Spot	2	Image 1	7	1000000109	1632
131		Spot	2	Image 1	7	1000000110	1633
384		Spot	2	Image 1	7	1000000111	1634
769		Spot	2	Image 1	7	1000000112	1635
144		Spot	2	Image 1	7	1000000242	1636
880		Spot	2	Image 1	7	1000000113	1637
160		Spot	2	Image 1	7	1000000114	1638
126		Spot	2	Image 1	7	1000000115	1639
134		Spot	2	Image 1	7	1000000116	1640
162		Spot	2	Image 1	7	1000000117	1641
310		Spot	2	Image 1	7	1000000118	1642
256		Spot	2	Image 1	7	1000000119	1643
401		Spot	2	Image 1	7	1000000120	1644
505		Spot	2	Image 1	7	1000000121	1645
605		Spot	2	Image 1	7	1000000122	1646
138		Spot	2	Image 1	7	1000000123	1647
237		Spot	2	Image 1	7	1000000124	1648
384		Spot	2	Image 1	7	1000000125	1649
749		Spot	2	Image 1	7	1000000127	1650
202		Spot	2	Image 1	7	1000000126	1651
297		Spot	2	Image 1	7	1000000128	1652
134		Spot	2	Image 1	7	1000000129	1653
308		Spot	2	Image 1	7	1000000130	1654
197		Spot	2	Image 1	7	1000000131	1655
129		Spot	2	Image 1	7	1000000133	1656
244		Spot	2	Image 1	7	1000000134	1657
207		Spot	2	Image 1	7	1000000135	1658
166		Spot	2	Image 1	7	1000000136	1659
127		Spot	2	Image 1	7	1000000137	1660
137		Spot	2	Image 1	7	1000000141	1661
290		Spot	2	Image 1	7	1000000138	1662
338		Spot	2	Image 1	7	1000000139	1663
462		Spot	2	Image 1	7	1000000140	1664
279		Spot	2	Image 1	7	1000000142	1665
249		Spot	2	Image 1	7	1000000143	1666
462		Spot	2	Image 1	7	1000000144	1667
208		Spot	2	Image 1	7	1000000243	1668
237		Spot	2	Image 1	7	1000000145	1669
291		Spot	2	Image 1	7	1000000146	1670
225		Spot	2	Image 1	7	1000000147	1671
229		Spot	2	Image 1	7	1000000148	1672
174		Spot	2	Image 1	7	1000000149	1673
186		Spot	2	Image 1	7	1000000150	1674
283		Spot	2	Image 1	7	1000000151	1677
316		Spot	2	Image 1	7	1000000152	1678
179		Spot	2	Image 1	7	1000000153	1679
333		Spot	2	Image 1	7	1000000247	1680
166		Spot	2	Image 1	7	1000000229	1681
154		Spot	2	Image 1	7	1000000154	1682
309		Spot	2	Image 1	7	1000000156	1683
250		Spot	2	Image 1	7	1000000157	1684
144		Spot	2	Image 1	7	1000000158	1685
131		Spot	2	Image 1	7	1000000159	1686
135		Spot	2	Image 1	7	1000000160	1687
237		Spot	2	Image 1	7	1000000162	1688
136		Spot	2	Image 1	7	1000000161	1689
336		Spot	2	Image 1	7	1000000163	1690
134		Spot	2	Image 1	7	1000000164	1691
641		Spot	2	Image 1	7	1000000165	1692
132		Spot	2	Image 1	7	1000000166	1693
225		Spot	2	Image 1	7	1000000168	1694
128		Spot	2	Image 1	7	1000000167	1695
130		Spot	2	Image 1	7	1000000170	1696
359		Spot	2	Image 1	7	1000000169	1697
139		Spot	2	Image 1	7	1000000171	1698
448		Spot	2	Image 1	7	1000000172	1699
130		Spot	2	Image 1	7	1000000173	1700
245		Spot	2	Image 1	7	1000000174	1701
135		Spot	2	Image 1	7	1000000175	1702
128		Spot	2	Image 1	7	1000000176	1703
131		Spot	2	Image 1	7	1000000178	1704
124		Spot	2	Image 1	7	1000000177	1705
128		Spot	2	Image 1	7	1000000179	1706
128		Spot	2	Image 1	7	1000000180	1707
129		Spot	2	Image 1	7	1000000181	1708
135		Spot	2	Image 1	7	1000000182	1709
136		Spot	2	Image 1	7	1000000183	1710
128		Spot	2	Image 1	7	1000000184	1711
131		Spot	2	Image 1	7	1000000185	1712
131		Spot	2	Image 1	7	1000000249	1713
137		Spot	2	Image 1	7	1000000186	1714
133		Spot	2	Image 1	7	1000000187	1715
137		Spot	2	Image 1	7	1000000188	1716
129		Spot	2	Image 1	7	1000000189	1717
124		Spot	2	Image 1	7	1000000190	1718
119		Spot	2	Image 1	7	1000000191	1719
155		Spot	2	Image 1	7	1000000193	1720
128		Spot	2	Image 1	7	1000000192	1721
133		Spot	2	Image 1	7	1000000194	1722
130		Spot	2	Image 1	7	1000000195	1724
174		Spot	2	Image 1	7	1000000197	1725
141		Spot	2	Image 1	7	1000000241	1726
145		Spot	2	Image 1	7	1000000199	1727
414		Spot	2	Image 1	7	1000000198	1728
132		Spot	2	Image 1	7	1000000200	1729
249		Spot	2	Image 1	7	1000000202	1730
305		Spot	2	Image 1	7	1000000203	1731
181		Spot	2	Image 1	7	1000000205	1732
198		Spot	2	Image 1	7	1000000206	1733
218		Spot	2	Image 1	7	1000000207	1734
132		Spot	2	Image 1	7	1000000208	1735
357		Spot	2	Image 1	7	1000000209	1736
339		Spot	2	Image 1	7	1000000211	1737
236		Spot	2	Image 1	7	1000000210	1738
339		Spot	2	Image 1	7	1000000212	1739
236		Spot	2	Image 1	7	1000000213	1740
336		Spot	2	Image 1	7	1000000214	1741
192		Spot	2	Image 1	7	1000000215	1742
130		Spot	2	Image 1	7	1000000216	1743
133		Spot	2	Image 1	7	1000000217	1744
130		Spot	2	Image 1	7	1000000218	1745
142		Spot	2	Image 1	7	1000000219	1746
134		Spot	2	Image 1	7	1000000244	1747
134		Spot	2	Image 1	7	1000000220	1748
149		Spot	2	Image 1	7	1000000221	1749
128		Spot	2	Image 1	7	1000000222	1750
126		Spot	2	Image 1	7	1000000223	1751
127		Spot	2	Image 1	7	1000000224	1752
124		Spot	2	Image 1	7	1000000225	1753
296		Spot	2	Image 1	7	1000000155	1754
296		Spot	2	Image 1	7	1000000226	1755
168		Spot	2	Image 1	7	1000000227	1756
267		Spot	2	Image 1	7	1000000228	1757
186		Spot	2	Image 1	7	1000000232	1758
212		Spot	2	Image 1	7	1000000231	1759
255		Spot	2	Image 1	7	1000000233	1760
606		Spot	2	Image 1	7	1000000234	1761
191		Spot	2	Image 1	7	1000000235	1762
194		Spot	2	Image 1	7	1000000236	1763
264		Spot	2	Image 1	7	1000000237	1764
200		Spot	2	Image 1	7	1000000238	1765
448		Spot	2	Image 1	7	1000000239	1766
177		Spot	2	Image 1	8	1000000250	1767
185		Spot	2	Image 1	8	1000000000	1768
452		Spot	2	Image 1	8	1000000001	1769
163		Spot	2	Image 1	8	1000000002	1770
134		Spot	2	Image 1	8	1000000003	1771
215		Spot	2	Image 1	8	1000000004	1772
156		Spot	2	Image 1	8	1000000005	1773
196		Spot	2	Image 1	8	1000000006	1774
147		Spot	2	Image 1	8	1000000007	1775
320		Spot	2	Image 1	8	1000000008	1776
136		Spot	2	Image 1	8	1000000009	1777
362		Spot	2	Image 1	8	1000000010	1778
262		Spot	2	Image 1	8	1000000012	1779
140		Spot	2	Image 1	8	1000000011	1780
532		Spot	2	Image 1	8	1000000057	1781
397		Spot	2	Image 1	8	1000000013	1782
340		Spot	2	Image 1	8	1000000014	1783
138		Spot	2	Image 1	8	1000000016	1784
141		Spot	2	Image 1	8	1000000017	1785
181		Spot	2	Image 1	8	1000000018	1786
148		Spot	2	Image 1	8	1000000019	1787
266		Spot	2	Image 1	8	1000000021	1788
155		Spot	2	Image 1	8	1000000022	1789
259		Spot	2	Image 1	8	1000000020	1790
194		Spot	2	Image 1	8	1000000251	1791
192		Spot	2	Image 1	8	1000000023	1792
666		Spot	2	Image 1	8	1000000246	1793
137		Spot	2	Image 1	8	1000000024	1795
176		Spot	2	Image 1	8	1000000025	1796
152		Spot	2	Image 1	8	1000000026	1797
150		Spot	2	Image 1	8	1000000027	1798
250		Spot	2	Image 1	8	1000000028	1799
151		Spot	2	Image 1	8	1000000240	1800
176		Spot	2	Image 1	8	1000000029	1801
143		Spot	2	Image 1	8	1000000030	1802
143		Spot	2	Image 1	8	1000000032	1803
428		Spot	2	Image 1	8	1000000031	1804
162		Spot	2	Image 1	8	1000000033	1805
145		Spot	2	Image 1	8	1000000245	1806
175		Spot	2	Image 1	8	1000000034	1807
155		Spot	2	Image 1	8	1000000035	1808
289		Spot	2	Image 1	8	1000000036	1809
294		Spot	2	Image 1	8	1000000037	1810
133		Spot	2	Image 1	8	1000000038	1811
651		Spot	2	Image 1	8	1000000039	1812
131		Spot	2	Image 1	8	1000000040	1813
142		Spot	2	Image 1	8	1000000041	1814
165		Spot	2	Image 1	8	1000000042	1815
147		Spot	2	Image 1	8	1000000043	1816
127		Spot	2	Image 1	8	1000000044	1817
340		Spot	2	Image 1	8	1000000046	1818
177		Spot	2	Image 1	8	1000000045	1819
138		Spot	2	Image 1	8	1000000047	1820
156		Spot	2	Image 1	8	1000000048	1822
429		Spot	2	Image 1	8	1000000049	1823
264		Spot	2	Image 1	8	1000000050	1825
264		Spot	2	Image 1	8	1000000051	1826
134		Spot	2	Image 1	8	1000000052	1827
485		Spot	2	Image 1	8	1000000053	1828
139		Spot	2	Image 1	8	1000000055	1829
150		Spot	2	Image 1	8	1000000056	1830
140		Spot	2	Image 1	8	1000000054	1831
453		Spot	2	Image 1	8	1000000058	1832
156		Spot	2	Image 1	8	1000000059	1833
144		Spot	2	Image 1	8	1000000060	1834
133		Spot	2	Image 1	8	1000000061	1835
146		Spot	2	Image 1	8	1000000062	1836
144		Spot	2	Image 1	8	1000000063	1838
143		Spot	2	Image 1	8	1000000064	1839
141		Spot	2	Image 1	8	1000000065	1840
136		Spot	2	Image 1	8	1000000066	1841
163		Spot	2	Image 1	8	1000000067	1842
153		Spot	2	Image 1	8	1000000068	1843
145		Spot	2	Image 1	8	1000000104	1844
153		Spot	2	Image 1	8	1000000069	1845
160		Spot	2	Image 1	8	1000000070	1846
142		Spot	2	Image 1	8	1000000071	1847
153		Spot	2	Image 1	8	1000000072	1848
163		Spot	2	Image 1	8	1000000073	1849
192		Spot	2	Image 1	8	1000000074	1850
174		Spot	2	Image 1	8	1000000075	1851
139		Spot	2	Image 1	8	1000000076	1852
181		Spot	2	Image 1	8	1000000077	1853
194		Spot	2	Image 1	8	1000000078	1854
304		Spot	2	Image 1	8	1000000079	1855
359		Spot	2	Image 1	8	1000000080	1856
489		Spot	2	Image 1	8	1000000081	1857
142		Spot	2	Image 1	8	1000000082	1858
215		Spot	2	Image 1	8	1000000083	1859
149		Spot	2	Image 1	8	1000000084	1860
184		Spot	2	Image 1	8	1000000085	1861
373		Spot	2	Image 1	8	1000000086	1862
141		Spot	2	Image 1	8	1000000087	1863
187		Spot	2	Image 1	8	1000000088	1864
471		Spot	2	Image 1	8	1000000089	1865
200		Spot	2	Image 1	8	1000000091	1866
229		Spot	2	Image 1	8	1000000090	1867
150		Spot	2	Image 1	8	1000000092	1868
158		Spot	2	Image 1	8	1000000094	1869
162		Spot	2	Image 1	8	1000000093	1870
362		Spot	2	Image 1	8	1000000095	1871
141		Spot	2	Image 1	8	1000000096	1873
128		Spot	2	Image 1	8	1000000097	1874
131		Spot	2	Image 1	8	1000000098	1875
134		Spot	2	Image 1	8	1000000099	1876
126		Spot	2	Image 1	8	1000000100	1877
137		Spot	2	Image 1	8	1000000101	1878
134		Spot	2	Image 1	8	1000000102	1879
133		Spot	2	Image 1	8	1000000103	1880
133		Spot	2	Image 1	8	1000000105	1881
133		Spot	2	Image 1	8	1000000106	1882
150		Spot	2	Image 1	8	1000000108	1883
135		Spot	2	Image 1	8	1000000109	1886
125		Spot	2	Image 1	8	1000000110	1887
413		Spot	2	Image 1	8	1000000111	1888
826		Spot	2	Image 1	8	1000000112	1889
148		Spot	2	Image 1	8	1000000242	1890
926		Spot	2	Image 1	8	1000000113	1891
143		Spot	2	Image 1	8	1000000114	1892
130		Spot	2	Image 1	8	1000000115	1893
129		Spot	2	Image 1	8	1000000116	1894
169		Spot	2	Image 1	8	1000000117	1895
332		Spot	2	Image 1	8	1000000118	1896
278		Spot	2	Image 1	8	1000000119	1897
375		Spot	2	Image 1	8	1000000120	1898
494		Spot	2	Image 1	8	1000000121	1899
582		Spot	2	Image 1	8	1000000122	1900
134		Spot	2	Image 1	8	1000000123	1901
232		Spot	2	Image 1	8	1000000124	1902
423		Spot	2	Image 1	8	1000000125	1903
193		Spot	2	Image 1	8	1000000126	1904
678		Spot	2	Image 1	8	1000000127	1905
280		Spot	2	Image 1	8	1000000128	1906
133		Spot	2	Image 1	8	1000000129	1907
265		Spot	2	Image 1	8	1000000130	1908
186		Spot	2	Image 1	8	1000000131	1909
250		Spot	2	Image 1	8	1000000134	1910
143		Spot	2	Image 1	8	1000000133	1911
224		Spot	2	Image 1	8	1000000135	1912
185		Spot	2	Image 1	8	1000000136	1913
137		Spot	2	Image 1	8	1000000137	1914
133		Spot	2	Image 1	8	1000000141	1915
308		Spot	2	Image 1	8	1000000138	1916
308		Spot	2	Image 1	8	1000000139	1917
486		Spot	2	Image 1	8	1000000140	1918
279		Spot	2	Image 1	8	1000000142	1919
191		Spot	2	Image 1	8	1000000143	1920
201		Spot	2	Image 1	8	1000000243	1921
412		Spot	2	Image 1	8	1000000144	1922
240		Spot	2	Image 1	8	1000000145	1923
281		Spot	2	Image 1	8	1000000146	1924
214		Spot	2	Image 1	8	1000000147	1925
228		Spot	2	Image 1	8	1000000148	1926
165		Spot	2	Image 1	8	1000000149	1927
190		Spot	2	Image 1	8	1000000150	1928
288		Spot	2	Image 1	8	1000000151	1930
284		Spot	2	Image 1	8	1000000152	1931
180		Spot	2	Image 1	8	1000000153	1932
155		Spot	2	Image 1	8	1000000229	1933
157		Spot	2	Image 1	8	1000000154	1934
295		Spot	2	Image 1	8	1000000156	1935
353		Spot	2	Image 1	8	1000000157	1936
145		Spot	2	Image 1	8	1000000158	1937
141		Spot	2	Image 1	8	1000000159	1938
143		Spot	2	Image 1	8	1000000160	1939
139		Spot	2	Image 1	8	1000000161	1940
248		Spot	2	Image 1	8	1000000162	1941
336		Spot	2	Image 1	8	1000000163	1942
133		Spot	2	Image 1	8	1000000164	1943
653		Spot	2	Image 1	8	1000000165	1944
131		Spot	2	Image 1	8	1000000166	1945
225		Spot	2	Image 1	8	1000000168	1946
132		Spot	2	Image 1	8	1000000167	1947
383		Spot	2	Image 1	8	1000000169	1948
132		Spot	2	Image 1	8	1000000170	1949
132		Spot	2	Image 1	8	1000000171	1950
390		Spot	2	Image 1	8	1000000172	1951
136		Spot	2	Image 1	8	1000000173	1952
220		Spot	2	Image 1	8	1000000174	1953
144		Spot	2	Image 1	8	1000000175	1954
131		Spot	2	Image 1	8	1000000176	1955
129		Spot	2	Image 1	8	1000000177	1956
128		Spot	2	Image 1	8	1000000178	1957
133		Spot	2	Image 1	8	1000000179	1958
124		Spot	2	Image 1	8	1000000180	1959
134		Spot	2	Image 1	8	1000000181	1960
138		Spot	2	Image 1	8	1000000182	1961
131		Spot	2	Image 1	8	1000000183	1962
126		Spot	2	Image 1	8	1000000184	1963
129		Spot	2	Image 1	8	1000000185	1964
131		Spot	2	Image 1	8	1000000186	1965
124		Spot	2	Image 1	8	1000000187	1966
128		Spot	2	Image 1	8	1000000223	1967
133		Spot	2	Image 1	8	1000000188	1968
127		Spot	2	Image 1	8	1000000189	1969
125		Spot	2	Image 1	8	1000000252	1970
123		Spot	2	Image 1	8	1000000191	1971
137		Spot	2	Image 1	8	1000000193	1972
128		Spot	2	Image 1	8	1000000192	1973
135		Spot	2	Image 1	8	1000000194	1974
139		Spot	2	Image 1	8	1000000195	1976
167		Spot	2	Image 1	8	1000000197	1977
156		Spot	2	Image 1	8	1000000199	1978
143		Spot	2	Image 1	8	1000000241	1979
399		Spot	2	Image 1	8	1000000198	1980
135		Spot	2	Image 1	8	1000000200	1981
237		Spot	2	Image 1	8	1000000202	1982
153		Spot	2	Image 1	8	1000000201	1983
311		Spot	2	Image 1	8	1000000203	1984
179		Spot	2	Image 1	8	1000000205	1986
186		Spot	2	Image 1	8	1000000206	1987
220		Spot	2	Image 1	8	1000000207	1988
128		Spot	2	Image 1	8	1000000208	1989
348		Spot	2	Image 1	8	1000000209	1990
404		Spot	2	Image 1	8	1000000211	1991
238		Spot	2	Image 1	8	1000000210	1992
352		Spot	2	Image 1	8	1000000212	1993
246		Spot	2	Image 1	8	1000000213	1994
338		Spot	2	Image 1	8	1000000214	1995
197		Spot	2	Image 1	8	1000000215	1996
125		Spot	2	Image 1	8	1000000216	1997
134		Spot	2	Image 1	8	1000000217	1998
128		Spot	2	Image 1	8	1000000218	1999
141		Spot	2	Image 1	8	1000000219	2000
139		Spot	2	Image 1	8	1000000244	2001
126		Spot	2	Image 1	8	1000000220	2002
144		Spot	2	Image 1	8	1000000221	2003
128		Spot	2	Image 1	8	1000000222	2004
131		Spot	2	Image 1	8	1000000224	2005
131		Spot	2	Image 1	8	1000000225	2006
270		Spot	2	Image 1	8	1000000155	2007
171		Spot	2	Image 1	8	1000000227	2008
274		Spot	2	Image 1	8	1000000226	2009
263		Spot	2	Image 1	8	1000000228	2010
202		Spot	2	Image 1	8	1000000232	2011
219		Spot	2	Image 1	8	1000000231	2012
270		Spot	2	Image 1	8	1000000235	2013
221		Spot	2	Image 1	8	1000000233	2014
444		Spot	2	Image 1	8	1000000234	2015
221		Spot	2	Image 1	8	1000000236	2016
299		Spot	2	Image 1	8	1000000237	2017
218		Spot	2	Image 1	8	1000000238	2018
471		Spot	2	Image 1	8	1000000239	2019
167		Spot	2	Image 1	9	1000000250	2020
183		Spot	2	Image 1	9	1000000000	2021
434		Spot	2	Image 1	9	1000000001	2022
162		Spot	2	Image 1	9	1000000002	2023
140		Spot	2	Image 1	9	1000000003	2024
238		Spot	2	Image 1	9	1000000004	2025
157		Spot	2	Image 1	9	1000000005	2026
190		Spot	2	Image 1	9	1000000006	2027
145		Spot	2	Image 1	9	1000000007	2028
142		Spot	2	Image 1	9	1000000009	2029
340		Spot	2	Image 1	9	1000000010	2030
224		Spot	2	Image 1	9	1000000012	2031
135		Spot	2	Image 1	9	1000000011	2032
506		Spot	2	Image 1	9	1000000057	2033
371		Spot	2	Image 1	9	1000000013	2034
347		Spot	2	Image 1	9	1000000014	2035
154		Spot	2	Image 1	9	1000000016	2036
143		Spot	2	Image 1	9	1000000017	2037
165		Spot	2	Image 1	9	1000000018	2038
146		Spot	2	Image 1	9	1000000019	2039
253		Spot	2	Image 1	9	1000000021	2040
253		Spot	2	Image 1	9	1000000020	2041
155		Spot	2	Image 1	9	1000000022	2042
206		Spot	2	Image 1	9	1000000251	2043
203		Spot	2	Image 1	9	1000000023	2044
855		Spot	2	Image 1	9	1000000246	2045
152		Spot	2	Image 1	9	1000000024	2047
178		Spot	2	Image 1	9	1000000025	2048
146		Spot	2	Image 1	9	1000000026	2049
167		Spot	2	Image 1	9	1000000027	2050
229		Spot	2	Image 1	9	1000000028	2051
141		Spot	2	Image 1	9	1000000240	2052
181		Spot	2	Image 1	9	1000000029	2053
155		Spot	2	Image 1	9	1000000030	2054
416		Spot	2	Image 1	9	1000000031	2055
147		Spot	2	Image 1	9	1000000032	2056
150		Spot	2	Image 1	9	1000000033	2057
147		Spot	2	Image 1	9	1000000245	2058
171		Spot	2	Image 1	9	1000000034	2059
157		Spot	2	Image 1	9	1000000035	2060
309		Spot	2	Image 1	9	1000000037	2061
277		Spot	2	Image 1	9	1000000036	2062
132		Spot	2	Image 1	9	1000000038	2063
611		Spot	2	Image 1	9	1000000039	2064
135		Spot	2	Image 1	9	1000000040	2065
159		Spot	2	Image 1	9	1000000041	2066
164		Spot	2	Image 1	9	1000000042	2067
152		Spot	2	Image 1	9	1000000043	2068
132		Spot	2	Image 1	9	1000000044	2069
166		Spot	2	Image 1	9	1000000045	2070
294		Spot	2	Image 1	9	1000000046	2071
[truncated: 7,506 more rows]
