# Supplementary material for: Protocol for real-time monitoring of CD8+ T and myeloid cell behavior in human high-grade serous ovarian cancer slices
Source: STAR Protoc. 2024 Jun 2;5(2):103102. doi: 10.1016/j.xpro.2024.103102 (PMC11179100; doi:10.1016/j.xpro.2024.103102)
Supplement: Data S3. Files for testing the R script, quantification and statistical analysis step 2 [file mmc3.zip › Test files/Slice2_a/__Intensity_Center_Ch=3_Img=1.csv]

Intensity Center Ch=3 Img=1
====================
Intensity Center	Unit	Category	Channel	Image	Time	TrackID	ID
128		Spot	3	Image 1	1	1000000000	0
124		Spot	3	Image 1	1	1000000001	1
127		Spot	3	Image 1	1	1000000002	2
126		Spot	3	Image 1	1	1000000003	3
137		Spot	3	Image 1	1	1000000004	4
128		Spot	3	Image 1	1	1000000005	5
128		Spot	3	Image 1	1	1000000006	6
119		Spot	3	Image 1	1	1000000007	7
130		Spot	3	Image 1	1	1000000008	8
132		Spot	3	Image 1	1	1000000009	9
151		Spot	3	Image 1	1	1000000010	10
121		Spot	3	Image 1	1	1000000011	11
120		Spot	3	Image 1	1	1000000012	12
116		Spot	3	Image 1	1	1000000013	13
136		Spot	3	Image 1	1	1000000014	14
127		Spot	3	Image 1	1	1000000015	15
126		Spot	3	Image 1	1	1000000016	16
136		Spot	3	Image 1	1	1000000017	17
161		Spot	3	Image 1	1	1000000018	18
130		Spot	3	Image 1	1	1000000019	19
127		Spot	3	Image 1	1	1000000020	20
121		Spot	3	Image 1	1	1000000021	21
135		Spot	3	Image 1	1	1000000022	22
145		Spot	3	Image 1	1	1000000023	23
131		Spot	3	Image 1	1	1000000024	24
143		Spot	3	Image 1	1	1000000025	25
121		Spot	3	Image 1	1	1000000026	26
145		Spot	3	Image 1	1	1000000027	27
136		Spot	3	Image 1	1	1000000028	28
152		Spot	3	Image 1	1	1000000029	29
135		Spot	3	Image 1	1	1000000030	30
134		Spot	3	Image 1	1	1000000031	31
138		Spot	3	Image 1	1	1000000032	32
143		Spot	3	Image 1	1	1000000033	33
136		Spot	3	Image 1	1	1000000034	34
126		Spot	3	Image 1	1	1000000035	35
123		Spot	3	Image 1	1	1000000036	36
127		Spot	3	Image 1	1	1000000037	37
118		Spot	3	Image 1	1	1000000038	38
129		Spot	3	Image 1	1	1000000039	39
120		Spot	3	Image 1	1	1000000040	40
148		Spot	3	Image 1	1	1000000041	41
119		Spot	3	Image 1	1	1000000042	42
127		Spot	3	Image 1	1	1000000043	43
126		Spot	3	Image 1	1	1000000044	44
129		Spot	3	Image 1	1	1000000045	45
151		Spot	3	Image 1	1	1000000046	46
153		Spot	3	Image 1	1	1000000047	47
131		Spot	3	Image 1	1	1000000048	49
151		Spot	3	Image 1	1	1000000049	50
113		Spot	3	Image 1	1	1000000050	52
158		Spot	3	Image 1	1	1000000051	53
124		Spot	3	Image 1	1	1000000052	54
130		Spot	3	Image 1	1	1000000053	55
124		Spot	3	Image 1	1	1000000054	56
146		Spot	3	Image 1	1	1000000055	57
124		Spot	3	Image 1	1	1000000056	58
130		Spot	3	Image 1	1	1000000057	59
132		Spot	3	Image 1	1	1000000058	60
129		Spot	3	Image 1	1	1000000059	61
125		Spot	3	Image 1	1	1000000060	62
144		Spot	3	Image 1	1	1000000061	63
130		Spot	3	Image 1	1	1000000062	64
132		Spot	3	Image 1	1	1000000063	65
118		Spot	3	Image 1	1	1000000064	66
127		Spot	3	Image 1	1	1000000065	67
126		Spot	3	Image 1	1	1000000066	68
120		Spot	3	Image 1	1	1000000067	69
132		Spot	3	Image 1	1	1000000068	70
129		Spot	3	Image 1	1	1000000069	71
126		Spot	3	Image 1	1	1000000070	72
122		Spot	3	Image 1	1	1000000071	73
124		Spot	3	Image 1	1	1000000072	74
189		Spot	3	Image 1	1	1000000073	75
145		Spot	3	Image 1	1	1000000074	76
126		Spot	3	Image 1	1	1000000075	77
127		Spot	3	Image 1	1	1000000076	78
128		Spot	3	Image 1	1	1000000077	79
157		Spot	3	Image 1	1	1000000078	81
131		Spot	3	Image 1	1	1000000079	82
154		Spot	3	Image 1	1	1000000080	83
126		Spot	3	Image 1	1	1000000081	84
126		Spot	3	Image 1	1	1000000082	85
135		Spot	3	Image 1	1	1000000083	86
131		Spot	3	Image 1	1	1000000084	87
136		Spot	3	Image 1	1	1000000085	88
132		Spot	3	Image 1	1	1000000086	89
128		Spot	3	Image 1	1	1000000087	90
129		Spot	3	Image 1	1	1000000088	91
118		Spot	3	Image 1	1	1000000089	92
131		Spot	3	Image 1	1	1000000090	93
134		Spot	3	Image 1	1	1000000091	94
130		Spot	3	Image 1	1	1000000092	95
132		Spot	3	Image 1	1	1000000093	96
124		Spot	3	Image 1	1	1000000094	97
134		Spot	3	Image 1	1	1000000095	98
126		Spot	3	Image 1	1	1000000096	100
122		Spot	3	Image 1	1	1000000097	101
169		Spot	3	Image 1	1	1000000098	102
125		Spot	3	Image 1	1	1000000099	103
136		Spot	3	Image 1	1	1000000100	104
136		Spot	3	Image 1	1	1000000101	105
121		Spot	3	Image 1	1	1000000102	106
132		Spot	3	Image 1	1	1000000103	107
142		Spot	3	Image 1	1	1000000104	108
114		Spot	3	Image 1	1	1000000105	109
140		Spot	3	Image 1	1	1000000106	110
127		Spot	3	Image 1	1	1000000107	111
132		Spot	3	Image 1	1	1000000108	112
127		Spot	3	Image 1	1	1000000109	115
120		Spot	3	Image 1	1	1000000110	116
126		Spot	3	Image 1	1	1000000111	117
160		Spot	3	Image 1	1	1000000112	118
142		Spot	3	Image 1	1	1000000113	119
146		Spot	3	Image 1	1	1000000114	120
127		Spot	3	Image 1	1	1000000115	121
128		Spot	3	Image 1	1	1000000116	122
132		Spot	3	Image 1	1	1000000117	123
130		Spot	3	Image 1	1	1000000118	124
122		Spot	3	Image 1	1	1000000119	125
137		Spot	3	Image 1	1	1000000120	126
148		Spot	3	Image 1	1	1000000121	127
151		Spot	3	Image 1	1	1000000122	128
160		Spot	3	Image 1	1	1000000123	129
120		Spot	3	Image 1	1	1000000124	130
123		Spot	3	Image 1	1	1000000125	131
135		Spot	3	Image 1	1	1000000126	132
150		Spot	3	Image 1	1	1000000127	133
121		Spot	3	Image 1	1	1000000128	134
138		Spot	3	Image 1	1	1000000129	135
145		Spot	3	Image 1	1	1000000130	136
122		Spot	3	Image 1	1	1000000131	137
137		Spot	3	Image 1	1	1000000132	138
121		Spot	3	Image 1	1	1000000133	139
134		Spot	3	Image 1	1	1000000134	140
124		Spot	3	Image 1	1	1000000135	141
143		Spot	3	Image 1	1	1000000136	142
123		Spot	3	Image 1	1	1000000137	143
151		Spot	3	Image 1	1	1000000138	144
116		Spot	3	Image 1	1	1000000139	145
138		Spot	3	Image 1	1	1000000140	146
167		Spot	3	Image 1	1	1000000141	147
128		Spot	3	Image 1	1	1000000142	148
126		Spot	3	Image 1	1	1000000143	149
121		Spot	3	Image 1	1	1000000144	150
121		Spot	3	Image 1	1	1000000145	151
141		Spot	3	Image 1	1	1000000146	152
131		Spot	3	Image 1	1	1000000147	153
132		Spot	3	Image 1	1	1000000148	154
127		Spot	3	Image 1	1	1000000149	155
126		Spot	3	Image 1	1	1000000150	156
120		Spot	3	Image 1	1	1000000151	158
131		Spot	3	Image 1	1	1000000152	159
138		Spot	3	Image 1	1	1000000153	160
127		Spot	3	Image 1	1	1000000154	161
123		Spot	3	Image 1	1	1000000155	162
139		Spot	3	Image 1	1	1000000156	163
125		Spot	3	Image 1	1	1000000157	164
173		Spot	3	Image 1	1	1000000158	165
121		Spot	3	Image 1	1	1000000159	166
122		Spot	3	Image 1	1	1000000160	167
124		Spot	3	Image 1	1	1000000161	168
123		Spot	3	Image 1	1	1000000162	169
136		Spot	3	Image 1	1	1000000163	170
142		Spot	3	Image 1	1	1000000164	171
123		Spot	3	Image 1	1	1000000165	172
121		Spot	3	Image 1	1	1000000166	173
121		Spot	3	Image 1	1	1000000167	174
129		Spot	3	Image 1	1	1000000168	175
132		Spot	3	Image 1	1	1000000169	176
141		Spot	3	Image 1	1	1000000170	177
124		Spot	3	Image 1	1	1000000171	178
125		Spot	3	Image 1	1	1000000172	179
120		Spot	3	Image 1	1	1000000173	180
174		Spot	3	Image 1	1	1000000174	181
129		Spot	3	Image 1	1	1000000175	182
136		Spot	3	Image 1	1	1000000176	183
124		Spot	3	Image 1	1	1000000177	184
122		Spot	3	Image 1	1	1000000178	185
144		Spot	3	Image 1	1	1000000179	186
127		Spot	3	Image 1	1	1000000180	187
148		Spot	3	Image 1	1	1000000181	188
124		Spot	3	Image 1	1	1000000182	189
114		Spot	3	Image 1	1	1000000183	190
128		Spot	3	Image 1	1	1000000184	191
112		Spot	3	Image 1	1	1000000185	192
126		Spot	3	Image 1	1	1000000186	193
124		Spot	3	Image 1	1	1000000187	194
131		Spot	3	Image 1	1	1000000188	195
119		Spot	3	Image 1	1	1000000189	196
137		Spot	3	Image 1	1	1000000190	197
118		Spot	3	Image 1	1	1000000191	198
118		Spot	3	Image 1	1	1000000192	199
229		Spot	3	Image 1	1	1000000193	200
113		Spot	3	Image 1	1	1000000194	201
129		Spot	3	Image 1	1	1000000195	203
121		Spot	3	Image 1	1	1000000196	204
128		Spot	3	Image 1	1	1000000197	205
129		Spot	3	Image 1	1	1000000198	206
121		Spot	3	Image 1	1	1000000199	207
131		Spot	3	Image 1	1	1000000200	208
127		Spot	3	Image 1	1	1000000201	209
119		Spot	3	Image 1	1	1000000202	210
135		Spot	3	Image 1	1	1000000203	211
120		Spot	3	Image 1	1	1000000204	212
121		Spot	3	Image 1	1	1000000205	213
125		Spot	3	Image 1	1	1000000206	214
131		Spot	3	Image 1	1	1000000207	215
127		Spot	3	Image 1	1	1000000208	216
121		Spot	3	Image 1	1	1000000209	217
121		Spot	3	Image 1	1	1000000210	218
126		Spot	3	Image 1	1	1000000211	219
139		Spot	3	Image 1	1	1000000212	220
125		Spot	3	Image 1	1	1000000213	221
134		Spot	3	Image 1	1	1000000214	222
113		Spot	3	Image 1	1	1000000215	223
121		Spot	3	Image 1	1	1000000216	224
125		Spot	3	Image 1	1	1000000217	225
121		Spot	3	Image 1	1	1000000218	226
130		Spot	3	Image 1	1	1000000219	227
123		Spot	3	Image 1	1	1000000220	228
134		Spot	3	Image 1	1	1000000221	229
113		Spot	3	Image 1	1	1000000222	230
122		Spot	3	Image 1	1	1000000223	231
129		Spot	3	Image 1	1	1000000224	232
124		Spot	3	Image 1	1	1000000225	233
130		Spot	3	Image 1	1	1000000226	234
130		Spot	3	Image 1	1	1000000227	235
127		Spot	3	Image 1	1	1000000228	236
122		Spot	3	Image 1	1	1000000229	237
126		Spot	3	Image 1	1	1000000230	238
117		Spot	3	Image 1	1	1000000231	239
132		Spot	3	Image 1	1	1000000232	240
125		Spot	3	Image 1	1	1000000233	241
125		Spot	3	Image 1	1	1000000234	242
130		Spot	3	Image 1	1	1000000235	243
129		Spot	3	Image 1	1	1000000236	244
120		Spot	3	Image 1	1	1000000237	245
125		Spot	3	Image 1	1	1000000238	246
127		Spot	3	Image 1	1	1000000239	247
122		Spot	3	Image 1	2	1000000000	248
126		Spot	3	Image 1	2	1000000002	249
133		Spot	3	Image 1	2	1000000003	250
135		Spot	3	Image 1	2	1000000001	251
139		Spot	3	Image 1	2	1000000004	252
129		Spot	3	Image 1	2	1000000005	253
131		Spot	3	Image 1	2	1000000006	254
122		Spot	3	Image 1	2	1000000007	255
133		Spot	3	Image 1	2	1000000008	256
122		Spot	3	Image 1	2	1000000009	257
135		Spot	3	Image 1	2	1000000010	258
122		Spot	3	Image 1	2	1000000011	259
129		Spot	3	Image 1	2	1000000012	260
130		Spot	3	Image 1	2	1000000013	261
125		Spot	3	Image 1	2	1000000014	262
126		Spot	3	Image 1	2	1000000015	263
123		Spot	3	Image 1	2	1000000016	264
131		Spot	3	Image 1	2	1000000017	265
153		Spot	3	Image 1	2	1000000018	266
128		Spot	3	Image 1	2	1000000019	267
130		Spot	3	Image 1	2	1000000020	268
130		Spot	3	Image 1	2	1000000021	269
129		Spot	3	Image 1	2	1000000022	270
140		Spot	3	Image 1	2	1000000023	271
127		Spot	3	Image 1	2	1000000024	273
142		Spot	3	Image 1	2	1000000025	274
135		Spot	3	Image 1	2	1000000026	275
145		Spot	3	Image 1	2	1000000027	276
126		Spot	3	Image 1	2	1000000028	277
133		Spot	3	Image 1	2	1000000240	278
134		Spot	3	Image 1	2	1000000029	279
131		Spot	3	Image 1	2	1000000030	280
143		Spot	3	Image 1	2	1000000031	281
134		Spot	3	Image 1	2	1000000032	282
134		Spot	3	Image 1	2	1000000033	283
133		Spot	3	Image 1	2	1000000034	284
128		Spot	3	Image 1	2	1000000035	285
129		Spot	3	Image 1	2	1000000036	286
134		Spot	3	Image 1	2	1000000037	287
132		Spot	3	Image 1	2	1000000038	288
139		Spot	3	Image 1	2	1000000039	289
121		Spot	3	Image 1	2	1000000040	290
146		Spot	3	Image 1	2	1000000041	291
125		Spot	3	Image 1	2	1000000042	292
127		Spot	3	Image 1	2	1000000043	293
120		Spot	3	Image 1	2	1000000044	294
135		Spot	3	Image 1	2	1000000046	295
118		Spot	3	Image 1	2	1000000045	296
127		Spot	3	Image 1	2	1000000047	297
130		Spot	3	Image 1	2	1000000048	299
152		Spot	3	Image 1	2	1000000049	300
124		Spot	3	Image 1	2	1000000050	302
172		Spot	3	Image 1	2	1000000051	303
122		Spot	3	Image 1	2	1000000052	304
127		Spot	3	Image 1	2	1000000053	305
153		Spot	3	Image 1	2	1000000055	306
121		Spot	3	Image 1	2	1000000054	307
143		Spot	3	Image 1	2	1000000056	308
134		Spot	3	Image 1	2	1000000057	309
134		Spot	3	Image 1	2	1000000058	310
135		Spot	3	Image 1	2	1000000059	311
124		Spot	3	Image 1	2	1000000060	312
138		Spot	3	Image 1	2	1000000061	313
132		Spot	3	Image 1	2	1000000062	314
130		Spot	3	Image 1	2	1000000063	315
133		Spot	3	Image 1	2	1000000064	316
126		Spot	3	Image 1	2	1000000065	317
124		Spot	3	Image 1	2	1000000067	318
128		Spot	3	Image 1	2	1000000068	319
127		Spot	3	Image 1	2	1000000066	320
128		Spot	3	Image 1	2	1000000069	321
122		Spot	3	Image 1	2	1000000070	322
136		Spot	3	Image 1	2	1000000071	323
132		Spot	3	Image 1	2	1000000072	324
169		Spot	3	Image 1	2	1000000073	325
126		Spot	3	Image 1	2	1000000074	326
128		Spot	3	Image 1	2	1000000075	327
124		Spot	3	Image 1	2	1000000076	328
129		Spot	3	Image 1	2	1000000077	329
164		Spot	3	Image 1	2	1000000078	331
131		Spot	3	Image 1	2	1000000079	332
143		Spot	3	Image 1	2	1000000080	333
128		Spot	3	Image 1	2	1000000081	334
121		Spot	3	Image 1	2	1000000082	335
129		Spot	3	Image 1	2	1000000084	336
123		Spot	3	Image 1	2	1000000083	337
141		Spot	3	Image 1	2	1000000085	338
124		Spot	3	Image 1	2	1000000086	339
132		Spot	3	Image 1	2	1000000087	340
131		Spot	3	Image 1	2	1000000088	341
128		Spot	3	Image 1	2	1000000089	342
125		Spot	3	Image 1	2	1000000090	343
134		Spot	3	Image 1	2	1000000091	344
123		Spot	3	Image 1	2	1000000092	345
134		Spot	3	Image 1	2	1000000093	346
124		Spot	3	Image 1	2	1000000094	347
126		Spot	3	Image 1	2	1000000095	348
128		Spot	3	Image 1	2	1000000096	350
126		Spot	3	Image 1	2	1000000097	351
161		Spot	3	Image 1	2	1000000098	352
122		Spot	3	Image 1	2	1000000099	353
137		Spot	3	Image 1	2	1000000100	354
123		Spot	3	Image 1	2	1000000101	355
126		Spot	3	Image 1	2	1000000102	356
125		Spot	3	Image 1	2	1000000103	357
117		Spot	3	Image 1	2	1000000104	358
123		Spot	3	Image 1	2	1000000105	359
126		Spot	3	Image 1	2	1000000106	360
124		Spot	3	Image 1	2	1000000107	361
123		Spot	3	Image 1	2	1000000108	362
143		Spot	3	Image 1	2	1000000109	365
116		Spot	3	Image 1	2	1000000110	366
131		Spot	3	Image 1	2	1000000111	367
137		Spot	3	Image 1	2	1000000112	368
126		Spot	3	Image 1	2	1000000113	369
134		Spot	3	Image 1	2	1000000114	370
138		Spot	3	Image 1	2	1000000115	371
124		Spot	3	Image 1	2	1000000116	372
124		Spot	3	Image 1	2	1000000117	373
124		Spot	3	Image 1	2	1000000118	374
132		Spot	3	Image 1	2	1000000119	375
135		Spot	3	Image 1	2	1000000120	376
138		Spot	3	Image 1	2	1000000121	377
164		Spot	3	Image 1	2	1000000122	378
146		Spot	3	Image 1	2	1000000123	379
126		Spot	3	Image 1	2	1000000124	380
132		Spot	3	Image 1	2	1000000125	381
131		Spot	3	Image 1	2	1000000126	382
143		Spot	3	Image 1	2	1000000127	383
130		Spot	3	Image 1	2	1000000128	384
130		Spot	3	Image 1	2	1000000129	385
150		Spot	3	Image 1	2	1000000130	386
124		Spot	3	Image 1	2	1000000131	387
131		Spot	3	Image 1	2	1000000132	388
121		Spot	3	Image 1	2	1000000133	389
122		Spot	3	Image 1	2	1000000134	390
127		Spot	3	Image 1	2	1000000135	391
134		Spot	3	Image 1	2	1000000136	392
138		Spot	3	Image 1	2	1000000137	393
157		Spot	3	Image 1	2	1000000138	394
120		Spot	3	Image 1	2	1000000139	395
145		Spot	3	Image 1	2	1000000140	396
120		Spot	3	Image 1	2	1000000141	397
122		Spot	3	Image 1	2	1000000142	398
120		Spot	3	Image 1	2	1000000143	399
131		Spot	3	Image 1	2	1000000144	400
124		Spot	3	Image 1	2	1000000145	401
133		Spot	3	Image 1	2	1000000146	402
129		Spot	3	Image 1	2	1000000147	403
140		Spot	3	Image 1	2	1000000148	404
129		Spot	3	Image 1	2	1000000149	405
127		Spot	3	Image 1	2	1000000150	406
124		Spot	3	Image 1	2	1000000151	408
134		Spot	3	Image 1	2	1000000152	409
123		Spot	3	Image 1	2	1000000153	410
145		Spot	3	Image 1	2	1000000154	411
123		Spot	3	Image 1	2	1000000155	412
135		Spot	3	Image 1	2	1000000156	413
120		Spot	3	Image 1	2	1000000157	414
153		Spot	3	Image 1	2	1000000158	415
133		Spot	3	Image 1	2	1000000159	416
124		Spot	3	Image 1	2	1000000160	417
123		Spot	3	Image 1	2	1000000161	418
137		Spot	3	Image 1	2	1000000162	419
132		Spot	3	Image 1	2	1000000163	420
136		Spot	3	Image 1	2	1000000164	421
123		Spot	3	Image 1	2	1000000165	422
130		Spot	3	Image 1	2	1000000166	423
135		Spot	3	Image 1	2	1000000167	424
125		Spot	3	Image 1	2	1000000168	425
124		Spot	3	Image 1	2	1000000169	426
119		Spot	3	Image 1	2	1000000170	427
127		Spot	3	Image 1	2	1000000171	428
126		Spot	3	Image 1	2	1000000172	429
122		Spot	3	Image 1	2	1000000173	430
139		Spot	3	Image 1	2	1000000174	431
121		Spot	3	Image 1	2	1000000175	432
159		Spot	3	Image 1	2	1000000176	433
121		Spot	3	Image 1	2	1000000178	434
123		Spot	3	Image 1	2	1000000177	435
154		Spot	3	Image 1	2	1000000179	436
133		Spot	3	Image 1	2	1000000180	437
168		Spot	3	Image 1	2	1000000181	438
128		Spot	3	Image 1	2	1000000182	439
125		Spot	3	Image 1	2	1000000183	440
127		Spot	3	Image 1	2	1000000184	441
124		Spot	3	Image 1	2	1000000185	442
132		Spot	3	Image 1	2	1000000186	443
129		Spot	3	Image 1	2	1000000187	444
126		Spot	3	Image 1	2	1000000188	445
119		Spot	3	Image 1	2	1000000189	446
121		Spot	3	Image 1	2	1000000190	447
122		Spot	3	Image 1	2	1000000191	448
123		Spot	3	Image 1	2	1000000192	449
202		Spot	3	Image 1	2	1000000193	450
124		Spot	3	Image 1	2	1000000194	451
121		Spot	3	Image 1	2	1000000195	453
132		Spot	3	Image 1	2	1000000196	454
128		Spot	3	Image 1	2	1000000197	455
129		Spot	3	Image 1	2	1000000241	456
128		Spot	3	Image 1	2	1000000199	457
122		Spot	3	Image 1	2	1000000198	458
132		Spot	3	Image 1	2	1000000200	459
120		Spot	3	Image 1	2	1000000202	460
126		Spot	3	Image 1	2	1000000203	461
123		Spot	3	Image 1	2	1000000204	462
125		Spot	3	Image 1	2	1000000205	463
117		Spot	3	Image 1	2	1000000206	464
126		Spot	3	Image 1	2	1000000207	465
118		Spot	3	Image 1	2	1000000208	466
127		Spot	3	Image 1	2	1000000209	467
118		Spot	3	Image 1	2	1000000210	468
118		Spot	3	Image 1	2	1000000211	469
123		Spot	3	Image 1	2	1000000212	470
132		Spot	3	Image 1	2	1000000213	471
120		Spot	3	Image 1	2	1000000214	472
125		Spot	3	Image 1	2	1000000215	473
124		Spot	3	Image 1	2	1000000216	474
121		Spot	3	Image 1	2	1000000217	475
120		Spot	3	Image 1	2	1000000218	476
124		Spot	3	Image 1	2	1000000219	477
129		Spot	3	Image 1	2	1000000220	478
127		Spot	3	Image 1	2	1000000221	479
121		Spot	3	Image 1	2	1000000222	480
129		Spot	3	Image 1	2	1000000223	481
123		Spot	3	Image 1	2	1000000224	482
118		Spot	3	Image 1	2	1000000225	483
133		Spot	3	Image 1	2	1000000226	484
128		Spot	3	Image 1	2	1000000227	485
119		Spot	3	Image 1	2	1000000230	486
129		Spot	3	Image 1	2	1000000228	487
120		Spot	3	Image 1	2	1000000229	488
125		Spot	3	Image 1	2	1000000231	489
148		Spot	3	Image 1	2	1000000232	490
123		Spot	3	Image 1	2	1000000233	491
146		Spot	3	Image 1	2	1000000234	492
122		Spot	3	Image 1	2	1000000235	493
124		Spot	3	Image 1	2	1000000236	494
132		Spot	3	Image 1	2	1000000237	495
125		Spot	3	Image 1	2	1000000238	496
147		Spot	3	Image 1	2	1000000239	497
125		Spot	3	Image 1	3	1000000000	498
130		Spot	3	Image 1	3	1000000001	499
126		Spot	3	Image 1	3	1000000002	500
136		Spot	3	Image 1	3	1000000003	501
122		Spot	3	Image 1	3	1000000004	502
124		Spot	3	Image 1	3	1000000005	503
140		Spot	3	Image 1	3	1000000006	504
121		Spot	3	Image 1	3	1000000007	505
140		Spot	3	Image 1	3	1000000008	506
133		Spot	3	Image 1	3	1000000009	507
122		Spot	3	Image 1	3	1000000010	508
126		Spot	3	Image 1	3	1000000011	509
125		Spot	3	Image 1	3	1000000012	510
127		Spot	3	Image 1	3	1000000013	511
131		Spot	3	Image 1	3	1000000014	512
126		Spot	3	Image 1	3	1000000015	513
122		Spot	3	Image 1	3	1000000016	514
137		Spot	3	Image 1	3	1000000017	515
156		Spot	3	Image 1	3	1000000018	516
128		Spot	3	Image 1	3	1000000019	517
129		Spot	3	Image 1	3	1000000021	518
148		Spot	3	Image 1	3	1000000020	519
124		Spot	3	Image 1	3	1000000022	520
133		Spot	3	Image 1	3	1000000023	521
127		Spot	3	Image 1	3	1000000024	523
159		Spot	3	Image 1	3	1000000025	524
129		Spot	3	Image 1	3	1000000026	525
149		Spot	3	Image 1	3	1000000027	526
134		Spot	3	Image 1	3	1000000028	527
130		Spot	3	Image 1	3	1000000240	528
139		Spot	3	Image 1	3	1000000029	529
130		Spot	3	Image 1	3	1000000030	530
139		Spot	3	Image 1	3	1000000031	531
130		Spot	3	Image 1	3	1000000032	532
140		Spot	3	Image 1	3	1000000033	533
130		Spot	3	Image 1	3	1000000034	534
136		Spot	3	Image 1	3	1000000035	535
133		Spot	3	Image 1	3	1000000036	536
132		Spot	3	Image 1	3	1000000037	537
132		Spot	3	Image 1	3	1000000038	538
138		Spot	3	Image 1	3	1000000039	539
123		Spot	3	Image 1	3	1000000040	540
148		Spot	3	Image 1	3	1000000041	541
121		Spot	3	Image 1	3	1000000042	542
127		Spot	3	Image 1	3	1000000043	543
127		Spot	3	Image 1	3	1000000044	544
132		Spot	3	Image 1	3	1000000046	545
126		Spot	3	Image 1	3	1000000045	546
132		Spot	3	Image 1	3	1000000047	547
119		Spot	3	Image 1	3	1000000048	549
135		Spot	3	Image 1	3	1000000049	550
123		Spot	3	Image 1	3	1000000050	552
152		Spot	3	Image 1	3	1000000051	553
122		Spot	3	Image 1	3	1000000052	554
133		Spot	3	Image 1	3	1000000053	555
154		Spot	3	Image 1	3	1000000055	556
128		Spot	3	Image 1	3	1000000054	557
136		Spot	3	Image 1	3	1000000056	558
129		Spot	3	Image 1	3	1000000057	559
129		Spot	3	Image 1	3	1000000058	560
133		Spot	3	Image 1	3	1000000059	561
126		Spot	3	Image 1	3	1000000060	562
139		Spot	3	Image 1	3	1000000061	563
131		Spot	3	Image 1	3	1000000062	564
129		Spot	3	Image 1	3	1000000063	565
125		Spot	3	Image 1	3	1000000064	566
124		Spot	3	Image 1	3	1000000065	567
128		Spot	3	Image 1	3	1000000067	568
134		Spot	3	Image 1	3	1000000068	569
117		Spot	3	Image 1	3	1000000066	570
143		Spot	3	Image 1	3	1000000069	571
121		Spot	3	Image 1	3	1000000070	572
135		Spot	3	Image 1	3	1000000071	573
131		Spot	3	Image 1	3	1000000072	574
178		Spot	3	Image 1	3	1000000073	575
129		Spot	3	Image 1	3	1000000074	576
121		Spot	3	Image 1	3	1000000075	577
145		Spot	3	Image 1	3	1000000077	578
198		Spot	3	Image 1	3	1000000078	580
126		Spot	3	Image 1	3	1000000079	581
160		Spot	3	Image 1	3	1000000080	582
131		Spot	3	Image 1	3	1000000081	583
123		Spot	3	Image 1	3	1000000082	584
133		Spot	3	Image 1	3	1000000084	585
133		Spot	3	Image 1	3	1000000083	586
138		Spot	3	Image 1	3	1000000085	587
124		Spot	3	Image 1	3	1000000086	588
131		Spot	3	Image 1	3	1000000087	589
118		Spot	3	Image 1	3	1000000088	590
127		Spot	3	Image 1	3	1000000089	591
133		Spot	3	Image 1	3	1000000091	592
137		Spot	3	Image 1	3	1000000090	593
126		Spot	3	Image 1	3	1000000092	594
123		Spot	3	Image 1	3	1000000093	595
126		Spot	3	Image 1	3	1000000094	596
128		Spot	3	Image 1	3	1000000095	597
133		Spot	3	Image 1	3	1000000096	599
142		Spot	3	Image 1	3	1000000097	600
150		Spot	3	Image 1	3	1000000098	601
125		Spot	3	Image 1	3	1000000099	602
125		Spot	3	Image 1	3	1000000100	603
146		Spot	3	Image 1	3	1000000101	604
135		Spot	3	Image 1	3	1000000102	605
135		Spot	3	Image 1	3	1000000103	606
125		Spot	3	Image 1	3	1000000104	607
121		Spot	3	Image 1	3	1000000105	608
126		Spot	3	Image 1	3	1000000106	609
125		Spot	3	Image 1	3	1000000107	610
138		Spot	3	Image 1	3	1000000108	611
128		Spot	3	Image 1	3	1000000109	614
126		Spot	3	Image 1	3	1000000110	615
128		Spot	3	Image 1	3	1000000111	616
147		Spot	3	Image 1	3	1000000112	617
130		Spot	3	Image 1	3	1000000242	618
143		Spot	3	Image 1	3	1000000113	619
143		Spot	3	Image 1	3	1000000114	620
138		Spot	3	Image 1	3	1000000115	621
128		Spot	3	Image 1	3	1000000116	622
126		Spot	3	Image 1	3	1000000117	623
124		Spot	3	Image 1	3	1000000118	624
142		Spot	3	Image 1	3	1000000119	625
137		Spot	3	Image 1	3	1000000120	626
140		Spot	3	Image 1	3	1000000121	627
145		Spot	3	Image 1	3	1000000122	628
151		Spot	3	Image 1	3	1000000123	629
129		Spot	3	Image 1	3	1000000124	630
133		Spot	3	Image 1	3	1000000125	631
118		Spot	3	Image 1	3	1000000126	632
146		Spot	3	Image 1	3	1000000127	633
118		Spot	3	Image 1	3	1000000128	634
129		Spot	3	Image 1	3	1000000129	635
128		Spot	3	Image 1	3	1000000130	636
134		Spot	3	Image 1	3	1000000131	637
131		Spot	3	Image 1	3	1000000132	638
118		Spot	3	Image 1	3	1000000133	639
135		Spot	3	Image 1	3	1000000134	640
133		Spot	3	Image 1	3	1000000135	641
129		Spot	3	Image 1	3	1000000136	642
127		Spot	3	Image 1	3	1000000137	643
144		Spot	3	Image 1	3	1000000138	644
126		Spot	3	Image 1	3	1000000139	645
141		Spot	3	Image 1	3	1000000140	646
119		Spot	3	Image 1	3	1000000141	647
126		Spot	3	Image 1	3	1000000142	648
125		Spot	3	Image 1	3	1000000143	649
123		Spot	3	Image 1	3	1000000243	650
120		Spot	3	Image 1	3	1000000144	651
128		Spot	3	Image 1	3	1000000145	652
132		Spot	3	Image 1	3	1000000146	653
125		Spot	3	Image 1	3	1000000147	654
141		Spot	3	Image 1	3	1000000148	655
125		Spot	3	Image 1	3	1000000149	656
122		Spot	3	Image 1	3	1000000150	657
126		Spot	3	Image 1	3	1000000151	660
136		Spot	3	Image 1	3	1000000152	661
133		Spot	3	Image 1	3	1000000153	662
121		Spot	3	Image 1	3	1000000154	663
132		Spot	3	Image 1	3	1000000156	664
129		Spot	3	Image 1	3	1000000157	665
140		Spot	3	Image 1	3	1000000158	666
131		Spot	3	Image 1	3	1000000159	667
125		Spot	3	Image 1	3	1000000160	668
123		Spot	3	Image 1	3	1000000161	669
125		Spot	3	Image 1	3	1000000162	670
129		Spot	3	Image 1	3	1000000163	671
143		Spot	3	Image 1	3	1000000164	672
127		Spot	3	Image 1	3	1000000165	673
122		Spot	3	Image 1	3	1000000166	674
125		Spot	3	Image 1	3	1000000168	675
127		Spot	3	Image 1	3	1000000167	676
133		Spot	3	Image 1	3	1000000169	677
138		Spot	3	Image 1	3	1000000170	678
129		Spot	3	Image 1	3	1000000171	679
125		Spot	3	Image 1	3	1000000172	680
125		Spot	3	Image 1	3	1000000173	681
144		Spot	3	Image 1	3	1000000174	682
128		Spot	3	Image 1	3	1000000175	683
139		Spot	3	Image 1	3	1000000176	684
122		Spot	3	Image 1	3	1000000177	685
118		Spot	3	Image 1	3	1000000178	686
141		Spot	3	Image 1	3	1000000179	687
124		Spot	3	Image 1	3	1000000180	688
186		Spot	3	Image 1	3	1000000181	689
124		Spot	3	Image 1	3	1000000182	690
121		Spot	3	Image 1	3	1000000183	691
124		Spot	3	Image 1	3	1000000184	692
124		Spot	3	Image 1	3	1000000185	693
121		Spot	3	Image 1	3	1000000186	694
126		Spot	3	Image 1	3	1000000187	695
126		Spot	3	Image 1	3	1000000188	696
132		Spot	3	Image 1	3	1000000189	697
119		Spot	3	Image 1	3	1000000190	698
127		Spot	3	Image 1	3	1000000191	699
194		Spot	3	Image 1	3	1000000193	700
134		Spot	3	Image 1	3	1000000192	701
117		Spot	3	Image 1	3	1000000194	702
130		Spot	3	Image 1	3	1000000195	704
122		Spot	3	Image 1	3	1000000196	705
122		Spot	3	Image 1	3	1000000197	706
119		Spot	3	Image 1	3	1000000241	707
125		Spot	3	Image 1	3	1000000198	708
126		Spot	3	Image 1	3	1000000199	709
134		Spot	3	Image 1	3	1000000200	710
126		Spot	3	Image 1	3	1000000201	711
122		Spot	3	Image 1	3	1000000202	712
118		Spot	3	Image 1	3	1000000203	713
125		Spot	3	Image 1	3	1000000204	714
124		Spot	3	Image 1	3	1000000205	715
119		Spot	3	Image 1	3	1000000206	716
121		Spot	3	Image 1	3	1000000207	717
128		Spot	3	Image 1	3	1000000208	718
138		Spot	3	Image 1	3	1000000209	719
129		Spot	3	Image 1	3	1000000211	720
118		Spot	3	Image 1	3	1000000210	721
123		Spot	3	Image 1	3	1000000212	722
148		Spot	3	Image 1	3	1000000213	723
126		Spot	3	Image 1	3	1000000214	724
116		Spot	3	Image 1	3	1000000215	725
126		Spot	3	Image 1	3	1000000216	726
119		Spot	3	Image 1	3	1000000217	727
122		Spot	3	Image 1	3	1000000218	728
121		Spot	3	Image 1	3	1000000219	729
124		Spot	3	Image 1	3	1000000244	730
160		Spot	3	Image 1	3	1000000220	731
119		Spot	3	Image 1	3	1000000221	732
124		Spot	3	Image 1	3	1000000222	733
127		Spot	3	Image 1	3	1000000223	734
120		Spot	3	Image 1	3	1000000224	735
118		Spot	3	Image 1	3	1000000225	736
118		Spot	3	Image 1	3	1000000155	737
125		Spot	3	Image 1	3	1000000226	738
120		Spot	3	Image 1	3	1000000230	739
125		Spot	3	Image 1	3	1000000227	740
137		Spot	3	Image 1	3	1000000228	741
131		Spot	3	Image 1	3	1000000232	742
126		Spot	3	Image 1	3	1000000231	743
127		Spot	3	Image 1	3	1000000233	744
135		Spot	3	Image 1	3	1000000234	745
123		Spot	3	Image 1	3	1000000235	746
126		Spot	3	Image 1	3	1000000236	747
127		Spot	3	Image 1	3	1000000237	748
118		Spot	3	Image 1	3	1000000238	749
129		Spot	3	Image 1	3	1000000239	750
127		Spot	3	Image 1	4	1000000000	751
125		Spot	3	Image 1	4	1000000001	752
124		Spot	3	Image 1	4	1000000002	753
128		Spot	3	Image 1	4	1000000003	754
133		Spot	3	Image 1	4	1000000004	755
132		Spot	3	Image 1	4	1000000005	756
127		Spot	3	Image 1	4	1000000006	757
125		Spot	3	Image 1	4	1000000007	758
133		Spot	3	Image 1	4	1000000008	759
125		Spot	3	Image 1	4	1000000009	760
134		Spot	3	Image 1	4	1000000010	761
119		Spot	3	Image 1	4	1000000011	762
129		Spot	3	Image 1	4	1000000012	763
125		Spot	3	Image 1	4	1000000013	764
127		Spot	3	Image 1	4	1000000014	765
125		Spot	3	Image 1	4	1000000015	766
130		Spot	3	Image 1	4	1000000016	767
135		Spot	3	Image 1	4	1000000017	768
159		Spot	3	Image 1	4	1000000018	769
130		Spot	3	Image 1	4	1000000019	770
141		Spot	3	Image 1	4	1000000022	771
133		Spot	3	Image 1	4	1000000021	772
124		Spot	3	Image 1	4	1000000020	773
139		Spot	3	Image 1	4	1000000023	774
135		Spot	3	Image 1	4	1000000024	776
136		Spot	3	Image 1	4	1000000025	777
126		Spot	3	Image 1	4	1000000026	778
149		Spot	3	Image 1	4	1000000027	779
129		Spot	3	Image 1	4	1000000028	780
141		Spot	3	Image 1	4	1000000240	781
129		Spot	3	Image 1	4	1000000029	782
126		Spot	3	Image 1	4	1000000030	783
135		Spot	3	Image 1	4	1000000031	784
132		Spot	3	Image 1	4	1000000032	785
131		Spot	3	Image 1	4	1000000033	786
127		Spot	3	Image 1	4	1000000245	787
129		Spot	3	Image 1	4	1000000034	788
127		Spot	3	Image 1	4	1000000035	789
130		Spot	3	Image 1	4	1000000036	790
135		Spot	3	Image 1	4	1000000037	791
132		Spot	3	Image 1	4	1000000038	792
125		Spot	3	Image 1	4	1000000039	793
132		Spot	3	Image 1	4	1000000040	794
142		Spot	3	Image 1	4	1000000041	795
126		Spot	3	Image 1	4	1000000042	796
138		Spot	3	Image 1	4	1000000043	797
120		Spot	3	Image 1	4	1000000044	798
142		Spot	3	Image 1	4	1000000046	799
128		Spot	3	Image 1	4	1000000045	800
124		Spot	3	Image 1	4	1000000047	801
124		Spot	3	Image 1	4	1000000048	803
145		Spot	3	Image 1	4	1000000049	804
126		Spot	3	Image 1	4	1000000050	806
149		Spot	3	Image 1	4	1000000051	807
128		Spot	3	Image 1	4	1000000052	808
122		Spot	3	Image 1	4	1000000053	809
160		Spot	3	Image 1	4	1000000055	810
136		Spot	3	Image 1	4	1000000054	811
130		Spot	3	Image 1	4	1000000056	812
132		Spot	3	Image 1	4	1000000057	813
139		Spot	3	Image 1	4	1000000058	814
127		Spot	3	Image 1	4	1000000059	815
128		Spot	3	Image 1	4	1000000060	816
129		Spot	3	Image 1	4	1000000061	817
132		Spot	3	Image 1	4	1000000062	818
132		Spot	3	Image 1	4	1000000063	819
124		Spot	3	Image 1	4	1000000064	820
129		Spot	3	Image 1	4	1000000065	821
131		Spot	3	Image 1	4	1000000066	822
128		Spot	3	Image 1	4	1000000067	823
128		Spot	3	Image 1	4	1000000068	824
129		Spot	3	Image 1	4	1000000069	825
123		Spot	3	Image 1	4	1000000070	826
144		Spot	3	Image 1	4	1000000071	827
135		Spot	3	Image 1	4	1000000072	828
171		Spot	3	Image 1	4	1000000073	829
122		Spot	3	Image 1	4	1000000074	830
126		Spot	3	Image 1	4	1000000075	831
125		Spot	3	Image 1	4	1000000076	832
145		Spot	3	Image 1	4	1000000077	833
160		Spot	3	Image 1	4	1000000078	834
128		Spot	3	Image 1	4	1000000079	835
151		Spot	3	Image 1	4	1000000080	837
141		Spot	3	Image 1	4	1000000081	838
124		Spot	3	Image 1	4	1000000082	839
134		Spot	3	Image 1	4	1000000084	840
135		Spot	3	Image 1	4	1000000083	841
129		Spot	3	Image 1	4	1000000085	842
136		Spot	3	Image 1	4	1000000086	843
138		Spot	3	Image 1	4	1000000087	844
135		Spot	3	Image 1	4	1000000088	845
132		Spot	3	Image 1	4	1000000089	846
132		Spot	3	Image 1	4	1000000091	847
133		Spot	3	Image 1	4	1000000090	848
135		Spot	3	Image 1	4	1000000092	849
126		Spot	3	Image 1	4	1000000093	850
131		Spot	3	Image 1	4	1000000094	851
134		Spot	3	Image 1	4	1000000095	852
130		Spot	3	Image 1	4	1000000096	854
127		Spot	3	Image 1	4	1000000097	855
154		Spot	3	Image 1	4	1000000098	856
129		Spot	3	Image 1	4	1000000099	857
137		Spot	3	Image 1	4	1000000100	858
123		Spot	3	Image 1	4	1000000101	859
124		Spot	3	Image 1	4	1000000102	860
127		Spot	3	Image 1	4	1000000103	861
129		Spot	3	Image 1	4	1000000104	862
129		Spot	3	Image 1	4	1000000105	863
126		Spot	3	Image 1	4	1000000106	864
143		Spot	3	Image 1	4	1000000107	865
125		Spot	3	Image 1	4	1000000108	866
126		Spot	3	Image 1	4	1000000109	869
125		Spot	3	Image 1	4	1000000110	870
123		Spot	3	Image 1	4	1000000111	871
147		Spot	3	Image 1	4	1000000112	872
126		Spot	3	Image 1	4	1000000242	873
132		Spot	3	Image 1	4	1000000113	874
134		Spot	3	Image 1	4	1000000114	875
127		Spot	3	Image 1	4	1000000115	876
120		Spot	3	Image 1	4	1000000116	877
134		Spot	3	Image 1	4	1000000117	878
128		Spot	3	Image 1	4	1000000118	879
124		Spot	3	Image 1	4	1000000119	880
135		Spot	3	Image 1	4	1000000120	881
146		Spot	3	Image 1	4	1000000121	882
159		Spot	3	Image 1	4	1000000122	883
155		Spot	3	Image 1	4	1000000123	884
125		Spot	3	Image 1	4	1000000124	885
131		Spot	3	Image 1	4	1000000125	886
129		Spot	3	Image 1	4	1000000126	887
149		Spot	3	Image 1	4	1000000127	888
129		Spot	3	Image 1	4	1000000128	889
130		Spot	3	Image 1	4	1000000129	890
134		Spot	3	Image 1	4	1000000130	891
125		Spot	3	Image 1	4	1000000131	892
136		Spot	3	Image 1	4	1000000132	893
127		Spot	3	Image 1	4	1000000133	894
133		Spot	3	Image 1	4	1000000134	895
127		Spot	3	Image 1	4	1000000135	896
124		Spot	3	Image 1	4	1000000136	897
125		Spot	3	Image 1	4	1000000137	898
151		Spot	3	Image 1	4	1000000138	899
126		Spot	3	Image 1	4	1000000139	900
136		Spot	3	Image 1	4	1000000140	901
125		Spot	3	Image 1	4	1000000142	902
128		Spot	3	Image 1	4	1000000141	903
124		Spot	3	Image 1	4	1000000143	904
133		Spot	3	Image 1	4	1000000144	905
122		Spot	3	Image 1	4	1000000145	906
131		Spot	3	Image 1	4	1000000146	907
124		Spot	3	Image 1	4	1000000147	908
134		Spot	3	Image 1	4	1000000148	909
127		Spot	3	Image 1	4	1000000149	910
129		Spot	3	Image 1	4	1000000150	911
132		Spot	3	Image 1	4	1000000151	913
125		Spot	3	Image 1	4	1000000152	914
115		Spot	3	Image 1	4	1000000153	915
123		Spot	3	Image 1	4	1000000154	916
135		Spot	3	Image 1	4	1000000156	917
135		Spot	3	Image 1	4	1000000157	918
167		Spot	3	Image 1	4	1000000158	919
125		Spot	3	Image 1	4	1000000159	920
125		Spot	3	Image 1	4	1000000161	921
120		Spot	3	Image 1	4	1000000160	922
139		Spot	3	Image 1	4	1000000162	923
130		Spot	3	Image 1	4	1000000163	924
137		Spot	3	Image 1	4	1000000164	925
126		Spot	3	Image 1	4	1000000165	926
117		Spot	3	Image 1	4	1000000166	927
137		Spot	3	Image 1	4	1000000168	928
121		Spot	3	Image 1	4	1000000167	929
127		Spot	3	Image 1	4	1000000169	930
133		Spot	3	Image 1	4	1000000170	931
125		Spot	3	Image 1	4	1000000171	932
125		Spot	3	Image 1	4	1000000172	933
118		Spot	3	Image 1	4	1000000173	934
155		Spot	3	Image 1	4	1000000174	935
125		Spot	3	Image 1	4	1000000175	936
139		Spot	3	Image 1	4	1000000176	937
124		Spot	3	Image 1	4	1000000177	938
132		Spot	3	Image 1	4	1000000178	939
152		Spot	3	Image 1	4	1000000179	940
133		Spot	3	Image 1	4	1000000180	941
172		Spot	3	Image 1	4	1000000181	942
127		Spot	3	Image 1	4	1000000182	943
123		Spot	3	Image 1	4	1000000183	944
123		Spot	3	Image 1	4	1000000184	945
123		Spot	3	Image 1	4	1000000185	946
120		Spot	3	Image 1	4	1000000186	947
129		Spot	3	Image 1	4	1000000187	948
127		Spot	3	Image 1	4	1000000188	949
129		Spot	3	Image 1	4	1000000189	950
130		Spot	3	Image 1	4	1000000190	951
128		Spot	3	Image 1	4	1000000191	952
180		Spot	3	Image 1	4	1000000193	953
123		Spot	3	Image 1	4	1000000192	954
122		Spot	3	Image 1	4	1000000194	955
131		Spot	3	Image 1	4	1000000195	957
124		Spot	3	Image 1	4	1000000196	958
118		Spot	3	Image 1	4	1000000197	959
120		Spot	3	Image 1	4	1000000241	960
129		Spot	3	Image 1	4	1000000199	961
124		Spot	3	Image 1	4	1000000198	962
130		Spot	3	Image 1	4	1000000200	963
130		Spot	3	Image 1	4	1000000202	964
121		Spot	3	Image 1	4	1000000201	965
127		Spot	3	Image 1	4	1000000203	966
121		Spot	3	Image 1	4	1000000204	967
123		Spot	3	Image 1	4	1000000205	968
120		Spot	3	Image 1	4	1000000206	969
133		Spot	3	Image 1	4	1000000207	970
123		Spot	3	Image 1	4	1000000208	971
141		Spot	3	Image 1	4	1000000209	972
126		Spot	3	Image 1	4	1000000211	973
139		Spot	3	Image 1	4	1000000210	974
122		Spot	3	Image 1	4	1000000212	975
137		Spot	3	Image 1	4	1000000213	976
122		Spot	3	Image 1	4	1000000214	977
123		Spot	3	Image 1	4	1000000215	978
121		Spot	3	Image 1	4	1000000216	979
124		Spot	3	Image 1	4	1000000217	980
123		Spot	3	Image 1	4	1000000218	981
125		Spot	3	Image 1	4	1000000219	982
124		Spot	3	Image 1	4	1000000244	983
130		Spot	3	Image 1	4	1000000220	984
126		Spot	3	Image 1	4	1000000221	985
119		Spot	3	Image 1	4	1000000222	986
128		Spot	3	Image 1	4	1000000223	987
121		Spot	3	Image 1	4	1000000224	988
125		Spot	3	Image 1	4	1000000225	989
129		Spot	3	Image 1	4	1000000155	990
129		Spot	3	Image 1	4	1000000226	991
140		Spot	3	Image 1	4	1000000230	992
116		Spot	3	Image 1	4	1000000229	993
130		Spot	3	Image 1	4	1000000227	994
137		Spot	3	Image 1	4	1000000228	995
127		Spot	3	Image 1	4	1000000232	996
128		Spot	3	Image 1	4	1000000231	997
125		Spot	3	Image 1	4	1000000233	998
140		Spot	3	Image 1	4	1000000234	999
133		Spot	3	Image 1	4	1000000235	1000
122		Spot	3	Image 1	4	1000000236	1001
131		Spot	3	Image 1	4	1000000237	1002
126		Spot	3	Image 1	4	1000000238	1003
129		Spot	3	Image 1	4	1000000239	1004
127		Spot	3	Image 1	5	1000000000	1005
130		Spot	3	Image 1	5	1000000001	1006
128		Spot	3	Image 1	5	1000000002	1007
133		Spot	3	Image 1	5	1000000003	1008
133		Spot	3	Image 1	5	1000000004	1009
138		Spot	3	Image 1	5	1000000005	1010
130		Spot	3	Image 1	5	1000000006	1011
124		Spot	3	Image 1	5	1000000007	1012
125		Spot	3	Image 1	5	1000000008	1013
126		Spot	3	Image 1	5	1000000009	1014
129		Spot	3	Image 1	5	1000000010	1015
124		Spot	3	Image 1	5	1000000011	1016
133		Spot	3	Image 1	5	1000000012	1017
127		Spot	3	Image 1	5	1000000013	1018
129		Spot	3	Image 1	5	1000000014	1019
130		Spot	3	Image 1	5	1000000015	1020
123		Spot	3	Image 1	5	1000000016	1021
135		Spot	3	Image 1	5	1000000017	1022
162		Spot	3	Image 1	5	1000000018	1023
124		Spot	3	Image 1	5	1000000019	1024
130		Spot	3	Image 1	5	1000000022	1025
131		Spot	3	Image 1	5	1000000021	1026
142		Spot	3	Image 1	5	1000000020	1027
128		Spot	3	Image 1	5	1000000246	1028
143		Spot	3	Image 1	5	1000000023	1029
151		Spot	3	Image 1	5	1000000024	1030
143		Spot	3	Image 1	5	1000000025	1031
132		Spot	3	Image 1	5	1000000026	1032
145		Spot	3	Image 1	5	1000000027	1033
134		Spot	3	Image 1	5	1000000028	1034
128		Spot	3	Image 1	5	1000000240	1035
129		Spot	3	Image 1	5	1000000029	1036
128		Spot	3	Image 1	5	1000000030	1037
130		Spot	3	Image 1	5	1000000032	1038
140		Spot	3	Image 1	5	1000000031	1039
144		Spot	3	Image 1	5	1000000033	1040
135		Spot	3	Image 1	5	1000000245	1041
120		Spot	3	Image 1	5	1000000034	1042
131		Spot	3	Image 1	5	1000000035	1043
127		Spot	3	Image 1	5	1000000037	1044
123		Spot	3	Image 1	5	1000000036	1045
127		Spot	3	Image 1	5	1000000038	1046
132		Spot	3	Image 1	5	1000000039	1047
125		Spot	3	Image 1	5	1000000040	1048
154		Spot	3	Image 1	5	1000000041	1049
127		Spot	3	Image 1	5	1000000042	1050
131		Spot	3	Image 1	5	1000000043	1051
125		Spot	3	Image 1	5	1000000044	1052
134		Spot	3	Image 1	5	1000000046	1053
128		Spot	3	Image 1	5	1000000045	1054
127		Spot	3	Image 1	5	1000000047	1055
121		Spot	3	Image 1	5	1000000048	1057
150		Spot	3	Image 1	5	1000000049	1058
123		Spot	3	Image 1	5	1000000050	1060
155		Spot	3	Image 1	5	1000000051	1061
124		Spot	3	Image 1	5	1000000053	1062
130		Spot	3	Image 1	5	1000000052	1063
159		Spot	3	Image 1	5	1000000055	1064
130		Spot	3	Image 1	5	1000000054	1065
121		Spot	3	Image 1	5	1000000056	1066
126		Spot	3	Image 1	5	1000000057	1067
142		Spot	3	Image 1	5	1000000058	1068
128		Spot	3	Image 1	5	1000000059	1069
133		Spot	3	Image 1	5	1000000060	1070
138		Spot	3	Image 1	5	1000000061	1071
137		Spot	3	Image 1	5	1000000062	1072
133		Spot	3	Image 1	5	1000000063	1074
138		Spot	3	Image 1	5	1000000064	1075
132		Spot	3	Image 1	5	1000000065	1076
125		Spot	3	Image 1	5	1000000066	1077
120		Spot	3	Image 1	5	1000000067	1078
137		Spot	3	Image 1	5	1000000068	1079
137		Spot	3	Image 1	5	1000000069	1080
127		Spot	3	Image 1	5	1000000070	1081
128		Spot	3	Image 1	5	1000000071	1082
132		Spot	3	Image 1	5	1000000072	1083
185		Spot	3	Image 1	5	1000000073	1084
127		Spot	3	Image 1	5	1000000074	1085
129		Spot	3	Image 1	5	1000000075	1086
133		Spot	3	Image 1	5	1000000077	1087
134		Spot	3	Image 1	5	1000000076	1088
170		Spot	3	Image 1	5	1000000078	1089
125		Spot	3	Image 1	5	1000000079	1090
147		Spot	3	Image 1	5	1000000080	1091
128		Spot	3	Image 1	5	1000000081	1093
133		Spot	3	Image 1	5	1000000082	1094
135		Spot	3	Image 1	5	1000000084	1095
130		Spot	3	Image 1	5	1000000083	1096
127		Spot	3	Image 1	5	1000000085	1097
123		Spot	3	Image 1	5	1000000086	1098
126		Spot	3	Image 1	5	1000000087	1099
127		Spot	3	Image 1	5	1000000088	1100
122		Spot	3	Image 1	5	1000000089	1101
134		Spot	3	Image 1	5	1000000091	1102
120		Spot	3	Image 1	5	1000000090	1103
134		Spot	3	Image 1	5	1000000092	1104
124		Spot	3	Image 1	5	1000000093	1105
126		Spot	3	Image 1	5	1000000094	1106
126		Spot	3	Image 1	5	1000000095	1107
126		Spot	3	Image 1	5	1000000096	1109
126		Spot	3	Image 1	5	1000000097	1110
170		Spot	3	Image 1	5	1000000098	1111
119		Spot	3	Image 1	5	1000000099	1112
140		Spot	3	Image 1	5	1000000100	1113
132		Spot	3	Image 1	5	1000000101	1114
123		Spot	3	Image 1	5	1000000102	1115
149		Spot	3	Image 1	5	1000000103	1116
137		Spot	3	Image 1	5	1000000104	1117
128		Spot	3	Image 1	5	1000000105	1118
124		Spot	3	Image 1	5	1000000106	1119
127		Spot	3	Image 1	5	1000000107	1120
126		Spot	3	Image 1	5	1000000108	1121
142		Spot	3	Image 1	5	1000000109	1123
124		Spot	3	Image 1	5	1000000110	1124
122		Spot	3	Image 1	5	1000000111	1125
144		Spot	3	Image 1	5	1000000112	1126
136		Spot	3	Image 1	5	1000000242	1127
128		Spot	3	Image 1	5	1000000113	1128
140		Spot	3	Image 1	5	1000000114	1129
127		Spot	3	Image 1	5	1000000115	1130
135		Spot	3	Image 1	5	1000000116	1131
139		Spot	3	Image 1	5	1000000117	1132
130		Spot	3	Image 1	5	1000000118	1133
124		Spot	3	Image 1	5	1000000119	1134
143		Spot	3	Image 1	5	1000000120	1135
137		Spot	3	Image 1	5	1000000121	1136
149		Spot	3	Image 1	5	1000000122	1137
171		Spot	3	Image 1	5	1000000123	1138
124		Spot	3	Image 1	5	1000000124	1139
131		Spot	3	Image 1	5	1000000125	1140
127		Spot	3	Image 1	5	1000000126	1141
123		Spot	3	Image 1	5	1000000128	1142
147		Spot	3	Image 1	5	1000000127	1143
135		Spot	3	Image 1	5	1000000129	1144
130		Spot	3	Image 1	5	1000000130	1145
123		Spot	3	Image 1	5	1000000131	1146
146		Spot	3	Image 1	5	1000000132	1147
124		Spot	3	Image 1	5	1000000133	1148
128		Spot	3	Image 1	5	1000000134	1149
130		Spot	3	Image 1	5	1000000135	1150
126		Spot	3	Image 1	5	1000000136	1151
136		Spot	3	Image 1	5	1000000137	1152
156		Spot	3	Image 1	5	1000000138	1153
118		Spot	3	Image 1	5	1000000139	1154
142		Spot	3	Image 1	5	1000000140	1155
127		Spot	3	Image 1	5	1000000142	1156
122		Spot	3	Image 1	5	1000000141	1157
117		Spot	3	Image 1	5	1000000143	1158
119		Spot	3	Image 1	5	1000000243	1159
127		Spot	3	Image 1	5	1000000144	1160
126		Spot	3	Image 1	5	1000000145	1161
135		Spot	3	Image 1	5	1000000146	1162
125		Spot	3	Image 1	5	1000000147	1163
133		Spot	3	Image 1	5	1000000148	1164
132		Spot	3	Image 1	5	1000000149	1165
127		Spot	3	Image 1	5	1000000150	1166
137		Spot	3	Image 1	5	1000000151	1169
129		Spot	3	Image 1	5	1000000152	1170
127		Spot	3	Image 1	5	1000000153	1171
124		Spot	3	Image 1	5	1000000154	1172
144		Spot	3	Image 1	5	1000000156	1173
126		Spot	3	Image 1	5	1000000157	1174
152		Spot	3	Image 1	5	1000000158	1175
123		Spot	3	Image 1	5	1000000159	1176
140		Spot	3	Image 1	5	1000000160	1177
135		Spot	3	Image 1	5	1000000162	1178
128		Spot	3	Image 1	5	1000000161	1179
129		Spot	3	Image 1	5	1000000163	1180
127		Spot	3	Image 1	5	1000000164	1181
121		Spot	3	Image 1	5	1000000165	1182
135		Spot	3	Image 1	5	1000000166	1183
131		Spot	3	Image 1	5	1000000168	1184
134		Spot	3	Image 1	5	1000000167	1185
126		Spot	3	Image 1	5	1000000169	1186
136		Spot	3	Image 1	5	1000000170	1187
128		Spot	3	Image 1	5	1000000171	1188
127		Spot	3	Image 1	5	1000000172	1189
124		Spot	3	Image 1	5	1000000173	1190
143		Spot	3	Image 1	5	1000000174	1191
128		Spot	3	Image 1	5	1000000175	1192
157		Spot	3	Image 1	5	1000000176	1193
121		Spot	3	Image 1	5	1000000178	1194
126		Spot	3	Image 1	5	1000000177	1195
158		Spot	3	Image 1	5	1000000179	1196
134		Spot	3	Image 1	5	1000000180	1197
150		Spot	3	Image 1	5	1000000181	1198
125		Spot	3	Image 1	5	1000000182	1199
123		Spot	3	Image 1	5	1000000183	1200
123		Spot	3	Image 1	5	1000000184	1201
124		Spot	3	Image 1	5	1000000185	1202
120		Spot	3	Image 1	5	1000000186	1203
128		Spot	3	Image 1	5	1000000187	1204
121		Spot	3	Image 1	5	1000000188	1205
123		Spot	3	Image 1	5	1000000189	1206
125		Spot	3	Image 1	5	1000000190	1207
128		Spot	3	Image 1	5	1000000191	1208
176		Spot	3	Image 1	5	1000000193	1209
132		Spot	3	Image 1	5	1000000192	1210
122		Spot	3	Image 1	5	1000000194	1211
129		Spot	3	Image 1	5	1000000195	1213
126		Spot	3	Image 1	5	1000000196	1214
119		Spot	3	Image 1	5	1000000197	1215
126		Spot	3	Image 1	5	1000000199	1216
126		Spot	3	Image 1	5	1000000241	1217
126		Spot	3	Image 1	5	1000000198	1218
124		Spot	3	Image 1	5	1000000200	1219
120		Spot	3	Image 1	5	1000000202	1220
123		Spot	3	Image 1	5	1000000201	1221
128		Spot	3	Image 1	5	1000000203	1222
119		Spot	3	Image 1	5	1000000205	1223
125		Spot	3	Image 1	5	1000000206	1224
137		Spot	3	Image 1	5	1000000207	1225
118		Spot	3	Image 1	5	1000000208	1226
132		Spot	3	Image 1	5	1000000209	1227
121		Spot	3	Image 1	5	1000000211	1228
119		Spot	3	Image 1	5	1000000210	1229
128		Spot	3	Image 1	5	1000000213	1230
125		Spot	3	Image 1	5	1000000212	1231
126		Spot	3	Image 1	5	1000000214	1232
125		Spot	3	Image 1	5	1000000215	1233
122		Spot	3	Image 1	5	1000000216	1234
126		Spot	3	Image 1	5	1000000217	1235
130		Spot	3	Image 1	5	1000000218	1236
119		Spot	3	Image 1	5	1000000219	1237
128		Spot	3	Image 1	5	1000000244	1238
137		Spot	3	Image 1	5	1000000220	1239
129		Spot	3	Image 1	5	1000000221	1240
136		Spot	3	Image 1	5	1000000222	1241
119		Spot	3	Image 1	5	1000000223	1242
124		Spot	3	Image 1	5	1000000224	1243
124		Spot	3	Image 1	5	1000000225	1244
123		Spot	3	Image 1	5	1000000155	1245
129		Spot	3	Image 1	5	1000000229	1246
136		Spot	3	Image 1	5	1000000226	1247
127		Spot	3	Image 1	5	1000000230	1248
124		Spot	3	Image 1	5	1000000227	1249
141		Spot	3	Image 1	5	1000000228	1250
127		Spot	3	Image 1	5	1000000232	1251
124		Spot	3	Image 1	5	1000000231	1252
132		Spot	3	Image 1	5	1000000233	1253
131		Spot	3	Image 1	5	1000000234	1254
128		Spot	3	Image 1	5	1000000235	1255
125		Spot	3	Image 1	5	1000000236	1256
135		Spot	3	Image 1	5	1000000237	1257
122		Spot	3	Image 1	5	1000000238	1258
139		Spot	3	Image 1	5	1000000239	1259
127		Spot	3	Image 1	6	1000000000	1260
129		Spot	3	Image 1	6	1000000001	1261
128		Spot	3	Image 1	6	1000000002	1262
130		Spot	3	Image 1	6	1000000003	1263
137		Spot	3	Image 1	6	1000000004	1264
131		Spot	3	Image 1	6	1000000005	1265
125		Spot	3	Image 1	6	1000000006	1266
127		Spot	3	Image 1	6	1000000007	1267
130		Spot	3	Image 1	6	1000000008	1268
119		Spot	3	Image 1	6	1000000009	1269
128		Spot	3	Image 1	6	1000000010	1270
132		Spot	3	Image 1	6	1000000012	1271
121		Spot	3	Image 1	6	1000000013	1272
136		Spot	3	Image 1	6	1000000014	1273
136		Spot	3	Image 1	6	1000000015	1274
127		Spot	3	Image 1	6	1000000016	1275
134		Spot	3	Image 1	6	1000000017	1276
164		Spot	3	Image 1	6	1000000018	1277
124		Spot	3	Image 1	6	1000000019	1278
138		Spot	3	Image 1	6	1000000022	1279
124		Spot	3	Image 1	6	1000000021	1280
133		Spot	3	Image 1	6	1000000020	1281
127		Spot	3	Image 1	6	1000000246	1282
135		Spot	3	Image 1	6	1000000023	1283
129		Spot	3	Image 1	6	1000000024	1284
144		Spot	3	Image 1	6	1000000025	1285
136		Spot	3	Image 1	6	1000000026	1286
144		Spot	3	Image 1	6	1000000027	1287
134		Spot	3	Image 1	6	1000000028	1288
133		Spot	3	Image 1	6	1000000240	1289
126		Spot	3	Image 1	6	1000000029	1290
136		Spot	3	Image 1	6	1000000030	1291
131		Spot	3	Image 1	6	1000000031	1292
128		Spot	3	Image 1	6	1000000032	1293
133		Spot	3	Image 1	6	1000000033	1294
130		Spot	3	Image 1	6	1000000245	1295
127		Spot	3	Image 1	6	1000000034	1296
140		Spot	3	Image 1	6	1000000035	1297
131		Spot	3	Image 1	6	1000000037	1298
132		Spot	3	Image 1	6	1000000036	1299
127		Spot	3	Image 1	6	1000000038	1300
131		Spot	3	Image 1	6	1000000039	1301
130		Spot	3	Image 1	6	1000000040	1302
158		Spot	3	Image 1	6	1000000041	1303
124		Spot	3	Image 1	6	1000000042	1304
127		Spot	3	Image 1	6	1000000043	1305
126		Spot	3	Image 1	6	1000000044	1306
136		Spot	3	Image 1	6	1000000046	1307
132		Spot	3	Image 1	6	1000000045	1308
128		Spot	3	Image 1	6	1000000047	1309
131		Spot	3	Image 1	6	1000000048	1311
149		Spot	3	Image 1	6	1000000049	1312
126		Spot	3	Image 1	6	1000000050	1314
172		Spot	3	Image 1	6	1000000051	1315
126		Spot	3	Image 1	6	1000000052	1316
156		Spot	3	Image 1	6	1000000055	1317
136		Spot	3	Image 1	6	1000000054	1318
132		Spot	3	Image 1	6	1000000056	1319
127		Spot	3	Image 1	6	1000000057	1320
133		Spot	3	Image 1	6	1000000058	1321
126		Spot	3	Image 1	6	1000000059	1322
123		Spot	3	Image 1	6	1000000060	1323
135		Spot	3	Image 1	6	1000000061	1324
138		Spot	3	Image 1	6	1000000062	1325
140		Spot	3	Image 1	6	1000000063	1327
123		Spot	3	Image 1	6	1000000064	1328
122		Spot	3	Image 1	6	1000000065	1329
123		Spot	3	Image 1	6	1000000066	1330
125		Spot	3	Image 1	6	1000000067	1331
127		Spot	3	Image 1	6	1000000068	1332
138		Spot	3	Image 1	6	1000000069	1333
130		Spot	3	Image 1	6	1000000070	1334
134		Spot	3	Image 1	6	1000000071	1335
121		Spot	3	Image 1	6	1000000072	1336
169		Spot	3	Image 1	6	1000000073	1337
127		Spot	3	Image 1	6	1000000074	1338
130		Spot	3	Image 1	6	1000000075	1339
128		Spot	3	Image 1	6	1000000076	1340
136		Spot	3	Image 1	6	1000000077	1341
159		Spot	3	Image 1	6	1000000078	1342
137		Spot	3	Image 1	6	1000000079	1343
150		Spot	3	Image 1	6	1000000080	1344
128		Spot	3	Image 1	6	1000000081	1345
128		Spot	3	Image 1	6	1000000082	1347
133		Spot	3	Image 1	6	1000000084	1348
126		Spot	3	Image 1	6	1000000083	1349
135		Spot	3	Image 1	6	1000000085	1350
132		Spot	3	Image 1	6	1000000086	1351
128		Spot	3	Image 1	6	1000000087	1352
124		Spot	3	Image 1	6	1000000088	1353
136		Spot	3	Image 1	6	1000000089	1354
135		Spot	3	Image 1	6	1000000091	1355
126		Spot	3	Image 1	6	1000000090	1356
133		Spot	3	Image 1	6	1000000092	1357
136		Spot	3	Image 1	6	1000000093	1358
125		Spot	3	Image 1	6	1000000094	1359
131		Spot	3	Image 1	6	1000000095	1360
126		Spot	3	Image 1	6	1000000096	1362
125		Spot	3	Image 1	6	1000000097	1363
146		Spot	3	Image 1	6	1000000098	1364
125		Spot	3	Image 1	6	1000000099	1365
123		Spot	3	Image 1	6	1000000100	1366
136		Spot	3	Image 1	6	1000000101	1367
123		Spot	3	Image 1	6	1000000102	1368
132		Spot	3	Image 1	6	1000000103	1369
123		Spot	3	Image 1	6	1000000104	1370
128		Spot	3	Image 1	6	1000000105	1371
121		Spot	3	Image 1	6	1000000107	1372
134		Spot	3	Image 1	6	1000000106	1373
131		Spot	3	Image 1	6	1000000108	1374
127		Spot	3	Image 1	6	1000000109	1377
122		Spot	3	Image 1	6	1000000110	1378
130		Spot	3	Image 1	6	1000000111	1379
134		Spot	3	Image 1	6	1000000112	1380
125		Spot	3	Image 1	6	1000000242	1381
131		Spot	3	Image 1	6	1000000113	1382
134		Spot	3	Image 1	6	1000000114	1383
124		Spot	3	Image 1	6	1000000115	1384
123		Spot	3	Image 1	6	1000000116	1385
121		Spot	3	Image 1	6	1000000117	1386
125		Spot	3	Image 1	6	1000000118	1387
122		Spot	3	Image 1	6	1000000119	1388
152		Spot	3	Image 1	6	1000000120	1389
145		Spot	3	Image 1	6	1000000121	1390
154		Spot	3	Image 1	6	1000000122	1391
174		Spot	3	Image 1	6	1000000123	1392
129		Spot	3	Image 1	6	1000000124	1393
137		Spot	3	Image 1	6	1000000125	1394
135		Spot	3	Image 1	6	1000000126	1395
143		Spot	3	Image 1	6	1000000127	1396
123		Spot	3	Image 1	6	1000000128	1397
130		Spot	3	Image 1	6	1000000129	1398
134		Spot	3	Image 1	6	1000000130	1399
120		Spot	3	Image 1	6	1000000131	1400
145		Spot	3	Image 1	6	1000000132	1401
119		Spot	3	Image 1	6	1000000133	1402
129		Spot	3	Image 1	6	1000000134	1403
127		Spot	3	Image 1	6	1000000135	1404
122		Spot	3	Image 1	6	1000000136	1405
140		Spot	3	Image 1	6	1000000137	1406
143		Spot	3	Image 1	6	1000000138	1407
121		Spot	3	Image 1	6	1000000139	1408
135		Spot	3	Image 1	6	1000000140	1409
123		Spot	3	Image 1	6	1000000142	1410
126		Spot	3	Image 1	6	1000000141	1411
120		Spot	3	Image 1	6	1000000143	1412
129		Spot	3	Image 1	6	1000000144	1413
118		Spot	3	Image 1	6	1000000243	1414
130		Spot	3	Image 1	6	1000000145	1415
130		Spot	3	Image 1	6	1000000146	1416
137		Spot	3	Image 1	6	1000000147	1417
134		Spot	3	Image 1	6	1000000148	1418
130		Spot	3	Image 1	6	1000000149	1419
122		Spot	3	Image 1	6	1000000150	1420
130		Spot	3	Image 1	6	1000000151	1423
137		Spot	3	Image 1	6	1000000152	1424
130		Spot	3	Image 1	6	1000000153	1425
126		Spot	3	Image 1	6	1000000247	1426
122		Spot	3	Image 1	6	1000000154	1427
122		Spot	3	Image 1	6	1000000229	1428
144		Spot	3	Image 1	6	1000000156	1429
128		Spot	3	Image 1	6	1000000157	1430
156		Spot	3	Image 1	6	1000000158	1431
120		Spot	3	Image 1	6	1000000159	1432
125		Spot	3	Image 1	6	1000000160	1433
127		Spot	3	Image 1	6	1000000162	1434
121		Spot	3	Image 1	6	1000000161	1435
128		Spot	3	Image 1	6	1000000163	1436
145		Spot	3	Image 1	6	1000000164	1437
121		Spot	3	Image 1	6	1000000165	1438
124		Spot	3	Image 1	6	1000000166	1439
130		Spot	3	Image 1	6	1000000168	1440
127		Spot	3	Image 1	6	1000000167	1441
139		Spot	3	Image 1	6	1000000170	1442
127		Spot	3	Image 1	6	1000000169	1443
128		Spot	3	Image 1	6	1000000171	1444
131		Spot	3	Image 1	6	1000000172	1445
123		Spot	3	Image 1	6	1000000173	1446
150		Spot	3	Image 1	6	1000000174	1447
120		Spot	3	Image 1	6	1000000175	1448
143		Spot	3	Image 1	6	1000000176	1449
123		Spot	3	Image 1	6	1000000178	1450
124		Spot	3	Image 1	6	1000000177	1451
159		Spot	3	Image 1	6	1000000179	1452
131		Spot	3	Image 1	6	1000000180	1453
147		Spot	3	Image 1	6	1000000181	1454
122		Spot	3	Image 1	6	1000000182	1455
125		Spot	3	Image 1	6	1000000183	1456
119		Spot	3	Image 1	6	1000000184	1457
134		Spot	3	Image 1	6	1000000185	1458
122		Spot	3	Image 1	6	1000000186	1459
129		Spot	3	Image 1	6	1000000187	1460
118		Spot	3	Image 1	6	1000000188	1461
131		Spot	3	Image 1	6	1000000189	1462
122		Spot	3	Image 1	6	1000000190	1463
120		Spot	3	Image 1	6	1000000191	1464
186		Spot	3	Image 1	6	1000000193	1465
121		Spot	3	Image 1	6	1000000192	1466
122		Spot	3	Image 1	6	1000000194	1467
125		Spot	3	Image 1	6	1000000195	1469
118		Spot	3	Image 1	6	1000000196	1470
128		Spot	3	Image 1	6	1000000197	1471
124		Spot	3	Image 1	6	1000000199	1472
124		Spot	3	Image 1	6	1000000241	1473
123		Spot	3	Image 1	6	1000000198	1474
129		Spot	3	Image 1	6	1000000200	1475
124		Spot	3	Image 1	6	1000000202	1476
126		Spot	3	Image 1	6	1000000203	1477
125		Spot	3	Image 1	6	1000000204	1478
131		Spot	3	Image 1	6	1000000205	1479
122		Spot	3	Image 1	6	1000000206	1480
126		Spot	3	Image 1	6	1000000207	1481
124		Spot	3	Image 1	6	1000000208	1482
126		Spot	3	Image 1	6	1000000209	1483
118		Spot	3	Image 1	6	1000000211	1484
119		Spot	3	Image 1	6	1000000210	1485
134		Spot	3	Image 1	6	1000000212	1486
132		Spot	3	Image 1	6	1000000213	1487
122		Spot	3	Image 1	6	1000000214	1488
122		Spot	3	Image 1	6	1000000215	1489
122		Spot	3	Image 1	6	1000000216	1490
122		Spot	3	Image 1	6	1000000217	1491
132		Spot	3	Image 1	6	1000000218	1492
118		Spot	3	Image 1	6	1000000219	1493
123		Spot	3	Image 1	6	1000000244	1494
130		Spot	3	Image 1	6	1000000220	1495
118		Spot	3	Image 1	6	1000000221	1496
125		Spot	3	Image 1	6	1000000222	1497
124		Spot	3	Image 1	6	1000000223	1498
120		Spot	3	Image 1	6	1000000224	1499
119		Spot	3	Image 1	6	1000000225	1500
121		Spot	3	Image 1	6	1000000155	1501
119		Spot	3	Image 1	6	1000000230	1502
140		Spot	3	Image 1	6	1000000226	1503
126		Spot	3	Image 1	6	1000000227	1504
129		Spot	3	Image 1	6	1000000228	1505
126		Spot	3	Image 1	6	1000000232	1506
128		Spot	3	Image 1	6	1000000231	1507
128		Spot	3	Image 1	6	1000000233	1508
127		Spot	3	Image 1	6	1000000234	1509
127		Spot	3	Image 1	6	1000000235	1510
125		Spot	3	Image 1	6	1000000236	1511
122		Spot	3	Image 1	6	1000000237	1512
127		Spot	3	Image 1	6	1000000238	1513
122		Spot	3	Image 1	6	1000000239	1514
123		Spot	3	Image 1	7	1000000000	1515
126		Spot	3	Image 1	7	1000000001	1516
130		Spot	3	Image 1	7	1000000002	1517
136		Spot	3	Image 1	7	1000000003	1518
145		Spot	3	Image 1	7	1000000004	1519
132		Spot	3	Image 1	7	1000000005	1520
129		Spot	3	Image 1	7	1000000006	1521
123		Spot	3	Image 1	7	1000000007	1522
134		Spot	3	Image 1	7	1000000008	1523
124		Spot	3	Image 1	7	1000000009	1524
128		Spot	3	Image 1	7	1000000010	1525
124		Spot	3	Image 1	7	1000000011	1526
127		Spot	3	Image 1	7	1000000012	1527
125		Spot	3	Image 1	7	1000000013	1528
132		Spot	3	Image 1	7	1000000014	1529
127		Spot	3	Image 1	7	1000000015	1530
125		Spot	3	Image 1	7	1000000016	1531
132		Spot	3	Image 1	7	1000000017	1532
142		Spot	3	Image 1	7	1000000018	1533
132		Spot	3	Image 1	7	1000000019	1534
131		Spot	3	Image 1	7	1000000021	1535
131		Spot	3	Image 1	7	1000000022	1536
140		Spot	3	Image 1	7	1000000020	1537
129		Spot	3	Image 1	7	1000000248	1538
132		Spot	3	Image 1	7	1000000023	1539
137		Spot	3	Image 1	7	1000000246	1540
136		Spot	3	Image 1	7	1000000024	1542
151		Spot	3	Image 1	7	1000000025	1543
129		Spot	3	Image 1	7	1000000026	1544
138		Spot	3	Image 1	7	1000000027	1545
137		Spot	3	Image 1	7	1000000028	1546
138		Spot	3	Image 1	7	1000000240	1547
126		Spot	3	Image 1	7	1000000029	1548
131		Spot	3	Image 1	7	1000000030	1549
143		Spot	3	Image 1	7	1000000031	1550
130		Spot	3	Image 1	7	1000000032	1551
145		Spot	3	Image 1	7	1000000033	1552
136		Spot	3	Image 1	7	1000000245	1553
124		Spot	3	Image 1	7	1000000034	1554
132		Spot	3	Image 1	7	1000000035	1555
134		Spot	3	Image 1	7	1000000036	1556
127		Spot	3	Image 1	7	1000000037	1557
131		Spot	3	Image 1	7	1000000038	1558
128		Spot	3	Image 1	7	1000000039	1559
122		Spot	3	Image 1	7	1000000040	1560
144		Spot	3	Image 1	7	1000000041	1561
127		Spot	3	Image 1	7	1000000042	1562
122		Spot	3	Image 1	7	1000000043	1563
128		Spot	3	Image 1	7	1000000044	1564
145		Spot	3	Image 1	7	1000000046	1565
126		Spot	3	Image 1	7	1000000045	1566
132		Spot	3	Image 1	7	1000000047	1567
150		Spot	3	Image 1	7	1000000049	1569
127		Spot	3	Image 1	7	1000000048	1570
116		Spot	3	Image 1	7	1000000050	1572
150		Spot	3	Image 1	7	1000000051	1573
121		Spot	3	Image 1	7	1000000052	1574
157		Spot	3	Image 1	7	1000000055	1575
126		Spot	3	Image 1	7	1000000054	1576
130		Spot	3	Image 1	7	1000000056	1577
126		Spot	3	Image 1	7	1000000057	1578
136		Spot	3	Image 1	7	1000000058	1579
131		Spot	3	Image 1	7	1000000059	1580
125		Spot	3	Image 1	7	1000000060	1581
143		Spot	3	Image 1	7	1000000061	1582
141		Spot	3	Image 1	7	1000000062	1583
129		Spot	3	Image 1	7	1000000063	1585
120		Spot	3	Image 1	7	1000000064	1586
128		Spot	3	Image 1	7	1000000065	1587
122		Spot	3	Image 1	7	1000000066	1588
128		Spot	3	Image 1	7	1000000067	1589
126		Spot	3	Image 1	7	1000000068	1590
120		Spot	3	Image 1	7	1000000104	1591
140		Spot	3	Image 1	7	1000000069	1592
132		Spot	3	Image 1	7	1000000070	1593
125		Spot	3	Image 1	7	1000000072	1594
131		Spot	3	Image 1	7	1000000071	1595
168		Spot	3	Image 1	7	1000000073	1596
121		Spot	3	Image 1	7	1000000074	1597
126		Spot	3	Image 1	7	1000000075	1598
129		Spot	3	Image 1	7	1000000076	1599
125		Spot	3	Image 1	7	1000000077	1600
159		Spot	3	Image 1	7	1000000078	1601
128		Spot	3	Image 1	7	1000000079	1602
142		Spot	3	Image 1	7	1000000080	1603
124		Spot	3	Image 1	7	1000000081	1604
128		Spot	3	Image 1	7	1000000083	1605
126		Spot	3	Image 1	7	1000000082	1606
128		Spot	3	Image 1	7	1000000084	1607
125		Spot	3	Image 1	7	1000000085	1608
132		Spot	3	Image 1	7	1000000086	1609
134		Spot	3	Image 1	7	1000000087	1610
132		Spot	3	Image 1	7	1000000088	1611
135		Spot	3	Image 1	7	1000000089	1612
127		Spot	3	Image 1	7	1000000090	1613
129		Spot	3	Image 1	7	1000000091	1614
134		Spot	3	Image 1	7	1000000092	1615
126		Spot	3	Image 1	7	1000000093	1616
126		Spot	3	Image 1	7	1000000094	1617
126		Spot	3	Image 1	7	1000000095	1618
123		Spot	3	Image 1	7	1000000096	1620
122		Spot	3	Image 1	7	1000000097	1621
121		Spot	3	Image 1	7	1000000099	1622
128		Spot	3	Image 1	7	1000000100	1623
130		Spot	3	Image 1	7	1000000101	1624
127		Spot	3	Image 1	7	1000000102	1625
129		Spot	3	Image 1	7	1000000103	1626
127		Spot	3	Image 1	7	1000000105	1627
125		Spot	3	Image 1	7	1000000107	1628
125		Spot	3	Image 1	7	1000000106	1629
130		Spot	3	Image 1	7	1000000108	1630
122		Spot	3	Image 1	7	1000000109	1632
125		Spot	3	Image 1	7	1000000110	1633
137		Spot	3	Image 1	7	1000000111	1634
141		Spot	3	Image 1	7	1000000112	1635
131		Spot	3	Image 1	7	1000000242	1636
130		Spot	3	Image 1	7	1000000113	1637
146		Spot	3	Image 1	7	1000000114	1638
128		Spot	3	Image 1	7	1000000115	1639
126		Spot	3	Image 1	7	1000000116	1640
136		Spot	3	Image 1	7	1000000117	1641
123		Spot	3	Image 1	7	1000000118	1642
120		Spot	3	Image 1	7	1000000119	1643
142		Spot	3	Image 1	7	1000000120	1644
151		Spot	3	Image 1	7	1000000121	1645
146		Spot	3	Image 1	7	1000000122	1646
164		Spot	3	Image 1	7	1000000123	1647
129		Spot	3	Image 1	7	1000000124	1648
133		Spot	3	Image 1	7	1000000125	1649
157		Spot	3	Image 1	7	1000000127	1650
124		Spot	3	Image 1	7	1000000126	1651
123		Spot	3	Image 1	7	1000000128	1652
128		Spot	3	Image 1	7	1000000129	1653
130		Spot	3	Image 1	7	1000000130	1654
127		Spot	3	Image 1	7	1000000131	1655
121		Spot	3	Image 1	7	1000000133	1656
134		Spot	3	Image 1	7	1000000134	1657
129		Spot	3	Image 1	7	1000000135	1658
119		Spot	3	Image 1	7	1000000136	1659
128		Spot	3	Image 1	7	1000000137	1660
127		Spot	3	Image 1	7	1000000141	1661
142		Spot	3	Image 1	7	1000000138	1662
125		Spot	3	Image 1	7	1000000139	1663
135		Spot	3	Image 1	7	1000000140	1664
122		Spot	3	Image 1	7	1000000142	1665
125		Spot	3	Image 1	7	1000000143	1666
130		Spot	3	Image 1	7	1000000144	1667
123		Spot	3	Image 1	7	1000000243	1668
134		Spot	3	Image 1	7	1000000145	1669
137		Spot	3	Image 1	7	1000000146	1670
119		Spot	3	Image 1	7	1000000147	1671
141		Spot	3	Image 1	7	1000000148	1672
136		Spot	3	Image 1	7	1000000149	1673
126		Spot	3	Image 1	7	1000000150	1674
122		Spot	3	Image 1	7	1000000151	1677
129		Spot	3	Image 1	7	1000000152	1678
122		Spot	3	Image 1	7	1000000153	1679
119		Spot	3	Image 1	7	1000000247	1680
125		Spot	3	Image 1	7	1000000229	1681
127		Spot	3	Image 1	7	1000000154	1682
149		Spot	3	Image 1	7	1000000156	1683
125		Spot	3	Image 1	7	1000000157	1684
147		Spot	3	Image 1	7	1000000158	1685
128		Spot	3	Image 1	7	1000000159	1686
126		Spot	3	Image 1	7	1000000160	1687
129		Spot	3	Image 1	7	1000000162	1688
124		Spot	3	Image 1	7	1000000161	1689
131		Spot	3	Image 1	7	1000000163	1690
144		Spot	3	Image 1	7	1000000164	1691
124		Spot	3	Image 1	7	1000000165	1692
128		Spot	3	Image 1	7	1000000166	1693
122		Spot	3	Image 1	7	1000000168	1694
121		Spot	3	Image 1	7	1000000167	1695
138		Spot	3	Image 1	7	1000000170	1696
123		Spot	3	Image 1	7	1000000169	1697
128		Spot	3	Image 1	7	1000000171	1698
124		Spot	3	Image 1	7	1000000172	1699
119		Spot	3	Image 1	7	1000000173	1700
150		Spot	3	Image 1	7	1000000174	1701
127		Spot	3	Image 1	7	1000000175	1702
142		Spot	3	Image 1	7	1000000176	1703
129		Spot	3	Image 1	7	1000000178	1704
123		Spot	3	Image 1	7	1000000177	1705
155		Spot	3	Image 1	7	1000000179	1706
125		Spot	3	Image 1	7	1000000180	1707
156		Spot	3	Image 1	7	1000000181	1708
127		Spot	3	Image 1	7	1000000182	1709
121		Spot	3	Image 1	7	1000000183	1710
122		Spot	3	Image 1	7	1000000184	1711
128		Spot	3	Image 1	7	1000000185	1712
133		Spot	3	Image 1	7	1000000249	1713
126		Spot	3	Image 1	7	1000000186	1714
124		Spot	3	Image 1	7	1000000187	1715
127		Spot	3	Image 1	7	1000000188	1716
131		Spot	3	Image 1	7	1000000189	1717
128		Spot	3	Image 1	7	1000000190	1718
147		Spot	3	Image 1	7	1000000191	1719
182		Spot	3	Image 1	7	1000000193	1720
125		Spot	3	Image 1	7	1000000192	1721
125		Spot	3	Image 1	7	1000000194	1722
119		Spot	3	Image 1	7	1000000195	1724
134		Spot	3	Image 1	7	1000000197	1725
127		Spot	3	Image 1	7	1000000241	1726
121		Spot	3	Image 1	7	1000000199	1727
126		Spot	3	Image 1	7	1000000198	1728
126		Spot	3	Image 1	7	1000000200	1729
120		Spot	3	Image 1	7	1000000202	1730
137		Spot	3	Image 1	7	1000000203	1731
127		Spot	3	Image 1	7	1000000205	1732
124		Spot	3	Image 1	7	1000000206	1733
128		Spot	3	Image 1	7	1000000207	1734
119		Spot	3	Image 1	7	1000000208	1735
134		Spot	3	Image 1	7	1000000209	1736
120		Spot	3	Image 1	7	1000000211	1737
125		Spot	3	Image 1	7	1000000210	1738
130		Spot	3	Image 1	7	1000000212	1739
128		Spot	3	Image 1	7	1000000213	1740
129		Spot	3	Image 1	7	1000000214	1741
128		Spot	3	Image 1	7	1000000215	1742
122		Spot	3	Image 1	7	1000000216	1743
124		Spot	3	Image 1	7	1000000217	1744
126		Spot	3	Image 1	7	1000000218	1745
130		Spot	3	Image 1	7	1000000219	1746
121		Spot	3	Image 1	7	1000000244	1747
124		Spot	3	Image 1	7	1000000220	1748
136		Spot	3	Image 1	7	1000000221	1749
117		Spot	3	Image 1	7	1000000222	1750
123		Spot	3	Image 1	7	1000000223	1751
121		Spot	3	Image 1	7	1000000224	1752
116		Spot	3	Image 1	7	1000000225	1753
119		Spot	3	Image 1	7	1000000155	1754
136		Spot	3	Image 1	7	1000000226	1755
126		Spot	3	Image 1	7	1000000227	1756
137		Spot	3	Image 1	7	1000000228	1757
132		Spot	3	Image 1	7	1000000232	1758
136		Spot	3	Image 1	7	1000000231	1759
140		Spot	3	Image 1	7	1000000233	1760
126		Spot	3	Image 1	7	1000000234	1761
127		Spot	3	Image 1	7	1000000235	1762
118		Spot	3	Image 1	7	1000000236	1763
132		Spot	3	Image 1	7	1000000237	1764
125		Spot	3	Image 1	7	1000000238	1765
124		Spot	3	Image 1	7	1000000239	1766
124		Spot	3	Image 1	8	1000000250	1767
129		Spot	3	Image 1	8	1000000000	1768
126		Spot	3	Image 1	8	1000000001	1769
126		Spot	3	Image 1	8	1000000002	1770
131		Spot	3	Image 1	8	1000000003	1771
138		Spot	3	Image 1	8	1000000004	1772
128		Spot	3	Image 1	8	1000000005	1773
137		Spot	3	Image 1	8	1000000006	1774
129		Spot	3	Image 1	8	1000000007	1775
132		Spot	3	Image 1	8	1000000008	1776
129		Spot	3	Image 1	8	1000000009	1777
130		Spot	3	Image 1	8	1000000010	1778
130		Spot	3	Image 1	8	1000000012	1779
128		Spot	3	Image 1	8	1000000011	1780
128		Spot	3	Image 1	8	1000000057	1781
126		Spot	3	Image 1	8	1000000013	1782
131		Spot	3	Image 1	8	1000000014	1783
119		Spot	3	Image 1	8	1000000016	1784
143		Spot	3	Image 1	8	1000000017	1785
164		Spot	3	Image 1	8	1000000018	1786
141		Spot	3	Image 1	8	1000000019	1787
135		Spot	3	Image 1	8	1000000021	1788
132		Spot	3	Image 1	8	1000000022	1789
141		Spot	3	Image 1	8	1000000020	1790
130		Spot	3	Image 1	8	1000000251	1791
137		Spot	3	Image 1	8	1000000023	1792
159		Spot	3	Image 1	8	1000000246	1793
131		Spot	3	Image 1	8	1000000024	1795
136		Spot	3	Image 1	8	1000000025	1796
133		Spot	3	Image 1	8	1000000026	1797
137		Spot	3	Image 1	8	1000000027	1798
153		Spot	3	Image 1	8	1000000028	1799
134		Spot	3	Image 1	8	1000000240	1800
143		Spot	3	Image 1	8	1000000029	1801
123		Spot	3	Image 1	8	1000000030	1802
128		Spot	3	Image 1	8	1000000032	1803
136		Spot	3	Image 1	8	1000000031	1804
151		Spot	3	Image 1	8	1000000033	1805
128		Spot	3	Image 1	8	1000000245	1806
131		Spot	3	Image 1	8	1000000034	1807
129		Spot	3	Image 1	8	1000000035	1808
131		Spot	3	Image 1	8	1000000036	1809
127		Spot	3	Image 1	8	1000000037	1810
126		Spot	3	Image 1	8	1000000038	1811
137		Spot	3	Image 1	8	1000000039	1812
122		Spot	3	Image 1	8	1000000040	1813
159		Spot	3	Image 1	8	1000000041	1814
122		Spot	3	Image 1	8	1000000042	1815
123		Spot	3	Image 1	8	1000000043	1816
122		Spot	3	Image 1	8	1000000044	1817
131		Spot	3	Image 1	8	1000000046	1818
127		Spot	3	Image 1	8	1000000045	1819
127		Spot	3	Image 1	8	1000000047	1820
128		Spot	3	Image 1	8	1000000048	1822
138		Spot	3	Image 1	8	1000000049	1823
120		Spot	3	Image 1	8	1000000050	1825
149		Spot	3	Image 1	8	1000000051	1826
124		Spot	3	Image 1	8	1000000052	1827
126		Spot	3	Image 1	8	1000000053	1828
155		Spot	3	Image 1	8	1000000055	1829
126		Spot	3	Image 1	8	1000000056	1830
132		Spot	3	Image 1	8	1000000054	1831
132		Spot	3	Image 1	8	1000000058	1832
134		Spot	3	Image 1	8	1000000059	1833
121		Spot	3	Image 1	8	1000000060	1834
136		Spot	3	Image 1	8	1000000061	1835
142		Spot	3	Image 1	8	1000000062	1836
131		Spot	3	Image 1	8	1000000063	1838
132		Spot	3	Image 1	8	1000000064	1839
120		Spot	3	Image 1	8	1000000065	1840
124		Spot	3	Image 1	8	1000000066	1841
122		Spot	3	Image 1	8	1000000067	1842
119		Spot	3	Image 1	8	1000000068	1843
129		Spot	3	Image 1	8	1000000104	1844
146		Spot	3	Image 1	8	1000000069	1845
139		Spot	3	Image 1	8	1000000070	1846
140		Spot	3	Image 1	8	1000000071	1847
134		Spot	3	Image 1	8	1000000072	1848
193		Spot	3	Image 1	8	1000000073	1849
128		Spot	3	Image 1	8	1000000074	1850
128		Spot	3	Image 1	8	1000000075	1851
124		Spot	3	Image 1	8	1000000076	1852
128		Spot	3	Image 1	8	1000000077	1853
165		Spot	3	Image 1	8	1000000078	1854
130		Spot	3	Image 1	8	1000000079	1855
138		Spot	3	Image 1	8	1000000080	1856
123		Spot	3	Image 1	8	1000000081	1857
120		Spot	3	Image 1	8	1000000082	1858
131		Spot	3	Image 1	8	1000000083	1859
132		Spot	3	Image 1	8	1000000084	1860
133		Spot	3	Image 1	8	1000000085	1861
126		Spot	3	Image 1	8	1000000086	1862
129		Spot	3	Image 1	8	1000000087	1863
123		Spot	3	Image 1	8	1000000088	1864
130		Spot	3	Image 1	8	1000000089	1865
132		Spot	3	Image 1	8	1000000091	1866
127		Spot	3	Image 1	8	1000000090	1867
125		Spot	3	Image 1	8	1000000092	1868
136		Spot	3	Image 1	8	1000000094	1869
132		Spot	3	Image 1	8	1000000093	1870
131		Spot	3	Image 1	8	1000000095	1871
136		Spot	3	Image 1	8	1000000096	1873
130		Spot	3	Image 1	8	1000000097	1874
142		Spot	3	Image 1	8	1000000098	1875
125		Spot	3	Image 1	8	1000000099	1876
131		Spot	3	Image 1	8	1000000100	1877
128		Spot	3	Image 1	8	1000000101	1878
126		Spot	3	Image 1	8	1000000102	1879
121		Spot	3	Image 1	8	1000000103	1880
125		Spot	3	Image 1	8	1000000105	1881
127		Spot	3	Image 1	8	1000000106	1882
136		Spot	3	Image 1	8	1000000108	1883
126		Spot	3	Image 1	8	1000000109	1886
121		Spot	3	Image 1	8	1000000110	1887
122		Spot	3	Image 1	8	1000000111	1888
134		Spot	3	Image 1	8	1000000112	1889
138		Spot	3	Image 1	8	1000000242	1890
131		Spot	3	Image 1	8	1000000113	1891
135		Spot	3	Image 1	8	1000000114	1892
128		Spot	3	Image 1	8	1000000115	1893
118		Spot	3	Image 1	8	1000000116	1894
126		Spot	3	Image 1	8	1000000117	1895
122		Spot	3	Image 1	8	1000000118	1896
128		Spot	3	Image 1	8	1000000119	1897
144		Spot	3	Image 1	8	1000000120	1898
136		Spot	3	Image 1	8	1000000121	1899
170		Spot	3	Image 1	8	1000000122	1900
175		Spot	3	Image 1	8	1000000123	1901
131		Spot	3	Image 1	8	1000000124	1902
120		Spot	3	Image 1	8	1000000125	1903
120		Spot	3	Image 1	8	1000000126	1904
132		Spot	3	Image 1	8	1000000127	1905
126		Spot	3	Image 1	8	1000000128	1906
123		Spot	3	Image 1	8	1000000129	1907
128		Spot	3	Image 1	8	1000000130	1908
123		Spot	3	Image 1	8	1000000131	1909
127		Spot	3	Image 1	8	1000000134	1910
125		Spot	3	Image 1	8	1000000133	1911
130		Spot	3	Image 1	8	1000000135	1912
123		Spot	3	Image 1	8	1000000136	1913
134		Spot	3	Image 1	8	1000000137	1914
124		Spot	3	Image 1	8	1000000141	1915
153		Spot	3	Image 1	8	1000000138	1916
122		Spot	3	Image 1	8	1000000139	1917
141		Spot	3	Image 1	8	1000000140	1918
125		Spot	3	Image 1	8	1000000142	1919
125		Spot	3	Image 1	8	1000000143	1920
122		Spot	3	Image 1	8	1000000243	1921
143		Spot	3	Image 1	8	1000000144	1922
132		Spot	3	Image 1	8	1000000145	1923
125		Spot	3	Image 1	8	1000000146	1924
127		Spot	3	Image 1	8	1000000147	1925
125		Spot	3	Image 1	8	1000000148	1926
124		Spot	3	Image 1	8	1000000149	1927
127		Spot	3	Image 1	8	1000000150	1928
122		Spot	3	Image 1	8	1000000151	1930
135		Spot	3	Image 1	8	1000000152	1931
125		Spot	3	Image 1	8	1000000153	1932
126		Spot	3	Image 1	8	1000000229	1933
125		Spot	3	Image 1	8	1000000154	1934
139		Spot	3	Image 1	8	1000000156	1935
137		Spot	3	Image 1	8	1000000157	1936
138		Spot	3	Image 1	8	1000000158	1937
131		Spot	3	Image 1	8	1000000159	1938
128		Spot	3	Image 1	8	1000000160	1939
131		Spot	3	Image 1	8	1000000161	1940
149		Spot	3	Image 1	8	1000000162	1941
127		Spot	3	Image 1	8	1000000163	1942
135		Spot	3	Image 1	8	1000000164	1943
123		Spot	3	Image 1	8	1000000165	1944
123		Spot	3	Image 1	8	1000000166	1945
124		Spot	3	Image 1	8	1000000168	1946
123		Spot	3	Image 1	8	1000000167	1947
123		Spot	3	Image 1	8	1000000169	1948
130		Spot	3	Image 1	8	1000000170	1949
119		Spot	3	Image 1	8	1000000171	1950
131		Spot	3	Image 1	8	1000000172	1951
125		Spot	3	Image 1	8	1000000173	1952
144		Spot	3	Image 1	8	1000000174	1953
129		Spot	3	Image 1	8	1000000175	1954
139		Spot	3	Image 1	8	1000000176	1955
126		Spot	3	Image 1	8	1000000177	1956
123		Spot	3	Image 1	8	1000000178	1957
147		Spot	3	Image 1	8	1000000179	1958
129		Spot	3	Image 1	8	1000000180	1959
144		Spot	3	Image 1	8	1000000181	1960
129		Spot	3	Image 1	8	1000000182	1961
125		Spot	3	Image 1	8	1000000183	1962
123		Spot	3	Image 1	8	1000000184	1963
124		Spot	3	Image 1	8	1000000185	1964
126		Spot	3	Image 1	8	1000000186	1965
126		Spot	3	Image 1	8	1000000187	1966
121		Spot	3	Image 1	8	1000000223	1967
123		Spot	3	Image 1	8	1000000188	1968
127		Spot	3	Image 1	8	1000000189	1969
118		Spot	3	Image 1	8	1000000252	1970
123		Spot	3	Image 1	8	1000000191	1971
178		Spot	3	Image 1	8	1000000193	1972
130		Spot	3	Image 1	8	1000000192	1973
124		Spot	3	Image 1	8	1000000194	1974
123		Spot	3	Image 1	8	1000000195	1976
124		Spot	3	Image 1	8	1000000197	1977
122		Spot	3	Image 1	8	1000000199	1978
127		Spot	3	Image 1	8	1000000241	1979
129		Spot	3	Image 1	8	1000000198	1980
128		Spot	3	Image 1	8	1000000200	1981
122		Spot	3	Image 1	8	1000000202	1982
121		Spot	3	Image 1	8	1000000201	1983
126		Spot	3	Image 1	8	1000000203	1984
121		Spot	3	Image 1	8	1000000205	1986
122		Spot	3	Image 1	8	1000000206	1987
123		Spot	3	Image 1	8	1000000207	1988
120		Spot	3	Image 1	8	1000000208	1989
129		Spot	3	Image 1	8	1000000209	1990
119		Spot	3	Image 1	8	1000000211	1991
122		Spot	3	Image 1	8	1000000210	1992
121		Spot	3	Image 1	8	1000000212	1993
134		Spot	3	Image 1	8	1000000213	1994
121		Spot	3	Image 1	8	1000000214	1995
120		Spot	3	Image 1	8	1000000215	1996
119		Spot	3	Image 1	8	1000000216	1997
134		Spot	3	Image 1	8	1000000217	1998
123		Spot	3	Image 1	8	1000000218	1999
125		Spot	3	Image 1	8	1000000219	2000
130		Spot	3	Image 1	8	1000000244	2001
126		Spot	3	Image 1	8	1000000220	2002
121		Spot	3	Image 1	8	1000000221	2003
121		Spot	3	Image 1	8	1000000222	2004
125		Spot	3	Image 1	8	1000000224	2005
118		Spot	3	Image 1	8	1000000225	2006
120		Spot	3	Image 1	8	1000000155	2007
129		Spot	3	Image 1	8	1000000227	2008
137		Spot	3	Image 1	8	1000000226	2009
131		Spot	3	Image 1	8	1000000228	2010
129		Spot	3	Image 1	8	1000000232	2011
127		Spot	3	Image 1	8	1000000231	2012
123		Spot	3	Image 1	8	1000000235	2013
134		Spot	3	Image 1	8	1000000233	2014
123		Spot	3	Image 1	8	1000000234	2015
131		Spot	3	Image 1	8	1000000236	2016
142		Spot	3	Image 1	8	1000000237	2017
127		Spot	3	Image 1	8	1000000238	2018
121		Spot	3	Image 1	8	1000000239	2019
128		Spot	3	Image 1	9	1000000250	2020
127		Spot	3	Image 1	9	1000000000	2021
141		Spot	3	Image 1	9	1000000001	2022
129		Spot	3	Image 1	9	1000000002	2023
139		Spot	3	Image 1	9	1000000003	2024
136		Spot	3	Image 1	9	1000000004	2025
126		Spot	3	Image 1	9	1000000005	2026
131		Spot	3	Image 1	9	1000000006	2027
125		Spot	3	Image 1	9	1000000007	2028
118		Spot	3	Image 1	9	1000000009	2029
127		Spot	3	Image 1	9	1000000010	2030
127		Spot	3	Image 1	9	1000000012	2031
124		Spot	3	Image 1	9	1000000011	2032
126		Spot	3	Image 1	9	1000000057	2033
119		Spot	3	Image 1	9	1000000013	2034
131		Spot	3	Image 1	9	1000000014	2035
121		Spot	3	Image 1	9	1000000016	2036
141		Spot	3	Image 1	9	1000000017	2037
161		Spot	3	Image 1	9	1000000018	2038
127		Spot	3	Image 1	9	1000000019	2039
127		Spot	3	Image 1	9	1000000021	2040
137		Spot	3	Image 1	9	1000000020	2041
136		Spot	3	Image 1	9	1000000022	2042
130		Spot	3	Image 1	9	1000000251	2043
133		Spot	3	Image 1	9	1000000023	2044
154		Spot	3	Image 1	9	1000000246	2045
129		Spot	3	Image 1	9	1000000024	2047
141		Spot	3	Image 1	9	1000000025	2048
132		Spot	3	Image 1	9	1000000026	2049
144		Spot	3	Image 1	9	1000000027	2050
131		Spot	3	Image 1	9	1000000028	2051
131		Spot	3	Image 1	9	1000000240	2052
123		Spot	3	Image 1	9	1000000029	2053
126		Spot	3	Image 1	9	1000000030	2054
141		Spot	3	Image 1	9	1000000031	2055
131		Spot	3	Image 1	9	1000000032	2056
145		Spot	3	Image 1	9	1000000033	2057
126		Spot	3	Image 1	9	1000000245	2058
129		Spot	3	Image 1	9	1000000034	2059
129		Spot	3	Image 1	9	1000000035	2060
122		Spot	3	Image 1	9	1000000037	2061
132		Spot	3	Image 1	9	1000000036	2062
129		Spot	3	Image 1	9	1000000038	2063
129		Spot	3	Image 1	9	1000000039	2064
123		Spot	3	Image 1	9	1000000040	2065
167		Spot	3	Image 1	9	1000000041	2066
126		Spot	3	Image 1	9	1000000042	2067
128		Spot	3	Image 1	9	1000000043	2068
121		Spot	3	Image 1	9	1000000044	2069
126		Spot	3	Image 1	9	1000000045	2070
144		Spot	3	Image 1	9	1000000046	2071
[truncated: 7,506 more rows]
