# Supplementary material for: Protocol for real-time monitoring of CD8+ T and myeloid cell behavior in human high-grade serous ovarian cancer slices
Source: STAR Protoc. 2024 Jun 2;5(2):103102. doi: 10.1016/j.xpro.2024.103102 (PMC11179100; doi:10.1016/j.xpro.2024.103102)
Supplement: Data S3. Files for testing the R script, quantification and statistical analysis step 2 [file mmc3.zip › Test files/Slice2_a/__Intensity_Center_Ch=4_Img=1.csv]

Intensity Center Ch=4 Img=1
====================
Intensity Center	Unit	Category	Channel	Image	Time	TrackID	ID
157		Spot	4	Image 1	1	1000000000	0
134		Spot	4	Image 1	1	1000000001	1
166		Spot	4	Image 1	1	1000000002	2
466		Spot	4	Image 1	1	1000000003	3
231		Spot	4	Image 1	1	1000000004	4
196		Spot	4	Image 1	1	1000000005	5
160		Spot	4	Image 1	1	1000000006	6
208		Spot	4	Image 1	1	1000000007	7
254		Spot	4	Image 1	1	1000000008	8
241		Spot	4	Image 1	1	1000000009	9
312		Spot	4	Image 1	1	1000000010	10
201		Spot	4	Image 1	1	1000000011	11
202		Spot	4	Image 1	1	1000000012	12
207		Spot	4	Image 1	1	1000000013	13
193		Spot	4	Image 1	1	1000000014	14
217		Spot	4	Image 1	1	1000000015	15
501		Spot	4	Image 1	1	1000000016	16
276		Spot	4	Image 1	1	1000000017	17
274		Spot	4	Image 1	1	1000000018	18
360		Spot	4	Image 1	1	1000000019	19
200		Spot	4	Image 1	1	1000000020	20
255		Spot	4	Image 1	1	1000000021	21
295		Spot	4	Image 1	1	1000000022	22
161		Spot	4	Image 1	1	1000000023	23
145		Spot	4	Image 1	1	1000000024	24
519		Spot	4	Image 1	1	1000000025	25
185		Spot	4	Image 1	1	1000000026	26
611		Spot	4	Image 1	1	1000000027	27
191		Spot	4	Image 1	1	1000000028	28
241		Spot	4	Image 1	1	1000000029	29
237		Spot	4	Image 1	1	1000000030	30
393		Spot	4	Image 1	1	1000000031	31
594		Spot	4	Image 1	1	1000000032	32
283		Spot	4	Image 1	1	1000000033	33
184		Spot	4	Image 1	1	1000000034	34
335		Spot	4	Image 1	1	1000000035	35
200		Spot	4	Image 1	1	1000000036	36
172		Spot	4	Image 1	1	1000000037	37
163		Spot	4	Image 1	1	1000000038	38
163		Spot	4	Image 1	1	1000000039	39
263		Spot	4	Image 1	1	1000000040	40
345		Spot	4	Image 1	1	1000000041	41
166		Spot	4	Image 1	1	1000000042	42
195		Spot	4	Image 1	1	1000000043	43
257		Spot	4	Image 1	1	1000000044	44
251		Spot	4	Image 1	1	1000000045	45
193		Spot	4	Image 1	1	1000000046	46
325		Spot	4	Image 1	1	1000000047	47
239		Spot	4	Image 1	1	1000000048	49
216		Spot	4	Image 1	1	1000000049	50
236		Spot	4	Image 1	1	1000000050	52
457		Spot	4	Image 1	1	1000000051	53
223		Spot	4	Image 1	1	1000000052	54
172		Spot	4	Image 1	1	1000000053	55
417		Spot	4	Image 1	1	1000000054	56
431		Spot	4	Image 1	1	1000000055	57
182		Spot	4	Image 1	1	1000000056	58
316		Spot	4	Image 1	1	1000000057	59
198		Spot	4	Image 1	1	1000000058	60
190		Spot	4	Image 1	1	1000000059	61
222		Spot	4	Image 1	1	1000000060	62
263		Spot	4	Image 1	1	1000000061	63
260		Spot	4	Image 1	1	1000000062	64
210		Spot	4	Image 1	1	1000000063	65
196		Spot	4	Image 1	1	1000000064	66
482		Spot	4	Image 1	1	1000000065	67
175		Spot	4	Image 1	1	1000000066	68
216		Spot	4	Image 1	1	1000000067	69
398		Spot	4	Image 1	1	1000000068	70
218		Spot	4	Image 1	1	1000000069	71
164		Spot	4	Image 1	1	1000000070	72
240		Spot	4	Image 1	1	1000000071	73
151		Spot	4	Image 1	1	1000000072	74
617		Spot	4	Image 1	1	1000000073	75
161		Spot	4	Image 1	1	1000000074	76
196		Spot	4	Image 1	1	1000000075	77
157		Spot	4	Image 1	1	1000000076	78
396		Spot	4	Image 1	1	1000000077	79
595		Spot	4	Image 1	1	1000000078	81
173		Spot	4	Image 1	1	1000000079	82
226		Spot	4	Image 1	1	1000000080	83
176		Spot	4	Image 1	1	1000000081	84
231		Spot	4	Image 1	1	1000000082	85
189		Spot	4	Image 1	1	1000000083	86
210		Spot	4	Image 1	1	1000000084	87
205		Spot	4	Image 1	1	1000000085	88
193		Spot	4	Image 1	1	1000000086	89
171		Spot	4	Image 1	1	1000000087	90
193		Spot	4	Image 1	1	1000000088	91
175		Spot	4	Image 1	1	1000000089	92
336		Spot	4	Image 1	1	1000000090	93
178		Spot	4	Image 1	1	1000000091	94
171		Spot	4	Image 1	1	1000000092	95
206		Spot	4	Image 1	1	1000000093	96
158		Spot	4	Image 1	1	1000000094	97
270		Spot	4	Image 1	1	1000000095	98
354		Spot	4	Image 1	1	1000000096	100
273		Spot	4	Image 1	1	1000000097	101
163		Spot	4	Image 1	1	1000000098	102
178		Spot	4	Image 1	1	1000000099	103
214		Spot	4	Image 1	1	1000000100	104
247		Spot	4	Image 1	1	1000000101	105
159		Spot	4	Image 1	1	1000000102	106
227		Spot	4	Image 1	1	1000000103	107
272		Spot	4	Image 1	1	1000000104	108
410		Spot	4	Image 1	1	1000000105	109
168		Spot	4	Image 1	1	1000000106	110
258		Spot	4	Image 1	1	1000000107	111
294		Spot	4	Image 1	1	1000000108	112
187		Spot	4	Image 1	1	1000000109	115
161		Spot	4	Image 1	1	1000000110	116
292		Spot	4	Image 1	1	1000000111	117
265		Spot	4	Image 1	1	1000000112	118
325		Spot	4	Image 1	1	1000000113	119
283		Spot	4	Image 1	1	1000000114	120
147		Spot	4	Image 1	1	1000000115	121
289		Spot	4	Image 1	1	1000000116	122
161		Spot	4	Image 1	1	1000000117	123
188		Spot	4	Image 1	1	1000000118	124
183		Spot	4	Image 1	1	1000000119	125
279		Spot	4	Image 1	1	1000000120	126
373		Spot	4	Image 1	1	1000000121	127
539		Spot	4	Image 1	1	1000000122	128
311		Spot	4	Image 1	1	1000000123	129
194		Spot	4	Image 1	1	1000000124	130
357		Spot	4	Image 1	1	1000000125	131
378		Spot	4	Image 1	1	1000000126	132
208		Spot	4	Image 1	1	1000000127	133
251		Spot	4	Image 1	1	1000000128	134
262		Spot	4	Image 1	1	1000000129	135
237		Spot	4	Image 1	1	1000000130	136
206		Spot	4	Image 1	1	1000000131	137
169		Spot	4	Image 1	1	1000000132	138
172		Spot	4	Image 1	1	1000000133	139
740		Spot	4	Image 1	1	1000000134	140
369		Spot	4	Image 1	1	1000000135	141
250		Spot	4	Image 1	1	1000000136	142
339		Spot	4	Image 1	1	1000000137	143
539		Spot	4	Image 1	1	1000000138	144
267		Spot	4	Image 1	1	1000000139	145
572		Spot	4	Image 1	1	1000000140	146
243		Spot	4	Image 1	1	1000000141	147
243		Spot	4	Image 1	1	1000000142	148
245		Spot	4	Image 1	1	1000000143	149
198		Spot	4	Image 1	1	1000000144	150
932		Spot	4	Image 1	1	1000000145	151
264		Spot	4	Image 1	1	1000000146	152
198		Spot	4	Image 1	1	1000000147	153
202		Spot	4	Image 1	1	1000000148	154
175		Spot	4	Image 1	1	1000000149	155
205		Spot	4	Image 1	1	1000000150	156
296		Spot	4	Image 1	1	1000000151	158
264		Spot	4	Image 1	1	1000000152	159
323		Spot	4	Image 1	1	1000000153	160
220		Spot	4	Image 1	1	1000000154	161
164		Spot	4	Image 1	1	1000000155	162
202		Spot	4	Image 1	1	1000000156	163
322		Spot	4	Image 1	1	1000000157	164
352		Spot	4	Image 1	1	1000000158	165
198		Spot	4	Image 1	1	1000000159	166
230		Spot	4	Image 1	1	1000000160	167
181		Spot	4	Image 1	1	1000000161	168
243		Spot	4	Image 1	1	1000000162	169
192		Spot	4	Image 1	1	1000000163	170
356		Spot	4	Image 1	1	1000000164	171
165		Spot	4	Image 1	1	1000000165	172
207		Spot	4	Image 1	1	1000000166	173
173		Spot	4	Image 1	1	1000000167	174
196		Spot	4	Image 1	1	1000000168	175
252		Spot	4	Image 1	1	1000000169	176
242		Spot	4	Image 1	1	1000000170	177
160		Spot	4	Image 1	1	1000000171	178
185		Spot	4	Image 1	1	1000000172	179
213		Spot	4	Image 1	1	1000000173	180
327		Spot	4	Image 1	1	1000000174	181
166		Spot	4	Image 1	1	1000000175	182
1089		Spot	4	Image 1	1	1000000176	183
177		Spot	4	Image 1	1	1000000177	184
251		Spot	4	Image 1	1	1000000178	185
263		Spot	4	Image 1	1	1000000179	186
384		Spot	4	Image 1	1	1000000180	187
457		Spot	4	Image 1	1	1000000181	188
326		Spot	4	Image 1	1	1000000182	189
207		Spot	4	Image 1	1	1000000183	190
244		Spot	4	Image 1	1	1000000184	191
154		Spot	4	Image 1	1	1000000185	192
188		Spot	4	Image 1	1	1000000186	193
183		Spot	4	Image 1	1	1000000187	194
263		Spot	4	Image 1	1	1000000188	195
226		Spot	4	Image 1	1	1000000189	196
433		Spot	4	Image 1	1	1000000190	197
198		Spot	4	Image 1	1	1000000191	198
468		Spot	4	Image 1	1	1000000192	199
385		Spot	4	Image 1	1	1000000193	200
167		Spot	4	Image 1	1	1000000194	201
230		Spot	4	Image 1	1	1000000195	203
214		Spot	4	Image 1	1	1000000196	204
351		Spot	4	Image 1	1	1000000197	205
202		Spot	4	Image 1	1	1000000198	206
333		Spot	4	Image 1	1	1000000199	207
204		Spot	4	Image 1	1	1000000200	208
262		Spot	4	Image 1	1	1000000201	209
253		Spot	4	Image 1	1	1000000202	210
553		Spot	4	Image 1	1	1000000203	211
326		Spot	4	Image 1	1	1000000204	212
394		Spot	4	Image 1	1	1000000205	213
168		Spot	4	Image 1	1	1000000206	214
541		Spot	4	Image 1	1	1000000207	215
234		Spot	4	Image 1	1	1000000208	216
463		Spot	4	Image 1	1	1000000209	217
169		Spot	4	Image 1	1	1000000210	218
170		Spot	4	Image 1	1	1000000211	219
458		Spot	4	Image 1	1	1000000212	220
400		Spot	4	Image 1	1	1000000213	221
195		Spot	4	Image 1	1	1000000214	222
186		Spot	4	Image 1	1	1000000215	223
165		Spot	4	Image 1	1	1000000216	224
158		Spot	4	Image 1	1	1000000217	225
172		Spot	4	Image 1	1	1000000218	226
155		Spot	4	Image 1	1	1000000219	227
287		Spot	4	Image 1	1	1000000220	228
181		Spot	4	Image 1	1	1000000221	229
158		Spot	4	Image 1	1	1000000222	230
193		Spot	4	Image 1	1	1000000223	231
176		Spot	4	Image 1	1	1000000224	232
170		Spot	4	Image 1	1	1000000225	233
272		Spot	4	Image 1	1	1000000226	234
244		Spot	4	Image 1	1	1000000227	235
275		Spot	4	Image 1	1	1000000228	236
145		Spot	4	Image 1	1	1000000229	237
159		Spot	4	Image 1	1	1000000230	238
290		Spot	4	Image 1	1	1000000231	239
359		Spot	4	Image 1	1	1000000232	240
182		Spot	4	Image 1	1	1000000233	241
171		Spot	4	Image 1	1	1000000234	242
226		Spot	4	Image 1	1	1000000235	243
278		Spot	4	Image 1	1	1000000236	244
501		Spot	4	Image 1	1	1000000237	245
251		Spot	4	Image 1	1	1000000238	246
215		Spot	4	Image 1	1	1000000239	247
156		Spot	4	Image 1	2	1000000000	248
181		Spot	4	Image 1	2	1000000002	249
778		Spot	4	Image 1	2	1000000003	250
161		Spot	4	Image 1	2	1000000001	251
221		Spot	4	Image 1	2	1000000004	252
194		Spot	4	Image 1	2	1000000005	253
150		Spot	4	Image 1	2	1000000006	254
212		Spot	4	Image 1	2	1000000007	255
217		Spot	4	Image 1	2	1000000008	256
195		Spot	4	Image 1	2	1000000009	257
296		Spot	4	Image 1	2	1000000010	258
174		Spot	4	Image 1	2	1000000011	259
233		Spot	4	Image 1	2	1000000012	260
201		Spot	4	Image 1	2	1000000013	261
237		Spot	4	Image 1	2	1000000014	262
185		Spot	4	Image 1	2	1000000015	263
514		Spot	4	Image 1	2	1000000016	264
299		Spot	4	Image 1	2	1000000017	265
285		Spot	4	Image 1	2	1000000018	266
244		Spot	4	Image 1	2	1000000019	267
256		Spot	4	Image 1	2	1000000020	268
244		Spot	4	Image 1	2	1000000021	269
320		Spot	4	Image 1	2	1000000022	270
166		Spot	4	Image 1	2	1000000023	271
158		Spot	4	Image 1	2	1000000024	273
562		Spot	4	Image 1	2	1000000025	274
197		Spot	4	Image 1	2	1000000026	275
558		Spot	4	Image 1	2	1000000027	276
172		Spot	4	Image 1	2	1000000028	277
365		Spot	4	Image 1	2	1000000240	278
240		Spot	4	Image 1	2	1000000029	279
175		Spot	4	Image 1	2	1000000030	280
377		Spot	4	Image 1	2	1000000031	281
598		Spot	4	Image 1	2	1000000032	282
323		Spot	4	Image 1	2	1000000033	283
183		Spot	4	Image 1	2	1000000034	284
321		Spot	4	Image 1	2	1000000035	285
231		Spot	4	Image 1	2	1000000036	286
196		Spot	4	Image 1	2	1000000037	287
151		Spot	4	Image 1	2	1000000038	288
173		Spot	4	Image 1	2	1000000039	289
246		Spot	4	Image 1	2	1000000040	290
365		Spot	4	Image 1	2	1000000041	291
162		Spot	4	Image 1	2	1000000042	292
187		Spot	4	Image 1	2	1000000043	293
232		Spot	4	Image 1	2	1000000044	294
186		Spot	4	Image 1	2	1000000046	295
221		Spot	4	Image 1	2	1000000045	296
295		Spot	4	Image 1	2	1000000047	297
196		Spot	4	Image 1	2	1000000048	299
183		Spot	4	Image 1	2	1000000049	300
267		Spot	4	Image 1	2	1000000050	302
503		Spot	4	Image 1	2	1000000051	303
236		Spot	4	Image 1	2	1000000052	304
169		Spot	4	Image 1	2	1000000053	305
440		Spot	4	Image 1	2	1000000055	306
482		Spot	4	Image 1	2	1000000054	307
175		Spot	4	Image 1	2	1000000056	308
344		Spot	4	Image 1	2	1000000057	309
190		Spot	4	Image 1	2	1000000058	310
207		Spot	4	Image 1	2	1000000059	311
288		Spot	4	Image 1	2	1000000060	312
278		Spot	4	Image 1	2	1000000061	313
243		Spot	4	Image 1	2	1000000062	314
181		Spot	4	Image 1	2	1000000063	315
181		Spot	4	Image 1	2	1000000064	316
521		Spot	4	Image 1	2	1000000065	317
202		Spot	4	Image 1	2	1000000067	318
430		Spot	4	Image 1	2	1000000068	319
157		Spot	4	Image 1	2	1000000066	320
217		Spot	4	Image 1	2	1000000069	321
200		Spot	4	Image 1	2	1000000070	322
262		Spot	4	Image 1	2	1000000071	323
157		Spot	4	Image 1	2	1000000072	324
595		Spot	4	Image 1	2	1000000073	325
171		Spot	4	Image 1	2	1000000074	326
183		Spot	4	Image 1	2	1000000075	327
177		Spot	4	Image 1	2	1000000076	328
427		Spot	4	Image 1	2	1000000077	329
623		Spot	4	Image 1	2	1000000078	331
168		Spot	4	Image 1	2	1000000079	332
192		Spot	4	Image 1	2	1000000080	333
180		Spot	4	Image 1	2	1000000081	334
206		Spot	4	Image 1	2	1000000082	335
194		Spot	4	Image 1	2	1000000084	336
268		Spot	4	Image 1	2	1000000083	337
190		Spot	4	Image 1	2	1000000085	338
199		Spot	4	Image 1	2	1000000086	339
195		Spot	4	Image 1	2	1000000087	340
199		Spot	4	Image 1	2	1000000088	341
214		Spot	4	Image 1	2	1000000089	342
359		Spot	4	Image 1	2	1000000090	343
183		Spot	4	Image 1	2	1000000091	344
199		Spot	4	Image 1	2	1000000092	345
257		Spot	4	Image 1	2	1000000093	346
155		Spot	4	Image 1	2	1000000094	347
209		Spot	4	Image 1	2	1000000095	348
283		Spot	4	Image 1	2	1000000096	350
237		Spot	4	Image 1	2	1000000097	351
162		Spot	4	Image 1	2	1000000098	352
159		Spot	4	Image 1	2	1000000099	353
194		Spot	4	Image 1	2	1000000100	354
245		Spot	4	Image 1	2	1000000101	355
162		Spot	4	Image 1	2	1000000102	356
186		Spot	4	Image 1	2	1000000103	357
240		Spot	4	Image 1	2	1000000104	358
404		Spot	4	Image 1	2	1000000105	359
201		Spot	4	Image 1	2	1000000106	360
217		Spot	4	Image 1	2	1000000107	361
314		Spot	4	Image 1	2	1000000108	362
196		Spot	4	Image 1	2	1000000109	365
160		Spot	4	Image 1	2	1000000110	366
320		Spot	4	Image 1	2	1000000111	367
269		Spot	4	Image 1	2	1000000112	368
333		Spot	4	Image 1	2	1000000113	369
280		Spot	4	Image 1	2	1000000114	370
156		Spot	4	Image 1	2	1000000115	371
311		Spot	4	Image 1	2	1000000116	372
155		Spot	4	Image 1	2	1000000117	373
189		Spot	4	Image 1	2	1000000118	374
199		Spot	4	Image 1	2	1000000119	375
275		Spot	4	Image 1	2	1000000120	376
315		Spot	4	Image 1	2	1000000121	377
571		Spot	4	Image 1	2	1000000122	378
309		Spot	4	Image 1	2	1000000123	379
228		Spot	4	Image 1	2	1000000124	380
390		Spot	4	Image 1	2	1000000125	381
356		Spot	4	Image 1	2	1000000126	382
178		Spot	4	Image 1	2	1000000127	383
227		Spot	4	Image 1	2	1000000128	384
261		Spot	4	Image 1	2	1000000129	385
185		Spot	4	Image 1	2	1000000130	386
194		Spot	4	Image 1	2	1000000131	387
185		Spot	4	Image 1	2	1000000132	388
174		Spot	4	Image 1	2	1000000133	389
647		Spot	4	Image 1	2	1000000134	390
287		Spot	4	Image 1	2	1000000135	391
249		Spot	4	Image 1	2	1000000136	392
278		Spot	4	Image 1	2	1000000137	393
539		Spot	4	Image 1	2	1000000138	394
254		Spot	4	Image 1	2	1000000139	395
551		Spot	4	Image 1	2	1000000140	396
225		Spot	4	Image 1	2	1000000141	397
260		Spot	4	Image 1	2	1000000142	398
265		Spot	4	Image 1	2	1000000143	399
195		Spot	4	Image 1	2	1000000144	400
783		Spot	4	Image 1	2	1000000145	401
316		Spot	4	Image 1	2	1000000146	402
202		Spot	4	Image 1	2	1000000147	403
250		Spot	4	Image 1	2	1000000148	404
147		Spot	4	Image 1	2	1000000149	405
255		Spot	4	Image 1	2	1000000150	406
340		Spot	4	Image 1	2	1000000151	408
330		Spot	4	Image 1	2	1000000152	409
289		Spot	4	Image 1	2	1000000153	410
196		Spot	4	Image 1	2	1000000154	411
173		Spot	4	Image 1	2	1000000155	412
210		Spot	4	Image 1	2	1000000156	413
224		Spot	4	Image 1	2	1000000157	414
333		Spot	4	Image 1	2	1000000158	415
191		Spot	4	Image 1	2	1000000159	416
203		Spot	4	Image 1	2	1000000160	417
190		Spot	4	Image 1	2	1000000161	418
278		Spot	4	Image 1	2	1000000162	419
211		Spot	4	Image 1	2	1000000163	420
308		Spot	4	Image 1	2	1000000164	421
163		Spot	4	Image 1	2	1000000165	422
181		Spot	4	Image 1	2	1000000166	423
158		Spot	4	Image 1	2	1000000167	424
210		Spot	4	Image 1	2	1000000168	425
220		Spot	4	Image 1	2	1000000169	426
218		Spot	4	Image 1	2	1000000170	427
168		Spot	4	Image 1	2	1000000171	428
196		Spot	4	Image 1	2	1000000172	429
184		Spot	4	Image 1	2	1000000173	430
355		Spot	4	Image 1	2	1000000174	431
175		Spot	4	Image 1	2	1000000175	432
1070		Spot	4	Image 1	2	1000000176	433
279		Spot	4	Image 1	2	1000000178	434
186		Spot	4	Image 1	2	1000000177	435
327		Spot	4	Image 1	2	1000000179	436
646		Spot	4	Image 1	2	1000000180	437
448		Spot	4	Image 1	2	1000000181	438
291		Spot	4	Image 1	2	1000000182	439
233		Spot	4	Image 1	2	1000000183	440
217		Spot	4	Image 1	2	1000000184	441
163		Spot	4	Image 1	2	1000000185	442
218		Spot	4	Image 1	2	1000000186	443
216		Spot	4	Image 1	2	1000000187	444
286		Spot	4	Image 1	2	1000000188	445
211		Spot	4	Image 1	2	1000000189	446
461		Spot	4	Image 1	2	1000000190	447
171		Spot	4	Image 1	2	1000000191	448
384		Spot	4	Image 1	2	1000000192	449
374		Spot	4	Image 1	2	1000000193	450
154		Spot	4	Image 1	2	1000000194	451
195		Spot	4	Image 1	2	1000000195	453
254		Spot	4	Image 1	2	1000000196	454
342		Spot	4	Image 1	2	1000000197	455
173		Spot	4	Image 1	2	1000000241	456
264		Spot	4	Image 1	2	1000000199	457
223		Spot	4	Image 1	2	1000000198	458
197		Spot	4	Image 1	2	1000000200	459
293		Spot	4	Image 1	2	1000000202	460
539		Spot	4	Image 1	2	1000000203	461
295		Spot	4	Image 1	2	1000000204	462
424		Spot	4	Image 1	2	1000000205	463
157		Spot	4	Image 1	2	1000000206	464
488		Spot	4	Image 1	2	1000000207	465
233		Spot	4	Image 1	2	1000000208	466
578		Spot	4	Image 1	2	1000000209	467
161		Spot	4	Image 1	2	1000000210	468
185		Spot	4	Image 1	2	1000000211	469
524		Spot	4	Image 1	2	1000000212	470
482		Spot	4	Image 1	2	1000000213	471
184		Spot	4	Image 1	2	1000000214	472
172		Spot	4	Image 1	2	1000000215	473
168		Spot	4	Image 1	2	1000000216	474
197		Spot	4	Image 1	2	1000000217	475
245		Spot	4	Image 1	2	1000000218	476
173		Spot	4	Image 1	2	1000000219	477
261		Spot	4	Image 1	2	1000000220	478
156		Spot	4	Image 1	2	1000000221	479
142		Spot	4	Image 1	2	1000000222	480
196		Spot	4	Image 1	2	1000000223	481
167		Spot	4	Image 1	2	1000000224	482
158		Spot	4	Image 1	2	1000000225	483
269		Spot	4	Image 1	2	1000000226	484
308		Spot	4	Image 1	2	1000000227	485
164		Spot	4	Image 1	2	1000000230	486
259		Spot	4	Image 1	2	1000000228	487
154		Spot	4	Image 1	2	1000000229	488
292		Spot	4	Image 1	2	1000000231	489
310		Spot	4	Image 1	2	1000000232	490
235		Spot	4	Image 1	2	1000000233	491
187		Spot	4	Image 1	2	1000000234	492
190		Spot	4	Image 1	2	1000000235	493
254		Spot	4	Image 1	2	1000000236	494
553		Spot	4	Image 1	2	1000000237	495
232		Spot	4	Image 1	2	1000000238	496
243		Spot	4	Image 1	2	1000000239	497
155		Spot	4	Image 1	3	1000000000	498
164		Spot	4	Image 1	3	1000000001	499
183		Spot	4	Image 1	3	1000000002	500
804		Spot	4	Image 1	3	1000000003	501
243		Spot	4	Image 1	3	1000000004	502
168		Spot	4	Image 1	3	1000000005	503
153		Spot	4	Image 1	3	1000000006	504
193		Spot	4	Image 1	3	1000000007	505
259		Spot	4	Image 1	3	1000000008	506
186		Spot	4	Image 1	3	1000000009	507
333		Spot	4	Image 1	3	1000000010	508
177		Spot	4	Image 1	3	1000000011	509
213		Spot	4	Image 1	3	1000000012	510
190		Spot	4	Image 1	3	1000000013	511
196		Spot	4	Image 1	3	1000000014	512
161		Spot	4	Image 1	3	1000000015	513
425		Spot	4	Image 1	3	1000000016	514
277		Spot	4	Image 1	3	1000000017	515
248		Spot	4	Image 1	3	1000000018	516
282		Spot	4	Image 1	3	1000000019	517
242		Spot	4	Image 1	3	1000000021	518
237		Spot	4	Image 1	3	1000000020	519
270		Spot	4	Image 1	3	1000000022	520
154		Spot	4	Image 1	3	1000000023	521
153		Spot	4	Image 1	3	1000000024	523
570		Spot	4	Image 1	3	1000000025	524
195		Spot	4	Image 1	3	1000000026	525
527		Spot	4	Image 1	3	1000000027	526
172		Spot	4	Image 1	3	1000000028	527
391		Spot	4	Image 1	3	1000000240	528
243		Spot	4	Image 1	3	1000000029	529
154		Spot	4	Image 1	3	1000000030	530
351		Spot	4	Image 1	3	1000000031	531
601		Spot	4	Image 1	3	1000000032	532
271		Spot	4	Image 1	3	1000000033	533
188		Spot	4	Image 1	3	1000000034	534
312		Spot	4	Image 1	3	1000000035	535
231		Spot	4	Image 1	3	1000000036	536
200		Spot	4	Image 1	3	1000000037	537
150		Spot	4	Image 1	3	1000000038	538
166		Spot	4	Image 1	3	1000000039	539
255		Spot	4	Image 1	3	1000000040	540
386		Spot	4	Image 1	3	1000000041	541
152		Spot	4	Image 1	3	1000000042	542
171		Spot	4	Image 1	3	1000000043	543
220		Spot	4	Image 1	3	1000000044	544
175		Spot	4	Image 1	3	1000000046	545
230		Spot	4	Image 1	3	1000000045	546
276		Spot	4	Image 1	3	1000000047	547
225		Spot	4	Image 1	3	1000000048	549
180		Spot	4	Image 1	3	1000000049	550
250		Spot	4	Image 1	3	1000000050	552
396		Spot	4	Image 1	3	1000000051	553
238		Spot	4	Image 1	3	1000000052	554
155		Spot	4	Image 1	3	1000000053	555
425		Spot	4	Image 1	3	1000000055	556
485		Spot	4	Image 1	3	1000000054	557
192		Spot	4	Image 1	3	1000000056	558
317		Spot	4	Image 1	3	1000000057	559
193		Spot	4	Image 1	3	1000000058	560
184		Spot	4	Image 1	3	1000000059	561
243		Spot	4	Image 1	3	1000000060	562
283		Spot	4	Image 1	3	1000000061	563
288		Spot	4	Image 1	3	1000000062	564
202		Spot	4	Image 1	3	1000000063	565
182		Spot	4	Image 1	3	1000000064	566
484		Spot	4	Image 1	3	1000000065	567
198		Spot	4	Image 1	3	1000000067	568
376		Spot	4	Image 1	3	1000000068	569
156		Spot	4	Image 1	3	1000000066	570
223		Spot	4	Image 1	3	1000000069	571
195		Spot	4	Image 1	3	1000000070	572
243		Spot	4	Image 1	3	1000000071	573
155		Spot	4	Image 1	3	1000000072	574
590		Spot	4	Image 1	3	1000000073	575
175		Spot	4	Image 1	3	1000000074	576
194		Spot	4	Image 1	3	1000000075	577
416		Spot	4	Image 1	3	1000000077	578
623		Spot	4	Image 1	3	1000000078	580
178		Spot	4	Image 1	3	1000000079	581
211		Spot	4	Image 1	3	1000000080	582
159		Spot	4	Image 1	3	1000000081	583
167		Spot	4	Image 1	3	1000000082	584
185		Spot	4	Image 1	3	1000000084	585
230		Spot	4	Image 1	3	1000000083	586
191		Spot	4	Image 1	3	1000000085	587
199		Spot	4	Image 1	3	1000000086	588
183		Spot	4	Image 1	3	1000000087	589
194		Spot	4	Image 1	3	1000000088	590
200		Spot	4	Image 1	3	1000000089	591
173		Spot	4	Image 1	3	1000000091	592
286		Spot	4	Image 1	3	1000000090	593
223		Spot	4	Image 1	3	1000000092	594
302		Spot	4	Image 1	3	1000000093	595
152		Spot	4	Image 1	3	1000000094	596
251		Spot	4	Image 1	3	1000000095	597
301		Spot	4	Image 1	3	1000000096	599
232		Spot	4	Image 1	3	1000000097	600
184		Spot	4	Image 1	3	1000000098	601
164		Spot	4	Image 1	3	1000000099	602
176		Spot	4	Image 1	3	1000000100	603
215		Spot	4	Image 1	3	1000000101	604
173		Spot	4	Image 1	3	1000000102	605
174		Spot	4	Image 1	3	1000000103	606
251		Spot	4	Image 1	3	1000000104	607
385		Spot	4	Image 1	3	1000000105	608
190		Spot	4	Image 1	3	1000000106	609
238		Spot	4	Image 1	3	1000000107	610
309		Spot	4	Image 1	3	1000000108	611
176		Spot	4	Image 1	3	1000000109	614
160		Spot	4	Image 1	3	1000000110	615
270		Spot	4	Image 1	3	1000000111	616
302		Spot	4	Image 1	3	1000000112	617
166		Spot	4	Image 1	3	1000000242	618
345		Spot	4	Image 1	3	1000000113	619
221		Spot	4	Image 1	3	1000000114	620
151		Spot	4	Image 1	3	1000000115	621
312		Spot	4	Image 1	3	1000000116	622
156		Spot	4	Image 1	3	1000000117	623
209		Spot	4	Image 1	3	1000000118	624
196		Spot	4	Image 1	3	1000000119	625
259		Spot	4	Image 1	3	1000000120	626
316		Spot	4	Image 1	3	1000000121	627
630		Spot	4	Image 1	3	1000000122	628
341		Spot	4	Image 1	3	1000000123	629
234		Spot	4	Image 1	3	1000000124	630
408		Spot	4	Image 1	3	1000000125	631
281		Spot	4	Image 1	3	1000000126	632
234		Spot	4	Image 1	3	1000000127	633
243		Spot	4	Image 1	3	1000000128	634
257		Spot	4	Image 1	3	1000000129	635
184		Spot	4	Image 1	3	1000000130	636
214		Spot	4	Image 1	3	1000000131	637
190		Spot	4	Image 1	3	1000000132	638
175		Spot	4	Image 1	3	1000000133	639
578		Spot	4	Image 1	3	1000000134	640
328		Spot	4	Image 1	3	1000000135	641
229		Spot	4	Image 1	3	1000000136	642
299		Spot	4	Image 1	3	1000000137	643
569		Spot	4	Image 1	3	1000000138	644
230		Spot	4	Image 1	3	1000000139	645
558		Spot	4	Image 1	3	1000000140	646
238		Spot	4	Image 1	3	1000000141	647
256		Spot	4	Image 1	3	1000000142	648
219		Spot	4	Image 1	3	1000000143	649
180		Spot	4	Image 1	3	1000000243	650
169		Spot	4	Image 1	3	1000000144	651
840		Spot	4	Image 1	3	1000000145	652
300		Spot	4	Image 1	3	1000000146	653
205		Spot	4	Image 1	3	1000000147	654
217		Spot	4	Image 1	3	1000000148	655
161		Spot	4	Image 1	3	1000000149	656
356		Spot	4	Image 1	3	1000000150	657
281		Spot	4	Image 1	3	1000000151	660
294		Spot	4	Image 1	3	1000000152	661
330		Spot	4	Image 1	3	1000000153	662
187		Spot	4	Image 1	3	1000000154	663
230		Spot	4	Image 1	3	1000000156	664
259		Spot	4	Image 1	3	1000000157	665
319		Spot	4	Image 1	3	1000000158	666
192		Spot	4	Image 1	3	1000000159	667
183		Spot	4	Image 1	3	1000000160	668
177		Spot	4	Image 1	3	1000000161	669
241		Spot	4	Image 1	3	1000000162	670
220		Spot	4	Image 1	3	1000000163	671
274		Spot	4	Image 1	3	1000000164	672
180		Spot	4	Image 1	3	1000000165	673
181		Spot	4	Image 1	3	1000000166	674
215		Spot	4	Image 1	3	1000000168	675
150		Spot	4	Image 1	3	1000000167	676
233		Spot	4	Image 1	3	1000000169	677
236		Spot	4	Image 1	3	1000000170	678
164		Spot	4	Image 1	3	1000000171	679
214		Spot	4	Image 1	3	1000000172	680
175		Spot	4	Image 1	3	1000000173	681
357		Spot	4	Image 1	3	1000000174	682
185		Spot	4	Image 1	3	1000000175	683
1230		Spot	4	Image 1	3	1000000176	684
168		Spot	4	Image 1	3	1000000177	685
231		Spot	4	Image 1	3	1000000178	686
319		Spot	4	Image 1	3	1000000179	687
600		Spot	4	Image 1	3	1000000180	688
646		Spot	4	Image 1	3	1000000181	689
298		Spot	4	Image 1	3	1000000182	690
220		Spot	4	Image 1	3	1000000183	691
214		Spot	4	Image 1	3	1000000184	692
190		Spot	4	Image 1	3	1000000185	693
200		Spot	4	Image 1	3	1000000186	694
203		Spot	4	Image 1	3	1000000187	695
265		Spot	4	Image 1	3	1000000188	696
246		Spot	4	Image 1	3	1000000189	697
421		Spot	4	Image 1	3	1000000190	698
171		Spot	4	Image 1	3	1000000191	699
350		Spot	4	Image 1	3	1000000193	700
340		Spot	4	Image 1	3	1000000192	701
164		Spot	4	Image 1	3	1000000194	702
215		Spot	4	Image 1	3	1000000195	704
240		Spot	4	Image 1	3	1000000196	705
316		Spot	4	Image 1	3	1000000197	706
190		Spot	4	Image 1	3	1000000241	707
142		Spot	4	Image 1	3	1000000198	708
268		Spot	4	Image 1	3	1000000199	709
195		Spot	4	Image 1	3	1000000200	710
245		Spot	4	Image 1	3	1000000201	711
297		Spot	4	Image 1	3	1000000202	712
582		Spot	4	Image 1	3	1000000203	713
219		Spot	4	Image 1	3	1000000204	714
423		Spot	4	Image 1	3	1000000205	715
177		Spot	4	Image 1	3	1000000206	716
476		Spot	4	Image 1	3	1000000207	717
213		Spot	4	Image 1	3	1000000208	718
632		Spot	4	Image 1	3	1000000209	719
204		Spot	4	Image 1	3	1000000211	720
170		Spot	4	Image 1	3	1000000210	721
542		Spot	4	Image 1	3	1000000212	722
552		Spot	4	Image 1	3	1000000213	723
168		Spot	4	Image 1	3	1000000214	724
174		Spot	4	Image 1	3	1000000215	725
177		Spot	4	Image 1	3	1000000216	726
156		Spot	4	Image 1	3	1000000217	727
242		Spot	4	Image 1	3	1000000218	728
185		Spot	4	Image 1	3	1000000219	729
162		Spot	4	Image 1	3	1000000244	730
262		Spot	4	Image 1	3	1000000220	731
139		Spot	4	Image 1	3	1000000221	732
161		Spot	4	Image 1	3	1000000222	733
201		Spot	4	Image 1	3	1000000223	734
157		Spot	4	Image 1	3	1000000224	735
179		Spot	4	Image 1	3	1000000225	736
192		Spot	4	Image 1	3	1000000155	737
222		Spot	4	Image 1	3	1000000226	738
165		Spot	4	Image 1	3	1000000230	739
291		Spot	4	Image 1	3	1000000227	740
291		Spot	4	Image 1	3	1000000228	741
337		Spot	4	Image 1	3	1000000232	742
270		Spot	4	Image 1	3	1000000231	743
214		Spot	4	Image 1	3	1000000233	744
157		Spot	4	Image 1	3	1000000234	745
216		Spot	4	Image 1	3	1000000235	746
236		Spot	4	Image 1	3	1000000236	747
569		Spot	4	Image 1	3	1000000237	748
231		Spot	4	Image 1	3	1000000238	749
218		Spot	4	Image 1	3	1000000239	750
150		Spot	4	Image 1	4	1000000000	751
145		Spot	4	Image 1	4	1000000001	752
193		Spot	4	Image 1	4	1000000002	753
335		Spot	4	Image 1	4	1000000003	754
220		Spot	4	Image 1	4	1000000004	755
162		Spot	4	Image 1	4	1000000005	756
146		Spot	4	Image 1	4	1000000006	757
190		Spot	4	Image 1	4	1000000007	758
187		Spot	4	Image 1	4	1000000008	759
188		Spot	4	Image 1	4	1000000009	760
283		Spot	4	Image 1	4	1000000010	761
183		Spot	4	Image 1	4	1000000011	762
219		Spot	4	Image 1	4	1000000012	763
216		Spot	4	Image 1	4	1000000013	764
184		Spot	4	Image 1	4	1000000014	765
192		Spot	4	Image 1	4	1000000015	766
430		Spot	4	Image 1	4	1000000016	767
250		Spot	4	Image 1	4	1000000017	768
281		Spot	4	Image 1	4	1000000018	769
256		Spot	4	Image 1	4	1000000019	770
329		Spot	4	Image 1	4	1000000022	771
247		Spot	4	Image 1	4	1000000021	772
225		Spot	4	Image 1	4	1000000020	773
161		Spot	4	Image 1	4	1000000023	774
212		Spot	4	Image 1	4	1000000024	776
584		Spot	4	Image 1	4	1000000025	777
182		Spot	4	Image 1	4	1000000026	778
539		Spot	4	Image 1	4	1000000027	779
181		Spot	4	Image 1	4	1000000028	780
485		Spot	4	Image 1	4	1000000240	781
208		Spot	4	Image 1	4	1000000029	782
208		Spot	4	Image 1	4	1000000030	783
352		Spot	4	Image 1	4	1000000031	784
586		Spot	4	Image 1	4	1000000032	785
234		Spot	4	Image 1	4	1000000033	786
228		Spot	4	Image 1	4	1000000245	787
176		Spot	4	Image 1	4	1000000034	788
288		Spot	4	Image 1	4	1000000035	789
241		Spot	4	Image 1	4	1000000036	790
203		Spot	4	Image 1	4	1000000037	791
159		Spot	4	Image 1	4	1000000038	792
156		Spot	4	Image 1	4	1000000039	793
268		Spot	4	Image 1	4	1000000040	794
358		Spot	4	Image 1	4	1000000041	795
151		Spot	4	Image 1	4	1000000042	796
184		Spot	4	Image 1	4	1000000043	797
191		Spot	4	Image 1	4	1000000044	798
197		Spot	4	Image 1	4	1000000046	799
186		Spot	4	Image 1	4	1000000045	800
238		Spot	4	Image 1	4	1000000047	801
205		Spot	4	Image 1	4	1000000048	803
180		Spot	4	Image 1	4	1000000049	804
263		Spot	4	Image 1	4	1000000050	806
418		Spot	4	Image 1	4	1000000051	807
206		Spot	4	Image 1	4	1000000052	808
164		Spot	4	Image 1	4	1000000053	809
407		Spot	4	Image 1	4	1000000055	810
464		Spot	4	Image 1	4	1000000054	811
183		Spot	4	Image 1	4	1000000056	812
390		Spot	4	Image 1	4	1000000057	813
195		Spot	4	Image 1	4	1000000058	814
182		Spot	4	Image 1	4	1000000059	815
231		Spot	4	Image 1	4	1000000060	816
258		Spot	4	Image 1	4	1000000061	817
236		Spot	4	Image 1	4	1000000062	818
198		Spot	4	Image 1	4	1000000063	819
170		Spot	4	Image 1	4	1000000064	820
424		Spot	4	Image 1	4	1000000065	821
168		Spot	4	Image 1	4	1000000066	822
193		Spot	4	Image 1	4	1000000067	823
452		Spot	4	Image 1	4	1000000068	824
207		Spot	4	Image 1	4	1000000069	825
178		Spot	4	Image 1	4	1000000070	826
223		Spot	4	Image 1	4	1000000071	827
160		Spot	4	Image 1	4	1000000072	828
647		Spot	4	Image 1	4	1000000073	829
197		Spot	4	Image 1	4	1000000074	830
223		Spot	4	Image 1	4	1000000075	831
170		Spot	4	Image 1	4	1000000076	832
419		Spot	4	Image 1	4	1000000077	833
498		Spot	4	Image 1	4	1000000078	834
166		Spot	4	Image 1	4	1000000079	835
208		Spot	4	Image 1	4	1000000080	837
179		Spot	4	Image 1	4	1000000081	838
173		Spot	4	Image 1	4	1000000082	839
184		Spot	4	Image 1	4	1000000084	840
261		Spot	4	Image 1	4	1000000083	841
170		Spot	4	Image 1	4	1000000085	842
206		Spot	4	Image 1	4	1000000086	843
202		Spot	4	Image 1	4	1000000087	844
229		Spot	4	Image 1	4	1000000088	845
215		Spot	4	Image 1	4	1000000089	846
171		Spot	4	Image 1	4	1000000091	847
334		Spot	4	Image 1	4	1000000090	848
209		Spot	4	Image 1	4	1000000092	849
250		Spot	4	Image 1	4	1000000093	850
161		Spot	4	Image 1	4	1000000094	851
206		Spot	4	Image 1	4	1000000095	852
304		Spot	4	Image 1	4	1000000096	854
219		Spot	4	Image 1	4	1000000097	855
177		Spot	4	Image 1	4	1000000098	856
172		Spot	4	Image 1	4	1000000099	857
186		Spot	4	Image 1	4	1000000100	858
203		Spot	4	Image 1	4	1000000101	859
159		Spot	4	Image 1	4	1000000102	860
192		Spot	4	Image 1	4	1000000103	861
237		Spot	4	Image 1	4	1000000104	862
378		Spot	4	Image 1	4	1000000105	863
195		Spot	4	Image 1	4	1000000106	864
307		Spot	4	Image 1	4	1000000107	865
315		Spot	4	Image 1	4	1000000108	866
173		Spot	4	Image 1	4	1000000109	869
164		Spot	4	Image 1	4	1000000110	870
263		Spot	4	Image 1	4	1000000111	871
279		Spot	4	Image 1	4	1000000112	872
160		Spot	4	Image 1	4	1000000242	873
385		Spot	4	Image 1	4	1000000113	874
229		Spot	4	Image 1	4	1000000114	875
151		Spot	4	Image 1	4	1000000115	876
311		Spot	4	Image 1	4	1000000116	877
155		Spot	4	Image 1	4	1000000117	878
241		Spot	4	Image 1	4	1000000118	879
186		Spot	4	Image 1	4	1000000119	880
243		Spot	4	Image 1	4	1000000120	881
316		Spot	4	Image 1	4	1000000121	882
518		Spot	4	Image 1	4	1000000122	883
317		Spot	4	Image 1	4	1000000123	884
198		Spot	4	Image 1	4	1000000124	885
318		Spot	4	Image 1	4	1000000125	886
267		Spot	4	Image 1	4	1000000126	887
202		Spot	4	Image 1	4	1000000127	888
282		Spot	4	Image 1	4	1000000128	889
231		Spot	4	Image 1	4	1000000129	890
182		Spot	4	Image 1	4	1000000130	891
194		Spot	4	Image 1	4	1000000131	892
187		Spot	4	Image 1	4	1000000132	893
153		Spot	4	Image 1	4	1000000133	894
638		Spot	4	Image 1	4	1000000134	895
282		Spot	4	Image 1	4	1000000135	896
269		Spot	4	Image 1	4	1000000136	897
317		Spot	4	Image 1	4	1000000137	898
581		Spot	4	Image 1	4	1000000138	899
244		Spot	4	Image 1	4	1000000139	900
523		Spot	4	Image 1	4	1000000140	901
262		Spot	4	Image 1	4	1000000142	902
253		Spot	4	Image 1	4	1000000141	903
251		Spot	4	Image 1	4	1000000143	904
193		Spot	4	Image 1	4	1000000144	905
802		Spot	4	Image 1	4	1000000145	906
256		Spot	4	Image 1	4	1000000146	907
230		Spot	4	Image 1	4	1000000147	908
192		Spot	4	Image 1	4	1000000148	909
157		Spot	4	Image 1	4	1000000149	910
349		Spot	4	Image 1	4	1000000150	911
327		Spot	4	Image 1	4	1000000151	913
277		Spot	4	Image 1	4	1000000152	914
333		Spot	4	Image 1	4	1000000153	915
201		Spot	4	Image 1	4	1000000154	916
235		Spot	4	Image 1	4	1000000156	917
255		Spot	4	Image 1	4	1000000157	918
316		Spot	4	Image 1	4	1000000158	919
203		Spot	4	Image 1	4	1000000159	920
187		Spot	4	Image 1	4	1000000161	921
194		Spot	4	Image 1	4	1000000160	922
224		Spot	4	Image 1	4	1000000162	923
190		Spot	4	Image 1	4	1000000163	924
274		Spot	4	Image 1	4	1000000164	925
161		Spot	4	Image 1	4	1000000165	926
176		Spot	4	Image 1	4	1000000166	927
216		Spot	4	Image 1	4	1000000168	928
170		Spot	4	Image 1	4	1000000167	929
232		Spot	4	Image 1	4	1000000169	930
243		Spot	4	Image 1	4	1000000170	931
158		Spot	4	Image 1	4	1000000171	932
190		Spot	4	Image 1	4	1000000172	933
191		Spot	4	Image 1	4	1000000173	934
351		Spot	4	Image 1	4	1000000174	935
171		Spot	4	Image 1	4	1000000175	936
1133		Spot	4	Image 1	4	1000000176	937
173		Spot	4	Image 1	4	1000000177	938
257		Spot	4	Image 1	4	1000000178	939
252		Spot	4	Image 1	4	1000000179	940
523		Spot	4	Image 1	4	1000000180	941
568		Spot	4	Image 1	4	1000000181	942
302		Spot	4	Image 1	4	1000000182	943
229		Spot	4	Image 1	4	1000000183	944
233		Spot	4	Image 1	4	1000000184	945
175		Spot	4	Image 1	4	1000000185	946
200		Spot	4	Image 1	4	1000000186	947
179		Spot	4	Image 1	4	1000000187	948
245		Spot	4	Image 1	4	1000000188	949
262		Spot	4	Image 1	4	1000000189	950
407		Spot	4	Image 1	4	1000000190	951
183		Spot	4	Image 1	4	1000000191	952
325		Spot	4	Image 1	4	1000000193	953
371		Spot	4	Image 1	4	1000000192	954
176		Spot	4	Image 1	4	1000000194	955
207		Spot	4	Image 1	4	1000000195	957
212		Spot	4	Image 1	4	1000000196	958
322		Spot	4	Image 1	4	1000000197	959
171		Spot	4	Image 1	4	1000000241	960
350		Spot	4	Image 1	4	1000000199	961
249		Spot	4	Image 1	4	1000000198	962
208		Spot	4	Image 1	4	1000000200	963
361		Spot	4	Image 1	4	1000000202	964
273		Spot	4	Image 1	4	1000000201	965
533		Spot	4	Image 1	4	1000000203	966
216		Spot	4	Image 1	4	1000000204	967
410		Spot	4	Image 1	4	1000000205	968
151		Spot	4	Image 1	4	1000000206	969
462		Spot	4	Image 1	4	1000000207	970
214		Spot	4	Image 1	4	1000000208	971
859		Spot	4	Image 1	4	1000000209	972
186		Spot	4	Image 1	4	1000000211	973
176		Spot	4	Image 1	4	1000000210	974
629		Spot	4	Image 1	4	1000000212	975
478		Spot	4	Image 1	4	1000000213	976
162		Spot	4	Image 1	4	1000000214	977
160		Spot	4	Image 1	4	1000000215	978
171		Spot	4	Image 1	4	1000000216	979
166		Spot	4	Image 1	4	1000000217	980
223		Spot	4	Image 1	4	1000000218	981
168		Spot	4	Image 1	4	1000000219	982
154		Spot	4	Image 1	4	1000000244	983
289		Spot	4	Image 1	4	1000000220	984
157		Spot	4	Image 1	4	1000000221	985
147		Spot	4	Image 1	4	1000000222	986
203		Spot	4	Image 1	4	1000000223	987
163		Spot	4	Image 1	4	1000000224	988
193		Spot	4	Image 1	4	1000000225	989
174		Spot	4	Image 1	4	1000000155	990
246		Spot	4	Image 1	4	1000000226	991
141		Spot	4	Image 1	4	1000000230	992
154		Spot	4	Image 1	4	1000000229	993
311		Spot	4	Image 1	4	1000000227	994
255		Spot	4	Image 1	4	1000000228	995
309		Spot	4	Image 1	4	1000000232	996
317		Spot	4	Image 1	4	1000000231	997
264		Spot	4	Image 1	4	1000000233	998
156		Spot	4	Image 1	4	1000000234	999
207		Spot	4	Image 1	4	1000000235	1000
215		Spot	4	Image 1	4	1000000236	1001
523		Spot	4	Image 1	4	1000000237	1002
222		Spot	4	Image 1	4	1000000238	1003
206		Spot	4	Image 1	4	1000000239	1004
155		Spot	4	Image 1	5	1000000000	1005
162		Spot	4	Image 1	5	1000000001	1006
181		Spot	4	Image 1	5	1000000002	1007
336		Spot	4	Image 1	5	1000000003	1008
215		Spot	4	Image 1	5	1000000004	1009
156		Spot	4	Image 1	5	1000000005	1010
156		Spot	4	Image 1	5	1000000006	1011
189		Spot	4	Image 1	5	1000000007	1012
237		Spot	4	Image 1	5	1000000008	1013
204		Spot	4	Image 1	5	1000000009	1014
289		Spot	4	Image 1	5	1000000010	1015
184		Spot	4	Image 1	5	1000000011	1016
212		Spot	4	Image 1	5	1000000012	1017
202		Spot	4	Image 1	5	1000000013	1018
202		Spot	4	Image 1	5	1000000014	1019
180		Spot	4	Image 1	5	1000000015	1020
425		Spot	4	Image 1	5	1000000016	1021
280		Spot	4	Image 1	5	1000000017	1022
263		Spot	4	Image 1	5	1000000018	1023
307		Spot	4	Image 1	5	1000000019	1024
303		Spot	4	Image 1	5	1000000022	1025
244		Spot	4	Image 1	5	1000000021	1026
270		Spot	4	Image 1	5	1000000020	1027
286		Spot	4	Image 1	5	1000000246	1028
154		Spot	4	Image 1	5	1000000023	1029
172		Spot	4	Image 1	5	1000000024	1030
477		Spot	4	Image 1	5	1000000025	1031
194		Spot	4	Image 1	5	1000000026	1032
534		Spot	4	Image 1	5	1000000027	1033
163		Spot	4	Image 1	5	1000000028	1034
425		Spot	4	Image 1	5	1000000240	1035
228		Spot	4	Image 1	5	1000000029	1036
219		Spot	4	Image 1	5	1000000030	1037
641		Spot	4	Image 1	5	1000000032	1038
331		Spot	4	Image 1	5	1000000031	1039
244		Spot	4	Image 1	5	1000000033	1040
202		Spot	4	Image 1	5	1000000245	1041
181		Spot	4	Image 1	5	1000000034	1042
305		Spot	4	Image 1	5	1000000035	1043
201		Spot	4	Image 1	5	1000000037	1044
200		Spot	4	Image 1	5	1000000036	1045
159		Spot	4	Image 1	5	1000000038	1046
177		Spot	4	Image 1	5	1000000039	1047
235		Spot	4	Image 1	5	1000000040	1048
373		Spot	4	Image 1	5	1000000041	1049
159		Spot	4	Image 1	5	1000000042	1050
174		Spot	4	Image 1	5	1000000043	1051
215		Spot	4	Image 1	5	1000000044	1052
187		Spot	4	Image 1	5	1000000046	1053
221		Spot	4	Image 1	5	1000000045	1054
269		Spot	4	Image 1	5	1000000047	1055
232		Spot	4	Image 1	5	1000000048	1057
182		Spot	4	Image 1	5	1000000049	1058
300		Spot	4	Image 1	5	1000000050	1060
483		Spot	4	Image 1	5	1000000051	1061
168		Spot	4	Image 1	5	1000000053	1062
238		Spot	4	Image 1	5	1000000052	1063
428		Spot	4	Image 1	5	1000000055	1064
444		Spot	4	Image 1	5	1000000054	1065
174		Spot	4	Image 1	5	1000000056	1066
407		Spot	4	Image 1	5	1000000057	1067
192		Spot	4	Image 1	5	1000000058	1068
189		Spot	4	Image 1	5	1000000059	1069
219		Spot	4	Image 1	5	1000000060	1070
349		Spot	4	Image 1	5	1000000061	1071
245		Spot	4	Image 1	5	1000000062	1072
191		Spot	4	Image 1	5	1000000063	1074
174		Spot	4	Image 1	5	1000000064	1075
392		Spot	4	Image 1	5	1000000065	1076
169		Spot	4	Image 1	5	1000000066	1077
173		Spot	4	Image 1	5	1000000067	1078
444		Spot	4	Image 1	5	1000000068	1079
268		Spot	4	Image 1	5	1000000069	1080
180		Spot	4	Image 1	5	1000000070	1081
298		Spot	4	Image 1	5	1000000071	1082
168		Spot	4	Image 1	5	1000000072	1083
625		Spot	4	Image 1	5	1000000073	1084
173		Spot	4	Image 1	5	1000000074	1085
228		Spot	4	Image 1	5	1000000075	1086
347		Spot	4	Image 1	5	1000000077	1087
176		Spot	4	Image 1	5	1000000076	1088
615		Spot	4	Image 1	5	1000000078	1089
177		Spot	4	Image 1	5	1000000079	1090
207		Spot	4	Image 1	5	1000000080	1091
167		Spot	4	Image 1	5	1000000081	1093
171		Spot	4	Image 1	5	1000000082	1094
182		Spot	4	Image 1	5	1000000084	1095
212		Spot	4	Image 1	5	1000000083	1096
159		Spot	4	Image 1	5	1000000085	1097
194		Spot	4	Image 1	5	1000000086	1098
169		Spot	4	Image 1	5	1000000087	1099
212		Spot	4	Image 1	5	1000000088	1100
213		Spot	4	Image 1	5	1000000089	1101
176		Spot	4	Image 1	5	1000000091	1102
302		Spot	4	Image 1	5	1000000090	1103
203		Spot	4	Image 1	5	1000000092	1104
258		Spot	4	Image 1	5	1000000093	1105
159		Spot	4	Image 1	5	1000000094	1106
217		Spot	4	Image 1	5	1000000095	1107
311		Spot	4	Image 1	5	1000000096	1109
236		Spot	4	Image 1	5	1000000097	1110
161		Spot	4	Image 1	5	1000000098	1111
177		Spot	4	Image 1	5	1000000099	1112
191		Spot	4	Image 1	5	1000000100	1113
193		Spot	4	Image 1	5	1000000101	1114
154		Spot	4	Image 1	5	1000000102	1115
174		Spot	4	Image 1	5	1000000103	1116
227		Spot	4	Image 1	5	1000000104	1117
370		Spot	4	Image 1	5	1000000105	1118
203		Spot	4	Image 1	5	1000000106	1119
285		Spot	4	Image 1	5	1000000107	1120
295		Spot	4	Image 1	5	1000000108	1121
167		Spot	4	Image 1	5	1000000109	1123
147		Spot	4	Image 1	5	1000000110	1124
255		Spot	4	Image 1	5	1000000111	1125
303		Spot	4	Image 1	5	1000000112	1126
169		Spot	4	Image 1	5	1000000242	1127
412		Spot	4	Image 1	5	1000000113	1128
224		Spot	4	Image 1	5	1000000114	1129
151		Spot	4	Image 1	5	1000000115	1130
315		Spot	4	Image 1	5	1000000116	1131
172		Spot	4	Image 1	5	1000000117	1132
200		Spot	4	Image 1	5	1000000118	1133
166		Spot	4	Image 1	5	1000000119	1134
275		Spot	4	Image 1	5	1000000120	1135
313		Spot	4	Image 1	5	1000000121	1136
553		Spot	4	Image 1	5	1000000122	1137
279		Spot	4	Image 1	5	1000000123	1138
220		Spot	4	Image 1	5	1000000124	1139
387		Spot	4	Image 1	5	1000000125	1140
235		Spot	4	Image 1	5	1000000126	1141
258		Spot	4	Image 1	5	1000000128	1142
220		Spot	4	Image 1	5	1000000127	1143
244		Spot	4	Image 1	5	1000000129	1144
174		Spot	4	Image 1	5	1000000130	1145
220		Spot	4	Image 1	5	1000000131	1146
189		Spot	4	Image 1	5	1000000132	1147
173		Spot	4	Image 1	5	1000000133	1148
648		Spot	4	Image 1	5	1000000134	1149
312		Spot	4	Image 1	5	1000000135	1150
221		Spot	4	Image 1	5	1000000136	1151
294		Spot	4	Image 1	5	1000000137	1152
612		Spot	4	Image 1	5	1000000138	1153
226		Spot	4	Image 1	5	1000000139	1154
461		Spot	4	Image 1	5	1000000140	1155
261		Spot	4	Image 1	5	1000000142	1156
255		Spot	4	Image 1	5	1000000141	1157
253		Spot	4	Image 1	5	1000000143	1158
204		Spot	4	Image 1	5	1000000243	1159
172		Spot	4	Image 1	5	1000000144	1160
863		Spot	4	Image 1	5	1000000145	1161
290		Spot	4	Image 1	5	1000000146	1162
236		Spot	4	Image 1	5	1000000147	1163
216		Spot	4	Image 1	5	1000000148	1164
167		Spot	4	Image 1	5	1000000149	1165
408		Spot	4	Image 1	5	1000000150	1166
332		Spot	4	Image 1	5	1000000151	1169
274		Spot	4	Image 1	5	1000000152	1170
420		Spot	4	Image 1	5	1000000153	1171
202		Spot	4	Image 1	5	1000000154	1172
241		Spot	4	Image 1	5	1000000156	1173
257		Spot	4	Image 1	5	1000000157	1174
329		Spot	4	Image 1	5	1000000158	1175
214		Spot	4	Image 1	5	1000000159	1176
197		Spot	4	Image 1	5	1000000160	1177
232		Spot	4	Image 1	5	1000000162	1178
174		Spot	4	Image 1	5	1000000161	1179
209		Spot	4	Image 1	5	1000000163	1180
245		Spot	4	Image 1	5	1000000164	1181
159		Spot	4	Image 1	5	1000000165	1182
164		Spot	4	Image 1	5	1000000166	1183
199		Spot	4	Image 1	5	1000000168	1184
181		Spot	4	Image 1	5	1000000167	1185
204		Spot	4	Image 1	5	1000000169	1186
251		Spot	4	Image 1	5	1000000170	1187
164		Spot	4	Image 1	5	1000000171	1188
209		Spot	4	Image 1	5	1000000172	1189
160		Spot	4	Image 1	5	1000000173	1190
333		Spot	4	Image 1	5	1000000174	1191
169		Spot	4	Image 1	5	1000000175	1192
1201		Spot	4	Image 1	5	1000000176	1193
226		Spot	4	Image 1	5	1000000178	1194
191		Spot	4	Image 1	5	1000000177	1195
235		Spot	4	Image 1	5	1000000179	1196
530		Spot	4	Image 1	5	1000000180	1197
389		Spot	4	Image 1	5	1000000181	1198
249		Spot	4	Image 1	5	1000000182	1199
244		Spot	4	Image 1	5	1000000183	1200
233		Spot	4	Image 1	5	1000000184	1201
181		Spot	4	Image 1	5	1000000185	1202
221		Spot	4	Image 1	5	1000000186	1203
192		Spot	4	Image 1	5	1000000187	1204
279		Spot	4	Image 1	5	1000000188	1205
223		Spot	4	Image 1	5	1000000189	1206
392		Spot	4	Image 1	5	1000000190	1207
191		Spot	4	Image 1	5	1000000191	1208
329		Spot	4	Image 1	5	1000000193	1209
297		Spot	4	Image 1	5	1000000192	1210
162		Spot	4	Image 1	5	1000000194	1211
169		Spot	4	Image 1	5	1000000195	1213
225		Spot	4	Image 1	5	1000000196	1214
329		Spot	4	Image 1	5	1000000197	1215
278		Spot	4	Image 1	5	1000000199	1216
179		Spot	4	Image 1	5	1000000241	1217
243		Spot	4	Image 1	5	1000000198	1218
151		Spot	4	Image 1	5	1000000200	1219
321		Spot	4	Image 1	5	1000000202	1220
287		Spot	4	Image 1	5	1000000201	1221
633		Spot	4	Image 1	5	1000000203	1222
433		Spot	4	Image 1	5	1000000205	1223
155		Spot	4	Image 1	5	1000000206	1224
460		Spot	4	Image 1	5	1000000207	1225
234		Spot	4	Image 1	5	1000000208	1226
726		Spot	4	Image 1	5	1000000209	1227
182		Spot	4	Image 1	5	1000000211	1228
176		Spot	4	Image 1	5	1000000210	1229
435		Spot	4	Image 1	5	1000000213	1230
584		Spot	4	Image 1	5	1000000212	1231
157		Spot	4	Image 1	5	1000000214	1232
163		Spot	4	Image 1	5	1000000215	1233
185		Spot	4	Image 1	5	1000000216	1234
182		Spot	4	Image 1	5	1000000217	1235
237		Spot	4	Image 1	5	1000000218	1236
186		Spot	4	Image 1	5	1000000219	1237
151		Spot	4	Image 1	5	1000000244	1238
259		Spot	4	Image 1	5	1000000220	1239
145		Spot	4	Image 1	5	1000000221	1240
142		Spot	4	Image 1	5	1000000222	1241
180		Spot	4	Image 1	5	1000000223	1242
173		Spot	4	Image 1	5	1000000224	1243
203		Spot	4	Image 1	5	1000000225	1244
182		Spot	4	Image 1	5	1000000155	1245
167		Spot	4	Image 1	5	1000000229	1246
230		Spot	4	Image 1	5	1000000226	1247
162		Spot	4	Image 1	5	1000000230	1248
276		Spot	4	Image 1	5	1000000227	1249
251		Spot	4	Image 1	5	1000000228	1250
321		Spot	4	Image 1	5	1000000232	1251
315		Spot	4	Image 1	5	1000000231	1252
264		Spot	4	Image 1	5	1000000233	1253
171		Spot	4	Image 1	5	1000000234	1254
208		Spot	4	Image 1	5	1000000235	1255
244		Spot	4	Image 1	5	1000000236	1256
524		Spot	4	Image 1	5	1000000237	1257
239		Spot	4	Image 1	5	1000000238	1258
227		Spot	4	Image 1	5	1000000239	1259
155		Spot	4	Image 1	6	1000000000	1260
143		Spot	4	Image 1	6	1000000001	1261
179		Spot	4	Image 1	6	1000000002	1262
404		Spot	4	Image 1	6	1000000003	1263
267		Spot	4	Image 1	6	1000000004	1264
150		Spot	4	Image 1	6	1000000005	1265
158		Spot	4	Image 1	6	1000000006	1266
198		Spot	4	Image 1	6	1000000007	1267
241		Spot	4	Image 1	6	1000000008	1268
227		Spot	4	Image 1	6	1000000009	1269
277		Spot	4	Image 1	6	1000000010	1270
221		Spot	4	Image 1	6	1000000012	1271
190		Spot	4	Image 1	6	1000000013	1272
193		Spot	4	Image 1	6	1000000014	1273
185		Spot	4	Image 1	6	1000000015	1274
377		Spot	4	Image 1	6	1000000016	1275
300		Spot	4	Image 1	6	1000000017	1276
305		Spot	4	Image 1	6	1000000018	1277
390		Spot	4	Image 1	6	1000000019	1278
346		Spot	4	Image 1	6	1000000022	1279
241		Spot	4	Image 1	6	1000000021	1280
239		Spot	4	Image 1	6	1000000020	1281
142		Spot	4	Image 1	6	1000000246	1282
154		Spot	4	Image 1	6	1000000023	1283
159		Spot	4	Image 1	6	1000000024	1284
555		Spot	4	Image 1	6	1000000025	1285
189		Spot	4	Image 1	6	1000000026	1286
486		Spot	4	Image 1	6	1000000027	1287
156		Spot	4	Image 1	6	1000000028	1288
429		Spot	4	Image 1	6	1000000240	1289
232		Spot	4	Image 1	6	1000000029	1290
203		Spot	4	Image 1	6	1000000030	1291
333		Spot	4	Image 1	6	1000000031	1292
665		Spot	4	Image 1	6	1000000032	1293
261		Spot	4	Image 1	6	1000000033	1294
221		Spot	4	Image 1	6	1000000245	1295
184		Spot	4	Image 1	6	1000000034	1296
266		Spot	4	Image 1	6	1000000035	1297
190		Spot	4	Image 1	6	1000000037	1298
217		Spot	4	Image 1	6	1000000036	1299
159		Spot	4	Image 1	6	1000000038	1300
170		Spot	4	Image 1	6	1000000039	1301
251		Spot	4	Image 1	6	1000000040	1302
337		Spot	4	Image 1	6	1000000041	1303
164		Spot	4	Image 1	6	1000000042	1304
177		Spot	4	Image 1	6	1000000043	1305
224		Spot	4	Image 1	6	1000000044	1306
190		Spot	4	Image 1	6	1000000046	1307
201		Spot	4	Image 1	6	1000000045	1308
220		Spot	4	Image 1	6	1000000047	1309
213		Spot	4	Image 1	6	1000000048	1311
175		Spot	4	Image 1	6	1000000049	1312
311		Spot	4	Image 1	6	1000000050	1314
456		Spot	4	Image 1	6	1000000051	1315
218		Spot	4	Image 1	6	1000000052	1316
414		Spot	4	Image 1	6	1000000055	1317
457		Spot	4	Image 1	6	1000000054	1318
184		Spot	4	Image 1	6	1000000056	1319
393		Spot	4	Image 1	6	1000000057	1320
178		Spot	4	Image 1	6	1000000058	1321
221		Spot	4	Image 1	6	1000000059	1322
226		Spot	4	Image 1	6	1000000060	1323
300		Spot	4	Image 1	6	1000000061	1324
287		Spot	4	Image 1	6	1000000062	1325
195		Spot	4	Image 1	6	1000000063	1327
179		Spot	4	Image 1	6	1000000064	1328
462		Spot	4	Image 1	6	1000000065	1329
157		Spot	4	Image 1	6	1000000066	1330
184		Spot	4	Image 1	6	1000000067	1331
425		Spot	4	Image 1	6	1000000068	1332
257		Spot	4	Image 1	6	1000000069	1333
201		Spot	4	Image 1	6	1000000070	1334
321		Spot	4	Image 1	6	1000000071	1335
167		Spot	4	Image 1	6	1000000072	1336
578		Spot	4	Image 1	6	1000000073	1337
157		Spot	4	Image 1	6	1000000074	1338
195		Spot	4	Image 1	6	1000000075	1339
176		Spot	4	Image 1	6	1000000076	1340
344		Spot	4	Image 1	6	1000000077	1341
568		Spot	4	Image 1	6	1000000078	1342
168		Spot	4	Image 1	6	1000000079	1343
208		Spot	4	Image 1	6	1000000080	1344
163		Spot	4	Image 1	6	1000000081	1345
182		Spot	4	Image 1	6	1000000082	1347
188		Spot	4	Image 1	6	1000000084	1348
198		Spot	4	Image 1	6	1000000083	1349
177		Spot	4	Image 1	6	1000000085	1350
206		Spot	4	Image 1	6	1000000086	1351
166		Spot	4	Image 1	6	1000000087	1352
213		Spot	4	Image 1	6	1000000088	1353
198		Spot	4	Image 1	6	1000000089	1354
164		Spot	4	Image 1	6	1000000091	1355
278		Spot	4	Image 1	6	1000000090	1356
175		Spot	4	Image 1	6	1000000092	1357
204		Spot	4	Image 1	6	1000000093	1358
162		Spot	4	Image 1	6	1000000094	1359
199		Spot	4	Image 1	6	1000000095	1360
308		Spot	4	Image 1	6	1000000096	1362
277		Spot	4	Image 1	6	1000000097	1363
153		Spot	4	Image 1	6	1000000098	1364
171		Spot	4	Image 1	6	1000000099	1365
199		Spot	4	Image 1	6	1000000100	1366
213		Spot	4	Image 1	6	1000000101	1367
152		Spot	4	Image 1	6	1000000102	1368
187		Spot	4	Image 1	6	1000000103	1369
237		Spot	4	Image 1	6	1000000104	1370
347		Spot	4	Image 1	6	1000000105	1371
300		Spot	4	Image 1	6	1000000107	1372
207		Spot	4	Image 1	6	1000000106	1373
300		Spot	4	Image 1	6	1000000108	1374
193		Spot	4	Image 1	6	1000000109	1377
152		Spot	4	Image 1	6	1000000110	1378
249		Spot	4	Image 1	6	1000000111	1379
244		Spot	4	Image 1	6	1000000112	1380
171		Spot	4	Image 1	6	1000000242	1381
373		Spot	4	Image 1	6	1000000113	1382
228		Spot	4	Image 1	6	1000000114	1383
156		Spot	4	Image 1	6	1000000115	1384
313		Spot	4	Image 1	6	1000000116	1385
156		Spot	4	Image 1	6	1000000117	1386
224		Spot	4	Image 1	6	1000000118	1387
184		Spot	4	Image 1	6	1000000119	1388
280		Spot	4	Image 1	6	1000000120	1389
264		Spot	4	Image 1	6	1000000121	1390
536		Spot	4	Image 1	6	1000000122	1391
353		Spot	4	Image 1	6	1000000123	1392
230		Spot	4	Image 1	6	1000000124	1393
394		Spot	4	Image 1	6	1000000125	1394
258		Spot	4	Image 1	6	1000000126	1395
207		Spot	4	Image 1	6	1000000127	1396
215		Spot	4	Image 1	6	1000000128	1397
213		Spot	4	Image 1	6	1000000129	1398
194		Spot	4	Image 1	6	1000000130	1399
228		Spot	4	Image 1	6	1000000131	1400
182		Spot	4	Image 1	6	1000000132	1401
167		Spot	4	Image 1	6	1000000133	1402
706		Spot	4	Image 1	6	1000000134	1403
288		Spot	4	Image 1	6	1000000135	1404
239		Spot	4	Image 1	6	1000000136	1405
343		Spot	4	Image 1	6	1000000137	1406
538		Spot	4	Image 1	6	1000000138	1407
214		Spot	4	Image 1	6	1000000139	1408
426		Spot	4	Image 1	6	1000000140	1409
248		Spot	4	Image 1	6	1000000142	1410
228		Spot	4	Image 1	6	1000000141	1411
249		Spot	4	Image 1	6	1000000143	1412
171		Spot	4	Image 1	6	1000000144	1413
196		Spot	4	Image 1	6	1000000243	1414
913		Spot	4	Image 1	6	1000000145	1415
308		Spot	4	Image 1	6	1000000146	1416
212		Spot	4	Image 1	6	1000000147	1417
218		Spot	4	Image 1	6	1000000148	1418
168		Spot	4	Image 1	6	1000000149	1419
400		Spot	4	Image 1	6	1000000150	1420
409		Spot	4	Image 1	6	1000000151	1423
292		Spot	4	Image 1	6	1000000152	1424
373		Spot	4	Image 1	6	1000000153	1425
187		Spot	4	Image 1	6	1000000247	1426
187		Spot	4	Image 1	6	1000000154	1427
170		Spot	4	Image 1	6	1000000229	1428
293		Spot	4	Image 1	6	1000000156	1429
243		Spot	4	Image 1	6	1000000157	1430
345		Spot	4	Image 1	6	1000000158	1431
189		Spot	4	Image 1	6	1000000159	1432
184		Spot	4	Image 1	6	1000000160	1433
236		Spot	4	Image 1	6	1000000162	1434
172		Spot	4	Image 1	6	1000000161	1435
200		Spot	4	Image 1	6	1000000163	1436
243		Spot	4	Image 1	6	1000000164	1437
164		Spot	4	Image 1	6	1000000165	1438
180		Spot	4	Image 1	6	1000000166	1439
195		Spot	4	Image 1	6	1000000168	1440
181		Spot	4	Image 1	6	1000000167	1441
277		Spot	4	Image 1	6	1000000170	1442
262		Spot	4	Image 1	6	1000000169	1443
155		Spot	4	Image 1	6	1000000171	1444
180		Spot	4	Image 1	6	1000000172	1445
178		Spot	4	Image 1	6	1000000173	1446
339		Spot	4	Image 1	6	1000000174	1447
164		Spot	4	Image 1	6	1000000175	1448
1138		Spot	4	Image 1	6	1000000176	1449
200		Spot	4	Image 1	6	1000000178	1450
187		Spot	4	Image 1	6	1000000177	1451
230		Spot	4	Image 1	6	1000000179	1452
466		Spot	4	Image 1	6	1000000180	1453
386		Spot	4	Image 1	6	1000000181	1454
239		Spot	4	Image 1	6	1000000182	1455
230		Spot	4	Image 1	6	1000000183	1456
216		Spot	4	Image 1	6	1000000184	1457
171		Spot	4	Image 1	6	1000000185	1458
218		Spot	4	Image 1	6	1000000186	1459
180		Spot	4	Image 1	6	1000000187	1460
242		Spot	4	Image 1	6	1000000188	1461
250		Spot	4	Image 1	6	1000000189	1462
351		Spot	4	Image 1	6	1000000190	1463
205		Spot	4	Image 1	6	1000000191	1464
347		Spot	4	Image 1	6	1000000193	1465
311		Spot	4	Image 1	6	1000000192	1466
161		Spot	4	Image 1	6	1000000194	1467
213		Spot	4	Image 1	6	1000000195	1469
200		Spot	4	Image 1	6	1000000196	1470
313		Spot	4	Image 1	6	1000000197	1471
241		Spot	4	Image 1	6	1000000199	1472
179		Spot	4	Image 1	6	1000000241	1473
192		Spot	4	Image 1	6	1000000198	1474
204		Spot	4	Image 1	6	1000000200	1475
296		Spot	4	Image 1	6	1000000202	1476
691		Spot	4	Image 1	6	1000000203	1477
176		Spot	4	Image 1	6	1000000204	1478
407		Spot	4	Image 1	6	1000000205	1479
156		Spot	4	Image 1	6	1000000206	1480
440		Spot	4	Image 1	6	1000000207	1481
202		Spot	4	Image 1	6	1000000208	1482
628		Spot	4	Image 1	6	1000000209	1483
181		Spot	4	Image 1	6	1000000211	1484
176		Spot	4	Image 1	6	1000000210	1485
565		Spot	4	Image 1	6	1000000212	1486
438		Spot	4	Image 1	6	1000000213	1487
150		Spot	4	Image 1	6	1000000214	1488
156		Spot	4	Image 1	6	1000000215	1489
170		Spot	4	Image 1	6	1000000216	1490
162		Spot	4	Image 1	6	1000000217	1491
244		Spot	4	Image 1	6	1000000218	1492
167		Spot	4	Image 1	6	1000000219	1493
157		Spot	4	Image 1	6	1000000244	1494
248		Spot	4	Image 1	6	1000000220	1495
157		Spot	4	Image 1	6	1000000221	1496
142		Spot	4	Image 1	6	1000000222	1497
204		Spot	4	Image 1	6	1000000223	1498
154		Spot	4	Image 1	6	1000000224	1499
166		Spot	4	Image 1	6	1000000225	1500
156		Spot	4	Image 1	6	1000000155	1501
187		Spot	4	Image 1	6	1000000230	1502
248		Spot	4	Image 1	6	1000000226	1503
288		Spot	4	Image 1	6	1000000227	1504
254		Spot	4	Image 1	6	1000000228	1505
351		Spot	4	Image 1	6	1000000232	1506
305		Spot	4	Image 1	6	1000000231	1507
218		Spot	4	Image 1	6	1000000233	1508
163		Spot	4	Image 1	6	1000000234	1509
194		Spot	4	Image 1	6	1000000235	1510
244		Spot	4	Image 1	6	1000000236	1511
474		Spot	4	Image 1	6	1000000237	1512
263		Spot	4	Image 1	6	1000000238	1513
202		Spot	4	Image 1	6	1000000239	1514
164		Spot	4	Image 1	7	1000000000	1515
153		Spot	4	Image 1	7	1000000001	1516
182		Spot	4	Image 1	7	1000000002	1517
443		Spot	4	Image 1	7	1000000003	1518
246		Spot	4	Image 1	7	1000000004	1519
167		Spot	4	Image 1	7	1000000005	1520
181		Spot	4	Image 1	7	1000000006	1521
193		Spot	4	Image 1	7	1000000007	1522
235		Spot	4	Image 1	7	1000000008	1523
194		Spot	4	Image 1	7	1000000009	1524
290		Spot	4	Image 1	7	1000000010	1525
192		Spot	4	Image 1	7	1000000011	1526
209		Spot	4	Image 1	7	1000000012	1527
195		Spot	4	Image 1	7	1000000013	1528
176		Spot	4	Image 1	7	1000000014	1529
177		Spot	4	Image 1	7	1000000015	1530
367		Spot	4	Image 1	7	1000000016	1531
295		Spot	4	Image 1	7	1000000017	1532
253		Spot	4	Image 1	7	1000000018	1533
259		Spot	4	Image 1	7	1000000019	1534
218		Spot	4	Image 1	7	1000000021	1535
310		Spot	4	Image 1	7	1000000022	1536
264		Spot	4	Image 1	7	1000000020	1537
259		Spot	4	Image 1	7	1000000248	1538
160		Spot	4	Image 1	7	1000000023	1539
156		Spot	4	Image 1	7	1000000246	1540
186		Spot	4	Image 1	7	1000000024	1542
555		Spot	4	Image 1	7	1000000025	1543
187		Spot	4	Image 1	7	1000000026	1544
426		Spot	4	Image 1	7	1000000027	1545
181		Spot	4	Image 1	7	1000000028	1546
415		Spot	4	Image 1	7	1000000240	1547
227		Spot	4	Image 1	7	1000000029	1548
192		Spot	4	Image 1	7	1000000030	1549
343		Spot	4	Image 1	7	1000000031	1550
573		Spot	4	Image 1	7	1000000032	1551
267		Spot	4	Image 1	7	1000000033	1552
220		Spot	4	Image 1	7	1000000245	1553
179		Spot	4	Image 1	7	1000000034	1554
225		Spot	4	Image 1	7	1000000035	1555
235		Spot	4	Image 1	7	1000000036	1556
191		Spot	4	Image 1	7	1000000037	1557
155		Spot	4	Image 1	7	1000000038	1558
162		Spot	4	Image 1	7	1000000039	1559
272		Spot	4	Image 1	7	1000000040	1560
344		Spot	4	Image 1	7	1000000041	1561
178		Spot	4	Image 1	7	1000000042	1562
172		Spot	4	Image 1	7	1000000043	1563
194		Spot	4	Image 1	7	1000000044	1564
179		Spot	4	Image 1	7	1000000046	1565
199		Spot	4	Image 1	7	1000000045	1566
273		Spot	4	Image 1	7	1000000047	1567
168		Spot	4	Image 1	7	1000000049	1569
205		Spot	4	Image 1	7	1000000048	1570
241		Spot	4	Image 1	7	1000000050	1572
427		Spot	4	Image 1	7	1000000051	1573
239		Spot	4	Image 1	7	1000000052	1574
423		Spot	4	Image 1	7	1000000055	1575
475		Spot	4	Image 1	7	1000000054	1576
182		Spot	4	Image 1	7	1000000056	1577
335		Spot	4	Image 1	7	1000000057	1578
184		Spot	4	Image 1	7	1000000058	1579
199		Spot	4	Image 1	7	1000000059	1580
203		Spot	4	Image 1	7	1000000060	1581
281		Spot	4	Image 1	7	1000000061	1582
256		Spot	4	Image 1	7	1000000062	1583
192		Spot	4	Image 1	7	1000000063	1585
172		Spot	4	Image 1	7	1000000064	1586
390		Spot	4	Image 1	7	1000000065	1587
156		Spot	4	Image 1	7	1000000066	1588
208		Spot	4	Image 1	7	1000000067	1589
420		Spot	4	Image 1	7	1000000068	1590
239		Spot	4	Image 1	7	1000000104	1591
242		Spot	4	Image 1	7	1000000069	1592
185		Spot	4	Image 1	7	1000000070	1593
162		Spot	4	Image 1	7	1000000072	1594
346		Spot	4	Image 1	7	1000000071	1595
557		Spot	4	Image 1	7	1000000073	1596
161		Spot	4	Image 1	7	1000000074	1597
205		Spot	4	Image 1	7	1000000075	1598
171		Spot	4	Image 1	7	1000000076	1599
423		Spot	4	Image 1	7	1000000077	1600
528		Spot	4	Image 1	7	1000000078	1601
161		Spot	4	Image 1	7	1000000079	1602
216		Spot	4	Image 1	7	1000000080	1603
165		Spot	4	Image 1	7	1000000081	1604
167		Spot	4	Image 1	7	1000000083	1605
203		Spot	4	Image 1	7	1000000082	1606
180		Spot	4	Image 1	7	1000000084	1607
170		Spot	4	Image 1	7	1000000085	1608
194		Spot	4	Image 1	7	1000000086	1609
173		Spot	4	Image 1	7	1000000087	1610
215		Spot	4	Image 1	7	1000000088	1611
180		Spot	4	Image 1	7	1000000089	1612
279		Spot	4	Image 1	7	1000000090	1613
178		Spot	4	Image 1	7	1000000091	1614
180		Spot	4	Image 1	7	1000000092	1615
213		Spot	4	Image 1	7	1000000093	1616
151		Spot	4	Image 1	7	1000000094	1617
224		Spot	4	Image 1	7	1000000095	1618
314		Spot	4	Image 1	7	1000000096	1620
247		Spot	4	Image 1	7	1000000097	1621
167		Spot	4	Image 1	7	1000000099	1622
200		Spot	4	Image 1	7	1000000100	1623
251		Spot	4	Image 1	7	1000000101	1624
147		Spot	4	Image 1	7	1000000102	1625
181		Spot	4	Image 1	7	1000000103	1626
358		Spot	4	Image 1	7	1000000105	1627
321		Spot	4	Image 1	7	1000000107	1628
205		Spot	4	Image 1	7	1000000106	1629
278		Spot	4	Image 1	7	1000000108	1630
222		Spot	4	Image 1	7	1000000109	1632
152		Spot	4	Image 1	7	1000000110	1633
232		Spot	4	Image 1	7	1000000111	1634
255		Spot	4	Image 1	7	1000000112	1635
168		Spot	4	Image 1	7	1000000242	1636
319		Spot	4	Image 1	7	1000000113	1637
224		Spot	4	Image 1	7	1000000114	1638
155		Spot	4	Image 1	7	1000000115	1639
304		Spot	4	Image 1	7	1000000116	1640
166		Spot	4	Image 1	7	1000000117	1641
223		Spot	4	Image 1	7	1000000118	1642
183		Spot	4	Image 1	7	1000000119	1643
254		Spot	4	Image 1	7	1000000120	1644
190		Spot	4	Image 1	7	1000000121	1645
473		Spot	4	Image 1	7	1000000122	1646
293		Spot	4	Image 1	7	1000000123	1647
222		Spot	4	Image 1	7	1000000124	1648
379		Spot	4	Image 1	7	1000000125	1649
190		Spot	4	Image 1	7	1000000127	1650
248		Spot	4	Image 1	7	1000000126	1651
219		Spot	4	Image 1	7	1000000128	1652
220		Spot	4	Image 1	7	1000000129	1653
176		Spot	4	Image 1	7	1000000130	1654
246		Spot	4	Image 1	7	1000000131	1655
168		Spot	4	Image 1	7	1000000133	1656
658		Spot	4	Image 1	7	1000000134	1657
296		Spot	4	Image 1	7	1000000135	1658
210		Spot	4	Image 1	7	1000000136	1659
349		Spot	4	Image 1	7	1000000137	1660
266		Spot	4	Image 1	7	1000000141	1661
543		Spot	4	Image 1	7	1000000138	1662
229		Spot	4	Image 1	7	1000000139	1663
370		Spot	4	Image 1	7	1000000140	1664
237		Spot	4	Image 1	7	1000000142	1665
180		Spot	4	Image 1	7	1000000143	1666
183		Spot	4	Image 1	7	1000000144	1667
204		Spot	4	Image 1	7	1000000243	1668
922		Spot	4	Image 1	7	1000000145	1669
279		Spot	4	Image 1	7	1000000146	1670
213		Spot	4	Image 1	7	1000000147	1671
243		Spot	4	Image 1	7	1000000148	1672
170		Spot	4	Image 1	7	1000000149	1673
334		Spot	4	Image 1	7	1000000150	1674
381		Spot	4	Image 1	7	1000000151	1677
313		Spot	4	Image 1	7	1000000152	1678
364		Spot	4	Image 1	7	1000000153	1679
190		Spot	4	Image 1	7	1000000247	1680
165		Spot	4	Image 1	7	1000000229	1681
180		Spot	4	Image 1	7	1000000154	1682
266		Spot	4	Image 1	7	1000000156	1683
216		Spot	4	Image 1	7	1000000157	1684
330		Spot	4	Image 1	7	1000000158	1685
188		Spot	4	Image 1	7	1000000159	1686
196		Spot	4	Image 1	7	1000000160	1687
224		Spot	4	Image 1	7	1000000162	1688
164		Spot	4	Image 1	7	1000000161	1689
220		Spot	4	Image 1	7	1000000163	1690
250		Spot	4	Image 1	7	1000000164	1691
166		Spot	4	Image 1	7	1000000165	1692
172		Spot	4	Image 1	7	1000000166	1693
202		Spot	4	Image 1	7	1000000168	1694
181		Spot	4	Image 1	7	1000000167	1695
256		Spot	4	Image 1	7	1000000170	1696
210		Spot	4	Image 1	7	1000000169	1697
155		Spot	4	Image 1	7	1000000171	1698
198		Spot	4	Image 1	7	1000000172	1699
162		Spot	4	Image 1	7	1000000173	1700
318		Spot	4	Image 1	7	1000000174	1701
156		Spot	4	Image 1	7	1000000175	1702
1080		Spot	4	Image 1	7	1000000176	1703
235		Spot	4	Image 1	7	1000000178	1704
154		Spot	4	Image 1	7	1000000177	1705
259		Spot	4	Image 1	7	1000000179	1706
468		Spot	4	Image 1	7	1000000180	1707
433		Spot	4	Image 1	7	1000000181	1708
237		Spot	4	Image 1	7	1000000182	1709
225		Spot	4	Image 1	7	1000000183	1710
204		Spot	4	Image 1	7	1000000184	1711
189		Spot	4	Image 1	7	1000000185	1712
189		Spot	4	Image 1	7	1000000249	1713
206		Spot	4	Image 1	7	1000000186	1714
187		Spot	4	Image 1	7	1000000187	1715
229		Spot	4	Image 1	7	1000000188	1716
235		Spot	4	Image 1	7	1000000189	1717
345		Spot	4	Image 1	7	1000000190	1718
207		Spot	4	Image 1	7	1000000191	1719
331		Spot	4	Image 1	7	1000000193	1720
288		Spot	4	Image 1	7	1000000192	1721
161		Spot	4	Image 1	7	1000000194	1722
222		Spot	4	Image 1	7	1000000195	1724
319		Spot	4	Image 1	7	1000000197	1725
178		Spot	4	Image 1	7	1000000241	1726
262		Spot	4	Image 1	7	1000000199	1727
248		Spot	4	Image 1	7	1000000198	1728
193		Spot	4	Image 1	7	1000000200	1729
307		Spot	4	Image 1	7	1000000202	1730
632		Spot	4	Image 1	7	1000000203	1731
357		Spot	4	Image 1	7	1000000205	1732
155		Spot	4	Image 1	7	1000000206	1733
433		Spot	4	Image 1	7	1000000207	1734
199		Spot	4	Image 1	7	1000000208	1735
558		Spot	4	Image 1	7	1000000209	1736
182		Spot	4	Image 1	7	1000000211	1737
183		Spot	4	Image 1	7	1000000210	1738
517		Spot	4	Image 1	7	1000000212	1739
384		Spot	4	Image 1	7	1000000213	1740
158		Spot	4	Image 1	7	1000000214	1741
158		Spot	4	Image 1	7	1000000215	1742
156		Spot	4	Image 1	7	1000000216	1743
166		Spot	4	Image 1	7	1000000217	1744
210		Spot	4	Image 1	7	1000000218	1745
178		Spot	4	Image 1	7	1000000219	1746
158		Spot	4	Image 1	7	1000000244	1747
229		Spot	4	Image 1	7	1000000220	1748
144		Spot	4	Image 1	7	1000000221	1749
144		Spot	4	Image 1	7	1000000222	1750
177		Spot	4	Image 1	7	1000000223	1751
156		Spot	4	Image 1	7	1000000224	1752
161		Spot	4	Image 1	7	1000000225	1753
150		Spot	4	Image 1	7	1000000155	1754
233		Spot	4	Image 1	7	1000000226	1755
265		Spot	4	Image 1	7	1000000227	1756
275		Spot	4	Image 1	7	1000000228	1757
289		Spot	4	Image 1	7	1000000232	1758
258		Spot	4	Image 1	7	1000000231	1759
373		Spot	4	Image 1	7	1000000233	1760
199		Spot	4	Image 1	7	1000000234	1761
205		Spot	4	Image 1	7	1000000235	1762
222		Spot	4	Image 1	7	1000000236	1763
452		Spot	4	Image 1	7	1000000237	1764
268		Spot	4	Image 1	7	1000000238	1765
190		Spot	4	Image 1	7	1000000239	1766
173		Spot	4	Image 1	8	1000000250	1767
157		Spot	4	Image 1	8	1000000000	1768
144		Spot	4	Image 1	8	1000000001	1769
196		Spot	4	Image 1	8	1000000002	1770
309		Spot	4	Image 1	8	1000000003	1771
215		Spot	4	Image 1	8	1000000004	1772
163		Spot	4	Image 1	8	1000000005	1773
168		Spot	4	Image 1	8	1000000006	1774
227		Spot	4	Image 1	8	1000000007	1775
241		Spot	4	Image 1	8	1000000008	1776
216		Spot	4	Image 1	8	1000000009	1777
283		Spot	4	Image 1	8	1000000010	1778
237		Spot	4	Image 1	8	1000000012	1779
207		Spot	4	Image 1	8	1000000011	1780
314		Spot	4	Image 1	8	1000000057	1781
224		Spot	4	Image 1	8	1000000013	1782
182		Spot	4	Image 1	8	1000000014	1783
345		Spot	4	Image 1	8	1000000016	1784
280		Spot	4	Image 1	8	1000000017	1785
277		Spot	4	Image 1	8	1000000018	1786
321		Spot	4	Image 1	8	1000000019	1787
219		Spot	4	Image 1	8	1000000021	1788
264		Spot	4	Image 1	8	1000000022	1789
265		Spot	4	Image 1	8	1000000020	1790
177		Spot	4	Image 1	8	1000000251	1791
155		Spot	4	Image 1	8	1000000023	1792
171		Spot	4	Image 1	8	1000000246	1793
169		Spot	4	Image 1	8	1000000024	1795
475		Spot	4	Image 1	8	1000000025	1796
190		Spot	4	Image 1	8	1000000026	1797
445		Spot	4	Image 1	8	1000000027	1798
171		Spot	4	Image 1	8	1000000028	1799
462		Spot	4	Image 1	8	1000000240	1800
238		Spot	4	Image 1	8	1000000029	1801
193		Spot	4	Image 1	8	1000000030	1802
586		Spot	4	Image 1	8	1000000032	1803
365		Spot	4	Image 1	8	1000000031	1804
242		Spot	4	Image 1	8	1000000033	1805
214		Spot	4	Image 1	8	1000000245	1806
202		Spot	4	Image 1	8	1000000034	1807
209		Spot	4	Image 1	8	1000000035	1808
218		Spot	4	Image 1	8	1000000036	1809
184		Spot	4	Image 1	8	1000000037	1810
154		Spot	4	Image 1	8	1000000038	1811
175		Spot	4	Image 1	8	1000000039	1812
242		Spot	4	Image 1	8	1000000040	1813
295		Spot	4	Image 1	8	1000000041	1814
155		Spot	4	Image 1	8	1000000042	1815
168		Spot	4	Image 1	8	1000000043	1816
206		Spot	4	Image 1	8	1000000044	1817
175		Spot	4	Image 1	8	1000000046	1818
206		Spot	4	Image 1	8	1000000045	1819
238		Spot	4	Image 1	8	1000000047	1820
190		Spot	4	Image 1	8	1000000048	1822
172		Spot	4	Image 1	8	1000000049	1823
250		Spot	4	Image 1	8	1000000050	1825
407		Spot	4	Image 1	8	1000000051	1826
226		Spot	4	Image 1	8	1000000052	1827
160		Spot	4	Image 1	8	1000000053	1828
369		Spot	4	Image 1	8	1000000055	1829
186		Spot	4	Image 1	8	1000000056	1830
418		Spot	4	Image 1	8	1000000054	1831
173		Spot	4	Image 1	8	1000000058	1832
202		Spot	4	Image 1	8	1000000059	1833
213		Spot	4	Image 1	8	1000000060	1834
294		Spot	4	Image 1	8	1000000061	1835
246		Spot	4	Image 1	8	1000000062	1836
180		Spot	4	Image 1	8	1000000063	1838
173		Spot	4	Image 1	8	1000000064	1839
374		Spot	4	Image 1	8	1000000065	1840
173		Spot	4	Image 1	8	1000000066	1841
177		Spot	4	Image 1	8	1000000067	1842
374		Spot	4	Image 1	8	1000000068	1843
215		Spot	4	Image 1	8	1000000104	1844
289		Spot	4	Image 1	8	1000000069	1845
199		Spot	4	Image 1	8	1000000070	1846
353		Spot	4	Image 1	8	1000000071	1847
173		Spot	4	Image 1	8	1000000072	1848
565		Spot	4	Image 1	8	1000000073	1849
160		Spot	4	Image 1	8	1000000074	1850
214		Spot	4	Image 1	8	1000000075	1851
162		Spot	4	Image 1	8	1000000076	1852
416		Spot	4	Image 1	8	1000000077	1853
575		Spot	4	Image 1	8	1000000078	1854
169		Spot	4	Image 1	8	1000000079	1855
226		Spot	4	Image 1	8	1000000080	1856
154		Spot	4	Image 1	8	1000000081	1857
219		Spot	4	Image 1	8	1000000082	1858
170		Spot	4	Image 1	8	1000000083	1859
191		Spot	4	Image 1	8	1000000084	1860
165		Spot	4	Image 1	8	1000000085	1861
208		Spot	4	Image 1	8	1000000086	1862
174		Spot	4	Image 1	8	1000000087	1863
195		Spot	4	Image 1	8	1000000088	1864
189		Spot	4	Image 1	8	1000000089	1865
166		Spot	4	Image 1	8	1000000091	1866
323		Spot	4	Image 1	8	1000000090	1867
190		Spot	4	Image 1	8	1000000092	1868
170		Spot	4	Image 1	8	1000000094	1869
253		Spot	4	Image 1	8	1000000093	1870
197		Spot	4	Image 1	8	1000000095	1871
274		Spot	4	Image 1	8	1000000096	1873
238		Spot	4	Image 1	8	1000000097	1874
155		Spot	4	Image 1	8	1000000098	1875
160		Spot	4	Image 1	8	1000000099	1876
180		Spot	4	Image 1	8	1000000100	1877
193		Spot	4	Image 1	8	1000000101	1878
158		Spot	4	Image 1	8	1000000102	1879
171		Spot	4	Image 1	8	1000000103	1880
337		Spot	4	Image 1	8	1000000105	1881
171		Spot	4	Image 1	8	1000000106	1882
295		Spot	4	Image 1	8	1000000108	1883
198		Spot	4	Image 1	8	1000000109	1886
160		Spot	4	Image 1	8	1000000110	1887
232		Spot	4	Image 1	8	1000000111	1888
236		Spot	4	Image 1	8	1000000112	1889
164		Spot	4	Image 1	8	1000000242	1890
382		Spot	4	Image 1	8	1000000113	1891
214		Spot	4	Image 1	8	1000000114	1892
145		Spot	4	Image 1	8	1000000115	1893
268		Spot	4	Image 1	8	1000000116	1894
153		Spot	4	Image 1	8	1000000117	1895
206		Spot	4	Image 1	8	1000000118	1896
166		Spot	4	Image 1	8	1000000119	1897
263		Spot	4	Image 1	8	1000000120	1898
191		Spot	4	Image 1	8	1000000121	1899
412		Spot	4	Image 1	8	1000000122	1900
301		Spot	4	Image 1	8	1000000123	1901
227		Spot	4	Image 1	8	1000000124	1902
321		Spot	4	Image 1	8	1000000125	1903
256		Spot	4	Image 1	8	1000000126	1904
179		Spot	4	Image 1	8	1000000127	1905
221		Spot	4	Image 1	8	1000000128	1906
228		Spot	4	Image 1	8	1000000129	1907
188		Spot	4	Image 1	8	1000000130	1908
248		Spot	4	Image 1	8	1000000131	1909
571		Spot	4	Image 1	8	1000000134	1910
165		Spot	4	Image 1	8	1000000133	1911
307		Spot	4	Image 1	8	1000000135	1912
226		Spot	4	Image 1	8	1000000136	1913
362		Spot	4	Image 1	8	1000000137	1914
183		Spot	4	Image 1	8	1000000141	1915
561		Spot	4	Image 1	8	1000000138	1916
231		Spot	4	Image 1	8	1000000139	1917
443		Spot	4	Image 1	8	1000000140	1918
241		Spot	4	Image 1	8	1000000142	1919
221		Spot	4	Image 1	8	1000000143	1920
192		Spot	4	Image 1	8	1000000243	1921
184		Spot	4	Image 1	8	1000000144	1922
776		Spot	4	Image 1	8	1000000145	1923
246		Spot	4	Image 1	8	1000000146	1924
217		Spot	4	Image 1	8	1000000147	1925
212		Spot	4	Image 1	8	1000000148	1926
165		Spot	4	Image 1	8	1000000149	1927
286		Spot	4	Image 1	8	1000000150	1928
351		Spot	4	Image 1	8	1000000151	1930
321		Spot	4	Image 1	8	1000000152	1931
328		Spot	4	Image 1	8	1000000153	1932
167		Spot	4	Image 1	8	1000000229	1933
158		Spot	4	Image 1	8	1000000154	1934
236		Spot	4	Image 1	8	1000000156	1935
239		Spot	4	Image 1	8	1000000157	1936
308		Spot	4	Image 1	8	1000000158	1937
171		Spot	4	Image 1	8	1000000159	1938
184		Spot	4	Image 1	8	1000000160	1939
174		Spot	4	Image 1	8	1000000161	1940
232		Spot	4	Image 1	8	1000000162	1941
191		Spot	4	Image 1	8	1000000163	1942
248		Spot	4	Image 1	8	1000000164	1943
166		Spot	4	Image 1	8	1000000165	1944
176		Spot	4	Image 1	8	1000000166	1945
212		Spot	4	Image 1	8	1000000168	1946
180		Spot	4	Image 1	8	1000000167	1947
209		Spot	4	Image 1	8	1000000169	1948
236		Spot	4	Image 1	8	1000000170	1949
153		Spot	4	Image 1	8	1000000171	1950
188		Spot	4	Image 1	8	1000000172	1951
176		Spot	4	Image 1	8	1000000173	1952
315		Spot	4	Image 1	8	1000000174	1953
167		Spot	4	Image 1	8	1000000175	1954
1086		Spot	4	Image 1	8	1000000176	1955
166		Spot	4	Image 1	8	1000000177	1956
194		Spot	4	Image 1	8	1000000178	1957
210		Spot	4	Image 1	8	1000000179	1958
385		Spot	4	Image 1	8	1000000180	1959
395		Spot	4	Image 1	8	1000000181	1960
220		Spot	4	Image 1	8	1000000182	1961
182		Spot	4	Image 1	8	1000000183	1962
193		Spot	4	Image 1	8	1000000184	1963
162		Spot	4	Image 1	8	1000000185	1964
205		Spot	4	Image 1	8	1000000186	1965
178		Spot	4	Image 1	8	1000000187	1966
198		Spot	4	Image 1	8	1000000223	1967
223		Spot	4	Image 1	8	1000000188	1968
208		Spot	4	Image 1	8	1000000189	1969
192		Spot	4	Image 1	8	1000000252	1970
220		Spot	4	Image 1	8	1000000191	1971
291		Spot	4	Image 1	8	1000000193	1972
279		Spot	4	Image 1	8	1000000192	1973
170		Spot	4	Image 1	8	1000000194	1974
212		Spot	4	Image 1	8	1000000195	1976
299		Spot	4	Image 1	8	1000000197	1977
279		Spot	4	Image 1	8	1000000199	1978
183		Spot	4	Image 1	8	1000000241	1979
230		Spot	4	Image 1	8	1000000198	1980
178		Spot	4	Image 1	8	1000000200	1981
286		Spot	4	Image 1	8	1000000202	1982
199		Spot	4	Image 1	8	1000000201	1983
688		Spot	4	Image 1	8	1000000203	1984
369		Spot	4	Image 1	8	1000000205	1986
158		Spot	4	Image 1	8	1000000206	1987
424		Spot	4	Image 1	8	1000000207	1988
212		Spot	4	Image 1	8	1000000208	1989
543		Spot	4	Image 1	8	1000000209	1990
176		Spot	4	Image 1	8	1000000211	1991
184		Spot	4	Image 1	8	1000000210	1992
463		Spot	4	Image 1	8	1000000212	1993
370		Spot	4	Image 1	8	1000000213	1994
148		Spot	4	Image 1	8	1000000214	1995
159		Spot	4	Image 1	8	1000000215	1996
171		Spot	4	Image 1	8	1000000216	1997
173		Spot	4	Image 1	8	1000000217	1998
222		Spot	4	Image 1	8	1000000218	1999
171		Spot	4	Image 1	8	1000000219	2000
166		Spot	4	Image 1	8	1000000244	2001
245		Spot	4	Image 1	8	1000000220	2002
147		Spot	4	Image 1	8	1000000221	2003
147		Spot	4	Image 1	8	1000000222	2004
164		Spot	4	Image 1	8	1000000224	2005
168		Spot	4	Image 1	8	1000000225	2006
143		Spot	4	Image 1	8	1000000155	2007
235		Spot	4	Image 1	8	1000000227	2008
244		Spot	4	Image 1	8	1000000226	2009
250		Spot	4	Image 1	8	1000000228	2010
322		Spot	4	Image 1	8	1000000232	2011
241		Spot	4	Image 1	8	1000000231	2012
178		Spot	4	Image 1	8	1000000235	2013
275		Spot	4	Image 1	8	1000000233	2014
175		Spot	4	Image 1	8	1000000234	2015
233		Spot	4	Image 1	8	1000000236	2016
551		Spot	4	Image 1	8	1000000237	2017
196		Spot	4	Image 1	8	1000000238	2018
195		Spot	4	Image 1	8	1000000239	2019
178		Spot	4	Image 1	9	1000000250	2020
161		Spot	4	Image 1	9	1000000000	2021
150		Spot	4	Image 1	9	1000000001	2022
174		Spot	4	Image 1	9	1000000002	2023
419		Spot	4	Image 1	9	1000000003	2024
231		Spot	4	Image 1	9	1000000004	2025
169		Spot	4	Image 1	9	1000000005	2026
170		Spot	4	Image 1	9	1000000006	2027
199		Spot	4	Image 1	9	1000000007	2028
224		Spot	4	Image 1	9	1000000009	2029
280		Spot	4	Image 1	9	1000000010	2030
230		Spot	4	Image 1	9	1000000012	2031
175		Spot	4	Image 1	9	1000000011	2032
343		Spot	4	Image 1	9	1000000057	2033
203		Spot	4	Image 1	9	1000000013	2034
176		Spot	4	Image 1	9	1000000014	2035
388		Spot	4	Image 1	9	1000000016	2036
252		Spot	4	Image 1	9	1000000017	2037
279		Spot	4	Image 1	9	1000000018	2038
321		Spot	4	Image 1	9	1000000019	2039
266		Spot	4	Image 1	9	1000000021	2040
275		Spot	4	Image 1	9	1000000020	2041
286		Spot	4	Image 1	9	1000000022	2042
175		Spot	4	Image 1	9	1000000251	2043
159		Spot	4	Image 1	9	1000000023	2044
177		Spot	4	Image 1	9	1000000246	2045
160		Spot	4	Image 1	9	1000000024	2047
484		Spot	4	Image 1	9	1000000025	2048
200		Spot	4	Image 1	9	1000000026	2049
385		Spot	4	Image 1	9	1000000027	2050
144		Spot	4	Image 1	9	1000000028	2051
417		Spot	4	Image 1	9	1000000240	2052
234		Spot	4	Image 1	9	1000000029	2053
189		Spot	4	Image 1	9	1000000030	2054
376		Spot	4	Image 1	9	1000000031	2055
592		Spot	4	Image 1	9	1000000032	2056
284		Spot	4	Image 1	9	1000000033	2057
209		Spot	4	Image 1	9	1000000245	2058
189		Spot	4	Image 1	9	1000000034	2059
205		Spot	4	Image 1	9	1000000035	2060
179		Spot	4	Image 1	9	1000000037	2061
206		Spot	4	Image 1	9	1000000036	2062
160		Spot	4	Image 1	9	1000000038	2063
169		Spot	4	Image 1	9	1000000039	2064
235		Spot	4	Image 1	9	1000000040	2065
289		Spot	4	Image 1	9	1000000041	2066
153		Spot	4	Image 1	9	1000000042	2067
186		Spot	4	Image 1	9	1000000043	2068
200		Spot	4	Image 1	9	1000000044	2069
206		Spot	4	Image 1	9	1000000045	2070
179		Spot	4	Image 1	9	1000000046	2071
[truncated: 7,506 more rows]
