# Supplementary material for: Protocol for real-time monitoring of CD8+ T and myeloid cell behavior in human high-grade serous ovarian cancer slices
Source: STAR Protoc. 2024 Jun 2;5(2):103102. doi: 10.1016/j.xpro.2024.103102 (PMC11179100; doi:10.1016/j.xpro.2024.103102)
Supplement: Data S3. Files for testing the R script, quantification and statistical analysis step 2 [file mmc3.zip › Test files/Slice2_a/__Intensity_Max_Ch=1_Img=1.csv]

Intensity Max Ch=1 Img=1
====================
Intensity Max	Unit	Category	Channel	Image	Time	TrackID	ID
165		Spot	1	Image 1	1	1000000000	0
175		Spot	1	Image 1	1	1000000001	1
168		Spot	1	Image 1	1	1000000002	2
182		Spot	1	Image 1	1	1000000003	3
174		Spot	1	Image 1	1	1000000004	4
186		Spot	1	Image 1	1	1000000005	5
203		Spot	1	Image 1	1	1000000006	6
175		Spot	1	Image 1	1	1000000007	7
160		Spot	1	Image 1	1	1000000008	8
179		Spot	1	Image 1	1	1000000009	9
173		Spot	1	Image 1	1	1000000010	10
179		Spot	1	Image 1	1	1000000011	11
187		Spot	1	Image 1	1	1000000012	12
184		Spot	1	Image 1	1	1000000013	13
187		Spot	1	Image 1	1	1000000014	14
172		Spot	1	Image 1	1	1000000015	15
178		Spot	1	Image 1	1	1000000016	16
179		Spot	1	Image 1	1	1000000017	17
179		Spot	1	Image 1	1	1000000018	18
199		Spot	1	Image 1	1	1000000019	19
186		Spot	1	Image 1	1	1000000020	20
169		Spot	1	Image 1	1	1000000021	21
190		Spot	1	Image 1	1	1000000022	22
188		Spot	1	Image 1	1	1000000023	23
183		Spot	1	Image 1	1	1000000024	24
202		Spot	1	Image 1	1	1000000025	25
182		Spot	1	Image 1	1	1000000026	26
186		Spot	1	Image 1	1	1000000027	27
189		Spot	1	Image 1	1	1000000028	28
185		Spot	1	Image 1	1	1000000029	29
165		Spot	1	Image 1	1	1000000030	30
199		Spot	1	Image 1	1	1000000031	31
173		Spot	1	Image 1	1	1000000032	32
182		Spot	1	Image 1	1	1000000033	33
186		Spot	1	Image 1	1	1000000034	34
213		Spot	1	Image 1	1	1000000035	35
176		Spot	1	Image 1	1	1000000036	36
166		Spot	1	Image 1	1	1000000037	37
201		Spot	1	Image 1	1	1000000038	38
173		Spot	1	Image 1	1	1000000039	39
172		Spot	1	Image 1	1	1000000040	40
175		Spot	1	Image 1	1	1000000041	41
169		Spot	1	Image 1	1	1000000042	42
183		Spot	1	Image 1	1	1000000043	43
181		Spot	1	Image 1	1	1000000044	44
176		Spot	1	Image 1	1	1000000045	45
173		Spot	1	Image 1	1	1000000046	46
182		Spot	1	Image 1	1	1000000047	47
171		Spot	1	Image 1	1	1000000048	49
193		Spot	1	Image 1	1	1000000049	50
182		Spot	1	Image 1	1	1000000050	52
173		Spot	1	Image 1	1	1000000051	53
185		Spot	1	Image 1	1	1000000052	54
176		Spot	1	Image 1	1	1000000053	55
174		Spot	1	Image 1	1	1000000054	56
172		Spot	1	Image 1	1	1000000055	57
184		Spot	1	Image 1	1	1000000056	58
200		Spot	1	Image 1	1	1000000057	59
172		Spot	1	Image 1	1	1000000058	60
178		Spot	1	Image 1	1	1000000059	61
171		Spot	1	Image 1	1	1000000060	62
181		Spot	1	Image 1	1	1000000061	63
194		Spot	1	Image 1	1	1000000062	64
168		Spot	1	Image 1	1	1000000063	65
181		Spot	1	Image 1	1	1000000064	66
191		Spot	1	Image 1	1	1000000065	67
195		Spot	1	Image 1	1	1000000066	68
213		Spot	1	Image 1	1	1000000067	69
193		Spot	1	Image 1	1	1000000068	70
175		Spot	1	Image 1	1	1000000069	71
181		Spot	1	Image 1	1	1000000070	72
179		Spot	1	Image 1	1	1000000071	73
184		Spot	1	Image 1	1	1000000072	74
189		Spot	1	Image 1	1	1000000073	75
179		Spot	1	Image 1	1	1000000074	76
173		Spot	1	Image 1	1	1000000075	77
202		Spot	1	Image 1	1	1000000076	78
188		Spot	1	Image 1	1	1000000077	79
197		Spot	1	Image 1	1	1000000078	81
168		Spot	1	Image 1	1	1000000079	82
180		Spot	1	Image 1	1	1000000080	83
173		Spot	1	Image 1	1	1000000081	84
178		Spot	1	Image 1	1	1000000082	85
196		Spot	1	Image 1	1	1000000083	86
209		Spot	1	Image 1	1	1000000084	87
201		Spot	1	Image 1	1	1000000085	88
178		Spot	1	Image 1	1	1000000086	89
185		Spot	1	Image 1	1	1000000087	90
186		Spot	1	Image 1	1	1000000088	91
179		Spot	1	Image 1	1	1000000089	92
176		Spot	1	Image 1	1	1000000090	93
239		Spot	1	Image 1	1	1000000091	94
182		Spot	1	Image 1	1	1000000092	95
193		Spot	1	Image 1	1	1000000093	96
191		Spot	1	Image 1	1	1000000094	97
182		Spot	1	Image 1	1	1000000095	98
168		Spot	1	Image 1	1	1000000096	100
171		Spot	1	Image 1	1	1000000097	101
171		Spot	1	Image 1	1	1000000098	102
179		Spot	1	Image 1	1	1000000099	103
198		Spot	1	Image 1	1	1000000100	104
170		Spot	1	Image 1	1	1000000101	105
182		Spot	1	Image 1	1	1000000102	106
166		Spot	1	Image 1	1	1000000103	107
181		Spot	1	Image 1	1	1000000104	108
184		Spot	1	Image 1	1	1000000105	109
193		Spot	1	Image 1	1	1000000106	110
184		Spot	1	Image 1	1	1000000107	111
173		Spot	1	Image 1	1	1000000108	112
178		Spot	1	Image 1	1	1000000109	115
171		Spot	1	Image 1	1	1000000110	116
236		Spot	1	Image 1	1	1000000111	117
191		Spot	1	Image 1	1	1000000112	118
174		Spot	1	Image 1	1	1000000113	119
179		Spot	1	Image 1	1	1000000114	120
179		Spot	1	Image 1	1	1000000115	121
165		Spot	1	Image 1	1	1000000116	122
197		Spot	1	Image 1	1	1000000117	123
173		Spot	1	Image 1	1	1000000118	124
176		Spot	1	Image 1	1	1000000119	125
192		Spot	1	Image 1	1	1000000120	126
186		Spot	1	Image 1	1	1000000121	127
174		Spot	1	Image 1	1	1000000122	128
177		Spot	1	Image 1	1	1000000123	129
167		Spot	1	Image 1	1	1000000124	130
177		Spot	1	Image 1	1	1000000125	131
182		Spot	1	Image 1	1	1000000126	132
166		Spot	1	Image 1	1	1000000127	133
169		Spot	1	Image 1	1	1000000128	134
206		Spot	1	Image 1	1	1000000129	135
196		Spot	1	Image 1	1	1000000130	136
189		Spot	1	Image 1	1	1000000131	137
183		Spot	1	Image 1	1	1000000132	138
167		Spot	1	Image 1	1	1000000133	139
158		Spot	1	Image 1	1	1000000134	140
179		Spot	1	Image 1	1	1000000135	141
182		Spot	1	Image 1	1	1000000136	142
195		Spot	1	Image 1	1	1000000137	143
164		Spot	1	Image 1	1	1000000138	144
180		Spot	1	Image 1	1	1000000139	145
171		Spot	1	Image 1	1	1000000140	146
184		Spot	1	Image 1	1	1000000141	147
174		Spot	1	Image 1	1	1000000142	148
202		Spot	1	Image 1	1	1000000143	149
182		Spot	1	Image 1	1	1000000144	150
181		Spot	1	Image 1	1	1000000145	151
182		Spot	1	Image 1	1	1000000146	152
201		Spot	1	Image 1	1	1000000147	153
191		Spot	1	Image 1	1	1000000148	154
193		Spot	1	Image 1	1	1000000149	155
173		Spot	1	Image 1	1	1000000150	156
219		Spot	1	Image 1	1	1000000151	158
173		Spot	1	Image 1	1	1000000152	159
178		Spot	1	Image 1	1	1000000153	160
151		Spot	1	Image 1	1	1000000154	161
197		Spot	1	Image 1	1	1000000155	162
192		Spot	1	Image 1	1	1000000156	163
180		Spot	1	Image 1	1	1000000157	164
192		Spot	1	Image 1	1	1000000158	165
189		Spot	1	Image 1	1	1000000159	166
192		Spot	1	Image 1	1	1000000160	167
173		Spot	1	Image 1	1	1000000161	168
177		Spot	1	Image 1	1	1000000162	169
167		Spot	1	Image 1	1	1000000163	170
193		Spot	1	Image 1	1	1000000164	171
163		Spot	1	Image 1	1	1000000165	172
189		Spot	1	Image 1	1	1000000166	173
185		Spot	1	Image 1	1	1000000167	174
195		Spot	1	Image 1	1	1000000168	175
180		Spot	1	Image 1	1	1000000169	176
173		Spot	1	Image 1	1	1000000170	177
209		Spot	1	Image 1	1	1000000171	178
190		Spot	1	Image 1	1	1000000172	179
184		Spot	1	Image 1	1	1000000173	180
159		Spot	1	Image 1	1	1000000174	181
180		Spot	1	Image 1	1	1000000175	182
164		Spot	1	Image 1	1	1000000176	183
197		Spot	1	Image 1	1	1000000177	184
190		Spot	1	Image 1	1	1000000178	185
189		Spot	1	Image 1	1	1000000179	186
163		Spot	1	Image 1	1	1000000180	187
179		Spot	1	Image 1	1	1000000181	188
181		Spot	1	Image 1	1	1000000182	189
163		Spot	1	Image 1	1	1000000183	190
183		Spot	1	Image 1	1	1000000184	191
185		Spot	1	Image 1	1	1000000185	192
168		Spot	1	Image 1	1	1000000186	193
209		Spot	1	Image 1	1	1000000187	194
185		Spot	1	Image 1	1	1000000188	195
165		Spot	1	Image 1	1	1000000189	196
160		Spot	1	Image 1	1	1000000190	197
205		Spot	1	Image 1	1	1000000191	198
211		Spot	1	Image 1	1	1000000192	199
195		Spot	1	Image 1	1	1000000193	200
182		Spot	1	Image 1	1	1000000194	201
193		Spot	1	Image 1	1	1000000195	203
174		Spot	1	Image 1	1	1000000196	204
167		Spot	1	Image 1	1	1000000197	205
199		Spot	1	Image 1	1	1000000198	206
176		Spot	1	Image 1	1	1000000199	207
177		Spot	1	Image 1	1	1000000200	208
164		Spot	1	Image 1	1	1000000201	209
184		Spot	1	Image 1	1	1000000202	210
202		Spot	1	Image 1	1	1000000203	211
167		Spot	1	Image 1	1	1000000204	212
175		Spot	1	Image 1	1	1000000205	213
183		Spot	1	Image 1	1	1000000206	214
193		Spot	1	Image 1	1	1000000207	215
204		Spot	1	Image 1	1	1000000208	216
184		Spot	1	Image 1	1	1000000209	217
161		Spot	1	Image 1	1	1000000210	218
195		Spot	1	Image 1	1	1000000211	219
156		Spot	1	Image 1	1	1000000212	220
166		Spot	1	Image 1	1	1000000213	221
165		Spot	1	Image 1	1	1000000214	222
175		Spot	1	Image 1	1	1000000215	223
219		Spot	1	Image 1	1	1000000216	224
172		Spot	1	Image 1	1	1000000217	225
173		Spot	1	Image 1	1	1000000218	226
193		Spot	1	Image 1	1	1000000219	227
182		Spot	1	Image 1	1	1000000220	228
203		Spot	1	Image 1	1	1000000221	229
196		Spot	1	Image 1	1	1000000222	230
164		Spot	1	Image 1	1	1000000223	231
165		Spot	1	Image 1	1	1000000224	232
170		Spot	1	Image 1	1	1000000225	233
191		Spot	1	Image 1	1	1000000226	234
184		Spot	1	Image 1	1	1000000227	235
177		Spot	1	Image 1	1	1000000228	236
166		Spot	1	Image 1	1	1000000229	237
190		Spot	1	Image 1	1	1000000230	238
157		Spot	1	Image 1	1	1000000231	239
172		Spot	1	Image 1	1	1000000232	240
192		Spot	1	Image 1	1	1000000233	241
170		Spot	1	Image 1	1	1000000234	242
144		Spot	1	Image 1	1	1000000235	243
184		Spot	1	Image 1	1	1000000236	244
170		Spot	1	Image 1	1	1000000237	245
156		Spot	1	Image 1	1	1000000238	246
168		Spot	1	Image 1	1	1000000239	247
159		Spot	1	Image 1	2	1000000000	248
163		Spot	1	Image 1	2	1000000002	249
159		Spot	1	Image 1	2	1000000003	250
148		Spot	1	Image 1	2	1000000001	251
186		Spot	1	Image 1	2	1000000004	252
155		Spot	1	Image 1	2	1000000005	253
165		Spot	1	Image 1	2	1000000006	254
162		Spot	1	Image 1	2	1000000007	255
152		Spot	1	Image 1	2	1000000008	256
163		Spot	1	Image 1	2	1000000009	257
157		Spot	1	Image 1	2	1000000010	258
173		Spot	1	Image 1	2	1000000011	259
176		Spot	1	Image 1	2	1000000012	260
173		Spot	1	Image 1	2	1000000013	261
159		Spot	1	Image 1	2	1000000014	262
162		Spot	1	Image 1	2	1000000015	263
168		Spot	1	Image 1	2	1000000016	264
168		Spot	1	Image 1	2	1000000017	265
166		Spot	1	Image 1	2	1000000018	266
172		Spot	1	Image 1	2	1000000019	267
150		Spot	1	Image 1	2	1000000020	268
173		Spot	1	Image 1	2	1000000021	269
162		Spot	1	Image 1	2	1000000022	270
154		Spot	1	Image 1	2	1000000023	271
169		Spot	1	Image 1	2	1000000024	273
169		Spot	1	Image 1	2	1000000025	274
172		Spot	1	Image 1	2	1000000026	275
159		Spot	1	Image 1	2	1000000027	276
167		Spot	1	Image 1	2	1000000028	277
163		Spot	1	Image 1	2	1000000240	278
169		Spot	1	Image 1	2	1000000029	279
165		Spot	1	Image 1	2	1000000030	280
177		Spot	1	Image 1	2	1000000031	281
155		Spot	1	Image 1	2	1000000032	282
173		Spot	1	Image 1	2	1000000033	283
168		Spot	1	Image 1	2	1000000034	284
160		Spot	1	Image 1	2	1000000035	285
170		Spot	1	Image 1	2	1000000036	286
159		Spot	1	Image 1	2	1000000037	287
164		Spot	1	Image 1	2	1000000038	288
159		Spot	1	Image 1	2	1000000039	289
159		Spot	1	Image 1	2	1000000040	290
158		Spot	1	Image 1	2	1000000041	291
161		Spot	1	Image 1	2	1000000042	292
163		Spot	1	Image 1	2	1000000043	293
157		Spot	1	Image 1	2	1000000044	294
160		Spot	1	Image 1	2	1000000046	295
163		Spot	1	Image 1	2	1000000045	296
167		Spot	1	Image 1	2	1000000047	297
182		Spot	1	Image 1	2	1000000048	299
156		Spot	1	Image 1	2	1000000049	300
158		Spot	1	Image 1	2	1000000050	302
160		Spot	1	Image 1	2	1000000051	303
161		Spot	1	Image 1	2	1000000052	304
153		Spot	1	Image 1	2	1000000053	305
163		Spot	1	Image 1	2	1000000055	306
154		Spot	1	Image 1	2	1000000054	307
161		Spot	1	Image 1	2	1000000056	308
174		Spot	1	Image 1	2	1000000057	309
162		Spot	1	Image 1	2	1000000058	310
163		Spot	1	Image 1	2	1000000059	311
159		Spot	1	Image 1	2	1000000060	312
163		Spot	1	Image 1	2	1000000061	313
166		Spot	1	Image 1	2	1000000062	314
157		Spot	1	Image 1	2	1000000063	315
166		Spot	1	Image 1	2	1000000064	316
168		Spot	1	Image 1	2	1000000065	317
165		Spot	1	Image 1	2	1000000067	318
163		Spot	1	Image 1	2	1000000068	319
185		Spot	1	Image 1	2	1000000066	320
162		Spot	1	Image 1	2	1000000069	321
168		Spot	1	Image 1	2	1000000070	322
163		Spot	1	Image 1	2	1000000071	323
160		Spot	1	Image 1	2	1000000072	324
161		Spot	1	Image 1	2	1000000073	325
169		Spot	1	Image 1	2	1000000074	326
165		Spot	1	Image 1	2	1000000075	327
181		Spot	1	Image 1	2	1000000076	328
169		Spot	1	Image 1	2	1000000077	329
165		Spot	1	Image 1	2	1000000078	331
158		Spot	1	Image 1	2	1000000079	332
164		Spot	1	Image 1	2	1000000080	333
158		Spot	1	Image 1	2	1000000081	334
163		Spot	1	Image 1	2	1000000082	335
174		Spot	1	Image 1	2	1000000084	336
176		Spot	1	Image 1	2	1000000083	337
179		Spot	1	Image 1	2	1000000085	338
156		Spot	1	Image 1	2	1000000086	339
174		Spot	1	Image 1	2	1000000087	340
177		Spot	1	Image 1	2	1000000088	341
164		Spot	1	Image 1	2	1000000089	342
169		Spot	1	Image 1	2	1000000090	343
157		Spot	1	Image 1	2	1000000091	344
156		Spot	1	Image 1	2	1000000092	345
169		Spot	1	Image 1	2	1000000093	346
165		Spot	1	Image 1	2	1000000094	347
181		Spot	1	Image 1	2	1000000095	348
162		Spot	1	Image 1	2	1000000096	350
154		Spot	1	Image 1	2	1000000097	351
153		Spot	1	Image 1	2	1000000098	352
154		Spot	1	Image 1	2	1000000099	353
150		Spot	1	Image 1	2	1000000100	354
157		Spot	1	Image 1	2	1000000101	355
163		Spot	1	Image 1	2	1000000102	356
160		Spot	1	Image 1	2	1000000103	357
164		Spot	1	Image 1	2	1000000104	358
155		Spot	1	Image 1	2	1000000105	359
159		Spot	1	Image 1	2	1000000106	360
167		Spot	1	Image 1	2	1000000107	361
164		Spot	1	Image 1	2	1000000108	362
159		Spot	1	Image 1	2	1000000109	365
160		Spot	1	Image 1	2	1000000110	366
153		Spot	1	Image 1	2	1000000111	367
168		Spot	1	Image 1	2	1000000112	368
162		Spot	1	Image 1	2	1000000113	369
158		Spot	1	Image 1	2	1000000114	370
171		Spot	1	Image 1	2	1000000115	371
164		Spot	1	Image 1	2	1000000116	372
163		Spot	1	Image 1	2	1000000117	373
159		Spot	1	Image 1	2	1000000118	374
153		Spot	1	Image 1	2	1000000119	375
185		Spot	1	Image 1	2	1000000120	376
173		Spot	1	Image 1	2	1000000121	377
166		Spot	1	Image 1	2	1000000122	378
155		Spot	1	Image 1	2	1000000123	379
156		Spot	1	Image 1	2	1000000124	380
165		Spot	1	Image 1	2	1000000125	381
163		Spot	1	Image 1	2	1000000126	382
153		Spot	1	Image 1	2	1000000127	383
151		Spot	1	Image 1	2	1000000128	384
169		Spot	1	Image 1	2	1000000129	385
167		Spot	1	Image 1	2	1000000130	386
154		Spot	1	Image 1	2	1000000131	387
149		Spot	1	Image 1	2	1000000132	388
156		Spot	1	Image 1	2	1000000133	389
178		Spot	1	Image 1	2	1000000134	390
166		Spot	1	Image 1	2	1000000135	391
160		Spot	1	Image 1	2	1000000136	392
164		Spot	1	Image 1	2	1000000137	393
152		Spot	1	Image 1	2	1000000138	394
151		Spot	1	Image 1	2	1000000139	395
159		Spot	1	Image 1	2	1000000140	396
179		Spot	1	Image 1	2	1000000141	397
152		Spot	1	Image 1	2	1000000142	398
148		Spot	1	Image 1	2	1000000143	399
166		Spot	1	Image 1	2	1000000144	400
168		Spot	1	Image 1	2	1000000145	401
162		Spot	1	Image 1	2	1000000146	402
149		Spot	1	Image 1	2	1000000147	403
147		Spot	1	Image 1	2	1000000148	404
162		Spot	1	Image 1	2	1000000149	405
152		Spot	1	Image 1	2	1000000150	406
167		Spot	1	Image 1	2	1000000151	408
154		Spot	1	Image 1	2	1000000152	409
148		Spot	1	Image 1	2	1000000153	410
155		Spot	1	Image 1	2	1000000154	411
152		Spot	1	Image 1	2	1000000155	412
162		Spot	1	Image 1	2	1000000156	413
158		Spot	1	Image 1	2	1000000157	414
155		Spot	1	Image 1	2	1000000158	415
156		Spot	1	Image 1	2	1000000159	416
160		Spot	1	Image 1	2	1000000160	417
163		Spot	1	Image 1	2	1000000161	418
165		Spot	1	Image 1	2	1000000162	419
156		Spot	1	Image 1	2	1000000163	420
170		Spot	1	Image 1	2	1000000164	421
166		Spot	1	Image 1	2	1000000165	422
178		Spot	1	Image 1	2	1000000166	423
164		Spot	1	Image 1	2	1000000167	424
151		Spot	1	Image 1	2	1000000168	425
173		Spot	1	Image 1	2	1000000169	426
169		Spot	1	Image 1	2	1000000170	427
181		Spot	1	Image 1	2	1000000171	428
158		Spot	1	Image 1	2	1000000172	429
156		Spot	1	Image 1	2	1000000173	430
173		Spot	1	Image 1	2	1000000174	431
156		Spot	1	Image 1	2	1000000175	432
153		Spot	1	Image 1	2	1000000176	433
156		Spot	1	Image 1	2	1000000178	434
164		Spot	1	Image 1	2	1000000177	435
160		Spot	1	Image 1	2	1000000179	436
156		Spot	1	Image 1	2	1000000180	437
157		Spot	1	Image 1	2	1000000181	438
166		Spot	1	Image 1	2	1000000182	439
154		Spot	1	Image 1	2	1000000183	440
158		Spot	1	Image 1	2	1000000184	441
162		Spot	1	Image 1	2	1000000185	442
160		Spot	1	Image 1	2	1000000186	443
149		Spot	1	Image 1	2	1000000187	444
159		Spot	1	Image 1	2	1000000188	445
153		Spot	1	Image 1	2	1000000189	446
154		Spot	1	Image 1	2	1000000190	447
183		Spot	1	Image 1	2	1000000191	448
173		Spot	1	Image 1	2	1000000192	449
172		Spot	1	Image 1	2	1000000193	450
168		Spot	1	Image 1	2	1000000194	451
149		Spot	1	Image 1	2	1000000195	453
160		Spot	1	Image 1	2	1000000196	454
157		Spot	1	Image 1	2	1000000197	455
165		Spot	1	Image 1	2	1000000241	456
152		Spot	1	Image 1	2	1000000199	457
160		Spot	1	Image 1	2	1000000198	458
169		Spot	1	Image 1	2	1000000200	459
156		Spot	1	Image 1	2	1000000202	460
146		Spot	1	Image 1	2	1000000203	461
151		Spot	1	Image 1	2	1000000204	462
146		Spot	1	Image 1	2	1000000205	463
160		Spot	1	Image 1	2	1000000206	464
150		Spot	1	Image 1	2	1000000207	465
174		Spot	1	Image 1	2	1000000208	466
152		Spot	1	Image 1	2	1000000209	467
147		Spot	1	Image 1	2	1000000210	468
160		Spot	1	Image 1	2	1000000211	469
151		Spot	1	Image 1	2	1000000212	470
161		Spot	1	Image 1	2	1000000213	471
181		Spot	1	Image 1	2	1000000214	472
161		Spot	1	Image 1	2	1000000215	473
172		Spot	1	Image 1	2	1000000216	474
160		Spot	1	Image 1	2	1000000217	475
152		Spot	1	Image 1	2	1000000218	476
155		Spot	1	Image 1	2	1000000219	477
159		Spot	1	Image 1	2	1000000220	478
159		Spot	1	Image 1	2	1000000221	479
154		Spot	1	Image 1	2	1000000222	480
156		Spot	1	Image 1	2	1000000223	481
160		Spot	1	Image 1	2	1000000224	482
147		Spot	1	Image 1	2	1000000225	483
151		Spot	1	Image 1	2	1000000226	484
152		Spot	1	Image 1	2	1000000227	485
185		Spot	1	Image 1	2	1000000230	486
168		Spot	1	Image 1	2	1000000228	487
152		Spot	1	Image 1	2	1000000229	488
146		Spot	1	Image 1	2	1000000231	489
162		Spot	1	Image 1	2	1000000232	490
162		Spot	1	Image 1	2	1000000233	491
153		Spot	1	Image 1	2	1000000234	492
143		Spot	1	Image 1	2	1000000235	493
156		Spot	1	Image 1	2	1000000236	494
149		Spot	1	Image 1	2	1000000237	495
149		Spot	1	Image 1	2	1000000238	496
143		Spot	1	Image 1	2	1000000239	497
165		Spot	1	Image 1	3	1000000000	498
166		Spot	1	Image 1	3	1000000001	499
167		Spot	1	Image 1	3	1000000002	500
165		Spot	1	Image 1	3	1000000003	501
199		Spot	1	Image 1	3	1000000004	502
167		Spot	1	Image 1	3	1000000005	503
173		Spot	1	Image 1	3	1000000006	504
167		Spot	1	Image 1	3	1000000007	505
174		Spot	1	Image 1	3	1000000008	506
164		Spot	1	Image 1	3	1000000009	507
155		Spot	1	Image 1	3	1000000010	508
173		Spot	1	Image 1	3	1000000011	509
175		Spot	1	Image 1	3	1000000012	510
174		Spot	1	Image 1	3	1000000013	511
167		Spot	1	Image 1	3	1000000014	512
162		Spot	1	Image 1	3	1000000015	513
169		Spot	1	Image 1	3	1000000016	514
183		Spot	1	Image 1	3	1000000017	515
173		Spot	1	Image 1	3	1000000018	516
196		Spot	1	Image 1	3	1000000019	517
168		Spot	1	Image 1	3	1000000021	518
182		Spot	1	Image 1	3	1000000020	519
163		Spot	1	Image 1	3	1000000022	520
161		Spot	1	Image 1	3	1000000023	521
166		Spot	1	Image 1	3	1000000024	523
182		Spot	1	Image 1	3	1000000025	524
165		Spot	1	Image 1	3	1000000026	525
170		Spot	1	Image 1	3	1000000027	526
165		Spot	1	Image 1	3	1000000028	527
178		Spot	1	Image 1	3	1000000240	528
181		Spot	1	Image 1	3	1000000029	529
164		Spot	1	Image 1	3	1000000030	530
189		Spot	1	Image 1	3	1000000031	531
173		Spot	1	Image 1	3	1000000032	532
163		Spot	1	Image 1	3	1000000033	533
168		Spot	1	Image 1	3	1000000034	534
157		Spot	1	Image 1	3	1000000035	535
166		Spot	1	Image 1	3	1000000036	536
155		Spot	1	Image 1	3	1000000037	537
186		Spot	1	Image 1	3	1000000038	538
169		Spot	1	Image 1	3	1000000039	539
171		Spot	1	Image 1	3	1000000040	540
166		Spot	1	Image 1	3	1000000041	541
163		Spot	1	Image 1	3	1000000042	542
167		Spot	1	Image 1	3	1000000043	543
168		Spot	1	Image 1	3	1000000044	544
151		Spot	1	Image 1	3	1000000046	545
165		Spot	1	Image 1	3	1000000045	546
170		Spot	1	Image 1	3	1000000047	547
166		Spot	1	Image 1	3	1000000048	549
165		Spot	1	Image 1	3	1000000049	550
162		Spot	1	Image 1	3	1000000050	552
166		Spot	1	Image 1	3	1000000051	553
165		Spot	1	Image 1	3	1000000052	554
172		Spot	1	Image 1	3	1000000053	555
160		Spot	1	Image 1	3	1000000055	556
166		Spot	1	Image 1	3	1000000054	557
166		Spot	1	Image 1	3	1000000056	558
192		Spot	1	Image 1	3	1000000057	559
156		Spot	1	Image 1	3	1000000058	560
171		Spot	1	Image 1	3	1000000059	561
170		Spot	1	Image 1	3	1000000060	562
152		Spot	1	Image 1	3	1000000061	563
161		Spot	1	Image 1	3	1000000062	564
163		Spot	1	Image 1	3	1000000063	565
160		Spot	1	Image 1	3	1000000064	566
175		Spot	1	Image 1	3	1000000065	567
159		Spot	1	Image 1	3	1000000067	568
165		Spot	1	Image 1	3	1000000068	569
165		Spot	1	Image 1	3	1000000066	570
169		Spot	1	Image 1	3	1000000069	571
170		Spot	1	Image 1	3	1000000070	572
177		Spot	1	Image 1	3	1000000071	573
175		Spot	1	Image 1	3	1000000072	574
160		Spot	1	Image 1	3	1000000073	575
164		Spot	1	Image 1	3	1000000074	576
168		Spot	1	Image 1	3	1000000075	577
171		Spot	1	Image 1	3	1000000077	578
180		Spot	1	Image 1	3	1000000078	580
168		Spot	1	Image 1	3	1000000079	581
178		Spot	1	Image 1	3	1000000080	582
165		Spot	1	Image 1	3	1000000081	583
166		Spot	1	Image 1	3	1000000082	584
175		Spot	1	Image 1	3	1000000084	585
175		Spot	1	Image 1	3	1000000083	586
202		Spot	1	Image 1	3	1000000085	587
166		Spot	1	Image 1	3	1000000086	588
183		Spot	1	Image 1	3	1000000087	589
170		Spot	1	Image 1	3	1000000088	590
169		Spot	1	Image 1	3	1000000089	591
172		Spot	1	Image 1	3	1000000091	592
175		Spot	1	Image 1	3	1000000090	593
186		Spot	1	Image 1	3	1000000092	594
181		Spot	1	Image 1	3	1000000093	595
165		Spot	1	Image 1	3	1000000094	596
179		Spot	1	Image 1	3	1000000095	597
155		Spot	1	Image 1	3	1000000096	599
179		Spot	1	Image 1	3	1000000097	600
151		Spot	1	Image 1	3	1000000098	601
159		Spot	1	Image 1	3	1000000099	602
159		Spot	1	Image 1	3	1000000100	603
164		Spot	1	Image 1	3	1000000101	604
163		Spot	1	Image 1	3	1000000102	605
162		Spot	1	Image 1	3	1000000103	606
189		Spot	1	Image 1	3	1000000104	607
164		Spot	1	Image 1	3	1000000105	608
157		Spot	1	Image 1	3	1000000106	609
158		Spot	1	Image 1	3	1000000107	610
173		Spot	1	Image 1	3	1000000108	611
162		Spot	1	Image 1	3	1000000109	614
158		Spot	1	Image 1	3	1000000110	615
159		Spot	1	Image 1	3	1000000111	616
181		Spot	1	Image 1	3	1000000112	617
165		Spot	1	Image 1	3	1000000242	618
166		Spot	1	Image 1	3	1000000113	619
155		Spot	1	Image 1	3	1000000114	620
183		Spot	1	Image 1	3	1000000115	621
165		Spot	1	Image 1	3	1000000116	622
173		Spot	1	Image 1	3	1000000117	623
155		Spot	1	Image 1	3	1000000118	624
152		Spot	1	Image 1	3	1000000119	625
172		Spot	1	Image 1	3	1000000120	626
169		Spot	1	Image 1	3	1000000121	627
156		Spot	1	Image 1	3	1000000122	628
172		Spot	1	Image 1	3	1000000123	629
155		Spot	1	Image 1	3	1000000124	630
166		Spot	1	Image 1	3	1000000125	631
179		Spot	1	Image 1	3	1000000126	632
164		Spot	1	Image 1	3	1000000127	633
162		Spot	1	Image 1	3	1000000128	634
163		Spot	1	Image 1	3	1000000129	635
169		Spot	1	Image 1	3	1000000130	636
157		Spot	1	Image 1	3	1000000131	637
149		Spot	1	Image 1	3	1000000132	638
152		Spot	1	Image 1	3	1000000133	639
159		Spot	1	Image 1	3	1000000134	640
152		Spot	1	Image 1	3	1000000135	641
170		Spot	1	Image 1	3	1000000136	642
161		Spot	1	Image 1	3	1000000137	643
161		Spot	1	Image 1	3	1000000138	644
162		Spot	1	Image 1	3	1000000139	645
151		Spot	1	Image 1	3	1000000140	646
164		Spot	1	Image 1	3	1000000141	647
155		Spot	1	Image 1	3	1000000142	648
153		Spot	1	Image 1	3	1000000143	649
162		Spot	1	Image 1	3	1000000243	650
149		Spot	1	Image 1	3	1000000144	651
168		Spot	1	Image 1	3	1000000145	652
167		Spot	1	Image 1	3	1000000146	653
173		Spot	1	Image 1	3	1000000147	654
175		Spot	1	Image 1	3	1000000148	655
166		Spot	1	Image 1	3	1000000149	656
156		Spot	1	Image 1	3	1000000150	657
180		Spot	1	Image 1	3	1000000151	660
151		Spot	1	Image 1	3	1000000152	661
163		Spot	1	Image 1	3	1000000153	662
159		Spot	1	Image 1	3	1000000154	663
172		Spot	1	Image 1	3	1000000156	664
166		Spot	1	Image 1	3	1000000157	665
166		Spot	1	Image 1	3	1000000158	666
182		Spot	1	Image 1	3	1000000159	667
170		Spot	1	Image 1	3	1000000160	668
162		Spot	1	Image 1	3	1000000161	669
164		Spot	1	Image 1	3	1000000162	670
158		Spot	1	Image 1	3	1000000163	671
163		Spot	1	Image 1	3	1000000164	672
159		Spot	1	Image 1	3	1000000165	673
194		Spot	1	Image 1	3	1000000166	674
164		Spot	1	Image 1	3	1000000168	675
168		Spot	1	Image 1	3	1000000167	676
176		Spot	1	Image 1	3	1000000169	677
174		Spot	1	Image 1	3	1000000170	678
176		Spot	1	Image 1	3	1000000171	679
167		Spot	1	Image 1	3	1000000172	680
152		Spot	1	Image 1	3	1000000173	681
156		Spot	1	Image 1	3	1000000174	682
167		Spot	1	Image 1	3	1000000175	683
172		Spot	1	Image 1	3	1000000176	684
165		Spot	1	Image 1	3	1000000177	685
157		Spot	1	Image 1	3	1000000178	686
156		Spot	1	Image 1	3	1000000179	687
174		Spot	1	Image 1	3	1000000180	688
160		Spot	1	Image 1	3	1000000181	689
183		Spot	1	Image 1	3	1000000182	690
153		Spot	1	Image 1	3	1000000183	691
176		Spot	1	Image 1	3	1000000184	692
181		Spot	1	Image 1	3	1000000185	693
156		Spot	1	Image 1	3	1000000186	694
182		Spot	1	Image 1	3	1000000187	695
155		Spot	1	Image 1	3	1000000188	696
155		Spot	1	Image 1	3	1000000189	697
165		Spot	1	Image 1	3	1000000190	698
157		Spot	1	Image 1	3	1000000191	699
167		Spot	1	Image 1	3	1000000193	700
154		Spot	1	Image 1	3	1000000192	701
161		Spot	1	Image 1	3	1000000194	702
150		Spot	1	Image 1	3	1000000195	704
156		Spot	1	Image 1	3	1000000196	705
161		Spot	1	Image 1	3	1000000197	706
163		Spot	1	Image 1	3	1000000241	707
161		Spot	1	Image 1	3	1000000198	708
156		Spot	1	Image 1	3	1000000199	709
154		Spot	1	Image 1	3	1000000200	710
162		Spot	1	Image 1	3	1000000201	711
169		Spot	1	Image 1	3	1000000202	712
173		Spot	1	Image 1	3	1000000203	713
153		Spot	1	Image 1	3	1000000204	714
166		Spot	1	Image 1	3	1000000205	715
183		Spot	1	Image 1	3	1000000206	716
154		Spot	1	Image 1	3	1000000207	717
168		Spot	1	Image 1	3	1000000208	718
159		Spot	1	Image 1	3	1000000209	719
162		Spot	1	Image 1	3	1000000211	720
146		Spot	1	Image 1	3	1000000210	721
153		Spot	1	Image 1	3	1000000212	722
159		Spot	1	Image 1	3	1000000213	723
153		Spot	1	Image 1	3	1000000214	724
168		Spot	1	Image 1	3	1000000215	725
163		Spot	1	Image 1	3	1000000216	726
155		Spot	1	Image 1	3	1000000217	727
162		Spot	1	Image 1	3	1000000218	728
169		Spot	1	Image 1	3	1000000219	729
164		Spot	1	Image 1	3	1000000244	730
180		Spot	1	Image 1	3	1000000220	731
166		Spot	1	Image 1	3	1000000221	732
160		Spot	1	Image 1	3	1000000222	733
156		Spot	1	Image 1	3	1000000223	734
165		Spot	1	Image 1	3	1000000224	735
144		Spot	1	Image 1	3	1000000225	736
154		Spot	1	Image 1	3	1000000155	737
160		Spot	1	Image 1	3	1000000226	738
178		Spot	1	Image 1	3	1000000230	739
153		Spot	1	Image 1	3	1000000227	740
161		Spot	1	Image 1	3	1000000228	741
157		Spot	1	Image 1	3	1000000232	742
161		Spot	1	Image 1	3	1000000231	743
145		Spot	1	Image 1	3	1000000233	744
163		Spot	1	Image 1	3	1000000234	745
142		Spot	1	Image 1	3	1000000235	746
162		Spot	1	Image 1	3	1000000236	747
150		Spot	1	Image 1	3	1000000237	748
159		Spot	1	Image 1	3	1000000238	749
146		Spot	1	Image 1	3	1000000239	750
159		Spot	1	Image 1	4	1000000000	751
163		Spot	1	Image 1	4	1000000001	752
158		Spot	1	Image 1	4	1000000002	753
163		Spot	1	Image 1	4	1000000003	754
177		Spot	1	Image 1	4	1000000004	755
160		Spot	1	Image 1	4	1000000005	756
177		Spot	1	Image 1	4	1000000006	757
165		Spot	1	Image 1	4	1000000007	758
158		Spot	1	Image 1	4	1000000008	759
179		Spot	1	Image 1	4	1000000009	760
154		Spot	1	Image 1	4	1000000010	761
173		Spot	1	Image 1	4	1000000011	762
173		Spot	1	Image 1	4	1000000012	763
167		Spot	1	Image 1	4	1000000013	764
171		Spot	1	Image 1	4	1000000014	765
171		Spot	1	Image 1	4	1000000015	766
175		Spot	1	Image 1	4	1000000016	767
172		Spot	1	Image 1	4	1000000017	768
158		Spot	1	Image 1	4	1000000018	769
161		Spot	1	Image 1	4	1000000019	770
174		Spot	1	Image 1	4	1000000022	771
163		Spot	1	Image 1	4	1000000021	772
183		Spot	1	Image 1	4	1000000020	773
157		Spot	1	Image 1	4	1000000023	774
168		Spot	1	Image 1	4	1000000024	776
172		Spot	1	Image 1	4	1000000025	777
184		Spot	1	Image 1	4	1000000026	778
196		Spot	1	Image 1	4	1000000027	779
169		Spot	1	Image 1	4	1000000028	780
183		Spot	1	Image 1	4	1000000240	781
185		Spot	1	Image 1	4	1000000029	782
164		Spot	1	Image 1	4	1000000030	783
180		Spot	1	Image 1	4	1000000031	784
164		Spot	1	Image 1	4	1000000032	785
167		Spot	1	Image 1	4	1000000033	786
166		Spot	1	Image 1	4	1000000245	787
172		Spot	1	Image 1	4	1000000034	788
165		Spot	1	Image 1	4	1000000035	789
159		Spot	1	Image 1	4	1000000036	790
171		Spot	1	Image 1	4	1000000037	791
182		Spot	1	Image 1	4	1000000038	792
158		Spot	1	Image 1	4	1000000039	793
172		Spot	1	Image 1	4	1000000040	794
163		Spot	1	Image 1	4	1000000041	795
159		Spot	1	Image 1	4	1000000042	796
157		Spot	1	Image 1	4	1000000043	797
152		Spot	1	Image 1	4	1000000044	798
156		Spot	1	Image 1	4	1000000046	799
159		Spot	1	Image 1	4	1000000045	800
175		Spot	1	Image 1	4	1000000047	801
184		Spot	1	Image 1	4	1000000048	803
178		Spot	1	Image 1	4	1000000049	804
157		Spot	1	Image 1	4	1000000050	806
158		Spot	1	Image 1	4	1000000051	807
160		Spot	1	Image 1	4	1000000052	808
157		Spot	1	Image 1	4	1000000053	809
162		Spot	1	Image 1	4	1000000055	810
161		Spot	1	Image 1	4	1000000054	811
166		Spot	1	Image 1	4	1000000056	812
182		Spot	1	Image 1	4	1000000057	813
158		Spot	1	Image 1	4	1000000058	814
170		Spot	1	Image 1	4	1000000059	815
175		Spot	1	Image 1	4	1000000060	816
168		Spot	1	Image 1	4	1000000061	817
165		Spot	1	Image 1	4	1000000062	818
166		Spot	1	Image 1	4	1000000063	819
158		Spot	1	Image 1	4	1000000064	820
175		Spot	1	Image 1	4	1000000065	821
162		Spot	1	Image 1	4	1000000066	822
162		Spot	1	Image 1	4	1000000067	823
163		Spot	1	Image 1	4	1000000068	824
160		Spot	1	Image 1	4	1000000069	825
171		Spot	1	Image 1	4	1000000070	826
179		Spot	1	Image 1	4	1000000071	827
166		Spot	1	Image 1	4	1000000072	828
185		Spot	1	Image 1	4	1000000073	829
163		Spot	1	Image 1	4	1000000074	830
173		Spot	1	Image 1	4	1000000075	831
178		Spot	1	Image 1	4	1000000076	832
173		Spot	1	Image 1	4	1000000077	833
177		Spot	1	Image 1	4	1000000078	834
169		Spot	1	Image 1	4	1000000079	835
170		Spot	1	Image 1	4	1000000080	837
167		Spot	1	Image 1	4	1000000081	838
165		Spot	1	Image 1	4	1000000082	839
180		Spot	1	Image 1	4	1000000084	840
165		Spot	1	Image 1	4	1000000083	841
207		Spot	1	Image 1	4	1000000085	842
170		Spot	1	Image 1	4	1000000086	843
173		Spot	1	Image 1	4	1000000087	844
180		Spot	1	Image 1	4	1000000088	845
174		Spot	1	Image 1	4	1000000089	846
163		Spot	1	Image 1	4	1000000091	847
179		Spot	1	Image 1	4	1000000090	848
162		Spot	1	Image 1	4	1000000092	849
174		Spot	1	Image 1	4	1000000093	850
170		Spot	1	Image 1	4	1000000094	851
164		Spot	1	Image 1	4	1000000095	852
188		Spot	1	Image 1	4	1000000096	854
165		Spot	1	Image 1	4	1000000097	855
166		Spot	1	Image 1	4	1000000098	856
160		Spot	1	Image 1	4	1000000099	857
151		Spot	1	Image 1	4	1000000100	858
167		Spot	1	Image 1	4	1000000101	859
167		Spot	1	Image 1	4	1000000102	860
172		Spot	1	Image 1	4	1000000103	861
165		Spot	1	Image 1	4	1000000104	862
157		Spot	1	Image 1	4	1000000105	863
164		Spot	1	Image 1	4	1000000106	864
162		Spot	1	Image 1	4	1000000107	865
160		Spot	1	Image 1	4	1000000108	866
164		Spot	1	Image 1	4	1000000109	869
167		Spot	1	Image 1	4	1000000110	870
157		Spot	1	Image 1	4	1000000111	871
161		Spot	1	Image 1	4	1000000112	872
161		Spot	1	Image 1	4	1000000242	873
162		Spot	1	Image 1	4	1000000113	874
172		Spot	1	Image 1	4	1000000114	875
178		Spot	1	Image 1	4	1000000115	876
156		Spot	1	Image 1	4	1000000116	877
194		Spot	1	Image 1	4	1000000117	878
165		Spot	1	Image 1	4	1000000118	879
154		Spot	1	Image 1	4	1000000119	880
175		Spot	1	Image 1	4	1000000120	881
187		Spot	1	Image 1	4	1000000121	882
153		Spot	1	Image 1	4	1000000122	883
158		Spot	1	Image 1	4	1000000123	884
163		Spot	1	Image 1	4	1000000124	885
160		Spot	1	Image 1	4	1000000125	886
174		Spot	1	Image 1	4	1000000126	887
150		Spot	1	Image 1	4	1000000127	888
151		Spot	1	Image 1	4	1000000128	889
164		Spot	1	Image 1	4	1000000129	890
161		Spot	1	Image 1	4	1000000130	891
155		Spot	1	Image 1	4	1000000131	892
153		Spot	1	Image 1	4	1000000132	893
158		Spot	1	Image 1	4	1000000133	894
155		Spot	1	Image 1	4	1000000134	895
153		Spot	1	Image 1	4	1000000135	896
158		Spot	1	Image 1	4	1000000136	897
171		Spot	1	Image 1	4	1000000137	898
164		Spot	1	Image 1	4	1000000138	899
162		Spot	1	Image 1	4	1000000139	900
156		Spot	1	Image 1	4	1000000140	901
153		Spot	1	Image 1	4	1000000142	902
177		Spot	1	Image 1	4	1000000141	903
154		Spot	1	Image 1	4	1000000143	904
153		Spot	1	Image 1	4	1000000144	905
158		Spot	1	Image 1	4	1000000145	906
163		Spot	1	Image 1	4	1000000146	907
168		Spot	1	Image 1	4	1000000147	908
161		Spot	1	Image 1	4	1000000148	909
166		Spot	1	Image 1	4	1000000149	910
156		Spot	1	Image 1	4	1000000150	911
157		Spot	1	Image 1	4	1000000151	913
149		Spot	1	Image 1	4	1000000152	914
161		Spot	1	Image 1	4	1000000153	915
152		Spot	1	Image 1	4	1000000154	916
171		Spot	1	Image 1	4	1000000156	917
181		Spot	1	Image 1	4	1000000157	918
166		Spot	1	Image 1	4	1000000158	919
158		Spot	1	Image 1	4	1000000159	920
161		Spot	1	Image 1	4	1000000161	921
165		Spot	1	Image 1	4	1000000160	922
167		Spot	1	Image 1	4	1000000162	923
169		Spot	1	Image 1	4	1000000163	924
168		Spot	1	Image 1	4	1000000164	925
183		Spot	1	Image 1	4	1000000165	926
171		Spot	1	Image 1	4	1000000166	927
155		Spot	1	Image 1	4	1000000168	928
160		Spot	1	Image 1	4	1000000167	929
158		Spot	1	Image 1	4	1000000169	930
181		Spot	1	Image 1	4	1000000170	931
165		Spot	1	Image 1	4	1000000171	932
176		Spot	1	Image 1	4	1000000172	933
151		Spot	1	Image 1	4	1000000173	934
151		Spot	1	Image 1	4	1000000174	935
164		Spot	1	Image 1	4	1000000175	936
163		Spot	1	Image 1	4	1000000176	937
187		Spot	1	Image 1	4	1000000177	938
161		Spot	1	Image 1	4	1000000178	939
178		Spot	1	Image 1	4	1000000179	940
160		Spot	1	Image 1	4	1000000180	941
161		Spot	1	Image 1	4	1000000181	942
161		Spot	1	Image 1	4	1000000182	943
164		Spot	1	Image 1	4	1000000183	944
158		Spot	1	Image 1	4	1000000184	945
157		Spot	1	Image 1	4	1000000185	946
162		Spot	1	Image 1	4	1000000186	947
160		Spot	1	Image 1	4	1000000187	948
157		Spot	1	Image 1	4	1000000188	949
150		Spot	1	Image 1	4	1000000189	950
161		Spot	1	Image 1	4	1000000190	951
155		Spot	1	Image 1	4	1000000191	952
167		Spot	1	Image 1	4	1000000193	953
167		Spot	1	Image 1	4	1000000192	954
160		Spot	1	Image 1	4	1000000194	955
156		Spot	1	Image 1	4	1000000195	957
177		Spot	1	Image 1	4	1000000196	958
158		Spot	1	Image 1	4	1000000197	959
157		Spot	1	Image 1	4	1000000241	960
145		Spot	1	Image 1	4	1000000199	961
153		Spot	1	Image 1	4	1000000198	962
165		Spot	1	Image 1	4	1000000200	963
160		Spot	1	Image 1	4	1000000202	964
159		Spot	1	Image 1	4	1000000201	965
148		Spot	1	Image 1	4	1000000203	966
159		Spot	1	Image 1	4	1000000204	967
158		Spot	1	Image 1	4	1000000205	968
161		Spot	1	Image 1	4	1000000206	969
161		Spot	1	Image 1	4	1000000207	970
172		Spot	1	Image 1	4	1000000208	971
151		Spot	1	Image 1	4	1000000209	972
151		Spot	1	Image 1	4	1000000211	973
151		Spot	1	Image 1	4	1000000210	974
147		Spot	1	Image 1	4	1000000212	975
173		Spot	1	Image 1	4	1000000213	976
184		Spot	1	Image 1	4	1000000214	977
159		Spot	1	Image 1	4	1000000215	978
166		Spot	1	Image 1	4	1000000216	979
157		Spot	1	Image 1	4	1000000217	980
159		Spot	1	Image 1	4	1000000218	981
155		Spot	1	Image 1	4	1000000219	982
161		Spot	1	Image 1	4	1000000244	983
174		Spot	1	Image 1	4	1000000220	984
171		Spot	1	Image 1	4	1000000221	985
155		Spot	1	Image 1	4	1000000222	986
172		Spot	1	Image 1	4	1000000223	987
160		Spot	1	Image 1	4	1000000224	988
160		Spot	1	Image 1	4	1000000225	989
164		Spot	1	Image 1	4	1000000155	990
157		Spot	1	Image 1	4	1000000226	991
174		Spot	1	Image 1	4	1000000230	992
148		Spot	1	Image 1	4	1000000229	993
152		Spot	1	Image 1	4	1000000227	994
153		Spot	1	Image 1	4	1000000228	995
155		Spot	1	Image 1	4	1000000232	996
152		Spot	1	Image 1	4	1000000231	997
171		Spot	1	Image 1	4	1000000233	998
149		Spot	1	Image 1	4	1000000234	999
139		Spot	1	Image 1	4	1000000235	1000
146		Spot	1	Image 1	4	1000000236	1001
152		Spot	1	Image 1	4	1000000237	1002
168		Spot	1	Image 1	4	1000000238	1003
143		Spot	1	Image 1	4	1000000239	1004
153		Spot	1	Image 1	5	1000000000	1005
166		Spot	1	Image 1	5	1000000001	1006
153		Spot	1	Image 1	5	1000000002	1007
159		Spot	1	Image 1	5	1000000003	1008
161		Spot	1	Image 1	5	1000000004	1009
158		Spot	1	Image 1	5	1000000005	1010
159		Spot	1	Image 1	5	1000000006	1011
153		Spot	1	Image 1	5	1000000007	1012
157		Spot	1	Image 1	5	1000000008	1013
174		Spot	1	Image 1	5	1000000009	1014
157		Spot	1	Image 1	5	1000000010	1015
166		Spot	1	Image 1	5	1000000011	1016
168		Spot	1	Image 1	5	1000000012	1017
162		Spot	1	Image 1	5	1000000013	1018
174		Spot	1	Image 1	5	1000000014	1019
163		Spot	1	Image 1	5	1000000015	1020
165		Spot	1	Image 1	5	1000000016	1021
169		Spot	1	Image 1	5	1000000017	1022
164		Spot	1	Image 1	5	1000000018	1023
175		Spot	1	Image 1	5	1000000019	1024
168		Spot	1	Image 1	5	1000000022	1025
165		Spot	1	Image 1	5	1000000021	1026
171		Spot	1	Image 1	5	1000000020	1027
152		Spot	1	Image 1	5	1000000246	1028
169		Spot	1	Image 1	5	1000000023	1029
159		Spot	1	Image 1	5	1000000024	1030
183		Spot	1	Image 1	5	1000000025	1031
177		Spot	1	Image 1	5	1000000026	1032
167		Spot	1	Image 1	5	1000000027	1033
169		Spot	1	Image 1	5	1000000028	1034
154		Spot	1	Image 1	5	1000000240	1035
167		Spot	1	Image 1	5	1000000029	1036
159		Spot	1	Image 1	5	1000000030	1037
162		Spot	1	Image 1	5	1000000032	1038
166		Spot	1	Image 1	5	1000000031	1039
159		Spot	1	Image 1	5	1000000033	1040
159		Spot	1	Image 1	5	1000000245	1041
167		Spot	1	Image 1	5	1000000034	1042
168		Spot	1	Image 1	5	1000000035	1043
176		Spot	1	Image 1	5	1000000037	1044
164		Spot	1	Image 1	5	1000000036	1045
160		Spot	1	Image 1	5	1000000038	1046
157		Spot	1	Image 1	5	1000000039	1047
164		Spot	1	Image 1	5	1000000040	1048
154		Spot	1	Image 1	5	1000000041	1049
160		Spot	1	Image 1	5	1000000042	1050
153		Spot	1	Image 1	5	1000000043	1051
154		Spot	1	Image 1	5	1000000044	1052
149		Spot	1	Image 1	5	1000000046	1053
156		Spot	1	Image 1	5	1000000045	1054
172		Spot	1	Image 1	5	1000000047	1055
170		Spot	1	Image 1	5	1000000048	1057
155		Spot	1	Image 1	5	1000000049	1058
161		Spot	1	Image 1	5	1000000050	1060
152		Spot	1	Image 1	5	1000000051	1061
165		Spot	1	Image 1	5	1000000053	1062
163		Spot	1	Image 1	5	1000000052	1063
165		Spot	1	Image 1	5	1000000055	1064
160		Spot	1	Image 1	5	1000000054	1065
163		Spot	1	Image 1	5	1000000056	1066
149		Spot	1	Image 1	5	1000000057	1067
158		Spot	1	Image 1	5	1000000058	1068
156		Spot	1	Image 1	5	1000000059	1069
167		Spot	1	Image 1	5	1000000060	1070
153		Spot	1	Image 1	5	1000000061	1071
155		Spot	1	Image 1	5	1000000062	1072
163		Spot	1	Image 1	5	1000000063	1074
154		Spot	1	Image 1	5	1000000064	1075
165		Spot	1	Image 1	5	1000000065	1076
175		Spot	1	Image 1	5	1000000066	1077
166		Spot	1	Image 1	5	1000000067	1078
176		Spot	1	Image 1	5	1000000068	1079
165		Spot	1	Image 1	5	1000000069	1080
166		Spot	1	Image 1	5	1000000070	1081
165		Spot	1	Image 1	5	1000000071	1082
163		Spot	1	Image 1	5	1000000072	1083
175		Spot	1	Image 1	5	1000000073	1084
156		Spot	1	Image 1	5	1000000074	1085
175		Spot	1	Image 1	5	1000000075	1086
163		Spot	1	Image 1	5	1000000077	1087
168		Spot	1	Image 1	5	1000000076	1088
167		Spot	1	Image 1	5	1000000078	1089
160		Spot	1	Image 1	5	1000000079	1090
165		Spot	1	Image 1	5	1000000080	1091
164		Spot	1	Image 1	5	1000000081	1093
177		Spot	1	Image 1	5	1000000082	1094
168		Spot	1	Image 1	5	1000000084	1095
161		Spot	1	Image 1	5	1000000083	1096
176		Spot	1	Image 1	5	1000000085	1097
184		Spot	1	Image 1	5	1000000086	1098
168		Spot	1	Image 1	5	1000000087	1099
173		Spot	1	Image 1	5	1000000088	1100
176		Spot	1	Image 1	5	1000000089	1101
159		Spot	1	Image 1	5	1000000091	1102
163		Spot	1	Image 1	5	1000000090	1103
164		Spot	1	Image 1	5	1000000092	1104
157		Spot	1	Image 1	5	1000000093	1105
177		Spot	1	Image 1	5	1000000094	1106
168		Spot	1	Image 1	5	1000000095	1107
162		Spot	1	Image 1	5	1000000096	1109
146		Spot	1	Image 1	5	1000000097	1110
156		Spot	1	Image 1	5	1000000098	1111
154		Spot	1	Image 1	5	1000000099	1112
150		Spot	1	Image 1	5	1000000100	1113
167		Spot	1	Image 1	5	1000000101	1114
158		Spot	1	Image 1	5	1000000102	1115
164		Spot	1	Image 1	5	1000000103	1116
182		Spot	1	Image 1	5	1000000104	1117
154		Spot	1	Image 1	5	1000000105	1118
162		Spot	1	Image 1	5	1000000106	1119
162		Spot	1	Image 1	5	1000000107	1120
179		Spot	1	Image 1	5	1000000108	1121
159		Spot	1	Image 1	5	1000000109	1123
166		Spot	1	Image 1	5	1000000110	1124
151		Spot	1	Image 1	5	1000000111	1125
159		Spot	1	Image 1	5	1000000112	1126
150		Spot	1	Image 1	5	1000000242	1127
159		Spot	1	Image 1	5	1000000113	1128
152		Spot	1	Image 1	5	1000000114	1129
174		Spot	1	Image 1	5	1000000115	1130
153		Spot	1	Image 1	5	1000000116	1131
165		Spot	1	Image 1	5	1000000117	1132
155		Spot	1	Image 1	5	1000000118	1133
159		Spot	1	Image 1	5	1000000119	1134
170		Spot	1	Image 1	5	1000000120	1135
162		Spot	1	Image 1	5	1000000121	1136
160		Spot	1	Image 1	5	1000000122	1137
158		Spot	1	Image 1	5	1000000123	1138
153		Spot	1	Image 1	5	1000000124	1139
159		Spot	1	Image 1	5	1000000125	1140
172		Spot	1	Image 1	5	1000000126	1141
148		Spot	1	Image 1	5	1000000128	1142
148		Spot	1	Image 1	5	1000000127	1143
163		Spot	1	Image 1	5	1000000129	1144
163		Spot	1	Image 1	5	1000000130	1145
152		Spot	1	Image 1	5	1000000131	1146
149		Spot	1	Image 1	5	1000000132	1147
156		Spot	1	Image 1	5	1000000133	1148
163		Spot	1	Image 1	5	1000000134	1149
152		Spot	1	Image 1	5	1000000135	1150
160		Spot	1	Image 1	5	1000000136	1151
162		Spot	1	Image 1	5	1000000137	1152
158		Spot	1	Image 1	5	1000000138	1153
159		Spot	1	Image 1	5	1000000139	1154
160		Spot	1	Image 1	5	1000000140	1155
149		Spot	1	Image 1	5	1000000142	1156
163		Spot	1	Image 1	5	1000000141	1157
149		Spot	1	Image 1	5	1000000143	1158
157		Spot	1	Image 1	5	1000000243	1159
154		Spot	1	Image 1	5	1000000144	1160
160		Spot	1	Image 1	5	1000000145	1161
177		Spot	1	Image 1	5	1000000146	1162
150		Spot	1	Image 1	5	1000000147	1163
162		Spot	1	Image 1	5	1000000148	1164
156		Spot	1	Image 1	5	1000000149	1165
149		Spot	1	Image 1	5	1000000150	1166
153		Spot	1	Image 1	5	1000000151	1169
152		Spot	1	Image 1	5	1000000152	1170
163		Spot	1	Image 1	5	1000000153	1171
151		Spot	1	Image 1	5	1000000154	1172
162		Spot	1	Image 1	5	1000000156	1173
156		Spot	1	Image 1	5	1000000157	1174
158		Spot	1	Image 1	5	1000000158	1175
159		Spot	1	Image 1	5	1000000159	1176
153		Spot	1	Image 1	5	1000000160	1177
156		Spot	1	Image 1	5	1000000162	1178
163		Spot	1	Image 1	5	1000000161	1179
155		Spot	1	Image 1	5	1000000163	1180
159		Spot	1	Image 1	5	1000000164	1181
162		Spot	1	Image 1	5	1000000165	1182
175		Spot	1	Image 1	5	1000000166	1183
159		Spot	1	Image 1	5	1000000168	1184
165		Spot	1	Image 1	5	1000000167	1185
165		Spot	1	Image 1	5	1000000169	1186
161		Spot	1	Image 1	5	1000000170	1187
154		Spot	1	Image 1	5	1000000171	1188
151		Spot	1	Image 1	5	1000000172	1189
147		Spot	1	Image 1	5	1000000173	1190
150		Spot	1	Image 1	5	1000000174	1191
158		Spot	1	Image 1	5	1000000175	1192
165		Spot	1	Image 1	5	1000000176	1193
153		Spot	1	Image 1	5	1000000178	1194
157		Spot	1	Image 1	5	1000000177	1195
166		Spot	1	Image 1	5	1000000179	1196
177		Spot	1	Image 1	5	1000000180	1197
175		Spot	1	Image 1	5	1000000181	1198
176		Spot	1	Image 1	5	1000000182	1199
158		Spot	1	Image 1	5	1000000183	1200
149		Spot	1	Image 1	5	1000000184	1201
176		Spot	1	Image 1	5	1000000185	1202
157		Spot	1	Image 1	5	1000000186	1203
160		Spot	1	Image 1	5	1000000187	1204
154		Spot	1	Image 1	5	1000000188	1205
157		Spot	1	Image 1	5	1000000189	1206
147		Spot	1	Image 1	5	1000000190	1207
148		Spot	1	Image 1	5	1000000191	1208
168		Spot	1	Image 1	5	1000000193	1209
154		Spot	1	Image 1	5	1000000192	1210
163		Spot	1	Image 1	5	1000000194	1211
152		Spot	1	Image 1	5	1000000195	1213
156		Spot	1	Image 1	5	1000000196	1214
162		Spot	1	Image 1	5	1000000197	1215
149		Spot	1	Image 1	5	1000000199	1216
160		Spot	1	Image 1	5	1000000241	1217
159		Spot	1	Image 1	5	1000000198	1218
155		Spot	1	Image 1	5	1000000200	1219
155		Spot	1	Image 1	5	1000000202	1220
163		Spot	1	Image 1	5	1000000201	1221
150		Spot	1	Image 1	5	1000000203	1222
157		Spot	1	Image 1	5	1000000205	1223
154		Spot	1	Image 1	5	1000000206	1224
155		Spot	1	Image 1	5	1000000207	1225
168		Spot	1	Image 1	5	1000000208	1226
146		Spot	1	Image 1	5	1000000209	1227
152		Spot	1	Image 1	5	1000000211	1228
160		Spot	1	Image 1	5	1000000210	1229
164		Spot	1	Image 1	5	1000000213	1230
154		Spot	1	Image 1	5	1000000212	1231
150		Spot	1	Image 1	5	1000000214	1232
158		Spot	1	Image 1	5	1000000215	1233
156		Spot	1	Image 1	5	1000000216	1234
163		Spot	1	Image 1	5	1000000217	1235
157		Spot	1	Image 1	5	1000000218	1236
155		Spot	1	Image 1	5	1000000219	1237
158		Spot	1	Image 1	5	1000000244	1238
159		Spot	1	Image 1	5	1000000220	1239
157		Spot	1	Image 1	5	1000000221	1240
155		Spot	1	Image 1	5	1000000222	1241
148		Spot	1	Image 1	5	1000000223	1242
161		Spot	1	Image 1	5	1000000224	1243
146		Spot	1	Image 1	5	1000000225	1244
145		Spot	1	Image 1	5	1000000155	1245
152		Spot	1	Image 1	5	1000000229	1246
153		Spot	1	Image 1	5	1000000226	1247
158		Spot	1	Image 1	5	1000000230	1248
156		Spot	1	Image 1	5	1000000227	1249
146		Spot	1	Image 1	5	1000000228	1250
145		Spot	1	Image 1	5	1000000232	1251
146		Spot	1	Image 1	5	1000000231	1252
148		Spot	1	Image 1	5	1000000233	1253
157		Spot	1	Image 1	5	1000000234	1254
145		Spot	1	Image 1	5	1000000235	1255
156		Spot	1	Image 1	5	1000000236	1256
140		Spot	1	Image 1	5	1000000237	1257
159		Spot	1	Image 1	5	1000000238	1258
160		Spot	1	Image 1	5	1000000239	1259
157		Spot	1	Image 1	6	1000000000	1260
161		Spot	1	Image 1	6	1000000001	1261
160		Spot	1	Image 1	6	1000000002	1262
156		Spot	1	Image 1	6	1000000003	1263
159		Spot	1	Image 1	6	1000000004	1264
150		Spot	1	Image 1	6	1000000005	1265
152		Spot	1	Image 1	6	1000000006	1266
159		Spot	1	Image 1	6	1000000007	1267
161		Spot	1	Image 1	6	1000000008	1268
166		Spot	1	Image 1	6	1000000009	1269
156		Spot	1	Image 1	6	1000000010	1270
169		Spot	1	Image 1	6	1000000012	1271
155		Spot	1	Image 1	6	1000000013	1272
172		Spot	1	Image 1	6	1000000014	1273
157		Spot	1	Image 1	6	1000000015	1274
170		Spot	1	Image 1	6	1000000016	1275
165		Spot	1	Image 1	6	1000000017	1276
158		Spot	1	Image 1	6	1000000018	1277
158		Spot	1	Image 1	6	1000000019	1278
163		Spot	1	Image 1	6	1000000022	1279
162		Spot	1	Image 1	6	1000000021	1280
177		Spot	1	Image 1	6	1000000020	1281
155		Spot	1	Image 1	6	1000000246	1282
161		Spot	1	Image 1	6	1000000023	1283
151		Spot	1	Image 1	6	1000000024	1284
167		Spot	1	Image 1	6	1000000025	1285
160		Spot	1	Image 1	6	1000000026	1286
183		Spot	1	Image 1	6	1000000027	1287
164		Spot	1	Image 1	6	1000000028	1288
153		Spot	1	Image 1	6	1000000240	1289
164		Spot	1	Image 1	6	1000000029	1290
152		Spot	1	Image 1	6	1000000030	1291
169		Spot	1	Image 1	6	1000000031	1292
159		Spot	1	Image 1	6	1000000032	1293
158		Spot	1	Image 1	6	1000000033	1294
167		Spot	1	Image 1	6	1000000245	1295
165		Spot	1	Image 1	6	1000000034	1296
153		Spot	1	Image 1	6	1000000035	1297
153		Spot	1	Image 1	6	1000000037	1298
156		Spot	1	Image 1	6	1000000036	1299
155		Spot	1	Image 1	6	1000000038	1300
155		Spot	1	Image 1	6	1000000039	1301
174		Spot	1	Image 1	6	1000000040	1302
154		Spot	1	Image 1	6	1000000041	1303
154		Spot	1	Image 1	6	1000000042	1304
157		Spot	1	Image 1	6	1000000043	1305
155		Spot	1	Image 1	6	1000000044	1306
145		Spot	1	Image 1	6	1000000046	1307
152		Spot	1	Image 1	6	1000000045	1308
162		Spot	1	Image 1	6	1000000047	1309
155		Spot	1	Image 1	6	1000000048	1311
151		Spot	1	Image 1	6	1000000049	1312
150		Spot	1	Image 1	6	1000000050	1314
162		Spot	1	Image 1	6	1000000051	1315
157		Spot	1	Image 1	6	1000000052	1316
157		Spot	1	Image 1	6	1000000055	1317
163		Spot	1	Image 1	6	1000000054	1318
150		Spot	1	Image 1	6	1000000056	1319
151		Spot	1	Image 1	6	1000000057	1320
152		Spot	1	Image 1	6	1000000058	1321
162		Spot	1	Image 1	6	1000000059	1322
151		Spot	1	Image 1	6	1000000060	1323
154		Spot	1	Image 1	6	1000000061	1324
158		Spot	1	Image 1	6	1000000062	1325
159		Spot	1	Image 1	6	1000000063	1327
153		Spot	1	Image 1	6	1000000064	1328
162		Spot	1	Image 1	6	1000000065	1329
157		Spot	1	Image 1	6	1000000066	1330
155		Spot	1	Image 1	6	1000000067	1331
164		Spot	1	Image 1	6	1000000068	1332
161		Spot	1	Image 1	6	1000000069	1333
158		Spot	1	Image 1	6	1000000070	1334
159		Spot	1	Image 1	6	1000000071	1335
151		Spot	1	Image 1	6	1000000072	1336
188		Spot	1	Image 1	6	1000000073	1337
161		Spot	1	Image 1	6	1000000074	1338
163		Spot	1	Image 1	6	1000000075	1339
165		Spot	1	Image 1	6	1000000076	1340
167		Spot	1	Image 1	6	1000000077	1341
163		Spot	1	Image 1	6	1000000078	1342
157		Spot	1	Image 1	6	1000000079	1343
161		Spot	1	Image 1	6	1000000080	1344
164		Spot	1	Image 1	6	1000000081	1345
164		Spot	1	Image 1	6	1000000082	1347
168		Spot	1	Image 1	6	1000000084	1348
169		Spot	1	Image 1	6	1000000083	1349
185		Spot	1	Image 1	6	1000000085	1350
172		Spot	1	Image 1	6	1000000086	1351
171		Spot	1	Image 1	6	1000000087	1352
167		Spot	1	Image 1	6	1000000088	1353
155		Spot	1	Image 1	6	1000000089	1354
154		Spot	1	Image 1	6	1000000091	1355
160		Spot	1	Image 1	6	1000000090	1356
153		Spot	1	Image 1	6	1000000092	1357
173		Spot	1	Image 1	6	1000000093	1358
158		Spot	1	Image 1	6	1000000094	1359
157		Spot	1	Image 1	6	1000000095	1360
156		Spot	1	Image 1	6	1000000096	1362
151		Spot	1	Image 1	6	1000000097	1363
152		Spot	1	Image 1	6	1000000098	1364
143		Spot	1	Image 1	6	1000000099	1365
148		Spot	1	Image 1	6	1000000100	1366
152		Spot	1	Image 1	6	1000000101	1367
159		Spot	1	Image 1	6	1000000102	1368
165		Spot	1	Image 1	6	1000000103	1369
162		Spot	1	Image 1	6	1000000104	1370
149		Spot	1	Image 1	6	1000000105	1371
154		Spot	1	Image 1	6	1000000107	1372
161		Spot	1	Image 1	6	1000000106	1373
179		Spot	1	Image 1	6	1000000108	1374
154		Spot	1	Image 1	6	1000000109	1377
151		Spot	1	Image 1	6	1000000110	1378
152		Spot	1	Image 1	6	1000000111	1379
169		Spot	1	Image 1	6	1000000112	1380
152		Spot	1	Image 1	6	1000000242	1381
154		Spot	1	Image 1	6	1000000113	1382
146		Spot	1	Image 1	6	1000000114	1383
157		Spot	1	Image 1	6	1000000115	1384
158		Spot	1	Image 1	6	1000000116	1385
168		Spot	1	Image 1	6	1000000117	1386
150		Spot	1	Image 1	6	1000000118	1387
159		Spot	1	Image 1	6	1000000119	1388
162		Spot	1	Image 1	6	1000000120	1389
164		Spot	1	Image 1	6	1000000121	1390
145		Spot	1	Image 1	6	1000000122	1391
156		Spot	1	Image 1	6	1000000123	1392
146		Spot	1	Image 1	6	1000000124	1393
153		Spot	1	Image 1	6	1000000125	1394
151		Spot	1	Image 1	6	1000000126	1395
151		Spot	1	Image 1	6	1000000127	1396
143		Spot	1	Image 1	6	1000000128	1397
161		Spot	1	Image 1	6	1000000129	1398
154		Spot	1	Image 1	6	1000000130	1399
148		Spot	1	Image 1	6	1000000131	1400
151		Spot	1	Image 1	6	1000000132	1401
155		Spot	1	Image 1	6	1000000133	1402
166		Spot	1	Image 1	6	1000000134	1403
143		Spot	1	Image 1	6	1000000135	1404
150		Spot	1	Image 1	6	1000000136	1405
158		Spot	1	Image 1	6	1000000137	1406
156		Spot	1	Image 1	6	1000000138	1407
151		Spot	1	Image 1	6	1000000139	1408
159		Spot	1	Image 1	6	1000000140	1409
147		Spot	1	Image 1	6	1000000142	1410
158		Spot	1	Image 1	6	1000000141	1411
142		Spot	1	Image 1	6	1000000143	1412
157		Spot	1	Image 1	6	1000000144	1413
153		Spot	1	Image 1	6	1000000243	1414
150		Spot	1	Image 1	6	1000000145	1415
161		Spot	1	Image 1	6	1000000146	1416
144		Spot	1	Image 1	6	1000000147	1417
151		Spot	1	Image 1	6	1000000148	1418
156		Spot	1	Image 1	6	1000000149	1419
154		Spot	1	Image 1	6	1000000150	1420
153		Spot	1	Image 1	6	1000000151	1423
143		Spot	1	Image 1	6	1000000152	1424
144		Spot	1	Image 1	6	1000000153	1425
155		Spot	1	Image 1	6	1000000247	1426
160		Spot	1	Image 1	6	1000000154	1427
145		Spot	1	Image 1	6	1000000229	1428
155		Spot	1	Image 1	6	1000000156	1429
156		Spot	1	Image 1	6	1000000157	1430
153		Spot	1	Image 1	6	1000000158	1431
159		Spot	1	Image 1	6	1000000159	1432
153		Spot	1	Image 1	6	1000000160	1433
158		Spot	1	Image 1	6	1000000162	1434
161		Spot	1	Image 1	6	1000000161	1435
164		Spot	1	Image 1	6	1000000163	1436
160		Spot	1	Image 1	6	1000000164	1437
158		Spot	1	Image 1	6	1000000165	1438
192		Spot	1	Image 1	6	1000000166	1439
148		Spot	1	Image 1	6	1000000168	1440
162		Spot	1	Image 1	6	1000000167	1441
157		Spot	1	Image 1	6	1000000170	1442
154		Spot	1	Image 1	6	1000000169	1443
161		Spot	1	Image 1	6	1000000171	1444
155		Spot	1	Image 1	6	1000000172	1445
147		Spot	1	Image 1	6	1000000173	1446
152		Spot	1	Image 1	6	1000000174	1447
151		Spot	1	Image 1	6	1000000175	1448
170		Spot	1	Image 1	6	1000000176	1449
160		Spot	1	Image 1	6	1000000178	1450
163		Spot	1	Image 1	6	1000000177	1451
153		Spot	1	Image 1	6	1000000179	1452
156		Spot	1	Image 1	6	1000000180	1453
149		Spot	1	Image 1	6	1000000181	1454
152		Spot	1	Image 1	6	1000000182	1455
149		Spot	1	Image 1	6	1000000183	1456
153		Spot	1	Image 1	6	1000000184	1457
171		Spot	1	Image 1	6	1000000185	1458
156		Spot	1	Image 1	6	1000000186	1459
149		Spot	1	Image 1	6	1000000187	1460
151		Spot	1	Image 1	6	1000000188	1461
154		Spot	1	Image 1	6	1000000189	1462
143		Spot	1	Image 1	6	1000000190	1463
154		Spot	1	Image 1	6	1000000191	1464
158		Spot	1	Image 1	6	1000000193	1465
149		Spot	1	Image 1	6	1000000192	1466
153		Spot	1	Image 1	6	1000000194	1467
149		Spot	1	Image 1	6	1000000195	1469
148		Spot	1	Image 1	6	1000000196	1470
151		Spot	1	Image 1	6	1000000197	1471
152		Spot	1	Image 1	6	1000000199	1472
154		Spot	1	Image 1	6	1000000241	1473
161		Spot	1	Image 1	6	1000000198	1474
145		Spot	1	Image 1	6	1000000200	1475
153		Spot	1	Image 1	6	1000000202	1476
148		Spot	1	Image 1	6	1000000203	1477
152		Spot	1	Image 1	6	1000000204	1478
156		Spot	1	Image 1	6	1000000205	1479
150		Spot	1	Image 1	6	1000000206	1480
145		Spot	1	Image 1	6	1000000207	1481
151		Spot	1	Image 1	6	1000000208	1482
144		Spot	1	Image 1	6	1000000209	1483
147		Spot	1	Image 1	6	1000000211	1484
147		Spot	1	Image 1	6	1000000210	1485
150		Spot	1	Image 1	6	1000000212	1486
152		Spot	1	Image 1	6	1000000213	1487
167		Spot	1	Image 1	6	1000000214	1488
146		Spot	1	Image 1	6	1000000215	1489
148		Spot	1	Image 1	6	1000000216	1490
148		Spot	1	Image 1	6	1000000217	1491
151		Spot	1	Image 1	6	1000000218	1492
155		Spot	1	Image 1	6	1000000219	1493
152		Spot	1	Image 1	6	1000000244	1494
158		Spot	1	Image 1	6	1000000220	1495
156		Spot	1	Image 1	6	1000000221	1496
155		Spot	1	Image 1	6	1000000222	1497
151		Spot	1	Image 1	6	1000000223	1498
161		Spot	1	Image 1	6	1000000224	1499
157		Spot	1	Image 1	6	1000000225	1500
146		Spot	1	Image 1	6	1000000155	1501
147		Spot	1	Image 1	6	1000000230	1502
150		Spot	1	Image 1	6	1000000226	1503
143		Spot	1	Image 1	6	1000000227	1504
139		Spot	1	Image 1	6	1000000228	1505
143		Spot	1	Image 1	6	1000000232	1506
142		Spot	1	Image 1	6	1000000231	1507
144		Spot	1	Image 1	6	1000000233	1508
171		Spot	1	Image 1	6	1000000234	1509
147		Spot	1	Image 1	6	1000000235	1510
147		Spot	1	Image 1	6	1000000236	1511
140		Spot	1	Image 1	6	1000000237	1512
142		Spot	1	Image 1	6	1000000238	1513
150		Spot	1	Image 1	6	1000000239	1514
150		Spot	1	Image 1	7	1000000000	1515
158		Spot	1	Image 1	7	1000000001	1516
152		Spot	1	Image 1	7	1000000002	1517
146		Spot	1	Image 1	7	1000000003	1518
165		Spot	1	Image 1	7	1000000004	1519
151		Spot	1	Image 1	7	1000000005	1520
155		Spot	1	Image 1	7	1000000006	1521
154		Spot	1	Image 1	7	1000000007	1522
163		Spot	1	Image 1	7	1000000008	1523
164		Spot	1	Image 1	7	1000000009	1524
146		Spot	1	Image 1	7	1000000010	1525
153		Spot	1	Image 1	7	1000000011	1526
164		Spot	1	Image 1	7	1000000012	1527
150		Spot	1	Image 1	7	1000000013	1528
157		Spot	1	Image 1	7	1000000014	1529
155		Spot	1	Image 1	7	1000000015	1530
160		Spot	1	Image 1	7	1000000016	1531
158		Spot	1	Image 1	7	1000000017	1532
183		Spot	1	Image 1	7	1000000018	1533
157		Spot	1	Image 1	7	1000000019	1534
153		Spot	1	Image 1	7	1000000021	1535
163		Spot	1	Image 1	7	1000000022	1536
161		Spot	1	Image 1	7	1000000020	1537
152		Spot	1	Image 1	7	1000000248	1538
163		Spot	1	Image 1	7	1000000023	1539
149		Spot	1	Image 1	7	1000000246	1540
154		Spot	1	Image 1	7	1000000024	1542
173		Spot	1	Image 1	7	1000000025	1543
170		Spot	1	Image 1	7	1000000026	1544
162		Spot	1	Image 1	7	1000000027	1545
154		Spot	1	Image 1	7	1000000028	1546
152		Spot	1	Image 1	7	1000000240	1547
176		Spot	1	Image 1	7	1000000029	1548
153		Spot	1	Image 1	7	1000000030	1549
156		Spot	1	Image 1	7	1000000031	1550
163		Spot	1	Image 1	7	1000000032	1551
154		Spot	1	Image 1	7	1000000033	1552
150		Spot	1	Image 1	7	1000000245	1553
158		Spot	1	Image 1	7	1000000034	1554
149		Spot	1	Image 1	7	1000000035	1555
149		Spot	1	Image 1	7	1000000036	1556
153		Spot	1	Image 1	7	1000000037	1557
156		Spot	1	Image 1	7	1000000038	1558
151		Spot	1	Image 1	7	1000000039	1559
153		Spot	1	Image 1	7	1000000040	1560
158		Spot	1	Image 1	7	1000000041	1561
146		Spot	1	Image 1	7	1000000042	1562
151		Spot	1	Image 1	7	1000000043	1563
155		Spot	1	Image 1	7	1000000044	1564
166		Spot	1	Image 1	7	1000000046	1565
148		Spot	1	Image 1	7	1000000045	1566
165		Spot	1	Image 1	7	1000000047	1567
147		Spot	1	Image 1	7	1000000049	1569
160		Spot	1	Image 1	7	1000000048	1570
146		Spot	1	Image 1	7	1000000050	1572
150		Spot	1	Image 1	7	1000000051	1573
159		Spot	1	Image 1	7	1000000052	1574
147		Spot	1	Image 1	7	1000000055	1575
159		Spot	1	Image 1	7	1000000054	1576
158		Spot	1	Image 1	7	1000000056	1577
143		Spot	1	Image 1	7	1000000057	1578
158		Spot	1	Image 1	7	1000000058	1579
159		Spot	1	Image 1	7	1000000059	1580
151		Spot	1	Image 1	7	1000000060	1581
154		Spot	1	Image 1	7	1000000061	1582
156		Spot	1	Image 1	7	1000000062	1583
157		Spot	1	Image 1	7	1000000063	1585
160		Spot	1	Image 1	7	1000000064	1586
159		Spot	1	Image 1	7	1000000065	1587
160		Spot	1	Image 1	7	1000000066	1588
152		Spot	1	Image 1	7	1000000067	1589
160		Spot	1	Image 1	7	1000000068	1590
160		Spot	1	Image 1	7	1000000104	1591
158		Spot	1	Image 1	7	1000000069	1592
157		Spot	1	Image 1	7	1000000070	1593
151		Spot	1	Image 1	7	1000000072	1594
156		Spot	1	Image 1	7	1000000071	1595
175		Spot	1	Image 1	7	1000000073	1596
153		Spot	1	Image 1	7	1000000074	1597
157		Spot	1	Image 1	7	1000000075	1598
159		Spot	1	Image 1	7	1000000076	1599
161		Spot	1	Image 1	7	1000000077	1600
162		Spot	1	Image 1	7	1000000078	1601
149		Spot	1	Image 1	7	1000000079	1602
161		Spot	1	Image 1	7	1000000080	1603
159		Spot	1	Image 1	7	1000000081	1604
160		Spot	1	Image 1	7	1000000083	1605
168		Spot	1	Image 1	7	1000000082	1606
161		Spot	1	Image 1	7	1000000084	1607
172		Spot	1	Image 1	7	1000000085	1608
155		Spot	1	Image 1	7	1000000086	1609
164		Spot	1	Image 1	7	1000000087	1610
167		Spot	1	Image 1	7	1000000088	1611
166		Spot	1	Image 1	7	1000000089	1612
161		Spot	1	Image 1	7	1000000090	1613
154		Spot	1	Image 1	7	1000000091	1614
168		Spot	1	Image 1	7	1000000092	1615
167		Spot	1	Image 1	7	1000000093	1616
157		Spot	1	Image 1	7	1000000094	1617
158		Spot	1	Image 1	7	1000000095	1618
155		Spot	1	Image 1	7	1000000096	1620
143		Spot	1	Image 1	7	1000000097	1621
147		Spot	1	Image 1	7	1000000099	1622
152		Spot	1	Image 1	7	1000000100	1623
151		Spot	1	Image 1	7	1000000101	1624
152		Spot	1	Image 1	7	1000000102	1625
158		Spot	1	Image 1	7	1000000103	1626
154		Spot	1	Image 1	7	1000000105	1627
147		Spot	1	Image 1	7	1000000107	1628
155		Spot	1	Image 1	7	1000000106	1629
171		Spot	1	Image 1	7	1000000108	1630
150		Spot	1	Image 1	7	1000000109	1632
149		Spot	1	Image 1	7	1000000110	1633
146		Spot	1	Image 1	7	1000000111	1634
164		Spot	1	Image 1	7	1000000112	1635
158		Spot	1	Image 1	7	1000000242	1636
150		Spot	1	Image 1	7	1000000113	1637
146		Spot	1	Image 1	7	1000000114	1638
158		Spot	1	Image 1	7	1000000115	1639
155		Spot	1	Image 1	7	1000000116	1640
149		Spot	1	Image 1	7	1000000117	1641
144		Spot	1	Image 1	7	1000000118	1642
151		Spot	1	Image 1	7	1000000119	1643
165		Spot	1	Image 1	7	1000000120	1644
159		Spot	1	Image 1	7	1000000121	1645
147		Spot	1	Image 1	7	1000000122	1646
167		Spot	1	Image 1	7	1000000123	1647
139		Spot	1	Image 1	7	1000000124	1648
155		Spot	1	Image 1	7	1000000125	1649
146		Spot	1	Image 1	7	1000000127	1650
147		Spot	1	Image 1	7	1000000126	1651
142		Spot	1	Image 1	7	1000000128	1652
162		Spot	1	Image 1	7	1000000129	1653
149		Spot	1	Image 1	7	1000000130	1654
152		Spot	1	Image 1	7	1000000131	1655
168		Spot	1	Image 1	7	1000000133	1656
144		Spot	1	Image 1	7	1000000134	1657
141		Spot	1	Image 1	7	1000000135	1658
147		Spot	1	Image 1	7	1000000136	1659
150		Spot	1	Image 1	7	1000000137	1660
149		Spot	1	Image 1	7	1000000141	1661
147		Spot	1	Image 1	7	1000000138	1662
148		Spot	1	Image 1	7	1000000139	1663
146		Spot	1	Image 1	7	1000000140	1664
141		Spot	1	Image 1	7	1000000142	1665
144		Spot	1	Image 1	7	1000000143	1666
154		Spot	1	Image 1	7	1000000144	1667
141		Spot	1	Image 1	7	1000000243	1668
149		Spot	1	Image 1	7	1000000145	1669
156		Spot	1	Image 1	7	1000000146	1670
155		Spot	1	Image 1	7	1000000147	1671
146		Spot	1	Image 1	7	1000000148	1672
149		Spot	1	Image 1	7	1000000149	1673
144		Spot	1	Image 1	7	1000000150	1674
137		Spot	1	Image 1	7	1000000151	1677
142		Spot	1	Image 1	7	1000000152	1678
149		Spot	1	Image 1	7	1000000153	1679
139		Spot	1	Image 1	7	1000000247	1680
144		Spot	1	Image 1	7	1000000229	1681
151		Spot	1	Image 1	7	1000000154	1682
148		Spot	1	Image 1	7	1000000156	1683
159		Spot	1	Image 1	7	1000000157	1684
158		Spot	1	Image 1	7	1000000158	1685
165		Spot	1	Image 1	7	1000000159	1686
157		Spot	1	Image 1	7	1000000160	1687
152		Spot	1	Image 1	7	1000000162	1688
153		Spot	1	Image 1	7	1000000161	1689
150		Spot	1	Image 1	7	1000000163	1690
157		Spot	1	Image 1	7	1000000164	1691
145		Spot	1	Image 1	7	1000000165	1692
185		Spot	1	Image 1	7	1000000166	1693
154		Spot	1	Image 1	7	1000000168	1694
157		Spot	1	Image 1	7	1000000167	1695
150		Spot	1	Image 1	7	1000000170	1696
150		Spot	1	Image 1	7	1000000169	1697
147		Spot	1	Image 1	7	1000000171	1698
151		Spot	1	Image 1	7	1000000172	1699
149		Spot	1	Image 1	7	1000000173	1700
146		Spot	1	Image 1	7	1000000174	1701
159		Spot	1	Image 1	7	1000000175	1702
165		Spot	1	Image 1	7	1000000176	1703
145		Spot	1	Image 1	7	1000000178	1704
149		Spot	1	Image 1	7	1000000177	1705
159		Spot	1	Image 1	7	1000000179	1706
152		Spot	1	Image 1	7	1000000180	1707
156		Spot	1	Image 1	7	1000000181	1708
180		Spot	1	Image 1	7	1000000182	1709
148		Spot	1	Image 1	7	1000000183	1710
152		Spot	1	Image 1	7	1000000184	1711
150		Spot	1	Image 1	7	1000000185	1712
154		Spot	1	Image 1	7	1000000249	1713
153		Spot	1	Image 1	7	1000000186	1714
150		Spot	1	Image 1	7	1000000187	1715
148		Spot	1	Image 1	7	1000000188	1716
144		Spot	1	Image 1	7	1000000189	1717
148		Spot	1	Image 1	7	1000000190	1718
144		Spot	1	Image 1	7	1000000191	1719
147		Spot	1	Image 1	7	1000000193	1720
153		Spot	1	Image 1	7	1000000192	1721
150		Spot	1	Image 1	7	1000000194	1722
145		Spot	1	Image 1	7	1000000195	1724
149		Spot	1	Image 1	7	1000000197	1725
151		Spot	1	Image 1	7	1000000241	1726
144		Spot	1	Image 1	7	1000000199	1727
155		Spot	1	Image 1	7	1000000198	1728
148		Spot	1	Image 1	7	1000000200	1729
153		Spot	1	Image 1	7	1000000202	1730
144		Spot	1	Image 1	7	1000000203	1731
147		Spot	1	Image 1	7	1000000205	1732
150		Spot	1	Image 1	7	1000000206	1733
146		Spot	1	Image 1	7	1000000207	1734
152		Spot	1	Image 1	7	1000000208	1735
147		Spot	1	Image 1	7	1000000209	1736
144		Spot	1	Image 1	7	1000000211	1737
150		Spot	1	Image 1	7	1000000210	1738
147		Spot	1	Image 1	7	1000000212	1739
164		Spot	1	Image 1	7	1000000213	1740
160		Spot	1	Image 1	7	1000000214	1741
145		Spot	1	Image 1	7	1000000215	1742
153		Spot	1	Image 1	7	1000000216	1743
148		Spot	1	Image 1	7	1000000217	1744
147		Spot	1	Image 1	7	1000000218	1745
154		Spot	1	Image 1	7	1000000219	1746
150		Spot	1	Image 1	7	1000000244	1747
161		Spot	1	Image 1	7	1000000220	1748
153		Spot	1	Image 1	7	1000000221	1749
145		Spot	1	Image 1	7	1000000222	1750
146		Spot	1	Image 1	7	1000000223	1751
146		Spot	1	Image 1	7	1000000224	1752
147		Spot	1	Image 1	7	1000000225	1753
146		Spot	1	Image 1	7	1000000155	1754
142		Spot	1	Image 1	7	1000000226	1755
142		Spot	1	Image 1	7	1000000227	1756
139		Spot	1	Image 1	7	1000000228	1757
141		Spot	1	Image 1	7	1000000232	1758
141		Spot	1	Image 1	7	1000000231	1759
140		Spot	1	Image 1	7	1000000233	1760
158		Spot	1	Image 1	7	1000000234	1761
137		Spot	1	Image 1	7	1000000235	1762
141		Spot	1	Image 1	7	1000000236	1763
142		Spot	1	Image 1	7	1000000237	1764
144		Spot	1	Image 1	7	1000000238	1765
146		Spot	1	Image 1	7	1000000239	1766
157		Spot	1	Image 1	8	1000000250	1767
156		Spot	1	Image 1	8	1000000000	1768
166		Spot	1	Image 1	8	1000000001	1769
152		Spot	1	Image 1	8	1000000002	1770
156		Spot	1	Image 1	8	1000000003	1771
156		Spot	1	Image 1	8	1000000004	1772
155		Spot	1	Image 1	8	1000000005	1773
160		Spot	1	Image 1	8	1000000006	1774
150		Spot	1	Image 1	8	1000000007	1775
149		Spot	1	Image 1	8	1000000008	1776
161		Spot	1	Image 1	8	1000000009	1777
160		Spot	1	Image 1	8	1000000010	1778
167		Spot	1	Image 1	8	1000000012	1779
158		Spot	1	Image 1	8	1000000011	1780
147		Spot	1	Image 1	8	1000000057	1781
163		Spot	1	Image 1	8	1000000013	1782
168		Spot	1	Image 1	8	1000000014	1783
164		Spot	1	Image 1	8	1000000016	1784
161		Spot	1	Image 1	8	1000000017	1785
167		Spot	1	Image 1	8	1000000018	1786
166		Spot	1	Image 1	8	1000000019	1787
164		Spot	1	Image 1	8	1000000021	1788
157		Spot	1	Image 1	8	1000000022	1789
151		Spot	1	Image 1	8	1000000020	1790
161		Spot	1	Image 1	8	1000000251	1791
160		Spot	1	Image 1	8	1000000023	1792
157		Spot	1	Image 1	8	1000000246	1793
154		Spot	1	Image 1	8	1000000024	1795
171		Spot	1	Image 1	8	1000000025	1796
163		Spot	1	Image 1	8	1000000026	1797
158		Spot	1	Image 1	8	1000000027	1798
153		Spot	1	Image 1	8	1000000028	1799
154		Spot	1	Image 1	8	1000000240	1800
158		Spot	1	Image 1	8	1000000029	1801
162		Spot	1	Image 1	8	1000000030	1802
168		Spot	1	Image 1	8	1000000032	1803
171		Spot	1	Image 1	8	1000000031	1804
158		Spot	1	Image 1	8	1000000033	1805
153		Spot	1	Image 1	8	1000000245	1806
170		Spot	1	Image 1	8	1000000034	1807
155		Spot	1	Image 1	8	1000000035	1808
153		Spot	1	Image 1	8	1000000036	1809
157		Spot	1	Image 1	8	1000000037	1810
161		Spot	1	Image 1	8	1000000038	1811
161		Spot	1	Image 1	8	1000000039	1812
148		Spot	1	Image 1	8	1000000040	1813
159		Spot	1	Image 1	8	1000000041	1814
149		Spot	1	Image 1	8	1000000042	1815
145		Spot	1	Image 1	8	1000000043	1816
160		Spot	1	Image 1	8	1000000044	1817
171		Spot	1	Image 1	8	1000000046	1818
151		Spot	1	Image 1	8	1000000045	1819
164		Spot	1	Image 1	8	1000000047	1820
169		Spot	1	Image 1	8	1000000048	1822
147		Spot	1	Image 1	8	1000000049	1823
153		Spot	1	Image 1	8	1000000050	1825
160		Spot	1	Image 1	8	1000000051	1826
160		Spot	1	Image 1	8	1000000052	1827
159		Spot	1	Image 1	8	1000000053	1828
153		Spot	1	Image 1	8	1000000055	1829
160		Spot	1	Image 1	8	1000000056	1830
158		Spot	1	Image 1	8	1000000054	1831
143		Spot	1	Image 1	8	1000000058	1832
163		Spot	1	Image 1	8	1000000059	1833
153		Spot	1	Image 1	8	1000000060	1834
162		Spot	1	Image 1	8	1000000061	1835
149		Spot	1	Image 1	8	1000000062	1836
157		Spot	1	Image 1	8	1000000063	1838
159		Spot	1	Image 1	8	1000000064	1839
168		Spot	1	Image 1	8	1000000065	1840
161		Spot	1	Image 1	8	1000000066	1841
154		Spot	1	Image 1	8	1000000067	1842
152		Spot	1	Image 1	8	1000000068	1843
161		Spot	1	Image 1	8	1000000104	1844
162		Spot	1	Image 1	8	1000000069	1845
150		Spot	1	Image 1	8	1000000070	1846
160		Spot	1	Image 1	8	1000000071	1847
158		Spot	1	Image 1	8	1000000072	1848
153		Spot	1	Image 1	8	1000000073	1849
170		Spot	1	Image 1	8	1000000074	1850
164		Spot	1	Image 1	8	1000000075	1851
171		Spot	1	Image 1	8	1000000076	1852
175		Spot	1	Image 1	8	1000000077	1853
179		Spot	1	Image 1	8	1000000078	1854
157		Spot	1	Image 1	8	1000000079	1855
159		Spot	1	Image 1	8	1000000080	1856
158		Spot	1	Image 1	8	1000000081	1857
180		Spot	1	Image 1	8	1000000082	1858
171		Spot	1	Image 1	8	1000000083	1859
166		Spot	1	Image 1	8	1000000084	1860
175		Spot	1	Image 1	8	1000000085	1861
166		Spot	1	Image 1	8	1000000086	1862
180		Spot	1	Image 1	8	1000000087	1863
165		Spot	1	Image 1	8	1000000088	1864
162		Spot	1	Image 1	8	1000000089	1865
155		Spot	1	Image 1	8	1000000091	1866
161		Spot	1	Image 1	8	1000000090	1867
169		Spot	1	Image 1	8	1000000092	1868
167		Spot	1	Image 1	8	1000000094	1869
167		Spot	1	Image 1	8	1000000093	1870
163		Spot	1	Image 1	8	1000000095	1871
159		Spot	1	Image 1	8	1000000096	1873
148		Spot	1	Image 1	8	1000000097	1874
152		Spot	1	Image 1	8	1000000098	1875
150		Spot	1	Image 1	8	1000000099	1876
151		Spot	1	Image 1	8	1000000100	1877
147		Spot	1	Image 1	8	1000000101	1878
154		Spot	1	Image 1	8	1000000102	1879
161		Spot	1	Image 1	8	1000000103	1880
161		Spot	1	Image 1	8	1000000105	1881
152		Spot	1	Image 1	8	1000000106	1882
169		Spot	1	Image 1	8	1000000108	1883
155		Spot	1	Image 1	8	1000000109	1886
154		Spot	1	Image 1	8	1000000110	1887
149		Spot	1	Image 1	8	1000000111	1888
169		Spot	1	Image 1	8	1000000112	1889
150		Spot	1	Image 1	8	1000000242	1890
156		Spot	1	Image 1	8	1000000113	1891
148		Spot	1	Image 1	8	1000000114	1892
162		Spot	1	Image 1	8	1000000115	1893
162		Spot	1	Image 1	8	1000000116	1894
158		Spot	1	Image 1	8	1000000117	1895
153		Spot	1	Image 1	8	1000000118	1896
161		Spot	1	Image 1	8	1000000119	1897
152		Spot	1	Image 1	8	1000000120	1898
167		Spot	1	Image 1	8	1000000121	1899
147		Spot	1	Image 1	8	1000000122	1900
160		Spot	1	Image 1	8	1000000123	1901
146		Spot	1	Image 1	8	1000000124	1902
148		Spot	1	Image 1	8	1000000125	1903
156		Spot	1	Image 1	8	1000000126	1904
161		Spot	1	Image 1	8	1000000127	1905
147		Spot	1	Image 1	8	1000000128	1906
163		Spot	1	Image 1	8	1000000129	1907
151		Spot	1	Image 1	8	1000000130	1908
149		Spot	1	Image 1	8	1000000131	1909
153		Spot	1	Image 1	8	1000000134	1910
156		Spot	1	Image 1	8	1000000133	1911
156		Spot	1	Image 1	8	1000000135	1912
152		Spot	1	Image 1	8	1000000136	1913
159		Spot	1	Image 1	8	1000000137	1914
159		Spot	1	Image 1	8	1000000141	1915
154		Spot	1	Image 1	8	1000000138	1916
164		Spot	1	Image 1	8	1000000139	1917
148		Spot	1	Image 1	8	1000000140	1918
138		Spot	1	Image 1	8	1000000142	1919
154		Spot	1	Image 1	8	1000000143	1920
155		Spot	1	Image 1	8	1000000243	1921
153		Spot	1	Image 1	8	1000000144	1922
156		Spot	1	Image 1	8	1000000145	1923
144		Spot	1	Image 1	8	1000000146	1924
144		Spot	1	Image 1	8	1000000147	1925
146		Spot	1	Image 1	8	1000000148	1926
150		Spot	1	Image 1	8	1000000149	1927
155		Spot	1	Image 1	8	1000000150	1928
152		Spot	1	Image 1	8	1000000151	1930
152		Spot	1	Image 1	8	1000000152	1931
152		Spot	1	Image 1	8	1000000153	1932
150		Spot	1	Image 1	8	1000000229	1933
145		Spot	1	Image 1	8	1000000154	1934
162		Spot	1	Image 1	8	1000000156	1935
152		Spot	1	Image 1	8	1000000157	1936
155		Spot	1	Image 1	8	1000000158	1937
178		Spot	1	Image 1	8	1000000159	1938
153		Spot	1	Image 1	8	1000000160	1939
156		Spot	1	Image 1	8	1000000161	1940
149		Spot	1	Image 1	8	1000000162	1941
159		Spot	1	Image 1	8	1000000163	1942
153		Spot	1	Image 1	8	1000000164	1943
154		Spot	1	Image 1	8	1000000165	1944
179		Spot	1	Image 1	8	1000000166	1945
147		Spot	1	Image 1	8	1000000168	1946
156		Spot	1	Image 1	8	1000000167	1947
149		Spot	1	Image 1	8	1000000169	1948
155		Spot	1	Image 1	8	1000000170	1949
147		Spot	1	Image 1	8	1000000171	1950
161		Spot	1	Image 1	8	1000000172	1951
146		Spot	1	Image 1	8	1000000173	1952
150		Spot	1	Image 1	8	1000000174	1953
157		Spot	1	Image 1	8	1000000175	1954
166		Spot	1	Image 1	8	1000000176	1955
167		Spot	1	Image 1	8	1000000177	1956
153		Spot	1	Image 1	8	1000000178	1957
151		Spot	1	Image 1	8	1000000179	1958
153		Spot	1	Image 1	8	1000000180	1959
159		Spot	1	Image 1	8	1000000181	1960
164		Spot	1	Image 1	8	1000000182	1961
144		Spot	1	Image 1	8	1000000183	1962
150		Spot	1	Image 1	8	1000000184	1963
171		Spot	1	Image 1	8	1000000185	1964
156		Spot	1	Image 1	8	1000000186	1965
155		Spot	1	Image 1	8	1000000187	1966
146		Spot	1	Image 1	8	1000000223	1967
149		Spot	1	Image 1	8	1000000188	1968
147		Spot	1	Image 1	8	1000000189	1969
161		Spot	1	Image 1	8	1000000252	1970
145		Spot	1	Image 1	8	1000000191	1971
157		Spot	1	Image 1	8	1000000193	1972
149		Spot	1	Image 1	8	1000000192	1973
153		Spot	1	Image 1	8	1000000194	1974
153		Spot	1	Image 1	8	1000000195	1976
153		Spot	1	Image 1	8	1000000197	1977
146		Spot	1	Image 1	8	1000000199	1978
159		Spot	1	Image 1	8	1000000241	1979
151		Spot	1	Image 1	8	1000000198	1980
153		Spot	1	Image 1	8	1000000200	1981
154		Spot	1	Image 1	8	1000000202	1982
162		Spot	1	Image 1	8	1000000201	1983
153		Spot	1	Image 1	8	1000000203	1984
152		Spot	1	Image 1	8	1000000205	1986
147		Spot	1	Image 1	8	1000000206	1987
146		Spot	1	Image 1	8	1000000207	1988
152		Spot	1	Image 1	8	1000000208	1989
149		Spot	1	Image 1	8	1000000209	1990
145		Spot	1	Image 1	8	1000000211	1991
156		Spot	1	Image 1	8	1000000210	1992
151		Spot	1	Image 1	8	1000000212	1993
157		Spot	1	Image 1	8	1000000213	1994
155		Spot	1	Image 1	8	1000000214	1995
146		Spot	1	Image 1	8	1000000215	1996
150		Spot	1	Image 1	8	1000000216	1997
156		Spot	1	Image 1	8	1000000217	1998
155		Spot	1	Image 1	8	1000000218	1999
152		Spot	1	Image 1	8	1000000219	2000
147		Spot	1	Image 1	8	1000000244	2001
153		Spot	1	Image 1	8	1000000220	2002
159		Spot	1	Image 1	8	1000000221	2003
154		Spot	1	Image 1	8	1000000222	2004
150		Spot	1	Image 1	8	1000000224	2005
144		Spot	1	Image 1	8	1000000225	2006
148		Spot	1	Image 1	8	1000000155	2007
149		Spot	1	Image 1	8	1000000227	2008
143		Spot	1	Image 1	8	1000000226	2009
139		Spot	1	Image 1	8	1000000228	2010
142		Spot	1	Image 1	8	1000000232	2011
143		Spot	1	Image 1	8	1000000231	2012
148		Spot	1	Image 1	8	1000000235	2013
138		Spot	1	Image 1	8	1000000233	2014
145		Spot	1	Image 1	8	1000000234	2015
151		Spot	1	Image 1	8	1000000236	2016
141		Spot	1	Image 1	8	1000000237	2017
149		Spot	1	Image 1	8	1000000238	2018
146		Spot	1	Image 1	8	1000000239	2019
159		Spot	1	Image 1	9	1000000250	2020
159		Spot	1	Image 1	9	1000000000	2021
154		Spot	1	Image 1	9	1000000001	2022
152		Spot	1	Image 1	9	1000000002	2023
151		Spot	1	Image 1	9	1000000003	2024
155		Spot	1	Image 1	9	1000000004	2025
158		Spot	1	Image 1	9	1000000005	2026
153		Spot	1	Image 1	9	1000000006	2027
160		Spot	1	Image 1	9	1000000007	2028
157		Spot	1	Image 1	9	1000000009	2029
156		Spot	1	Image 1	9	1000000010	2030
162		Spot	1	Image 1	9	1000000012	2031
176		Spot	1	Image 1	9	1000000011	2032
147		Spot	1	Image 1	9	1000000057	2033
164		Spot	1	Image 1	9	1000000013	2034
164		Spot	1	Image 1	9	1000000014	2035
158		Spot	1	Image 1	9	1000000016	2036
159		Spot	1	Image 1	9	1000000017	2037
182		Spot	1	Image 1	9	1000000018	2038
161		Spot	1	Image 1	9	1000000019	2039
170		Spot	1	Image 1	9	1000000021	2040
155		Spot	1	Image 1	9	1000000020	2041
158		Spot	1	Image 1	9	1000000022	2042
159		Spot	1	Image 1	9	1000000251	2043
156		Spot	1	Image 1	9	1000000023	2044
152		Spot	1	Image 1	9	1000000246	2045
172		Spot	1	Image 1	9	1000000024	2047
168		Spot	1	Image 1	9	1000000025	2048
158		Spot	1	Image 1	9	1000000026	2049
183		Spot	1	Image 1	9	1000000027	2050
157		Spot	1	Image 1	9	1000000028	2051
159		Spot	1	Image 1	9	1000000240	2052
158		Spot	1	Image 1	9	1000000029	2053
154		Spot	1	Image 1	9	1000000030	2054
165		Spot	1	Image 1	9	1000000031	2055
165		Spot	1	Image 1	9	1000000032	2056
157		Spot	1	Image 1	9	1000000033	2057
157		Spot	1	Image 1	9	1000000245	2058
166		Spot	1	Image 1	9	1000000034	2059
160		Spot	1	Image 1	9	1000000035	2060
155		Spot	1	Image 1	9	1000000037	2061
161		Spot	1	Image 1	9	1000000036	2062
162		Spot	1	Image 1	9	1000000038	2063
152		Spot	1	Image 1	9	1000000039	2064
156		Spot	1	Image 1	9	1000000040	2065
155		Spot	1	Image 1	9	1000000041	2066
153		Spot	1	Image 1	9	1000000042	2067
159		Spot	1	Image 1	9	1000000043	2068
154		Spot	1	Image 1	9	1000000044	2069
151		Spot	1	Image 1	9	1000000045	2070
154		Spot	1	Image 1	9	1000000046	2071
[truncated: 7,506 more rows]
