# Supplementary material for: Protocol for real-time monitoring of CD8+ T and myeloid cell behavior in human high-grade serous ovarian cancer slices
Source: STAR Protoc. 2024 Jun 2;5(2):103102. doi: 10.1016/j.xpro.2024.103102 (PMC11179100; doi:10.1016/j.xpro.2024.103102)
Supplement: Data S3. Files for testing the R script, quantification and statistical analysis step 2 [file mmc3.zip › Test files/Slice2_a/__Intensity_Max_Ch=2_Img=1.csv]

Intensity Max Ch=2 Img=1
====================
Intensity Max	Unit	Category	Channel	Image	Time	TrackID	ID
320		Spot	2	Image 1	1	1000000000	0
896		Spot	2	Image 1	1	1000000001	1
236		Spot	2	Image 1	1	1000000002	2
192		Spot	2	Image 1	1	1000000003	3
235		Spot	2	Image 1	1	1000000004	4
454		Spot	2	Image 1	1	1000000005	5
394		Spot	2	Image 1	1	1000000006	6
176		Spot	2	Image 1	1	1000000007	7
428		Spot	2	Image 1	1	1000000008	8
248		Spot	2	Image 1	1	1000000009	9
860		Spot	2	Image 1	1	1000000010	10
205		Spot	2	Image 1	1	1000000011	11
360		Spot	2	Image 1	1	1000000012	12
677		Spot	2	Image 1	1	1000000013	13
586		Spot	2	Image 1	1	1000000014	14
873		Spot	2	Image 1	1	1000000015	15
176		Spot	2	Image 1	1	1000000016	16
184		Spot	2	Image 1	1	1000000017	17
454		Spot	2	Image 1	1	1000000018	18
216		Spot	2	Image 1	1	1000000019	19
477		Spot	2	Image 1	1	1000000020	20
360		Spot	2	Image 1	1	1000000021	21
377		Spot	2	Image 1	1	1000000022	22
259		Spot	2	Image 1	1	1000000023	23
209		Spot	2	Image 1	1	1000000024	24
255		Spot	2	Image 1	1	1000000025	25
202		Spot	2	Image 1	1	1000000026	26
236		Spot	2	Image 1	1	1000000027	27
381		Spot	2	Image 1	1	1000000028	28
310		Spot	2	Image 1	1	1000000029	29
242		Spot	2	Image 1	1	1000000030	30
764		Spot	2	Image 1	1	1000000031	31
182		Spot	2	Image 1	1	1000000032	32
232		Spot	2	Image 1	1	1000000033	33
357		Spot	2	Image 1	1	1000000034	34
207		Spot	2	Image 1	1	1000000035	35
636		Spot	2	Image 1	1	1000000036	36
568		Spot	2	Image 1	1	1000000037	37
234		Spot	2	Image 1	1	1000000038	38
753		Spot	2	Image 1	1	1000000039	39
183		Spot	2	Image 1	1	1000000040	40
270		Spot	2	Image 1	1	1000000041	41
213		Spot	2	Image 1	1	1000000042	42
194		Spot	2	Image 1	1	1000000043	43
178		Spot	2	Image 1	1	1000000044	44
245		Spot	2	Image 1	1	1000000045	45
356		Spot	2	Image 1	1	1000000046	46
194		Spot	2	Image 1	1	1000000047	47
200		Spot	2	Image 1	1	1000000048	49
658		Spot	2	Image 1	1	1000000049	50
579		Spot	2	Image 1	1	1000000050	52
461		Spot	2	Image 1	1	1000000051	53
175		Spot	2	Image 1	1	1000000052	54
1034		Spot	2	Image 1	1	1000000053	55
285		Spot	2	Image 1	1	1000000054	56
201		Spot	2	Image 1	1	1000000055	57
282		Spot	2	Image 1	1	1000000056	58
750		Spot	2	Image 1	1	1000000057	59
819		Spot	2	Image 1	1	1000000058	60
190		Spot	2	Image 1	1	1000000059	61
190		Spot	2	Image 1	1	1000000060	62
182		Spot	2	Image 1	1	1000000061	63
202		Spot	2	Image 1	1	1000000062	64
222		Spot	2	Image 1	1	1000000063	65
191		Spot	2	Image 1	1	1000000064	66
177		Spot	2	Image 1	1	1000000065	67
183		Spot	2	Image 1	1	1000000066	68
230		Spot	2	Image 1	1	1000000067	69
223		Spot	2	Image 1	1	1000000068	70
208		Spot	2	Image 1	1	1000000069	71
208		Spot	2	Image 1	1	1000000070	72
185		Spot	2	Image 1	1	1000000071	73
189		Spot	2	Image 1	1	1000000072	74
202		Spot	2	Image 1	1	1000000073	75
244		Spot	2	Image 1	1	1000000074	76
210		Spot	2	Image 1	1	1000000075	77
187		Spot	2	Image 1	1	1000000076	78
235		Spot	2	Image 1	1	1000000077	79
296		Spot	2	Image 1	1	1000000078	81
378		Spot	2	Image 1	1	1000000079	82
570		Spot	2	Image 1	1	1000000080	83
701		Spot	2	Image 1	1	1000000081	84
181		Spot	2	Image 1	1	1000000082	85
374		Spot	2	Image 1	1	1000000083	86
207		Spot	2	Image 1	1	1000000084	87
235		Spot	2	Image 1	1	1000000085	88
491		Spot	2	Image 1	1	1000000086	89
183		Spot	2	Image 1	1	1000000087	90
244		Spot	2	Image 1	1	1000000088	91
698		Spot	2	Image 1	1	1000000089	92
311		Spot	2	Image 1	1	1000000090	93
342		Spot	2	Image 1	1	1000000091	94
197		Spot	2	Image 1	1	1000000092	95
241		Spot	2	Image 1	1	1000000093	96
236		Spot	2	Image 1	1	1000000094	97
614		Spot	2	Image 1	1	1000000095	98
179		Spot	2	Image 1	1	1000000096	100
160		Spot	2	Image 1	1	1000000097	101
182		Spot	2	Image 1	1	1000000098	102
188		Spot	2	Image 1	1	1000000099	103
175		Spot	2	Image 1	1	1000000100	104
175		Spot	2	Image 1	1	1000000101	105
194		Spot	2	Image 1	1	1000000102	106
201		Spot	2	Image 1	1	1000000103	107
180		Spot	2	Image 1	1	1000000104	108
172		Spot	2	Image 1	1	1000000105	109
171		Spot	2	Image 1	1	1000000106	110
175		Spot	2	Image 1	1	1000000107	111
180		Spot	2	Image 1	1	1000000108	112
174		Spot	2	Image 1	1	1000000109	115
180		Spot	2	Image 1	1	1000000110	116
499		Spot	2	Image 1	1	1000000111	117
1106		Spot	2	Image 1	1	1000000112	118
1393		Spot	2	Image 1	1	1000000113	119
255		Spot	2	Image 1	1	1000000114	120
176		Spot	2	Image 1	1	1000000115	121
272		Spot	2	Image 1	1	1000000116	122
453		Spot	2	Image 1	1	1000000117	123
422		Spot	2	Image 1	1	1000000118	124
360		Spot	2	Image 1	1	1000000119	125
584		Spot	2	Image 1	1	1000000120	126
835		Spot	2	Image 1	1	1000000121	127
779		Spot	2	Image 1	1	1000000122	128
194		Spot	2	Image 1	1	1000000123	129
547		Spot	2	Image 1	1	1000000124	130
528		Spot	2	Image 1	1	1000000125	131
349		Spot	2	Image 1	1	1000000126	132
993		Spot	2	Image 1	1	1000000127	133
654		Spot	2	Image 1	1	1000000128	134
178		Spot	2	Image 1	1	1000000129	135
406		Spot	2	Image 1	1	1000000130	136
294		Spot	2	Image 1	1	1000000131	137
602		Spot	2	Image 1	1	1000000132	138
175		Spot	2	Image 1	1	1000000133	139
435		Spot	2	Image 1	1	1000000134	140
336		Spot	2	Image 1	1	1000000135	141
437		Spot	2	Image 1	1	1000000136	142
263		Spot	2	Image 1	1	1000000137	143
431		Spot	2	Image 1	1	1000000138	144
596		Spot	2	Image 1	1	1000000139	145
616		Spot	2	Image 1	1	1000000140	146
194		Spot	2	Image 1	1	1000000141	147
493		Spot	2	Image 1	1	1000000142	148
460		Spot	2	Image 1	1	1000000143	149
800		Spot	2	Image 1	1	1000000144	150
373		Spot	2	Image 1	1	1000000145	151
440		Spot	2	Image 1	1	1000000146	152
347		Spot	2	Image 1	1	1000000147	153
391		Spot	2	Image 1	1	1000000148	154
259		Spot	2	Image 1	1	1000000149	155
303		Spot	2	Image 1	1	1000000150	156
463		Spot	2	Image 1	1	1000000151	158
798		Spot	2	Image 1	1	1000000152	159
271		Spot	2	Image 1	1	1000000153	160
327		Spot	2	Image 1	1	1000000154	161
523		Spot	2	Image 1	1	1000000155	162
873		Spot	2	Image 1	1	1000000156	163
866		Spot	2	Image 1	1	1000000157	164
207		Spot	2	Image 1	1	1000000158	165
208		Spot	2	Image 1	1	1000000159	166
195		Spot	2	Image 1	1	1000000160	167
179		Spot	2	Image 1	1	1000000161	168
599		Spot	2	Image 1	1	1000000162	169
532		Spot	2	Image 1	1	1000000163	170
195		Spot	2	Image 1	1	1000000164	171
802		Spot	2	Image 1	1	1000000165	172
180		Spot	2	Image 1	1	1000000166	173
171		Spot	2	Image 1	1	1000000167	174
413		Spot	2	Image 1	1	1000000168	175
815		Spot	2	Image 1	1	1000000169	176
190		Spot	2	Image 1	1	1000000170	177
216		Spot	2	Image 1	1	1000000171	178
808		Spot	2	Image 1	1	1000000172	179
169		Spot	2	Image 1	1	1000000173	180
415		Spot	2	Image 1	1	1000000174	181
179		Spot	2	Image 1	1	1000000175	182
169		Spot	2	Image 1	1	1000000176	183
190		Spot	2	Image 1	1	1000000177	184
168		Spot	2	Image 1	1	1000000178	185
193		Spot	2	Image 1	1	1000000179	186
170		Spot	2	Image 1	1	1000000180	187
183		Spot	2	Image 1	1	1000000181	188
187		Spot	2	Image 1	1	1000000182	189
208		Spot	2	Image 1	1	1000000183	190
196		Spot	2	Image 1	1	1000000184	191
183		Spot	2	Image 1	1	1000000185	192
197		Spot	2	Image 1	1	1000000186	193
182		Spot	2	Image 1	1	1000000187	194
165		Spot	2	Image 1	1	1000000188	195
164		Spot	2	Image 1	1	1000000189	196
155		Spot	2	Image 1	1	1000000190	197
160		Spot	2	Image 1	1	1000000191	198
205		Spot	2	Image 1	1	1000000192	199
204		Spot	2	Image 1	1	1000000193	200
180		Spot	2	Image 1	1	1000000194	201
234		Spot	2	Image 1	1	1000000195	203
323		Spot	2	Image 1	1	1000000196	204
480		Spot	2	Image 1	1	1000000197	205
423		Spot	2	Image 1	1	1000000198	206
229		Spot	2	Image 1	1	1000000199	207
172		Spot	2	Image 1	1	1000000200	208
198		Spot	2	Image 1	1	1000000201	209
618		Spot	2	Image 1	1	1000000202	210
422		Spot	2	Image 1	1	1000000203	211
390		Spot	2	Image 1	1	1000000204	212
251		Spot	2	Image 1	1	1000000205	213
340		Spot	2	Image 1	1	1000000206	214
335		Spot	2	Image 1	1	1000000207	215
187		Spot	2	Image 1	1	1000000208	216
375		Spot	2	Image 1	1	1000000209	217
336		Spot	2	Image 1	1	1000000210	218
408		Spot	2	Image 1	1	1000000211	219
471		Spot	2	Image 1	1	1000000212	220
339		Spot	2	Image 1	1	1000000213	221
461		Spot	2	Image 1	1	1000000214	222
356		Spot	2	Image 1	1	1000000215	223
194		Spot	2	Image 1	1	1000000216	224
166		Spot	2	Image 1	1	1000000217	225
177		Spot	2	Image 1	1	1000000218	226
174		Spot	2	Image 1	1	1000000219	227
195		Spot	2	Image 1	1	1000000220	228
216		Spot	2	Image 1	1	1000000221	229
172		Spot	2	Image 1	1	1000000222	230
188		Spot	2	Image 1	1	1000000223	231
181		Spot	2	Image 1	1	1000000224	232
173		Spot	2	Image 1	1	1000000225	233
354		Spot	2	Image 1	1	1000000226	234
425		Spot	2	Image 1	1	1000000227	235
574		Spot	2	Image 1	1	1000000228	236
165		Spot	2	Image 1	1	1000000229	237
287		Spot	2	Image 1	1	1000000230	238
365		Spot	2	Image 1	1	1000000231	239
569		Spot	2	Image 1	1	1000000232	240
408		Spot	2	Image 1	1	1000000233	241
689		Spot	2	Image 1	1	1000000234	242
358		Spot	2	Image 1	1	1000000235	243
344		Spot	2	Image 1	1	1000000236	244
380		Spot	2	Image 1	1	1000000237	245
246		Spot	2	Image 1	1	1000000238	246
485		Spot	2	Image 1	1	1000000239	247
321		Spot	2	Image 1	2	1000000000	248
288		Spot	2	Image 1	2	1000000002	249
176		Spot	2	Image 1	2	1000000003	250
815		Spot	2	Image 1	2	1000000001	251
237		Spot	2	Image 1	2	1000000004	252
437		Spot	2	Image 1	2	1000000005	253
374		Spot	2	Image 1	2	1000000006	254
169		Spot	2	Image 1	2	1000000007	255
418		Spot	2	Image 1	2	1000000008	256
252		Spot	2	Image 1	2	1000000009	257
823		Spot	2	Image 1	2	1000000010	258
180		Spot	2	Image 1	2	1000000011	259
362		Spot	2	Image 1	2	1000000012	260
639		Spot	2	Image 1	2	1000000013	261
573		Spot	2	Image 1	2	1000000014	262
840		Spot	2	Image 1	2	1000000015	263
163		Spot	2	Image 1	2	1000000016	264
166		Spot	2	Image 1	2	1000000017	265
427		Spot	2	Image 1	2	1000000018	266
262		Spot	2	Image 1	2	1000000019	267
334		Spot	2	Image 1	2	1000000020	268
359		Spot	2	Image 1	2	1000000021	269
384		Spot	2	Image 1	2	1000000022	270
234		Spot	2	Image 1	2	1000000023	271
181		Spot	2	Image 1	2	1000000024	273
226		Spot	2	Image 1	2	1000000025	274
191		Spot	2	Image 1	2	1000000026	275
214		Spot	2	Image 1	2	1000000027	276
350		Spot	2	Image 1	2	1000000028	277
204		Spot	2	Image 1	2	1000000240	278
279		Spot	2	Image 1	2	1000000029	279
178		Spot	2	Image 1	2	1000000030	280
752		Spot	2	Image 1	2	1000000031	281
166		Spot	2	Image 1	2	1000000032	282
203		Spot	2	Image 1	2	1000000033	283
372		Spot	2	Image 1	2	1000000034	284
190		Spot	2	Image 1	2	1000000035	285
604		Spot	2	Image 1	2	1000000036	286
572		Spot	2	Image 1	2	1000000037	287
200		Spot	2	Image 1	2	1000000038	288
803		Spot	2	Image 1	2	1000000039	289
165		Spot	2	Image 1	2	1000000040	290
258		Spot	2	Image 1	2	1000000041	291
208		Spot	2	Image 1	2	1000000042	292
190		Spot	2	Image 1	2	1000000043	293
165		Spot	2	Image 1	2	1000000044	294
355		Spot	2	Image 1	2	1000000046	295
244		Spot	2	Image 1	2	1000000045	296
174		Spot	2	Image 1	2	1000000047	297
182		Spot	2	Image 1	2	1000000048	299
754		Spot	2	Image 1	2	1000000049	300
594		Spot	2	Image 1	2	1000000050	302
434		Spot	2	Image 1	2	1000000051	303
155		Spot	2	Image 1	2	1000000052	304
944		Spot	2	Image 1	2	1000000053	305
167		Spot	2	Image 1	2	1000000055	306
239		Spot	2	Image 1	2	1000000054	307
237		Spot	2	Image 1	2	1000000056	308
660		Spot	2	Image 1	2	1000000057	309
766		Spot	2	Image 1	2	1000000058	310
164		Spot	2	Image 1	2	1000000059	311
178		Spot	2	Image 1	2	1000000060	312
163		Spot	2	Image 1	2	1000000061	313
169		Spot	2	Image 1	2	1000000062	314
179		Spot	2	Image 1	2	1000000063	315
163		Spot	2	Image 1	2	1000000064	316
175		Spot	2	Image 1	2	1000000065	317
193		Spot	2	Image 1	2	1000000067	318
213		Spot	2	Image 1	2	1000000068	319
167		Spot	2	Image 1	2	1000000066	320
174		Spot	2	Image 1	2	1000000069	321
195		Spot	2	Image 1	2	1000000070	322
158		Spot	2	Image 1	2	1000000071	323
178		Spot	2	Image 1	2	1000000072	324
199		Spot	2	Image 1	2	1000000073	325
220		Spot	2	Image 1	2	1000000074	326
203		Spot	2	Image 1	2	1000000075	327
172		Spot	2	Image 1	2	1000000076	328
240		Spot	2	Image 1	2	1000000077	329
279		Spot	2	Image 1	2	1000000078	331
351		Spot	2	Image 1	2	1000000079	332
525		Spot	2	Image 1	2	1000000080	333
692		Spot	2	Image 1	2	1000000081	334
165		Spot	2	Image 1	2	1000000082	335
185		Spot	2	Image 1	2	1000000084	336
350		Spot	2	Image 1	2	1000000083	337
217		Spot	2	Image 1	2	1000000085	338
453		Spot	2	Image 1	2	1000000086	339
175		Spot	2	Image 1	2	1000000087	340
213		Spot	2	Image 1	2	1000000088	341
738		Spot	2	Image 1	2	1000000089	342
301		Spot	2	Image 1	2	1000000090	343
324		Spot	2	Image 1	2	1000000091	344
177		Spot	2	Image 1	2	1000000092	345
240		Spot	2	Image 1	2	1000000093	346
194		Spot	2	Image 1	2	1000000094	347
543		Spot	2	Image 1	2	1000000095	348
163		Spot	2	Image 1	2	1000000096	350
157		Spot	2	Image 1	2	1000000097	351
160		Spot	2	Image 1	2	1000000098	352
155		Spot	2	Image 1	2	1000000099	353
148		Spot	2	Image 1	2	1000000100	354
162		Spot	2	Image 1	2	1000000101	355
155		Spot	2	Image 1	2	1000000102	356
168		Spot	2	Image 1	2	1000000103	357
166		Spot	2	Image 1	2	1000000104	358
162		Spot	2	Image 1	2	1000000105	359
161		Spot	2	Image 1	2	1000000106	360
160		Spot	2	Image 1	2	1000000107	361
162		Spot	2	Image 1	2	1000000108	362
160		Spot	2	Image 1	2	1000000109	365
160		Spot	2	Image 1	2	1000000110	366
459		Spot	2	Image 1	2	1000000111	367
1045		Spot	2	Image 1	2	1000000112	368
1334		Spot	2	Image 1	2	1000000113	369
236		Spot	2	Image 1	2	1000000114	370
150		Spot	2	Image 1	2	1000000115	371
266		Spot	2	Image 1	2	1000000116	372
419		Spot	2	Image 1	2	1000000117	373
424		Spot	2	Image 1	2	1000000118	374
317		Spot	2	Image 1	2	1000000119	375
541		Spot	2	Image 1	2	1000000120	376
799		Spot	2	Image 1	2	1000000121	377
725		Spot	2	Image 1	2	1000000122	378
198		Spot	2	Image 1	2	1000000123	379
433		Spot	2	Image 1	2	1000000124	380
543		Spot	2	Image 1	2	1000000125	381
306		Spot	2	Image 1	2	1000000126	382
904		Spot	2	Image 1	2	1000000127	383
640		Spot	2	Image 1	2	1000000128	384
167		Spot	2	Image 1	2	1000000129	385
424		Spot	2	Image 1	2	1000000130	386
287		Spot	2	Image 1	2	1000000131	387
613		Spot	2	Image 1	2	1000000132	388
161		Spot	2	Image 1	2	1000000133	389
425		Spot	2	Image 1	2	1000000134	390
316		Spot	2	Image 1	2	1000000135	391
432		Spot	2	Image 1	2	1000000136	392
230		Spot	2	Image 1	2	1000000137	393
417		Spot	2	Image 1	2	1000000138	394
592		Spot	2	Image 1	2	1000000139	395
576		Spot	2	Image 1	2	1000000140	396
176		Spot	2	Image 1	2	1000000141	397
513		Spot	2	Image 1	2	1000000142	398
402		Spot	2	Image 1	2	1000000143	399
757		Spot	2	Image 1	2	1000000144	400
348		Spot	2	Image 1	2	1000000145	401
433		Spot	2	Image 1	2	1000000146	402
338		Spot	2	Image 1	2	1000000147	403
301		Spot	2	Image 1	2	1000000148	404
273		Spot	2	Image 1	2	1000000149	405
284		Spot	2	Image 1	2	1000000150	406
397		Spot	2	Image 1	2	1000000151	408
817		Spot	2	Image 1	2	1000000152	409
245		Spot	2	Image 1	2	1000000153	410
284		Spot	2	Image 1	2	1000000154	411
692		Spot	2	Image 1	2	1000000155	412
753		Spot	2	Image 1	2	1000000156	413
817		Spot	2	Image 1	2	1000000157	414
174		Spot	2	Image 1	2	1000000158	415
163		Spot	2	Image 1	2	1000000159	416
154		Spot	2	Image 1	2	1000000160	417
165		Spot	2	Image 1	2	1000000161	418
544		Spot	2	Image 1	2	1000000162	419
549		Spot	2	Image 1	2	1000000163	420
158		Spot	2	Image 1	2	1000000164	421
754		Spot	2	Image 1	2	1000000165	422
182		Spot	2	Image 1	2	1000000166	423
162		Spot	2	Image 1	2	1000000167	424
409		Spot	2	Image 1	2	1000000168	425
806		Spot	2	Image 1	2	1000000169	426
172		Spot	2	Image 1	2	1000000170	427
166		Spot	2	Image 1	2	1000000171	428
759		Spot	2	Image 1	2	1000000172	429
163		Spot	2	Image 1	2	1000000173	430
381		Spot	2	Image 1	2	1000000174	431
164		Spot	2	Image 1	2	1000000175	432
164		Spot	2	Image 1	2	1000000176	433
155		Spot	2	Image 1	2	1000000178	434
153		Spot	2	Image 1	2	1000000177	435
155		Spot	2	Image 1	2	1000000179	436
158		Spot	2	Image 1	2	1000000180	437
154		Spot	2	Image 1	2	1000000181	438
160		Spot	2	Image 1	2	1000000182	439
165		Spot	2	Image 1	2	1000000183	440
147		Spot	2	Image 1	2	1000000184	441
152		Spot	2	Image 1	2	1000000185	442
155		Spot	2	Image 1	2	1000000186	443
151		Spot	2	Image 1	2	1000000187	444
153		Spot	2	Image 1	2	1000000188	445
164		Spot	2	Image 1	2	1000000189	446
151		Spot	2	Image 1	2	1000000190	447
159		Spot	2	Image 1	2	1000000191	448
173		Spot	2	Image 1	2	1000000192	449
193		Spot	2	Image 1	2	1000000193	450
151		Spot	2	Image 1	2	1000000194	451
207		Spot	2	Image 1	2	1000000195	453
301		Spot	2	Image 1	2	1000000196	454
486		Spot	2	Image 1	2	1000000197	455
201		Spot	2	Image 1	2	1000000241	456
184		Spot	2	Image 1	2	1000000199	457
522		Spot	2	Image 1	2	1000000198	458
171		Spot	2	Image 1	2	1000000200	459
671		Spot	2	Image 1	2	1000000202	460
396		Spot	2	Image 1	2	1000000203	461
349		Spot	2	Image 1	2	1000000204	462
228		Spot	2	Image 1	2	1000000205	463
343		Spot	2	Image 1	2	1000000206	464
275		Spot	2	Image 1	2	1000000207	465
179		Spot	2	Image 1	2	1000000208	466
401		Spot	2	Image 1	2	1000000209	467
318		Spot	2	Image 1	2	1000000210	468
414		Spot	2	Image 1	2	1000000211	469
488		Spot	2	Image 1	2	1000000212	470
311		Spot	2	Image 1	2	1000000213	471
415		Spot	2	Image 1	2	1000000214	472
389		Spot	2	Image 1	2	1000000215	473
174		Spot	2	Image 1	2	1000000216	474
164		Spot	2	Image 1	2	1000000217	475
159		Spot	2	Image 1	2	1000000218	476
147		Spot	2	Image 1	2	1000000219	477
160		Spot	2	Image 1	2	1000000220	478
189		Spot	2	Image 1	2	1000000221	479
155		Spot	2	Image 1	2	1000000222	480
155		Spot	2	Image 1	2	1000000223	481
157		Spot	2	Image 1	2	1000000224	482
152		Spot	2	Image 1	2	1000000225	483
333		Spot	2	Image 1	2	1000000226	484
368		Spot	2	Image 1	2	1000000227	485
261		Spot	2	Image 1	2	1000000230	486
501		Spot	2	Image 1	2	1000000228	487
183		Spot	2	Image 1	2	1000000229	488
331		Spot	2	Image 1	2	1000000231	489
541		Spot	2	Image 1	2	1000000232	490
348		Spot	2	Image 1	2	1000000233	491
803		Spot	2	Image 1	2	1000000234	492
371		Spot	2	Image 1	2	1000000235	493
321		Spot	2	Image 1	2	1000000236	494
343		Spot	2	Image 1	2	1000000237	495
251		Spot	2	Image 1	2	1000000238	496
489		Spot	2	Image 1	2	1000000239	497
314		Spot	2	Image 1	3	1000000000	498
843		Spot	2	Image 1	3	1000000001	499
282		Spot	2	Image 1	3	1000000002	500
180		Spot	2	Image 1	3	1000000003	501
262		Spot	2	Image 1	3	1000000004	502
429		Spot	2	Image 1	3	1000000005	503
353		Spot	2	Image 1	3	1000000006	504
178		Spot	2	Image 1	3	1000000007	505
426		Spot	2	Image 1	3	1000000008	506
263		Spot	2	Image 1	3	1000000009	507
876		Spot	2	Image 1	3	1000000010	508
188		Spot	2	Image 1	3	1000000011	509
319		Spot	2	Image 1	3	1000000012	510
624		Spot	2	Image 1	3	1000000013	511
621		Spot	2	Image 1	3	1000000014	512
809		Spot	2	Image 1	3	1000000015	513
172		Spot	2	Image 1	3	1000000016	514
181		Spot	2	Image 1	3	1000000017	515
451		Spot	2	Image 1	3	1000000018	516
229		Spot	2	Image 1	3	1000000019	517
306		Spot	2	Image 1	3	1000000021	518
319		Spot	2	Image 1	3	1000000020	519
334		Spot	2	Image 1	3	1000000022	520
224		Spot	2	Image 1	3	1000000023	521
184		Spot	2	Image 1	3	1000000024	523
230		Spot	2	Image 1	3	1000000025	524
191		Spot	2	Image 1	3	1000000026	525
195		Spot	2	Image 1	3	1000000027	526
352		Spot	2	Image 1	3	1000000028	527
214		Spot	2	Image 1	3	1000000240	528
276		Spot	2	Image 1	3	1000000029	529
173		Spot	2	Image 1	3	1000000030	530
757		Spot	2	Image 1	3	1000000031	531
178		Spot	2	Image 1	3	1000000032	532
242		Spot	2	Image 1	3	1000000033	533
358		Spot	2	Image 1	3	1000000034	534
187		Spot	2	Image 1	3	1000000035	535
587		Spot	2	Image 1	3	1000000036	536
522		Spot	2	Image 1	3	1000000037	537
193		Spot	2	Image 1	3	1000000038	538
813		Spot	2	Image 1	3	1000000039	539
164		Spot	2	Image 1	3	1000000040	540
265		Spot	2	Image 1	3	1000000041	541
188		Spot	2	Image 1	3	1000000042	542
193		Spot	2	Image 1	3	1000000043	543
166		Spot	2	Image 1	3	1000000044	544
368		Spot	2	Image 1	3	1000000046	545
243		Spot	2	Image 1	3	1000000045	546
179		Spot	2	Image 1	3	1000000047	547
205		Spot	2	Image 1	3	1000000048	549
680		Spot	2	Image 1	3	1000000049	550
584		Spot	2	Image 1	3	1000000050	552
392		Spot	2	Image 1	3	1000000051	553
170		Spot	2	Image 1	3	1000000052	554
1028		Spot	2	Image 1	3	1000000053	555
173		Spot	2	Image 1	3	1000000055	556
239		Spot	2	Image 1	3	1000000054	557
255		Spot	2	Image 1	3	1000000056	558
621		Spot	2	Image 1	3	1000000057	559
774		Spot	2	Image 1	3	1000000058	560
172		Spot	2	Image 1	3	1000000059	561
173		Spot	2	Image 1	3	1000000060	562
156		Spot	2	Image 1	3	1000000061	563
180		Spot	2	Image 1	3	1000000062	564
194		Spot	2	Image 1	3	1000000063	565
171		Spot	2	Image 1	3	1000000064	566
172		Spot	2	Image 1	3	1000000065	567
190		Spot	2	Image 1	3	1000000067	568
219		Spot	2	Image 1	3	1000000068	569
184		Spot	2	Image 1	3	1000000066	570
183		Spot	2	Image 1	3	1000000069	571
200		Spot	2	Image 1	3	1000000070	572
169		Spot	2	Image 1	3	1000000071	573
181		Spot	2	Image 1	3	1000000072	574
209		Spot	2	Image 1	3	1000000073	575
234		Spot	2	Image 1	3	1000000074	576
215		Spot	2	Image 1	3	1000000075	577
227		Spot	2	Image 1	3	1000000077	578
255		Spot	2	Image 1	3	1000000078	580
346		Spot	2	Image 1	3	1000000079	581
527		Spot	2	Image 1	3	1000000080	582
695		Spot	2	Image 1	3	1000000081	583
173		Spot	2	Image 1	3	1000000082	584
191		Spot	2	Image 1	3	1000000084	585
360		Spot	2	Image 1	3	1000000083	586
249		Spot	2	Image 1	3	1000000085	587
453		Spot	2	Image 1	3	1000000086	588
173		Spot	2	Image 1	3	1000000087	589
216		Spot	2	Image 1	3	1000000088	590
707		Spot	2	Image 1	3	1000000089	591
367		Spot	2	Image 1	3	1000000091	592
288		Spot	2	Image 1	3	1000000090	593
178		Spot	2	Image 1	3	1000000092	594
250		Spot	2	Image 1	3	1000000093	595
184		Spot	2	Image 1	3	1000000094	596
612		Spot	2	Image 1	3	1000000095	597
170		Spot	2	Image 1	3	1000000096	599
171		Spot	2	Image 1	3	1000000097	600
160		Spot	2	Image 1	3	1000000098	601
157		Spot	2	Image 1	3	1000000099	602
150		Spot	2	Image 1	3	1000000100	603
172		Spot	2	Image 1	3	1000000101	604
166		Spot	2	Image 1	3	1000000102	605
171		Spot	2	Image 1	3	1000000103	606
159		Spot	2	Image 1	3	1000000104	607
163		Spot	2	Image 1	3	1000000105	608
166		Spot	2	Image 1	3	1000000106	609
175		Spot	2	Image 1	3	1000000107	610
175		Spot	2	Image 1	3	1000000108	611
161		Spot	2	Image 1	3	1000000109	614
161		Spot	2	Image 1	3	1000000110	615
458		Spot	2	Image 1	3	1000000111	616
1000		Spot	2	Image 1	3	1000000112	617
208		Spot	2	Image 1	3	1000000242	618
1290		Spot	2	Image 1	3	1000000113	619
299		Spot	2	Image 1	3	1000000114	620
164		Spot	2	Image 1	3	1000000115	621
268		Spot	2	Image 1	3	1000000116	622
497		Spot	2	Image 1	3	1000000117	623
418		Spot	2	Image 1	3	1000000118	624
341		Spot	2	Image 1	3	1000000119	625
562		Spot	2	Image 1	3	1000000120	626
817		Spot	2	Image 1	3	1000000121	627
732		Spot	2	Image 1	3	1000000122	628
206		Spot	2	Image 1	3	1000000123	629
516		Spot	2	Image 1	3	1000000124	630
533		Spot	2	Image 1	3	1000000125	631
300		Spot	2	Image 1	3	1000000126	632
837		Spot	2	Image 1	3	1000000127	633
638		Spot	2	Image 1	3	1000000128	634
180		Spot	2	Image 1	3	1000000129	635
426		Spot	2	Image 1	3	1000000130	636
289		Spot	2	Image 1	3	1000000131	637
628		Spot	2	Image 1	3	1000000132	638
161		Spot	2	Image 1	3	1000000133	639
423		Spot	2	Image 1	3	1000000134	640
308		Spot	2	Image 1	3	1000000135	641
416		Spot	2	Image 1	3	1000000136	642
221		Spot	2	Image 1	3	1000000137	643
443		Spot	2	Image 1	3	1000000138	644
569		Spot	2	Image 1	3	1000000139	645
640		Spot	2	Image 1	3	1000000140	646
172		Spot	2	Image 1	3	1000000141	647
534		Spot	2	Image 1	3	1000000142	648
387		Spot	2	Image 1	3	1000000143	649
271		Spot	2	Image 1	3	1000000243	650
717		Spot	2	Image 1	3	1000000144	651
350		Spot	2	Image 1	3	1000000145	652
419		Spot	2	Image 1	3	1000000146	653
323		Spot	2	Image 1	3	1000000147	654
295		Spot	2	Image 1	3	1000000148	655
249		Spot	2	Image 1	3	1000000149	656
277		Spot	2	Image 1	3	1000000150	657
387		Spot	2	Image 1	3	1000000151	660
915		Spot	2	Image 1	3	1000000152	661
244		Spot	2	Image 1	3	1000000153	662
320		Spot	2	Image 1	3	1000000154	663
833		Spot	2	Image 1	3	1000000156	664
760		Spot	2	Image 1	3	1000000157	665
191		Spot	2	Image 1	3	1000000158	666
176		Spot	2	Image 1	3	1000000159	667
160		Spot	2	Image 1	3	1000000160	668
173		Spot	2	Image 1	3	1000000161	669
547		Spot	2	Image 1	3	1000000162	670
510		Spot	2	Image 1	3	1000000163	671
175		Spot	2	Image 1	3	1000000164	672
770		Spot	2	Image 1	3	1000000165	673
168		Spot	2	Image 1	3	1000000166	674
458		Spot	2	Image 1	3	1000000168	675
191		Spot	2	Image 1	3	1000000167	676
806		Spot	2	Image 1	3	1000000169	677
162		Spot	2	Image 1	3	1000000170	678
167		Spot	2	Image 1	3	1000000171	679
779		Spot	2	Image 1	3	1000000172	680
161		Spot	2	Image 1	3	1000000173	681
377		Spot	2	Image 1	3	1000000174	682
169		Spot	2	Image 1	3	1000000175	683
168		Spot	2	Image 1	3	1000000176	684
162		Spot	2	Image 1	3	1000000177	685
181		Spot	2	Image 1	3	1000000178	686
163		Spot	2	Image 1	3	1000000179	687
176		Spot	2	Image 1	3	1000000180	688
161		Spot	2	Image 1	3	1000000181	689
157		Spot	2	Image 1	3	1000000182	690
174		Spot	2	Image 1	3	1000000183	691
175		Spot	2	Image 1	3	1000000184	692
179		Spot	2	Image 1	3	1000000185	693
174		Spot	2	Image 1	3	1000000186	694
165		Spot	2	Image 1	3	1000000187	695
157		Spot	2	Image 1	3	1000000188	696
161		Spot	2	Image 1	3	1000000189	697
155		Spot	2	Image 1	3	1000000190	698
196		Spot	2	Image 1	3	1000000191	699
176		Spot	2	Image 1	3	1000000193	700
161		Spot	2	Image 1	3	1000000192	701
161		Spot	2	Image 1	3	1000000194	702
231		Spot	2	Image 1	3	1000000195	704
307		Spot	2	Image 1	3	1000000196	705
463		Spot	2	Image 1	3	1000000197	706
213		Spot	2	Image 1	3	1000000241	707
504		Spot	2	Image 1	3	1000000198	708
198		Spot	2	Image 1	3	1000000199	709
167		Spot	2	Image 1	3	1000000200	710
204		Spot	2	Image 1	3	1000000201	711
699		Spot	2	Image 1	3	1000000202	712
399		Spot	2	Image 1	3	1000000203	713
335		Spot	2	Image 1	3	1000000204	714
230		Spot	2	Image 1	3	1000000205	715
358		Spot	2	Image 1	3	1000000206	716
270		Spot	2	Image 1	3	1000000207	717
164		Spot	2	Image 1	3	1000000208	718
421		Spot	2	Image 1	3	1000000209	719
445		Spot	2	Image 1	3	1000000211	720
319		Spot	2	Image 1	3	1000000210	721
429		Spot	2	Image 1	3	1000000212	722
327		Spot	2	Image 1	3	1000000213	723
470		Spot	2	Image 1	3	1000000214	724
397		Spot	2	Image 1	3	1000000215	725
155		Spot	2	Image 1	3	1000000216	726
161		Spot	2	Image 1	3	1000000217	727
153		Spot	2	Image 1	3	1000000218	728
162		Spot	2	Image 1	3	1000000219	729
162		Spot	2	Image 1	3	1000000244	730
175		Spot	2	Image 1	3	1000000220	731
213		Spot	2	Image 1	3	1000000221	732
161		Spot	2	Image 1	3	1000000222	733
169		Spot	2	Image 1	3	1000000223	734
165		Spot	2	Image 1	3	1000000224	735
147		Spot	2	Image 1	3	1000000225	736
592		Spot	2	Image 1	3	1000000155	737
329		Spot	2	Image 1	3	1000000226	738
240		Spot	2	Image 1	3	1000000230	739
385		Spot	2	Image 1	3	1000000227	740
491		Spot	2	Image 1	3	1000000228	741
452		Spot	2	Image 1	3	1000000232	742
347		Spot	2	Image 1	3	1000000231	743
314		Spot	2	Image 1	3	1000000233	744
633		Spot	2	Image 1	3	1000000234	745
362		Spot	2	Image 1	3	1000000235	746
338		Spot	2	Image 1	3	1000000236	747
352		Spot	2	Image 1	3	1000000237	748
250		Spot	2	Image 1	3	1000000238	749
571		Spot	2	Image 1	3	1000000239	750
311		Spot	2	Image 1	4	1000000000	751
898		Spot	2	Image 1	4	1000000001	752
282		Spot	2	Image 1	4	1000000002	753
179		Spot	2	Image 1	4	1000000003	754
252		Spot	2	Image 1	4	1000000004	755
465		Spot	2	Image 1	4	1000000005	756
363		Spot	2	Image 1	4	1000000006	757
172		Spot	2	Image 1	4	1000000007	758
404		Spot	2	Image 1	4	1000000008	759
205		Spot	2	Image 1	4	1000000009	760
856		Spot	2	Image 1	4	1000000010	761
177		Spot	2	Image 1	4	1000000011	762
321		Spot	2	Image 1	4	1000000012	763
630		Spot	2	Image 1	4	1000000013	764
583		Spot	2	Image 1	4	1000000014	765
760		Spot	2	Image 1	4	1000000015	766
174		Spot	2	Image 1	4	1000000016	767
175		Spot	2	Image 1	4	1000000017	768
442		Spot	2	Image 1	4	1000000018	769
257		Spot	2	Image 1	4	1000000019	770
326		Spot	2	Image 1	4	1000000022	771
287		Spot	2	Image 1	4	1000000021	772
344		Spot	2	Image 1	4	1000000020	773
229		Spot	2	Image 1	4	1000000023	774
179		Spot	2	Image 1	4	1000000024	776
231		Spot	2	Image 1	4	1000000025	777
206		Spot	2	Image 1	4	1000000026	778
196		Spot	2	Image 1	4	1000000027	779
361		Spot	2	Image 1	4	1000000028	780
221		Spot	2	Image 1	4	1000000240	781
269		Spot	2	Image 1	4	1000000029	782
224		Spot	2	Image 1	4	1000000030	783
737		Spot	2	Image 1	4	1000000031	784
188		Spot	2	Image 1	4	1000000032	785
219		Spot	2	Image 1	4	1000000033	786
175		Spot	2	Image 1	4	1000000245	787
351		Spot	2	Image 1	4	1000000034	788
196		Spot	2	Image 1	4	1000000035	789
580		Spot	2	Image 1	4	1000000036	790
502		Spot	2	Image 1	4	1000000037	791
189		Spot	2	Image 1	4	1000000038	792
814		Spot	2	Image 1	4	1000000039	793
175		Spot	2	Image 1	4	1000000040	794
263		Spot	2	Image 1	4	1000000041	795
210		Spot	2	Image 1	4	1000000042	796
183		Spot	2	Image 1	4	1000000043	797
162		Spot	2	Image 1	4	1000000044	798
331		Spot	2	Image 1	4	1000000046	799
241		Spot	2	Image 1	4	1000000045	800
166		Spot	2	Image 1	4	1000000047	801
189		Spot	2	Image 1	4	1000000048	803
668		Spot	2	Image 1	4	1000000049	804
592		Spot	2	Image 1	4	1000000050	806
385		Spot	2	Image 1	4	1000000051	807
158		Spot	2	Image 1	4	1000000052	808
1054		Spot	2	Image 1	4	1000000053	809
190		Spot	2	Image 1	4	1000000055	810
219		Spot	2	Image 1	4	1000000054	811
248		Spot	2	Image 1	4	1000000056	812
812		Spot	2	Image 1	4	1000000057	813
785		Spot	2	Image 1	4	1000000058	814
162		Spot	2	Image 1	4	1000000059	815
173		Spot	2	Image 1	4	1000000060	816
163		Spot	2	Image 1	4	1000000061	817
182		Spot	2	Image 1	4	1000000062	818
176		Spot	2	Image 1	4	1000000063	819
169		Spot	2	Image 1	4	1000000064	820
176		Spot	2	Image 1	4	1000000065	821
163		Spot	2	Image 1	4	1000000066	822
197		Spot	2	Image 1	4	1000000067	823
222		Spot	2	Image 1	4	1000000068	824
172		Spot	2	Image 1	4	1000000069	825
191		Spot	2	Image 1	4	1000000070	826
175		Spot	2	Image 1	4	1000000071	827
192		Spot	2	Image 1	4	1000000072	828
195		Spot	2	Image 1	4	1000000073	829
222		Spot	2	Image 1	4	1000000074	830
209		Spot	2	Image 1	4	1000000075	831
175		Spot	2	Image 1	4	1000000076	832
213		Spot	2	Image 1	4	1000000077	833
250		Spot	2	Image 1	4	1000000078	834
343		Spot	2	Image 1	4	1000000079	835
534		Spot	2	Image 1	4	1000000080	837
657		Spot	2	Image 1	4	1000000081	838
166		Spot	2	Image 1	4	1000000082	839
191		Spot	2	Image 1	4	1000000084	840
319		Spot	2	Image 1	4	1000000083	841
228		Spot	2	Image 1	4	1000000085	842
460		Spot	2	Image 1	4	1000000086	843
187		Spot	2	Image 1	4	1000000087	844
212		Spot	2	Image 1	4	1000000088	845
689		Spot	2	Image 1	4	1000000089	846
351		Spot	2	Image 1	4	1000000091	847
283		Spot	2	Image 1	4	1000000090	848
194		Spot	2	Image 1	4	1000000092	849
255		Spot	2	Image 1	4	1000000093	850
176		Spot	2	Image 1	4	1000000094	851
569		Spot	2	Image 1	4	1000000095	852
168		Spot	2	Image 1	4	1000000096	854
162		Spot	2	Image 1	4	1000000097	855
161		Spot	2	Image 1	4	1000000098	856
153		Spot	2	Image 1	4	1000000099	857
159		Spot	2	Image 1	4	1000000100	858
173		Spot	2	Image 1	4	1000000101	859
162		Spot	2	Image 1	4	1000000102	860
177		Spot	2	Image 1	4	1000000103	861
174		Spot	2	Image 1	4	1000000104	862
154		Spot	2	Image 1	4	1000000105	863
159		Spot	2	Image 1	4	1000000106	864
172		Spot	2	Image 1	4	1000000107	865
156		Spot	2	Image 1	4	1000000108	866
158		Spot	2	Image 1	4	1000000109	869
160		Spot	2	Image 1	4	1000000110	870
475		Spot	2	Image 1	4	1000000111	871
965		Spot	2	Image 1	4	1000000112	872
221		Spot	2	Image 1	4	1000000242	873
1317		Spot	2	Image 1	4	1000000113	874
271		Spot	2	Image 1	4	1000000114	875
152		Spot	2	Image 1	4	1000000115	876
264		Spot	2	Image 1	4	1000000116	877
503		Spot	2	Image 1	4	1000000117	878
428		Spot	2	Image 1	4	1000000118	879
310		Spot	2	Image 1	4	1000000119	880
555		Spot	2	Image 1	4	1000000120	881
817		Spot	2	Image 1	4	1000000121	882
730		Spot	2	Image 1	4	1000000122	883
189		Spot	2	Image 1	4	1000000123	884
818		Spot	2	Image 1	4	1000000124	885
550		Spot	2	Image 1	4	1000000125	886
325		Spot	2	Image 1	4	1000000126	887
823		Spot	2	Image 1	4	1000000127	888
620		Spot	2	Image 1	4	1000000128	889
183		Spot	2	Image 1	4	1000000129	890
410		Spot	2	Image 1	4	1000000130	891
268		Spot	2	Image 1	4	1000000131	892
587		Spot	2	Image 1	4	1000000132	893
161		Spot	2	Image 1	4	1000000133	894
473		Spot	2	Image 1	4	1000000134	895
304		Spot	2	Image 1	4	1000000135	896
438		Spot	2	Image 1	4	1000000136	897
200		Spot	2	Image 1	4	1000000137	898
412		Spot	2	Image 1	4	1000000138	899
523		Spot	2	Image 1	4	1000000139	900
638		Spot	2	Image 1	4	1000000140	901
456		Spot	2	Image 1	4	1000000142	902
176		Spot	2	Image 1	4	1000000141	903
365		Spot	2	Image 1	4	1000000143	904
733		Spot	2	Image 1	4	1000000144	905
329		Spot	2	Image 1	4	1000000145	906
498		Spot	2	Image 1	4	1000000146	907
320		Spot	2	Image 1	4	1000000147	908
303		Spot	2	Image 1	4	1000000148	909
281		Spot	2	Image 1	4	1000000149	910
265		Spot	2	Image 1	4	1000000150	911
416		Spot	2	Image 1	4	1000000151	913
782		Spot	2	Image 1	4	1000000152	914
247		Spot	2	Image 1	4	1000000153	915
329		Spot	2	Image 1	4	1000000154	916
863		Spot	2	Image 1	4	1000000156	917
762		Spot	2	Image 1	4	1000000157	918
170		Spot	2	Image 1	4	1000000158	919
162		Spot	2	Image 1	4	1000000159	920
166		Spot	2	Image 1	4	1000000161	921
164		Spot	2	Image 1	4	1000000160	922
641		Spot	2	Image 1	4	1000000162	923
524		Spot	2	Image 1	4	1000000163	924
173		Spot	2	Image 1	4	1000000164	925
725		Spot	2	Image 1	4	1000000165	926
156		Spot	2	Image 1	4	1000000166	927
435		Spot	2	Image 1	4	1000000168	928
162		Spot	2	Image 1	4	1000000167	929
802		Spot	2	Image 1	4	1000000169	930
153		Spot	2	Image 1	4	1000000170	931
167		Spot	2	Image 1	4	1000000171	932
771		Spot	2	Image 1	4	1000000172	933
159		Spot	2	Image 1	4	1000000173	934
397		Spot	2	Image 1	4	1000000174	935
162		Spot	2	Image 1	4	1000000175	936
147		Spot	2	Image 1	4	1000000176	937
157		Spot	2	Image 1	4	1000000177	938
158		Spot	2	Image 1	4	1000000178	939
162		Spot	2	Image 1	4	1000000179	940
164		Spot	2	Image 1	4	1000000180	941
170		Spot	2	Image 1	4	1000000181	942
178		Spot	2	Image 1	4	1000000182	943
184		Spot	2	Image 1	4	1000000183	944
155		Spot	2	Image 1	4	1000000184	945
162		Spot	2	Image 1	4	1000000185	946
161		Spot	2	Image 1	4	1000000186	947
153		Spot	2	Image 1	4	1000000187	948
157		Spot	2	Image 1	4	1000000188	949
157		Spot	2	Image 1	4	1000000189	950
155		Spot	2	Image 1	4	1000000190	951
155		Spot	2	Image 1	4	1000000191	952
175		Spot	2	Image 1	4	1000000193	953
156		Spot	2	Image 1	4	1000000192	954
156		Spot	2	Image 1	4	1000000194	955
223		Spot	2	Image 1	4	1000000195	957
317		Spot	2	Image 1	4	1000000196	958
474		Spot	2	Image 1	4	1000000197	959
248		Spot	2	Image 1	4	1000000241	960
205		Spot	2	Image 1	4	1000000199	961
507		Spot	2	Image 1	4	1000000198	962
167		Spot	2	Image 1	4	1000000200	963
753		Spot	2	Image 1	4	1000000202	964
267		Spot	2	Image 1	4	1000000201	965
422		Spot	2	Image 1	4	1000000203	966
318		Spot	2	Image 1	4	1000000204	967
236		Spot	2	Image 1	4	1000000205	968
331		Spot	2	Image 1	4	1000000206	969
276		Spot	2	Image 1	4	1000000207	970
159		Spot	2	Image 1	4	1000000208	971
454		Spot	2	Image 1	4	1000000209	972
423		Spot	2	Image 1	4	1000000211	973
313		Spot	2	Image 1	4	1000000210	974
472		Spot	2	Image 1	4	1000000212	975
334		Spot	2	Image 1	4	1000000213	976
435		Spot	2	Image 1	4	1000000214	977
350		Spot	2	Image 1	4	1000000215	978
164		Spot	2	Image 1	4	1000000216	979
155		Spot	2	Image 1	4	1000000217	980
166		Spot	2	Image 1	4	1000000218	981
146		Spot	2	Image 1	4	1000000219	982
173		Spot	2	Image 1	4	1000000244	983
160		Spot	2	Image 1	4	1000000220	984
200		Spot	2	Image 1	4	1000000221	985
156		Spot	2	Image 1	4	1000000222	986
150		Spot	2	Image 1	4	1000000223	987
154		Spot	2	Image 1	4	1000000224	988
148		Spot	2	Image 1	4	1000000225	989
571		Spot	2	Image 1	4	1000000155	990
317		Spot	2	Image 1	4	1000000226	991
220		Spot	2	Image 1	4	1000000230	992
214		Spot	2	Image 1	4	1000000229	993
348		Spot	2	Image 1	4	1000000227	994
459		Spot	2	Image 1	4	1000000228	995
374		Spot	2	Image 1	4	1000000232	996
341		Spot	2	Image 1	4	1000000231	997
317		Spot	2	Image 1	4	1000000233	998
570		Spot	2	Image 1	4	1000000234	999
347		Spot	2	Image 1	4	1000000235	1000
327		Spot	2	Image 1	4	1000000236	1001
355		Spot	2	Image 1	4	1000000237	1002
247		Spot	2	Image 1	4	1000000238	1003
529		Spot	2	Image 1	4	1000000239	1004
316		Spot	2	Image 1	5	1000000000	1005
876		Spot	2	Image 1	5	1000000001	1006
265		Spot	2	Image 1	5	1000000002	1007
176		Spot	2	Image 1	5	1000000003	1008
264		Spot	2	Image 1	5	1000000004	1009
389		Spot	2	Image 1	5	1000000005	1010
414		Spot	2	Image 1	5	1000000006	1011
177		Spot	2	Image 1	5	1000000007	1012
369		Spot	2	Image 1	5	1000000008	1013
200		Spot	2	Image 1	5	1000000009	1014
864		Spot	2	Image 1	5	1000000010	1015
170		Spot	2	Image 1	5	1000000011	1016
338		Spot	2	Image 1	5	1000000012	1017
618		Spot	2	Image 1	5	1000000013	1018
572		Spot	2	Image 1	5	1000000014	1019
710		Spot	2	Image 1	5	1000000015	1020
173		Spot	2	Image 1	5	1000000016	1021
170		Spot	2	Image 1	5	1000000017	1022
445		Spot	2	Image 1	5	1000000018	1023
229		Spot	2	Image 1	5	1000000019	1024
304		Spot	2	Image 1	5	1000000022	1025
295		Spot	2	Image 1	5	1000000021	1026
370		Spot	2	Image 1	5	1000000020	1027
573		Spot	2	Image 1	5	1000000246	1028
221		Spot	2	Image 1	5	1000000023	1029
175		Spot	2	Image 1	5	1000000024	1030
229		Spot	2	Image 1	5	1000000025	1031
190		Spot	2	Image 1	5	1000000026	1032
204		Spot	2	Image 1	5	1000000027	1033
351		Spot	2	Image 1	5	1000000028	1034
207		Spot	2	Image 1	5	1000000240	1035
264		Spot	2	Image 1	5	1000000029	1036
212		Spot	2	Image 1	5	1000000030	1037
164		Spot	2	Image 1	5	1000000032	1038
676		Spot	2	Image 1	5	1000000031	1039
212		Spot	2	Image 1	5	1000000033	1040
162		Spot	2	Image 1	5	1000000245	1041
322		Spot	2	Image 1	5	1000000034	1042
177		Spot	2	Image 1	5	1000000035	1043
456		Spot	2	Image 1	5	1000000037	1044
588		Spot	2	Image 1	5	1000000036	1045
183		Spot	2	Image 1	5	1000000038	1046
810		Spot	2	Image 1	5	1000000039	1047
150		Spot	2	Image 1	5	1000000040	1048
262		Spot	2	Image 1	5	1000000041	1049
205		Spot	2	Image 1	5	1000000042	1050
191		Spot	2	Image 1	5	1000000043	1051
157		Spot	2	Image 1	5	1000000044	1052
360		Spot	2	Image 1	5	1000000046	1053
218		Spot	2	Image 1	5	1000000045	1054
158		Spot	2	Image 1	5	1000000047	1055
187		Spot	2	Image 1	5	1000000048	1057
607		Spot	2	Image 1	5	1000000049	1058
619		Spot	2	Image 1	5	1000000050	1060
407		Spot	2	Image 1	5	1000000051	1061
982		Spot	2	Image 1	5	1000000053	1062
168		Spot	2	Image 1	5	1000000052	1063
170		Spot	2	Image 1	5	1000000055	1064
200		Spot	2	Image 1	5	1000000054	1065
261		Spot	2	Image 1	5	1000000056	1066
843		Spot	2	Image 1	5	1000000057	1067
781		Spot	2	Image 1	5	1000000058	1068
161		Spot	2	Image 1	5	1000000059	1069
172		Spot	2	Image 1	5	1000000060	1070
158		Spot	2	Image 1	5	1000000061	1071
178		Spot	2	Image 1	5	1000000062	1072
178		Spot	2	Image 1	5	1000000063	1074
169		Spot	2	Image 1	5	1000000064	1075
158		Spot	2	Image 1	5	1000000065	1076
176		Spot	2	Image 1	5	1000000066	1077
194		Spot	2	Image 1	5	1000000067	1078
209		Spot	2	Image 1	5	1000000068	1079
171		Spot	2	Image 1	5	1000000069	1080
198		Spot	2	Image 1	5	1000000070	1081
170		Spot	2	Image 1	5	1000000071	1082
178		Spot	2	Image 1	5	1000000072	1083
195		Spot	2	Image 1	5	1000000073	1084
227		Spot	2	Image 1	5	1000000074	1085
209		Spot	2	Image 1	5	1000000075	1086
211		Spot	2	Image 1	5	1000000077	1087
168		Spot	2	Image 1	5	1000000076	1088
250		Spot	2	Image 1	5	1000000078	1089
337		Spot	2	Image 1	5	1000000079	1090
540		Spot	2	Image 1	5	1000000080	1091
609		Spot	2	Image 1	5	1000000081	1093
159		Spot	2	Image 1	5	1000000082	1094
182		Spot	2	Image 1	5	1000000084	1095
345		Spot	2	Image 1	5	1000000083	1096
221		Spot	2	Image 1	5	1000000085	1097
471		Spot	2	Image 1	5	1000000086	1098
177		Spot	2	Image 1	5	1000000087	1099
218		Spot	2	Image 1	5	1000000088	1100
694		Spot	2	Image 1	5	1000000089	1101
298		Spot	2	Image 1	5	1000000091	1102
283		Spot	2	Image 1	5	1000000090	1103
225		Spot	2	Image 1	5	1000000092	1104
241		Spot	2	Image 1	5	1000000093	1105
174		Spot	2	Image 1	5	1000000094	1106
556		Spot	2	Image 1	5	1000000095	1107
169		Spot	2	Image 1	5	1000000096	1109
156		Spot	2	Image 1	5	1000000097	1110
155		Spot	2	Image 1	5	1000000098	1111
149		Spot	2	Image 1	5	1000000099	1112
160		Spot	2	Image 1	5	1000000100	1113
169		Spot	2	Image 1	5	1000000101	1114
161		Spot	2	Image 1	5	1000000102	1115
159		Spot	2	Image 1	5	1000000103	1116
186		Spot	2	Image 1	5	1000000104	1117
156		Spot	2	Image 1	5	1000000105	1118
164		Spot	2	Image 1	5	1000000106	1119
172		Spot	2	Image 1	5	1000000107	1120
187		Spot	2	Image 1	5	1000000108	1121
158		Spot	2	Image 1	5	1000000109	1123
169		Spot	2	Image 1	5	1000000110	1124
496		Spot	2	Image 1	5	1000000111	1125
955		Spot	2	Image 1	5	1000000112	1126
199		Spot	2	Image 1	5	1000000242	1127
1256		Spot	2	Image 1	5	1000000113	1128
252		Spot	2	Image 1	5	1000000114	1129
155		Spot	2	Image 1	5	1000000115	1130
291		Spot	2	Image 1	5	1000000116	1131
407		Spot	2	Image 1	5	1000000117	1132
408		Spot	2	Image 1	5	1000000118	1133
291		Spot	2	Image 1	5	1000000119	1134
532		Spot	2	Image 1	5	1000000120	1135
864		Spot	2	Image 1	5	1000000121	1136
773		Spot	2	Image 1	5	1000000122	1137
178		Spot	2	Image 1	5	1000000123	1138
538		Spot	2	Image 1	5	1000000124	1139
447		Spot	2	Image 1	5	1000000125	1140
316		Spot	2	Image 1	5	1000000126	1141
676		Spot	2	Image 1	5	1000000128	1142
914		Spot	2	Image 1	5	1000000127	1143
161		Spot	2	Image 1	5	1000000129	1144
403		Spot	2	Image 1	5	1000000130	1145
282		Spot	2	Image 1	5	1000000131	1146
602		Spot	2	Image 1	5	1000000132	1147
158		Spot	2	Image 1	5	1000000133	1148
438		Spot	2	Image 1	5	1000000134	1149
319		Spot	2	Image 1	5	1000000135	1150
403		Spot	2	Image 1	5	1000000136	1151
204		Spot	2	Image 1	5	1000000137	1152
377		Spot	2	Image 1	5	1000000138	1153
551		Spot	2	Image 1	5	1000000139	1154
602		Spot	2	Image 1	5	1000000140	1155
465		Spot	2	Image 1	5	1000000142	1156
174		Spot	2	Image 1	5	1000000141	1157
371		Spot	2	Image 1	5	1000000143	1158
265		Spot	2	Image 1	5	1000000243	1159
675		Spot	2	Image 1	5	1000000144	1160
333		Spot	2	Image 1	5	1000000145	1161
442		Spot	2	Image 1	5	1000000146	1162
307		Spot	2	Image 1	5	1000000147	1163
322		Spot	2	Image 1	5	1000000148	1164
255		Spot	2	Image 1	5	1000000149	1165
271		Spot	2	Image 1	5	1000000150	1166
418		Spot	2	Image 1	5	1000000151	1169
737		Spot	2	Image 1	5	1000000152	1170
255		Spot	2	Image 1	5	1000000153	1171
298		Spot	2	Image 1	5	1000000154	1172
891		Spot	2	Image 1	5	1000000156	1173
736		Spot	2	Image 1	5	1000000157	1174
177		Spot	2	Image 1	5	1000000158	1175
162		Spot	2	Image 1	5	1000000159	1176
154		Spot	2	Image 1	5	1000000160	1177
566		Spot	2	Image 1	5	1000000162	1178
158		Spot	2	Image 1	5	1000000161	1179
519		Spot	2	Image 1	5	1000000163	1180
161		Spot	2	Image 1	5	1000000164	1181
763		Spot	2	Image 1	5	1000000165	1182
165		Spot	2	Image 1	5	1000000166	1183
434		Spot	2	Image 1	5	1000000168	1184
161		Spot	2	Image 1	5	1000000167	1185
883		Spot	2	Image 1	5	1000000169	1186
165		Spot	2	Image 1	5	1000000170	1187
178		Spot	2	Image 1	5	1000000171	1188
737		Spot	2	Image 1	5	1000000172	1189
176		Spot	2	Image 1	5	1000000173	1190
360		Spot	2	Image 1	5	1000000174	1191
167		Spot	2	Image 1	5	1000000175	1192
171		Spot	2	Image 1	5	1000000176	1193
158		Spot	2	Image 1	5	1000000178	1194
160		Spot	2	Image 1	5	1000000177	1195
152		Spot	2	Image 1	5	1000000179	1196
169		Spot	2	Image 1	5	1000000180	1197
169		Spot	2	Image 1	5	1000000181	1198
148		Spot	2	Image 1	5	1000000182	1199
179		Spot	2	Image 1	5	1000000183	1200
156		Spot	2	Image 1	5	1000000184	1201
151		Spot	2	Image 1	5	1000000185	1202
168		Spot	2	Image 1	5	1000000186	1203
149		Spot	2	Image 1	5	1000000187	1204
158		Spot	2	Image 1	5	1000000188	1205
156		Spot	2	Image 1	5	1000000189	1206
144		Spot	2	Image 1	5	1000000190	1207
159		Spot	2	Image 1	5	1000000191	1208
164		Spot	2	Image 1	5	1000000193	1209
170		Spot	2	Image 1	5	1000000192	1210
150		Spot	2	Image 1	5	1000000194	1211
217		Spot	2	Image 1	5	1000000195	1213
303		Spot	2	Image 1	5	1000000196	1214
493		Spot	2	Image 1	5	1000000197	1215
186		Spot	2	Image 1	5	1000000199	1216
204		Spot	2	Image 1	5	1000000241	1217
526		Spot	2	Image 1	5	1000000198	1218
210		Spot	2	Image 1	5	1000000200	1219
724		Spot	2	Image 1	5	1000000202	1220
232		Spot	2	Image 1	5	1000000201	1221
399		Spot	2	Image 1	5	1000000203	1222
223		Spot	2	Image 1	5	1000000205	1223
347		Spot	2	Image 1	5	1000000206	1224
269		Spot	2	Image 1	5	1000000207	1225
157		Spot	2	Image 1	5	1000000208	1226
437		Spot	2	Image 1	5	1000000209	1227
400		Spot	2	Image 1	5	1000000211	1228
318		Spot	2	Image 1	5	1000000210	1229
334		Spot	2	Image 1	5	1000000213	1230
437		Spot	2	Image 1	5	1000000212	1231
448		Spot	2	Image 1	5	1000000214	1232
331		Spot	2	Image 1	5	1000000215	1233
160		Spot	2	Image 1	5	1000000216	1234
155		Spot	2	Image 1	5	1000000217	1235
156		Spot	2	Image 1	5	1000000218	1236
153		Spot	2	Image 1	5	1000000219	1237
157		Spot	2	Image 1	5	1000000244	1238
166		Spot	2	Image 1	5	1000000220	1239
188		Spot	2	Image 1	5	1000000221	1240
148		Spot	2	Image 1	5	1000000222	1241
149		Spot	2	Image 1	5	1000000223	1242
154		Spot	2	Image 1	5	1000000224	1243
145		Spot	2	Image 1	5	1000000225	1244
495		Spot	2	Image 1	5	1000000155	1245
244		Spot	2	Image 1	5	1000000229	1246
319		Spot	2	Image 1	5	1000000226	1247
226		Spot	2	Image 1	5	1000000230	1248
357		Spot	2	Image 1	5	1000000227	1249
446		Spot	2	Image 1	5	1000000228	1250
332		Spot	2	Image 1	5	1000000232	1251
336		Spot	2	Image 1	5	1000000231	1252
324		Spot	2	Image 1	5	1000000233	1253
546		Spot	2	Image 1	5	1000000234	1254
335		Spot	2	Image 1	5	1000000235	1255
307		Spot	2	Image 1	5	1000000236	1256
357		Spot	2	Image 1	5	1000000237	1257
243		Spot	2	Image 1	5	1000000238	1258
538		Spot	2	Image 1	5	1000000239	1259
312		Spot	2	Image 1	6	1000000000	1260
894		Spot	2	Image 1	6	1000000001	1261
263		Spot	2	Image 1	6	1000000002	1262
164		Spot	2	Image 1	6	1000000003	1263
248		Spot	2	Image 1	6	1000000004	1264
456		Spot	2	Image 1	6	1000000005	1265
561		Spot	2	Image 1	6	1000000006	1266
169		Spot	2	Image 1	6	1000000007	1267
391		Spot	2	Image 1	6	1000000008	1268
196		Spot	2	Image 1	6	1000000009	1269
843		Spot	2	Image 1	6	1000000010	1270
302		Spot	2	Image 1	6	1000000012	1271
581		Spot	2	Image 1	6	1000000013	1272
613		Spot	2	Image 1	6	1000000014	1273
732		Spot	2	Image 1	6	1000000015	1274
168		Spot	2	Image 1	6	1000000016	1275
165		Spot	2	Image 1	6	1000000017	1276
442		Spot	2	Image 1	6	1000000018	1277
227		Spot	2	Image 1	6	1000000019	1278
348		Spot	2	Image 1	6	1000000022	1279
298		Spot	2	Image 1	6	1000000021	1280
411		Spot	2	Image 1	6	1000000020	1281
626		Spot	2	Image 1	6	1000000246	1282
235		Spot	2	Image 1	6	1000000023	1283
174		Spot	2	Image 1	6	1000000024	1284
226		Spot	2	Image 1	6	1000000025	1285
178		Spot	2	Image 1	6	1000000026	1286
190		Spot	2	Image 1	6	1000000027	1287
382		Spot	2	Image 1	6	1000000028	1288
183		Spot	2	Image 1	6	1000000240	1289
280		Spot	2	Image 1	6	1000000029	1290
234		Spot	2	Image 1	6	1000000030	1291
727		Spot	2	Image 1	6	1000000031	1292
175		Spot	2	Image 1	6	1000000032	1293
204		Spot	2	Image 1	6	1000000033	1294
175		Spot	2	Image 1	6	1000000245	1295
313		Spot	2	Image 1	6	1000000034	1296
183		Spot	2	Image 1	6	1000000035	1297
444		Spot	2	Image 1	6	1000000037	1298
619		Spot	2	Image 1	6	1000000036	1299
162		Spot	2	Image 1	6	1000000038	1300
774		Spot	2	Image 1	6	1000000039	1301
171		Spot	2	Image 1	6	1000000040	1302
250		Spot	2	Image 1	6	1000000041	1303
200		Spot	2	Image 1	6	1000000042	1304
172		Spot	2	Image 1	6	1000000043	1305
155		Spot	2	Image 1	6	1000000044	1306
378		Spot	2	Image 1	6	1000000046	1307
219		Spot	2	Image 1	6	1000000045	1308
159		Spot	2	Image 1	6	1000000047	1309
172		Spot	2	Image 1	6	1000000048	1311
578		Spot	2	Image 1	6	1000000049	1312
608		Spot	2	Image 1	6	1000000050	1314
358		Spot	2	Image 1	6	1000000051	1315
155		Spot	2	Image 1	6	1000000052	1316
163		Spot	2	Image 1	6	1000000055	1317
181		Spot	2	Image 1	6	1000000054	1318
237		Spot	2	Image 1	6	1000000056	1319
650		Spot	2	Image 1	6	1000000057	1320
729		Spot	2	Image 1	6	1000000058	1321
166		Spot	2	Image 1	6	1000000059	1322
164		Spot	2	Image 1	6	1000000060	1323
156		Spot	2	Image 1	6	1000000061	1324
166		Spot	2	Image 1	6	1000000062	1325
175		Spot	2	Image 1	6	1000000063	1327
163		Spot	2	Image 1	6	1000000064	1328
174		Spot	2	Image 1	6	1000000065	1329
159		Spot	2	Image 1	6	1000000066	1330
190		Spot	2	Image 1	6	1000000067	1331
203		Spot	2	Image 1	6	1000000068	1332
166		Spot	2	Image 1	6	1000000069	1333
190		Spot	2	Image 1	6	1000000070	1334
164		Spot	2	Image 1	6	1000000071	1335
177		Spot	2	Image 1	6	1000000072	1336
195		Spot	2	Image 1	6	1000000073	1337
218		Spot	2	Image 1	6	1000000074	1338
200		Spot	2	Image 1	6	1000000075	1339
169		Spot	2	Image 1	6	1000000076	1340
225		Spot	2	Image 1	6	1000000077	1341
267		Spot	2	Image 1	6	1000000078	1342
344		Spot	2	Image 1	6	1000000079	1343
549		Spot	2	Image 1	6	1000000080	1344
633		Spot	2	Image 1	6	1000000081	1345
168		Spot	2	Image 1	6	1000000082	1347
188		Spot	2	Image 1	6	1000000084	1348
317		Spot	2	Image 1	6	1000000083	1349
227		Spot	2	Image 1	6	1000000085	1350
487		Spot	2	Image 1	6	1000000086	1351
170		Spot	2	Image 1	6	1000000087	1352
221		Spot	2	Image 1	6	1000000088	1353
704		Spot	2	Image 1	6	1000000089	1354
322		Spot	2	Image 1	6	1000000091	1355
267		Spot	2	Image 1	6	1000000090	1356
207		Spot	2	Image 1	6	1000000092	1357
249		Spot	2	Image 1	6	1000000093	1358
175		Spot	2	Image 1	6	1000000094	1359
505		Spot	2	Image 1	6	1000000095	1360
152		Spot	2	Image 1	6	1000000096	1362
150		Spot	2	Image 1	6	1000000097	1363
152		Spot	2	Image 1	6	1000000098	1364
157		Spot	2	Image 1	6	1000000099	1365
150		Spot	2	Image 1	6	1000000100	1366
158		Spot	2	Image 1	6	1000000101	1367
161		Spot	2	Image 1	6	1000000102	1368
152		Spot	2	Image 1	6	1000000103	1369
155		Spot	2	Image 1	6	1000000104	1370
157		Spot	2	Image 1	6	1000000105	1371
160		Spot	2	Image 1	6	1000000107	1372
164		Spot	2	Image 1	6	1000000106	1373
173		Spot	2	Image 1	6	1000000108	1374
161		Spot	2	Image 1	6	1000000109	1377
157		Spot	2	Image 1	6	1000000110	1378
469		Spot	2	Image 1	6	1000000111	1379
952		Spot	2	Image 1	6	1000000112	1380
199		Spot	2	Image 1	6	1000000242	1381
1252		Spot	2	Image 1	6	1000000113	1382
251		Spot	2	Image 1	6	1000000114	1383
145		Spot	2	Image 1	6	1000000115	1384
279		Spot	2	Image 1	6	1000000116	1385
478		Spot	2	Image 1	6	1000000117	1386
392		Spot	2	Image 1	6	1000000118	1387
278		Spot	2	Image 1	6	1000000119	1388
509		Spot	2	Image 1	6	1000000120	1389
796		Spot	2	Image 1	6	1000000121	1390
747		Spot	2	Image 1	6	1000000122	1391
176		Spot	2	Image 1	6	1000000123	1392
754		Spot	2	Image 1	6	1000000124	1393
503		Spot	2	Image 1	6	1000000125	1394
300		Spot	2	Image 1	6	1000000126	1395
858		Spot	2	Image 1	6	1000000127	1396
585		Spot	2	Image 1	6	1000000128	1397
162		Spot	2	Image 1	6	1000000129	1398
396		Spot	2	Image 1	6	1000000130	1399
304		Spot	2	Image 1	6	1000000131	1400
585		Spot	2	Image 1	6	1000000132	1401
174		Spot	2	Image 1	6	1000000133	1402
437		Spot	2	Image 1	6	1000000134	1403
312		Spot	2	Image 1	6	1000000135	1404
389		Spot	2	Image 1	6	1000000136	1405
192		Spot	2	Image 1	6	1000000137	1406
373		Spot	2	Image 1	6	1000000138	1407
484		Spot	2	Image 1	6	1000000139	1408
562		Spot	2	Image 1	6	1000000140	1409
470		Spot	2	Image 1	6	1000000142	1410
161		Spot	2	Image 1	6	1000000141	1411
392		Spot	2	Image 1	6	1000000143	1412
660		Spot	2	Image 1	6	1000000144	1413
261		Spot	2	Image 1	6	1000000243	1414
321		Spot	2	Image 1	6	1000000145	1415
426		Spot	2	Image 1	6	1000000146	1416
289		Spot	2	Image 1	6	1000000147	1417
286		Spot	2	Image 1	6	1000000148	1418
248		Spot	2	Image 1	6	1000000149	1419
267		Spot	2	Image 1	6	1000000150	1420
424		Spot	2	Image 1	6	1000000151	1423
770		Spot	2	Image 1	6	1000000152	1424
239		Spot	2	Image 1	6	1000000153	1425
524		Spot	2	Image 1	6	1000000247	1426
298		Spot	2	Image 1	6	1000000154	1427
282		Spot	2	Image 1	6	1000000229	1428
789		Spot	2	Image 1	6	1000000156	1429
713		Spot	2	Image 1	6	1000000157	1430
168		Spot	2	Image 1	6	1000000158	1431
159		Spot	2	Image 1	6	1000000159	1432
160		Spot	2	Image 1	6	1000000160	1433
571		Spot	2	Image 1	6	1000000162	1434
155		Spot	2	Image 1	6	1000000161	1435
548		Spot	2	Image 1	6	1000000163	1436
167		Spot	2	Image 1	6	1000000164	1437
680		Spot	2	Image 1	6	1000000165	1438
150		Spot	2	Image 1	6	1000000166	1439
429		Spot	2	Image 1	6	1000000168	1440
155		Spot	2	Image 1	6	1000000167	1441
158		Spot	2	Image 1	6	1000000170	1442
817		Spot	2	Image 1	6	1000000169	1443
153		Spot	2	Image 1	6	1000000171	1444
754		Spot	2	Image 1	6	1000000172	1445
178		Spot	2	Image 1	6	1000000173	1446
366		Spot	2	Image 1	6	1000000174	1447
151		Spot	2	Image 1	6	1000000175	1448
158		Spot	2	Image 1	6	1000000176	1449
150		Spot	2	Image 1	6	1000000178	1450
147		Spot	2	Image 1	6	1000000177	1451
159		Spot	2	Image 1	6	1000000179	1452
166		Spot	2	Image 1	6	1000000180	1453
165		Spot	2	Image 1	6	1000000181	1454
186		Spot	2	Image 1	6	1000000182	1455
164		Spot	2	Image 1	6	1000000183	1456
154		Spot	2	Image 1	6	1000000184	1457
159		Spot	2	Image 1	6	1000000185	1458
156		Spot	2	Image 1	6	1000000186	1459
153		Spot	2	Image 1	6	1000000187	1460
158		Spot	2	Image 1	6	1000000188	1461
153		Spot	2	Image 1	6	1000000189	1462
144		Spot	2	Image 1	6	1000000190	1463
172		Spot	2	Image 1	6	1000000191	1464
164		Spot	2	Image 1	6	1000000193	1465
165		Spot	2	Image 1	6	1000000192	1466
155		Spot	2	Image 1	6	1000000194	1467
216		Spot	2	Image 1	6	1000000195	1469
304		Spot	2	Image 1	6	1000000196	1470
498		Spot	2	Image 1	6	1000000197	1471
185		Spot	2	Image 1	6	1000000199	1472
221		Spot	2	Image 1	6	1000000241	1473
474		Spot	2	Image 1	6	1000000198	1474
165		Spot	2	Image 1	6	1000000200	1475
758		Spot	2	Image 1	6	1000000202	1476
373		Spot	2	Image 1	6	1000000203	1477
263		Spot	2	Image 1	6	1000000204	1478
235		Spot	2	Image 1	6	1000000205	1479
375		Spot	2	Image 1	6	1000000206	1480
255		Spot	2	Image 1	6	1000000207	1481
156		Spot	2	Image 1	6	1000000208	1482
452		Spot	2	Image 1	6	1000000209	1483
481		Spot	2	Image 1	6	1000000211	1484
327		Spot	2	Image 1	6	1000000210	1485
421		Spot	2	Image 1	6	1000000212	1486
337		Spot	2	Image 1	6	1000000213	1487
435		Spot	2	Image 1	6	1000000214	1488
320		Spot	2	Image 1	6	1000000215	1489
157		Spot	2	Image 1	6	1000000216	1490
149		Spot	2	Image 1	6	1000000217	1491
146		Spot	2	Image 1	6	1000000218	1492
146		Spot	2	Image 1	6	1000000219	1493
171		Spot	2	Image 1	6	1000000244	1494
146		Spot	2	Image 1	6	1000000220	1495
189		Spot	2	Image 1	6	1000000221	1496
148		Spot	2	Image 1	6	1000000222	1497
147		Spot	2	Image 1	6	1000000223	1498
152		Spot	2	Image 1	6	1000000224	1499
141		Spot	2	Image 1	6	1000000225	1500
485		Spot	2	Image 1	6	1000000155	1501
243		Spot	2	Image 1	6	1000000230	1502
298		Spot	2	Image 1	6	1000000226	1503
305		Spot	2	Image 1	6	1000000227	1504
466		Spot	2	Image 1	6	1000000228	1505
291		Spot	2	Image 1	6	1000000232	1506
333		Spot	2	Image 1	6	1000000231	1507
318		Spot	2	Image 1	6	1000000233	1508
802		Spot	2	Image 1	6	1000000234	1509
311		Spot	2	Image 1	6	1000000235	1510
298		Spot	2	Image 1	6	1000000236	1511
335		Spot	2	Image 1	6	1000000237	1512
227		Spot	2	Image 1	6	1000000238	1513
497		Spot	2	Image 1	6	1000000239	1514
298		Spot	2	Image 1	7	1000000000	1515
919		Spot	2	Image 1	7	1000000001	1516
253		Spot	2	Image 1	7	1000000002	1517
163		Spot	2	Image 1	7	1000000003	1518
261		Spot	2	Image 1	7	1000000004	1519
394		Spot	2	Image 1	7	1000000005	1520
489		Spot	2	Image 1	7	1000000006	1521
169		Spot	2	Image 1	7	1000000007	1522
395		Spot	2	Image 1	7	1000000008	1523
210		Spot	2	Image 1	7	1000000009	1524
789		Spot	2	Image 1	7	1000000010	1525
159		Spot	2	Image 1	7	1000000011	1526
316		Spot	2	Image 1	7	1000000012	1527
673		Spot	2	Image 1	7	1000000013	1528
579		Spot	2	Image 1	7	1000000014	1529
720		Spot	2	Image 1	7	1000000015	1530
163		Spot	2	Image 1	7	1000000016	1531
167		Spot	2	Image 1	7	1000000017	1532
453		Spot	2	Image 1	7	1000000018	1533
201		Spot	2	Image 1	7	1000000019	1534
309		Spot	2	Image 1	7	1000000021	1535
394		Spot	2	Image 1	7	1000000022	1536
391		Spot	2	Image 1	7	1000000020	1537
557		Spot	2	Image 1	7	1000000248	1538
214		Spot	2	Image 1	7	1000000023	1539
1412		Spot	2	Image 1	7	1000000246	1540
179		Spot	2	Image 1	7	1000000024	1542
230		Spot	2	Image 1	7	1000000025	1543
177		Spot	2	Image 1	7	1000000026	1544
180		Spot	2	Image 1	7	1000000027	1545
310		Spot	2	Image 1	7	1000000028	1546
200		Spot	2	Image 1	7	1000000240	1547
266		Spot	2	Image 1	7	1000000029	1548
261		Spot	2	Image 1	7	1000000030	1549
700		Spot	2	Image 1	7	1000000031	1550
172		Spot	2	Image 1	7	1000000032	1551
200		Spot	2	Image 1	7	1000000033	1552
174		Spot	2	Image 1	7	1000000245	1553
330		Spot	2	Image 1	7	1000000034	1554
195		Spot	2	Image 1	7	1000000035	1555
544		Spot	2	Image 1	7	1000000036	1556
495		Spot	2	Image 1	7	1000000037	1557
174		Spot	2	Image 1	7	1000000038	1558
744		Spot	2	Image 1	7	1000000039	1559
156		Spot	2	Image 1	7	1000000040	1560
249		Spot	2	Image 1	7	1000000041	1561
194		Spot	2	Image 1	7	1000000042	1562
181		Spot	2	Image 1	7	1000000043	1563
166		Spot	2	Image 1	7	1000000044	1564
366		Spot	2	Image 1	7	1000000046	1565
207		Spot	2	Image 1	7	1000000045	1566
151		Spot	2	Image 1	7	1000000047	1567
580		Spot	2	Image 1	7	1000000049	1569
171		Spot	2	Image 1	7	1000000048	1570
622		Spot	2	Image 1	7	1000000050	1572
369		Spot	2	Image 1	7	1000000051	1573
155		Spot	2	Image 1	7	1000000052	1574
162		Spot	2	Image 1	7	1000000055	1575
201		Spot	2	Image 1	7	1000000054	1576
238		Spot	2	Image 1	7	1000000056	1577
609		Spot	2	Image 1	7	1000000057	1578
742		Spot	2	Image 1	7	1000000058	1579
155		Spot	2	Image 1	7	1000000059	1580
162		Spot	2	Image 1	7	1000000060	1581
155		Spot	2	Image 1	7	1000000061	1582
166		Spot	2	Image 1	7	1000000062	1583
175		Spot	2	Image 1	7	1000000063	1585
162		Spot	2	Image 1	7	1000000064	1586
168		Spot	2	Image 1	7	1000000065	1587
155		Spot	2	Image 1	7	1000000066	1588
189		Spot	2	Image 1	7	1000000067	1589
210		Spot	2	Image 1	7	1000000068	1590
160		Spot	2	Image 1	7	1000000104	1591
167		Spot	2	Image 1	7	1000000069	1592
184		Spot	2	Image 1	7	1000000070	1593
164		Spot	2	Image 1	7	1000000072	1594
160		Spot	2	Image 1	7	1000000071	1595
179		Spot	2	Image 1	7	1000000073	1596
217		Spot	2	Image 1	7	1000000074	1597
208		Spot	2	Image 1	7	1000000075	1598
167		Spot	2	Image 1	7	1000000076	1599
211		Spot	2	Image 1	7	1000000077	1600
257		Spot	2	Image 1	7	1000000078	1601
341		Spot	2	Image 1	7	1000000079	1602
548		Spot	2	Image 1	7	1000000080	1603
687		Spot	2	Image 1	7	1000000081	1604
328		Spot	2	Image 1	7	1000000083	1605
169		Spot	2	Image 1	7	1000000082	1606
178		Spot	2	Image 1	7	1000000084	1607
218		Spot	2	Image 1	7	1000000085	1608
461		Spot	2	Image 1	7	1000000086	1609
164		Spot	2	Image 1	7	1000000087	1610
205		Spot	2	Image 1	7	1000000088	1611
697		Spot	2	Image 1	7	1000000089	1612
263		Spot	2	Image 1	7	1000000090	1613
337		Spot	2	Image 1	7	1000000091	1614
175		Spot	2	Image 1	7	1000000092	1615
235		Spot	2	Image 1	7	1000000093	1616
167		Spot	2	Image 1	7	1000000094	1617
563		Spot	2	Image 1	7	1000000095	1618
157		Spot	2	Image 1	7	1000000096	1620
147		Spot	2	Image 1	7	1000000097	1621
151		Spot	2	Image 1	7	1000000099	1622
149		Spot	2	Image 1	7	1000000100	1623
153		Spot	2	Image 1	7	1000000101	1624
153		Spot	2	Image 1	7	1000000102	1625
170		Spot	2	Image 1	7	1000000103	1626
155		Spot	2	Image 1	7	1000000105	1627
153		Spot	2	Image 1	7	1000000107	1628
155		Spot	2	Image 1	7	1000000106	1629
154		Spot	2	Image 1	7	1000000108	1630
153		Spot	2	Image 1	7	1000000109	1632
148		Spot	2	Image 1	7	1000000110	1633
472		Spot	2	Image 1	7	1000000111	1634
947		Spot	2	Image 1	7	1000000112	1635
208		Spot	2	Image 1	7	1000000242	1636
1160		Spot	2	Image 1	7	1000000113	1637
254		Spot	2	Image 1	7	1000000114	1638
146		Spot	2	Image 1	7	1000000115	1639
298		Spot	2	Image 1	7	1000000116	1640
506		Spot	2	Image 1	7	1000000117	1641
438		Spot	2	Image 1	7	1000000118	1642
278		Spot	2	Image 1	7	1000000119	1643
504		Spot	2	Image 1	7	1000000120	1644
746		Spot	2	Image 1	7	1000000121	1645
771		Spot	2	Image 1	7	1000000122	1646
174		Spot	2	Image 1	7	1000000123	1647
754		Spot	2	Image 1	7	1000000124	1648
599		Spot	2	Image 1	7	1000000125	1649
855		Spot	2	Image 1	7	1000000127	1650
312		Spot	2	Image 1	7	1000000126	1651
658		Spot	2	Image 1	7	1000000128	1652
153		Spot	2	Image 1	7	1000000129	1653
398		Spot	2	Image 1	7	1000000130	1654
330		Spot	2	Image 1	7	1000000131	1655
155		Spot	2	Image 1	7	1000000133	1656
433		Spot	2	Image 1	7	1000000134	1657
324		Spot	2	Image 1	7	1000000135	1658
394		Spot	2	Image 1	7	1000000136	1659
180		Spot	2	Image 1	7	1000000137	1660
151		Spot	2	Image 1	7	1000000141	1661
381		Spot	2	Image 1	7	1000000138	1662
497		Spot	2	Image 1	7	1000000139	1663
526		Spot	2	Image 1	7	1000000140	1664
387		Spot	2	Image 1	7	1000000142	1665
608		Spot	2	Image 1	7	1000000143	1666
661		Spot	2	Image 1	7	1000000144	1667
266		Spot	2	Image 1	7	1000000243	1668
300		Spot	2	Image 1	7	1000000145	1669
406		Spot	2	Image 1	7	1000000146	1670
283		Spot	2	Image 1	7	1000000147	1671
258		Spot	2	Image 1	7	1000000148	1672
253		Spot	2	Image 1	7	1000000149	1673
252		Spot	2	Image 1	7	1000000150	1674
412		Spot	2	Image 1	7	1000000151	1677
718		Spot	2	Image 1	7	1000000152	1678
222		Spot	2	Image 1	7	1000000153	1679
477		Spot	2	Image 1	7	1000000247	1680
274		Spot	2	Image 1	7	1000000229	1681
259		Spot	2	Image 1	7	1000000154	1682
709		Spot	2	Image 1	7	1000000156	1683
712		Spot	2	Image 1	7	1000000157	1684
171		Spot	2	Image 1	7	1000000158	1685
157		Spot	2	Image 1	7	1000000159	1686
155		Spot	2	Image 1	7	1000000160	1687
572		Spot	2	Image 1	7	1000000162	1688
155		Spot	2	Image 1	7	1000000161	1689
547		Spot	2	Image 1	7	1000000163	1690
153		Spot	2	Image 1	7	1000000164	1691
676		Spot	2	Image 1	7	1000000165	1692
154		Spot	2	Image 1	7	1000000166	1693
414		Spot	2	Image 1	7	1000000168	1694
153		Spot	2	Image 1	7	1000000167	1695
154		Spot	2	Image 1	7	1000000170	1696
803		Spot	2	Image 1	7	1000000169	1697
150		Spot	2	Image 1	7	1000000171	1698
749		Spot	2	Image 1	7	1000000172	1699
155		Spot	2	Image 1	7	1000000173	1700
371		Spot	2	Image 1	7	1000000174	1701
148		Spot	2	Image 1	7	1000000175	1702
150		Spot	2	Image 1	7	1000000176	1703
147		Spot	2	Image 1	7	1000000178	1704
148		Spot	2	Image 1	7	1000000177	1705
150		Spot	2	Image 1	7	1000000179	1706
158		Spot	2	Image 1	7	1000000180	1707
152		Spot	2	Image 1	7	1000000181	1708
147		Spot	2	Image 1	7	1000000182	1709
169		Spot	2	Image 1	7	1000000183	1710
147		Spot	2	Image 1	7	1000000184	1711
158		Spot	2	Image 1	7	1000000185	1712
143		Spot	2	Image 1	7	1000000249	1713
145		Spot	2	Image 1	7	1000000186	1714
145		Spot	2	Image 1	7	1000000187	1715
154		Spot	2	Image 1	7	1000000188	1716
144		Spot	2	Image 1	7	1000000189	1717
150		Spot	2	Image 1	7	1000000190	1718
184		Spot	2	Image 1	7	1000000191	1719
166		Spot	2	Image 1	7	1000000193	1720
143		Spot	2	Image 1	7	1000000192	1721
149		Spot	2	Image 1	7	1000000194	1722
227		Spot	2	Image 1	7	1000000195	1724
523		Spot	2	Image 1	7	1000000197	1725
208		Spot	2	Image 1	7	1000000241	1726
189		Spot	2	Image 1	7	1000000199	1727
499		Spot	2	Image 1	7	1000000198	1728
167		Spot	2	Image 1	7	1000000200	1729
716		Spot	2	Image 1	7	1000000202	1730
373		Spot	2	Image 1	7	1000000203	1731
230		Spot	2	Image 1	7	1000000205	1732
365		Spot	2	Image 1	7	1000000206	1733
257		Spot	2	Image 1	7	1000000207	1734
151		Spot	2	Image 1	7	1000000208	1735
382		Spot	2	Image 1	7	1000000209	1736
500		Spot	2	Image 1	7	1000000211	1737
308		Spot	2	Image 1	7	1000000210	1738
430		Spot	2	Image 1	7	1000000212	1739
339		Spot	2	Image 1	7	1000000213	1740
432		Spot	2	Image 1	7	1000000214	1741
332		Spot	2	Image 1	7	1000000215	1742
148		Spot	2	Image 1	7	1000000216	1743
154		Spot	2	Image 1	7	1000000217	1744
163		Spot	2	Image 1	7	1000000218	1745
151		Spot	2	Image 1	7	1000000219	1746
147		Spot	2	Image 1	7	1000000244	1747
148		Spot	2	Image 1	7	1000000220	1748
192		Spot	2	Image 1	7	1000000221	1749
144		Spot	2	Image 1	7	1000000222	1750
146		Spot	2	Image 1	7	1000000223	1751
150		Spot	2	Image 1	7	1000000224	1752
151		Spot	2	Image 1	7	1000000225	1753
440		Spot	2	Image 1	7	1000000155	1754
314		Spot	2	Image 1	7	1000000226	1755
306		Spot	2	Image 1	7	1000000227	1756
412		Spot	2	Image 1	7	1000000228	1757
298		Spot	2	Image 1	7	1000000232	1758
304		Spot	2	Image 1	7	1000000231	1759
325		Spot	2	Image 1	7	1000000233	1760
775		Spot	2	Image 1	7	1000000234	1761
327		Spot	2	Image 1	7	1000000235	1762
313		Spot	2	Image 1	7	1000000236	1763
349		Spot	2	Image 1	7	1000000237	1764
237		Spot	2	Image 1	7	1000000238	1765
517		Spot	2	Image 1	7	1000000239	1766
280		Spot	2	Image 1	8	1000000250	1767
292		Spot	2	Image 1	8	1000000000	1768
1001		Spot	2	Image 1	8	1000000001	1769
243		Spot	2	Image 1	8	1000000002	1770
157		Spot	2	Image 1	8	1000000003	1771
263		Spot	2	Image 1	8	1000000004	1772
401		Spot	2	Image 1	8	1000000005	1773
530		Spot	2	Image 1	8	1000000006	1774
169		Spot	2	Image 1	8	1000000007	1775
375		Spot	2	Image 1	8	1000000008	1776
220		Spot	2	Image 1	8	1000000009	1777
715		Spot	2	Image 1	8	1000000010	1778
304		Spot	2	Image 1	8	1000000012	1779
159		Spot	2	Image 1	8	1000000011	1780
615		Spot	2	Image 1	8	1000000057	1781
576		Spot	2	Image 1	8	1000000013	1782
571		Spot	2	Image 1	8	1000000014	1783
170		Spot	2	Image 1	8	1000000016	1784
166		Spot	2	Image 1	8	1000000017	1785
449		Spot	2	Image 1	8	1000000018	1786
196		Spot	2	Image 1	8	1000000019	1787
318		Spot	2	Image 1	8	1000000021	1788
381		Spot	2	Image 1	8	1000000022	1789
399		Spot	2	Image 1	8	1000000020	1790
309		Spot	2	Image 1	8	1000000251	1791
212		Spot	2	Image 1	8	1000000023	1792
1379		Spot	2	Image 1	8	1000000246	1793
173		Spot	2	Image 1	8	1000000024	1795
220		Spot	2	Image 1	8	1000000025	1796
182		Spot	2	Image 1	8	1000000026	1797
189		Spot	2	Image 1	8	1000000027	1798
359		Spot	2	Image 1	8	1000000028	1799
201		Spot	2	Image 1	8	1000000240	1800
327		Spot	2	Image 1	8	1000000029	1801
260		Spot	2	Image 1	8	1000000030	1802
172		Spot	2	Image 1	8	1000000032	1803
688		Spot	2	Image 1	8	1000000031	1804
210		Spot	2	Image 1	8	1000000033	1805
174		Spot	2	Image 1	8	1000000245	1806
320		Spot	2	Image 1	8	1000000034	1807
183		Spot	2	Image 1	8	1000000035	1808
546		Spot	2	Image 1	8	1000000036	1809
467		Spot	2	Image 1	8	1000000037	1810
152		Spot	2	Image 1	8	1000000038	1811
690		Spot	2	Image 1	8	1000000039	1812
154		Spot	2	Image 1	8	1000000040	1813
254		Spot	2	Image 1	8	1000000041	1814
196		Spot	2	Image 1	8	1000000042	1815
187		Spot	2	Image 1	8	1000000043	1816
156		Spot	2	Image 1	8	1000000044	1817
378		Spot	2	Image 1	8	1000000046	1818
224		Spot	2	Image 1	8	1000000045	1819
157		Spot	2	Image 1	8	1000000047	1820
168		Spot	2	Image 1	8	1000000048	1822
515		Spot	2	Image 1	8	1000000049	1823
599		Spot	2	Image 1	8	1000000050	1825
327		Spot	2	Image 1	8	1000000051	1826
159		Spot	2	Image 1	8	1000000052	1827
877		Spot	2	Image 1	8	1000000053	1828
168		Spot	2	Image 1	8	1000000055	1829
301		Spot	2	Image 1	8	1000000056	1830
207		Spot	2	Image 1	8	1000000054	1831
746		Spot	2	Image 1	8	1000000058	1832
161		Spot	2	Image 1	8	1000000059	1833
162		Spot	2	Image 1	8	1000000060	1834
158		Spot	2	Image 1	8	1000000061	1835
170		Spot	2	Image 1	8	1000000062	1836
176		Spot	2	Image 1	8	1000000063	1838
165		Spot	2	Image 1	8	1000000064	1839
168		Spot	2	Image 1	8	1000000065	1840
159		Spot	2	Image 1	8	1000000066	1841
194		Spot	2	Image 1	8	1000000067	1842
215		Spot	2	Image 1	8	1000000068	1843
162		Spot	2	Image 1	8	1000000104	1844
175		Spot	2	Image 1	8	1000000069	1845
188		Spot	2	Image 1	8	1000000070	1846
163		Spot	2	Image 1	8	1000000071	1847
165		Spot	2	Image 1	8	1000000072	1848
187		Spot	2	Image 1	8	1000000073	1849
217		Spot	2	Image 1	8	1000000074	1850
197		Spot	2	Image 1	8	1000000075	1851
170		Spot	2	Image 1	8	1000000076	1852
226		Spot	2	Image 1	8	1000000077	1853
250		Spot	2	Image 1	8	1000000078	1854
336		Spot	2	Image 1	8	1000000079	1855
624		Spot	2	Image 1	8	1000000080	1856
593		Spot	2	Image 1	8	1000000081	1857
172		Spot	2	Image 1	8	1000000082	1858
326		Spot	2	Image 1	8	1000000083	1859
183		Spot	2	Image 1	8	1000000084	1860
219		Spot	2	Image 1	8	1000000085	1861
449		Spot	2	Image 1	8	1000000086	1862
164		Spot	2	Image 1	8	1000000087	1863
212		Spot	2	Image 1	8	1000000088	1864
721		Spot	2	Image 1	8	1000000089	1865
311		Spot	2	Image 1	8	1000000091	1866
267		Spot	2	Image 1	8	1000000090	1867
182		Spot	2	Image 1	8	1000000092	1868
186		Spot	2	Image 1	8	1000000094	1869
231		Spot	2	Image 1	8	1000000093	1870
506		Spot	2	Image 1	8	1000000095	1871
165		Spot	2	Image 1	8	1000000096	1873
153		Spot	2	Image 1	8	1000000097	1874
150		Spot	2	Image 1	8	1000000098	1875
147		Spot	2	Image 1	8	1000000099	1876
156		Spot	2	Image 1	8	1000000100	1877
161		Spot	2	Image 1	8	1000000101	1878
166		Spot	2	Image 1	8	1000000102	1879
167		Spot	2	Image 1	8	1000000103	1880
159		Spot	2	Image 1	8	1000000105	1881
152		Spot	2	Image 1	8	1000000106	1882
154		Spot	2	Image 1	8	1000000108	1883
162		Spot	2	Image 1	8	1000000109	1886
151		Spot	2	Image 1	8	1000000110	1887
444		Spot	2	Image 1	8	1000000111	1888
942		Spot	2	Image 1	8	1000000112	1889
189		Spot	2	Image 1	8	1000000242	1890
1153		Spot	2	Image 1	8	1000000113	1891
222		Spot	2	Image 1	8	1000000114	1892
150		Spot	2	Image 1	8	1000000115	1893
298		Spot	2	Image 1	8	1000000116	1894
499		Spot	2	Image 1	8	1000000117	1895
410		Spot	2	Image 1	8	1000000118	1896
298		Spot	2	Image 1	8	1000000119	1897
518		Spot	2	Image 1	8	1000000120	1898
744		Spot	2	Image 1	8	1000000121	1899
813		Spot	2	Image 1	8	1000000122	1900
176		Spot	2	Image 1	8	1000000123	1901
715		Spot	2	Image 1	8	1000000124	1902
601		Spot	2	Image 1	8	1000000125	1903
327		Spot	2	Image 1	8	1000000126	1904
745		Spot	2	Image 1	8	1000000127	1905
626		Spot	2	Image 1	8	1000000128	1906
161		Spot	2	Image 1	8	1000000129	1907
393		Spot	2	Image 1	8	1000000130	1908
312		Spot	2	Image 1	8	1000000131	1909
442		Spot	2	Image 1	8	1000000134	1910
158		Spot	2	Image 1	8	1000000133	1911
313		Spot	2	Image 1	8	1000000135	1912
405		Spot	2	Image 1	8	1000000136	1913
196		Spot	2	Image 1	8	1000000137	1914
162		Spot	2	Image 1	8	1000000141	1915
380		Spot	2	Image 1	8	1000000138	1916
498		Spot	2	Image 1	8	1000000139	1917
553		Spot	2	Image 1	8	1000000140	1918
388		Spot	2	Image 1	8	1000000142	1919
358		Spot	2	Image 1	8	1000000143	1920
270		Spot	2	Image 1	8	1000000243	1921
636		Spot	2	Image 1	8	1000000144	1922
315		Spot	2	Image 1	8	1000000145	1923
350		Spot	2	Image 1	8	1000000146	1924
295		Spot	2	Image 1	8	1000000147	1925
254		Spot	2	Image 1	8	1000000148	1926
257		Spot	2	Image 1	8	1000000149	1927
279		Spot	2	Image 1	8	1000000150	1928
420		Spot	2	Image 1	8	1000000151	1930
719		Spot	2	Image 1	8	1000000152	1931
237		Spot	2	Image 1	8	1000000153	1932
253		Spot	2	Image 1	8	1000000229	1933
318		Spot	2	Image 1	8	1000000154	1934
649		Spot	2	Image 1	8	1000000156	1935
750		Spot	2	Image 1	8	1000000157	1936
170		Spot	2	Image 1	8	1000000158	1937
157		Spot	2	Image 1	8	1000000159	1938
161		Spot	2	Image 1	8	1000000160	1939
166		Spot	2	Image 1	8	1000000161	1940
561		Spot	2	Image 1	8	1000000162	1941
571		Spot	2	Image 1	8	1000000163	1942
152		Spot	2	Image 1	8	1000000164	1943
685		Spot	2	Image 1	8	1000000165	1944
157		Spot	2	Image 1	8	1000000166	1945
462		Spot	2	Image 1	8	1000000168	1946
155		Spot	2	Image 1	8	1000000167	1947
784		Spot	2	Image 1	8	1000000169	1948
149		Spot	2	Image 1	8	1000000170	1949
154		Spot	2	Image 1	8	1000000171	1950
722		Spot	2	Image 1	8	1000000172	1951
153		Spot	2	Image 1	8	1000000173	1952
348		Spot	2	Image 1	8	1000000174	1953
153		Spot	2	Image 1	8	1000000175	1954
151		Spot	2	Image 1	8	1000000176	1955
158		Spot	2	Image 1	8	1000000177	1956
148		Spot	2	Image 1	8	1000000178	1957
158		Spot	2	Image 1	8	1000000179	1958
161		Spot	2	Image 1	8	1000000180	1959
154		Spot	2	Image 1	8	1000000181	1960
146		Spot	2	Image 1	8	1000000182	1961
166		Spot	2	Image 1	8	1000000183	1962
146		Spot	2	Image 1	8	1000000184	1963
156		Spot	2	Image 1	8	1000000185	1964
150		Spot	2	Image 1	8	1000000186	1965
145		Spot	2	Image 1	8	1000000187	1966
149		Spot	2	Image 1	8	1000000223	1967
149		Spot	2	Image 1	8	1000000188	1968
145		Spot	2	Image 1	8	1000000189	1969
155		Spot	2	Image 1	8	1000000252	1970
199		Spot	2	Image 1	8	1000000191	1971
166		Spot	2	Image 1	8	1000000193	1972
148		Spot	2	Image 1	8	1000000192	1973
153		Spot	2	Image 1	8	1000000194	1974
210		Spot	2	Image 1	8	1000000195	1976
521		Spot	2	Image 1	8	1000000197	1977
190		Spot	2	Image 1	8	1000000199	1978
260		Spot	2	Image 1	8	1000000241	1979
484		Spot	2	Image 1	8	1000000198	1980
172		Spot	2	Image 1	8	1000000200	1981
716		Spot	2	Image 1	8	1000000202	1982
312		Spot	2	Image 1	8	1000000201	1983
368		Spot	2	Image 1	8	1000000203	1984
243		Spot	2	Image 1	8	1000000205	1986
389		Spot	2	Image 1	8	1000000206	1987
256		Spot	2	Image 1	8	1000000207	1988
156		Spot	2	Image 1	8	1000000208	1989
389		Spot	2	Image 1	8	1000000209	1990
464		Spot	2	Image 1	8	1000000211	1991
320		Spot	2	Image 1	8	1000000210	1992
452		Spot	2	Image 1	8	1000000212	1993
318		Spot	2	Image 1	8	1000000213	1994
440		Spot	2	Image 1	8	1000000214	1995
315		Spot	2	Image 1	8	1000000215	1996
153		Spot	2	Image 1	8	1000000216	1997
161		Spot	2	Image 1	8	1000000217	1998
154		Spot	2	Image 1	8	1000000218	1999
154		Spot	2	Image 1	8	1000000219	2000
160		Spot	2	Image 1	8	1000000244	2001
163		Spot	2	Image 1	8	1000000220	2002
181		Spot	2	Image 1	8	1000000221	2003
143		Spot	2	Image 1	8	1000000222	2004
147		Spot	2	Image 1	8	1000000224	2005
148		Spot	2	Image 1	8	1000000225	2006
405		Spot	2	Image 1	8	1000000155	2007
285		Spot	2	Image 1	8	1000000227	2008
313		Spot	2	Image 1	8	1000000226	2009
446		Spot	2	Image 1	8	1000000228	2010
329		Spot	2	Image 1	8	1000000232	2011
307		Spot	2	Image 1	8	1000000231	2012
354		Spot	2	Image 1	8	1000000235	2013
281		Spot	2	Image 1	8	1000000233	2014
804		Spot	2	Image 1	8	1000000234	2015
318		Spot	2	Image 1	8	1000000236	2016
372		Spot	2	Image 1	8	1000000237	2017
240		Spot	2	Image 1	8	1000000238	2018
547		Spot	2	Image 1	8	1000000239	2019
306		Spot	2	Image 1	9	1000000250	2020
301		Spot	2	Image 1	9	1000000000	2021
978		Spot	2	Image 1	9	1000000001	2022
275		Spot	2	Image 1	9	1000000002	2023
161		Spot	2	Image 1	9	1000000003	2024
264		Spot	2	Image 1	9	1000000004	2025
349		Spot	2	Image 1	9	1000000005	2026
459		Spot	2	Image 1	9	1000000006	2027
169		Spot	2	Image 1	9	1000000007	2028
211		Spot	2	Image 1	9	1000000009	2029
676		Spot	2	Image 1	9	1000000010	2030
285		Spot	2	Image 1	9	1000000012	2031
169		Spot	2	Image 1	9	1000000011	2032
619		Spot	2	Image 1	9	1000000057	2033
612		Spot	2	Image 1	9	1000000013	2034
577		Spot	2	Image 1	9	1000000014	2035
174		Spot	2	Image 1	9	1000000016	2036
162		Spot	2	Image 1	9	1000000017	2037
431		Spot	2	Image 1	9	1000000018	2038
198		Spot	2	Image 1	9	1000000019	2039
328		Spot	2	Image 1	9	1000000021	2040
358		Spot	2	Image 1	9	1000000020	2041
339		Spot	2	Image 1	9	1000000022	2042
288		Spot	2	Image 1	9	1000000251	2043
226		Spot	2	Image 1	9	1000000023	2044
1377		Spot	2	Image 1	9	1000000246	2045
176		Spot	2	Image 1	9	1000000024	2047
221		Spot	2	Image 1	9	1000000025	2048
183		Spot	2	Image 1	9	1000000026	2049
180		Spot	2	Image 1	9	1000000027	2050
360		Spot	2	Image 1	9	1000000028	2051
210		Spot	2	Image 1	9	1000000240	2052
351		Spot	2	Image 1	9	1000000029	2053
257		Spot	2	Image 1	9	1000000030	2054
741		Spot	2	Image 1	9	1000000031	2055
166		Spot	2	Image 1	9	1000000032	2056
231		Spot	2	Image 1	9	1000000033	2057
166		Spot	2	Image 1	9	1000000245	2058
305		Spot	2	Image 1	9	1000000034	2059
180		Spot	2	Image 1	9	1000000035	2060
429		Spot	2	Image 1	9	1000000037	2061
563		Spot	2	Image 1	9	1000000036	2062
157		Spot	2	Image 1	9	1000000038	2063
756		Spot	2	Image 1	9	1000000039	2064
156		Spot	2	Image 1	9	1000000040	2065
248		Spot	2	Image 1	9	1000000041	2066
219		Spot	2	Image 1	9	1000000042	2067
186		Spot	2	Image 1	9	1000000043	2068
151		Spot	2	Image 1	9	1000000044	2069
218		Spot	2	Image 1	9	1000000045	2070
370		Spot	2	Image 1	9	1000000046	2071
[truncated: 7,506 more rows]
