# Supplementary material for: Protocol for real-time monitoring of CD8+ T and myeloid cell behavior in human high-grade serous ovarian cancer slices
Source: STAR Protoc. 2024 Jun 2;5(2):103102. doi: 10.1016/j.xpro.2024.103102 (PMC11179100; doi:10.1016/j.xpro.2024.103102)
Supplement: Data S3. Files for testing the R script, quantification and statistical analysis step 2 [file mmc3.zip › Test files/Slice2_a/__Intensity_Max_Ch=3_Img=1.csv]

Intensity Max Ch=3 Img=1
====================
Intensity Max	Unit	Category	Channel	Image	Time	TrackID	ID
186		Spot	3	Image 1	1	1000000000	0
181		Spot	3	Image 1	1	1000000001	1
168		Spot	3	Image 1	1	1000000002	2
194		Spot	3	Image 1	1	1000000003	3
235		Spot	3	Image 1	1	1000000004	4
164		Spot	3	Image 1	1	1000000005	5
178		Spot	3	Image 1	1	1000000006	6
164		Spot	3	Image 1	1	1000000007	7
171		Spot	3	Image 1	1	1000000008	8
167		Spot	3	Image 1	1	1000000009	9
164		Spot	3	Image 1	1	1000000010	10
158		Spot	3	Image 1	1	1000000011	11
155		Spot	3	Image 1	1	1000000012	12
167		Spot	3	Image 1	1	1000000013	13
179		Spot	3	Image 1	1	1000000014	14
176		Spot	3	Image 1	1	1000000015	15
148		Spot	3	Image 1	1	1000000016	16
186		Spot	3	Image 1	1	1000000017	17
179		Spot	3	Image 1	1	1000000018	18
187		Spot	3	Image 1	1	1000000019	19
176		Spot	3	Image 1	1	1000000020	20
172		Spot	3	Image 1	1	1000000021	21
174		Spot	3	Image 1	1	1000000022	22
183		Spot	3	Image 1	1	1000000023	23
188		Spot	3	Image 1	1	1000000024	24
170		Spot	3	Image 1	1	1000000025	25
190		Spot	3	Image 1	1	1000000026	26
177		Spot	3	Image 1	1	1000000027	27
182		Spot	3	Image 1	1	1000000028	28
169		Spot	3	Image 1	1	1000000029	29
185		Spot	3	Image 1	1	1000000030	30
173		Spot	3	Image 1	1	1000000031	31
157		Spot	3	Image 1	1	1000000032	32
162		Spot	3	Image 1	1	1000000033	33
174		Spot	3	Image 1	1	1000000034	34
174		Spot	3	Image 1	1	1000000035	35
169		Spot	3	Image 1	1	1000000036	36
189		Spot	3	Image 1	1	1000000037	37
185		Spot	3	Image 1	1	1000000038	38
160		Spot	3	Image 1	1	1000000039	39
175		Spot	3	Image 1	1	1000000040	40
196		Spot	3	Image 1	1	1000000041	41
165		Spot	3	Image 1	1	1000000042	42
174		Spot	3	Image 1	1	1000000043	43
165		Spot	3	Image 1	1	1000000044	44
170		Spot	3	Image 1	1	1000000045	45
174		Spot	3	Image 1	1	1000000046	46
174		Spot	3	Image 1	1	1000000047	47
205		Spot	3	Image 1	1	1000000048	49
190		Spot	3	Image 1	1	1000000049	50
183		Spot	3	Image 1	1	1000000050	52
193		Spot	3	Image 1	1	1000000051	53
161		Spot	3	Image 1	1	1000000052	54
174		Spot	3	Image 1	1	1000000053	55
166		Spot	3	Image 1	1	1000000054	56
182		Spot	3	Image 1	1	1000000055	57
173		Spot	3	Image 1	1	1000000056	58
211		Spot	3	Image 1	1	1000000057	59
195		Spot	3	Image 1	1	1000000058	60
173		Spot	3	Image 1	1	1000000059	61
163		Spot	3	Image 1	1	1000000060	62
186		Spot	3	Image 1	1	1000000061	63
191		Spot	3	Image 1	1	1000000062	64
170		Spot	3	Image 1	1	1000000063	65
166		Spot	3	Image 1	1	1000000064	66
211		Spot	3	Image 1	1	1000000065	67
182		Spot	3	Image 1	1	1000000066	68
177		Spot	3	Image 1	1	1000000067	69
180		Spot	3	Image 1	1	1000000068	70
160		Spot	3	Image 1	1	1000000069	71
168		Spot	3	Image 1	1	1000000070	72
173		Spot	3	Image 1	1	1000000071	73
179		Spot	3	Image 1	1	1000000072	74
213		Spot	3	Image 1	1	1000000073	75
186		Spot	3	Image 1	1	1000000074	76
169		Spot	3	Image 1	1	1000000075	77
176		Spot	3	Image 1	1	1000000076	78
179		Spot	3	Image 1	1	1000000077	79
189		Spot	3	Image 1	1	1000000078	81
165		Spot	3	Image 1	1	1000000079	82
195		Spot	3	Image 1	1	1000000080	83
164		Spot	3	Image 1	1	1000000081	84
183		Spot	3	Image 1	1	1000000082	85
162		Spot	3	Image 1	1	1000000083	86
185		Spot	3	Image 1	1	1000000084	87
168		Spot	3	Image 1	1	1000000085	88
154		Spot	3	Image 1	1	1000000086	89
177		Spot	3	Image 1	1	1000000087	90
162		Spot	3	Image 1	1	1000000088	91
169		Spot	3	Image 1	1	1000000089	92
159		Spot	3	Image 1	1	1000000090	93
169		Spot	3	Image 1	1	1000000091	94
174		Spot	3	Image 1	1	1000000092	95
172		Spot	3	Image 1	1	1000000093	96
232		Spot	3	Image 1	1	1000000094	97
171		Spot	3	Image 1	1	1000000095	98
164		Spot	3	Image 1	1	1000000096	100
185		Spot	3	Image 1	1	1000000097	101
191		Spot	3	Image 1	1	1000000098	102
165		Spot	3	Image 1	1	1000000099	103
154		Spot	3	Image 1	1	1000000100	104
169		Spot	3	Image 1	1	1000000101	105
194		Spot	3	Image 1	1	1000000102	106
171		Spot	3	Image 1	1	1000000103	107
160		Spot	3	Image 1	1	1000000104	108
156		Spot	3	Image 1	1	1000000105	109
175		Spot	3	Image 1	1	1000000106	110
184		Spot	3	Image 1	1	1000000107	111
176		Spot	3	Image 1	1	1000000108	112
167		Spot	3	Image 1	1	1000000109	115
184		Spot	3	Image 1	1	1000000110	116
171		Spot	3	Image 1	1	1000000111	117
176		Spot	3	Image 1	1	1000000112	118
182		Spot	3	Image 1	1	1000000113	119
175		Spot	3	Image 1	1	1000000114	120
172		Spot	3	Image 1	1	1000000115	121
159		Spot	3	Image 1	1	1000000116	122
177		Spot	3	Image 1	1	1000000117	123
175		Spot	3	Image 1	1	1000000118	124
157		Spot	3	Image 1	1	1000000119	125
204		Spot	3	Image 1	1	1000000120	126
182		Spot	3	Image 1	1	1000000121	127
188		Spot	3	Image 1	1	1000000122	128
191		Spot	3	Image 1	1	1000000123	129
158		Spot	3	Image 1	1	1000000124	130
180		Spot	3	Image 1	1	1000000125	131
195		Spot	3	Image 1	1	1000000126	132
173		Spot	3	Image 1	1	1000000127	133
162		Spot	3	Image 1	1	1000000128	134
181		Spot	3	Image 1	1	1000000129	135
182		Spot	3	Image 1	1	1000000130	136
160		Spot	3	Image 1	1	1000000131	137
168		Spot	3	Image 1	1	1000000132	138
152		Spot	3	Image 1	1	1000000133	139
166		Spot	3	Image 1	1	1000000134	140
189		Spot	3	Image 1	1	1000000135	141
172		Spot	3	Image 1	1	1000000136	142
166		Spot	3	Image 1	1	1000000137	143
195		Spot	3	Image 1	1	1000000138	144
160		Spot	3	Image 1	1	1000000139	145
180		Spot	3	Image 1	1	1000000140	146
200		Spot	3	Image 1	1	1000000141	147
158		Spot	3	Image 1	1	1000000142	148
162		Spot	3	Image 1	1	1000000143	149
193		Spot	3	Image 1	1	1000000144	150
158		Spot	3	Image 1	1	1000000145	151
175		Spot	3	Image 1	1	1000000146	152
173		Spot	3	Image 1	1	1000000147	153
186		Spot	3	Image 1	1	1000000148	154
179		Spot	3	Image 1	1	1000000149	155
168		Spot	3	Image 1	1	1000000150	156
218		Spot	3	Image 1	1	1000000151	158
183		Spot	3	Image 1	1	1000000152	159
172		Spot	3	Image 1	1	1000000153	160
181		Spot	3	Image 1	1	1000000154	161
166		Spot	3	Image 1	1	1000000155	162
177		Spot	3	Image 1	1	1000000156	163
175		Spot	3	Image 1	1	1000000157	164
196		Spot	3	Image 1	1	1000000158	165
180		Spot	3	Image 1	1	1000000159	166
159		Spot	3	Image 1	1	1000000160	167
171		Spot	3	Image 1	1	1000000161	168
165		Spot	3	Image 1	1	1000000162	169
172		Spot	3	Image 1	1	1000000163	170
168		Spot	3	Image 1	1	1000000164	171
176		Spot	3	Image 1	1	1000000165	172
168		Spot	3	Image 1	1	1000000166	173
165		Spot	3	Image 1	1	1000000167	174
169		Spot	3	Image 1	1	1000000168	175
181		Spot	3	Image 1	1	1000000169	176
176		Spot	3	Image 1	1	1000000170	177
179		Spot	3	Image 1	1	1000000171	178
178		Spot	3	Image 1	1	1000000172	179
163		Spot	3	Image 1	1	1000000173	180
193		Spot	3	Image 1	1	1000000174	181
175		Spot	3	Image 1	1	1000000175	182
190		Spot	3	Image 1	1	1000000176	183
173		Spot	3	Image 1	1	1000000177	184
173		Spot	3	Image 1	1	1000000178	185
190		Spot	3	Image 1	1	1000000179	186
157		Spot	3	Image 1	1	1000000180	187
188		Spot	3	Image 1	1	1000000181	188
184		Spot	3	Image 1	1	1000000182	189
154		Spot	3	Image 1	1	1000000183	190
151		Spot	3	Image 1	1	1000000184	191
175		Spot	3	Image 1	1	1000000185	192
163		Spot	3	Image 1	1	1000000186	193
169		Spot	3	Image 1	1	1000000187	194
179		Spot	3	Image 1	1	1000000188	195
163		Spot	3	Image 1	1	1000000189	196
163		Spot	3	Image 1	1	1000000190	197
164		Spot	3	Image 1	1	1000000191	198
204		Spot	3	Image 1	1	1000000192	199
256		Spot	3	Image 1	1	1000000193	200
168		Spot	3	Image 1	1	1000000194	201
179		Spot	3	Image 1	1	1000000195	203
160		Spot	3	Image 1	1	1000000196	204
180		Spot	3	Image 1	1	1000000197	205
173		Spot	3	Image 1	1	1000000198	206
176		Spot	3	Image 1	1	1000000199	207
176		Spot	3	Image 1	1	1000000200	208
167		Spot	3	Image 1	1	1000000201	209
166		Spot	3	Image 1	1	1000000202	210
160		Spot	3	Image 1	1	1000000203	211
171		Spot	3	Image 1	1	1000000204	212
156		Spot	3	Image 1	1	1000000205	213
164		Spot	3	Image 1	1	1000000206	214
169		Spot	3	Image 1	1	1000000207	215
173		Spot	3	Image 1	1	1000000208	216
168		Spot	3	Image 1	1	1000000209	217
168		Spot	3	Image 1	1	1000000210	218
174		Spot	3	Image 1	1	1000000211	219
157		Spot	3	Image 1	1	1000000212	220
167		Spot	3	Image 1	1	1000000213	221
183		Spot	3	Image 1	1	1000000214	222
162		Spot	3	Image 1	1	1000000215	223
209		Spot	3	Image 1	1	1000000216	224
187		Spot	3	Image 1	1	1000000217	225
183		Spot	3	Image 1	1	1000000218	226
171		Spot	3	Image 1	1	1000000219	227
183		Spot	3	Image 1	1	1000000220	228
186		Spot	3	Image 1	1	1000000221	229
152		Spot	3	Image 1	1	1000000222	230
176		Spot	3	Image 1	1	1000000223	231
182		Spot	3	Image 1	1	1000000224	232
161		Spot	3	Image 1	1	1000000225	233
172		Spot	3	Image 1	1	1000000226	234
182		Spot	3	Image 1	1	1000000227	235
171		Spot	3	Image 1	1	1000000228	236
160		Spot	3	Image 1	1	1000000229	237
164		Spot	3	Image 1	1	1000000230	238
155		Spot	3	Image 1	1	1000000231	239
193		Spot	3	Image 1	1	1000000232	240
183		Spot	3	Image 1	1	1000000233	241
206		Spot	3	Image 1	1	1000000234	242
220		Spot	3	Image 1	1	1000000235	243
157		Spot	3	Image 1	1	1000000236	244
178		Spot	3	Image 1	1	1000000237	245
155		Spot	3	Image 1	1	1000000238	246
185		Spot	3	Image 1	1	1000000239	247
145		Spot	3	Image 1	2	1000000000	248
154		Spot	3	Image 1	2	1000000002	249
157		Spot	3	Image 1	2	1000000003	250
164		Spot	3	Image 1	2	1000000001	251
159		Spot	3	Image 1	2	1000000004	252
170		Spot	3	Image 1	2	1000000005	253
162		Spot	3	Image 1	2	1000000006	254
151		Spot	3	Image 1	2	1000000007	255
155		Spot	3	Image 1	2	1000000008	256
146		Spot	3	Image 1	2	1000000009	257
165		Spot	3	Image 1	2	1000000010	258
155		Spot	3	Image 1	2	1000000011	259
150		Spot	3	Image 1	2	1000000012	260
146		Spot	3	Image 1	2	1000000013	261
167		Spot	3	Image 1	2	1000000014	262
167		Spot	3	Image 1	2	1000000015	263
141		Spot	3	Image 1	2	1000000016	264
165		Spot	3	Image 1	2	1000000017	265
164		Spot	3	Image 1	2	1000000018	266
173		Spot	3	Image 1	2	1000000019	267
154		Spot	3	Image 1	2	1000000020	268
142		Spot	3	Image 1	2	1000000021	269
156		Spot	3	Image 1	2	1000000022	270
149		Spot	3	Image 1	2	1000000023	271
163		Spot	3	Image 1	2	1000000024	273
156		Spot	3	Image 1	2	1000000025	274
158		Spot	3	Image 1	2	1000000026	275
164		Spot	3	Image 1	2	1000000027	276
159		Spot	3	Image 1	2	1000000028	277
169		Spot	3	Image 1	2	1000000240	278
153		Spot	3	Image 1	2	1000000029	279
147		Spot	3	Image 1	2	1000000030	280
163		Spot	3	Image 1	2	1000000031	281
150		Spot	3	Image 1	2	1000000032	282
160		Spot	3	Image 1	2	1000000033	283
155		Spot	3	Image 1	2	1000000034	284
156		Spot	3	Image 1	2	1000000035	285
164		Spot	3	Image 1	2	1000000036	286
157		Spot	3	Image 1	2	1000000037	287
164		Spot	3	Image 1	2	1000000038	288
158		Spot	3	Image 1	2	1000000039	289
152		Spot	3	Image 1	2	1000000040	290
171		Spot	3	Image 1	2	1000000041	291
151		Spot	3	Image 1	2	1000000042	292
154		Spot	3	Image 1	2	1000000043	293
149		Spot	3	Image 1	2	1000000044	294
164		Spot	3	Image 1	2	1000000046	295
149		Spot	3	Image 1	2	1000000045	296
162		Spot	3	Image 1	2	1000000047	297
160		Spot	3	Image 1	2	1000000048	299
170		Spot	3	Image 1	2	1000000049	300
157		Spot	3	Image 1	2	1000000050	302
173		Spot	3	Image 1	2	1000000051	303
146		Spot	3	Image 1	2	1000000052	304
151		Spot	3	Image 1	2	1000000053	305
164		Spot	3	Image 1	2	1000000055	306
150		Spot	3	Image 1	2	1000000054	307
151		Spot	3	Image 1	2	1000000056	308
148		Spot	3	Image 1	2	1000000057	309
157		Spot	3	Image 1	2	1000000058	310
160		Spot	3	Image 1	2	1000000059	311
152		Spot	3	Image 1	2	1000000060	312
176		Spot	3	Image 1	2	1000000061	313
159		Spot	3	Image 1	2	1000000062	314
161		Spot	3	Image 1	2	1000000063	315
149		Spot	3	Image 1	2	1000000064	316
155		Spot	3	Image 1	2	1000000065	317
155		Spot	3	Image 1	2	1000000067	318
159		Spot	3	Image 1	2	1000000068	319
159		Spot	3	Image 1	2	1000000066	320
148		Spot	3	Image 1	2	1000000069	321
155		Spot	3	Image 1	2	1000000070	322
149		Spot	3	Image 1	2	1000000071	323
147		Spot	3	Image 1	2	1000000072	324
205		Spot	3	Image 1	2	1000000073	325
158		Spot	3	Image 1	2	1000000074	326
144		Spot	3	Image 1	2	1000000075	327
167		Spot	3	Image 1	2	1000000076	328
163		Spot	3	Image 1	2	1000000077	329
180		Spot	3	Image 1	2	1000000078	331
166		Spot	3	Image 1	2	1000000079	332
171		Spot	3	Image 1	2	1000000080	333
145		Spot	3	Image 1	2	1000000081	334
152		Spot	3	Image 1	2	1000000082	335
170		Spot	3	Image 1	2	1000000084	336
158		Spot	3	Image 1	2	1000000083	337
149		Spot	3	Image 1	2	1000000085	338
151		Spot	3	Image 1	2	1000000086	339
153		Spot	3	Image 1	2	1000000087	340
167		Spot	3	Image 1	2	1000000088	341
153		Spot	3	Image 1	2	1000000089	342
150		Spot	3	Image 1	2	1000000090	343
160		Spot	3	Image 1	2	1000000091	344
147		Spot	3	Image 1	2	1000000092	345
148		Spot	3	Image 1	2	1000000093	346
155		Spot	3	Image 1	2	1000000094	347
175		Spot	3	Image 1	2	1000000095	348
158		Spot	3	Image 1	2	1000000096	350
144		Spot	3	Image 1	2	1000000097	351
185		Spot	3	Image 1	2	1000000098	352
150		Spot	3	Image 1	2	1000000099	353
151		Spot	3	Image 1	2	1000000100	354
160		Spot	3	Image 1	2	1000000101	355
156		Spot	3	Image 1	2	1000000102	356
148		Spot	3	Image 1	2	1000000103	357
147		Spot	3	Image 1	2	1000000104	358
139		Spot	3	Image 1	2	1000000105	359
153		Spot	3	Image 1	2	1000000106	360
142		Spot	3	Image 1	2	1000000107	361
157		Spot	3	Image 1	2	1000000108	362
151		Spot	3	Image 1	2	1000000109	365
145		Spot	3	Image 1	2	1000000110	366
155		Spot	3	Image 1	2	1000000111	367
155		Spot	3	Image 1	2	1000000112	368
159		Spot	3	Image 1	2	1000000113	369
163		Spot	3	Image 1	2	1000000114	370
167		Spot	3	Image 1	2	1000000115	371
148		Spot	3	Image 1	2	1000000116	372
155		Spot	3	Image 1	2	1000000117	373
151		Spot	3	Image 1	2	1000000118	374
143		Spot	3	Image 1	2	1000000119	375
168		Spot	3	Image 1	2	1000000120	376
156		Spot	3	Image 1	2	1000000121	377
168		Spot	3	Image 1	2	1000000122	378
175		Spot	3	Image 1	2	1000000123	379
149		Spot	3	Image 1	2	1000000124	380
156		Spot	3	Image 1	2	1000000125	381
162		Spot	3	Image 1	2	1000000126	382
166		Spot	3	Image 1	2	1000000127	383
159		Spot	3	Image 1	2	1000000128	384
156		Spot	3	Image 1	2	1000000129	385
171		Spot	3	Image 1	2	1000000130	386
158		Spot	3	Image 1	2	1000000131	387
161		Spot	3	Image 1	2	1000000132	388
145		Spot	3	Image 1	2	1000000133	389
172		Spot	3	Image 1	2	1000000134	390
157		Spot	3	Image 1	2	1000000135	391
159		Spot	3	Image 1	2	1000000136	392
157		Spot	3	Image 1	2	1000000137	393
182		Spot	3	Image 1	2	1000000138	394
143		Spot	3	Image 1	2	1000000139	395
163		Spot	3	Image 1	2	1000000140	396
147		Spot	3	Image 1	2	1000000141	397
158		Spot	3	Image 1	2	1000000142	398
146		Spot	3	Image 1	2	1000000143	399
161		Spot	3	Image 1	2	1000000144	400
152		Spot	3	Image 1	2	1000000145	401
167		Spot	3	Image 1	2	1000000146	402
157		Spot	3	Image 1	2	1000000147	403
164		Spot	3	Image 1	2	1000000148	404
156		Spot	3	Image 1	2	1000000149	405
161		Spot	3	Image 1	2	1000000150	406
173		Spot	3	Image 1	2	1000000151	408
149		Spot	3	Image 1	2	1000000152	409
146		Spot	3	Image 1	2	1000000153	410
150		Spot	3	Image 1	2	1000000154	411
144		Spot	3	Image 1	2	1000000155	412
162		Spot	3	Image 1	2	1000000156	413
157		Spot	3	Image 1	2	1000000157	414
180		Spot	3	Image 1	2	1000000158	415
177		Spot	3	Image 1	2	1000000159	416
151		Spot	3	Image 1	2	1000000160	417
149		Spot	3	Image 1	2	1000000161	418
157		Spot	3	Image 1	2	1000000162	419
156		Spot	3	Image 1	2	1000000163	420
156		Spot	3	Image 1	2	1000000164	421
165		Spot	3	Image 1	2	1000000165	422
167		Spot	3	Image 1	2	1000000166	423
153		Spot	3	Image 1	2	1000000167	424
155		Spot	3	Image 1	2	1000000168	425
167		Spot	3	Image 1	2	1000000169	426
153		Spot	3	Image 1	2	1000000170	427
164		Spot	3	Image 1	2	1000000171	428
149		Spot	3	Image 1	2	1000000172	429
155		Spot	3	Image 1	2	1000000173	430
174		Spot	3	Image 1	2	1000000174	431
149		Spot	3	Image 1	2	1000000175	432
164		Spot	3	Image 1	2	1000000176	433
148		Spot	3	Image 1	2	1000000178	434
176		Spot	3	Image 1	2	1000000177	435
195		Spot	3	Image 1	2	1000000179	436
162		Spot	3	Image 1	2	1000000180	437
177		Spot	3	Image 1	2	1000000181	438
155		Spot	3	Image 1	2	1000000182	439
151		Spot	3	Image 1	2	1000000183	440
161		Spot	3	Image 1	2	1000000184	441
153		Spot	3	Image 1	2	1000000185	442
157		Spot	3	Image 1	2	1000000186	443
150		Spot	3	Image 1	2	1000000187	444
145		Spot	3	Image 1	2	1000000188	445
160		Spot	3	Image 1	2	1000000189	446
151		Spot	3	Image 1	2	1000000190	447
147		Spot	3	Image 1	2	1000000191	448
168		Spot	3	Image 1	2	1000000192	449
259		Spot	3	Image 1	2	1000000193	450
148		Spot	3	Image 1	2	1000000194	451
146		Spot	3	Image 1	2	1000000195	453
147		Spot	3	Image 1	2	1000000196	454
148		Spot	3	Image 1	2	1000000197	455
143		Spot	3	Image 1	2	1000000241	456
151		Spot	3	Image 1	2	1000000199	457
146		Spot	3	Image 1	2	1000000198	458
156		Spot	3	Image 1	2	1000000200	459
148		Spot	3	Image 1	2	1000000202	460
145		Spot	3	Image 1	2	1000000203	461
144		Spot	3	Image 1	2	1000000204	462
144		Spot	3	Image 1	2	1000000205	463
142		Spot	3	Image 1	2	1000000206	464
151		Spot	3	Image 1	2	1000000207	465
150		Spot	3	Image 1	2	1000000208	466
159		Spot	3	Image 1	2	1000000209	467
140		Spot	3	Image 1	2	1000000210	468
164		Spot	3	Image 1	2	1000000211	469
146		Spot	3	Image 1	2	1000000212	470
154		Spot	3	Image 1	2	1000000213	471
176		Spot	3	Image 1	2	1000000214	472
141		Spot	3	Image 1	2	1000000215	473
150		Spot	3	Image 1	2	1000000216	474
149		Spot	3	Image 1	2	1000000217	475
146		Spot	3	Image 1	2	1000000218	476
141		Spot	3	Image 1	2	1000000219	477
167		Spot	3	Image 1	2	1000000220	478
148		Spot	3	Image 1	2	1000000221	479
153		Spot	3	Image 1	2	1000000222	480
150		Spot	3	Image 1	2	1000000223	481
150		Spot	3	Image 1	2	1000000224	482
143		Spot	3	Image 1	2	1000000225	483
157		Spot	3	Image 1	2	1000000226	484
156		Spot	3	Image 1	2	1000000227	485
145		Spot	3	Image 1	2	1000000230	486
156		Spot	3	Image 1	2	1000000228	487
149		Spot	3	Image 1	2	1000000229	488
146		Spot	3	Image 1	2	1000000231	489
154		Spot	3	Image 1	2	1000000232	490
162		Spot	3	Image 1	2	1000000233	491
182		Spot	3	Image 1	2	1000000234	492
191		Spot	3	Image 1	2	1000000235	493
149		Spot	3	Image 1	2	1000000236	494
152		Spot	3	Image 1	2	1000000237	495
143		Spot	3	Image 1	2	1000000238	496
192		Spot	3	Image 1	2	1000000239	497
156		Spot	3	Image 1	3	1000000000	498
172		Spot	3	Image 1	3	1000000001	499
170		Spot	3	Image 1	3	1000000002	500
175		Spot	3	Image 1	3	1000000003	501
153		Spot	3	Image 1	3	1000000004	502
168		Spot	3	Image 1	3	1000000005	503
166		Spot	3	Image 1	3	1000000006	504
154		Spot	3	Image 1	3	1000000007	505
176		Spot	3	Image 1	3	1000000008	506
155		Spot	3	Image 1	3	1000000009	507
176		Spot	3	Image 1	3	1000000010	508
172		Spot	3	Image 1	3	1000000011	509
166		Spot	3	Image 1	3	1000000012	510
160		Spot	3	Image 1	3	1000000013	511
181		Spot	3	Image 1	3	1000000014	512
164		Spot	3	Image 1	3	1000000015	513
155		Spot	3	Image 1	3	1000000016	514
173		Spot	3	Image 1	3	1000000017	515
168		Spot	3	Image 1	3	1000000018	516
158		Spot	3	Image 1	3	1000000019	517
174		Spot	3	Image 1	3	1000000021	518
194		Spot	3	Image 1	3	1000000020	519
176		Spot	3	Image 1	3	1000000022	520
156		Spot	3	Image 1	3	1000000023	521
166		Spot	3	Image 1	3	1000000024	523
161		Spot	3	Image 1	3	1000000025	524
158		Spot	3	Image 1	3	1000000026	525
163		Spot	3	Image 1	3	1000000027	526
164		Spot	3	Image 1	3	1000000028	527
159		Spot	3	Image 1	3	1000000240	528
156		Spot	3	Image 1	3	1000000029	529
161		Spot	3	Image 1	3	1000000030	530
176		Spot	3	Image 1	3	1000000031	531
155		Spot	3	Image 1	3	1000000032	532
166		Spot	3	Image 1	3	1000000033	533
159		Spot	3	Image 1	3	1000000034	534
150		Spot	3	Image 1	3	1000000035	535
161		Spot	3	Image 1	3	1000000036	536
152		Spot	3	Image 1	3	1000000037	537
160		Spot	3	Image 1	3	1000000038	538
157		Spot	3	Image 1	3	1000000039	539
153		Spot	3	Image 1	3	1000000040	540
174		Spot	3	Image 1	3	1000000041	541
142		Spot	3	Image 1	3	1000000042	542
157		Spot	3	Image 1	3	1000000043	543
162		Spot	3	Image 1	3	1000000044	544
167		Spot	3	Image 1	3	1000000046	545
156		Spot	3	Image 1	3	1000000045	546
163		Spot	3	Image 1	3	1000000047	547
165		Spot	3	Image 1	3	1000000048	549
168		Spot	3	Image 1	3	1000000049	550
170		Spot	3	Image 1	3	1000000050	552
173		Spot	3	Image 1	3	1000000051	553
157		Spot	3	Image 1	3	1000000052	554
155		Spot	3	Image 1	3	1000000053	555
174		Spot	3	Image 1	3	1000000055	556
156		Spot	3	Image 1	3	1000000054	557
161		Spot	3	Image 1	3	1000000056	558
181		Spot	3	Image 1	3	1000000057	559
157		Spot	3	Image 1	3	1000000058	560
155		Spot	3	Image 1	3	1000000059	561
152		Spot	3	Image 1	3	1000000060	562
168		Spot	3	Image 1	3	1000000061	563
169		Spot	3	Image 1	3	1000000062	564
152		Spot	3	Image 1	3	1000000063	565
157		Spot	3	Image 1	3	1000000064	566
151		Spot	3	Image 1	3	1000000065	567
168		Spot	3	Image 1	3	1000000067	568
169		Spot	3	Image 1	3	1000000068	569
171		Spot	3	Image 1	3	1000000066	570
152		Spot	3	Image 1	3	1000000069	571
163		Spot	3	Image 1	3	1000000070	572
165		Spot	3	Image 1	3	1000000071	573
165		Spot	3	Image 1	3	1000000072	574
197		Spot	3	Image 1	3	1000000073	575
151		Spot	3	Image 1	3	1000000074	576
169		Spot	3	Image 1	3	1000000075	577
164		Spot	3	Image 1	3	1000000077	578
199		Spot	3	Image 1	3	1000000078	580
157		Spot	3	Image 1	3	1000000079	581
180		Spot	3	Image 1	3	1000000080	582
152		Spot	3	Image 1	3	1000000081	583
162		Spot	3	Image 1	3	1000000082	584
171		Spot	3	Image 1	3	1000000084	585
153		Spot	3	Image 1	3	1000000083	586
175		Spot	3	Image 1	3	1000000085	587
156		Spot	3	Image 1	3	1000000086	588
166		Spot	3	Image 1	3	1000000087	589
152		Spot	3	Image 1	3	1000000088	590
167		Spot	3	Image 1	3	1000000089	591
165		Spot	3	Image 1	3	1000000091	592
156		Spot	3	Image 1	3	1000000090	593
163		Spot	3	Image 1	3	1000000092	594
164		Spot	3	Image 1	3	1000000093	595
165		Spot	3	Image 1	3	1000000094	596
160		Spot	3	Image 1	3	1000000095	597
155		Spot	3	Image 1	3	1000000096	599
163		Spot	3	Image 1	3	1000000097	600
178		Spot	3	Image 1	3	1000000098	601
142		Spot	3	Image 1	3	1000000099	602
152		Spot	3	Image 1	3	1000000100	603
147		Spot	3	Image 1	3	1000000101	604
152		Spot	3	Image 1	3	1000000102	605
166		Spot	3	Image 1	3	1000000103	606
157		Spot	3	Image 1	3	1000000104	607
144		Spot	3	Image 1	3	1000000105	608
156		Spot	3	Image 1	3	1000000106	609
155		Spot	3	Image 1	3	1000000107	610
154		Spot	3	Image 1	3	1000000108	611
157		Spot	3	Image 1	3	1000000109	614
156		Spot	3	Image 1	3	1000000110	615
151		Spot	3	Image 1	3	1000000111	616
164		Spot	3	Image 1	3	1000000112	617
151		Spot	3	Image 1	3	1000000242	618
163		Spot	3	Image 1	3	1000000113	619
166		Spot	3	Image 1	3	1000000114	620
167		Spot	3	Image 1	3	1000000115	621
152		Spot	3	Image 1	3	1000000116	622
162		Spot	3	Image 1	3	1000000117	623
157		Spot	3	Image 1	3	1000000118	624
160		Spot	3	Image 1	3	1000000119	625
166		Spot	3	Image 1	3	1000000120	626
219		Spot	3	Image 1	3	1000000121	627
179		Spot	3	Image 1	3	1000000122	628
199		Spot	3	Image 1	3	1000000123	629
156		Spot	3	Image 1	3	1000000124	630
155		Spot	3	Image 1	3	1000000125	631
168		Spot	3	Image 1	3	1000000126	632
162		Spot	3	Image 1	3	1000000127	633
157		Spot	3	Image 1	3	1000000128	634
157		Spot	3	Image 1	3	1000000129	635
157		Spot	3	Image 1	3	1000000130	636
182		Spot	3	Image 1	3	1000000131	637
161		Spot	3	Image 1	3	1000000132	638
147		Spot	3	Image 1	3	1000000133	639
199		Spot	3	Image 1	3	1000000134	640
156		Spot	3	Image 1	3	1000000135	641
162		Spot	3	Image 1	3	1000000136	642
153		Spot	3	Image 1	3	1000000137	643
192		Spot	3	Image 1	3	1000000138	644
139		Spot	3	Image 1	3	1000000139	645
168		Spot	3	Image 1	3	1000000140	646
159		Spot	3	Image 1	3	1000000141	647
158		Spot	3	Image 1	3	1000000142	648
157		Spot	3	Image 1	3	1000000143	649
154		Spot	3	Image 1	3	1000000243	650
151		Spot	3	Image 1	3	1000000144	651
167		Spot	3	Image 1	3	1000000145	652
161		Spot	3	Image 1	3	1000000146	653
150		Spot	3	Image 1	3	1000000147	654
161		Spot	3	Image 1	3	1000000148	655
147		Spot	3	Image 1	3	1000000149	656
154		Spot	3	Image 1	3	1000000150	657
159		Spot	3	Image 1	3	1000000151	660
164		Spot	3	Image 1	3	1000000152	661
162		Spot	3	Image 1	3	1000000153	662
159		Spot	3	Image 1	3	1000000154	663
173		Spot	3	Image 1	3	1000000156	664
160		Spot	3	Image 1	3	1000000157	665
171		Spot	3	Image 1	3	1000000158	666
163		Spot	3	Image 1	3	1000000159	667
168		Spot	3	Image 1	3	1000000160	668
160		Spot	3	Image 1	3	1000000161	669
173		Spot	3	Image 1	3	1000000162	670
156		Spot	3	Image 1	3	1000000163	671
169		Spot	3	Image 1	3	1000000164	672
157		Spot	3	Image 1	3	1000000165	673
158		Spot	3	Image 1	3	1000000166	674
158		Spot	3	Image 1	3	1000000168	675
176		Spot	3	Image 1	3	1000000167	676
179		Spot	3	Image 1	3	1000000169	677
160		Spot	3	Image 1	3	1000000170	678
182		Spot	3	Image 1	3	1000000171	679
170		Spot	3	Image 1	3	1000000172	680
151		Spot	3	Image 1	3	1000000173	681
171		Spot	3	Image 1	3	1000000174	682
146		Spot	3	Image 1	3	1000000175	683
163		Spot	3	Image 1	3	1000000176	684
162		Spot	3	Image 1	3	1000000177	685
150		Spot	3	Image 1	3	1000000178	686
199		Spot	3	Image 1	3	1000000179	687
162		Spot	3	Image 1	3	1000000180	688
186		Spot	3	Image 1	3	1000000181	689
153		Spot	3	Image 1	3	1000000182	690
154		Spot	3	Image 1	3	1000000183	691
149		Spot	3	Image 1	3	1000000184	692
150		Spot	3	Image 1	3	1000000185	693
161		Spot	3	Image 1	3	1000000186	694
167		Spot	3	Image 1	3	1000000187	695
146		Spot	3	Image 1	3	1000000188	696
159		Spot	3	Image 1	3	1000000189	697
145		Spot	3	Image 1	3	1000000190	698
151		Spot	3	Image 1	3	1000000191	699
231		Spot	3	Image 1	3	1000000193	700
156		Spot	3	Image 1	3	1000000192	701
153		Spot	3	Image 1	3	1000000194	702
144		Spot	3	Image 1	3	1000000195	704
153		Spot	3	Image 1	3	1000000196	705
178		Spot	3	Image 1	3	1000000197	706
147		Spot	3	Image 1	3	1000000241	707
157		Spot	3	Image 1	3	1000000198	708
150		Spot	3	Image 1	3	1000000199	709
148		Spot	3	Image 1	3	1000000200	710
155		Spot	3	Image 1	3	1000000201	711
155		Spot	3	Image 1	3	1000000202	712
151		Spot	3	Image 1	3	1000000203	713
160		Spot	3	Image 1	3	1000000204	714
157		Spot	3	Image 1	3	1000000205	715
143		Spot	3	Image 1	3	1000000206	716
154		Spot	3	Image 1	3	1000000207	717
152		Spot	3	Image 1	3	1000000208	718
167		Spot	3	Image 1	3	1000000209	719
155		Spot	3	Image 1	3	1000000211	720
171		Spot	3	Image 1	3	1000000210	721
148		Spot	3	Image 1	3	1000000212	722
165		Spot	3	Image 1	3	1000000213	723
153		Spot	3	Image 1	3	1000000214	724
163		Spot	3	Image 1	3	1000000215	725
174		Spot	3	Image 1	3	1000000216	726
164		Spot	3	Image 1	3	1000000217	727
154		Spot	3	Image 1	3	1000000218	728
168		Spot	3	Image 1	3	1000000219	729
151		Spot	3	Image 1	3	1000000244	730
172		Spot	3	Image 1	3	1000000220	731
151		Spot	3	Image 1	3	1000000221	732
154		Spot	3	Image 1	3	1000000222	733
154		Spot	3	Image 1	3	1000000223	734
164		Spot	3	Image 1	3	1000000224	735
144		Spot	3	Image 1	3	1000000225	736
157		Spot	3	Image 1	3	1000000155	737
158		Spot	3	Image 1	3	1000000226	738
148		Spot	3	Image 1	3	1000000230	739
161		Spot	3	Image 1	3	1000000227	740
163		Spot	3	Image 1	3	1000000228	741
178		Spot	3	Image 1	3	1000000232	742
146		Spot	3	Image 1	3	1000000231	743
156		Spot	3	Image 1	3	1000000233	744
186		Spot	3	Image 1	3	1000000234	745
179		Spot	3	Image 1	3	1000000235	746
163		Spot	3	Image 1	3	1000000236	747
161		Spot	3	Image 1	3	1000000237	748
145		Spot	3	Image 1	3	1000000238	749
182		Spot	3	Image 1	3	1000000239	750
153		Spot	3	Image 1	4	1000000000	751
186		Spot	3	Image 1	4	1000000001	752
156		Spot	3	Image 1	4	1000000002	753
168		Spot	3	Image 1	4	1000000003	754
174		Spot	3	Image 1	4	1000000004	755
172		Spot	3	Image 1	4	1000000005	756
164		Spot	3	Image 1	4	1000000006	757
157		Spot	3	Image 1	4	1000000007	758
157		Spot	3	Image 1	4	1000000008	759
150		Spot	3	Image 1	4	1000000009	760
152		Spot	3	Image 1	4	1000000010	761
153		Spot	3	Image 1	4	1000000011	762
153		Spot	3	Image 1	4	1000000012	763
164		Spot	3	Image 1	4	1000000013	764
170		Spot	3	Image 1	4	1000000014	765
163		Spot	3	Image 1	4	1000000015	766
161		Spot	3	Image 1	4	1000000016	767
172		Spot	3	Image 1	4	1000000017	768
163		Spot	3	Image 1	4	1000000018	769
157		Spot	3	Image 1	4	1000000019	770
169		Spot	3	Image 1	4	1000000022	771
153		Spot	3	Image 1	4	1000000021	772
184		Spot	3	Image 1	4	1000000020	773
159		Spot	3	Image 1	4	1000000023	774
157		Spot	3	Image 1	4	1000000024	776
158		Spot	3	Image 1	4	1000000025	777
169		Spot	3	Image 1	4	1000000026	778
164		Spot	3	Image 1	4	1000000027	779
157		Spot	3	Image 1	4	1000000028	780
160		Spot	3	Image 1	4	1000000240	781
153		Spot	3	Image 1	4	1000000029	782
149		Spot	3	Image 1	4	1000000030	783
172		Spot	3	Image 1	4	1000000031	784
165		Spot	3	Image 1	4	1000000032	785
156		Spot	3	Image 1	4	1000000033	786
150		Spot	3	Image 1	4	1000000245	787
168		Spot	3	Image 1	4	1000000034	788
151		Spot	3	Image 1	4	1000000035	789
162		Spot	3	Image 1	4	1000000036	790
170		Spot	3	Image 1	4	1000000037	791
154		Spot	3	Image 1	4	1000000038	792
176		Spot	3	Image 1	4	1000000039	793
149		Spot	3	Image 1	4	1000000040	794
178		Spot	3	Image 1	4	1000000041	795
150		Spot	3	Image 1	4	1000000042	796
161		Spot	3	Image 1	4	1000000043	797
166		Spot	3	Image 1	4	1000000044	798
163		Spot	3	Image 1	4	1000000046	799
152		Spot	3	Image 1	4	1000000045	800
162		Spot	3	Image 1	4	1000000047	801
168		Spot	3	Image 1	4	1000000048	803
172		Spot	3	Image 1	4	1000000049	804
165		Spot	3	Image 1	4	1000000050	806
172		Spot	3	Image 1	4	1000000051	807
167		Spot	3	Image 1	4	1000000052	808
154		Spot	3	Image 1	4	1000000053	809
181		Spot	3	Image 1	4	1000000055	810
157		Spot	3	Image 1	4	1000000054	811
160		Spot	3	Image 1	4	1000000056	812
182		Spot	3	Image 1	4	1000000057	813
160		Spot	3	Image 1	4	1000000058	814
157		Spot	3	Image 1	4	1000000059	815
157		Spot	3	Image 1	4	1000000060	816
173		Spot	3	Image 1	4	1000000061	817
161		Spot	3	Image 1	4	1000000062	818
171		Spot	3	Image 1	4	1000000063	819
154		Spot	3	Image 1	4	1000000064	820
155		Spot	3	Image 1	4	1000000065	821
168		Spot	3	Image 1	4	1000000066	822
149		Spot	3	Image 1	4	1000000067	823
160		Spot	3	Image 1	4	1000000068	824
169		Spot	3	Image 1	4	1000000069	825
158		Spot	3	Image 1	4	1000000070	826
157		Spot	3	Image 1	4	1000000071	827
154		Spot	3	Image 1	4	1000000072	828
203		Spot	3	Image 1	4	1000000073	829
168		Spot	3	Image 1	4	1000000074	830
150		Spot	3	Image 1	4	1000000075	831
152		Spot	3	Image 1	4	1000000076	832
163		Spot	3	Image 1	4	1000000077	833
172		Spot	3	Image 1	4	1000000078	834
172		Spot	3	Image 1	4	1000000079	835
182		Spot	3	Image 1	4	1000000080	837
155		Spot	3	Image 1	4	1000000081	838
158		Spot	3	Image 1	4	1000000082	839
152		Spot	3	Image 1	4	1000000084	840
151		Spot	3	Image 1	4	1000000083	841
176		Spot	3	Image 1	4	1000000085	842
163		Spot	3	Image 1	4	1000000086	843
152		Spot	3	Image 1	4	1000000087	844
167		Spot	3	Image 1	4	1000000088	845
156		Spot	3	Image 1	4	1000000089	846
162		Spot	3	Image 1	4	1000000091	847
151		Spot	3	Image 1	4	1000000090	848
151		Spot	3	Image 1	4	1000000092	849
149		Spot	3	Image 1	4	1000000093	850
146		Spot	3	Image 1	4	1000000094	851
162		Spot	3	Image 1	4	1000000095	852
158		Spot	3	Image 1	4	1000000096	854
169		Spot	3	Image 1	4	1000000097	855
179		Spot	3	Image 1	4	1000000098	856
146		Spot	3	Image 1	4	1000000099	857
147		Spot	3	Image 1	4	1000000100	858
152		Spot	3	Image 1	4	1000000101	859
145		Spot	3	Image 1	4	1000000102	860
159		Spot	3	Image 1	4	1000000103	861
151		Spot	3	Image 1	4	1000000104	862
142		Spot	3	Image 1	4	1000000105	863
156		Spot	3	Image 1	4	1000000106	864
163		Spot	3	Image 1	4	1000000107	865
155		Spot	3	Image 1	4	1000000108	866
155		Spot	3	Image 1	4	1000000109	869
155		Spot	3	Image 1	4	1000000110	870
151		Spot	3	Image 1	4	1000000111	871
163		Spot	3	Image 1	4	1000000112	872
152		Spot	3	Image 1	4	1000000242	873
158		Spot	3	Image 1	4	1000000113	874
169		Spot	3	Image 1	4	1000000114	875
156		Spot	3	Image 1	4	1000000115	876
147		Spot	3	Image 1	4	1000000116	877
155		Spot	3	Image 1	4	1000000117	878
163		Spot	3	Image 1	4	1000000118	879
158		Spot	3	Image 1	4	1000000119	880
185		Spot	3	Image 1	4	1000000120	881
214		Spot	3	Image 1	4	1000000121	882
181		Spot	3	Image 1	4	1000000122	883
176		Spot	3	Image 1	4	1000000123	884
152		Spot	3	Image 1	4	1000000124	885
164		Spot	3	Image 1	4	1000000125	886
169		Spot	3	Image 1	4	1000000126	887
180		Spot	3	Image 1	4	1000000127	888
149		Spot	3	Image 1	4	1000000128	889
156		Spot	3	Image 1	4	1000000129	890
160		Spot	3	Image 1	4	1000000130	891
150		Spot	3	Image 1	4	1000000131	892
164		Spot	3	Image 1	4	1000000132	893
142		Spot	3	Image 1	4	1000000133	894
163		Spot	3	Image 1	4	1000000134	895
150		Spot	3	Image 1	4	1000000135	896
156		Spot	3	Image 1	4	1000000136	897
157		Spot	3	Image 1	4	1000000137	898
182		Spot	3	Image 1	4	1000000138	899
158		Spot	3	Image 1	4	1000000139	900
174		Spot	3	Image 1	4	1000000140	901
157		Spot	3	Image 1	4	1000000142	902
162		Spot	3	Image 1	4	1000000141	903
153		Spot	3	Image 1	4	1000000143	904
150		Spot	3	Image 1	4	1000000144	905
167		Spot	3	Image 1	4	1000000145	906
160		Spot	3	Image 1	4	1000000146	907
171		Spot	3	Image 1	4	1000000147	908
156		Spot	3	Image 1	4	1000000148	909
164		Spot	3	Image 1	4	1000000149	910
156		Spot	3	Image 1	4	1000000150	911
150		Spot	3	Image 1	4	1000000151	913
156		Spot	3	Image 1	4	1000000152	914
156		Spot	3	Image 1	4	1000000153	915
151		Spot	3	Image 1	4	1000000154	916
170		Spot	3	Image 1	4	1000000156	917
153		Spot	3	Image 1	4	1000000157	918
185		Spot	3	Image 1	4	1000000158	919
160		Spot	3	Image 1	4	1000000159	920
154		Spot	3	Image 1	4	1000000161	921
153		Spot	3	Image 1	4	1000000160	922
157		Spot	3	Image 1	4	1000000162	923
153		Spot	3	Image 1	4	1000000163	924
173		Spot	3	Image 1	4	1000000164	925
158		Spot	3	Image 1	4	1000000165	926
153		Spot	3	Image 1	4	1000000166	927
150		Spot	3	Image 1	4	1000000168	928
185		Spot	3	Image 1	4	1000000167	929
166		Spot	3	Image 1	4	1000000169	930
161		Spot	3	Image 1	4	1000000170	931
185		Spot	3	Image 1	4	1000000171	932
169		Spot	3	Image 1	4	1000000172	933
145		Spot	3	Image 1	4	1000000173	934
180		Spot	3	Image 1	4	1000000174	935
162		Spot	3	Image 1	4	1000000175	936
161		Spot	3	Image 1	4	1000000176	937
158		Spot	3	Image 1	4	1000000177	938
148		Spot	3	Image 1	4	1000000178	939
202		Spot	3	Image 1	4	1000000179	940
159		Spot	3	Image 1	4	1000000180	941
190		Spot	3	Image 1	4	1000000181	942
169		Spot	3	Image 1	4	1000000182	943
155		Spot	3	Image 1	4	1000000183	944
161		Spot	3	Image 1	4	1000000184	945
177		Spot	3	Image 1	4	1000000185	946
160		Spot	3	Image 1	4	1000000186	947
162		Spot	3	Image 1	4	1000000187	948
153		Spot	3	Image 1	4	1000000188	949
151		Spot	3	Image 1	4	1000000189	950
156		Spot	3	Image 1	4	1000000190	951
152		Spot	3	Image 1	4	1000000191	952
209		Spot	3	Image 1	4	1000000193	953
152		Spot	3	Image 1	4	1000000192	954
161		Spot	3	Image 1	4	1000000194	955
144		Spot	3	Image 1	4	1000000195	957
150		Spot	3	Image 1	4	1000000196	958
155		Spot	3	Image 1	4	1000000197	959
149		Spot	3	Image 1	4	1000000241	960
150		Spot	3	Image 1	4	1000000199	961
157		Spot	3	Image 1	4	1000000198	962
160		Spot	3	Image 1	4	1000000200	963
147		Spot	3	Image 1	4	1000000202	964
156		Spot	3	Image 1	4	1000000201	965
160		Spot	3	Image 1	4	1000000203	966
153		Spot	3	Image 1	4	1000000204	967
147		Spot	3	Image 1	4	1000000205	968
155		Spot	3	Image 1	4	1000000206	969
157		Spot	3	Image 1	4	1000000207	970
158		Spot	3	Image 1	4	1000000208	971
177		Spot	3	Image 1	4	1000000209	972
151		Spot	3	Image 1	4	1000000211	973
157		Spot	3	Image 1	4	1000000210	974
147		Spot	3	Image 1	4	1000000212	975
161		Spot	3	Image 1	4	1000000213	976
181		Spot	3	Image 1	4	1000000214	977
159		Spot	3	Image 1	4	1000000215	978
164		Spot	3	Image 1	4	1000000216	979
151		Spot	3	Image 1	4	1000000217	980
149		Spot	3	Image 1	4	1000000218	981
164		Spot	3	Image 1	4	1000000219	982
152		Spot	3	Image 1	4	1000000244	983
165		Spot	3	Image 1	4	1000000220	984
151		Spot	3	Image 1	4	1000000221	985
144		Spot	3	Image 1	4	1000000222	986
148		Spot	3	Image 1	4	1000000223	987
146		Spot	3	Image 1	4	1000000224	988
147		Spot	3	Image 1	4	1000000225	989
153		Spot	3	Image 1	4	1000000155	990
168		Spot	3	Image 1	4	1000000226	991
150		Spot	3	Image 1	4	1000000230	992
145		Spot	3	Image 1	4	1000000229	993
152		Spot	3	Image 1	4	1000000227	994
164		Spot	3	Image 1	4	1000000228	995
147		Spot	3	Image 1	4	1000000232	996
149		Spot	3	Image 1	4	1000000231	997
150		Spot	3	Image 1	4	1000000233	998
189		Spot	3	Image 1	4	1000000234	999
168		Spot	3	Image 1	4	1000000235	1000
152		Spot	3	Image 1	4	1000000236	1001
152		Spot	3	Image 1	4	1000000237	1002
151		Spot	3	Image 1	4	1000000238	1003
184		Spot	3	Image 1	4	1000000239	1004
147		Spot	3	Image 1	5	1000000000	1005
163		Spot	3	Image 1	5	1000000001	1006
154		Spot	3	Image 1	5	1000000002	1007
162		Spot	3	Image 1	5	1000000003	1008
177		Spot	3	Image 1	5	1000000004	1009
165		Spot	3	Image 1	5	1000000005	1010
152		Spot	3	Image 1	5	1000000006	1011
147		Spot	3	Image 1	5	1000000007	1012
153		Spot	3	Image 1	5	1000000008	1013
171		Spot	3	Image 1	5	1000000009	1014
169		Spot	3	Image 1	5	1000000010	1015
148		Spot	3	Image 1	5	1000000011	1016
150		Spot	3	Image 1	5	1000000012	1017
158		Spot	3	Image 1	5	1000000013	1018
166		Spot	3	Image 1	5	1000000014	1019
156		Spot	3	Image 1	5	1000000015	1020
160		Spot	3	Image 1	5	1000000016	1021
162		Spot	3	Image 1	5	1000000017	1022
177		Spot	3	Image 1	5	1000000018	1023
172		Spot	3	Image 1	5	1000000019	1024
167		Spot	3	Image 1	5	1000000022	1025
157		Spot	3	Image 1	5	1000000021	1026
178		Spot	3	Image 1	5	1000000020	1027
151		Spot	3	Image 1	5	1000000246	1028
150		Spot	3	Image 1	5	1000000023	1029
158		Spot	3	Image 1	5	1000000024	1030
151		Spot	3	Image 1	5	1000000025	1031
166		Spot	3	Image 1	5	1000000026	1032
162		Spot	3	Image 1	5	1000000027	1033
157		Spot	3	Image 1	5	1000000028	1034
162		Spot	3	Image 1	5	1000000240	1035
158		Spot	3	Image 1	5	1000000029	1036
149		Spot	3	Image 1	5	1000000030	1037
160		Spot	3	Image 1	5	1000000032	1038
160		Spot	3	Image 1	5	1000000031	1039
157		Spot	3	Image 1	5	1000000033	1040
152		Spot	3	Image 1	5	1000000245	1041
154		Spot	3	Image 1	5	1000000034	1042
146		Spot	3	Image 1	5	1000000035	1043
159		Spot	3	Image 1	5	1000000037	1044
154		Spot	3	Image 1	5	1000000036	1045
163		Spot	3	Image 1	5	1000000038	1046
159		Spot	3	Image 1	5	1000000039	1047
161		Spot	3	Image 1	5	1000000040	1048
176		Spot	3	Image 1	5	1000000041	1049
148		Spot	3	Image 1	5	1000000042	1050
143		Spot	3	Image 1	5	1000000043	1051
147		Spot	3	Image 1	5	1000000044	1052
164		Spot	3	Image 1	5	1000000046	1053
151		Spot	3	Image 1	5	1000000045	1054
154		Spot	3	Image 1	5	1000000047	1055
154		Spot	3	Image 1	5	1000000048	1057
173		Spot	3	Image 1	5	1000000049	1058
149		Spot	3	Image 1	5	1000000050	1060
186		Spot	3	Image 1	5	1000000051	1061
161		Spot	3	Image 1	5	1000000053	1062
172		Spot	3	Image 1	5	1000000052	1063
180		Spot	3	Image 1	5	1000000055	1064
148		Spot	3	Image 1	5	1000000054	1065
162		Spot	3	Image 1	5	1000000056	1066
177		Spot	3	Image 1	5	1000000057	1067
159		Spot	3	Image 1	5	1000000058	1068
146		Spot	3	Image 1	5	1000000059	1069
151		Spot	3	Image 1	5	1000000060	1070
161		Spot	3	Image 1	5	1000000061	1071
157		Spot	3	Image 1	5	1000000062	1072
146		Spot	3	Image 1	5	1000000063	1074
146		Spot	3	Image 1	5	1000000064	1075
147		Spot	3	Image 1	5	1000000065	1076
149		Spot	3	Image 1	5	1000000066	1077
157		Spot	3	Image 1	5	1000000067	1078
158		Spot	3	Image 1	5	1000000068	1079
153		Spot	3	Image 1	5	1000000069	1080
154		Spot	3	Image 1	5	1000000070	1081
157		Spot	3	Image 1	5	1000000071	1082
154		Spot	3	Image 1	5	1000000072	1083
196		Spot	3	Image 1	5	1000000073	1084
150		Spot	3	Image 1	5	1000000074	1085
146		Spot	3	Image 1	5	1000000075	1086
154		Spot	3	Image 1	5	1000000077	1087
152		Spot	3	Image 1	5	1000000076	1088
177		Spot	3	Image 1	5	1000000078	1089
156		Spot	3	Image 1	5	1000000079	1090
172		Spot	3	Image 1	5	1000000080	1091
159		Spot	3	Image 1	5	1000000081	1093
164		Spot	3	Image 1	5	1000000082	1094
158		Spot	3	Image 1	5	1000000084	1095
155		Spot	3	Image 1	5	1000000083	1096
161		Spot	3	Image 1	5	1000000085	1097
166		Spot	3	Image 1	5	1000000086	1098
145		Spot	3	Image 1	5	1000000087	1099
150		Spot	3	Image 1	5	1000000088	1100
155		Spot	3	Image 1	5	1000000089	1101
149		Spot	3	Image 1	5	1000000091	1102
150		Spot	3	Image 1	5	1000000090	1103
160		Spot	3	Image 1	5	1000000092	1104
144		Spot	3	Image 1	5	1000000093	1105
156		Spot	3	Image 1	5	1000000094	1106
165		Spot	3	Image 1	5	1000000095	1107
150		Spot	3	Image 1	5	1000000096	1109
146		Spot	3	Image 1	5	1000000097	1110
181		Spot	3	Image 1	5	1000000098	1111
140		Spot	3	Image 1	5	1000000099	1112
153		Spot	3	Image 1	5	1000000100	1113
153		Spot	3	Image 1	5	1000000101	1114
142		Spot	3	Image 1	5	1000000102	1115
155		Spot	3	Image 1	5	1000000103	1116
150		Spot	3	Image 1	5	1000000104	1117
142		Spot	3	Image 1	5	1000000105	1118
158		Spot	3	Image 1	5	1000000106	1119
152		Spot	3	Image 1	5	1000000107	1120
176		Spot	3	Image 1	5	1000000108	1121
153		Spot	3	Image 1	5	1000000109	1123
153		Spot	3	Image 1	5	1000000110	1124
144		Spot	3	Image 1	5	1000000111	1125
164		Spot	3	Image 1	5	1000000112	1126
165		Spot	3	Image 1	5	1000000242	1127
168		Spot	3	Image 1	5	1000000113	1128
166		Spot	3	Image 1	5	1000000114	1129
157		Spot	3	Image 1	5	1000000115	1130
159		Spot	3	Image 1	5	1000000116	1131
154		Spot	3	Image 1	5	1000000117	1132
143		Spot	3	Image 1	5	1000000118	1133
152		Spot	3	Image 1	5	1000000119	1134
162		Spot	3	Image 1	5	1000000120	1135
174		Spot	3	Image 1	5	1000000121	1136
170		Spot	3	Image 1	5	1000000122	1137
171		Spot	3	Image 1	5	1000000123	1138
153		Spot	3	Image 1	5	1000000124	1139
152		Spot	3	Image 1	5	1000000125	1140
163		Spot	3	Image 1	5	1000000126	1141
148		Spot	3	Image 1	5	1000000128	1142
160		Spot	3	Image 1	5	1000000127	1143
148		Spot	3	Image 1	5	1000000129	1144
171		Spot	3	Image 1	5	1000000130	1145
144		Spot	3	Image 1	5	1000000131	1146
161		Spot	3	Image 1	5	1000000132	1147
152		Spot	3	Image 1	5	1000000133	1148
174		Spot	3	Image 1	5	1000000134	1149
144		Spot	3	Image 1	5	1000000135	1150
158		Spot	3	Image 1	5	1000000136	1151
155		Spot	3	Image 1	5	1000000137	1152
175		Spot	3	Image 1	5	1000000138	1153
153		Spot	3	Image 1	5	1000000139	1154
161		Spot	3	Image 1	5	1000000140	1155
153		Spot	3	Image 1	5	1000000142	1156
157		Spot	3	Image 1	5	1000000141	1157
143		Spot	3	Image 1	5	1000000143	1158
156		Spot	3	Image 1	5	1000000243	1159
152		Spot	3	Image 1	5	1000000144	1160
152		Spot	3	Image 1	5	1000000145	1161
153		Spot	3	Image 1	5	1000000146	1162
165		Spot	3	Image 1	5	1000000147	1163
150		Spot	3	Image 1	5	1000000148	1164
143		Spot	3	Image 1	5	1000000149	1165
162		Spot	3	Image 1	5	1000000150	1166
152		Spot	3	Image 1	5	1000000151	1169
169		Spot	3	Image 1	5	1000000152	1170
152		Spot	3	Image 1	5	1000000153	1171
142		Spot	3	Image 1	5	1000000154	1172
161		Spot	3	Image 1	5	1000000156	1173
145		Spot	3	Image 1	5	1000000157	1174
187		Spot	3	Image 1	5	1000000158	1175
140		Spot	3	Image 1	5	1000000159	1176
153		Spot	3	Image 1	5	1000000160	1177
148		Spot	3	Image 1	5	1000000162	1178
157		Spot	3	Image 1	5	1000000161	1179
148		Spot	3	Image 1	5	1000000163	1180
155		Spot	3	Image 1	5	1000000164	1181
152		Spot	3	Image 1	5	1000000165	1182
150		Spot	3	Image 1	5	1000000166	1183
143		Spot	3	Image 1	5	1000000168	1184
153		Spot	3	Image 1	5	1000000167	1185
164		Spot	3	Image 1	5	1000000169	1186
170		Spot	3	Image 1	5	1000000170	1187
150		Spot	3	Image 1	5	1000000171	1188
155		Spot	3	Image 1	5	1000000172	1189
150		Spot	3	Image 1	5	1000000173	1190
166		Spot	3	Image 1	5	1000000174	1191
163		Spot	3	Image 1	5	1000000175	1192
165		Spot	3	Image 1	5	1000000176	1193
154		Spot	3	Image 1	5	1000000178	1194
146		Spot	3	Image 1	5	1000000177	1195
204		Spot	3	Image 1	5	1000000179	1196
151		Spot	3	Image 1	5	1000000180	1197
191		Spot	3	Image 1	5	1000000181	1198
141		Spot	3	Image 1	5	1000000182	1199
151		Spot	3	Image 1	5	1000000183	1200
149		Spot	3	Image 1	5	1000000184	1201
166		Spot	3	Image 1	5	1000000185	1202
146		Spot	3	Image 1	5	1000000186	1203
146		Spot	3	Image 1	5	1000000187	1204
156		Spot	3	Image 1	5	1000000188	1205
146		Spot	3	Image 1	5	1000000189	1206
143		Spot	3	Image 1	5	1000000190	1207
152		Spot	3	Image 1	5	1000000191	1208
217		Spot	3	Image 1	5	1000000193	1209
169		Spot	3	Image 1	5	1000000192	1210
147		Spot	3	Image 1	5	1000000194	1211
152		Spot	3	Image 1	5	1000000195	1213
153		Spot	3	Image 1	5	1000000196	1214
150		Spot	3	Image 1	5	1000000197	1215
156		Spot	3	Image 1	5	1000000199	1216
147		Spot	3	Image 1	5	1000000241	1217
148		Spot	3	Image 1	5	1000000198	1218
151		Spot	3	Image 1	5	1000000200	1219
148		Spot	3	Image 1	5	1000000202	1220
152		Spot	3	Image 1	5	1000000201	1221
142		Spot	3	Image 1	5	1000000203	1222
147		Spot	3	Image 1	5	1000000205	1223
144		Spot	3	Image 1	5	1000000206	1224
154		Spot	3	Image 1	5	1000000207	1225
153		Spot	3	Image 1	5	1000000208	1226
166		Spot	3	Image 1	5	1000000209	1227
150		Spot	3	Image 1	5	1000000211	1228
149		Spot	3	Image 1	5	1000000210	1229
163		Spot	3	Image 1	5	1000000213	1230
149		Spot	3	Image 1	5	1000000212	1231
167		Spot	3	Image 1	5	1000000214	1232
141		Spot	3	Image 1	5	1000000215	1233
153		Spot	3	Image 1	5	1000000216	1234
155		Spot	3	Image 1	5	1000000217	1235
145		Spot	3	Image 1	5	1000000218	1236
149		Spot	3	Image 1	5	1000000219	1237
150		Spot	3	Image 1	5	1000000244	1238
156		Spot	3	Image 1	5	1000000220	1239
139		Spot	3	Image 1	5	1000000221	1240
153		Spot	3	Image 1	5	1000000222	1241
147		Spot	3	Image 1	5	1000000223	1242
149		Spot	3	Image 1	5	1000000224	1243
142		Spot	3	Image 1	5	1000000225	1244
144		Spot	3	Image 1	5	1000000155	1245
141		Spot	3	Image 1	5	1000000229	1246
152		Spot	3	Image 1	5	1000000226	1247
141		Spot	3	Image 1	5	1000000230	1248
156		Spot	3	Image 1	5	1000000227	1249
158		Spot	3	Image 1	5	1000000228	1250
149		Spot	3	Image 1	5	1000000232	1251
140		Spot	3	Image 1	5	1000000231	1252
153		Spot	3	Image 1	5	1000000233	1253
186		Spot	3	Image 1	5	1000000234	1254
164		Spot	3	Image 1	5	1000000235	1255
155		Spot	3	Image 1	5	1000000236	1256
150		Spot	3	Image 1	5	1000000237	1257
149		Spot	3	Image 1	5	1000000238	1258
182		Spot	3	Image 1	5	1000000239	1259
142		Spot	3	Image 1	6	1000000000	1260
159		Spot	3	Image 1	6	1000000001	1261
152		Spot	3	Image 1	6	1000000002	1262
150		Spot	3	Image 1	6	1000000003	1263
153		Spot	3	Image 1	6	1000000004	1264
152		Spot	3	Image 1	6	1000000005	1265
151		Spot	3	Image 1	6	1000000006	1266
147		Spot	3	Image 1	6	1000000007	1267
160		Spot	3	Image 1	6	1000000008	1268
161		Spot	3	Image 1	6	1000000009	1269
160		Spot	3	Image 1	6	1000000010	1270
150		Spot	3	Image 1	6	1000000012	1271
144		Spot	3	Image 1	6	1000000013	1272
159		Spot	3	Image 1	6	1000000014	1273
152		Spot	3	Image 1	6	1000000015	1274
153		Spot	3	Image 1	6	1000000016	1275
155		Spot	3	Image 1	6	1000000017	1276
169		Spot	3	Image 1	6	1000000018	1277
146		Spot	3	Image 1	6	1000000019	1278
154		Spot	3	Image 1	6	1000000022	1279
147		Spot	3	Image 1	6	1000000021	1280
162		Spot	3	Image 1	6	1000000020	1281
147		Spot	3	Image 1	6	1000000246	1282
150		Spot	3	Image 1	6	1000000023	1283
154		Spot	3	Image 1	6	1000000024	1284
157		Spot	3	Image 1	6	1000000025	1285
159		Spot	3	Image 1	6	1000000026	1286
162		Spot	3	Image 1	6	1000000027	1287
152		Spot	3	Image 1	6	1000000028	1288
158		Spot	3	Image 1	6	1000000240	1289
158		Spot	3	Image 1	6	1000000029	1290
148		Spot	3	Image 1	6	1000000030	1291
150		Spot	3	Image 1	6	1000000031	1292
158		Spot	3	Image 1	6	1000000032	1293
157		Spot	3	Image 1	6	1000000033	1294
165		Spot	3	Image 1	6	1000000245	1295
149		Spot	3	Image 1	6	1000000034	1296
148		Spot	3	Image 1	6	1000000035	1297
160		Spot	3	Image 1	6	1000000037	1298
144		Spot	3	Image 1	6	1000000036	1299
148		Spot	3	Image 1	6	1000000038	1300
146		Spot	3	Image 1	6	1000000039	1301
139		Spot	3	Image 1	6	1000000040	1302
165		Spot	3	Image 1	6	1000000041	1303
140		Spot	3	Image 1	6	1000000042	1304
149		Spot	3	Image 1	6	1000000043	1305
143		Spot	3	Image 1	6	1000000044	1306
166		Spot	3	Image 1	6	1000000046	1307
148		Spot	3	Image 1	6	1000000045	1308
164		Spot	3	Image 1	6	1000000047	1309
163		Spot	3	Image 1	6	1000000048	1311
168		Spot	3	Image 1	6	1000000049	1312
157		Spot	3	Image 1	6	1000000050	1314
177		Spot	3	Image 1	6	1000000051	1315
148		Spot	3	Image 1	6	1000000052	1316
171		Spot	3	Image 1	6	1000000055	1317
142		Spot	3	Image 1	6	1000000054	1318
144		Spot	3	Image 1	6	1000000056	1319
144		Spot	3	Image 1	6	1000000057	1320
156		Spot	3	Image 1	6	1000000058	1321
153		Spot	3	Image 1	6	1000000059	1322
145		Spot	3	Image 1	6	1000000060	1323
156		Spot	3	Image 1	6	1000000061	1324
158		Spot	3	Image 1	6	1000000062	1325
153		Spot	3	Image 1	6	1000000063	1327
143		Spot	3	Image 1	6	1000000064	1328
153		Spot	3	Image 1	6	1000000065	1329
146		Spot	3	Image 1	6	1000000066	1330
149		Spot	3	Image 1	6	1000000067	1331
153		Spot	3	Image 1	6	1000000068	1332
149		Spot	3	Image 1	6	1000000069	1333
151		Spot	3	Image 1	6	1000000070	1334
153		Spot	3	Image 1	6	1000000071	1335
143		Spot	3	Image 1	6	1000000072	1336
190		Spot	3	Image 1	6	1000000073	1337
149		Spot	3	Image 1	6	1000000074	1338
154		Spot	3	Image 1	6	1000000075	1339
150		Spot	3	Image 1	6	1000000076	1340
162		Spot	3	Image 1	6	1000000077	1341
179		Spot	3	Image 1	6	1000000078	1342
153		Spot	3	Image 1	6	1000000079	1343
182		Spot	3	Image 1	6	1000000080	1344
149		Spot	3	Image 1	6	1000000081	1345
147		Spot	3	Image 1	6	1000000082	1347
151		Spot	3	Image 1	6	1000000084	1348
145		Spot	3	Image 1	6	1000000083	1349
160		Spot	3	Image 1	6	1000000085	1350
151		Spot	3	Image 1	6	1000000086	1351
152		Spot	3	Image 1	6	1000000087	1352
146		Spot	3	Image 1	6	1000000088	1353
141		Spot	3	Image 1	6	1000000089	1354
152		Spot	3	Image 1	6	1000000091	1355
142		Spot	3	Image 1	6	1000000090	1356
154		Spot	3	Image 1	6	1000000092	1357
148		Spot	3	Image 1	6	1000000093	1358
147		Spot	3	Image 1	6	1000000094	1359
160		Spot	3	Image 1	6	1000000095	1360
145		Spot	3	Image 1	6	1000000096	1362
145		Spot	3	Image 1	6	1000000097	1363
156		Spot	3	Image 1	6	1000000098	1364
146		Spot	3	Image 1	6	1000000099	1365
148		Spot	3	Image 1	6	1000000100	1366
150		Spot	3	Image 1	6	1000000101	1367
146		Spot	3	Image 1	6	1000000102	1368
156		Spot	3	Image 1	6	1000000103	1369
159		Spot	3	Image 1	6	1000000104	1370
143		Spot	3	Image 1	6	1000000105	1371
146		Spot	3	Image 1	6	1000000107	1372
154		Spot	3	Image 1	6	1000000106	1373
140		Spot	3	Image 1	6	1000000108	1374
147		Spot	3	Image 1	6	1000000109	1377
142		Spot	3	Image 1	6	1000000110	1378
142		Spot	3	Image 1	6	1000000111	1379
164		Spot	3	Image 1	6	1000000112	1380
147		Spot	3	Image 1	6	1000000242	1381
155		Spot	3	Image 1	6	1000000113	1382
160		Spot	3	Image 1	6	1000000114	1383
150		Spot	3	Image 1	6	1000000115	1384
148		Spot	3	Image 1	6	1000000116	1385
145		Spot	3	Image 1	6	1000000117	1386
139		Spot	3	Image 1	6	1000000118	1387
155		Spot	3	Image 1	6	1000000119	1388
168		Spot	3	Image 1	6	1000000120	1389
166		Spot	3	Image 1	6	1000000121	1390
167		Spot	3	Image 1	6	1000000122	1391
184		Spot	3	Image 1	6	1000000123	1392
152		Spot	3	Image 1	6	1000000124	1393
153		Spot	3	Image 1	6	1000000125	1394
140		Spot	3	Image 1	6	1000000126	1395
158		Spot	3	Image 1	6	1000000127	1396
148		Spot	3	Image 1	6	1000000128	1397
147		Spot	3	Image 1	6	1000000129	1398
155		Spot	3	Image 1	6	1000000130	1399
147		Spot	3	Image 1	6	1000000131	1400
159		Spot	3	Image 1	6	1000000132	1401
142		Spot	3	Image 1	6	1000000133	1402
167		Spot	3	Image 1	6	1000000134	1403
143		Spot	3	Image 1	6	1000000135	1404
154		Spot	3	Image 1	6	1000000136	1405
149		Spot	3	Image 1	6	1000000137	1406
176		Spot	3	Image 1	6	1000000138	1407
141		Spot	3	Image 1	6	1000000139	1408
164		Spot	3	Image 1	6	1000000140	1409
142		Spot	3	Image 1	6	1000000142	1410
151		Spot	3	Image 1	6	1000000141	1411
143		Spot	3	Image 1	6	1000000143	1412
150		Spot	3	Image 1	6	1000000144	1413
144		Spot	3	Image 1	6	1000000243	1414
144		Spot	3	Image 1	6	1000000145	1415
161		Spot	3	Image 1	6	1000000146	1416
149		Spot	3	Image 1	6	1000000147	1417
163		Spot	3	Image 1	6	1000000148	1418
146		Spot	3	Image 1	6	1000000149	1419
142		Spot	3	Image 1	6	1000000150	1420
166		Spot	3	Image 1	6	1000000151	1423
153		Spot	3	Image 1	6	1000000152	1424
151		Spot	3	Image 1	6	1000000153	1425
156		Spot	3	Image 1	6	1000000247	1426
149		Spot	3	Image 1	6	1000000154	1427
141		Spot	3	Image 1	6	1000000229	1428
160		Spot	3	Image 1	6	1000000156	1429
151		Spot	3	Image 1	6	1000000157	1430
168		Spot	3	Image 1	6	1000000158	1431
147		Spot	3	Image 1	6	1000000159	1432
148		Spot	3	Image 1	6	1000000160	1433
156		Spot	3	Image 1	6	1000000162	1434
160		Spot	3	Image 1	6	1000000161	1435
162		Spot	3	Image 1	6	1000000163	1436
162		Spot	3	Image 1	6	1000000164	1437
146		Spot	3	Image 1	6	1000000165	1438
145		Spot	3	Image 1	6	1000000166	1439
144		Spot	3	Image 1	6	1000000168	1440
145		Spot	3	Image 1	6	1000000167	1441
152		Spot	3	Image 1	6	1000000170	1442
159		Spot	3	Image 1	6	1000000169	1443
147		Spot	3	Image 1	6	1000000171	1444
150		Spot	3	Image 1	6	1000000172	1445
144		Spot	3	Image 1	6	1000000173	1446
180		Spot	3	Image 1	6	1000000174	1447
151		Spot	3	Image 1	6	1000000175	1448
169		Spot	3	Image 1	6	1000000176	1449
149		Spot	3	Image 1	6	1000000178	1450
159		Spot	3	Image 1	6	1000000177	1451
193		Spot	3	Image 1	6	1000000179	1452
148		Spot	3	Image 1	6	1000000180	1453
176		Spot	3	Image 1	6	1000000181	1454
163		Spot	3	Image 1	6	1000000182	1455
157		Spot	3	Image 1	6	1000000183	1456
146		Spot	3	Image 1	6	1000000184	1457
146		Spot	3	Image 1	6	1000000185	1458
146		Spot	3	Image 1	6	1000000186	1459
146		Spot	3	Image 1	6	1000000187	1460
148		Spot	3	Image 1	6	1000000188	1461
144		Spot	3	Image 1	6	1000000189	1462
138		Spot	3	Image 1	6	1000000190	1463
145		Spot	3	Image 1	6	1000000191	1464
199		Spot	3	Image 1	6	1000000193	1465
155		Spot	3	Image 1	6	1000000192	1466
148		Spot	3	Image 1	6	1000000194	1467
138		Spot	3	Image 1	6	1000000195	1469
142		Spot	3	Image 1	6	1000000196	1470
155		Spot	3	Image 1	6	1000000197	1471
145		Spot	3	Image 1	6	1000000199	1472
145		Spot	3	Image 1	6	1000000241	1473
152		Spot	3	Image 1	6	1000000198	1474
152		Spot	3	Image 1	6	1000000200	1475
164		Spot	3	Image 1	6	1000000202	1476
143		Spot	3	Image 1	6	1000000203	1477
141		Spot	3	Image 1	6	1000000204	1478
149		Spot	3	Image 1	6	1000000205	1479
145		Spot	3	Image 1	6	1000000206	1480
141		Spot	3	Image 1	6	1000000207	1481
143		Spot	3	Image 1	6	1000000208	1482
149		Spot	3	Image 1	6	1000000209	1483
142		Spot	3	Image 1	6	1000000211	1484
143		Spot	3	Image 1	6	1000000210	1485
154		Spot	3	Image 1	6	1000000212	1486
155		Spot	3	Image 1	6	1000000213	1487
163		Spot	3	Image 1	6	1000000214	1488
141		Spot	3	Image 1	6	1000000215	1489
144		Spot	3	Image 1	6	1000000216	1490
160		Spot	3	Image 1	6	1000000217	1491
148		Spot	3	Image 1	6	1000000218	1492
145		Spot	3	Image 1	6	1000000219	1493
144		Spot	3	Image 1	6	1000000244	1494
144		Spot	3	Image 1	6	1000000220	1495
157		Spot	3	Image 1	6	1000000221	1496
146		Spot	3	Image 1	6	1000000222	1497
147		Spot	3	Image 1	6	1000000223	1498
142		Spot	3	Image 1	6	1000000224	1499
153		Spot	3	Image 1	6	1000000225	1500
139		Spot	3	Image 1	6	1000000155	1501
139		Spot	3	Image 1	6	1000000230	1502
149		Spot	3	Image 1	6	1000000226	1503
152		Spot	3	Image 1	6	1000000227	1504
150		Spot	3	Image 1	6	1000000228	1505
142		Spot	3	Image 1	6	1000000232	1506
145		Spot	3	Image 1	6	1000000231	1507
143		Spot	3	Image 1	6	1000000233	1508
165		Spot	3	Image 1	6	1000000234	1509
164		Spot	3	Image 1	6	1000000235	1510
150		Spot	3	Image 1	6	1000000236	1511
146		Spot	3	Image 1	6	1000000237	1512
159		Spot	3	Image 1	6	1000000238	1513
173		Spot	3	Image 1	6	1000000239	1514
143		Spot	3	Image 1	7	1000000000	1515
161		Spot	3	Image 1	7	1000000001	1516
150		Spot	3	Image 1	7	1000000002	1517
159		Spot	3	Image 1	7	1000000003	1518
150		Spot	3	Image 1	7	1000000004	1519
144		Spot	3	Image 1	7	1000000005	1520
145		Spot	3	Image 1	7	1000000006	1521
138		Spot	3	Image 1	7	1000000007	1522
158		Spot	3	Image 1	7	1000000008	1523
149		Spot	3	Image 1	7	1000000009	1524
152		Spot	3	Image 1	7	1000000010	1525
140		Spot	3	Image 1	7	1000000011	1526
141		Spot	3	Image 1	7	1000000012	1527
144		Spot	3	Image 1	7	1000000013	1528
151		Spot	3	Image 1	7	1000000014	1529
158		Spot	3	Image 1	7	1000000015	1530
151		Spot	3	Image 1	7	1000000016	1531
158		Spot	3	Image 1	7	1000000017	1532
168		Spot	3	Image 1	7	1000000018	1533
144		Spot	3	Image 1	7	1000000019	1534
144		Spot	3	Image 1	7	1000000021	1535
141		Spot	3	Image 1	7	1000000022	1536
150		Spot	3	Image 1	7	1000000020	1537
148		Spot	3	Image 1	7	1000000248	1538
147		Spot	3	Image 1	7	1000000023	1539
181		Spot	3	Image 1	7	1000000246	1540
149		Spot	3	Image 1	7	1000000024	1542
156		Spot	3	Image 1	7	1000000025	1543
150		Spot	3	Image 1	7	1000000026	1544
154		Spot	3	Image 1	7	1000000027	1545
151		Spot	3	Image 1	7	1000000028	1546
154		Spot	3	Image 1	7	1000000240	1547
153		Spot	3	Image 1	7	1000000029	1548
145		Spot	3	Image 1	7	1000000030	1549
151		Spot	3	Image 1	7	1000000031	1550
151		Spot	3	Image 1	7	1000000032	1551
159		Spot	3	Image 1	7	1000000033	1552
143		Spot	3	Image 1	7	1000000245	1553
146		Spot	3	Image 1	7	1000000034	1554
149		Spot	3	Image 1	7	1000000035	1555
154		Spot	3	Image 1	7	1000000036	1556
151		Spot	3	Image 1	7	1000000037	1557
152		Spot	3	Image 1	7	1000000038	1558
153		Spot	3	Image 1	7	1000000039	1559
150		Spot	3	Image 1	7	1000000040	1560
167		Spot	3	Image 1	7	1000000041	1561
139		Spot	3	Image 1	7	1000000042	1562
146		Spot	3	Image 1	7	1000000043	1563
154		Spot	3	Image 1	7	1000000044	1564
172		Spot	3	Image 1	7	1000000046	1565
138		Spot	3	Image 1	7	1000000045	1566
152		Spot	3	Image 1	7	1000000047	1567
167		Spot	3	Image 1	7	1000000049	1569
160		Spot	3	Image 1	7	1000000048	1570
145		Spot	3	Image 1	7	1000000050	1572
170		Spot	3	Image 1	7	1000000051	1573
143		Spot	3	Image 1	7	1000000052	1574
169		Spot	3	Image 1	7	1000000055	1575
158		Spot	3	Image 1	7	1000000054	1576
137		Spot	3	Image 1	7	1000000056	1577
148		Spot	3	Image 1	7	1000000057	1578
155		Spot	3	Image 1	7	1000000058	1579
141		Spot	3	Image 1	7	1000000059	1580
139		Spot	3	Image 1	7	1000000060	1581
156		Spot	3	Image 1	7	1000000061	1582
157		Spot	3	Image 1	7	1000000062	1583
146		Spot	3	Image 1	7	1000000063	1585
140		Spot	3	Image 1	7	1000000064	1586
146		Spot	3	Image 1	7	1000000065	1587
155		Spot	3	Image 1	7	1000000066	1588
148		Spot	3	Image 1	7	1000000067	1589
151		Spot	3	Image 1	7	1000000068	1590
152		Spot	3	Image 1	7	1000000104	1591
143		Spot	3	Image 1	7	1000000069	1592
154		Spot	3	Image 1	7	1000000070	1593
142		Spot	3	Image 1	7	1000000072	1594
142		Spot	3	Image 1	7	1000000071	1595
199		Spot	3	Image 1	7	1000000073	1596
151		Spot	3	Image 1	7	1000000074	1597
151		Spot	3	Image 1	7	1000000075	1598
142		Spot	3	Image 1	7	1000000076	1599
147		Spot	3	Image 1	7	1000000077	1600
185		Spot	3	Image 1	7	1000000078	1601
156		Spot	3	Image 1	7	1000000079	1602
170		Spot	3	Image 1	7	1000000080	1603
143		Spot	3	Image 1	7	1000000081	1604
145		Spot	3	Image 1	7	1000000083	1605
146		Spot	3	Image 1	7	1000000082	1606
145		Spot	3	Image 1	7	1000000084	1607
157		Spot	3	Image 1	7	1000000085	1608
158		Spot	3	Image 1	7	1000000086	1609
146		Spot	3	Image 1	7	1000000087	1610
146		Spot	3	Image 1	7	1000000088	1611
142		Spot	3	Image 1	7	1000000089	1612
146		Spot	3	Image 1	7	1000000090	1613
148		Spot	3	Image 1	7	1000000091	1614
149		Spot	3	Image 1	7	1000000092	1615
151		Spot	3	Image 1	7	1000000093	1616
148		Spot	3	Image 1	7	1000000094	1617
152		Spot	3	Image 1	7	1000000095	1618
146		Spot	3	Image 1	7	1000000096	1620
138		Spot	3	Image 1	7	1000000097	1621
142		Spot	3	Image 1	7	1000000099	1622
146		Spot	3	Image 1	7	1000000100	1623
141		Spot	3	Image 1	7	1000000101	1624
138		Spot	3	Image 1	7	1000000102	1625
146		Spot	3	Image 1	7	1000000103	1626
139		Spot	3	Image 1	7	1000000105	1627
141		Spot	3	Image 1	7	1000000107	1628
148		Spot	3	Image 1	7	1000000106	1629
144		Spot	3	Image 1	7	1000000108	1630
145		Spot	3	Image 1	7	1000000109	1632
146		Spot	3	Image 1	7	1000000110	1633
142		Spot	3	Image 1	7	1000000111	1634
150		Spot	3	Image 1	7	1000000112	1635
152		Spot	3	Image 1	7	1000000242	1636
152		Spot	3	Image 1	7	1000000113	1637
153		Spot	3	Image 1	7	1000000114	1638
144		Spot	3	Image 1	7	1000000115	1639
145		Spot	3	Image 1	7	1000000116	1640
141		Spot	3	Image 1	7	1000000117	1641
136		Spot	3	Image 1	7	1000000118	1642
145		Spot	3	Image 1	7	1000000119	1643
162		Spot	3	Image 1	7	1000000120	1644
152		Spot	3	Image 1	7	1000000121	1645
167		Spot	3	Image 1	7	1000000122	1646
188		Spot	3	Image 1	7	1000000123	1647
141		Spot	3	Image 1	7	1000000124	1648
157		Spot	3	Image 1	7	1000000125	1649
159		Spot	3	Image 1	7	1000000127	1650
145		Spot	3	Image 1	7	1000000126	1651
141		Spot	3	Image 1	7	1000000128	1652
147		Spot	3	Image 1	7	1000000129	1653
148		Spot	3	Image 1	7	1000000130	1654
147		Spot	3	Image 1	7	1000000131	1655
144		Spot	3	Image 1	7	1000000133	1656
147		Spot	3	Image 1	7	1000000134	1657
143		Spot	3	Image 1	7	1000000135	1658
139		Spot	3	Image 1	7	1000000136	1659
152		Spot	3	Image 1	7	1000000137	1660
140		Spot	3	Image 1	7	1000000141	1661
173		Spot	3	Image 1	7	1000000138	1662
144		Spot	3	Image 1	7	1000000139	1663
159		Spot	3	Image 1	7	1000000140	1664
140		Spot	3	Image 1	7	1000000142	1665
148		Spot	3	Image 1	7	1000000143	1666
149		Spot	3	Image 1	7	1000000144	1667
143		Spot	3	Image 1	7	1000000243	1668
150		Spot	3	Image 1	7	1000000145	1669
157		Spot	3	Image 1	7	1000000146	1670
146		Spot	3	Image 1	7	1000000147	1671
148		Spot	3	Image 1	7	1000000148	1672
143		Spot	3	Image 1	7	1000000149	1673
155		Spot	3	Image 1	7	1000000150	1674
147		Spot	3	Image 1	7	1000000151	1677
149		Spot	3	Image 1	7	1000000152	1678
143		Spot	3	Image 1	7	1000000153	1679
151		Spot	3	Image 1	7	1000000247	1680
139		Spot	3	Image 1	7	1000000229	1681
141		Spot	3	Image 1	7	1000000154	1682
150		Spot	3	Image 1	7	1000000156	1683
147		Spot	3	Image 1	7	1000000157	1684
175		Spot	3	Image 1	7	1000000158	1685
143		Spot	3	Image 1	7	1000000159	1686
138		Spot	3	Image 1	7	1000000160	1687
151		Spot	3	Image 1	7	1000000162	1688
141		Spot	3	Image 1	7	1000000161	1689
149		Spot	3	Image 1	7	1000000163	1690
150		Spot	3	Image 1	7	1000000164	1691
141		Spot	3	Image 1	7	1000000165	1692
145		Spot	3	Image 1	7	1000000166	1693
145		Spot	3	Image 1	7	1000000168	1694
149		Spot	3	Image 1	7	1000000167	1695
154		Spot	3	Image 1	7	1000000170	1696
149		Spot	3	Image 1	7	1000000169	1697
139		Spot	3	Image 1	7	1000000171	1698
149		Spot	3	Image 1	7	1000000172	1699
138		Spot	3	Image 1	7	1000000173	1700
162		Spot	3	Image 1	7	1000000174	1701
146		Spot	3	Image 1	7	1000000175	1702
162		Spot	3	Image 1	7	1000000176	1703
141		Spot	3	Image 1	7	1000000178	1704
149		Spot	3	Image 1	7	1000000177	1705
189		Spot	3	Image 1	7	1000000179	1706
146		Spot	3	Image 1	7	1000000180	1707
168		Spot	3	Image 1	7	1000000181	1708
141		Spot	3	Image 1	7	1000000182	1709
142		Spot	3	Image 1	7	1000000183	1710
143		Spot	3	Image 1	7	1000000184	1711
148		Spot	3	Image 1	7	1000000185	1712
149		Spot	3	Image 1	7	1000000249	1713
144		Spot	3	Image 1	7	1000000186	1714
143		Spot	3	Image 1	7	1000000187	1715
145		Spot	3	Image 1	7	1000000188	1716
149		Spot	3	Image 1	7	1000000189	1717
137		Spot	3	Image 1	7	1000000190	1718
147		Spot	3	Image 1	7	1000000191	1719
200		Spot	3	Image 1	7	1000000193	1720
143		Spot	3	Image 1	7	1000000192	1721
140		Spot	3	Image 1	7	1000000194	1722
140		Spot	3	Image 1	7	1000000195	1724
152		Spot	3	Image 1	7	1000000197	1725
154		Spot	3	Image 1	7	1000000241	1726
143		Spot	3	Image 1	7	1000000199	1727
150		Spot	3	Image 1	7	1000000198	1728
139		Spot	3	Image 1	7	1000000200	1729
140		Spot	3	Image 1	7	1000000202	1730
144		Spot	3	Image 1	7	1000000203	1731
143		Spot	3	Image 1	7	1000000205	1732
138		Spot	3	Image 1	7	1000000206	1733
148		Spot	3	Image 1	7	1000000207	1734
141		Spot	3	Image 1	7	1000000208	1735
150		Spot	3	Image 1	7	1000000209	1736
140		Spot	3	Image 1	7	1000000211	1737
135		Spot	3	Image 1	7	1000000210	1738
153		Spot	3	Image 1	7	1000000212	1739
164		Spot	3	Image 1	7	1000000213	1740
152		Spot	3	Image 1	7	1000000214	1741
139		Spot	3	Image 1	7	1000000215	1742
137		Spot	3	Image 1	7	1000000216	1743
151		Spot	3	Image 1	7	1000000217	1744
158		Spot	3	Image 1	7	1000000218	1745
147		Spot	3	Image 1	7	1000000219	1746
142		Spot	3	Image 1	7	1000000244	1747
142		Spot	3	Image 1	7	1000000220	1748
145		Spot	3	Image 1	7	1000000221	1749
135		Spot	3	Image 1	7	1000000222	1750
143		Spot	3	Image 1	7	1000000223	1751
147		Spot	3	Image 1	7	1000000224	1752
143		Spot	3	Image 1	7	1000000225	1753
147		Spot	3	Image 1	7	1000000155	1754
146		Spot	3	Image 1	7	1000000226	1755
153		Spot	3	Image 1	7	1000000227	1756
147		Spot	3	Image 1	7	1000000228	1757
140		Spot	3	Image 1	7	1000000232	1758
136		Spot	3	Image 1	7	1000000231	1759
140		Spot	3	Image 1	7	1000000233	1760
182		Spot	3	Image 1	7	1000000234	1761
156		Spot	3	Image 1	7	1000000235	1762
140		Spot	3	Image 1	7	1000000236	1763
139		Spot	3	Image 1	7	1000000237	1764
140		Spot	3	Image 1	7	1000000238	1765
156		Spot	3	Image 1	7	1000000239	1766
143		Spot	3	Image 1	8	1000000250	1767
152		Spot	3	Image 1	8	1000000000	1768
159		Spot	3	Image 1	8	1000000001	1769
147		Spot	3	Image 1	8	1000000002	1770
150		Spot	3	Image 1	8	1000000003	1771
151		Spot	3	Image 1	8	1000000004	1772
154		Spot	3	Image 1	8	1000000005	1773
150		Spot	3	Image 1	8	1000000006	1774
145		Spot	3	Image 1	8	1000000007	1775
165		Spot	3	Image 1	8	1000000008	1776
144		Spot	3	Image 1	8	1000000009	1777
151		Spot	3	Image 1	8	1000000010	1778
147		Spot	3	Image 1	8	1000000012	1779
148		Spot	3	Image 1	8	1000000011	1780
149		Spot	3	Image 1	8	1000000057	1781
153		Spot	3	Image 1	8	1000000013	1782
157		Spot	3	Image 1	8	1000000014	1783
155		Spot	3	Image 1	8	1000000016	1784
157		Spot	3	Image 1	8	1000000017	1785
175		Spot	3	Image 1	8	1000000018	1786
152		Spot	3	Image 1	8	1000000019	1787
160		Spot	3	Image 1	8	1000000021	1788
152		Spot	3	Image 1	8	1000000022	1789
158		Spot	3	Image 1	8	1000000020	1790
144		Spot	3	Image 1	8	1000000251	1791
154		Spot	3	Image 1	8	1000000023	1792
188		Spot	3	Image 1	8	1000000246	1793
152		Spot	3	Image 1	8	1000000024	1795
157		Spot	3	Image 1	8	1000000025	1796
166		Spot	3	Image 1	8	1000000026	1797
173		Spot	3	Image 1	8	1000000027	1798
156		Spot	3	Image 1	8	1000000028	1799
167		Spot	3	Image 1	8	1000000240	1800
160		Spot	3	Image 1	8	1000000029	1801
148		Spot	3	Image 1	8	1000000030	1802
160		Spot	3	Image 1	8	1000000032	1803
162		Spot	3	Image 1	8	1000000031	1804
161		Spot	3	Image 1	8	1000000033	1805
146		Spot	3	Image 1	8	1000000245	1806
148		Spot	3	Image 1	8	1000000034	1807
145		Spot	3	Image 1	8	1000000035	1808
153		Spot	3	Image 1	8	1000000036	1809
156		Spot	3	Image 1	8	1000000037	1810
151		Spot	3	Image 1	8	1000000038	1811
157		Spot	3	Image 1	8	1000000039	1812
155		Spot	3	Image 1	8	1000000040	1813
170		Spot	3	Image 1	8	1000000041	1814
140		Spot	3	Image 1	8	1000000042	1815
145		Spot	3	Image 1	8	1000000043	1816
145		Spot	3	Image 1	8	1000000044	1817
163		Spot	3	Image 1	8	1000000046	1818
141		Spot	3	Image 1	8	1000000045	1819
165		Spot	3	Image 1	8	1000000047	1820
158		Spot	3	Image 1	8	1000000048	1822
157		Spot	3	Image 1	8	1000000049	1823
152		Spot	3	Image 1	8	1000000050	1825
178		Spot	3	Image 1	8	1000000051	1826
156		Spot	3	Image 1	8	1000000052	1827
150		Spot	3	Image 1	8	1000000053	1828
169		Spot	3	Image 1	8	1000000055	1829
151		Spot	3	Image 1	8	1000000056	1830
151		Spot	3	Image 1	8	1000000054	1831
159		Spot	3	Image 1	8	1000000058	1832
144		Spot	3	Image 1	8	1000000059	1833
149		Spot	3	Image 1	8	1000000060	1834
163		Spot	3	Image 1	8	1000000061	1835
154		Spot	3	Image 1	8	1000000062	1836
152		Spot	3	Image 1	8	1000000063	1838
142		Spot	3	Image 1	8	1000000064	1839
157		Spot	3	Image 1	8	1000000065	1840
140		Spot	3	Image 1	8	1000000066	1841
145		Spot	3	Image 1	8	1000000067	1842
143		Spot	3	Image 1	8	1000000068	1843
139		Spot	3	Image 1	8	1000000104	1844
148		Spot	3	Image 1	8	1000000069	1845
156		Spot	3	Image 1	8	1000000070	1846
152		Spot	3	Image 1	8	1000000071	1847
141		Spot	3	Image 1	8	1000000072	1848
220		Spot	3	Image 1	8	1000000073	1849
166		Spot	3	Image 1	8	1000000074	1850
154		Spot	3	Image 1	8	1000000075	1851
148		Spot	3	Image 1	8	1000000076	1852
155		Spot	3	Image 1	8	1000000077	1853
195		Spot	3	Image 1	8	1000000078	1854
151		Spot	3	Image 1	8	1000000079	1855
179		Spot	3	Image 1	8	1000000080	1856
152		Spot	3	Image 1	8	1000000081	1857
150		Spot	3	Image 1	8	1000000082	1858
146		Spot	3	Image 1	8	1000000083	1859
149		Spot	3	Image 1	8	1000000084	1860
161		Spot	3	Image 1	8	1000000085	1861
147		Spot	3	Image 1	8	1000000086	1862
150		Spot	3	Image 1	8	1000000087	1863
152		Spot	3	Image 1	8	1000000088	1864
145		Spot	3	Image 1	8	1000000089	1865
159		Spot	3	Image 1	8	1000000091	1866
146		Spot	3	Image 1	8	1000000090	1867
153		Spot	3	Image 1	8	1000000092	1868
150		Spot	3	Image 1	8	1000000094	1869
142		Spot	3	Image 1	8	1000000093	1870
155		Spot	3	Image 1	8	1000000095	1871
155		Spot	3	Image 1	8	1000000096	1873
146		Spot	3	Image 1	8	1000000097	1874
167		Spot	3	Image 1	8	1000000098	1875
157		Spot	3	Image 1	8	1000000099	1876
148		Spot	3	Image 1	8	1000000100	1877
142		Spot	3	Image 1	8	1000000101	1878
144		Spot	3	Image 1	8	1000000102	1879
154		Spot	3	Image 1	8	1000000103	1880
137		Spot	3	Image 1	8	1000000105	1881
152		Spot	3	Image 1	8	1000000106	1882
154		Spot	3	Image 1	8	1000000108	1883
144		Spot	3	Image 1	8	1000000109	1886
152		Spot	3	Image 1	8	1000000110	1887
147		Spot	3	Image 1	8	1000000111	1888
161		Spot	3	Image 1	8	1000000112	1889
152		Spot	3	Image 1	8	1000000242	1890
160		Spot	3	Image 1	8	1000000113	1891
149		Spot	3	Image 1	8	1000000114	1892
147		Spot	3	Image 1	8	1000000115	1893
157		Spot	3	Image 1	8	1000000116	1894
150		Spot	3	Image 1	8	1000000117	1895
147		Spot	3	Image 1	8	1000000118	1896
145		Spot	3	Image 1	8	1000000119	1897
152		Spot	3	Image 1	8	1000000120	1898
154		Spot	3	Image 1	8	1000000121	1899
179		Spot	3	Image 1	8	1000000122	1900
178		Spot	3	Image 1	8	1000000123	1901
137		Spot	3	Image 1	8	1000000124	1902
164		Spot	3	Image 1	8	1000000125	1903
141		Spot	3	Image 1	8	1000000126	1904
153		Spot	3	Image 1	8	1000000127	1905
146		Spot	3	Image 1	8	1000000128	1906
148		Spot	3	Image 1	8	1000000129	1907
149		Spot	3	Image 1	8	1000000130	1908
148		Spot	3	Image 1	8	1000000131	1909
152		Spot	3	Image 1	8	1000000134	1910
141		Spot	3	Image 1	8	1000000133	1911
149		Spot	3	Image 1	8	1000000135	1912
137		Spot	3	Image 1	8	1000000136	1913
152		Spot	3	Image 1	8	1000000137	1914
154		Spot	3	Image 1	8	1000000141	1915
180		Spot	3	Image 1	8	1000000138	1916
144		Spot	3	Image 1	8	1000000139	1917
158		Spot	3	Image 1	8	1000000140	1918
140		Spot	3	Image 1	8	1000000142	1919
144		Spot	3	Image 1	8	1000000143	1920
151		Spot	3	Image 1	8	1000000243	1921
153		Spot	3	Image 1	8	1000000144	1922
145		Spot	3	Image 1	8	1000000145	1923
157		Spot	3	Image 1	8	1000000146	1924
143		Spot	3	Image 1	8	1000000147	1925
151		Spot	3	Image 1	8	1000000148	1926
149		Spot	3	Image 1	8	1000000149	1927
144		Spot	3	Image 1	8	1000000150	1928
150		Spot	3	Image 1	8	1000000151	1930
147		Spot	3	Image 1	8	1000000152	1931
150		Spot	3	Image 1	8	1000000153	1932
141		Spot	3	Image 1	8	1000000229	1933
149		Spot	3	Image 1	8	1000000154	1934
159		Spot	3	Image 1	8	1000000156	1935
145		Spot	3	Image 1	8	1000000157	1936
165		Spot	3	Image 1	8	1000000158	1937
144		Spot	3	Image 1	8	1000000159	1938
146		Spot	3	Image 1	8	1000000160	1939
147		Spot	3	Image 1	8	1000000161	1940
149		Spot	3	Image 1	8	1000000162	1941
153		Spot	3	Image 1	8	1000000163	1942
154		Spot	3	Image 1	8	1000000164	1943
144		Spot	3	Image 1	8	1000000165	1944
143		Spot	3	Image 1	8	1000000166	1945
145		Spot	3	Image 1	8	1000000168	1946
141		Spot	3	Image 1	8	1000000167	1947
150		Spot	3	Image 1	8	1000000169	1948
147		Spot	3	Image 1	8	1000000170	1949
141		Spot	3	Image 1	8	1000000171	1950
146		Spot	3	Image 1	8	1000000172	1951
143		Spot	3	Image 1	8	1000000173	1952
166		Spot	3	Image 1	8	1000000174	1953
151		Spot	3	Image 1	8	1000000175	1954
173		Spot	3	Image 1	8	1000000176	1955
148		Spot	3	Image 1	8	1000000177	1956
145		Spot	3	Image 1	8	1000000178	1957
188		Spot	3	Image 1	8	1000000179	1958
164		Spot	3	Image 1	8	1000000180	1959
166		Spot	3	Image 1	8	1000000181	1960
140		Spot	3	Image 1	8	1000000182	1961
144		Spot	3	Image 1	8	1000000183	1962
143		Spot	3	Image 1	8	1000000184	1963
140		Spot	3	Image 1	8	1000000185	1964
144		Spot	3	Image 1	8	1000000186	1965
144		Spot	3	Image 1	8	1000000187	1966
145		Spot	3	Image 1	8	1000000223	1967
146		Spot	3	Image 1	8	1000000188	1968
145		Spot	3	Image 1	8	1000000189	1969
146		Spot	3	Image 1	8	1000000252	1970
143		Spot	3	Image 1	8	1000000191	1971
205		Spot	3	Image 1	8	1000000193	1972
140		Spot	3	Image 1	8	1000000192	1973
145		Spot	3	Image 1	8	1000000194	1974
143		Spot	3	Image 1	8	1000000195	1976
147		Spot	3	Image 1	8	1000000197	1977
149		Spot	3	Image 1	8	1000000199	1978
147		Spot	3	Image 1	8	1000000241	1979
156		Spot	3	Image 1	8	1000000198	1980
145		Spot	3	Image 1	8	1000000200	1981
145		Spot	3	Image 1	8	1000000202	1982
154		Spot	3	Image 1	8	1000000201	1983
157		Spot	3	Image 1	8	1000000203	1984
152		Spot	3	Image 1	8	1000000205	1986
148		Spot	3	Image 1	8	1000000206	1987
147		Spot	3	Image 1	8	1000000207	1988
144		Spot	3	Image 1	8	1000000208	1989
144		Spot	3	Image 1	8	1000000209	1990
140		Spot	3	Image 1	8	1000000211	1991
140		Spot	3	Image 1	8	1000000210	1992
145		Spot	3	Image 1	8	1000000212	1993
172		Spot	3	Image 1	8	1000000213	1994
168		Spot	3	Image 1	8	1000000214	1995
147		Spot	3	Image 1	8	1000000215	1996
143		Spot	3	Image 1	8	1000000216	1997
152		Spot	3	Image 1	8	1000000217	1998
140		Spot	3	Image 1	8	1000000218	1999
148		Spot	3	Image 1	8	1000000219	2000
145		Spot	3	Image 1	8	1000000244	2001
164		Spot	3	Image 1	8	1000000220	2002
143		Spot	3	Image 1	8	1000000221	2003
142		Spot	3	Image 1	8	1000000222	2004
143		Spot	3	Image 1	8	1000000224	2005
131		Spot	3	Image 1	8	1000000225	2006
140		Spot	3	Image 1	8	1000000155	2007
159		Spot	3	Image 1	8	1000000227	2008
164		Spot	3	Image 1	8	1000000226	2009
144		Spot	3	Image 1	8	1000000228	2010
146		Spot	3	Image 1	8	1000000232	2011
141		Spot	3	Image 1	8	1000000231	2012
152		Spot	3	Image 1	8	1000000235	2013
148		Spot	3	Image 1	8	1000000233	2014
147		Spot	3	Image 1	8	1000000234	2015
136		Spot	3	Image 1	8	1000000236	2016
151		Spot	3	Image 1	8	1000000237	2017
147		Spot	3	Image 1	8	1000000238	2018
151		Spot	3	Image 1	8	1000000239	2019
146		Spot	3	Image 1	9	1000000250	2020
147		Spot	3	Image 1	9	1000000000	2021
162		Spot	3	Image 1	9	1000000001	2022
172		Spot	3	Image 1	9	1000000002	2023
150		Spot	3	Image 1	9	1000000003	2024
154		Spot	3	Image 1	9	1000000004	2025
151		Spot	3	Image 1	9	1000000005	2026
147		Spot	3	Image 1	9	1000000006	2027
144		Spot	3	Image 1	9	1000000007	2028
156		Spot	3	Image 1	9	1000000009	2029
154		Spot	3	Image 1	9	1000000010	2030
157		Spot	3	Image 1	9	1000000012	2031
148		Spot	3	Image 1	9	1000000011	2032
149		Spot	3	Image 1	9	1000000057	2033
150		Spot	3	Image 1	9	1000000013	2034
155		Spot	3	Image 1	9	1000000014	2035
149		Spot	3	Image 1	9	1000000016	2036
160		Spot	3	Image 1	9	1000000017	2037
172		Spot	3	Image 1	9	1000000018	2038
152		Spot	3	Image 1	9	1000000019	2039
147		Spot	3	Image 1	9	1000000021	2040
154		Spot	3	Image 1	9	1000000020	2041
150		Spot	3	Image 1	9	1000000022	2042
154		Spot	3	Image 1	9	1000000251	2043
150		Spot	3	Image 1	9	1000000023	2044
177		Spot	3	Image 1	9	1000000246	2045
151		Spot	3	Image 1	9	1000000024	2047
162		Spot	3	Image 1	9	1000000025	2048
153		Spot	3	Image 1	9	1000000026	2049
166		Spot	3	Image 1	9	1000000027	2050
153		Spot	3	Image 1	9	1000000028	2051
152		Spot	3	Image 1	9	1000000240	2052
159		Spot	3	Image 1	9	1000000029	2053
155		Spot	3	Image 1	9	1000000030	2054
159		Spot	3	Image 1	9	1000000031	2055
150		Spot	3	Image 1	9	1000000032	2056
160		Spot	3	Image 1	9	1000000033	2057
156		Spot	3	Image 1	9	1000000245	2058
155		Spot	3	Image 1	9	1000000034	2059
146		Spot	3	Image 1	9	1000000035	2060
150		Spot	3	Image 1	9	1000000037	2061
145		Spot	3	Image 1	9	1000000036	2062
158		Spot	3	Image 1	9	1000000038	2063
148		Spot	3	Image 1	9	1000000039	2064
139		Spot	3	Image 1	9	1000000040	2065
168		Spot	3	Image 1	9	1000000041	2066
143		Spot	3	Image 1	9	1000000042	2067
153		Spot	3	Image 1	9	1000000043	2068
144		Spot	3	Image 1	9	1000000044	2069
142		Spot	3	Image 1	9	1000000045	2070
161		Spot	3	Image 1	9	1000000046	2071
[truncated: 7,506 more rows]
