# Supplementary material for: Protocol for real-time monitoring of CD8+ T and myeloid cell behavior in human high-grade serous ovarian cancer slices
Source: STAR Protoc. 2024 Jun 2;5(2):103102. doi: 10.1016/j.xpro.2024.103102 (PMC11179100; doi:10.1016/j.xpro.2024.103102)
Supplement: Data S3. Files for testing the R script, quantification and statistical analysis step 2 [file mmc3.zip › Test files/Slice2_a/__Intensity_Max_Ch=4_Img=1.csv]

Intensity Max Ch=4 Img=1
====================
Intensity Max	Unit	Category	Channel	Image	Time	TrackID	ID
195		Spot	4	Image 1	1	1000000000	0
219		Spot	4	Image 1	1	1000000001	1
208		Spot	4	Image 1	1	1000000002	2
644		Spot	4	Image 1	1	1000000003	3
263		Spot	4	Image 1	1	1000000004	4
219		Spot	4	Image 1	1	1000000005	5
204		Spot	4	Image 1	1	1000000006	6
231		Spot	4	Image 1	1	1000000007	7
322		Spot	4	Image 1	1	1000000008	8
241		Spot	4	Image 1	1	1000000009	9
389		Spot	4	Image 1	1	1000000010	10
241		Spot	4	Image 1	1	1000000011	11
312		Spot	4	Image 1	1	1000000012	12
278		Spot	4	Image 1	1	1000000013	13
252		Spot	4	Image 1	1	1000000014	14
240		Spot	4	Image 1	1	1000000015	15
643		Spot	4	Image 1	1	1000000016	16
376		Spot	4	Image 1	1	1000000017	17
319		Spot	4	Image 1	1	1000000018	18
411		Spot	4	Image 1	1	1000000019	19
378		Spot	4	Image 1	1	1000000020	20
291		Spot	4	Image 1	1	1000000021	21
304		Spot	4	Image 1	1	1000000022	22
197		Spot	4	Image 1	1	1000000023	23
213		Spot	4	Image 1	1	1000000024	24
605		Spot	4	Image 1	1	1000000025	25
226		Spot	4	Image 1	1	1000000026	26
696		Spot	4	Image 1	1	1000000027	27
250		Spot	4	Image 1	1	1000000028	28
250		Spot	4	Image 1	1	1000000029	29
265		Spot	4	Image 1	1	1000000030	30
429		Spot	4	Image 1	1	1000000031	31
641		Spot	4	Image 1	1	1000000032	32
331		Spot	4	Image 1	1	1000000033	33
229		Spot	4	Image 1	1	1000000034	34
335		Spot	4	Image 1	1	1000000035	35
223		Spot	4	Image 1	1	1000000036	36
255		Spot	4	Image 1	1	1000000037	37
202		Spot	4	Image 1	1	1000000038	38
198		Spot	4	Image 1	1	1000000039	39
364		Spot	4	Image 1	1	1000000040	40
420		Spot	4	Image 1	1	1000000041	41
188		Spot	4	Image 1	1	1000000042	42
280		Spot	4	Image 1	1	1000000043	43
271		Spot	4	Image 1	1	1000000044	44
267		Spot	4	Image 1	1	1000000045	45
232		Spot	4	Image 1	1	1000000046	46
325		Spot	4	Image 1	1	1000000047	47
325		Spot	4	Image 1	1	1000000048	49
222		Spot	4	Image 1	1	1000000049	50
363		Spot	4	Image 1	1	1000000050	52
540		Spot	4	Image 1	1	1000000051	53
324		Spot	4	Image 1	1	1000000052	54
215		Spot	4	Image 1	1	1000000053	55
483		Spot	4	Image 1	1	1000000054	56
536		Spot	4	Image 1	1	1000000055	57
243		Spot	4	Image 1	1	1000000056	58
400		Spot	4	Image 1	1	1000000057	59
221		Spot	4	Image 1	1	1000000058	60
289		Spot	4	Image 1	1	1000000059	61
257		Spot	4	Image 1	1	1000000060	62
306		Spot	4	Image 1	1	1000000061	63
316		Spot	4	Image 1	1	1000000062	64
245		Spot	4	Image 1	1	1000000063	65
238		Spot	4	Image 1	1	1000000064	66
511		Spot	4	Image 1	1	1000000065	67
235		Spot	4	Image 1	1	1000000066	68
261		Spot	4	Image 1	1	1000000067	69
447		Spot	4	Image 1	1	1000000068	70
238		Spot	4	Image 1	1	1000000069	71
203		Spot	4	Image 1	1	1000000070	72
318		Spot	4	Image 1	1	1000000071	73
212		Spot	4	Image 1	1	1000000072	74
657		Spot	4	Image 1	1	1000000073	75
235		Spot	4	Image 1	1	1000000074	76
258		Spot	4	Image 1	1	1000000075	77
208		Spot	4	Image 1	1	1000000076	78
433		Spot	4	Image 1	1	1000000077	79
734		Spot	4	Image 1	1	1000000078	81
208		Spot	4	Image 1	1	1000000079	82
290		Spot	4	Image 1	1	1000000080	83
218		Spot	4	Image 1	1	1000000081	84
256		Spot	4	Image 1	1	1000000082	85
251		Spot	4	Image 1	1	1000000083	86
223		Spot	4	Image 1	1	1000000084	87
219		Spot	4	Image 1	1	1000000085	88
268		Spot	4	Image 1	1	1000000086	89
232		Spot	4	Image 1	1	1000000087	90
234		Spot	4	Image 1	1	1000000088	91
227		Spot	4	Image 1	1	1000000089	92
401		Spot	4	Image 1	1	1000000090	93
212		Spot	4	Image 1	1	1000000091	94
231		Spot	4	Image 1	1	1000000092	95
313		Spot	4	Image 1	1	1000000093	96
209		Spot	4	Image 1	1	1000000094	97
270		Spot	4	Image 1	1	1000000095	98
480		Spot	4	Image 1	1	1000000096	100
331		Spot	4	Image 1	1	1000000097	101
191		Spot	4	Image 1	1	1000000098	102
191		Spot	4	Image 1	1	1000000099	103
229		Spot	4	Image 1	1	1000000100	104
294		Spot	4	Image 1	1	1000000101	105
208		Spot	4	Image 1	1	1000000102	106
277		Spot	4	Image 1	1	1000000103	107
331		Spot	4	Image 1	1	1000000104	108
445		Spot	4	Image 1	1	1000000105	109
242		Spot	4	Image 1	1	1000000106	110
258		Spot	4	Image 1	1	1000000107	111
354		Spot	4	Image 1	1	1000000108	112
210		Spot	4	Image 1	1	1000000109	115
201		Spot	4	Image 1	1	1000000110	116
299		Spot	4	Image 1	1	1000000111	117
339		Spot	4	Image 1	1	1000000112	118
377		Spot	4	Image 1	1	1000000113	119
387		Spot	4	Image 1	1	1000000114	120
189		Spot	4	Image 1	1	1000000115	121
366		Spot	4	Image 1	1	1000000116	122
209		Spot	4	Image 1	1	1000000117	123
239		Spot	4	Image 1	1	1000000118	124
228		Spot	4	Image 1	1	1000000119	125
382		Spot	4	Image 1	1	1000000120	126
391		Spot	4	Image 1	1	1000000121	127
592		Spot	4	Image 1	1	1000000122	128
344		Spot	4	Image 1	1	1000000123	129
249		Spot	4	Image 1	1	1000000124	130
456		Spot	4	Image 1	1	1000000125	131
391		Spot	4	Image 1	1	1000000126	132
249		Spot	4	Image 1	1	1000000127	133
313		Spot	4	Image 1	1	1000000128	134
285		Spot	4	Image 1	1	1000000129	135
310		Spot	4	Image 1	1	1000000130	136
259		Spot	4	Image 1	1	1000000131	137
226		Spot	4	Image 1	1	1000000132	138
214		Spot	4	Image 1	1	1000000133	139
796		Spot	4	Image 1	1	1000000134	140
375		Spot	4	Image 1	1	1000000135	141
297		Spot	4	Image 1	1	1000000136	142
375		Spot	4	Image 1	1	1000000137	143
579		Spot	4	Image 1	1	1000000138	144
292		Spot	4	Image 1	1	1000000139	145
663		Spot	4	Image 1	1	1000000140	146
274		Spot	4	Image 1	1	1000000141	147
326		Spot	4	Image 1	1	1000000142	148
326		Spot	4	Image 1	1	1000000143	149
237		Spot	4	Image 1	1	1000000144	150
1002		Spot	4	Image 1	1	1000000145	151
373		Spot	4	Image 1	1	1000000146	152
266		Spot	4	Image 1	1	1000000147	153
292		Spot	4	Image 1	1	1000000148	154
231		Spot	4	Image 1	1	1000000149	155
322		Spot	4	Image 1	1	1000000150	156
447		Spot	4	Image 1	1	1000000151	158
356		Spot	4	Image 1	1	1000000152	159
358		Spot	4	Image 1	1	1000000153	160
227		Spot	4	Image 1	1	1000000154	161
241		Spot	4	Image 1	1	1000000155	162
258		Spot	4	Image 1	1	1000000156	163
346		Spot	4	Image 1	1	1000000157	164
357		Spot	4	Image 1	1	1000000158	165
271		Spot	4	Image 1	1	1000000159	166
246		Spot	4	Image 1	1	1000000160	167
248		Spot	4	Image 1	1	1000000161	168
278		Spot	4	Image 1	1	1000000162	169
229		Spot	4	Image 1	1	1000000163	170
356		Spot	4	Image 1	1	1000000164	171
212		Spot	4	Image 1	1	1000000165	172
239		Spot	4	Image 1	1	1000000166	173
210		Spot	4	Image 1	1	1000000167	174
254		Spot	4	Image 1	1	1000000168	175
364		Spot	4	Image 1	1	1000000169	176
295		Spot	4	Image 1	1	1000000170	177
201		Spot	4	Image 1	1	1000000171	178
236		Spot	4	Image 1	1	1000000172	179
226		Spot	4	Image 1	1	1000000173	180
486		Spot	4	Image 1	1	1000000174	181
223		Spot	4	Image 1	1	1000000175	182
1130		Spot	4	Image 1	1	1000000176	183
212		Spot	4	Image 1	1	1000000177	184
279		Spot	4	Image 1	1	1000000178	185
359		Spot	4	Image 1	1	1000000179	186
552		Spot	4	Image 1	1	1000000180	187
541		Spot	4	Image 1	1	1000000181	188
367		Spot	4	Image 1	1	1000000182	189
308		Spot	4	Image 1	1	1000000183	190
305		Spot	4	Image 1	1	1000000184	191
224		Spot	4	Image 1	1	1000000185	192
296		Spot	4	Image 1	1	1000000186	193
237		Spot	4	Image 1	1	1000000187	194
307		Spot	4	Image 1	1	1000000188	195
280		Spot	4	Image 1	1	1000000189	196
447		Spot	4	Image 1	1	1000000190	197
227		Spot	4	Image 1	1	1000000191	198
501		Spot	4	Image 1	1	1000000192	199
448		Spot	4	Image 1	1	1000000193	200
197		Spot	4	Image 1	1	1000000194	201
251		Spot	4	Image 1	1	1000000195	203
272		Spot	4	Image 1	1	1000000196	204
370		Spot	4	Image 1	1	1000000197	205
232		Spot	4	Image 1	1	1000000198	206
410		Spot	4	Image 1	1	1000000199	207
233		Spot	4	Image 1	1	1000000200	208
334		Spot	4	Image 1	1	1000000201	209
326		Spot	4	Image 1	1	1000000202	210
661		Spot	4	Image 1	1	1000000203	211
358		Spot	4	Image 1	1	1000000204	212
502		Spot	4	Image 1	1	1000000205	213
201		Spot	4	Image 1	1	1000000206	214
609		Spot	4	Image 1	1	1000000207	215
266		Spot	4	Image 1	1	1000000208	216
573		Spot	4	Image 1	1	1000000209	217
198		Spot	4	Image 1	1	1000000210	218
219		Spot	4	Image 1	1	1000000211	219
606		Spot	4	Image 1	1	1000000212	220
458		Spot	4	Image 1	1	1000000213	221
264		Spot	4	Image 1	1	1000000214	222
199		Spot	4	Image 1	1	1000000215	223
233		Spot	4	Image 1	1	1000000216	224
220		Spot	4	Image 1	1	1000000217	225
343		Spot	4	Image 1	1	1000000218	226
204		Spot	4	Image 1	1	1000000219	227
296		Spot	4	Image 1	1	1000000220	228
196		Spot	4	Image 1	1	1000000221	229
194		Spot	4	Image 1	1	1000000222	230
237		Spot	4	Image 1	1	1000000223	231
197		Spot	4	Image 1	1	1000000224	232
178		Spot	4	Image 1	1	1000000225	233
324		Spot	4	Image 1	1	1000000226	234
347		Spot	4	Image 1	1	1000000227	235
342		Spot	4	Image 1	1	1000000228	236
191		Spot	4	Image 1	1	1000000229	237
187		Spot	4	Image 1	1	1000000230	238
333		Spot	4	Image 1	1	1000000231	239
392		Spot	4	Image 1	1	1000000232	240
323		Spot	4	Image 1	1	1000000233	241
206		Spot	4	Image 1	1	1000000234	242
237		Spot	4	Image 1	1	1000000235	243
322		Spot	4	Image 1	1	1000000236	244
580		Spot	4	Image 1	1	1000000237	245
297		Spot	4	Image 1	1	1000000238	246
261		Spot	4	Image 1	1	1000000239	247
190		Spot	4	Image 1	2	1000000000	248
193		Spot	4	Image 1	2	1000000002	249
881		Spot	4	Image 1	2	1000000003	250
215		Spot	4	Image 1	2	1000000001	251
221		Spot	4	Image 1	2	1000000004	252
222		Spot	4	Image 1	2	1000000005	253
188		Spot	4	Image 1	2	1000000006	254
227		Spot	4	Image 1	2	1000000007	255
310		Spot	4	Image 1	2	1000000008	256
208		Spot	4	Image 1	2	1000000009	257
381		Spot	4	Image 1	2	1000000010	258
230		Spot	4	Image 1	2	1000000011	259
322		Spot	4	Image 1	2	1000000012	260
262		Spot	4	Image 1	2	1000000013	261
237		Spot	4	Image 1	2	1000000014	262
207		Spot	4	Image 1	2	1000000015	263
521		Spot	4	Image 1	2	1000000016	264
357		Spot	4	Image 1	2	1000000017	265
292		Spot	4	Image 1	2	1000000018	266
386		Spot	4	Image 1	2	1000000019	267
289		Spot	4	Image 1	2	1000000020	268
257		Spot	4	Image 1	2	1000000021	269
324		Spot	4	Image 1	2	1000000022	270
180		Spot	4	Image 1	2	1000000023	271
204		Spot	4	Image 1	2	1000000024	273
576		Spot	4	Image 1	2	1000000025	274
213		Spot	4	Image 1	2	1000000026	275
587		Spot	4	Image 1	2	1000000027	276
225		Spot	4	Image 1	2	1000000028	277
453		Spot	4	Image 1	2	1000000240	278
242		Spot	4	Image 1	2	1000000029	279
237		Spot	4	Image 1	2	1000000030	280
409		Spot	4	Image 1	2	1000000031	281
598		Spot	4	Image 1	2	1000000032	282
323		Spot	4	Image 1	2	1000000033	283
201		Spot	4	Image 1	2	1000000034	284
321		Spot	4	Image 1	2	1000000035	285
244		Spot	4	Image 1	2	1000000036	286
223		Spot	4	Image 1	2	1000000037	287
176		Spot	4	Image 1	2	1000000038	288
186		Spot	4	Image 1	2	1000000039	289
364		Spot	4	Image 1	2	1000000040	290
404		Spot	4	Image 1	2	1000000041	291
191		Spot	4	Image 1	2	1000000042	292
233		Spot	4	Image 1	2	1000000043	293
238		Spot	4	Image 1	2	1000000044	294
202		Spot	4	Image 1	2	1000000046	295
250		Spot	4	Image 1	2	1000000045	296
333		Spot	4	Image 1	2	1000000047	297
307		Spot	4	Image 1	2	1000000048	299
201		Spot	4	Image 1	2	1000000049	300
310		Spot	4	Image 1	2	1000000050	302
546		Spot	4	Image 1	2	1000000051	303
307		Spot	4	Image 1	2	1000000052	304
198		Spot	4	Image 1	2	1000000053	305
496		Spot	4	Image 1	2	1000000055	306
529		Spot	4	Image 1	2	1000000054	307
213		Spot	4	Image 1	2	1000000056	308
370		Spot	4	Image 1	2	1000000057	309
205		Spot	4	Image 1	2	1000000058	310
257		Spot	4	Image 1	2	1000000059	311
291		Spot	4	Image 1	2	1000000060	312
303		Spot	4	Image 1	2	1000000061	313
311		Spot	4	Image 1	2	1000000062	314
213		Spot	4	Image 1	2	1000000063	315
239		Spot	4	Image 1	2	1000000064	316
585		Spot	4	Image 1	2	1000000065	317
247		Spot	4	Image 1	2	1000000067	318
430		Spot	4	Image 1	2	1000000068	319
195		Spot	4	Image 1	2	1000000066	320
262		Spot	4	Image 1	2	1000000069	321
208		Spot	4	Image 1	2	1000000070	322
268		Spot	4	Image 1	2	1000000071	323
188		Spot	4	Image 1	2	1000000072	324
610		Spot	4	Image 1	2	1000000073	325
216		Spot	4	Image 1	2	1000000074	326
248		Spot	4	Image 1	2	1000000075	327
193		Spot	4	Image 1	2	1000000076	328
457		Spot	4	Image 1	2	1000000077	329
707		Spot	4	Image 1	2	1000000078	331
184		Spot	4	Image 1	2	1000000079	332
256		Spot	4	Image 1	2	1000000080	333
199		Spot	4	Image 1	2	1000000081	334
218		Spot	4	Image 1	2	1000000082	335
209		Spot	4	Image 1	2	1000000084	336
299		Spot	4	Image 1	2	1000000083	337
197		Spot	4	Image 1	2	1000000085	338
241		Spot	4	Image 1	2	1000000086	339
229		Spot	4	Image 1	2	1000000087	340
219		Spot	4	Image 1	2	1000000088	341
232		Spot	4	Image 1	2	1000000089	342
411		Spot	4	Image 1	2	1000000090	343
196		Spot	4	Image 1	2	1000000091	344
230		Spot	4	Image 1	2	1000000092	345
341		Spot	4	Image 1	2	1000000093	346
184		Spot	4	Image 1	2	1000000094	347
253		Spot	4	Image 1	2	1000000095	348
377		Spot	4	Image 1	2	1000000096	350
295		Spot	4	Image 1	2	1000000097	351
195		Spot	4	Image 1	2	1000000098	352
175		Spot	4	Image 1	2	1000000099	353
221		Spot	4	Image 1	2	1000000100	354
269		Spot	4	Image 1	2	1000000101	355
185		Spot	4	Image 1	2	1000000102	356
208		Spot	4	Image 1	2	1000000103	357
294		Spot	4	Image 1	2	1000000104	358
419		Spot	4	Image 1	2	1000000105	359
228		Spot	4	Image 1	2	1000000106	360
242		Spot	4	Image 1	2	1000000107	361
350		Spot	4	Image 1	2	1000000108	362
212		Spot	4	Image 1	2	1000000109	365
185		Spot	4	Image 1	2	1000000110	366
320		Spot	4	Image 1	2	1000000111	367
301		Spot	4	Image 1	2	1000000112	368
367		Spot	4	Image 1	2	1000000113	369
352		Spot	4	Image 1	2	1000000114	370
173		Spot	4	Image 1	2	1000000115	371
327		Spot	4	Image 1	2	1000000116	372
193		Spot	4	Image 1	2	1000000117	373
230		Spot	4	Image 1	2	1000000118	374
209		Spot	4	Image 1	2	1000000119	375
337		Spot	4	Image 1	2	1000000120	376
349		Spot	4	Image 1	2	1000000121	377
571		Spot	4	Image 1	2	1000000122	378
343		Spot	4	Image 1	2	1000000123	379
247		Spot	4	Image 1	2	1000000124	380
444		Spot	4	Image 1	2	1000000125	381
385		Spot	4	Image 1	2	1000000126	382
244		Spot	4	Image 1	2	1000000127	383
261		Spot	4	Image 1	2	1000000128	384
268		Spot	4	Image 1	2	1000000129	385
267		Spot	4	Image 1	2	1000000130	386
226		Spot	4	Image 1	2	1000000131	387
224		Spot	4	Image 1	2	1000000132	388
197		Spot	4	Image 1	2	1000000133	389
741		Spot	4	Image 1	2	1000000134	390
368		Spot	4	Image 1	2	1000000135	391
271		Spot	4	Image 1	2	1000000136	392
365		Spot	4	Image 1	2	1000000137	393
581		Spot	4	Image 1	2	1000000138	394
268		Spot	4	Image 1	2	1000000139	395
551		Spot	4	Image 1	2	1000000140	396
238		Spot	4	Image 1	2	1000000141	397
292		Spot	4	Image 1	2	1000000142	398
288		Spot	4	Image 1	2	1000000143	399
204		Spot	4	Image 1	2	1000000144	400
929		Spot	4	Image 1	2	1000000145	401
353		Spot	4	Image 1	2	1000000146	402
241		Spot	4	Image 1	2	1000000147	403
293		Spot	4	Image 1	2	1000000148	404
174		Spot	4	Image 1	2	1000000149	405
329		Spot	4	Image 1	2	1000000150	406
465		Spot	4	Image 1	2	1000000151	408
330		Spot	4	Image 1	2	1000000152	409
326		Spot	4	Image 1	2	1000000153	410
233		Spot	4	Image 1	2	1000000154	411
202		Spot	4	Image 1	2	1000000155	412
243		Spot	4	Image 1	2	1000000156	413
319		Spot	4	Image 1	2	1000000157	414
333		Spot	4	Image 1	2	1000000158	415
222		Spot	4	Image 1	2	1000000159	416
222		Spot	4	Image 1	2	1000000160	417
250		Spot	4	Image 1	2	1000000161	418
288		Spot	4	Image 1	2	1000000162	419
234		Spot	4	Image 1	2	1000000163	420
348		Spot	4	Image 1	2	1000000164	421
195		Spot	4	Image 1	2	1000000165	422
204		Spot	4	Image 1	2	1000000166	423
180		Spot	4	Image 1	2	1000000167	424
238		Spot	4	Image 1	2	1000000168	425
331		Spot	4	Image 1	2	1000000169	426
277		Spot	4	Image 1	2	1000000170	427
178		Spot	4	Image 1	2	1000000171	428
206		Spot	4	Image 1	2	1000000172	429
204		Spot	4	Image 1	2	1000000173	430
428		Spot	4	Image 1	2	1000000174	431
194		Spot	4	Image 1	2	1000000175	432
1218		Spot	4	Image 1	2	1000000176	433
286		Spot	4	Image 1	2	1000000178	434
201		Spot	4	Image 1	2	1000000177	435
351		Spot	4	Image 1	2	1000000179	436
723		Spot	4	Image 1	2	1000000180	437
542		Spot	4	Image 1	2	1000000181	438
329		Spot	4	Image 1	2	1000000182	439
316		Spot	4	Image 1	2	1000000183	440
247		Spot	4	Image 1	2	1000000184	441
211		Spot	4	Image 1	2	1000000185	442
289		Spot	4	Image 1	2	1000000186	443
219		Spot	4	Image 1	2	1000000187	444
302		Spot	4	Image 1	2	1000000188	445
255		Spot	4	Image 1	2	1000000189	446
467		Spot	4	Image 1	2	1000000190	447
206		Spot	4	Image 1	2	1000000191	448
426		Spot	4	Image 1	2	1000000192	449
442		Spot	4	Image 1	2	1000000193	450
184		Spot	4	Image 1	2	1000000194	451
224		Spot	4	Image 1	2	1000000195	453
254		Spot	4	Image 1	2	1000000196	454
342		Spot	4	Image 1	2	1000000197	455
201		Spot	4	Image 1	2	1000000241	456
358		Spot	4	Image 1	2	1000000199	457
284		Spot	4	Image 1	2	1000000198	458
221		Spot	4	Image 1	2	1000000200	459
304		Spot	4	Image 1	2	1000000202	460
617		Spot	4	Image 1	2	1000000203	461
295		Spot	4	Image 1	2	1000000204	462
485		Spot	4	Image 1	2	1000000205	463
193		Spot	4	Image 1	2	1000000206	464
527		Spot	4	Image 1	2	1000000207	465
267		Spot	4	Image 1	2	1000000208	466
666		Spot	4	Image 1	2	1000000209	467
192		Spot	4	Image 1	2	1000000210	468
206		Spot	4	Image 1	2	1000000211	469
561		Spot	4	Image 1	2	1000000212	470
510		Spot	4	Image 1	2	1000000213	471
206		Spot	4	Image 1	2	1000000214	472
192		Spot	4	Image 1	2	1000000215	473
222		Spot	4	Image 1	2	1000000216	474
197		Spot	4	Image 1	2	1000000217	475
335		Spot	4	Image 1	2	1000000218	476
188		Spot	4	Image 1	2	1000000219	477
286		Spot	4	Image 1	2	1000000220	478
177		Spot	4	Image 1	2	1000000221	479
186		Spot	4	Image 1	2	1000000222	480
231		Spot	4	Image 1	2	1000000223	481
195		Spot	4	Image 1	2	1000000224	482
182		Spot	4	Image 1	2	1000000225	483
328		Spot	4	Image 1	2	1000000226	484
342		Spot	4	Image 1	2	1000000227	485
187		Spot	4	Image 1	2	1000000230	486
331		Spot	4	Image 1	2	1000000228	487
170		Spot	4	Image 1	2	1000000229	488
303		Spot	4	Image 1	2	1000000231	489
414		Spot	4	Image 1	2	1000000232	490
343		Spot	4	Image 1	2	1000000233	491
206		Spot	4	Image 1	2	1000000234	492
208		Spot	4	Image 1	2	1000000235	493
336		Spot	4	Image 1	2	1000000236	494
555		Spot	4	Image 1	2	1000000237	495
299		Spot	4	Image 1	2	1000000238	496
251		Spot	4	Image 1	2	1000000239	497
184		Spot	4	Image 1	3	1000000000	498
203		Spot	4	Image 1	3	1000000001	499
212		Spot	4	Image 1	3	1000000002	500
912		Spot	4	Image 1	3	1000000003	501
271		Spot	4	Image 1	3	1000000004	502
201		Spot	4	Image 1	3	1000000005	503
180		Spot	4	Image 1	3	1000000006	504
213		Spot	4	Image 1	3	1000000007	505
289		Spot	4	Image 1	3	1000000008	506
219		Spot	4	Image 1	3	1000000009	507
366		Spot	4	Image 1	3	1000000010	508
236		Spot	4	Image 1	3	1000000011	509
345		Spot	4	Image 1	3	1000000012	510
274		Spot	4	Image 1	3	1000000013	511
219		Spot	4	Image 1	3	1000000014	512
198		Spot	4	Image 1	3	1000000015	513
481		Spot	4	Image 1	3	1000000016	514
322		Spot	4	Image 1	3	1000000017	515
279		Spot	4	Image 1	3	1000000018	516
418		Spot	4	Image 1	3	1000000019	517
264		Spot	4	Image 1	3	1000000021	518
354		Spot	4	Image 1	3	1000000020	519
318		Spot	4	Image 1	3	1000000022	520
184		Spot	4	Image 1	3	1000000023	521
208		Spot	4	Image 1	3	1000000024	523
570		Spot	4	Image 1	3	1000000025	524
227		Spot	4	Image 1	3	1000000026	525
591		Spot	4	Image 1	3	1000000027	526
223		Spot	4	Image 1	3	1000000028	527
455		Spot	4	Image 1	3	1000000240	528
243		Spot	4	Image 1	3	1000000029	529
245		Spot	4	Image 1	3	1000000030	530
401		Spot	4	Image 1	3	1000000031	531
633		Spot	4	Image 1	3	1000000032	532
301		Spot	4	Image 1	3	1000000033	533
200		Spot	4	Image 1	3	1000000034	534
331		Spot	4	Image 1	3	1000000035	535
257		Spot	4	Image 1	3	1000000036	536
216		Spot	4	Image 1	3	1000000037	537
198		Spot	4	Image 1	3	1000000038	538
195		Spot	4	Image 1	3	1000000039	539
349		Spot	4	Image 1	3	1000000040	540
390		Spot	4	Image 1	3	1000000041	541
194		Spot	4	Image 1	3	1000000042	542
254		Spot	4	Image 1	3	1000000043	543
231		Spot	4	Image 1	3	1000000044	544
210		Spot	4	Image 1	3	1000000046	545
230		Spot	4	Image 1	3	1000000045	546
317		Spot	4	Image 1	3	1000000047	547
302		Spot	4	Image 1	3	1000000048	549
200		Spot	4	Image 1	3	1000000049	550
334		Spot	4	Image 1	3	1000000050	552
512		Spot	4	Image 1	3	1000000051	553
320		Spot	4	Image 1	3	1000000052	554
198		Spot	4	Image 1	3	1000000053	555
455		Spot	4	Image 1	3	1000000055	556
492		Spot	4	Image 1	3	1000000054	557
241		Spot	4	Image 1	3	1000000056	558
382		Spot	4	Image 1	3	1000000057	559
225		Spot	4	Image 1	3	1000000058	560
254		Spot	4	Image 1	3	1000000059	561
246		Spot	4	Image 1	3	1000000060	562
300		Spot	4	Image 1	3	1000000061	563
338		Spot	4	Image 1	3	1000000062	564
231		Spot	4	Image 1	3	1000000063	565
211		Spot	4	Image 1	3	1000000064	566
490		Spot	4	Image 1	3	1000000065	567
244		Spot	4	Image 1	3	1000000067	568
474		Spot	4	Image 1	3	1000000068	569
205		Spot	4	Image 1	3	1000000066	570
253		Spot	4	Image 1	3	1000000069	571
245		Spot	4	Image 1	3	1000000070	572
266		Spot	4	Image 1	3	1000000071	573
188		Spot	4	Image 1	3	1000000072	574
663		Spot	4	Image 1	3	1000000073	575
195		Spot	4	Image 1	3	1000000074	576
250		Spot	4	Image 1	3	1000000075	577
507		Spot	4	Image 1	3	1000000077	578
696		Spot	4	Image 1	3	1000000078	580
194		Spot	4	Image 1	3	1000000079	581
281		Spot	4	Image 1	3	1000000080	582
199		Spot	4	Image 1	3	1000000081	583
234		Spot	4	Image 1	3	1000000082	584
230		Spot	4	Image 1	3	1000000084	585
260		Spot	4	Image 1	3	1000000083	586
212		Spot	4	Image 1	3	1000000085	587
245		Spot	4	Image 1	3	1000000086	588
240		Spot	4	Image 1	3	1000000087	589
205		Spot	4	Image 1	3	1000000088	590
211		Spot	4	Image 1	3	1000000089	591
183		Spot	4	Image 1	3	1000000091	592
369		Spot	4	Image 1	3	1000000090	593
224		Spot	4	Image 1	3	1000000092	594
360		Spot	4	Image 1	3	1000000093	595
187		Spot	4	Image 1	3	1000000094	596
265		Spot	4	Image 1	3	1000000095	597
397		Spot	4	Image 1	3	1000000096	599
300		Spot	4	Image 1	3	1000000097	600
188		Spot	4	Image 1	3	1000000098	601
174		Spot	4	Image 1	3	1000000099	602
209		Spot	4	Image 1	3	1000000100	603
227		Spot	4	Image 1	3	1000000101	604
204		Spot	4	Image 1	3	1000000102	605
189		Spot	4	Image 1	3	1000000103	606
310		Spot	4	Image 1	3	1000000104	607
399		Spot	4	Image 1	3	1000000105	608
233		Spot	4	Image 1	3	1000000106	609
262		Spot	4	Image 1	3	1000000107	610
322		Spot	4	Image 1	3	1000000108	611
215		Spot	4	Image 1	3	1000000109	614
191		Spot	4	Image 1	3	1000000110	615
299		Spot	4	Image 1	3	1000000111	616
326		Spot	4	Image 1	3	1000000112	617
193		Spot	4	Image 1	3	1000000242	618
414		Spot	4	Image 1	3	1000000113	619
368		Spot	4	Image 1	3	1000000114	620
182		Spot	4	Image 1	3	1000000115	621
343		Spot	4	Image 1	3	1000000116	622
188		Spot	4	Image 1	3	1000000117	623
246		Spot	4	Image 1	3	1000000118	624
233		Spot	4	Image 1	3	1000000119	625
303		Spot	4	Image 1	3	1000000120	626
335		Spot	4	Image 1	3	1000000121	627
630		Spot	4	Image 1	3	1000000122	628
341		Spot	4	Image 1	3	1000000123	629
253		Spot	4	Image 1	3	1000000124	630
478		Spot	4	Image 1	3	1000000125	631
362		Spot	4	Image 1	3	1000000126	632
234		Spot	4	Image 1	3	1000000127	633
290		Spot	4	Image 1	3	1000000128	634
277		Spot	4	Image 1	3	1000000129	635
229		Spot	4	Image 1	3	1000000130	636
233		Spot	4	Image 1	3	1000000131	637
206		Spot	4	Image 1	3	1000000132	638
192		Spot	4	Image 1	3	1000000133	639
726		Spot	4	Image 1	3	1000000134	640
442		Spot	4	Image 1	3	1000000135	641
270		Spot	4	Image 1	3	1000000136	642
351		Spot	4	Image 1	3	1000000137	643
586		Spot	4	Image 1	3	1000000138	644
254		Spot	4	Image 1	3	1000000139	645
587		Spot	4	Image 1	3	1000000140	646
273		Spot	4	Image 1	3	1000000141	647
282		Spot	4	Image 1	3	1000000142	648
284		Spot	4	Image 1	3	1000000143	649
205		Spot	4	Image 1	3	1000000243	650
200		Spot	4	Image 1	3	1000000144	651
912		Spot	4	Image 1	3	1000000145	652
349		Spot	4	Image 1	3	1000000146	653
252		Spot	4	Image 1	3	1000000147	654
275		Spot	4	Image 1	3	1000000148	655
184		Spot	4	Image 1	3	1000000149	656
419		Spot	4	Image 1	3	1000000150	657
480		Spot	4	Image 1	3	1000000151	660
302		Spot	4	Image 1	3	1000000152	661
359		Spot	4	Image 1	3	1000000153	662
213		Spot	4	Image 1	3	1000000154	663
257		Spot	4	Image 1	3	1000000156	664
301		Spot	4	Image 1	3	1000000157	665
339		Spot	4	Image 1	3	1000000158	666
236		Spot	4	Image 1	3	1000000159	667
212		Spot	4	Image 1	3	1000000160	668
225		Spot	4	Image 1	3	1000000161	669
242		Spot	4	Image 1	3	1000000162	670
223		Spot	4	Image 1	3	1000000163	671
319		Spot	4	Image 1	3	1000000164	672
196		Spot	4	Image 1	3	1000000165	673
210		Spot	4	Image 1	3	1000000166	674
236		Spot	4	Image 1	3	1000000168	675
195		Spot	4	Image 1	3	1000000167	676
317		Spot	4	Image 1	3	1000000169	677
273		Spot	4	Image 1	3	1000000170	678
198		Spot	4	Image 1	3	1000000171	679
229		Spot	4	Image 1	3	1000000172	680
208		Spot	4	Image 1	3	1000000173	681
445		Spot	4	Image 1	3	1000000174	682
214		Spot	4	Image 1	3	1000000175	683
1351		Spot	4	Image 1	3	1000000176	684
208		Spot	4	Image 1	3	1000000177	685
280		Spot	4	Image 1	3	1000000178	686
420		Spot	4	Image 1	3	1000000179	687
713		Spot	4	Image 1	3	1000000180	688
688		Spot	4	Image 1	3	1000000181	689
333		Spot	4	Image 1	3	1000000182	690
289		Spot	4	Image 1	3	1000000183	691
249		Spot	4	Image 1	3	1000000184	692
238		Spot	4	Image 1	3	1000000185	693
275		Spot	4	Image 1	3	1000000186	694
234		Spot	4	Image 1	3	1000000187	695
267		Spot	4	Image 1	3	1000000188	696
273		Spot	4	Image 1	3	1000000189	697
510		Spot	4	Image 1	3	1000000190	698
201		Spot	4	Image 1	3	1000000191	699
403		Spot	4	Image 1	3	1000000193	700
417		Spot	4	Image 1	3	1000000192	701
195		Spot	4	Image 1	3	1000000194	702
265		Spot	4	Image 1	3	1000000195	704
261		Spot	4	Image 1	3	1000000196	705
327		Spot	4	Image 1	3	1000000197	706
220		Spot	4	Image 1	3	1000000241	707
271		Spot	4	Image 1	3	1000000198	708
364		Spot	4	Image 1	3	1000000199	709
214		Spot	4	Image 1	3	1000000200	710
287		Spot	4	Image 1	3	1000000201	711
331		Spot	4	Image 1	3	1000000202	712
640		Spot	4	Image 1	3	1000000203	713
315		Spot	4	Image 1	3	1000000204	714
429		Spot	4	Image 1	3	1000000205	715
192		Spot	4	Image 1	3	1000000206	716
559		Spot	4	Image 1	3	1000000207	717
265		Spot	4	Image 1	3	1000000208	718
715		Spot	4	Image 1	3	1000000209	719
209		Spot	4	Image 1	3	1000000211	720
192		Spot	4	Image 1	3	1000000210	721
563		Spot	4	Image 1	3	1000000212	722
552		Spot	4	Image 1	3	1000000213	723
203		Spot	4	Image 1	3	1000000214	724
196		Spot	4	Image 1	3	1000000215	725
212		Spot	4	Image 1	3	1000000216	726
195		Spot	4	Image 1	3	1000000217	727
313		Spot	4	Image 1	3	1000000218	728
198		Spot	4	Image 1	3	1000000219	729
197		Spot	4	Image 1	3	1000000244	730
290		Spot	4	Image 1	3	1000000220	731
197		Spot	4	Image 1	3	1000000221	732
189		Spot	4	Image 1	3	1000000222	733
237		Spot	4	Image 1	3	1000000223	734
197		Spot	4	Image 1	3	1000000224	735
199		Spot	4	Image 1	3	1000000225	736
230		Spot	4	Image 1	3	1000000155	737
305		Spot	4	Image 1	3	1000000226	738
215		Spot	4	Image 1	3	1000000230	739
335		Spot	4	Image 1	3	1000000227	740
333		Spot	4	Image 1	3	1000000228	741
416		Spot	4	Image 1	3	1000000232	742
352		Spot	4	Image 1	3	1000000231	743
288		Spot	4	Image 1	3	1000000233	744
190		Spot	4	Image 1	3	1000000234	745
236		Spot	4	Image 1	3	1000000235	746
323		Spot	4	Image 1	3	1000000236	747
637		Spot	4	Image 1	3	1000000237	748
273		Spot	4	Image 1	3	1000000238	749
236		Spot	4	Image 1	3	1000000239	750
187		Spot	4	Image 1	4	1000000000	751
205		Spot	4	Image 1	4	1000000001	752
211		Spot	4	Image 1	4	1000000002	753
474		Spot	4	Image 1	4	1000000003	754
245		Spot	4	Image 1	4	1000000004	755
183		Spot	4	Image 1	4	1000000005	756
181		Spot	4	Image 1	4	1000000006	757
220		Spot	4	Image 1	4	1000000007	758
304		Spot	4	Image 1	4	1000000008	759
228		Spot	4	Image 1	4	1000000009	760
350		Spot	4	Image 1	4	1000000010	761
209		Spot	4	Image 1	4	1000000011	762
342		Spot	4	Image 1	4	1000000012	763
250		Spot	4	Image 1	4	1000000013	764
218		Spot	4	Image 1	4	1000000014	765
208		Spot	4	Image 1	4	1000000015	766
458		Spot	4	Image 1	4	1000000016	767
291		Spot	4	Image 1	4	1000000017	768
281		Spot	4	Image 1	4	1000000018	769
439		Spot	4	Image 1	4	1000000019	770
352		Spot	4	Image 1	4	1000000022	771
278		Spot	4	Image 1	4	1000000021	772
265		Spot	4	Image 1	4	1000000020	773
178		Spot	4	Image 1	4	1000000023	774
212		Spot	4	Image 1	4	1000000024	776
584		Spot	4	Image 1	4	1000000025	777
225		Spot	4	Image 1	4	1000000026	778
635		Spot	4	Image 1	4	1000000027	779
214		Spot	4	Image 1	4	1000000028	780
492		Spot	4	Image 1	4	1000000240	781
245		Spot	4	Image 1	4	1000000029	782
230		Spot	4	Image 1	4	1000000030	783
369		Spot	4	Image 1	4	1000000031	784
633		Spot	4	Image 1	4	1000000032	785
253		Spot	4	Image 1	4	1000000033	786
229		Spot	4	Image 1	4	1000000245	787
218		Spot	4	Image 1	4	1000000034	788
337		Spot	4	Image 1	4	1000000035	789
241		Spot	4	Image 1	4	1000000036	790
224		Spot	4	Image 1	4	1000000037	791
205		Spot	4	Image 1	4	1000000038	792
204		Spot	4	Image 1	4	1000000039	793
336		Spot	4	Image 1	4	1000000040	794
387		Spot	4	Image 1	4	1000000041	795
181		Spot	4	Image 1	4	1000000042	796
258		Spot	4	Image 1	4	1000000043	797
225		Spot	4	Image 1	4	1000000044	798
216		Spot	4	Image 1	4	1000000046	799
236		Spot	4	Image 1	4	1000000045	800
275		Spot	4	Image 1	4	1000000047	801
273		Spot	4	Image 1	4	1000000048	803
203		Spot	4	Image 1	4	1000000049	804
349		Spot	4	Image 1	4	1000000050	806
491		Spot	4	Image 1	4	1000000051	807
299		Spot	4	Image 1	4	1000000052	808
213		Spot	4	Image 1	4	1000000053	809
431		Spot	4	Image 1	4	1000000055	810
482		Spot	4	Image 1	4	1000000054	811
203		Spot	4	Image 1	4	1000000056	812
425		Spot	4	Image 1	4	1000000057	813
216		Spot	4	Image 1	4	1000000058	814
252		Spot	4	Image 1	4	1000000059	815
240		Spot	4	Image 1	4	1000000060	816
310		Spot	4	Image 1	4	1000000061	817
315		Spot	4	Image 1	4	1000000062	818
219		Spot	4	Image 1	4	1000000063	819
192		Spot	4	Image 1	4	1000000064	820
456		Spot	4	Image 1	4	1000000065	821
210		Spot	4	Image 1	4	1000000066	822
242		Spot	4	Image 1	4	1000000067	823
465		Spot	4	Image 1	4	1000000068	824
273		Spot	4	Image 1	4	1000000069	825
221		Spot	4	Image 1	4	1000000070	826
272		Spot	4	Image 1	4	1000000071	827
191		Spot	4	Image 1	4	1000000072	828
676		Spot	4	Image 1	4	1000000073	829
197		Spot	4	Image 1	4	1000000074	830
283		Spot	4	Image 1	4	1000000075	831
191		Spot	4	Image 1	4	1000000076	832
451		Spot	4	Image 1	4	1000000077	833
647		Spot	4	Image 1	4	1000000078	834
203		Spot	4	Image 1	4	1000000079	835
258		Spot	4	Image 1	4	1000000080	837
192		Spot	4	Image 1	4	1000000081	838
214		Spot	4	Image 1	4	1000000082	839
217		Spot	4	Image 1	4	1000000084	840
261		Spot	4	Image 1	4	1000000083	841
216		Spot	4	Image 1	4	1000000085	842
240		Spot	4	Image 1	4	1000000086	843
223		Spot	4	Image 1	4	1000000087	844
229		Spot	4	Image 1	4	1000000088	845
216		Spot	4	Image 1	4	1000000089	846
190		Spot	4	Image 1	4	1000000091	847
369		Spot	4	Image 1	4	1000000090	848
221		Spot	4	Image 1	4	1000000092	849
326		Spot	4	Image 1	4	1000000093	850
201		Spot	4	Image 1	4	1000000094	851
255		Spot	4	Image 1	4	1000000095	852
365		Spot	4	Image 1	4	1000000096	854
297		Spot	4	Image 1	4	1000000097	855
177		Spot	4	Image 1	4	1000000098	856
184		Spot	4	Image 1	4	1000000099	857
230		Spot	4	Image 1	4	1000000100	858
243		Spot	4	Image 1	4	1000000101	859
193		Spot	4	Image 1	4	1000000102	860
199		Spot	4	Image 1	4	1000000103	861
297		Spot	4	Image 1	4	1000000104	862
398		Spot	4	Image 1	4	1000000105	863
238		Spot	4	Image 1	4	1000000106	864
339		Spot	4	Image 1	4	1000000107	865
343		Spot	4	Image 1	4	1000000108	866
189		Spot	4	Image 1	4	1000000109	869
193		Spot	4	Image 1	4	1000000110	870
284		Spot	4	Image 1	4	1000000111	871
314		Spot	4	Image 1	4	1000000112	872
197		Spot	4	Image 1	4	1000000242	873
408		Spot	4	Image 1	4	1000000113	874
301		Spot	4	Image 1	4	1000000114	875
192		Spot	4	Image 1	4	1000000115	876
321		Spot	4	Image 1	4	1000000116	877
186		Spot	4	Image 1	4	1000000117	878
247		Spot	4	Image 1	4	1000000118	879
232		Spot	4	Image 1	4	1000000119	880
297		Spot	4	Image 1	4	1000000120	881
336		Spot	4	Image 1	4	1000000121	882
569		Spot	4	Image 1	4	1000000122	883
317		Spot	4	Image 1	4	1000000123	884
247		Spot	4	Image 1	4	1000000124	885
420		Spot	4	Image 1	4	1000000125	886
342		Spot	4	Image 1	4	1000000126	887
237		Spot	4	Image 1	4	1000000127	888
331		Spot	4	Image 1	4	1000000128	889
271		Spot	4	Image 1	4	1000000129	890
210		Spot	4	Image 1	4	1000000130	891
220		Spot	4	Image 1	4	1000000131	892
204		Spot	4	Image 1	4	1000000132	893
199		Spot	4	Image 1	4	1000000133	894
743		Spot	4	Image 1	4	1000000134	895
379		Spot	4	Image 1	4	1000000135	896
269		Spot	4	Image 1	4	1000000136	897
339		Spot	4	Image 1	4	1000000137	898
638		Spot	4	Image 1	4	1000000138	899
258		Spot	4	Image 1	4	1000000139	900
557		Spot	4	Image 1	4	1000000140	901
265		Spot	4	Image 1	4	1000000142	902
280		Spot	4	Image 1	4	1000000141	903
266		Spot	4	Image 1	4	1000000143	904
214		Spot	4	Image 1	4	1000000144	905
980		Spot	4	Image 1	4	1000000145	906
305		Spot	4	Image 1	4	1000000146	907
260		Spot	4	Image 1	4	1000000147	908
265		Spot	4	Image 1	4	1000000148	909
181		Spot	4	Image 1	4	1000000149	910
391		Spot	4	Image 1	4	1000000150	911
501		Spot	4	Image 1	4	1000000151	913
306		Spot	4	Image 1	4	1000000152	914
396		Spot	4	Image 1	4	1000000153	915
226		Spot	4	Image 1	4	1000000154	916
256		Spot	4	Image 1	4	1000000156	917
301		Spot	4	Image 1	4	1000000157	918
316		Spot	4	Image 1	4	1000000158	919
230		Spot	4	Image 1	4	1000000159	920
225		Spot	4	Image 1	4	1000000161	921
210		Spot	4	Image 1	4	1000000160	922
255		Spot	4	Image 1	4	1000000162	923
221		Spot	4	Image 1	4	1000000163	924
314		Spot	4	Image 1	4	1000000164	925
185		Spot	4	Image 1	4	1000000165	926
197		Spot	4	Image 1	4	1000000166	927
242		Spot	4	Image 1	4	1000000168	928
192		Spot	4	Image 1	4	1000000167	929
316		Spot	4	Image 1	4	1000000169	930
269		Spot	4	Image 1	4	1000000170	931
181		Spot	4	Image 1	4	1000000171	932
213		Spot	4	Image 1	4	1000000172	933
202		Spot	4	Image 1	4	1000000173	934
463		Spot	4	Image 1	4	1000000174	935
198		Spot	4	Image 1	4	1000000175	936
1259		Spot	4	Image 1	4	1000000176	937
200		Spot	4	Image 1	4	1000000177	938
264		Spot	4	Image 1	4	1000000178	939
299		Spot	4	Image 1	4	1000000179	940
629		Spot	4	Image 1	4	1000000180	941
624		Spot	4	Image 1	4	1000000181	942
324		Spot	4	Image 1	4	1000000182	943
268		Spot	4	Image 1	4	1000000183	944
253		Spot	4	Image 1	4	1000000184	945
222		Spot	4	Image 1	4	1000000185	946
291		Spot	4	Image 1	4	1000000186	947
218		Spot	4	Image 1	4	1000000187	948
275		Spot	4	Image 1	4	1000000188	949
262		Spot	4	Image 1	4	1000000189	950
420		Spot	4	Image 1	4	1000000190	951
194		Spot	4	Image 1	4	1000000191	952
364		Spot	4	Image 1	4	1000000193	953
384		Spot	4	Image 1	4	1000000192	954
185		Spot	4	Image 1	4	1000000194	955
249		Spot	4	Image 1	4	1000000195	957
256		Spot	4	Image 1	4	1000000196	958
344		Spot	4	Image 1	4	1000000197	959
210		Spot	4	Image 1	4	1000000241	960
423		Spot	4	Image 1	4	1000000199	961
267		Spot	4	Image 1	4	1000000198	962
232		Spot	4	Image 1	4	1000000200	963
371		Spot	4	Image 1	4	1000000202	964
333		Spot	4	Image 1	4	1000000201	965
609		Spot	4	Image 1	4	1000000203	966
284		Spot	4	Image 1	4	1000000204	967
496		Spot	4	Image 1	4	1000000205	968
177		Spot	4	Image 1	4	1000000206	969
487		Spot	4	Image 1	4	1000000207	970
245		Spot	4	Image 1	4	1000000208	971
894		Spot	4	Image 1	4	1000000209	972
212		Spot	4	Image 1	4	1000000211	973
183		Spot	4	Image 1	4	1000000210	974
644		Spot	4	Image 1	4	1000000212	975
552		Spot	4	Image 1	4	1000000213	976
194		Spot	4	Image 1	4	1000000214	977
185		Spot	4	Image 1	4	1000000215	978
218		Spot	4	Image 1	4	1000000216	979
193		Spot	4	Image 1	4	1000000217	980
309		Spot	4	Image 1	4	1000000218	981
191		Spot	4	Image 1	4	1000000219	982
183		Spot	4	Image 1	4	1000000244	983
310		Spot	4	Image 1	4	1000000220	984
177		Spot	4	Image 1	4	1000000221	985
197		Spot	4	Image 1	4	1000000222	986
223		Spot	4	Image 1	4	1000000223	987
184		Spot	4	Image 1	4	1000000224	988
217		Spot	4	Image 1	4	1000000225	989
223		Spot	4	Image 1	4	1000000155	990
275		Spot	4	Image 1	4	1000000226	991
198		Spot	4	Image 1	4	1000000230	992
174		Spot	4	Image 1	4	1000000229	993
316		Spot	4	Image 1	4	1000000227	994
319		Spot	4	Image 1	4	1000000228	995
392		Spot	4	Image 1	4	1000000232	996
324		Spot	4	Image 1	4	1000000231	997
297		Spot	4	Image 1	4	1000000233	998
187		Spot	4	Image 1	4	1000000234	999
224		Spot	4	Image 1	4	1000000235	1000
307		Spot	4	Image 1	4	1000000236	1001
591		Spot	4	Image 1	4	1000000237	1002
257		Spot	4	Image 1	4	1000000238	1003
231		Spot	4	Image 1	4	1000000239	1004
178		Spot	4	Image 1	5	1000000000	1005
216		Spot	4	Image 1	5	1000000001	1006
199		Spot	4	Image 1	5	1000000002	1007
526		Spot	4	Image 1	5	1000000003	1008
232		Spot	4	Image 1	5	1000000004	1009
176		Spot	4	Image 1	5	1000000005	1010
198		Spot	4	Image 1	5	1000000006	1011
204		Spot	4	Image 1	5	1000000007	1012
275		Spot	4	Image 1	5	1000000008	1013
232		Spot	4	Image 1	5	1000000009	1014
336		Spot	4	Image 1	5	1000000010	1015
193		Spot	4	Image 1	5	1000000011	1016
299		Spot	4	Image 1	5	1000000012	1017
278		Spot	4	Image 1	5	1000000013	1018
212		Spot	4	Image 1	5	1000000014	1019
195		Spot	4	Image 1	5	1000000015	1020
525		Spot	4	Image 1	5	1000000016	1021
309		Spot	4	Image 1	5	1000000017	1022
284		Spot	4	Image 1	5	1000000018	1023
448		Spot	4	Image 1	5	1000000019	1024
353		Spot	4	Image 1	5	1000000022	1025
303		Spot	4	Image 1	5	1000000021	1026
270		Spot	4	Image 1	5	1000000020	1027
298		Spot	4	Image 1	5	1000000246	1028
170		Spot	4	Image 1	5	1000000023	1029
214		Spot	4	Image 1	5	1000000024	1030
538		Spot	4	Image 1	5	1000000025	1031
215		Spot	4	Image 1	5	1000000026	1032
554		Spot	4	Image 1	5	1000000027	1033
206		Spot	4	Image 1	5	1000000028	1034
452		Spot	4	Image 1	5	1000000240	1035
238		Spot	4	Image 1	5	1000000029	1036
233		Spot	4	Image 1	5	1000000030	1037
665		Spot	4	Image 1	5	1000000032	1038
356		Spot	4	Image 1	5	1000000031	1039
271		Spot	4	Image 1	5	1000000033	1040
237		Spot	4	Image 1	5	1000000245	1041
212		Spot	4	Image 1	5	1000000034	1042
305		Spot	4	Image 1	5	1000000035	1043
214		Spot	4	Image 1	5	1000000037	1044
214		Spot	4	Image 1	5	1000000036	1045
180		Spot	4	Image 1	5	1000000038	1046
189		Spot	4	Image 1	5	1000000039	1047
332		Spot	4	Image 1	5	1000000040	1048
394		Spot	4	Image 1	5	1000000041	1049
177		Spot	4	Image 1	5	1000000042	1050
229		Spot	4	Image 1	5	1000000043	1051
232		Spot	4	Image 1	5	1000000044	1052
200		Spot	4	Image 1	5	1000000046	1053
221		Spot	4	Image 1	5	1000000045	1054
269		Spot	4	Image 1	5	1000000047	1055
286		Spot	4	Image 1	5	1000000048	1057
203		Spot	4	Image 1	5	1000000049	1058
353		Spot	4	Image 1	5	1000000050	1060
522		Spot	4	Image 1	5	1000000051	1061
193		Spot	4	Image 1	5	1000000053	1062
311		Spot	4	Image 1	5	1000000052	1063
478		Spot	4	Image 1	5	1000000055	1064
496		Spot	4	Image 1	5	1000000054	1065
208		Spot	4	Image 1	5	1000000056	1066
462		Spot	4	Image 1	5	1000000057	1067
198		Spot	4	Image 1	5	1000000058	1068
237		Spot	4	Image 1	5	1000000059	1069
221		Spot	4	Image 1	5	1000000060	1070
372		Spot	4	Image 1	5	1000000061	1071
303		Spot	4	Image 1	5	1000000062	1072
213		Spot	4	Image 1	5	1000000063	1074
184		Spot	4	Image 1	5	1000000064	1075
456		Spot	4	Image 1	5	1000000065	1076
191		Spot	4	Image 1	5	1000000066	1077
236		Spot	4	Image 1	5	1000000067	1078
445		Spot	4	Image 1	5	1000000068	1079
293		Spot	4	Image 1	5	1000000069	1080
208		Spot	4	Image 1	5	1000000070	1081
313		Spot	4	Image 1	5	1000000071	1082
196		Spot	4	Image 1	5	1000000072	1083
625		Spot	4	Image 1	5	1000000073	1084
201		Spot	4	Image 1	5	1000000074	1085
281		Spot	4	Image 1	5	1000000075	1086
383		Spot	4	Image 1	5	1000000077	1087
190		Spot	4	Image 1	5	1000000076	1088
670		Spot	4	Image 1	5	1000000078	1089
191		Spot	4	Image 1	5	1000000079	1090
293		Spot	4	Image 1	5	1000000080	1091
191		Spot	4	Image 1	5	1000000081	1093
201		Spot	4	Image 1	5	1000000082	1094
203		Spot	4	Image 1	5	1000000084	1095
220		Spot	4	Image 1	5	1000000083	1096
200		Spot	4	Image 1	5	1000000085	1097
248		Spot	4	Image 1	5	1000000086	1098
225		Spot	4	Image 1	5	1000000087	1099
251		Spot	4	Image 1	5	1000000088	1100
217		Spot	4	Image 1	5	1000000089	1101
184		Spot	4	Image 1	5	1000000091	1102
353		Spot	4	Image 1	5	1000000090	1103
231		Spot	4	Image 1	5	1000000092	1104
317		Spot	4	Image 1	5	1000000093	1105
188		Spot	4	Image 1	5	1000000094	1106
236		Spot	4	Image 1	5	1000000095	1107
431		Spot	4	Image 1	5	1000000096	1109
265		Spot	4	Image 1	5	1000000097	1110
179		Spot	4	Image 1	5	1000000098	1111
188		Spot	4	Image 1	5	1000000099	1112
226		Spot	4	Image 1	5	1000000100	1113
224		Spot	4	Image 1	5	1000000101	1114
182		Spot	4	Image 1	5	1000000102	1115
200		Spot	4	Image 1	5	1000000103	1116
275		Spot	4	Image 1	5	1000000104	1117
411		Spot	4	Image 1	5	1000000105	1118
227		Spot	4	Image 1	5	1000000106	1119
320		Spot	4	Image 1	5	1000000107	1120
318		Spot	4	Image 1	5	1000000108	1121
191		Spot	4	Image 1	5	1000000109	1123
191		Spot	4	Image 1	5	1000000110	1124
269		Spot	4	Image 1	5	1000000111	1125
334		Spot	4	Image 1	5	1000000112	1126
183		Spot	4	Image 1	5	1000000242	1127
412		Spot	4	Image 1	5	1000000113	1128
305		Spot	4	Image 1	5	1000000114	1129
166		Spot	4	Image 1	5	1000000115	1130
330		Spot	4	Image 1	5	1000000116	1131
190		Spot	4	Image 1	5	1000000117	1132
227		Spot	4	Image 1	5	1000000118	1133
197		Spot	4	Image 1	5	1000000119	1134
304		Spot	4	Image 1	5	1000000120	1135
363		Spot	4	Image 1	5	1000000121	1136
585		Spot	4	Image 1	5	1000000122	1137
308		Spot	4	Image 1	5	1000000123	1138
240		Spot	4	Image 1	5	1000000124	1139
415		Spot	4	Image 1	5	1000000125	1140
304		Spot	4	Image 1	5	1000000126	1141
297		Spot	4	Image 1	5	1000000128	1142
223		Spot	4	Image 1	5	1000000127	1143
257		Spot	4	Image 1	5	1000000129	1144
203		Spot	4	Image 1	5	1000000130	1145
248		Spot	4	Image 1	5	1000000131	1146
203		Spot	4	Image 1	5	1000000132	1147
181		Spot	4	Image 1	5	1000000133	1148
779		Spot	4	Image 1	5	1000000134	1149
385		Spot	4	Image 1	5	1000000135	1150
254		Spot	4	Image 1	5	1000000136	1151
334		Spot	4	Image 1	5	1000000137	1152
684		Spot	4	Image 1	5	1000000138	1153
239		Spot	4	Image 1	5	1000000139	1154
494		Spot	4	Image 1	5	1000000140	1155
268		Spot	4	Image 1	5	1000000142	1156
283		Spot	4	Image 1	5	1000000141	1157
287		Spot	4	Image 1	5	1000000143	1158
226		Spot	4	Image 1	5	1000000243	1159
199		Spot	4	Image 1	5	1000000144	1160
964		Spot	4	Image 1	5	1000000145	1161
290		Spot	4	Image 1	5	1000000146	1162
258		Spot	4	Image 1	5	1000000147	1163
265		Spot	4	Image 1	5	1000000148	1164
184		Spot	4	Image 1	5	1000000149	1165
434		Spot	4	Image 1	5	1000000150	1166
490		Spot	4	Image 1	5	1000000151	1169
288		Spot	4	Image 1	5	1000000152	1170
427		Spot	4	Image 1	5	1000000153	1171
216		Spot	4	Image 1	5	1000000154	1172
255		Spot	4	Image 1	5	1000000156	1173
304		Spot	4	Image 1	5	1000000157	1174
329		Spot	4	Image 1	5	1000000158	1175
229		Spot	4	Image 1	5	1000000159	1176
217		Spot	4	Image 1	5	1000000160	1177
256		Spot	4	Image 1	5	1000000162	1178
222		Spot	4	Image 1	5	1000000161	1179
214		Spot	4	Image 1	5	1000000163	1180
319		Spot	4	Image 1	5	1000000164	1181
181		Spot	4	Image 1	5	1000000165	1182
186		Spot	4	Image 1	5	1000000166	1183
243		Spot	4	Image 1	5	1000000168	1184
191		Spot	4	Image 1	5	1000000167	1185
345		Spot	4	Image 1	5	1000000169	1186
309		Spot	4	Image 1	5	1000000170	1187
183		Spot	4	Image 1	5	1000000171	1188
244		Spot	4	Image 1	5	1000000172	1189
183		Spot	4	Image 1	5	1000000173	1190
494		Spot	4	Image 1	5	1000000174	1191
208		Spot	4	Image 1	5	1000000175	1192
1303		Spot	4	Image 1	5	1000000176	1193
255		Spot	4	Image 1	5	1000000178	1194
207		Spot	4	Image 1	5	1000000177	1195
281		Spot	4	Image 1	5	1000000179	1196
599		Spot	4	Image 1	5	1000000180	1197
473		Spot	4	Image 1	5	1000000181	1198
289		Spot	4	Image 1	5	1000000182	1199
256		Spot	4	Image 1	5	1000000183	1200
233		Spot	4	Image 1	5	1000000184	1201
213		Spot	4	Image 1	5	1000000185	1202
292		Spot	4	Image 1	5	1000000186	1203
221		Spot	4	Image 1	5	1000000187	1204
282		Spot	4	Image 1	5	1000000188	1205
261		Spot	4	Image 1	5	1000000189	1206
419		Spot	4	Image 1	5	1000000190	1207
217		Spot	4	Image 1	5	1000000191	1208
359		Spot	4	Image 1	5	1000000193	1209
368		Spot	4	Image 1	5	1000000192	1210
184		Spot	4	Image 1	5	1000000194	1211
206		Spot	4	Image 1	5	1000000195	1213
235		Spot	4	Image 1	5	1000000196	1214
329		Spot	4	Image 1	5	1000000197	1215
357		Spot	4	Image 1	5	1000000199	1216
191		Spot	4	Image 1	5	1000000241	1217
287		Spot	4	Image 1	5	1000000198	1218
247		Spot	4	Image 1	5	1000000200	1219
355		Spot	4	Image 1	5	1000000202	1220
298		Spot	4	Image 1	5	1000000201	1221
673		Spot	4	Image 1	5	1000000203	1222
449		Spot	4	Image 1	5	1000000205	1223
180		Spot	4	Image 1	5	1000000206	1224
480		Spot	4	Image 1	5	1000000207	1225
239		Spot	4	Image 1	5	1000000208	1226
784		Spot	4	Image 1	5	1000000209	1227
188		Spot	4	Image 1	5	1000000211	1228
197		Spot	4	Image 1	5	1000000210	1229
497		Spot	4	Image 1	5	1000000213	1230
605		Spot	4	Image 1	5	1000000212	1231
187		Spot	4	Image 1	5	1000000214	1232
180		Spot	4	Image 1	5	1000000215	1233
201		Spot	4	Image 1	5	1000000216	1234
185		Spot	4	Image 1	5	1000000217	1235
298		Spot	4	Image 1	5	1000000218	1236
218		Spot	4	Image 1	5	1000000219	1237
174		Spot	4	Image 1	5	1000000244	1238
302		Spot	4	Image 1	5	1000000220	1239
195		Spot	4	Image 1	5	1000000221	1240
177		Spot	4	Image 1	5	1000000222	1241
210		Spot	4	Image 1	5	1000000223	1242
174		Spot	4	Image 1	5	1000000224	1243
203		Spot	4	Image 1	5	1000000225	1244
200		Spot	4	Image 1	5	1000000155	1245
189		Spot	4	Image 1	5	1000000229	1246
281		Spot	4	Image 1	5	1000000226	1247
202		Spot	4	Image 1	5	1000000230	1248
286		Spot	4	Image 1	5	1000000227	1249
306		Spot	4	Image 1	5	1000000228	1250
366		Spot	4	Image 1	5	1000000232	1251
351		Spot	4	Image 1	5	1000000231	1252
334		Spot	4	Image 1	5	1000000233	1253
179		Spot	4	Image 1	5	1000000234	1254
249		Spot	4	Image 1	5	1000000235	1255
308		Spot	4	Image 1	5	1000000236	1256
553		Spot	4	Image 1	5	1000000237	1257
277		Spot	4	Image 1	5	1000000238	1258
241		Spot	4	Image 1	5	1000000239	1259
171		Spot	4	Image 1	6	1000000000	1260
225		Spot	4	Image 1	6	1000000001	1261
184		Spot	4	Image 1	6	1000000002	1262
483		Spot	4	Image 1	6	1000000003	1263
267		Spot	4	Image 1	6	1000000004	1264
176		Spot	4	Image 1	6	1000000005	1265
181		Spot	4	Image 1	6	1000000006	1266
212		Spot	4	Image 1	6	1000000007	1267
276		Spot	4	Image 1	6	1000000008	1268
229		Spot	4	Image 1	6	1000000009	1269
315		Spot	4	Image 1	6	1000000010	1270
324		Spot	4	Image 1	6	1000000012	1271
233		Spot	4	Image 1	6	1000000013	1272
208		Spot	4	Image 1	6	1000000014	1273
192		Spot	4	Image 1	6	1000000015	1274
455		Spot	4	Image 1	6	1000000016	1275
320		Spot	4	Image 1	6	1000000017	1276
313		Spot	4	Image 1	6	1000000018	1277
487		Spot	4	Image 1	6	1000000019	1278
365		Spot	4	Image 1	6	1000000022	1279
276		Spot	4	Image 1	6	1000000021	1280
282		Spot	4	Image 1	6	1000000020	1281
255		Spot	4	Image 1	6	1000000246	1282
169		Spot	4	Image 1	6	1000000023	1283
188		Spot	4	Image 1	6	1000000024	1284
555		Spot	4	Image 1	6	1000000025	1285
210		Spot	4	Image 1	6	1000000026	1286
499		Spot	4	Image 1	6	1000000027	1287
185		Spot	4	Image 1	6	1000000028	1288
429		Spot	4	Image 1	6	1000000240	1289
244		Spot	4	Image 1	6	1000000029	1290
217		Spot	4	Image 1	6	1000000030	1291
349		Spot	4	Image 1	6	1000000031	1292
665		Spot	4	Image 1	6	1000000032	1293
264		Spot	4	Image 1	6	1000000033	1294
229		Spot	4	Image 1	6	1000000245	1295
194		Spot	4	Image 1	6	1000000034	1296
288		Spot	4	Image 1	6	1000000035	1297
201		Spot	4	Image 1	6	1000000037	1298
237		Spot	4	Image 1	6	1000000036	1299
174		Spot	4	Image 1	6	1000000038	1300
178		Spot	4	Image 1	6	1000000039	1301
301		Spot	4	Image 1	6	1000000040	1302
363		Spot	4	Image 1	6	1000000041	1303
184		Spot	4	Image 1	6	1000000042	1304
230		Spot	4	Image 1	6	1000000043	1305
224		Spot	4	Image 1	6	1000000044	1306
195		Spot	4	Image 1	6	1000000046	1307
223		Spot	4	Image 1	6	1000000045	1308
243		Spot	4	Image 1	6	1000000047	1309
264		Spot	4	Image 1	6	1000000048	1311
199		Spot	4	Image 1	6	1000000049	1312
373		Spot	4	Image 1	6	1000000050	1314
483		Spot	4	Image 1	6	1000000051	1315
280		Spot	4	Image 1	6	1000000052	1316
441		Spot	4	Image 1	6	1000000055	1317
490		Spot	4	Image 1	6	1000000054	1318
208		Spot	4	Image 1	6	1000000056	1319
393		Spot	4	Image 1	6	1000000057	1320
212		Spot	4	Image 1	6	1000000058	1321
240		Spot	4	Image 1	6	1000000059	1322
244		Spot	4	Image 1	6	1000000060	1323
310		Spot	4	Image 1	6	1000000061	1324
287		Spot	4	Image 1	6	1000000062	1325
229		Spot	4	Image 1	6	1000000063	1327
201		Spot	4	Image 1	6	1000000064	1328
478		Spot	4	Image 1	6	1000000065	1329
184		Spot	4	Image 1	6	1000000066	1330
226		Spot	4	Image 1	6	1000000067	1331
444		Spot	4	Image 1	6	1000000068	1332
282		Spot	4	Image 1	6	1000000069	1333
210		Spot	4	Image 1	6	1000000070	1334
344		Spot	4	Image 1	6	1000000071	1335
183		Spot	4	Image 1	6	1000000072	1336
613		Spot	4	Image 1	6	1000000073	1337
184		Spot	4	Image 1	6	1000000074	1338
257		Spot	4	Image 1	6	1000000075	1339
179		Spot	4	Image 1	6	1000000076	1340
368		Spot	4	Image 1	6	1000000077	1341
760		Spot	4	Image 1	6	1000000078	1342
189		Spot	4	Image 1	6	1000000079	1343
258		Spot	4	Image 1	6	1000000080	1344
181		Spot	4	Image 1	6	1000000081	1345
208		Spot	4	Image 1	6	1000000082	1347
204		Spot	4	Image 1	6	1000000084	1348
214		Spot	4	Image 1	6	1000000083	1349
187		Spot	4	Image 1	6	1000000085	1350
241		Spot	4	Image 1	6	1000000086	1351
210		Spot	4	Image 1	6	1000000087	1352
225		Spot	4	Image 1	6	1000000088	1353
207		Spot	4	Image 1	6	1000000089	1354
185		Spot	4	Image 1	6	1000000091	1355
333		Spot	4	Image 1	6	1000000090	1356
211		Spot	4	Image 1	6	1000000092	1357
309		Spot	4	Image 1	6	1000000093	1358
175		Spot	4	Image 1	6	1000000094	1359
230		Spot	4	Image 1	6	1000000095	1360
384		Spot	4	Image 1	6	1000000096	1362
277		Spot	4	Image 1	6	1000000097	1363
168		Spot	4	Image 1	6	1000000098	1364
172		Spot	4	Image 1	6	1000000099	1365
208		Spot	4	Image 1	6	1000000100	1366
253		Spot	4	Image 1	6	1000000101	1367
172		Spot	4	Image 1	6	1000000102	1368
190		Spot	4	Image 1	6	1000000103	1369
258		Spot	4	Image 1	6	1000000104	1370
386		Spot	4	Image 1	6	1000000105	1371
363		Spot	4	Image 1	6	1000000107	1372
238		Spot	4	Image 1	6	1000000106	1373
307		Spot	4	Image 1	6	1000000108	1374
209		Spot	4	Image 1	6	1000000109	1377
179		Spot	4	Image 1	6	1000000110	1378
266		Spot	4	Image 1	6	1000000111	1379
312		Spot	4	Image 1	6	1000000112	1380
202		Spot	4	Image 1	6	1000000242	1381
415		Spot	4	Image 1	6	1000000113	1382
305		Spot	4	Image 1	6	1000000114	1383
174		Spot	4	Image 1	6	1000000115	1384
318		Spot	4	Image 1	6	1000000116	1385
203		Spot	4	Image 1	6	1000000117	1386
229		Spot	4	Image 1	6	1000000118	1387
196		Spot	4	Image 1	6	1000000119	1388
300		Spot	4	Image 1	6	1000000120	1389
369		Spot	4	Image 1	6	1000000121	1390
536		Spot	4	Image 1	6	1000000122	1391
356		Spot	4	Image 1	6	1000000123	1392
239		Spot	4	Image 1	6	1000000124	1393
442		Spot	4	Image 1	6	1000000125	1394
286		Spot	4	Image 1	6	1000000126	1395
236		Spot	4	Image 1	6	1000000127	1396
245		Spot	4	Image 1	6	1000000128	1397
247		Spot	4	Image 1	6	1000000129	1398
202		Spot	4	Image 1	6	1000000130	1399
246		Spot	4	Image 1	6	1000000131	1400
206		Spot	4	Image 1	6	1000000132	1401
189		Spot	4	Image 1	6	1000000133	1402
706		Spot	4	Image 1	6	1000000134	1403
356		Spot	4	Image 1	6	1000000135	1404
247		Spot	4	Image 1	6	1000000136	1405
363		Spot	4	Image 1	6	1000000137	1406
601		Spot	4	Image 1	6	1000000138	1407
240		Spot	4	Image 1	6	1000000139	1408
455		Spot	4	Image 1	6	1000000140	1409
258		Spot	4	Image 1	6	1000000142	1410
259		Spot	4	Image 1	6	1000000141	1411
282		Spot	4	Image 1	6	1000000143	1412
206		Spot	4	Image 1	6	1000000144	1413
198		Spot	4	Image 1	6	1000000243	1414
982		Spot	4	Image 1	6	1000000145	1415
320		Spot	4	Image 1	6	1000000146	1416
250		Spot	4	Image 1	6	1000000147	1417
247		Spot	4	Image 1	6	1000000148	1418
183		Spot	4	Image 1	6	1000000149	1419
461		Spot	4	Image 1	6	1000000150	1420
519		Spot	4	Image 1	6	1000000151	1423
295		Spot	4	Image 1	6	1000000152	1424
435		Spot	4	Image 1	6	1000000153	1425
240		Spot	4	Image 1	6	1000000247	1426
205		Spot	4	Image 1	6	1000000154	1427
183		Spot	4	Image 1	6	1000000229	1428
293		Spot	4	Image 1	6	1000000156	1429
270		Spot	4	Image 1	6	1000000157	1430
345		Spot	4	Image 1	6	1000000158	1431
219		Spot	4	Image 1	6	1000000159	1432
212		Spot	4	Image 1	6	1000000160	1433
257		Spot	4	Image 1	6	1000000162	1434
198		Spot	4	Image 1	6	1000000161	1435
215		Spot	4	Image 1	6	1000000163	1436
278		Spot	4	Image 1	6	1000000164	1437
179		Spot	4	Image 1	6	1000000165	1438
192		Spot	4	Image 1	6	1000000166	1439
222		Spot	4	Image 1	6	1000000168	1440
181		Spot	4	Image 1	6	1000000167	1441
311		Spot	4	Image 1	6	1000000170	1442
367		Spot	4	Image 1	6	1000000169	1443
169		Spot	4	Image 1	6	1000000171	1444
224		Spot	4	Image 1	6	1000000172	1445
183		Spot	4	Image 1	6	1000000173	1446
424		Spot	4	Image 1	6	1000000174	1447
197		Spot	4	Image 1	6	1000000175	1448
1374		Spot	4	Image 1	6	1000000176	1449
242		Spot	4	Image 1	6	1000000178	1450
208		Spot	4	Image 1	6	1000000177	1451
271		Spot	4	Image 1	6	1000000179	1452
503		Spot	4	Image 1	6	1000000180	1453
426		Spot	4	Image 1	6	1000000181	1454
259		Spot	4	Image 1	6	1000000182	1455
267		Spot	4	Image 1	6	1000000183	1456
230		Spot	4	Image 1	6	1000000184	1457
207		Spot	4	Image 1	6	1000000185	1458
256		Spot	4	Image 1	6	1000000186	1459
210		Spot	4	Image 1	6	1000000187	1460
283		Spot	4	Image 1	6	1000000188	1461
250		Spot	4	Image 1	6	1000000189	1462
398		Spot	4	Image 1	6	1000000190	1463
235		Spot	4	Image 1	6	1000000191	1464
352		Spot	4	Image 1	6	1000000193	1465
353		Spot	4	Image 1	6	1000000192	1466
176		Spot	4	Image 1	6	1000000194	1467
234		Spot	4	Image 1	6	1000000195	1469
246		Spot	4	Image 1	6	1000000196	1470
324		Spot	4	Image 1	6	1000000197	1471
339		Spot	4	Image 1	6	1000000199	1472
192		Spot	4	Image 1	6	1000000241	1473
225		Spot	4	Image 1	6	1000000198	1474
209		Spot	4	Image 1	6	1000000200	1475
329		Spot	4	Image 1	6	1000000202	1476
704		Spot	4	Image 1	6	1000000203	1477
208		Spot	4	Image 1	6	1000000204	1478
421		Spot	4	Image 1	6	1000000205	1479
175		Spot	4	Image 1	6	1000000206	1480
467		Spot	4	Image 1	6	1000000207	1481
231		Spot	4	Image 1	6	1000000208	1482
663		Spot	4	Image 1	6	1000000209	1483
193		Spot	4	Image 1	6	1000000211	1484
193		Spot	4	Image 1	6	1000000210	1485
565		Spot	4	Image 1	6	1000000212	1486
463		Spot	4	Image 1	6	1000000213	1487
203		Spot	4	Image 1	6	1000000214	1488
188		Spot	4	Image 1	6	1000000215	1489
193		Spot	4	Image 1	6	1000000216	1490
178		Spot	4	Image 1	6	1000000217	1491
314		Spot	4	Image 1	6	1000000218	1492
182		Spot	4	Image 1	6	1000000219	1493
180		Spot	4	Image 1	6	1000000244	1494
273		Spot	4	Image 1	6	1000000220	1495
179		Spot	4	Image 1	6	1000000221	1496
173		Spot	4	Image 1	6	1000000222	1497
213		Spot	4	Image 1	6	1000000223	1498
176		Spot	4	Image 1	6	1000000224	1499
195		Spot	4	Image 1	6	1000000225	1500
186		Spot	4	Image 1	6	1000000155	1501
217		Spot	4	Image 1	6	1000000230	1502
271		Spot	4	Image 1	6	1000000226	1503
306		Spot	4	Image 1	6	1000000227	1504
290		Spot	4	Image 1	6	1000000228	1505
362		Spot	4	Image 1	6	1000000232	1506
305		Spot	4	Image 1	6	1000000231	1507
310		Spot	4	Image 1	6	1000000233	1508
207		Spot	4	Image 1	6	1000000234	1509
228		Spot	4	Image 1	6	1000000235	1510
300		Spot	4	Image 1	6	1000000236	1511
488		Spot	4	Image 1	6	1000000237	1512
280		Spot	4	Image 1	6	1000000238	1513
206		Spot	4	Image 1	6	1000000239	1514
175		Spot	4	Image 1	7	1000000000	1515
200		Spot	4	Image 1	7	1000000001	1516
199		Spot	4	Image 1	7	1000000002	1517
615		Spot	4	Image 1	7	1000000003	1518
268		Spot	4	Image 1	7	1000000004	1519
180		Spot	4	Image 1	7	1000000005	1520
181		Spot	4	Image 1	7	1000000006	1521
203		Spot	4	Image 1	7	1000000007	1522
281		Spot	4	Image 1	7	1000000008	1523
215		Spot	4	Image 1	7	1000000009	1524
290		Spot	4	Image 1	7	1000000010	1525
213		Spot	4	Image 1	7	1000000011	1526
284		Spot	4	Image 1	7	1000000012	1527
237		Spot	4	Image 1	7	1000000013	1528
197		Spot	4	Image 1	7	1000000014	1529
179		Spot	4	Image 1	7	1000000015	1530
484		Spot	4	Image 1	7	1000000016	1531
330		Spot	4	Image 1	7	1000000017	1532
293		Spot	4	Image 1	7	1000000018	1533
369		Spot	4	Image 1	7	1000000019	1534
257		Spot	4	Image 1	7	1000000021	1535
314		Spot	4	Image 1	7	1000000022	1536
277		Spot	4	Image 1	7	1000000020	1537
259		Spot	4	Image 1	7	1000000248	1538
162		Spot	4	Image 1	7	1000000023	1539
185		Spot	4	Image 1	7	1000000246	1540
190		Spot	4	Image 1	7	1000000024	1542
555		Spot	4	Image 1	7	1000000025	1543
219		Spot	4	Image 1	7	1000000026	1544
470		Spot	4	Image 1	7	1000000027	1545
206		Spot	4	Image 1	7	1000000028	1546
430		Spot	4	Image 1	7	1000000240	1547
253		Spot	4	Image 1	7	1000000029	1548
202		Spot	4	Image 1	7	1000000030	1549
384		Spot	4	Image 1	7	1000000031	1550
584		Spot	4	Image 1	7	1000000032	1551
267		Spot	4	Image 1	7	1000000033	1552
227		Spot	4	Image 1	7	1000000245	1553
193		Spot	4	Image 1	7	1000000034	1554
238		Spot	4	Image 1	7	1000000035	1555
247		Spot	4	Image 1	7	1000000036	1556
203		Spot	4	Image 1	7	1000000037	1557
187		Spot	4	Image 1	7	1000000038	1558
182		Spot	4	Image 1	7	1000000039	1559
288		Spot	4	Image 1	7	1000000040	1560
373		Spot	4	Image 1	7	1000000041	1561
186		Spot	4	Image 1	7	1000000042	1562
223		Spot	4	Image 1	7	1000000043	1563
206		Spot	4	Image 1	7	1000000044	1564
188		Spot	4	Image 1	7	1000000046	1565
218		Spot	4	Image 1	7	1000000045	1566
280		Spot	4	Image 1	7	1000000047	1567
187		Spot	4	Image 1	7	1000000049	1569
263		Spot	4	Image 1	7	1000000048	1570
318		Spot	4	Image 1	7	1000000050	1572
450		Spot	4	Image 1	7	1000000051	1573
292		Spot	4	Image 1	7	1000000052	1574
431		Spot	4	Image 1	7	1000000055	1575
513		Spot	4	Image 1	7	1000000054	1576
207		Spot	4	Image 1	7	1000000056	1577
361		Spot	4	Image 1	7	1000000057	1578
201		Spot	4	Image 1	7	1000000058	1579
240		Spot	4	Image 1	7	1000000059	1580
216		Spot	4	Image 1	7	1000000060	1581
304		Spot	4	Image 1	7	1000000061	1582
285		Spot	4	Image 1	7	1000000062	1583
217		Spot	4	Image 1	7	1000000063	1585
197		Spot	4	Image 1	7	1000000064	1586
401		Spot	4	Image 1	7	1000000065	1587
186		Spot	4	Image 1	7	1000000066	1588
229		Spot	4	Image 1	7	1000000067	1589
435		Spot	4	Image 1	7	1000000068	1590
303		Spot	4	Image 1	7	1000000104	1591
267		Spot	4	Image 1	7	1000000069	1592
205		Spot	4	Image 1	7	1000000070	1593
172		Spot	4	Image 1	7	1000000072	1594
346		Spot	4	Image 1	7	1000000071	1595
590		Spot	4	Image 1	7	1000000073	1596
178		Spot	4	Image 1	7	1000000074	1597
265		Spot	4	Image 1	7	1000000075	1598
176		Spot	4	Image 1	7	1000000076	1599
456		Spot	4	Image 1	7	1000000077	1600
982		Spot	4	Image 1	7	1000000078	1601
177		Spot	4	Image 1	7	1000000079	1602
262		Spot	4	Image 1	7	1000000080	1603
180		Spot	4	Image 1	7	1000000081	1604
191		Spot	4	Image 1	7	1000000083	1605
227		Spot	4	Image 1	7	1000000082	1606
205		Spot	4	Image 1	7	1000000084	1607
172		Spot	4	Image 1	7	1000000085	1608
226		Spot	4	Image 1	7	1000000086	1609
225		Spot	4	Image 1	7	1000000087	1610
227		Spot	4	Image 1	7	1000000088	1611
197		Spot	4	Image 1	7	1000000089	1612
338		Spot	4	Image 1	7	1000000090	1613
179		Spot	4	Image 1	7	1000000091	1614
210		Spot	4	Image 1	7	1000000092	1615
290		Spot	4	Image 1	7	1000000093	1616
194		Spot	4	Image 1	7	1000000094	1617
236		Spot	4	Image 1	7	1000000095	1618
388		Spot	4	Image 1	7	1000000096	1620
260		Spot	4	Image 1	7	1000000097	1621
187		Spot	4	Image 1	7	1000000099	1622
209		Spot	4	Image 1	7	1000000100	1623
257		Spot	4	Image 1	7	1000000101	1624
173		Spot	4	Image 1	7	1000000102	1625
184		Spot	4	Image 1	7	1000000103	1626
395		Spot	4	Image 1	7	1000000105	1627
343		Spot	4	Image 1	7	1000000107	1628
208		Spot	4	Image 1	7	1000000106	1629
289		Spot	4	Image 1	7	1000000108	1630
233		Spot	4	Image 1	7	1000000109	1632
182		Spot	4	Image 1	7	1000000110	1633
249		Spot	4	Image 1	7	1000000111	1634
314		Spot	4	Image 1	7	1000000112	1635
179		Spot	4	Image 1	7	1000000242	1636
344		Spot	4	Image 1	7	1000000113	1637
284		Spot	4	Image 1	7	1000000114	1638
172		Spot	4	Image 1	7	1000000115	1639
314		Spot	4	Image 1	7	1000000116	1640
174		Spot	4	Image 1	7	1000000117	1641
239		Spot	4	Image 1	7	1000000118	1642
192		Spot	4	Image 1	7	1000000119	1643
297		Spot	4	Image 1	7	1000000120	1644
343		Spot	4	Image 1	7	1000000121	1645
536		Spot	4	Image 1	7	1000000122	1646
308		Spot	4	Image 1	7	1000000123	1647
230		Spot	4	Image 1	7	1000000124	1648
420		Spot	4	Image 1	7	1000000125	1649
244		Spot	4	Image 1	7	1000000127	1650
290		Spot	4	Image 1	7	1000000126	1651
231		Spot	4	Image 1	7	1000000128	1652
226		Spot	4	Image 1	7	1000000129	1653
205		Spot	4	Image 1	7	1000000130	1654
250		Spot	4	Image 1	7	1000000131	1655
185		Spot	4	Image 1	7	1000000133	1656
677		Spot	4	Image 1	7	1000000134	1657
361		Spot	4	Image 1	7	1000000135	1658
238		Spot	4	Image 1	7	1000000136	1659
349		Spot	4	Image 1	7	1000000137	1660
273		Spot	4	Image 1	7	1000000141	1661
586		Spot	4	Image 1	7	1000000138	1662
239		Spot	4	Image 1	7	1000000139	1663
402		Spot	4	Image 1	7	1000000140	1664
258		Spot	4	Image 1	7	1000000142	1665
271		Spot	4	Image 1	7	1000000143	1666
201		Spot	4	Image 1	7	1000000144	1667
231		Spot	4	Image 1	7	1000000243	1668
1001		Spot	4	Image 1	7	1000000145	1669
310		Spot	4	Image 1	7	1000000146	1670
253		Spot	4	Image 1	7	1000000147	1671
249		Spot	4	Image 1	7	1000000148	1672
187		Spot	4	Image 1	7	1000000149	1673
350		Spot	4	Image 1	7	1000000150	1674
466		Spot	4	Image 1	7	1000000151	1677
329		Spot	4	Image 1	7	1000000152	1678
396		Spot	4	Image 1	7	1000000153	1679
210		Spot	4	Image 1	7	1000000247	1680
184		Spot	4	Image 1	7	1000000229	1681
200		Spot	4	Image 1	7	1000000154	1682
266		Spot	4	Image 1	7	1000000156	1683
268		Spot	4	Image 1	7	1000000157	1684
362		Spot	4	Image 1	7	1000000158	1685
214		Spot	4	Image 1	7	1000000159	1686
212		Spot	4	Image 1	7	1000000160	1687
245		Spot	4	Image 1	7	1000000162	1688
199		Spot	4	Image 1	7	1000000161	1689
220		Spot	4	Image 1	7	1000000163	1690
250		Spot	4	Image 1	7	1000000164	1691
188		Spot	4	Image 1	7	1000000165	1692
185		Spot	4	Image 1	7	1000000166	1693
227		Spot	4	Image 1	7	1000000168	1694
186		Spot	4	Image 1	7	1000000167	1695
319		Spot	4	Image 1	7	1000000170	1696
302		Spot	4	Image 1	7	1000000169	1697
163		Spot	4	Image 1	7	1000000171	1698
241		Spot	4	Image 1	7	1000000172	1699
197		Spot	4	Image 1	7	1000000173	1700
400		Spot	4	Image 1	7	1000000174	1701
193		Spot	4	Image 1	7	1000000175	1702
1266		Spot	4	Image 1	7	1000000176	1703
235		Spot	4	Image 1	7	1000000178	1704
187		Spot	4	Image 1	7	1000000177	1705
278		Spot	4	Image 1	7	1000000179	1706
515		Spot	4	Image 1	7	1000000180	1707
446		Spot	4	Image 1	7	1000000181	1708
243		Spot	4	Image 1	7	1000000182	1709
256		Spot	4	Image 1	7	1000000183	1710
214		Spot	4	Image 1	7	1000000184	1711
199		Spot	4	Image 1	7	1000000185	1712
203		Spot	4	Image 1	7	1000000249	1713
255		Spot	4	Image 1	7	1000000186	1714
206		Spot	4	Image 1	7	1000000187	1715
254		Spot	4	Image 1	7	1000000188	1716
238		Spot	4	Image 1	7	1000000189	1717
420		Spot	4	Image 1	7	1000000190	1718
229		Spot	4	Image 1	7	1000000191	1719
356		Spot	4	Image 1	7	1000000193	1720
356		Spot	4	Image 1	7	1000000192	1721
182		Spot	4	Image 1	7	1000000194	1722
222		Spot	4	Image 1	7	1000000195	1724
334		Spot	4	Image 1	7	1000000197	1725
190		Spot	4	Image 1	7	1000000241	1726
297		Spot	4	Image 1	7	1000000199	1727
280		Spot	4	Image 1	7	1000000198	1728
200		Spot	4	Image 1	7	1000000200	1729
350		Spot	4	Image 1	7	1000000202	1730
677		Spot	4	Image 1	7	1000000203	1731
396		Spot	4	Image 1	7	1000000205	1732
178		Spot	4	Image 1	7	1000000206	1733
463		Spot	4	Image 1	7	1000000207	1734
224		Spot	4	Image 1	7	1000000208	1735
597		Spot	4	Image 1	7	1000000209	1736
196		Spot	4	Image 1	7	1000000211	1737
193		Spot	4	Image 1	7	1000000210	1738
570		Spot	4	Image 1	7	1000000212	1739
428		Spot	4	Image 1	7	1000000213	1740
163		Spot	4	Image 1	7	1000000214	1741
182		Spot	4	Image 1	7	1000000215	1742
201		Spot	4	Image 1	7	1000000216	1743
180		Spot	4	Image 1	7	1000000217	1744
279		Spot	4	Image 1	7	1000000218	1745
182		Spot	4	Image 1	7	1000000219	1746
177		Spot	4	Image 1	7	1000000244	1747
275		Spot	4	Image 1	7	1000000220	1748
179		Spot	4	Image 1	7	1000000221	1749
167		Spot	4	Image 1	7	1000000222	1750
209		Spot	4	Image 1	7	1000000223	1751
174		Spot	4	Image 1	7	1000000224	1752
178		Spot	4	Image 1	7	1000000225	1753
164		Spot	4	Image 1	7	1000000155	1754
273		Spot	4	Image 1	7	1000000226	1755
275		Spot	4	Image 1	7	1000000227	1756
309		Spot	4	Image 1	7	1000000228	1757
333		Spot	4	Image 1	7	1000000232	1758
272		Spot	4	Image 1	7	1000000231	1759
403		Spot	4	Image 1	7	1000000233	1760
236		Spot	4	Image 1	7	1000000234	1761
219		Spot	4	Image 1	7	1000000235	1762
267		Spot	4	Image 1	7	1000000236	1763
494		Spot	4	Image 1	7	1000000237	1764
278		Spot	4	Image 1	7	1000000238	1765
232		Spot	4	Image 1	7	1000000239	1766
185		Spot	4	Image 1	8	1000000250	1767
180		Spot	4	Image 1	8	1000000000	1768
199		Spot	4	Image 1	8	1000000001	1769
207		Spot	4	Image 1	8	1000000002	1770
481		Spot	4	Image 1	8	1000000003	1771
231		Spot	4	Image 1	8	1000000004	1772
183		Spot	4	Image 1	8	1000000005	1773
174		Spot	4	Image 1	8	1000000006	1774
227		Spot	4	Image 1	8	1000000007	1775
252		Spot	4	Image 1	8	1000000008	1776
247		Spot	4	Image 1	8	1000000009	1777
340		Spot	4	Image 1	8	1000000010	1778
298		Spot	4	Image 1	8	1000000012	1779
209		Spot	4	Image 1	8	1000000011	1780
356		Spot	4	Image 1	8	1000000057	1781
291		Spot	4	Image 1	8	1000000013	1782
212		Spot	4	Image 1	8	1000000014	1783
509		Spot	4	Image 1	8	1000000016	1784
280		Spot	4	Image 1	8	1000000017	1785
291		Spot	4	Image 1	8	1000000018	1786
345		Spot	4	Image 1	8	1000000019	1787
246		Spot	4	Image 1	8	1000000021	1788
305		Spot	4	Image 1	8	1000000022	1789
297		Spot	4	Image 1	8	1000000020	1790
189		Spot	4	Image 1	8	1000000251	1791
164		Spot	4	Image 1	8	1000000023	1792
183		Spot	4	Image 1	8	1000000246	1793
190		Spot	4	Image 1	8	1000000024	1795
493		Spot	4	Image 1	8	1000000025	1796
209		Spot	4	Image 1	8	1000000026	1797
491		Spot	4	Image 1	8	1000000027	1798
185		Spot	4	Image 1	8	1000000028	1799
477		Spot	4	Image 1	8	1000000240	1800
251		Spot	4	Image 1	8	1000000029	1801
219		Spot	4	Image 1	8	1000000030	1802
622		Spot	4	Image 1	8	1000000032	1803
386		Spot	4	Image 1	8	1000000031	1804
266		Spot	4	Image 1	8	1000000033	1805
214		Spot	4	Image 1	8	1000000245	1806
202		Spot	4	Image 1	8	1000000034	1807
221		Spot	4	Image 1	8	1000000035	1808
235		Spot	4	Image 1	8	1000000036	1809
192		Spot	4	Image 1	8	1000000037	1810
192		Spot	4	Image 1	8	1000000038	1811
184		Spot	4	Image 1	8	1000000039	1812
330		Spot	4	Image 1	8	1000000040	1813
378		Spot	4	Image 1	8	1000000041	1814
180		Spot	4	Image 1	8	1000000042	1815
242		Spot	4	Image 1	8	1000000043	1816
223		Spot	4	Image 1	8	1000000044	1817
202		Spot	4	Image 1	8	1000000046	1818
223		Spot	4	Image 1	8	1000000045	1819
272		Spot	4	Image 1	8	1000000047	1820
263		Spot	4	Image 1	8	1000000048	1822
201		Spot	4	Image 1	8	1000000049	1823
297		Spot	4	Image 1	8	1000000050	1825
467		Spot	4	Image 1	8	1000000051	1826
320		Spot	4	Image 1	8	1000000052	1827
183		Spot	4	Image 1	8	1000000053	1828
439		Spot	4	Image 1	8	1000000055	1829
203		Spot	4	Image 1	8	1000000056	1830
427		Spot	4	Image 1	8	1000000054	1831
192		Spot	4	Image 1	8	1000000058	1832
238		Spot	4	Image 1	8	1000000059	1833
238		Spot	4	Image 1	8	1000000060	1834
322		Spot	4	Image 1	8	1000000061	1835
284		Spot	4	Image 1	8	1000000062	1836
209		Spot	4	Image 1	8	1000000063	1838
212		Spot	4	Image 1	8	1000000064	1839
399		Spot	4	Image 1	8	1000000065	1840
184		Spot	4	Image 1	8	1000000066	1841
220		Spot	4	Image 1	8	1000000067	1842
415		Spot	4	Image 1	8	1000000068	1843
290		Spot	4	Image 1	8	1000000104	1844
300		Spot	4	Image 1	8	1000000069	1845
207		Spot	4	Image 1	8	1000000070	1846
366		Spot	4	Image 1	8	1000000071	1847
181		Spot	4	Image 1	8	1000000072	1848
565		Spot	4	Image 1	8	1000000073	1849
190		Spot	4	Image 1	8	1000000074	1850
259		Spot	4	Image 1	8	1000000075	1851
188		Spot	4	Image 1	8	1000000076	1852
437		Spot	4	Image 1	8	1000000077	1853
1043		Spot	4	Image 1	8	1000000078	1854
173		Spot	4	Image 1	8	1000000079	1855
238		Spot	4	Image 1	8	1000000080	1856
179		Spot	4	Image 1	8	1000000081	1857
229		Spot	4	Image 1	8	1000000082	1858
193		Spot	4	Image 1	8	1000000083	1859
216		Spot	4	Image 1	8	1000000084	1860
174		Spot	4	Image 1	8	1000000085	1861
234		Spot	4	Image 1	8	1000000086	1862
202		Spot	4	Image 1	8	1000000087	1863
212		Spot	4	Image 1	8	1000000088	1864
214		Spot	4	Image 1	8	1000000089	1865
176		Spot	4	Image 1	8	1000000091	1866
351		Spot	4	Image 1	8	1000000090	1867
203		Spot	4	Image 1	8	1000000092	1868
194		Spot	4	Image 1	8	1000000094	1869
293		Spot	4	Image 1	8	1000000093	1870
219		Spot	4	Image 1	8	1000000095	1871
364		Spot	4	Image 1	8	1000000096	1873
257		Spot	4	Image 1	8	1000000097	1874
170		Spot	4	Image 1	8	1000000098	1875
172		Spot	4	Image 1	8	1000000099	1876
225		Spot	4	Image 1	8	1000000100	1877
238		Spot	4	Image 1	8	1000000101	1878
163		Spot	4	Image 1	8	1000000102	1879
184		Spot	4	Image 1	8	1000000103	1880
349		Spot	4	Image 1	8	1000000105	1881
202		Spot	4	Image 1	8	1000000106	1882
295		Spot	4	Image 1	8	1000000108	1883
227		Spot	4	Image 1	8	1000000109	1886
185		Spot	4	Image 1	8	1000000110	1887
251		Spot	4	Image 1	8	1000000111	1888
292		Spot	4	Image 1	8	1000000112	1889
182		Spot	4	Image 1	8	1000000242	1890
423		Spot	4	Image 1	8	1000000113	1891
278		Spot	4	Image 1	8	1000000114	1892
168		Spot	4	Image 1	8	1000000115	1893
335		Spot	4	Image 1	8	1000000116	1894
186		Spot	4	Image 1	8	1000000117	1895
215		Spot	4	Image 1	8	1000000118	1896
201		Spot	4	Image 1	8	1000000119	1897
299		Spot	4	Image 1	8	1000000120	1898
354		Spot	4	Image 1	8	1000000121	1899
452		Spot	4	Image 1	8	1000000122	1900
330		Spot	4	Image 1	8	1000000123	1901
240		Spot	4	Image 1	8	1000000124	1902
365		Spot	4	Image 1	8	1000000125	1903
293		Spot	4	Image 1	8	1000000126	1904
233		Spot	4	Image 1	8	1000000127	1905
260		Spot	4	Image 1	8	1000000128	1906
234		Spot	4	Image 1	8	1000000129	1907
194		Spot	4	Image 1	8	1000000130	1908
267		Spot	4	Image 1	8	1000000131	1909
603		Spot	4	Image 1	8	1000000134	1910
186		Spot	4	Image 1	8	1000000133	1911
340		Spot	4	Image 1	8	1000000135	1912
251		Spot	4	Image 1	8	1000000136	1913
387		Spot	4	Image 1	8	1000000137	1914
236		Spot	4	Image 1	8	1000000141	1915
636		Spot	4	Image 1	8	1000000138	1916
241		Spot	4	Image 1	8	1000000139	1917
443		Spot	4	Image 1	8	1000000140	1918
253		Spot	4	Image 1	8	1000000142	1919
274		Spot	4	Image 1	8	1000000143	1920
211		Spot	4	Image 1	8	1000000243	1921
198		Spot	4	Image 1	8	1000000144	1922
885		Spot	4	Image 1	8	1000000145	1923
273		Spot	4	Image 1	8	1000000146	1924
256		Spot	4	Image 1	8	1000000147	1925
237		Spot	4	Image 1	8	1000000148	1926
185		Spot	4	Image 1	8	1000000149	1927
354		Spot	4	Image 1	8	1000000150	1928
433		Spot	4	Image 1	8	1000000151	1930
326		Spot	4	Image 1	8	1000000152	1931
412		Spot	4	Image 1	8	1000000153	1932
200		Spot	4	Image 1	8	1000000229	1933
207		Spot	4	Image 1	8	1000000154	1934
236		Spot	4	Image 1	8	1000000156	1935
267		Spot	4	Image 1	8	1000000157	1936
321		Spot	4	Image 1	8	1000000158	1937
210		Spot	4	Image 1	8	1000000159	1938
201		Spot	4	Image 1	8	1000000160	1939
199		Spot	4	Image 1	8	1000000161	1940
254		Spot	4	Image 1	8	1000000162	1941
202		Spot	4	Image 1	8	1000000163	1942
253		Spot	4	Image 1	8	1000000164	1943
189		Spot	4	Image 1	8	1000000165	1944
185		Spot	4	Image 1	8	1000000166	1945
234		Spot	4	Image 1	8	1000000168	1946
187		Spot	4	Image 1	8	1000000167	1947
306		Spot	4	Image 1	8	1000000169	1948
275		Spot	4	Image 1	8	1000000170	1949
176		Spot	4	Image 1	8	1000000171	1950
225		Spot	4	Image 1	8	1000000172	1951
191		Spot	4	Image 1	8	1000000173	1952
440		Spot	4	Image 1	8	1000000174	1953
195		Spot	4	Image 1	8	1000000175	1954
1338		Spot	4	Image 1	8	1000000176	1955
194		Spot	4	Image 1	8	1000000177	1956
218		Spot	4	Image 1	8	1000000178	1957
275		Spot	4	Image 1	8	1000000179	1958
416		Spot	4	Image 1	8	1000000180	1959
412		Spot	4	Image 1	8	1000000181	1960
236		Spot	4	Image 1	8	1000000182	1961
242		Spot	4	Image 1	8	1000000183	1962
233		Spot	4	Image 1	8	1000000184	1963
208		Spot	4	Image 1	8	1000000185	1964
247		Spot	4	Image 1	8	1000000186	1965
210		Spot	4	Image 1	8	1000000187	1966
205		Spot	4	Image 1	8	1000000223	1967
274		Spot	4	Image 1	8	1000000188	1968
240		Spot	4	Image 1	8	1000000189	1969
369		Spot	4	Image 1	8	1000000252	1970
234		Spot	4	Image 1	8	1000000191	1971
315		Spot	4	Image 1	8	1000000193	1972
351		Spot	4	Image 1	8	1000000192	1973
181		Spot	4	Image 1	8	1000000194	1974
223		Spot	4	Image 1	8	1000000195	1976
299		Spot	4	Image 1	8	1000000197	1977
333		Spot	4	Image 1	8	1000000199	1978
183		Spot	4	Image 1	8	1000000241	1979
240		Spot	4	Image 1	8	1000000198	1980
195		Spot	4	Image 1	8	1000000200	1981
304		Spot	4	Image 1	8	1000000202	1982
220		Spot	4	Image 1	8	1000000201	1983
696		Spot	4	Image 1	8	1000000203	1984
387		Spot	4	Image 1	8	1000000205	1986
180		Spot	4	Image 1	8	1000000206	1987
437		Spot	4	Image 1	8	1000000207	1988
229		Spot	4	Image 1	8	1000000208	1989
600		Spot	4	Image 1	8	1000000209	1990
193		Spot	4	Image 1	8	1000000211	1991
190		Spot	4	Image 1	8	1000000210	1992
508		Spot	4	Image 1	8	1000000212	1993
463		Spot	4	Image 1	8	1000000213	1994
162		Spot	4	Image 1	8	1000000214	1995
174		Spot	4	Image 1	8	1000000215	1996
200		Spot	4	Image 1	8	1000000216	1997
183		Spot	4	Image 1	8	1000000217	1998
289		Spot	4	Image 1	8	1000000218	1999
187		Spot	4	Image 1	8	1000000219	2000
172		Spot	4	Image 1	8	1000000244	2001
262		Spot	4	Image 1	8	1000000220	2002
170		Spot	4	Image 1	8	1000000221	2003
166		Spot	4	Image 1	8	1000000222	2004
168		Spot	4	Image 1	8	1000000224	2005
180		Spot	4	Image 1	8	1000000225	2006
166		Spot	4	Image 1	8	1000000155	2007
273		Spot	4	Image 1	8	1000000227	2008
277		Spot	4	Image 1	8	1000000226	2009
272		Spot	4	Image 1	8	1000000228	2010
357		Spot	4	Image 1	8	1000000232	2011
276		Spot	4	Image 1	8	1000000231	2012
308		Spot	4	Image 1	8	1000000235	2013
307		Spot	4	Image 1	8	1000000233	2014
261		Spot	4	Image 1	8	1000000234	2015
293		Spot	4	Image 1	8	1000000236	2016
566		Spot	4	Image 1	8	1000000237	2017
283		Spot	4	Image 1	8	1000000238	2018
204		Spot	4	Image 1	8	1000000239	2019
200		Spot	4	Image 1	9	1000000250	2020
188		Spot	4	Image 1	9	1000000000	2021
203		Spot	4	Image 1	9	1000000001	2022
204		Spot	4	Image 1	9	1000000002	2023
497		Spot	4	Image 1	9	1000000003	2024
231		Spot	4	Image 1	9	1000000004	2025
186		Spot	4	Image 1	9	1000000005	2026
175		Spot	4	Image 1	9	1000000006	2027
212		Spot	4	Image 1	9	1000000007	2028
263		Spot	4	Image 1	9	1000000009	2029
321		Spot	4	Image 1	9	1000000010	2030
305		Spot	4	Image 1	9	1000000012	2031
205		Spot	4	Image 1	9	1000000011	2032
348		Spot	4	Image 1	9	1000000057	2033
283		Spot	4	Image 1	9	1000000013	2034
205		Spot	4	Image 1	9	1000000014	2035
524		Spot	4	Image 1	9	1000000016	2036
279		Spot	4	Image 1	9	1000000017	2037
309		Spot	4	Image 1	9	1000000018	2038
371		Spot	4	Image 1	9	1000000019	2039
273		Spot	4	Image 1	9	1000000021	2040
290		Spot	4	Image 1	9	1000000020	2041
294		Spot	4	Image 1	9	1000000022	2042
189		Spot	4	Image 1	9	1000000251	2043
171		Spot	4	Image 1	9	1000000023	2044
195		Spot	4	Image 1	9	1000000246	2045
174		Spot	4	Image 1	9	1000000024	2047
487		Spot	4	Image 1	9	1000000025	2048
200		Spot	4	Image 1	9	1000000026	2049
426		Spot	4	Image 1	9	1000000027	2050
193		Spot	4	Image 1	9	1000000028	2051
431		Spot	4	Image 1	9	1000000240	2052
249		Spot	4	Image 1	9	1000000029	2053
212		Spot	4	Image 1	9	1000000030	2054
394		Spot	4	Image 1	9	1000000031	2055
619		Spot	4	Image 1	9	1000000032	2056
298		Spot	4	Image 1	9	1000000033	2057
218		Spot	4	Image 1	9	1000000245	2058
196		Spot	4	Image 1	9	1000000034	2059
212		Spot	4	Image 1	9	1000000035	2060
193		Spot	4	Image 1	9	1000000037	2061
227		Spot	4	Image 1	9	1000000036	2062
190		Spot	4	Image 1	9	1000000038	2063
177		Spot	4	Image 1	9	1000000039	2064
321		Spot	4	Image 1	9	1000000040	2065
397		Spot	4	Image 1	9	1000000041	2066
200		Spot	4	Image 1	9	1000000042	2067
247		Spot	4	Image 1	9	1000000043	2068
225		Spot	4	Image 1	9	1000000044	2069
208		Spot	4	Image 1	9	1000000045	2070
191		Spot	4	Image 1	9	1000000046	2071
[truncated: 7,506 more rows]
