# Supplementary material for: Protocol for real-time monitoring of CD8+ T and myeloid cell behavior in human high-grade serous ovarian cancer slices
Source: STAR Protoc. 2024 Jun 2;5(2):103102. doi: 10.1016/j.xpro.2024.103102 (PMC11179100; doi:10.1016/j.xpro.2024.103102)
Supplement: Data S3. Files for testing the R script, quantification and statistical analysis step 2 [file mmc3.zip › Test files/Slice2_a/__Intensity_Mean_Ch=1_Img=1.csv]

Intensity Mean Ch=1 Img=1
====================
Intensity Mean	Unit	Category	Channel	Image	Time	TrackID	ID
134.082		Spot	1	Image 1	1	1000000000	0
130.65		Spot	1	Image 1	1	1000000001	1
134.821		Spot	1	Image 1	1	1000000002	2
135.041		Spot	1	Image 1	1	1000000003	3
134.939		Spot	1	Image 1	1	1000000004	4
134.555		Spot	1	Image 1	1	1000000005	5
136.364		Spot	1	Image 1	1	1000000006	6
136.058		Spot	1	Image 1	1	1000000007	7
131.597		Spot	1	Image 1	1	1000000008	8
138.815		Spot	1	Image 1	1	1000000009	9
132.761		Spot	1	Image 1	1	1000000010	10
139.427		Spot	1	Image 1	1	1000000011	11
141.718		Spot	1	Image 1	1	1000000012	12
134.526		Spot	1	Image 1	1	1000000013	13
136.19		Spot	1	Image 1	1	1000000014	14
132.902		Spot	1	Image 1	1	1000000015	15
133.721		Spot	1	Image 1	1	1000000016	16
141.852		Spot	1	Image 1	1	1000000017	17
138.558		Spot	1	Image 1	1	1000000018	18
139.674		Spot	1	Image 1	1	1000000019	19
133.273		Spot	1	Image 1	1	1000000020	20
138.083		Spot	1	Image 1	1	1000000021	21
141.775		Spot	1	Image 1	1	1000000022	22
137.459		Spot	1	Image 1	1	1000000023	23
137.868		Spot	1	Image 1	1	1000000024	24
147.865		Spot	1	Image 1	1	1000000025	25
140.782		Spot	1	Image 1	1	1000000026	26
141.325		Spot	1	Image 1	1	1000000027	27
138.177		Spot	1	Image 1	1	1000000028	28
140.273		Spot	1	Image 1	1	1000000029	29
136.537		Spot	1	Image 1	1	1000000030	30
138.647		Spot	1	Image 1	1	1000000031	31
135.182		Spot	1	Image 1	1	1000000032	32
138.422		Spot	1	Image 1	1	1000000033	33
144.525		Spot	1	Image 1	1	1000000034	34
136.193		Spot	1	Image 1	1	1000000035	35
135.764		Spot	1	Image 1	1	1000000036	36
133.681		Spot	1	Image 1	1	1000000037	37
136.008		Spot	1	Image 1	1	1000000038	38
134.343		Spot	1	Image 1	1	1000000039	39
134.511		Spot	1	Image 1	1	1000000040	40
134.925		Spot	1	Image 1	1	1000000041	41
135.323		Spot	1	Image 1	1	1000000042	42
135.105		Spot	1	Image 1	1	1000000043	43
132.564		Spot	1	Image 1	1	1000000044	44
136.769		Spot	1	Image 1	1	1000000045	45
133.942		Spot	1	Image 1	1	1000000046	46
139.058		Spot	1	Image 1	1	1000000047	47
136.186		Spot	1	Image 1	1	1000000048	49
130.628		Spot	1	Image 1	1	1000000049	50
130.888		Spot	1	Image 1	1	1000000050	52
137.121		Spot	1	Image 1	1	1000000051	53
138.555		Spot	1	Image 1	1	1000000052	54
131.047		Spot	1	Image 1	1	1000000053	55
137.421		Spot	1	Image 1	1	1000000054	56
134.794		Spot	1	Image 1	1	1000000055	57
133.643		Spot	1	Image 1	1	1000000056	58
131.365		Spot	1	Image 1	1	1000000057	59
131.721		Spot	1	Image 1	1	1000000058	60
138.934		Spot	1	Image 1	1	1000000059	61
137.168		Spot	1	Image 1	1	1000000060	62
137.375		Spot	1	Image 1	1	1000000061	63
135.093		Spot	1	Image 1	1	1000000062	64
138.526		Spot	1	Image 1	1	1000000063	65
139.213		Spot	1	Image 1	1	1000000064	66
138.11		Spot	1	Image 1	1	1000000065	67
140.959		Spot	1	Image 1	1	1000000066	68
137.608		Spot	1	Image 1	1	1000000067	69
135.297		Spot	1	Image 1	1	1000000068	70
137.628		Spot	1	Image 1	1	1000000069	71
134.867		Spot	1	Image 1	1	1000000070	72
137.983		Spot	1	Image 1	1	1000000071	73
139.671		Spot	1	Image 1	1	1000000072	74
138.729		Spot	1	Image 1	1	1000000073	75
134.782		Spot	1	Image 1	1	1000000074	76
142.24		Spot	1	Image 1	1	1000000075	77
146.187		Spot	1	Image 1	1	1000000076	78
142.473		Spot	1	Image 1	1	1000000077	79
143.223		Spot	1	Image 1	1	1000000078	81
137.127		Spot	1	Image 1	1	1000000079	82
140.874		Spot	1	Image 1	1	1000000080	83
140.148		Spot	1	Image 1	1	1000000081	84
140.614		Spot	1	Image 1	1	1000000082	85
145.705		Spot	1	Image 1	1	1000000083	86
144.252		Spot	1	Image 1	1	1000000084	87
148.896		Spot	1	Image 1	1	1000000085	88
140.781		Spot	1	Image 1	1	1000000086	89
146.423		Spot	1	Image 1	1	1000000087	90
147.463		Spot	1	Image 1	1	1000000088	91
140.085		Spot	1	Image 1	1	1000000089	92
142.014		Spot	1	Image 1	1	1000000090	93
139.168		Spot	1	Image 1	1	1000000091	94
139.466		Spot	1	Image 1	1	1000000092	95
140.883		Spot	1	Image 1	1	1000000093	96
142.596		Spot	1	Image 1	1	1000000094	97
138.87		Spot	1	Image 1	1	1000000095	98
137.596		Spot	1	Image 1	1	1000000096	100
131.788		Spot	1	Image 1	1	1000000097	101
131.876		Spot	1	Image 1	1	1000000098	102
133.105		Spot	1	Image 1	1	1000000099	103
131.783		Spot	1	Image 1	1	1000000100	104
133.205		Spot	1	Image 1	1	1000000101	105
135.407		Spot	1	Image 1	1	1000000102	106
136.207		Spot	1	Image 1	1	1000000103	107
135.887		Spot	1	Image 1	1	1000000104	108
136.521		Spot	1	Image 1	1	1000000105	109
135.42		Spot	1	Image 1	1	1000000106	110
136.497		Spot	1	Image 1	1	1000000107	111
138.377		Spot	1	Image 1	1	1000000108	112
133.614		Spot	1	Image 1	1	1000000109	115
134.372		Spot	1	Image 1	1	1000000110	116
133.385		Spot	1	Image 1	1	1000000111	117
138.584		Spot	1	Image 1	1	1000000112	118
136.049		Spot	1	Image 1	1	1000000113	119
131.771		Spot	1	Image 1	1	1000000114	120
137.939		Spot	1	Image 1	1	1000000115	121
135.03		Spot	1	Image 1	1	1000000116	122
133.521		Spot	1	Image 1	1	1000000117	123
130.752		Spot	1	Image 1	1	1000000118	124
132.514		Spot	1	Image 1	1	1000000119	125
133.768		Spot	1	Image 1	1	1000000120	126
140.416		Spot	1	Image 1	1	1000000121	127
128.367		Spot	1	Image 1	1	1000000122	128
135.743		Spot	1	Image 1	1	1000000123	129
126.003		Spot	1	Image 1	1	1000000124	130
128.182		Spot	1	Image 1	1	1000000125	131
131.639		Spot	1	Image 1	1	1000000126	132
129.26		Spot	1	Image 1	1	1000000127	133
126.014		Spot	1	Image 1	1	1000000128	134
135.967		Spot	1	Image 1	1	1000000129	135
130.325		Spot	1	Image 1	1	1000000130	136
130.443		Spot	1	Image 1	1	1000000131	137
128.351		Spot	1	Image 1	1	1000000132	138
135.365		Spot	1	Image 1	1	1000000133	139
127.288		Spot	1	Image 1	1	1000000134	140
130.421		Spot	1	Image 1	1	1000000135	141
135.319		Spot	1	Image 1	1	1000000136	142
135.484		Spot	1	Image 1	1	1000000137	143
130.249		Spot	1	Image 1	1	1000000138	144
131.591		Spot	1	Image 1	1	1000000139	145
129.81		Spot	1	Image 1	1	1000000140	146
134.267		Spot	1	Image 1	1	1000000141	147
128.063		Spot	1	Image 1	1	1000000142	148
126.874		Spot	1	Image 1	1	1000000143	149
128.698		Spot	1	Image 1	1	1000000144	150
131.953		Spot	1	Image 1	1	1000000145	151
129.459		Spot	1	Image 1	1	1000000146	152
127.066		Spot	1	Image 1	1	1000000147	153
125.904		Spot	1	Image 1	1	1000000148	154
131.584		Spot	1	Image 1	1	1000000149	155
126.868		Spot	1	Image 1	1	1000000150	156
126.095		Spot	1	Image 1	1	1000000151	158
128.008		Spot	1	Image 1	1	1000000152	159
127.292		Spot	1	Image 1	1	1000000153	160
128.069		Spot	1	Image 1	1	1000000154	161
129.49		Spot	1	Image 1	1	1000000155	162
135.981		Spot	1	Image 1	1	1000000156	163
137.87		Spot	1	Image 1	1	1000000157	164
137.572		Spot	1	Image 1	1	1000000158	165
139.236		Spot	1	Image 1	1	1000000159	166
134.984		Spot	1	Image 1	1	1000000160	167
137.49		Spot	1	Image 1	1	1000000161	168
133.791		Spot	1	Image 1	1	1000000162	169
135.008		Spot	1	Image 1	1	1000000163	170
138.373		Spot	1	Image 1	1	1000000164	171
133.768		Spot	1	Image 1	1	1000000165	172
145.331		Spot	1	Image 1	1	1000000166	173
133.992		Spot	1	Image 1	1	1000000167	174
133		Spot	1	Image 1	1	1000000168	175
133.362		Spot	1	Image 1	1	1000000169	176
133.312		Spot	1	Image 1	1	1000000170	177
133.221		Spot	1	Image 1	1	1000000171	178
136.775		Spot	1	Image 1	1	1000000172	179
131.989		Spot	1	Image 1	1	1000000173	180
132.207		Spot	1	Image 1	1	1000000174	181
136.022		Spot	1	Image 1	1	1000000175	182
132.154		Spot	1	Image 1	1	1000000176	183
135.146		Spot	1	Image 1	1	1000000177	184
132.958		Spot	1	Image 1	1	1000000178	185
133.526		Spot	1	Image 1	1	1000000179	186
133.97		Spot	1	Image 1	1	1000000180	187
134.383		Spot	1	Image 1	1	1000000181	188
134.066		Spot	1	Image 1	1	1000000182	189
132.149		Spot	1	Image 1	1	1000000183	190
133.714		Spot	1	Image 1	1	1000000184	191
135.167		Spot	1	Image 1	1	1000000185	192
132.746		Spot	1	Image 1	1	1000000186	193
134.97		Spot	1	Image 1	1	1000000187	194
132.633		Spot	1	Image 1	1	1000000188	195
130.036		Spot	1	Image 1	1	1000000189	196
129.575		Spot	1	Image 1	1	1000000190	197
129.857		Spot	1	Image 1	1	1000000191	198
129.907		Spot	1	Image 1	1	1000000192	199
131.832		Spot	1	Image 1	1	1000000193	200
134.804		Spot	1	Image 1	1	1000000194	201
132.479		Spot	1	Image 1	1	1000000195	203
129.347		Spot	1	Image 1	1	1000000196	204
130.039		Spot	1	Image 1	1	1000000197	205
131.827		Spot	1	Image 1	1	1000000198	206
129.69		Spot	1	Image 1	1	1000000199	207
129.846		Spot	1	Image 1	1	1000000200	208
131.954		Spot	1	Image 1	1	1000000201	209
131.345		Spot	1	Image 1	1	1000000202	210
127.896		Spot	1	Image 1	1	1000000203	211
129.07		Spot	1	Image 1	1	1000000204	212
129.811		Spot	1	Image 1	1	1000000205	213
129.751		Spot	1	Image 1	1	1000000206	214
130.262		Spot	1	Image 1	1	1000000207	215
132.479		Spot	1	Image 1	1	1000000208	216
128.903		Spot	1	Image 1	1	1000000209	217
125.77		Spot	1	Image 1	1	1000000210	218
126.948		Spot	1	Image 1	1	1000000211	219
130.014		Spot	1	Image 1	1	1000000212	220
131.661		Spot	1	Image 1	1	1000000213	221
129.135		Spot	1	Image 1	1	1000000214	222
129.173		Spot	1	Image 1	1	1000000215	223
134.488		Spot	1	Image 1	1	1000000216	224
131.629		Spot	1	Image 1	1	1000000217	225
133.054		Spot	1	Image 1	1	1000000218	226
132.275		Spot	1	Image 1	1	1000000219	227
132.91		Spot	1	Image 1	1	1000000220	228
135.011		Spot	1	Image 1	1	1000000221	229
134.174		Spot	1	Image 1	1	1000000222	230
129.978		Spot	1	Image 1	1	1000000223	231
129.331		Spot	1	Image 1	1	1000000224	232
128.654		Spot	1	Image 1	1	1000000225	233
124.89		Spot	1	Image 1	1	1000000226	234
123.608		Spot	1	Image 1	1	1000000227	235
124.537		Spot	1	Image 1	1	1000000228	236
126.581		Spot	1	Image 1	1	1000000229	237
134.361		Spot	1	Image 1	1	1000000230	238
125.541		Spot	1	Image 1	1	1000000231	239
125.648		Spot	1	Image 1	1	1000000232	240
125.253		Spot	1	Image 1	1	1000000233	241
123.764		Spot	1	Image 1	1	1000000234	242
118.307		Spot	1	Image 1	1	1000000235	243
127.92		Spot	1	Image 1	1	1000000236	244
125.38		Spot	1	Image 1	1	1000000237	245
126.206		Spot	1	Image 1	1	1000000238	246
125.084		Spot	1	Image 1	1	1000000239	247
133.765		Spot	1	Image 1	2	1000000000	248
134.595		Spot	1	Image 1	2	1000000002	249
135.245		Spot	1	Image 1	2	1000000003	250
129.193		Spot	1	Image 1	2	1000000001	251
134.778		Spot	1	Image 1	2	1000000004	252
133.725		Spot	1	Image 1	2	1000000005	253
135.624		Spot	1	Image 1	2	1000000006	254
136.047		Spot	1	Image 1	2	1000000007	255
131.68		Spot	1	Image 1	2	1000000008	256
138.622		Spot	1	Image 1	2	1000000009	257
133.061		Spot	1	Image 1	2	1000000010	258
140.409		Spot	1	Image 1	2	1000000011	259
142.529		Spot	1	Image 1	2	1000000012	260
133.961		Spot	1	Image 1	2	1000000013	261
135.747		Spot	1	Image 1	2	1000000014	262
133.351		Spot	1	Image 1	2	1000000015	263
133.573		Spot	1	Image 1	2	1000000016	264
142.158		Spot	1	Image 1	2	1000000017	265
137.97		Spot	1	Image 1	2	1000000018	266
139.301		Spot	1	Image 1	2	1000000019	267
132.033		Spot	1	Image 1	2	1000000020	268
138.948		Spot	1	Image 1	2	1000000021	269
140.975		Spot	1	Image 1	2	1000000022	270
137.126		Spot	1	Image 1	2	1000000023	271
136.824		Spot	1	Image 1	2	1000000024	273
146.863		Spot	1	Image 1	2	1000000025	274
141.635		Spot	1	Image 1	2	1000000026	275
140.959		Spot	1	Image 1	2	1000000027	276
138.512		Spot	1	Image 1	2	1000000028	277
137.145		Spot	1	Image 1	2	1000000240	278
140.181		Spot	1	Image 1	2	1000000029	279
136.845		Spot	1	Image 1	2	1000000030	280
140.138		Spot	1	Image 1	2	1000000031	281
135.077		Spot	1	Image 1	2	1000000032	282
138.661		Spot	1	Image 1	2	1000000033	283
144.331		Spot	1	Image 1	2	1000000034	284
135.705		Spot	1	Image 1	2	1000000035	285
135.876		Spot	1	Image 1	2	1000000036	286
133.058		Spot	1	Image 1	2	1000000037	287
135.14		Spot	1	Image 1	2	1000000038	288
135.697		Spot	1	Image 1	2	1000000039	289
134.967		Spot	1	Image 1	2	1000000040	290
135.005		Spot	1	Image 1	2	1000000041	291
135.635		Spot	1	Image 1	2	1000000042	292
134.427		Spot	1	Image 1	2	1000000043	293
132.299		Spot	1	Image 1	2	1000000044	294
133.736		Spot	1	Image 1	2	1000000046	295
135.725		Spot	1	Image 1	2	1000000045	296
139.725		Spot	1	Image 1	2	1000000047	297
136.236		Spot	1	Image 1	2	1000000048	299
131.416		Spot	1	Image 1	2	1000000049	300
130.648		Spot	1	Image 1	2	1000000050	302
136.401		Spot	1	Image 1	2	1000000051	303
137.849		Spot	1	Image 1	2	1000000052	304
131.116		Spot	1	Image 1	2	1000000053	305
135.085		Spot	1	Image 1	2	1000000055	306
137.286		Spot	1	Image 1	2	1000000054	307
133.967		Spot	1	Image 1	2	1000000056	308
131.42		Spot	1	Image 1	2	1000000057	309
130.867		Spot	1	Image 1	2	1000000058	310
139.399		Spot	1	Image 1	2	1000000059	311
136.429		Spot	1	Image 1	2	1000000060	312
137.778		Spot	1	Image 1	2	1000000061	313
135.663		Spot	1	Image 1	2	1000000062	314
138.659		Spot	1	Image 1	2	1000000063	315
138.951		Spot	1	Image 1	2	1000000064	316
137.962		Spot	1	Image 1	2	1000000065	317
136.945		Spot	1	Image 1	2	1000000067	318
134.523		Spot	1	Image 1	2	1000000068	319
141.242		Spot	1	Image 1	2	1000000066	320
137.591		Spot	1	Image 1	2	1000000069	321
135.442		Spot	1	Image 1	2	1000000070	322
137.627		Spot	1	Image 1	2	1000000071	323
140.019		Spot	1	Image 1	2	1000000072	324
137.582		Spot	1	Image 1	2	1000000073	325
134.548		Spot	1	Image 1	2	1000000074	326
142.064		Spot	1	Image 1	2	1000000075	327
146.475		Spot	1	Image 1	2	1000000076	328
142.763		Spot	1	Image 1	2	1000000077	329
143.992		Spot	1	Image 1	2	1000000078	331
137.43		Spot	1	Image 1	2	1000000079	332
141.268		Spot	1	Image 1	2	1000000080	333
139.204		Spot	1	Image 1	2	1000000081	334
141.555		Spot	1	Image 1	2	1000000082	335
143.336		Spot	1	Image 1	2	1000000084	336
145.66		Spot	1	Image 1	2	1000000083	337
147.501		Spot	1	Image 1	2	1000000085	338
139.656		Spot	1	Image 1	2	1000000086	339
146.582		Spot	1	Image 1	2	1000000087	340
147.044		Spot	1	Image 1	2	1000000088	341
139.714		Spot	1	Image 1	2	1000000089	342
141.459		Spot	1	Image 1	2	1000000090	343
138.399		Spot	1	Image 1	2	1000000091	344
138.962		Spot	1	Image 1	2	1000000092	345
140.184		Spot	1	Image 1	2	1000000093	346
142.693		Spot	1	Image 1	2	1000000094	347
138.65		Spot	1	Image 1	2	1000000095	348
137.011		Spot	1	Image 1	2	1000000096	350
131.185		Spot	1	Image 1	2	1000000097	351
131.283		Spot	1	Image 1	2	1000000098	352
132.676		Spot	1	Image 1	2	1000000099	353
131.992		Spot	1	Image 1	2	1000000100	354
133.499		Spot	1	Image 1	2	1000000101	355
135.27		Spot	1	Image 1	2	1000000102	356
135.995		Spot	1	Image 1	2	1000000103	357
136.114		Spot	1	Image 1	2	1000000104	358
136.603		Spot	1	Image 1	2	1000000105	359
135.614		Spot	1	Image 1	2	1000000106	360
136.925		Spot	1	Image 1	2	1000000107	361
137.15		Spot	1	Image 1	2	1000000108	362
133.325		Spot	1	Image 1	2	1000000109	365
133.821		Spot	1	Image 1	2	1000000110	366
132.438		Spot	1	Image 1	2	1000000111	367
138.69		Spot	1	Image 1	2	1000000112	368
135.701		Spot	1	Image 1	2	1000000113	369
131.107		Spot	1	Image 1	2	1000000114	370
137.605		Spot	1	Image 1	2	1000000115	371
134.363		Spot	1	Image 1	2	1000000116	372
133.793		Spot	1	Image 1	2	1000000117	373
130.981		Spot	1	Image 1	2	1000000118	374
132.003		Spot	1	Image 1	2	1000000119	375
133.522		Spot	1	Image 1	2	1000000120	376
140.992		Spot	1	Image 1	2	1000000121	377
128.041		Spot	1	Image 1	2	1000000122	378
135.305		Spot	1	Image 1	2	1000000123	379
126.735		Spot	1	Image 1	2	1000000124	380
127.584		Spot	1	Image 1	2	1000000125	381
131.534		Spot	1	Image 1	2	1000000126	382
129.064		Spot	1	Image 1	2	1000000127	383
125.848		Spot	1	Image 1	2	1000000128	384
136.287		Spot	1	Image 1	2	1000000129	385
130.414		Spot	1	Image 1	2	1000000130	386
129.602		Spot	1	Image 1	2	1000000131	387
127.868		Spot	1	Image 1	2	1000000132	388
134.775		Spot	1	Image 1	2	1000000133	389
127.255		Spot	1	Image 1	2	1000000134	390
129.823		Spot	1	Image 1	2	1000000135	391
134.537		Spot	1	Image 1	2	1000000136	392
134.022		Spot	1	Image 1	2	1000000137	393
130.337		Spot	1	Image 1	2	1000000138	394
131.419		Spot	1	Image 1	2	1000000139	395
129.573		Spot	1	Image 1	2	1000000140	396
135.586		Spot	1	Image 1	2	1000000141	397
127.076		Spot	1	Image 1	2	1000000142	398
126.464		Spot	1	Image 1	2	1000000143	399
127.923		Spot	1	Image 1	2	1000000144	400
131.659		Spot	1	Image 1	2	1000000145	401
129.89		Spot	1	Image 1	2	1000000146	402
126.474		Spot	1	Image 1	2	1000000147	403
125.175		Spot	1	Image 1	2	1000000148	404
131.248		Spot	1	Image 1	2	1000000149	405
126.76		Spot	1	Image 1	2	1000000150	406
126.322		Spot	1	Image 1	2	1000000151	408
127.597		Spot	1	Image 1	2	1000000152	409
126.099		Spot	1	Image 1	2	1000000153	410
127.566		Spot	1	Image 1	2	1000000154	411
129.391		Spot	1	Image 1	2	1000000155	412
135.564		Spot	1	Image 1	2	1000000156	413
137.862		Spot	1	Image 1	2	1000000157	414
136.22		Spot	1	Image 1	2	1000000158	415
138.417		Spot	1	Image 1	2	1000000159	416
134.948		Spot	1	Image 1	2	1000000160	417
137.08		Spot	1	Image 1	2	1000000161	418
134.378		Spot	1	Image 1	2	1000000162	419
133.859		Spot	1	Image 1	2	1000000163	420
138.044		Spot	1	Image 1	2	1000000164	421
134.676		Spot	1	Image 1	2	1000000165	422
144.734		Spot	1	Image 1	2	1000000166	423
134.662		Spot	1	Image 1	2	1000000167	424
133.079		Spot	1	Image 1	2	1000000168	425
133.712		Spot	1	Image 1	2	1000000169	426
133.615		Spot	1	Image 1	2	1000000170	427
133.155		Spot	1	Image 1	2	1000000171	428
135.467		Spot	1	Image 1	2	1000000172	429
132.764		Spot	1	Image 1	2	1000000173	430
132.415		Spot	1	Image 1	2	1000000174	431
135.124		Spot	1	Image 1	2	1000000175	432
132.126		Spot	1	Image 1	2	1000000176	433
132.265		Spot	1	Image 1	2	1000000178	434
135.206		Spot	1	Image 1	2	1000000177	435
133.8		Spot	1	Image 1	2	1000000179	436
134.105		Spot	1	Image 1	2	1000000180	437
133.84		Spot	1	Image 1	2	1000000181	438
134.011		Spot	1	Image 1	2	1000000182	439
131.758		Spot	1	Image 1	2	1000000183	440
133.442		Spot	1	Image 1	2	1000000184	441
134.997		Spot	1	Image 1	2	1000000185	442
132.787		Spot	1	Image 1	2	1000000186	443
133.839		Spot	1	Image 1	2	1000000187	444
131.224		Spot	1	Image 1	2	1000000188	445
129.801		Spot	1	Image 1	2	1000000189	446
130.51		Spot	1	Image 1	2	1000000190	447
130.793		Spot	1	Image 1	2	1000000191	448
130.005		Spot	1	Image 1	2	1000000192	449
132.352		Spot	1	Image 1	2	1000000193	450
133.303		Spot	1	Image 1	2	1000000194	451
131.435		Spot	1	Image 1	2	1000000195	453
130.254		Spot	1	Image 1	2	1000000196	454
130.083		Spot	1	Image 1	2	1000000197	455
131.39		Spot	1	Image 1	2	1000000241	456
129.485		Spot	1	Image 1	2	1000000199	457
131.395		Spot	1	Image 1	2	1000000198	458
130.177		Spot	1	Image 1	2	1000000200	459
130.859		Spot	1	Image 1	2	1000000202	460
127.422		Spot	1	Image 1	2	1000000203	461
128.992		Spot	1	Image 1	2	1000000204	462
129.341		Spot	1	Image 1	2	1000000205	463
129.84		Spot	1	Image 1	2	1000000206	464
129.51		Spot	1	Image 1	2	1000000207	465
131.732		Spot	1	Image 1	2	1000000208	466
128.425		Spot	1	Image 1	2	1000000209	467
125.642		Spot	1	Image 1	2	1000000210	468
126.949		Spot	1	Image 1	2	1000000211	469
130.512		Spot	1	Image 1	2	1000000212	470
131.808		Spot	1	Image 1	2	1000000213	471
128.751		Spot	1	Image 1	2	1000000214	472
128.162		Spot	1	Image 1	2	1000000215	473
134.237		Spot	1	Image 1	2	1000000216	474
132.286		Spot	1	Image 1	2	1000000217	475
132.7		Spot	1	Image 1	2	1000000218	476
131.475		Spot	1	Image 1	2	1000000219	477
132.992		Spot	1	Image 1	2	1000000220	478
133.222		Spot	1	Image 1	2	1000000221	479
134.016		Spot	1	Image 1	2	1000000222	480
130.368		Spot	1	Image 1	2	1000000223	481
129.808		Spot	1	Image 1	2	1000000224	482
128.154		Spot	1	Image 1	2	1000000225	483
125.492		Spot	1	Image 1	2	1000000226	484
123.628		Spot	1	Image 1	2	1000000227	485
133.477		Spot	1	Image 1	2	1000000230	486
124.57		Spot	1	Image 1	2	1000000228	487
126.997		Spot	1	Image 1	2	1000000229	488
125.187		Spot	1	Image 1	2	1000000231	489
125.104		Spot	1	Image 1	2	1000000232	490
123.553		Spot	1	Image 1	2	1000000233	491
124.648		Spot	1	Image 1	2	1000000234	492
121.027		Spot	1	Image 1	2	1000000235	493
128.128		Spot	1	Image 1	2	1000000236	494
125.923		Spot	1	Image 1	2	1000000237	495
126.06		Spot	1	Image 1	2	1000000238	496
124.082		Spot	1	Image 1	2	1000000239	497
133.356		Spot	1	Image 1	3	1000000000	498
131.091		Spot	1	Image 1	3	1000000001	499
134.51		Spot	1	Image 1	3	1000000002	500
135.392		Spot	1	Image 1	3	1000000003	501
135.378		Spot	1	Image 1	3	1000000004	502
133.992		Spot	1	Image 1	3	1000000005	503
135.478		Spot	1	Image 1	3	1000000006	504
135.776		Spot	1	Image 1	3	1000000007	505
131.188		Spot	1	Image 1	3	1000000008	506
137.333		Spot	1	Image 1	3	1000000009	507
132.519		Spot	1	Image 1	3	1000000010	508
139.269		Spot	1	Image 1	3	1000000011	509
140.052		Spot	1	Image 1	3	1000000012	510
133.437		Spot	1	Image 1	3	1000000013	511
135.552		Spot	1	Image 1	3	1000000014	512
133.039		Spot	1	Image 1	3	1000000015	513
133.504		Spot	1	Image 1	3	1000000016	514
141.188		Spot	1	Image 1	3	1000000017	515
138.624		Spot	1	Image 1	3	1000000018	516
139.044		Spot	1	Image 1	3	1000000019	517
139.228		Spot	1	Image 1	3	1000000021	518
132.664		Spot	1	Image 1	3	1000000020	519
140.71		Spot	1	Image 1	3	1000000022	520
136.344		Spot	1	Image 1	3	1000000023	521
136.235		Spot	1	Image 1	3	1000000024	523
146.315		Spot	1	Image 1	3	1000000025	524
141.288		Spot	1	Image 1	3	1000000026	525
140.92		Spot	1	Image 1	3	1000000027	526
138.088		Spot	1	Image 1	3	1000000028	527
137.767		Spot	1	Image 1	3	1000000240	528
139.501		Spot	1	Image 1	3	1000000029	529
137.188		Spot	1	Image 1	3	1000000030	530
139.527		Spot	1	Image 1	3	1000000031	531
134.588		Spot	1	Image 1	3	1000000032	532
138.201		Spot	1	Image 1	3	1000000033	533
143.213		Spot	1	Image 1	3	1000000034	534
135.461		Spot	1	Image 1	3	1000000035	535
135.83		Spot	1	Image 1	3	1000000036	536
132.554		Spot	1	Image 1	3	1000000037	537
134.773		Spot	1	Image 1	3	1000000038	538
135.591		Spot	1	Image 1	3	1000000039	539
135.317		Spot	1	Image 1	3	1000000040	540
134.78		Spot	1	Image 1	3	1000000041	541
135.118		Spot	1	Image 1	3	1000000042	542
133.912		Spot	1	Image 1	3	1000000043	543
132.585		Spot	1	Image 1	3	1000000044	544
133.547		Spot	1	Image 1	3	1000000046	545
135.603		Spot	1	Image 1	3	1000000045	546
137.887		Spot	1	Image 1	3	1000000047	547
135.114		Spot	1	Image 1	3	1000000048	549
131.569		Spot	1	Image 1	3	1000000049	550
130.289		Spot	1	Image 1	3	1000000050	552
136.125		Spot	1	Image 1	3	1000000051	553
138.119		Spot	1	Image 1	3	1000000052	554
131.084		Spot	1	Image 1	3	1000000053	555
135.196		Spot	1	Image 1	3	1000000055	556
136.884		Spot	1	Image 1	3	1000000054	557
134.565		Spot	1	Image 1	3	1000000056	558
130.707		Spot	1	Image 1	3	1000000057	559
130.438		Spot	1	Image 1	3	1000000058	560
138.385		Spot	1	Image 1	3	1000000059	561
136.654		Spot	1	Image 1	3	1000000060	562
136.008		Spot	1	Image 1	3	1000000061	563
134.701		Spot	1	Image 1	3	1000000062	564
138.288		Spot	1	Image 1	3	1000000063	565
139.238		Spot	1	Image 1	3	1000000064	566
138.595		Spot	1	Image 1	3	1000000065	567
136.795		Spot	1	Image 1	3	1000000067	568
134.624		Spot	1	Image 1	3	1000000068	569
140.044		Spot	1	Image 1	3	1000000066	570
138.028		Spot	1	Image 1	3	1000000069	571
134.54		Spot	1	Image 1	3	1000000070	572
137.732		Spot	1	Image 1	3	1000000071	573
139.917		Spot	1	Image 1	3	1000000072	574
138.342		Spot	1	Image 1	3	1000000073	575
134.134		Spot	1	Image 1	3	1000000074	576
142.403		Spot	1	Image 1	3	1000000075	577
142.198		Spot	1	Image 1	3	1000000077	578
142.945		Spot	1	Image 1	3	1000000078	580
137.714		Spot	1	Image 1	3	1000000079	581
139.815		Spot	1	Image 1	3	1000000080	582
139.934		Spot	1	Image 1	3	1000000081	583
141.283		Spot	1	Image 1	3	1000000082	584
143.595		Spot	1	Image 1	3	1000000084	585
145.816		Spot	1	Image 1	3	1000000083	586
147.6		Spot	1	Image 1	3	1000000085	587
139.788		Spot	1	Image 1	3	1000000086	588
146.425		Spot	1	Image 1	3	1000000087	589
146.047		Spot	1	Image 1	3	1000000088	590
140.519		Spot	1	Image 1	3	1000000089	591
138.451		Spot	1	Image 1	3	1000000091	592
141.658		Spot	1	Image 1	3	1000000090	593
138.989		Spot	1	Image 1	3	1000000092	594
140.514		Spot	1	Image 1	3	1000000093	595
142.962		Spot	1	Image 1	3	1000000094	596
138.182		Spot	1	Image 1	3	1000000095	597
137.442		Spot	1	Image 1	3	1000000096	599
131.223		Spot	1	Image 1	3	1000000097	600
131.307		Spot	1	Image 1	3	1000000098	601
132.295		Spot	1	Image 1	3	1000000099	602
131.704		Spot	1	Image 1	3	1000000100	603
133.69		Spot	1	Image 1	3	1000000101	604
134.712		Spot	1	Image 1	3	1000000102	605
135.664		Spot	1	Image 1	3	1000000103	606
137.303		Spot	1	Image 1	3	1000000104	607
136.926		Spot	1	Image 1	3	1000000105	608
135.346		Spot	1	Image 1	3	1000000106	609
136.254		Spot	1	Image 1	3	1000000107	610
137.818		Spot	1	Image 1	3	1000000108	611
133.434		Spot	1	Image 1	3	1000000109	614
133.492		Spot	1	Image 1	3	1000000110	615
132.235		Spot	1	Image 1	3	1000000111	616
139.061		Spot	1	Image 1	3	1000000112	617
132.162		Spot	1	Image 1	3	1000000242	618
135.79		Spot	1	Image 1	3	1000000113	619
131.157		Spot	1	Image 1	3	1000000114	620
136.479		Spot	1	Image 1	3	1000000115	621
135.338		Spot	1	Image 1	3	1000000116	622
133.665		Spot	1	Image 1	3	1000000117	623
130.661		Spot	1	Image 1	3	1000000118	624
132.286		Spot	1	Image 1	3	1000000119	625
133.526		Spot	1	Image 1	3	1000000120	626
140.415		Spot	1	Image 1	3	1000000121	627
128.244		Spot	1	Image 1	3	1000000122	628
135.224		Spot	1	Image 1	3	1000000123	629
125.934		Spot	1	Image 1	3	1000000124	630
128.394		Spot	1	Image 1	3	1000000125	631
131.937		Spot	1	Image 1	3	1000000126	632
128.395		Spot	1	Image 1	3	1000000127	633
125.5		Spot	1	Image 1	3	1000000128	634
135.521		Spot	1	Image 1	3	1000000129	635
130.201		Spot	1	Image 1	3	1000000130	636
129.097		Spot	1	Image 1	3	1000000131	637
127.758		Spot	1	Image 1	3	1000000132	638
133.809		Spot	1	Image 1	3	1000000133	639
126.733		Spot	1	Image 1	3	1000000134	640
129.714		Spot	1	Image 1	3	1000000135	641
134.437		Spot	1	Image 1	3	1000000136	642
134.331		Spot	1	Image 1	3	1000000137	643
129.627		Spot	1	Image 1	3	1000000138	644
131.117		Spot	1	Image 1	3	1000000139	645
129.393		Spot	1	Image 1	3	1000000140	646
135.948		Spot	1	Image 1	3	1000000141	647
127.035		Spot	1	Image 1	3	1000000142	648
126.401		Spot	1	Image 1	3	1000000143	649
126.945		Spot	1	Image 1	3	1000000243	650
128.343		Spot	1	Image 1	3	1000000144	651
132.21		Spot	1	Image 1	3	1000000145	652
129.673		Spot	1	Image 1	3	1000000146	653
126.473		Spot	1	Image 1	3	1000000147	654
125.659		Spot	1	Image 1	3	1000000148	655
131.479		Spot	1	Image 1	3	1000000149	656
127.096		Spot	1	Image 1	3	1000000150	657
126.294		Spot	1	Image 1	3	1000000151	660
127.231		Spot	1	Image 1	3	1000000152	661
126.019		Spot	1	Image 1	3	1000000153	662
127.892		Spot	1	Image 1	3	1000000154	663
135.193		Spot	1	Image 1	3	1000000156	664
137.118		Spot	1	Image 1	3	1000000157	665
136.544		Spot	1	Image 1	3	1000000158	666
139.44		Spot	1	Image 1	3	1000000159	667
134.705		Spot	1	Image 1	3	1000000160	668
137.578		Spot	1	Image 1	3	1000000161	669
133.813		Spot	1	Image 1	3	1000000162	670
134.525		Spot	1	Image 1	3	1000000163	671
137.277		Spot	1	Image 1	3	1000000164	672
134.135		Spot	1	Image 1	3	1000000165	673
145.391		Spot	1	Image 1	3	1000000166	674
132.262		Spot	1	Image 1	3	1000000168	675
134.306		Spot	1	Image 1	3	1000000167	676
133.624		Spot	1	Image 1	3	1000000169	677
134.412		Spot	1	Image 1	3	1000000170	678
132.929		Spot	1	Image 1	3	1000000171	679
135.116		Spot	1	Image 1	3	1000000172	680
132.088		Spot	1	Image 1	3	1000000173	681
131.926		Spot	1	Image 1	3	1000000174	682
135.195		Spot	1	Image 1	3	1000000175	683
132.076		Spot	1	Image 1	3	1000000176	684
134.392		Spot	1	Image 1	3	1000000177	685
132.375		Spot	1	Image 1	3	1000000178	686
132.788		Spot	1	Image 1	3	1000000179	687
134.556		Spot	1	Image 1	3	1000000180	688
134.523		Spot	1	Image 1	3	1000000181	689
134.949		Spot	1	Image 1	3	1000000182	690
131.455		Spot	1	Image 1	3	1000000183	691
133.775		Spot	1	Image 1	3	1000000184	692
135.776		Spot	1	Image 1	3	1000000185	693
132.457		Spot	1	Image 1	3	1000000186	694
134.464		Spot	1	Image 1	3	1000000187	695
131.245		Spot	1	Image 1	3	1000000188	696
130.08		Spot	1	Image 1	3	1000000189	697
129.312		Spot	1	Image 1	3	1000000190	698
129.705		Spot	1	Image 1	3	1000000191	699
131.557		Spot	1	Image 1	3	1000000193	700
129.929		Spot	1	Image 1	3	1000000192	701
134.088		Spot	1	Image 1	3	1000000194	702
130.793		Spot	1	Image 1	3	1000000195	704
129.764		Spot	1	Image 1	3	1000000196	705
129.151		Spot	1	Image 1	3	1000000197	706
131.959		Spot	1	Image 1	3	1000000241	707
130.967		Spot	1	Image 1	3	1000000198	708
129.385		Spot	1	Image 1	3	1000000199	709
129.455		Spot	1	Image 1	3	1000000200	710
131.039		Spot	1	Image 1	3	1000000201	711
131.573		Spot	1	Image 1	3	1000000202	712
127.997		Spot	1	Image 1	3	1000000203	713
128.712		Spot	1	Image 1	3	1000000204	714
128.978		Spot	1	Image 1	3	1000000205	715
130.126		Spot	1	Image 1	3	1000000206	716
129.964		Spot	1	Image 1	3	1000000207	717
131.63		Spot	1	Image 1	3	1000000208	718
129.168		Spot	1	Image 1	3	1000000209	719
127.557		Spot	1	Image 1	3	1000000211	720
125.893		Spot	1	Image 1	3	1000000210	721
129.415		Spot	1	Image 1	3	1000000212	722
131.28		Spot	1	Image 1	3	1000000213	723
128.266		Spot	1	Image 1	3	1000000214	724
128.299		Spot	1	Image 1	3	1000000215	725
133.826		Spot	1	Image 1	3	1000000216	726
130.803		Spot	1	Image 1	3	1000000217	727
132.738		Spot	1	Image 1	3	1000000218	728
131.269		Spot	1	Image 1	3	1000000219	729
132.78		Spot	1	Image 1	3	1000000244	730
132.672		Spot	1	Image 1	3	1000000220	731
134.096		Spot	1	Image 1	3	1000000221	732
134.318		Spot	1	Image 1	3	1000000222	733
131.058		Spot	1	Image 1	3	1000000223	734
129.934		Spot	1	Image 1	3	1000000224	735
128.464		Spot	1	Image 1	3	1000000225	736
128.222		Spot	1	Image 1	3	1000000155	737
124.882		Spot	1	Image 1	3	1000000226	738
134.561		Spot	1	Image 1	3	1000000230	739
123.438		Spot	1	Image 1	3	1000000227	740
123.652		Spot	1	Image 1	3	1000000228	741
125.49		Spot	1	Image 1	3	1000000232	742
125.775		Spot	1	Image 1	3	1000000231	743
123.475		Spot	1	Image 1	3	1000000233	744
123.858		Spot	1	Image 1	3	1000000234	745
121.082		Spot	1	Image 1	3	1000000235	746
129.098		Spot	1	Image 1	3	1000000236	747
125.815		Spot	1	Image 1	3	1000000237	748
126.811		Spot	1	Image 1	3	1000000238	749
123.834		Spot	1	Image 1	3	1000000239	750
133.747		Spot	1	Image 1	4	1000000000	751
131.306		Spot	1	Image 1	4	1000000001	752
134.425		Spot	1	Image 1	4	1000000002	753
134.459		Spot	1	Image 1	4	1000000003	754
135.247		Spot	1	Image 1	4	1000000004	755
133.718		Spot	1	Image 1	4	1000000005	756
135.755		Spot	1	Image 1	4	1000000006	757
135.956		Spot	1	Image 1	4	1000000007	758
131.187		Spot	1	Image 1	4	1000000008	759
137.613		Spot	1	Image 1	4	1000000009	760
133.022		Spot	1	Image 1	4	1000000010	761
138.981		Spot	1	Image 1	4	1000000011	762
136.911		Spot	1	Image 1	4	1000000012	763
134.169		Spot	1	Image 1	4	1000000013	764
135.47		Spot	1	Image 1	4	1000000014	765
133.735		Spot	1	Image 1	4	1000000015	766
133.732		Spot	1	Image 1	4	1000000016	767
141.896		Spot	1	Image 1	4	1000000017	768
137.984		Spot	1	Image 1	4	1000000018	769
138.64		Spot	1	Image 1	4	1000000019	770
140.377		Spot	1	Image 1	4	1000000022	771
138.227		Spot	1	Image 1	4	1000000021	772
132.486		Spot	1	Image 1	4	1000000020	773
136.823		Spot	1	Image 1	4	1000000023	774
136.141		Spot	1	Image 1	4	1000000024	776
146.458		Spot	1	Image 1	4	1000000025	777
140.555		Spot	1	Image 1	4	1000000026	778
140.551		Spot	1	Image 1	4	1000000027	779
137.81		Spot	1	Image 1	4	1000000028	780
137.332		Spot	1	Image 1	4	1000000240	781
139.871		Spot	1	Image 1	4	1000000029	782
137.24		Spot	1	Image 1	4	1000000030	783
139.068		Spot	1	Image 1	4	1000000031	784
133.893		Spot	1	Image 1	4	1000000032	785
137.184		Spot	1	Image 1	4	1000000033	786
136.355		Spot	1	Image 1	4	1000000245	787
144.773		Spot	1	Image 1	4	1000000034	788
135.742		Spot	1	Image 1	4	1000000035	789
135.558		Spot	1	Image 1	4	1000000036	790
133.693		Spot	1	Image 1	4	1000000037	791
134.803		Spot	1	Image 1	4	1000000038	792
134.401		Spot	1	Image 1	4	1000000039	793
134.775		Spot	1	Image 1	4	1000000040	794
133.893		Spot	1	Image 1	4	1000000041	795
135.11		Spot	1	Image 1	4	1000000042	796
134.53		Spot	1	Image 1	4	1000000043	797
132.441		Spot	1	Image 1	4	1000000044	798
134.235		Spot	1	Image 1	4	1000000046	799
135.166		Spot	1	Image 1	4	1000000045	800
138.274		Spot	1	Image 1	4	1000000047	801
136.529		Spot	1	Image 1	4	1000000048	803
130.873		Spot	1	Image 1	4	1000000049	804
130.209		Spot	1	Image 1	4	1000000050	806
135.59		Spot	1	Image 1	4	1000000051	807
137.203		Spot	1	Image 1	4	1000000052	808
130.69		Spot	1	Image 1	4	1000000053	809
135.456		Spot	1	Image 1	4	1000000055	810
137.039		Spot	1	Image 1	4	1000000054	811
133.994		Spot	1	Image 1	4	1000000056	812
130.934		Spot	1	Image 1	4	1000000057	813
130.843		Spot	1	Image 1	4	1000000058	814
138.679		Spot	1	Image 1	4	1000000059	815
136.353		Spot	1	Image 1	4	1000000060	816
135.562		Spot	1	Image 1	4	1000000061	817
135.642		Spot	1	Image 1	4	1000000062	818
138.408		Spot	1	Image 1	4	1000000063	819
138.355		Spot	1	Image 1	4	1000000064	820
138.096		Spot	1	Image 1	4	1000000065	821
139.959		Spot	1	Image 1	4	1000000066	822
136.207		Spot	1	Image 1	4	1000000067	823
134.14		Spot	1	Image 1	4	1000000068	824
138.612		Spot	1	Image 1	4	1000000069	825
135.061		Spot	1	Image 1	4	1000000070	826
137.427		Spot	1	Image 1	4	1000000071	827
140.371		Spot	1	Image 1	4	1000000072	828
137.527		Spot	1	Image 1	4	1000000073	829
134.484		Spot	1	Image 1	4	1000000074	830
141.752		Spot	1	Image 1	4	1000000075	831
145.262		Spot	1	Image 1	4	1000000076	832
141.657		Spot	1	Image 1	4	1000000077	833
142.518		Spot	1	Image 1	4	1000000078	834
137.349		Spot	1	Image 1	4	1000000079	835
139.94		Spot	1	Image 1	4	1000000080	837
138.983		Spot	1	Image 1	4	1000000081	838
140.434		Spot	1	Image 1	4	1000000082	839
142.576		Spot	1	Image 1	4	1000000084	840
145.207		Spot	1	Image 1	4	1000000083	841
147.749		Spot	1	Image 1	4	1000000085	842
139.657		Spot	1	Image 1	4	1000000086	843
145.763		Spot	1	Image 1	4	1000000087	844
146.575		Spot	1	Image 1	4	1000000088	845
139.563		Spot	1	Image 1	4	1000000089	846
138.098		Spot	1	Image 1	4	1000000091	847
141.571		Spot	1	Image 1	4	1000000090	848
138.707		Spot	1	Image 1	4	1000000092	849
140.349		Spot	1	Image 1	4	1000000093	850
143.014		Spot	1	Image 1	4	1000000094	851
137.691		Spot	1	Image 1	4	1000000095	852
138.091		Spot	1	Image 1	4	1000000096	854
130.896		Spot	1	Image 1	4	1000000097	855
131.876		Spot	1	Image 1	4	1000000098	856
132.512		Spot	1	Image 1	4	1000000099	857
131.253		Spot	1	Image 1	4	1000000100	858
133.137		Spot	1	Image 1	4	1000000101	859
134.224		Spot	1	Image 1	4	1000000102	860
135.528		Spot	1	Image 1	4	1000000103	861
135.789		Spot	1	Image 1	4	1000000104	862
136.326		Spot	1	Image 1	4	1000000105	863
135.192		Spot	1	Image 1	4	1000000106	864
136.203		Spot	1	Image 1	4	1000000107	865
137.221		Spot	1	Image 1	4	1000000108	866
132.863		Spot	1	Image 1	4	1000000109	869
134.614		Spot	1	Image 1	4	1000000110	870
132.203		Spot	1	Image 1	4	1000000111	871
137.654		Spot	1	Image 1	4	1000000112	872
131.819		Spot	1	Image 1	4	1000000242	873
134.776		Spot	1	Image 1	4	1000000113	874
131.357		Spot	1	Image 1	4	1000000114	875
136.635		Spot	1	Image 1	4	1000000115	876
134.788		Spot	1	Image 1	4	1000000116	877
134.511		Spot	1	Image 1	4	1000000117	878
130.385		Spot	1	Image 1	4	1000000118	879
132.377		Spot	1	Image 1	4	1000000119	880
133.166		Spot	1	Image 1	4	1000000120	881
140.468		Spot	1	Image 1	4	1000000121	882
128.028		Spot	1	Image 1	4	1000000122	883
134.925		Spot	1	Image 1	4	1000000123	884
126.166		Spot	1	Image 1	4	1000000124	885
127.313		Spot	1	Image 1	4	1000000125	886
131.423		Spot	1	Image 1	4	1000000126	887
127.515		Spot	1	Image 1	4	1000000127	888
125.854		Spot	1	Image 1	4	1000000128	889
136.079		Spot	1	Image 1	4	1000000129	890
129.25		Spot	1	Image 1	4	1000000130	891
129.416		Spot	1	Image 1	4	1000000131	892
127.591		Spot	1	Image 1	4	1000000132	893
134.929		Spot	1	Image 1	4	1000000133	894
126.638		Spot	1	Image 1	4	1000000134	895
130.29		Spot	1	Image 1	4	1000000135	896
133.707		Spot	1	Image 1	4	1000000136	897
133.695		Spot	1	Image 1	4	1000000137	898
129.712		Spot	1	Image 1	4	1000000138	899
131.099		Spot	1	Image 1	4	1000000139	900
129.771		Spot	1	Image 1	4	1000000140	901
126.964		Spot	1	Image 1	4	1000000142	902
133.932		Spot	1	Image 1	4	1000000141	903
126.163		Spot	1	Image 1	4	1000000143	904
128.665		Spot	1	Image 1	4	1000000144	905
131.701		Spot	1	Image 1	4	1000000145	906
129.63		Spot	1	Image 1	4	1000000146	907
126.572		Spot	1	Image 1	4	1000000147	908
125.232		Spot	1	Image 1	4	1000000148	909
131.16		Spot	1	Image 1	4	1000000149	910
127.085		Spot	1	Image 1	4	1000000150	911
125.618		Spot	1	Image 1	4	1000000151	913
127.082		Spot	1	Image 1	4	1000000152	914
126.162		Spot	1	Image 1	4	1000000153	915
127.195		Spot	1	Image 1	4	1000000154	916
135.478		Spot	1	Image 1	4	1000000156	917
137.328		Spot	1	Image 1	4	1000000157	918
136.107		Spot	1	Image 1	4	1000000158	919
138.57		Spot	1	Image 1	4	1000000159	920
136.912		Spot	1	Image 1	4	1000000161	921
134.655		Spot	1	Image 1	4	1000000160	922
133.245		Spot	1	Image 1	4	1000000162	923
134.555		Spot	1	Image 1	4	1000000163	924
137.396		Spot	1	Image 1	4	1000000164	925
134.351		Spot	1	Image 1	4	1000000165	926
145.164		Spot	1	Image 1	4	1000000166	927
131.931		Spot	1	Image 1	4	1000000168	928
134.102		Spot	1	Image 1	4	1000000167	929
133.456		Spot	1	Image 1	4	1000000169	930
133.359		Spot	1	Image 1	4	1000000170	931
132.89		Spot	1	Image 1	4	1000000171	932
136.718		Spot	1	Image 1	4	1000000172	933
131.846		Spot	1	Image 1	4	1000000173	934
131.613		Spot	1	Image 1	4	1000000174	935
135.225		Spot	1	Image 1	4	1000000175	936
132.223		Spot	1	Image 1	4	1000000176	937
134.047		Spot	1	Image 1	4	1000000177	938
132.837		Spot	1	Image 1	4	1000000178	939
133.357		Spot	1	Image 1	4	1000000179	940
133.81		Spot	1	Image 1	4	1000000180	941
133.365		Spot	1	Image 1	4	1000000181	942
133.989		Spot	1	Image 1	4	1000000182	943
131.033		Spot	1	Image 1	4	1000000183	944
133.062		Spot	1	Image 1	4	1000000184	945
135.03		Spot	1	Image 1	4	1000000185	946
132.741		Spot	1	Image 1	4	1000000186	947
134.416		Spot	1	Image 1	4	1000000187	948
130.843		Spot	1	Image 1	4	1000000188	949
130.025		Spot	1	Image 1	4	1000000189	950
129.639		Spot	1	Image 1	4	1000000190	951
129.74		Spot	1	Image 1	4	1000000191	952
131.646		Spot	1	Image 1	4	1000000193	953
129.417		Spot	1	Image 1	4	1000000192	954
134.368		Spot	1	Image 1	4	1000000194	955
131.038		Spot	1	Image 1	4	1000000195	957
129.252		Spot	1	Image 1	4	1000000196	958
129.777		Spot	1	Image 1	4	1000000197	959
131.852		Spot	1	Image 1	4	1000000241	960
128.81		Spot	1	Image 1	4	1000000199	961
130		Spot	1	Image 1	4	1000000198	962
129.784		Spot	1	Image 1	4	1000000200	963
130.772		Spot	1	Image 1	4	1000000202	964
131.224		Spot	1	Image 1	4	1000000201	965
127.442		Spot	1	Image 1	4	1000000203	966
128.522		Spot	1	Image 1	4	1000000204	967
127.909		Spot	1	Image 1	4	1000000205	968
129.333		Spot	1	Image 1	4	1000000206	969
129.863		Spot	1	Image 1	4	1000000207	970
131.072		Spot	1	Image 1	4	1000000208	971
128.672		Spot	1	Image 1	4	1000000209	972
127.33		Spot	1	Image 1	4	1000000211	973
125.575		Spot	1	Image 1	4	1000000210	974
129.427		Spot	1	Image 1	4	1000000212	975
131.277		Spot	1	Image 1	4	1000000213	976
128.53		Spot	1	Image 1	4	1000000214	977
128.279		Spot	1	Image 1	4	1000000215	978
133.42		Spot	1	Image 1	4	1000000216	979
131.242		Spot	1	Image 1	4	1000000217	980
132.723		Spot	1	Image 1	4	1000000218	981
131.595		Spot	1	Image 1	4	1000000219	982
132.951		Spot	1	Image 1	4	1000000244	983
132.602		Spot	1	Image 1	4	1000000220	984
133.619		Spot	1	Image 1	4	1000000221	985
133.087		Spot	1	Image 1	4	1000000222	986
130.818		Spot	1	Image 1	4	1000000223	987
129.396		Spot	1	Image 1	4	1000000224	988
128.764		Spot	1	Image 1	4	1000000225	989
128.964		Spot	1	Image 1	4	1000000155	990
123.663		Spot	1	Image 1	4	1000000226	991
134.28		Spot	1	Image 1	4	1000000230	992
126.35		Spot	1	Image 1	4	1000000229	993
122.997		Spot	1	Image 1	4	1000000227	994
123.721		Spot	1	Image 1	4	1000000228	995
124.835		Spot	1	Image 1	4	1000000232	996
124.909		Spot	1	Image 1	4	1000000231	997
123.62		Spot	1	Image 1	4	1000000233	998
123.409		Spot	1	Image 1	4	1000000234	999
121.282		Spot	1	Image 1	4	1000000235	1000
128.791		Spot	1	Image 1	4	1000000236	1001
125.455		Spot	1	Image 1	4	1000000237	1002
126.182		Spot	1	Image 1	4	1000000238	1003
123.327		Spot	1	Image 1	4	1000000239	1004
134.472		Spot	1	Image 1	5	1000000000	1005
132.324		Spot	1	Image 1	5	1000000001	1006
134.181		Spot	1	Image 1	5	1000000002	1007
134.079		Spot	1	Image 1	5	1000000003	1008
134.82		Spot	1	Image 1	5	1000000004	1009
132.491		Spot	1	Image 1	5	1000000005	1010
135.783		Spot	1	Image 1	5	1000000006	1011
135.584		Spot	1	Image 1	5	1000000007	1012
131.246		Spot	1	Image 1	5	1000000008	1013
136.321		Spot	1	Image 1	5	1000000009	1014
133.019		Spot	1	Image 1	5	1000000010	1015
138.522		Spot	1	Image 1	5	1000000011	1016
138.562		Spot	1	Image 1	5	1000000012	1017
134.551		Spot	1	Image 1	5	1000000013	1018
135.326		Spot	1	Image 1	5	1000000014	1019
133.174		Spot	1	Image 1	5	1000000015	1020
133.11		Spot	1	Image 1	5	1000000016	1021
140.918		Spot	1	Image 1	5	1000000017	1022
138.793		Spot	1	Image 1	5	1000000018	1023
138.365		Spot	1	Image 1	5	1000000019	1024
140.362		Spot	1	Image 1	5	1000000022	1025
138.3		Spot	1	Image 1	5	1000000021	1026
132.716		Spot	1	Image 1	5	1000000020	1027
132.554		Spot	1	Image 1	5	1000000246	1028
136.84		Spot	1	Image 1	5	1000000023	1029
135.753		Spot	1	Image 1	5	1000000024	1030
147.162		Spot	1	Image 1	5	1000000025	1031
141.107		Spot	1	Image 1	5	1000000026	1032
141.113		Spot	1	Image 1	5	1000000027	1033
138.404		Spot	1	Image 1	5	1000000028	1034
136.191		Spot	1	Image 1	5	1000000240	1035
139.193		Spot	1	Image 1	5	1000000029	1036
137.486		Spot	1	Image 1	5	1000000030	1037
133.466		Spot	1	Image 1	5	1000000032	1038
138.838		Spot	1	Image 1	5	1000000031	1039
137.462		Spot	1	Image 1	5	1000000033	1040
136.26		Spot	1	Image 1	5	1000000245	1041
143.78		Spot	1	Image 1	5	1000000034	1042
136.096		Spot	1	Image 1	5	1000000035	1043
133.152		Spot	1	Image 1	5	1000000037	1044
135.862		Spot	1	Image 1	5	1000000036	1045
134.646		Spot	1	Image 1	5	1000000038	1046
135.366		Spot	1	Image 1	5	1000000039	1047
133.737		Spot	1	Image 1	5	1000000040	1048
134.233		Spot	1	Image 1	5	1000000041	1049
135.609		Spot	1	Image 1	5	1000000042	1050
133.984		Spot	1	Image 1	5	1000000043	1051
132.061		Spot	1	Image 1	5	1000000044	1052
133.878		Spot	1	Image 1	5	1000000046	1053
135.314		Spot	1	Image 1	5	1000000045	1054
138.255		Spot	1	Image 1	5	1000000047	1055
136.154		Spot	1	Image 1	5	1000000048	1057
130.948		Spot	1	Image 1	5	1000000049	1058
130.027		Spot	1	Image 1	5	1000000050	1060
135.756		Spot	1	Image 1	5	1000000051	1061
130.696		Spot	1	Image 1	5	1000000053	1062
137.787		Spot	1	Image 1	5	1000000052	1063
135.117		Spot	1	Image 1	5	1000000055	1064
137.207		Spot	1	Image 1	5	1000000054	1065
134.339		Spot	1	Image 1	5	1000000056	1066
130.887		Spot	1	Image 1	5	1000000057	1067
130.713		Spot	1	Image 1	5	1000000058	1068
138.299		Spot	1	Image 1	5	1000000059	1069
136.81		Spot	1	Image 1	5	1000000060	1070
136.532		Spot	1	Image 1	5	1000000061	1071
135.033		Spot	1	Image 1	5	1000000062	1072
138.755		Spot	1	Image 1	5	1000000063	1074
138.719		Spot	1	Image 1	5	1000000064	1075
139.099		Spot	1	Image 1	5	1000000065	1076
140.943		Spot	1	Image 1	5	1000000066	1077
136.677		Spot	1	Image 1	5	1000000067	1078
134.157		Spot	1	Image 1	5	1000000068	1079
139.066		Spot	1	Image 1	5	1000000069	1080
134.245		Spot	1	Image 1	5	1000000070	1081
137.164		Spot	1	Image 1	5	1000000071	1082
140.13		Spot	1	Image 1	5	1000000072	1083
137.258		Spot	1	Image 1	5	1000000073	1084
133.887		Spot	1	Image 1	5	1000000074	1085
141.689		Spot	1	Image 1	5	1000000075	1086
141.492		Spot	1	Image 1	5	1000000077	1087
145.929		Spot	1	Image 1	5	1000000076	1088
143.635		Spot	1	Image 1	5	1000000078	1089
137.008		Spot	1	Image 1	5	1000000079	1090
140.302		Spot	1	Image 1	5	1000000080	1091
139.758		Spot	1	Image 1	5	1000000081	1093
141.148		Spot	1	Image 1	5	1000000082	1094
142.516		Spot	1	Image 1	5	1000000084	1095
145.222		Spot	1	Image 1	5	1000000083	1096
147.152		Spot	1	Image 1	5	1000000085	1097
139.611		Spot	1	Image 1	5	1000000086	1098
145.887		Spot	1	Image 1	5	1000000087	1099
146.705		Spot	1	Image 1	5	1000000088	1100
139.718		Spot	1	Image 1	5	1000000089	1101
137.139		Spot	1	Image 1	5	1000000091	1102
140.762		Spot	1	Image 1	5	1000000090	1103
138.71		Spot	1	Image 1	5	1000000092	1104
140.171		Spot	1	Image 1	5	1000000093	1105
143.858		Spot	1	Image 1	5	1000000094	1106
138.167		Spot	1	Image 1	5	1000000095	1107
137.582		Spot	1	Image 1	5	1000000096	1109
129.746		Spot	1	Image 1	5	1000000097	1110
131.802		Spot	1	Image 1	5	1000000098	1111
132.084		Spot	1	Image 1	5	1000000099	1112
132.218		Spot	1	Image 1	5	1000000100	1113
133.137		Spot	1	Image 1	5	1000000101	1114
134.209		Spot	1	Image 1	5	1000000102	1115
135.308		Spot	1	Image 1	5	1000000103	1116
136.538		Spot	1	Image 1	5	1000000104	1117
136.352		Spot	1	Image 1	5	1000000105	1118
135.783		Spot	1	Image 1	5	1000000106	1119
136.838		Spot	1	Image 1	5	1000000107	1120
136.923		Spot	1	Image 1	5	1000000108	1121
132.883		Spot	1	Image 1	5	1000000109	1123
134.014		Spot	1	Image 1	5	1000000110	1124
132.669		Spot	1	Image 1	5	1000000111	1125
138.313		Spot	1	Image 1	5	1000000112	1126
131.376		Spot	1	Image 1	5	1000000242	1127
134.92		Spot	1	Image 1	5	1000000113	1128
130.861		Spot	1	Image 1	5	1000000114	1129
135.745		Spot	1	Image 1	5	1000000115	1130
134.224		Spot	1	Image 1	5	1000000116	1131
133.258		Spot	1	Image 1	5	1000000117	1132
130.588		Spot	1	Image 1	5	1000000118	1133
132.019		Spot	1	Image 1	5	1000000119	1134
133.066		Spot	1	Image 1	5	1000000120	1135
139.397		Spot	1	Image 1	5	1000000121	1136
127.708		Spot	1	Image 1	5	1000000122	1137
135.156		Spot	1	Image 1	5	1000000123	1138
126.415		Spot	1	Image 1	5	1000000124	1139
129.404		Spot	1	Image 1	5	1000000125	1140
131.293		Spot	1	Image 1	5	1000000126	1141
126.014		Spot	1	Image 1	5	1000000128	1142
128.094		Spot	1	Image 1	5	1000000127	1143
135.308		Spot	1	Image 1	5	1000000129	1144
129.358		Spot	1	Image 1	5	1000000130	1145
129.069		Spot	1	Image 1	5	1000000131	1146
127.739		Spot	1	Image 1	5	1000000132	1147
134.69		Spot	1	Image 1	5	1000000133	1148
127.602		Spot	1	Image 1	5	1000000134	1149
129.865		Spot	1	Image 1	5	1000000135	1150
133.951		Spot	1	Image 1	5	1000000136	1151
134.19		Spot	1	Image 1	5	1000000137	1152
129.204		Spot	1	Image 1	5	1000000138	1153
130.889		Spot	1	Image 1	5	1000000139	1154
129.87		Spot	1	Image 1	5	1000000140	1155
126.602		Spot	1	Image 1	5	1000000142	1156
133.088		Spot	1	Image 1	5	1000000141	1157
125.401		Spot	1	Image 1	5	1000000143	1158
126.878		Spot	1	Image 1	5	1000000243	1159
128.705		Spot	1	Image 1	5	1000000144	1160
131.721		Spot	1	Image 1	5	1000000145	1161
129.953		Spot	1	Image 1	5	1000000146	1162
125.983		Spot	1	Image 1	5	1000000147	1163
126.185		Spot	1	Image 1	5	1000000148	1164
131.016		Spot	1	Image 1	5	1000000149	1165
126.424		Spot	1	Image 1	5	1000000150	1166
125.313		Spot	1	Image 1	5	1000000151	1169
127.091		Spot	1	Image 1	5	1000000152	1170
126.066		Spot	1	Image 1	5	1000000153	1171
128.006		Spot	1	Image 1	5	1000000154	1172
135.301		Spot	1	Image 1	5	1000000156	1173
137.218		Spot	1	Image 1	5	1000000157	1174
136.146		Spot	1	Image 1	5	1000000158	1175
137.929		Spot	1	Image 1	5	1000000159	1176
134.119		Spot	1	Image 1	5	1000000160	1177
132.786		Spot	1	Image 1	5	1000000162	1178
137.159		Spot	1	Image 1	5	1000000161	1179
134.427		Spot	1	Image 1	5	1000000163	1180
136.986		Spot	1	Image 1	5	1000000164	1181
133.972		Spot	1	Image 1	5	1000000165	1182
144.679		Spot	1	Image 1	5	1000000166	1183
132.099		Spot	1	Image 1	5	1000000168	1184
133.995		Spot	1	Image 1	5	1000000167	1185
133		Spot	1	Image 1	5	1000000169	1186
133.047		Spot	1	Image 1	5	1000000170	1187
133.104		Spot	1	Image 1	5	1000000171	1188
135.503		Spot	1	Image 1	5	1000000172	1189
132.225		Spot	1	Image 1	5	1000000173	1190
131.735		Spot	1	Image 1	5	1000000174	1191
135.251		Spot	1	Image 1	5	1000000175	1192
132.43		Spot	1	Image 1	5	1000000176	1193
132.245		Spot	1	Image 1	5	1000000178	1194
133.776		Spot	1	Image 1	5	1000000177	1195
133.063		Spot	1	Image 1	5	1000000179	1196
134.626		Spot	1	Image 1	5	1000000180	1197
133.099		Spot	1	Image 1	5	1000000181	1198
133.082		Spot	1	Image 1	5	1000000182	1199
130.844		Spot	1	Image 1	5	1000000183	1200
133.331		Spot	1	Image 1	5	1000000184	1201
135.827		Spot	1	Image 1	5	1000000185	1202
132.746		Spot	1	Image 1	5	1000000186	1203
134.243		Spot	1	Image 1	5	1000000187	1204
130.816		Spot	1	Image 1	5	1000000188	1205
130.386		Spot	1	Image 1	5	1000000189	1206
129.713		Spot	1	Image 1	5	1000000190	1207
129.97		Spot	1	Image 1	5	1000000191	1208
131.309		Spot	1	Image 1	5	1000000193	1209
129.706		Spot	1	Image 1	5	1000000192	1210
133.433		Spot	1	Image 1	5	1000000194	1211
131.157		Spot	1	Image 1	5	1000000195	1213
129.771		Spot	1	Image 1	5	1000000196	1214
129.701		Spot	1	Image 1	5	1000000197	1215
128.564		Spot	1	Image 1	5	1000000199	1216
131.942		Spot	1	Image 1	5	1000000241	1217
130.539		Spot	1	Image 1	5	1000000198	1218
129.736		Spot	1	Image 1	5	1000000200	1219
130.401		Spot	1	Image 1	5	1000000202	1220
131.489		Spot	1	Image 1	5	1000000201	1221
128.273		Spot	1	Image 1	5	1000000203	1222
128.594		Spot	1	Image 1	5	1000000205	1223
128.588		Spot	1	Image 1	5	1000000206	1224
129.58		Spot	1	Image 1	5	1000000207	1225
131.554		Spot	1	Image 1	5	1000000208	1226
128.514		Spot	1	Image 1	5	1000000209	1227
128.038		Spot	1	Image 1	5	1000000211	1228
125.915		Spot	1	Image 1	5	1000000210	1229
131.193		Spot	1	Image 1	5	1000000213	1230
129.325		Spot	1	Image 1	5	1000000212	1231
128.401		Spot	1	Image 1	5	1000000214	1232
128.774		Spot	1	Image 1	5	1000000215	1233
133.567		Spot	1	Image 1	5	1000000216	1234
131.784		Spot	1	Image 1	5	1000000217	1235
132.394		Spot	1	Image 1	5	1000000218	1236
131.446		Spot	1	Image 1	5	1000000219	1237
132.26		Spot	1	Image 1	5	1000000244	1238
132.781		Spot	1	Image 1	5	1000000220	1239
133.149		Spot	1	Image 1	5	1000000221	1240
134.307		Spot	1	Image 1	5	1000000222	1241
130.283		Spot	1	Image 1	5	1000000223	1242
129.382		Spot	1	Image 1	5	1000000224	1243
128.785		Spot	1	Image 1	5	1000000225	1244
126.863		Spot	1	Image 1	5	1000000155	1245
126.593		Spot	1	Image 1	5	1000000229	1246
124.047		Spot	1	Image 1	5	1000000226	1247
130.573		Spot	1	Image 1	5	1000000230	1248
123.083		Spot	1	Image 1	5	1000000227	1249
123.771		Spot	1	Image 1	5	1000000228	1250
124.448		Spot	1	Image 1	5	1000000232	1251
125.558		Spot	1	Image 1	5	1000000231	1252
123.283		Spot	1	Image 1	5	1000000233	1253
123.45		Spot	1	Image 1	5	1000000234	1254
121.772		Spot	1	Image 1	5	1000000235	1255
128.083		Spot	1	Image 1	5	1000000236	1256
125.118		Spot	1	Image 1	5	1000000237	1257
126.115		Spot	1	Image 1	5	1000000238	1258
123.907		Spot	1	Image 1	5	1000000239	1259
133.953		Spot	1	Image 1	6	1000000000	1260
130.575		Spot	1	Image 1	6	1000000001	1261
134.544		Spot	1	Image 1	6	1000000002	1262
134.807		Spot	1	Image 1	6	1000000003	1263
133.94		Spot	1	Image 1	6	1000000004	1264
132.665		Spot	1	Image 1	6	1000000005	1265
135.066		Spot	1	Image 1	6	1000000006	1266
134.946		Spot	1	Image 1	6	1000000007	1267
131.103		Spot	1	Image 1	6	1000000008	1268
136.297		Spot	1	Image 1	6	1000000009	1269
132.525		Spot	1	Image 1	6	1000000010	1270
137.525		Spot	1	Image 1	6	1000000012	1271
133.83		Spot	1	Image 1	6	1000000013	1272
135.232		Spot	1	Image 1	6	1000000014	1273
132.439		Spot	1	Image 1	6	1000000015	1274
133.489		Spot	1	Image 1	6	1000000016	1275
141.403		Spot	1	Image 1	6	1000000017	1276
138.354		Spot	1	Image 1	6	1000000018	1277
138.107		Spot	1	Image 1	6	1000000019	1278
140.704		Spot	1	Image 1	6	1000000022	1279
137.714		Spot	1	Image 1	6	1000000021	1280
132.064		Spot	1	Image 1	6	1000000020	1281
133.485		Spot	1	Image 1	6	1000000246	1282
136.033		Spot	1	Image 1	6	1000000023	1283
134.967		Spot	1	Image 1	6	1000000024	1284
145.723		Spot	1	Image 1	6	1000000025	1285
140.435		Spot	1	Image 1	6	1000000026	1286
140.371		Spot	1	Image 1	6	1000000027	1287
137.898		Spot	1	Image 1	6	1000000028	1288
136.255		Spot	1	Image 1	6	1000000240	1289
138.871		Spot	1	Image 1	6	1000000029	1290
137.142		Spot	1	Image 1	6	1000000030	1291
139.415		Spot	1	Image 1	6	1000000031	1292
133.635		Spot	1	Image 1	6	1000000032	1293
136.808		Spot	1	Image 1	6	1000000033	1294
136.527		Spot	1	Image 1	6	1000000245	1295
142.892		Spot	1	Image 1	6	1000000034	1296
135.483		Spot	1	Image 1	6	1000000035	1297
132.226		Spot	1	Image 1	6	1000000037	1298
135.29		Spot	1	Image 1	6	1000000036	1299
133.787		Spot	1	Image 1	6	1000000038	1300
135.13		Spot	1	Image 1	6	1000000039	1301
134.402		Spot	1	Image 1	6	1000000040	1302
133.486		Spot	1	Image 1	6	1000000041	1303
134.423		Spot	1	Image 1	6	1000000042	1304
134.014		Spot	1	Image 1	6	1000000043	1305
133.083		Spot	1	Image 1	6	1000000044	1306
133.926		Spot	1	Image 1	6	1000000046	1307
135.099		Spot	1	Image 1	6	1000000045	1308
138.333		Spot	1	Image 1	6	1000000047	1309
136.011		Spot	1	Image 1	6	1000000048	1311
130.622		Spot	1	Image 1	6	1000000049	1312
130.496		Spot	1	Image 1	6	1000000050	1314
136.44		Spot	1	Image 1	6	1000000051	1315
137.643		Spot	1	Image 1	6	1000000052	1316
134.922		Spot	1	Image 1	6	1000000055	1317
137.336		Spot	1	Image 1	6	1000000054	1318
133.438		Spot	1	Image 1	6	1000000056	1319
130.749		Spot	1	Image 1	6	1000000057	1320
130.61		Spot	1	Image 1	6	1000000058	1321
138		Spot	1	Image 1	6	1000000059	1322
136.24		Spot	1	Image 1	6	1000000060	1323
136.678		Spot	1	Image 1	6	1000000061	1324
135.84		Spot	1	Image 1	6	1000000062	1325
138.348		Spot	1	Image 1	6	1000000063	1327
138.257		Spot	1	Image 1	6	1000000064	1328
137.87		Spot	1	Image 1	6	1000000065	1329
140.365		Spot	1	Image 1	6	1000000066	1330
136.156		Spot	1	Image 1	6	1000000067	1331
134.959		Spot	1	Image 1	6	1000000068	1332
138.545		Spot	1	Image 1	6	1000000069	1333
133.496		Spot	1	Image 1	6	1000000070	1334
136.708		Spot	1	Image 1	6	1000000071	1335
138.79		Spot	1	Image 1	6	1000000072	1336
137.865		Spot	1	Image 1	6	1000000073	1337
133.737		Spot	1	Image 1	6	1000000074	1338
140.962		Spot	1	Image 1	6	1000000075	1339
145.779		Spot	1	Image 1	6	1000000076	1340
141.505		Spot	1	Image 1	6	1000000077	1341
141.964		Spot	1	Image 1	6	1000000078	1342
136.417		Spot	1	Image 1	6	1000000079	1343
140.088		Spot	1	Image 1	6	1000000080	1344
139.159		Spot	1	Image 1	6	1000000081	1345
140.321		Spot	1	Image 1	6	1000000082	1347
142.3		Spot	1	Image 1	6	1000000084	1348
144.981		Spot	1	Image 1	6	1000000083	1349
146.79		Spot	1	Image 1	6	1000000085	1350
139.287		Spot	1	Image 1	6	1000000086	1351
145.677		Spot	1	Image 1	6	1000000087	1352
146.75		Spot	1	Image 1	6	1000000088	1353
139.43		Spot	1	Image 1	6	1000000089	1354
137.299		Spot	1	Image 1	6	1000000091	1355
140.843		Spot	1	Image 1	6	1000000090	1356
138.873		Spot	1	Image 1	6	1000000092	1357
139.945		Spot	1	Image 1	6	1000000093	1358
141.626		Spot	1	Image 1	6	1000000094	1359
137.462		Spot	1	Image 1	6	1000000095	1360
137.623		Spot	1	Image 1	6	1000000096	1362
130.184		Spot	1	Image 1	6	1000000097	1363
131.705		Spot	1	Image 1	6	1000000098	1364
131.882		Spot	1	Image 1	6	1000000099	1365
131.939		Spot	1	Image 1	6	1000000100	1366
133.71		Spot	1	Image 1	6	1000000101	1367
134.627		Spot	1	Image 1	6	1000000102	1368
134.923		Spot	1	Image 1	6	1000000103	1369
135.353		Spot	1	Image 1	6	1000000104	1370
136.533		Spot	1	Image 1	6	1000000105	1371
135.351		Spot	1	Image 1	6	1000000107	1372
135.273		Spot	1	Image 1	6	1000000106	1373
137.847		Spot	1	Image 1	6	1000000108	1374
133.575		Spot	1	Image 1	6	1000000109	1377
133.403		Spot	1	Image 1	6	1000000110	1378
132.673		Spot	1	Image 1	6	1000000111	1379
139.157		Spot	1	Image 1	6	1000000112	1380
131.091		Spot	1	Image 1	6	1000000242	1381
135.572		Spot	1	Image 1	6	1000000113	1382
130.898		Spot	1	Image 1	6	1000000114	1383
135.135		Spot	1	Image 1	6	1000000115	1384
135.273		Spot	1	Image 1	6	1000000116	1385
133.311		Spot	1	Image 1	6	1000000117	1386
130.845		Spot	1	Image 1	6	1000000118	1387
132.003		Spot	1	Image 1	6	1000000119	1388
132.59		Spot	1	Image 1	6	1000000120	1389
139.499		Spot	1	Image 1	6	1000000121	1390
127.118		Spot	1	Image 1	6	1000000122	1391
135.041		Spot	1	Image 1	6	1000000123	1392
126.116		Spot	1	Image 1	6	1000000124	1393
128.62		Spot	1	Image 1	6	1000000125	1394
131.09		Spot	1	Image 1	6	1000000126	1395
128.022		Spot	1	Image 1	6	1000000127	1396
125.667		Spot	1	Image 1	6	1000000128	1397
135.648		Spot	1	Image 1	6	1000000129	1398
129.434		Spot	1	Image 1	6	1000000130	1399
128.31		Spot	1	Image 1	6	1000000131	1400
127.693		Spot	1	Image 1	6	1000000132	1401
133.863		Spot	1	Image 1	6	1000000133	1402
127.243		Spot	1	Image 1	6	1000000134	1403
129.173		Spot	1	Image 1	6	1000000135	1404
133.668		Spot	1	Image 1	6	1000000136	1405
133.708		Spot	1	Image 1	6	1000000137	1406
129.678		Spot	1	Image 1	6	1000000138	1407
131.253		Spot	1	Image 1	6	1000000139	1408
129.931		Spot	1	Image 1	6	1000000140	1409
126.442		Spot	1	Image 1	6	1000000142	1410
132.277		Spot	1	Image 1	6	1000000141	1411
125.162		Spot	1	Image 1	6	1000000143	1412
128.556		Spot	1	Image 1	6	1000000144	1413
126.459		Spot	1	Image 1	6	1000000243	1414
131.318		Spot	1	Image 1	6	1000000145	1415
130.202		Spot	1	Image 1	6	1000000146	1416
126.154		Spot	1	Image 1	6	1000000147	1417
125.253		Spot	1	Image 1	6	1000000148	1418
130.717		Spot	1	Image 1	6	1000000149	1419
126.353		Spot	1	Image 1	6	1000000150	1420
125.354		Spot	1	Image 1	6	1000000151	1423
126.708		Spot	1	Image 1	6	1000000152	1424
126.538		Spot	1	Image 1	6	1000000153	1425
126.353		Spot	1	Image 1	6	1000000247	1426
128.457		Spot	1	Image 1	6	1000000154	1427
125.732		Spot	1	Image 1	6	1000000229	1428
135.014		Spot	1	Image 1	6	1000000156	1429
137.213		Spot	1	Image 1	6	1000000157	1430
136.22		Spot	1	Image 1	6	1000000158	1431
137.873		Spot	1	Image 1	6	1000000159	1432
133.915		Spot	1	Image 1	6	1000000160	1433
132.069		Spot	1	Image 1	6	1000000162	1434
136.975		Spot	1	Image 1	6	1000000161	1435
135.019		Spot	1	Image 1	6	1000000163	1436
136.93		Spot	1	Image 1	6	1000000164	1437
133.807		Spot	1	Image 1	6	1000000165	1438
143.584		Spot	1	Image 1	6	1000000166	1439
131.526		Spot	1	Image 1	6	1000000168	1440
133.157		Spot	1	Image 1	6	1000000167	1441
133.113		Spot	1	Image 1	6	1000000170	1442
132.289		Spot	1	Image 1	6	1000000169	1443
132.266		Spot	1	Image 1	6	1000000171	1444
136.099		Spot	1	Image 1	6	1000000172	1445
132.071		Spot	1	Image 1	6	1000000173	1446
131.84		Spot	1	Image 1	6	1000000174	1447
134.477		Spot	1	Image 1	6	1000000175	1448
132.121		Spot	1	Image 1	6	1000000176	1449
132.29		Spot	1	Image 1	6	1000000178	1450
134.496		Spot	1	Image 1	6	1000000177	1451
133.615		Spot	1	Image 1	6	1000000179	1452
134.025		Spot	1	Image 1	6	1000000180	1453
131.519		Spot	1	Image 1	6	1000000181	1454
133.203		Spot	1	Image 1	6	1000000182	1455
131.123		Spot	1	Image 1	6	1000000183	1456
133.429		Spot	1	Image 1	6	1000000184	1457
135.475		Spot	1	Image 1	6	1000000185	1458
132.607		Spot	1	Image 1	6	1000000186	1459
134.413		Spot	1	Image 1	6	1000000187	1460
130.841		Spot	1	Image 1	6	1000000188	1461
130.091		Spot	1	Image 1	6	1000000189	1462
128.755		Spot	1	Image 1	6	1000000190	1463
129.981		Spot	1	Image 1	6	1000000191	1464
131.829		Spot	1	Image 1	6	1000000193	1465
129.34		Spot	1	Image 1	6	1000000192	1466
133.36		Spot	1	Image 1	6	1000000194	1467
130.35		Spot	1	Image 1	6	1000000195	1469
128.903		Spot	1	Image 1	6	1000000196	1470
129.287		Spot	1	Image 1	6	1000000197	1471
128.681		Spot	1	Image 1	6	1000000199	1472
132.725		Spot	1	Image 1	6	1000000241	1473
130.543		Spot	1	Image 1	6	1000000198	1474
129.951		Spot	1	Image 1	6	1000000200	1475
131.288		Spot	1	Image 1	6	1000000202	1476
127.915		Spot	1	Image 1	6	1000000203	1477
129.072		Spot	1	Image 1	6	1000000204	1478
128.238		Spot	1	Image 1	6	1000000205	1479
128.863		Spot	1	Image 1	6	1000000206	1480
129.65		Spot	1	Image 1	6	1000000207	1481
130.934		Spot	1	Image 1	6	1000000208	1482
128.124		Spot	1	Image 1	6	1000000209	1483
127.62		Spot	1	Image 1	6	1000000211	1484
125.848		Spot	1	Image 1	6	1000000210	1485
130.269		Spot	1	Image 1	6	1000000212	1486
130.389		Spot	1	Image 1	6	1000000213	1487
127.736		Spot	1	Image 1	6	1000000214	1488
128.058		Spot	1	Image 1	6	1000000215	1489
133.118		Spot	1	Image 1	6	1000000216	1490
131.672		Spot	1	Image 1	6	1000000217	1491
132.443		Spot	1	Image 1	6	1000000218	1492
132.003		Spot	1	Image 1	6	1000000219	1493
132.723		Spot	1	Image 1	6	1000000244	1494
132.104		Spot	1	Image 1	6	1000000220	1495
134.359		Spot	1	Image 1	6	1000000221	1496
132.912		Spot	1	Image 1	6	1000000222	1497
130.146		Spot	1	Image 1	6	1000000223	1498
129.255		Spot	1	Image 1	6	1000000224	1499
128.362		Spot	1	Image 1	6	1000000225	1500
127.796		Spot	1	Image 1	6	1000000155	1501
128.984		Spot	1	Image 1	6	1000000230	1502
123.806		Spot	1	Image 1	6	1000000226	1503
123.008		Spot	1	Image 1	6	1000000227	1504
123.183		Spot	1	Image 1	6	1000000228	1505
124.333		Spot	1	Image 1	6	1000000232	1506
124.599		Spot	1	Image 1	6	1000000231	1507
123.655		Spot	1	Image 1	6	1000000233	1508
124.44		Spot	1	Image 1	6	1000000234	1509
121.399		Spot	1	Image 1	6	1000000235	1510
128.307		Spot	1	Image 1	6	1000000236	1511
125.272		Spot	1	Image 1	6	1000000237	1512
125.544		Spot	1	Image 1	6	1000000238	1513
124.094		Spot	1	Image 1	6	1000000239	1514
134.124		Spot	1	Image 1	7	1000000000	1515
131.189		Spot	1	Image 1	7	1000000001	1516
133.714		Spot	1	Image 1	7	1000000002	1517
132.459		Spot	1	Image 1	7	1000000003	1518
134.131		Spot	1	Image 1	7	1000000004	1519
132.816		Spot	1	Image 1	7	1000000005	1520
135.422		Spot	1	Image 1	7	1000000006	1521
134.665		Spot	1	Image 1	7	1000000007	1522
131.052		Spot	1	Image 1	7	1000000008	1523
135.898		Spot	1	Image 1	7	1000000009	1524
131.623		Spot	1	Image 1	7	1000000010	1525
138.449		Spot	1	Image 1	7	1000000011	1526
140.816		Spot	1	Image 1	7	1000000012	1527
134.106		Spot	1	Image 1	7	1000000013	1528
135.898		Spot	1	Image 1	7	1000000014	1529
131.844		Spot	1	Image 1	7	1000000015	1530
133.303		Spot	1	Image 1	7	1000000016	1531
140.795		Spot	1	Image 1	7	1000000017	1532
138.277		Spot	1	Image 1	7	1000000018	1533
137.945		Spot	1	Image 1	7	1000000019	1534
137.383		Spot	1	Image 1	7	1000000021	1535
139.995		Spot	1	Image 1	7	1000000022	1536
131.874		Spot	1	Image 1	7	1000000020	1537
133.415		Spot	1	Image 1	7	1000000248	1538
136.547		Spot	1	Image 1	7	1000000023	1539
134.243		Spot	1	Image 1	7	1000000246	1540
135.701		Spot	1	Image 1	7	1000000024	1542
146.199		Spot	1	Image 1	7	1000000025	1543
140.538		Spot	1	Image 1	7	1000000026	1544
140.23		Spot	1	Image 1	7	1000000027	1545
136.94		Spot	1	Image 1	7	1000000028	1546
135.723		Spot	1	Image 1	7	1000000240	1547
139.619		Spot	1	Image 1	7	1000000029	1548
135.816		Spot	1	Image 1	7	1000000030	1549
138.295		Spot	1	Image 1	7	1000000031	1550
133.97		Spot	1	Image 1	7	1000000032	1551
137.395		Spot	1	Image 1	7	1000000033	1552
135.92		Spot	1	Image 1	7	1000000245	1553
142.762		Spot	1	Image 1	7	1000000034	1554
135.406		Spot	1	Image 1	7	1000000035	1555
135.025		Spot	1	Image 1	7	1000000036	1556
132.931		Spot	1	Image 1	7	1000000037	1557
134.449		Spot	1	Image 1	7	1000000038	1558
134.665		Spot	1	Image 1	7	1000000039	1559
134.505		Spot	1	Image 1	7	1000000040	1560
134.473		Spot	1	Image 1	7	1000000041	1561
134.247		Spot	1	Image 1	7	1000000042	1562
134.587		Spot	1	Image 1	7	1000000043	1563
132.619		Spot	1	Image 1	7	1000000044	1564
134.516		Spot	1	Image 1	7	1000000046	1565
134.934		Spot	1	Image 1	7	1000000045	1566
138.414		Spot	1	Image 1	7	1000000047	1567
130.195		Spot	1	Image 1	7	1000000049	1569
135.732		Spot	1	Image 1	7	1000000048	1570
130.155		Spot	1	Image 1	7	1000000050	1572
135.763		Spot	1	Image 1	7	1000000051	1573
137.774		Spot	1	Image 1	7	1000000052	1574
134.11		Spot	1	Image 1	7	1000000055	1575
137.984		Spot	1	Image 1	7	1000000054	1576
133.95		Spot	1	Image 1	7	1000000056	1577
130.653		Spot	1	Image 1	7	1000000057	1578
130.95		Spot	1	Image 1	7	1000000058	1579
137.027		Spot	1	Image 1	7	1000000059	1580
135.16		Spot	1	Image 1	7	1000000060	1581
136.425		Spot	1	Image 1	7	1000000061	1582
134.751		Spot	1	Image 1	7	1000000062	1583
138.258		Spot	1	Image 1	7	1000000063	1585
138.475		Spot	1	Image 1	7	1000000064	1586
137.477		Spot	1	Image 1	7	1000000065	1587
139.951		Spot	1	Image 1	7	1000000066	1588
135.802		Spot	1	Image 1	7	1000000067	1589
134.338		Spot	1	Image 1	7	1000000068	1590
136.424		Spot	1	Image 1	7	1000000104	1591
138.405		Spot	1	Image 1	7	1000000069	1592
133.898		Spot	1	Image 1	7	1000000070	1593
138.445		Spot	1	Image 1	7	1000000072	1594
136.94		Spot	1	Image 1	7	1000000071	1595
137.706		Spot	1	Image 1	7	1000000073	1596
133.753		Spot	1	Image 1	7	1000000074	1597
141.028		Spot	1	Image 1	7	1000000075	1598
145.268		Spot	1	Image 1	7	1000000076	1599
140.858		Spot	1	Image 1	7	1000000077	1600
142.446		Spot	1	Image 1	7	1000000078	1601
135.959		Spot	1	Image 1	7	1000000079	1602
139.571		Spot	1	Image 1	7	1000000080	1603
139.331		Spot	1	Image 1	7	1000000081	1604
144.68		Spot	1	Image 1	7	1000000083	1605
139.917		Spot	1	Image 1	7	1000000082	1606
141.447		Spot	1	Image 1	7	1000000084	1607
147.039		Spot	1	Image 1	7	1000000085	1608
139.028		Spot	1	Image 1	7	1000000086	1609
145.283		Spot	1	Image 1	7	1000000087	1610
146.35		Spot	1	Image 1	7	1000000088	1611
139.209		Spot	1	Image 1	7	1000000089	1612
140.919		Spot	1	Image 1	7	1000000090	1613
137.033		Spot	1	Image 1	7	1000000091	1614
138.488		Spot	1	Image 1	7	1000000092	1615
138.688		Spot	1	Image 1	7	1000000093	1616
142.32		Spot	1	Image 1	7	1000000094	1617
138.049		Spot	1	Image 1	7	1000000095	1618
137.771		Spot	1	Image 1	7	1000000096	1620
131.044		Spot	1	Image 1	7	1000000097	1621
132.898		Spot	1	Image 1	7	1000000099	1622
132.251		Spot	1	Image 1	7	1000000100	1623
132.61		Spot	1	Image 1	7	1000000101	1624
134.439		Spot	1	Image 1	7	1000000102	1625
135.91		Spot	1	Image 1	7	1000000103	1626
136.525		Spot	1	Image 1	7	1000000105	1627
135.844		Spot	1	Image 1	7	1000000107	1628
135.07		Spot	1	Image 1	7	1000000106	1629
136.893		Spot	1	Image 1	7	1000000108	1630
133.263		Spot	1	Image 1	7	1000000109	1632
132.843		Spot	1	Image 1	7	1000000110	1633
131.821		Spot	1	Image 1	7	1000000111	1634
138.835		Spot	1	Image 1	7	1000000112	1635
131.027		Spot	1	Image 1	7	1000000242	1636
134.467		Spot	1	Image 1	7	1000000113	1637
130.225		Spot	1	Image 1	7	1000000114	1638
135.047		Spot	1	Image 1	7	1000000115	1639
134.57		Spot	1	Image 1	7	1000000116	1640
132.598		Spot	1	Image 1	7	1000000117	1641
130.778		Spot	1	Image 1	7	1000000118	1642
132.055		Spot	1	Image 1	7	1000000119	1643
133.146		Spot	1	Image 1	7	1000000120	1644
138.47		Spot	1	Image 1	7	1000000121	1645
127.248		Spot	1	Image 1	7	1000000122	1646
135.349		Spot	1	Image 1	7	1000000123	1647
125.668		Spot	1	Image 1	7	1000000124	1648
129.322		Spot	1	Image 1	7	1000000125	1649
127.573		Spot	1	Image 1	7	1000000127	1650
130.213		Spot	1	Image 1	7	1000000126	1651
125.529		Spot	1	Image 1	7	1000000128	1652
135.036		Spot	1	Image 1	7	1000000129	1653
129.437		Spot	1	Image 1	7	1000000130	1654
128.704		Spot	1	Image 1	7	1000000131	1655
133.779		Spot	1	Image 1	7	1000000133	1656
126.845		Spot	1	Image 1	7	1000000134	1657
129.448		Spot	1	Image 1	7	1000000135	1658
133.362		Spot	1	Image 1	7	1000000136	1659
133.354		Spot	1	Image 1	7	1000000137	1660
131.775		Spot	1	Image 1	7	1000000141	1661
128.994		Spot	1	Image 1	7	1000000138	1662
131.036		Spot	1	Image 1	7	1000000139	1663
128.978		Spot	1	Image 1	7	1000000140	1664
126.579		Spot	1	Image 1	7	1000000142	1665
125.06		Spot	1	Image 1	7	1000000143	1666
128.245		Spot	1	Image 1	7	1000000144	1667
125.78		Spot	1	Image 1	7	1000000243	1668
131.264		Spot	1	Image 1	7	1000000145	1669
130.212		Spot	1	Image 1	7	1000000146	1670
126.472		Spot	1	Image 1	7	1000000147	1671
125.482		Spot	1	Image 1	7	1000000148	1672
131.105		Spot	1	Image 1	7	1000000149	1673
126.451		Spot	1	Image 1	7	1000000150	1674
125.168		Spot	1	Image 1	7	1000000151	1677
126.61		Spot	1	Image 1	7	1000000152	1678
125.908		Spot	1	Image 1	7	1000000153	1679
126.063		Spot	1	Image 1	7	1000000247	1680
127.364		Spot	1	Image 1	7	1000000229	1681
126.101		Spot	1	Image 1	7	1000000154	1682
135.041		Spot	1	Image 1	7	1000000156	1683
136.964		Spot	1	Image 1	7	1000000157	1684
135.892		Spot	1	Image 1	7	1000000158	1685
138.495		Spot	1	Image 1	7	1000000159	1686
134.412		Spot	1	Image 1	7	1000000160	1687
132.057		Spot	1	Image 1	7	1000000162	1688
136.619		Spot	1	Image 1	7	1000000161	1689
134.493		Spot	1	Image 1	7	1000000163	1690
136.889		Spot	1	Image 1	7	1000000164	1691
133.629		Spot	1	Image 1	7	1000000165	1692
143.627		Spot	1	Image 1	7	1000000166	1693
132.025		Spot	1	Image 1	7	1000000168	1694
132.926		Spot	1	Image 1	7	1000000167	1695
132.548		Spot	1	Image 1	7	1000000170	1696
132.569		Spot	1	Image 1	7	1000000169	1697
132.466		Spot	1	Image 1	7	1000000171	1698
135.071		Spot	1	Image 1	7	1000000172	1699
132.242		Spot	1	Image 1	7	1000000173	1700
130.86		Spot	1	Image 1	7	1000000174	1701
134.163		Spot	1	Image 1	7	1000000175	1702
132.028		Spot	1	Image 1	7	1000000176	1703
131.637		Spot	1	Image 1	7	1000000178	1704
133.975		Spot	1	Image 1	7	1000000177	1705
133.055		Spot	1	Image 1	7	1000000179	1706
133.857		Spot	1	Image 1	7	1000000180	1707
132.293		Spot	1	Image 1	7	1000000181	1708
133.753		Spot	1	Image 1	7	1000000182	1709
130.871		Spot	1	Image 1	7	1000000183	1710
132.878		Spot	1	Image 1	7	1000000184	1711
135.685		Spot	1	Image 1	7	1000000185	1712
134.113		Spot	1	Image 1	7	1000000249	1713
132.199		Spot	1	Image 1	7	1000000186	1714
134.782		Spot	1	Image 1	7	1000000187	1715
131.672		Spot	1	Image 1	7	1000000188	1716
129.761		Spot	1	Image 1	7	1000000189	1717
130.079		Spot	1	Image 1	7	1000000190	1718
129.354		Spot	1	Image 1	7	1000000191	1719
131.008		Spot	1	Image 1	7	1000000193	1720
129.918		Spot	1	Image 1	7	1000000192	1721
133.003		Spot	1	Image 1	7	1000000194	1722
130.15		Spot	1	Image 1	7	1000000195	1724
129.218		Spot	1	Image 1	7	1000000197	1725
132.468		Spot	1	Image 1	7	1000000241	1726
128.507		Spot	1	Image 1	7	1000000199	1727
130.391		Spot	1	Image 1	7	1000000198	1728
129.514		Spot	1	Image 1	7	1000000200	1729
131.39		Spot	1	Image 1	7	1000000202	1730
127.801		Spot	1	Image 1	7	1000000203	1731
127.415		Spot	1	Image 1	7	1000000205	1732
128.825		Spot	1	Image 1	7	1000000206	1733
128.923		Spot	1	Image 1	7	1000000207	1734
131.058		Spot	1	Image 1	7	1000000208	1735
127.293		Spot	1	Image 1	7	1000000209	1736
127.34		Spot	1	Image 1	7	1000000211	1737
125.668		Spot	1	Image 1	7	1000000210	1738
129.619		Spot	1	Image 1	7	1000000212	1739
130.791		Spot	1	Image 1	7	1000000213	1740
128.092		Spot	1	Image 1	7	1000000214	1741
128.452		Spot	1	Image 1	7	1000000215	1742
133.135		Spot	1	Image 1	7	1000000216	1743
131.967		Spot	1	Image 1	7	1000000217	1744
131.507		Spot	1	Image 1	7	1000000218	1745
131.347		Spot	1	Image 1	7	1000000219	1746
131.363		Spot	1	Image 1	7	1000000244	1747
132.181		Spot	1	Image 1	7	1000000220	1748
133.882		Spot	1	Image 1	7	1000000221	1749
133.16		Spot	1	Image 1	7	1000000222	1750
129.962		Spot	1	Image 1	7	1000000223	1751
128.555		Spot	1	Image 1	7	1000000224	1752
128		Spot	1	Image 1	7	1000000225	1753
127.052		Spot	1	Image 1	7	1000000155	1754
123.571		Spot	1	Image 1	7	1000000226	1755
123.169		Spot	1	Image 1	7	1000000227	1756
123.654		Spot	1	Image 1	7	1000000228	1757
124.184		Spot	1	Image 1	7	1000000232	1758
124.874		Spot	1	Image 1	7	1000000231	1759
123.648		Spot	1	Image 1	7	1000000233	1760
124.852		Spot	1	Image 1	7	1000000234	1761
121.285		Spot	1	Image 1	7	1000000235	1762
128.209		Spot	1	Image 1	7	1000000236	1763
125.333		Spot	1	Image 1	7	1000000237	1764
125.928		Spot	1	Image 1	7	1000000238	1765
124.714		Spot	1	Image 1	7	1000000239	1766
131.204		Spot	1	Image 1	8	1000000250	1767
134.171		Spot	1	Image 1	8	1000000000	1768
130.689		Spot	1	Image 1	8	1000000001	1769
133.57		Spot	1	Image 1	8	1000000002	1770
134.522		Spot	1	Image 1	8	1000000003	1771
133.843		Spot	1	Image 1	8	1000000004	1772
132.569		Spot	1	Image 1	8	1000000005	1773
135.161		Spot	1	Image 1	8	1000000006	1774
135.142		Spot	1	Image 1	8	1000000007	1775
130.817		Spot	1	Image 1	8	1000000008	1776
135.352		Spot	1	Image 1	8	1000000009	1777
131.882		Spot	1	Image 1	8	1000000010	1778
139.033		Spot	1	Image 1	8	1000000012	1779
138.335		Spot	1	Image 1	8	1000000011	1780
130.285		Spot	1	Image 1	8	1000000057	1781
133.163		Spot	1	Image 1	8	1000000013	1782
135.636		Spot	1	Image 1	8	1000000014	1783
132.264		Spot	1	Image 1	8	1000000016	1784
140.923		Spot	1	Image 1	8	1000000017	1785
138.24		Spot	1	Image 1	8	1000000018	1786
139.341		Spot	1	Image 1	8	1000000019	1787
136.774		Spot	1	Image 1	8	1000000021	1788
139.78		Spot	1	Image 1	8	1000000022	1789
131.592		Spot	1	Image 1	8	1000000020	1790
138.008		Spot	1	Image 1	8	1000000251	1791
135.931		Spot	1	Image 1	8	1000000023	1792
134.287		Spot	1	Image 1	8	1000000246	1793
134.798		Spot	1	Image 1	8	1000000024	1795
145.38		Spot	1	Image 1	8	1000000025	1796
139.507		Spot	1	Image 1	8	1000000026	1797
139.961		Spot	1	Image 1	8	1000000027	1798
136.449		Spot	1	Image 1	8	1000000028	1799
135.951		Spot	1	Image 1	8	1000000240	1800
137.879		Spot	1	Image 1	8	1000000029	1801
136.558		Spot	1	Image 1	8	1000000030	1802
133.817		Spot	1	Image 1	8	1000000032	1803
138.981		Spot	1	Image 1	8	1000000031	1804
136.831		Spot	1	Image 1	8	1000000033	1805
136.016		Spot	1	Image 1	8	1000000245	1806
143.584		Spot	1	Image 1	8	1000000034	1807
134.638		Spot	1	Image 1	8	1000000035	1808
135.317		Spot	1	Image 1	8	1000000036	1809
133.008		Spot	1	Image 1	8	1000000037	1810
134.223		Spot	1	Image 1	8	1000000038	1811
133.253		Spot	1	Image 1	8	1000000039	1812
134.24		Spot	1	Image 1	8	1000000040	1813
133.688		Spot	1	Image 1	8	1000000041	1814
134.254		Spot	1	Image 1	8	1000000042	1815
133.786		Spot	1	Image 1	8	1000000043	1816
132.816		Spot	1	Image 1	8	1000000044	1817
134.627		Spot	1	Image 1	8	1000000046	1818
134.843		Spot	1	Image 1	8	1000000045	1819
138.686		Spot	1	Image 1	8	1000000047	1820
135.84		Spot	1	Image 1	8	1000000048	1822
130.261		Spot	1	Image 1	8	1000000049	1823
130.028		Spot	1	Image 1	8	1000000050	1825
135.909		Spot	1	Image 1	8	1000000051	1826
137.764		Spot	1	Image 1	8	1000000052	1827
129.994		Spot	1	Image 1	8	1000000053	1828
134.607		Spot	1	Image 1	8	1000000055	1829
132.765		Spot	1	Image 1	8	1000000056	1830
137.247		Spot	1	Image 1	8	1000000054	1831
129.448		Spot	1	Image 1	8	1000000058	1832
138.624		Spot	1	Image 1	8	1000000059	1833
135.386		Spot	1	Image 1	8	1000000060	1834
136.46		Spot	1	Image 1	8	1000000061	1835
134.997		Spot	1	Image 1	8	1000000062	1836
138.975		Spot	1	Image 1	8	1000000063	1838
138.419		Spot	1	Image 1	8	1000000064	1839
137.674		Spot	1	Image 1	8	1000000065	1840
139.452		Spot	1	Image 1	8	1000000066	1841
136.003		Spot	1	Image 1	8	1000000067	1842
133.473		Spot	1	Image 1	8	1000000068	1843
135.876		Spot	1	Image 1	8	1000000104	1844
139.404		Spot	1	Image 1	8	1000000069	1845
133.474		Spot	1	Image 1	8	1000000070	1846
137.112		Spot	1	Image 1	8	1000000071	1847
139.285		Spot	1	Image 1	8	1000000072	1848
136.885		Spot	1	Image 1	8	1000000073	1849
133.831		Spot	1	Image 1	8	1000000074	1850
140.636		Spot	1	Image 1	8	1000000075	1851
145.361		Spot	1	Image 1	8	1000000076	1852
141.584		Spot	1	Image 1	8	1000000077	1853
143.058		Spot	1	Image 1	8	1000000078	1854
136.512		Spot	1	Image 1	8	1000000079	1855
139.994		Spot	1	Image 1	8	1000000080	1856
139.164		Spot	1	Image 1	8	1000000081	1857
139.836		Spot	1	Image 1	8	1000000082	1858
143.879		Spot	1	Image 1	8	1000000083	1859
141.846		Spot	1	Image 1	8	1000000084	1860
147.238		Spot	1	Image 1	8	1000000085	1861
139.258		Spot	1	Image 1	8	1000000086	1862
144.989		Spot	1	Image 1	8	1000000087	1863
145.348		Spot	1	Image 1	8	1000000088	1864
139.514		Spot	1	Image 1	8	1000000089	1865
137.53		Spot	1	Image 1	8	1000000091	1866
140.742		Spot	1	Image 1	8	1000000090	1867
138.702		Spot	1	Image 1	8	1000000092	1868
142.777		Spot	1	Image 1	8	1000000094	1869
139.412		Spot	1	Image 1	8	1000000093	1870
137.856		Spot	1	Image 1	8	1000000095	1871
137.904		Spot	1	Image 1	8	1000000096	1873
130.477		Spot	1	Image 1	8	1000000097	1874
130.867		Spot	1	Image 1	8	1000000098	1875
132.33		Spot	1	Image 1	8	1000000099	1876
131.598		Spot	1	Image 1	8	1000000100	1877
132.675		Spot	1	Image 1	8	1000000101	1878
133.81		Spot	1	Image 1	8	1000000102	1879
135.315		Spot	1	Image 1	8	1000000103	1880
136.071		Spot	1	Image 1	8	1000000105	1881
134.84		Spot	1	Image 1	8	1000000106	1882
136.983		Spot	1	Image 1	8	1000000108	1883
133.423		Spot	1	Image 1	8	1000000109	1886
132.667		Spot	1	Image 1	8	1000000110	1887
131.716		Spot	1	Image 1	8	1000000111	1888
138.396		Spot	1	Image 1	8	1000000112	1889
130.95		Spot	1	Image 1	8	1000000242	1890
134.096		Spot	1	Image 1	8	1000000113	1891
130.116		Spot	1	Image 1	8	1000000114	1892
135.878		Spot	1	Image 1	8	1000000115	1893
135.764		Spot	1	Image 1	8	1000000116	1894
133.537		Spot	1	Image 1	8	1000000117	1895
130.582		Spot	1	Image 1	8	1000000118	1896
131.921		Spot	1	Image 1	8	1000000119	1897
132.492		Spot	1	Image 1	8	1000000120	1898
137.445		Spot	1	Image 1	8	1000000121	1899
127.215		Spot	1	Image 1	8	1000000122	1900
134.652		Spot	1	Image 1	8	1000000123	1901
125.386		Spot	1	Image 1	8	1000000124	1902
127.586		Spot	1	Image 1	8	1000000125	1903
130.948		Spot	1	Image 1	8	1000000126	1904
127.714		Spot	1	Image 1	8	1000000127	1905
125.22		Spot	1	Image 1	8	1000000128	1906
135.264		Spot	1	Image 1	8	1000000129	1907
128.876		Spot	1	Image 1	8	1000000130	1908
128.737		Spot	1	Image 1	8	1000000131	1909
126.283		Spot	1	Image 1	8	1000000134	1910
134.296		Spot	1	Image 1	8	1000000133	1911
129.76		Spot	1	Image 1	8	1000000135	1912
132.799		Spot	1	Image 1	8	1000000136	1913
134.118		Spot	1	Image 1	8	1000000137	1914
131.521		Spot	1	Image 1	8	1000000141	1915
128.874		Spot	1	Image 1	8	1000000138	1916
131.786		Spot	1	Image 1	8	1000000139	1917
128.958		Spot	1	Image 1	8	1000000140	1918
126.449		Spot	1	Image 1	8	1000000142	1919
125.657		Spot	1	Image 1	8	1000000143	1920
126.343		Spot	1	Image 1	8	1000000243	1921
127.89		Spot	1	Image 1	8	1000000144	1922
131.008		Spot	1	Image 1	8	1000000145	1923
129.836		Spot	1	Image 1	8	1000000146	1924
125.804		Spot	1	Image 1	8	1000000147	1925
125.127		Spot	1	Image 1	8	1000000148	1926
130.769		Spot	1	Image 1	8	1000000149	1927
125.176		Spot	1	Image 1	8	1000000150	1928
124.964		Spot	1	Image 1	8	1000000151	1930
126.431		Spot	1	Image 1	8	1000000152	1931
126.387		Spot	1	Image 1	8	1000000153	1932
127.793		Spot	1	Image 1	8	1000000229	1933
127.264		Spot	1	Image 1	8	1000000154	1934
134.792		Spot	1	Image 1	8	1000000156	1935
136.223		Spot	1	Image 1	8	1000000157	1936
136.055		Spot	1	Image 1	8	1000000158	1937
137.813		Spot	1	Image 1	8	1000000159	1938
134.387		Spot	1	Image 1	8	1000000160	1939
136.036		Spot	1	Image 1	8	1000000161	1940
131.912		Spot	1	Image 1	8	1000000162	1941
134.352		Spot	1	Image 1	8	1000000163	1942
136.44		Spot	1	Image 1	8	1000000164	1943
133.496		Spot	1	Image 1	8	1000000165	1944
143.609		Spot	1	Image 1	8	1000000166	1945
131.396		Spot	1	Image 1	8	1000000168	1946
133.181		Spot	1	Image 1	8	1000000167	1947
131.889		Spot	1	Image 1	8	1000000169	1948
132.548		Spot	1	Image 1	8	1000000170	1949
132.3		Spot	1	Image 1	8	1000000171	1950
135.612		Spot	1	Image 1	8	1000000172	1951
132.489		Spot	1	Image 1	8	1000000173	1952
131.044		Spot	1	Image 1	8	1000000174	1953
134.544		Spot	1	Image 1	8	1000000175	1954
131.871		Spot	1	Image 1	8	1000000176	1955
133.981		Spot	1	Image 1	8	1000000177	1956
132.008		Spot	1	Image 1	8	1000000178	1957
133.659		Spot	1	Image 1	8	1000000179	1958
133.478		Spot	1	Image 1	8	1000000180	1959
132.346		Spot	1	Image 1	8	1000000181	1960
133.303		Spot	1	Image 1	8	1000000182	1961
130.878		Spot	1	Image 1	8	1000000183	1962
132.309		Spot	1	Image 1	8	1000000184	1963
135.83		Spot	1	Image 1	8	1000000185	1964
132.53		Spot	1	Image 1	8	1000000186	1965
134.079		Spot	1	Image 1	8	1000000187	1966
129.859		Spot	1	Image 1	8	1000000223	1967
130.928		Spot	1	Image 1	8	1000000188	1968
129.34		Spot	1	Image 1	8	1000000189	1969
130.033		Spot	1	Image 1	8	1000000252	1970
129.579		Spot	1	Image 1	8	1000000191	1971
131.463		Spot	1	Image 1	8	1000000193	1972
129.609		Spot	1	Image 1	8	1000000192	1973
132.285		Spot	1	Image 1	8	1000000194	1974
130.368		Spot	1	Image 1	8	1000000195	1976
129.289		Spot	1	Image 1	8	1000000197	1977
127.808		Spot	1	Image 1	8	1000000199	1978
134.367		Spot	1	Image 1	8	1000000241	1979
129.932		Spot	1	Image 1	8	1000000198	1980
129.349		Spot	1	Image 1	8	1000000200	1981
131.338		Spot	1	Image 1	8	1000000202	1982
131.787		Spot	1	Image 1	8	1000000201	1983
127.752		Spot	1	Image 1	8	1000000203	1984
128.08		Spot	1	Image 1	8	1000000205	1986
128.813		Spot	1	Image 1	8	1000000206	1987
129.25		Spot	1	Image 1	8	1000000207	1988
130.926		Spot	1	Image 1	8	1000000208	1989
127.992		Spot	1	Image 1	8	1000000209	1990
127.322		Spot	1	Image 1	8	1000000211	1991
124.586		Spot	1	Image 1	8	1000000210	1992
129.868		Spot	1	Image 1	8	1000000212	1993
131.315		Spot	1	Image 1	8	1000000213	1994
128.488		Spot	1	Image 1	8	1000000214	1995
128.13		Spot	1	Image 1	8	1000000215	1996
133.063		Spot	1	Image 1	8	1000000216	1997
131.223		Spot	1	Image 1	8	1000000217	1998
132.052		Spot	1	Image 1	8	1000000218	1999
130.764		Spot	1	Image 1	8	1000000219	2000
132.071		Spot	1	Image 1	8	1000000244	2001
131.392		Spot	1	Image 1	8	1000000220	2002
134.011		Spot	1	Image 1	8	1000000221	2003
132.385		Spot	1	Image 1	8	1000000222	2004
128.256		Spot	1	Image 1	8	1000000224	2005
127.929		Spot	1	Image 1	8	1000000225	2006
127.521		Spot	1	Image 1	8	1000000155	2007
123.486		Spot	1	Image 1	8	1000000227	2008
124.028		Spot	1	Image 1	8	1000000226	2009
123.501		Spot	1	Image 1	8	1000000228	2010
124.333		Spot	1	Image 1	8	1000000232	2011
125.129		Spot	1	Image 1	8	1000000231	2012
122.68		Spot	1	Image 1	8	1000000235	2013
123.038		Spot	1	Image 1	8	1000000233	2014
124.027		Spot	1	Image 1	8	1000000234	2015
128.731		Spot	1	Image 1	8	1000000236	2016
125.102		Spot	1	Image 1	8	1000000237	2017
126.171		Spot	1	Image 1	8	1000000238	2018
124.856		Spot	1	Image 1	8	1000000239	2019
131.534		Spot	1	Image 1	9	1000000250	2020
134.616		Spot	1	Image 1	9	1000000000	2021
131.773		Spot	1	Image 1	9	1000000001	2022
134.681		Spot	1	Image 1	9	1000000002	2023
134.141		Spot	1	Image 1	9	1000000003	2024
133.049		Spot	1	Image 1	9	1000000004	2025
132.63		Spot	1	Image 1	9	1000000005	2026
134.809		Spot	1	Image 1	9	1000000006	2027
134.995		Spot	1	Image 1	9	1000000007	2028
135.616		Spot	1	Image 1	9	1000000009	2029
132.055		Spot	1	Image 1	9	1000000010	2030
139.42		Spot	1	Image 1	9	1000000012	2031
138.395		Spot	1	Image 1	9	1000000011	2032
130.67		Spot	1	Image 1	9	1000000057	2033
132.882		Spot	1	Image 1	9	1000000013	2034
135.171		Spot	1	Image 1	9	1000000014	2035
132.47		Spot	1	Image 1	9	1000000016	2036
141.315		Spot	1	Image 1	9	1000000017	2037
137.719		Spot	1	Image 1	9	1000000018	2038
138.265		Spot	1	Image 1	9	1000000019	2039
136.445		Spot	1	Image 1	9	1000000021	2040
131.547		Spot	1	Image 1	9	1000000020	2041
139.426		Spot	1	Image 1	9	1000000022	2042
138.402		Spot	1	Image 1	9	1000000251	2043
135.599		Spot	1	Image 1	9	1000000023	2044
134.572		Spot	1	Image 1	9	1000000246	2045
135.824		Spot	1	Image 1	9	1000000024	2047
145.91		Spot	1	Image 1	9	1000000025	2048
139.56		Spot	1	Image 1	9	1000000026	2049
140.11		Spot	1	Image 1	9	1000000027	2050
136.735		Spot	1	Image 1	9	1000000028	2051
136.202		Spot	1	Image 1	9	1000000240	2052
138.585		Spot	1	Image 1	9	1000000029	2053
135.251		Spot	1	Image 1	9	1000000030	2054
138.654		Spot	1	Image 1	9	1000000031	2055
132.639		Spot	1	Image 1	9	1000000032	2056
136.569		Spot	1	Image 1	9	1000000033	2057
135.964		Spot	1	Image 1	9	1000000245	2058
142.304		Spot	1	Image 1	9	1000000034	2059
135.575		Spot	1	Image 1	9	1000000035	2060
133.039		Spot	1	Image 1	9	1000000037	2061
135.003		Spot	1	Image 1	9	1000000036	2062
134.873		Spot	1	Image 1	9	1000000038	2063
133.741		Spot	1	Image 1	9	1000000039	2064
133.585		Spot	1	Image 1	9	1000000040	2065
133.642		Spot	1	Image 1	9	1000000041	2066
134.816		Spot	1	Image 1	9	1000000042	2067
133.884		Spot	1	Image 1	9	1000000043	2068
133.149		Spot	1	Image 1	9	1000000044	2069
134.601		Spot	1	Image 1	9	1000000045	2070
133.843		Spot	1	Image 1	9	1000000046	2071
[truncated: 7,506 more rows]
