# Supplementary material for: Protocol for real-time monitoring of CD8+ T and myeloid cell behavior in human high-grade serous ovarian cancer slices
Source: STAR Protoc. 2024 Jun 2;5(2):103102. doi: 10.1016/j.xpro.2024.103102 (PMC11179100; doi:10.1016/j.xpro.2024.103102)
Supplement: Data S3. Files for testing the R script, quantification and statistical analysis step 2 [file mmc3.zip › Test files/Slice2_a/__Intensity_Mean_Ch=2_Img=1.csv]

Intensity Mean Ch=2 Img=1
====================
Intensity Mean	Unit	Category	Channel	Image	Time	TrackID	ID
203.577		Spot	2	Image 1	1	1000000000	0
496.083		Spot	2	Image 1	1	1000000001	1
159.415		Spot	2	Image 1	1	1000000002	2
142.805		Spot	2	Image 1	1	1000000003	3
157.964		Spot	2	Image 1	1	1000000004	4
190.387		Spot	2	Image 1	1	1000000005	5
204.383		Spot	2	Image 1	1	1000000006	6
143.788		Spot	2	Image 1	1	1000000007	7
313.028		Spot	2	Image 1	1	1000000008	8
153.298		Spot	2	Image 1	1	1000000009	9
410.115		Spot	2	Image 1	1	1000000010	10
140.576		Spot	2	Image 1	1	1000000011	11
196.088		Spot	2	Image 1	1	1000000012	12
459.758		Spot	2	Image 1	1	1000000013	13
379.137		Spot	2	Image 1	1	1000000014	14
381.624		Spot	2	Image 1	1	1000000015	15
141.782		Spot	2	Image 1	1	1000000016	16
146.459		Spot	2	Image 1	1	1000000017	17
203.187		Spot	2	Image 1	1	1000000018	18
155.025		Spot	2	Image 1	1	1000000019	19
284.296		Spot	2	Image 1	1	1000000020	20
260.074		Spot	2	Image 1	1	1000000021	21
172.033		Spot	2	Image 1	1	1000000022	22
172.89		Spot	2	Image 1	1	1000000023	23
152.485		Spot	2	Image 1	1	1000000024	24
188.5		Spot	2	Image 1	1	1000000025	25
153.171		Spot	2	Image 1	1	1000000026	26
158.383		Spot	2	Image 1	1	1000000027	27
225.171		Spot	2	Image 1	1	1000000028	28
181.488		Spot	2	Image 1	1	1000000029	29
155.826		Spot	2	Image 1	1	1000000030	30
383.207		Spot	2	Image 1	1	1000000031	31
143.744		Spot	2	Image 1	1	1000000032	32
156.115		Spot	2	Image 1	1	1000000033	33
194.599		Spot	2	Image 1	1	1000000034	34
158.676		Spot	2	Image 1	1	1000000035	35
350.912		Spot	2	Image 1	1	1000000036	36
327.637		Spot	2	Image 1	1	1000000037	37
141.384		Spot	2	Image 1	1	1000000038	38
438.769		Spot	2	Image 1	1	1000000039	39
136.566		Spot	2	Image 1	1	1000000040	40
155.08		Spot	2	Image 1	1	1000000041	41
160.42		Spot	2	Image 1	1	1000000042	42
153.71		Spot	2	Image 1	1	1000000043	43
135.222		Spot	2	Image 1	1	1000000044	44
185.028		Spot	2	Image 1	1	1000000045	45
254.351		Spot	2	Image 1	1	1000000046	46
138.211		Spot	2	Image 1	1	1000000047	47
149.178		Spot	2	Image 1	1	1000000048	49
370.479		Spot	2	Image 1	1	1000000049	50
341.526		Spot	2	Image 1	1	1000000050	52
281.309		Spot	2	Image 1	1	1000000051	53
138.671		Spot	2	Image 1	1	1000000052	54
543.412		Spot	2	Image 1	1	1000000053	55
157.124		Spot	2	Image 1	1	1000000054	56
142.927		Spot	2	Image 1	1	1000000055	57
157.632		Spot	2	Image 1	1	1000000056	58
437.32		Spot	2	Image 1	1	1000000057	59
429.437		Spot	2	Image 1	1	1000000058	60
141.871		Spot	2	Image 1	1	1000000059	61
145.904		Spot	2	Image 1	1	1000000060	62
140.011		Spot	2	Image 1	1	1000000061	63
147.989		Spot	2	Image 1	1	1000000062	64
150.631		Spot	2	Image 1	1	1000000063	65
145.942		Spot	2	Image 1	1	1000000064	66
142.041		Spot	2	Image 1	1	1000000065	67
139.986		Spot	2	Image 1	1	1000000066	68
163.178		Spot	2	Image 1	1	1000000067	69
172.574		Spot	2	Image 1	1	1000000068	70
143.165		Spot	2	Image 1	1	1000000069	71
161.385		Spot	2	Image 1	1	1000000070	72
139.873		Spot	2	Image 1	1	1000000071	73
149.685		Spot	2	Image 1	1	1000000072	74
166.094		Spot	2	Image 1	1	1000000073	75
192.084		Spot	2	Image 1	1	1000000074	76
174.763		Spot	2	Image 1	1	1000000075	77
145.749		Spot	2	Image 1	1	1000000076	78
176.912		Spot	2	Image 1	1	1000000077	79
203.72		Spot	2	Image 1	1	1000000078	81
268.617		Spot	2	Image 1	1	1000000079	82
333.633		Spot	2	Image 1	1	1000000080	83
427.992		Spot	2	Image 1	1	1000000081	84
142.672		Spot	2	Image 1	1	1000000082	85
249.306		Spot	2	Image 1	1	1000000083	86
155.586		Spot	2	Image 1	1	1000000084	87
187.571		Spot	2	Image 1	1	1000000085	88
353.764		Spot	2	Image 1	1	1000000086	89
146.387		Spot	2	Image 1	1	1000000087	90
183.438		Spot	2	Image 1	1	1000000088	91
468.286		Spot	2	Image 1	1	1000000089	92
212.304		Spot	2	Image 1	1	1000000090	93
229.446		Spot	2	Image 1	1	1000000091	94
145.793		Spot	2	Image 1	1	1000000092	95
161.577		Spot	2	Image 1	1	1000000093	96
151.624		Spot	2	Image 1	1	1000000094	97
306.848		Spot	2	Image 1	1	1000000095	98
138.874		Spot	2	Image 1	1	1000000096	100
131.214		Spot	2	Image 1	1	1000000097	101
132.463		Spot	2	Image 1	1	1000000098	102
134.873		Spot	2	Image 1	1	1000000099	103
132.868		Spot	2	Image 1	1	1000000100	104
136.365		Spot	2	Image 1	1	1000000101	105
138.346		Spot	2	Image 1	1	1000000102	106
136.508		Spot	2	Image 1	1	1000000103	107
138.539		Spot	2	Image 1	1	1000000104	108
138.742		Spot	2	Image 1	1	1000000105	109
136.32		Spot	2	Image 1	1	1000000106	110
137.497		Spot	2	Image 1	1	1000000107	111
139.388		Spot	2	Image 1	1	1000000108	112
135.532		Spot	2	Image 1	1	1000000109	115
129.163		Spot	2	Image 1	1	1000000110	116
359.903		Spot	2	Image 1	1	1000000111	117
658.047		Spot	2	Image 1	1	1000000112	118
899.495		Spot	2	Image 1	1	1000000113	119
159.138		Spot	2	Image 1	1	1000000114	120
127.11		Spot	2	Image 1	1	1000000115	121
156.093		Spot	2	Image 1	1	1000000116	122
199.078		Spot	2	Image 1	1	1000000117	123
296.088		Spot	2	Image 1	1	1000000118	124
218.549		Spot	2	Image 1	1	1000000119	125
373.072		Spot	2	Image 1	1	1000000120	126
437.463		Spot	2	Image 1	1	1000000121	127
518.279		Spot	2	Image 1	1	1000000122	128
142.373		Spot	2	Image 1	1	1000000123	129
270.226		Spot	2	Image 1	1	1000000124	130
370.074		Spot	2	Image 1	1	1000000125	131
199.912		Spot	2	Image 1	1	1000000126	132
511.041		Spot	2	Image 1	1	1000000127	133
367.928		Spot	2	Image 1	1	1000000128	134
139.209		Spot	2	Image 1	1	1000000129	135
214.085		Spot	2	Image 1	1	1000000130	136
188.448		Spot	2	Image 1	1	1000000131	137
355.224		Spot	2	Image 1	1	1000000132	138
137.011		Spot	2	Image 1	1	1000000133	139
275.665		Spot	2	Image 1	1	1000000134	140
220.168		Spot	2	Image 1	1	1000000135	141
245.714		Spot	2	Image 1	1	1000000136	142
139.239		Spot	2	Image 1	1	1000000137	143
275.956		Spot	2	Image 1	1	1000000138	144
387.934		Spot	2	Image 1	1	1000000139	145
403.887		Spot	2	Image 1	1	1000000140	146
136.545		Spot	2	Image 1	1	1000000141	147
304.248		Spot	2	Image 1	1	1000000142	148
268.492		Spot	2	Image 1	1	1000000143	149
474.199		Spot	2	Image 1	1	1000000144	150
277.58		Spot	2	Image 1	1	1000000145	151
293.497		Spot	2	Image 1	1	1000000146	152
256.646		Spot	2	Image 1	1	1000000147	153
222.783		Spot	2	Image 1	1	1000000148	154
174.118		Spot	2	Image 1	1	1000000149	155
189.975		Spot	2	Image 1	1	1000000150	156
239.357		Spot	2	Image 1	1	1000000151	158
237.03		Spot	2	Image 1	1	1000000152	159
185.372		Spot	2	Image 1	1	1000000153	160
190.18		Spot	2	Image 1	1	1000000154	161
202.479		Spot	2	Image 1	1	1000000155	162
338.602		Spot	2	Image 1	1	1000000156	163
261.956		Spot	2	Image 1	1	1000000157	164
147.85		Spot	2	Image 1	1	1000000158	165
136.296		Spot	2	Image 1	1	1000000159	166
133.482		Spot	2	Image 1	1	1000000160	167
136.353		Spot	2	Image 1	1	1000000161	168
267.673		Spot	2	Image 1	1	1000000162	169
296.992		Spot	2	Image 1	1	1000000163	170
135.017		Spot	2	Image 1	1	1000000164	171
523.543		Spot	2	Image 1	1	1000000165	172
134.066		Spot	2	Image 1	1	1000000166	173
132.287		Spot	2	Image 1	1	1000000167	174
268.392		Spot	2	Image 1	1	1000000168	175
415.044		Spot	2	Image 1	1	1000000169	176
134.914		Spot	2	Image 1	1	1000000170	177
136.428		Spot	2	Image 1	1	1000000171	178
386.016		Spot	2	Image 1	1	1000000172	179
134.448		Spot	2	Image 1	1	1000000173	180
198.706		Spot	2	Image 1	1	1000000174	181
133.31		Spot	2	Image 1	1	1000000175	182
130.257		Spot	2	Image 1	1	1000000176	183
130.368		Spot	2	Image 1	1	1000000177	184
130.518		Spot	2	Image 1	1	1000000178	185
132.132		Spot	2	Image 1	1	1000000179	186
130.063		Spot	2	Image 1	1	1000000180	187
129.719		Spot	2	Image 1	1	1000000181	188
129.687		Spot	2	Image 1	1	1000000182	189
132.171		Spot	2	Image 1	1	1000000183	190
128.142		Spot	2	Image 1	1	1000000184	191
128.277		Spot	2	Image 1	1	1000000185	192
127.407		Spot	2	Image 1	1	1000000186	193
128.296		Spot	2	Image 1	1	1000000187	194
131.573		Spot	2	Image 1	1	1000000188	195
128.127		Spot	2	Image 1	1	1000000189	196
126.553		Spot	2	Image 1	1	1000000190	197
126.732		Spot	2	Image 1	1	1000000191	198
129.695		Spot	2	Image 1	1	1000000192	199
140.83		Spot	2	Image 1	1	1000000193	200
129.677		Spot	2	Image 1	1	1000000194	201
140.041		Spot	2	Image 1	1	1000000195	203
200.213		Spot	2	Image 1	1	1000000196	204
223.416		Spot	2	Image 1	1	1000000197	205
170.407		Spot	2	Image 1	1	1000000198	206
156.956		Spot	2	Image 1	1	1000000199	207
134.033		Spot	2	Image 1	1	1000000200	208
155.691		Spot	2	Image 1	1	1000000201	209
280.488		Spot	2	Image 1	1	1000000202	210
278.159		Spot	2	Image 1	1	1000000203	211
234.144		Spot	2	Image 1	1	1000000204	212
180.658		Spot	2	Image 1	1	1000000205	213
217.586		Spot	2	Image 1	1	1000000206	214
215.243		Spot	2	Image 1	1	1000000207	215
134.05		Spot	2	Image 1	1	1000000208	216
249.544		Spot	2	Image 1	1	1000000209	217
244.515		Spot	2	Image 1	1	1000000210	218
294.797		Spot	2	Image 1	1	1000000211	219
303.5		Spot	2	Image 1	1	1000000212	220
229.873		Spot	2	Image 1	1	1000000213	221
300.085		Spot	2	Image 1	1	1000000214	222
209.81		Spot	2	Image 1	1	1000000215	223
133.755		Spot	2	Image 1	1	1000000216	224
131.769		Spot	2	Image 1	1	1000000217	225
131.404		Spot	2	Image 1	1	1000000218	226
131.077		Spot	2	Image 1	1	1000000219	227
130.068		Spot	2	Image 1	1	1000000220	228
149.812		Spot	2	Image 1	1	1000000221	229
128.948		Spot	2	Image 1	1	1000000222	230
125.757		Spot	2	Image 1	1	1000000223	231
126.276		Spot	2	Image 1	1	1000000224	232
124.376		Spot	2	Image 1	1	1000000225	233
232.121		Spot	2	Image 1	1	1000000226	234
228.47		Spot	2	Image 1	1	1000000227	235
298.465		Spot	2	Image 1	1	1000000228	236
129.825		Spot	2	Image 1	1	1000000229	237
149.35		Spot	2	Image 1	1	1000000230	238
239.157		Spot	2	Image 1	1	1000000231	239
282.247		Spot	2	Image 1	1	1000000232	240
274.398		Spot	2	Image 1	1	1000000233	241
356.875		Spot	2	Image 1	1	1000000234	242
177.349		Spot	2	Image 1	1	1000000235	243
222.199		Spot	2	Image 1	1	1000000236	244
269.973		Spot	2	Image 1	1	1000000237	245
187.42		Spot	2	Image 1	1	1000000238	246
199.587		Spot	2	Image 1	1	1000000239	247
207.229		Spot	2	Image 1	2	1000000000	248
161.65		Spot	2	Image 1	2	1000000002	249
142.848		Spot	2	Image 1	2	1000000003	250
524.934		Spot	2	Image 1	2	1000000001	251
162.471		Spot	2	Image 1	2	1000000004	252
195.281		Spot	2	Image 1	2	1000000005	253
203.396		Spot	2	Image 1	2	1000000006	254
144.458		Spot	2	Image 1	2	1000000007	255
312.135		Spot	2	Image 1	2	1000000008	256
152.749		Spot	2	Image 1	2	1000000009	257
402.981		Spot	2	Image 1	2	1000000010	258
140.907		Spot	2	Image 1	2	1000000011	259
195.518		Spot	2	Image 1	2	1000000012	260
446.105		Spot	2	Image 1	2	1000000013	261
373.006		Spot	2	Image 1	2	1000000014	262
380.778		Spot	2	Image 1	2	1000000015	263
142.323		Spot	2	Image 1	2	1000000016	264
146.287		Spot	2	Image 1	2	1000000017	265
206.624		Spot	2	Image 1	2	1000000018	266
156.229		Spot	2	Image 1	2	1000000019	267
242.162		Spot	2	Image 1	2	1000000020	268
254.392		Spot	2	Image 1	2	1000000021	269
173.532		Spot	2	Image 1	2	1000000022	270
170.526		Spot	2	Image 1	2	1000000023	271
151.819		Spot	2	Image 1	2	1000000024	273
186.728		Spot	2	Image 1	2	1000000025	274
152.316		Spot	2	Image 1	2	1000000026	275
158.523		Spot	2	Image 1	2	1000000027	276
214.2		Spot	2	Image 1	2	1000000028	277
153.164		Spot	2	Image 1	2	1000000240	278
182.143		Spot	2	Image 1	2	1000000029	279
148.318		Spot	2	Image 1	2	1000000030	280
371.306		Spot	2	Image 1	2	1000000031	281
143.06		Spot	2	Image 1	2	1000000032	282
155.747		Spot	2	Image 1	2	1000000033	283
202.691		Spot	2	Image 1	2	1000000034	284
158.777		Spot	2	Image 1	2	1000000035	285
347.265		Spot	2	Image 1	2	1000000036	286
344.838		Spot	2	Image 1	2	1000000037	287
142.582		Spot	2	Image 1	2	1000000038	288
438.964		Spot	2	Image 1	2	1000000039	289
137.11		Spot	2	Image 1	2	1000000040	290
153.586		Spot	2	Image 1	2	1000000041	291
160.843		Spot	2	Image 1	2	1000000042	292
152.803		Spot	2	Image 1	2	1000000043	293
135.219		Spot	2	Image 1	2	1000000044	294
253.896		Spot	2	Image 1	2	1000000046	295
185.116		Spot	2	Image 1	2	1000000045	296
137.764		Spot	2	Image 1	2	1000000047	297
149.455		Spot	2	Image 1	2	1000000048	299
365.576		Spot	2	Image 1	2	1000000049	300
341.635		Spot	2	Image 1	2	1000000050	302
273.198		Spot	2	Image 1	2	1000000051	303
137.857		Spot	2	Image 1	2	1000000052	304
536.141		Spot	2	Image 1	2	1000000053	305
143.143		Spot	2	Image 1	2	1000000055	306
153.038		Spot	2	Image 1	2	1000000054	307
155.246		Spot	2	Image 1	2	1000000056	308
428.528		Spot	2	Image 1	2	1000000057	309
441.74		Spot	2	Image 1	2	1000000058	310
141.865		Spot	2	Image 1	2	1000000059	311
146.239		Spot	2	Image 1	2	1000000060	312
140.076		Spot	2	Image 1	2	1000000061	313
148.321		Spot	2	Image 1	2	1000000062	314
151.214		Spot	2	Image 1	2	1000000063	315
145.146		Spot	2	Image 1	2	1000000064	316
142.624		Spot	2	Image 1	2	1000000065	317
162.565		Spot	2	Image 1	2	1000000067	318
173.723		Spot	2	Image 1	2	1000000068	319
140.033		Spot	2	Image 1	2	1000000066	320
143.63		Spot	2	Image 1	2	1000000069	321
161.707		Spot	2	Image 1	2	1000000070	322
139.917		Spot	2	Image 1	2	1000000071	323
149.728		Spot	2	Image 1	2	1000000072	324
166.635		Spot	2	Image 1	2	1000000073	325
190.22		Spot	2	Image 1	2	1000000074	326
174.895		Spot	2	Image 1	2	1000000075	327
145.801		Spot	2	Image 1	2	1000000076	328
177.493		Spot	2	Image 1	2	1000000077	329
202.122		Spot	2	Image 1	2	1000000078	331
271.17		Spot	2	Image 1	2	1000000079	332
337.438		Spot	2	Image 1	2	1000000080	333
430.657		Spot	2	Image 1	2	1000000081	334
142.448		Spot	2	Image 1	2	1000000082	335
155.923		Spot	2	Image 1	2	1000000084	336
248.892		Spot	2	Image 1	2	1000000083	337
188.317		Spot	2	Image 1	2	1000000085	338
352.736		Spot	2	Image 1	2	1000000086	339
145.783		Spot	2	Image 1	2	1000000087	340
182.815		Spot	2	Image 1	2	1000000088	341
466.302		Spot	2	Image 1	2	1000000089	342
208.234		Spot	2	Image 1	2	1000000090	343
228.245		Spot	2	Image 1	2	1000000091	344
147.335		Spot	2	Image 1	2	1000000092	345
158.371		Spot	2	Image 1	2	1000000093	346
150.454		Spot	2	Image 1	2	1000000094	347
303.822		Spot	2	Image 1	2	1000000095	348
138.022		Spot	2	Image 1	2	1000000096	350
131.138		Spot	2	Image 1	2	1000000097	351
133.096		Spot	2	Image 1	2	1000000098	352
134.008		Spot	2	Image 1	2	1000000099	353
133.27		Spot	2	Image 1	2	1000000100	354
135.447		Spot	2	Image 1	2	1000000101	355
137.668		Spot	2	Image 1	2	1000000102	356
136.687		Spot	2	Image 1	2	1000000103	357
138.621		Spot	2	Image 1	2	1000000104	358
138.876		Spot	2	Image 1	2	1000000105	359
136.876		Spot	2	Image 1	2	1000000106	360
137.605		Spot	2	Image 1	2	1000000107	361
139.801		Spot	2	Image 1	2	1000000108	362
135.424		Spot	2	Image 1	2	1000000109	365
129.052		Spot	2	Image 1	2	1000000110	366
354.315		Spot	2	Image 1	2	1000000111	367
648.838		Spot	2	Image 1	2	1000000112	368
884.541		Spot	2	Image 1	2	1000000113	369
160.388		Spot	2	Image 1	2	1000000114	370
127.041		Spot	2	Image 1	2	1000000115	371
154.929		Spot	2	Image 1	2	1000000116	372
198.242		Spot	2	Image 1	2	1000000117	373
301.102		Spot	2	Image 1	2	1000000118	374
208.226		Spot	2	Image 1	2	1000000119	375
376.158		Spot	2	Image 1	2	1000000120	376
438.249		Spot	2	Image 1	2	1000000121	377
522.008		Spot	2	Image 1	2	1000000122	378
142.896		Spot	2	Image 1	2	1000000123	379
257.279		Spot	2	Image 1	2	1000000124	380
370.887		Spot	2	Image 1	2	1000000125	381
201.789		Spot	2	Image 1	2	1000000126	382
497.615		Spot	2	Image 1	2	1000000127	383
356.679		Spot	2	Image 1	2	1000000128	384
139.566		Spot	2	Image 1	2	1000000129	385
242.926		Spot	2	Image 1	2	1000000130	386
183.313		Spot	2	Image 1	2	1000000131	387
362.794		Spot	2	Image 1	2	1000000132	388
135.069		Spot	2	Image 1	2	1000000133	389
267.593		Spot	2	Image 1	2	1000000134	390
216.16		Spot	2	Image 1	2	1000000135	391
241.052		Spot	2	Image 1	2	1000000136	392
140.732		Spot	2	Image 1	2	1000000137	393
275.635		Spot	2	Image 1	2	1000000138	394
371.829		Spot	2	Image 1	2	1000000139	395
403.647		Spot	2	Image 1	2	1000000140	396
137.753		Spot	2	Image 1	2	1000000141	397
320.108		Spot	2	Image 1	2	1000000142	398
267.791		Spot	2	Image 1	2	1000000143	399
466.785		Spot	2	Image 1	2	1000000144	400
268.093		Spot	2	Image 1	2	1000000145	401
286.208		Spot	2	Image 1	2	1000000146	402
254.03		Spot	2	Image 1	2	1000000147	403
223.325		Spot	2	Image 1	2	1000000148	404
174.725		Spot	2	Image 1	2	1000000149	405
191.075		Spot	2	Image 1	2	1000000150	406
239.436		Spot	2	Image 1	2	1000000151	408
242.992		Spot	2	Image 1	2	1000000152	409
183.868		Spot	2	Image 1	2	1000000153	410
187.064		Spot	2	Image 1	2	1000000154	411
236.876		Spot	2	Image 1	2	1000000155	412
340.345		Spot	2	Image 1	2	1000000156	413
264.887		Spot	2	Image 1	2	1000000157	414
146.736		Spot	2	Image 1	2	1000000158	415
136.246		Spot	2	Image 1	2	1000000159	416
132.942		Spot	2	Image 1	2	1000000160	417
136.138		Spot	2	Image 1	2	1000000161	418
268.182		Spot	2	Image 1	2	1000000162	419
295.823		Spot	2	Image 1	2	1000000163	420
134.094		Spot	2	Image 1	2	1000000164	421
515.574		Spot	2	Image 1	2	1000000165	422
134.137		Spot	2	Image 1	2	1000000166	423
131.986		Spot	2	Image 1	2	1000000167	424
268		Spot	2	Image 1	2	1000000168	425
423.14		Spot	2	Image 1	2	1000000169	426
134.759		Spot	2	Image 1	2	1000000170	427
135.541		Spot	2	Image 1	2	1000000171	428
383.467		Spot	2	Image 1	2	1000000172	429
134.736		Spot	2	Image 1	2	1000000173	430
199.459		Spot	2	Image 1	2	1000000174	431
132.981		Spot	2	Image 1	2	1000000175	432
129.896		Spot	2	Image 1	2	1000000176	433
130.872		Spot	2	Image 1	2	1000000178	434
130.56		Spot	2	Image 1	2	1000000177	435
132.11		Spot	2	Image 1	2	1000000179	436
130.039		Spot	2	Image 1	2	1000000180	437
129.765		Spot	2	Image 1	2	1000000181	438
129.083		Spot	2	Image 1	2	1000000182	439
132.758		Spot	2	Image 1	2	1000000183	440
128.064		Spot	2	Image 1	2	1000000184	441
128.293		Spot	2	Image 1	2	1000000185	442
128.713		Spot	2	Image 1	2	1000000186	443
128.828		Spot	2	Image 1	2	1000000187	444
131.992		Spot	2	Image 1	2	1000000188	445
128.942		Spot	2	Image 1	2	1000000189	446
126.973		Spot	2	Image 1	2	1000000190	447
128.19		Spot	2	Image 1	2	1000000191	448
130.245		Spot	2	Image 1	2	1000000192	449
143.745		Spot	2	Image 1	2	1000000193	450
129.598		Spot	2	Image 1	2	1000000194	451
139.934		Spot	2	Image 1	2	1000000195	453
199.412		Spot	2	Image 1	2	1000000196	454
220.696		Spot	2	Image 1	2	1000000197	455
146.39		Spot	2	Image 1	2	1000000241	456
155.614		Spot	2	Image 1	2	1000000199	457
290.655		Spot	2	Image 1	2	1000000198	458
136.163		Spot	2	Image 1	2	1000000200	459
290.835		Spot	2	Image 1	2	1000000202	460
274.252		Spot	2	Image 1	2	1000000203	461
213.69		Spot	2	Image 1	2	1000000204	462
179.659		Spot	2	Image 1	2	1000000205	463
220.843		Spot	2	Image 1	2	1000000206	464
211.371		Spot	2	Image 1	2	1000000207	465
134.236		Spot	2	Image 1	2	1000000208	466
264.619		Spot	2	Image 1	2	1000000209	467
244.372		Spot	2	Image 1	2	1000000210	468
299.125		Spot	2	Image 1	2	1000000211	469
297.507		Spot	2	Image 1	2	1000000212	470
228.827		Spot	2	Image 1	2	1000000213	471
302.462		Spot	2	Image 1	2	1000000214	472
212.247		Spot	2	Image 1	2	1000000215	473
133.182		Spot	2	Image 1	2	1000000216	474
131.771		Spot	2	Image 1	2	1000000217	475
131.614		Spot	2	Image 1	2	1000000218	476
130.047		Spot	2	Image 1	2	1000000219	477
129.863		Spot	2	Image 1	2	1000000220	478
150.033		Spot	2	Image 1	2	1000000221	479
128.844		Spot	2	Image 1	2	1000000222	480
125.843		Spot	2	Image 1	2	1000000223	481
125.764		Spot	2	Image 1	2	1000000224	482
124.459		Spot	2	Image 1	2	1000000225	483
234.21		Spot	2	Image 1	2	1000000226	484
216.738		Spot	2	Image 1	2	1000000227	485
135.399		Spot	2	Image 1	2	1000000230	486
285.422		Spot	2	Image 1	2	1000000228	487
131.893		Spot	2	Image 1	2	1000000229	488
232.668		Spot	2	Image 1	2	1000000231	489
264.077		Spot	2	Image 1	2	1000000232	490
242.658		Spot	2	Image 1	2	1000000233	491
404.33		Spot	2	Image 1	2	1000000234	492
188.773		Spot	2	Image 1	2	1000000235	493
214.093		Spot	2	Image 1	2	1000000236	494
265.28		Spot	2	Image 1	2	1000000237	495
188.758		Spot	2	Image 1	2	1000000238	496
208.874		Spot	2	Image 1	2	1000000239	497
212.218		Spot	2	Image 1	3	1000000000	498
484.931		Spot	2	Image 1	3	1000000001	499
163.227		Spot	2	Image 1	3	1000000002	500
142.655		Spot	2	Image 1	3	1000000003	501
162.29		Spot	2	Image 1	3	1000000004	502
192.747		Spot	2	Image 1	3	1000000005	503
202.632		Spot	2	Image 1	3	1000000006	504
144.569		Spot	2	Image 1	3	1000000007	505
315.649		Spot	2	Image 1	3	1000000008	506
147.565		Spot	2	Image 1	3	1000000009	507
408.424		Spot	2	Image 1	3	1000000010	508
140.916		Spot	2	Image 1	3	1000000011	509
181.574		Spot	2	Image 1	3	1000000012	510
441.272		Spot	2	Image 1	3	1000000013	511
383.118		Spot	2	Image 1	3	1000000014	512
375.025		Spot	2	Image 1	3	1000000015	513
143.025		Spot	2	Image 1	3	1000000016	514
146.561		Spot	2	Image 1	3	1000000017	515
210.533		Spot	2	Image 1	3	1000000018	516
154.121		Spot	2	Image 1	3	1000000019	517
231.302		Spot	2	Image 1	3	1000000021	518
233.559		Spot	2	Image 1	3	1000000020	519
164.59		Spot	2	Image 1	3	1000000022	520
169.683		Spot	2	Image 1	3	1000000023	521
150.492		Spot	2	Image 1	3	1000000024	523
187.582		Spot	2	Image 1	3	1000000025	524
152.676		Spot	2	Image 1	3	1000000026	525
159.033		Spot	2	Image 1	3	1000000027	526
212.03		Spot	2	Image 1	3	1000000028	527
151.644		Spot	2	Image 1	3	1000000240	528
181.678		Spot	2	Image 1	3	1000000029	529
147.627		Spot	2	Image 1	3	1000000030	530
369.863		Spot	2	Image 1	3	1000000031	531
142.926		Spot	2	Image 1	3	1000000032	532
156.697		Spot	2	Image 1	3	1000000033	533
197.71		Spot	2	Image 1	3	1000000034	534
158.406		Spot	2	Image 1	3	1000000035	535
340.332		Spot	2	Image 1	3	1000000036	536
352.116		Spot	2	Image 1	3	1000000037	537
140.238		Spot	2	Image 1	3	1000000038	538
446.84		Spot	2	Image 1	3	1000000039	539
137.446		Spot	2	Image 1	3	1000000040	540
153.253		Spot	2	Image 1	3	1000000041	541
158.467		Spot	2	Image 1	3	1000000042	542
153.926		Spot	2	Image 1	3	1000000043	543
135.469		Spot	2	Image 1	3	1000000044	544
253.385		Spot	2	Image 1	3	1000000046	545
184.333		Spot	2	Image 1	3	1000000045	546
138.634		Spot	2	Image 1	3	1000000047	547
149.946		Spot	2	Image 1	3	1000000048	549
349.723		Spot	2	Image 1	3	1000000049	550
332.229		Spot	2	Image 1	3	1000000050	552
267.997		Spot	2	Image 1	3	1000000051	553
138.445		Spot	2	Image 1	3	1000000052	554
554.376		Spot	2	Image 1	3	1000000053	555
142.124		Spot	2	Image 1	3	1000000055	556
152.449		Spot	2	Image 1	3	1000000054	557
157.446		Spot	2	Image 1	3	1000000056	558
416.287		Spot	2	Image 1	3	1000000057	559
429.166		Spot	2	Image 1	3	1000000058	560
141.89		Spot	2	Image 1	3	1000000059	561
147.305		Spot	2	Image 1	3	1000000060	562
139.102		Spot	2	Image 1	3	1000000061	563
148.518		Spot	2	Image 1	3	1000000062	564
151.052		Spot	2	Image 1	3	1000000063	565
146.077		Spot	2	Image 1	3	1000000064	566
142.835		Spot	2	Image 1	3	1000000065	567
162.728		Spot	2	Image 1	3	1000000067	568
174.638		Spot	2	Image 1	3	1000000068	569
140.49		Spot	2	Image 1	3	1000000066	570
144.705		Spot	2	Image 1	3	1000000069	571
160.493		Spot	2	Image 1	3	1000000070	572
139.064		Spot	2	Image 1	3	1000000071	573
150.682		Spot	2	Image 1	3	1000000072	574
166.151		Spot	2	Image 1	3	1000000073	575
190.978		Spot	2	Image 1	3	1000000074	576
176.107		Spot	2	Image 1	3	1000000075	577
177.344		Spot	2	Image 1	3	1000000077	578
200.132		Spot	2	Image 1	3	1000000078	580
266.807		Spot	2	Image 1	3	1000000079	581
321.191		Spot	2	Image 1	3	1000000080	582
433.532		Spot	2	Image 1	3	1000000081	583
143.374		Spot	2	Image 1	3	1000000082	584
156.132		Spot	2	Image 1	3	1000000084	585
247.745		Spot	2	Image 1	3	1000000083	586
188.948		Spot	2	Image 1	3	1000000085	587
350.088		Spot	2	Image 1	3	1000000086	588
146.121		Spot	2	Image 1	3	1000000087	589
183.083		Spot	2	Image 1	3	1000000088	590
459.58		Spot	2	Image 1	3	1000000089	591
229.036		Spot	2	Image 1	3	1000000091	592
203.17		Spot	2	Image 1	3	1000000090	593
147.917		Spot	2	Image 1	3	1000000092	594
163.593		Spot	2	Image 1	3	1000000093	595
151.909		Spot	2	Image 1	3	1000000094	596
301.285		Spot	2	Image 1	3	1000000095	597
138.871		Spot	2	Image 1	3	1000000096	599
130.841		Spot	2	Image 1	3	1000000097	600
132.617		Spot	2	Image 1	3	1000000098	601
134.087		Spot	2	Image 1	3	1000000099	602
133.545		Spot	2	Image 1	3	1000000100	603
135.992		Spot	2	Image 1	3	1000000101	604
138.312		Spot	2	Image 1	3	1000000102	605
136.736		Spot	2	Image 1	3	1000000103	606
138.683		Spot	2	Image 1	3	1000000104	607
138.623		Spot	2	Image 1	3	1000000105	608
136.281		Spot	2	Image 1	3	1000000106	609
137.746		Spot	2	Image 1	3	1000000107	610
139.058		Spot	2	Image 1	3	1000000108	611
135.385		Spot	2	Image 1	3	1000000109	614
128.654		Spot	2	Image 1	3	1000000110	615
355.151		Spot	2	Image 1	3	1000000111	616
624.577		Spot	2	Image 1	3	1000000112	617
146.932		Spot	2	Image 1	3	1000000242	618
890.666		Spot	2	Image 1	3	1000000113	619
164.173		Spot	2	Image 1	3	1000000114	620
126.496		Spot	2	Image 1	3	1000000115	621
156.832		Spot	2	Image 1	3	1000000116	622
200.813		Spot	2	Image 1	3	1000000117	623
295.273		Spot	2	Image 1	3	1000000118	624
206.816		Spot	2	Image 1	3	1000000119	625
374.679		Spot	2	Image 1	3	1000000120	626
433.47		Spot	2	Image 1	3	1000000121	627
508.081		Spot	2	Image 1	3	1000000122	628
145.122		Spot	2	Image 1	3	1000000123	629
278.251		Spot	2	Image 1	3	1000000124	630
377.623		Spot	2	Image 1	3	1000000125	631
199.5		Spot	2	Image 1	3	1000000126	632
488.605		Spot	2	Image 1	3	1000000127	633
392.291		Spot	2	Image 1	3	1000000128	634
139.59		Spot	2	Image 1	3	1000000129	635
252.449		Spot	2	Image 1	3	1000000130	636
183.13		Spot	2	Image 1	3	1000000131	637
355.967		Spot	2	Image 1	3	1000000132	638
134.727		Spot	2	Image 1	3	1000000133	639
264.452		Spot	2	Image 1	3	1000000134	640
217.597		Spot	2	Image 1	3	1000000135	641
239.781		Spot	2	Image 1	3	1000000136	642
138.495		Spot	2	Image 1	3	1000000137	643
275.32		Spot	2	Image 1	3	1000000138	644
353.304		Spot	2	Image 1	3	1000000139	645
395.613		Spot	2	Image 1	3	1000000140	646
136.543		Spot	2	Image 1	3	1000000141	647
313.084		Spot	2	Image 1	3	1000000142	648
264.64		Spot	2	Image 1	3	1000000143	649
219.766		Spot	2	Image 1	3	1000000243	650
453.764		Spot	2	Image 1	3	1000000144	651
266.588		Spot	2	Image 1	3	1000000145	652
278.646		Spot	2	Image 1	3	1000000146	653
251.745		Spot	2	Image 1	3	1000000147	654
219.168		Spot	2	Image 1	3	1000000148	655
175.216		Spot	2	Image 1	3	1000000149	656
191.485		Spot	2	Image 1	3	1000000150	657
246.212		Spot	2	Image 1	3	1000000151	660
248.165		Spot	2	Image 1	3	1000000152	661
182.277		Spot	2	Image 1	3	1000000153	662
188.359		Spot	2	Image 1	3	1000000154	663
343.845		Spot	2	Image 1	3	1000000156	664
274.369		Spot	2	Image 1	3	1000000157	665
147.251		Spot	2	Image 1	3	1000000158	666
136.611		Spot	2	Image 1	3	1000000159	667
133.945		Spot	2	Image 1	3	1000000160	668
136.852		Spot	2	Image 1	3	1000000161	669
264.827		Spot	2	Image 1	3	1000000162	670
290.777		Spot	2	Image 1	3	1000000163	671
134.058		Spot	2	Image 1	3	1000000164	672
476.813		Spot	2	Image 1	3	1000000165	673
134.174		Spot	2	Image 1	3	1000000166	674
272.543		Spot	2	Image 1	3	1000000168	675
132.876		Spot	2	Image 1	3	1000000167	676
448.632		Spot	2	Image 1	3	1000000169	677
135.199		Spot	2	Image 1	3	1000000170	678
135.49		Spot	2	Image 1	3	1000000171	679
387.678		Spot	2	Image 1	3	1000000172	680
134.518		Spot	2	Image 1	3	1000000173	681
202.416		Spot	2	Image 1	3	1000000174	682
133.324		Spot	2	Image 1	3	1000000175	683
130.057		Spot	2	Image 1	3	1000000176	684
129.97		Spot	2	Image 1	3	1000000177	685
131.168		Spot	2	Image 1	3	1000000178	686
132.841		Spot	2	Image 1	3	1000000179	687
129.677		Spot	2	Image 1	3	1000000180	688
129.43		Spot	2	Image 1	3	1000000181	689
129.754		Spot	2	Image 1	3	1000000182	690
132.737		Spot	2	Image 1	3	1000000183	691
128.712		Spot	2	Image 1	3	1000000184	692
128.362		Spot	2	Image 1	3	1000000185	693
128.587		Spot	2	Image 1	3	1000000186	694
128.983		Spot	2	Image 1	3	1000000187	695
132.005		Spot	2	Image 1	3	1000000188	696
128.917		Spot	2	Image 1	3	1000000189	697
126.485		Spot	2	Image 1	3	1000000190	698
128.702		Spot	2	Image 1	3	1000000191	699
141.636		Spot	2	Image 1	3	1000000193	700
130.165		Spot	2	Image 1	3	1000000192	701
129.055		Spot	2	Image 1	3	1000000194	702
140.978		Spot	2	Image 1	3	1000000195	704
196.096		Spot	2	Image 1	3	1000000196	705
219.378		Spot	2	Image 1	3	1000000197	706
147.321		Spot	2	Image 1	3	1000000241	707
235.139		Spot	2	Image 1	3	1000000198	708
156.014		Spot	2	Image 1	3	1000000199	709
136.807		Spot	2	Image 1	3	1000000200	710
156.453		Spot	2	Image 1	3	1000000201	711
290.858		Spot	2	Image 1	3	1000000202	712
275.691		Spot	2	Image 1	3	1000000203	713
208.956		Spot	2	Image 1	3	1000000204	714
179.433		Spot	2	Image 1	3	1000000205	715
218.327		Spot	2	Image 1	3	1000000206	716
214.636		Spot	2	Image 1	3	1000000207	717
133.688		Spot	2	Image 1	3	1000000208	718
268.629		Spot	2	Image 1	3	1000000209	719
294.957		Spot	2	Image 1	3	1000000211	720
242.942		Spot	2	Image 1	3	1000000210	721
301.401		Spot	2	Image 1	3	1000000212	722
232.055		Spot	2	Image 1	3	1000000213	723
312.223		Spot	2	Image 1	3	1000000214	724
209.621		Spot	2	Image 1	3	1000000215	725
132.931		Spot	2	Image 1	3	1000000216	726
130.976		Spot	2	Image 1	3	1000000217	727
131.433		Spot	2	Image 1	3	1000000218	728
129.997		Spot	2	Image 1	3	1000000219	729
137.42		Spot	2	Image 1	3	1000000244	730
129.496		Spot	2	Image 1	3	1000000220	731
149.419		Spot	2	Image 1	3	1000000221	732
129.041		Spot	2	Image 1	3	1000000222	733
126.728		Spot	2	Image 1	3	1000000223	734
126.178		Spot	2	Image 1	3	1000000224	735
124.546		Spot	2	Image 1	3	1000000225	736
244.112		Spot	2	Image 1	3	1000000155	737
238.375		Spot	2	Image 1	3	1000000226	738
139.133		Spot	2	Image 1	3	1000000230	739
221.35		Spot	2	Image 1	3	1000000227	740
285.508		Spot	2	Image 1	3	1000000228	741
229.129		Spot	2	Image 1	3	1000000232	742
230.907		Spot	2	Image 1	3	1000000231	743
243.547		Spot	2	Image 1	3	1000000233	744
351.51		Spot	2	Image 1	3	1000000234	745
192.861		Spot	2	Image 1	3	1000000235	746
211.153		Spot	2	Image 1	3	1000000236	747
269.369		Spot	2	Image 1	3	1000000237	748
187.481		Spot	2	Image 1	3	1000000238	749
213.594		Spot	2	Image 1	3	1000000239	750
197.442		Spot	2	Image 1	4	1000000000	751
513.383		Spot	2	Image 1	4	1000000001	752
162.467		Spot	2	Image 1	4	1000000002	753
143.14		Spot	2	Image 1	4	1000000003	754
165.058		Spot	2	Image 1	4	1000000004	755
185.282		Spot	2	Image 1	4	1000000005	756
202.668		Spot	2	Image 1	4	1000000006	757
143.932		Spot	2	Image 1	4	1000000007	758
312.148		Spot	2	Image 1	4	1000000008	759
148.865		Spot	2	Image 1	4	1000000009	760
414.408		Spot	2	Image 1	4	1000000010	761
140.722		Spot	2	Image 1	4	1000000011	762
184.829		Spot	2	Image 1	4	1000000012	763
445.782		Spot	2	Image 1	4	1000000013	764
377.423		Spot	2	Image 1	4	1000000014	765
375.671		Spot	2	Image 1	4	1000000015	766
142.412		Spot	2	Image 1	4	1000000016	767
146.893		Spot	2	Image 1	4	1000000017	768
214.859		Spot	2	Image 1	4	1000000018	769
155.063		Spot	2	Image 1	4	1000000019	770
164.621		Spot	2	Image 1	4	1000000022	771
225.381		Spot	2	Image 1	4	1000000021	772
241.404		Spot	2	Image 1	4	1000000020	773
168.425		Spot	2	Image 1	4	1000000023	774
147.599		Spot	2	Image 1	4	1000000024	776
188.932		Spot	2	Image 1	4	1000000025	777
153.202		Spot	2	Image 1	4	1000000026	778
157.758		Spot	2	Image 1	4	1000000027	779
226.415		Spot	2	Image 1	4	1000000028	780
151.745		Spot	2	Image 1	4	1000000240	781
181.077		Spot	2	Image 1	4	1000000029	782
159.366		Spot	2	Image 1	4	1000000030	783
375.57		Spot	2	Image 1	4	1000000031	784
142.854		Spot	2	Image 1	4	1000000032	785
156.473		Spot	2	Image 1	4	1000000033	786
147.011		Spot	2	Image 1	4	1000000245	787
193.964		Spot	2	Image 1	4	1000000034	788
157.51		Spot	2	Image 1	4	1000000035	789
330.041		Spot	2	Image 1	4	1000000036	790
346.439		Spot	2	Image 1	4	1000000037	791
141.505		Spot	2	Image 1	4	1000000038	792
458.948		Spot	2	Image 1	4	1000000039	793
137.445		Spot	2	Image 1	4	1000000040	794
153.003		Spot	2	Image 1	4	1000000041	795
160.488		Spot	2	Image 1	4	1000000042	796
152.549		Spot	2	Image 1	4	1000000043	797
134.578		Spot	2	Image 1	4	1000000044	798
247.975		Spot	2	Image 1	4	1000000046	799
184.657		Spot	2	Image 1	4	1000000045	800
137.77		Spot	2	Image 1	4	1000000047	801
150.742		Spot	2	Image 1	4	1000000048	803
365		Spot	2	Image 1	4	1000000049	804
315.827		Spot	2	Image 1	4	1000000050	806
263.932		Spot	2	Image 1	4	1000000051	807
137.56		Spot	2	Image 1	4	1000000052	808
566.6		Spot	2	Image 1	4	1000000053	809
143.561		Spot	2	Image 1	4	1000000055	810
149.512		Spot	2	Image 1	4	1000000054	811
160.871		Spot	2	Image 1	4	1000000056	812
439.731		Spot	2	Image 1	4	1000000057	813
432.827		Spot	2	Image 1	4	1000000058	814
141.274		Spot	2	Image 1	4	1000000059	815
145.496		Spot	2	Image 1	4	1000000060	816
139.978		Spot	2	Image 1	4	1000000061	817
148.793		Spot	2	Image 1	4	1000000062	818
151.655		Spot	2	Image 1	4	1000000063	819
145.283		Spot	2	Image 1	4	1000000064	820
141.803		Spot	2	Image 1	4	1000000065	821
139.873		Spot	2	Image 1	4	1000000066	822
162.798		Spot	2	Image 1	4	1000000067	823
174.17		Spot	2	Image 1	4	1000000068	824
144.796		Spot	2	Image 1	4	1000000069	825
161.27		Spot	2	Image 1	4	1000000070	826
139.667		Spot	2	Image 1	4	1000000071	827
150.396		Spot	2	Image 1	4	1000000072	828
167.049		Spot	2	Image 1	4	1000000073	829
189.647		Spot	2	Image 1	4	1000000074	830
176.376		Spot	2	Image 1	4	1000000075	831
145.658		Spot	2	Image 1	4	1000000076	832
176.198		Spot	2	Image 1	4	1000000077	833
197.488		Spot	2	Image 1	4	1000000078	834
269.959		Spot	2	Image 1	4	1000000079	835
314.574		Spot	2	Image 1	4	1000000080	837
433.479		Spot	2	Image 1	4	1000000081	838
142.282		Spot	2	Image 1	4	1000000082	839
156.18		Spot	2	Image 1	4	1000000084	840
248.598		Spot	2	Image 1	4	1000000083	841
188.314		Spot	2	Image 1	4	1000000085	842
349.706		Spot	2	Image 1	4	1000000086	843
146.981		Spot	2	Image 1	4	1000000087	844
182.801		Spot	2	Image 1	4	1000000088	845
458.745		Spot	2	Image 1	4	1000000089	846
231.07		Spot	2	Image 1	4	1000000091	847
205.39		Spot	2	Image 1	4	1000000090	848
148.605		Spot	2	Image 1	4	1000000092	849
163.695		Spot	2	Image 1	4	1000000093	850
150.918		Spot	2	Image 1	4	1000000094	851
301.639		Spot	2	Image 1	4	1000000095	852
139.17		Spot	2	Image 1	4	1000000096	854
131.365		Spot	2	Image 1	4	1000000097	855
132.714		Spot	2	Image 1	4	1000000098	856
134.09		Spot	2	Image 1	4	1000000099	857
133.874		Spot	2	Image 1	4	1000000100	858
136.132		Spot	2	Image 1	4	1000000101	859
137.873		Spot	2	Image 1	4	1000000102	860
136.764		Spot	2	Image 1	4	1000000103	861
138.393		Spot	2	Image 1	4	1000000104	862
138.351		Spot	2	Image 1	4	1000000105	863
135.294		Spot	2	Image 1	4	1000000106	864
138.195		Spot	2	Image 1	4	1000000107	865
139.384		Spot	2	Image 1	4	1000000108	866
135.508		Spot	2	Image 1	4	1000000109	869
129.926		Spot	2	Image 1	4	1000000110	870
351.077		Spot	2	Image 1	4	1000000111	871
616.162		Spot	2	Image 1	4	1000000112	872
155.874		Spot	2	Image 1	4	1000000242	873
887.591		Spot	2	Image 1	4	1000000113	874
159.582		Spot	2	Image 1	4	1000000114	875
126.646		Spot	2	Image 1	4	1000000115	876
152.19		Spot	2	Image 1	4	1000000116	877
197.808		Spot	2	Image 1	4	1000000117	878
296.06		Spot	2	Image 1	4	1000000118	879
207.854		Spot	2	Image 1	4	1000000119	880
373.357		Spot	2	Image 1	4	1000000120	881
440.058		Spot	2	Image 1	4	1000000121	882
510.37		Spot	2	Image 1	4	1000000122	883
144.586		Spot	2	Image 1	4	1000000123	884
355.641		Spot	2	Image 1	4	1000000124	885
360.14		Spot	2	Image 1	4	1000000125	886
197.959		Spot	2	Image 1	4	1000000126	887
481.548		Spot	2	Image 1	4	1000000127	888
401.058		Spot	2	Image 1	4	1000000128	889
139.06		Spot	2	Image 1	4	1000000129	890
262.654		Spot	2	Image 1	4	1000000130	891
182.895		Spot	2	Image 1	4	1000000131	892
350.157		Spot	2	Image 1	4	1000000132	893
135.173		Spot	2	Image 1	4	1000000133	894
267.433		Spot	2	Image 1	4	1000000134	895
216.334		Spot	2	Image 1	4	1000000135	896
232.928		Spot	2	Image 1	4	1000000136	897
135.392		Spot	2	Image 1	4	1000000137	898
270.992		Spot	2	Image 1	4	1000000138	899
348.846		Spot	2	Image 1	4	1000000139	900
408.639		Spot	2	Image 1	4	1000000140	901
290.339		Spot	2	Image 1	4	1000000142	902
139.128		Spot	2	Image 1	4	1000000141	903
263.375		Spot	2	Image 1	4	1000000143	904
423.555		Spot	2	Image 1	4	1000000144	905
255.613		Spot	2	Image 1	4	1000000145	906
281.32		Spot	2	Image 1	4	1000000146	907
245.24		Spot	2	Image 1	4	1000000147	908
222.757		Spot	2	Image 1	4	1000000148	909
176.501		Spot	2	Image 1	4	1000000149	910
189.224		Spot	2	Image 1	4	1000000150	911
250.942		Spot	2	Image 1	4	1000000151	913
240.904		Spot	2	Image 1	4	1000000152	914
183.915		Spot	2	Image 1	4	1000000153	915
184.802		Spot	2	Image 1	4	1000000154	916
343.407		Spot	2	Image 1	4	1000000156	917
277.793		Spot	2	Image 1	4	1000000157	918
147.336		Spot	2	Image 1	4	1000000158	919
136.884		Spot	2	Image 1	4	1000000159	920
136.192		Spot	2	Image 1	4	1000000161	921
133.867		Spot	2	Image 1	4	1000000160	922
272.136		Spot	2	Image 1	4	1000000162	923
287.5		Spot	2	Image 1	4	1000000163	924
134.027		Spot	2	Image 1	4	1000000164	925
488.041		Spot	2	Image 1	4	1000000165	926
133.609		Spot	2	Image 1	4	1000000166	927
269.302		Spot	2	Image 1	4	1000000168	928
132.066		Spot	2	Image 1	4	1000000167	929
433.865		Spot	2	Image 1	4	1000000169	930
135.307		Spot	2	Image 1	4	1000000170	931
135.118		Spot	2	Image 1	4	1000000171	932
366.688		Spot	2	Image 1	4	1000000172	933
133.986		Spot	2	Image 1	4	1000000173	934
202.232		Spot	2	Image 1	4	1000000174	935
133.398		Spot	2	Image 1	4	1000000175	936
130.036		Spot	2	Image 1	4	1000000176	937
130.364		Spot	2	Image 1	4	1000000177	938
131.207		Spot	2	Image 1	4	1000000178	939
132.258		Spot	2	Image 1	4	1000000179	940
130.492		Spot	2	Image 1	4	1000000180	941
129.06		Spot	2	Image 1	4	1000000181	942
129.781		Spot	2	Image 1	4	1000000182	943
132.818		Spot	2	Image 1	4	1000000183	944
127.512		Spot	2	Image 1	4	1000000184	945
127.712		Spot	2	Image 1	4	1000000185	946
128.743		Spot	2	Image 1	4	1000000186	947
128.135		Spot	2	Image 1	4	1000000187	948
132.273		Spot	2	Image 1	4	1000000188	949
128.918		Spot	2	Image 1	4	1000000189	950
126.997		Spot	2	Image 1	4	1000000190	951
128.006		Spot	2	Image 1	4	1000000191	952
138.108		Spot	2	Image 1	4	1000000193	953
130.119		Spot	2	Image 1	4	1000000192	954
130.332		Spot	2	Image 1	4	1000000194	955
140.252		Spot	2	Image 1	4	1000000195	957
193.616		Spot	2	Image 1	4	1000000196	958
219.536		Spot	2	Image 1	4	1000000197	959
148.747		Spot	2	Image 1	4	1000000241	960
157.209		Spot	2	Image 1	4	1000000199	961
294.68		Spot	2	Image 1	4	1000000198	962
136.252		Spot	2	Image 1	4	1000000200	963
302.813		Spot	2	Image 1	4	1000000202	964
162.238		Spot	2	Image 1	4	1000000201	965
282.376		Spot	2	Image 1	4	1000000203	966
188.845		Spot	2	Image 1	4	1000000204	967
177.816		Spot	2	Image 1	4	1000000205	968
214.32		Spot	2	Image 1	4	1000000206	969
211.374		Spot	2	Image 1	4	1000000207	970
133.174		Spot	2	Image 1	4	1000000208	971
279.645		Spot	2	Image 1	4	1000000209	972
296.777		Spot	2	Image 1	4	1000000211	973
242.221		Spot	2	Image 1	4	1000000210	974
306.76		Spot	2	Image 1	4	1000000212	975
237.497		Spot	2	Image 1	4	1000000213	976
316.831		Spot	2	Image 1	4	1000000214	977
206.296		Spot	2	Image 1	4	1000000215	978
133.398		Spot	2	Image 1	4	1000000216	979
131.363		Spot	2	Image 1	4	1000000217	980
131.901		Spot	2	Image 1	4	1000000218	981
130.238		Spot	2	Image 1	4	1000000219	982
137.729		Spot	2	Image 1	4	1000000244	983
129.912		Spot	2	Image 1	4	1000000220	984
150.646		Spot	2	Image 1	4	1000000221	985
129.112		Spot	2	Image 1	4	1000000222	986
125.755		Spot	2	Image 1	4	1000000223	987
125.321		Spot	2	Image 1	4	1000000224	988
124.753		Spot	2	Image 1	4	1000000225	989
290.298		Spot	2	Image 1	4	1000000155	990
234.888		Spot	2	Image 1	4	1000000226	991
135.155		Spot	2	Image 1	4	1000000230	992
144.008		Spot	2	Image 1	4	1000000229	993
206.204		Spot	2	Image 1	4	1000000227	994
271.438		Spot	2	Image 1	4	1000000228	995
211.571		Spot	2	Image 1	4	1000000232	996
228.196		Spot	2	Image 1	4	1000000231	997
235.686		Spot	2	Image 1	4	1000000233	998
355.308		Spot	2	Image 1	4	1000000234	999
190.713		Spot	2	Image 1	4	1000000235	1000
206.041		Spot	2	Image 1	4	1000000236	1001
268.683		Spot	2	Image 1	4	1000000237	1002
191.661		Spot	2	Image 1	4	1000000238	1003
215.31		Spot	2	Image 1	4	1000000239	1004
200.199		Spot	2	Image 1	5	1000000000	1005
520.69		Spot	2	Image 1	5	1000000001	1006
160.635		Spot	2	Image 1	5	1000000002	1007
143.349		Spot	2	Image 1	5	1000000003	1008
169.401		Spot	2	Image 1	5	1000000004	1009
181.401		Spot	2	Image 1	5	1000000005	1010
213.168		Spot	2	Image 1	5	1000000006	1011
144.044		Spot	2	Image 1	5	1000000007	1012
308.039		Spot	2	Image 1	5	1000000008	1013
147.181		Spot	2	Image 1	5	1000000009	1014
424.157		Spot	2	Image 1	5	1000000010	1015
140.166		Spot	2	Image 1	5	1000000011	1016
197.011		Spot	2	Image 1	5	1000000012	1017
440.83		Spot	2	Image 1	5	1000000013	1018
378.124		Spot	2	Image 1	5	1000000014	1019
377.259		Spot	2	Image 1	5	1000000015	1020
142.438		Spot	2	Image 1	5	1000000016	1021
146.057		Spot	2	Image 1	5	1000000017	1022
212.608		Spot	2	Image 1	5	1000000018	1023
154.434		Spot	2	Image 1	5	1000000019	1024
163.192		Spot	2	Image 1	5	1000000022	1025
223.052		Spot	2	Image 1	5	1000000021	1026
255.694		Spot	2	Image 1	5	1000000020	1027
355.909		Spot	2	Image 1	5	1000000246	1028
168.024		Spot	2	Image 1	5	1000000023	1029
147.615		Spot	2	Image 1	5	1000000024	1030
187.078		Spot	2	Image 1	5	1000000025	1031
153.096		Spot	2	Image 1	5	1000000026	1032
157.623		Spot	2	Image 1	5	1000000027	1033
224.402		Spot	2	Image 1	5	1000000028	1034
151.707		Spot	2	Image 1	5	1000000240	1035
183.025		Spot	2	Image 1	5	1000000029	1036
156.779		Spot	2	Image 1	5	1000000030	1037
142.501		Spot	2	Image 1	5	1000000032	1038
366.08		Spot	2	Image 1	5	1000000031	1039
156.85		Spot	2	Image 1	5	1000000033	1040
146.094		Spot	2	Image 1	5	1000000245	1041
193.681		Spot	2	Image 1	5	1000000034	1042
156.464		Spot	2	Image 1	5	1000000035	1043
341.565		Spot	2	Image 1	5	1000000037	1044
327.146		Spot	2	Image 1	5	1000000036	1045
138.835		Spot	2	Image 1	5	1000000038	1046
438.642		Spot	2	Image 1	5	1000000039	1047
136.764		Spot	2	Image 1	5	1000000040	1048
153.896		Spot	2	Image 1	5	1000000041	1049
159.887		Spot	2	Image 1	5	1000000042	1050
152.044		Spot	2	Image 1	5	1000000043	1051
135.149		Spot	2	Image 1	5	1000000044	1052
253.331		Spot	2	Image 1	5	1000000046	1053
183.301		Spot	2	Image 1	5	1000000045	1054
137.585		Spot	2	Image 1	5	1000000047	1055
150.299		Spot	2	Image 1	5	1000000048	1057
361.063		Spot	2	Image 1	5	1000000049	1058
329.419		Spot	2	Image 1	5	1000000050	1060
259.279		Spot	2	Image 1	5	1000000051	1061
541.375		Spot	2	Image 1	5	1000000053	1062
137.842		Spot	2	Image 1	5	1000000052	1063
143.456		Spot	2	Image 1	5	1000000055	1064
149.144		Spot	2	Image 1	5	1000000054	1065
158.534		Spot	2	Image 1	5	1000000056	1066
466.651		Spot	2	Image 1	5	1000000057	1067
433.434		Spot	2	Image 1	5	1000000058	1068
141.522		Spot	2	Image 1	5	1000000059	1069
146.609		Spot	2	Image 1	5	1000000060	1070
139.245		Spot	2	Image 1	5	1000000061	1071
149.224		Spot	2	Image 1	5	1000000062	1072
152.504		Spot	2	Image 1	5	1000000063	1074
145.854		Spot	2	Image 1	5	1000000064	1075
142.099		Spot	2	Image 1	5	1000000065	1076
139.774		Spot	2	Image 1	5	1000000066	1077
164.964		Spot	2	Image 1	5	1000000067	1078
173.515		Spot	2	Image 1	5	1000000068	1079
145.18		Spot	2	Image 1	5	1000000069	1080
161.684		Spot	2	Image 1	5	1000000070	1081
140.652		Spot	2	Image 1	5	1000000071	1082
151.081		Spot	2	Image 1	5	1000000072	1083
166.277		Spot	2	Image 1	5	1000000073	1084
190.44		Spot	2	Image 1	5	1000000074	1085
176.03		Spot	2	Image 1	5	1000000075	1086
177.668		Spot	2	Image 1	5	1000000077	1087
145.61		Spot	2	Image 1	5	1000000076	1088
198.846		Spot	2	Image 1	5	1000000078	1089
273.043		Spot	2	Image 1	5	1000000079	1090
320.089		Spot	2	Image 1	5	1000000080	1091
413.207		Spot	2	Image 1	5	1000000081	1093
143.14		Spot	2	Image 1	5	1000000082	1094
155.759		Spot	2	Image 1	5	1000000084	1095
247.548		Spot	2	Image 1	5	1000000083	1096
188.76		Spot	2	Image 1	5	1000000085	1097
349.216		Spot	2	Image 1	5	1000000086	1098
146.265		Spot	2	Image 1	5	1000000087	1099
184.146		Spot	2	Image 1	5	1000000088	1100
456.387		Spot	2	Image 1	5	1000000089	1101
225.374		Spot	2	Image 1	5	1000000091	1102
199.486		Spot	2	Image 1	5	1000000090	1103
150.865		Spot	2	Image 1	5	1000000092	1104
162.656		Spot	2	Image 1	5	1000000093	1105
151.582		Spot	2	Image 1	5	1000000094	1106
297.548		Spot	2	Image 1	5	1000000095	1107
138.737		Spot	2	Image 1	5	1000000096	1109
130.519		Spot	2	Image 1	5	1000000097	1110
132.555		Spot	2	Image 1	5	1000000098	1111
134.286		Spot	2	Image 1	5	1000000099	1112
133.956		Spot	2	Image 1	5	1000000100	1113
136.36		Spot	2	Image 1	5	1000000101	1114
137.727		Spot	2	Image 1	5	1000000102	1115
137.033		Spot	2	Image 1	5	1000000103	1116
139.352		Spot	2	Image 1	5	1000000104	1117
138.486		Spot	2	Image 1	5	1000000105	1118
136.341		Spot	2	Image 1	5	1000000106	1119
138.6		Spot	2	Image 1	5	1000000107	1120
139.909		Spot	2	Image 1	5	1000000108	1121
135.923		Spot	2	Image 1	5	1000000109	1123
129.604		Spot	2	Image 1	5	1000000110	1124
352.204		Spot	2	Image 1	5	1000000111	1125
616.209		Spot	2	Image 1	5	1000000112	1126
152.627		Spot	2	Image 1	5	1000000242	1127
871.975		Spot	2	Image 1	5	1000000113	1128
157.481		Spot	2	Image 1	5	1000000114	1129
126.907		Spot	2	Image 1	5	1000000115	1130
152.486		Spot	2	Image 1	5	1000000116	1131
191.277		Spot	2	Image 1	5	1000000117	1132
293.42		Spot	2	Image 1	5	1000000118	1133
203.208		Spot	2	Image 1	5	1000000119	1134
373.893		Spot	2	Image 1	5	1000000120	1135
440.361		Spot	2	Image 1	5	1000000121	1136
515.879		Spot	2	Image 1	5	1000000122	1137
141.959		Spot	2	Image 1	5	1000000123	1138
262.525		Spot	2	Image 1	5	1000000124	1139
354.911		Spot	2	Image 1	5	1000000125	1140
201.843		Spot	2	Image 1	5	1000000126	1141
388.016		Spot	2	Image 1	5	1000000128	1142
478.235		Spot	2	Image 1	5	1000000127	1143
139.643		Spot	2	Image 1	5	1000000129	1144
263.799		Spot	2	Image 1	5	1000000130	1145
188.039		Spot	2	Image 1	5	1000000131	1146
353.674		Spot	2	Image 1	5	1000000132	1147
135.2		Spot	2	Image 1	5	1000000133	1148
264.61		Spot	2	Image 1	5	1000000134	1149
223.308		Spot	2	Image 1	5	1000000135	1150
231.274		Spot	2	Image 1	5	1000000136	1151
137.697		Spot	2	Image 1	5	1000000137	1152
265.386		Spot	2	Image 1	5	1000000138	1153
338.822		Spot	2	Image 1	5	1000000139	1154
394.535		Spot	2	Image 1	5	1000000140	1155
289.313		Spot	2	Image 1	5	1000000142	1156
139.061		Spot	2	Image 1	5	1000000141	1157
262.365		Spot	2	Image 1	5	1000000143	1158
216.188		Spot	2	Image 1	5	1000000243	1159
449.196		Spot	2	Image 1	5	1000000144	1160
248.87		Spot	2	Image 1	5	1000000145	1161
288.835		Spot	2	Image 1	5	1000000146	1162
240.235		Spot	2	Image 1	5	1000000147	1163
224.408		Spot	2	Image 1	5	1000000148	1164
177.597		Spot	2	Image 1	5	1000000149	1165
191.402		Spot	2	Image 1	5	1000000150	1166
257.53		Spot	2	Image 1	5	1000000151	1169
238.659		Spot	2	Image 1	5	1000000152	1170
184.304		Spot	2	Image 1	5	1000000153	1171
191.697		Spot	2	Image 1	5	1000000154	1172
347.195		Spot	2	Image 1	5	1000000156	1173
281.89		Spot	2	Image 1	5	1000000157	1174
148.379		Spot	2	Image 1	5	1000000158	1175
136.474		Spot	2	Image 1	5	1000000159	1176
133.591		Spot	2	Image 1	5	1000000160	1177
274.905		Spot	2	Image 1	5	1000000162	1178
135.794		Spot	2	Image 1	5	1000000161	1179
298.399		Spot	2	Image 1	5	1000000163	1180
134.342		Spot	2	Image 1	5	1000000164	1181
487.298		Spot	2	Image 1	5	1000000165	1182
134.343		Spot	2	Image 1	5	1000000166	1183
271.784		Spot	2	Image 1	5	1000000168	1184
131.482		Spot	2	Image 1	5	1000000167	1185
419.878		Spot	2	Image 1	5	1000000169	1186
135.679		Spot	2	Image 1	5	1000000170	1187
135.346		Spot	2	Image 1	5	1000000171	1188
376.995		Spot	2	Image 1	5	1000000172	1189
135.526		Spot	2	Image 1	5	1000000173	1190
199.876		Spot	2	Image 1	5	1000000174	1191
133.533		Spot	2	Image 1	5	1000000175	1192
130.534		Spot	2	Image 1	5	1000000176	1193
130.924		Spot	2	Image 1	5	1000000178	1194
130.265		Spot	2	Image 1	5	1000000177	1195
132.373		Spot	2	Image 1	5	1000000179	1196
131.19		Spot	2	Image 1	5	1000000180	1197
129.368		Spot	2	Image 1	5	1000000181	1198
129.636		Spot	2	Image 1	5	1000000182	1199
132.986		Spot	2	Image 1	5	1000000183	1200
128.405		Spot	2	Image 1	5	1000000184	1201
128.657		Spot	2	Image 1	5	1000000185	1202
128.804		Spot	2	Image 1	5	1000000186	1203
128.687		Spot	2	Image 1	5	1000000187	1204
132.022		Spot	2	Image 1	5	1000000188	1205
129.149		Spot	2	Image 1	5	1000000189	1206
126.666		Spot	2	Image 1	5	1000000190	1207
128.302		Spot	2	Image 1	5	1000000191	1208
138.317		Spot	2	Image 1	5	1000000193	1209
130.823		Spot	2	Image 1	5	1000000192	1210
129.78		Spot	2	Image 1	5	1000000194	1211
140.068		Spot	2	Image 1	5	1000000195	1213
191.975		Spot	2	Image 1	5	1000000196	1214
220.277		Spot	2	Image 1	5	1000000197	1215
154.29		Spot	2	Image 1	5	1000000199	1216
148.082		Spot	2	Image 1	5	1000000241	1217
300.936		Spot	2	Image 1	5	1000000198	1218
147.529		Spot	2	Image 1	5	1000000200	1219
299.58		Spot	2	Image 1	5	1000000202	1220
160.017		Spot	2	Image 1	5	1000000201	1221
285.912		Spot	2	Image 1	5	1000000203	1222
177.425		Spot	2	Image 1	5	1000000205	1223
218.566		Spot	2	Image 1	5	1000000206	1224
211.066		Spot	2	Image 1	5	1000000207	1225
133.879		Spot	2	Image 1	5	1000000208	1226
279.593		Spot	2	Image 1	5	1000000209	1227
296.997		Spot	2	Image 1	5	1000000211	1228
242.016		Spot	2	Image 1	5	1000000210	1229
229.934		Spot	2	Image 1	5	1000000213	1230
299.793		Spot	2	Image 1	5	1000000212	1231
313.091		Spot	2	Image 1	5	1000000214	1232
198.479		Spot	2	Image 1	5	1000000215	1233
133.629		Spot	2	Image 1	5	1000000216	1234
132.059		Spot	2	Image 1	5	1000000217	1235
131.488		Spot	2	Image 1	5	1000000218	1236
130.366		Spot	2	Image 1	5	1000000219	1237
137.312		Spot	2	Image 1	5	1000000244	1238
128.997		Spot	2	Image 1	5	1000000220	1239
148.473		Spot	2	Image 1	5	1000000221	1240
129.811		Spot	2	Image 1	5	1000000222	1241
126.448		Spot	2	Image 1	5	1000000223	1242
126.22		Spot	2	Image 1	5	1000000224	1243
124.939		Spot	2	Image 1	5	1000000225	1244
298.408		Spot	2	Image 1	5	1000000155	1245
164.223		Spot	2	Image 1	5	1000000229	1246
228.901		Spot	2	Image 1	5	1000000226	1247
141.478		Spot	2	Image 1	5	1000000230	1248
213.442		Spot	2	Image 1	5	1000000227	1249
271.072		Spot	2	Image 1	5	1000000228	1250
203.313		Spot	2	Image 1	5	1000000232	1251
227.152		Spot	2	Image 1	5	1000000231	1252
233.308		Spot	2	Image 1	5	1000000233	1253
361.917		Spot	2	Image 1	5	1000000234	1254
191.272		Spot	2	Image 1	5	1000000235	1255
200.652		Spot	2	Image 1	5	1000000236	1256
273		Spot	2	Image 1	5	1000000237	1257
191.505		Spot	2	Image 1	5	1000000238	1258
217.396		Spot	2	Image 1	5	1000000239	1259
203.058		Spot	2	Image 1	6	1000000000	1260
539.541		Spot	2	Image 1	6	1000000001	1261
160.213		Spot	2	Image 1	6	1000000002	1262
142.749		Spot	2	Image 1	6	1000000003	1263
180.5		Spot	2	Image 1	6	1000000004	1264
183.866		Spot	2	Image 1	6	1000000005	1265
221.912		Spot	2	Image 1	6	1000000006	1266
145.048		Spot	2	Image 1	6	1000000007	1267
312.856		Spot	2	Image 1	6	1000000008	1268
145.228		Spot	2	Image 1	6	1000000009	1269
421.706		Spot	2	Image 1	6	1000000010	1270
168.489		Spot	2	Image 1	6	1000000012	1271
415.302		Spot	2	Image 1	6	1000000013	1272
374.536		Spot	2	Image 1	6	1000000014	1273
371.354		Spot	2	Image 1	6	1000000015	1274
142.802		Spot	2	Image 1	6	1000000016	1275
146.232		Spot	2	Image 1	6	1000000017	1276
213.436		Spot	2	Image 1	6	1000000018	1277
153.536		Spot	2	Image 1	6	1000000019	1278
165.166		Spot	2	Image 1	6	1000000022	1279
228.121		Spot	2	Image 1	6	1000000021	1280
258.757		Spot	2	Image 1	6	1000000020	1281
422.94		Spot	2	Image 1	6	1000000246	1282
167.792		Spot	2	Image 1	6	1000000023	1283
146.992		Spot	2	Image 1	6	1000000024	1284
186.242		Spot	2	Image 1	6	1000000025	1285
152.38		Spot	2	Image 1	6	1000000026	1286
156.808		Spot	2	Image 1	6	1000000027	1287
219.706		Spot	2	Image 1	6	1000000028	1288
151.258		Spot	2	Image 1	6	1000000240	1289
186.264		Spot	2	Image 1	6	1000000029	1290
161.817		Spot	2	Image 1	6	1000000030	1291
383.206		Spot	2	Image 1	6	1000000031	1292
142.934		Spot	2	Image 1	6	1000000032	1293
156.651		Spot	2	Image 1	6	1000000033	1294
147.527		Spot	2	Image 1	6	1000000245	1295
200.169		Spot	2	Image 1	6	1000000034	1296
154.412		Spot	2	Image 1	6	1000000035	1297
338.702		Spot	2	Image 1	6	1000000037	1298
325.132		Spot	2	Image 1	6	1000000036	1299
137.522		Spot	2	Image 1	6	1000000038	1300
456.41		Spot	2	Image 1	6	1000000039	1301
136.87		Spot	2	Image 1	6	1000000040	1302
153.47		Spot	2	Image 1	6	1000000041	1303
161.185		Spot	2	Image 1	6	1000000042	1304
151.275		Spot	2	Image 1	6	1000000043	1305
135.567		Spot	2	Image 1	6	1000000044	1306
253.082		Spot	2	Image 1	6	1000000046	1307
180.84		Spot	2	Image 1	6	1000000045	1308
137.672		Spot	2	Image 1	6	1000000047	1309
149.721		Spot	2	Image 1	6	1000000048	1311
361.779		Spot	2	Image 1	6	1000000049	1312
336		Spot	2	Image 1	6	1000000050	1314
251.668		Spot	2	Image 1	6	1000000051	1315
138.728		Spot	2	Image 1	6	1000000052	1316
142.538		Spot	2	Image 1	6	1000000055	1317
147.457		Spot	2	Image 1	6	1000000054	1318
156.658		Spot	2	Image 1	6	1000000056	1319
416.962		Spot	2	Image 1	6	1000000057	1320
431.223		Spot	2	Image 1	6	1000000058	1321
140.537		Spot	2	Image 1	6	1000000059	1322
145.334		Spot	2	Image 1	6	1000000060	1323
139.108		Spot	2	Image 1	6	1000000061	1324
148.451		Spot	2	Image 1	6	1000000062	1325
151.747		Spot	2	Image 1	6	1000000063	1327
145.854		Spot	2	Image 1	6	1000000064	1328
143.724		Spot	2	Image 1	6	1000000065	1329
139.497		Spot	2	Image 1	6	1000000066	1330
164.504		Spot	2	Image 1	6	1000000067	1331
174.436		Spot	2	Image 1	6	1000000068	1332
144.711		Spot	2	Image 1	6	1000000069	1333
161.485		Spot	2	Image 1	6	1000000070	1334
140.193		Spot	2	Image 1	6	1000000071	1335
150.757		Spot	2	Image 1	6	1000000072	1336
166.458		Spot	2	Image 1	6	1000000073	1337
189.915		Spot	2	Image 1	6	1000000074	1338
174.751		Spot	2	Image 1	6	1000000075	1339
146.577		Spot	2	Image 1	6	1000000076	1340
178.389		Spot	2	Image 1	6	1000000077	1341
198.343		Spot	2	Image 1	6	1000000078	1342
272.798		Spot	2	Image 1	6	1000000079	1343
328.685		Spot	2	Image 1	6	1000000080	1344
437.225		Spot	2	Image 1	6	1000000081	1345
142.459		Spot	2	Image 1	6	1000000082	1347
155.645		Spot	2	Image 1	6	1000000084	1348
237.873		Spot	2	Image 1	6	1000000083	1349
188.058		Spot	2	Image 1	6	1000000085	1350
348.964		Spot	2	Image 1	6	1000000086	1351
146.555		Spot	2	Image 1	6	1000000087	1352
183.434		Spot	2	Image 1	6	1000000088	1353
459.342		Spot	2	Image 1	6	1000000089	1354
226.179		Spot	2	Image 1	6	1000000091	1355
198.097		Spot	2	Image 1	6	1000000090	1356
150.335		Spot	2	Image 1	6	1000000092	1357
160.129		Spot	2	Image 1	6	1000000093	1358
148.951		Spot	2	Image 1	6	1000000094	1359
297.585		Spot	2	Image 1	6	1000000095	1360
138.612		Spot	2	Image 1	6	1000000096	1362
131.014		Spot	2	Image 1	6	1000000097	1363
132.631		Spot	2	Image 1	6	1000000098	1364
134.59		Spot	2	Image 1	6	1000000099	1365
134.121		Spot	2	Image 1	6	1000000100	1366
136.247		Spot	2	Image 1	6	1000000101	1367
138.038		Spot	2	Image 1	6	1000000102	1368
136.603		Spot	2	Image 1	6	1000000103	1369
138.402		Spot	2	Image 1	6	1000000104	1370
138.897		Spot	2	Image 1	6	1000000105	1371
137.613		Spot	2	Image 1	6	1000000107	1372
136.512		Spot	2	Image 1	6	1000000106	1373
140.24		Spot	2	Image 1	6	1000000108	1374
136.196		Spot	2	Image 1	6	1000000109	1377
129.049		Spot	2	Image 1	6	1000000110	1378
351.294		Spot	2	Image 1	6	1000000111	1379
627.149		Spot	2	Image 1	6	1000000112	1380
155.917		Spot	2	Image 1	6	1000000242	1381
865.972		Spot	2	Image 1	6	1000000113	1382
155.149		Spot	2	Image 1	6	1000000114	1383
126.419		Spot	2	Image 1	6	1000000115	1384
152.835		Spot	2	Image 1	6	1000000116	1385
201.333		Spot	2	Image 1	6	1000000117	1386
295.401		Spot	2	Image 1	6	1000000118	1387
197.599		Spot	2	Image 1	6	1000000119	1388
368.53		Spot	2	Image 1	6	1000000120	1389
439.879		Spot	2	Image 1	6	1000000121	1390
505.416		Spot	2	Image 1	6	1000000122	1391
142.249		Spot	2	Image 1	6	1000000123	1392
273.823		Spot	2	Image 1	6	1000000124	1393
361.568		Spot	2	Image 1	6	1000000125	1394
205.71		Spot	2	Image 1	6	1000000126	1395
467.071		Spot	2	Image 1	6	1000000127	1396
356.211		Spot	2	Image 1	6	1000000128	1397
138.508		Spot	2	Image 1	6	1000000129	1398
256.404		Spot	2	Image 1	6	1000000130	1399
195.832		Spot	2	Image 1	6	1000000131	1400
356.611		Spot	2	Image 1	6	1000000132	1401
136.36		Spot	2	Image 1	6	1000000133	1402
265.054		Spot	2	Image 1	6	1000000134	1403
224.353		Spot	2	Image 1	6	1000000135	1404
223.436		Spot	2	Image 1	6	1000000136	1405
137.705		Spot	2	Image 1	6	1000000137	1406
263.479		Spot	2	Image 1	6	1000000138	1407
325.124		Spot	2	Image 1	6	1000000139	1408
387.099		Spot	2	Image 1	6	1000000140	1409
282.865		Spot	2	Image 1	6	1000000142	1410
136.261		Spot	2	Image 1	6	1000000141	1411
259.299		Spot	2	Image 1	6	1000000143	1412
452.615		Spot	2	Image 1	6	1000000144	1413
213.592		Spot	2	Image 1	6	1000000243	1414
243.544		Spot	2	Image 1	6	1000000145	1415
272.473		Spot	2	Image 1	6	1000000146	1416
235.934		Spot	2	Image 1	6	1000000147	1417
219.35		Spot	2	Image 1	6	1000000148	1418
175.025		Spot	2	Image 1	6	1000000149	1419
190.204		Spot	2	Image 1	6	1000000150	1420
258.42		Spot	2	Image 1	6	1000000151	1423
246.26		Spot	2	Image 1	6	1000000152	1424
183.025		Spot	2	Image 1	6	1000000153	1425
282.317		Spot	2	Image 1	6	1000000247	1426
189.722		Spot	2	Image 1	6	1000000154	1427
176.301		Spot	2	Image 1	6	1000000229	1428
343.385		Spot	2	Image 1	6	1000000156	1429
299.014		Spot	2	Image 1	6	1000000157	1430
147.066		Spot	2	Image 1	6	1000000158	1431
135.87		Spot	2	Image 1	6	1000000159	1432
133.603		Spot	2	Image 1	6	1000000160	1433
278.431		Spot	2	Image 1	6	1000000162	1434
136.148		Spot	2	Image 1	6	1000000161	1435
308.481		Spot	2	Image 1	6	1000000163	1436
135.286		Spot	2	Image 1	6	1000000164	1437
479.428		Spot	2	Image 1	6	1000000165	1438
133.46		Spot	2	Image 1	6	1000000166	1439
268.945		Spot	2	Image 1	6	1000000168	1440
131.096		Spot	2	Image 1	6	1000000167	1441
135.11		Spot	2	Image 1	6	1000000170	1442
384.102		Spot	2	Image 1	6	1000000169	1443
134.404		Spot	2	Image 1	6	1000000171	1444
372.122		Spot	2	Image 1	6	1000000172	1445
135.945		Spot	2	Image 1	6	1000000173	1446
199.309		Spot	2	Image 1	6	1000000174	1447
132.852		Spot	2	Image 1	6	1000000175	1448
130.865		Spot	2	Image 1	6	1000000176	1449
131.445		Spot	2	Image 1	6	1000000178	1450
130.275		Spot	2	Image 1	6	1000000177	1451
131.717		Spot	2	Image 1	6	1000000179	1452
131.179		Spot	2	Image 1	6	1000000180	1453
129.712		Spot	2	Image 1	6	1000000181	1454
129.773		Spot	2	Image 1	6	1000000182	1455
132.423		Spot	2	Image 1	6	1000000183	1456
128.255		Spot	2	Image 1	6	1000000184	1457
128.882		Spot	2	Image 1	6	1000000185	1458
129.22		Spot	2	Image 1	6	1000000186	1459
128.876		Spot	2	Image 1	6	1000000187	1460
132.918		Spot	2	Image 1	6	1000000188	1461
129.347		Spot	2	Image 1	6	1000000189	1462
126.667		Spot	2	Image 1	6	1000000190	1463
128.862		Spot	2	Image 1	6	1000000191	1464
138.065		Spot	2	Image 1	6	1000000193	1465
131.42		Spot	2	Image 1	6	1000000192	1466
130.082		Spot	2	Image 1	6	1000000194	1467
141.212		Spot	2	Image 1	6	1000000195	1469
188.74		Spot	2	Image 1	6	1000000196	1470
218.586		Spot	2	Image 1	6	1000000197	1471
155.878		Spot	2	Image 1	6	1000000199	1472
152.744		Spot	2	Image 1	6	1000000241	1473
283.157		Spot	2	Image 1	6	1000000198	1474
136.712		Spot	2	Image 1	6	1000000200	1475
313.426		Spot	2	Image 1	6	1000000202	1476
277.53		Spot	2	Image 1	6	1000000203	1477
160.471		Spot	2	Image 1	6	1000000204	1478
179.53		Spot	2	Image 1	6	1000000205	1479
220.581		Spot	2	Image 1	6	1000000206	1480
210.492		Spot	2	Image 1	6	1000000207	1481
134.093		Spot	2	Image 1	6	1000000208	1482
279.906		Spot	2	Image 1	6	1000000209	1483
323.507		Spot	2	Image 1	6	1000000211	1484
245.052		Spot	2	Image 1	6	1000000210	1485
294.871		Spot	2	Image 1	6	1000000212	1486
228.942		Spot	2	Image 1	6	1000000213	1487
300.072		Spot	2	Image 1	6	1000000214	1488
201.229		Spot	2	Image 1	6	1000000215	1489
133.471		Spot	2	Image 1	6	1000000216	1490
131.579		Spot	2	Image 1	6	1000000217	1491
131.758		Spot	2	Image 1	6	1000000218	1492
129.762		Spot	2	Image 1	6	1000000219	1493
137.602		Spot	2	Image 1	6	1000000244	1494
129.098		Spot	2	Image 1	6	1000000220	1495
147.908		Spot	2	Image 1	6	1000000221	1496
129.069		Spot	2	Image 1	6	1000000222	1497
126.652		Spot	2	Image 1	6	1000000223	1498
125.857		Spot	2	Image 1	6	1000000224	1499
124.488		Spot	2	Image 1	6	1000000225	1500
290.552		Spot	2	Image 1	6	1000000155	1501
140.665		Spot	2	Image 1	6	1000000230	1502
224.994		Spot	2	Image 1	6	1000000226	1503
196.234		Spot	2	Image 1	6	1000000227	1504
260.945		Spot	2	Image 1	6	1000000228	1505
199.992		Spot	2	Image 1	6	1000000232	1506
227.227		Spot	2	Image 1	6	1000000231	1507
228.575		Spot	2	Image 1	6	1000000233	1508
461.789		Spot	2	Image 1	6	1000000234	1509
192.24		Spot	2	Image 1	6	1000000235	1510
199.307		Spot	2	Image 1	6	1000000236	1511
269.313		Spot	2	Image 1	6	1000000237	1512
189.06		Spot	2	Image 1	6	1000000238	1513
222.42		Spot	2	Image 1	6	1000000239	1514
205.435		Spot	2	Image 1	7	1000000000	1515
531.459		Spot	2	Image 1	7	1000000001	1516
157.772		Spot	2	Image 1	7	1000000002	1517
144.189		Spot	2	Image 1	7	1000000003	1518
182.161		Spot	2	Image 1	7	1000000004	1519
179.416		Spot	2	Image 1	7	1000000005	1520
233		Spot	2	Image 1	7	1000000006	1521
145.61		Spot	2	Image 1	7	1000000007	1522
314.203		Spot	2	Image 1	7	1000000008	1523
146.725		Spot	2	Image 1	7	1000000009	1524
410.697		Spot	2	Image 1	7	1000000010	1525
140.047		Spot	2	Image 1	7	1000000011	1526
196.442		Spot	2	Image 1	7	1000000012	1527
425.308		Spot	2	Image 1	7	1000000013	1528
366.981		Spot	2	Image 1	7	1000000014	1529
349.027		Spot	2	Image 1	7	1000000015	1530
142.175		Spot	2	Image 1	7	1000000016	1531
146.608		Spot	2	Image 1	7	1000000017	1532
212.457		Spot	2	Image 1	7	1000000018	1533
151.305		Spot	2	Image 1	7	1000000019	1534
239.639		Spot	2	Image 1	7	1000000021	1535
168.49		Spot	2	Image 1	7	1000000022	1536
253.54		Spot	2	Image 1	7	1000000020	1537
403.019		Spot	2	Image 1	7	1000000248	1538
166.08		Spot	2	Image 1	7	1000000023	1539
572.724		Spot	2	Image 1	7	1000000246	1540
149.47		Spot	2	Image 1	7	1000000024	1542
185.254		Spot	2	Image 1	7	1000000025	1543
151.67		Spot	2	Image 1	7	1000000026	1544
157.538		Spot	2	Image 1	7	1000000027	1545
213.981		Spot	2	Image 1	7	1000000028	1546
152.323		Spot	2	Image 1	7	1000000240	1547
186.798		Spot	2	Image 1	7	1000000029	1548
162.792		Spot	2	Image 1	7	1000000030	1549
369.732		Spot	2	Image 1	7	1000000031	1550
143.698		Spot	2	Image 1	7	1000000032	1551
158.022		Spot	2	Image 1	7	1000000033	1552
148.662		Spot	2	Image 1	7	1000000245	1553
208.348		Spot	2	Image 1	7	1000000034	1554
153.953		Spot	2	Image 1	7	1000000035	1555
322.595		Spot	2	Image 1	7	1000000036	1556
344.931		Spot	2	Image 1	7	1000000037	1557
138.26		Spot	2	Image 1	7	1000000038	1558
438.003		Spot	2	Image 1	7	1000000039	1559
136.525		Spot	2	Image 1	7	1000000040	1560
151.86		Spot	2	Image 1	7	1000000041	1561
160.455		Spot	2	Image 1	7	1000000042	1562
152.383		Spot	2	Image 1	7	1000000043	1563
135.673		Spot	2	Image 1	7	1000000044	1564
251.975		Spot	2	Image 1	7	1000000046	1565
180.033		Spot	2	Image 1	7	1000000045	1566
137.523		Spot	2	Image 1	7	1000000047	1567
362.71		Spot	2	Image 1	7	1000000049	1569
148.583		Spot	2	Image 1	7	1000000048	1570
345.591		Spot	2	Image 1	7	1000000050	1572
245.989		Spot	2	Image 1	7	1000000051	1573
138.821		Spot	2	Image 1	7	1000000052	1574
143.588		Spot	2	Image 1	7	1000000055	1575
147.427		Spot	2	Image 1	7	1000000054	1576
155.757		Spot	2	Image 1	7	1000000056	1577
415.344		Spot	2	Image 1	7	1000000057	1578
438.185		Spot	2	Image 1	7	1000000058	1579
140.525		Spot	2	Image 1	7	1000000059	1580
145.986		Spot	2	Image 1	7	1000000060	1581
138.964		Spot	2	Image 1	7	1000000061	1582
147.873		Spot	2	Image 1	7	1000000062	1583
151.305		Spot	2	Image 1	7	1000000063	1585
145.124		Spot	2	Image 1	7	1000000064	1586
142.603		Spot	2	Image 1	7	1000000065	1587
138.984		Spot	2	Image 1	7	1000000066	1588
164.687		Spot	2	Image 1	7	1000000067	1589
174.14		Spot	2	Image 1	7	1000000068	1590
139.314		Spot	2	Image 1	7	1000000104	1591
145.236		Spot	2	Image 1	7	1000000069	1592
160.315		Spot	2	Image 1	7	1000000070	1593
150.539		Spot	2	Image 1	7	1000000072	1594
139.341		Spot	2	Image 1	7	1000000071	1595
166.104		Spot	2	Image 1	7	1000000073	1596
189.989		Spot	2	Image 1	7	1000000074	1597
174.105		Spot	2	Image 1	7	1000000075	1598
146.195		Spot	2	Image 1	7	1000000076	1599
177.27		Spot	2	Image 1	7	1000000077	1600
201.584		Spot	2	Image 1	7	1000000078	1601
271.05		Spot	2	Image 1	7	1000000079	1602
325.022		Spot	2	Image 1	7	1000000080	1603
427.499		Spot	2	Image 1	7	1000000081	1604
215.84		Spot	2	Image 1	7	1000000083	1605
142.504		Spot	2	Image 1	7	1000000082	1606
155.749		Spot	2	Image 1	7	1000000084	1607
188.055		Spot	2	Image 1	7	1000000085	1608
347.569		Spot	2	Image 1	7	1000000086	1609
145.663		Spot	2	Image 1	7	1000000087	1610
182.573		Spot	2	Image 1	7	1000000088	1611
462.492		Spot	2	Image 1	7	1000000089	1612
197.949		Spot	2	Image 1	7	1000000090	1613
231.791		Spot	2	Image 1	7	1000000091	1614
148.901		Spot	2	Image 1	7	1000000092	1615
158.948		Spot	2	Image 1	7	1000000093	1616
150.157		Spot	2	Image 1	7	1000000094	1617
294.739		Spot	2	Image 1	7	1000000095	1618
139.599		Spot	2	Image 1	7	1000000096	1620
131.003		Spot	2	Image 1	7	1000000097	1621
134.659		Spot	2	Image 1	7	1000000099	1622
134.187		Spot	2	Image 1	7	1000000100	1623
135.687		Spot	2	Image 1	7	1000000101	1624
137.547		Spot	2	Image 1	7	1000000102	1625
137.515		Spot	2	Image 1	7	1000000103	1626
139.165		Spot	2	Image 1	7	1000000105	1627
137.856		Spot	2	Image 1	7	1000000107	1628
137.39		Spot	2	Image 1	7	1000000106	1629
140.003		Spot	2	Image 1	7	1000000108	1630
135.888		Spot	2	Image 1	7	1000000109	1632
129.223		Spot	2	Image 1	7	1000000110	1633
349.36		Spot	2	Image 1	7	1000000111	1634
622.22		Spot	2	Image 1	7	1000000112	1635
153.577		Spot	2	Image 1	7	1000000242	1636
845.356		Spot	2	Image 1	7	1000000113	1637
152.456		Spot	2	Image 1	7	1000000114	1638
126.64		Spot	2	Image 1	7	1000000115	1639
155.411		Spot	2	Image 1	7	1000000116	1640
199.444		Spot	2	Image 1	7	1000000117	1641
293.91		Spot	2	Image 1	7	1000000118	1642
196.636		Spot	2	Image 1	7	1000000119	1643
373.066		Spot	2	Image 1	7	1000000120	1644
401.254		Spot	2	Image 1	7	1000000121	1645
509.664		Spot	2	Image 1	7	1000000122	1646
143.854		Spot	2	Image 1	7	1000000123	1647
276.679		Spot	2	Image 1	7	1000000124	1648
391.284		Spot	2	Image 1	7	1000000125	1649
457.839		Spot	2	Image 1	7	1000000127	1650
207.467		Spot	2	Image 1	7	1000000126	1651
349.27		Spot	2	Image 1	7	1000000128	1652
138.867		Spot	2	Image 1	7	1000000129	1653
262.712		Spot	2	Image 1	7	1000000130	1654
197.753		Spot	2	Image 1	7	1000000131	1655
135.122		Spot	2	Image 1	7	1000000133	1656
264.785		Spot	2	Image 1	7	1000000134	1657
228.699		Spot	2	Image 1	7	1000000135	1658
222.925		Spot	2	Image 1	7	1000000136	1659
136.346		Spot	2	Image 1	7	1000000137	1660
130.496		Spot	2	Image 1	7	1000000141	1661
262.328		Spot	2	Image 1	7	1000000138	1662
318.54		Spot	2	Image 1	7	1000000139	1663
375.003		Spot	2	Image 1	7	1000000140	1664
276.413		Spot	2	Image 1	7	1000000142	1665
270.663		Spot	2	Image 1	7	1000000143	1666
453.184		Spot	2	Image 1	7	1000000144	1667
212.102		Spot	2	Image 1	7	1000000243	1668
235.545		Spot	2	Image 1	7	1000000145	1669
265.937		Spot	2	Image 1	7	1000000146	1670
232.672		Spot	2	Image 1	7	1000000147	1671
214.268		Spot	2	Image 1	7	1000000148	1672
176.878		Spot	2	Image 1	7	1000000149	1673
189.887		Spot	2	Image 1	7	1000000150	1674
261.918		Spot	2	Image 1	7	1000000151	1677
238.415		Spot	2	Image 1	7	1000000152	1678
181.44		Spot	2	Image 1	7	1000000153	1679
283.292		Spot	2	Image 1	7	1000000247	1680
166.244		Spot	2	Image 1	7	1000000229	1681
170.348		Spot	2	Image 1	7	1000000154	1682
325.074		Spot	2	Image 1	7	1000000156	1683
331.701		Spot	2	Image 1	7	1000000157	1684
148.387		Spot	2	Image 1	7	1000000158	1685
136.186		Spot	2	Image 1	7	1000000159	1686
133.558		Spot	2	Image 1	7	1000000160	1687
280.372		Spot	2	Image 1	7	1000000162	1688
136.506		Spot	2	Image 1	7	1000000161	1689
301.175		Spot	2	Image 1	7	1000000163	1690
134.036		Spot	2	Image 1	7	1000000164	1691
454.925		Spot	2	Image 1	7	1000000165	1692
133.923		Spot	2	Image 1	7	1000000166	1693
274.082		Spot	2	Image 1	7	1000000168	1694
131.241		Spot	2	Image 1	7	1000000167	1695
134.654		Spot	2	Image 1	7	1000000170	1696
375.989		Spot	2	Image 1	7	1000000169	1697
135.017		Spot	2	Image 1	7	1000000171	1698
391.574		Spot	2	Image 1	7	1000000172	1699
135.187		Spot	2	Image 1	7	1000000173	1700
198.332		Spot	2	Image 1	7	1000000174	1701
133.163		Spot	2	Image 1	7	1000000175	1702
130.906		Spot	2	Image 1	7	1000000176	1703
131.016		Spot	2	Image 1	7	1000000178	1704
130.241		Spot	2	Image 1	7	1000000177	1705
131.331		Spot	2	Image 1	7	1000000179	1706
130.642		Spot	2	Image 1	7	1000000180	1707
128.713		Spot	2	Image 1	7	1000000181	1708
129.343		Spot	2	Image 1	7	1000000182	1709
132.562		Spot	2	Image 1	7	1000000183	1710
128.144		Spot	2	Image 1	7	1000000184	1711
129.495		Spot	2	Image 1	7	1000000185	1712
129.311		Spot	2	Image 1	7	1000000249	1713
128.56		Spot	2	Image 1	7	1000000186	1714
128.548		Spot	2	Image 1	7	1000000187	1715
132.967		Spot	2	Image 1	7	1000000188	1716
128.591		Spot	2	Image 1	7	1000000189	1717
127.429		Spot	2	Image 1	7	1000000190	1718
130.473		Spot	2	Image 1	7	1000000191	1719
138.772		Spot	2	Image 1	7	1000000193	1720
130.388		Spot	2	Image 1	7	1000000192	1721
129.648		Spot	2	Image 1	7	1000000194	1722
141.352		Spot	2	Image 1	7	1000000195	1724
215.135		Spot	2	Image 1	7	1000000197	1725
153.041		Spot	2	Image 1	7	1000000241	1726
153.32		Spot	2	Image 1	7	1000000199	1727
297.361		Spot	2	Image 1	7	1000000198	1728
136.317		Spot	2	Image 1	7	1000000200	1729
303.313		Spot	2	Image 1	7	1000000202	1730
279.859		Spot	2	Image 1	7	1000000203	1731
181.758		Spot	2	Image 1	7	1000000205	1732
216.332		Spot	2	Image 1	7	1000000206	1733
207.214		Spot	2	Image 1	7	1000000207	1734
133.962		Spot	2	Image 1	7	1000000208	1735
269.472		Spot	2	Image 1	7	1000000209	1736
345.082		Spot	2	Image 1	7	1000000211	1737
242.352		Spot	2	Image 1	7	1000000210	1738
295.448		Spot	2	Image 1	7	1000000212	1739
222.62		Spot	2	Image 1	7	1000000213	1740
300.78		Spot	2	Image 1	7	1000000214	1741
198.164		Spot	2	Image 1	7	1000000215	1742
134.187		Spot	2	Image 1	7	1000000216	1743
131.74		Spot	2	Image 1	7	1000000217	1744
131.802		Spot	2	Image 1	7	1000000218	1745
130.429		Spot	2	Image 1	7	1000000219	1746
137.183		Spot	2	Image 1	7	1000000244	1747
128.737		Spot	2	Image 1	7	1000000220	1748
148.132		Spot	2	Image 1	7	1000000221	1749
128.242		Spot	2	Image 1	7	1000000222	1750
126.203		Spot	2	Image 1	7	1000000223	1751
125.855		Spot	2	Image 1	7	1000000224	1752
125.212		Spot	2	Image 1	7	1000000225	1753
293.005		Spot	2	Image 1	7	1000000155	1754
221.695		Spot	2	Image 1	7	1000000226	1755
199.44		Spot	2	Image 1	7	1000000227	1756
248.755		Spot	2	Image 1	7	1000000228	1757
197.005		Spot	2	Image 1	7	1000000232	1758
226.819		Spot	2	Image 1	7	1000000231	1759
231.505		Spot	2	Image 1	7	1000000233	1760
531.588		Spot	2	Image 1	7	1000000234	1761
191.934		Spot	2	Image 1	7	1000000235	1762
210.953		Spot	2	Image 1	7	1000000236	1763
272.815		Spot	2	Image 1	7	1000000237	1764
191.688		Spot	2	Image 1	7	1000000238	1765
225.621		Spot	2	Image 1	7	1000000239	1766
174.832		Spot	2	Image 1	8	1000000250	1767
202.394		Spot	2	Image 1	8	1000000000	1768
547.834		Spot	2	Image 1	8	1000000001	1769
159.174		Spot	2	Image 1	8	1000000002	1770
141.964		Spot	2	Image 1	8	1000000003	1771
183.229		Spot	2	Image 1	8	1000000004	1772
185.027		Spot	2	Image 1	8	1000000005	1773
223.516		Spot	2	Image 1	8	1000000006	1774
144.488		Spot	2	Image 1	8	1000000007	1775
307.676		Spot	2	Image 1	8	1000000008	1776
147.159		Spot	2	Image 1	8	1000000009	1777
387.175		Spot	2	Image 1	8	1000000010	1778
196.19		Spot	2	Image 1	8	1000000012	1779
140.376		Spot	2	Image 1	8	1000000011	1780
408.914		Spot	2	Image 1	8	1000000057	1781
433.782		Spot	2	Image 1	8	1000000013	1782
370.766		Spot	2	Image 1	8	1000000014	1783
141.857		Spot	2	Image 1	8	1000000016	1784
146.257		Spot	2	Image 1	8	1000000017	1785
215.637		Spot	2	Image 1	8	1000000018	1786
151.036		Spot	2	Image 1	8	1000000019	1787
247.474		Spot	2	Image 1	8	1000000021	1788
170.091		Spot	2	Image 1	8	1000000022	1789
251.252		Spot	2	Image 1	8	1000000020	1790
215.766		Spot	2	Image 1	8	1000000251	1791
168.873		Spot	2	Image 1	8	1000000023	1792
596.448		Spot	2	Image 1	8	1000000246	1793
150.027		Spot	2	Image 1	8	1000000024	1795
183.835		Spot	2	Image 1	8	1000000025	1796
151.926		Spot	2	Image 1	8	1000000026	1797
157.575		Spot	2	Image 1	8	1000000027	1798
207.54		Spot	2	Image 1	8	1000000028	1799
151.101		Spot	2	Image 1	8	1000000240	1800
189.86		Spot	2	Image 1	8	1000000029	1801
161.984		Spot	2	Image 1	8	1000000030	1802
142.866		Spot	2	Image 1	8	1000000032	1803
370.225		Spot	2	Image 1	8	1000000031	1804
158.807		Spot	2	Image 1	8	1000000033	1805
148.731		Spot	2	Image 1	8	1000000245	1806
202.761		Spot	2	Image 1	8	1000000034	1807
152.293		Spot	2	Image 1	8	1000000035	1808
314.948		Spot	2	Image 1	8	1000000036	1809
342.462		Spot	2	Image 1	8	1000000037	1810
135.851		Spot	2	Image 1	8	1000000038	1811
421.669		Spot	2	Image 1	8	1000000039	1812
137.315		Spot	2	Image 1	8	1000000040	1813
152.45		Spot	2	Image 1	8	1000000041	1814
160.03		Spot	2	Image 1	8	1000000042	1815
152.459		Spot	2	Image 1	8	1000000043	1816
135.451		Spot	2	Image 1	8	1000000044	1817
253.884		Spot	2	Image 1	8	1000000046	1818
180.953		Spot	2	Image 1	8	1000000045	1819
137.926		Spot	2	Image 1	8	1000000047	1820
148.892		Spot	2	Image 1	8	1000000048	1822
347.184		Spot	2	Image 1	8	1000000049	1823
332.58		Spot	2	Image 1	8	1000000050	1825
240.456		Spot	2	Image 1	8	1000000051	1826
139.258		Spot	2	Image 1	8	1000000052	1827
528.124		Spot	2	Image 1	8	1000000053	1828
142.426		Spot	2	Image 1	8	1000000055	1829
163.268		Spot	2	Image 1	8	1000000056	1830
146.747		Spot	2	Image 1	8	1000000054	1831
434.036		Spot	2	Image 1	8	1000000058	1832
141.099		Spot	2	Image 1	8	1000000059	1833
146.008		Spot	2	Image 1	8	1000000060	1834
139.342		Spot	2	Image 1	8	1000000061	1835
147.561		Spot	2	Image 1	8	1000000062	1836
151.89		Spot	2	Image 1	8	1000000063	1838
145.219		Spot	2	Image 1	8	1000000064	1839
141.849		Spot	2	Image 1	8	1000000065	1840
139.565		Spot	2	Image 1	8	1000000066	1841
164.03		Spot	2	Image 1	8	1000000067	1842
174.85		Spot	2	Image 1	8	1000000068	1843
138.453		Spot	2	Image 1	8	1000000104	1844
145.838		Spot	2	Image 1	8	1000000069	1845
160.777		Spot	2	Image 1	8	1000000070	1846
139.975		Spot	2	Image 1	8	1000000071	1847
150.529		Spot	2	Image 1	8	1000000072	1848
166.566		Spot	2	Image 1	8	1000000073	1849
190.714		Spot	2	Image 1	8	1000000074	1850
174.233		Spot	2	Image 1	8	1000000075	1851
145.315		Spot	2	Image 1	8	1000000076	1852
178.129		Spot	2	Image 1	8	1000000077	1853
200.279		Spot	2	Image 1	8	1000000078	1854
272.45		Spot	2	Image 1	8	1000000079	1855
337.141		Spot	2	Image 1	8	1000000080	1856
413.975		Spot	2	Image 1	8	1000000081	1857
142.611		Spot	2	Image 1	8	1000000082	1858
221.547		Spot	2	Image 1	8	1000000083	1859
155.201		Spot	2	Image 1	8	1000000084	1860
186.486		Spot	2	Image 1	8	1000000085	1861
343.368		Spot	2	Image 1	8	1000000086	1862
146.074		Spot	2	Image 1	8	1000000087	1863
184.033		Spot	2	Image 1	8	1000000088	1864
474.695		Spot	2	Image 1	8	1000000089	1865
229.5		Spot	2	Image 1	8	1000000091	1866
195.673		Spot	2	Image 1	8	1000000090	1867
147.823		Spot	2	Image 1	8	1000000092	1868
152.823		Spot	2	Image 1	8	1000000094	1869
159.936		Spot	2	Image 1	8	1000000093	1870
289.704		Spot	2	Image 1	8	1000000095	1871
139.203		Spot	2	Image 1	8	1000000096	1873
131.154		Spot	2	Image 1	8	1000000097	1874
132.224		Spot	2	Image 1	8	1000000098	1875
134.033		Spot	2	Image 1	8	1000000099	1876
133.554		Spot	2	Image 1	8	1000000100	1877
136.245		Spot	2	Image 1	8	1000000101	1878
137.95		Spot	2	Image 1	8	1000000102	1879
137.247		Spot	2	Image 1	8	1000000103	1880
138.515		Spot	2	Image 1	8	1000000105	1881
136.383		Spot	2	Image 1	8	1000000106	1882
139.481		Spot	2	Image 1	8	1000000108	1883
136.32		Spot	2	Image 1	8	1000000109	1886
129.138		Spot	2	Image 1	8	1000000110	1887
350.817		Spot	2	Image 1	8	1000000111	1888
626.863		Spot	2	Image 1	8	1000000112	1889
152.11		Spot	2	Image 1	8	1000000242	1890
855.683		Spot	2	Image 1	8	1000000113	1891
150.196		Spot	2	Image 1	8	1000000114	1892
127.279		Spot	2	Image 1	8	1000000115	1893
156.016		Spot	2	Image 1	8	1000000116	1894
205.441		Spot	2	Image 1	8	1000000117	1895
293.286		Spot	2	Image 1	8	1000000118	1896
196.838		Spot	2	Image 1	8	1000000119	1897
371.896		Spot	2	Image 1	8	1000000120	1898
397.624		Spot	2	Image 1	8	1000000121	1899
510.014		Spot	2	Image 1	8	1000000122	1900
141.301		Spot	2	Image 1	8	1000000123	1901
271.058		Spot	2	Image 1	8	1000000124	1902
397.086		Spot	2	Image 1	8	1000000125	1903
207.314		Spot	2	Image 1	8	1000000126	1904
432.694		Spot	2	Image 1	8	1000000127	1905
359.492		Spot	2	Image 1	8	1000000128	1906
140.11		Spot	2	Image 1	8	1000000129	1907
243.499		Spot	2	Image 1	8	1000000130	1908
200.474		Spot	2	Image 1	8	1000000131	1909
270.791		Spot	2	Image 1	8	1000000134	1910
135.414		Spot	2	Image 1	8	1000000133	1911
225.939		Spot	2	Image 1	8	1000000135	1912
225.085		Spot	2	Image 1	8	1000000136	1913
138.499		Spot	2	Image 1	8	1000000137	1914
130.553		Spot	2	Image 1	8	1000000141	1915
263.893		Spot	2	Image 1	8	1000000138	1916
303.657		Spot	2	Image 1	8	1000000139	1917
387.889		Spot	2	Image 1	8	1000000140	1918
277.595		Spot	2	Image 1	8	1000000142	1919
257.882		Spot	2	Image 1	8	1000000143	1920
211.442		Spot	2	Image 1	8	1000000243	1921
424.874		Spot	2	Image 1	8	1000000144	1922
228.08		Spot	2	Image 1	8	1000000145	1923
251.117		Spot	2	Image 1	8	1000000146	1924
232.449		Spot	2	Image 1	8	1000000147	1925
208.526		Spot	2	Image 1	8	1000000148	1926
177.294		Spot	2	Image 1	8	1000000149	1927
189.237		Spot	2	Image 1	8	1000000150	1928
257.572		Spot	2	Image 1	8	1000000151	1930
238.798		Spot	2	Image 1	8	1000000152	1931
182.232		Spot	2	Image 1	8	1000000153	1932
159.579		Spot	2	Image 1	8	1000000229	1933
191.975		Spot	2	Image 1	8	1000000154	1934
319.545		Spot	2	Image 1	8	1000000156	1935
361.434		Spot	2	Image 1	8	1000000157	1936
148.32		Spot	2	Image 1	8	1000000158	1937
136.522		Spot	2	Image 1	8	1000000159	1938
134.665		Spot	2	Image 1	8	1000000160	1939
136.262		Spot	2	Image 1	8	1000000161	1940
276.906		Spot	2	Image 1	8	1000000162	1941
306.808		Spot	2	Image 1	8	1000000163	1942
134.101		Spot	2	Image 1	8	1000000164	1943
467.776		Spot	2	Image 1	8	1000000165	1944
134.391		Spot	2	Image 1	8	1000000166	1945
274.219		Spot	2	Image 1	8	1000000168	1946
131.093		Spot	2	Image 1	8	1000000167	1947
397.905		Spot	2	Image 1	8	1000000169	1948
133.694		Spot	2	Image 1	8	1000000170	1949
135.934		Spot	2	Image 1	8	1000000171	1950
381.783		Spot	2	Image 1	8	1000000172	1951
134.16		Spot	2	Image 1	8	1000000173	1952
196.782		Spot	2	Image 1	8	1000000174	1953
133.354		Spot	2	Image 1	8	1000000175	1954
130.516		Spot	2	Image 1	8	1000000176	1955
129.832		Spot	2	Image 1	8	1000000177	1956
130.897		Spot	2	Image 1	8	1000000178	1957
130.965		Spot	2	Image 1	8	1000000179	1958
130.465		Spot	2	Image 1	8	1000000180	1959
129.596		Spot	2	Image 1	8	1000000181	1960
129.336		Spot	2	Image 1	8	1000000182	1961
132.099		Spot	2	Image 1	8	1000000183	1962
127.948		Spot	2	Image 1	8	1000000184	1963
128.53		Spot	2	Image 1	8	1000000185	1964
128.599		Spot	2	Image 1	8	1000000186	1965
128.123		Spot	2	Image 1	8	1000000187	1966
126.358		Spot	2	Image 1	8	1000000223	1967
132.824		Spot	2	Image 1	8	1000000188	1968
128.575		Spot	2	Image 1	8	1000000189	1969
127.613		Spot	2	Image 1	8	1000000252	1970
130.275		Spot	2	Image 1	8	1000000191	1971
137.711		Spot	2	Image 1	8	1000000193	1972
129.89		Spot	2	Image 1	8	1000000192	1973
129.641		Spot	2	Image 1	8	1000000194	1974
140.08		Spot	2	Image 1	8	1000000195	1976
219.196		Spot	2	Image 1	8	1000000197	1977
155.113		Spot	2	Image 1	8	1000000199	1978
158.403		Spot	2	Image 1	8	1000000241	1979
297.91		Spot	2	Image 1	8	1000000198	1980
135.997		Spot	2	Image 1	8	1000000200	1981
301.324		Spot	2	Image 1	8	1000000202	1982
174.309		Spot	2	Image 1	8	1000000201	1983
279.65		Spot	2	Image 1	8	1000000203	1984
180.278		Spot	2	Image 1	8	1000000205	1986
219.386		Spot	2	Image 1	8	1000000206	1987
202.843		Spot	2	Image 1	8	1000000207	1988
134.329		Spot	2	Image 1	8	1000000208	1989
256.403		Spot	2	Image 1	8	1000000209	1990
363.193		Spot	2	Image 1	8	1000000211	1991
241.822		Spot	2	Image 1	8	1000000210	1992
291.107		Spot	2	Image 1	8	1000000212	1993
220.428		Spot	2	Image 1	8	1000000213	1994
307.38		Spot	2	Image 1	8	1000000214	1995
192.37		Spot	2	Image 1	8	1000000215	1996
133.904		Spot	2	Image 1	8	1000000216	1997
132.228		Spot	2	Image 1	8	1000000217	1998
131.501		Spot	2	Image 1	8	1000000218	1999
130.878		Spot	2	Image 1	8	1000000219	2000
137.541		Spot	2	Image 1	8	1000000244	2001
129.055		Spot	2	Image 1	8	1000000220	2002
146.286		Spot	2	Image 1	8	1000000221	2003
128.317		Spot	2	Image 1	8	1000000222	2004
126.03		Spot	2	Image 1	8	1000000224	2005
125.227		Spot	2	Image 1	8	1000000225	2006
278.375		Spot	2	Image 1	8	1000000155	2007
197.003		Spot	2	Image 1	8	1000000227	2008
226.799		Spot	2	Image 1	8	1000000226	2009
259.931		Spot	2	Image 1	8	1000000228	2010
200.714		Spot	2	Image 1	8	1000000232	2011
233.841		Spot	2	Image 1	8	1000000231	2012
221.428		Spot	2	Image 1	8	1000000235	2013
221.008		Spot	2	Image 1	8	1000000233	2014
501.865		Spot	2	Image 1	8	1000000234	2015
212.934		Spot	2	Image 1	8	1000000236	2016
276.715		Spot	2	Image 1	8	1000000237	2017
192.144		Spot	2	Image 1	8	1000000238	2018
224.659		Spot	2	Image 1	8	1000000239	2019
177.039		Spot	2	Image 1	9	1000000250	2020
202.994		Spot	2	Image 1	9	1000000000	2021
546.525		Spot	2	Image 1	9	1000000001	2022
161.865		Spot	2	Image 1	9	1000000002	2023
142.551		Spot	2	Image 1	9	1000000003	2024
184.856		Spot	2	Image 1	9	1000000004	2025
174.266		Spot	2	Image 1	9	1000000005	2026
220.555		Spot	2	Image 1	9	1000000006	2027
145.816		Spot	2	Image 1	9	1000000007	2028
147.729		Spot	2	Image 1	9	1000000009	2029
371.46		Spot	2	Image 1	9	1000000010	2030
176.396		Spot	2	Image 1	9	1000000012	2031
139.146		Spot	2	Image 1	9	1000000011	2032
407.766		Spot	2	Image 1	9	1000000057	2033
414.695		Spot	2	Image 1	9	1000000013	2034
377.528		Spot	2	Image 1	9	1000000014	2035
141.97		Spot	2	Image 1	9	1000000016	2036
145.461		Spot	2	Image 1	9	1000000017	2037
213.565		Spot	2	Image 1	9	1000000018	2038
150.202		Spot	2	Image 1	9	1000000019	2039
246.67		Spot	2	Image 1	9	1000000021	2040
246.327		Spot	2	Image 1	9	1000000020	2041
166.613		Spot	2	Image 1	9	1000000022	2042
211.568		Spot	2	Image 1	9	1000000251	2043
170.324		Spot	2	Image 1	9	1000000023	2044
590.536		Spot	2	Image 1	9	1000000246	2045
147.529		Spot	2	Image 1	9	1000000024	2047
184.688		Spot	2	Image 1	9	1000000025	2048
151.451		Spot	2	Image 1	9	1000000026	2049
155.641		Spot	2	Image 1	9	1000000027	2050
207.751		Spot	2	Image 1	9	1000000028	2051
151.262		Spot	2	Image 1	9	1000000240	2052
191.47		Spot	2	Image 1	9	1000000029	2053
164.751		Spot	2	Image 1	9	1000000030	2054
368.586		Spot	2	Image 1	9	1000000031	2055
142.149		Spot	2	Image 1	9	1000000032	2056
159.519		Spot	2	Image 1	9	1000000033	2057
148.622		Spot	2	Image 1	9	1000000245	2058
189.967		Spot	2	Image 1	9	1000000034	2059
152.858		Spot	2	Image 1	9	1000000035	2060
340.366		Spot	2	Image 1	9	1000000037	2061
322.816		Spot	2	Image 1	9	1000000036	2062
135.568		Spot	2	Image 1	9	1000000038	2063
436.289		Spot	2	Image 1	9	1000000039	2064
137.511		Spot	2	Image 1	9	1000000040	2065
151.612		Spot	2	Image 1	9	1000000041	2066
162.269		Spot	2	Image 1	9	1000000042	2067
152.724		Spot	2	Image 1	9	1000000043	2068
134.771		Spot	2	Image 1	9	1000000044	2069
179.889		Spot	2	Image 1	9	1000000045	2070
254.468		Spot	2	Image 1	9	1000000046	2071
[truncated: 7,506 more rows]
