# Supplementary material for: Protocol for real-time monitoring of CD8+ T and myeloid cell behavior in human high-grade serous ovarian cancer slices
Source: STAR Protoc. 2024 Jun 2;5(2):103102. doi: 10.1016/j.xpro.2024.103102 (PMC11179100; doi:10.1016/j.xpro.2024.103102)
Supplement: Data S3. Files for testing the R script, quantification and statistical analysis step 2 [file mmc3.zip › Test files/Slice2_a/__Intensity_Mean_Ch=3_Img=1.csv]

Intensity Mean Ch=3 Img=1
====================
Intensity Mean	Unit	Category	Channel	Image	Time	TrackID	ID
125.313		Spot	3	Image 1	1	1000000000	0
131.468		Spot	3	Image 1	1	1000000001	1
127.706		Spot	3	Image 1	1	1000000002	2
131.384		Spot	3	Image 1	1	1000000003	3
131.442		Spot	3	Image 1	1	1000000004	4
129.309		Spot	3	Image 1	1	1000000005	5
131.11		Spot	3	Image 1	1	1000000006	6
126.56		Spot	3	Image 1	1	1000000007	7
131.268		Spot	3	Image 1	1	1000000008	8
126.584		Spot	3	Image 1	1	1000000009	9
129.852		Spot	3	Image 1	1	1000000010	10
126.424		Spot	3	Image 1	1	1000000011	11
128.014		Spot	3	Image 1	1	1000000012	12
128.072		Spot	3	Image 1	1	1000000013	13
129.398		Spot	3	Image 1	1	1000000014	14
131.529		Spot	3	Image 1	1	1000000015	15
123.749		Spot	3	Image 1	1	1000000016	16
135.135		Spot	3	Image 1	1	1000000017	17
137.346		Spot	3	Image 1	1	1000000018	18
127.707		Spot	3	Image 1	1	1000000019	19
132.279		Spot	3	Image 1	1	1000000020	20
126.862		Spot	3	Image 1	1	1000000021	21
128.847		Spot	3	Image 1	1	1000000022	22
130.486		Spot	3	Image 1	1	1000000023	23
132.556		Spot	3	Image 1	1	1000000024	24
133.36		Spot	3	Image 1	1	1000000025	25
132.543		Spot	3	Image 1	1	1000000026	26
135.265		Spot	3	Image 1	1	1000000027	27
130.221		Spot	3	Image 1	1	1000000028	28
131.231		Spot	3	Image 1	1	1000000029	29
128.278		Spot	3	Image 1	1	1000000030	30
132.127		Spot	3	Image 1	1	1000000031	31
128.857		Spot	3	Image 1	1	1000000032	32
131.567		Spot	3	Image 1	1	1000000033	33
130.517		Spot	3	Image 1	1	1000000034	34
128.027		Spot	3	Image 1	1	1000000035	35
129.515		Spot	3	Image 1	1	1000000036	36
128.077		Spot	3	Image 1	1	1000000037	37
129.218		Spot	3	Image 1	1	1000000038	38
130.214		Spot	3	Image 1	1	1000000039	39
124.135		Spot	3	Image 1	1	1000000040	40
139.638		Spot	3	Image 1	1	1000000041	41
124.508		Spot	3	Image 1	1	1000000042	42
127.583		Spot	3	Image 1	1	1000000043	43
124.066		Spot	3	Image 1	1	1000000044	44
125.273		Spot	3	Image 1	1	1000000045	45
133.204		Spot	3	Image 1	1	1000000046	46
127.413		Spot	3	Image 1	1	1000000047	47
127.114		Spot	3	Image 1	1	1000000048	49
134.369		Spot	3	Image 1	1	1000000049	50
125.605		Spot	3	Image 1	1	1000000050	52
137.669		Spot	3	Image 1	1	1000000051	53
125.826		Spot	3	Image 1	1	1000000052	54
127.975		Spot	3	Image 1	1	1000000053	55
130.455		Spot	3	Image 1	1	1000000054	56
140.55		Spot	3	Image 1	1	1000000055	57
126.456		Spot	3	Image 1	1	1000000056	58
127.68		Spot	3	Image 1	1	1000000057	59
129.697		Spot	3	Image 1	1	1000000058	60
129.036		Spot	3	Image 1	1	1000000059	61
124.983		Spot	3	Image 1	1	1000000060	62
132.37		Spot	3	Image 1	1	1000000061	63
132.773		Spot	3	Image 1	1	1000000062	64
129.466		Spot	3	Image 1	1	1000000063	65
125.652		Spot	3	Image 1	1	1000000064	66
127.357		Spot	3	Image 1	1	1000000065	67
126.082		Spot	3	Image 1	1	1000000066	68
127.711		Spot	3	Image 1	1	1000000067	69
128.516		Spot	3	Image 1	1	1000000068	70
127.468		Spot	3	Image 1	1	1000000069	71
128.742		Spot	3	Image 1	1	1000000070	72
128.634		Spot	3	Image 1	1	1000000071	73
126.793		Spot	3	Image 1	1	1000000072	74
146.417		Spot	3	Image 1	1	1000000073	75
128.154		Spot	3	Image 1	1	1000000074	76
128.413		Spot	3	Image 1	1	1000000075	77
127.873		Spot	3	Image 1	1	1000000076	78
130.357		Spot	3	Image 1	1	1000000077	79
141.852		Spot	3	Image 1	1	1000000078	81
128.793		Spot	3	Image 1	1	1000000079	82
145.121		Spot	3	Image 1	1	1000000080	83
127.766		Spot	3	Image 1	1	1000000081	84
127.416		Spot	3	Image 1	1	1000000082	85
127.84		Spot	3	Image 1	1	1000000083	86
129.638		Spot	3	Image 1	1	1000000084	87
130.069		Spot	3	Image 1	1	1000000085	88
130.452		Spot	3	Image 1	1	1000000086	89
128.75		Spot	3	Image 1	1	1000000087	90
127.701		Spot	3	Image 1	1	1000000088	91
127.393		Spot	3	Image 1	1	1000000089	92
127.152		Spot	3	Image 1	1	1000000090	93
131.598		Spot	3	Image 1	1	1000000091	94
127.455		Spot	3	Image 1	1	1000000092	95
126.77		Spot	3	Image 1	1	1000000093	96
127.808		Spot	3	Image 1	1	1000000094	97
130.892		Spot	3	Image 1	1	1000000095	98
126.632		Spot	3	Image 1	1	1000000096	100
126.066		Spot	3	Image 1	1	1000000097	101
135.642		Spot	3	Image 1	1	1000000098	102
124.317		Spot	3	Image 1	1	1000000099	103
127.602		Spot	3	Image 1	1	1000000100	104
126.476		Spot	3	Image 1	1	1000000101	105
125.709		Spot	3	Image 1	1	1000000102	106
126.481		Spot	3	Image 1	1	1000000103	107
124.533		Spot	3	Image 1	1	1000000104	108
124.11		Spot	3	Image 1	1	1000000105	109
127.348		Spot	3	Image 1	1	1000000106	110
123.925		Spot	3	Image 1	1	1000000107	111
126.533		Spot	3	Image 1	1	1000000108	112
124.344		Spot	3	Image 1	1	1000000109	115
125.196		Spot	3	Image 1	1	1000000110	116
125.512		Spot	3	Image 1	1	1000000111	117
135.479		Spot	3	Image 1	1	1000000112	118
132.794		Spot	3	Image 1	1	1000000113	119
134.551		Spot	3	Image 1	1	1000000114	120
126.664		Spot	3	Image 1	1	1000000115	121
125.687		Spot	3	Image 1	1	1000000116	122
125.468		Spot	3	Image 1	1	1000000117	123
124.722		Spot	3	Image 1	1	1000000118	124
125.165		Spot	3	Image 1	1	1000000119	125
132.931		Spot	3	Image 1	1	1000000120	126
131.745		Spot	3	Image 1	1	1000000121	127
139.222		Spot	3	Image 1	1	1000000122	128
139.939		Spot	3	Image 1	1	1000000123	129
127.185		Spot	3	Image 1	1	1000000124	130
128.573		Spot	3	Image 1	1	1000000125	131
126.882		Spot	3	Image 1	1	1000000126	132
129.608		Spot	3	Image 1	1	1000000127	133
126.526		Spot	3	Image 1	1	1000000128	134
127.309		Spot	3	Image 1	1	1000000129	135
135.391		Spot	3	Image 1	1	1000000130	136
126.481		Spot	3	Image 1	1	1000000131	137
128.812		Spot	3	Image 1	1	1000000132	138
124.446		Spot	3	Image 1	1	1000000133	139
129.712		Spot	3	Image 1	1	1000000134	140
127.49		Spot	3	Image 1	1	1000000135	141
124.845		Spot	3	Image 1	1	1000000136	142
130.437		Spot	3	Image 1	1	1000000137	143
144.417		Spot	3	Image 1	1	1000000138	144
123.712		Spot	3	Image 1	1	1000000139	145
135.547		Spot	3	Image 1	1	1000000140	146
124.289		Spot	3	Image 1	1	1000000141	147
124.584		Spot	3	Image 1	1	1000000142	148
125.376		Spot	3	Image 1	1	1000000143	149
128.646		Spot	3	Image 1	1	1000000144	150
126.407		Spot	3	Image 1	1	1000000145	151
130.678		Spot	3	Image 1	1	1000000146	152
126.679		Spot	3	Image 1	1	1000000147	153
127.173		Spot	3	Image 1	1	1000000148	154
125.386		Spot	3	Image 1	1	1000000149	155
124.585		Spot	3	Image 1	1	1000000150	156
127.005		Spot	3	Image 1	1	1000000151	158
128.185		Spot	3	Image 1	1	1000000152	159
125.325		Spot	3	Image 1	1	1000000153	160
125.651		Spot	3	Image 1	1	1000000154	161
122.682		Spot	3	Image 1	1	1000000155	162
133.011		Spot	3	Image 1	1	1000000156	163
129.099		Spot	3	Image 1	1	1000000157	164
138.662		Spot	3	Image 1	1	1000000158	165
126.249		Spot	3	Image 1	1	1000000159	166
123.86		Spot	3	Image 1	1	1000000160	167
125.019		Spot	3	Image 1	1	1000000161	168
129.717		Spot	3	Image 1	1	1000000162	169
127.501		Spot	3	Image 1	1	1000000163	170
135.696		Spot	3	Image 1	1	1000000164	171
124.716		Spot	3	Image 1	1	1000000165	172
125.804		Spot	3	Image 1	1	1000000166	173
124.609		Spot	3	Image 1	1	1000000167	174
126.994		Spot	3	Image 1	1	1000000168	175
127.71		Spot	3	Image 1	1	1000000169	176
130.138		Spot	3	Image 1	1	1000000170	177
126.53		Spot	3	Image 1	1	1000000171	178
127.887		Spot	3	Image 1	1	1000000172	179
124.519		Spot	3	Image 1	1	1000000173	180
139.256		Spot	3	Image 1	1	1000000174	181
125.207		Spot	3	Image 1	1	1000000175	182
134.038		Spot	3	Image 1	1	1000000176	183
126.8		Spot	3	Image 1	1	1000000177	184
125.446		Spot	3	Image 1	1	1000000178	185
140.249		Spot	3	Image 1	1	1000000179	186
129.601		Spot	3	Image 1	1	1000000180	187
142.76		Spot	3	Image 1	1	1000000181	188
124.808		Spot	3	Image 1	1	1000000182	189
124.347		Spot	3	Image 1	1	1000000183	190
123.736		Spot	3	Image 1	1	1000000184	191
123.329		Spot	3	Image 1	1	1000000185	192
123.489		Spot	3	Image 1	1	1000000186	193
124.216		Spot	3	Image 1	1	1000000187	194
125.858		Spot	3	Image 1	1	1000000188	195
125.642		Spot	3	Image 1	1	1000000189	196
121.921		Spot	3	Image 1	1	1000000190	197
123.632		Spot	3	Image 1	1	1000000191	198
123.835		Spot	3	Image 1	1	1000000192	199
161.357		Spot	3	Image 1	1	1000000193	200
122.834		Spot	3	Image 1	1	1000000194	201
124.97		Spot	3	Image 1	1	1000000195	203
123.874		Spot	3	Image 1	1	1000000196	204
123.54		Spot	3	Image 1	1	1000000197	205
123.365		Spot	3	Image 1	1	1000000198	206
127.67		Spot	3	Image 1	1	1000000199	207
125.416		Spot	3	Image 1	1	1000000200	208
123.221		Spot	3	Image 1	1	1000000201	209
123.14		Spot	3	Image 1	1	1000000202	210
126.277		Spot	3	Image 1	1	1000000203	211
126.03		Spot	3	Image 1	1	1000000204	212
124.052		Spot	3	Image 1	1	1000000205	213
123.006		Spot	3	Image 1	1	1000000206	214
125.883		Spot	3	Image 1	1	1000000207	215
122.273		Spot	3	Image 1	1	1000000208	216
127.97		Spot	3	Image 1	1	1000000209	217
122.833		Spot	3	Image 1	1	1000000210	218
123.636		Spot	3	Image 1	1	1000000211	219
126.019		Spot	3	Image 1	1	1000000212	220
128.617		Spot	3	Image 1	1	1000000213	221
126.313		Spot	3	Image 1	1	1000000214	222
121.918		Spot	3	Image 1	1	1000000215	223
125.905		Spot	3	Image 1	1	1000000216	224
125.401		Spot	3	Image 1	1	1000000217	225
126.226		Spot	3	Image 1	1	1000000218	226
124.788		Spot	3	Image 1	1	1000000219	227
128.063		Spot	3	Image 1	1	1000000220	228
124.014		Spot	3	Image 1	1	1000000221	229
124.055		Spot	3	Image 1	1	1000000222	230
122.722		Spot	3	Image 1	1	1000000223	231
122.362		Spot	3	Image 1	1	1000000224	232
120.272		Spot	3	Image 1	1	1000000225	233
131.321		Spot	3	Image 1	1	1000000226	234
126.315		Spot	3	Image 1	1	1000000227	235
129.579		Spot	3	Image 1	1	1000000228	236
120.518		Spot	3	Image 1	1	1000000229	237
121.537		Spot	3	Image 1	1	1000000230	238
122.773		Spot	3	Image 1	1	1000000231	239
128.791		Spot	3	Image 1	1	1000000232	240
126.774		Spot	3	Image 1	1	1000000233	241
147.065		Spot	3	Image 1	1	1000000234	242
141.429		Spot	3	Image 1	1	1000000235	243
122.997		Spot	3	Image 1	1	1000000236	244
125.883		Spot	3	Image 1	1	1000000237	245
123.989		Spot	3	Image 1	1	1000000238	246
134.967		Spot	3	Image 1	1	1000000239	247
124.765		Spot	3	Image 1	2	1000000000	248
127.54		Spot	3	Image 1	2	1000000002	249
131.248		Spot	3	Image 1	2	1000000003	250
132.234		Spot	3	Image 1	2	1000000001	251
131.025		Spot	3	Image 1	2	1000000004	252
130.711		Spot	3	Image 1	2	1000000005	253
130.091		Spot	3	Image 1	2	1000000006	254
126.625		Spot	3	Image 1	2	1000000007	255
131.402		Spot	3	Image 1	2	1000000008	256
125.796		Spot	3	Image 1	2	1000000009	257
130.81		Spot	3	Image 1	2	1000000010	258
126.047		Spot	3	Image 1	2	1000000011	259
127.633		Spot	3	Image 1	2	1000000012	260
127.403		Spot	3	Image 1	2	1000000013	261
129.68		Spot	3	Image 1	2	1000000014	262
130.764		Spot	3	Image 1	2	1000000015	263
124.641		Spot	3	Image 1	2	1000000016	264
134.5		Spot	3	Image 1	2	1000000017	265
136.214		Spot	3	Image 1	2	1000000018	266
128.08		Spot	3	Image 1	2	1000000019	267
131.179		Spot	3	Image 1	2	1000000020	268
127.075		Spot	3	Image 1	2	1000000021	269
128.899		Spot	3	Image 1	2	1000000022	270
129.89		Spot	3	Image 1	2	1000000023	271
131.129		Spot	3	Image 1	2	1000000024	273
133.115		Spot	3	Image 1	2	1000000025	274
131.739		Spot	3	Image 1	2	1000000026	275
136.482		Spot	3	Image 1	2	1000000027	276
130.592		Spot	3	Image 1	2	1000000028	277
132.512		Spot	3	Image 1	2	1000000240	278
130.503		Spot	3	Image 1	2	1000000029	279
128.619		Spot	3	Image 1	2	1000000030	280
131.832		Spot	3	Image 1	2	1000000031	281
130.071		Spot	3	Image 1	2	1000000032	282
131.311		Spot	3	Image 1	2	1000000033	283
130.245		Spot	3	Image 1	2	1000000034	284
128.347		Spot	3	Image 1	2	1000000035	285
129.445		Spot	3	Image 1	2	1000000036	286
128.283		Spot	3	Image 1	2	1000000037	287
129.613		Spot	3	Image 1	2	1000000038	288
130.014		Spot	3	Image 1	2	1000000039	289
125.079		Spot	3	Image 1	2	1000000040	290
138.546		Spot	3	Image 1	2	1000000041	291
124.786		Spot	3	Image 1	2	1000000042	292
127.89		Spot	3	Image 1	2	1000000043	293
124.014		Spot	3	Image 1	2	1000000044	294
133.365		Spot	3	Image 1	2	1000000046	295
125.854		Spot	3	Image 1	2	1000000045	296
128.069		Spot	3	Image 1	2	1000000047	297
126.992		Spot	3	Image 1	2	1000000048	299
133.862		Spot	3	Image 1	2	1000000049	300
125.86		Spot	3	Image 1	2	1000000050	302
137.371		Spot	3	Image 1	2	1000000051	303
125.555		Spot	3	Image 1	2	1000000052	304
128.146		Spot	3	Image 1	2	1000000053	305
140.547		Spot	3	Image 1	2	1000000055	306
129.104		Spot	3	Image 1	2	1000000054	307
126.348		Spot	3	Image 1	2	1000000056	308
126.373		Spot	3	Image 1	2	1000000057	309
129.269		Spot	3	Image 1	2	1000000058	310
128.804		Spot	3	Image 1	2	1000000059	311
125.731		Spot	3	Image 1	2	1000000060	312
133.011		Spot	3	Image 1	2	1000000061	313
132.838		Spot	3	Image 1	2	1000000062	314
129.89		Spot	3	Image 1	2	1000000063	315
125.849		Spot	3	Image 1	2	1000000064	316
126.824		Spot	3	Image 1	2	1000000065	317
128.063		Spot	3	Image 1	2	1000000067	318
128.66		Spot	3	Image 1	2	1000000068	319
126.67		Spot	3	Image 1	2	1000000066	320
128.619		Spot	3	Image 1	2	1000000069	321
128.661		Spot	3	Image 1	2	1000000070	322
127.622		Spot	3	Image 1	2	1000000071	323
126.706		Spot	3	Image 1	2	1000000072	324
145.264		Spot	3	Image 1	2	1000000073	325
128.212		Spot	3	Image 1	2	1000000074	326
128.282		Spot	3	Image 1	2	1000000075	327
128.388		Spot	3	Image 1	2	1000000076	328
130.361		Spot	3	Image 1	2	1000000077	329
143.649		Spot	3	Image 1	2	1000000078	331
128.633		Spot	3	Image 1	2	1000000079	332
145.735		Spot	3	Image 1	2	1000000080	333
127.967		Spot	3	Image 1	2	1000000081	334
127.08		Spot	3	Image 1	2	1000000082	335
130.176		Spot	3	Image 1	2	1000000084	336
127.92		Spot	3	Image 1	2	1000000083	337
129.956		Spot	3	Image 1	2	1000000085	338
130.493		Spot	3	Image 1	2	1000000086	339
128.673		Spot	3	Image 1	2	1000000087	340
128.464		Spot	3	Image 1	2	1000000088	341
127.473		Spot	3	Image 1	2	1000000089	342
127.701		Spot	3	Image 1	2	1000000090	343
131.419		Spot	3	Image 1	2	1000000091	344
127.363		Spot	3	Image 1	2	1000000092	345
125.931		Spot	3	Image 1	2	1000000093	346
128.052		Spot	3	Image 1	2	1000000094	347
130.325		Spot	3	Image 1	2	1000000095	348
126.071		Spot	3	Image 1	2	1000000096	350
126.265		Spot	3	Image 1	2	1000000097	351
136.165		Spot	3	Image 1	2	1000000098	352
123.387		Spot	3	Image 1	2	1000000099	353
127.123		Spot	3	Image 1	2	1000000100	354
125.821		Spot	3	Image 1	2	1000000101	355
125.384		Spot	3	Image 1	2	1000000102	356
126.731		Spot	3	Image 1	2	1000000103	357
124.36		Spot	3	Image 1	2	1000000104	358
124.879		Spot	3	Image 1	2	1000000105	359
126.878		Spot	3	Image 1	2	1000000106	360
124.108		Spot	3	Image 1	2	1000000107	361
126.445		Spot	3	Image 1	2	1000000108	362
125.565		Spot	3	Image 1	2	1000000109	365
124.769		Spot	3	Image 1	2	1000000110	366
126.203		Spot	3	Image 1	2	1000000111	367
135.589		Spot	3	Image 1	2	1000000112	368
132.629		Spot	3	Image 1	2	1000000113	369
134.65		Spot	3	Image 1	2	1000000114	370
126.935		Spot	3	Image 1	2	1000000115	371
126.123		Spot	3	Image 1	2	1000000116	372
125.744		Spot	3	Image 1	2	1000000117	373
125.102		Spot	3	Image 1	2	1000000118	374
125.24		Spot	3	Image 1	2	1000000119	375
133.546		Spot	3	Image 1	2	1000000120	376
131.575		Spot	3	Image 1	2	1000000121	377
140.197		Spot	3	Image 1	2	1000000122	378
138.736		Spot	3	Image 1	2	1000000123	379
128.111		Spot	3	Image 1	2	1000000124	380
129.804		Spot	3	Image 1	2	1000000125	381
126.192		Spot	3	Image 1	2	1000000126	382
129.435		Spot	3	Image 1	2	1000000127	383
126.886		Spot	3	Image 1	2	1000000128	384
127.363		Spot	3	Image 1	2	1000000129	385
132.679		Spot	3	Image 1	2	1000000130	386
126.245		Spot	3	Image 1	2	1000000131	387
128.951		Spot	3	Image 1	2	1000000132	388
124.385		Spot	3	Image 1	2	1000000133	389
130.014		Spot	3	Image 1	2	1000000134	390
126.45		Spot	3	Image 1	2	1000000135	391
125.353		Spot	3	Image 1	2	1000000136	392
130.339		Spot	3	Image 1	2	1000000137	393
143.959		Spot	3	Image 1	2	1000000138	394
123.895		Spot	3	Image 1	2	1000000139	395
133.854		Spot	3	Image 1	2	1000000140	396
123.934		Spot	3	Image 1	2	1000000141	397
123.986		Spot	3	Image 1	2	1000000142	398
125.212		Spot	3	Image 1	2	1000000143	399
129.069		Spot	3	Image 1	2	1000000144	400
126.503		Spot	3	Image 1	2	1000000145	401
130.871		Spot	3	Image 1	2	1000000146	402
125.901		Spot	3	Image 1	2	1000000147	403
127.863		Spot	3	Image 1	2	1000000148	404
125.545		Spot	3	Image 1	2	1000000149	405
125.174		Spot	3	Image 1	2	1000000150	406
127.913		Spot	3	Image 1	2	1000000151	408
127.82		Spot	3	Image 1	2	1000000152	409
124.552		Spot	3	Image 1	2	1000000153	410
125.105		Spot	3	Image 1	2	1000000154	411
122.328		Spot	3	Image 1	2	1000000155	412
133.909		Spot	3	Image 1	2	1000000156	413
129.099		Spot	3	Image 1	2	1000000157	414
139.387		Spot	3	Image 1	2	1000000158	415
126.898		Spot	3	Image 1	2	1000000159	416
124.323		Spot	3	Image 1	2	1000000160	417
125.532		Spot	3	Image 1	2	1000000161	418
129.624		Spot	3	Image 1	2	1000000162	419
127.972		Spot	3	Image 1	2	1000000163	420
134.439		Spot	3	Image 1	2	1000000164	421
124.882		Spot	3	Image 1	2	1000000165	422
125.734		Spot	3	Image 1	2	1000000166	423
124.5		Spot	3	Image 1	2	1000000167	424
127.334		Spot	3	Image 1	2	1000000168	425
128.301		Spot	3	Image 1	2	1000000169	426
130.163		Spot	3	Image 1	2	1000000170	427
126.729		Spot	3	Image 1	2	1000000171	428
127.387		Spot	3	Image 1	2	1000000172	429
124.335		Spot	3	Image 1	2	1000000173	430
138.934		Spot	3	Image 1	2	1000000174	431
125.617		Spot	3	Image 1	2	1000000175	432
134.25		Spot	3	Image 1	2	1000000176	433
126.082		Spot	3	Image 1	2	1000000178	434
126.352		Spot	3	Image 1	2	1000000177	435
143.888		Spot	3	Image 1	2	1000000179	436
130.202		Spot	3	Image 1	2	1000000180	437
143.42		Spot	3	Image 1	2	1000000181	438
124.083		Spot	3	Image 1	2	1000000182	439
124.283		Spot	3	Image 1	2	1000000183	440
124.412		Spot	3	Image 1	2	1000000184	441
123.512		Spot	3	Image 1	2	1000000185	442
123.724		Spot	3	Image 1	2	1000000186	443
125.061		Spot	3	Image 1	2	1000000187	444
125.24		Spot	3	Image 1	2	1000000188	445
126.649		Spot	3	Image 1	2	1000000189	446
121.953		Spot	3	Image 1	2	1000000190	447
124.229		Spot	3	Image 1	2	1000000191	448
123.739		Spot	3	Image 1	2	1000000192	449
164.81		Spot	3	Image 1	2	1000000193	450
122.851		Spot	3	Image 1	2	1000000194	451
124.782		Spot	3	Image 1	2	1000000195	453
123.895		Spot	3	Image 1	2	1000000196	454
123.417		Spot	3	Image 1	2	1000000197	455
123.854		Spot	3	Image 1	2	1000000241	456
127.54		Spot	3	Image 1	2	1000000199	457
123.865		Spot	3	Image 1	2	1000000198	458
125.273		Spot	3	Image 1	2	1000000200	459
123.51		Spot	3	Image 1	2	1000000202	460
125.29		Spot	3	Image 1	2	1000000203	461
125.342		Spot	3	Image 1	2	1000000204	462
124.892		Spot	3	Image 1	2	1000000205	463
123.072		Spot	3	Image 1	2	1000000206	464
126.072		Spot	3	Image 1	2	1000000207	465
122.181		Spot	3	Image 1	2	1000000208	466
128.184		Spot	3	Image 1	2	1000000209	467
122.686		Spot	3	Image 1	2	1000000210	468
123.612		Spot	3	Image 1	2	1000000211	469
126.006		Spot	3	Image 1	2	1000000212	470
129.668		Spot	3	Image 1	2	1000000213	471
126.643		Spot	3	Image 1	2	1000000214	472
122.102		Spot	3	Image 1	2	1000000215	473
124.76		Spot	3	Image 1	2	1000000216	474
125.179		Spot	3	Image 1	2	1000000217	475
125.204		Spot	3	Image 1	2	1000000218	476
124.036		Spot	3	Image 1	2	1000000219	477
127.364		Spot	3	Image 1	2	1000000220	478
123.539		Spot	3	Image 1	2	1000000221	479
124.014		Spot	3	Image 1	2	1000000222	480
122.113		Spot	3	Image 1	2	1000000223	481
122.145		Spot	3	Image 1	2	1000000224	482
120.247		Spot	3	Image 1	2	1000000225	483
132.448		Spot	3	Image 1	2	1000000226	484
126.358		Spot	3	Image 1	2	1000000227	485
121.113		Spot	3	Image 1	2	1000000230	486
129.411		Spot	3	Image 1	2	1000000228	487
120.61		Spot	3	Image 1	2	1000000229	488
123.146		Spot	3	Image 1	2	1000000231	489
127.318		Spot	3	Image 1	2	1000000232	490
129.299		Spot	3	Image 1	2	1000000233	491
139.308		Spot	3	Image 1	2	1000000234	492
137.827		Spot	3	Image 1	2	1000000235	493
122.724		Spot	3	Image 1	2	1000000236	494
126.385		Spot	3	Image 1	2	1000000237	495
124.359		Spot	3	Image 1	2	1000000238	496
134.923		Spot	3	Image 1	2	1000000239	497
125.831		Spot	3	Image 1	3	1000000000	498
132.24		Spot	3	Image 1	3	1000000001	499
128.548		Spot	3	Image 1	3	1000000002	500
131.837		Spot	3	Image 1	3	1000000003	501
130.939		Spot	3	Image 1	3	1000000004	502
129.91		Spot	3	Image 1	3	1000000005	503
129.668		Spot	3	Image 1	3	1000000006	504
126.174		Spot	3	Image 1	3	1000000007	505
132.34		Spot	3	Image 1	3	1000000008	506
125.482		Spot	3	Image 1	3	1000000009	507
130.605		Spot	3	Image 1	3	1000000010	508
126.723		Spot	3	Image 1	3	1000000011	509
127.874		Spot	3	Image 1	3	1000000012	510
127.717		Spot	3	Image 1	3	1000000013	511
130.198		Spot	3	Image 1	3	1000000014	512
131.634		Spot	3	Image 1	3	1000000015	513
124.778		Spot	3	Image 1	3	1000000016	514
133.135		Spot	3	Image 1	3	1000000017	515
137.332		Spot	3	Image 1	3	1000000018	516
127.673		Spot	3	Image 1	3	1000000019	517
127.407		Spot	3	Image 1	3	1000000021	518
130.917		Spot	3	Image 1	3	1000000020	519
129.451		Spot	3	Image 1	3	1000000022	520
130.074		Spot	3	Image 1	3	1000000023	521
131.595		Spot	3	Image 1	3	1000000024	523
132.524		Spot	3	Image 1	3	1000000025	524
132.154		Spot	3	Image 1	3	1000000026	525
135.771		Spot	3	Image 1	3	1000000027	526
131.11		Spot	3	Image 1	3	1000000028	527
132.896		Spot	3	Image 1	3	1000000240	528
131.404		Spot	3	Image 1	3	1000000029	529
128.177		Spot	3	Image 1	3	1000000030	530
130.681		Spot	3	Image 1	3	1000000031	531
129.11		Spot	3	Image 1	3	1000000032	532
131.077		Spot	3	Image 1	3	1000000033	533
130.425		Spot	3	Image 1	3	1000000034	534
127.925		Spot	3	Image 1	3	1000000035	535
129.505		Spot	3	Image 1	3	1000000036	536
128.375		Spot	3	Image 1	3	1000000037	537
128.702		Spot	3	Image 1	3	1000000038	538
129.276		Spot	3	Image 1	3	1000000039	539
125.231		Spot	3	Image 1	3	1000000040	540
138.959		Spot	3	Image 1	3	1000000041	541
124.505		Spot	3	Image 1	3	1000000042	542
129.093		Spot	3	Image 1	3	1000000043	543
123.829		Spot	3	Image 1	3	1000000044	544
134.75		Spot	3	Image 1	3	1000000046	545
126.601		Spot	3	Image 1	3	1000000045	546
127.598		Spot	3	Image 1	3	1000000047	547
126.314		Spot	3	Image 1	3	1000000048	549
132.854		Spot	3	Image 1	3	1000000049	550
125.416		Spot	3	Image 1	3	1000000050	552
136.184		Spot	3	Image 1	3	1000000051	553
125.887		Spot	3	Image 1	3	1000000052	554
127.85		Spot	3	Image 1	3	1000000053	555
141.307		Spot	3	Image 1	3	1000000055	556
129.111		Spot	3	Image 1	3	1000000054	557
125.956		Spot	3	Image 1	3	1000000056	558
127.218		Spot	3	Image 1	3	1000000057	559
129.063		Spot	3	Image 1	3	1000000058	560
128.102		Spot	3	Image 1	3	1000000059	561
124.86		Spot	3	Image 1	3	1000000060	562
131.95		Spot	3	Image 1	3	1000000061	563
133.559		Spot	3	Image 1	3	1000000062	564
129.627		Spot	3	Image 1	3	1000000063	565
125.959		Spot	3	Image 1	3	1000000064	566
126.923		Spot	3	Image 1	3	1000000065	567
128.291		Spot	3	Image 1	3	1000000067	568
127.967		Spot	3	Image 1	3	1000000068	569
127.157		Spot	3	Image 1	3	1000000066	570
128.959		Spot	3	Image 1	3	1000000069	571
128.688		Spot	3	Image 1	3	1000000070	572
127.68		Spot	3	Image 1	3	1000000071	573
127.417		Spot	3	Image 1	3	1000000072	574
144.696		Spot	3	Image 1	3	1000000073	575
127.359		Spot	3	Image 1	3	1000000074	576
128.797		Spot	3	Image 1	3	1000000075	577
130.565		Spot	3	Image 1	3	1000000077	578
143.687		Spot	3	Image 1	3	1000000078	580
129.174		Spot	3	Image 1	3	1000000079	581
145.483		Spot	3	Image 1	3	1000000080	582
127.438		Spot	3	Image 1	3	1000000081	583
127.978		Spot	3	Image 1	3	1000000082	584
130.521		Spot	3	Image 1	3	1000000084	585
127.813		Spot	3	Image 1	3	1000000083	586
130.321		Spot	3	Image 1	3	1000000085	587
130.558		Spot	3	Image 1	3	1000000086	588
129.164		Spot	3	Image 1	3	1000000087	589
128.76		Spot	3	Image 1	3	1000000088	590
127.714		Spot	3	Image 1	3	1000000089	591
131.599		Spot	3	Image 1	3	1000000091	592
126.94		Spot	3	Image 1	3	1000000090	593
126.986		Spot	3	Image 1	3	1000000092	594
125.893		Spot	3	Image 1	3	1000000093	595
128.819		Spot	3	Image 1	3	1000000094	596
130.051		Spot	3	Image 1	3	1000000095	597
126.486		Spot	3	Image 1	3	1000000096	599
125.626		Spot	3	Image 1	3	1000000097	600
136.443		Spot	3	Image 1	3	1000000098	601
123.848		Spot	3	Image 1	3	1000000099	602
127.088		Spot	3	Image 1	3	1000000100	603
126.159		Spot	3	Image 1	3	1000000101	604
125.118		Spot	3	Image 1	3	1000000102	605
126.609		Spot	3	Image 1	3	1000000103	606
125.069		Spot	3	Image 1	3	1000000104	607
124.587		Spot	3	Image 1	3	1000000105	608
126.549		Spot	3	Image 1	3	1000000106	609
124.232		Spot	3	Image 1	3	1000000107	610
126.694		Spot	3	Image 1	3	1000000108	611
125.615		Spot	3	Image 1	3	1000000109	614
124.912		Spot	3	Image 1	3	1000000110	615
125.719		Spot	3	Image 1	3	1000000111	616
135.406		Spot	3	Image 1	3	1000000112	617
128.353		Spot	3	Image 1	3	1000000242	618
132.856		Spot	3	Image 1	3	1000000113	619
135.044		Spot	3	Image 1	3	1000000114	620
126.466		Spot	3	Image 1	3	1000000115	621
125.901		Spot	3	Image 1	3	1000000116	622
126.14		Spot	3	Image 1	3	1000000117	623
125.099		Spot	3	Image 1	3	1000000118	624
125.552		Spot	3	Image 1	3	1000000119	625
133.912		Spot	3	Image 1	3	1000000120	626
131.731		Spot	3	Image 1	3	1000000121	627
139.615		Spot	3	Image 1	3	1000000122	628
139.95		Spot	3	Image 1	3	1000000123	629
127.719		Spot	3	Image 1	3	1000000124	630
128.204		Spot	3	Image 1	3	1000000125	631
126.049		Spot	3	Image 1	3	1000000126	632
129.052		Spot	3	Image 1	3	1000000127	633
126.602		Spot	3	Image 1	3	1000000128	634
127.209		Spot	3	Image 1	3	1000000129	635
131.353		Spot	3	Image 1	3	1000000130	636
125.743		Spot	3	Image 1	3	1000000131	637
128.851		Spot	3	Image 1	3	1000000132	638
124.544		Spot	3	Image 1	3	1000000133	639
129.785		Spot	3	Image 1	3	1000000134	640
127.516		Spot	3	Image 1	3	1000000135	641
125.071		Spot	3	Image 1	3	1000000136	642
129.913		Spot	3	Image 1	3	1000000137	643
144.028		Spot	3	Image 1	3	1000000138	644
124.03		Spot	3	Image 1	3	1000000139	645
134.228		Spot	3	Image 1	3	1000000140	646
124.044		Spot	3	Image 1	3	1000000141	647
124.516		Spot	3	Image 1	3	1000000142	648
124.827		Spot	3	Image 1	3	1000000143	649
122.802		Spot	3	Image 1	3	1000000243	650
129.099		Spot	3	Image 1	3	1000000144	651
127.169		Spot	3	Image 1	3	1000000145	652
131.604		Spot	3	Image 1	3	1000000146	653
125.525		Spot	3	Image 1	3	1000000147	654
128.157		Spot	3	Image 1	3	1000000148	655
125.184		Spot	3	Image 1	3	1000000149	656
124.747		Spot	3	Image 1	3	1000000150	657
127.89		Spot	3	Image 1	3	1000000151	660
128.052		Spot	3	Image 1	3	1000000152	661
124.986		Spot	3	Image 1	3	1000000153	662
125.856		Spot	3	Image 1	3	1000000154	663
134.464		Spot	3	Image 1	3	1000000156	664
128.438		Spot	3	Image 1	3	1000000157	665
138.599		Spot	3	Image 1	3	1000000158	666
126.641		Spot	3	Image 1	3	1000000159	667
124.499		Spot	3	Image 1	3	1000000160	668
125		Spot	3	Image 1	3	1000000161	669
129.462		Spot	3	Image 1	3	1000000162	670
127.802		Spot	3	Image 1	3	1000000163	671
135.277		Spot	3	Image 1	3	1000000164	672
124.942		Spot	3	Image 1	3	1000000165	673
126.328		Spot	3	Image 1	3	1000000166	674
127.176		Spot	3	Image 1	3	1000000168	675
125.683		Spot	3	Image 1	3	1000000167	676
127.635		Spot	3	Image 1	3	1000000169	677
130.478		Spot	3	Image 1	3	1000000170	678
126.31		Spot	3	Image 1	3	1000000171	679
127.325		Spot	3	Image 1	3	1000000172	680
124.518		Spot	3	Image 1	3	1000000173	681
138.328		Spot	3	Image 1	3	1000000174	682
125.714		Spot	3	Image 1	3	1000000175	683
132.786		Spot	3	Image 1	3	1000000176	684
127.155		Spot	3	Image 1	3	1000000177	685
126.132		Spot	3	Image 1	3	1000000178	686
142.624		Spot	3	Image 1	3	1000000179	687
129.652		Spot	3	Image 1	3	1000000180	688
142.342		Spot	3	Image 1	3	1000000181	689
124.751		Spot	3	Image 1	3	1000000182	690
124.403		Spot	3	Image 1	3	1000000183	691
124.318		Spot	3	Image 1	3	1000000184	692
124.329		Spot	3	Image 1	3	1000000185	693
123.534		Spot	3	Image 1	3	1000000186	694
124.765		Spot	3	Image 1	3	1000000187	695
125.113		Spot	3	Image 1	3	1000000188	696
126.11		Spot	3	Image 1	3	1000000189	697
122.107		Spot	3	Image 1	3	1000000190	698
123.921		Spot	3	Image 1	3	1000000191	699
157.821		Spot	3	Image 1	3	1000000193	700
124.176		Spot	3	Image 1	3	1000000192	701
123.191		Spot	3	Image 1	3	1000000194	702
124.567		Spot	3	Image 1	3	1000000195	704
123.525		Spot	3	Image 1	3	1000000196	705
123.896		Spot	3	Image 1	3	1000000197	706
124.201		Spot	3	Image 1	3	1000000241	707
123.42		Spot	3	Image 1	3	1000000198	708
126.306		Spot	3	Image 1	3	1000000199	709
125.702		Spot	3	Image 1	3	1000000200	710
122.674		Spot	3	Image 1	3	1000000201	711
123.364		Spot	3	Image 1	3	1000000202	712
126.041		Spot	3	Image 1	3	1000000203	713
125.434		Spot	3	Image 1	3	1000000204	714
124.176		Spot	3	Image 1	3	1000000205	715
122.819		Spot	3	Image 1	3	1000000206	716
125.931		Spot	3	Image 1	3	1000000207	717
122.381		Spot	3	Image 1	3	1000000208	718
128.684		Spot	3	Image 1	3	1000000209	719
123.784		Spot	3	Image 1	3	1000000211	720
122.732		Spot	3	Image 1	3	1000000210	721
125.201		Spot	3	Image 1	3	1000000212	722
129.239		Spot	3	Image 1	3	1000000213	723
125.621		Spot	3	Image 1	3	1000000214	724
122.354		Spot	3	Image 1	3	1000000215	725
124.359		Spot	3	Image 1	3	1000000216	726
125.603		Spot	3	Image 1	3	1000000217	727
125.425		Spot	3	Image 1	3	1000000218	728
124.698		Spot	3	Image 1	3	1000000219	729
124.514		Spot	3	Image 1	3	1000000244	730
127.714		Spot	3	Image 1	3	1000000220	731
123.732		Spot	3	Image 1	3	1000000221	732
123.627		Spot	3	Image 1	3	1000000222	733
122.835		Spot	3	Image 1	3	1000000223	734
122.005		Spot	3	Image 1	3	1000000224	735
120.902		Spot	3	Image 1	3	1000000225	736
121.534		Spot	3	Image 1	3	1000000155	737
131.567		Spot	3	Image 1	3	1000000226	738
121.293		Spot	3	Image 1	3	1000000230	739
125.036		Spot	3	Image 1	3	1000000227	740
129.79		Spot	3	Image 1	3	1000000228	741
127.455		Spot	3	Image 1	3	1000000232	742
122.959		Spot	3	Image 1	3	1000000231	743
128.929		Spot	3	Image 1	3	1000000233	744
140.249		Spot	3	Image 1	3	1000000234	745
132.53		Spot	3	Image 1	3	1000000235	746
122.888		Spot	3	Image 1	3	1000000236	747
126.846		Spot	3	Image 1	3	1000000237	748
124.063		Spot	3	Image 1	3	1000000238	749
137.522		Spot	3	Image 1	3	1000000239	750
125.223		Spot	3	Image 1	4	1000000000	751
131.873		Spot	3	Image 1	4	1000000001	752
128.268		Spot	3	Image 1	4	1000000002	753
133.849		Spot	3	Image 1	4	1000000003	754
131.558		Spot	3	Image 1	4	1000000004	755
129.74		Spot	3	Image 1	4	1000000005	756
129.431		Spot	3	Image 1	4	1000000006	757
126.473		Spot	3	Image 1	4	1000000007	758
131.162		Spot	3	Image 1	4	1000000008	759
125.404		Spot	3	Image 1	4	1000000009	760
130.041		Spot	3	Image 1	4	1000000010	761
126.388		Spot	3	Image 1	4	1000000011	762
126.919		Spot	3	Image 1	4	1000000012	763
127.793		Spot	3	Image 1	4	1000000013	764
130.318		Spot	3	Image 1	4	1000000014	765
132.318		Spot	3	Image 1	4	1000000015	766
124.843		Spot	3	Image 1	4	1000000016	767
134.197		Spot	3	Image 1	4	1000000017	768
137.054		Spot	3	Image 1	4	1000000018	769
127.107		Spot	3	Image 1	4	1000000019	770
130.098		Spot	3	Image 1	4	1000000022	771
127.175		Spot	3	Image 1	4	1000000021	772
131.673		Spot	3	Image 1	4	1000000020	773
130.588		Spot	3	Image 1	4	1000000023	774
131.815		Spot	3	Image 1	4	1000000024	776
133.019		Spot	3	Image 1	4	1000000025	777
131.708		Spot	3	Image 1	4	1000000026	778
135.452		Spot	3	Image 1	4	1000000027	779
130.236		Spot	3	Image 1	4	1000000028	780
133.139		Spot	3	Image 1	4	1000000240	781
130.403		Spot	3	Image 1	4	1000000029	782
128.876		Spot	3	Image 1	4	1000000030	783
130.8		Spot	3	Image 1	4	1000000031	784
128.538		Spot	3	Image 1	4	1000000032	785
131.28		Spot	3	Image 1	4	1000000033	786
128.132		Spot	3	Image 1	4	1000000245	787
130.028		Spot	3	Image 1	4	1000000034	788
127.748		Spot	3	Image 1	4	1000000035	789
129.041		Spot	3	Image 1	4	1000000036	790
129.13		Spot	3	Image 1	4	1000000037	791
128.773		Spot	3	Image 1	4	1000000038	792
129.448		Spot	3	Image 1	4	1000000039	793
124.695		Spot	3	Image 1	4	1000000040	794
138.901		Spot	3	Image 1	4	1000000041	795
124.526		Spot	3	Image 1	4	1000000042	796
127.376		Spot	3	Image 1	4	1000000043	797
124.134		Spot	3	Image 1	4	1000000044	798
133.583		Spot	3	Image 1	4	1000000046	799
126.309		Spot	3	Image 1	4	1000000045	800
127.855		Spot	3	Image 1	4	1000000047	801
126.403		Spot	3	Image 1	4	1000000048	803
134.212		Spot	3	Image 1	4	1000000049	804
125.396		Spot	3	Image 1	4	1000000050	806
136.836		Spot	3	Image 1	4	1000000051	807
125.926		Spot	3	Image 1	4	1000000052	808
127.696		Spot	3	Image 1	4	1000000053	809
139.809		Spot	3	Image 1	4	1000000055	810
129.187		Spot	3	Image 1	4	1000000054	811
126.639		Spot	3	Image 1	4	1000000056	812
127.038		Spot	3	Image 1	4	1000000057	813
129.577		Spot	3	Image 1	4	1000000058	814
128.114		Spot	3	Image 1	4	1000000059	815
125.866		Spot	3	Image 1	4	1000000060	816
132.825		Spot	3	Image 1	4	1000000061	817
132.669		Spot	3	Image 1	4	1000000062	818
130.23		Spot	3	Image 1	4	1000000063	819
125.263		Spot	3	Image 1	4	1000000064	820
126.674		Spot	3	Image 1	4	1000000065	821
126.619		Spot	3	Image 1	4	1000000066	822
127.58		Spot	3	Image 1	4	1000000067	823
127.811		Spot	3	Image 1	4	1000000068	824
129.397		Spot	3	Image 1	4	1000000069	825
128.537		Spot	3	Image 1	4	1000000070	826
127.625		Spot	3	Image 1	4	1000000071	827
127.228		Spot	3	Image 1	4	1000000072	828
145.38		Spot	3	Image 1	4	1000000073	829
127.207		Spot	3	Image 1	4	1000000074	830
128.512		Spot	3	Image 1	4	1000000075	831
127.653		Spot	3	Image 1	4	1000000076	832
129.931		Spot	3	Image 1	4	1000000077	833
142.052		Spot	3	Image 1	4	1000000078	834
128.589		Spot	3	Image 1	4	1000000079	835
144.258		Spot	3	Image 1	4	1000000080	837
127.595		Spot	3	Image 1	4	1000000081	838
127.265		Spot	3	Image 1	4	1000000082	839
129.399		Spot	3	Image 1	4	1000000084	840
127.471		Spot	3	Image 1	4	1000000083	841
130.058		Spot	3	Image 1	4	1000000085	842
130.538		Spot	3	Image 1	4	1000000086	843
128.342		Spot	3	Image 1	4	1000000087	844
129.063		Spot	3	Image 1	4	1000000088	845
127.701		Spot	3	Image 1	4	1000000089	846
131.412		Spot	3	Image 1	4	1000000091	847
127.382		Spot	3	Image 1	4	1000000090	848
127.436		Spot	3	Image 1	4	1000000092	849
126.236		Spot	3	Image 1	4	1000000093	850
128.129		Spot	3	Image 1	4	1000000094	851
130.637		Spot	3	Image 1	4	1000000095	852
126.467		Spot	3	Image 1	4	1000000096	854
125.681		Spot	3	Image 1	4	1000000097	855
134.602		Spot	3	Image 1	4	1000000098	856
123.863		Spot	3	Image 1	4	1000000099	857
127.168		Spot	3	Image 1	4	1000000100	858
125.467		Spot	3	Image 1	4	1000000101	859
125.072		Spot	3	Image 1	4	1000000102	860
126		Spot	3	Image 1	4	1000000103	861
124.537		Spot	3	Image 1	4	1000000104	862
124.967		Spot	3	Image 1	4	1000000105	863
127.255		Spot	3	Image 1	4	1000000106	864
125.462		Spot	3	Image 1	4	1000000107	865
126.425		Spot	3	Image 1	4	1000000108	866
126.297		Spot	3	Image 1	4	1000000109	869
125.253		Spot	3	Image 1	4	1000000110	870
126.011		Spot	3	Image 1	4	1000000111	871
134.92		Spot	3	Image 1	4	1000000112	872
127.843		Spot	3	Image 1	4	1000000242	873
131.912		Spot	3	Image 1	4	1000000113	874
134.379		Spot	3	Image 1	4	1000000114	875
126.619		Spot	3	Image 1	4	1000000115	876
125.849		Spot	3	Image 1	4	1000000116	877
125.563		Spot	3	Image 1	4	1000000117	878
124.896		Spot	3	Image 1	4	1000000118	879
125.388		Spot	3	Image 1	4	1000000119	880
133.335		Spot	3	Image 1	4	1000000120	881
132.592		Spot	3	Image 1	4	1000000121	882
139.083		Spot	3	Image 1	4	1000000122	883
139.478		Spot	3	Image 1	4	1000000123	884
127.461		Spot	3	Image 1	4	1000000124	885
127.896		Spot	3	Image 1	4	1000000125	886
125.144		Spot	3	Image 1	4	1000000126	887
129.619		Spot	3	Image 1	4	1000000127	888
126.512		Spot	3	Image 1	4	1000000128	889
127.328		Spot	3	Image 1	4	1000000129	890
131.525		Spot	3	Image 1	4	1000000130	891
125.807		Spot	3	Image 1	4	1000000131	892
129.445		Spot	3	Image 1	4	1000000132	893
124.121		Spot	3	Image 1	4	1000000133	894
129.904		Spot	3	Image 1	4	1000000134	895
127.312		Spot	3	Image 1	4	1000000135	896
124.577		Spot	3	Image 1	4	1000000136	897
129.469		Spot	3	Image 1	4	1000000137	898
144.008		Spot	3	Image 1	4	1000000138	899
124.379		Spot	3	Image 1	4	1000000139	900
134.405		Spot	3	Image 1	4	1000000140	901
124.116		Spot	3	Image 1	4	1000000142	902
124.643		Spot	3	Image 1	4	1000000141	903
124.851		Spot	3	Image 1	4	1000000143	904
128.335		Spot	3	Image 1	4	1000000144	905
126.745		Spot	3	Image 1	4	1000000145	906
132.207		Spot	3	Image 1	4	1000000146	907
126.011		Spot	3	Image 1	4	1000000147	908
127.804		Spot	3	Image 1	4	1000000148	909
124.711		Spot	3	Image 1	4	1000000149	910
124.109		Spot	3	Image 1	4	1000000150	911
127.041		Spot	3	Image 1	4	1000000151	913
129.222		Spot	3	Image 1	4	1000000152	914
124.604		Spot	3	Image 1	4	1000000153	915
125.808		Spot	3	Image 1	4	1000000154	916
133.698		Spot	3	Image 1	4	1000000156	917
127.904		Spot	3	Image 1	4	1000000157	918
139.063		Spot	3	Image 1	4	1000000158	919
126.342		Spot	3	Image 1	4	1000000159	920
125.068		Spot	3	Image 1	4	1000000161	921
124.558		Spot	3	Image 1	4	1000000160	922
129.603		Spot	3	Image 1	4	1000000162	923
127.972		Spot	3	Image 1	4	1000000163	924
134.022		Spot	3	Image 1	4	1000000164	925
125.635		Spot	3	Image 1	4	1000000165	926
126.32		Spot	3	Image 1	4	1000000166	927
127.368		Spot	3	Image 1	4	1000000168	928
125.455		Spot	3	Image 1	4	1000000167	929
127.235		Spot	3	Image 1	4	1000000169	930
129.95		Spot	3	Image 1	4	1000000170	931
126.707		Spot	3	Image 1	4	1000000171	932
127.077		Spot	3	Image 1	4	1000000172	933
124.573		Spot	3	Image 1	4	1000000173	934
138.578		Spot	3	Image 1	4	1000000174	935
125.824		Spot	3	Image 1	4	1000000175	936
133.387		Spot	3	Image 1	4	1000000176	937
127.311		Spot	3	Image 1	4	1000000177	938
126.127		Spot	3	Image 1	4	1000000178	939
144.096		Spot	3	Image 1	4	1000000179	940
129.967		Spot	3	Image 1	4	1000000180	941
144.027		Spot	3	Image 1	4	1000000181	942
125.186		Spot	3	Image 1	4	1000000182	943
124.331		Spot	3	Image 1	4	1000000183	944
125.084		Spot	3	Image 1	4	1000000184	945
123.426		Spot	3	Image 1	4	1000000185	946
123.581		Spot	3	Image 1	4	1000000186	947
124.882		Spot	3	Image 1	4	1000000187	948
126.025		Spot	3	Image 1	4	1000000188	949
125.896		Spot	3	Image 1	4	1000000189	950
122.234		Spot	3	Image 1	4	1000000190	951
124.765		Spot	3	Image 1	4	1000000191	952
153.33		Spot	3	Image 1	4	1000000193	953
123.743		Spot	3	Image 1	4	1000000192	954
124.121		Spot	3	Image 1	4	1000000194	955
124.57		Spot	3	Image 1	4	1000000195	957
123.742		Spot	3	Image 1	4	1000000196	958
123.168		Spot	3	Image 1	4	1000000197	959
124.321		Spot	3	Image 1	4	1000000241	960
127.184		Spot	3	Image 1	4	1000000199	961
123.898		Spot	3	Image 1	4	1000000198	962
126.008		Spot	3	Image 1	4	1000000200	963
122.286		Spot	3	Image 1	4	1000000202	964
122.586		Spot	3	Image 1	4	1000000201	965
126.615		Spot	3	Image 1	4	1000000203	966
124.025		Spot	3	Image 1	4	1000000204	967
124.437		Spot	3	Image 1	4	1000000205	968
122.983		Spot	3	Image 1	4	1000000206	969
126.162		Spot	3	Image 1	4	1000000207	970
122.57		Spot	3	Image 1	4	1000000208	971
128.92		Spot	3	Image 1	4	1000000209	972
123.324		Spot	3	Image 1	4	1000000211	973
122.851		Spot	3	Image 1	4	1000000210	974
125.41		Spot	3	Image 1	4	1000000212	975
128.904		Spot	3	Image 1	4	1000000213	976
126.522		Spot	3	Image 1	4	1000000214	977
122.343		Spot	3	Image 1	4	1000000215	978
125.044		Spot	3	Image 1	4	1000000216	979
125.14		Spot	3	Image 1	4	1000000217	980
125.365		Spot	3	Image 1	4	1000000218	981
124.595		Spot	3	Image 1	4	1000000219	982
124.016		Spot	3	Image 1	4	1000000244	983
126.942		Spot	3	Image 1	4	1000000220	984
123.124		Spot	3	Image 1	4	1000000221	985
123.238		Spot	3	Image 1	4	1000000222	986
122.229		Spot	3	Image 1	4	1000000223	987
121.549		Spot	3	Image 1	4	1000000224	988
120.558		Spot	3	Image 1	4	1000000225	989
121.892		Spot	3	Image 1	4	1000000155	990
131.041		Spot	3	Image 1	4	1000000226	991
121.313		Spot	3	Image 1	4	1000000230	992
120.478		Spot	3	Image 1	4	1000000229	993
125.752		Spot	3	Image 1	4	1000000227	994
128.89		Spot	3	Image 1	4	1000000228	995
126.887		Spot	3	Image 1	4	1000000232	996
122.818		Spot	3	Image 1	4	1000000231	997
127.972		Spot	3	Image 1	4	1000000233	998
136.824		Spot	3	Image 1	4	1000000234	999
130.475		Spot	3	Image 1	4	1000000235	1000
123.124		Spot	3	Image 1	4	1000000236	1001
126.759		Spot	3	Image 1	4	1000000237	1002
124.201		Spot	3	Image 1	4	1000000238	1003
134.56		Spot	3	Image 1	4	1000000239	1004
125.727		Spot	3	Image 1	5	1000000000	1005
132.308		Spot	3	Image 1	5	1000000001	1006
129.159		Spot	3	Image 1	5	1000000002	1007
133.237		Spot	3	Image 1	5	1000000003	1008
132.169		Spot	3	Image 1	5	1000000004	1009
129.16		Spot	3	Image 1	5	1000000005	1010
129.615		Spot	3	Image 1	5	1000000006	1011
126.455		Spot	3	Image 1	5	1000000007	1012
131.5		Spot	3	Image 1	5	1000000008	1013
125.411		Spot	3	Image 1	5	1000000009	1014
131.854		Spot	3	Image 1	5	1000000010	1015
126.29		Spot	3	Image 1	5	1000000011	1016
127.696		Spot	3	Image 1	5	1000000012	1017
128.501		Spot	3	Image 1	5	1000000013	1018
129.544		Spot	3	Image 1	5	1000000014	1019
131.245		Spot	3	Image 1	5	1000000015	1020
125.551		Spot	3	Image 1	5	1000000016	1021
134.133		Spot	3	Image 1	5	1000000017	1022
137.144		Spot	3	Image 1	5	1000000018	1023
127.608		Spot	3	Image 1	5	1000000019	1024
129.138		Spot	3	Image 1	5	1000000022	1025
127.124		Spot	3	Image 1	5	1000000021	1026
132.399		Spot	3	Image 1	5	1000000020	1027
127.099		Spot	3	Image 1	5	1000000246	1028
129.31		Spot	3	Image 1	5	1000000023	1029
132.374		Spot	3	Image 1	5	1000000024	1030
133.392		Spot	3	Image 1	5	1000000025	1031
132.345		Spot	3	Image 1	5	1000000026	1032
133.058		Spot	3	Image 1	5	1000000027	1033
130.128		Spot	3	Image 1	5	1000000028	1034
133.611		Spot	3	Image 1	5	1000000240	1035
131.066		Spot	3	Image 1	5	1000000029	1036
129.494		Spot	3	Image 1	5	1000000030	1037
128.532		Spot	3	Image 1	5	1000000032	1038
131.409		Spot	3	Image 1	5	1000000031	1039
132.137		Spot	3	Image 1	5	1000000033	1040
127.829		Spot	3	Image 1	5	1000000245	1041
130.33		Spot	3	Image 1	5	1000000034	1042
127.44		Spot	3	Image 1	5	1000000035	1043
128.994		Spot	3	Image 1	5	1000000037	1044
129.942		Spot	3	Image 1	5	1000000036	1045
129.407		Spot	3	Image 1	5	1000000038	1046
129.267		Spot	3	Image 1	5	1000000039	1047
124.186		Spot	3	Image 1	5	1000000040	1048
139.186		Spot	3	Image 1	5	1000000041	1049
124.78		Spot	3	Image 1	5	1000000042	1050
127.552		Spot	3	Image 1	5	1000000043	1051
124.033		Spot	3	Image 1	5	1000000044	1052
134.707		Spot	3	Image 1	5	1000000046	1053
126.153		Spot	3	Image 1	5	1000000045	1054
127.387		Spot	3	Image 1	5	1000000047	1055
126.78		Spot	3	Image 1	5	1000000048	1057
134.182		Spot	3	Image 1	5	1000000049	1058
125.927		Spot	3	Image 1	5	1000000050	1060
136.434		Spot	3	Image 1	5	1000000051	1061
128.403		Spot	3	Image 1	5	1000000053	1062
126.287		Spot	3	Image 1	5	1000000052	1063
140.669		Spot	3	Image 1	5	1000000055	1064
128.983		Spot	3	Image 1	5	1000000054	1065
126.545		Spot	3	Image 1	5	1000000056	1066
127.198		Spot	3	Image 1	5	1000000057	1067
130.174		Spot	3	Image 1	5	1000000058	1068
128.041		Spot	3	Image 1	5	1000000059	1069
124.983		Spot	3	Image 1	5	1000000060	1070
135.744		Spot	3	Image 1	5	1000000061	1071
133.465		Spot	3	Image 1	5	1000000062	1072
130.072		Spot	3	Image 1	5	1000000063	1074
125.975		Spot	3	Image 1	5	1000000064	1075
126.397		Spot	3	Image 1	5	1000000065	1076
126.065		Spot	3	Image 1	5	1000000066	1077
127.738		Spot	3	Image 1	5	1000000067	1078
128.672		Spot	3	Image 1	5	1000000068	1079
129.602		Spot	3	Image 1	5	1000000069	1080
129.102		Spot	3	Image 1	5	1000000070	1081
128.164		Spot	3	Image 1	5	1000000071	1082
127.133		Spot	3	Image 1	5	1000000072	1083
143.808		Spot	3	Image 1	5	1000000073	1084
127.709		Spot	3	Image 1	5	1000000074	1085
128.289		Spot	3	Image 1	5	1000000075	1086
130.228		Spot	3	Image 1	5	1000000077	1087
127.791		Spot	3	Image 1	5	1000000076	1088
143.799		Spot	3	Image 1	5	1000000078	1089
128.614		Spot	3	Image 1	5	1000000079	1090
144.443		Spot	3	Image 1	5	1000000080	1091
128.435		Spot	3	Image 1	5	1000000081	1093
127.66		Spot	3	Image 1	5	1000000082	1094
129.676		Spot	3	Image 1	5	1000000084	1095
128.381		Spot	3	Image 1	5	1000000083	1096
129.802		Spot	3	Image 1	5	1000000085	1097
130.444		Spot	3	Image 1	5	1000000086	1098
128.663		Spot	3	Image 1	5	1000000087	1099
128.84		Spot	3	Image 1	5	1000000088	1100
127.412		Spot	3	Image 1	5	1000000089	1101
131.634		Spot	3	Image 1	5	1000000091	1102
126.928		Spot	3	Image 1	5	1000000090	1103
128.041		Spot	3	Image 1	5	1000000092	1104
125.879		Spot	3	Image 1	5	1000000093	1105
128.798		Spot	3	Image 1	5	1000000094	1106
130.279		Spot	3	Image 1	5	1000000095	1107
126.302		Spot	3	Image 1	5	1000000096	1109
125.21		Spot	3	Image 1	5	1000000097	1110
135.819		Spot	3	Image 1	5	1000000098	1111
123.057		Spot	3	Image 1	5	1000000099	1112
128.3		Spot	3	Image 1	5	1000000100	1113
126.234		Spot	3	Image 1	5	1000000101	1114
124.901		Spot	3	Image 1	5	1000000102	1115
126.206		Spot	3	Image 1	5	1000000103	1116
125.75		Spot	3	Image 1	5	1000000104	1117
124.863		Spot	3	Image 1	5	1000000105	1118
127.245		Spot	3	Image 1	5	1000000106	1119
125.438		Spot	3	Image 1	5	1000000107	1120
126.997		Spot	3	Image 1	5	1000000108	1121
126.063		Spot	3	Image 1	5	1000000109	1123
125.429		Spot	3	Image 1	5	1000000110	1124
125.983		Spot	3	Image 1	5	1000000111	1125
135.624		Spot	3	Image 1	5	1000000112	1126
129.069		Spot	3	Image 1	5	1000000242	1127
132.307		Spot	3	Image 1	5	1000000113	1128
133.735		Spot	3	Image 1	5	1000000114	1129
126.858		Spot	3	Image 1	5	1000000115	1130
126.095		Spot	3	Image 1	5	1000000116	1131
125.497		Spot	3	Image 1	5	1000000117	1132
124.896		Spot	3	Image 1	5	1000000118	1133
125.161		Spot	3	Image 1	5	1000000119	1134
132.951		Spot	3	Image 1	5	1000000120	1135
131.821		Spot	3	Image 1	5	1000000121	1136
140.212		Spot	3	Image 1	5	1000000122	1137
139.205		Spot	3	Image 1	5	1000000123	1138
128.063		Spot	3	Image 1	5	1000000124	1139
130.474		Spot	3	Image 1	5	1000000125	1140
125.757		Spot	3	Image 1	5	1000000126	1141
126.5		Spot	3	Image 1	5	1000000128	1142
129.864		Spot	3	Image 1	5	1000000127	1143
127.084		Spot	3	Image 1	5	1000000129	1144
131.602		Spot	3	Image 1	5	1000000130	1145
126.03		Spot	3	Image 1	5	1000000131	1146
129.057		Spot	3	Image 1	5	1000000132	1147
124.463		Spot	3	Image 1	5	1000000133	1148
129.39		Spot	3	Image 1	5	1000000134	1149
127.033		Spot	3	Image 1	5	1000000135	1150
124.975		Spot	3	Image 1	5	1000000136	1151
129.62		Spot	3	Image 1	5	1000000137	1152
142.656		Spot	3	Image 1	5	1000000138	1153
123.573		Spot	3	Image 1	5	1000000139	1154
134.392		Spot	3	Image 1	5	1000000140	1155
124.47		Spot	3	Image 1	5	1000000142	1156
125.096		Spot	3	Image 1	5	1000000141	1157
124.669		Spot	3	Image 1	5	1000000143	1158
122.442		Spot	3	Image 1	5	1000000243	1159
129.375		Spot	3	Image 1	5	1000000144	1160
126.688		Spot	3	Image 1	5	1000000145	1161
130.775		Spot	3	Image 1	5	1000000146	1162
126.141		Spot	3	Image 1	5	1000000147	1163
127.606		Spot	3	Image 1	5	1000000148	1164
125.373		Spot	3	Image 1	5	1000000149	1165
125.471		Spot	3	Image 1	5	1000000150	1166
127.505		Spot	3	Image 1	5	1000000151	1169
128.016		Spot	3	Image 1	5	1000000152	1170
125.674		Spot	3	Image 1	5	1000000153	1171
125.468		Spot	3	Image 1	5	1000000154	1172
134.342		Spot	3	Image 1	5	1000000156	1173
127.926		Spot	3	Image 1	5	1000000157	1174
139.087		Spot	3	Image 1	5	1000000158	1175
125.534		Spot	3	Image 1	5	1000000159	1176
125.117		Spot	3	Image 1	5	1000000160	1177
129.559		Spot	3	Image 1	5	1000000162	1178
124.904		Spot	3	Image 1	5	1000000161	1179
127.843		Spot	3	Image 1	5	1000000163	1180
135.342		Spot	3	Image 1	5	1000000164	1181
125.21		Spot	3	Image 1	5	1000000165	1182
126.132		Spot	3	Image 1	5	1000000166	1183
127.085		Spot	3	Image 1	5	1000000168	1184
125.427		Spot	3	Image 1	5	1000000167	1185
127.721		Spot	3	Image 1	5	1000000169	1186
130.692		Spot	3	Image 1	5	1000000170	1187
125.879		Spot	3	Image 1	5	1000000171	1188
127.549		Spot	3	Image 1	5	1000000172	1189
125.153		Spot	3	Image 1	5	1000000173	1190
136.389		Spot	3	Image 1	5	1000000174	1191
125.633		Spot	3	Image 1	5	1000000175	1192
133.664		Spot	3	Image 1	5	1000000176	1193
126.304		Spot	3	Image 1	5	1000000178	1194
126.448		Spot	3	Image 1	5	1000000177	1195
142.499		Spot	3	Image 1	5	1000000179	1196
130.464		Spot	3	Image 1	5	1000000180	1197
141.321		Spot	3	Image 1	5	1000000181	1198
124.679		Spot	3	Image 1	5	1000000182	1199
124.899		Spot	3	Image 1	5	1000000183	1200
124.446		Spot	3	Image 1	5	1000000184	1201
124.231		Spot	3	Image 1	5	1000000185	1202
124.34		Spot	3	Image 1	5	1000000186	1203
124.929		Spot	3	Image 1	5	1000000187	1204
125.516		Spot	3	Image 1	5	1000000188	1205
126.339		Spot	3	Image 1	5	1000000189	1206
122.091		Spot	3	Image 1	5	1000000190	1207
124.859		Spot	3	Image 1	5	1000000191	1208
151.493		Spot	3	Image 1	5	1000000193	1209
124.15		Spot	3	Image 1	5	1000000192	1210
123.292		Spot	3	Image 1	5	1000000194	1211
124.022		Spot	3	Image 1	5	1000000195	1213
124.019		Spot	3	Image 1	5	1000000196	1214
124.275		Spot	3	Image 1	5	1000000197	1215
126.989		Spot	3	Image 1	5	1000000199	1216
124.379		Spot	3	Image 1	5	1000000241	1217
124.036		Spot	3	Image 1	5	1000000198	1218
124.019		Spot	3	Image 1	5	1000000200	1219
122.362		Spot	3	Image 1	5	1000000202	1220
122.378		Spot	3	Image 1	5	1000000201	1221
126.791		Spot	3	Image 1	5	1000000203	1222
123.981		Spot	3	Image 1	5	1000000205	1223
122.812		Spot	3	Image 1	5	1000000206	1224
126.152		Spot	3	Image 1	5	1000000207	1225
122.736		Spot	3	Image 1	5	1000000208	1226
128.662		Spot	3	Image 1	5	1000000209	1227
123.34		Spot	3	Image 1	5	1000000211	1228
123.159		Spot	3	Image 1	5	1000000210	1229
128.577		Spot	3	Image 1	5	1000000213	1230
125.804		Spot	3	Image 1	5	1000000212	1231
126.343		Spot	3	Image 1	5	1000000214	1232
121.523		Spot	3	Image 1	5	1000000215	1233
124.888		Spot	3	Image 1	5	1000000216	1234
125.458		Spot	3	Image 1	5	1000000217	1235
125.482		Spot	3	Image 1	5	1000000218	1236
123.909		Spot	3	Image 1	5	1000000219	1237
125.033		Spot	3	Image 1	5	1000000244	1238
128.263		Spot	3	Image 1	5	1000000220	1239
123.292		Spot	3	Image 1	5	1000000221	1240
123.132		Spot	3	Image 1	5	1000000222	1241
122.565		Spot	3	Image 1	5	1000000223	1242
122.11		Spot	3	Image 1	5	1000000224	1243
121.939		Spot	3	Image 1	5	1000000225	1244
121.09		Spot	3	Image 1	5	1000000155	1245
121.505		Spot	3	Image 1	5	1000000229	1246
131.69		Spot	3	Image 1	5	1000000226	1247
121.226		Spot	3	Image 1	5	1000000230	1248
126.102		Spot	3	Image 1	5	1000000227	1249
128.627		Spot	3	Image 1	5	1000000228	1250
126.454		Spot	3	Image 1	5	1000000232	1251
122.978		Spot	3	Image 1	5	1000000231	1252
127.827		Spot	3	Image 1	5	1000000233	1253
134.272		Spot	3	Image 1	5	1000000234	1254
128.606		Spot	3	Image 1	5	1000000235	1255
122.87		Spot	3	Image 1	5	1000000236	1256
126.215		Spot	3	Image 1	5	1000000237	1257
124.242		Spot	3	Image 1	5	1000000238	1258
132.992		Spot	3	Image 1	5	1000000239	1259
125.645		Spot	3	Image 1	6	1000000000	1260
133.909		Spot	3	Image 1	6	1000000001	1261
128.486		Spot	3	Image 1	6	1000000002	1262
132.395		Spot	3	Image 1	6	1000000003	1263
131.981		Spot	3	Image 1	6	1000000004	1264
128.989		Spot	3	Image 1	6	1000000005	1265
128.647		Spot	3	Image 1	6	1000000006	1266
125.874		Spot	3	Image 1	6	1000000007	1267
131.671		Spot	3	Image 1	6	1000000008	1268
124.755		Spot	3	Image 1	6	1000000009	1269
130.777		Spot	3	Image 1	6	1000000010	1270
128.033		Spot	3	Image 1	6	1000000012	1271
127.316		Spot	3	Image 1	6	1000000013	1272
129.367		Spot	3	Image 1	6	1000000014	1273
131.376		Spot	3	Image 1	6	1000000015	1274
125.503		Spot	3	Image 1	6	1000000016	1275
134.959		Spot	3	Image 1	6	1000000017	1276
137.597		Spot	3	Image 1	6	1000000018	1277
127.159		Spot	3	Image 1	6	1000000019	1278
129.255		Spot	3	Image 1	6	1000000022	1279
126.804		Spot	3	Image 1	6	1000000021	1280
132.583		Spot	3	Image 1	6	1000000020	1281
129.918		Spot	3	Image 1	6	1000000246	1282
129.432		Spot	3	Image 1	6	1000000023	1283
131.187		Spot	3	Image 1	6	1000000024	1284
132.34		Spot	3	Image 1	6	1000000025	1285
131.515		Spot	3	Image 1	6	1000000026	1286
134.984		Spot	3	Image 1	6	1000000027	1287
129.885		Spot	3	Image 1	6	1000000028	1288
131.687		Spot	3	Image 1	6	1000000240	1289
130.997		Spot	3	Image 1	6	1000000029	1290
130.016		Spot	3	Image 1	6	1000000030	1291
131.19		Spot	3	Image 1	6	1000000031	1292
128.942		Spot	3	Image 1	6	1000000032	1293
131.371		Spot	3	Image 1	6	1000000033	1294
127.596		Spot	3	Image 1	6	1000000245	1295
129.914		Spot	3	Image 1	6	1000000034	1296
128.638		Spot	3	Image 1	6	1000000035	1297
129.3		Spot	3	Image 1	6	1000000037	1298
129.381		Spot	3	Image 1	6	1000000036	1299
128.124		Spot	3	Image 1	6	1000000038	1300
129.389		Spot	3	Image 1	6	1000000039	1301
124.596		Spot	3	Image 1	6	1000000040	1302
139.17		Spot	3	Image 1	6	1000000041	1303
123.986		Spot	3	Image 1	6	1000000042	1304
126.876		Spot	3	Image 1	6	1000000043	1305
124.727		Spot	3	Image 1	6	1000000044	1306
135.049		Spot	3	Image 1	6	1000000046	1307
125.694		Spot	3	Image 1	6	1000000045	1308
128.444		Spot	3	Image 1	6	1000000047	1309
127.184		Spot	3	Image 1	6	1000000048	1311
134.765		Spot	3	Image 1	6	1000000049	1312
125.851		Spot	3	Image 1	6	1000000050	1314
136.842		Spot	3	Image 1	6	1000000051	1315
125.937		Spot	3	Image 1	6	1000000052	1316
139.719		Spot	3	Image 1	6	1000000055	1317
128.928		Spot	3	Image 1	6	1000000054	1318
126.537		Spot	3	Image 1	6	1000000056	1319
126.885		Spot	3	Image 1	6	1000000057	1320
129.368		Spot	3	Image 1	6	1000000058	1321
127.829		Spot	3	Image 1	6	1000000059	1322
125.155		Spot	3	Image 1	6	1000000060	1323
135.551		Spot	3	Image 1	6	1000000061	1324
132.891		Spot	3	Image 1	6	1000000062	1325
130.785		Spot	3	Image 1	6	1000000063	1327
125.307		Spot	3	Image 1	6	1000000064	1328
126.285		Spot	3	Image 1	6	1000000065	1329
125.755		Spot	3	Image 1	6	1000000066	1330
128.115		Spot	3	Image 1	6	1000000067	1331
128.34		Spot	3	Image 1	6	1000000068	1332
129.964		Spot	3	Image 1	6	1000000069	1333
128.829		Spot	3	Image 1	6	1000000070	1334
128.207		Spot	3	Image 1	6	1000000071	1335
127.251		Spot	3	Image 1	6	1000000072	1336
143.051		Spot	3	Image 1	6	1000000073	1337
127.296		Spot	3	Image 1	6	1000000074	1338
128.737		Spot	3	Image 1	6	1000000075	1339
127.588		Spot	3	Image 1	6	1000000076	1340
130.289		Spot	3	Image 1	6	1000000077	1341
143.747		Spot	3	Image 1	6	1000000078	1342
128.351		Spot	3	Image 1	6	1000000079	1343
146.403		Spot	3	Image 1	6	1000000080	1344
128.327		Spot	3	Image 1	6	1000000081	1345
126.588		Spot	3	Image 1	6	1000000082	1347
130.116		Spot	3	Image 1	6	1000000084	1348
127.625		Spot	3	Image 1	6	1000000083	1349
129.856		Spot	3	Image 1	6	1000000085	1350
130.329		Spot	3	Image 1	6	1000000086	1351
128.887		Spot	3	Image 1	6	1000000087	1352
128.89		Spot	3	Image 1	6	1000000088	1353
127.392		Spot	3	Image 1	6	1000000089	1354
131.398		Spot	3	Image 1	6	1000000091	1355
127.078		Spot	3	Image 1	6	1000000090	1356
128.011		Spot	3	Image 1	6	1000000092	1357
125.92		Spot	3	Image 1	6	1000000093	1358
127.648		Spot	3	Image 1	6	1000000094	1359
130.019		Spot	3	Image 1	6	1000000095	1360
126.284		Spot	3	Image 1	6	1000000096	1362
125.31		Spot	3	Image 1	6	1000000097	1363
133.187		Spot	3	Image 1	6	1000000098	1364
124.124		Spot	3	Image 1	6	1000000099	1365
128.3		Spot	3	Image 1	6	1000000100	1366
126.444		Spot	3	Image 1	6	1000000101	1367
125.13		Spot	3	Image 1	6	1000000102	1368
126.562		Spot	3	Image 1	6	1000000103	1369
124.738		Spot	3	Image 1	6	1000000104	1370
125.223		Spot	3	Image 1	6	1000000105	1371
124.652		Spot	3	Image 1	6	1000000107	1372
127.397		Spot	3	Image 1	6	1000000106	1373
126.221		Spot	3	Image 1	6	1000000108	1374
126.456		Spot	3	Image 1	6	1000000109	1377
124.948		Spot	3	Image 1	6	1000000110	1378
126.176		Spot	3	Image 1	6	1000000111	1379
135.072		Spot	3	Image 1	6	1000000112	1380
129.381		Spot	3	Image 1	6	1000000242	1381
132.688		Spot	3	Image 1	6	1000000113	1382
133.028		Spot	3	Image 1	6	1000000114	1383
126.702		Spot	3	Image 1	6	1000000115	1384
126.063		Spot	3	Image 1	6	1000000116	1385
126.072		Spot	3	Image 1	6	1000000117	1386
124.46		Spot	3	Image 1	6	1000000118	1387
125.365		Spot	3	Image 1	6	1000000119	1388
132.837		Spot	3	Image 1	6	1000000120	1389
132.2		Spot	3	Image 1	6	1000000121	1390
139.882		Spot	3	Image 1	6	1000000122	1391
141.411		Spot	3	Image 1	6	1000000123	1392
127.304		Spot	3	Image 1	6	1000000124	1393
130.43		Spot	3	Image 1	6	1000000125	1394
125.582		Spot	3	Image 1	6	1000000126	1395
129.658		Spot	3	Image 1	6	1000000127	1396
126.125		Spot	3	Image 1	6	1000000128	1397
126.89		Spot	3	Image 1	6	1000000129	1398
131.209		Spot	3	Image 1	6	1000000130	1399
126.538		Spot	3	Image 1	6	1000000131	1400
129.4		Spot	3	Image 1	6	1000000132	1401
124.234		Spot	3	Image 1	6	1000000133	1402
128.762		Spot	3	Image 1	6	1000000134	1403
127.405		Spot	3	Image 1	6	1000000135	1404
125.229		Spot	3	Image 1	6	1000000136	1405
129.818		Spot	3	Image 1	6	1000000137	1406
141		Spot	3	Image 1	6	1000000138	1407
123.35		Spot	3	Image 1	6	1000000139	1408
135.069		Spot	3	Image 1	6	1000000140	1409
124.077		Spot	3	Image 1	6	1000000142	1410
124.514		Spot	3	Image 1	6	1000000141	1411
124.629		Spot	3	Image 1	6	1000000143	1412
129.575		Spot	3	Image 1	6	1000000144	1413
122.307		Spot	3	Image 1	6	1000000243	1414
126.68		Spot	3	Image 1	6	1000000145	1415
130.888		Spot	3	Image 1	6	1000000146	1416
125.953		Spot	3	Image 1	6	1000000147	1417
128.091		Spot	3	Image 1	6	1000000148	1418
125.569		Spot	3	Image 1	6	1000000149	1419
124.383		Spot	3	Image 1	6	1000000150	1420
128.758		Spot	3	Image 1	6	1000000151	1423
127.869		Spot	3	Image 1	6	1000000152	1424
125.42		Spot	3	Image 1	6	1000000153	1425
126.661		Spot	3	Image 1	6	1000000247	1426
126.116		Spot	3	Image 1	6	1000000154	1427
123.207		Spot	3	Image 1	6	1000000229	1428
133.393		Spot	3	Image 1	6	1000000156	1429
128.011		Spot	3	Image 1	6	1000000157	1430
139.532		Spot	3	Image 1	6	1000000158	1431
125.95		Spot	3	Image 1	6	1000000159	1432
124.336		Spot	3	Image 1	6	1000000160	1433
129.319		Spot	3	Image 1	6	1000000162	1434
125.156		Spot	3	Image 1	6	1000000161	1435
128.53		Spot	3	Image 1	6	1000000163	1436
134.984		Spot	3	Image 1	6	1000000164	1437
125.275		Spot	3	Image 1	6	1000000165	1438
126.008		Spot	3	Image 1	6	1000000166	1439
127.138		Spot	3	Image 1	6	1000000168	1440
124.755		Spot	3	Image 1	6	1000000167	1441
130.424		Spot	3	Image 1	6	1000000170	1442
128.311		Spot	3	Image 1	6	1000000169	1443
126.118		Spot	3	Image 1	6	1000000171	1444
127.956		Spot	3	Image 1	6	1000000172	1445
124.788		Spot	3	Image 1	6	1000000173	1446
137.391		Spot	3	Image 1	6	1000000174	1447
125.345		Spot	3	Image 1	6	1000000175	1448
135.231		Spot	3	Image 1	6	1000000176	1449
125.735		Spot	3	Image 1	6	1000000178	1450
127.32		Spot	3	Image 1	6	1000000177	1451
145.137		Spot	3	Image 1	6	1000000179	1452
129.602		Spot	3	Image 1	6	1000000180	1453
141.074		Spot	3	Image 1	6	1000000181	1454
124.592		Spot	3	Image 1	6	1000000182	1455
124.56		Spot	3	Image 1	6	1000000183	1456
124.965		Spot	3	Image 1	6	1000000184	1457
123.865		Spot	3	Image 1	6	1000000185	1458
124.17		Spot	3	Image 1	6	1000000186	1459
125.424		Spot	3	Image 1	6	1000000187	1460
125.732		Spot	3	Image 1	6	1000000188	1461
126.366		Spot	3	Image 1	6	1000000189	1462
121.912		Spot	3	Image 1	6	1000000190	1463
124.212		Spot	3	Image 1	6	1000000191	1464
150.13		Spot	3	Image 1	6	1000000193	1465
124.022		Spot	3	Image 1	6	1000000192	1466
123.294		Spot	3	Image 1	6	1000000194	1467
124.35		Spot	3	Image 1	6	1000000195	1469
123.238		Spot	3	Image 1	6	1000000196	1470
123.859		Spot	3	Image 1	6	1000000197	1471
126.886		Spot	3	Image 1	6	1000000199	1472
125.267		Spot	3	Image 1	6	1000000241	1473
124.044		Spot	3	Image 1	6	1000000198	1474
125.548		Spot	3	Image 1	6	1000000200	1475
123.357		Spot	3	Image 1	6	1000000202	1476
126.648		Spot	3	Image 1	6	1000000203	1477
122.791		Spot	3	Image 1	6	1000000204	1478
123.795		Spot	3	Image 1	6	1000000205	1479
123.258		Spot	3	Image 1	6	1000000206	1480
126.008		Spot	3	Image 1	6	1000000207	1481
122.165		Spot	3	Image 1	6	1000000208	1482
128.715		Spot	3	Image 1	6	1000000209	1483
122.73		Spot	3	Image 1	6	1000000211	1484
122.771		Spot	3	Image 1	6	1000000210	1485
125.703		Spot	3	Image 1	6	1000000212	1486
128.177		Spot	3	Image 1	6	1000000213	1487
125.488		Spot	3	Image 1	6	1000000214	1488
122.592		Spot	3	Image 1	6	1000000215	1489
124.386		Spot	3	Image 1	6	1000000216	1490
125.563		Spot	3	Image 1	6	1000000217	1491
125.503		Spot	3	Image 1	6	1000000218	1492
124.175		Spot	3	Image 1	6	1000000219	1493
124.728		Spot	3	Image 1	6	1000000244	1494
126.918		Spot	3	Image 1	6	1000000220	1495
124.307		Spot	3	Image 1	6	1000000221	1496
123.566		Spot	3	Image 1	6	1000000222	1497
122.638		Spot	3	Image 1	6	1000000223	1498
121.857		Spot	3	Image 1	6	1000000224	1499
121.101		Spot	3	Image 1	6	1000000225	1500
121.043		Spot	3	Image 1	6	1000000155	1501
121.159		Spot	3	Image 1	6	1000000230	1502
130.488		Spot	3	Image 1	6	1000000226	1503
126.794		Spot	3	Image 1	6	1000000227	1504
127.672		Spot	3	Image 1	6	1000000228	1505
125.195		Spot	3	Image 1	6	1000000232	1506
123.337		Spot	3	Image 1	6	1000000231	1507
126.478		Spot	3	Image 1	6	1000000233	1508
128.357		Spot	3	Image 1	6	1000000234	1509
127.956		Spot	3	Image 1	6	1000000235	1510
122.243		Spot	3	Image 1	6	1000000236	1511
125.098		Spot	3	Image 1	6	1000000237	1512
125.06		Spot	3	Image 1	6	1000000238	1513
130.091		Spot	3	Image 1	6	1000000239	1514
126.003		Spot	3	Image 1	7	1000000000	1515
132.361		Spot	3	Image 1	7	1000000001	1516
129.376		Spot	3	Image 1	7	1000000002	1517
133.497		Spot	3	Image 1	7	1000000003	1518
131.71		Spot	3	Image 1	7	1000000004	1519
129.375		Spot	3	Image 1	7	1000000005	1520
128.925		Spot	3	Image 1	7	1000000006	1521
126.549		Spot	3	Image 1	7	1000000007	1522
130.86		Spot	3	Image 1	7	1000000008	1523
125.714		Spot	3	Image 1	7	1000000009	1524
130.383		Spot	3	Image 1	7	1000000010	1525
126.044		Spot	3	Image 1	7	1000000011	1526
127.753		Spot	3	Image 1	7	1000000012	1527
126.797		Spot	3	Image 1	7	1000000013	1528
129.766		Spot	3	Image 1	7	1000000014	1529
131.227		Spot	3	Image 1	7	1000000015	1530
124.582		Spot	3	Image 1	7	1000000016	1531
134.364		Spot	3	Image 1	7	1000000017	1532
137.172		Spot	3	Image 1	7	1000000018	1533
126.978		Spot	3	Image 1	7	1000000019	1534
126.771		Spot	3	Image 1	7	1000000021	1535
129.151		Spot	3	Image 1	7	1000000022	1536
132.455		Spot	3	Image 1	7	1000000020	1537
128.385		Spot	3	Image 1	7	1000000248	1538
129.799		Spot	3	Image 1	7	1000000023	1539
137.514		Spot	3	Image 1	7	1000000246	1540
131.451		Spot	3	Image 1	7	1000000024	1542
132.663		Spot	3	Image 1	7	1000000025	1543
131.03		Spot	3	Image 1	7	1000000026	1544
134.863		Spot	3	Image 1	7	1000000027	1545
129.736		Spot	3	Image 1	7	1000000028	1546
131.29		Spot	3	Image 1	7	1000000240	1547
130.798		Spot	3	Image 1	7	1000000029	1548
129.315		Spot	3	Image 1	7	1000000030	1549
131.989		Spot	3	Image 1	7	1000000031	1550
128.627		Spot	3	Image 1	7	1000000032	1551
131.602		Spot	3	Image 1	7	1000000033	1552
128.159		Spot	3	Image 1	7	1000000245	1553
129.459		Spot	3	Image 1	7	1000000034	1554
127.887		Spot	3	Image 1	7	1000000035	1555
130.008		Spot	3	Image 1	7	1000000036	1556
128.567		Spot	3	Image 1	7	1000000037	1557
128.197		Spot	3	Image 1	7	1000000038	1558
129.761		Spot	3	Image 1	7	1000000039	1559
125.184		Spot	3	Image 1	7	1000000040	1560
140.838		Spot	3	Image 1	7	1000000041	1561
124.69		Spot	3	Image 1	7	1000000042	1562
127.504		Spot	3	Image 1	7	1000000043	1563
124.532		Spot	3	Image 1	7	1000000044	1564
135.176		Spot	3	Image 1	7	1000000046	1565
125.898		Spot	3	Image 1	7	1000000045	1566
128.304		Spot	3	Image 1	7	1000000047	1567
135.156		Spot	3	Image 1	7	1000000049	1569
127.605		Spot	3	Image 1	7	1000000048	1570
126.098		Spot	3	Image 1	7	1000000050	1572
136.229		Spot	3	Image 1	7	1000000051	1573
126.088		Spot	3	Image 1	7	1000000052	1574
140.096		Spot	3	Image 1	7	1000000055	1575
128.622		Spot	3	Image 1	7	1000000054	1576
125.978		Spot	3	Image 1	7	1000000056	1577
126.961		Spot	3	Image 1	7	1000000057	1578
130.328		Spot	3	Image 1	7	1000000058	1579
128.387		Spot	3	Image 1	7	1000000059	1580
125.388		Spot	3	Image 1	7	1000000060	1581
135.376		Spot	3	Image 1	7	1000000061	1582
133.494		Spot	3	Image 1	7	1000000062	1583
130.437		Spot	3	Image 1	7	1000000063	1585
126.437		Spot	3	Image 1	7	1000000064	1586
126.507		Spot	3	Image 1	7	1000000065	1587
125.629		Spot	3	Image 1	7	1000000066	1588
127.376		Spot	3	Image 1	7	1000000067	1589
128.071		Spot	3	Image 1	7	1000000068	1590
124.413		Spot	3	Image 1	7	1000000104	1591
129.962		Spot	3	Image 1	7	1000000069	1592
128.992		Spot	3	Image 1	7	1000000070	1593
127.45		Spot	3	Image 1	7	1000000072	1594
127.827		Spot	3	Image 1	7	1000000071	1595
143.588		Spot	3	Image 1	7	1000000073	1596
127.343		Spot	3	Image 1	7	1000000074	1597
128.981		Spot	3	Image 1	7	1000000075	1598
127.534		Spot	3	Image 1	7	1000000076	1599
130.377		Spot	3	Image 1	7	1000000077	1600
145.62		Spot	3	Image 1	7	1000000078	1601
128.387		Spot	3	Image 1	7	1000000079	1602
145.5		Spot	3	Image 1	7	1000000080	1603
127.909		Spot	3	Image 1	7	1000000081	1604
127.878		Spot	3	Image 1	7	1000000083	1605
126.92		Spot	3	Image 1	7	1000000082	1606
129.643		Spot	3	Image 1	7	1000000084	1607
129.455		Spot	3	Image 1	7	1000000085	1608
130.414		Spot	3	Image 1	7	1000000086	1609
128.293		Spot	3	Image 1	7	1000000087	1610
128.959		Spot	3	Image 1	7	1000000088	1611
127.598		Spot	3	Image 1	7	1000000089	1612
126.997		Spot	3	Image 1	7	1000000090	1613
131.463		Spot	3	Image 1	7	1000000091	1614
127.658		Spot	3	Image 1	7	1000000092	1615
126.26		Spot	3	Image 1	7	1000000093	1616
127.298		Spot	3	Image 1	7	1000000094	1617
131.046		Spot	3	Image 1	7	1000000095	1618
126.492		Spot	3	Image 1	7	1000000096	1620
125.343		Spot	3	Image 1	7	1000000097	1621
123.714		Spot	3	Image 1	7	1000000099	1622
127.882		Spot	3	Image 1	7	1000000100	1623
125.843		Spot	3	Image 1	7	1000000101	1624
124.622		Spot	3	Image 1	7	1000000102	1625
126.245		Spot	3	Image 1	7	1000000103	1626
125.203		Spot	3	Image 1	7	1000000105	1627
124.731		Spot	3	Image 1	7	1000000107	1628
126.81		Spot	3	Image 1	7	1000000106	1629
126.948		Spot	3	Image 1	7	1000000108	1630
126.195		Spot	3	Image 1	7	1000000109	1632
125.228		Spot	3	Image 1	7	1000000110	1633
125.962		Spot	3	Image 1	7	1000000111	1634
134.481		Spot	3	Image 1	7	1000000112	1635
129.39		Spot	3	Image 1	7	1000000242	1636
132.765		Spot	3	Image 1	7	1000000113	1637
132.769		Spot	3	Image 1	7	1000000114	1638
126.852		Spot	3	Image 1	7	1000000115	1639
126.153		Spot	3	Image 1	7	1000000116	1640
125.948		Spot	3	Image 1	7	1000000117	1641
125		Spot	3	Image 1	7	1000000118	1642
124.904		Spot	3	Image 1	7	1000000119	1643
133.33		Spot	3	Image 1	7	1000000120	1644
129.954		Spot	3	Image 1	7	1000000121	1645
139.667		Spot	3	Image 1	7	1000000122	1646
140.786		Spot	3	Image 1	7	1000000123	1647
127.992		Spot	3	Image 1	7	1000000124	1648
130.846		Spot	3	Image 1	7	1000000125	1649
129.163		Spot	3	Image 1	7	1000000127	1650
125.854		Spot	3	Image 1	7	1000000126	1651
126.223		Spot	3	Image 1	7	1000000128	1652
126.76		Spot	3	Image 1	7	1000000129	1653
130.478		Spot	3	Image 1	7	1000000130	1654
126.598		Spot	3	Image 1	7	1000000131	1655
124.55		Spot	3	Image 1	7	1000000133	1656
128.989		Spot	3	Image 1	7	1000000134	1657
126.583		Spot	3	Image 1	7	1000000135	1658
125.066		Spot	3	Image 1	7	1000000136	1659
130.75		Spot	3	Image 1	7	1000000137	1660
124.607		Spot	3	Image 1	7	1000000141	1661
141.176		Spot	3	Image 1	7	1000000138	1662
124.182		Spot	3	Image 1	7	1000000139	1663
133.142		Spot	3	Image 1	7	1000000140	1664
124.421		Spot	3	Image 1	7	1000000142	1665
124.548		Spot	3	Image 1	7	1000000143	1666
129.753		Spot	3	Image 1	7	1000000144	1667
122.73		Spot	3	Image 1	7	1000000243	1668
127.143		Spot	3	Image 1	7	1000000145	1669
131.135		Spot	3	Image 1	7	1000000146	1670
125.341		Spot	3	Image 1	7	1000000147	1671
127.167		Spot	3	Image 1	7	1000000148	1672
125.265		Spot	3	Image 1	7	1000000149	1673
124.096		Spot	3	Image 1	7	1000000150	1674
128.775		Spot	3	Image 1	7	1000000151	1677
128.126		Spot	3	Image 1	7	1000000152	1678
125.351		Spot	3	Image 1	7	1000000153	1679
126.295		Spot	3	Image 1	7	1000000247	1680
124.94		Spot	3	Image 1	7	1000000229	1681
124.882		Spot	3	Image 1	7	1000000154	1682
133.65		Spot	3	Image 1	7	1000000156	1683
127.533		Spot	3	Image 1	7	1000000157	1684
139.475		Spot	3	Image 1	7	1000000158	1685
126.046		Spot	3	Image 1	7	1000000159	1686
124.691		Spot	3	Image 1	7	1000000160	1687
128.571		Spot	3	Image 1	7	1000000162	1688
125.019		Spot	3	Image 1	7	1000000161	1689
128.614		Spot	3	Image 1	7	1000000163	1690
135.014		Spot	3	Image 1	7	1000000164	1691
125.712		Spot	3	Image 1	7	1000000165	1692
126.649		Spot	3	Image 1	7	1000000166	1693
126.997		Spot	3	Image 1	7	1000000168	1694
124.778		Spot	3	Image 1	7	1000000167	1695
130.842		Spot	3	Image 1	7	1000000170	1696
127.807		Spot	3	Image 1	7	1000000169	1697
125.744		Spot	3	Image 1	7	1000000171	1698
128.355		Spot	3	Image 1	7	1000000172	1699
124.28		Spot	3	Image 1	7	1000000173	1700
135.586		Spot	3	Image 1	7	1000000174	1701
125.748		Spot	3	Image 1	7	1000000175	1702
134.331		Spot	3	Image 1	7	1000000176	1703
125.651		Spot	3	Image 1	7	1000000178	1704
127.466		Spot	3	Image 1	7	1000000177	1705
144.669		Spot	3	Image 1	7	1000000179	1706
130.149		Spot	3	Image 1	7	1000000180	1707
140.635		Spot	3	Image 1	7	1000000181	1708
125.044		Spot	3	Image 1	7	1000000182	1709
123.725		Spot	3	Image 1	7	1000000183	1710
124.392		Spot	3	Image 1	7	1000000184	1711
124.125		Spot	3	Image 1	7	1000000185	1712
127.948		Spot	3	Image 1	7	1000000249	1713
123.753		Spot	3	Image 1	7	1000000186	1714
124.766		Spot	3	Image 1	7	1000000187	1715
125.322		Spot	3	Image 1	7	1000000188	1716
126.379		Spot	3	Image 1	7	1000000189	1717
122.336		Spot	3	Image 1	7	1000000190	1718
124.544		Spot	3	Image 1	7	1000000191	1719
152.528		Spot	3	Image 1	7	1000000193	1720
123.801		Spot	3	Image 1	7	1000000192	1721
123.522		Spot	3	Image 1	7	1000000194	1722
124.54		Spot	3	Image 1	7	1000000195	1724
123.823		Spot	3	Image 1	7	1000000197	1725
125.838		Spot	3	Image 1	7	1000000241	1726
126.094		Spot	3	Image 1	7	1000000199	1727
124.7		Spot	3	Image 1	7	1000000198	1728
124.954		Spot	3	Image 1	7	1000000200	1729
122.799		Spot	3	Image 1	7	1000000202	1730
126.865		Spot	3	Image 1	7	1000000203	1731
124.118		Spot	3	Image 1	7	1000000205	1732
122.636		Spot	3	Image 1	7	1000000206	1733
126.816		Spot	3	Image 1	7	1000000207	1734
122.698		Spot	3	Image 1	7	1000000208	1735
128.047		Spot	3	Image 1	7	1000000209	1736
122.142		Spot	3	Image 1	7	1000000211	1737
122.387		Spot	3	Image 1	7	1000000210	1738
126.213		Spot	3	Image 1	7	1000000212	1739
128.815		Spot	3	Image 1	7	1000000213	1740
125.09		Spot	3	Image 1	7	1000000214	1741
122.326		Spot	3	Image 1	7	1000000215	1742
124.588		Spot	3	Image 1	7	1000000216	1743
125.666		Spot	3	Image 1	7	1000000217	1744
125.697		Spot	3	Image 1	7	1000000218	1745
123.798		Spot	3	Image 1	7	1000000219	1746
124.495		Spot	3	Image 1	7	1000000244	1747
126.803		Spot	3	Image 1	7	1000000220	1748
124.146		Spot	3	Image 1	7	1000000221	1749
123.135		Spot	3	Image 1	7	1000000222	1750
122.484		Spot	3	Image 1	7	1000000223	1751
121.959		Spot	3	Image 1	7	1000000224	1752
121.192		Spot	3	Image 1	7	1000000225	1753
121.758		Spot	3	Image 1	7	1000000155	1754
130.588		Spot	3	Image 1	7	1000000226	1755
126.255		Spot	3	Image 1	7	1000000227	1756
128.404		Spot	3	Image 1	7	1000000228	1757
125.564		Spot	3	Image 1	7	1000000232	1758
123.462		Spot	3	Image 1	7	1000000231	1759
126.698		Spot	3	Image 1	7	1000000233	1760
127.305		Spot	3	Image 1	7	1000000234	1761
126.459		Spot	3	Image 1	7	1000000235	1762
122.595		Spot	3	Image 1	7	1000000236	1763
125.289		Spot	3	Image 1	7	1000000237	1764
125.133		Spot	3	Image 1	7	1000000238	1765
128.294		Spot	3	Image 1	7	1000000239	1766
125.234		Spot	3	Image 1	8	1000000250	1767
126.534		Spot	3	Image 1	8	1000000000	1768
132.589		Spot	3	Image 1	8	1000000001	1769
128.548		Spot	3	Image 1	8	1000000002	1770
132.939		Spot	3	Image 1	8	1000000003	1771
131.829		Spot	3	Image 1	8	1000000004	1772
129.247		Spot	3	Image 1	8	1000000005	1773
128.978		Spot	3	Image 1	8	1000000006	1774
126.205		Spot	3	Image 1	8	1000000007	1775
131.526		Spot	3	Image 1	8	1000000008	1776
125.654		Spot	3	Image 1	8	1000000009	1777
130.4		Spot	3	Image 1	8	1000000010	1778
128.055		Spot	3	Image 1	8	1000000012	1779
126.091		Spot	3	Image 1	8	1000000011	1780
126.445		Spot	3	Image 1	8	1000000057	1781
127.834		Spot	3	Image 1	8	1000000013	1782
129.339		Spot	3	Image 1	8	1000000014	1783
124.14		Spot	3	Image 1	8	1000000016	1784
133.564		Spot	3	Image 1	8	1000000017	1785
137.669		Spot	3	Image 1	8	1000000018	1786
127.668		Spot	3	Image 1	8	1000000019	1787
127.218		Spot	3	Image 1	8	1000000021	1788
129.143		Spot	3	Image 1	8	1000000022	1789
132.932		Spot	3	Image 1	8	1000000020	1790
126.551		Spot	3	Image 1	8	1000000251	1791
129.79		Spot	3	Image 1	8	1000000023	1792
139.32		Spot	3	Image 1	8	1000000246	1793
132.281		Spot	3	Image 1	8	1000000024	1795
133.27		Spot	3	Image 1	8	1000000025	1796
131.211		Spot	3	Image 1	8	1000000026	1797
135.025		Spot	3	Image 1	8	1000000027	1798
130.441		Spot	3	Image 1	8	1000000028	1799
131.566		Spot	3	Image 1	8	1000000240	1800
131.541		Spot	3	Image 1	8	1000000029	1801
129.56		Spot	3	Image 1	8	1000000030	1802
129.732		Spot	3	Image 1	8	1000000032	1803
132.266		Spot	3	Image 1	8	1000000031	1804
131.912		Spot	3	Image 1	8	1000000033	1805
127.703		Spot	3	Image 1	8	1000000245	1806
129.196		Spot	3	Image 1	8	1000000034	1807
128.086		Spot	3	Image 1	8	1000000035	1808
129.501		Spot	3	Image 1	8	1000000036	1809
129.157		Spot	3	Image 1	8	1000000037	1810
128.143		Spot	3	Image 1	8	1000000038	1811
128.994		Spot	3	Image 1	8	1000000039	1812
125.204		Spot	3	Image 1	8	1000000040	1813
141.29		Spot	3	Image 1	8	1000000041	1814
124.057		Spot	3	Image 1	8	1000000042	1815
127.036		Spot	3	Image 1	8	1000000043	1816
124.269		Spot	3	Image 1	8	1000000044	1817
135.193		Spot	3	Image 1	8	1000000046	1818
126.074		Spot	3	Image 1	8	1000000045	1819
127.719		Spot	3	Image 1	8	1000000047	1820
127.06		Spot	3	Image 1	8	1000000048	1822
133.085		Spot	3	Image 1	8	1000000049	1823
125.566		Spot	3	Image 1	8	1000000050	1825
137.486		Spot	3	Image 1	8	1000000051	1826
126.352		Spot	3	Image 1	8	1000000052	1827
127.945		Spot	3	Image 1	8	1000000053	1828
139.231		Spot	3	Image 1	8	1000000055	1829
126.43		Spot	3	Image 1	8	1000000056	1830
129.319		Spot	3	Image 1	8	1000000054	1831
129.453		Spot	3	Image 1	8	1000000058	1832
127.674		Spot	3	Image 1	8	1000000059	1833
125.553		Spot	3	Image 1	8	1000000060	1834
135.876		Spot	3	Image 1	8	1000000061	1835
133.528		Spot	3	Image 1	8	1000000062	1836
130.371		Spot	3	Image 1	8	1000000063	1838
126.027		Spot	3	Image 1	8	1000000064	1839
126.178		Spot	3	Image 1	8	1000000065	1840
125.625		Spot	3	Image 1	8	1000000066	1841
127.548		Spot	3	Image 1	8	1000000067	1842
128.265		Spot	3	Image 1	8	1000000068	1843
124.699		Spot	3	Image 1	8	1000000104	1844
130.684		Spot	3	Image 1	8	1000000069	1845
129.416		Spot	3	Image 1	8	1000000070	1846
128.705		Spot	3	Image 1	8	1000000071	1847
126.855		Spot	3	Image 1	8	1000000072	1848
144.145		Spot	3	Image 1	8	1000000073	1849
127.662		Spot	3	Image 1	8	1000000074	1850
128.764		Spot	3	Image 1	8	1000000075	1851
127.462		Spot	3	Image 1	8	1000000076	1852
129.953		Spot	3	Image 1	8	1000000077	1853
147.57		Spot	3	Image 1	8	1000000078	1854
129.396		Spot	3	Image 1	8	1000000079	1855
147.298		Spot	3	Image 1	8	1000000080	1856
128.315		Spot	3	Image 1	8	1000000081	1857
126.984		Spot	3	Image 1	8	1000000082	1858
127.665		Spot	3	Image 1	8	1000000083	1859
129.938		Spot	3	Image 1	8	1000000084	1860
130.389		Spot	3	Image 1	8	1000000085	1861
130.379		Spot	3	Image 1	8	1000000086	1862
129.03		Spot	3	Image 1	8	1000000087	1863
128.321		Spot	3	Image 1	8	1000000088	1864
127.588		Spot	3	Image 1	8	1000000089	1865
132.177		Spot	3	Image 1	8	1000000091	1866
127.115		Spot	3	Image 1	8	1000000090	1867
127.856		Spot	3	Image 1	8	1000000092	1868
127.813		Spot	3	Image 1	8	1000000094	1869
126.436		Spot	3	Image 1	8	1000000093	1870
130.68		Spot	3	Image 1	8	1000000095	1871
126.608		Spot	3	Image 1	8	1000000096	1873
125.398		Spot	3	Image 1	8	1000000097	1874
132.887		Spot	3	Image 1	8	1000000098	1875
123.753		Spot	3	Image 1	8	1000000099	1876
128.275		Spot	3	Image 1	8	1000000100	1877
126.138		Spot	3	Image 1	8	1000000101	1878
124.961		Spot	3	Image 1	8	1000000102	1879
125.962		Spot	3	Image 1	8	1000000103	1880
124.537		Spot	3	Image 1	8	1000000105	1881
126.842		Spot	3	Image 1	8	1000000106	1882
126.727		Spot	3	Image 1	8	1000000108	1883
125.932		Spot	3	Image 1	8	1000000109	1886
125.022		Spot	3	Image 1	8	1000000110	1887
125.74		Spot	3	Image 1	8	1000000111	1888
134.887		Spot	3	Image 1	8	1000000112	1889
128.937		Spot	3	Image 1	8	1000000242	1890
132.143		Spot	3	Image 1	8	1000000113	1891
132.362		Spot	3	Image 1	8	1000000114	1892
127.514		Spot	3	Image 1	8	1000000115	1893
126.288		Spot	3	Image 1	8	1000000116	1894
126.488		Spot	3	Image 1	8	1000000117	1895
125.275		Spot	3	Image 1	8	1000000118	1896
124.737		Spot	3	Image 1	8	1000000119	1897
132.794		Spot	3	Image 1	8	1000000120	1898
131.008		Spot	3	Image 1	8	1000000121	1899
139.417		Spot	3	Image 1	8	1000000122	1900
141.436		Spot	3	Image 1	8	1000000123	1901
126.86		Spot	3	Image 1	8	1000000124	1902
129.202		Spot	3	Image 1	8	1000000125	1903
125.699		Spot	3	Image 1	8	1000000126	1904
129.099		Spot	3	Image 1	8	1000000127	1905
126.297		Spot	3	Image 1	8	1000000128	1906
127.096		Spot	3	Image 1	8	1000000129	1907
130.934		Spot	3	Image 1	8	1000000130	1908
126.575		Spot	3	Image 1	8	1000000131	1909
128.717		Spot	3	Image 1	8	1000000134	1910
124.119		Spot	3	Image 1	8	1000000133	1911
127.132		Spot	3	Image 1	8	1000000135	1912
124.511		Spot	3	Image 1	8	1000000136	1913
131.074		Spot	3	Image 1	8	1000000137	1914
124.816		Spot	3	Image 1	8	1000000141	1915
141.72		Spot	3	Image 1	8	1000000138	1916
124.275		Spot	3	Image 1	8	1000000139	1917
134.183		Spot	3	Image 1	8	1000000140	1918
124.921		Spot	3	Image 1	8	1000000142	1919
124.253		Spot	3	Image 1	8	1000000143	1920
123.033		Spot	3	Image 1	8	1000000243	1921
129.121		Spot	3	Image 1	8	1000000144	1922
126.846		Spot	3	Image 1	8	1000000145	1923
129.178		Spot	3	Image 1	8	1000000146	1924
125.212		Spot	3	Image 1	8	1000000147	1925
127.08		Spot	3	Image 1	8	1000000148	1926
125.604		Spot	3	Image 1	8	1000000149	1927
124.185		Spot	3	Image 1	8	1000000150	1928
128.276		Spot	3	Image 1	8	1000000151	1930
129.597		Spot	3	Image 1	8	1000000152	1931
125.522		Spot	3	Image 1	8	1000000153	1932
125.788		Spot	3	Image 1	8	1000000229	1933
125.468		Spot	3	Image 1	8	1000000154	1934
132.227		Spot	3	Image 1	8	1000000156	1935
127.97		Spot	3	Image 1	8	1000000157	1936
138.78		Spot	3	Image 1	8	1000000158	1937
125.904		Spot	3	Image 1	8	1000000159	1938
125.404		Spot	3	Image 1	8	1000000160	1939
124.714		Spot	3	Image 1	8	1000000161	1940
128.959		Spot	3	Image 1	8	1000000162	1941
128.261		Spot	3	Image 1	8	1000000163	1942
134.981		Spot	3	Image 1	8	1000000164	1943
124.867		Spot	3	Image 1	8	1000000165	1944
126.523		Spot	3	Image 1	8	1000000166	1945
126.702		Spot	3	Image 1	8	1000000168	1946
124.701		Spot	3	Image 1	8	1000000167	1947
127.745		Spot	3	Image 1	8	1000000169	1948
129.65		Spot	3	Image 1	8	1000000170	1949
125.826		Spot	3	Image 1	8	1000000171	1950
128.106		Spot	3	Image 1	8	1000000172	1951
124.155		Spot	3	Image 1	8	1000000173	1952
134.49		Spot	3	Image 1	8	1000000174	1953
125.749		Spot	3	Image 1	8	1000000175	1954
134.343		Spot	3	Image 1	8	1000000176	1955
127.206		Spot	3	Image 1	8	1000000177	1956
125.602		Spot	3	Image 1	8	1000000178	1957
145.275		Spot	3	Image 1	8	1000000179	1958
128.804		Spot	3	Image 1	8	1000000180	1959
138.319		Spot	3	Image 1	8	1000000181	1960
124.601		Spot	3	Image 1	8	1000000182	1961
124.169		Spot	3	Image 1	8	1000000183	1962
124.249		Spot	3	Image 1	8	1000000184	1963
123.552		Spot	3	Image 1	8	1000000185	1964
123.892		Spot	3	Image 1	8	1000000186	1965
124.967		Spot	3	Image 1	8	1000000187	1966
122.405		Spot	3	Image 1	8	1000000223	1967
125.523		Spot	3	Image 1	8	1000000188	1968
125.555		Spot	3	Image 1	8	1000000189	1969
122.978		Spot	3	Image 1	8	1000000252	1970
124.507		Spot	3	Image 1	8	1000000191	1971
151.441		Spot	3	Image 1	8	1000000193	1972
123.846		Spot	3	Image 1	8	1000000192	1973
122.401		Spot	3	Image 1	8	1000000194	1974
125.234		Spot	3	Image 1	8	1000000195	1976
123.782		Spot	3	Image 1	8	1000000197	1977
126.813		Spot	3	Image 1	8	1000000199	1978
125.337		Spot	3	Image 1	8	1000000241	1979
123.831		Spot	3	Image 1	8	1000000198	1980
124.897		Spot	3	Image 1	8	1000000200	1981
122.94		Spot	3	Image 1	8	1000000202	1982
123.773		Spot	3	Image 1	8	1000000201	1983
126.981		Spot	3	Image 1	8	1000000203	1984
124.234		Spot	3	Image 1	8	1000000205	1986
123.121		Spot	3	Image 1	8	1000000206	1987
125.937		Spot	3	Image 1	8	1000000207	1988
122.482		Spot	3	Image 1	8	1000000208	1989
127.732		Spot	3	Image 1	8	1000000209	1990
122.601		Spot	3	Image 1	8	1000000211	1991
122.03		Spot	3	Image 1	8	1000000210	1992
125.932		Spot	3	Image 1	8	1000000212	1993
128.887		Spot	3	Image 1	8	1000000213	1994
126.096		Spot	3	Image 1	8	1000000214	1995
122.157		Spot	3	Image 1	8	1000000215	1996
125.011		Spot	3	Image 1	8	1000000216	1997
125.31		Spot	3	Image 1	8	1000000217	1998
125.83		Spot	3	Image 1	8	1000000218	1999
124.607		Spot	3	Image 1	8	1000000219	2000
124.135		Spot	3	Image 1	8	1000000244	2001
126.97		Spot	3	Image 1	8	1000000220	2002
123.543		Spot	3	Image 1	8	1000000221	2003
122.65		Spot	3	Image 1	8	1000000222	2004
122.011		Spot	3	Image 1	8	1000000224	2005
120.449		Spot	3	Image 1	8	1000000225	2006
121.559		Spot	3	Image 1	8	1000000155	2007
125.5		Spot	3	Image 1	8	1000000227	2008
131.336		Spot	3	Image 1	8	1000000226	2009
128.603		Spot	3	Image 1	8	1000000228	2010
125.956		Spot	3	Image 1	8	1000000232	2011
122.929		Spot	3	Image 1	8	1000000231	2012
124.166		Spot	3	Image 1	8	1000000235	2013
126.675		Spot	3	Image 1	8	1000000233	2014
125.36		Spot	3	Image 1	8	1000000234	2015
122.253		Spot	3	Image 1	8	1000000236	2016
126.765		Spot	3	Image 1	8	1000000237	2017
125.478		Spot	3	Image 1	8	1000000238	2018
126.421		Spot	3	Image 1	8	1000000239	2019
125.961		Spot	3	Image 1	9	1000000250	2020
126.16		Spot	3	Image 1	9	1000000000	2021
133.262		Spot	3	Image 1	9	1000000001	2022
129.132		Spot	3	Image 1	9	1000000002	2023
132.715		Spot	3	Image 1	9	1000000003	2024
132.302		Spot	3	Image 1	9	1000000004	2025
128.395		Spot	3	Image 1	9	1000000005	2026
128.762		Spot	3	Image 1	9	1000000006	2027
125.401		Spot	3	Image 1	9	1000000007	2028
126.066		Spot	3	Image 1	9	1000000009	2029
130.28		Spot	3	Image 1	9	1000000010	2030
127.835		Spot	3	Image 1	9	1000000012	2031
126.152		Spot	3	Image 1	9	1000000011	2032
127.45		Spot	3	Image 1	9	1000000057	2033
127.148		Spot	3	Image 1	9	1000000013	2034
130.503		Spot	3	Image 1	9	1000000014	2035
124.299		Spot	3	Image 1	9	1000000016	2036
133.865		Spot	3	Image 1	9	1000000017	2037
137.796		Spot	3	Image 1	9	1000000018	2038
127.215		Spot	3	Image 1	9	1000000019	2039
126.242		Spot	3	Image 1	9	1000000021	2040
131.766		Spot	3	Image 1	9	1000000020	2041
129.236		Spot	3	Image 1	9	1000000022	2042
126.836		Spot	3	Image 1	9	1000000251	2043
129.33		Spot	3	Image 1	9	1000000023	2044
138.859		Spot	3	Image 1	9	1000000246	2045
130.388		Spot	3	Image 1	9	1000000024	2047
132.789		Spot	3	Image 1	9	1000000025	2048
131.193		Spot	3	Image 1	9	1000000026	2049
134.882		Spot	3	Image 1	9	1000000027	2050
129.08		Spot	3	Image 1	9	1000000028	2051
131.399		Spot	3	Image 1	9	1000000240	2052
131.159		Spot	3	Image 1	9	1000000029	2053
128.891		Spot	3	Image 1	9	1000000030	2054
131.835		Spot	3	Image 1	9	1000000031	2055
129.017		Spot	3	Image 1	9	1000000032	2056
131.981		Spot	3	Image 1	9	1000000033	2057
127.918		Spot	3	Image 1	9	1000000245	2058
130.011		Spot	3	Image 1	9	1000000034	2059
127.712		Spot	3	Image 1	9	1000000035	2060
128.917		Spot	3	Image 1	9	1000000037	2061
129.285		Spot	3	Image 1	9	1000000036	2062
128.161		Spot	3	Image 1	9	1000000038	2063
129		Spot	3	Image 1	9	1000000039	2064
124.975		Spot	3	Image 1	9	1000000040	2065
141.171		Spot	3	Image 1	9	1000000041	2066
124.527		Spot	3	Image 1	9	1000000042	2067
127.738		Spot	3	Image 1	9	1000000043	2068
124.191		Spot	3	Image 1	9	1000000044	2069
125.911		Spot	3	Image 1	9	1000000045	2070
135.501		Spot	3	Image 1	9	1000000046	2071
[truncated: 7,506 more rows]
