# Supplementary material for: Protocol for real-time monitoring of CD8+ T and myeloid cell behavior in human high-grade serous ovarian cancer slices
Source: STAR Protoc. 2024 Jun 2;5(2):103102. doi: 10.1016/j.xpro.2024.103102 (PMC11179100; doi:10.1016/j.xpro.2024.103102)
Supplement: Data S3. Files for testing the R script, quantification and statistical analysis step 2 [file mmc3.zip › Test files/Slice2_a/__Intensity_Mean_Ch=4_Img=1.csv]

Intensity Mean Ch=4 Img=1
====================
Intensity Mean	Unit	Category	Channel	Image	Time	TrackID	ID
149.607		Spot	4	Image 1	1	1000000000	0
151.95		Spot	4	Image 1	1	1000000001	1
146.816		Spot	4	Image 1	1	1000000002	2
338.624		Spot	4	Image 1	1	1000000003	3
147.227		Spot	4	Image 1	1	1000000004	4
152.528		Spot	4	Image 1	1	1000000005	5
140.961		Spot	4	Image 1	1	1000000006	6
161.973		Spot	4	Image 1	1	1000000007	7
183.884		Spot	4	Image 1	1	1000000008	8
158.198		Spot	4	Image 1	1	1000000009	9
198.225		Spot	4	Image 1	1	1000000010	10
159.816		Spot	4	Image 1	1	1000000011	11
238.279		Spot	4	Image 1	1	1000000012	12
163.187		Spot	4	Image 1	1	1000000013	13
158.368		Spot	4	Image 1	1	1000000014	14
155.523		Spot	4	Image 1	1	1000000015	15
211.622		Spot	4	Image 1	1	1000000016	16
192.093		Spot	4	Image 1	1	1000000017	17
187.173		Spot	4	Image 1	1	1000000018	18
227.448		Spot	4	Image 1	1	1000000019	19
205.282		Spot	4	Image 1	1	1000000020	20
178.755		Spot	4	Image 1	1	1000000021	21
182.482		Spot	4	Image 1	1	1000000022	22
147.091		Spot	4	Image 1	1	1000000023	23
157.14		Spot	4	Image 1	1	1000000024	24
201.69		Spot	4	Image 1	1	1000000025	25
160.457		Spot	4	Image 1	1	1000000026	26
287.221		Spot	4	Image 1	1	1000000027	27
160.729		Spot	4	Image 1	1	1000000028	28
152.421		Spot	4	Image 1	1	1000000029	29
162.402		Spot	4	Image 1	1	1000000030	30
228.388		Spot	4	Image 1	1	1000000031	31
314.182		Spot	4	Image 1	1	1000000032	32
161.584		Spot	4	Image 1	1	1000000033	33
164.666		Spot	4	Image 1	1	1000000034	34
175.24		Spot	4	Image 1	1	1000000035	35
167.677		Spot	4	Image 1	1	1000000036	36
162.912		Spot	4	Image 1	1	1000000037	37
151.464		Spot	4	Image 1	1	1000000038	38
158.849		Spot	4	Image 1	1	1000000039	39
187.802		Spot	4	Image 1	1	1000000040	40
234.439		Spot	4	Image 1	1	1000000041	41
149.577		Spot	4	Image 1	1	1000000042	42
164.981		Spot	4	Image 1	1	1000000043	43
150.751		Spot	4	Image 1	1	1000000044	44
159.449		Spot	4	Image 1	1	1000000045	45
153.525		Spot	4	Image 1	1	1000000046	46
155.582		Spot	4	Image 1	1	1000000047	47
236.943		Spot	4	Image 1	1	1000000048	49
155.479		Spot	4	Image 1	1	1000000049	50
203.499		Spot	4	Image 1	1	1000000050	52
244.829		Spot	4	Image 1	1	1000000051	53
186.025		Spot	4	Image 1	1	1000000052	54
158.137		Spot	4	Image 1	1	1000000053	55
221.358		Spot	4	Image 1	1	1000000054	56
271.347		Spot	4	Image 1	1	1000000055	57
171.223		Spot	4	Image 1	1	1000000056	58
185.365		Spot	4	Image 1	1	1000000057	59
158.79		Spot	4	Image 1	1	1000000058	60
183.489		Spot	4	Image 1	1	1000000059	61
159.934		Spot	4	Image 1	1	1000000060	62
188.31		Spot	4	Image 1	1	1000000061	63
207.647		Spot	4	Image 1	1	1000000062	64
171.397		Spot	4	Image 1	1	1000000063	65
159.354		Spot	4	Image 1	1	1000000064	66
224.92		Spot	4	Image 1	1	1000000065	67
162.94		Spot	4	Image 1	1	1000000066	68
177.592		Spot	4	Image 1	1	1000000067	69
231.843		Spot	4	Image 1	1	1000000068	70
170.094		Spot	4	Image 1	1	1000000069	71
160.025		Spot	4	Image 1	1	1000000070	72
172.961		Spot	4	Image 1	1	1000000071	73
155.514		Spot	4	Image 1	1	1000000072	74
276.564		Spot	4	Image 1	1	1000000073	75
151.739		Spot	4	Image 1	1	1000000074	76
192.32		Spot	4	Image 1	1	1000000075	77
148.661		Spot	4	Image 1	1	1000000076	78
206.538		Spot	4	Image 1	1	1000000077	79
339.89		Spot	4	Image 1	1	1000000078	81
153.138		Spot	4	Image 1	1	1000000079	82
203.266		Spot	4	Image 1	1	1000000080	83
159.761		Spot	4	Image 1	1	1000000081	84
169.763		Spot	4	Image 1	1	1000000082	85
165.928		Spot	4	Image 1	1	1000000083	86
161.258		Spot	4	Image 1	1	1000000084	87
152.973		Spot	4	Image 1	1	1000000085	88
180.414		Spot	4	Image 1	1	1000000086	89
170.986		Spot	4	Image 1	1	1000000087	90
157.507		Spot	4	Image 1	1	1000000088	91
151.942		Spot	4	Image 1	1	1000000089	92
211.133		Spot	4	Image 1	1	1000000090	93
156.653		Spot	4	Image 1	1	1000000091	94
170.592		Spot	4	Image 1	1	1000000092	95
185.967		Spot	4	Image 1	1	1000000093	96
155.352		Spot	4	Image 1	1	1000000094	97
191.279		Spot	4	Image 1	1	1000000095	98
224.53		Spot	4	Image 1	1	1000000096	100
185.467		Spot	4	Image 1	1	1000000097	101
144.667		Spot	4	Image 1	1	1000000098	102
150.074		Spot	4	Image 1	1	1000000099	103
165.747		Spot	4	Image 1	1	1000000100	104
163.446		Spot	4	Image 1	1	1000000101	105
155.945		Spot	4	Image 1	1	1000000102	106
159.079		Spot	4	Image 1	1	1000000103	107
176.155		Spot	4	Image 1	1	1000000104	108
183.455		Spot	4	Image 1	1	1000000105	109
168.268		Spot	4	Image 1	1	1000000106	110
177.997		Spot	4	Image 1	1	1000000107	111
199.73		Spot	4	Image 1	1	1000000108	112
161.59		Spot	4	Image 1	1	1000000109	115
154.006		Spot	4	Image 1	1	1000000110	116
167.778		Spot	4	Image 1	1	1000000111	117
215.54		Spot	4	Image 1	1	1000000112	118
189.86		Spot	4	Image 1	1	1000000113	119
238.697		Spot	4	Image 1	1	1000000114	120
147.904		Spot	4	Image 1	1	1000000115	121
214.407		Spot	4	Image 1	1	1000000116	122
152.385		Spot	4	Image 1	1	1000000117	123
159.868		Spot	4	Image 1	1	1000000118	124
159.319		Spot	4	Image 1	1	1000000119	125
218.685		Spot	4	Image 1	1	1000000120	126
175.795		Spot	4	Image 1	1	1000000121	127
282.066		Spot	4	Image 1	1	1000000122	128
206.298		Spot	4	Image 1	1	1000000123	129
181.972		Spot	4	Image 1	1	1000000124	130
299.722		Spot	4	Image 1	1	1000000125	131
249.793		Spot	4	Image 1	1	1000000126	132
159.635		Spot	4	Image 1	1	1000000127	133
204.986		Spot	4	Image 1	1	1000000128	134
172.113		Spot	4	Image 1	1	1000000129	135
189.105		Spot	4	Image 1	1	1000000130	136
183.888		Spot	4	Image 1	1	1000000131	137
152.834		Spot	4	Image 1	1	1000000132	138
167.916		Spot	4	Image 1	1	1000000133	139
427.159		Spot	4	Image 1	1	1000000134	140
248.011		Spot	4	Image 1	1	1000000135	141
192.142		Spot	4	Image 1	1	1000000136	142
222.714		Spot	4	Image 1	1	1000000137	143
339.381		Spot	4	Image 1	1	1000000138	144
167.83		Spot	4	Image 1	1	1000000139	145
290.555		Spot	4	Image 1	1	1000000140	146
163.281		Spot	4	Image 1	1	1000000141	147
187.893		Spot	4	Image 1	1	1000000142	148
211.027		Spot	4	Image 1	1	1000000143	149
168.826		Spot	4	Image 1	1	1000000144	150
532.816		Spot	4	Image 1	1	1000000145	151
205.173		Spot	4	Image 1	1	1000000146	152
172.698		Spot	4	Image 1	1	1000000147	153
194.288		Spot	4	Image 1	1	1000000148	154
152.307		Spot	4	Image 1	1	1000000149	155
201.879		Spot	4	Image 1	1	1000000150	156
290.643		Spot	4	Image 1	1	1000000151	158
193.174		Spot	4	Image 1	1	1000000152	159
225.967		Spot	4	Image 1	1	1000000153	160
172.075		Spot	4	Image 1	1	1000000154	161
147.682		Spot	4	Image 1	1	1000000155	162
156.159		Spot	4	Image 1	1	1000000156	163
210.45		Spot	4	Image 1	1	1000000157	164
200.684		Spot	4	Image 1	1	1000000158	165
186.071		Spot	4	Image 1	1	1000000159	166
169.521		Spot	4	Image 1	1	1000000160	167
164.209		Spot	4	Image 1	1	1000000161	168
177.635		Spot	4	Image 1	1	1000000162	169
151.73		Spot	4	Image 1	1	1000000163	170
188.989		Spot	4	Image 1	1	1000000164	171
159.895		Spot	4	Image 1	1	1000000165	172
152.461		Spot	4	Image 1	1	1000000166	173
153.178		Spot	4	Image 1	1	1000000167	174
177.688		Spot	4	Image 1	1	1000000168	175
201.929		Spot	4	Image 1	1	1000000169	176
185.539		Spot	4	Image 1	1	1000000170	177
152.409		Spot	4	Image 1	1	1000000171	178
172.843		Spot	4	Image 1	1	1000000172	179
163.378		Spot	4	Image 1	1	1000000173	180
241.774		Spot	4	Image 1	1	1000000174	181
165.399		Spot	4	Image 1	1	1000000175	182
593.122		Spot	4	Image 1	1	1000000176	183
156.503		Spot	4	Image 1	1	1000000177	184
150.906		Spot	4	Image 1	1	1000000178	185
183.515		Spot	4	Image 1	1	1000000179	186
277.835		Spot	4	Image 1	1	1000000180	187
328.223		Spot	4	Image 1	1	1000000181	188
212.805		Spot	4	Image 1	1	1000000182	189
204.614		Spot	4	Image 1	1	1000000183	190
163.447		Spot	4	Image 1	1	1000000184	191
171.866		Spot	4	Image 1	1	1000000185	192
219.301		Spot	4	Image 1	1	1000000186	193
179.068		Spot	4	Image 1	1	1000000187	194
199.737		Spot	4	Image 1	1	1000000188	195
177.041		Spot	4	Image 1	1	1000000189	196
247.619		Spot	4	Image 1	1	1000000190	197
158.668		Spot	4	Image 1	1	1000000191	198
277.602		Spot	4	Image 1	1	1000000192	199
250.462		Spot	4	Image 1	1	1000000193	200
147.049		Spot	4	Image 1	1	1000000194	201
151.705		Spot	4	Image 1	1	1000000195	203
168.555		Spot	4	Image 1	1	1000000196	204
168.543		Spot	4	Image 1	1	1000000197	205
160.879		Spot	4	Image 1	1	1000000198	206
246.205		Spot	4	Image 1	1	1000000199	207
158.466		Spot	4	Image 1	1	1000000200	208
161.366		Spot	4	Image 1	1	1000000201	209
184.047		Spot	4	Image 1	1	1000000202	210
422.203		Spot	4	Image 1	1	1000000203	211
180.9		Spot	4	Image 1	1	1000000204	212
267.592		Spot	4	Image 1	1	1000000205	213
152.448		Spot	4	Image 1	1	1000000206	214
308.514		Spot	4	Image 1	1	1000000207	215
176.719		Spot	4	Image 1	1	1000000208	216
311.213		Spot	4	Image 1	1	1000000209	217
153.219		Spot	4	Image 1	1	1000000210	218
153.027		Spot	4	Image 1	1	1000000211	219
287.202		Spot	4	Image 1	1	1000000212	220
281.322		Spot	4	Image 1	1	1000000213	221
152.228		Spot	4	Image 1	1	1000000214	222
159.676		Spot	4	Image 1	1	1000000215	223
171.308		Spot	4	Image 1	1	1000000216	224
159.984		Spot	4	Image 1	1	1000000217	225
181.698		Spot	4	Image 1	1	1000000218	226
159.157		Spot	4	Image 1	1	1000000219	227
202.057		Spot	4	Image 1	1	1000000220	228
153.135		Spot	4	Image 1	1	1000000221	229
154.055		Spot	4	Image 1	1	1000000222	230
179.738		Spot	4	Image 1	1	1000000223	231
145.757		Spot	4	Image 1	1	1000000224	232
142.92		Spot	4	Image 1	1	1000000225	233
218.349		Spot	4	Image 1	1	1000000226	234
176.461		Spot	4	Image 1	1	1000000227	235
213.377		Spot	4	Image 1	1	1000000228	236
139.025		Spot	4	Image 1	1	1000000229	237
141.433		Spot	4	Image 1	1	1000000230	238
180.876		Spot	4	Image 1	1	1000000231	239
241.497		Spot	4	Image 1	1	1000000232	240
183.281		Spot	4	Image 1	1	1000000233	241
144.943		Spot	4	Image 1	1	1000000234	242
152.18		Spot	4	Image 1	1	1000000235	243
220.693		Spot	4	Image 1	1	1000000236	244
311.56		Spot	4	Image 1	1	1000000237	245
169.217		Spot	4	Image 1	1	1000000238	246
157.304		Spot	4	Image 1	1	1000000239	247
147.401		Spot	4	Image 1	2	1000000000	248
145.887		Spot	4	Image 1	2	1000000002	249
353.041		Spot	4	Image 1	2	1000000003	250
153.066		Spot	4	Image 1	2	1000000001	251
147.402		Spot	4	Image 1	2	1000000004	252
151.964		Spot	4	Image 1	2	1000000005	253
139.986		Spot	4	Image 1	2	1000000006	254
165.318		Spot	4	Image 1	2	1000000007	255
186.612		Spot	4	Image 1	2	1000000008	256
155.42		Spot	4	Image 1	2	1000000009	257
201.088		Spot	4	Image 1	2	1000000010	258
159.701		Spot	4	Image 1	2	1000000011	259
237.219		Spot	4	Image 1	2	1000000012	260
163.92		Spot	4	Image 1	2	1000000013	261
157.077		Spot	4	Image 1	2	1000000014	262
153.945		Spot	4	Image 1	2	1000000015	263
205.458		Spot	4	Image 1	2	1000000016	264
183.309		Spot	4	Image 1	2	1000000017	265
185.005		Spot	4	Image 1	2	1000000018	266
226.003		Spot	4	Image 1	2	1000000019	267
205.97		Spot	4	Image 1	2	1000000020	268
176.757		Spot	4	Image 1	2	1000000021	269
184.107		Spot	4	Image 1	2	1000000022	270
146.463		Spot	4	Image 1	2	1000000023	271
161.514		Spot	4	Image 1	2	1000000024	273
204.909		Spot	4	Image 1	2	1000000025	274
162.701		Spot	4	Image 1	2	1000000026	275
293.174		Spot	4	Image 1	2	1000000027	276
157.315		Spot	4	Image 1	2	1000000028	277
217.951		Spot	4	Image 1	2	1000000240	278
151.104		Spot	4	Image 1	2	1000000029	279
156.088		Spot	4	Image 1	2	1000000030	280
230.233		Spot	4	Image 1	2	1000000031	281
303.827		Spot	4	Image 1	2	1000000032	282
161.744		Spot	4	Image 1	2	1000000033	283
163.634		Spot	4	Image 1	2	1000000034	284
175.661		Spot	4	Image 1	2	1000000035	285
169.738		Spot	4	Image 1	2	1000000036	286
162.632		Spot	4	Image 1	2	1000000037	287
150.984		Spot	4	Image 1	2	1000000038	288
157.003		Spot	4	Image 1	2	1000000039	289
187.326		Spot	4	Image 1	2	1000000040	290
229.522		Spot	4	Image 1	2	1000000041	291
147.445		Spot	4	Image 1	2	1000000042	292
164.389		Spot	4	Image 1	2	1000000043	293
149.699		Spot	4	Image 1	2	1000000044	294
152.712		Spot	4	Image 1	2	1000000046	295
159.722		Spot	4	Image 1	2	1000000045	296
158.245		Spot	4	Image 1	2	1000000047	297
231.995		Spot	4	Image 1	2	1000000048	299
154.328		Spot	4	Image 1	2	1000000049	300
205.703		Spot	4	Image 1	2	1000000050	302
246.481		Spot	4	Image 1	2	1000000051	303
185.19		Spot	4	Image 1	2	1000000052	304
160.572		Spot	4	Image 1	2	1000000053	305
278.332		Spot	4	Image 1	2	1000000055	306
225.46		Spot	4	Image 1	2	1000000054	307
171.925		Spot	4	Image 1	2	1000000056	308
183.177		Spot	4	Image 1	2	1000000057	309
156.704		Spot	4	Image 1	2	1000000058	310
182.096		Spot	4	Image 1	2	1000000059	311
161.137		Spot	4	Image 1	2	1000000060	312
194.873		Spot	4	Image 1	2	1000000061	313
208.307		Spot	4	Image 1	2	1000000062	314
167.154		Spot	4	Image 1	2	1000000063	315
161.92		Spot	4	Image 1	2	1000000064	316
230.841		Spot	4	Image 1	2	1000000065	317
179.204		Spot	4	Image 1	2	1000000067	318
231.512		Spot	4	Image 1	2	1000000068	319
162.495		Spot	4	Image 1	2	1000000066	320
177.55		Spot	4	Image 1	2	1000000069	321
163.257		Spot	4	Image 1	2	1000000070	322
174.704		Spot	4	Image 1	2	1000000071	323
154.854		Spot	4	Image 1	2	1000000072	324
268.077		Spot	4	Image 1	2	1000000073	325
152.105		Spot	4	Image 1	2	1000000074	326
191.105		Spot	4	Image 1	2	1000000075	327
148.38		Spot	4	Image 1	2	1000000076	328
219.537		Spot	4	Image 1	2	1000000077	329
350.804		Spot	4	Image 1	2	1000000078	331
152.644		Spot	4	Image 1	2	1000000079	332
199.327		Spot	4	Image 1	2	1000000080	333
159.014		Spot	4	Image 1	2	1000000081	334
168.536		Spot	4	Image 1	2	1000000082	335
159.904		Spot	4	Image 1	2	1000000084	336
169.144		Spot	4	Image 1	2	1000000083	337
153.614		Spot	4	Image 1	2	1000000085	338
179.923		Spot	4	Image 1	2	1000000086	339
170.451		Spot	4	Image 1	2	1000000087	340
156.666		Spot	4	Image 1	2	1000000088	341
151.522		Spot	4	Image 1	2	1000000089	342
216.986		Spot	4	Image 1	2	1000000090	343
153.835		Spot	4	Image 1	2	1000000091	344
171.33		Spot	4	Image 1	2	1000000092	345
188.102		Spot	4	Image 1	2	1000000093	346
156.296		Spot	4	Image 1	2	1000000094	347
184.227		Spot	4	Image 1	2	1000000095	348
203.329		Spot	4	Image 1	2	1000000096	350
179.881		Spot	4	Image 1	2	1000000097	351
143.615		Spot	4	Image 1	2	1000000098	352
149.082		Spot	4	Image 1	2	1000000099	353
164.978		Spot	4	Image 1	2	1000000100	354
159.829		Spot	4	Image 1	2	1000000101	355
155.839		Spot	4	Image 1	2	1000000102	356
156.349		Spot	4	Image 1	2	1000000103	357
175.659		Spot	4	Image 1	2	1000000104	358
185.758		Spot	4	Image 1	2	1000000105	359
166.424		Spot	4	Image 1	2	1000000106	360
176.285		Spot	4	Image 1	2	1000000107	361
199.738		Spot	4	Image 1	2	1000000108	362
162.678		Spot	4	Image 1	2	1000000109	365
152.97		Spot	4	Image 1	2	1000000110	366
167.219		Spot	4	Image 1	2	1000000111	367
215.416		Spot	4	Image 1	2	1000000112	368
190.107		Spot	4	Image 1	2	1000000113	369
237.141		Spot	4	Image 1	2	1000000114	370
144.214		Spot	4	Image 1	2	1000000115	371
207.749		Spot	4	Image 1	2	1000000116	372
151.072		Spot	4	Image 1	2	1000000117	373
160.455		Spot	4	Image 1	2	1000000118	374
160.259		Spot	4	Image 1	2	1000000119	375
217.298		Spot	4	Image 1	2	1000000120	376
171.816		Spot	4	Image 1	2	1000000121	377
284.309		Spot	4	Image 1	2	1000000122	378
202.418		Spot	4	Image 1	2	1000000123	379
188.077		Spot	4	Image 1	2	1000000124	380
310.256		Spot	4	Image 1	2	1000000125	381
243.014		Spot	4	Image 1	2	1000000126	382
158.125		Spot	4	Image 1	2	1000000127	383
199.636		Spot	4	Image 1	2	1000000128	384
172.637		Spot	4	Image 1	2	1000000129	385
173.573		Spot	4	Image 1	2	1000000130	386
178.102		Spot	4	Image 1	2	1000000131	387
153.327		Spot	4	Image 1	2	1000000132	388
165.495		Spot	4	Image 1	2	1000000133	389
411.319		Spot	4	Image 1	2	1000000134	390
246.931		Spot	4	Image 1	2	1000000135	391
190.929		Spot	4	Image 1	2	1000000136	392
222.569		Spot	4	Image 1	2	1000000137	393
354.017		Spot	4	Image 1	2	1000000138	394
168.047		Spot	4	Image 1	2	1000000139	395
274.281		Spot	4	Image 1	2	1000000140	396
167.849		Spot	4	Image 1	2	1000000141	397
187.455		Spot	4	Image 1	2	1000000142	398
208.764		Spot	4	Image 1	2	1000000143	399
167.649		Spot	4	Image 1	2	1000000144	400
525.558		Spot	4	Image 1	2	1000000145	401
207.515		Spot	4	Image 1	2	1000000146	402
174.449		Spot	4	Image 1	2	1000000147	403
193.385		Spot	4	Image 1	2	1000000148	404
152.741		Spot	4	Image 1	2	1000000149	405
209.265		Spot	4	Image 1	2	1000000150	406
290.169		Spot	4	Image 1	2	1000000151	408
194.185		Spot	4	Image 1	2	1000000152	409
219.533		Spot	4	Image 1	2	1000000153	410
172.812		Spot	4	Image 1	2	1000000154	411
148.837		Spot	4	Image 1	2	1000000155	412
156.218		Spot	4	Image 1	2	1000000156	413
195.837		Spot	4	Image 1	2	1000000157	414
200.959		Spot	4	Image 1	2	1000000158	415
184.707		Spot	4	Image 1	2	1000000159	416
167.16		Spot	4	Image 1	2	1000000160	417
164.73		Spot	4	Image 1	2	1000000161	418
175.97		Spot	4	Image 1	2	1000000162	419
151.116		Spot	4	Image 1	2	1000000163	420
191.826		Spot	4	Image 1	2	1000000164	421
159.146		Spot	4	Image 1	2	1000000165	422
151.395		Spot	4	Image 1	2	1000000166	423
151.401		Spot	4	Image 1	2	1000000167	424
175.66		Spot	4	Image 1	2	1000000168	425
200.767		Spot	4	Image 1	2	1000000169	426
185.817		Spot	4	Image 1	2	1000000170	427
150.807		Spot	4	Image 1	2	1000000171	428
169.854		Spot	4	Image 1	2	1000000172	429
161.739		Spot	4	Image 1	2	1000000173	430
240.654		Spot	4	Image 1	2	1000000174	431
165.953		Spot	4	Image 1	2	1000000175	432
588.283		Spot	4	Image 1	2	1000000176	433
152.036		Spot	4	Image 1	2	1000000178	434
156.775		Spot	4	Image 1	2	1000000177	435
185.178		Spot	4	Image 1	2	1000000179	436
315.978		Spot	4	Image 1	2	1000000180	437
328.378		Spot	4	Image 1	2	1000000181	438
207.848		Spot	4	Image 1	2	1000000182	439
201.725		Spot	4	Image 1	2	1000000183	440
162.688		Spot	4	Image 1	2	1000000184	441
174.482		Spot	4	Image 1	2	1000000185	442
220.978		Spot	4	Image 1	2	1000000186	443
178.181		Spot	4	Image 1	2	1000000187	444
207.815		Spot	4	Image 1	2	1000000188	445
174.05		Spot	4	Image 1	2	1000000189	446
265.249		Spot	4	Image 1	2	1000000190	447
157.201		Spot	4	Image 1	2	1000000191	448
268.566		Spot	4	Image 1	2	1000000192	449
245.984		Spot	4	Image 1	2	1000000193	450
148.193		Spot	4	Image 1	2	1000000194	451
150.788		Spot	4	Image 1	2	1000000195	453
166.975		Spot	4	Image 1	2	1000000196	454
167.555		Spot	4	Image 1	2	1000000197	455
155.036		Spot	4	Image 1	2	1000000241	456
235.219		Spot	4	Image 1	2	1000000199	457
160.37		Spot	4	Image 1	2	1000000198	458
157.111		Spot	4	Image 1	2	1000000200	459
182.063		Spot	4	Image 1	2	1000000202	460
407.31		Spot	4	Image 1	2	1000000203	461
175.575		Spot	4	Image 1	2	1000000204	462
273.263		Spot	4	Image 1	2	1000000205	463
151.829		Spot	4	Image 1	2	1000000206	464
304.238		Spot	4	Image 1	2	1000000207	465
178.622		Spot	4	Image 1	2	1000000208	466
336.288		Spot	4	Image 1	2	1000000209	467
150.366		Spot	4	Image 1	2	1000000210	468
154.125		Spot	4	Image 1	2	1000000211	469
292.446		Spot	4	Image 1	2	1000000212	470
287.843		Spot	4	Image 1	2	1000000213	471
149.965		Spot	4	Image 1	2	1000000214	472
157.706		Spot	4	Image 1	2	1000000215	473
170.32		Spot	4	Image 1	2	1000000216	474
160.592		Spot	4	Image 1	2	1000000217	475
180.62		Spot	4	Image 1	2	1000000218	476
157.794		Spot	4	Image 1	2	1000000219	477
200.055		Spot	4	Image 1	2	1000000220	478
152.035		Spot	4	Image 1	2	1000000221	479
152.71		Spot	4	Image 1	2	1000000222	480
176.236		Spot	4	Image 1	2	1000000223	481
147.055		Spot	4	Image 1	2	1000000224	482
147.17		Spot	4	Image 1	2	1000000225	483
229.834		Spot	4	Image 1	2	1000000226	484
173.267		Spot	4	Image 1	2	1000000227	485
142.981		Spot	4	Image 1	2	1000000230	486
206.332		Spot	4	Image 1	2	1000000228	487
139.489		Spot	4	Image 1	2	1000000229	488
178.316		Spot	4	Image 1	2	1000000231	489
239.83		Spot	4	Image 1	2	1000000232	490
181.912		Spot	4	Image 1	2	1000000233	491
146.519		Spot	4	Image 1	2	1000000234	492
158.26		Spot	4	Image 1	2	1000000235	493
222.093		Spot	4	Image 1	2	1000000236	494
321.168		Spot	4	Image 1	2	1000000237	495
169.592		Spot	4	Image 1	2	1000000238	496
157.581		Spot	4	Image 1	2	1000000239	497
147.365		Spot	4	Image 1	3	1000000000	498
153.279		Spot	4	Image 1	3	1000000001	499
146.77		Spot	4	Image 1	3	1000000002	500
361.724		Spot	4	Image 1	3	1000000003	501
149.124		Spot	4	Image 1	3	1000000004	502
147.768		Spot	4	Image 1	3	1000000005	503
139.294		Spot	4	Image 1	3	1000000006	504
163.268		Spot	4	Image 1	3	1000000007	505
182.834		Spot	4	Image 1	3	1000000008	506
156.366		Spot	4	Image 1	3	1000000009	507
199.584		Spot	4	Image 1	3	1000000010	508
159.253		Spot	4	Image 1	3	1000000011	509
241.929		Spot	4	Image 1	3	1000000012	510
164.723		Spot	4	Image 1	3	1000000013	511
156.975		Spot	4	Image 1	3	1000000014	512
152.567		Spot	4	Image 1	3	1000000015	513
202.877		Spot	4	Image 1	3	1000000016	514
178.79		Spot	4	Image 1	3	1000000017	515
182.813		Spot	4	Image 1	3	1000000018	516
225.684		Spot	4	Image 1	3	1000000019	517
172.849		Spot	4	Image 1	3	1000000021	518
200.747		Spot	4	Image 1	3	1000000020	519
185.751		Spot	4	Image 1	3	1000000022	520
145.35		Spot	4	Image 1	3	1000000023	521
157.986		Spot	4	Image 1	3	1000000024	523
199.628		Spot	4	Image 1	3	1000000025	524
159.89		Spot	4	Image 1	3	1000000026	525
291.397		Spot	4	Image 1	3	1000000027	526
154.314		Spot	4	Image 1	3	1000000028	527
215.918		Spot	4	Image 1	3	1000000240	528
150.236		Spot	4	Image 1	3	1000000029	529
155.691		Spot	4	Image 1	3	1000000030	530
221.28		Spot	4	Image 1	3	1000000031	531
299.665		Spot	4	Image 1	3	1000000032	532
160.788		Spot	4	Image 1	3	1000000033	533
162.113		Spot	4	Image 1	3	1000000034	534
174.762		Spot	4	Image 1	3	1000000035	535
171.481		Spot	4	Image 1	3	1000000036	536
159.639		Spot	4	Image 1	3	1000000037	537
151.326		Spot	4	Image 1	3	1000000038	538
155.35		Spot	4	Image 1	3	1000000039	539
196.953		Spot	4	Image 1	3	1000000040	540
232.89		Spot	4	Image 1	3	1000000041	541
147.604		Spot	4	Image 1	3	1000000042	542
161.049		Spot	4	Image 1	3	1000000043	543
147.892		Spot	4	Image 1	3	1000000044	544
152.94		Spot	4	Image 1	3	1000000046	545
158.678		Spot	4	Image 1	3	1000000045	546
157.165		Spot	4	Image 1	3	1000000047	547
226.284		Spot	4	Image 1	3	1000000048	549
154.698		Spot	4	Image 1	3	1000000049	550
208.645		Spot	4	Image 1	3	1000000050	552
238.58		Spot	4	Image 1	3	1000000051	553
185.202		Spot	4	Image 1	3	1000000052	554
159.324		Spot	4	Image 1	3	1000000053	555
272.541		Spot	4	Image 1	3	1000000055	556
225.828		Spot	4	Image 1	3	1000000054	557
173.132		Spot	4	Image 1	3	1000000056	558
182.732		Spot	4	Image 1	3	1000000057	559
155.592		Spot	4	Image 1	3	1000000058	560
181.36		Spot	4	Image 1	3	1000000059	561
159.973		Spot	4	Image 1	3	1000000060	562
196.989		Spot	4	Image 1	3	1000000061	563
209.159		Spot	4	Image 1	3	1000000062	564
169.808		Spot	4	Image 1	3	1000000063	565
162.26		Spot	4	Image 1	3	1000000064	566
232.185		Spot	4	Image 1	3	1000000065	567
178.332		Spot	4	Image 1	3	1000000067	568
230.367		Spot	4	Image 1	3	1000000068	569
160.127		Spot	4	Image 1	3	1000000066	570
175.223		Spot	4	Image 1	3	1000000069	571
164.69		Spot	4	Image 1	3	1000000070	572
170.572		Spot	4	Image 1	3	1000000071	573
153.362		Spot	4	Image 1	3	1000000072	574
267.082		Spot	4	Image 1	3	1000000073	575
152.288		Spot	4	Image 1	3	1000000074	576
184.764		Spot	4	Image 1	3	1000000075	577
220.212		Spot	4	Image 1	3	1000000077	578
366.011		Spot	4	Image 1	3	1000000078	580
152.306		Spot	4	Image 1	3	1000000079	581
199.638		Spot	4	Image 1	3	1000000080	582
157.008		Spot	4	Image 1	3	1000000081	583
166.624		Spot	4	Image 1	3	1000000082	584
162.028		Spot	4	Image 1	3	1000000084	585
162.212		Spot	4	Image 1	3	1000000083	586
154.348		Spot	4	Image 1	3	1000000085	587
179.739		Spot	4	Image 1	3	1000000086	588
168.504		Spot	4	Image 1	3	1000000087	589
158.143		Spot	4	Image 1	3	1000000088	590
153.03		Spot	4	Image 1	3	1000000089	591
152.566		Spot	4	Image 1	3	1000000091	592
219.885		Spot	4	Image 1	3	1000000090	593
171.573		Spot	4	Image 1	3	1000000092	594
186.973		Spot	4	Image 1	3	1000000093	595
156.288		Spot	4	Image 1	3	1000000094	596
188.504		Spot	4	Image 1	3	1000000095	597
214.558		Spot	4	Image 1	3	1000000096	599
178.31		Spot	4	Image 1	3	1000000097	600
144.299		Spot	4	Image 1	3	1000000098	601
147.648		Spot	4	Image 1	3	1000000099	602
163.781		Spot	4	Image 1	3	1000000100	603
156.286		Spot	4	Image 1	3	1000000101	604
156.696		Spot	4	Image 1	3	1000000102	605
156.708		Spot	4	Image 1	3	1000000103	606
174.328		Spot	4	Image 1	3	1000000104	607
182.904		Spot	4	Image 1	3	1000000105	608
165.503		Spot	4	Image 1	3	1000000106	609
182.483		Spot	4	Image 1	3	1000000107	610
198.055		Spot	4	Image 1	3	1000000108	611
160.745		Spot	4	Image 1	3	1000000109	614
151.11		Spot	4	Image 1	3	1000000110	615
168.895		Spot	4	Image 1	3	1000000111	616
216.285		Spot	4	Image 1	3	1000000112	617
155.321		Spot	4	Image 1	3	1000000242	618
187.754		Spot	4	Image 1	3	1000000113	619
232.668		Spot	4	Image 1	3	1000000114	620
144.482		Spot	4	Image 1	3	1000000115	621
207.651		Spot	4	Image 1	3	1000000116	622
150.94		Spot	4	Image 1	3	1000000117	623
159.38		Spot	4	Image 1	3	1000000118	624
159.179		Spot	4	Image 1	3	1000000119	625
216.216		Spot	4	Image 1	3	1000000120	626
170.195		Spot	4	Image 1	3	1000000121	627
277.217		Spot	4	Image 1	3	1000000122	628
196.218		Spot	4	Image 1	3	1000000123	629
185.754		Spot	4	Image 1	3	1000000124	630
293.501		Spot	4	Image 1	3	1000000125	631
244.074		Spot	4	Image 1	3	1000000126	632
158.518		Spot	4	Image 1	3	1000000127	633
203.096		Spot	4	Image 1	3	1000000128	634
171.24		Spot	4	Image 1	3	1000000129	635
169.562		Spot	4	Image 1	3	1000000130	636
177.428		Spot	4	Image 1	3	1000000131	637
152.68		Spot	4	Image 1	3	1000000132	638
163.213		Spot	4	Image 1	3	1000000133	639
415.556		Spot	4	Image 1	3	1000000134	640
258.592		Spot	4	Image 1	3	1000000135	641
186.694		Spot	4	Image 1	3	1000000136	642
233.923		Spot	4	Image 1	3	1000000137	643
364.669		Spot	4	Image 1	3	1000000138	644
163.81		Spot	4	Image 1	3	1000000139	645
275.868		Spot	4	Image 1	3	1000000140	646
175.766		Spot	4	Image 1	3	1000000141	647
184.448		Spot	4	Image 1	3	1000000142	648
205.657		Spot	4	Image 1	3	1000000143	649
151.322		Spot	4	Image 1	3	1000000243	650
163.734		Spot	4	Image 1	3	1000000144	651
510.74		Spot	4	Image 1	3	1000000145	652
207.302		Spot	4	Image 1	3	1000000146	653
175.626		Spot	4	Image 1	3	1000000147	654
187.893		Spot	4	Image 1	3	1000000148	655
153.973		Spot	4	Image 1	3	1000000149	656
218.182		Spot	4	Image 1	3	1000000150	657
300.865		Spot	4	Image 1	3	1000000151	660
191.554		Spot	4	Image 1	3	1000000152	661
230.396		Spot	4	Image 1	3	1000000153	662
170.492		Spot	4	Image 1	3	1000000154	663
155.304		Spot	4	Image 1	3	1000000156	664
189.994		Spot	4	Image 1	3	1000000157	665
200.16		Spot	4	Image 1	3	1000000158	666
186.511		Spot	4	Image 1	3	1000000159	667
165.697		Spot	4	Image 1	3	1000000160	668
164.145		Spot	4	Image 1	3	1000000161	669
178.64		Spot	4	Image 1	3	1000000162	670
151.176		Spot	4	Image 1	3	1000000163	671
184.288		Spot	4	Image 1	3	1000000164	672
157.319		Spot	4	Image 1	3	1000000165	673
151.959		Spot	4	Image 1	3	1000000166	674
175.241		Spot	4	Image 1	3	1000000168	675
150.51		Spot	4	Image 1	3	1000000167	676
202.912		Spot	4	Image 1	3	1000000169	677
183.541		Spot	4	Image 1	3	1000000170	678
149.841		Spot	4	Image 1	3	1000000171	679
172.303		Spot	4	Image 1	3	1000000172	680
159.597		Spot	4	Image 1	3	1000000173	681
234.22		Spot	4	Image 1	3	1000000174	682
164.538		Spot	4	Image 1	3	1000000175	683
566.03		Spot	4	Image 1	3	1000000176	684
155.992		Spot	4	Image 1	3	1000000177	685
151.402		Spot	4	Image 1	3	1000000178	686
189.808		Spot	4	Image 1	3	1000000179	687
320.151		Spot	4	Image 1	3	1000000180	688
340.906		Spot	4	Image 1	3	1000000181	689
204.346		Spot	4	Image 1	3	1000000182	690
198.764		Spot	4	Image 1	3	1000000183	691
161.855		Spot	4	Image 1	3	1000000184	692
178.348		Spot	4	Image 1	3	1000000185	693
217.848		Spot	4	Image 1	3	1000000186	694
177.914		Spot	4	Image 1	3	1000000187	695
199.077		Spot	4	Image 1	3	1000000188	696
172.431		Spot	4	Image 1	3	1000000189	697
285.515		Spot	4	Image 1	3	1000000190	698
153.399		Spot	4	Image 1	3	1000000191	699
234.149		Spot	4	Image 1	3	1000000193	700
264.714		Spot	4	Image 1	3	1000000192	701
147.497		Spot	4	Image 1	3	1000000194	702
152.135		Spot	4	Image 1	3	1000000195	704
167.495		Spot	4	Image 1	3	1000000196	705
167.244		Spot	4	Image 1	3	1000000197	706
156.124		Spot	4	Image 1	3	1000000241	707
162.052		Spot	4	Image 1	3	1000000198	708
230.678		Spot	4	Image 1	3	1000000199	709
159.052		Spot	4	Image 1	3	1000000200	710
154.014		Spot	4	Image 1	3	1000000201	711
179.91		Spot	4	Image 1	3	1000000202	712
407.359		Spot	4	Image 1	3	1000000203	713
176.113		Spot	4	Image 1	3	1000000204	714
265.656		Spot	4	Image 1	3	1000000205	715
150.725		Spot	4	Image 1	3	1000000206	716
299.295		Spot	4	Image 1	3	1000000207	717
175.876		Spot	4	Image 1	3	1000000208	718
339.014		Spot	4	Image 1	3	1000000209	719
156.038		Spot	4	Image 1	3	1000000211	720
151.748		Spot	4	Image 1	3	1000000210	721
271.838		Spot	4	Image 1	3	1000000212	722
293.547		Spot	4	Image 1	3	1000000213	723
148.253		Spot	4	Image 1	3	1000000214	724
156.038		Spot	4	Image 1	3	1000000215	725
170.028		Spot	4	Image 1	3	1000000216	726
159.314		Spot	4	Image 1	3	1000000217	727
179.711		Spot	4	Image 1	3	1000000218	728
156.737		Spot	4	Image 1	3	1000000219	729
152.003		Spot	4	Image 1	3	1000000244	730
206.62		Spot	4	Image 1	3	1000000220	731
150.468		Spot	4	Image 1	3	1000000221	732
151.58		Spot	4	Image 1	3	1000000222	733
180.096		Spot	4	Image 1	3	1000000223	734
147.485		Spot	4	Image 1	3	1000000224	735
151.699		Spot	4	Image 1	3	1000000225	736
151.847		Spot	4	Image 1	3	1000000155	737
219.623		Spot	4	Image 1	3	1000000226	738
143.751		Spot	4	Image 1	3	1000000230	739
174.829		Spot	4	Image 1	3	1000000227	740
205.08		Spot	4	Image 1	3	1000000228	741
239.066		Spot	4	Image 1	3	1000000232	742
184.17		Spot	4	Image 1	3	1000000231	743
180.703		Spot	4	Image 1	3	1000000233	744
144.148		Spot	4	Image 1	3	1000000234	745
161.481		Spot	4	Image 1	3	1000000235	746
216.172		Spot	4	Image 1	3	1000000236	747
325.573		Spot	4	Image 1	3	1000000237	748
168.295		Spot	4	Image 1	3	1000000238	749
155.481		Spot	4	Image 1	3	1000000239	750
148.102		Spot	4	Image 1	4	1000000000	751
152.35		Spot	4	Image 1	4	1000000001	752
148.992		Spot	4	Image 1	4	1000000002	753
331.126		Spot	4	Image 1	4	1000000003	754
148.332		Spot	4	Image 1	4	1000000004	755
146.807		Spot	4	Image 1	4	1000000005	756
139.407		Spot	4	Image 1	4	1000000006	757
162.208		Spot	4	Image 1	4	1000000007	758
179.005		Spot	4	Image 1	4	1000000008	759
156.038		Spot	4	Image 1	4	1000000009	760
200.623		Spot	4	Image 1	4	1000000010	761
157.581		Spot	4	Image 1	4	1000000011	762
237.271		Spot	4	Image 1	4	1000000012	763
164.114		Spot	4	Image 1	4	1000000013	764
155.425		Spot	4	Image 1	4	1000000014	765
152.541		Spot	4	Image 1	4	1000000015	766
204.981		Spot	4	Image 1	4	1000000016	767
175.586		Spot	4	Image 1	4	1000000017	768
180.003		Spot	4	Image 1	4	1000000018	769
227.277		Spot	4	Image 1	4	1000000019	770
185.542		Spot	4	Image 1	4	1000000022	771
175.318		Spot	4	Image 1	4	1000000021	772
193.467		Spot	4	Image 1	4	1000000020	773
144.052		Spot	4	Image 1	4	1000000023	774
161.594		Spot	4	Image 1	4	1000000024	776
204.405		Spot	4	Image 1	4	1000000025	777
159.38		Spot	4	Image 1	4	1000000026	778
283.953		Spot	4	Image 1	4	1000000027	779
156.03		Spot	4	Image 1	4	1000000028	780
210.878		Spot	4	Image 1	4	1000000240	781
150.093		Spot	4	Image 1	4	1000000029	782
153.942		Spot	4	Image 1	4	1000000030	783
218.288		Spot	4	Image 1	4	1000000031	784
292.264		Spot	4	Image 1	4	1000000032	785
159.291		Spot	4	Image 1	4	1000000033	786
149.416		Spot	4	Image 1	4	1000000245	787
162.757		Spot	4	Image 1	4	1000000034	788
176.501		Spot	4	Image 1	4	1000000035	789
168.72		Spot	4	Image 1	4	1000000036	790
159.528		Spot	4	Image 1	4	1000000037	791
149.984		Spot	4	Image 1	4	1000000038	792
155.181		Spot	4	Image 1	4	1000000039	793
193.198		Spot	4	Image 1	4	1000000040	794
229.099		Spot	4	Image 1	4	1000000041	795
146.512		Spot	4	Image 1	4	1000000042	796
161.401		Spot	4	Image 1	4	1000000043	797
145.872		Spot	4	Image 1	4	1000000044	798
151.492		Spot	4	Image 1	4	1000000046	799
158.34		Spot	4	Image 1	4	1000000045	800
152.992		Spot	4	Image 1	4	1000000047	801
221.742		Spot	4	Image 1	4	1000000048	803
154.529		Spot	4	Image 1	4	1000000049	804
212.632		Spot	4	Image 1	4	1000000050	806
235.246		Spot	4	Image 1	4	1000000051	807
183.547		Spot	4	Image 1	4	1000000052	808
158.364		Spot	4	Image 1	4	1000000053	809
262.24		Spot	4	Image 1	4	1000000055	810
216.543		Spot	4	Image 1	4	1000000054	811
167.714		Spot	4	Image 1	4	1000000056	812
187.242		Spot	4	Image 1	4	1000000057	813
154.646		Spot	4	Image 1	4	1000000058	814
182.163		Spot	4	Image 1	4	1000000059	815
158.132		Spot	4	Image 1	4	1000000060	816
197.329		Spot	4	Image 1	4	1000000061	817
206.521		Spot	4	Image 1	4	1000000062	818
166.748		Spot	4	Image 1	4	1000000063	819
158.258		Spot	4	Image 1	4	1000000064	820
223.044		Spot	4	Image 1	4	1000000065	821
159.77		Spot	4	Image 1	4	1000000066	822
175.787		Spot	4	Image 1	4	1000000067	823
230.159		Spot	4	Image 1	4	1000000068	824
181.631		Spot	4	Image 1	4	1000000069	825
164.27		Spot	4	Image 1	4	1000000070	826
169.815		Spot	4	Image 1	4	1000000071	827
153.805		Spot	4	Image 1	4	1000000072	828
264.046		Spot	4	Image 1	4	1000000073	829
149.666		Spot	4	Image 1	4	1000000074	830
189.807		Spot	4	Image 1	4	1000000075	831
147.863		Spot	4	Image 1	4	1000000076	832
208.942		Spot	4	Image 1	4	1000000077	833
336.463		Spot	4	Image 1	4	1000000078	834
150.514		Spot	4	Image 1	4	1000000079	835
199.082		Spot	4	Image 1	4	1000000080	837
156.884		Spot	4	Image 1	4	1000000081	838
165.796		Spot	4	Image 1	4	1000000082	839
161.127		Spot	4	Image 1	4	1000000084	840
159.975		Spot	4	Image 1	4	1000000083	841
150.353		Spot	4	Image 1	4	1000000085	842
178.349		Spot	4	Image 1	4	1000000086	843
168.565		Spot	4	Image 1	4	1000000087	844
158.035		Spot	4	Image 1	4	1000000088	845
152.503		Spot	4	Image 1	4	1000000089	846
152.266		Spot	4	Image 1	4	1000000091	847
218.481		Spot	4	Image 1	4	1000000090	848
174.578		Spot	4	Image 1	4	1000000092	849
182.093		Spot	4	Image 1	4	1000000093	850
155.791		Spot	4	Image 1	4	1000000094	851
186.317		Spot	4	Image 1	4	1000000095	852
211.816		Spot	4	Image 1	4	1000000096	854
176.429		Spot	4	Image 1	4	1000000097	855
142.379		Spot	4	Image 1	4	1000000098	856
148.611		Spot	4	Image 1	4	1000000099	857
162.937		Spot	4	Image 1	4	1000000100	858
152.75		Spot	4	Image 1	4	1000000101	859
153.367		Spot	4	Image 1	4	1000000102	860
155.875		Spot	4	Image 1	4	1000000103	861
172.42		Spot	4	Image 1	4	1000000104	862
178.753		Spot	4	Image 1	4	1000000105	863
165.824		Spot	4	Image 1	4	1000000106	864
196.695		Spot	4	Image 1	4	1000000107	865
196.301		Spot	4	Image 1	4	1000000108	866
159.618		Spot	4	Image 1	4	1000000109	869
151.581		Spot	4	Image 1	4	1000000110	870
168.94		Spot	4	Image 1	4	1000000111	871
217.214		Spot	4	Image 1	4	1000000112	872
155.398		Spot	4	Image 1	4	1000000242	873
187.086		Spot	4	Image 1	4	1000000113	874
229.505		Spot	4	Image 1	4	1000000114	875
145.327		Spot	4	Image 1	4	1000000115	876
205.591		Spot	4	Image 1	4	1000000116	877
150.201		Spot	4	Image 1	4	1000000117	878
159.668		Spot	4	Image 1	4	1000000118	879
160.73		Spot	4	Image 1	4	1000000119	880
213.134		Spot	4	Image 1	4	1000000120	881
172.556		Spot	4	Image 1	4	1000000121	882
278.03		Spot	4	Image 1	4	1000000122	883
192.644		Spot	4	Image 1	4	1000000123	884
185.066		Spot	4	Image 1	4	1000000124	885
276.387		Spot	4	Image 1	4	1000000125	886
238.859		Spot	4	Image 1	4	1000000126	887
157.912		Spot	4	Image 1	4	1000000127	888
215.782		Spot	4	Image 1	4	1000000128	889
172.765		Spot	4	Image 1	4	1000000129	890
167.365		Spot	4	Image 1	4	1000000130	891
175.656		Spot	4	Image 1	4	1000000131	892
150.986		Spot	4	Image 1	4	1000000132	893
162.437		Spot	4	Image 1	4	1000000133	894
403.43		Spot	4	Image 1	4	1000000134	895
246.096		Spot	4	Image 1	4	1000000135	896
186.876		Spot	4	Image 1	4	1000000136	897
226.523		Spot	4	Image 1	4	1000000137	898
354.398		Spot	4	Image 1	4	1000000138	899
164.824		Spot	4	Image 1	4	1000000139	900
277.744		Spot	4	Image 1	4	1000000140	901
181.198		Spot	4	Image 1	4	1000000142	902
173.338		Spot	4	Image 1	4	1000000141	903
201.154		Spot	4	Image 1	4	1000000143	904
165.288		Spot	4	Image 1	4	1000000144	905
512.813		Spot	4	Image 1	4	1000000145	906
200.981		Spot	4	Image 1	4	1000000146	907
174.853		Spot	4	Image 1	4	1000000147	908
186.157		Spot	4	Image 1	4	1000000148	909
153.813		Spot	4	Image 1	4	1000000149	910
214.792		Spot	4	Image 1	4	1000000150	911
304.162		Spot	4	Image 1	4	1000000151	913
198.638		Spot	4	Image 1	4	1000000152	914
243.659		Spot	4	Image 1	4	1000000153	915
169.464		Spot	4	Image 1	4	1000000154	916
154.113		Spot	4	Image 1	4	1000000156	917
189.934		Spot	4	Image 1	4	1000000157	918
197.008		Spot	4	Image 1	4	1000000158	919
186.074		Spot	4	Image 1	4	1000000159	920
163.945		Spot	4	Image 1	4	1000000161	921
164.32		Spot	4	Image 1	4	1000000160	922
174.394		Spot	4	Image 1	4	1000000162	923
149.997		Spot	4	Image 1	4	1000000163	924
183.675		Spot	4	Image 1	4	1000000164	925
157.768		Spot	4	Image 1	4	1000000165	926
151.97		Spot	4	Image 1	4	1000000166	927
173.854		Spot	4	Image 1	4	1000000168	928
150.044		Spot	4	Image 1	4	1000000167	929
199.569		Spot	4	Image 1	4	1000000169	930
183.983		Spot	4	Image 1	4	1000000170	931
150.23		Spot	4	Image 1	4	1000000171	932
167.431		Spot	4	Image 1	4	1000000172	933
161.452		Spot	4	Image 1	4	1000000173	934
232.589		Spot	4	Image 1	4	1000000174	935
163.739		Spot	4	Image 1	4	1000000175	936
549.951		Spot	4	Image 1	4	1000000176	937
156.49		Spot	4	Image 1	4	1000000177	938
150.436		Spot	4	Image 1	4	1000000178	939
175.58		Spot	4	Image 1	4	1000000179	940
295.069		Spot	4	Image 1	4	1000000180	941
328.03		Spot	4	Image 1	4	1000000181	942
202.501		Spot	4	Image 1	4	1000000182	943
197.155		Spot	4	Image 1	4	1000000183	944
162.737		Spot	4	Image 1	4	1000000184	945
177.519		Spot	4	Image 1	4	1000000185	946
215.205		Spot	4	Image 1	4	1000000186	947
175.972		Spot	4	Image 1	4	1000000187	948
200.623		Spot	4	Image 1	4	1000000188	949
173.529		Spot	4	Image 1	4	1000000189	950
265.146		Spot	4	Image 1	4	1000000190	951
155.522		Spot	4	Image 1	4	1000000191	952
216.495		Spot	4	Image 1	4	1000000193	953
253.989		Spot	4	Image 1	4	1000000192	954
146.495		Spot	4	Image 1	4	1000000194	955
151.734		Spot	4	Image 1	4	1000000195	957
166.907		Spot	4	Image 1	4	1000000196	958
166.937		Spot	4	Image 1	4	1000000197	959
155.437		Spot	4	Image 1	4	1000000241	960
256.082		Spot	4	Image 1	4	1000000199	961
157.884		Spot	4	Image 1	4	1000000198	962
161.277		Spot	4	Image 1	4	1000000200	963
181.104		Spot	4	Image 1	4	1000000202	964
158.478		Spot	4	Image 1	4	1000000201	965
402.354		Spot	4	Image 1	4	1000000203	966
172.373		Spot	4	Image 1	4	1000000204	967
267.016		Spot	4	Image 1	4	1000000205	968
148.074		Spot	4	Image 1	4	1000000206	969
291.648		Spot	4	Image 1	4	1000000207	970
173.719		Spot	4	Image 1	4	1000000208	971
375.179		Spot	4	Image 1	4	1000000209	972
152.771		Spot	4	Image 1	4	1000000211	973
152.149		Spot	4	Image 1	4	1000000210	974
278.193		Spot	4	Image 1	4	1000000212	975
295.505		Spot	4	Image 1	4	1000000213	976
147.729		Spot	4	Image 1	4	1000000214	977
153.972		Spot	4	Image 1	4	1000000215	978
169.845		Spot	4	Image 1	4	1000000216	979
160.854		Spot	4	Image 1	4	1000000217	980
173.574		Spot	4	Image 1	4	1000000218	981
158.97		Spot	4	Image 1	4	1000000219	982
152.189		Spot	4	Image 1	4	1000000244	983
203.701		Spot	4	Image 1	4	1000000220	984
151.541		Spot	4	Image 1	4	1000000221	985
151.631		Spot	4	Image 1	4	1000000222	986
175.413		Spot	4	Image 1	4	1000000223	987
146.198		Spot	4	Image 1	4	1000000224	988
148.846		Spot	4	Image 1	4	1000000225	989
147.301		Spot	4	Image 1	4	1000000155	990
216.181		Spot	4	Image 1	4	1000000226	991
144.478		Spot	4	Image 1	4	1000000230	992
140.344		Spot	4	Image 1	4	1000000229	993
171.942		Spot	4	Image 1	4	1000000227	994
199.175		Spot	4	Image 1	4	1000000228	995
239.228		Spot	4	Image 1	4	1000000232	996
184.663		Spot	4	Image 1	4	1000000231	997
178.865		Spot	4	Image 1	4	1000000233	998
143.824		Spot	4	Image 1	4	1000000234	999
160.21		Spot	4	Image 1	4	1000000235	1000
209.355		Spot	4	Image 1	4	1000000236	1001
314.187		Spot	4	Image 1	4	1000000237	1002
169.736		Spot	4	Image 1	4	1000000238	1003
156.115		Spot	4	Image 1	4	1000000239	1004
147.801		Spot	4	Image 1	5	1000000000	1005
153.72		Spot	4	Image 1	5	1000000001	1006
146.681		Spot	4	Image 1	5	1000000002	1007
316.52		Spot	4	Image 1	5	1000000003	1008
147.497		Spot	4	Image 1	5	1000000004	1009
144.984		Spot	4	Image 1	5	1000000005	1010
140.162		Spot	4	Image 1	5	1000000006	1011
158.225		Spot	4	Image 1	5	1000000007	1012
177.37		Spot	4	Image 1	5	1000000008	1013
164.271		Spot	4	Image 1	5	1000000009	1014
195.657		Spot	4	Image 1	5	1000000010	1015
153.834		Spot	4	Image 1	5	1000000011	1016
229.723		Spot	4	Image 1	5	1000000012	1017
163.529		Spot	4	Image 1	5	1000000013	1018
155.094		Spot	4	Image 1	5	1000000014	1019
151.132		Spot	4	Image 1	5	1000000015	1020
200.074		Spot	4	Image 1	5	1000000016	1021
174.954		Spot	4	Image 1	5	1000000017	1022
180.213		Spot	4	Image 1	5	1000000018	1023
230.514		Spot	4	Image 1	5	1000000019	1024
185.63		Spot	4	Image 1	5	1000000022	1025
183.884		Spot	4	Image 1	5	1000000021	1026
189.766		Spot	4	Image 1	5	1000000020	1027
166.865		Spot	4	Image 1	5	1000000246	1028
143.416		Spot	4	Image 1	5	1000000023	1029
159.762		Spot	4	Image 1	5	1000000024	1030
194.659		Spot	4	Image 1	5	1000000025	1031
158.578		Spot	4	Image 1	5	1000000026	1032
273.532		Spot	4	Image 1	5	1000000027	1033
155.607		Spot	4	Image 1	5	1000000028	1034
208.229		Spot	4	Image 1	5	1000000240	1035
150.18		Spot	4	Image 1	5	1000000029	1036
153.257		Spot	4	Image 1	5	1000000030	1037
288.751		Spot	4	Image 1	5	1000000032	1038
215.247		Spot	4	Image 1	5	1000000031	1039
157.973		Spot	4	Image 1	5	1000000033	1040
149.287		Spot	4	Image 1	5	1000000245	1041
163.379		Spot	4	Image 1	5	1000000034	1042
171.558		Spot	4	Image 1	5	1000000035	1043
158.38		Spot	4	Image 1	5	1000000037	1044
164.796		Spot	4	Image 1	5	1000000036	1045
150.964		Spot	4	Image 1	5	1000000038	1046
153.895		Spot	4	Image 1	5	1000000039	1047
190.69		Spot	4	Image 1	5	1000000040	1048
229.658		Spot	4	Image 1	5	1000000041	1049
145.548		Spot	4	Image 1	5	1000000042	1050
159.286		Spot	4	Image 1	5	1000000043	1051
146.182		Spot	4	Image 1	5	1000000044	1052
151.011		Spot	4	Image 1	5	1000000046	1053
156.298		Spot	4	Image 1	5	1000000045	1054
152.898		Spot	4	Image 1	5	1000000047	1055
220.338		Spot	4	Image 1	5	1000000048	1057
155.526		Spot	4	Image 1	5	1000000049	1058
209.33		Spot	4	Image 1	5	1000000050	1060
239.645		Spot	4	Image 1	5	1000000051	1061
156.647		Spot	4	Image 1	5	1000000053	1062
181.661		Spot	4	Image 1	5	1000000052	1063
264.402		Spot	4	Image 1	5	1000000055	1064
219.453		Spot	4	Image 1	5	1000000054	1065
166.862		Spot	4	Image 1	5	1000000056	1066
188.995		Spot	4	Image 1	5	1000000057	1067
155.97		Spot	4	Image 1	5	1000000058	1068
179.489		Spot	4	Image 1	5	1000000059	1069
156.077		Spot	4	Image 1	5	1000000060	1070
214.997		Spot	4	Image 1	5	1000000061	1071
207.266		Spot	4	Image 1	5	1000000062	1072
166.408		Spot	4	Image 1	5	1000000063	1074
154.008		Spot	4	Image 1	5	1000000064	1075
219.764		Spot	4	Image 1	5	1000000065	1076
159.916		Spot	4	Image 1	5	1000000066	1077
174.956		Spot	4	Image 1	5	1000000067	1078
221.857		Spot	4	Image 1	5	1000000068	1079
180.702		Spot	4	Image 1	5	1000000069	1080
164.973		Spot	4	Image 1	5	1000000070	1081
172.351		Spot	4	Image 1	5	1000000071	1082
154.504		Spot	4	Image 1	5	1000000072	1083
256.321		Spot	4	Image 1	5	1000000073	1084
150.033		Spot	4	Image 1	5	1000000074	1085
186.117		Spot	4	Image 1	5	1000000075	1086
200.288		Spot	4	Image 1	5	1000000077	1087
148.168		Spot	4	Image 1	5	1000000076	1088
366.563		Spot	4	Image 1	5	1000000078	1089
152.788		Spot	4	Image 1	5	1000000079	1090
198.56		Spot	4	Image 1	5	1000000080	1091
156.512		Spot	4	Image 1	5	1000000081	1093
163.51		Spot	4	Image 1	5	1000000082	1094
159.343		Spot	4	Image 1	5	1000000084	1095
158.729		Spot	4	Image 1	5	1000000083	1096
150.909		Spot	4	Image 1	5	1000000085	1097
175.208		Spot	4	Image 1	5	1000000086	1098
167.655		Spot	4	Image 1	5	1000000087	1099
157.793		Spot	4	Image 1	5	1000000088	1100
151.79		Spot	4	Image 1	5	1000000089	1101
151.992		Spot	4	Image 1	5	1000000091	1102
220.149		Spot	4	Image 1	5	1000000090	1103
174.699		Spot	4	Image 1	5	1000000092	1104
176.837		Spot	4	Image 1	5	1000000093	1105
154.5		Spot	4	Image 1	5	1000000094	1106
182.408		Spot	4	Image 1	5	1000000095	1107
217.133		Spot	4	Image 1	5	1000000096	1109
171.616		Spot	4	Image 1	5	1000000097	1110
142.604		Spot	4	Image 1	5	1000000098	1111
148.857		Spot	4	Image 1	5	1000000099	1112
164.314		Spot	4	Image 1	5	1000000100	1113
153.786		Spot	4	Image 1	5	1000000101	1114
151.829		Spot	4	Image 1	5	1000000102	1115
154.434		Spot	4	Image 1	5	1000000103	1116
171.445		Spot	4	Image 1	5	1000000104	1117
176.978		Spot	4	Image 1	5	1000000105	1118
166.709		Spot	4	Image 1	5	1000000106	1119
191.622		Spot	4	Image 1	5	1000000107	1120
197.028		Spot	4	Image 1	5	1000000108	1121
162.117		Spot	4	Image 1	5	1000000109	1123
151.922		Spot	4	Image 1	5	1000000110	1124
166.782		Spot	4	Image 1	5	1000000111	1125
217.473		Spot	4	Image 1	5	1000000112	1126
153.315		Spot	4	Image 1	5	1000000242	1127
189.152		Spot	4	Image 1	5	1000000113	1128
228.178		Spot	4	Image 1	5	1000000114	1129
144.093		Spot	4	Image 1	5	1000000115	1130
203.405		Spot	4	Image 1	5	1000000116	1131
150.063		Spot	4	Image 1	5	1000000117	1132
157.668		Spot	4	Image 1	5	1000000118	1133
157.476		Spot	4	Image 1	5	1000000119	1134
210.47		Spot	4	Image 1	5	1000000120	1135
171.163		Spot	4	Image 1	5	1000000121	1136
283.399		Spot	4	Image 1	5	1000000122	1137
194.746		Spot	4	Image 1	5	1000000123	1138
186.585		Spot	4	Image 1	5	1000000124	1139
273.382		Spot	4	Image 1	5	1000000125	1140
230.155		Spot	4	Image 1	5	1000000126	1141
197.121		Spot	4	Image 1	5	1000000128	1142
159.393		Spot	4	Image 1	5	1000000127	1143
169.45		Spot	4	Image 1	5	1000000129	1144
167.919		Spot	4	Image 1	5	1000000130	1145
180.693		Spot	4	Image 1	5	1000000131	1146
151.31		Spot	4	Image 1	5	1000000132	1147
162.422		Spot	4	Image 1	5	1000000133	1148
415.984		Spot	4	Image 1	5	1000000134	1149
256.077		Spot	4	Image 1	5	1000000135	1150
185.586		Spot	4	Image 1	5	1000000136	1151
218.909		Spot	4	Image 1	5	1000000137	1152
363.815		Spot	4	Image 1	5	1000000138	1153
160.403		Spot	4	Image 1	5	1000000139	1154
269.005		Spot	4	Image 1	5	1000000140	1155
181.099		Spot	4	Image 1	5	1000000142	1156
173.025		Spot	4	Image 1	5	1000000141	1157
200.588		Spot	4	Image 1	5	1000000143	1158
151.74		Spot	4	Image 1	5	1000000243	1159
164.275		Spot	4	Image 1	5	1000000144	1160
503.688		Spot	4	Image 1	5	1000000145	1161
189.956		Spot	4	Image 1	5	1000000146	1162
174.649		Spot	4	Image 1	5	1000000147	1163
188.185		Spot	4	Image 1	5	1000000148	1164
154.726		Spot	4	Image 1	5	1000000149	1165
226.906		Spot	4	Image 1	5	1000000150	1166
317.736		Spot	4	Image 1	5	1000000151	1169
188.53		Spot	4	Image 1	5	1000000152	1170
250.785		Spot	4	Image 1	5	1000000153	1171
168.295		Spot	4	Image 1	5	1000000154	1172
156.06		Spot	4	Image 1	5	1000000156	1173
196.113		Spot	4	Image 1	5	1000000157	1174
201.233		Spot	4	Image 1	5	1000000158	1175
182.907		Spot	4	Image 1	5	1000000159	1176
164.382		Spot	4	Image 1	5	1000000160	1177
174.373		Spot	4	Image 1	5	1000000162	1178
162.742		Spot	4	Image 1	5	1000000161	1179
150.207		Spot	4	Image 1	5	1000000163	1180
184.208		Spot	4	Image 1	5	1000000164	1181
156.829		Spot	4	Image 1	5	1000000165	1182
150.025		Spot	4	Image 1	5	1000000166	1183
173.134		Spot	4	Image 1	5	1000000168	1184
150.268		Spot	4	Image 1	5	1000000167	1185
199.983		Spot	4	Image 1	5	1000000169	1186
188.72		Spot	4	Image 1	5	1000000170	1187
149.354		Spot	4	Image 1	5	1000000171	1188
173.799		Spot	4	Image 1	5	1000000172	1189
156.362		Spot	4	Image 1	5	1000000173	1190
225.79		Spot	4	Image 1	5	1000000174	1191
163.025		Spot	4	Image 1	5	1000000175	1192
561.408		Spot	4	Image 1	5	1000000176	1193
148.889		Spot	4	Image 1	5	1000000178	1194
154.517		Spot	4	Image 1	5	1000000177	1195
172.359		Spot	4	Image 1	5	1000000179	1196
294.973		Spot	4	Image 1	5	1000000180	1197
302.53		Spot	4	Image 1	5	1000000181	1198
198.534		Spot	4	Image 1	5	1000000182	1199
193.882		Spot	4	Image 1	5	1000000183	1200
160.176		Spot	4	Image 1	5	1000000184	1201
176.431		Spot	4	Image 1	5	1000000185	1202
212.843		Spot	4	Image 1	5	1000000186	1203
176.128		Spot	4	Image 1	5	1000000187	1204
201.967		Spot	4	Image 1	5	1000000188	1205
176.309		Spot	4	Image 1	5	1000000189	1206
252.307		Spot	4	Image 1	5	1000000190	1207
165.215		Spot	4	Image 1	5	1000000191	1208
216.447		Spot	4	Image 1	5	1000000193	1209
246.398		Spot	4	Image 1	5	1000000192	1210
147.113		Spot	4	Image 1	5	1000000194	1211
147.011		Spot	4	Image 1	5	1000000195	1213
165.71		Spot	4	Image 1	5	1000000196	1214
167.871		Spot	4	Image 1	5	1000000197	1215
228.956		Spot	4	Image 1	5	1000000199	1216
152.558		Spot	4	Image 1	5	1000000241	1217
158.517		Spot	4	Image 1	5	1000000198	1218
167.846		Spot	4	Image 1	5	1000000200	1219
179.425		Spot	4	Image 1	5	1000000202	1220
162.74		Spot	4	Image 1	5	1000000201	1221
425.937		Spot	4	Image 1	5	1000000203	1222
260.223		Spot	4	Image 1	5	1000000205	1223
149.215		Spot	4	Image 1	5	1000000206	1224
288.326		Spot	4	Image 1	5	1000000207	1225
172.733		Spot	4	Image 1	5	1000000208	1226
354.615		Spot	4	Image 1	5	1000000209	1227
149.586		Spot	4	Image 1	5	1000000211	1228
151.559		Spot	4	Image 1	5	1000000210	1229
284.928		Spot	4	Image 1	5	1000000213	1230
274.953		Spot	4	Image 1	5	1000000212	1231
144.544		Spot	4	Image 1	5	1000000214	1232
153.372		Spot	4	Image 1	5	1000000215	1233
168.049		Spot	4	Image 1	5	1000000216	1234
158.997		Spot	4	Image 1	5	1000000217	1235
173.444		Spot	4	Image 1	5	1000000218	1236
158.799		Spot	4	Image 1	5	1000000219	1237
151.53		Spot	4	Image 1	5	1000000244	1238
202.605		Spot	4	Image 1	5	1000000220	1239
152.37		Spot	4	Image 1	5	1000000221	1240
149.134		Spot	4	Image 1	5	1000000222	1241
171.598		Spot	4	Image 1	5	1000000223	1242
145.503		Spot	4	Image 1	5	1000000224	1243
148.047		Spot	4	Image 1	5	1000000225	1244
144.4		Spot	4	Image 1	5	1000000155	1245
145.794		Spot	4	Image 1	5	1000000229	1246
213.337		Spot	4	Image 1	5	1000000226	1247
145.563		Spot	4	Image 1	5	1000000230	1248
171.367		Spot	4	Image 1	5	1000000227	1249
193.829		Spot	4	Image 1	5	1000000228	1250
229.777		Spot	4	Image 1	5	1000000232	1251
180.345		Spot	4	Image 1	5	1000000231	1252
175.959		Spot	4	Image 1	5	1000000233	1253
144.453		Spot	4	Image 1	5	1000000234	1254
164.428		Spot	4	Image 1	5	1000000235	1255
202.867		Spot	4	Image 1	5	1000000236	1256
312.601		Spot	4	Image 1	5	1000000237	1257
171.011		Spot	4	Image 1	5	1000000238	1258
157.923		Spot	4	Image 1	5	1000000239	1259
147.061		Spot	4	Image 1	6	1000000000	1260
152.746		Spot	4	Image 1	6	1000000001	1261
146.185		Spot	4	Image 1	6	1000000002	1262
316.945		Spot	4	Image 1	6	1000000003	1263
148.795		Spot	4	Image 1	6	1000000004	1264
144.834		Spot	4	Image 1	6	1000000005	1265
138.763		Spot	4	Image 1	6	1000000006	1266
159.398		Spot	4	Image 1	6	1000000007	1267
175.44		Spot	4	Image 1	6	1000000008	1268
161.964		Spot	4	Image 1	6	1000000009	1269
189.124		Spot	4	Image 1	6	1000000010	1270
230.439		Spot	4	Image 1	6	1000000012	1271
157.904		Spot	4	Image 1	6	1000000013	1272
153.804		Spot	4	Image 1	6	1000000014	1273
150.099		Spot	4	Image 1	6	1000000015	1274
197.019		Spot	4	Image 1	6	1000000016	1275
176.271		Spot	4	Image 1	6	1000000017	1276
184.116		Spot	4	Image 1	6	1000000018	1277
217.915		Spot	4	Image 1	6	1000000019	1278
189.064		Spot	4	Image 1	6	1000000022	1279
173.521		Spot	4	Image 1	6	1000000021	1280
190.638		Spot	4	Image 1	6	1000000020	1281
156.353		Spot	4	Image 1	6	1000000246	1282
144.022		Spot	4	Image 1	6	1000000023	1283
154.393		Spot	4	Image 1	6	1000000024	1284
197.318		Spot	4	Image 1	6	1000000025	1285
157.903		Spot	4	Image 1	6	1000000026	1286
274.115		Spot	4	Image 1	6	1000000027	1287
152.071		Spot	4	Image 1	6	1000000028	1288
200.593		Spot	4	Image 1	6	1000000240	1289
149.62		Spot	4	Image 1	6	1000000029	1290
152.44		Spot	4	Image 1	6	1000000030	1291
212.225		Spot	4	Image 1	6	1000000031	1292
283.983		Spot	4	Image 1	6	1000000032	1293
157.044		Spot	4	Image 1	6	1000000033	1294
148.195		Spot	4	Image 1	6	1000000245	1295
159.541		Spot	4	Image 1	6	1000000034	1296
172.014		Spot	4	Image 1	6	1000000035	1297
156.612		Spot	4	Image 1	6	1000000037	1298
168.468		Spot	4	Image 1	6	1000000036	1299
150.483		Spot	4	Image 1	6	1000000038	1300
155.09		Spot	4	Image 1	6	1000000039	1301
185.958		Spot	4	Image 1	6	1000000040	1302
229.978		Spot	4	Image 1	6	1000000041	1303
145.989		Spot	4	Image 1	6	1000000042	1304
157.615		Spot	4	Image 1	6	1000000043	1305
144.989		Spot	4	Image 1	6	1000000044	1306
151.578		Spot	4	Image 1	6	1000000046	1307
155.964		Spot	4	Image 1	6	1000000045	1308
151.909		Spot	4	Image 1	6	1000000047	1309
218.449		Spot	4	Image 1	6	1000000048	1311
154.682		Spot	4	Image 1	6	1000000049	1312
205.521		Spot	4	Image 1	6	1000000050	1314
239.546		Spot	4	Image 1	6	1000000051	1315
180.681		Spot	4	Image 1	6	1000000052	1316
262.403		Spot	4	Image 1	6	1000000055	1317
217.377		Spot	4	Image 1	6	1000000054	1318
168.463		Spot	4	Image 1	6	1000000056	1319
184.721		Spot	4	Image 1	6	1000000057	1320
157.615		Spot	4	Image 1	6	1000000058	1321
178.493		Spot	4	Image 1	6	1000000059	1322
156.425		Spot	4	Image 1	6	1000000060	1323
208.224		Spot	4	Image 1	6	1000000061	1324
203.541		Spot	4	Image 1	6	1000000062	1325
166.432		Spot	4	Image 1	6	1000000063	1327
156.848		Spot	4	Image 1	6	1000000064	1328
224.793		Spot	4	Image 1	6	1000000065	1329
159.209		Spot	4	Image 1	6	1000000066	1330
173.044		Spot	4	Image 1	6	1000000067	1331
220.208		Spot	4	Image 1	6	1000000068	1332
176.587		Spot	4	Image 1	6	1000000069	1333
163.937		Spot	4	Image 1	6	1000000070	1334
171.91		Spot	4	Image 1	6	1000000071	1335
153.047		Spot	4	Image 1	6	1000000072	1336
254.751		Spot	4	Image 1	6	1000000073	1337
148.899		Spot	4	Image 1	6	1000000074	1338
180.079		Spot	4	Image 1	6	1000000075	1339
147.843		Spot	4	Image 1	6	1000000076	1340
199.019		Spot	4	Image 1	6	1000000077	1341
367.629		Spot	4	Image 1	6	1000000078	1342
152.066		Spot	4	Image 1	6	1000000079	1343
198.843		Spot	4	Image 1	6	1000000080	1344
153.714		Spot	4	Image 1	6	1000000081	1345
164.324		Spot	4	Image 1	6	1000000082	1347
158.981		Spot	4	Image 1	6	1000000084	1348
161.317		Spot	4	Image 1	6	1000000083	1349
150.818		Spot	4	Image 1	6	1000000085	1350
176.497		Spot	4	Image 1	6	1000000086	1351
165.544		Spot	4	Image 1	6	1000000087	1352
157.53		Spot	4	Image 1	6	1000000088	1353
150.027		Spot	4	Image 1	6	1000000089	1354
150.86		Spot	4	Image 1	6	1000000091	1355
220.595		Spot	4	Image 1	6	1000000090	1356
169.468		Spot	4	Image 1	6	1000000092	1357
180.766		Spot	4	Image 1	6	1000000093	1358
151.264		Spot	4	Image 1	6	1000000094	1359
177.591		Spot	4	Image 1	6	1000000095	1360
204.157		Spot	4	Image 1	6	1000000096	1362
173.14		Spot	4	Image 1	6	1000000097	1363
139.736		Spot	4	Image 1	6	1000000098	1364
148.27		Spot	4	Image 1	6	1000000099	1365
164.496		Spot	4	Image 1	6	1000000100	1366
157.216		Spot	4	Image 1	6	1000000101	1367
151.424		Spot	4	Image 1	6	1000000102	1368
153.592		Spot	4	Image 1	6	1000000103	1369
171.76		Spot	4	Image 1	6	1000000104	1370
179.829		Spot	4	Image 1	6	1000000105	1371
192.193		Spot	4	Image 1	6	1000000107	1372
166.499		Spot	4	Image 1	6	1000000106	1373
192.787		Spot	4	Image 1	6	1000000108	1374
165.978		Spot	4	Image 1	6	1000000109	1377
151.71		Spot	4	Image 1	6	1000000110	1378
165.014		Spot	4	Image 1	6	1000000111	1379
216.366		Spot	4	Image 1	6	1000000112	1380
155.903		Spot	4	Image 1	6	1000000242	1381
187.82		Spot	4	Image 1	6	1000000113	1382
222.682		Spot	4	Image 1	6	1000000114	1383
145.62		Spot	4	Image 1	6	1000000115	1384
203.521		Spot	4	Image 1	6	1000000116	1385
148.78		Spot	4	Image 1	6	1000000117	1386
158.322		Spot	4	Image 1	6	1000000118	1387
156.536		Spot	4	Image 1	6	1000000119	1388
209.09		Spot	4	Image 1	6	1000000120	1389
169.8		Spot	4	Image 1	6	1000000121	1390
276.973		Spot	4	Image 1	6	1000000122	1391
204.063		Spot	4	Image 1	6	1000000123	1392
187.541		Spot	4	Image 1	6	1000000124	1393
289.846		Spot	4	Image 1	6	1000000125	1394
225.749		Spot	4	Image 1	6	1000000126	1395
157.847		Spot	4	Image 1	6	1000000127	1396
188.241		Spot	4	Image 1	6	1000000128	1397
169.739		Spot	4	Image 1	6	1000000129	1398
166.299		Spot	4	Image 1	6	1000000130	1399
178.876		Spot	4	Image 1	6	1000000131	1400
152.441		Spot	4	Image 1	6	1000000132	1401
161.835		Spot	4	Image 1	6	1000000133	1402
411.749		Spot	4	Image 1	6	1000000134	1403
243.578		Spot	4	Image 1	6	1000000135	1404
185.218		Spot	4	Image 1	6	1000000136	1405
213.661		Spot	4	Image 1	6	1000000137	1406
343.645		Spot	4	Image 1	6	1000000138	1407
159.584		Spot	4	Image 1	6	1000000139	1408
263.676		Spot	4	Image 1	6	1000000140	1409
174.055		Spot	4	Image 1	6	1000000142	1410
174.72		Spot	4	Image 1	6	1000000141	1411
201.838		Spot	4	Image 1	6	1000000143	1412
166.092		Spot	4	Image 1	6	1000000144	1413
151.905		Spot	4	Image 1	6	1000000243	1414
505.878		Spot	4	Image 1	6	1000000145	1415
192.768		Spot	4	Image 1	6	1000000146	1416
172.782		Spot	4	Image 1	6	1000000147	1417
188.76		Spot	4	Image 1	6	1000000148	1418
155.003		Spot	4	Image 1	6	1000000149	1419
228.879		Spot	4	Image 1	6	1000000150	1420
345.459		Spot	4	Image 1	6	1000000151	1423
191.97		Spot	4	Image 1	6	1000000152	1424
252.486		Spot	4	Image 1	6	1000000153	1425
170.592		Spot	4	Image 1	6	1000000247	1426
169.518		Spot	4	Image 1	6	1000000154	1427
147.931		Spot	4	Image 1	6	1000000229	1428
158.734		Spot	4	Image 1	6	1000000156	1429
186.022		Spot	4	Image 1	6	1000000157	1430
196.174		Spot	4	Image 1	6	1000000158	1431
182.659		Spot	4	Image 1	6	1000000159	1432
163.444		Spot	4	Image 1	6	1000000160	1433
173.69		Spot	4	Image 1	6	1000000162	1434
162.049		Spot	4	Image 1	6	1000000161	1435
151.184		Spot	4	Image 1	6	1000000163	1436
178.535		Spot	4	Image 1	6	1000000164	1437
157.218		Spot	4	Image 1	6	1000000165	1438
150.942		Spot	4	Image 1	6	1000000166	1439
172.449		Spot	4	Image 1	6	1000000168	1440
150.376		Spot	4	Image 1	6	1000000167	1441
186.565		Spot	4	Image 1	6	1000000170	1442
197.733		Spot	4	Image 1	6	1000000169	1443
148.154		Spot	4	Image 1	6	1000000171	1444
172.436		Spot	4	Image 1	6	1000000172	1445
156.86		Spot	4	Image 1	6	1000000173	1446
225.694		Spot	4	Image 1	6	1000000174	1447
162.268		Spot	4	Image 1	6	1000000175	1448
585.338		Spot	4	Image 1	6	1000000176	1449
149.069		Spot	4	Image 1	6	1000000178	1450
154.986		Spot	4	Image 1	6	1000000177	1451
173.72		Spot	4	Image 1	6	1000000179	1452
286.505		Spot	4	Image 1	6	1000000180	1453
297.492		Spot	4	Image 1	6	1000000181	1454
188.825		Spot	4	Image 1	6	1000000182	1455
196.577		Spot	4	Image 1	6	1000000183	1456
158.837		Spot	4	Image 1	6	1000000184	1457
174.918		Spot	4	Image 1	6	1000000185	1458
208.679		Spot	4	Image 1	6	1000000186	1459
173.135		Spot	4	Image 1	6	1000000187	1460
203.307		Spot	4	Image 1	6	1000000188	1461
177.658		Spot	4	Image 1	6	1000000189	1462
252.039		Spot	4	Image 1	6	1000000190	1463
170.375		Spot	4	Image 1	6	1000000191	1464
212.671		Spot	4	Image 1	6	1000000193	1465
245.972		Spot	4	Image 1	6	1000000192	1466
146.747		Spot	4	Image 1	6	1000000194	1467
150.361		Spot	4	Image 1	6	1000000195	1469
163.685		Spot	4	Image 1	6	1000000196	1470
166.163		Spot	4	Image 1	6	1000000197	1471
221.454		Spot	4	Image 1	6	1000000199	1472
153.791		Spot	4	Image 1	6	1000000241	1473
154.427		Spot	4	Image 1	6	1000000198	1474
158.367		Spot	4	Image 1	6	1000000200	1475
175.547		Spot	4	Image 1	6	1000000202	1476
409.948		Spot	4	Image 1	6	1000000203	1477
156.264		Spot	4	Image 1	6	1000000204	1478
247.422		Spot	4	Image 1	6	1000000205	1479
149.721		Spot	4	Image 1	6	1000000206	1480
289.139		Spot	4	Image 1	6	1000000207	1481
170.907		Spot	4	Image 1	6	1000000208	1482
332.177		Spot	4	Image 1	6	1000000209	1483
150.138		Spot	4	Image 1	6	1000000211	1484
150.884		Spot	4	Image 1	6	1000000210	1485
259.78		Spot	4	Image 1	6	1000000212	1486
272.155		Spot	4	Image 1	6	1000000213	1487
145.54		Spot	4	Image 1	6	1000000214	1488
152.752		Spot	4	Image 1	6	1000000215	1489
168.364		Spot	4	Image 1	6	1000000216	1490
157.421		Spot	4	Image 1	6	1000000217	1491
174.063		Spot	4	Image 1	6	1000000218	1492
154.565		Spot	4	Image 1	6	1000000219	1493
151.783		Spot	4	Image 1	6	1000000244	1494
201.94		Spot	4	Image 1	6	1000000220	1495
151.704		Spot	4	Image 1	6	1000000221	1496
148.997		Spot	4	Image 1	6	1000000222	1497
170.981		Spot	4	Image 1	6	1000000223	1498
144.255		Spot	4	Image 1	6	1000000224	1499
146.583		Spot	4	Image 1	6	1000000225	1500
142.845		Spot	4	Image 1	6	1000000155	1501
143.759		Spot	4	Image 1	6	1000000230	1502
209.019		Spot	4	Image 1	6	1000000226	1503
176.566		Spot	4	Image 1	6	1000000227	1504
194.623		Spot	4	Image 1	6	1000000228	1505
229.509		Spot	4	Image 1	6	1000000232	1506
172.481		Spot	4	Image 1	6	1000000231	1507
169.564		Spot	4	Image 1	6	1000000233	1508
150.13		Spot	4	Image 1	6	1000000234	1509
165.204		Spot	4	Image 1	6	1000000235	1510
199.445		Spot	4	Image 1	6	1000000236	1511
310.291		Spot	4	Image 1	6	1000000237	1512
171.302		Spot	4	Image 1	6	1000000238	1513
154.818		Spot	4	Image 1	6	1000000239	1514
147.185		Spot	4	Image 1	7	1000000000	1515
152.76		Spot	4	Image 1	7	1000000001	1516
147.357		Spot	4	Image 1	7	1000000002	1517
313.27		Spot	4	Image 1	7	1000000003	1518
146.56		Spot	4	Image 1	7	1000000004	1519
144.814		Spot	4	Image 1	7	1000000005	1520
138.081		Spot	4	Image 1	7	1000000006	1521
158.365		Spot	4	Image 1	7	1000000007	1522
173.434		Spot	4	Image 1	7	1000000008	1523
157.179		Spot	4	Image 1	7	1000000009	1524
183.286		Spot	4	Image 1	7	1000000010	1525
156.997		Spot	4	Image 1	7	1000000011	1526
228.313		Spot	4	Image 1	7	1000000012	1527
157.217		Spot	4	Image 1	7	1000000013	1528
153.667		Spot	4	Image 1	7	1000000014	1529
147.214		Spot	4	Image 1	7	1000000015	1530
199.418		Spot	4	Image 1	7	1000000016	1531
177.737		Spot	4	Image 1	7	1000000017	1532
182.556		Spot	4	Image 1	7	1000000018	1533
210.453		Spot	4	Image 1	7	1000000019	1534
173.736		Spot	4	Image 1	7	1000000021	1535
181.603		Spot	4	Image 1	7	1000000022	1536
187.863		Spot	4	Image 1	7	1000000020	1537
151.096		Spot	4	Image 1	7	1000000248	1538
142.426		Spot	4	Image 1	7	1000000023	1539
153.345		Spot	4	Image 1	7	1000000246	1540
154.357		Spot	4	Image 1	7	1000000024	1542
198.296		Spot	4	Image 1	7	1000000025	1543
155.577		Spot	4	Image 1	7	1000000026	1544
272.85		Spot	4	Image 1	7	1000000027	1545
150.962		Spot	4	Image 1	7	1000000028	1546
204.4		Spot	4	Image 1	7	1000000240	1547
148.567		Spot	4	Image 1	7	1000000029	1548
150.123		Spot	4	Image 1	7	1000000030	1549
212.235		Spot	4	Image 1	7	1000000031	1550
278.172		Spot	4	Image 1	7	1000000032	1551
156.599		Spot	4	Image 1	7	1000000033	1552
148.481		Spot	4	Image 1	7	1000000245	1553
159.959		Spot	4	Image 1	7	1000000034	1554
164.909		Spot	4	Image 1	7	1000000035	1555
169.658		Spot	4	Image 1	7	1000000036	1556
156.317		Spot	4	Image 1	7	1000000037	1557
150.917		Spot	4	Image 1	7	1000000038	1558
153.228		Spot	4	Image 1	7	1000000039	1559
188.912		Spot	4	Image 1	7	1000000040	1560
228.995		Spot	4	Image 1	7	1000000041	1561
146.679		Spot	4	Image 1	7	1000000042	1562
157.928		Spot	4	Image 1	7	1000000043	1563
145.243		Spot	4	Image 1	7	1000000044	1564
150.659		Spot	4	Image 1	7	1000000046	1565
156.599		Spot	4	Image 1	7	1000000045	1566
153.093		Spot	4	Image 1	7	1000000047	1567
153.326		Spot	4	Image 1	7	1000000049	1569
216.111		Spot	4	Image 1	7	1000000048	1570
196.185		Spot	4	Image 1	7	1000000050	1572
235.457		Spot	4	Image 1	7	1000000051	1573
182.554		Spot	4	Image 1	7	1000000052	1574
260.475		Spot	4	Image 1	7	1000000055	1575
218.134		Spot	4	Image 1	7	1000000054	1576
167.033		Spot	4	Image 1	7	1000000056	1577
183.556		Spot	4	Image 1	7	1000000057	1578
156.755		Spot	4	Image 1	7	1000000058	1579
178.404		Spot	4	Image 1	7	1000000059	1580
154.763		Spot	4	Image 1	7	1000000060	1581
206.348		Spot	4	Image 1	7	1000000061	1582
205.478		Spot	4	Image 1	7	1000000062	1583
165.574		Spot	4	Image 1	7	1000000063	1585
155.151		Spot	4	Image 1	7	1000000064	1586
211.152		Spot	4	Image 1	7	1000000065	1587
159.252		Spot	4	Image 1	7	1000000066	1588
172.948		Spot	4	Image 1	7	1000000067	1589
220.407		Spot	4	Image 1	7	1000000068	1590
178.857		Spot	4	Image 1	7	1000000104	1591
174.729		Spot	4	Image 1	7	1000000069	1592
164.03		Spot	4	Image 1	7	1000000070	1593
150.934		Spot	4	Image 1	7	1000000072	1594
171.508		Spot	4	Image 1	7	1000000071	1595
258.346		Spot	4	Image 1	7	1000000073	1596
148.657		Spot	4	Image 1	7	1000000074	1597
179.766		Spot	4	Image 1	7	1000000075	1598
146.718		Spot	4	Image 1	7	1000000076	1599
207.806		Spot	4	Image 1	7	1000000077	1600
404.976		Spot	4	Image 1	7	1000000078	1601
149.82		Spot	4	Image 1	7	1000000079	1602
199.302		Spot	4	Image 1	7	1000000080	1603
154.259		Spot	4	Image 1	7	1000000081	1604
156.262		Spot	4	Image 1	7	1000000083	1605
167.413		Spot	4	Image 1	7	1000000082	1606
160.67		Spot	4	Image 1	7	1000000084	1607
149.141		Spot	4	Image 1	7	1000000085	1608
172.431		Spot	4	Image 1	7	1000000086	1609
166.079		Spot	4	Image 1	7	1000000087	1610
156.821		Spot	4	Image 1	7	1000000088	1611
145.978		Spot	4	Image 1	7	1000000089	1612
214.922		Spot	4	Image 1	7	1000000090	1613
149.837		Spot	4	Image 1	7	1000000091	1614
167.8		Spot	4	Image 1	7	1000000092	1615
187.797		Spot	4	Image 1	7	1000000093	1616
152.867		Spot	4	Image 1	7	1000000094	1617
178.215		Spot	4	Image 1	7	1000000095	1618
202.611		Spot	4	Image 1	7	1000000096	1620
172.555		Spot	4	Image 1	7	1000000097	1621
148.898		Spot	4	Image 1	7	1000000099	1622
162.983		Spot	4	Image 1	7	1000000100	1623
158.423		Spot	4	Image 1	7	1000000101	1624
150.367		Spot	4	Image 1	7	1000000102	1625
153.204		Spot	4	Image 1	7	1000000103	1626
181.478		Spot	4	Image 1	7	1000000105	1627
181.864		Spot	4	Image 1	7	1000000107	1628
163.087		Spot	4	Image 1	7	1000000106	1629
191.978		Spot	4	Image 1	7	1000000108	1630
171.992		Spot	4	Image 1	7	1000000109	1632
153.003		Spot	4	Image 1	7	1000000110	1633
163.066		Spot	4	Image 1	7	1000000111	1634
214.816		Spot	4	Image 1	7	1000000112	1635
154.346		Spot	4	Image 1	7	1000000242	1636
188.019		Spot	4	Image 1	7	1000000113	1637
220.821		Spot	4	Image 1	7	1000000114	1638
146.253		Spot	4	Image 1	7	1000000115	1639
201.164		Spot	4	Image 1	7	1000000116	1640
148.636		Spot	4	Image 1	7	1000000117	1641
157.515		Spot	4	Image 1	7	1000000118	1642
156.424		Spot	4	Image 1	7	1000000119	1643
209.918		Spot	4	Image 1	7	1000000120	1644
165.355		Spot	4	Image 1	7	1000000121	1645
273.961		Spot	4	Image 1	7	1000000122	1646
195.008		Spot	4	Image 1	7	1000000123	1647
188.879		Spot	4	Image 1	7	1000000124	1648
284.865		Spot	4	Image 1	7	1000000125	1649
157.978		Spot	4	Image 1	7	1000000127	1650
225.939		Spot	4	Image 1	7	1000000126	1651
185.7		Spot	4	Image 1	7	1000000128	1652
165.978		Spot	4	Image 1	7	1000000129	1653
166.797		Spot	4	Image 1	7	1000000130	1654
181.817		Spot	4	Image 1	7	1000000131	1655
160.539		Spot	4	Image 1	7	1000000133	1656
387.782		Spot	4	Image 1	7	1000000134	1657
237.494		Spot	4	Image 1	7	1000000135	1658
183.608		Spot	4	Image 1	7	1000000136	1659
218.676		Spot	4	Image 1	7	1000000137	1660
163.732		Spot	4	Image 1	7	1000000141	1661
326.661		Spot	4	Image 1	7	1000000138	1662
161.223		Spot	4	Image 1	7	1000000139	1663
252.268		Spot	4	Image 1	7	1000000140	1664
183.818		Spot	4	Image 1	7	1000000142	1665
194.816		Spot	4	Image 1	7	1000000143	1666
166.665		Spot	4	Image 1	7	1000000144	1667
153.57		Spot	4	Image 1	7	1000000243	1668
510.904		Spot	4	Image 1	7	1000000145	1669
191.223		Spot	4	Image 1	7	1000000146	1670
172.886		Spot	4	Image 1	7	1000000147	1671
186.981		Spot	4	Image 1	7	1000000148	1672
155.754		Spot	4	Image 1	7	1000000149	1673
211.739		Spot	4	Image 1	7	1000000150	1674
328.11		Spot	4	Image 1	7	1000000151	1677
197.195		Spot	4	Image 1	7	1000000152	1678
242.717		Spot	4	Image 1	7	1000000153	1679
170.072		Spot	4	Image 1	7	1000000247	1680
146.334		Spot	4	Image 1	7	1000000229	1681
164.318		Spot	4	Image 1	7	1000000154	1682
157.796		Spot	4	Image 1	7	1000000156	1683
190.742		Spot	4	Image 1	7	1000000157	1684
207.249		Spot	4	Image 1	7	1000000158	1685
181.019		Spot	4	Image 1	7	1000000159	1686
163.08		Spot	4	Image 1	7	1000000160	1687
170.117		Spot	4	Image 1	7	1000000162	1688
161.699		Spot	4	Image 1	7	1000000161	1689
150.674		Spot	4	Image 1	7	1000000163	1690
175.133		Spot	4	Image 1	7	1000000164	1691
157.404		Spot	4	Image 1	7	1000000165	1692
148.682		Spot	4	Image 1	7	1000000166	1693
172.484		Spot	4	Image 1	7	1000000168	1694
149.888		Spot	4	Image 1	7	1000000167	1695
186.684		Spot	4	Image 1	7	1000000170	1696
196.55		Spot	4	Image 1	7	1000000169	1697
146.97		Spot	4	Image 1	7	1000000171	1698
177.003		Spot	4	Image 1	7	1000000172	1699
157.945		Spot	4	Image 1	7	1000000173	1700
221.334		Spot	4	Image 1	7	1000000174	1701
162.485		Spot	4	Image 1	7	1000000175	1702
549.601		Spot	4	Image 1	7	1000000176	1703
149.091		Spot	4	Image 1	7	1000000178	1704
151.973		Spot	4	Image 1	7	1000000177	1705
172.76		Spot	4	Image 1	7	1000000179	1706
285.917		Spot	4	Image 1	7	1000000180	1707
293.213		Spot	4	Image 1	7	1000000181	1708
179.475		Spot	4	Image 1	7	1000000182	1709
191.893		Spot	4	Image 1	7	1000000183	1710
155.075		Spot	4	Image 1	7	1000000184	1711
173.723		Spot	4	Image 1	7	1000000185	1712
162.683		Spot	4	Image 1	7	1000000249	1713
209.77		Spot	4	Image 1	7	1000000186	1714
172.022		Spot	4	Image 1	7	1000000187	1715
196.463		Spot	4	Image 1	7	1000000188	1716
173		Spot	4	Image 1	7	1000000189	1717
243.552		Spot	4	Image 1	7	1000000190	1718
170.758		Spot	4	Image 1	7	1000000191	1719
214.58		Spot	4	Image 1	7	1000000193	1720
244.492		Spot	4	Image 1	7	1000000192	1721
146.544		Spot	4	Image 1	7	1000000194	1722
148.97		Spot	4	Image 1	7	1000000195	1724
165.851		Spot	4	Image 1	7	1000000197	1725
151.34		Spot	4	Image 1	7	1000000241	1726
209.518		Spot	4	Image 1	7	1000000199	1727
158.03		Spot	4	Image 1	7	1000000198	1728
155.637		Spot	4	Image 1	7	1000000200	1729
175.159		Spot	4	Image 1	7	1000000202	1730
406.133		Spot	4	Image 1	7	1000000203	1731
236.646		Spot	4	Image 1	7	1000000205	1732
146.764		Spot	4	Image 1	7	1000000206	1733
282.553		Spot	4	Image 1	7	1000000207	1734
168.56		Spot	4	Image 1	7	1000000208	1735
319.34		Spot	4	Image 1	7	1000000209	1736
149.132		Spot	4	Image 1	7	1000000211	1737
152.635		Spot	4	Image 1	7	1000000210	1738
258.605		Spot	4	Image 1	7	1000000212	1739
263.829		Spot	4	Image 1	7	1000000213	1740
143.054		Spot	4	Image 1	7	1000000214	1741
151.222		Spot	4	Image 1	7	1000000215	1742
166.657		Spot	4	Image 1	7	1000000216	1743
155.503		Spot	4	Image 1	7	1000000217	1744
170.537		Spot	4	Image 1	7	1000000218	1745
156.751		Spot	4	Image 1	7	1000000219	1746
151.869		Spot	4	Image 1	7	1000000244	1747
197.995		Spot	4	Image 1	7	1000000220	1748
151.446		Spot	4	Image 1	7	1000000221	1749
147.46		Spot	4	Image 1	7	1000000222	1750
171.396		Spot	4	Image 1	7	1000000223	1751
144.888		Spot	4	Image 1	7	1000000224	1752
146.321		Spot	4	Image 1	7	1000000225	1753
141.835		Spot	4	Image 1	7	1000000155	1754
204.17		Spot	4	Image 1	7	1000000226	1755
172.604		Spot	4	Image 1	7	1000000227	1756
197.824		Spot	4	Image 1	7	1000000228	1757
226.77		Spot	4	Image 1	7	1000000232	1758
178.008		Spot	4	Image 1	7	1000000231	1759
181.577		Spot	4	Image 1	7	1000000233	1760
153.5		Spot	4	Image 1	7	1000000234	1761
166.304		Spot	4	Image 1	7	1000000235	1762
203.807		Spot	4	Image 1	7	1000000236	1763
311.278		Spot	4	Image 1	7	1000000237	1764
172.517		Spot	4	Image 1	7	1000000238	1765
157.871		Spot	4	Image 1	7	1000000239	1766
140.499		Spot	4	Image 1	8	1000000250	1767
145.226		Spot	4	Image 1	8	1000000000	1768
151.793		Spot	4	Image 1	8	1000000001	1769
147.7		Spot	4	Image 1	8	1000000002	1770
313.854		Spot	4	Image 1	8	1000000003	1771
146.111		Spot	4	Image 1	8	1000000004	1772
145.332		Spot	4	Image 1	8	1000000005	1773
137.822		Spot	4	Image 1	8	1000000006	1774
161.433		Spot	4	Image 1	8	1000000007	1775
170.144		Spot	4	Image 1	8	1000000008	1776
166.08		Spot	4	Image 1	8	1000000009	1777
190.932		Spot	4	Image 1	8	1000000010	1778
232.42		Spot	4	Image 1	8	1000000012	1779
155.791		Spot	4	Image 1	8	1000000011	1780
184.964		Spot	4	Image 1	8	1000000057	1781
158.583		Spot	4	Image 1	8	1000000013	1782
152.793		Spot	4	Image 1	8	1000000014	1783
199.46		Spot	4	Image 1	8	1000000016	1784
174.268		Spot	4	Image 1	8	1000000017	1785
182.459		Spot	4	Image 1	8	1000000018	1786
204.896		Spot	4	Image 1	8	1000000019	1787
169.146		Spot	4	Image 1	8	1000000021	1788
180.217		Spot	4	Image 1	8	1000000022	1789
188.214		Spot	4	Image 1	8	1000000020	1790
156.394		Spot	4	Image 1	8	1000000251	1791
142.296		Spot	4	Image 1	8	1000000023	1792
153.293		Spot	4	Image 1	8	1000000246	1793
153.984		Spot	4	Image 1	8	1000000024	1795
196.207		Spot	4	Image 1	8	1000000025	1796
155.085		Spot	4	Image 1	8	1000000026	1797
267.296		Spot	4	Image 1	8	1000000027	1798
150.145		Spot	4	Image 1	8	1000000028	1799
202.249		Spot	4	Image 1	8	1000000240	1800
148.113		Spot	4	Image 1	8	1000000029	1801
150.668		Spot	4	Image 1	8	1000000030	1802
274.943		Spot	4	Image 1	8	1000000032	1803
213.553		Spot	4	Image 1	8	1000000031	1804
155.127		Spot	4	Image 1	8	1000000033	1805
147.429		Spot	4	Image 1	8	1000000245	1806
159.984		Spot	4	Image 1	8	1000000034	1807
159.467		Spot	4	Image 1	8	1000000035	1808
168.653		Spot	4	Image 1	8	1000000036	1809
154.92		Spot	4	Image 1	8	1000000037	1810
151.3		Spot	4	Image 1	8	1000000038	1811
151.736		Spot	4	Image 1	8	1000000039	1812
200.365		Spot	4	Image 1	8	1000000040	1813
224.511		Spot	4	Image 1	8	1000000041	1814
145.986		Spot	4	Image 1	8	1000000042	1815
159.03		Spot	4	Image 1	8	1000000043	1816
144.755		Spot	4	Image 1	8	1000000044	1817
152.028		Spot	4	Image 1	8	1000000046	1818
154.912		Spot	4	Image 1	8	1000000045	1819
151.981		Spot	4	Image 1	8	1000000047	1820
211.531		Spot	4	Image 1	8	1000000048	1822
149.907		Spot	4	Image 1	8	1000000049	1823
192.945		Spot	4	Image 1	8	1000000050	1825
239.265		Spot	4	Image 1	8	1000000051	1826
179.698		Spot	4	Image 1	8	1000000052	1827
153.072		Spot	4	Image 1	8	1000000053	1828
256.805		Spot	4	Image 1	8	1000000055	1829
168.305		Spot	4	Image 1	8	1000000056	1830
211.19		Spot	4	Image 1	8	1000000054	1831
153.616		Spot	4	Image 1	8	1000000058	1832
177.003		Spot	4	Image 1	8	1000000059	1833
154.101		Spot	4	Image 1	8	1000000060	1834
209.711		Spot	4	Image 1	8	1000000061	1835
200.942		Spot	4	Image 1	8	1000000062	1836
164.582		Spot	4	Image 1	8	1000000063	1838
161.822		Spot	4	Image 1	8	1000000064	1839
209.068		Spot	4	Image 1	8	1000000065	1840
157.234		Spot	4	Image 1	8	1000000066	1841
169.413		Spot	4	Image 1	8	1000000067	1842
218.342		Spot	4	Image 1	8	1000000068	1843
175.028		Spot	4	Image 1	8	1000000104	1844
180.277		Spot	4	Image 1	8	1000000069	1845
164.923		Spot	4	Image 1	8	1000000070	1846
173.574		Spot	4	Image 1	8	1000000071	1847
151.214		Spot	4	Image 1	8	1000000072	1848
254.377		Spot	4	Image 1	8	1000000073	1849
147.989		Spot	4	Image 1	8	1000000074	1850
178.23		Spot	4	Image 1	8	1000000075	1851
149.533		Spot	4	Image 1	8	1000000076	1852
209.17		Spot	4	Image 1	8	1000000077	1853
414.482		Spot	4	Image 1	8	1000000078	1854
149.274		Spot	4	Image 1	8	1000000079	1855
196.036		Spot	4	Image 1	8	1000000080	1856
153.23		Spot	4	Image 1	8	1000000081	1857
170.107		Spot	4	Image 1	8	1000000082	1858
157.942		Spot	4	Image 1	8	1000000083	1859
162.046		Spot	4	Image 1	8	1000000084	1860
147.036		Spot	4	Image 1	8	1000000085	1861
172.305		Spot	4	Image 1	8	1000000086	1862
165.515		Spot	4	Image 1	8	1000000087	1863
155.173		Spot	4	Image 1	8	1000000088	1864
146.451		Spot	4	Image 1	8	1000000089	1865
150.224		Spot	4	Image 1	8	1000000091	1866
218.429		Spot	4	Image 1	8	1000000090	1867
165.594		Spot	4	Image 1	8	1000000092	1868
151.655		Spot	4	Image 1	8	1000000094	1869
183.666		Spot	4	Image 1	8	1000000093	1870
177.472		Spot	4	Image 1	8	1000000095	1871
197.978		Spot	4	Image 1	8	1000000096	1873
168.379		Spot	4	Image 1	8	1000000097	1874
140.558		Spot	4	Image 1	8	1000000098	1875
147.846		Spot	4	Image 1	8	1000000099	1876
163.099		Spot	4	Image 1	8	1000000100	1877
155.058		Spot	4	Image 1	8	1000000101	1878
148.333		Spot	4	Image 1	8	1000000102	1879
152.512		Spot	4	Image 1	8	1000000103	1880
184.564		Spot	4	Image 1	8	1000000105	1881
160.902		Spot	4	Image 1	8	1000000106	1882
191.077		Spot	4	Image 1	8	1000000108	1883
168.938		Spot	4	Image 1	8	1000000109	1886
151.755		Spot	4	Image 1	8	1000000110	1887
161.929		Spot	4	Image 1	8	1000000111	1888
207.195		Spot	4	Image 1	8	1000000112	1889
153.336		Spot	4	Image 1	8	1000000242	1890
190.636		Spot	4	Image 1	8	1000000113	1891
211.831		Spot	4	Image 1	8	1000000114	1892
142.627		Spot	4	Image 1	8	1000000115	1893
201.272		Spot	4	Image 1	8	1000000116	1894
147.887		Spot	4	Image 1	8	1000000117	1895
155.255		Spot	4	Image 1	8	1000000118	1896
155.822		Spot	4	Image 1	8	1000000119	1897
207.019		Spot	4	Image 1	8	1000000120	1898
165.162		Spot	4	Image 1	8	1000000121	1899
271.055		Spot	4	Image 1	8	1000000122	1900
197.243		Spot	4	Image 1	8	1000000123	1901
186.854		Spot	4	Image 1	8	1000000124	1902
266.467		Spot	4	Image 1	8	1000000125	1903
221.959		Spot	4	Image 1	8	1000000126	1904
157.73		Spot	4	Image 1	8	1000000127	1905
193.731		Spot	4	Image 1	8	1000000128	1906
165.544		Spot	4	Image 1	8	1000000129	1907
163.298		Spot	4	Image 1	8	1000000130	1908
184.079		Spot	4	Image 1	8	1000000131	1909
359.871		Spot	4	Image 1	8	1000000134	1910
159.478		Spot	4	Image 1	8	1000000133	1911
241.025		Spot	4	Image 1	8	1000000135	1912
183.319		Spot	4	Image 1	8	1000000136	1913
223.358		Spot	4	Image 1	8	1000000137	1914
163.118		Spot	4	Image 1	8	1000000141	1915
322.89		Spot	4	Image 1	8	1000000138	1916
160.341		Spot	4	Image 1	8	1000000139	1917
254.313		Spot	4	Image 1	8	1000000140	1918
187.022		Spot	4	Image 1	8	1000000142	1919
193.387		Spot	4	Image 1	8	1000000143	1920
152.127		Spot	4	Image 1	8	1000000243	1921
162.723		Spot	4	Image 1	8	1000000144	1922
492.464		Spot	4	Image 1	8	1000000145	1923
181.885		Spot	4	Image 1	8	1000000146	1924
173.055		Spot	4	Image 1	8	1000000147	1925
183.212		Spot	4	Image 1	8	1000000148	1926
155.56		Spot	4	Image 1	8	1000000149	1927
216.036		Spot	4	Image 1	8	1000000150	1928
315.378		Spot	4	Image 1	8	1000000151	1930
201.109		Spot	4	Image 1	8	1000000152	1931
242.064		Spot	4	Image 1	8	1000000153	1932
144.118		Spot	4	Image 1	8	1000000229	1933
161.587		Spot	4	Image 1	8	1000000154	1934
153.101		Spot	4	Image 1	8	1000000156	1935
189.335		Spot	4	Image 1	8	1000000157	1936
197.485		Spot	4	Image 1	8	1000000158	1937
177.646		Spot	4	Image 1	8	1000000159	1938
161.266		Spot	4	Image 1	8	1000000160	1939
161.747		Spot	4	Image 1	8	1000000161	1940
169.394		Spot	4	Image 1	8	1000000162	1941
148.676		Spot	4	Image 1	8	1000000163	1942
173.546		Spot	4	Image 1	8	1000000164	1943
157.133		Spot	4	Image 1	8	1000000165	1944
149.848		Spot	4	Image 1	8	1000000166	1945
174.208		Spot	4	Image 1	8	1000000168	1946
150.066		Spot	4	Image 1	8	1000000167	1947
201.671		Spot	4	Image 1	8	1000000169	1948
181.003		Spot	4	Image 1	8	1000000170	1949
147.116		Spot	4	Image 1	8	1000000171	1950
173.247		Spot	4	Image 1	8	1000000172	1951
158.356		Spot	4	Image 1	8	1000000173	1952
221.534		Spot	4	Image 1	8	1000000174	1953
160.657		Spot	4	Image 1	8	1000000175	1954
559.17		Spot	4	Image 1	8	1000000176	1955
151.027		Spot	4	Image 1	8	1000000177	1956
146.759		Spot	4	Image 1	8	1000000178	1957
174.632		Spot	4	Image 1	8	1000000179	1958
251.046		Spot	4	Image 1	8	1000000180	1959
273.918		Spot	4	Image 1	8	1000000181	1960
174.317		Spot	4	Image 1	8	1000000182	1961
181.95		Spot	4	Image 1	8	1000000183	1962
154.431		Spot	4	Image 1	8	1000000184	1963
172.412		Spot	4	Image 1	8	1000000185	1964
205.486		Spot	4	Image 1	8	1000000186	1965
173.184		Spot	4	Image 1	8	1000000187	1966
169.209		Spot	4	Image 1	8	1000000223	1967
202.736		Spot	4	Image 1	8	1000000188	1968
171.555		Spot	4	Image 1	8	1000000189	1969
223.351		Spot	4	Image 1	8	1000000252	1970
173.857		Spot	4	Image 1	8	1000000191	1971
208.32		Spot	4	Image 1	8	1000000193	1972
239.744		Spot	4	Image 1	8	1000000192	1973
145.583		Spot	4	Image 1	8	1000000194	1974
146.681		Spot	4	Image 1	8	1000000195	1976
162.383		Spot	4	Image 1	8	1000000197	1977
226.225		Spot	4	Image 1	8	1000000199	1978
149.738		Spot	4	Image 1	8	1000000241	1979
153.79		Spot	4	Image 1	8	1000000198	1980
154.027		Spot	4	Image 1	8	1000000200	1981
170.863		Spot	4	Image 1	8	1000000202	1982
146.167		Spot	4	Image 1	8	1000000201	1983
396.143		Spot	4	Image 1	8	1000000203	1984
238.904		Spot	4	Image 1	8	1000000205	1986
146.702		Spot	4	Image 1	8	1000000206	1987
277.701		Spot	4	Image 1	8	1000000207	1988
168.238		Spot	4	Image 1	8	1000000208	1989
308.531		Spot	4	Image 1	8	1000000209	1990
148.132		Spot	4	Image 1	8	1000000211	1991
150.699		Spot	4	Image 1	8	1000000210	1992
259.197		Spot	4	Image 1	8	1000000212	1993
260.605		Spot	4	Image 1	8	1000000213	1994
142.292		Spot	4	Image 1	8	1000000214	1995
152.315		Spot	4	Image 1	8	1000000215	1996
166.718		Spot	4	Image 1	8	1000000216	1997
154.497		Spot	4	Image 1	8	1000000217	1998
173.252		Spot	4	Image 1	8	1000000218	1999
155.865		Spot	4	Image 1	8	1000000219	2000
150.47		Spot	4	Image 1	8	1000000244	2001
188.403		Spot	4	Image 1	8	1000000220	2002
149.738		Spot	4	Image 1	8	1000000221	2003
146.615		Spot	4	Image 1	8	1000000222	2004
145.477		Spot	4	Image 1	8	1000000224	2005
145.721		Spot	4	Image 1	8	1000000225	2006
144.907		Spot	4	Image 1	8	1000000155	2007
168.016		Spot	4	Image 1	8	1000000227	2008
219.127		Spot	4	Image 1	8	1000000226	2009
195.264		Spot	4	Image 1	8	1000000228	2010
225.95		Spot	4	Image 1	8	1000000232	2011
176.934		Spot	4	Image 1	8	1000000231	2012
183.196		Spot	4	Image 1	8	1000000235	2013
177.967		Spot	4	Image 1	8	1000000233	2014
154.569		Spot	4	Image 1	8	1000000234	2015
205.091		Spot	4	Image 1	8	1000000236	2016
312.898		Spot	4	Image 1	8	1000000237	2017
173.362		Spot	4	Image 1	8	1000000238	2018
156.418		Spot	4	Image 1	8	1000000239	2019
140.763		Spot	4	Image 1	9	1000000250	2020
145.649		Spot	4	Image 1	9	1000000000	2021
151.017		Spot	4	Image 1	9	1000000001	2022
146.687		Spot	4	Image 1	9	1000000002	2023
301.571		Spot	4	Image 1	9	1000000003	2024
146.31		Spot	4	Image 1	9	1000000004	2025
148.529		Spot	4	Image 1	9	1000000005	2026
137.702		Spot	4	Image 1	9	1000000006	2027
158.308		Spot	4	Image 1	9	1000000007	2028
170.523		Spot	4	Image 1	9	1000000009	2029
188.396		Spot	4	Image 1	9	1000000010	2030
231.19		Spot	4	Image 1	9	1000000012	2031
156.519		Spot	4	Image 1	9	1000000011	2032
182.035		Spot	4	Image 1	9	1000000057	2033
158.404		Spot	4	Image 1	9	1000000013	2034
152.318		Spot	4	Image 1	9	1000000014	2035
198.665		Spot	4	Image 1	9	1000000016	2036
172.544		Spot	4	Image 1	9	1000000017	2037
181.182		Spot	4	Image 1	9	1000000018	2038
207.796		Spot	4	Image 1	9	1000000019	2039
167.797		Spot	4	Image 1	9	1000000021	2040
191.143		Spot	4	Image 1	9	1000000020	2041
177.459		Spot	4	Image 1	9	1000000022	2042
155.585		Spot	4	Image 1	9	1000000251	2043
142.305		Spot	4	Image 1	9	1000000023	2044
153.671		Spot	4	Image 1	9	1000000246	2045
149.595		Spot	4	Image 1	9	1000000024	2047
190.504		Spot	4	Image 1	9	1000000025	2048
153.304		Spot	4	Image 1	9	1000000026	2049
259.499		Spot	4	Image 1	9	1000000027	2050
149.851		Spot	4	Image 1	9	1000000028	2051
201.464		Spot	4	Image 1	9	1000000240	2052
148.129		Spot	4	Image 1	9	1000000029	2053
151.831		Spot	4	Image 1	9	1000000030	2054
210.984		Spot	4	Image 1	9	1000000031	2055
275.066		Spot	4	Image 1	9	1000000032	2056
155.238		Spot	4	Image 1	9	1000000033	2057
148.082		Spot	4	Image 1	9	1000000245	2058
160.53		Spot	4	Image 1	9	1000000034	2059
157.718		Spot	4	Image 1	9	1000000035	2060
152.631		Spot	4	Image 1	9	1000000037	2061
166.605		Spot	4	Image 1	9	1000000036	2062
150.36		Spot	4	Image 1	9	1000000038	2063
151.468		Spot	4	Image 1	9	1000000039	2064
198.801		Spot	4	Image 1	9	1000000040	2065
227.124		Spot	4	Image 1	9	1000000041	2066
145.868		Spot	4	Image 1	9	1000000042	2067
161.091		Spot	4	Image 1	9	1000000043	2068
143.818		Spot	4	Image 1	9	1000000044	2069
154.676		Spot	4	Image 1	9	1000000045	2070
151.028		Spot	4	Image 1	9	1000000046	2071
[truncated: 7,506 more rows]
