# Supplementary material for: Protocol for real-time monitoring of CD8+ T and myeloid cell behavior in human high-grade serous ovarian cancer slices
Source: STAR Protoc. 2024 Jun 2;5(2):103102. doi: 10.1016/j.xpro.2024.103102 (PMC11179100; doi:10.1016/j.xpro.2024.103102)
Supplement: Data S3. Files for testing the R script, quantification and statistical analysis step 2 [file mmc3.zip › Test files/Slice2_a/__Intensity_Median_Ch=1_Img=1.csv]

Intensity Median Ch=1 Img=1
====================
Intensity Median	Unit	Category	Channel	Image	Time	TrackID	ID
132.983		Spot	1	Image 1	1	1000000000	0
128.992		Spot	1	Image 1	1	1000000001	1
133.992		Spot	1	Image 1	1	1000000002	2
133.976		Spot	1	Image 1	1	1000000003	3
134		Spot	1	Image 1	1	1000000004	4
133.008		Spot	1	Image 1	1	1000000005	5
136.016		Spot	1	Image 1	1	1000000006	6
135.024		Spot	1	Image 1	1	1000000007	7
131		Spot	1	Image 1	1	1000000008	8
138.02		Spot	1	Image 1	1	1000000009	9
131.984		Spot	1	Image 1	1	1000000010	10
138.04		Spot	1	Image 1	1	1000000011	11
140.488		Spot	1	Image 1	1	1000000012	12
132.976		Spot	1	Image 1	1	1000000013	13
135.024		Spot	1	Image 1	1	1000000014	14
130.988		Spot	1	Image 1	1	1000000015	15
132		Spot	1	Image 1	1	1000000016	16
141.02		Spot	1	Image 1	1	1000000017	17
138.025		Spot	1	Image 1	1	1000000018	18
138.984		Spot	1	Image 1	1	1000000019	19
131.97		Spot	1	Image 1	1	1000000020	20
137.024		Spot	1	Image 1	1	1000000021	21
141.016		Spot	1	Image 1	1	1000000022	22
135.992		Spot	1	Image 1	1	1000000023	23
136		Spot	1	Image 1	1	1000000024	24
146.992		Spot	1	Image 1	1	1000000025	25
140.024		Spot	1	Image 1	1	1000000026	26
140.008		Spot	1	Image 1	1	1000000027	27
136.984		Spot	1	Image 1	1	1000000028	28
140.002		Spot	1	Image 1	1	1000000029	29
135.992		Spot	1	Image 1	1	1000000030	30
136.982		Spot	1	Image 1	1	1000000031	31
133.984		Spot	1	Image 1	1	1000000032	32
138.02		Spot	1	Image 1	1	1000000033	33
144.016		Spot	1	Image 1	1	1000000034	34
135.008		Spot	1	Image 1	1	1000000035	35
135.02		Spot	1	Image 1	1	1000000036	36
133.008		Spot	1	Image 1	1	1000000037	37
133.984		Spot	1	Image 1	1	1000000038	38
133.508		Spot	1	Image 1	1	1000000039	39
134.008		Spot	1	Image 1	1	1000000040	40
133.992		Spot	1	Image 1	1	1000000041	41
134.496		Spot	1	Image 1	1	1000000042	42
133.984		Spot	1	Image 1	1	1000000043	43
132.036		Spot	1	Image 1	1	1000000044	44
135.988		Spot	1	Image 1	1	1000000045	45
132.988		Spot	1	Image 1	1	1000000046	46
136.984		Spot	1	Image 1	1	1000000047	47
135.024		Spot	1	Image 1	1	1000000048	49
129.024		Spot	1	Image 1	1	1000000049	50
130.04		Spot	1	Image 1	1	1000000050	52
136.016		Spot	1	Image 1	1	1000000051	53
137.98		Spot	1	Image 1	1	1000000052	54
130		Spot	1	Image 1	1	1000000053	55
136.008		Spot	1	Image 1	1	1000000054	56
134.03		Spot	1	Image 1	1	1000000055	57
133		Spot	1	Image 1	1	1000000056	58
130.984		Spot	1	Image 1	1	1000000057	59
130.968		Spot	1	Image 1	1	1000000058	60
137.992		Spot	1	Image 1	1	1000000059	61
135.984		Spot	1	Image 1	1	1000000060	62
135.992		Spot	1	Image 1	1	1000000061	63
135.028		Spot	1	Image 1	1	1000000062	64
138.008		Spot	1	Image 1	1	1000000063	65
137.992		Spot	1	Image 1	1	1000000064	66
137.032		Spot	1	Image 1	1	1000000065	67
140.002		Spot	1	Image 1	1	1000000066	68
136.004		Spot	1	Image 1	1	1000000067	69
134.04		Spot	1	Image 1	1	1000000068	70
137.02		Spot	1	Image 1	1	1000000069	71
134		Spot	1	Image 1	1	1000000070	72
136.976		Spot	1	Image 1	1	1000000071	73
138.984		Spot	1	Image 1	1	1000000072	74
138.008		Spot	1	Image 1	1	1000000073	75
134.032		Spot	1	Image 1	1	1000000074	76
141.016		Spot	1	Image 1	1	1000000075	77
145.008		Spot	1	Image 1	1	1000000076	78
141.992		Spot	1	Image 1	1	1000000077	79
142.008		Spot	1	Image 1	1	1000000078	81
135.989		Spot	1	Image 1	1	1000000079	82
139.048		Spot	1	Image 1	1	1000000080	83
139.492		Spot	1	Image 1	1	1000000081	84
140.036		Spot	1	Image 1	1	1000000082	85
143.99		Spot	1	Image 1	1	1000000083	86
143.008		Spot	1	Image 1	1	1000000084	87
148.009		Spot	1	Image 1	1	1000000085	88
140.02		Spot	1	Image 1	1	1000000086	89
145.986		Spot	1	Image 1	1	1000000087	90
146.992		Spot	1	Image 1	1	1000000088	91
139.04		Spot	1	Image 1	1	1000000089	92
141.98		Spot	1	Image 1	1	1000000090	93
138.968		Spot	1	Image 1	1	1000000091	94
139.009		Spot	1	Image 1	1	1000000092	95
140		Spot	1	Image 1	1	1000000093	96
142.02		Spot	1	Image 1	1	1000000094	97
137.99		Spot	1	Image 1	1	1000000095	98
136.024		Spot	1	Image 1	1	1000000096	100
131.008		Spot	1	Image 1	1	1000000097	101
131.023		Spot	1	Image 1	1	1000000098	102
131.992		Spot	1	Image 1	1	1000000099	103
131.008		Spot	1	Image 1	1	1000000100	104
131.986		Spot	1	Image 1	1	1000000101	105
134		Spot	1	Image 1	1	1000000102	106
135.992		Spot	1	Image 1	1	1000000103	107
135		Spot	1	Image 1	1	1000000104	108
135.976		Spot	1	Image 1	1	1000000105	109
133.992		Spot	1	Image 1	1	1000000106	110
135		Spot	1	Image 1	1	1000000107	111
138.008		Spot	1	Image 1	1	1000000108	112
133.008		Spot	1	Image 1	1	1000000109	115
133.032		Spot	1	Image 1	1	1000000110	116
131.96		Spot	1	Image 1	1	1000000111	117
136.98		Spot	1	Image 1	1	1000000112	118
135.016		Spot	1	Image 1	1	1000000113	119
130.976		Spot	1	Image 1	1	1000000114	120
136.016		Spot	1	Image 1	1	1000000115	121
134.016		Spot	1	Image 1	1	1000000116	122
132.992		Spot	1	Image 1	1	1000000117	123
130.04		Spot	1	Image 1	1	1000000118	124
131.02		Spot	1	Image 1	1	1000000119	125
133.01		Spot	1	Image 1	1	1000000120	126
138.97		Spot	1	Image 1	1	1000000121	127
126.992		Spot	1	Image 1	1	1000000122	128
135		Spot	1	Image 1	1	1000000123	129
125.04		Spot	1	Image 1	1	1000000124	130
127.016		Spot	1	Image 1	1	1000000125	131
130.993		Spot	1	Image 1	1	1000000126	132
127.998		Spot	1	Image 1	1	1000000127	133
125.02		Spot	1	Image 1	1	1000000128	134
134.008		Spot	1	Image 1	1	1000000129	135
129.016		Spot	1	Image 1	1	1000000130	136
129.024		Spot	1	Image 1	1	1000000131	137
126.992		Spot	1	Image 1	1	1000000132	138
134		Spot	1	Image 1	1	1000000133	139
125.984		Spot	1	Image 1	1	1000000134	140
128.992		Spot	1	Image 1	1	1000000135	141
134.016		Spot	1	Image 1	1	1000000136	142
133.98		Spot	1	Image 1	1	1000000137	143
128.984		Spot	1	Image 1	1	1000000138	144
130.996		Spot	1	Image 1	1	1000000139	145
128.02		Spot	1	Image 1	1	1000000140	146
133.012		Spot	1	Image 1	1	1000000141	147
126.976		Spot	1	Image 1	1	1000000142	148
124.996		Spot	1	Image 1	1	1000000143	149
128.024		Spot	1	Image 1	1	1000000144	150
130.976		Spot	1	Image 1	1	1000000145	151
128.496		Spot	1	Image 1	1	1000000146	152
126.024		Spot	1	Image 1	1	1000000147	153
125.06		Spot	1	Image 1	1	1000000148	154
130.02		Spot	1	Image 1	1	1000000149	155
124.989		Spot	1	Image 1	1	1000000150	156
125.004		Spot	1	Image 1	1	1000000151	158
127.016		Spot	1	Image 1	1	1000000152	159
125.98		Spot	1	Image 1	1	1000000153	160
127.008		Spot	1	Image 1	1	1000000154	161
128.04		Spot	1	Image 1	1	1000000155	162
135.024		Spot	1	Image 1	1	1000000156	163
136.992		Spot	1	Image 1	1	1000000157	164
136.028		Spot	1	Image 1	1	1000000158	165
138.034		Spot	1	Image 1	1	1000000159	166
133.008		Spot	1	Image 1	1	1000000160	167
136.018		Spot	1	Image 1	1	1000000161	168
132.976		Spot	1	Image 1	1	1000000162	169
134.02		Spot	1	Image 1	1	1000000163	170
137.024		Spot	1	Image 1	1	1000000164	171
134.008		Spot	1	Image 1	1	1000000165	172
144.018		Spot	1	Image 1	1	1000000166	173
132.008		Spot	1	Image 1	1	1000000167	174
132.04		Spot	1	Image 1	1	1000000168	175
132.032		Spot	1	Image 1	1	1000000169	176
132.036		Spot	1	Image 1	1	1000000170	177
131.976		Spot	1	Image 1	1	1000000171	178
135.992		Spot	1	Image 1	1	1000000172	179
132.02		Spot	1	Image 1	1	1000000173	180
130.998		Spot	1	Image 1	1	1000000174	181
135		Spot	1	Image 1	1	1000000175	182
132.02		Spot	1	Image 1	1	1000000176	183
134.04		Spot	1	Image 1	1	1000000177	184
132.016		Spot	1	Image 1	1	1000000178	185
132.028		Spot	1	Image 1	1	1000000179	186
133.02		Spot	1	Image 1	1	1000000180	187
133		Spot	1	Image 1	1	1000000181	188
132.997		Spot	1	Image 1	1	1000000182	189
130.98		Spot	1	Image 1	1	1000000183	190
132.98		Spot	1	Image 1	1	1000000184	191
134.024		Spot	1	Image 1	1	1000000185	192
132.018		Spot	1	Image 1	1	1000000186	193
134.04		Spot	1	Image 1	1	1000000187	194
132		Spot	1	Image 1	1	1000000188	195
129.028		Spot	1	Image 1	1	1000000189	196
129.024		Spot	1	Image 1	1	1000000190	197
128.98		Spot	1	Image 1	1	1000000191	198
129.04		Spot	1	Image 1	1	1000000192	199
130.968		Spot	1	Image 1	1	1000000193	200
132.996		Spot	1	Image 1	1	1000000194	201
131.008		Spot	1	Image 1	1	1000000195	203
127.984		Spot	1	Image 1	1	1000000196	204
130.02		Spot	1	Image 1	1	1000000197	205
130.04		Spot	1	Image 1	1	1000000198	206
127.993		Spot	1	Image 1	1	1000000199	207
129.008		Spot	1	Image 1	1	1000000200	208
130.984		Spot	1	Image 1	1	1000000201	209
131.028		Spot	1	Image 1	1	1000000202	210
127		Spot	1	Image 1	1	1000000203	211
128.016		Spot	1	Image 1	1	1000000204	212
128.018		Spot	1	Image 1	1	1000000205	213
129.016		Spot	1	Image 1	1	1000000206	214
128.992		Spot	1	Image 1	1	1000000207	215
131.04		Spot	1	Image 1	1	1000000208	216
127.97		Spot	1	Image 1	1	1000000209	217
125.024		Spot	1	Image 1	1	1000000210	218
126.01		Spot	1	Image 1	1	1000000211	219
129.008		Spot	1	Image 1	1	1000000212	220
131		Spot	1	Image 1	1	1000000213	221
127.992		Spot	1	Image 1	1	1000000214	222
128.04		Spot	1	Image 1	1	1000000215	223
133.04		Spot	1	Image 1	1	1000000216	224
131.018		Spot	1	Image 1	1	1000000217	225
132.016		Spot	1	Image 1	1	1000000218	226
131.028		Spot	1	Image 1	1	1000000219	227
132.02		Spot	1	Image 1	1	1000000220	228
134.008		Spot	1	Image 1	1	1000000221	229
133.02		Spot	1	Image 1	1	1000000222	230
129.024		Spot	1	Image 1	1	1000000223	231
128.992		Spot	1	Image 1	1	1000000224	232
128.016		Spot	1	Image 1	1	1000000225	233
122.984		Spot	1	Image 1	1	1000000226	234
122		Spot	1	Image 1	1	1000000227	235
123.006		Spot	1	Image 1	1	1000000228	236
124.996		Spot	1	Image 1	1	1000000229	237
132.006		Spot	1	Image 1	1	1000000230	238
124.984		Spot	1	Image 1	1	1000000231	239
123.992		Spot	1	Image 1	1	1000000232	240
123.988		Spot	1	Image 1	1	1000000233	241
123.024		Spot	1	Image 1	1	1000000234	242
120		Spot	1	Image 1	1	1000000235	243
126.992		Spot	1	Image 1	1	1000000236	244
124.994		Spot	1	Image 1	1	1000000237	245
124.995		Spot	1	Image 1	1	1000000238	246
124		Spot	1	Image 1	1	1000000239	247
132.996		Spot	1	Image 1	2	1000000000	248
134.008		Spot	1	Image 1	2	1000000002	249
133.992		Spot	1	Image 1	2	1000000003	250
129		Spot	1	Image 1	2	1000000001	251
134.032		Spot	1	Image 1	2	1000000004	252
133.008		Spot	1	Image 1	2	1000000005	253
134.984		Spot	1	Image 1	2	1000000006	254
135.02		Spot	1	Image 1	2	1000000007	255
131.02		Spot	1	Image 1	2	1000000008	256
137.992		Spot	1	Image 1	2	1000000009	257
132.992		Spot	1	Image 1	2	1000000010	258
138.984		Spot	1	Image 1	2	1000000011	259
139.984		Spot	1	Image 1	2	1000000012	260
133.024		Spot	1	Image 1	2	1000000013	261
134.992		Spot	1	Image 1	2	1000000014	262
133.008		Spot	1	Image 1	2	1000000015	263
132.992		Spot	1	Image 1	2	1000000016	264
141.98		Spot	1	Image 1	2	1000000017	265
136.996		Spot	1	Image 1	2	1000000018	266
139		Spot	1	Image 1	2	1000000019	267
131.992		Spot	1	Image 1	2	1000000020	268
138.008		Spot	1	Image 1	2	1000000021	269
141.008		Spot	1	Image 1	2	1000000022	270
136.005		Spot	1	Image 1	2	1000000023	271
136.002		Spot	1	Image 1	2	1000000024	273
146.01		Spot	1	Image 1	2	1000000025	274
141.032		Spot	1	Image 1	2	1000000026	275
140.02		Spot	1	Image 1	2	1000000027	276
138.012		Spot	1	Image 1	2	1000000028	277
136		Spot	1	Image 1	2	1000000240	278
139.02		Spot	1	Image 1	2	1000000029	279
135.992		Spot	1	Image 1	2	1000000030	280
138.984		Spot	1	Image 1	2	1000000031	281
134		Spot	1	Image 1	2	1000000032	282
137.984		Spot	1	Image 1	2	1000000033	283
143.992		Spot	1	Image 1	2	1000000034	284
135		Spot	1	Image 1	2	1000000035	285
135.5		Spot	1	Image 1	2	1000000036	286
132.008		Spot	1	Image 1	2	1000000037	287
133.996		Spot	1	Image 1	2	1000000038	288
135.02		Spot	1	Image 1	2	1000000039	289
133.992		Spot	1	Image 1	2	1000000040	290
134.5		Spot	1	Image 1	2	1000000041	291
135.016		Spot	1	Image 1	2	1000000042	292
133.032		Spot	1	Image 1	2	1000000043	293
131.988		Spot	1	Image 1	2	1000000044	294
133.502		Spot	1	Image 1	2	1000000046	295
135.02		Spot	1	Image 1	2	1000000045	296
139.016		Spot	1	Image 1	2	1000000047	297
135.032		Spot	1	Image 1	2	1000000048	299
130.998		Spot	1	Image 1	2	1000000049	300
129.992		Spot	1	Image 1	2	1000000050	302
135.992		Spot	1	Image 1	2	1000000051	303
137.508		Spot	1	Image 1	2	1000000052	304
131		Spot	1	Image 1	2	1000000053	305
133.99		Spot	1	Image 1	2	1000000055	306
137.005		Spot	1	Image 1	2	1000000054	307
133.01		Spot	1	Image 1	2	1000000056	308
131.032		Spot	1	Image 1	2	1000000057	309
129.992		Spot	1	Image 1	2	1000000058	310
138.994		Spot	1	Image 1	2	1000000059	311
136		Spot	1	Image 1	2	1000000060	312
137.032		Spot	1	Image 1	2	1000000061	313
135.007		Spot	1	Image 1	2	1000000062	314
137.996		Spot	1	Image 1	2	1000000063	315
139.004		Spot	1	Image 1	2	1000000064	316
137.008		Spot	1	Image 1	2	1000000065	317
136		Spot	1	Image 1	2	1000000067	318
133.984		Spot	1	Image 1	2	1000000068	319
140		Spot	1	Image 1	2	1000000066	320
136.504		Spot	1	Image 1	2	1000000069	321
135.016		Spot	1	Image 1	2	1000000070	322
137.006		Spot	1	Image 1	2	1000000071	323
139.984		Spot	1	Image 1	2	1000000072	324
137		Spot	1	Image 1	2	1000000073	325
134.008		Spot	1	Image 1	2	1000000074	326
142.01		Spot	1	Image 1	2	1000000075	327
146.024		Spot	1	Image 1	2	1000000076	328
141.984		Spot	1	Image 1	2	1000000077	329
143.984		Spot	1	Image 1	2	1000000078	331
137.002		Spot	1	Image 1	2	1000000079	332
140.976		Spot	1	Image 1	2	1000000080	333
138.994		Spot	1	Image 1	2	1000000081	334
141		Spot	1	Image 1	2	1000000082	335
143		Spot	1	Image 1	2	1000000084	336
144.989		Spot	1	Image 1	2	1000000083	337
147.01		Spot	1	Image 1	2	1000000085	338
139.972		Spot	1	Image 1	2	1000000086	339
146.02		Spot	1	Image 1	2	1000000087	340
145.992		Spot	1	Image 1	2	1000000088	341
139.024		Spot	1	Image 1	2	1000000089	342
141.02		Spot	1	Image 1	2	1000000090	343
138		Spot	1	Image 1	2	1000000091	344
138.004		Spot	1	Image 1	2	1000000092	345
139.008		Spot	1	Image 1	2	1000000093	346
142.006		Spot	1	Image 1	2	1000000094	347
138.032		Spot	1	Image 1	2	1000000095	348
137		Spot	1	Image 1	2	1000000096	350
130.992		Spot	1	Image 1	2	1000000097	351
131.02		Spot	1	Image 1	2	1000000098	352
131.984		Spot	1	Image 1	2	1000000099	353
131.992		Spot	1	Image 1	2	1000000100	354
132.996		Spot	1	Image 1	2	1000000101	355
135.024		Spot	1	Image 1	2	1000000102	356
135.984		Spot	1	Image 1	2	1000000103	357
135.008		Spot	1	Image 1	2	1000000104	358
136.984		Spot	1	Image 1	2	1000000105	359
134.992		Spot	1	Image 1	2	1000000106	360
136.024		Spot	1	Image 1	2	1000000107	361
135.992		Spot	1	Image 1	2	1000000108	362
133		Spot	1	Image 1	2	1000000109	365
133.02		Spot	1	Image 1	2	1000000110	366
132.012		Spot	1	Image 1	2	1000000111	367
138		Spot	1	Image 1	2	1000000112	368
135.008		Spot	1	Image 1	2	1000000113	369
131.02		Spot	1	Image 1	2	1000000114	370
136		Spot	1	Image 1	2	1000000115	371
132.992		Spot	1	Image 1	2	1000000116	372
133.018		Spot	1	Image 1	2	1000000117	373
130.032		Spot	1	Image 1	2	1000000118	374
132.016		Spot	1	Image 1	2	1000000119	375
132.984		Spot	1	Image 1	2	1000000120	376
140		Spot	1	Image 1	2	1000000121	377
127.008		Spot	1	Image 1	2	1000000122	378
134.984		Spot	1	Image 1	2	1000000123	379
125.99		Spot	1	Image 1	2	1000000124	380
126.984		Spot	1	Image 1	2	1000000125	381
130.992		Spot	1	Image 1	2	1000000126	382
127.987		Spot	1	Image 1	2	1000000127	383
125.012		Spot	1	Image 1	2	1000000128	384
135.04		Spot	1	Image 1	2	1000000129	385
128.976		Spot	1	Image 1	2	1000000130	386
129.014		Spot	1	Image 1	2	1000000131	387
127.008		Spot	1	Image 1	2	1000000132	388
133.98		Spot	1	Image 1	2	1000000133	389
126		Spot	1	Image 1	2	1000000134	390
128.992		Spot	1	Image 1	2	1000000135	391
133.994		Spot	1	Image 1	2	1000000136	392
134.008		Spot	1	Image 1	2	1000000137	393
129.992		Spot	1	Image 1	2	1000000138	394
131.008		Spot	1	Image 1	2	1000000139	395
128.984		Spot	1	Image 1	2	1000000140	396
135.008		Spot	1	Image 1	2	1000000141	397
127.004		Spot	1	Image 1	2	1000000142	398
126.008		Spot	1	Image 1	2	1000000143	399
128.016		Spot	1	Image 1	2	1000000144	400
131.008		Spot	1	Image 1	2	1000000145	401
129.008		Spot	1	Image 1	2	1000000146	402
126.01		Spot	1	Image 1	2	1000000147	403
125.016		Spot	1	Image 1	2	1000000148	404
131.024		Spot	1	Image 1	2	1000000149	405
126.02		Spot	1	Image 1	2	1000000150	406
125.02		Spot	1	Image 1	2	1000000151	408
127.02		Spot	1	Image 1	2	1000000152	409
126.02		Spot	1	Image 1	2	1000000153	410
127		Spot	1	Image 1	2	1000000154	411
128.016		Spot	1	Image 1	2	1000000155	412
134.984		Spot	1	Image 1	2	1000000156	413
137.02		Spot	1	Image 1	2	1000000157	414
135.996		Spot	1	Image 1	2	1000000158	415
138.01		Spot	1	Image 1	2	1000000159	416
134.004		Spot	1	Image 1	2	1000000160	417
136.016		Spot	1	Image 1	2	1000000161	418
133.008		Spot	1	Image 1	2	1000000162	419
134.016		Spot	1	Image 1	2	1000000163	420
138.024		Spot	1	Image 1	2	1000000164	421
134.02		Spot	1	Image 1	2	1000000165	422
144.024		Spot	1	Image 1	2	1000000166	423
133.988		Spot	1	Image 1	2	1000000167	424
133.01		Spot	1	Image 1	2	1000000168	425
133.008		Spot	1	Image 1	2	1000000169	426
132.998		Spot	1	Image 1	2	1000000170	427
132.02		Spot	1	Image 1	2	1000000171	428
135.012		Spot	1	Image 1	2	1000000172	429
131.996		Spot	1	Image 1	2	1000000173	430
131.976		Spot	1	Image 1	2	1000000174	431
135.004		Spot	1	Image 1	2	1000000175	432
132.016		Spot	1	Image 1	2	1000000176	433
131.008		Spot	1	Image 1	2	1000000178	434
134.005		Spot	1	Image 1	2	1000000177	435
133		Spot	1	Image 1	2	1000000179	436
134		Spot	1	Image 1	2	1000000180	437
132.992		Spot	1	Image 1	2	1000000181	438
133		Spot	1	Image 1	2	1000000182	439
131.502		Spot	1	Image 1	2	1000000183	440
133.008		Spot	1	Image 1	2	1000000184	441
135.016		Spot	1	Image 1	2	1000000185	442
132		Spot	1	Image 1	2	1000000186	443
133.5		Spot	1	Image 1	2	1000000187	444
130.02		Spot	1	Image 1	2	1000000188	445
129		Spot	1	Image 1	2	1000000189	446
129.976		Spot	1	Image 1	2	1000000190	447
129.988		Spot	1	Image 1	2	1000000191	448
128.998		Spot	1	Image 1	2	1000000192	449
131.984		Spot	1	Image 1	2	1000000193	450
132.02		Spot	1	Image 1	2	1000000194	451
131.01		Spot	1	Image 1	2	1000000195	453
129.512		Spot	1	Image 1	2	1000000196	454
129.016		Spot	1	Image 1	2	1000000197	455
131.016		Spot	1	Image 1	2	1000000241	456
128.992		Spot	1	Image 1	2	1000000199	457
131		Spot	1	Image 1	2	1000000198	458
129.992		Spot	1	Image 1	2	1000000200	459
130.02		Spot	1	Image 1	2	1000000202	460
127.004		Spot	1	Image 1	2	1000000203	461
128.99		Spot	1	Image 1	2	1000000204	462
129.004		Spot	1	Image 1	2	1000000205	463
128.984		Spot	1	Image 1	2	1000000206	464
128.984		Spot	1	Image 1	2	1000000207	465
130.984		Spot	1	Image 1	2	1000000208	466
128.008		Spot	1	Image 1	2	1000000209	467
125.008		Spot	1	Image 1	2	1000000210	468
126		Spot	1	Image 1	2	1000000211	469
130.016		Spot	1	Image 1	2	1000000212	470
131		Spot	1	Image 1	2	1000000213	471
127.016		Spot	1	Image 1	2	1000000214	472
127.992		Spot	1	Image 1	2	1000000215	473
133.992		Spot	1	Image 1	2	1000000216	474
131.996		Spot	1	Image 1	2	1000000217	475
132.004		Spot	1	Image 1	2	1000000218	476
131.01		Spot	1	Image 1	2	1000000219	477
132.02		Spot	1	Image 1	2	1000000220	478
132.984		Spot	1	Image 1	2	1000000221	479
133.02		Spot	1	Image 1	2	1000000222	480
130.008		Spot	1	Image 1	2	1000000223	481
129.032		Spot	1	Image 1	2	1000000224	482
128.002		Spot	1	Image 1	2	1000000225	483
124		Spot	1	Image 1	2	1000000226	484
122.992		Spot	1	Image 1	2	1000000227	485
131.04		Spot	1	Image 1	2	1000000230	486
124.016		Spot	1	Image 1	2	1000000228	487
126.008		Spot	1	Image 1	2	1000000229	488
124.992		Spot	1	Image 1	2	1000000231	489
124.984		Spot	1	Image 1	2	1000000232	490
122.98		Spot	1	Image 1	2	1000000233	491
123.998		Spot	1	Image 1	2	1000000234	492
120.99		Spot	1	Image 1	2	1000000235	493
127.504		Spot	1	Image 1	2	1000000236	494
125.016		Spot	1	Image 1	2	1000000237	495
125.016		Spot	1	Image 1	2	1000000238	496
124.016		Spot	1	Image 1	2	1000000239	497
132.984		Spot	1	Image 1	3	1000000000	498
129.998		Spot	1	Image 1	3	1000000001	499
133.985		Spot	1	Image 1	3	1000000002	500
135.016		Spot	1	Image 1	3	1000000003	501
133.976		Spot	1	Image 1	3	1000000004	502
132.984		Spot	1	Image 1	3	1000000005	503
135.026		Spot	1	Image 1	3	1000000006	504
135.008		Spot	1	Image 1	3	1000000007	505
130.994		Spot	1	Image 1	3	1000000008	506
135.992		Spot	1	Image 1	3	1000000009	507
133.016		Spot	1	Image 1	3	1000000010	508
137.984		Spot	1	Image 1	3	1000000011	509
138.993		Spot	1	Image 1	3	1000000012	510
132.02		Spot	1	Image 1	3	1000000013	511
134.984		Spot	1	Image 1	3	1000000014	512
132.032		Spot	1	Image 1	3	1000000015	513
132.976		Spot	1	Image 1	3	1000000016	514
140.032		Spot	1	Image 1	3	1000000017	515
137.992		Spot	1	Image 1	3	1000000018	516
138.04		Spot	1	Image 1	3	1000000019	517
137.992		Spot	1	Image 1	3	1000000021	518
131.968		Spot	1	Image 1	3	1000000020	519
140.006		Spot	1	Image 1	3	1000000022	520
135.98		Spot	1	Image 1	3	1000000023	521
135		Spot	1	Image 1	3	1000000024	523
146.008		Spot	1	Image 1	3	1000000025	524
141.02		Spot	1	Image 1	3	1000000026	525
140.984		Spot	1	Image 1	3	1000000027	526
136.992		Spot	1	Image 1	3	1000000028	527
136.992		Spot	1	Image 1	3	1000000240	528
139		Spot	1	Image 1	3	1000000029	529
136.02		Spot	1	Image 1	3	1000000030	530
138		Spot	1	Image 1	3	1000000031	531
133.016		Spot	1	Image 1	3	1000000032	532
138		Spot	1	Image 1	3	1000000033	533
142.992		Spot	1	Image 1	3	1000000034	534
135.015		Spot	1	Image 1	3	1000000035	535
135.02		Spot	1	Image 1	3	1000000036	536
132.02		Spot	1	Image 1	3	1000000037	537
132.98		Spot	1	Image 1	3	1000000038	538
134.998		Spot	1	Image 1	3	1000000039	539
134.016		Spot	1	Image 1	3	1000000040	540
134.032		Spot	1	Image 1	3	1000000041	541
135.02		Spot	1	Image 1	3	1000000042	542
133		Spot	1	Image 1	3	1000000043	543
131.984		Spot	1	Image 1	3	1000000044	544
133.016		Spot	1	Image 1	3	1000000046	545
135		Spot	1	Image 1	3	1000000045	546
136.992		Spot	1	Image 1	3	1000000047	547
135.01		Spot	1	Image 1	3	1000000048	549
131.02		Spot	1	Image 1	3	1000000049	550
129.015		Spot	1	Image 1	3	1000000050	552
135.008		Spot	1	Image 1	3	1000000051	553
136.988		Spot	1	Image 1	3	1000000052	554
131.02		Spot	1	Image 1	3	1000000053	555
133.996		Spot	1	Image 1	3	1000000055	556
136.02		Spot	1	Image 1	3	1000000054	557
134.016		Spot	1	Image 1	3	1000000056	558
129.984		Spot	1	Image 1	3	1000000057	559
130.008		Spot	1	Image 1	3	1000000058	560
138.008		Spot	1	Image 1	3	1000000059	561
136.028		Spot	1	Image 1	3	1000000060	562
135.008		Spot	1	Image 1	3	1000000061	563
133.984		Spot	1	Image 1	3	1000000062	564
138.016		Spot	1	Image 1	3	1000000063	565
139.008		Spot	1	Image 1	3	1000000064	566
138.02		Spot	1	Image 1	3	1000000065	567
136		Spot	1	Image 1	3	1000000067	568
134.016		Spot	1	Image 1	3	1000000068	569
140.01		Spot	1	Image 1	3	1000000066	570
137.02		Spot	1	Image 1	3	1000000069	571
134		Spot	1	Image 1	3	1000000070	572
137.04		Spot	1	Image 1	3	1000000071	573
139.02		Spot	1	Image 1	3	1000000072	574
138.01		Spot	1	Image 1	3	1000000073	575
133.994		Spot	1	Image 1	3	1000000074	576
142.02		Spot	1	Image 1	3	1000000075	577
140.984		Spot	1	Image 1	3	1000000077	578
141.992		Spot	1	Image 1	3	1000000078	580
137.014		Spot	1	Image 1	3	1000000079	581
139.04		Spot	1	Image 1	3	1000000080	582
139.008		Spot	1	Image 1	3	1000000081	583
140.02		Spot	1	Image 1	3	1000000082	584
142.97		Spot	1	Image 1	3	1000000084	585
145.008		Spot	1	Image 1	3	1000000083	586
146.968		Spot	1	Image 1	3	1000000085	587
139.008		Spot	1	Image 1	3	1000000086	588
146.008		Spot	1	Image 1	3	1000000087	589
146.016		Spot	1	Image 1	3	1000000088	590
140.024		Spot	1	Image 1	3	1000000089	591
138.02		Spot	1	Image 1	3	1000000091	592
141.008		Spot	1	Image 1	3	1000000090	593
137.992		Spot	1	Image 1	3	1000000092	594
140		Spot	1	Image 1	3	1000000093	595
142.992		Spot	1	Image 1	3	1000000094	596
137.016		Spot	1	Image 1	3	1000000095	597
137.018		Spot	1	Image 1	3	1000000096	599
131.016		Spot	1	Image 1	3	1000000097	600
130.984		Spot	1	Image 1	3	1000000098	601
131.996		Spot	1	Image 1	3	1000000099	602
131.008		Spot	1	Image 1	3	1000000100	603
133.016		Spot	1	Image 1	3	1000000101	604
134.014		Spot	1	Image 1	3	1000000102	605
134.992		Spot	1	Image 1	3	1000000103	606
135.982		Spot	1	Image 1	3	1000000104	607
137.006		Spot	1	Image 1	3	1000000105	608
135.024		Spot	1	Image 1	3	1000000106	609
135.002		Spot	1	Image 1	3	1000000107	610
136.98		Spot	1	Image 1	3	1000000108	611
133.02		Spot	1	Image 1	3	1000000109	614
133.008		Spot	1	Image 1	3	1000000110	615
132.024		Spot	1	Image 1	3	1000000111	616
137.976		Spot	1	Image 1	3	1000000112	617
130.984		Spot	1	Image 1	3	1000000242	618
135.024		Spot	1	Image 1	3	1000000113	619
131.008		Spot	1	Image 1	3	1000000114	620
134.984		Spot	1	Image 1	3	1000000115	621
134.976		Spot	1	Image 1	3	1000000116	622
132.99		Spot	1	Image 1	3	1000000117	623
130.02		Spot	1	Image 1	3	1000000118	624
131.992		Spot	1	Image 1	3	1000000119	625
132.016		Spot	1	Image 1	3	1000000120	626
138.984		Spot	1	Image 1	3	1000000121	627
127.016		Spot	1	Image 1	3	1000000122	628
134		Spot	1	Image 1	3	1000000123	629
125.016		Spot	1	Image 1	3	1000000124	630
127		Spot	1	Image 1	3	1000000125	631
131.032		Spot	1	Image 1	3	1000000126	632
128.02		Spot	1	Image 1	3	1000000127	633
125.04		Spot	1	Image 1	3	1000000128	634
135.02		Spot	1	Image 1	3	1000000129	635
129.008		Spot	1	Image 1	3	1000000130	636
128		Spot	1	Image 1	3	1000000131	637
126.996		Spot	1	Image 1	3	1000000132	638
133		Spot	1	Image 1	3	1000000133	639
125.984		Spot	1	Image 1	3	1000000134	640
128.992		Spot	1	Image 1	3	1000000135	641
133.98		Spot	1	Image 1	3	1000000136	642
133		Spot	1	Image 1	3	1000000137	643
129.02		Spot	1	Image 1	3	1000000138	644
131.02		Spot	1	Image 1	3	1000000139	645
128.488		Spot	1	Image 1	3	1000000140	646
134.992		Spot	1	Image 1	3	1000000141	647
126.016		Spot	1	Image 1	3	1000000142	648
125.996		Spot	1	Image 1	3	1000000143	649
126		Spot	1	Image 1	3	1000000243	650
128		Spot	1	Image 1	3	1000000144	651
132.016		Spot	1	Image 1	3	1000000145	652
129		Spot	1	Image 1	3	1000000146	653
125.008		Spot	1	Image 1	3	1000000147	654
124.992		Spot	1	Image 1	3	1000000148	655
130		Spot	1	Image 1	3	1000000149	656
125.984		Spot	1	Image 1	3	1000000150	657
126.016		Spot	1	Image 1	3	1000000151	660
126.992		Spot	1	Image 1	3	1000000152	661
124.992		Spot	1	Image 1	3	1000000153	662
127.02		Spot	1	Image 1	3	1000000154	663
134.008		Spot	1	Image 1	3	1000000156	664
136.008		Spot	1	Image 1	3	1000000157	665
135.984		Spot	1	Image 1	3	1000000158	666
139.032		Spot	1	Image 1	3	1000000159	667
134.008		Spot	1	Image 1	3	1000000160	668
137.02		Spot	1	Image 1	3	1000000161	669
132.984		Spot	1	Image 1	3	1000000162	670
133.993		Spot	1	Image 1	3	1000000163	671
137.004		Spot	1	Image 1	3	1000000164	672
134.008		Spot	1	Image 1	3	1000000165	673
143.984		Spot	1	Image 1	3	1000000166	674
132.016		Spot	1	Image 1	3	1000000168	675
133.984		Spot	1	Image 1	3	1000000167	676
132.968		Spot	1	Image 1	3	1000000169	677
133		Spot	1	Image 1	3	1000000170	678
132.008		Spot	1	Image 1	3	1000000171	679
134		Spot	1	Image 1	3	1000000172	680
132.02		Spot	1	Image 1	3	1000000173	681
131.008		Spot	1	Image 1	3	1000000174	682
135.016		Spot	1	Image 1	3	1000000175	683
131		Spot	1	Image 1	3	1000000176	684
133.002		Spot	1	Image 1	3	1000000177	685
132.02		Spot	1	Image 1	3	1000000178	686
132.504		Spot	1	Image 1	3	1000000179	687
133.98		Spot	1	Image 1	3	1000000180	688
133.992		Spot	1	Image 1	3	1000000181	689
133.998		Spot	1	Image 1	3	1000000182	690
131.02		Spot	1	Image 1	3	1000000183	691
132.992		Spot	1	Image 1	3	1000000184	692
135.02		Spot	1	Image 1	3	1000000185	693
132.012		Spot	1	Image 1	3	1000000186	694
133.02		Spot	1	Image 1	3	1000000187	695
130.996		Spot	1	Image 1	3	1000000188	696
129.992		Spot	1	Image 1	3	1000000189	697
129.008		Spot	1	Image 1	3	1000000190	698
129.008		Spot	1	Image 1	3	1000000191	699
131		Spot	1	Image 1	3	1000000193	700
129.016		Spot	1	Image 1	3	1000000192	701
133.016		Spot	1	Image 1	3	1000000194	702
131.02		Spot	1	Image 1	3	1000000195	704
128.992		Spot	1	Image 1	3	1000000196	705
128.992		Spot	1	Image 1	3	1000000197	706
131		Spot	1	Image 1	3	1000000241	707
129.984		Spot	1	Image 1	3	1000000198	708
128		Spot	1	Image 1	3	1000000199	709
129		Spot	1	Image 1	3	1000000200	710
130		Spot	1	Image 1	3	1000000201	711
130.024		Spot	1	Image 1	3	1000000202	712
126.976		Spot	1	Image 1	3	1000000203	713
127.996		Spot	1	Image 1	3	1000000204	714
128.02		Spot	1	Image 1	3	1000000205	715
128.992		Spot	1	Image 1	3	1000000206	716
129.008		Spot	1	Image 1	3	1000000207	717
131.02		Spot	1	Image 1	3	1000000208	718
128.008		Spot	1	Image 1	3	1000000209	719
126		Spot	1	Image 1	3	1000000211	720
124.992		Spot	1	Image 1	3	1000000210	721
129.024		Spot	1	Image 1	3	1000000212	722
130.998		Spot	1	Image 1	3	1000000213	723
127.016		Spot	1	Image 1	3	1000000214	724
127.52		Spot	1	Image 1	3	1000000215	725
133.008		Spot	1	Image 1	3	1000000216	726
130		Spot	1	Image 1	3	1000000217	727
131.998		Spot	1	Image 1	3	1000000218	728
129.992		Spot	1	Image 1	3	1000000219	729
132.024		Spot	1	Image 1	3	1000000244	730
132.02		Spot	1	Image 1	3	1000000220	731
132.984		Spot	1	Image 1	3	1000000221	732
134		Spot	1	Image 1	3	1000000222	733
130.012		Spot	1	Image 1	3	1000000223	734
130.008		Spot	1	Image 1	3	1000000224	735
127.992		Spot	1	Image 1	3	1000000225	736
126.972		Spot	1	Image 1	3	1000000155	737
124.008		Spot	1	Image 1	3	1000000226	738
133.04		Spot	1	Image 1	3	1000000230	739
123.008		Spot	1	Image 1	3	1000000227	740
122.978		Spot	1	Image 1	3	1000000228	741
124.008		Spot	1	Image 1	3	1000000232	742
125		Spot	1	Image 1	3	1000000231	743
122.976		Spot	1	Image 1	3	1000000233	744
123		Spot	1	Image 1	3	1000000234	745
120.51		Spot	1	Image 1	3	1000000235	746
127.992		Spot	1	Image 1	3	1000000236	747
124.992		Spot	1	Image 1	3	1000000237	748
126.008		Spot	1	Image 1	3	1000000238	749
122.996		Spot	1	Image 1	3	1000000239	750
132.986		Spot	1	Image 1	4	1000000000	751
130.02		Spot	1	Image 1	4	1000000001	752
134.008		Spot	1	Image 1	4	1000000002	753
133.992		Spot	1	Image 1	4	1000000003	754
133.968		Spot	1	Image 1	4	1000000004	755
133		Spot	1	Image 1	4	1000000005	756
134.98		Spot	1	Image 1	4	1000000006	757
134.991		Spot	1	Image 1	4	1000000007	758
129.992		Spot	1	Image 1	4	1000000008	759
137.024		Spot	1	Image 1	4	1000000009	760
132.984		Spot	1	Image 1	4	1000000010	761
137.98		Spot	1	Image 1	4	1000000011	762
136.024		Spot	1	Image 1	4	1000000012	763
133		Spot	1	Image 1	4	1000000013	764
133.988		Spot	1	Image 1	4	1000000014	765
132.984		Spot	1	Image 1	4	1000000015	766
133.016		Spot	1	Image 1	4	1000000016	767
140.984		Spot	1	Image 1	4	1000000017	768
136.984		Spot	1	Image 1	4	1000000018	769
138.004		Spot	1	Image 1	4	1000000019	770
140.006		Spot	1	Image 1	4	1000000022	771
137.014		Spot	1	Image 1	4	1000000021	772
132.016		Spot	1	Image 1	4	1000000020	773
136.004		Spot	1	Image 1	4	1000000023	774
135.024		Spot	1	Image 1	4	1000000024	776
146.024		Spot	1	Image 1	4	1000000025	777
140.005		Spot	1	Image 1	4	1000000026	778
139.986		Spot	1	Image 1	4	1000000027	779
137.003		Spot	1	Image 1	4	1000000028	780
136.996		Spot	1	Image 1	4	1000000240	781
138.02		Spot	1	Image 1	4	1000000029	782
136.02		Spot	1	Image 1	4	1000000030	783
137.984		Spot	1	Image 1	4	1000000031	784
133.004		Spot	1	Image 1	4	1000000032	785
135.984		Spot	1	Image 1	4	1000000033	786
136		Spot	1	Image 1	4	1000000245	787
144.02		Spot	1	Image 1	4	1000000034	788
134.976		Spot	1	Image 1	4	1000000035	789
134.984		Spot	1	Image 1	4	1000000036	790
133.02		Spot	1	Image 1	4	1000000037	791
134.008		Spot	1	Image 1	4	1000000038	792
134.02		Spot	1	Image 1	4	1000000039	793
133.992		Spot	1	Image 1	4	1000000040	794
132.99		Spot	1	Image 1	4	1000000041	795
134.016		Spot	1	Image 1	4	1000000042	796
133.992		Spot	1	Image 1	4	1000000043	797
131.993		Spot	1	Image 1	4	1000000044	798
134.008		Spot	1	Image 1	4	1000000046	799
134.992		Spot	1	Image 1	4	1000000045	800
138.02		Spot	1	Image 1	4	1000000047	801
136		Spot	1	Image 1	4	1000000048	803
130.02		Spot	1	Image 1	4	1000000049	804
129.984		Spot	1	Image 1	4	1000000050	806
135.008		Spot	1	Image 1	4	1000000051	807
136.02		Spot	1	Image 1	4	1000000052	808
130.016		Spot	1	Image 1	4	1000000053	809
134.992		Spot	1	Image 1	4	1000000055	810
136.008		Spot	1	Image 1	4	1000000054	811
133.016		Spot	1	Image 1	4	1000000056	812
130.04		Spot	1	Image 1	4	1000000057	813
130		Spot	1	Image 1	4	1000000058	814
138.004		Spot	1	Image 1	4	1000000059	815
136.02		Spot	1	Image 1	4	1000000060	816
135.018		Spot	1	Image 1	4	1000000061	817
134.984		Spot	1	Image 1	4	1000000062	818
138		Spot	1	Image 1	4	1000000063	819
138.02		Spot	1	Image 1	4	1000000064	820
138.008		Spot	1	Image 1	4	1000000065	821
138.976		Spot	1	Image 1	4	1000000066	822
136		Spot	1	Image 1	4	1000000067	823
132.996		Spot	1	Image 1	4	1000000068	824
137.992		Spot	1	Image 1	4	1000000069	825
135.008		Spot	1	Image 1	4	1000000070	826
137.008		Spot	1	Image 1	4	1000000071	827
139.986		Spot	1	Image 1	4	1000000072	828
136.968		Spot	1	Image 1	4	1000000073	829
134.002		Spot	1	Image 1	4	1000000074	830
141		Spot	1	Image 1	4	1000000075	831
145.008		Spot	1	Image 1	4	1000000076	832
140.992		Spot	1	Image 1	4	1000000077	833
141.984		Spot	1	Image 1	4	1000000078	834
136.496		Spot	1	Image 1	4	1000000079	835
139		Spot	1	Image 1	4	1000000080	837
139.004		Spot	1	Image 1	4	1000000081	838
140.024		Spot	1	Image 1	4	1000000082	839
142.024		Spot	1	Image 1	4	1000000084	840
144.996		Spot	1	Image 1	4	1000000083	841
147.024		Spot	1	Image 1	4	1000000085	842
138.992		Spot	1	Image 1	4	1000000086	843
144.995		Spot	1	Image 1	4	1000000087	844
145.992		Spot	1	Image 1	4	1000000088	845
139.02		Spot	1	Image 1	4	1000000089	846
138.012		Spot	1	Image 1	4	1000000091	847
140.996		Spot	1	Image 1	4	1000000090	848
138.008		Spot	1	Image 1	4	1000000092	849
140.008		Spot	1	Image 1	4	1000000093	850
141.984		Spot	1	Image 1	4	1000000094	851
137.014		Spot	1	Image 1	4	1000000095	852
136.984		Spot	1	Image 1	4	1000000096	854
130.008		Spot	1	Image 1	4	1000000097	855
131.016		Spot	1	Image 1	4	1000000098	856
131.984		Spot	1	Image 1	4	1000000099	857
131.003		Spot	1	Image 1	4	1000000100	858
132.016		Spot	1	Image 1	4	1000000101	859
132.992		Spot	1	Image 1	4	1000000102	860
135		Spot	1	Image 1	4	1000000103	861
134.998		Spot	1	Image 1	4	1000000104	862
135.995		Spot	1	Image 1	4	1000000105	863
134		Spot	1	Image 1	4	1000000106	864
135.99		Spot	1	Image 1	4	1000000107	865
137.02		Spot	1	Image 1	4	1000000108	866
132		Spot	1	Image 1	4	1000000109	869
134		Spot	1	Image 1	4	1000000110	870
132.01		Spot	1	Image 1	4	1000000111	871
136.998		Spot	1	Image 1	4	1000000112	872
131		Spot	1	Image 1	4	1000000242	873
133.996		Spot	1	Image 1	4	1000000113	874
129.978		Spot	1	Image 1	4	1000000114	875
135.016		Spot	1	Image 1	4	1000000115	876
134.01		Spot	1	Image 1	4	1000000116	877
134.024		Spot	1	Image 1	4	1000000117	878
129.984		Spot	1	Image 1	4	1000000118	879
131.998		Spot	1	Image 1	4	1000000119	880
132.024		Spot	1	Image 1	4	1000000120	881
138.976		Spot	1	Image 1	4	1000000121	882
126.991		Spot	1	Image 1	4	1000000122	883
134.008		Spot	1	Image 1	4	1000000123	884
126.024		Spot	1	Image 1	4	1000000124	885
126.505		Spot	1	Image 1	4	1000000125	886
130.024		Spot	1	Image 1	4	1000000126	887
127.016		Spot	1	Image 1	4	1000000127	888
125		Spot	1	Image 1	4	1000000128	889
135		Spot	1	Image 1	4	1000000129	890
128.992		Spot	1	Image 1	4	1000000130	891
129		Spot	1	Image 1	4	1000000131	892
127.016		Spot	1	Image 1	4	1000000132	893
135		Spot	1	Image 1	4	1000000133	894
126.032		Spot	1	Image 1	4	1000000134	895
129.02		Spot	1	Image 1	4	1000000135	896
133		Spot	1	Image 1	4	1000000136	897
133.008		Spot	1	Image 1	4	1000000137	898
129.032		Spot	1	Image 1	4	1000000138	899
131.008		Spot	1	Image 1	4	1000000139	900
129.016		Spot	1	Image 1	4	1000000140	901
126.984		Spot	1	Image 1	4	1000000142	902
133.02		Spot	1	Image 1	4	1000000141	903
124.99		Spot	1	Image 1	4	1000000143	904
127.992		Spot	1	Image 1	4	1000000144	905
130.984		Spot	1	Image 1	4	1000000145	906
129.012		Spot	1	Image 1	4	1000000146	907
125.968		Spot	1	Image 1	4	1000000147	908
124.496		Spot	1	Image 1	4	1000000148	909
130		Spot	1	Image 1	4	1000000149	910
125.984		Spot	1	Image 1	4	1000000150	911
124.992		Spot	1	Image 1	4	1000000151	913
126.01		Spot	1	Image 1	4	1000000152	914
124.996		Spot	1	Image 1	4	1000000153	915
125.996		Spot	1	Image 1	4	1000000154	916
135.016		Spot	1	Image 1	4	1000000156	917
137.008		Spot	1	Image 1	4	1000000157	918
136.008		Spot	1	Image 1	4	1000000158	919
138.02		Spot	1	Image 1	4	1000000159	920
136		Spot	1	Image 1	4	1000000161	921
134.02		Spot	1	Image 1	4	1000000160	922
133		Spot	1	Image 1	4	1000000162	923
134		Spot	1	Image 1	4	1000000163	924
137.008		Spot	1	Image 1	4	1000000164	925
134.02		Spot	1	Image 1	4	1000000165	926
142.984		Spot	1	Image 1	4	1000000166	927
130.984		Spot	1	Image 1	4	1000000168	928
133.012		Spot	1	Image 1	4	1000000167	929
132.984		Spot	1	Image 1	4	1000000169	930
132.02		Spot	1	Image 1	4	1000000170	931
132.012		Spot	1	Image 1	4	1000000171	932
135.984		Spot	1	Image 1	4	1000000172	933
132		Spot	1	Image 1	4	1000000173	934
131.01		Spot	1	Image 1	4	1000000174	935
134.008		Spot	1	Image 1	4	1000000175	936
131.992		Spot	1	Image 1	4	1000000176	937
133.992		Spot	1	Image 1	4	1000000177	938
132.01		Spot	1	Image 1	4	1000000178	939
133.008		Spot	1	Image 1	4	1000000179	940
133.012		Spot	1	Image 1	4	1000000180	941
132.996		Spot	1	Image 1	4	1000000181	942
133.018		Spot	1	Image 1	4	1000000182	943
131.02		Spot	1	Image 1	4	1000000183	944
132.008		Spot	1	Image 1	4	1000000184	945
134.496		Spot	1	Image 1	4	1000000185	946
131.99		Spot	1	Image 1	4	1000000186	947
134.016		Spot	1	Image 1	4	1000000187	948
129.984		Spot	1	Image 1	4	1000000188	949
130.016		Spot	1	Image 1	4	1000000189	950
129.02		Spot	1	Image 1	4	1000000190	951
129.012		Spot	1	Image 1	4	1000000191	952
131		Spot	1	Image 1	4	1000000193	953
128.496		Spot	1	Image 1	4	1000000192	954
132.976		Spot	1	Image 1	4	1000000194	955
130.004		Spot	1	Image 1	4	1000000195	957
128.006		Spot	1	Image 1	4	1000000196	958
129.016		Spot	1	Image 1	4	1000000197	959
131.02		Spot	1	Image 1	4	1000000241	960
129.02		Spot	1	Image 1	4	1000000199	961
130.008		Spot	1	Image 1	4	1000000198	962
128.984		Spot	1	Image 1	4	1000000200	963
130		Spot	1	Image 1	4	1000000202	964
131.008		Spot	1	Image 1	4	1000000201	965
126.984		Spot	1	Image 1	4	1000000203	966
128.012		Spot	1	Image 1	4	1000000204	967
127.512		Spot	1	Image 1	4	1000000205	968
128.008		Spot	1	Image 1	4	1000000206	969
129.008		Spot	1	Image 1	4	1000000207	970
129.992		Spot	1	Image 1	4	1000000208	971
128		Spot	1	Image 1	4	1000000209	972
127.012		Spot	1	Image 1	4	1000000211	973
125.02		Spot	1	Image 1	4	1000000210	974
128.996		Spot	1	Image 1	4	1000000212	975
129.984		Spot	1	Image 1	4	1000000213	976
127.96		Spot	1	Image 1	4	1000000214	977
126.99		Spot	1	Image 1	4	1000000215	978
133.02		Spot	1	Image 1	4	1000000216	979
131.008		Spot	1	Image 1	4	1000000217	980
132.02		Spot	1	Image 1	4	1000000218	981
130.992		Spot	1	Image 1	4	1000000219	982
133.032		Spot	1	Image 1	4	1000000244	983
132.016		Spot	1	Image 1	4	1000000220	984
133.016		Spot	1	Image 1	4	1000000221	985
133.008		Spot	1	Image 1	4	1000000222	986
130.004		Spot	1	Image 1	4	1000000223	987
128.992		Spot	1	Image 1	4	1000000224	988
128		Spot	1	Image 1	4	1000000225	989
128.016		Spot	1	Image 1	4	1000000155	990
123.004		Spot	1	Image 1	4	1000000226	991
133		Spot	1	Image 1	4	1000000230	992
125.99		Spot	1	Image 1	4	1000000229	993
121.984		Spot	1	Image 1	4	1000000227	994
123.02		Spot	1	Image 1	4	1000000228	995
124.006		Spot	1	Image 1	4	1000000232	996
124		Spot	1	Image 1	4	1000000231	997
122.992		Spot	1	Image 1	4	1000000233	998
123.016		Spot	1	Image 1	4	1000000234	999
120.992		Spot	1	Image 1	4	1000000235	1000
128.984		Spot	1	Image 1	4	1000000236	1001
125.03		Spot	1	Image 1	4	1000000237	1002
126.015		Spot	1	Image 1	4	1000000238	1003
122.99		Spot	1	Image 1	4	1000000239	1004
133.998		Spot	1	Image 1	5	1000000000	1005
131.012		Spot	1	Image 1	5	1000000001	1006
134.004		Spot	1	Image 1	5	1000000002	1007
133.008		Spot	1	Image 1	5	1000000003	1008
134.02		Spot	1	Image 1	5	1000000004	1009
132.022		Spot	1	Image 1	5	1000000005	1010
135.008		Spot	1	Image 1	5	1000000006	1011
135.012		Spot	1	Image 1	5	1000000007	1012
131		Spot	1	Image 1	5	1000000008	1013
136.032		Spot	1	Image 1	5	1000000009	1014
131.996		Spot	1	Image 1	5	1000000010	1015
137.992		Spot	1	Image 1	5	1000000011	1016
138.004		Spot	1	Image 1	5	1000000012	1017
133		Spot	1	Image 1	5	1000000013	1018
134.008		Spot	1	Image 1	5	1000000014	1019
133.024		Spot	1	Image 1	5	1000000015	1020
132.008		Spot	1	Image 1	5	1000000016	1021
140.488		Spot	1	Image 1	5	1000000017	1022
138		Spot	1	Image 1	5	1000000018	1023
138		Spot	1	Image 1	5	1000000019	1024
140.016		Spot	1	Image 1	5	1000000022	1025
136.984		Spot	1	Image 1	5	1000000021	1026
131.986		Spot	1	Image 1	5	1000000020	1027
131.992		Spot	1	Image 1	5	1000000246	1028
135.99		Spot	1	Image 1	5	1000000023	1029
135.02		Spot	1	Image 1	5	1000000024	1030
146.02		Spot	1	Image 1	5	1000000025	1031
140		Spot	1	Image 1	5	1000000026	1032
141		Spot	1	Image 1	5	1000000027	1033
138.008		Spot	1	Image 1	5	1000000028	1034
135.983		Spot	1	Image 1	5	1000000240	1035
138.016		Spot	1	Image 1	5	1000000029	1036
137.008		Spot	1	Image 1	5	1000000030	1037
133.004		Spot	1	Image 1	5	1000000032	1038
137.988		Spot	1	Image 1	5	1000000031	1039
137.016		Spot	1	Image 1	5	1000000033	1040
135.996		Spot	1	Image 1	5	1000000245	1041
143.008		Spot	1	Image 1	5	1000000034	1042
135.984		Spot	1	Image 1	5	1000000035	1043
133		Spot	1	Image 1	5	1000000037	1044
135		Spot	1	Image 1	5	1000000036	1045
134.008		Spot	1	Image 1	5	1000000038	1046
135.008		Spot	1	Image 1	5	1000000039	1047
133.032		Spot	1	Image 1	5	1000000040	1048
134.016		Spot	1	Image 1	5	1000000041	1049
136.016		Spot	1	Image 1	5	1000000042	1050
132.992		Spot	1	Image 1	5	1000000043	1051
132.008		Spot	1	Image 1	5	1000000044	1052
134.008		Spot	1	Image 1	5	1000000046	1053
134.992		Spot	1	Image 1	5	1000000045	1054
136.992		Spot	1	Image 1	5	1000000047	1055
134.983		Spot	1	Image 1	5	1000000048	1057
130.992		Spot	1	Image 1	5	1000000049	1058
129.008		Spot	1	Image 1	5	1000000050	1060
135.004		Spot	1	Image 1	5	1000000051	1061
130.008		Spot	1	Image 1	5	1000000053	1062
137.008		Spot	1	Image 1	5	1000000052	1063
134.02		Spot	1	Image 1	5	1000000055	1064
137		Spot	1	Image 1	5	1000000054	1065
134.02		Spot	1	Image 1	5	1000000056	1066
130.016		Spot	1	Image 1	5	1000000057	1067
129.984		Spot	1	Image 1	5	1000000058	1068
138.02		Spot	1	Image 1	5	1000000059	1069
136.022		Spot	1	Image 1	5	1000000060	1070
135.984		Spot	1	Image 1	5	1000000061	1071
133.986		Spot	1	Image 1	5	1000000062	1072
139.016		Spot	1	Image 1	5	1000000063	1074
137.992		Spot	1	Image 1	5	1000000064	1075
138.004		Spot	1	Image 1	5	1000000065	1076
139.992		Spot	1	Image 1	5	1000000066	1077
136.004		Spot	1	Image 1	5	1000000067	1078
134		Spot	1	Image 1	5	1000000068	1079
138.016		Spot	1	Image 1	5	1000000069	1080
133.992		Spot	1	Image 1	5	1000000070	1081
137.016		Spot	1	Image 1	5	1000000071	1082
138.984		Spot	1	Image 1	5	1000000072	1083
137.016		Spot	1	Image 1	5	1000000073	1084
133.012		Spot	1	Image 1	5	1000000074	1085
141.016		Spot	1	Image 1	5	1000000075	1086
141.016		Spot	1	Image 1	5	1000000077	1087
145.008		Spot	1	Image 1	5	1000000076	1088
143.02		Spot	1	Image 1	5	1000000078	1089
136.008		Spot	1	Image 1	5	1000000079	1090
140.016		Spot	1	Image 1	5	1000000080	1091
139		Spot	1	Image 1	5	1000000081	1093
141.008		Spot	1	Image 1	5	1000000082	1094
141.992		Spot	1	Image 1	5	1000000084	1095
145		Spot	1	Image 1	5	1000000083	1096
147.024		Spot	1	Image 1	5	1000000085	1097
139		Spot	1	Image 1	5	1000000086	1098
145.002		Spot	1	Image 1	5	1000000087	1099
146.992		Spot	1	Image 1	5	1000000088	1100
139.024		Spot	1	Image 1	5	1000000089	1101
137.008		Spot	1	Image 1	5	1000000091	1102
140		Spot	1	Image 1	5	1000000090	1103
138.007		Spot	1	Image 1	5	1000000092	1104
139.016		Spot	1	Image 1	5	1000000093	1105
144.016		Spot	1	Image 1	5	1000000094	1106
137		Spot	1	Image 1	5	1000000095	1107
137.006		Spot	1	Image 1	5	1000000096	1109
129.01		Spot	1	Image 1	5	1000000097	1110
131.01		Spot	1	Image 1	5	1000000098	1111
131.01		Spot	1	Image 1	5	1000000099	1112
132.016		Spot	1	Image 1	5	1000000100	1113
131.976		Spot	1	Image 1	5	1000000101	1114
134.02		Spot	1	Image 1	5	1000000102	1115
134.992		Spot	1	Image 1	5	1000000103	1116
136.016		Spot	1	Image 1	5	1000000104	1117
136.016		Spot	1	Image 1	5	1000000105	1118
136		Spot	1	Image 1	5	1000000106	1119
137.016		Spot	1	Image 1	5	1000000107	1120
136.008		Spot	1	Image 1	5	1000000108	1121
132.008		Spot	1	Image 1	5	1000000109	1123
133.984		Spot	1	Image 1	5	1000000110	1124
132		Spot	1	Image 1	5	1000000111	1125
138.02		Spot	1	Image 1	5	1000000112	1126
131		Spot	1	Image 1	5	1000000242	1127
133.992		Spot	1	Image 1	5	1000000113	1128
131.004		Spot	1	Image 1	5	1000000114	1129
134.008		Spot	1	Image 1	5	1000000115	1130
134.016		Spot	1	Image 1	5	1000000116	1131
132.992		Spot	1	Image 1	5	1000000117	1132
130.01		Spot	1	Image 1	5	1000000118	1133
132.02		Spot	1	Image 1	5	1000000119	1134
131.992		Spot	1	Image 1	5	1000000120	1135
139.02		Spot	1	Image 1	5	1000000121	1136
126.992		Spot	1	Image 1	5	1000000122	1137
134.992		Spot	1	Image 1	5	1000000123	1138
125.996		Spot	1	Image 1	5	1000000124	1139
128.008		Spot	1	Image 1	5	1000000125	1140
129.984		Spot	1	Image 1	5	1000000126	1141
125		Spot	1	Image 1	5	1000000128	1142
128		Spot	1	Image 1	5	1000000127	1143
135.02		Spot	1	Image 1	5	1000000129	1144
127.992		Spot	1	Image 1	5	1000000130	1145
128.998		Spot	1	Image 1	5	1000000131	1146
127.02		Spot	1	Image 1	5	1000000132	1147
133.992		Spot	1	Image 1	5	1000000133	1148
126.984		Spot	1	Image 1	5	1000000134	1149
129		Spot	1	Image 1	5	1000000135	1150
132.996		Spot	1	Image 1	5	1000000136	1151
134		Spot	1	Image 1	5	1000000137	1152
128.004		Spot	1	Image 1	5	1000000138	1153
130		Spot	1	Image 1	5	1000000139	1154
128.995		Spot	1	Image 1	5	1000000140	1155
126		Spot	1	Image 1	5	1000000142	1156
132.008		Spot	1	Image 1	5	1000000141	1157
125		Spot	1	Image 1	5	1000000143	1158
126.012		Spot	1	Image 1	5	1000000243	1159
128.02		Spot	1	Image 1	5	1000000144	1160
130.984		Spot	1	Image 1	5	1000000145	1161
129		Spot	1	Image 1	5	1000000146	1162
125.008		Spot	1	Image 1	5	1000000147	1163
124.992		Spot	1	Image 1	5	1000000148	1164
130		Spot	1	Image 1	5	1000000149	1165
126.02		Spot	1	Image 1	5	1000000150	1166
125.02		Spot	1	Image 1	5	1000000151	1169
126.008		Spot	1	Image 1	5	1000000152	1170
124.984		Spot	1	Image 1	5	1000000153	1171
128.008		Spot	1	Image 1	5	1000000154	1172
134.984		Spot	1	Image 1	5	1000000156	1173
137		Spot	1	Image 1	5	1000000157	1174
135.012		Spot	1	Image 1	5	1000000158	1175
138		Spot	1	Image 1	5	1000000159	1176
133.995		Spot	1	Image 1	5	1000000160	1177
132.008		Spot	1	Image 1	5	1000000162	1178
137.012		Spot	1	Image 1	5	1000000161	1179
134.012		Spot	1	Image 1	5	1000000163	1180
136.008		Spot	1	Image 1	5	1000000164	1181
133.02		Spot	1	Image 1	5	1000000165	1182
144.014		Spot	1	Image 1	5	1000000166	1183
132.016		Spot	1	Image 1	5	1000000168	1184
133		Spot	1	Image 1	5	1000000167	1185
132		Spot	1	Image 1	5	1000000169	1186
133		Spot	1	Image 1	5	1000000170	1187
131.99		Spot	1	Image 1	5	1000000171	1188
134.986		Spot	1	Image 1	5	1000000172	1189
132.016		Spot	1	Image 1	5	1000000173	1190
130.997		Spot	1	Image 1	5	1000000174	1191
133.992		Spot	1	Image 1	5	1000000175	1192
132.024		Spot	1	Image 1	5	1000000176	1193
132		Spot	1	Image 1	5	1000000178	1194
133.008		Spot	1	Image 1	5	1000000177	1195
133.016		Spot	1	Image 1	5	1000000179	1196
133.976		Spot	1	Image 1	5	1000000180	1197
133.014		Spot	1	Image 1	5	1000000181	1198
132.018		Spot	1	Image 1	5	1000000182	1199
130.002		Spot	1	Image 1	5	1000000183	1200
133.006		Spot	1	Image 1	5	1000000184	1201
135.016		Spot	1	Image 1	5	1000000185	1202
132.006		Spot	1	Image 1	5	1000000186	1203
133.984		Spot	1	Image 1	5	1000000187	1204
130		Spot	1	Image 1	5	1000000188	1205
130		Spot	1	Image 1	5	1000000189	1206
129.984		Spot	1	Image 1	5	1000000190	1207
130.008		Spot	1	Image 1	5	1000000191	1208
131.012		Spot	1	Image 1	5	1000000193	1209
128.984		Spot	1	Image 1	5	1000000192	1210
133.01		Spot	1	Image 1	5	1000000194	1211
131.02		Spot	1	Image 1	5	1000000195	1213
128.994		Spot	1	Image 1	5	1000000196	1214
128.992		Spot	1	Image 1	5	1000000197	1215
127.992		Spot	1	Image 1	5	1000000199	1216
131.008		Spot	1	Image 1	5	1000000241	1217
129.992		Spot	1	Image 1	5	1000000198	1218
128.984		Spot	1	Image 1	5	1000000200	1219
130.02		Spot	1	Image 1	5	1000000202	1220
130.992		Spot	1	Image 1	5	1000000201	1221
127.992		Spot	1	Image 1	5	1000000203	1222
128.008		Spot	1	Image 1	5	1000000205	1223
127.999		Spot	1	Image 1	5	1000000206	1224
129.004		Spot	1	Image 1	5	1000000207	1225
130.984		Spot	1	Image 1	5	1000000208	1226
127.995		Spot	1	Image 1	5	1000000209	1227
127.002		Spot	1	Image 1	5	1000000211	1228
125.016		Spot	1	Image 1	5	1000000210	1229
131.02		Spot	1	Image 1	5	1000000213	1230
129		Spot	1	Image 1	5	1000000212	1231
128.014		Spot	1	Image 1	5	1000000214	1232
128.012		Spot	1	Image 1	5	1000000215	1233
132.992		Spot	1	Image 1	5	1000000216	1234
131.02		Spot	1	Image 1	5	1000000217	1235
131.992		Spot	1	Image 1	5	1000000218	1236
131.02		Spot	1	Image 1	5	1000000219	1237
132.004		Spot	1	Image 1	5	1000000244	1238
131.984		Spot	1	Image 1	5	1000000220	1239
132		Spot	1	Image 1	5	1000000221	1240
134.01		Spot	1	Image 1	5	1000000222	1241
130.012		Spot	1	Image 1	5	1000000223	1242
129		Spot	1	Image 1	5	1000000224	1243
128		Spot	1	Image 1	5	1000000225	1244
126		Spot	1	Image 1	5	1000000155	1245
126.008		Spot	1	Image 1	5	1000000229	1246
122.992		Spot	1	Image 1	5	1000000226	1247
128.992		Spot	1	Image 1	5	1000000230	1248
121.984		Spot	1	Image 1	5	1000000227	1249
123.015		Spot	1	Image 1	5	1000000228	1250
123.98		Spot	1	Image 1	5	1000000232	1251
124.984		Spot	1	Image 1	5	1000000231	1252
123.02		Spot	1	Image 1	5	1000000233	1253
123.016		Spot	1	Image 1	5	1000000234	1254
120.996		Spot	1	Image 1	5	1000000235	1255
128.024		Spot	1	Image 1	5	1000000236	1256
124.008		Spot	1	Image 1	5	1000000237	1257
126		Spot	1	Image 1	5	1000000238	1258
123.016		Spot	1	Image 1	5	1000000239	1259
134		Spot	1	Image 1	6	1000000000	1260
130.008		Spot	1	Image 1	6	1000000001	1261
134		Spot	1	Image 1	6	1000000002	1262
134.008		Spot	1	Image 1	6	1000000003	1263
133.011		Spot	1	Image 1	6	1000000004	1264
132.02		Spot	1	Image 1	6	1000000005	1265
135.01		Spot	1	Image 1	6	1000000006	1266
134		Spot	1	Image 1	6	1000000007	1267
130.992		Spot	1	Image 1	6	1000000008	1268
134.992		Spot	1	Image 1	6	1000000009	1269
132		Spot	1	Image 1	6	1000000010	1270
137.002		Spot	1	Image 1	6	1000000012	1271
132.984		Spot	1	Image 1	6	1000000013	1272
134.02		Spot	1	Image 1	6	1000000014	1273
131.992		Spot	1	Image 1	6	1000000015	1274
132.016		Spot	1	Image 1	6	1000000016	1275
141.01		Spot	1	Image 1	6	1000000017	1276
137.984		Spot	1	Image 1	6	1000000018	1277
138		Spot	1	Image 1	6	1000000019	1278
139.984		Spot	1	Image 1	6	1000000022	1279
138.006		Spot	1	Image 1	6	1000000021	1280
132		Spot	1	Image 1	6	1000000020	1281
132.992		Spot	1	Image 1	6	1000000246	1282
135.004		Spot	1	Image 1	6	1000000023	1283
135.012		Spot	1	Image 1	6	1000000024	1284
145.02		Spot	1	Image 1	6	1000000025	1285
140.012		Spot	1	Image 1	6	1000000026	1286
140.016		Spot	1	Image 1	6	1000000027	1287
137.02		Spot	1	Image 1	6	1000000028	1288
136.004		Spot	1	Image 1	6	1000000240	1289
137.992		Spot	1	Image 1	6	1000000029	1290
137.008		Spot	1	Image 1	6	1000000030	1291
138.992		Spot	1	Image 1	6	1000000031	1292
133.016		Spot	1	Image 1	6	1000000032	1293
135.996		Spot	1	Image 1	6	1000000033	1294
136.016		Spot	1	Image 1	6	1000000245	1295
143		Spot	1	Image 1	6	1000000034	1296
134.992		Spot	1	Image 1	6	1000000035	1297
131.992		Spot	1	Image 1	6	1000000037	1298
135.012		Spot	1	Image 1	6	1000000036	1299
133.012		Spot	1	Image 1	6	1000000038	1300
135.008		Spot	1	Image 1	6	1000000039	1301
134.008		Spot	1	Image 1	6	1000000040	1302
133		Spot	1	Image 1	6	1000000041	1303
134		Spot	1	Image 1	6	1000000042	1304
133.004		Spot	1	Image 1	6	1000000043	1305
133.01		Spot	1	Image 1	6	1000000044	1306
134		Spot	1	Image 1	6	1000000046	1307
135.004		Spot	1	Image 1	6	1000000045	1308
137.984		Spot	1	Image 1	6	1000000047	1309
135.016		Spot	1	Image 1	6	1000000048	1311
130		Spot	1	Image 1	6	1000000049	1312
130.014		Spot	1	Image 1	6	1000000050	1314
135.984		Spot	1	Image 1	6	1000000051	1315
137		Spot	1	Image 1	6	1000000052	1316
134.016		Spot	1	Image 1	6	1000000055	1317
137		Spot	1	Image 1	6	1000000054	1318
133		Spot	1	Image 1	6	1000000056	1319
130.504		Spot	1	Image 1	6	1000000057	1320
130.02		Spot	1	Image 1	6	1000000058	1321
138.02		Spot	1	Image 1	6	1000000059	1322
135.992		Spot	1	Image 1	6	1000000060	1323
135.992		Spot	1	Image 1	6	1000000061	1324
136.016		Spot	1	Image 1	6	1000000062	1325
138.02		Spot	1	Image 1	6	1000000063	1327
137.992		Spot	1	Image 1	6	1000000064	1328
137.01		Spot	1	Image 1	6	1000000065	1329
139.991		Spot	1	Image 1	6	1000000066	1330
136		Spot	1	Image 1	6	1000000067	1331
134.016		Spot	1	Image 1	6	1000000068	1332
137.992		Spot	1	Image 1	6	1000000069	1333
133.004		Spot	1	Image 1	6	1000000070	1334
135.984		Spot	1	Image 1	6	1000000071	1335
139.004		Spot	1	Image 1	6	1000000072	1336
137.024		Spot	1	Image 1	6	1000000073	1337
133		Spot	1	Image 1	6	1000000074	1338
141		Spot	1	Image 1	6	1000000075	1339
145.01		Spot	1	Image 1	6	1000000076	1340
141		Spot	1	Image 1	6	1000000077	1341
142		Spot	1	Image 1	6	1000000078	1342
135.504		Spot	1	Image 1	6	1000000079	1343
140.014		Spot	1	Image 1	6	1000000080	1344
139.01		Spot	1	Image 1	6	1000000081	1345
140		Spot	1	Image 1	6	1000000082	1347
142.032		Spot	1	Image 1	6	1000000084	1348
143.984		Spot	1	Image 1	6	1000000083	1349
146.024		Spot	1	Image 1	6	1000000085	1350
138.968		Spot	1	Image 1	6	1000000086	1351
145.004		Spot	1	Image 1	6	1000000087	1352
146.998		Spot	1	Image 1	6	1000000088	1353
139.01		Spot	1	Image 1	6	1000000089	1354
137.006		Spot	1	Image 1	6	1000000091	1355
140.004		Spot	1	Image 1	6	1000000090	1356
139.012		Spot	1	Image 1	6	1000000092	1357
139.008		Spot	1	Image 1	6	1000000093	1358
140.992		Spot	1	Image 1	6	1000000094	1359
137		Spot	1	Image 1	6	1000000095	1360
137.01		Spot	1	Image 1	6	1000000096	1362
130.02		Spot	1	Image 1	6	1000000097	1363
131		Spot	1	Image 1	6	1000000098	1364
132		Spot	1	Image 1	6	1000000099	1365
131.996		Spot	1	Image 1	6	1000000100	1366
133.004		Spot	1	Image 1	6	1000000101	1367
133.994		Spot	1	Image 1	6	1000000102	1368
133.992		Spot	1	Image 1	6	1000000103	1369
134.992		Spot	1	Image 1	6	1000000104	1370
135.992		Spot	1	Image 1	6	1000000105	1371
135		Spot	1	Image 1	6	1000000107	1372
134.012		Spot	1	Image 1	6	1000000106	1373
137.016		Spot	1	Image 1	6	1000000108	1374
132.996		Spot	1	Image 1	6	1000000109	1377
133		Spot	1	Image 1	6	1000000110	1378
132.008		Spot	1	Image 1	6	1000000111	1379
138.006		Spot	1	Image 1	6	1000000112	1380
130.984		Spot	1	Image 1	6	1000000242	1381
134.99		Spot	1	Image 1	6	1000000113	1382
131		Spot	1	Image 1	6	1000000114	1383
133.992		Spot	1	Image 1	6	1000000115	1384
133.996		Spot	1	Image 1	6	1000000116	1385
133.006		Spot	1	Image 1	6	1000000117	1386
129.996		Spot	1	Image 1	6	1000000118	1387
132.02		Spot	1	Image 1	6	1000000119	1388
132.016		Spot	1	Image 1	6	1000000120	1389
139.008		Spot	1	Image 1	6	1000000121	1390
126.006		Spot	1	Image 1	6	1000000122	1391
133.991		Spot	1	Image 1	6	1000000123	1392
126		Spot	1	Image 1	6	1000000124	1393
128.004		Spot	1	Image 1	6	1000000125	1394
129.992		Spot	1	Image 1	6	1000000126	1395
126.978		Spot	1	Image 1	6	1000000127	1396
124.992		Spot	1	Image 1	6	1000000128	1397
135.02		Spot	1	Image 1	6	1000000129	1398
129.016		Spot	1	Image 1	6	1000000130	1399
128		Spot	1	Image 1	6	1000000131	1400
126.992		Spot	1	Image 1	6	1000000132	1401
132.992		Spot	1	Image 1	6	1000000133	1402
126.984		Spot	1	Image 1	6	1000000134	1403
129.002		Spot	1	Image 1	6	1000000135	1404
133.008		Spot	1	Image 1	6	1000000136	1405
132.992		Spot	1	Image 1	6	1000000137	1406
128.996		Spot	1	Image 1	6	1000000138	1407
130.992		Spot	1	Image 1	6	1000000139	1408
129.008		Spot	1	Image 1	6	1000000140	1409
126.01		Spot	1	Image 1	6	1000000142	1410
130.996		Spot	1	Image 1	6	1000000141	1411
125		Spot	1	Image 1	6	1000000143	1412
128.008		Spot	1	Image 1	6	1000000144	1413
126.008		Spot	1	Image 1	6	1000000243	1414
131.01		Spot	1	Image 1	6	1000000145	1415
129.016		Spot	1	Image 1	6	1000000146	1416
125.008		Spot	1	Image 1	6	1000000147	1417
125.024		Spot	1	Image 1	6	1000000148	1418
130.02		Spot	1	Image 1	6	1000000149	1419
126.008		Spot	1	Image 1	6	1000000150	1420
125.006		Spot	1	Image 1	6	1000000151	1423
126		Spot	1	Image 1	6	1000000152	1424
126.008		Spot	1	Image 1	6	1000000153	1425
125.986		Spot	1	Image 1	6	1000000247	1426
128.016		Spot	1	Image 1	6	1000000154	1427
125		Spot	1	Image 1	6	1000000229	1428
134.992		Spot	1	Image 1	6	1000000156	1429
137		Spot	1	Image 1	6	1000000157	1430
135.996		Spot	1	Image 1	6	1000000158	1431
137.024		Spot	1	Image 1	6	1000000159	1432
134		Spot	1	Image 1	6	1000000160	1433
131.992		Spot	1	Image 1	6	1000000162	1434
137.024		Spot	1	Image 1	6	1000000161	1435
134.016		Spot	1	Image 1	6	1000000163	1436
135.984		Spot	1	Image 1	6	1000000164	1437
133.008		Spot	1	Image 1	6	1000000165	1438
143		Spot	1	Image 1	6	1000000166	1439
130.995		Spot	1	Image 1	6	1000000168	1440
131.996		Spot	1	Image 1	6	1000000167	1441
132		Spot	1	Image 1	6	1000000170	1442
132.008		Spot	1	Image 1	6	1000000169	1443
131.984		Spot	1	Image 1	6	1000000171	1444
135.02		Spot	1	Image 1	6	1000000172	1445
132.01		Spot	1	Image 1	6	1000000173	1446
131		Spot	1	Image 1	6	1000000174	1447
134.008		Spot	1	Image 1	6	1000000175	1448
130.992		Spot	1	Image 1	6	1000000176	1449
132.008		Spot	1	Image 1	6	1000000178	1450
134		Spot	1	Image 1	6	1000000177	1451
133		Spot	1	Image 1	6	1000000179	1452
133.496		Spot	1	Image 1	6	1000000180	1453
131.02		Spot	1	Image 1	6	1000000181	1454
132.992		Spot	1	Image 1	6	1000000182	1455
131		Spot	1	Image 1	6	1000000183	1456
133.01		Spot	1	Image 1	6	1000000184	1457
134.98		Spot	1	Image 1	6	1000000185	1458
131.984		Spot	1	Image 1	6	1000000186	1459
134.016		Spot	1	Image 1	6	1000000187	1460
130.996		Spot	1	Image 1	6	1000000188	1461
128.996		Spot	1	Image 1	6	1000000189	1462
128.012		Spot	1	Image 1	6	1000000190	1463
130		Spot	1	Image 1	6	1000000191	1464
131.02		Spot	1	Image 1	6	1000000193	1465
129		Spot	1	Image 1	6	1000000192	1466
133.02		Spot	1	Image 1	6	1000000194	1467
129.992		Spot	1	Image 1	6	1000000195	1469
128.012		Spot	1	Image 1	6	1000000196	1470
129		Spot	1	Image 1	6	1000000197	1471
128.012		Spot	1	Image 1	6	1000000199	1472
131.996		Spot	1	Image 1	6	1000000241	1473
130.008		Spot	1	Image 1	6	1000000198	1474
130		Spot	1	Image 1	6	1000000200	1475
130.984		Spot	1	Image 1	6	1000000202	1476
126.992		Spot	1	Image 1	6	1000000203	1477
127.995		Spot	1	Image 1	6	1000000204	1478
128.024		Spot	1	Image 1	6	1000000205	1479
128.008		Spot	1	Image 1	6	1000000206	1480
129		Spot	1	Image 1	6	1000000207	1481
130		Spot	1	Image 1	6	1000000208	1482
126.992		Spot	1	Image 1	6	1000000209	1483
127.016		Spot	1	Image 1	6	1000000211	1484
125.008		Spot	1	Image 1	6	1000000210	1485
129.992		Spot	1	Image 1	6	1000000212	1486
130.012		Spot	1	Image 1	6	1000000213	1487
126.984		Spot	1	Image 1	6	1000000214	1488
128.008		Spot	1	Image 1	6	1000000215	1489
133.008		Spot	1	Image 1	6	1000000216	1490
131.01		Spot	1	Image 1	6	1000000217	1491
132.01		Spot	1	Image 1	6	1000000218	1492
131.01		Spot	1	Image 1	6	1000000219	1493
131.992		Spot	1	Image 1	6	1000000244	1494
131.008		Spot	1	Image 1	6	1000000220	1495
134.008		Spot	1	Image 1	6	1000000221	1496
133.008		Spot	1	Image 1	6	1000000222	1497
129.984		Spot	1	Image 1	6	1000000223	1498
128.992		Spot	1	Image 1	6	1000000224	1499
128.012		Spot	1	Image 1	6	1000000225	1500
126.984		Spot	1	Image 1	6	1000000155	1501
128.008		Spot	1	Image 1	6	1000000230	1502
123.004		Spot	1	Image 1	6	1000000226	1503
123.02		Spot	1	Image 1	6	1000000227	1504
122.992		Spot	1	Image 1	6	1000000228	1505
124.012		Spot	1	Image 1	6	1000000232	1506
124		Spot	1	Image 1	6	1000000231	1507
123		Spot	1	Image 1	6	1000000233	1508
122.984		Spot	1	Image 1	6	1000000234	1509
120.992		Spot	1	Image 1	6	1000000235	1510
127.496		Spot	1	Image 1	6	1000000236	1511
125.008		Spot	1	Image 1	6	1000000237	1512
125.012		Spot	1	Image 1	6	1000000238	1513
122.992		Spot	1	Image 1	6	1000000239	1514
134.005		Spot	1	Image 1	7	1000000000	1515
131.016		Spot	1	Image 1	7	1000000001	1516
132.992		Spot	1	Image 1	7	1000000002	1517
132.004		Spot	1	Image 1	7	1000000003	1518
133.02		Spot	1	Image 1	7	1000000004	1519
132.008		Spot	1	Image 1	7	1000000005	1520
135.008		Spot	1	Image 1	7	1000000006	1521
134.008		Spot	1	Image 1	7	1000000007	1522
129.984		Spot	1	Image 1	7	1000000008	1523
135.032		Spot	1	Image 1	7	1000000009	1524
131		Spot	1	Image 1	7	1000000010	1525
137.996		Spot	1	Image 1	7	1000000011	1526
140.004		Spot	1	Image 1	7	1000000012	1527
134.003		Spot	1	Image 1	7	1000000013	1528
135		Spot	1	Image 1	7	1000000014	1529
131.016		Spot	1	Image 1	7	1000000015	1530
132.02		Spot	1	Image 1	7	1000000016	1531
139.998		Spot	1	Image 1	7	1000000017	1532
137.02		Spot	1	Image 1	7	1000000018	1533
137		Spot	1	Image 1	7	1000000019	1534
137.01		Spot	1	Image 1	7	1000000021	1535
139.024		Spot	1	Image 1	7	1000000022	1536
131.02		Spot	1	Image 1	7	1000000020	1537
133		Spot	1	Image 1	7	1000000248	1538
136.02		Spot	1	Image 1	7	1000000023	1539
133.992		Spot	1	Image 1	7	1000000246	1540
134.99		Spot	1	Image 1	7	1000000024	1542
146.016		Spot	1	Image 1	7	1000000025	1543
139.99		Spot	1	Image 1	7	1000000026	1544
140.02		Spot	1	Image 1	7	1000000027	1545
137.02		Spot	1	Image 1	7	1000000028	1546
134.992		Spot	1	Image 1	7	1000000240	1547
139.024		Spot	1	Image 1	7	1000000029	1548
135		Spot	1	Image 1	7	1000000030	1549
138.02		Spot	1	Image 1	7	1000000031	1550
133		Spot	1	Image 1	7	1000000032	1551
137		Spot	1	Image 1	7	1000000033	1552
136.006		Spot	1	Image 1	7	1000000245	1553
141.994		Spot	1	Image 1	7	1000000034	1554
135.012		Spot	1	Image 1	7	1000000035	1555
134.992		Spot	1	Image 1	7	1000000036	1556
132		Spot	1	Image 1	7	1000000037	1557
134		Spot	1	Image 1	7	1000000038	1558
133.992		Spot	1	Image 1	7	1000000039	1559
134.01		Spot	1	Image 1	7	1000000040	1560
134.028		Spot	1	Image 1	7	1000000041	1561
134		Spot	1	Image 1	7	1000000042	1562
134		Spot	1	Image 1	7	1000000043	1563
132		Spot	1	Image 1	7	1000000044	1564
134.504		Spot	1	Image 1	7	1000000046	1565
135.006		Spot	1	Image 1	7	1000000045	1566
138.008		Spot	1	Image 1	7	1000000047	1567
130		Spot	1	Image 1	7	1000000049	1569
135.024		Spot	1	Image 1	7	1000000048	1570
129.01		Spot	1	Image 1	7	1000000050	1572
136		Spot	1	Image 1	7	1000000051	1573
137.008		Spot	1	Image 1	7	1000000052	1574
134.01		Spot	1	Image 1	7	1000000055	1575
138.016		Spot	1	Image 1	7	1000000054	1576
133.01		Spot	1	Image 1	7	1000000056	1577
130		Spot	1	Image 1	7	1000000057	1578
130.01		Spot	1	Image 1	7	1000000058	1579
136.992		Spot	1	Image 1	7	1000000059	1580
135.008		Spot	1	Image 1	7	1000000060	1581
136.016		Spot	1	Image 1	7	1000000061	1582
133.992		Spot	1	Image 1	7	1000000062	1583
138		Spot	1	Image 1	7	1000000063	1585
137.984		Spot	1	Image 1	7	1000000064	1586
137.004		Spot	1	Image 1	7	1000000065	1587
139.992		Spot	1	Image 1	7	1000000066	1588
135		Spot	1	Image 1	7	1000000067	1589
134		Spot	1	Image 1	7	1000000068	1590
136		Spot	1	Image 1	7	1000000104	1591
137.992		Spot	1	Image 1	7	1000000069	1592
134.02		Spot	1	Image 1	7	1000000070	1593
138.006		Spot	1	Image 1	7	1000000072	1594
137.008		Spot	1	Image 1	7	1000000071	1595
136.984		Spot	1	Image 1	7	1000000073	1596
132.992		Spot	1	Image 1	7	1000000074	1597
141.002		Spot	1	Image 1	7	1000000075	1598
145.011		Spot	1	Image 1	7	1000000076	1599
141.02		Spot	1	Image 1	7	1000000077	1600
141.992		Spot	1	Image 1	7	1000000078	1601
135.996		Spot	1	Image 1	7	1000000079	1602
138.992		Spot	1	Image 1	7	1000000080	1603
138.984		Spot	1	Image 1	7	1000000081	1604
144.496		Spot	1	Image 1	7	1000000083	1605
139.984		Spot	1	Image 1	7	1000000082	1606
141		Spot	1	Image 1	7	1000000084	1607
146.992		Spot	1	Image 1	7	1000000085	1608
138.992		Spot	1	Image 1	7	1000000086	1609
145.005		Spot	1	Image 1	7	1000000087	1610
145.984		Spot	1	Image 1	7	1000000088	1611
139.008		Spot	1	Image 1	7	1000000089	1612
140		Spot	1	Image 1	7	1000000090	1613
136.996		Spot	1	Image 1	7	1000000091	1614
138.004		Spot	1	Image 1	7	1000000092	1615
138.02		Spot	1	Image 1	7	1000000093	1616
142.008		Spot	1	Image 1	7	1000000094	1617
138.008		Spot	1	Image 1	7	1000000095	1618
137.02		Spot	1	Image 1	7	1000000096	1620
130.995		Spot	1	Image 1	7	1000000097	1621
133.004		Spot	1	Image 1	7	1000000099	1622
132.004		Spot	1	Image 1	7	1000000100	1623
131.992		Spot	1	Image 1	7	1000000101	1624
133.992		Spot	1	Image 1	7	1000000102	1625
134.992		Spot	1	Image 1	7	1000000103	1626
136		Spot	1	Image 1	7	1000000105	1627
135		Spot	1	Image 1	7	1000000107	1628
135.01		Spot	1	Image 1	7	1000000106	1629
137		Spot	1	Image 1	7	1000000108	1630
132.992		Spot	1	Image 1	7	1000000109	1632
132.504		Spot	1	Image 1	7	1000000110	1633
132		Spot	1	Image 1	7	1000000111	1634
137.992		Spot	1	Image 1	7	1000000112	1635
130.016		Spot	1	Image 1	7	1000000242	1636
134.012		Spot	1	Image 1	7	1000000113	1637
130.008		Spot	1	Image 1	7	1000000114	1638
134.008		Spot	1	Image 1	7	1000000115	1639
133.992		Spot	1	Image 1	7	1000000116	1640
132.01		Spot	1	Image 1	7	1000000117	1641
129.994		Spot	1	Image 1	7	1000000118	1642
131.016		Spot	1	Image 1	7	1000000119	1643
132.008		Spot	1	Image 1	7	1000000120	1644
137.992		Spot	1	Image 1	7	1000000121	1645
126		Spot	1	Image 1	7	1000000122	1646
134.976		Spot	1	Image 1	7	1000000123	1647
126		Spot	1	Image 1	7	1000000124	1648
129.006		Spot	1	Image 1	7	1000000125	1649
126.992		Spot	1	Image 1	7	1000000127	1650
130		Spot	1	Image 1	7	1000000126	1651
125.008		Spot	1	Image 1	7	1000000128	1652
134		Spot	1	Image 1	7	1000000129	1653
129		Spot	1	Image 1	7	1000000130	1654
128		Spot	1	Image 1	7	1000000131	1655
133.016		Spot	1	Image 1	7	1000000133	1656
126		Spot	1	Image 1	7	1000000134	1657
128.998		Spot	1	Image 1	7	1000000135	1658
133.02		Spot	1	Image 1	7	1000000136	1659
133.004		Spot	1	Image 1	7	1000000137	1660
131		Spot	1	Image 1	7	1000000141	1661
128.008		Spot	1	Image 1	7	1000000138	1662
129.992		Spot	1	Image 1	7	1000000139	1663
128.001		Spot	1	Image 1	7	1000000140	1664
126.008		Spot	1	Image 1	7	1000000142	1665
125.004		Spot	1	Image 1	7	1000000143	1666
128.008		Spot	1	Image 1	7	1000000144	1667
125		Spot	1	Image 1	7	1000000243	1668
130.992		Spot	1	Image 1	7	1000000145	1669
129.013		Spot	1	Image 1	7	1000000146	1670
125.984		Spot	1	Image 1	7	1000000147	1671
124		Spot	1	Image 1	7	1000000148	1672
131.008		Spot	1	Image 1	7	1000000149	1673
126.004		Spot	1	Image 1	7	1000000150	1674
125.01		Spot	1	Image 1	7	1000000151	1677
126		Spot	1	Image 1	7	1000000152	1678
125.004		Spot	1	Image 1	7	1000000153	1679
126.012		Spot	1	Image 1	7	1000000247	1680
126.992		Spot	1	Image 1	7	1000000229	1681
124.992		Spot	1	Image 1	7	1000000154	1682
135		Spot	1	Image 1	7	1000000156	1683
136.992		Spot	1	Image 1	7	1000000157	1684
135		Spot	1	Image 1	7	1000000158	1685
138.02		Spot	1	Image 1	7	1000000159	1686
134		Spot	1	Image 1	7	1000000160	1687
132.016		Spot	1	Image 1	7	1000000162	1688
135.996		Spot	1	Image 1	7	1000000161	1689
134.012		Spot	1	Image 1	7	1000000163	1690
136.992		Spot	1	Image 1	7	1000000164	1691
132.996		Spot	1	Image 1	7	1000000165	1692
143.02		Spot	1	Image 1	7	1000000166	1693
131.992		Spot	1	Image 1	7	1000000168	1694
132.016		Spot	1	Image 1	7	1000000167	1695
131.984		Spot	1	Image 1	7	1000000170	1696
132		Spot	1	Image 1	7	1000000169	1697
132.004		Spot	1	Image 1	7	1000000171	1698
134		Spot	1	Image 1	7	1000000172	1699
132.012		Spot	1	Image 1	7	1000000173	1700
130.01		Spot	1	Image 1	7	1000000174	1701
133.992		Spot	1	Image 1	7	1000000175	1702
130.992		Spot	1	Image 1	7	1000000176	1703
131.004		Spot	1	Image 1	7	1000000178	1704
134		Spot	1	Image 1	7	1000000177	1705
133.008		Spot	1	Image 1	7	1000000179	1706
132.992		Spot	1	Image 1	7	1000000180	1707
132.016		Spot	1	Image 1	7	1000000181	1708
133.008		Spot	1	Image 1	7	1000000182	1709
131		Spot	1	Image 1	7	1000000183	1710
131.998		Spot	1	Image 1	7	1000000184	1711
135.016		Spot	1	Image 1	7	1000000185	1712
133.012		Spot	1	Image 1	7	1000000249	1713
132.016		Spot	1	Image 1	7	1000000186	1714
134.01		Spot	1	Image 1	7	1000000187	1715
131.01		Spot	1	Image 1	7	1000000188	1716
128.992		Spot	1	Image 1	7	1000000189	1717
129.503		Spot	1	Image 1	7	1000000190	1718
129.012		Spot	1	Image 1	7	1000000191	1719
131.004		Spot	1	Image 1	7	1000000193	1720
129.488		Spot	1	Image 1	7	1000000192	1721
133		Spot	1	Image 1	7	1000000194	1722
129		Spot	1	Image 1	7	1000000195	1724
128.52		Spot	1	Image 1	7	1000000197	1725
131.992		Spot	1	Image 1	7	1000000241	1726
128.001		Spot	1	Image 1	7	1000000199	1727
130		Spot	1	Image 1	7	1000000198	1728
129.012		Spot	1	Image 1	7	1000000200	1729
131.02		Spot	1	Image 1	7	1000000202	1730
127.488		Spot	1	Image 1	7	1000000203	1731
126.992		Spot	1	Image 1	7	1000000205	1732
128.008		Spot	1	Image 1	7	1000000206	1733
129.004		Spot	1	Image 1	7	1000000207	1734
130.002		Spot	1	Image 1	7	1000000208	1735
126.992		Spot	1	Image 1	7	1000000209	1736
127.02		Spot	1	Image 1	7	1000000211	1737
125.008		Spot	1	Image 1	7	1000000210	1738
128.996		Spot	1	Image 1	7	1000000212	1739
130.024		Spot	1	Image 1	7	1000000213	1740
127.008		Spot	1	Image 1	7	1000000214	1741
128		Spot	1	Image 1	7	1000000215	1742
133.012		Spot	1	Image 1	7	1000000216	1743
132.002		Spot	1	Image 1	7	1000000217	1744
131		Spot	1	Image 1	7	1000000218	1745
131		Spot	1	Image 1	7	1000000219	1746
130.984		Spot	1	Image 1	7	1000000244	1747
131.992		Spot	1	Image 1	7	1000000220	1748
133		Spot	1	Image 1	7	1000000221	1749
132.992		Spot	1	Image 1	7	1000000222	1750
128.992		Spot	1	Image 1	7	1000000223	1751
128		Spot	1	Image 1	7	1000000224	1752
127.992		Spot	1	Image 1	7	1000000225	1753
127.004		Spot	1	Image 1	7	1000000155	1754
122.992		Spot	1	Image 1	7	1000000226	1755
122.996		Spot	1	Image 1	7	1000000227	1756
122.996		Spot	1	Image 1	7	1000000228	1757
124.016		Spot	1	Image 1	7	1000000232	1758
123.996		Spot	1	Image 1	7	1000000231	1759
122.996		Spot	1	Image 1	7	1000000233	1760
123.024		Spot	1	Image 1	7	1000000234	1761
121.001		Spot	1	Image 1	7	1000000235	1762
127.002		Spot	1	Image 1	7	1000000236	1763
125.004		Spot	1	Image 1	7	1000000237	1764
125.016		Spot	1	Image 1	7	1000000238	1765
123.992		Spot	1	Image 1	7	1000000239	1766
131.016		Spot	1	Image 1	8	1000000250	1767
134.005		Spot	1	Image 1	8	1000000000	1768
129.984		Spot	1	Image 1	8	1000000001	1769
132.992		Spot	1	Image 1	8	1000000002	1770
134		Spot	1	Image 1	8	1000000003	1771
132.996		Spot	1	Image 1	8	1000000004	1772
131.992		Spot	1	Image 1	8	1000000005	1773
134.004		Spot	1	Image 1	8	1000000006	1774
135.004		Spot	1	Image 1	8	1000000007	1775
130		Spot	1	Image 1	8	1000000008	1776
135.024		Spot	1	Image 1	8	1000000009	1777
131.984		Spot	1	Image 1	8	1000000010	1778
138.024		Spot	1	Image 1	8	1000000012	1779
136.992		Spot	1	Image 1	8	1000000011	1780
129.996		Spot	1	Image 1	8	1000000057	1781
132.024		Spot	1	Image 1	8	1000000013	1782
134.984		Spot	1	Image 1	8	1000000014	1783
132.016		Spot	1	Image 1	8	1000000016	1784
140.02		Spot	1	Image 1	8	1000000017	1785
137.992		Spot	1	Image 1	8	1000000018	1786
139.004		Spot	1	Image 1	8	1000000019	1787
137.013		Spot	1	Image 1	8	1000000021	1788
139.018		Spot	1	Image 1	8	1000000022	1789
131.02		Spot	1	Image 1	8	1000000020	1790
137.991		Spot	1	Image 1	8	1000000251	1791
135.008		Spot	1	Image 1	8	1000000023	1792
133.998		Spot	1	Image 1	8	1000000246	1793
135.012		Spot	1	Image 1	8	1000000024	1795
144		Spot	1	Image 1	8	1000000025	1796
139.012		Spot	1	Image 1	8	1000000026	1797
139.992		Spot	1	Image 1	8	1000000027	1798
136.01		Spot	1	Image 1	8	1000000028	1799
135.994		Spot	1	Image 1	8	1000000240	1800
136.993		Spot	1	Image 1	8	1000000029	1801
136		Spot	1	Image 1	8	1000000030	1802
133.016		Spot	1	Image 1	8	1000000032	1803
138.032		Spot	1	Image 1	8	1000000031	1804
136		Spot	1	Image 1	8	1000000033	1805
135.016		Spot	1	Image 1	8	1000000245	1806
142.992		Spot	1	Image 1	8	1000000034	1807
133.99		Spot	1	Image 1	8	1000000035	1808
135.008		Spot	1	Image 1	8	1000000036	1809
132.012		Spot	1	Image 1	8	1000000037	1810
133.016		Spot	1	Image 1	8	1000000038	1811
133.016		Spot	1	Image 1	8	1000000039	1812
134		Spot	1	Image 1	8	1000000040	1813
133		Spot	1	Image 1	8	1000000041	1814
134.004		Spot	1	Image 1	8	1000000042	1815
134.012		Spot	1	Image 1	8	1000000043	1816
131.992		Spot	1	Image 1	8	1000000044	1817
133.984		Spot	1	Image 1	8	1000000046	1818
134.496		Spot	1	Image 1	8	1000000045	1819
138.016		Spot	1	Image 1	8	1000000047	1820
135.008		Spot	1	Image 1	8	1000000048	1822
130		Spot	1	Image 1	8	1000000049	1823
130		Spot	1	Image 1	8	1000000050	1825
134.992		Spot	1	Image 1	8	1000000051	1826
136.993		Spot	1	Image 1	8	1000000052	1827
129.992		Spot	1	Image 1	8	1000000053	1828
134		Spot	1	Image 1	8	1000000055	1829
132.008		Spot	1	Image 1	8	1000000056	1830
137.008		Spot	1	Image 1	8	1000000054	1831
129.004		Spot	1	Image 1	8	1000000058	1832
137.992		Spot	1	Image 1	8	1000000059	1833
135.016		Spot	1	Image 1	8	1000000060	1834
135.984		Spot	1	Image 1	8	1000000061	1835
134.992		Spot	1	Image 1	8	1000000062	1836
138.02		Spot	1	Image 1	8	1000000063	1838
137.984		Spot	1	Image 1	8	1000000064	1839
136.992		Spot	1	Image 1	8	1000000065	1840
138.984		Spot	1	Image 1	8	1000000066	1841
136.014		Spot	1	Image 1	8	1000000067	1842
132.992		Spot	1	Image 1	8	1000000068	1843
135		Spot	1	Image 1	8	1000000104	1844
139.02		Spot	1	Image 1	8	1000000069	1845
132.992		Spot	1	Image 1	8	1000000070	1846
136.992		Spot	1	Image 1	8	1000000071	1847
138.992		Spot	1	Image 1	8	1000000072	1848
135.996		Spot	1	Image 1	8	1000000073	1849
132.998		Spot	1	Image 1	8	1000000074	1850
140.016		Spot	1	Image 1	8	1000000075	1851
145.008		Spot	1	Image 1	8	1000000076	1852
140.992		Spot	1	Image 1	8	1000000077	1853
142.016		Spot	1	Image 1	8	1000000078	1854
136.02		Spot	1	Image 1	8	1000000079	1855
139.02		Spot	1	Image 1	8	1000000080	1856
139.005		Spot	1	Image 1	8	1000000081	1857
139.02		Spot	1	Image 1	8	1000000082	1858
143.014		Spot	1	Image 1	8	1000000083	1859
141.976		Spot	1	Image 1	8	1000000084	1860
146.984		Spot	1	Image 1	8	1000000085	1861
138.984		Spot	1	Image 1	8	1000000086	1862
144.024		Spot	1	Image 1	8	1000000087	1863
145.008		Spot	1	Image 1	8	1000000088	1864
138.996		Spot	1	Image 1	8	1000000089	1865
137		Spot	1	Image 1	8	1000000091	1866
139.984		Spot	1	Image 1	8	1000000090	1867
138.024		Spot	1	Image 1	8	1000000092	1868
141.984		Spot	1	Image 1	8	1000000094	1869
139.016		Spot	1	Image 1	8	1000000093	1870
137		Spot	1	Image 1	8	1000000095	1871
137.024		Spot	1	Image 1	8	1000000096	1873
130.01		Spot	1	Image 1	8	1000000097	1874
129.992		Spot	1	Image 1	8	1000000098	1875
132.008		Spot	1	Image 1	8	1000000099	1876
131.016		Spot	1	Image 1	8	1000000100	1877
132.01		Spot	1	Image 1	8	1000000101	1878
133.994		Spot	1	Image 1	8	1000000102	1879
134.02		Spot	1	Image 1	8	1000000103	1880
136.012		Spot	1	Image 1	8	1000000105	1881
134.004		Spot	1	Image 1	8	1000000106	1882
137.008		Spot	1	Image 1	8	1000000108	1883
132.016		Spot	1	Image 1	8	1000000109	1886
131.996		Spot	1	Image 1	8	1000000110	1887
130.992		Spot	1	Image 1	8	1000000111	1888
137.02		Spot	1	Image 1	8	1000000112	1889
130.01		Spot	1	Image 1	8	1000000242	1890
133.014		Spot	1	Image 1	8	1000000113	1891
130.02		Spot	1	Image 1	8	1000000114	1892
135.012		Spot	1	Image 1	8	1000000115	1893
135		Spot	1	Image 1	8	1000000116	1894
132.004		Spot	1	Image 1	8	1000000117	1895
130.008		Spot	1	Image 1	8	1000000118	1896
131.001		Spot	1	Image 1	8	1000000119	1897
132.008		Spot	1	Image 1	8	1000000120	1898
136.032		Spot	1	Image 1	8	1000000121	1899
127.02		Spot	1	Image 1	8	1000000122	1900
134		Spot	1	Image 1	8	1000000123	1901
125		Spot	1	Image 1	8	1000000124	1902
127.008		Spot	1	Image 1	8	1000000125	1903
129.984		Spot	1	Image 1	8	1000000126	1904
127.02		Spot	1	Image 1	8	1000000127	1905
125.016		Spot	1	Image 1	8	1000000128	1906
135.012		Spot	1	Image 1	8	1000000129	1907
129.02		Spot	1	Image 1	8	1000000130	1908
128.008		Spot	1	Image 1	8	1000000131	1909
126.02		Spot	1	Image 1	8	1000000134	1910
134.024		Spot	1	Image 1	8	1000000133	1911
129		Spot	1	Image 1	8	1000000135	1912
132.007		Spot	1	Image 1	8	1000000136	1913
133		Spot	1	Image 1	8	1000000137	1914
131.008		Spot	1	Image 1	8	1000000141	1915
128.012		Spot	1	Image 1	8	1000000138	1916
131.984		Spot	1	Image 1	8	1000000139	1917
128.02		Spot	1	Image 1	8	1000000140	1918
125.996		Spot	1	Image 1	8	1000000142	1919
125.008		Spot	1	Image 1	8	1000000143	1920
126.008		Spot	1	Image 1	8	1000000243	1921
127.016		Spot	1	Image 1	8	1000000144	1922
130.994		Spot	1	Image 1	8	1000000145	1923
129.012		Spot	1	Image 1	8	1000000146	1924
125.02		Spot	1	Image 1	8	1000000147	1925
123.992		Spot	1	Image 1	8	1000000148	1926
129.996		Spot	1	Image 1	8	1000000149	1927
125.012		Spot	1	Image 1	8	1000000150	1928
123.993		Spot	1	Image 1	8	1000000151	1930
126.01		Spot	1	Image 1	8	1000000152	1931
126.008		Spot	1	Image 1	8	1000000153	1932
127.016		Spot	1	Image 1	8	1000000229	1933
126.02		Spot	1	Image 1	8	1000000154	1934
134.032		Spot	1	Image 1	8	1000000156	1935
136		Spot	1	Image 1	8	1000000157	1936
135.992		Spot	1	Image 1	8	1000000158	1937
136.992		Spot	1	Image 1	8	1000000159	1938
134.01		Spot	1	Image 1	8	1000000160	1939
135.008		Spot	1	Image 1	8	1000000161	1940
130.994		Spot	1	Image 1	8	1000000162	1941
134.02		Spot	1	Image 1	8	1000000163	1942
135.984		Spot	1	Image 1	8	1000000164	1943
133.016		Spot	1	Image 1	8	1000000165	1944
142.02		Spot	1	Image 1	8	1000000166	1945
130.992		Spot	1	Image 1	8	1000000168	1946
133.016		Spot	1	Image 1	8	1000000167	1947
131		Spot	1	Image 1	8	1000000169	1948
132.02		Spot	1	Image 1	8	1000000170	1949
132.01		Spot	1	Image 1	8	1000000171	1950
135		Spot	1	Image 1	8	1000000172	1951
131.996		Spot	1	Image 1	8	1000000173	1952
130.005		Spot	1	Image 1	8	1000000174	1953
133.998		Spot	1	Image 1	8	1000000175	1954
131.036		Spot	1	Image 1	8	1000000176	1955
132.98		Spot	1	Image 1	8	1000000177	1956
131.992		Spot	1	Image 1	8	1000000178	1957
132.984		Spot	1	Image 1	8	1000000179	1958
132.982		Spot	1	Image 1	8	1000000180	1959
131.984		Spot	1	Image 1	8	1000000181	1960
133.02		Spot	1	Image 1	8	1000000182	1961
130.016		Spot	1	Image 1	8	1000000183	1962
131.996		Spot	1	Image 1	8	1000000184	1963
134.994		Spot	1	Image 1	8	1000000185	1964
131.992		Spot	1	Image 1	8	1000000186	1965
134.024		Spot	1	Image 1	8	1000000187	1966
129.008		Spot	1	Image 1	8	1000000223	1967
130		Spot	1	Image 1	8	1000000188	1968
128.996		Spot	1	Image 1	8	1000000189	1969
128.984		Spot	1	Image 1	8	1000000252	1970
128.995		Spot	1	Image 1	8	1000000191	1971
130.01		Spot	1	Image 1	8	1000000193	1972
129		Spot	1	Image 1	8	1000000192	1973
132.008		Spot	1	Image 1	8	1000000194	1974
129.996		Spot	1	Image 1	8	1000000195	1976
128		Spot	1	Image 1	8	1000000197	1977
127.992		Spot	1	Image 1	8	1000000199	1978
133.992		Spot	1	Image 1	8	1000000241	1979
130.01		Spot	1	Image 1	8	1000000198	1980
128.992		Spot	1	Image 1	8	1000000200	1981
130.992		Spot	1	Image 1	8	1000000202	1982
131		Spot	1	Image 1	8	1000000201	1983
127.008		Spot	1	Image 1	8	1000000203	1984
128.01		Spot	1	Image 1	8	1000000205	1986
127.992		Spot	1	Image 1	8	1000000206	1987
129.008		Spot	1	Image 1	8	1000000207	1988
130.984		Spot	1	Image 1	8	1000000208	1989
127.012		Spot	1	Image 1	8	1000000209	1990
127.016		Spot	1	Image 1	8	1000000211	1991
124.016		Spot	1	Image 1	8	1000000210	1992
129.008		Spot	1	Image 1	8	1000000212	1993
130.016		Spot	1	Image 1	8	1000000213	1994
128.02		Spot	1	Image 1	8	1000000214	1995
127.992		Spot	1	Image 1	8	1000000215	1996
133.02		Spot	1	Image 1	8	1000000216	1997
131		Spot	1	Image 1	8	1000000217	1998
132.01		Spot	1	Image 1	8	1000000218	1999
130.01		Spot	1	Image 1	8	1000000219	2000
131.99		Spot	1	Image 1	8	1000000244	2001
131		Spot	1	Image 1	8	1000000220	2002
132.992		Spot	1	Image 1	8	1000000221	2003
131.994		Spot	1	Image 1	8	1000000222	2004
128.012		Spot	1	Image 1	8	1000000224	2005
126.996		Spot	1	Image 1	8	1000000225	2006
126.996		Spot	1	Image 1	8	1000000155	2007
123.008		Spot	1	Image 1	8	1000000227	2008
123.008		Spot	1	Image 1	8	1000000226	2009
122.992		Spot	1	Image 1	8	1000000228	2010
124.008		Spot	1	Image 1	8	1000000232	2011
125.02		Spot	1	Image 1	8	1000000231	2012
122.002		Spot	1	Image 1	8	1000000235	2013
123.01		Spot	1	Image 1	8	1000000233	2014
123		Spot	1	Image 1	8	1000000234	2015
128.016		Spot	1	Image 1	8	1000000236	2016
125		Spot	1	Image 1	8	1000000237	2017
125.98		Spot	1	Image 1	8	1000000238	2018
124.008		Spot	1	Image 1	8	1000000239	2019
131		Spot	1	Image 1	9	1000000250	2020
134		Spot	1	Image 1	9	1000000000	2021
130.992		Spot	1	Image 1	9	1000000001	2022
134		Spot	1	Image 1	9	1000000002	2023
134.003		Spot	1	Image 1	9	1000000003	2024
132		Spot	1	Image 1	9	1000000004	2025
132.012		Spot	1	Image 1	9	1000000005	2026
134.012		Spot	1	Image 1	9	1000000006	2027
134.01		Spot	1	Image 1	9	1000000007	2028
135.02		Spot	1	Image 1	9	1000000009	2029
132.02		Spot	1	Image 1	9	1000000010	2030
137.995		Spot	1	Image 1	9	1000000012	2031
137.984		Spot	1	Image 1	9	1000000011	2032
130.016		Spot	1	Image 1	9	1000000057	2033
132.01		Spot	1	Image 1	9	1000000013	2034
133.98		Spot	1	Image 1	9	1000000014	2035
131.992		Spot	1	Image 1	9	1000000016	2036
141.012		Spot	1	Image 1	9	1000000017	2037
137.024		Spot	1	Image 1	9	1000000018	2038
138.02		Spot	1	Image 1	9	1000000019	2039
136.02		Spot	1	Image 1	9	1000000021	2040
131.008		Spot	1	Image 1	9	1000000020	2041
139		Spot	1	Image 1	9	1000000022	2042
138		Spot	1	Image 1	9	1000000251	2043
135		Spot	1	Image 1	9	1000000023	2044
134		Spot	1	Image 1	9	1000000246	2045
134.968		Spot	1	Image 1	9	1000000024	2047
145.008		Spot	1	Image 1	9	1000000025	2048
139.008		Spot	1	Image 1	9	1000000026	2049
139.001		Spot	1	Image 1	9	1000000027	2050
136.01		Spot	1	Image 1	9	1000000028	2051
135.984		Spot	1	Image 1	9	1000000240	2052
138.02		Spot	1	Image 1	9	1000000029	2053
134.992		Spot	1	Image 1	9	1000000030	2054
138.02		Spot	1	Image 1	9	1000000031	2055
130.976		Spot	1	Image 1	9	1000000032	2056
135.992		Spot	1	Image 1	9	1000000033	2057
135.002		Spot	1	Image 1	9	1000000245	2058
141.992		Spot	1	Image 1	9	1000000034	2059
134.996		Spot	1	Image 1	9	1000000035	2060
132.02		Spot	1	Image 1	9	1000000037	2061
134.004		Spot	1	Image 1	9	1000000036	2062
134.008		Spot	1	Image 1	9	1000000038	2063
133.01		Spot	1	Image 1	9	1000000039	2064
133.008		Spot	1	Image 1	9	1000000040	2065
132.99		Spot	1	Image 1	9	1000000041	2066
135.012		Spot	1	Image 1	9	1000000042	2067
132.992		Spot	1	Image 1	9	1000000043	2068
132.992		Spot	1	Image 1	9	1000000044	2069
133.992		Spot	1	Image 1	9	1000000045	2070
134.008		Spot	1	Image 1	9	1000000046	2071
[truncated: 7,506 more rows]
