# Supplementary material for: Protocol for real-time monitoring of CD8+ T and myeloid cell behavior in human high-grade serous ovarian cancer slices
Source: STAR Protoc. 2024 Jun 2;5(2):103102. doi: 10.1016/j.xpro.2024.103102 (PMC11179100; doi:10.1016/j.xpro.2024.103102)
Supplement: Data S3. Files for testing the R script, quantification and statistical analysis step 2 [file mmc3.zip › Test files/Slice2_a/__Intensity_Median_Ch=2_Img=1.csv]

Intensity Median Ch=2 Img=1
====================
Intensity Median	Unit	Category	Channel	Image	Time	TrackID	ID
189.501		Spot	2	Image 1	1	1000000000	0
474.2		Spot	2	Image 1	1	1000000001	1
153.992		Spot	2	Image 1	1	1000000002	2
143.032		Spot	2	Image 1	1	1000000003	3
152.992		Spot	2	Image 1	1	1000000004	4
162.448		Spot	2	Image 1	1	1000000005	5
188.904		Spot	2	Image 1	1	1000000006	6
143.016		Spot	2	Image 1	1	1000000007	7
314.44		Spot	2	Image 1	1	1000000008	8
146.004		Spot	2	Image 1	1	1000000009	9
377.864		Spot	2	Image 1	1	1000000010	10
139.504		Spot	2	Image 1	1	1000000011	11
182.092		Spot	2	Image 1	1	1000000012	12
448.088		Spot	2	Image 1	1	1000000013	13
368.46		Spot	2	Image 1	1	1000000014	14
337.768		Spot	2	Image 1	1	1000000015	15
141		Spot	2	Image 1	1	1000000016	16
145.488		Spot	2	Image 1	1	1000000017	17
167.944		Spot	2	Image 1	1	1000000018	18
151.488		Spot	2	Image 1	1	1000000019	19
275.52		Spot	2	Image 1	1	1000000020	20
260.88		Spot	2	Image 1	1	1000000021	21
156.984		Spot	2	Image 1	1	1000000022	22
170.04		Spot	2	Image 1	1	1000000023	23
151.048		Spot	2	Image 1	1	1000000024	24
186.952		Spot	2	Image 1	1	1000000025	25
151.976		Spot	2	Image 1	1	1000000026	26
155.96		Spot	2	Image 1	1	1000000027	27
224.528		Spot	2	Image 1	1	1000000028	28
176.904		Spot	2	Image 1	1	1000000029	29
151.998		Spot	2	Image 1	1	1000000030	30
353.096		Spot	2	Image 1	1	1000000031	31
143.008		Spot	2	Image 1	1	1000000032	32
153.02		Spot	2	Image 1	1	1000000033	33
177.52		Spot	2	Image 1	1	1000000034	34
158.024		Spot	2	Image 1	1	1000000035	35
324.062		Spot	2	Image 1	1	1000000036	36
322.512		Spot	2	Image 1	1	1000000037	37
137.968		Spot	2	Image 1	1	1000000038	38
443.432		Spot	2	Image 1	1	1000000039	39
135.04		Spot	2	Image 1	1	1000000040	40
145.968		Spot	2	Image 1	1	1000000041	41
159.022		Spot	2	Image 1	1	1000000042	42
152.006		Spot	2	Image 1	1	1000000043	43
133.996		Spot	2	Image 1	1	1000000044	44
183.016		Spot	2	Image 1	1	1000000045	45
251.04		Spot	2	Image 1	1	1000000046	46
137.024		Spot	2	Image 1	1	1000000047	47
148.01		Spot	2	Image 1	1	1000000048	49
352.872		Spot	2	Image 1	1	1000000049	50
331.168		Spot	2	Image 1	1	1000000050	52
278.04		Spot	2	Image 1	1	1000000051	53
137.992		Spot	2	Image 1	1	1000000052	54
512.096		Spot	2	Image 1	1	1000000053	55
148.996		Spot	2	Image 1	1	1000000054	56
142.04		Spot	2	Image 1	1	1000000055	57
152.096		Spot	2	Image 1	1	1000000056	58
415.136		Spot	2	Image 1	1	1000000057	59
393.52		Spot	2	Image 1	1	1000000058	60
141.008		Spot	2	Image 1	1	1000000059	61
144.96		Spot	2	Image 1	1	1000000060	62
138.96		Spot	2	Image 1	1	1000000061	63
147.016		Spot	2	Image 1	1	1000000062	64
149.016		Spot	2	Image 1	1	1000000063	65
144.04		Spot	2	Image 1	1	1000000064	66
141.028		Spot	2	Image 1	1	1000000065	67
138.998		Spot	2	Image 1	1	1000000066	68
162		Spot	2	Image 1	1	1000000067	69
170.968		Spot	2	Image 1	1	1000000068	70
143.04		Spot	2	Image 1	1	1000000069	71
160.024		Spot	2	Image 1	1	1000000070	72
139.032		Spot	2	Image 1	1	1000000071	73
149.022		Spot	2	Image 1	1	1000000072	74
165.044		Spot	2	Image 1	1	1000000073	75
190.944		Spot	2	Image 1	1	1000000074	76
175.028		Spot	2	Image 1	1	1000000075	77
143.992		Spot	2	Image 1	1	1000000076	78
174.99		Spot	2	Image 1	1	1000000077	79
198.02		Spot	2	Image 1	1	1000000078	81
265.008		Spot	2	Image 1	1	1000000079	82
330.124		Spot	2	Image 1	1	1000000080	83
436.904		Spot	2	Image 1	1	1000000081	84
142.016		Spot	2	Image 1	1	1000000082	85
245.064		Spot	2	Image 1	1	1000000083	86
154.06		Spot	2	Image 1	1	1000000084	87
186.04		Spot	2	Image 1	1	1000000085	88
352.096		Spot	2	Image 1	1	1000000086	89
144.98		Spot	2	Image 1	1	1000000087	90
182.944		Spot	2	Image 1	1	1000000088	91
459.992		Spot	2	Image 1	1	1000000089	92
210.512		Spot	2	Image 1	1	1000000090	93
220.074		Spot	2	Image 1	1	1000000091	94
143.992		Spot	2	Image 1	1	1000000092	95
158.048		Spot	2	Image 1	1	1000000093	96
150		Spot	2	Image 1	1	1000000094	97
286.416		Spot	2	Image 1	1	1000000095	98
138.028		Spot	2	Image 1	1	1000000096	100
131.008		Spot	2	Image 1	1	1000000097	101
131.022		Spot	2	Image 1	1	1000000098	102
134.04		Spot	2	Image 1	1	1000000099	103
131.992		Spot	2	Image 1	1	1000000100	104
135.02		Spot	2	Image 1	1	1000000101	105
136.988		Spot	2	Image 1	1	1000000102	106
135.982		Spot	2	Image 1	1	1000000103	107
137.012		Spot	2	Image 1	1	1000000104	108
137.972		Spot	2	Image 1	1	1000000105	109
135.984		Spot	2	Image 1	1	1000000106	110
135.992		Spot	2	Image 1	1	1000000107	111
138.976		Spot	2	Image 1	1	1000000108	112
134.994		Spot	2	Image 1	1	1000000109	115
127.982		Spot	2	Image 1	1	1000000110	116
363.928		Spot	2	Image 1	1	1000000111	117
651.128		Spot	2	Image 1	1	1000000112	118
905.28		Spot	2	Image 1	1	1000000113	119
155.072		Spot	2	Image 1	1	1000000114	120
126.018		Spot	2	Image 1	1	1000000115	121
146.02		Spot	2	Image 1	1	1000000116	122
171.952		Spot	2	Image 1	1	1000000117	123
304.12		Spot	2	Image 1	1	1000000118	124
211.072		Spot	2	Image 1	1	1000000119	125
368.824		Spot	2	Image 1	1	1000000120	126
459.28		Spot	2	Image 1	1	1000000121	127
522.072		Spot	2	Image 1	1	1000000122	128
140.994		Spot	2	Image 1	1	1000000123	129
247.064		Spot	2	Image 1	1	1000000124	130
361.864		Spot	2	Image 1	1	1000000125	131
189.992		Spot	2	Image 1	1	1000000126	132
482.92		Spot	2	Image 1	1	1000000127	133
363.044		Spot	2	Image 1	1	1000000128	134
136.992		Spot	2	Image 1	1	1000000129	135
174.08		Spot	2	Image 1	1	1000000130	136
183.976		Spot	2	Image 1	1	1000000131	137
343.488		Spot	2	Image 1	1	1000000132	138
135.992		Spot	2	Image 1	1	1000000133	139
275		Spot	2	Image 1	1	1000000134	140
221.98		Spot	2	Image 1	1	1000000135	141
236.988		Spot	2	Image 1	1	1000000136	142
132.944		Spot	2	Image 1	1	1000000137	143
268.88		Spot	2	Image 1	1	1000000138	144
383.832		Spot	2	Image 1	1	1000000139	145
404.012		Spot	2	Image 1	1	1000000140	146
134.968		Spot	2	Image 1	1	1000000141	147
288.126		Spot	2	Image 1	1	1000000142	148
263.96		Spot	2	Image 1	1	1000000143	149
449.728		Spot	2	Image 1	1	1000000144	150
279.95		Spot	2	Image 1	1	1000000145	151
288.92		Spot	2	Image 1	1	1000000146	152
255.044		Spot	2	Image 1	1	1000000147	153
215.1		Spot	2	Image 1	1	1000000148	154
169.032		Spot	2	Image 1	1	1000000149	155
177.984		Spot	2	Image 1	1	1000000150	156
220.096		Spot	2	Image 1	1	1000000151	158
209.52		Spot	2	Image 1	1	1000000152	159
184.016		Spot	2	Image 1	1	1000000153	160
183.024		Spot	2	Image 1	1	1000000154	161
170.856		Spot	2	Image 1	1	1000000155	162
303.496		Spot	2	Image 1	1	1000000156	163
168.088		Spot	2	Image 1	1	1000000157	164
147		Spot	2	Image 1	1	1000000158	165
135		Spot	2	Image 1	1	1000000159	166
133		Spot	2	Image 1	1	1000000160	167
134.976		Spot	2	Image 1	1	1000000161	168
249.148		Spot	2	Image 1	1	1000000162	169
291.99		Spot	2	Image 1	1	1000000163	170
133.984		Spot	2	Image 1	1	1000000164	171
543.488		Spot	2	Image 1	1	1000000165	172
132.982		Spot	2	Image 1	1	1000000166	173
130.992		Spot	2	Image 1	1	1000000167	174
261.536		Spot	2	Image 1	1	1000000168	175
393.88		Spot	2	Image 1	1	1000000169	176
132.994		Spot	2	Image 1	1	1000000170	177
135		Spot	2	Image 1	1	1000000171	178
371.36		Spot	2	Image 1	1	1000000172	179
133		Spot	2	Image 1	1	1000000173	180
186.04		Spot	2	Image 1	1	1000000174	181
131.996		Spot	2	Image 1	1	1000000175	182
130.024		Spot	2	Image 1	1	1000000176	183
129.992		Spot	2	Image 1	1	1000000177	184
129.006		Spot	2	Image 1	1	1000000178	185
130.96		Spot	2	Image 1	1	1000000179	186
129.008		Spot	2	Image 1	1	1000000180	187
128.02		Spot	2	Image 1	1	1000000181	188
128.496		Spot	2	Image 1	1	1000000182	189
129.016		Spot	2	Image 1	1	1000000183	190
127.024		Spot	2	Image 1	1	1000000184	191
128.012		Spot	2	Image 1	1	1000000185	192
126.976		Spot	2	Image 1	1	1000000186	193
126.968		Spot	2	Image 1	1	1000000187	194
130.986		Spot	2	Image 1	1	1000000188	195
127.032		Spot	2	Image 1	1	1000000189	196
125.992		Spot	2	Image 1	1	1000000190	197
126		Spot	2	Image 1	1	1000000191	198
128.004		Spot	2	Image 1	1	1000000192	199
138.472		Spot	2	Image 1	1	1000000193	200
128.016		Spot	2	Image 1	1	1000000194	201
135.02		Spot	2	Image 1	1	1000000195	203
192.536		Spot	2	Image 1	1	1000000196	204
180.056		Spot	2	Image 1	1	1000000197	205
149.96		Spot	2	Image 1	1	1000000198	206
154.98		Spot	2	Image 1	1	1000000199	207
133		Spot	2	Image 1	1	1000000200	208
153.983		Spot	2	Image 1	1	1000000201	209
266.824		Spot	2	Image 1	1	1000000202	210
275.96		Spot	2	Image 1	1	1000000203	211
228.064		Spot	2	Image 1	1	1000000204	212
179.056		Spot	2	Image 1	1	1000000205	213
208.008		Spot	2	Image 1	1	1000000206	214
215.512		Spot	2	Image 1	1	1000000207	215
132.996		Spot	2	Image 1	1	1000000208	216
244.016		Spot	2	Image 1	1	1000000209	217
244.944		Spot	2	Image 1	1	1000000210	218
295.12		Spot	2	Image 1	1	1000000211	219
310.08		Spot	2	Image 1	1	1000000212	220
230.956		Spot	2	Image 1	1	1000000213	221
304.068		Spot	2	Image 1	1	1000000214	222
203		Spot	2	Image 1	1	1000000215	223
132.968		Spot	2	Image 1	1	1000000216	224
131.02		Spot	2	Image 1	1	1000000217	225
129.984		Spot	2	Image 1	1	1000000218	226
129.976		Spot	2	Image 1	1	1000000219	227
128.96		Spot	2	Image 1	1	1000000220	228
145		Spot	2	Image 1	1	1000000221	229
128.02		Spot	2	Image 1	1	1000000222	230
124.976		Spot	2	Image 1	1	1000000223	231
125		Spot	2	Image 1	1	1000000224	232
123		Spot	2	Image 1	1	1000000225	233
231.056		Spot	2	Image 1	1	1000000226	234
219.896		Spot	2	Image 1	1	1000000227	235
290.872		Spot	2	Image 1	1	1000000228	236
129.02		Spot	2	Image 1	1	1000000229	237
135.96		Spot	2	Image 1	1	1000000230	238
230.936		Spot	2	Image 1	1	1000000231	239
244.8		Spot	2	Image 1	1	1000000232	240
270.896		Spot	2	Image 1	1	1000000233	241
330.872		Spot	2	Image 1	1	1000000234	242
174.096		Spot	2	Image 1	1	1000000235	243
218.448		Spot	2	Image 1	1	1000000236	244
273.04		Spot	2	Image 1	1	1000000237	245
188.048		Spot	2	Image 1	1	1000000238	246
181.008		Spot	2	Image 1	1	1000000239	247
191.552		Spot	2	Image 1	2	1000000000	248
155.008		Spot	2	Image 1	2	1000000002	249
142.016		Spot	2	Image 1	2	1000000003	250
526.168		Spot	2	Image 1	2	1000000001	251
156.032		Spot	2	Image 1	2	1000000004	252
163.92		Spot	2	Image 1	2	1000000005	253
188.096		Spot	2	Image 1	2	1000000006	254
143.992		Spot	2	Image 1	2	1000000007	255
315.04		Spot	2	Image 1	2	1000000008	256
145.016		Spot	2	Image 1	2	1000000009	257
363.976		Spot	2	Image 1	2	1000000010	258
139.976		Spot	2	Image 1	2	1000000011	259
183.904		Spot	2	Image 1	2	1000000012	260
435.64		Spot	2	Image 1	2	1000000013	261
355.952		Spot	2	Image 1	2	1000000014	262
341.84		Spot	2	Image 1	2	1000000015	263
140.994		Spot	2	Image 1	2	1000000016	264
145.99		Spot	2	Image 1	2	1000000017	265
170.04		Spot	2	Image 1	2	1000000018	266
151.008		Spot	2	Image 1	2	1000000019	267
234.96		Spot	2	Image 1	2	1000000020	268
253.96		Spot	2	Image 1	2	1000000021	269
159.96		Spot	2	Image 1	2	1000000022	270
168.984		Spot	2	Image 1	2	1000000023	271
150.994		Spot	2	Image 1	2	1000000024	273
185.496		Spot	2	Image 1	2	1000000025	274
151.024		Spot	2	Image 1	2	1000000026	275
157.04		Spot	2	Image 1	2	1000000027	276
215		Spot	2	Image 1	2	1000000028	277
150.04		Spot	2	Image 1	2	1000000240	278
177.04		Spot	2	Image 1	2	1000000029	279
147.012		Spot	2	Image 1	2	1000000030	280
344.808		Spot	2	Image 1	2	1000000031	281
143		Spot	2	Image 1	2	1000000032	282
153.972		Spot	2	Image 1	2	1000000033	283
181.968		Spot	2	Image 1	2	1000000034	284
157.992		Spot	2	Image 1	2	1000000035	285
318.464		Spot	2	Image 1	2	1000000036	286
339.4		Spot	2	Image 1	2	1000000037	287
139.004		Spot	2	Image 1	2	1000000038	288
440.792		Spot	2	Image 1	2	1000000039	289
136.012		Spot	2	Image 1	2	1000000040	290
145.968		Spot	2	Image 1	2	1000000041	291
158.982		Spot	2	Image 1	2	1000000042	292
150.982		Spot	2	Image 1	2	1000000043	293
135.016		Spot	2	Image 1	2	1000000044	294
246.456		Spot	2	Image 1	2	1000000046	295
184		Spot	2	Image 1	2	1000000045	296
137.032		Spot	2	Image 1	2	1000000047	297
148.992		Spot	2	Image 1	2	1000000048	299
347.168		Spot	2	Image 1	2	1000000049	300
331.48		Spot	2	Image 1	2	1000000050	302
272.512		Spot	2	Image 1	2	1000000051	303
136.992		Spot	2	Image 1	2	1000000052	304
520.776		Spot	2	Image 1	2	1000000053	305
142.992		Spot	2	Image 1	2	1000000055	306
146.96		Spot	2	Image 1	2	1000000054	307
152.024		Spot	2	Image 1	2	1000000056	308
418.8		Spot	2	Image 1	2	1000000057	309
419.968		Spot	2	Image 1	2	1000000058	310
141.992		Spot	2	Image 1	2	1000000059	311
146		Spot	2	Image 1	2	1000000060	312
139.02		Spot	2	Image 1	2	1000000061	313
148.008		Spot	2	Image 1	2	1000000062	314
149.989		Spot	2	Image 1	2	1000000063	315
144.996		Spot	2	Image 1	2	1000000064	316
141.994		Spot	2	Image 1	2	1000000065	317
163.024		Spot	2	Image 1	2	1000000067	318
173.008		Spot	2	Image 1	2	1000000068	319
139.504		Spot	2	Image 1	2	1000000066	320
142.992		Spot	2	Image 1	2	1000000069	321
161.018		Spot	2	Image 1	2	1000000070	322
139.008		Spot	2	Image 1	2	1000000071	323
149.496		Spot	2	Image 1	2	1000000072	324
166		Spot	2	Image 1	2	1000000073	325
190.012		Spot	2	Image 1	2	1000000074	326
174.04		Spot	2	Image 1	2	1000000075	327
145.008		Spot	2	Image 1	2	1000000076	328
176.996		Spot	2	Image 1	2	1000000077	329
197.008		Spot	2	Image 1	2	1000000078	331
267.952		Spot	2	Image 1	2	1000000079	332
337.976		Spot	2	Image 1	2	1000000080	333
437.56		Spot	2	Image 1	2	1000000081	334
142.02		Spot	2	Image 1	2	1000000082	335
156.02		Spot	2	Image 1	2	1000000084	336
248.08		Spot	2	Image 1	2	1000000083	337
188.02		Spot	2	Image 1	2	1000000085	338
355.04		Spot	2	Image 1	2	1000000086	339
145.02		Spot	2	Image 1	2	1000000087	340
183.024		Spot	2	Image 1	2	1000000088	341
454.056		Spot	2	Image 1	2	1000000089	342
206.996		Spot	2	Image 1	2	1000000090	343
221.984		Spot	2	Image 1	2	1000000091	344
146.008		Spot	2	Image 1	2	1000000092	345
155		Spot	2	Image 1	2	1000000093	346
149.984		Spot	2	Image 1	2	1000000094	347
283.52		Spot	2	Image 1	2	1000000095	348
138.02		Spot	2	Image 1	2	1000000096	350
130		Spot	2	Image 1	2	1000000097	351
131.984		Spot	2	Image 1	2	1000000098	352
133.992		Spot	2	Image 1	2	1000000099	353
133.004		Spot	2	Image 1	2	1000000100	354
134.02		Spot	2	Image 1	2	1000000101	355
138		Spot	2	Image 1	2	1000000102	356
136.02		Spot	2	Image 1	2	1000000103	357
137.988		Spot	2	Image 1	2	1000000104	358
138.984		Spot	2	Image 1	2	1000000105	359
137		Spot	2	Image 1	2	1000000106	360
136.994		Spot	2	Image 1	2	1000000107	361
138.98		Spot	2	Image 1	2	1000000108	362
134.992		Spot	2	Image 1	2	1000000109	365
128.976		Spot	2	Image 1	2	1000000110	366
354.96		Spot	2	Image 1	2	1000000111	367
636.056		Spot	2	Image 1	2	1000000112	368
874.232		Spot	2	Image 1	2	1000000113	369
157.04		Spot	2	Image 1	2	1000000114	370
125.992		Spot	2	Image 1	2	1000000115	371
146.024		Spot	2	Image 1	2	1000000116	372
170		Spot	2	Image 1	2	1000000117	373
304.966		Spot	2	Image 1	2	1000000118	374
202.052		Spot	2	Image 1	2	1000000119	375
367.896		Spot	2	Image 1	2	1000000120	376
457.952		Spot	2	Image 1	2	1000000121	377
513.528		Spot	2	Image 1	2	1000000122	378
139.976		Spot	2	Image 1	2	1000000123	379
248.128		Spot	2	Image 1	2	1000000124	380
355.808		Spot	2	Image 1	2	1000000125	381
195.96		Spot	2	Image 1	2	1000000126	382
468.992		Spot	2	Image 1	2	1000000127	383
347.464		Spot	2	Image 1	2	1000000128	384
138.996		Spot	2	Image 1	2	1000000129	385
233.978		Spot	2	Image 1	2	1000000130	386
177.004		Spot	2	Image 1	2	1000000131	387
348.552		Spot	2	Image 1	2	1000000132	388
133.976		Spot	2	Image 1	2	1000000133	389
259.136		Spot	2	Image 1	2	1000000134	390
221.488		Spot	2	Image 1	2	1000000135	391
232.952		Spot	2	Image 1	2	1000000136	392
134.04		Spot	2	Image 1	2	1000000137	393
269.984		Spot	2	Image 1	2	1000000138	394
366.832		Spot	2	Image 1	2	1000000139	395
392.874		Spot	2	Image 1	2	1000000140	396
136.968		Spot	2	Image 1	2	1000000141	397
295.904		Spot	2	Image 1	2	1000000142	398
268.16		Spot	2	Image 1	2	1000000143	399
435.896		Spot	2	Image 1	2	1000000144	400
270.06		Spot	2	Image 1	2	1000000145	401
283.96		Spot	2	Image 1	2	1000000146	402
251.992		Spot	2	Image 1	2	1000000147	403
218.048		Spot	2	Image 1	2	1000000148	404
170.016		Spot	2	Image 1	2	1000000149	405
181.528		Spot	2	Image 1	2	1000000150	406
220.99		Spot	2	Image 1	2	1000000151	408
213.848		Spot	2	Image 1	2	1000000152	409
182.024		Spot	2	Image 1	2	1000000153	410
181.04		Spot	2	Image 1	2	1000000154	411
190.76		Spot	2	Image 1	2	1000000155	412
314.08		Spot	2	Image 1	2	1000000156	413
167.96		Spot	2	Image 1	2	1000000157	414
146.496		Spot	2	Image 1	2	1000000158	415
136.032		Spot	2	Image 1	2	1000000159	416
132.008		Spot	2	Image 1	2	1000000160	417
136.002		Spot	2	Image 1	2	1000000161	418
248.978		Spot	2	Image 1	2	1000000162	419
288.6		Spot	2	Image 1	2	1000000163	420
133.992		Spot	2	Image 1	2	1000000164	421
531.352		Spot	2	Image 1	2	1000000165	422
133.008		Spot	2	Image 1	2	1000000166	423
131.032		Spot	2	Image 1	2	1000000167	424
260.008		Spot	2	Image 1	2	1000000168	425
413.08		Spot	2	Image 1	2	1000000169	426
134.018		Spot	2	Image 1	2	1000000170	427
134.5		Spot	2	Image 1	2	1000000171	428
367.584		Spot	2	Image 1	2	1000000172	429
133.992		Spot	2	Image 1	2	1000000173	430
186.008		Spot	2	Image 1	2	1000000174	431
132.008		Spot	2	Image 1	2	1000000175	432
129		Spot	2	Image 1	2	1000000176	433
130.976		Spot	2	Image 1	2	1000000178	434
130.005		Spot	2	Image 1	2	1000000177	435
131.992		Spot	2	Image 1	2	1000000179	436
130.008		Spot	2	Image 1	2	1000000180	437
129.004		Spot	2	Image 1	2	1000000181	438
129.02		Spot	2	Image 1	2	1000000182	439
131.016		Spot	2	Image 1	2	1000000183	440
128		Spot	2	Image 1	2	1000000184	441
127.984		Spot	2	Image 1	2	1000000185	442
127.984		Spot	2	Image 1	2	1000000186	443
128		Spot	2	Image 1	2	1000000187	444
131.008		Spot	2	Image 1	2	1000000188	445
128.016		Spot	2	Image 1	2	1000000189	446
126		Spot	2	Image 1	2	1000000190	447
127.004		Spot	2	Image 1	2	1000000191	448
130.02		Spot	2	Image 1	2	1000000192	449
141.032		Spot	2	Image 1	2	1000000193	450
128.986		Spot	2	Image 1	2	1000000194	451
136		Spot	2	Image 1	2	1000000195	453
192.976		Spot	2	Image 1	2	1000000196	454
176.96		Spot	2	Image 1	2	1000000197	455
143.976		Spot	2	Image 1	2	1000000241	456
155		Spot	2	Image 1	2	1000000199	457
291.344		Spot	2	Image 1	2	1000000198	458
134.024		Spot	2	Image 1	2	1000000200	459
266.976		Spot	2	Image 1	2	1000000202	460
270.08		Spot	2	Image 1	2	1000000203	461
201.952		Spot	2	Image 1	2	1000000204	462
177.96		Spot	2	Image 1	2	1000000205	463
209		Spot	2	Image 1	2	1000000206	464
213.072		Spot	2	Image 1	2	1000000207	465
133.024		Spot	2	Image 1	2	1000000208	466
260.08		Spot	2	Image 1	2	1000000209	467
243.92		Spot	2	Image 1	2	1000000210	468
298.048		Spot	2	Image 1	2	1000000211	469
300.004		Spot	2	Image 1	2	1000000212	470
233.978		Spot	2	Image 1	2	1000000213	471
312.068		Spot	2	Image 1	2	1000000214	472
204.936		Spot	2	Image 1	2	1000000215	473
132.008		Spot	2	Image 1	2	1000000216	474
130.992		Spot	2	Image 1	2	1000000217	475
130.984		Spot	2	Image 1	2	1000000218	476
129.986		Spot	2	Image 1	2	1000000219	477
128.984		Spot	2	Image 1	2	1000000220	478
148		Spot	2	Image 1	2	1000000221	479
127.996		Spot	2	Image 1	2	1000000222	480
124.984		Spot	2	Image 1	2	1000000223	481
125.008		Spot	2	Image 1	2	1000000224	482
124.01		Spot	2	Image 1	2	1000000225	483
228.872		Spot	2	Image 1	2	1000000226	484
209.944		Spot	2	Image 1	2	1000000227	485
132.072		Spot	2	Image 1	2	1000000230	486
272.84		Spot	2	Image 1	2	1000000228	487
129.968		Spot	2	Image 1	2	1000000229	488
225.972		Spot	2	Image 1	2	1000000231	489
230.08		Spot	2	Image 1	2	1000000232	490
240.936		Spot	2	Image 1	2	1000000233	491
375.632		Spot	2	Image 1	2	1000000234	492
178.04		Spot	2	Image 1	2	1000000235	493
207.008		Spot	2	Image 1	2	1000000236	494
268.496		Spot	2	Image 1	2	1000000237	495
191.52		Spot	2	Image 1	2	1000000238	496
186.136		Spot	2	Image 1	2	1000000239	497
195.52		Spot	2	Image 1	3	1000000000	498
471.4		Spot	2	Image 1	3	1000000001	499
159.12		Spot	2	Image 1	3	1000000002	500
142.02		Spot	2	Image 1	3	1000000003	501
153.96		Spot	2	Image 1	3	1000000004	502
165.088		Spot	2	Image 1	3	1000000005	503
185.952		Spot	2	Image 1	3	1000000006	504
144.02		Spot	2	Image 1	3	1000000007	505
317.06		Spot	2	Image 1	3	1000000008	506
143.032		Spot	2	Image 1	3	1000000009	507
366.944		Spot	2	Image 1	3	1000000010	508
140.012		Spot	2	Image 1	3	1000000011	509
168.992		Spot	2	Image 1	3	1000000012	510
434.208		Spot	2	Image 1	3	1000000013	511
371.912		Spot	2	Image 1	3	1000000014	512
335.904		Spot	2	Image 1	3	1000000015	513
141.004		Spot	2	Image 1	3	1000000016	514
145.02		Spot	2	Image 1	3	1000000017	515
171.096		Spot	2	Image 1	3	1000000018	516
151.04		Spot	2	Image 1	3	1000000019	517
230.024		Spot	2	Image 1	3	1000000021	518
229		Spot	2	Image 1	3	1000000020	519
155.032		Spot	2	Image 1	3	1000000022	520
168.992		Spot	2	Image 1	3	1000000023	521
149.02		Spot	2	Image 1	3	1000000024	523
187.02		Spot	2	Image 1	3	1000000025	524
152.008		Spot	2	Image 1	3	1000000026	525
158.032		Spot	2	Image 1	3	1000000027	526
204.992		Spot	2	Image 1	3	1000000028	527
146.024		Spot	2	Image 1	3	1000000240	528
177.016		Spot	2	Image 1	3	1000000029	529
146.496		Spot	2	Image 1	3	1000000030	530
349.552		Spot	2	Image 1	3	1000000031	531
141.992		Spot	2	Image 1	3	1000000032	532
152.964		Spot	2	Image 1	3	1000000033	533
179.944		Spot	2	Image 1	3	1000000034	534
158.017		Spot	2	Image 1	3	1000000035	535
311.04		Spot	2	Image 1	3	1000000036	536
345.152		Spot	2	Image 1	3	1000000037	537
138.028		Spot	2	Image 1	3	1000000038	538
447.128		Spot	2	Image 1	3	1000000039	539
137		Spot	2	Image 1	3	1000000040	540
144.988		Spot	2	Image 1	3	1000000041	541
158.032		Spot	2	Image 1	3	1000000042	542
152.013		Spot	2	Image 1	3	1000000043	543
135.006		Spot	2	Image 1	3	1000000044	544
250.016		Spot	2	Image 1	3	1000000046	545
182.992		Spot	2	Image 1	3	1000000045	546
138.02		Spot	2	Image 1	3	1000000047	547
148.992		Spot	2	Image 1	3	1000000048	549
336.064		Spot	2	Image 1	3	1000000049	550
318		Spot	2	Image 1	3	1000000050	552
266.04		Spot	2	Image 1	3	1000000051	553
137.968		Spot	2	Image 1	3	1000000052	554
524.7		Spot	2	Image 1	3	1000000053	555
142		Spot	2	Image 1	3	1000000055	556
147		Spot	2	Image 1	3	1000000054	557
151.952		Spot	2	Image 1	3	1000000056	558
411.904		Spot	2	Image 1	3	1000000057	559
387.112		Spot	2	Image 1	3	1000000058	560
141.006		Spot	2	Image 1	3	1000000059	561
147.02		Spot	2	Image 1	3	1000000060	562
138.999		Spot	2	Image 1	3	1000000061	563
148.018		Spot	2	Image 1	3	1000000062	564
150.008		Spot	2	Image 1	3	1000000063	565
146.008		Spot	2	Image 1	3	1000000064	566
143.02		Spot	2	Image 1	3	1000000065	567
161.992		Spot	2	Image 1	3	1000000067	568
173.016		Spot	2	Image 1	3	1000000068	569
140.02		Spot	2	Image 1	3	1000000066	570
144.024		Spot	2	Image 1	3	1000000069	571
158.992		Spot	2	Image 1	3	1000000070	572
139.012		Spot	2	Image 1	3	1000000071	573
149.972		Spot	2	Image 1	3	1000000072	574
165.004		Spot	2	Image 1	3	1000000073	575
190.968		Spot	2	Image 1	3	1000000074	576
175.988		Spot	2	Image 1	3	1000000075	577
176		Spot	2	Image 1	3	1000000077	578
196.969		Spot	2	Image 1	3	1000000078	580
265.012		Spot	2	Image 1	3	1000000079	581
330.496		Spot	2	Image 1	3	1000000080	582
448.12		Spot	2	Image 1	3	1000000081	583
143.012		Spot	2	Image 1	3	1000000082	584
155.016		Spot	2	Image 1	3	1000000084	585
243.07		Spot	2	Image 1	3	1000000083	586
188.008		Spot	2	Image 1	3	1000000085	587
353.98		Spot	2	Image 1	3	1000000086	588
145.01		Spot	2	Image 1	3	1000000087	589
182.972		Spot	2	Image 1	3	1000000088	590
452.56		Spot	2	Image 1	3	1000000089	591
223.068		Spot	2	Image 1	3	1000000091	592
200.996		Spot	2	Image 1	3	1000000090	593
147.002		Spot	2	Image 1	3	1000000092	594
156.992		Spot	2	Image 1	3	1000000093	595
151.04		Spot	2	Image 1	3	1000000094	596
283.08		Spot	2	Image 1	3	1000000095	597
138.024		Spot	2	Image 1	3	1000000096	599
130.024		Spot	2	Image 1	3	1000000097	600
131.984		Spot	2	Image 1	3	1000000098	601
133.992		Spot	2	Image 1	3	1000000099	602
132.998		Spot	2	Image 1	3	1000000100	603
134.992		Spot	2	Image 1	3	1000000101	604
138.016		Spot	2	Image 1	3	1000000102	605
135.992		Spot	2	Image 1	3	1000000103	606
138		Spot	2	Image 1	3	1000000104	607
138.024		Spot	2	Image 1	3	1000000105	608
135.512		Spot	2	Image 1	3	1000000106	609
137.008		Spot	2	Image 1	3	1000000107	610
138.008		Spot	2	Image 1	3	1000000108	611
135.016		Spot	2	Image 1	3	1000000109	614
128.004		Spot	2	Image 1	3	1000000110	615
353.036		Spot	2	Image 1	3	1000000111	616
624.688		Spot	2	Image 1	3	1000000112	617
144.032		Spot	2	Image 1	3	1000000242	618
889.696		Spot	2	Image 1	3	1000000113	619
157.472		Spot	2	Image 1	3	1000000114	620
125.008		Spot	2	Image 1	3	1000000115	621
147.976		Spot	2	Image 1	3	1000000116	622
169.944		Spot	2	Image 1	3	1000000117	623
302.008		Spot	2	Image 1	3	1000000118	624
199.384		Spot	2	Image 1	3	1000000119	625
370.064		Spot	2	Image 1	3	1000000120	626
453.08		Spot	2	Image 1	3	1000000121	627
499.152		Spot	2	Image 1	3	1000000122	628
142.04		Spot	2	Image 1	3	1000000123	629
258		Spot	2	Image 1	3	1000000124	630
378.08		Spot	2	Image 1	3	1000000125	631
193.04		Spot	2	Image 1	3	1000000126	632
455.16		Spot	2	Image 1	3	1000000127	633
386.064		Spot	2	Image 1	3	1000000128	634
138.968		Spot	2	Image 1	3	1000000129	635
254.104		Spot	2	Image 1	3	1000000130	636
178.002		Spot	2	Image 1	3	1000000131	637
340.04		Spot	2	Image 1	3	1000000132	638
133.984		Spot	2	Image 1	3	1000000133	639
259.888		Spot	2	Image 1	3	1000000134	640
220.952		Spot	2	Image 1	3	1000000135	641
228.96		Spot	2	Image 1	3	1000000136	642
133.032		Spot	2	Image 1	3	1000000137	643
269.928		Spot	2	Image 1	3	1000000138	644
344.464		Spot	2	Image 1	3	1000000139	645
386.928		Spot	2	Image 1	3	1000000140	646
136.008		Spot	2	Image 1	3	1000000141	647
291.92		Spot	2	Image 1	3	1000000142	648
262.64		Spot	2	Image 1	3	1000000143	649
218.064		Spot	2	Image 1	3	1000000243	650
427.104		Spot	2	Image 1	3	1000000144	651
267.536		Spot	2	Image 1	3	1000000145	652
278.956		Spot	2	Image 1	3	1000000146	653
248.994		Spot	2	Image 1	3	1000000147	654
214.99		Spot	2	Image 1	3	1000000148	655
167.944		Spot	2	Image 1	3	1000000149	656
185.056		Spot	2	Image 1	3	1000000150	657
227.99		Spot	2	Image 1	3	1000000151	660
218.008		Spot	2	Image 1	3	1000000152	661
182		Spot	2	Image 1	3	1000000153	662
184.1		Spot	2	Image 1	3	1000000154	663
316.04		Spot	2	Image 1	3	1000000156	664
178.248		Spot	2	Image 1	3	1000000157	665
147.016		Spot	2	Image 1	3	1000000158	666
136.002		Spot	2	Image 1	3	1000000159	667
132.984		Spot	2	Image 1	3	1000000160	668
136.016		Spot	2	Image 1	3	1000000161	669
245.072		Spot	2	Image 1	3	1000000162	670
292.408		Spot	2	Image 1	3	1000000163	671
133.008		Spot	2	Image 1	3	1000000164	672
489.496		Spot	2	Image 1	3	1000000165	673
134.016		Spot	2	Image 1	3	1000000166	674
261.024		Spot	2	Image 1	3	1000000168	675
132.024		Spot	2	Image 1	3	1000000167	676
426.84		Spot	2	Image 1	3	1000000169	677
135		Spot	2	Image 1	3	1000000170	678
134.992		Spot	2	Image 1	3	1000000171	679
381.224		Spot	2	Image 1	3	1000000172	680
133.986		Spot	2	Image 1	3	1000000173	681
190.018		Spot	2	Image 1	3	1000000174	682
133.018		Spot	2	Image 1	3	1000000175	683
130		Spot	2	Image 1	3	1000000176	684
128.992		Spot	2	Image 1	3	1000000177	685
129.996		Spot	2	Image 1	3	1000000178	686
132.008		Spot	2	Image 1	3	1000000179	687
129.024		Spot	2	Image 1	3	1000000180	688
129.002		Spot	2	Image 1	3	1000000181	689
128.984		Spot	2	Image 1	3	1000000182	690
130.016		Spot	2	Image 1	3	1000000183	691
128.008		Spot	2	Image 1	3	1000000184	692
127.982		Spot	2	Image 1	3	1000000185	693
128		Spot	2	Image 1	3	1000000186	694
128.008		Spot	2	Image 1	3	1000000187	695
131.992		Spot	2	Image 1	3	1000000188	696
128.01		Spot	2	Image 1	3	1000000189	697
125.992		Spot	2	Image 1	3	1000000190	698
127.992		Spot	2	Image 1	3	1000000191	699
139.488		Spot	2	Image 1	3	1000000193	700
129.012		Spot	2	Image 1	3	1000000192	701
128		Spot	2	Image 1	3	1000000194	702
135.016		Spot	2	Image 1	3	1000000195	704
189.992		Spot	2	Image 1	3	1000000196	705
181.08		Spot	2	Image 1	3	1000000197	706
143.996		Spot	2	Image 1	3	1000000241	707
197.944		Spot	2	Image 1	3	1000000198	708
154.996		Spot	2	Image 1	3	1000000199	709
135		Spot	2	Image 1	3	1000000200	710
154.992		Spot	2	Image 1	3	1000000201	711
265.16		Spot	2	Image 1	3	1000000202	712
268.04		Spot	2	Image 1	3	1000000203	713
203.048		Spot	2	Image 1	3	1000000204	714
178.06		Spot	2	Image 1	3	1000000205	715
208.488		Spot	2	Image 1	3	1000000206	716
219.04		Spot	2	Image 1	3	1000000207	717
133.02		Spot	2	Image 1	3	1000000208	718
258.024		Spot	2	Image 1	3	1000000209	719
292.12		Spot	2	Image 1	3	1000000211	720
242.96		Spot	2	Image 1	3	1000000210	721
309.464		Spot	2	Image 1	3	1000000212	722
235.428		Spot	2	Image 1	3	1000000213	723
324.568		Spot	2	Image 1	3	1000000214	724
204.024		Spot	2	Image 1	3	1000000215	725
133.02		Spot	2	Image 1	3	1000000216	726
130		Spot	2	Image 1	3	1000000217	727
131.028		Spot	2	Image 1	3	1000000218	728
130		Spot	2	Image 1	3	1000000219	729
136.994		Spot	2	Image 1	3	1000000244	730
129		Spot	2	Image 1	3	1000000220	731
146.012		Spot	2	Image 1	3	1000000221	732
128.992		Spot	2	Image 1	3	1000000222	733
125.992		Spot	2	Image 1	3	1000000223	734
126.008		Spot	2	Image 1	3	1000000224	735
124.008		Spot	2	Image 1	3	1000000225	736
207.012		Spot	2	Image 1	3	1000000155	737
236.02		Spot	2	Image 1	3	1000000226	738
132.96		Spot	2	Image 1	3	1000000230	739
209.96		Spot	2	Image 1	3	1000000227	740
265.88		Spot	2	Image 1	3	1000000228	741
209.096		Spot	2	Image 1	3	1000000232	742
224.984		Spot	2	Image 1	3	1000000231	743
240.056		Spot	2	Image 1	3	1000000233	744
341.892		Spot	2	Image 1	3	1000000234	745
180.376		Spot	2	Image 1	3	1000000235	746
206.956		Spot	2	Image 1	3	1000000236	747
269.982		Spot	2	Image 1	3	1000000237	748
188.032		Spot	2	Image 1	3	1000000238	749
188.032		Spot	2	Image 1	3	1000000239	750
186.944		Spot	2	Image 1	4	1000000000	751
512.16		Spot	2	Image 1	4	1000000001	752
156		Spot	2	Image 1	4	1000000002	753
142		Spot	2	Image 1	4	1000000003	754
154.024		Spot	2	Image 1	4	1000000004	755
158.1		Spot	2	Image 1	4	1000000005	756
187.02		Spot	2	Image 1	4	1000000006	757
143		Spot	2	Image 1	4	1000000007	758
310.928		Spot	2	Image 1	4	1000000008	759
143.968		Spot	2	Image 1	4	1000000009	760
372.032		Spot	2	Image 1	4	1000000010	761
140.008		Spot	2	Image 1	4	1000000011	762
171.04		Spot	2	Image 1	4	1000000012	763
441.008		Spot	2	Image 1	4	1000000013	764
371.984		Spot	2	Image 1	4	1000000014	765
346.52		Spot	2	Image 1	4	1000000015	766
141.988		Spot	2	Image 1	4	1000000016	767
146.008		Spot	2	Image 1	4	1000000017	768
171.068		Spot	2	Image 1	4	1000000018	769
148.96		Spot	2	Image 1	4	1000000019	770
156.016		Spot	2	Image 1	4	1000000022	771
224.976		Spot	2	Image 1	4	1000000021	772
232.472		Spot	2	Image 1	4	1000000020	773
166.512		Spot	2	Image 1	4	1000000023	774
146.976		Spot	2	Image 1	4	1000000024	776
188.016		Spot	2	Image 1	4	1000000025	777
152.005		Spot	2	Image 1	4	1000000026	778
156.04		Spot	2	Image 1	4	1000000027	779
225.968		Spot	2	Image 1	4	1000000028	780
145.976		Spot	2	Image 1	4	1000000240	781
177.016		Spot	2	Image 1	4	1000000029	782
154.992		Spot	2	Image 1	4	1000000030	783
357.12		Spot	2	Image 1	4	1000000031	784
142.01		Spot	2	Image 1	4	1000000032	785
154.488		Spot	2	Image 1	4	1000000033	786
145.992		Spot	2	Image 1	4	1000000245	787
176.008		Spot	2	Image 1	4	1000000034	788
157		Spot	2	Image 1	4	1000000035	789
304.36		Spot	2	Image 1	4	1000000036	790
340.04		Spot	2	Image 1	4	1000000037	791
137.976		Spot	2	Image 1	4	1000000038	792
450.32		Spot	2	Image 1	4	1000000039	793
137.024		Spot	2	Image 1	4	1000000040	794
145.024		Spot	2	Image 1	4	1000000041	795
159.012		Spot	2	Image 1	4	1000000042	796
151.022		Spot	2	Image 1	4	1000000043	797
134.016		Spot	2	Image 1	4	1000000044	798
246		Spot	2	Image 1	4	1000000046	799
182.994		Spot	2	Image 1	4	1000000045	800
136.992		Spot	2	Image 1	4	1000000047	801
150		Spot	2	Image 1	4	1000000048	803
343.168		Spot	2	Image 1	4	1000000049	804
306.08		Spot	2	Image 1	4	1000000050	806
264.488		Spot	2	Image 1	4	1000000051	807
137		Spot	2	Image 1	4	1000000052	808
530.976		Spot	2	Image 1	4	1000000053	809
143		Spot	2	Image 1	4	1000000055	810
146		Spot	2	Image 1	4	1000000054	811
154.954		Spot	2	Image 1	4	1000000056	812
420.512		Spot	2	Image 1	4	1000000057	813
400.992		Spot	2	Image 1	4	1000000058	814
140.986		Spot	2	Image 1	4	1000000059	815
145.02		Spot	2	Image 1	4	1000000060	816
140.024		Spot	2	Image 1	4	1000000061	817
148.016		Spot	2	Image 1	4	1000000062	818
150.992		Spot	2	Image 1	4	1000000063	819
144.992		Spot	2	Image 1	4	1000000064	820
140.992		Spot	2	Image 1	4	1000000065	821
138.996		Spot	2	Image 1	4	1000000066	822
161.984		Spot	2	Image 1	4	1000000067	823
172.992		Spot	2	Image 1	4	1000000068	824
143.986		Spot	2	Image 1	4	1000000069	825
160.02		Spot	2	Image 1	4	1000000070	826
139		Spot	2	Image 1	4	1000000071	827
150.048		Spot	2	Image 1	4	1000000072	828
166.984		Spot	2	Image 1	4	1000000073	829
189.02		Spot	2	Image 1	4	1000000074	830
176.008		Spot	2	Image 1	4	1000000075	831
145.036		Spot	2	Image 1	4	1000000076	832
176.02		Spot	2	Image 1	4	1000000077	833
194.032		Spot	2	Image 1	4	1000000078	834
269.04		Spot	2	Image 1	4	1000000079	835
312.888		Spot	2	Image 1	4	1000000080	837
448.112		Spot	2	Image 1	4	1000000081	838
142.018		Spot	2	Image 1	4	1000000082	839
156.006		Spot	2	Image 1	4	1000000084	840
246.016		Spot	2	Image 1	4	1000000083	841
187.004		Spot	2	Image 1	4	1000000085	842
352.96		Spot	2	Image 1	4	1000000086	843
146.008		Spot	2	Image 1	4	1000000087	844
182.016		Spot	2	Image 1	4	1000000088	845
452.512		Spot	2	Image 1	4	1000000089	846
222.992		Spot	2	Image 1	4	1000000091	847
204.912		Spot	2	Image 1	4	1000000090	848
147		Spot	2	Image 1	4	1000000092	849
157		Spot	2	Image 1	4	1000000093	850
150.992		Spot	2	Image 1	4	1000000094	851
281.464		Spot	2	Image 1	4	1000000095	852
139.008		Spot	2	Image 1	4	1000000096	854
130.998		Spot	2	Image 1	4	1000000097	855
132.02		Spot	2	Image 1	4	1000000098	856
133.01		Spot	2	Image 1	4	1000000099	857
133.008		Spot	2	Image 1	4	1000000100	858
136		Spot	2	Image 1	4	1000000101	859
137.5		Spot	2	Image 1	4	1000000102	860
137		Spot	2	Image 1	4	1000000103	861
138.016		Spot	2	Image 1	4	1000000104	862
138.004		Spot	2	Image 1	4	1000000105	863
135.016		Spot	2	Image 1	4	1000000106	864
138.008		Spot	2	Image 1	4	1000000107	865
138.992		Spot	2	Image 1	4	1000000108	866
135.022		Spot	2	Image 1	4	1000000109	869
129.008		Spot	2	Image 1	4	1000000110	870
353.992		Spot	2	Image 1	4	1000000111	871
613.632		Spot	2	Image 1	4	1000000112	872
153.977		Spot	2	Image 1	4	1000000242	873
884.088		Spot	2	Image 1	4	1000000113	874
154.5		Spot	2	Image 1	4	1000000114	875
125.02		Spot	2	Image 1	4	1000000115	876
145.052		Spot	2	Image 1	4	1000000116	877
169.12		Spot	2	Image 1	4	1000000117	878
302.868		Spot	2	Image 1	4	1000000118	879
201.968		Spot	2	Image 1	4	1000000119	880
364.088		Spot	2	Image 1	4	1000000120	881
458.208		Spot	2	Image 1	4	1000000121	882
512.556		Spot	2	Image 1	4	1000000122	883
142.04		Spot	2	Image 1	4	1000000123	884
276.504		Spot	2	Image 1	4	1000000124	885
335.472		Spot	2	Image 1	4	1000000125	886
191.04		Spot	2	Image 1	4	1000000126	887
446.832		Spot	2	Image 1	4	1000000127	888
385.152		Spot	2	Image 1	4	1000000128	889
138.02		Spot	2	Image 1	4	1000000129	890
265.44		Spot	2	Image 1	4	1000000130	891
177.972		Spot	2	Image 1	4	1000000131	892
333.512		Spot	2	Image 1	4	1000000132	893
134.016		Spot	2	Image 1	4	1000000133	894
266.16		Spot	2	Image 1	4	1000000134	895
223.05		Spot	2	Image 1	4	1000000135	896
224.096		Spot	2	Image 1	4	1000000136	897
132		Spot	2	Image 1	4	1000000137	898
265.112		Spot	2	Image 1	4	1000000138	899
344.44		Spot	2	Image 1	4	1000000139	900
400.032		Spot	2	Image 1	4	1000000140	901
281.032		Spot	2	Image 1	4	1000000142	902
138.044		Spot	2	Image 1	4	1000000141	903
266.032		Spot	2	Image 1	4	1000000143	904
401.056		Spot	2	Image 1	4	1000000144	905
254.936		Spot	2	Image 1	4	1000000145	906
282.168		Spot	2	Image 1	4	1000000146	907
243.992		Spot	2	Image 1	4	1000000147	908
217.488		Spot	2	Image 1	4	1000000148	909
170.048		Spot	2	Image 1	4	1000000149	910
179.488		Spot	2	Image 1	4	1000000150	911
231.96		Spot	2	Image 1	4	1000000151	913
211.232		Spot	2	Image 1	4	1000000152	914
181.52		Spot	2	Image 1	4	1000000153	915
179.52		Spot	2	Image 1	4	1000000154	916
314.848		Spot	2	Image 1	4	1000000156	917
176.12		Spot	2	Image 1	4	1000000157	918
147.003		Spot	2	Image 1	4	1000000158	919
136.02		Spot	2	Image 1	4	1000000159	920
136.008		Spot	2	Image 1	4	1000000161	921
132.984		Spot	2	Image 1	4	1000000160	922
247.518		Spot	2	Image 1	4	1000000162	923
290.576		Spot	2	Image 1	4	1000000163	924
134.02		Spot	2	Image 1	4	1000000164	925
505.56		Spot	2	Image 1	4	1000000165	926
133.02		Spot	2	Image 1	4	1000000166	927
259.996		Spot	2	Image 1	4	1000000168	928
130.98		Spot	2	Image 1	4	1000000167	929
421.208		Spot	2	Image 1	4	1000000169	930
135.008		Spot	2	Image 1	4	1000000170	931
134.016		Spot	2	Image 1	4	1000000171	932
352.08		Spot	2	Image 1	4	1000000172	933
132.992		Spot	2	Image 1	4	1000000173	934
187.916		Spot	2	Image 1	4	1000000174	935
132.99		Spot	2	Image 1	4	1000000175	936
130		Spot	2	Image 1	4	1000000176	937
129.992		Spot	2	Image 1	4	1000000177	938
131.02		Spot	2	Image 1	4	1000000178	939
132.008		Spot	2	Image 1	4	1000000179	940
130.002		Spot	2	Image 1	4	1000000180	941
128.008		Spot	2	Image 1	4	1000000181	942
129		Spot	2	Image 1	4	1000000182	943
129.996		Spot	2	Image 1	4	1000000183	944
127.003		Spot	2	Image 1	4	1000000184	945
127.024		Spot	2	Image 1	4	1000000185	946
128.008		Spot	2	Image 1	4	1000000186	947
127.992		Spot	2	Image 1	4	1000000187	948
131.02		Spot	2	Image 1	4	1000000188	949
128.02		Spot	2	Image 1	4	1000000189	950
125.99		Spot	2	Image 1	4	1000000190	951
127.032		Spot	2	Image 1	4	1000000191	952
137.008		Spot	2	Image 1	4	1000000193	953
130.016		Spot	2	Image 1	4	1000000192	954
129.016		Spot	2	Image 1	4	1000000194	955
134.968		Spot	2	Image 1	4	1000000195	957
187.944		Spot	2	Image 1	4	1000000196	958
180.936		Spot	2	Image 1	4	1000000197	959
144.972		Spot	2	Image 1	4	1000000241	960
156.016		Spot	2	Image 1	4	1000000199	961
302.952		Spot	2	Image 1	4	1000000198	962
133.986		Spot	2	Image 1	4	1000000200	963
271.744		Spot	2	Image 1	4	1000000202	964
157.984		Spot	2	Image 1	4	1000000201	965
269		Spot	2	Image 1	4	1000000203	966
186.048		Spot	2	Image 1	4	1000000204	967
176.02		Spot	2	Image 1	4	1000000205	968
204.936		Spot	2	Image 1	4	1000000206	969
214.056		Spot	2	Image 1	4	1000000207	970
133.004		Spot	2	Image 1	4	1000000208	971
270.04		Spot	2	Image 1	4	1000000209	972
295.056		Spot	2	Image 1	4	1000000211	973
243.06		Spot	2	Image 1	4	1000000210	974
313.16		Spot	2	Image 1	4	1000000212	975
237.016		Spot	2	Image 1	4	1000000213	976
332.472		Spot	2	Image 1	4	1000000214	977
199.936		Spot	2	Image 1	4	1000000215	978
132.984		Spot	2	Image 1	4	1000000216	979
131.02		Spot	2	Image 1	4	1000000217	980
130.992		Spot	2	Image 1	4	1000000218	981
130.016		Spot	2	Image 1	4	1000000219	982
137.004		Spot	2	Image 1	4	1000000244	983
129.008		Spot	2	Image 1	4	1000000220	984
147.968		Spot	2	Image 1	4	1000000221	985
127.984		Spot	2	Image 1	4	1000000222	986
125.01		Spot	2	Image 1	4	1000000223	987
125.01		Spot	2	Image 1	4	1000000224	988
124.02		Spot	2	Image 1	4	1000000225	989
286.599		Spot	2	Image 1	4	1000000155	990
232.984		Spot	2	Image 1	4	1000000226	991
132.072		Spot	2	Image 1	4	1000000230	992
137.04		Spot	2	Image 1	4	1000000229	993
199.96		Spot	2	Image 1	4	1000000227	994
252.992		Spot	2	Image 1	4	1000000228	995
203.488		Spot	2	Image 1	4	1000000232	996
220.48		Spot	2	Image 1	4	1000000231	997
236.096		Spot	2	Image 1	4	1000000233	998
345.94		Spot	2	Image 1	4	1000000234	999
181.938		Spot	2	Image 1	4	1000000235	1000
200.976		Spot	2	Image 1	4	1000000236	1001
268.012		Spot	2	Image 1	4	1000000237	1002
194		Spot	2	Image 1	4	1000000238	1003
189.984		Spot	2	Image 1	4	1000000239	1004
188.04		Spot	2	Image 1	5	1000000000	1005
521.064		Spot	2	Image 1	5	1000000001	1006
155.032		Spot	2	Image 1	5	1000000002	1007
142.992		Spot	2	Image 1	5	1000000003	1008
161.04		Spot	2	Image 1	5	1000000004	1009
157.952		Spot	2	Image 1	5	1000000005	1010
194.064		Spot	2	Image 1	5	1000000006	1011
143.994		Spot	2	Image 1	5	1000000007	1012
309.008		Spot	2	Image 1	5	1000000008	1013
142		Spot	2	Image 1	5	1000000009	1014
380.48		Spot	2	Image 1	5	1000000010	1015
139.016		Spot	2	Image 1	5	1000000011	1016
185.16		Spot	2	Image 1	5	1000000012	1017
442.816		Spot	2	Image 1	5	1000000013	1018
368		Spot	2	Image 1	5	1000000014	1019
338.936		Spot	2	Image 1	5	1000000015	1020
141.008		Spot	2	Image 1	5	1000000016	1021
145.992		Spot	2	Image 1	5	1000000017	1022
170.988		Spot	2	Image 1	5	1000000018	1023
149.952		Spot	2	Image 1	5	1000000019	1024
155.472		Spot	2	Image 1	5	1000000022	1025
226.04		Spot	2	Image 1	5	1000000021	1026
249.012		Spot	2	Image 1	5	1000000020	1027
358		Spot	2	Image 1	5	1000000246	1028
165.984		Spot	2	Image 1	5	1000000023	1029
146.012		Spot	2	Image 1	5	1000000024	1030
187		Spot	2	Image 1	5	1000000025	1031
150.994		Spot	2	Image 1	5	1000000026	1032
157.04		Spot	2	Image 1	5	1000000027	1033
226.04		Spot	2	Image 1	5	1000000028	1034
147.02		Spot	2	Image 1	5	1000000240	1035
176.528		Spot	2	Image 1	5	1000000029	1036
153.984		Spot	2	Image 1	5	1000000030	1037
142.016		Spot	2	Image 1	5	1000000032	1038
354		Spot	2	Image 1	5	1000000031	1039
155.012		Spot	2	Image 1	5	1000000033	1040
146.004		Spot	2	Image 1	5	1000000245	1041
175.968		Spot	2	Image 1	5	1000000034	1042
157		Spot	2	Image 1	5	1000000035	1043
340.984		Spot	2	Image 1	5	1000000037	1044
298.04		Spot	2	Image 1	5	1000000036	1045
137.006		Spot	2	Image 1	5	1000000038	1046
440.04		Spot	2	Image 1	5	1000000039	1047
136.984		Spot	2	Image 1	5	1000000040	1048
144.984		Spot	2	Image 1	5	1000000041	1049
159.04		Spot	2	Image 1	5	1000000042	1050
151.024		Spot	2	Image 1	5	1000000043	1051
135.016		Spot	2	Image 1	5	1000000044	1052
247.096		Spot	2	Image 1	5	1000000046	1053
180.984		Spot	2	Image 1	5	1000000045	1054
137		Spot	2	Image 1	5	1000000047	1055
149		Spot	2	Image 1	5	1000000048	1057
343.936		Spot	2	Image 1	5	1000000049	1058
309.168		Spot	2	Image 1	5	1000000050	1060
259		Spot	2	Image 1	5	1000000051	1061
515.848		Spot	2	Image 1	5	1000000053	1062
137.018		Spot	2	Image 1	5	1000000052	1063
143.02		Spot	2	Image 1	5	1000000055	1064
146.02		Spot	2	Image 1	5	1000000054	1065
154.004		Spot	2	Image 1	5	1000000056	1066
437.94		Spot	2	Image 1	5	1000000057	1067
396.104		Spot	2	Image 1	5	1000000058	1068
141.008		Spot	2	Image 1	5	1000000059	1069
146.002		Spot	2	Image 1	5	1000000060	1070
138.992		Spot	2	Image 1	5	1000000061	1071
149.024		Spot	2	Image 1	5	1000000062	1072
152.02		Spot	2	Image 1	5	1000000063	1074
144.984		Spot	2	Image 1	5	1000000064	1075
142.012		Spot	2	Image 1	5	1000000065	1076
139		Spot	2	Image 1	5	1000000066	1077
165.008		Spot	2	Image 1	5	1000000067	1078
172.992		Spot	2	Image 1	5	1000000068	1079
144.008		Spot	2	Image 1	5	1000000069	1080
160.996		Spot	2	Image 1	5	1000000070	1081
140.02		Spot	2	Image 1	5	1000000071	1082
150		Spot	2	Image 1	5	1000000072	1083
165.992		Spot	2	Image 1	5	1000000073	1084
188.992		Spot	2	Image 1	5	1000000074	1085
174.988		Spot	2	Image 1	5	1000000075	1086
178		Spot	2	Image 1	5	1000000077	1087
144.996		Spot	2	Image 1	5	1000000076	1088
194.992		Spot	2	Image 1	5	1000000078	1089
269.992		Spot	2	Image 1	5	1000000079	1090
331.088		Spot	2	Image 1	5	1000000080	1091
425.832		Spot	2	Image 1	5	1000000081	1093
143.005		Spot	2	Image 1	5	1000000082	1094
155.016		Spot	2	Image 1	5	1000000084	1095
250.948		Spot	2	Image 1	5	1000000083	1096
187.992		Spot	2	Image 1	5	1000000085	1097
352.008		Spot	2	Image 1	5	1000000086	1098
145		Spot	2	Image 1	5	1000000087	1099
184		Spot	2	Image 1	5	1000000088	1100
453.136		Spot	2	Image 1	5	1000000089	1101
225		Spot	2	Image 1	5	1000000091	1102
200.976		Spot	2	Image 1	5	1000000090	1103
149.03		Spot	2	Image 1	5	1000000092	1104
156.976		Spot	2	Image 1	5	1000000093	1105
151		Spot	2	Image 1	5	1000000094	1106
281.824		Spot	2	Image 1	5	1000000095	1107
138		Spot	2	Image 1	5	1000000096	1109
129.984		Spot	2	Image 1	5	1000000097	1110
131.996		Spot	2	Image 1	5	1000000098	1111
134.012		Spot	2	Image 1	5	1000000099	1112
133.008		Spot	2	Image 1	5	1000000100	1113
135.984		Spot	2	Image 1	5	1000000101	1114
137.01		Spot	2	Image 1	5	1000000102	1115
136.996		Spot	2	Image 1	5	1000000103	1116
138.984		Spot	2	Image 1	5	1000000104	1117
137.984		Spot	2	Image 1	5	1000000105	1118
136.024		Spot	2	Image 1	5	1000000106	1119
136.992		Spot	2	Image 1	5	1000000107	1120
140.016		Spot	2	Image 1	5	1000000108	1121
134.992		Spot	2	Image 1	5	1000000109	1123
129.02		Spot	2	Image 1	5	1000000110	1124
354.1		Spot	2	Image 1	5	1000000111	1125
609.62		Spot	2	Image 1	5	1000000112	1126
154.028		Spot	2	Image 1	5	1000000242	1127
875.144		Spot	2	Image 1	5	1000000113	1128
153.024		Spot	2	Image 1	5	1000000114	1129
125.992		Spot	2	Image 1	5	1000000115	1130
142.952		Spot	2	Image 1	5	1000000116	1131
166.048		Spot	2	Image 1	5	1000000117	1132
300.944		Spot	2	Image 1	5	1000000118	1133
197.968		Spot	2	Image 1	5	1000000119	1134
369.968		Spot	2	Image 1	5	1000000120	1135
458.24		Spot	2	Image 1	5	1000000121	1136
510.112		Spot	2	Image 1	5	1000000122	1137
141.02		Spot	2	Image 1	5	1000000123	1138
247.944		Spot	2	Image 1	5	1000000124	1139
348.952		Spot	2	Image 1	5	1000000125	1140
195.464		Spot	2	Image 1	5	1000000126	1141
373.932		Spot	2	Image 1	5	1000000128	1142
432.04		Spot	2	Image 1	5	1000000127	1143
138.996		Spot	2	Image 1	5	1000000129	1144
281.92		Spot	2	Image 1	5	1000000130	1145
181.996		Spot	2	Image 1	5	1000000131	1146
339.52		Spot	2	Image 1	5	1000000132	1147
133.992		Spot	2	Image 1	5	1000000133	1148
255.972		Spot	2	Image 1	5	1000000134	1149
227.96		Spot	2	Image 1	5	1000000135	1150
219.88		Spot	2	Image 1	5	1000000136	1151
132.016		Spot	2	Image 1	5	1000000137	1152
258.99		Spot	2	Image 1	5	1000000138	1153
325.024		Spot	2	Image 1	5	1000000139	1154
389.168		Spot	2	Image 1	5	1000000140	1155
281.128		Spot	2	Image 1	5	1000000142	1156
138.008		Spot	2	Image 1	5	1000000141	1157
262.912		Spot	2	Image 1	5	1000000143	1158
214.992		Spot	2	Image 1	5	1000000243	1159
426.992		Spot	2	Image 1	5	1000000144	1160
251.022		Spot	2	Image 1	5	1000000145	1161
283.592		Spot	2	Image 1	5	1000000146	1162
237.48		Spot	2	Image 1	5	1000000147	1163
220.032		Spot	2	Image 1	5	1000000148	1164
170.04		Spot	2	Image 1	5	1000000149	1165
181.968		Spot	2	Image 1	5	1000000150	1166
239.488		Spot	2	Image 1	5	1000000151	1169
206.76		Spot	2	Image 1	5	1000000152	1170
181.52		Spot	2	Image 1	5	1000000153	1171
184.044		Spot	2	Image 1	5	1000000154	1172
320.144		Spot	2	Image 1	5	1000000156	1173
181.784		Spot	2	Image 1	5	1000000157	1174
148.016		Spot	2	Image 1	5	1000000158	1175
136		Spot	2	Image 1	5	1000000159	1176
133		Spot	2	Image 1	5	1000000160	1177
247.072		Spot	2	Image 1	5	1000000162	1178
135.02		Spot	2	Image 1	5	1000000161	1179
298.05		Spot	2	Image 1	5	1000000163	1180
133.998		Spot	2	Image 1	5	1000000164	1181
497.472		Spot	2	Image 1	5	1000000165	1182
134.016		Spot	2	Image 1	5	1000000166	1183
263.032		Spot	2	Image 1	5	1000000168	1184
130.992		Spot	2	Image 1	5	1000000167	1185
394.4		Spot	2	Image 1	5	1000000169	1186
135.008		Spot	2	Image 1	5	1000000170	1187
134.496		Spot	2	Image 1	5	1000000171	1188
375.272		Spot	2	Image 1	5	1000000172	1189
134.02		Spot	2	Image 1	5	1000000173	1190
185.944		Spot	2	Image 1	5	1000000174	1191
133.008		Spot	2	Image 1	5	1000000175	1192
130.012		Spot	2	Image 1	5	1000000176	1193
131		Spot	2	Image 1	5	1000000178	1194
130		Spot	2	Image 1	5	1000000177	1195
132.02		Spot	2	Image 1	5	1000000179	1196
130.008		Spot	2	Image 1	5	1000000180	1197
128.992		Spot	2	Image 1	5	1000000181	1198
128.992		Spot	2	Image 1	5	1000000182	1199
129.984		Spot	2	Image 1	5	1000000183	1200
128.016		Spot	2	Image 1	5	1000000184	1201
128.008		Spot	2	Image 1	5	1000000185	1202
128.02		Spot	2	Image 1	5	1000000186	1203
128.008		Spot	2	Image 1	5	1000000187	1204
130.996		Spot	2	Image 1	5	1000000188	1205
129.008		Spot	2	Image 1	5	1000000189	1206
126		Spot	2	Image 1	5	1000000190	1207
127.008		Spot	2	Image 1	5	1000000191	1208
137.005		Spot	2	Image 1	5	1000000193	1209
130		Spot	2	Image 1	5	1000000192	1210
129.006		Spot	2	Image 1	5	1000000194	1211
135.976		Spot	2	Image 1	5	1000000195	1213
184.944		Spot	2	Image 1	5	1000000196	1214
174.48		Spot	2	Image 1	5	1000000197	1215
152.984		Spot	2	Image 1	5	1000000199	1216
144.024		Spot	2	Image 1	5	1000000241	1217
306.432		Spot	2	Image 1	5	1000000198	1218
142.04		Spot	2	Image 1	5	1000000200	1219
268.184		Spot	2	Image 1	5	1000000202	1220
156.992		Spot	2	Image 1	5	1000000201	1221
277.02		Spot	2	Image 1	5	1000000203	1222
177.02		Spot	2	Image 1	5	1000000205	1223
208.984		Spot	2	Image 1	5	1000000206	1224
214.532		Spot	2	Image 1	5	1000000207	1225
133.008		Spot	2	Image 1	5	1000000208	1226
267.52		Spot	2	Image 1	5	1000000209	1227
296.968		Spot	2	Image 1	5	1000000211	1228
242		Spot	2	Image 1	5	1000000210	1229
230.064		Spot	2	Image 1	5	1000000213	1230
305.056		Spot	2	Image 1	5	1000000212	1231
320		Spot	2	Image 1	5	1000000214	1232
193.968		Spot	2	Image 1	5	1000000215	1233
133.996		Spot	2	Image 1	5	1000000216	1234
130.992		Spot	2	Image 1	5	1000000217	1235
131		Spot	2	Image 1	5	1000000218	1236
130.018		Spot	2	Image 1	5	1000000219	1237
137.016		Spot	2	Image 1	5	1000000244	1238
128.008		Spot	2	Image 1	5	1000000220	1239
145.972		Spot	2	Image 1	5	1000000221	1240
129.008		Spot	2	Image 1	5	1000000222	1241
126		Spot	2	Image 1	5	1000000223	1242
125.984		Spot	2	Image 1	5	1000000224	1243
123.984		Spot	2	Image 1	5	1000000225	1244
303.06		Spot	2	Image 1	5	1000000155	1245
161.044		Spot	2	Image 1	5	1000000229	1246
223		Spot	2	Image 1	5	1000000226	1247
133.968		Spot	2	Image 1	5	1000000230	1248
202.04		Spot	2	Image 1	5	1000000227	1249
255.96		Spot	2	Image 1	5	1000000228	1250
198.008		Spot	2	Image 1	5	1000000232	1251
220.016		Spot	2	Image 1	5	1000000231	1252
230.464		Spot	2	Image 1	5	1000000233	1253
352.216		Spot	2	Image 1	5	1000000234	1254
177.946		Spot	2	Image 1	5	1000000235	1255
196.96		Spot	2	Image 1	5	1000000236	1256
274.048		Spot	2	Image 1	5	1000000237	1257
194.968		Spot	2	Image 1	5	1000000238	1258
194.8		Spot	2	Image 1	5	1000000239	1259
189.912		Spot	2	Image 1	6	1000000000	1260
545.928		Spot	2	Image 1	6	1000000001	1261
156.088		Spot	2	Image 1	6	1000000002	1262
141.99		Spot	2	Image 1	6	1000000003	1263
175.958		Spot	2	Image 1	6	1000000004	1264
156.016		Spot	2	Image 1	6	1000000005	1265
196.92		Spot	2	Image 1	6	1000000006	1266
144.992		Spot	2	Image 1	6	1000000007	1267
315.936		Spot	2	Image 1	6	1000000008	1268
142.048		Spot	2	Image 1	6	1000000009	1269
381.84		Spot	2	Image 1	6	1000000010	1270
156.032		Spot	2	Image 1	6	1000000012	1271
415.984		Spot	2	Image 1	6	1000000013	1272
367.504		Spot	2	Image 1	6	1000000014	1273
340.88		Spot	2	Image 1	6	1000000015	1274
142.008		Spot	2	Image 1	6	1000000016	1275
146.01		Spot	2	Image 1	6	1000000017	1276
170.496		Spot	2	Image 1	6	1000000018	1277
149.964		Spot	2	Image 1	6	1000000019	1278
154.96		Spot	2	Image 1	6	1000000022	1279
226.024		Spot	2	Image 1	6	1000000021	1280
248.968		Spot	2	Image 1	6	1000000020	1281
415.108		Spot	2	Image 1	6	1000000246	1282
166		Spot	2	Image 1	6	1000000023	1283
146.02		Spot	2	Image 1	6	1000000024	1284
186.016		Spot	2	Image 1	6	1000000025	1285
151		Spot	2	Image 1	6	1000000026	1286
156		Spot	2	Image 1	6	1000000027	1287
218.984		Spot	2	Image 1	6	1000000028	1288
147.488		Spot	2	Image 1	6	1000000240	1289
178.128		Spot	2	Image 1	6	1000000029	1290
157.96		Spot	2	Image 1	6	1000000030	1291
385.44		Spot	2	Image 1	6	1000000031	1292
141.984		Spot	2	Image 1	6	1000000032	1293
153.04		Spot	2	Image 1	6	1000000033	1294
146.992		Spot	2	Image 1	6	1000000245	1295
181.08		Spot	2	Image 1	6	1000000034	1296
154.016		Spot	2	Image 1	6	1000000035	1297
334.952		Spot	2	Image 1	6	1000000037	1298
294.112		Spot	2	Image 1	6	1000000036	1299
137.008		Spot	2	Image 1	6	1000000038	1300
452.352		Spot	2	Image 1	6	1000000039	1301
136.008		Spot	2	Image 1	6	1000000040	1302
144.976		Spot	2	Image 1	6	1000000041	1303
159.504		Spot	2	Image 1	6	1000000042	1304
151.018		Spot	2	Image 1	6	1000000043	1305
134.995		Spot	2	Image 1	6	1000000044	1306
245		Spot	2	Image 1	6	1000000046	1307
178.992		Spot	2	Image 1	6	1000000045	1308
137.008		Spot	2	Image 1	6	1000000047	1309
149		Spot	2	Image 1	6	1000000048	1311
347.496		Spot	2	Image 1	6	1000000049	1312
321.136		Spot	2	Image 1	6	1000000050	1314
250.944		Spot	2	Image 1	6	1000000051	1315
137.992		Spot	2	Image 1	6	1000000052	1316
141.984		Spot	2	Image 1	6	1000000055	1317
145.008		Spot	2	Image 1	6	1000000054	1318
151.98		Spot	2	Image 1	6	1000000056	1319
406.08		Spot	2	Image 1	6	1000000057	1320
395.416		Spot	2	Image 1	6	1000000058	1321
140.002		Spot	2	Image 1	6	1000000059	1322
145.006		Spot	2	Image 1	6	1000000060	1323
139.002		Spot	2	Image 1	6	1000000061	1324
148		Spot	2	Image 1	6	1000000062	1325
151.024		Spot	2	Image 1	6	1000000063	1327
146		Spot	2	Image 1	6	1000000064	1328
144		Spot	2	Image 1	6	1000000065	1329
139.008		Spot	2	Image 1	6	1000000066	1330
164.02		Spot	2	Image 1	6	1000000067	1331
172.968		Spot	2	Image 1	6	1000000068	1332
143.984		Spot	2	Image 1	6	1000000069	1333
160.996		Spot	2	Image 1	6	1000000070	1334
140		Spot	2	Image 1	6	1000000071	1335
150.032		Spot	2	Image 1	6	1000000072	1336
166.012		Spot	2	Image 1	6	1000000073	1337
188.992		Spot	2	Image 1	6	1000000074	1338
174		Spot	2	Image 1	6	1000000075	1339
146.016		Spot	2	Image 1	6	1000000076	1340
176.996		Spot	2	Image 1	6	1000000077	1341
194.024		Spot	2	Image 1	6	1000000078	1342
271.952		Spot	2	Image 1	6	1000000079	1343
344.568		Spot	2	Image 1	6	1000000080	1344
466.472		Spot	2	Image 1	6	1000000081	1345
142.012		Spot	2	Image 1	6	1000000082	1347
155.012		Spot	2	Image 1	6	1000000084	1348
243.12		Spot	2	Image 1	6	1000000083	1349
186.988		Spot	2	Image 1	6	1000000085	1350
352.04		Spot	2	Image 1	6	1000000086	1351
145.984		Spot	2	Image 1	6	1000000087	1352
182.992		Spot	2	Image 1	6	1000000088	1353
452.96		Spot	2	Image 1	6	1000000089	1354
224.016		Spot	2	Image 1	6	1000000091	1355
197.952		Spot	2	Image 1	6	1000000090	1356
148.52		Spot	2	Image 1	6	1000000092	1357
154.976		Spot	2	Image 1	6	1000000093	1358
149		Spot	2	Image 1	6	1000000094	1359
280.56		Spot	2	Image 1	6	1000000095	1360
138.001		Spot	2	Image 1	6	1000000096	1362
131		Spot	2	Image 1	6	1000000097	1363
132.008		Spot	2	Image 1	6	1000000098	1364
134.018		Spot	2	Image 1	6	1000000099	1365
133.984		Spot	2	Image 1	6	1000000100	1366
136.02		Spot	2	Image 1	6	1000000101	1367
138.008		Spot	2	Image 1	6	1000000102	1368
136.992		Spot	2	Image 1	6	1000000103	1369
138.02		Spot	2	Image 1	6	1000000104	1370
139.012		Spot	2	Image 1	6	1000000105	1371
137.01		Spot	2	Image 1	6	1000000107	1372
135.984		Spot	2	Image 1	6	1000000106	1373
140.008		Spot	2	Image 1	6	1000000108	1374
136.008		Spot	2	Image 1	6	1000000109	1377
128.992		Spot	2	Image 1	6	1000000110	1378
354.046		Spot	2	Image 1	6	1000000111	1379
642.332		Spot	2	Image 1	6	1000000112	1380
157		Spot	2	Image 1	6	1000000242	1381
865.656		Spot	2	Image 1	6	1000000113	1382
150.048		Spot	2	Image 1	6	1000000114	1383
125		Spot	2	Image 1	6	1000000115	1384
144.032		Spot	2	Image 1	6	1000000116	1385
168.024		Spot	2	Image 1	6	1000000117	1386
302.944		Spot	2	Image 1	6	1000000118	1387
192.028		Spot	2	Image 1	6	1000000119	1388
363.064		Spot	2	Image 1	6	1000000120	1389
447.952		Spot	2	Image 1	6	1000000121	1390
494.072		Spot	2	Image 1	6	1000000122	1391
140.988		Spot	2	Image 1	6	1000000123	1392
251.544		Spot	2	Image 1	6	1000000124	1393
351.98		Spot	2	Image 1	6	1000000125	1394
200		Spot	2	Image 1	6	1000000126	1395
432.064		Spot	2	Image 1	6	1000000127	1396
361.192		Spot	2	Image 1	6	1000000128	1397
137.992		Spot	2	Image 1	6	1000000129	1398
270.552		Spot	2	Image 1	6	1000000130	1399
189.05		Spot	2	Image 1	6	1000000131	1400
336.936		Spot	2	Image 1	6	1000000132	1401
135.008		Spot	2	Image 1	6	1000000133	1402
257.07		Spot	2	Image 1	6	1000000134	1403
228.984		Spot	2	Image 1	6	1000000135	1404
209.976		Spot	2	Image 1	6	1000000136	1405
133.984		Spot	2	Image 1	6	1000000137	1406
257.98		Spot	2	Image 1	6	1000000138	1407
315.116		Spot	2	Image 1	6	1000000139	1408
388.464		Spot	2	Image 1	6	1000000140	1409
275.06		Spot	2	Image 1	6	1000000142	1410
136.016		Spot	2	Image 1	6	1000000141	1411
259.536		Spot	2	Image 1	6	1000000143	1412
433.072		Spot	2	Image 1	6	1000000144	1413
213.55		Spot	2	Image 1	6	1000000243	1414
245.968		Spot	2	Image 1	6	1000000145	1415
276.048		Spot	2	Image 1	6	1000000146	1416
235.05		Spot	2	Image 1	6	1000000147	1417
218.072		Spot	2	Image 1	6	1000000148	1418
168		Spot	2	Image 1	6	1000000149	1419
188.032		Spot	2	Image 1	6	1000000150	1420
233.424		Spot	2	Image 1	6	1000000151	1423
213.136		Spot	2	Image 1	6	1000000152	1424
181.992		Spot	2	Image 1	6	1000000153	1425
272.936		Spot	2	Image 1	6	1000000247	1426
180.96		Spot	2	Image 1	6	1000000154	1427
175		Spot	2	Image 1	6	1000000229	1428
316		Spot	2	Image 1	6	1000000156	1429
202.92		Spot	2	Image 1	6	1000000157	1430
146.992		Spot	2	Image 1	6	1000000158	1431
134.992		Spot	2	Image 1	6	1000000159	1432
133.02		Spot	2	Image 1	6	1000000160	1433
248.92		Spot	2	Image 1	6	1000000162	1434
136.016		Spot	2	Image 1	6	1000000161	1435
310.928		Spot	2	Image 1	6	1000000163	1436
135.014		Spot	2	Image 1	6	1000000164	1437
490.064		Spot	2	Image 1	6	1000000165	1438
132.984		Spot	2	Image 1	6	1000000166	1439
252.064		Spot	2	Image 1	6	1000000168	1440
131.004		Spot	2	Image 1	6	1000000167	1441
134.012		Spot	2	Image 1	6	1000000170	1442
352.316		Spot	2	Image 1	6	1000000169	1443
134		Spot	2	Image 1	6	1000000171	1444
367.368		Spot	2	Image 1	6	1000000172	1445
135.024		Spot	2	Image 1	6	1000000173	1446
188.896		Spot	2	Image 1	6	1000000174	1447
132.016		Spot	2	Image 1	6	1000000175	1448
130.02		Spot	2	Image 1	6	1000000176	1449
131.01		Spot	2	Image 1	6	1000000178	1450
130.004		Spot	2	Image 1	6	1000000177	1451
131.004		Spot	2	Image 1	6	1000000179	1452
130		Spot	2	Image 1	6	1000000180	1453
128.982		Spot	2	Image 1	6	1000000181	1454
129.008		Spot	2	Image 1	6	1000000182	1455
130		Spot	2	Image 1	6	1000000183	1456
128		Spot	2	Image 1	6	1000000184	1457
128.006		Spot	2	Image 1	6	1000000185	1458
128.012		Spot	2	Image 1	6	1000000186	1459
129.008		Spot	2	Image 1	6	1000000187	1460
133.008		Spot	2	Image 1	6	1000000188	1461
128.996		Spot	2	Image 1	6	1000000189	1462
126.008		Spot	2	Image 1	6	1000000190	1463
126.992		Spot	2	Image 1	6	1000000191	1464
136.992		Spot	2	Image 1	6	1000000193	1465
131		Spot	2	Image 1	6	1000000192	1466
130.016		Spot	2	Image 1	6	1000000194	1467
135.968		Spot	2	Image 1	6	1000000195	1469
181.984		Spot	2	Image 1	6	1000000196	1470
176.504		Spot	2	Image 1	6	1000000197	1471
154.012		Spot	2	Image 1	6	1000000199	1472
148.984		Spot	2	Image 1	6	1000000241	1473
284.912		Spot	2	Image 1	6	1000000198	1474
135.032		Spot	2	Image 1	6	1000000200	1475
276.616		Spot	2	Image 1	6	1000000202	1476
269.04		Spot	2	Image 1	6	1000000203	1477
150.032		Spot	2	Image 1	6	1000000204	1478
178.04		Spot	2	Image 1	6	1000000205	1479
210.1		Spot	2	Image 1	6	1000000206	1480
213.984		Spot	2	Image 1	6	1000000207	1481
134.012		Spot	2	Image 1	6	1000000208	1482
270.512		Spot	2	Image 1	6	1000000209	1483
321.076		Spot	2	Image 1	6	1000000211	1484
245.02		Spot	2	Image 1	6	1000000210	1485
300.504		Spot	2	Image 1	6	1000000212	1486
230.552		Spot	2	Image 1	6	1000000213	1487
313		Spot	2	Image 1	6	1000000214	1488
194		Spot	2	Image 1	6	1000000215	1489
133.02		Spot	2	Image 1	6	1000000216	1490
131		Spot	2	Image 1	6	1000000217	1491
130.996		Spot	2	Image 1	6	1000000218	1492
129.008		Spot	2	Image 1	6	1000000219	1493
137		Spot	2	Image 1	6	1000000244	1494
129.006		Spot	2	Image 1	6	1000000220	1495
145		Spot	2	Image 1	6	1000000221	1496
129.01		Spot	2	Image 1	6	1000000222	1497
126.008		Spot	2	Image 1	6	1000000223	1498
124.996		Spot	2	Image 1	6	1000000224	1499
123.992		Spot	2	Image 1	6	1000000225	1500
289.022		Spot	2	Image 1	6	1000000155	1501
132.952		Spot	2	Image 1	6	1000000230	1502
224.024		Spot	2	Image 1	6	1000000226	1503
194.016		Spot	2	Image 1	6	1000000227	1504
248.848		Spot	2	Image 1	6	1000000228	1505
195.944		Spot	2	Image 1	6	1000000232	1506
218.96		Spot	2	Image 1	6	1000000231	1507
226.016		Spot	2	Image 1	6	1000000233	1508
447.72		Spot	2	Image 1	6	1000000234	1509
180.1		Spot	2	Image 1	6	1000000235	1510
197.968		Spot	2	Image 1	6	1000000236	1511
269.96		Spot	2	Image 1	6	1000000237	1512
193.972		Spot	2	Image 1	6	1000000238	1513
196.056		Spot	2	Image 1	6	1000000239	1514
193.024		Spot	2	Image 1	7	1000000000	1515
516.112		Spot	2	Image 1	7	1000000001	1516
153.96		Spot	2	Image 1	7	1000000002	1517
143.014		Spot	2	Image 1	7	1000000003	1518
177.032		Spot	2	Image 1	7	1000000004	1519
156.992		Spot	2	Image 1	7	1000000005	1520
213.376		Spot	2	Image 1	7	1000000006	1521
144.984		Spot	2	Image 1	7	1000000007	1522
312.992		Spot	2	Image 1	7	1000000008	1523
143.04		Spot	2	Image 1	7	1000000009	1524
377.136		Spot	2	Image 1	7	1000000010	1525
140.008		Spot	2	Image 1	7	1000000011	1526
185.028		Spot	2	Image 1	7	1000000012	1527
413.824		Spot	2	Image 1	7	1000000013	1528
351.024		Spot	2	Image 1	7	1000000014	1529
317.16		Spot	2	Image 1	7	1000000015	1530
142.004		Spot	2	Image 1	7	1000000016	1531
146.008		Spot	2	Image 1	7	1000000017	1532
169.504		Spot	2	Image 1	7	1000000018	1533
148.016		Spot	2	Image 1	7	1000000019	1534
239.02		Spot	2	Image 1	7	1000000021	1535
156.984		Spot	2	Image 1	7	1000000022	1536
248.024		Spot	2	Image 1	7	1000000020	1537
411.936		Spot	2	Image 1	7	1000000248	1538
164.016		Spot	2	Image 1	7	1000000023	1539
444.8		Spot	2	Image 1	7	1000000246	1540
148.99		Spot	2	Image 1	7	1000000024	1542
184.984		Spot	2	Image 1	7	1000000025	1543
150.02		Spot	2	Image 1	7	1000000026	1544
156.984		Spot	2	Image 1	7	1000000027	1545
219.976		Spot	2	Image 1	7	1000000028	1546
147.976		Spot	2	Image 1	7	1000000240	1547
179.04		Spot	2	Image 1	7	1000000029	1548
156.952		Spot	2	Image 1	7	1000000030	1549
363.512		Spot	2	Image 1	7	1000000031	1550
143.984		Spot	2	Image 1	7	1000000032	1551
154.02		Spot	2	Image 1	7	1000000033	1552
148.02		Spot	2	Image 1	7	1000000245	1553
190		Spot	2	Image 1	7	1000000034	1554
153.968		Spot	2	Image 1	7	1000000035	1555
297.976		Spot	2	Image 1	7	1000000036	1556
339.04		Spot	2	Image 1	7	1000000037	1557
136.984		Spot	2	Image 1	7	1000000038	1558
435.96		Spot	2	Image 1	7	1000000039	1559
137.008		Spot	2	Image 1	7	1000000040	1560
143.992		Spot	2	Image 1	7	1000000041	1561
159.04		Spot	2	Image 1	7	1000000042	1562
150.992		Spot	2	Image 1	7	1000000043	1563
134.992		Spot	2	Image 1	7	1000000044	1564
245.016		Spot	2	Image 1	7	1000000046	1565
179.016		Spot	2	Image 1	7	1000000045	1566
137		Spot	2	Image 1	7	1000000047	1567
348.04		Spot	2	Image 1	7	1000000049	1569
147.996		Spot	2	Image 1	7	1000000048	1570
323.024		Spot	2	Image 1	7	1000000050	1572
244.992		Spot	2	Image 1	7	1000000051	1573
138.992		Spot	2	Image 1	7	1000000052	1574
143		Spot	2	Image 1	7	1000000055	1575
145		Spot	2	Image 1	7	1000000054	1576
150.968		Spot	2	Image 1	7	1000000056	1577
403		Spot	2	Image 1	7	1000000057	1578
403.128		Spot	2	Image 1	7	1000000058	1579
140.008		Spot	2	Image 1	7	1000000059	1580
146		Spot	2	Image 1	7	1000000060	1581
139		Spot	2	Image 1	7	1000000061	1582
147		Spot	2	Image 1	7	1000000062	1583
151.024		Spot	2	Image 1	7	1000000063	1585
145.008		Spot	2	Image 1	7	1000000064	1586
142.004		Spot	2	Image 1	7	1000000065	1587
139		Spot	2	Image 1	7	1000000066	1588
165.02		Spot	2	Image 1	7	1000000067	1589
172.488		Spot	2	Image 1	7	1000000068	1590
139		Spot	2	Image 1	7	1000000104	1591
145.008		Spot	2	Image 1	7	1000000069	1592
158.992		Spot	2	Image 1	7	1000000070	1593
150.996		Spot	2	Image 1	7	1000000072	1594
139.02		Spot	2	Image 1	7	1000000071	1595
166.01		Spot	2	Image 1	7	1000000073	1596
189.024		Spot	2	Image 1	7	1000000074	1597
174.04		Spot	2	Image 1	7	1000000075	1598
146		Spot	2	Image 1	7	1000000076	1599
175.008		Spot	2	Image 1	7	1000000077	1600
196.944		Spot	2	Image 1	7	1000000078	1601
269.472		Spot	2	Image 1	7	1000000079	1602
335.104		Spot	2	Image 1	7	1000000080	1603
447.072		Spot	2	Image 1	7	1000000081	1604
220.56		Spot	2	Image 1	7	1000000083	1605
142.016		Spot	2	Image 1	7	1000000082	1606
155.984		Spot	2	Image 1	7	1000000084	1607
186.984		Spot	2	Image 1	7	1000000085	1608
353.032		Spot	2	Image 1	7	1000000086	1609
145.01		Spot	2	Image 1	7	1000000087	1610
183.02		Spot	2	Image 1	7	1000000088	1611
456.416		Spot	2	Image 1	7	1000000089	1612
197.012		Spot	2	Image 1	7	1000000090	1613
226.04		Spot	2	Image 1	7	1000000091	1614
148.02		Spot	2	Image 1	7	1000000092	1615
154.04		Spot	2	Image 1	7	1000000093	1616
149.504		Spot	2	Image 1	7	1000000094	1617
281.456		Spot	2	Image 1	7	1000000095	1618
139.008		Spot	2	Image 1	7	1000000096	1620
131.016		Spot	2	Image 1	7	1000000097	1621
134.52		Spot	2	Image 1	7	1000000099	1622
134.008		Spot	2	Image 1	7	1000000100	1623
135.014		Spot	2	Image 1	7	1000000101	1624
137.01		Spot	2	Image 1	7	1000000102	1625
136.992		Spot	2	Image 1	7	1000000103	1626
139.016		Spot	2	Image 1	7	1000000105	1627
138		Spot	2	Image 1	7	1000000107	1628
137		Spot	2	Image 1	7	1000000106	1629
140.02		Spot	2	Image 1	7	1000000108	1630
136		Spot	2	Image 1	7	1000000109	1632
128.984		Spot	2	Image 1	7	1000000110	1633
354.002		Spot	2	Image 1	7	1000000111	1634
631.96		Spot	2	Image 1	7	1000000112	1635
153.968		Spot	2	Image 1	7	1000000242	1636
851.624		Spot	2	Image 1	7	1000000113	1637
147.968		Spot	2	Image 1	7	1000000114	1638
126		Spot	2	Image 1	7	1000000115	1639
146.072		Spot	2	Image 1	7	1000000116	1640
167.1		Spot	2	Image 1	7	1000000117	1641
305.004		Spot	2	Image 1	7	1000000118	1642
194		Spot	2	Image 1	7	1000000119	1643
370		Spot	2	Image 1	7	1000000120	1644
411.472		Spot	2	Image 1	7	1000000121	1645
503		Spot	2	Image 1	7	1000000122	1646
141.998		Spot	2	Image 1	7	1000000123	1647
254.768		Spot	2	Image 1	7	1000000124	1648
377.075		Spot	2	Image 1	7	1000000125	1649
426		Spot	2	Image 1	7	1000000127	1650
198.976		Spot	2	Image 1	7	1000000126	1651
341.88		Spot	2	Image 1	7	1000000128	1652
138		Spot	2	Image 1	7	1000000129	1653
278.456		Spot	2	Image 1	7	1000000130	1654
189.048		Spot	2	Image 1	7	1000000131	1655
134.992		Spot	2	Image 1	7	1000000133	1656
259.112		Spot	2	Image 1	7	1000000134	1657
236.056		Spot	2	Image 1	7	1000000135	1658
210.008		Spot	2	Image 1	7	1000000136	1659
131.992		Spot	2	Image 1	7	1000000137	1660
130.004		Spot	2	Image 1	7	1000000141	1661
255.912		Spot	2	Image 1	7	1000000138	1662
307.096		Spot	2	Image 1	7	1000000139	1663
374.068		Spot	2	Image 1	7	1000000140	1664
273.024		Spot	2	Image 1	7	1000000142	1665
257.932		Spot	2	Image 1	7	1000000143	1666
431.04		Spot	2	Image 1	7	1000000144	1667
210.024		Spot	2	Image 1	7	1000000243	1668
235.952		Spot	2	Image 1	7	1000000145	1669
267.52		Spot	2	Image 1	7	1000000146	1670
231.03		Spot	2	Image 1	7	1000000147	1671
211.984		Spot	2	Image 1	7	1000000148	1672
170.04		Spot	2	Image 1	7	1000000149	1673
181.52		Spot	2	Image 1	7	1000000150	1674
242.496		Spot	2	Image 1	7	1000000151	1677
217.008		Spot	2	Image 1	7	1000000152	1678
179.984		Spot	2	Image 1	7	1000000153	1679
274.944		Spot	2	Image 1	7	1000000247	1680
150.984		Spot	2	Image 1	7	1000000229	1681
164.016		Spot	2	Image 1	7	1000000154	1682
305.944		Spot	2	Image 1	7	1000000156	1683
273.096		Spot	2	Image 1	7	1000000157	1684
148.008		Spot	2	Image 1	7	1000000158	1685
136		Spot	2	Image 1	7	1000000159	1686
133.024		Spot	2	Image 1	7	1000000160	1687
247		Spot	2	Image 1	7	1000000162	1688
135.992		Spot	2	Image 1	7	1000000161	1689
301.2		Spot	2	Image 1	7	1000000163	1690
133.992		Spot	2	Image 1	7	1000000164	1691
469.92		Spot	2	Image 1	7	1000000165	1692
133.996		Spot	2	Image 1	7	1000000166	1693
263.548		Spot	2	Image 1	7	1000000168	1694
131.008		Spot	2	Image 1	7	1000000167	1695
134.008		Spot	2	Image 1	7	1000000170	1696
351.092		Spot	2	Image 1	7	1000000169	1697
135.01		Spot	2	Image 1	7	1000000171	1698
397.928		Spot	2	Image 1	7	1000000172	1699
135.004		Spot	2	Image 1	7	1000000173	1700
187.92		Spot	2	Image 1	7	1000000174	1701
132.992		Spot	2	Image 1	7	1000000175	1702
129.992		Spot	2	Image 1	7	1000000176	1703
131.008		Spot	2	Image 1	7	1000000178	1704
130.01		Spot	2	Image 1	7	1000000177	1705
130.984		Spot	2	Image 1	7	1000000179	1706
129.984		Spot	2	Image 1	7	1000000180	1707
128.01		Spot	2	Image 1	7	1000000181	1708
129		Spot	2	Image 1	7	1000000182	1709
130		Spot	2	Image 1	7	1000000183	1710
127.992		Spot	2	Image 1	7	1000000184	1711
128.984		Spot	2	Image 1	7	1000000185	1712
128.992		Spot	2	Image 1	7	1000000249	1713
128.01		Spot	2	Image 1	7	1000000186	1714
128.004		Spot	2	Image 1	7	1000000187	1715
131.984		Spot	2	Image 1	7	1000000188	1716
128		Spot	2	Image 1	7	1000000189	1717
127.003		Spot	2	Image 1	7	1000000190	1718
129.02		Spot	2	Image 1	7	1000000191	1719
137.984		Spot	2	Image 1	7	1000000193	1720
130		Spot	2	Image 1	7	1000000192	1721
128.992		Spot	2	Image 1	7	1000000194	1722
135.968		Spot	2	Image 1	7	1000000195	1724
172.976		Spot	2	Image 1	7	1000000197	1725
150.008		Spot	2	Image 1	7	1000000241	1726
151		Spot	2	Image 1	7	1000000199	1727
307.88		Spot	2	Image 1	7	1000000198	1728
135.008		Spot	2	Image 1	7	1000000200	1729
273.448		Spot	2	Image 1	7	1000000202	1730
277.52		Spot	2	Image 1	7	1000000203	1731
180.984		Spot	2	Image 1	7	1000000205	1732
205		Spot	2	Image 1	7	1000000206	1733
210.024		Spot	2	Image 1	7	1000000207	1734
134		Spot	2	Image 1	7	1000000208	1735
264.024		Spot	2	Image 1	7	1000000209	1736
340.184		Spot	2	Image 1	7	1000000211	1737
239.964		Spot	2	Image 1	7	1000000210	1738
299.008		Spot	2	Image 1	7	1000000212	1739
221.6		Spot	2	Image 1	7	1000000213	1740
302.6		Spot	2	Image 1	7	1000000214	1741
190.968		Spot	2	Image 1	7	1000000215	1742
133.992		Spot	2	Image 1	7	1000000216	1743
131.008		Spot	2	Image 1	7	1000000217	1744
130.998		Spot	2	Image 1	7	1000000218	1745
130		Spot	2	Image 1	7	1000000219	1746
137.012		Spot	2	Image 1	7	1000000244	1747
128.012		Spot	2	Image 1	7	1000000220	1748
146		Spot	2	Image 1	7	1000000221	1749
127.992		Spot	2	Image 1	7	1000000222	1750
126.016		Spot	2	Image 1	7	1000000223	1751
124.998		Spot	2	Image 1	7	1000000224	1752
124.008		Spot	2	Image 1	7	1000000225	1753
297.96		Spot	2	Image 1	7	1000000155	1754
218		Spot	2	Image 1	7	1000000226	1755
196.064		Spot	2	Image 1	7	1000000227	1756
235.976		Spot	2	Image 1	7	1000000228	1757
194		Spot	2	Image 1	7	1000000232	1758
220.488		Spot	2	Image 1	7	1000000231	1759
228.496		Spot	2	Image 1	7	1000000233	1760
541.616		Spot	2	Image 1	7	1000000234	1761
183.986		Spot	2	Image 1	7	1000000235	1762
207.064		Spot	2	Image 1	7	1000000236	1763
275.896		Spot	2	Image 1	7	1000000237	1764
193.036		Spot	2	Image 1	7	1000000238	1765
203.12		Spot	2	Image 1	7	1000000239	1766
168.008		Spot	2	Image 1	8	1000000250	1767
192		Spot	2	Image 1	8	1000000000	1768
554.92		Spot	2	Image 1	8	1000000001	1769
153.032		Spot	2	Image 1	8	1000000002	1770
142.008		Spot	2	Image 1	8	1000000003	1771
179.968		Spot	2	Image 1	8	1000000004	1772
159.6		Spot	2	Image 1	8	1000000005	1773
203.12		Spot	2	Image 1	8	1000000006	1774
143.992		Spot	2	Image 1	8	1000000007	1775
307.952		Spot	2	Image 1	8	1000000008	1776
143.01		Spot	2	Image 1	8	1000000009	1777
360.944		Spot	2	Image 1	8	1000000010	1778
186.032		Spot	2	Image 1	8	1000000012	1779
140.016		Spot	2	Image 1	8	1000000011	1780
398.128		Spot	2	Image 1	8	1000000057	1781
423.536		Spot	2	Image 1	8	1000000013	1782
358.88		Spot	2	Image 1	8	1000000014	1783
141.004		Spot	2	Image 1	8	1000000016	1784
146.008		Spot	2	Image 1	8	1000000017	1785
174.1		Spot	2	Image 1	8	1000000018	1786
148.01		Spot	2	Image 1	8	1000000019	1787
244.98		Spot	2	Image 1	8	1000000021	1788
158.008		Spot	2	Image 1	8	1000000022	1789
242.96		Spot	2	Image 1	8	1000000020	1790
207.012		Spot	2	Image 1	8	1000000251	1791
167.488		Spot	2	Image 1	8	1000000023	1792
468.704		Spot	2	Image 1	8	1000000246	1793
150		Spot	2	Image 1	8	1000000024	1795
183.998		Spot	2	Image 1	8	1000000025	1796
151		Spot	2	Image 1	8	1000000026	1797
157.008		Spot	2	Image 1	8	1000000027	1798
205.008		Spot	2	Image 1	8	1000000028	1799
146		Spot	2	Image 1	8	1000000240	1800
178.984		Spot	2	Image 1	8	1000000029	1801
156.912		Spot	2	Image 1	8	1000000030	1802
142.008		Spot	2	Image 1	8	1000000032	1803
365.112		Spot	2	Image 1	8	1000000031	1804
154.048		Spot	2	Image 1	8	1000000033	1805
147.992		Spot	2	Image 1	8	1000000245	1806
182.056		Spot	2	Image 1	8	1000000034	1807
152.032		Spot	2	Image 1	8	1000000035	1808
288.86		Spot	2	Image 1	8	1000000036	1809
340.028		Spot	2	Image 1	8	1000000037	1810
136.008		Spot	2	Image 1	8	1000000038	1811
425.184		Spot	2	Image 1	8	1000000039	1812
137.012		Spot	2	Image 1	8	1000000040	1813
145.496		Spot	2	Image 1	8	1000000041	1814
158		Spot	2	Image 1	8	1000000042	1815
151.024		Spot	2	Image 1	8	1000000043	1816
135.02		Spot	2	Image 1	8	1000000044	1817
245		Spot	2	Image 1	8	1000000046	1818
179.004		Spot	2	Image 1	8	1000000045	1819
137.003		Spot	2	Image 1	8	1000000047	1820
148.016		Spot	2	Image 1	8	1000000048	1822
340.04		Spot	2	Image 1	8	1000000049	1823
315.088		Spot	2	Image 1	8	1000000050	1825
240.04		Spot	2	Image 1	8	1000000051	1826
138.992		Spot	2	Image 1	8	1000000052	1827
510.512		Spot	2	Image 1	8	1000000053	1828
142.02		Spot	2	Image 1	8	1000000055	1829
153.048		Spot	2	Image 1	8	1000000056	1830
144.99		Spot	2	Image 1	8	1000000054	1831
396.08		Spot	2	Image 1	8	1000000058	1832
141.024		Spot	2	Image 1	8	1000000059	1833
146.02		Spot	2	Image 1	8	1000000060	1834
138.984		Spot	2	Image 1	8	1000000061	1835
147		Spot	2	Image 1	8	1000000062	1836
150.984		Spot	2	Image 1	8	1000000063	1838
145.008		Spot	2	Image 1	8	1000000064	1839
141		Spot	2	Image 1	8	1000000065	1840
139.02		Spot	2	Image 1	8	1000000066	1841
162.976		Spot	2	Image 1	8	1000000067	1842
174.02		Spot	2	Image 1	8	1000000068	1843
138.016		Spot	2	Image 1	8	1000000104	1844
144.992		Spot	2	Image 1	8	1000000069	1845
159.008		Spot	2	Image 1	8	1000000070	1846
139.488		Spot	2	Image 1	8	1000000071	1847
150.008		Spot	2	Image 1	8	1000000072	1848
166.012		Spot	2	Image 1	8	1000000073	1849
189.966		Spot	2	Image 1	8	1000000074	1850
173.992		Spot	2	Image 1	8	1000000075	1851
145.02		Spot	2	Image 1	8	1000000076	1852
176.976		Spot	2	Image 1	8	1000000077	1853
195.982		Spot	2	Image 1	8	1000000078	1854
272		Spot	2	Image 1	8	1000000079	1855
341.888		Spot	2	Image 1	8	1000000080	1856
430.944		Spot	2	Image 1	8	1000000081	1857
142.032		Spot	2	Image 1	8	1000000082	1858
227.944		Spot	2	Image 1	8	1000000083	1859
155.012		Spot	2	Image 1	8	1000000084	1860
186.014		Spot	2	Image 1	8	1000000085	1861
350.536		Spot	2	Image 1	8	1000000086	1862
146.02		Spot	2	Image 1	8	1000000087	1863
184.02		Spot	2	Image 1	8	1000000088	1864
465.632		Spot	2	Image 1	8	1000000089	1865
227.056		Spot	2	Image 1	8	1000000091	1866
194.976		Spot	2	Image 1	8	1000000090	1867
146.992		Spot	2	Image 1	8	1000000092	1868
151.984		Spot	2	Image 1	8	1000000094	1869
154.02		Spot	2	Image 1	8	1000000093	1870
277.608		Spot	2	Image 1	8	1000000095	1871
139.01		Spot	2	Image 1	8	1000000096	1873
131.008		Spot	2	Image 1	8	1000000097	1874
131.014		Spot	2	Image 1	8	1000000098	1875
133.992		Spot	2	Image 1	8	1000000099	1876
132		Spot	2	Image 1	8	1000000100	1877
136.02		Spot	2	Image 1	8	1000000101	1878
137.008		Spot	2	Image 1	8	1000000102	1879
136.986		Spot	2	Image 1	8	1000000103	1880
137.992		Spot	2	Image 1	8	1000000105	1881
136.01		Spot	2	Image 1	8	1000000106	1882
139.012		Spot	2	Image 1	8	1000000108	1883
136		Spot	2	Image 1	8	1000000109	1886
129.01		Spot	2	Image 1	8	1000000110	1887
353.984		Spot	2	Image 1	8	1000000111	1888
631.68		Spot	2	Image 1	8	1000000112	1889
152.976		Spot	2	Image 1	8	1000000242	1890
867.88		Spot	2	Image 1	8	1000000113	1891
145.504		Spot	2	Image 1	8	1000000114	1892
125.984		Spot	2	Image 1	8	1000000115	1893
148.944		Spot	2	Image 1	8	1000000116	1894
172.924		Spot	2	Image 1	8	1000000117	1895
301.082		Spot	2	Image 1	8	1000000118	1896
191.112		Spot	2	Image 1	8	1000000119	1897
365.96		Spot	2	Image 1	8	1000000120	1898
391.12		Spot	2	Image 1	8	1000000121	1899
501.16		Spot	2	Image 1	8	1000000122	1900
140.024		Spot	2	Image 1	8	1000000123	1901
250.016		Spot	2	Image 1	8	1000000124	1902
376.992		Spot	2	Image 1	8	1000000125	1903
203.048		Spot	2	Image 1	8	1000000126	1904
401.608		Spot	2	Image 1	8	1000000127	1905
354.392		Spot	2	Image 1	8	1000000128	1906
139.016		Spot	2	Image 1	8	1000000129	1907
234.968		Spot	2	Image 1	8	1000000130	1908
191.048		Spot	2	Image 1	8	1000000131	1909
264.988		Spot	2	Image 1	8	1000000134	1910
135		Spot	2	Image 1	8	1000000133	1911
230.016		Spot	2	Image 1	8	1000000135	1912
212.96		Spot	2	Image 1	8	1000000136	1913
134		Spot	2	Image 1	8	1000000137	1914
130.008		Spot	2	Image 1	8	1000000141	1915
255.04		Spot	2	Image 1	8	1000000138	1916
296.02		Spot	2	Image 1	8	1000000139	1917
386.904		Spot	2	Image 1	8	1000000140	1918
274.948		Spot	2	Image 1	8	1000000142	1919
257.128		Spot	2	Image 1	8	1000000143	1920
210.968		Spot	2	Image 1	8	1000000243	1921
402.464		Spot	2	Image 1	8	1000000144	1922
228.032		Spot	2	Image 1	8	1000000145	1923
255.032		Spot	2	Image 1	8	1000000146	1924
229.984		Spot	2	Image 1	8	1000000147	1925
206.98		Spot	2	Image 1	8	1000000148	1926
169.976		Spot	2	Image 1	8	1000000149	1927
185.032		Spot	2	Image 1	8	1000000150	1928
239.416		Spot	2	Image 1	8	1000000151	1930
213.16		Spot	2	Image 1	8	1000000152	1931
181.052		Spot	2	Image 1	8	1000000153	1932
150.04		Spot	2	Image 1	8	1000000229	1933
181.088		Spot	2	Image 1	8	1000000154	1934
301.944		Spot	2	Image 1	8	1000000156	1935
347.688		Spot	2	Image 1	8	1000000157	1936
146.988		Spot	2	Image 1	8	1000000158	1937
136.004		Spot	2	Image 1	8	1000000159	1938
134.016		Spot	2	Image 1	8	1000000160	1939
135.992		Spot	2	Image 1	8	1000000161	1940
243.864		Spot	2	Image 1	8	1000000162	1941
304.992		Spot	2	Image 1	8	1000000163	1942
134.016		Spot	2	Image 1	8	1000000164	1943
485.904		Spot	2	Image 1	8	1000000165	1944
134.008		Spot	2	Image 1	8	1000000166	1945
258.06		Spot	2	Image 1	8	1000000168	1946
131.008		Spot	2	Image 1	8	1000000167	1947
375.08		Spot	2	Image 1	8	1000000169	1948
133.008		Spot	2	Image 1	8	1000000170	1949
135		Spot	2	Image 1	8	1000000171	1950
372.76		Spot	2	Image 1	8	1000000172	1951
134.012		Spot	2	Image 1	8	1000000173	1952
189.968		Spot	2	Image 1	8	1000000174	1953
132.992		Spot	2	Image 1	8	1000000175	1954
130.02		Spot	2	Image 1	8	1000000176	1955
129.016		Spot	2	Image 1	8	1000000177	1956
131		Spot	2	Image 1	8	1000000178	1957
131		Spot	2	Image 1	8	1000000179	1958
130.008		Spot	2	Image 1	8	1000000180	1959
128.988		Spot	2	Image 1	8	1000000181	1960
128.992		Spot	2	Image 1	8	1000000182	1961
130.032		Spot	2	Image 1	8	1000000183	1962
128		Spot	2	Image 1	8	1000000184	1963
128.016		Spot	2	Image 1	8	1000000185	1964
127.996		Spot	2	Image 1	8	1000000186	1965
128.012		Spot	2	Image 1	8	1000000187	1966
125.984		Spot	2	Image 1	8	1000000223	1967
132.01		Spot	2	Image 1	8	1000000188	1968
128.02		Spot	2	Image 1	8	1000000189	1969
127.01		Spot	2	Image 1	8	1000000252	1970
127.974		Spot	2	Image 1	8	1000000191	1971
136.02		Spot	2	Image 1	8	1000000193	1972
128.992		Spot	2	Image 1	8	1000000192	1973
130.008		Spot	2	Image 1	8	1000000194	1974
135		Spot	2	Image 1	8	1000000195	1976
176.024		Spot	2	Image 1	8	1000000197	1977
154.03		Spot	2	Image 1	8	1000000199	1978
150.952		Spot	2	Image 1	8	1000000241	1979
311.08		Spot	2	Image 1	8	1000000198	1980
134.976		Spot	2	Image 1	8	1000000200	1981
256.608		Spot	2	Image 1	8	1000000202	1982
159.912		Spot	2	Image 1	8	1000000201	1983
275.016		Spot	2	Image 1	8	1000000203	1984
178.032		Spot	2	Image 1	8	1000000205	1986
202.016		Spot	2	Image 1	8	1000000206	1987
203.972		Spot	2	Image 1	8	1000000207	1988
133.984		Spot	2	Image 1	8	1000000208	1989
246.976		Spot	2	Image 1	8	1000000209	1990
361.904		Spot	2	Image 1	8	1000000211	1991
242.056		Spot	2	Image 1	8	1000000210	1992
293.896		Spot	2	Image 1	8	1000000212	1993
220.54		Spot	2	Image 1	8	1000000213	1994
310.052		Spot	2	Image 1	8	1000000214	1995
188.984		Spot	2	Image 1	8	1000000215	1996
133.008		Spot	2	Image 1	8	1000000216	1997
132		Spot	2	Image 1	8	1000000217	1998
131.008		Spot	2	Image 1	8	1000000218	1999
130.016		Spot	2	Image 1	8	1000000219	2000
136.998		Spot	2	Image 1	8	1000000244	2001
128		Spot	2	Image 1	8	1000000220	2002
142.984		Spot	2	Image 1	8	1000000221	2003
128.004		Spot	2	Image 1	8	1000000222	2004
124.996		Spot	2	Image 1	8	1000000224	2005
125.016		Spot	2	Image 1	8	1000000225	2006
283.04		Spot	2	Image 1	8	1000000155	2007
188.04		Spot	2	Image 1	8	1000000227	2008
225.008		Spot	2	Image 1	8	1000000226	2009
248.04		Spot	2	Image 1	8	1000000228	2010
191.96		Spot	2	Image 1	8	1000000232	2011
227.024		Spot	2	Image 1	8	1000000231	2012
204.052		Spot	2	Image 1	8	1000000235	2013
219		Spot	2	Image 1	8	1000000233	2014
495.032		Spot	2	Image 1	8	1000000234	2015
206.08		Spot	2	Image 1	8	1000000236	2016
274.908		Spot	2	Image 1	8	1000000237	2017
193.982		Spot	2	Image 1	8	1000000238	2018
198.032		Spot	2	Image 1	8	1000000239	2019
168.996		Spot	2	Image 1	9	1000000250	2020
188.028		Spot	2	Image 1	9	1000000000	2021
549.248		Spot	2	Image 1	9	1000000001	2022
156.536		Spot	2	Image 1	9	1000000002	2023
142.005		Spot	2	Image 1	9	1000000003	2024
184		Spot	2	Image 1	9	1000000004	2025
157.024		Spot	2	Image 1	9	1000000005	2026
201.92		Spot	2	Image 1	9	1000000006	2027
146		Spot	2	Image 1	9	1000000007	2028
144.04		Spot	2	Image 1	9	1000000009	2029
350.88		Spot	2	Image 1	9	1000000010	2030
161.048		Spot	2	Image 1	9	1000000012	2031
138.992		Spot	2	Image 1	9	1000000011	2032
395.944		Spot	2	Image 1	9	1000000057	2033
407.024		Spot	2	Image 1	9	1000000013	2034
361.6		Spot	2	Image 1	9	1000000014	2035
141.016		Spot	2	Image 1	9	1000000016	2036
145.008		Spot	2	Image 1	9	1000000017	2037
171.144		Spot	2	Image 1	9	1000000018	2038
148.016		Spot	2	Image 1	9	1000000019	2039
246		Spot	2	Image 1	9	1000000021	2040
242.076		Spot	2	Image 1	9	1000000020	2041
156		Spot	2	Image 1	9	1000000022	2042
204.056		Spot	2	Image 1	9	1000000251	2043
168		Spot	2	Image 1	9	1000000023	2044
464.32		Spot	2	Image 1	9	1000000246	2045
146.984		Spot	2	Image 1	9	1000000024	2047
184.992		Spot	2	Image 1	9	1000000025	2048
150.024		Spot	2	Image 1	9	1000000026	2049
155		Spot	2	Image 1	9	1000000027	2050
202.024		Spot	2	Image 1	9	1000000028	2051
147.022		Spot	2	Image 1	9	1000000240	2052
180		Spot	2	Image 1	9	1000000029	2053
158.032		Spot	2	Image 1	9	1000000030	2054
357.912		Spot	2	Image 1	9	1000000031	2055
142		Spot	2	Image 1	9	1000000032	2056
154.48		Spot	2	Image 1	9	1000000033	2057
147.992		Spot	2	Image 1	9	1000000245	2058
174.976		Spot	2	Image 1	9	1000000034	2059
152.004		Spot	2	Image 1	9	1000000035	2060
337.008		Spot	2	Image 1	9	1000000037	2061
293.096		Spot	2	Image 1	9	1000000036	2062
134		Spot	2	Image 1	9	1000000038	2063
430.2		Spot	2	Image 1	9	1000000039	2064
137.016		Spot	2	Image 1	9	1000000040	2065
144.96		Spot	2	Image 1	9	1000000041	2066
159.024		Spot	2	Image 1	9	1000000042	2067
151.004		Spot	2	Image 1	9	1000000043	2068
134.504		Spot	2	Image 1	9	1000000044	2069
178.986		Spot	2	Image 1	9	1000000045	2070
247.056		Spot	2	Image 1	9	1000000046	2071
[truncated: 7,506 more rows]
