# Supplementary material for: Protocol for real-time monitoring of CD8+ T and myeloid cell behavior in human high-grade serous ovarian cancer slices
Source: STAR Protoc. 2024 Jun 2;5(2):103102. doi: 10.1016/j.xpro.2024.103102 (PMC11179100; doi:10.1016/j.xpro.2024.103102)
Supplement: Data S3. Files for testing the R script, quantification and statistical analysis step 2 [file mmc3.zip › Test files/Slice2_a/__Intensity_Median_Ch=3_Img=1.csv]

Intensity Median Ch=3 Img=1
====================
Intensity Median	Unit	Category	Channel	Image	Time	TrackID	ID
124.009		Spot	3	Image 1	1	1000000000	0
130.03		Spot	3	Image 1	1	1000000001	1
127		Spot	3	Image 1	1	1000000002	2
130.02		Spot	3	Image 1	1	1000000003	3
130		Spot	3	Image 1	1	1000000004	4
127.016		Spot	3	Image 1	1	1000000005	5
130.976		Spot	3	Image 1	1	1000000006	6
125.012		Spot	3	Image 1	1	1000000007	7
130		Spot	3	Image 1	1	1000000008	8
126.002		Spot	3	Image 1	1	1000000009	9
129		Spot	3	Image 1	1	1000000010	10
125.02		Spot	3	Image 1	1	1000000011	11
127.516		Spot	3	Image 1	1	1000000012	12
127		Spot	3	Image 1	1	1000000013	13
128		Spot	3	Image 1	1	1000000014	14
129.984		Spot	3	Image 1	1	1000000015	15
122.992		Spot	3	Image 1	1	1000000016	16
133.52		Spot	3	Image 1	1	1000000017	17
135.024		Spot	3	Image 1	1	1000000018	18
127		Spot	3	Image 1	1	1000000019	19
131.013		Spot	3	Image 1	1	1000000020	20
125.984		Spot	3	Image 1	1	1000000021	21
127.996		Spot	3	Image 1	1	1000000022	22
128.98		Spot	3	Image 1	1	1000000023	23
130.992		Spot	3	Image 1	1	1000000024	24
132.014		Spot	3	Image 1	1	1000000025	25
132.008		Spot	3	Image 1	1	1000000026	26
134.02		Spot	3	Image 1	1	1000000027	27
129.016		Spot	3	Image 1	1	1000000028	28
130		Spot	3	Image 1	1	1000000029	29
127		Spot	3	Image 1	1	1000000030	30
130.976		Spot	3	Image 1	1	1000000031	31
128.006		Spot	3	Image 1	1	1000000032	32
131.028		Spot	3	Image 1	1	1000000033	33
128.984		Spot	3	Image 1	1	1000000034	34
127.008		Spot	3	Image 1	1	1000000035	35
129.024		Spot	3	Image 1	1	1000000036	36
127.024		Spot	3	Image 1	1	1000000037	37
128.04		Spot	3	Image 1	1	1000000038	38
129		Spot	3	Image 1	1	1000000039	39
122.984		Spot	3	Image 1	1	1000000040	40
138.52		Spot	3	Image 1	1	1000000041	41
123.512		Spot	3	Image 1	1	1000000042	42
127.02		Spot	3	Image 1	1	1000000043	43
123.014		Spot	3	Image 1	1	1000000044	44
125.008		Spot	3	Image 1	1	1000000045	45
132.036		Spot	3	Image 1	1	1000000046	46
125.024		Spot	3	Image 1	1	1000000047	47
125.028		Spot	3	Image 1	1	1000000048	49
132.048		Spot	3	Image 1	1	1000000049	50
124		Spot	3	Image 1	1	1000000050	52
135		Spot	3	Image 1	1	1000000051	53
124.52		Spot	3	Image 1	1	1000000052	54
127.018		Spot	3	Image 1	1	1000000053	55
128.99		Spot	3	Image 1	1	1000000054	56
138.992		Spot	3	Image 1	1	1000000055	57
125.962		Spot	3	Image 1	1	1000000056	58
125.984		Spot	3	Image 1	1	1000000057	59
127.994		Spot	3	Image 1	1	1000000058	60
127.016		Spot	3	Image 1	1	1000000059	61
124.04		Spot	3	Image 1	1	1000000060	62
131.02		Spot	3	Image 1	1	1000000061	63
131.992		Spot	3	Image 1	1	1000000062	64
128.02		Spot	3	Image 1	1	1000000063	65
125.018		Spot	3	Image 1	1	1000000064	66
126.048		Spot	3	Image 1	1	1000000065	67
125.024		Spot	3	Image 1	1	1000000066	68
127.008		Spot	3	Image 1	1	1000000067	69
127.016		Spot	3	Image 1	1	1000000068	70
126.018		Spot	3	Image 1	1	1000000069	71
127.984		Spot	3	Image 1	1	1000000070	72
128		Spot	3	Image 1	1	1000000071	73
126.016		Spot	3	Image 1	1	1000000072	74
141.536		Spot	3	Image 1	1	1000000073	75
126.984		Spot	3	Image 1	1	1000000074	76
127.992		Spot	3	Image 1	1	1000000075	77
126.044		Spot	3	Image 1	1	1000000076	78
128.976		Spot	3	Image 1	1	1000000077	79
140.04		Spot	3	Image 1	1	1000000078	81
127.986		Spot	3	Image 1	1	1000000079	82
144		Spot	3	Image 1	1	1000000080	83
127.016		Spot	3	Image 1	1	1000000081	84
127.024		Spot	3	Image 1	1	1000000082	85
127.984		Spot	3	Image 1	1	1000000083	86
129.044		Spot	3	Image 1	1	1000000084	87
128.984		Spot	3	Image 1	1	1000000085	88
130.006		Spot	3	Image 1	1	1000000086	89
127.976		Spot	3	Image 1	1	1000000087	90
126.992		Spot	3	Image 1	1	1000000088	91
127		Spot	3	Image 1	1	1000000089	92
126.012		Spot	3	Image 1	1	1000000090	93
130.982		Spot	3	Image 1	1	1000000091	94
126.984		Spot	3	Image 1	1	1000000092	95
125.976		Spot	3	Image 1	1	1000000093	96
126.492		Spot	3	Image 1	1	1000000094	97
129.02		Spot	3	Image 1	1	1000000095	98
125.04		Spot	3	Image 1	1	1000000096	100
124.944		Spot	3	Image 1	1	1000000097	101
132.005		Spot	3	Image 1	1	1000000098	102
123.02		Spot	3	Image 1	1	1000000099	103
127.008		Spot	3	Image 1	1	1000000100	104
125.017		Spot	3	Image 1	1	1000000101	105
123.966		Spot	3	Image 1	1	1000000102	106
125.992		Spot	3	Image 1	1	1000000103	107
122.994		Spot	3	Image 1	1	1000000104	108
122.995		Spot	3	Image 1	1	1000000105	109
126.028		Spot	3	Image 1	1	1000000106	110
123		Spot	3	Image 1	1	1000000107	111
124.99		Spot	3	Image 1	1	1000000108	112
122.984		Spot	3	Image 1	1	1000000109	115
124.008		Spot	3	Image 1	1	1000000110	116
123.986		Spot	3	Image 1	1	1000000111	117
133.992		Spot	3	Image 1	1	1000000112	118
131.048		Spot	3	Image 1	1	1000000113	119
133.05		Spot	3	Image 1	1	1000000114	120
125.976		Spot	3	Image 1	1	1000000115	121
125.004		Spot	3	Image 1	1	1000000116	122
124.008		Spot	3	Image 1	1	1000000117	123
124.008		Spot	3	Image 1	1	1000000118	124
124.024		Spot	3	Image 1	1	1000000119	125
131		Spot	3	Image 1	1	1000000120	126
129.992		Spot	3	Image 1	1	1000000121	127
137.968		Spot	3	Image 1	1	1000000122	128
137.012		Spot	3	Image 1	1	1000000123	129
126		Spot	3	Image 1	1	1000000124	130
127.012		Spot	3	Image 1	1	1000000125	131
124.968		Spot	3	Image 1	1	1000000126	132
126.992		Spot	3	Image 1	1	1000000127	133
126.016		Spot	3	Image 1	1	1000000128	134
126.04		Spot	3	Image 1	1	1000000129	135
133.992		Spot	3	Image 1	1	1000000130	136
126		Spot	3	Image 1	1	1000000131	137
126.992		Spot	3	Image 1	1	1000000132	138
124.02		Spot	3	Image 1	1	1000000133	139
129.014		Spot	3	Image 1	1	1000000134	140
126		Spot	3	Image 1	1	1000000135	141
124.02		Spot	3	Image 1	1	1000000136	142
129.004		Spot	3	Image 1	1	1000000137	143
142.484		Spot	3	Image 1	1	1000000138	144
123.024		Spot	3	Image 1	1	1000000139	145
132.984		Spot	3	Image 1	1	1000000140	146
123.048		Spot	3	Image 1	1	1000000141	147
123.004		Spot	3	Image 1	1	1000000142	148
124.012		Spot	3	Image 1	1	1000000143	149
126.984		Spot	3	Image 1	1	1000000144	150
125.014		Spot	3	Image 1	1	1000000145	151
129.992		Spot	3	Image 1	1	1000000146	152
124.992		Spot	3	Image 1	1	1000000147	153
125.984		Spot	3	Image 1	1	1000000148	154
124.048		Spot	3	Image 1	1	1000000149	155
123.005		Spot	3	Image 1	1	1000000150	156
124.976		Spot	3	Image 1	1	1000000151	158
126.992		Spot	3	Image 1	1	1000000152	159
123.024		Spot	3	Image 1	1	1000000153	160
124		Spot	3	Image 1	1	1000000154	161
120.992		Spot	3	Image 1	1	1000000155	162
131.016		Spot	3	Image 1	1	1000000156	163
128.04		Spot	3	Image 1	1	1000000157	164
136.008		Spot	3	Image 1	1	1000000158	165
124.974		Spot	3	Image 1	1	1000000159	166
123		Spot	3	Image 1	1	1000000160	167
123.99		Spot	3	Image 1	1	1000000161	168
127.972		Spot	3	Image 1	1	1000000162	169
127		Spot	3	Image 1	1	1000000163	170
134.004		Spot	3	Image 1	1	1000000164	171
123.944		Spot	3	Image 1	1	1000000165	172
124.992		Spot	3	Image 1	1	1000000166	173
122.984		Spot	3	Image 1	1	1000000167	174
126.048		Spot	3	Image 1	1	1000000168	175
126.04		Spot	3	Image 1	1	1000000169	176
128.972		Spot	3	Image 1	1	1000000170	177
125.012		Spot	3	Image 1	1	1000000171	178
126.016		Spot	3	Image 1	1	1000000172	179
124.04		Spot	3	Image 1	1	1000000173	180
137.962		Spot	3	Image 1	1	1000000174	181
125.012		Spot	3	Image 1	1	1000000175	182
131.98		Spot	3	Image 1	1	1000000176	183
125.008		Spot	3	Image 1	1	1000000177	184
124.984		Spot	3	Image 1	1	1000000178	185
138.04		Spot	3	Image 1	1	1000000179	186
128.992		Spot	3	Image 1	1	1000000180	187
141.016		Spot	3	Image 1	1	1000000181	188
123.496		Spot	3	Image 1	1	1000000182	189
123.994		Spot	3	Image 1	1	1000000183	190
122.996		Spot	3	Image 1	1	1000000184	191
122.011		Spot	3	Image 1	1	1000000185	192
123		Spot	3	Image 1	1	1000000186	193
122.968		Spot	3	Image 1	1	1000000187	194
124.992		Spot	3	Image 1	1	1000000188	195
125.008		Spot	3	Image 1	1	1000000189	196
121.008		Spot	3	Image 1	1	1000000190	197
123.008		Spot	3	Image 1	1	1000000191	198
122.944		Spot	3	Image 1	1	1000000192	199
157.952		Spot	3	Image 1	1	1000000193	200
121.504		Spot	3	Image 1	1	1000000194	201
123		Spot	3	Image 1	1	1000000195	203
122.992		Spot	3	Image 1	1	1000000196	204
122.02		Spot	3	Image 1	1	1000000197	205
121.98		Spot	3	Image 1	1	1000000198	206
127		Spot	3	Image 1	1	1000000199	207
123.994		Spot	3	Image 1	1	1000000200	208
122.008		Spot	3	Image 1	1	1000000201	209
122.044		Spot	3	Image 1	1	1000000202	210
125.02		Spot	3	Image 1	1	1000000203	211
124.024		Spot	3	Image 1	1	1000000204	212
123.02		Spot	3	Image 1	1	1000000205	213
121.984		Spot	3	Image 1	1	1000000206	214
124.992		Spot	3	Image 1	1	1000000207	215
119.988		Spot	3	Image 1	1	1000000208	216
127.02		Spot	3	Image 1	1	1000000209	217
121.016		Spot	3	Image 1	1	1000000210	218
122.008		Spot	3	Image 1	1	1000000211	219
124.984		Spot	3	Image 1	1	1000000212	220
126.992		Spot	3	Image 1	1	1000000213	221
125.048		Spot	3	Image 1	1	1000000214	222
120.992		Spot	3	Image 1	1	1000000215	223
125.008		Spot	3	Image 1	1	1000000216	224
123.984		Spot	3	Image 1	1	1000000217	225
125		Spot	3	Image 1	1	1000000218	226
123.512		Spot	3	Image 1	1	1000000219	227
126.992		Spot	3	Image 1	1	1000000220	228
122.98		Spot	3	Image 1	1	1000000221	229
123.02		Spot	3	Image 1	1	1000000222	230
122.014		Spot	3	Image 1	1	1000000223	231
120.976		Spot	3	Image 1	1	1000000224	232
119.016		Spot	3	Image 1	1	1000000225	233
129.992		Spot	3	Image 1	1	1000000226	234
125.02		Spot	3	Image 1	1	1000000227	235
127.976		Spot	3	Image 1	1	1000000228	236
120.008		Spot	3	Image 1	1	1000000229	237
120		Spot	3	Image 1	1	1000000230	238
121.992		Spot	3	Image 1	1	1000000231	239
126.048		Spot	3	Image 1	1	1000000232	240
125		Spot	3	Image 1	1	1000000233	241
144.996		Spot	3	Image 1	1	1000000234	242
136.96		Spot	3	Image 1	1	1000000235	243
122.008		Spot	3	Image 1	1	1000000236	244
123.982		Spot	3	Image 1	1	1000000237	245
123.02		Spot	3	Image 1	1	1000000238	246
130		Spot	3	Image 1	1	1000000239	247
124		Spot	3	Image 1	2	1000000000	248
126.99		Spot	3	Image 1	2	1000000002	249
131.008		Spot	3	Image 1	2	1000000003	250
131.032		Spot	3	Image 1	2	1000000001	251
131		Spot	3	Image 1	2	1000000004	252
129.01		Spot	3	Image 1	2	1000000005	253
129.02		Spot	3	Image 1	2	1000000006	254
126.004		Spot	3	Image 1	2	1000000007	255
131.024		Spot	3	Image 1	2	1000000008	256
124.994		Spot	3	Image 1	2	1000000009	257
130.016		Spot	3	Image 1	2	1000000010	258
124.992		Spot	3	Image 1	2	1000000011	259
127.016		Spot	3	Image 1	2	1000000012	260
127.016		Spot	3	Image 1	2	1000000013	261
129		Spot	3	Image 1	2	1000000014	262
130.016		Spot	3	Image 1	2	1000000015	263
124.008		Spot	3	Image 1	2	1000000016	264
133.992		Spot	3	Image 1	2	1000000017	265
134.984		Spot	3	Image 1	2	1000000018	266
126.984		Spot	3	Image 1	2	1000000019	267
129.992		Spot	3	Image 1	2	1000000020	268
126.984		Spot	3	Image 1	2	1000000021	269
128.016		Spot	3	Image 1	2	1000000022	270
129.008		Spot	3	Image 1	2	1000000023	271
130.996		Spot	3	Image 1	2	1000000024	273
132		Spot	3	Image 1	2	1000000025	274
131.008		Spot	3	Image 1	2	1000000026	275
136.02		Spot	3	Image 1	2	1000000027	276
130.008		Spot	3	Image 1	2	1000000028	277
131.048		Spot	3	Image 1	2	1000000240	278
130		Spot	3	Image 1	2	1000000029	279
127.992		Spot	3	Image 1	2	1000000030	280
131.032		Spot	3	Image 1	2	1000000031	281
128.992		Spot	3	Image 1	2	1000000032	282
130.02		Spot	3	Image 1	2	1000000033	283
128.992		Spot	3	Image 1	2	1000000034	284
128.004		Spot	3	Image 1	2	1000000035	285
129.02		Spot	3	Image 1	2	1000000036	286
127.992		Spot	3	Image 1	2	1000000037	287
128.984		Spot	3	Image 1	2	1000000038	288
128.984		Spot	3	Image 1	2	1000000039	289
123.992		Spot	3	Image 1	2	1000000040	290
138.02		Spot	3	Image 1	2	1000000041	291
124		Spot	3	Image 1	2	1000000042	292
127.008		Spot	3	Image 1	2	1000000043	293
124.008		Spot	3	Image 1	2	1000000044	294
132		Spot	3	Image 1	2	1000000046	295
124.984		Spot	3	Image 1	2	1000000045	296
127.008		Spot	3	Image 1	2	1000000047	297
126.016		Spot	3	Image 1	2	1000000048	299
132		Spot	3	Image 1	2	1000000049	300
125.02		Spot	3	Image 1	2	1000000050	302
134.98		Spot	3	Image 1	2	1000000051	303
125.008		Spot	3	Image 1	2	1000000052	304
127.008		Spot	3	Image 1	2	1000000053	305
140.008		Spot	3	Image 1	2	1000000055	306
128.998		Spot	3	Image 1	2	1000000054	307
125.016		Spot	3	Image 1	2	1000000056	308
125.984		Spot	3	Image 1	2	1000000057	309
127.984		Spot	3	Image 1	2	1000000058	310
128.008		Spot	3	Image 1	2	1000000059	311
125.01		Spot	3	Image 1	2	1000000060	312
132.508		Spot	3	Image 1	2	1000000061	313
131.984		Spot	3	Image 1	2	1000000062	314
130.01		Spot	3	Image 1	2	1000000063	315
125.008		Spot	3	Image 1	2	1000000064	316
125.984		Spot	3	Image 1	2	1000000065	317
127		Spot	3	Image 1	2	1000000067	318
128.008		Spot	3	Image 1	2	1000000068	319
126.008		Spot	3	Image 1	2	1000000066	320
127.992		Spot	3	Image 1	2	1000000069	321
128.01		Spot	3	Image 1	2	1000000070	322
126.984		Spot	3	Image 1	2	1000000071	323
126.016		Spot	3	Image 1	2	1000000072	324
140		Spot	3	Image 1	2	1000000073	325
127.02		Spot	3	Image 1	2	1000000074	326
128.02		Spot	3	Image 1	2	1000000075	327
127		Spot	3	Image 1	2	1000000076	328
130.008		Spot	3	Image 1	2	1000000077	329
141.504		Spot	3	Image 1	2	1000000078	331
128.024		Spot	3	Image 1	2	1000000079	332
144.992		Spot	3	Image 1	2	1000000080	333
127.004		Spot	3	Image 1	2	1000000081	334
126.992		Spot	3	Image 1	2	1000000082	335
129.004		Spot	3	Image 1	2	1000000084	336
127		Spot	3	Image 1	2	1000000083	337
128.992		Spot	3	Image 1	2	1000000085	338
130.004		Spot	3	Image 1	2	1000000086	339
128.004		Spot	3	Image 1	2	1000000087	340
128.032		Spot	3	Image 1	2	1000000088	341
127.032		Spot	3	Image 1	2	1000000089	342
127.018		Spot	3	Image 1	2	1000000090	343
130.992		Spot	3	Image 1	2	1000000091	344
127		Spot	3	Image 1	2	1000000092	345
126.02		Spot	3	Image 1	2	1000000093	346
127.024		Spot	3	Image 1	2	1000000094	347
129.02		Spot	3	Image 1	2	1000000095	348
125.02		Spot	3	Image 1	2	1000000096	350
126.01		Spot	3	Image 1	2	1000000097	351
133.496		Spot	3	Image 1	2	1000000098	352
123.012		Spot	3	Image 1	2	1000000099	353
126.992		Spot	3	Image 1	2	1000000100	354
124.984		Spot	3	Image 1	2	1000000101	355
123.996		Spot	3	Image 1	2	1000000102	356
126.014		Spot	3	Image 1	2	1000000103	357
124.01		Spot	3	Image 1	2	1000000104	358
123.996		Spot	3	Image 1	2	1000000105	359
126		Spot	3	Image 1	2	1000000106	360
122.996		Spot	3	Image 1	2	1000000107	361
126.02		Spot	3	Image 1	2	1000000108	362
125		Spot	3	Image 1	2	1000000109	365
123.996		Spot	3	Image 1	2	1000000110	366
125.012		Spot	3	Image 1	2	1000000111	367
135		Spot	3	Image 1	2	1000000112	368
131.008		Spot	3	Image 1	2	1000000113	369
133		Spot	3	Image 1	2	1000000114	370
126.008		Spot	3	Image 1	2	1000000115	371
126		Spot	3	Image 1	2	1000000116	372
125.02		Spot	3	Image 1	2	1000000117	373
124.016		Spot	3	Image 1	2	1000000118	374
125.016		Spot	3	Image 1	2	1000000119	375
133.008		Spot	3	Image 1	2	1000000120	376
130.02		Spot	3	Image 1	2	1000000121	377
138.99		Spot	3	Image 1	2	1000000122	378
135.976		Spot	3	Image 1	2	1000000123	379
128		Spot	3	Image 1	2	1000000124	380
128.988		Spot	3	Image 1	2	1000000125	381
125.992		Spot	3	Image 1	2	1000000126	382
128.032		Spot	3	Image 1	2	1000000127	383
126		Spot	3	Image 1	2	1000000128	384
126.984		Spot	3	Image 1	2	1000000129	385
132		Spot	3	Image 1	2	1000000130	386
125		Spot	3	Image 1	2	1000000131	387
127.992		Spot	3	Image 1	2	1000000132	388
123.992		Spot	3	Image 1	2	1000000133	389
129.04		Spot	3	Image 1	2	1000000134	390
126.008		Spot	3	Image 1	2	1000000135	391
125.016		Spot	3	Image 1	2	1000000136	392
129.992		Spot	3	Image 1	2	1000000137	393
142		Spot	3	Image 1	2	1000000138	394
124.004		Spot	3	Image 1	2	1000000139	395
133.02		Spot	3	Image 1	2	1000000140	396
123.008		Spot	3	Image 1	2	1000000141	397
122.992		Spot	3	Image 1	2	1000000142	398
125		Spot	3	Image 1	2	1000000143	399
127.992		Spot	3	Image 1	2	1000000144	400
126.008		Spot	3	Image 1	2	1000000145	401
129.984		Spot	3	Image 1	2	1000000146	402
125.032		Spot	3	Image 1	2	1000000147	403
127.04		Spot	3	Image 1	2	1000000148	404
123.984		Spot	3	Image 1	2	1000000149	405
124.996		Spot	3	Image 1	2	1000000150	406
126.978		Spot	3	Image 1	2	1000000151	408
126.008		Spot	3	Image 1	2	1000000152	409
124		Spot	3	Image 1	2	1000000153	410
124.502		Spot	3	Image 1	2	1000000154	411
120.992		Spot	3	Image 1	2	1000000155	412
133.016		Spot	3	Image 1	2	1000000156	413
128.002		Spot	3	Image 1	2	1000000157	414
138		Spot	3	Image 1	2	1000000158	415
125.96		Spot	3	Image 1	2	1000000159	416
124.016		Spot	3	Image 1	2	1000000160	417
124.984		Spot	3	Image 1	2	1000000161	418
129		Spot	3	Image 1	2	1000000162	419
127.032		Spot	3	Image 1	2	1000000163	420
133.992		Spot	3	Image 1	2	1000000164	421
123.986		Spot	3	Image 1	2	1000000165	422
124.984		Spot	3	Image 1	2	1000000166	423
123.99		Spot	3	Image 1	2	1000000167	424
126.984		Spot	3	Image 1	2	1000000168	425
128.016		Spot	3	Image 1	2	1000000169	426
129.022		Spot	3	Image 1	2	1000000170	427
126		Spot	3	Image 1	2	1000000171	428
126.984		Spot	3	Image 1	2	1000000172	429
124.008		Spot	3	Image 1	2	1000000173	430
137.964		Spot	3	Image 1	2	1000000174	431
125		Spot	3	Image 1	2	1000000175	432
133.02		Spot	3	Image 1	2	1000000176	433
125.004		Spot	3	Image 1	2	1000000178	434
125.986		Spot	3	Image 1	2	1000000177	435
139.996		Spot	3	Image 1	2	1000000179	436
129.976		Spot	3	Image 1	2	1000000180	437
142		Spot	3	Image 1	2	1000000181	438
123		Spot	3	Image 1	2	1000000182	439
123.992		Spot	3	Image 1	2	1000000183	440
123.984		Spot	3	Image 1	2	1000000184	441
122.996		Spot	3	Image 1	2	1000000185	442
123		Spot	3	Image 1	2	1000000186	443
123.986		Spot	3	Image 1	2	1000000187	444
124.992		Spot	3	Image 1	2	1000000188	445
126.024		Spot	3	Image 1	2	1000000189	446
120.984		Spot	3	Image 1	2	1000000190	447
122.992		Spot	3	Image 1	2	1000000191	448
123.008		Spot	3	Image 1	2	1000000192	449
158.04		Spot	3	Image 1	2	1000000193	450
122.008		Spot	3	Image 1	2	1000000194	451
123.984		Spot	3	Image 1	2	1000000195	453
123.011		Spot	3	Image 1	2	1000000196	454
122.968		Spot	3	Image 1	2	1000000197	455
123.008		Spot	3	Image 1	2	1000000241	456
126.992		Spot	3	Image 1	2	1000000199	457
123.012		Spot	3	Image 1	2	1000000198	458
123.984		Spot	3	Image 1	2	1000000200	459
122.992		Spot	3	Image 1	2	1000000202	460
124.986		Spot	3	Image 1	2	1000000203	461
124.988		Spot	3	Image 1	2	1000000204	462
124.008		Spot	3	Image 1	2	1000000205	463
122.008		Spot	3	Image 1	2	1000000206	464
125		Spot	3	Image 1	2	1000000207	465
120.992		Spot	3	Image 1	2	1000000208	466
127.028		Spot	3	Image 1	2	1000000209	467
121.992		Spot	3	Image 1	2	1000000210	468
123.016		Spot	3	Image 1	2	1000000211	469
125.012		Spot	3	Image 1	2	1000000212	470
129		Spot	3	Image 1	2	1000000213	471
126.008		Spot	3	Image 1	2	1000000214	472
122		Spot	3	Image 1	2	1000000215	473
123.992		Spot	3	Image 1	2	1000000216	474
124.006		Spot	3	Image 1	2	1000000217	475
125.008		Spot	3	Image 1	2	1000000218	476
122.992		Spot	3	Image 1	2	1000000219	477
127.008		Spot	3	Image 1	2	1000000220	478
122.992		Spot	3	Image 1	2	1000000221	479
122.992		Spot	3	Image 1	2	1000000222	480
121.496		Spot	3	Image 1	2	1000000223	481
121.02		Spot	3	Image 1	2	1000000224	482
120		Spot	3	Image 1	2	1000000225	483
132		Spot	3	Image 1	2	1000000226	484
124.996		Spot	3	Image 1	2	1000000227	485
120.008		Spot	3	Image 1	2	1000000230	486
128		Spot	3	Image 1	2	1000000228	487
119.992		Spot	3	Image 1	2	1000000229	488
123		Spot	3	Image 1	2	1000000231	489
127		Spot	3	Image 1	2	1000000232	490
127.998		Spot	3	Image 1	2	1000000233	491
137.02		Spot	3	Image 1	2	1000000234	492
131.04		Spot	3	Image 1	2	1000000235	493
121.984		Spot	3	Image 1	2	1000000236	494
124.996		Spot	3	Image 1	2	1000000237	495
123.016		Spot	3	Image 1	2	1000000238	496
129.982		Spot	3	Image 1	2	1000000239	497
124.986		Spot	3	Image 1	3	1000000000	498
131.016		Spot	3	Image 1	3	1000000001	499
127.992		Spot	3	Image 1	3	1000000002	500
131.024		Spot	3	Image 1	3	1000000003	501
130.016		Spot	3	Image 1	3	1000000004	502
127.984		Spot	3	Image 1	3	1000000005	503
129.02		Spot	3	Image 1	3	1000000006	504
125.032		Spot	3	Image 1	3	1000000007	505
131.026		Spot	3	Image 1	3	1000000008	506
125.006		Spot	3	Image 1	3	1000000009	507
130.004		Spot	3	Image 1	3	1000000010	508
125.976		Spot	3	Image 1	3	1000000011	509
127.018		Spot	3	Image 1	3	1000000012	510
127.016		Spot	3	Image 1	3	1000000013	511
128.988		Spot	3	Image 1	3	1000000014	512
131		Spot	3	Image 1	3	1000000015	513
123.992		Spot	3	Image 1	3	1000000016	514
131.994		Spot	3	Image 1	3	1000000017	515
135.98		Spot	3	Image 1	3	1000000018	516
126.992		Spot	3	Image 1	3	1000000019	517
127		Spot	3	Image 1	3	1000000021	518
129.984		Spot	3	Image 1	3	1000000020	519
127.996		Spot	3	Image 1	3	1000000022	520
128.989		Spot	3	Image 1	3	1000000023	521
131.008		Spot	3	Image 1	3	1000000024	523
131		Spot	3	Image 1	3	1000000025	524
131		Spot	3	Image 1	3	1000000026	525
134.984		Spot	3	Image 1	3	1000000027	526
130.016		Spot	3	Image 1	3	1000000028	527
131.008		Spot	3	Image 1	3	1000000240	528
131.02		Spot	3	Image 1	3	1000000029	529
126.976		Spot	3	Image 1	3	1000000030	530
130.032		Spot	3	Image 1	3	1000000031	531
127.992		Spot	3	Image 1	3	1000000032	532
129.972		Spot	3	Image 1	3	1000000033	533
130.013		Spot	3	Image 1	3	1000000034	534
127.008		Spot	3	Image 1	3	1000000035	535
129.006		Spot	3	Image 1	3	1000000036	536
128.008		Spot	3	Image 1	3	1000000037	537
127.984		Spot	3	Image 1	3	1000000038	538
128.02		Spot	3	Image 1	3	1000000039	539
124.016		Spot	3	Image 1	3	1000000040	540
139.02		Spot	3	Image 1	3	1000000041	541
124.02		Spot	3	Image 1	3	1000000042	542
128.028		Spot	3	Image 1	3	1000000043	543
122.988		Spot	3	Image 1	3	1000000044	544
133.992		Spot	3	Image 1	3	1000000046	545
126.02		Spot	3	Image 1	3	1000000045	546
127.016		Spot	3	Image 1	3	1000000047	547
125.992		Spot	3	Image 1	3	1000000048	549
131.012		Spot	3	Image 1	3	1000000049	550
125.004		Spot	3	Image 1	3	1000000050	552
135.02		Spot	3	Image 1	3	1000000051	553
124.984		Spot	3	Image 1	3	1000000052	554
127.012		Spot	3	Image 1	3	1000000053	555
139.998		Spot	3	Image 1	3	1000000055	556
127.992		Spot	3	Image 1	3	1000000054	557
125.024		Spot	3	Image 1	3	1000000056	558
126.008		Spot	3	Image 1	3	1000000057	559
128.992		Spot	3	Image 1	3	1000000058	560
127.008		Spot	3	Image 1	3	1000000059	561
124.02		Spot	3	Image 1	3	1000000060	562
130.994		Spot	3	Image 1	3	1000000061	563
132.992		Spot	3	Image 1	3	1000000062	564
128.992		Spot	3	Image 1	3	1000000063	565
125.008		Spot	3	Image 1	3	1000000064	566
126.014		Spot	3	Image 1	3	1000000065	567
127.008		Spot	3	Image 1	3	1000000067	568
127.024		Spot	3	Image 1	3	1000000068	569
125.984		Spot	3	Image 1	3	1000000066	570
128.024		Spot	3	Image 1	3	1000000069	571
128.016		Spot	3	Image 1	3	1000000070	572
126.025		Spot	3	Image 1	3	1000000071	573
126.99		Spot	3	Image 1	3	1000000072	574
139.004		Spot	3	Image 1	3	1000000073	575
127.004		Spot	3	Image 1	3	1000000074	576
128.02		Spot	3	Image 1	3	1000000075	577
129.992		Spot	3	Image 1	3	1000000077	578
140.976		Spot	3	Image 1	3	1000000078	580
128.016		Spot	3	Image 1	3	1000000079	581
144.99		Spot	3	Image 1	3	1000000080	582
127.008		Spot	3	Image 1	3	1000000081	583
127		Spot	3	Image 1	3	1000000082	584
130.02		Spot	3	Image 1	3	1000000084	585
127.02		Spot	3	Image 1	3	1000000083	586
130.04		Spot	3	Image 1	3	1000000085	587
130.01		Spot	3	Image 1	3	1000000086	588
128.008		Spot	3	Image 1	3	1000000087	589
127.992		Spot	3	Image 1	3	1000000088	590
127		Spot	3	Image 1	3	1000000089	591
131.008		Spot	3	Image 1	3	1000000091	592
126.008		Spot	3	Image 1	3	1000000090	593
126.01		Spot	3	Image 1	3	1000000092	594
125		Spot	3	Image 1	3	1000000093	595
128.008		Spot	3	Image 1	3	1000000094	596
129		Spot	3	Image 1	3	1000000095	597
125.992		Spot	3	Image 1	3	1000000096	599
125.008		Spot	3	Image 1	3	1000000097	600
134.024		Spot	3	Image 1	3	1000000098	601
124.018		Spot	3	Image 1	3	1000000099	602
126.02		Spot	3	Image 1	3	1000000100	603
125.014		Spot	3	Image 1	3	1000000101	604
123.992		Spot	3	Image 1	3	1000000102	605
125.996		Spot	3	Image 1	3	1000000103	606
123.984		Spot	3	Image 1	3	1000000104	607
124.003		Spot	3	Image 1	3	1000000105	608
126.02		Spot	3	Image 1	3	1000000106	609
123.008		Spot	3	Image 1	3	1000000107	610
126		Spot	3	Image 1	3	1000000108	611
125.02		Spot	3	Image 1	3	1000000109	614
124		Spot	3	Image 1	3	1000000110	615
124.984		Spot	3	Image 1	3	1000000111	616
134.972		Spot	3	Image 1	3	1000000112	617
128.008		Spot	3	Image 1	3	1000000242	618
132.008		Spot	3	Image 1	3	1000000113	619
133.52		Spot	3	Image 1	3	1000000114	620
126		Spot	3	Image 1	3	1000000115	621
125.024		Spot	3	Image 1	3	1000000116	622
124.968		Spot	3	Image 1	3	1000000117	623
124.008		Spot	3	Image 1	3	1000000118	624
125.02		Spot	3	Image 1	3	1000000119	625
133.024		Spot	3	Image 1	3	1000000120	626
130.024		Spot	3	Image 1	3	1000000121	627
137.992		Spot	3	Image 1	3	1000000122	628
137		Spot	3	Image 1	3	1000000123	629
127.016		Spot	3	Image 1	3	1000000124	630
126.998		Spot	3	Image 1	3	1000000125	631
125.016		Spot	3	Image 1	3	1000000126	632
126.992		Spot	3	Image 1	3	1000000127	633
126.02		Spot	3	Image 1	3	1000000128	634
127.008		Spot	3	Image 1	3	1000000129	635
130.992		Spot	3	Image 1	3	1000000130	636
125.012		Spot	3	Image 1	3	1000000131	637
127.02		Spot	3	Image 1	3	1000000132	638
123.992		Spot	3	Image 1	3	1000000133	639
128.024		Spot	3	Image 1	3	1000000134	640
126.992		Spot	3	Image 1	3	1000000135	641
124.016		Spot	3	Image 1	3	1000000136	642
129.016		Spot	3	Image 1	3	1000000137	643
140.992		Spot	3	Image 1	3	1000000138	644
122.992		Spot	3	Image 1	3	1000000139	645
133.028		Spot	3	Image 1	3	1000000140	646
122.992		Spot	3	Image 1	3	1000000141	647
123.984		Spot	3	Image 1	3	1000000142	648
123.992		Spot	3	Image 1	3	1000000143	649
122		Spot	3	Image 1	3	1000000243	650
127.984		Spot	3	Image 1	3	1000000144	651
126.512		Spot	3	Image 1	3	1000000145	652
130.976		Spot	3	Image 1	3	1000000146	653
125.016		Spot	3	Image 1	3	1000000147	654
127.024		Spot	3	Image 1	3	1000000148	655
124.992		Spot	3	Image 1	3	1000000149	656
124		Spot	3	Image 1	3	1000000150	657
126.996		Spot	3	Image 1	3	1000000151	660
127.008		Spot	3	Image 1	3	1000000152	661
124.008		Spot	3	Image 1	3	1000000153	662
124.984		Spot	3	Image 1	3	1000000154	663
132.984		Spot	3	Image 1	3	1000000156	664
127.008		Spot	3	Image 1	3	1000000157	665
135.992		Spot	3	Image 1	3	1000000158	666
124.998		Spot	3	Image 1	3	1000000159	667
124.008		Spot	3	Image 1	3	1000000160	668
124		Spot	3	Image 1	3	1000000161	669
128		Spot	3	Image 1	3	1000000162	670
126.972		Spot	3	Image 1	3	1000000163	671
133.992		Spot	3	Image 1	3	1000000164	672
123.994		Spot	3	Image 1	3	1000000165	673
126.02		Spot	3	Image 1	3	1000000166	674
126.016		Spot	3	Image 1	3	1000000168	675
124.992		Spot	3	Image 1	3	1000000167	676
126.984		Spot	3	Image 1	3	1000000169	677
129.006		Spot	3	Image 1	3	1000000170	678
125		Spot	3	Image 1	3	1000000171	679
126.984		Spot	3	Image 1	3	1000000172	680
124.016		Spot	3	Image 1	3	1000000173	681
135.992		Spot	3	Image 1	3	1000000174	682
125		Spot	3	Image 1	3	1000000175	683
130.992		Spot	3	Image 1	3	1000000176	684
127.02		Spot	3	Image 1	3	1000000177	685
125.992		Spot	3	Image 1	3	1000000178	686
137.972		Spot	3	Image 1	3	1000000179	687
129		Spot	3	Image 1	3	1000000180	688
141		Spot	3	Image 1	3	1000000181	689
124		Spot	3	Image 1	3	1000000182	690
124.032		Spot	3	Image 1	3	1000000183	691
123.984		Spot	3	Image 1	3	1000000184	692
124.006		Spot	3	Image 1	3	1000000185	693
123.008		Spot	3	Image 1	3	1000000186	694
124		Spot	3	Image 1	3	1000000187	695
123.998		Spot	3	Image 1	3	1000000188	696
124.994		Spot	3	Image 1	3	1000000189	697
122.01		Spot	3	Image 1	3	1000000190	698
123.02		Spot	3	Image 1	3	1000000191	699
152.944		Spot	3	Image 1	3	1000000193	700
123.008		Spot	3	Image 1	3	1000000192	701
121.984		Spot	3	Image 1	3	1000000194	702
124.016		Spot	3	Image 1	3	1000000195	704
123.01		Spot	3	Image 1	3	1000000196	705
123.02		Spot	3	Image 1	3	1000000197	706
124.02		Spot	3	Image 1	3	1000000241	707
122.994		Spot	3	Image 1	3	1000000198	708
125.992		Spot	3	Image 1	3	1000000199	709
125.016		Spot	3	Image 1	3	1000000200	710
122.008		Spot	3	Image 1	3	1000000201	711
121.992		Spot	3	Image 1	3	1000000202	712
125		Spot	3	Image 1	3	1000000203	713
124		Spot	3	Image 1	3	1000000204	714
122.992		Spot	3	Image 1	3	1000000205	715
122		Spot	3	Image 1	3	1000000206	716
125.016		Spot	3	Image 1	3	1000000207	717
120.992		Spot	3	Image 1	3	1000000208	718
128.008		Spot	3	Image 1	3	1000000209	719
123.008		Spot	3	Image 1	3	1000000211	720
121.024		Spot	3	Image 1	3	1000000210	721
124		Spot	3	Image 1	3	1000000212	722
127.99		Spot	3	Image 1	3	1000000213	723
124.984		Spot	3	Image 1	3	1000000214	724
120.992		Spot	3	Image 1	3	1000000215	725
124.008		Spot	3	Image 1	3	1000000216	726
125		Spot	3	Image 1	3	1000000217	727
124.992		Spot	3	Image 1	3	1000000218	728
124.024		Spot	3	Image 1	3	1000000219	729
123		Spot	3	Image 1	3	1000000244	730
127.008		Spot	3	Image 1	3	1000000220	731
123		Spot	3	Image 1	3	1000000221	732
123.032		Spot	3	Image 1	3	1000000222	733
122		Spot	3	Image 1	3	1000000223	734
121.008		Spot	3	Image 1	3	1000000224	735
120		Spot	3	Image 1	3	1000000225	736
121.02		Spot	3	Image 1	3	1000000155	737
131.004		Spot	3	Image 1	3	1000000226	738
120.032		Spot	3	Image 1	3	1000000230	739
123.992		Spot	3	Image 1	3	1000000227	740
129.008		Spot	3	Image 1	3	1000000228	741
125.992		Spot	3	Image 1	3	1000000232	742
122.024		Spot	3	Image 1	3	1000000231	743
129.02		Spot	3	Image 1	3	1000000233	744
136.008		Spot	3	Image 1	3	1000000234	745
128.496		Spot	3	Image 1	3	1000000235	746
121.99		Spot	3	Image 1	3	1000000236	747
125.024		Spot	3	Image 1	3	1000000237	748
122.992		Spot	3	Image 1	3	1000000238	749
130.984		Spot	3	Image 1	3	1000000239	750
124.016		Spot	3	Image 1	4	1000000000	751
130.032		Spot	3	Image 1	4	1000000001	752
128.016		Spot	3	Image 1	4	1000000002	753
132.992		Spot	3	Image 1	4	1000000003	754
131.024		Spot	3	Image 1	4	1000000004	755
128.018		Spot	3	Image 1	4	1000000005	756
127.984		Spot	3	Image 1	4	1000000006	757
125.992		Spot	3	Image 1	4	1000000007	758
130.02		Spot	3	Image 1	4	1000000008	759
125.008		Spot	3	Image 1	4	1000000009	760
130.016		Spot	3	Image 1	4	1000000010	761
125.008		Spot	3	Image 1	4	1000000011	762
127		Spot	3	Image 1	4	1000000012	763
127.024		Spot	3	Image 1	4	1000000013	764
129.04		Spot	3	Image 1	4	1000000014	765
131.016		Spot	3	Image 1	4	1000000015	766
124		Spot	3	Image 1	4	1000000016	767
133.04		Spot	3	Image 1	4	1000000017	768
135.008		Spot	3	Image 1	4	1000000018	769
126.004		Spot	3	Image 1	4	1000000019	770
128.992		Spot	3	Image 1	4	1000000022	771
127		Spot	3	Image 1	4	1000000021	772
131.024		Spot	3	Image 1	4	1000000020	773
130.008		Spot	3	Image 1	4	1000000023	774
131.006		Spot	3	Image 1	4	1000000024	776
132.024		Spot	3	Image 1	4	1000000025	777
130.992		Spot	3	Image 1	4	1000000026	778
133.992		Spot	3	Image 1	4	1000000027	779
129.008		Spot	3	Image 1	4	1000000028	780
131.992		Spot	3	Image 1	4	1000000240	781
130.006		Spot	3	Image 1	4	1000000029	782
128.008		Spot	3	Image 1	4	1000000030	783
130		Spot	3	Image 1	4	1000000031	784
127.992		Spot	3	Image 1	4	1000000032	785
130.004		Spot	3	Image 1	4	1000000033	786
127.016		Spot	3	Image 1	4	1000000245	787
129.52		Spot	3	Image 1	4	1000000034	788
127		Spot	3	Image 1	4	1000000035	789
127.99		Spot	3	Image 1	4	1000000036	790
128.016		Spot	3	Image 1	4	1000000037	791
128.008		Spot	3	Image 1	4	1000000038	792
129.008		Spot	3	Image 1	4	1000000039	793
124.008		Spot	3	Image 1	4	1000000040	794
138.984		Spot	3	Image 1	4	1000000041	795
124.02		Spot	3	Image 1	4	1000000042	796
125.996		Spot	3	Image 1	4	1000000043	797
123		Spot	3	Image 1	4	1000000044	798
132.02		Spot	3	Image 1	4	1000000046	799
126		Spot	3	Image 1	4	1000000045	800
127.024		Spot	3	Image 1	4	1000000047	801
126.016		Spot	3	Image 1	4	1000000048	803
132.992		Spot	3	Image 1	4	1000000049	804
125.008		Spot	3	Image 1	4	1000000050	806
135		Spot	3	Image 1	4	1000000051	807
125.008		Spot	3	Image 1	4	1000000052	808
127.028		Spot	3	Image 1	4	1000000053	809
137.984		Spot	3	Image 1	4	1000000055	810
128.002		Spot	3	Image 1	4	1000000054	811
126.02		Spot	3	Image 1	4	1000000056	812
125.992		Spot	3	Image 1	4	1000000057	813
127.997		Spot	3	Image 1	4	1000000058	814
127.5		Spot	3	Image 1	4	1000000059	815
124.976		Spot	3	Image 1	4	1000000060	816
131.984		Spot	3	Image 1	4	1000000061	817
132.02		Spot	3	Image 1	4	1000000062	818
128.992		Spot	3	Image 1	4	1000000063	819
125.008		Spot	3	Image 1	4	1000000064	820
126.016		Spot	3	Image 1	4	1000000065	821
125.992		Spot	3	Image 1	4	1000000066	822
126.996		Spot	3	Image 1	4	1000000067	823
126.992		Spot	3	Image 1	4	1000000068	824
128.988		Spot	3	Image 1	4	1000000069	825
127.996		Spot	3	Image 1	4	1000000070	826
126.996		Spot	3	Image 1	4	1000000071	827
127.01		Spot	3	Image 1	4	1000000072	828
139.97		Spot	3	Image 1	4	1000000073	829
127		Spot	3	Image 1	4	1000000074	830
128.008		Spot	3	Image 1	4	1000000075	831
127		Spot	3	Image 1	4	1000000076	832
129.504		Spot	3	Image 1	4	1000000077	833
139.984		Spot	3	Image 1	4	1000000078	834
127.984		Spot	3	Image 1	4	1000000079	835
144.01		Spot	3	Image 1	4	1000000080	837
126.992		Spot	3	Image 1	4	1000000081	838
127.008		Spot	3	Image 1	4	1000000082	839
129.008		Spot	3	Image 1	4	1000000084	840
126.992		Spot	3	Image 1	4	1000000083	841
129.016		Spot	3	Image 1	4	1000000085	842
130.03		Spot	3	Image 1	4	1000000086	843
127.976		Spot	3	Image 1	4	1000000087	844
129.016		Spot	3	Image 1	4	1000000088	845
127		Spot	3	Image 1	4	1000000089	846
130.996		Spot	3	Image 1	4	1000000091	847
127		Spot	3	Image 1	4	1000000090	848
127.016		Spot	3	Image 1	4	1000000092	849
125.984		Spot	3	Image 1	4	1000000093	850
127.508		Spot	3	Image 1	4	1000000094	851
128.992		Spot	3	Image 1	4	1000000095	852
126.008		Spot	3	Image 1	4	1000000096	854
125.012		Spot	3	Image 1	4	1000000097	855
133		Spot	3	Image 1	4	1000000098	856
123.008		Spot	3	Image 1	4	1000000099	857
125.984		Spot	3	Image 1	4	1000000100	858
125		Spot	3	Image 1	4	1000000101	859
124.012		Spot	3	Image 1	4	1000000102	860
125.01		Spot	3	Image 1	4	1000000103	861
123.984		Spot	3	Image 1	4	1000000104	862
124.022		Spot	3	Image 1	4	1000000105	863
126.024		Spot	3	Image 1	4	1000000106	864
124		Spot	3	Image 1	4	1000000107	865
126		Spot	3	Image 1	4	1000000108	866
126.024		Spot	3	Image 1	4	1000000109	869
125		Spot	3	Image 1	4	1000000110	870
125		Spot	3	Image 1	4	1000000111	871
133.98		Spot	3	Image 1	4	1000000112	872
128.016		Spot	3	Image 1	4	1000000242	873
130.996		Spot	3	Image 1	4	1000000113	874
132.988		Spot	3	Image 1	4	1000000114	875
126.014		Spot	3	Image 1	4	1000000115	876
126.002		Spot	3	Image 1	4	1000000116	877
124		Spot	3	Image 1	4	1000000117	878
124.032		Spot	3	Image 1	4	1000000118	879
125.036		Spot	3	Image 1	4	1000000119	880
131.968		Spot	3	Image 1	4	1000000120	881
131.08		Spot	3	Image 1	4	1000000121	882
138		Spot	3	Image 1	4	1000000122	883
138		Spot	3	Image 1	4	1000000123	884
126.984		Spot	3	Image 1	4	1000000124	885
126.984		Spot	3	Image 1	4	1000000125	886
125.012		Spot	3	Image 1	4	1000000126	887
129		Spot	3	Image 1	4	1000000127	888
126		Spot	3	Image 1	4	1000000128	889
127.016		Spot	3	Image 1	4	1000000129	890
129.994		Spot	3	Image 1	4	1000000130	891
124.984		Spot	3	Image 1	4	1000000131	892
128.016		Spot	3	Image 1	4	1000000132	893
123.02		Spot	3	Image 1	4	1000000133	894
129		Spot	3	Image 1	4	1000000134	895
126.992		Spot	3	Image 1	4	1000000135	896
123.976		Spot	3	Image 1	4	1000000136	897
129.012		Spot	3	Image 1	4	1000000137	898
141.984		Spot	3	Image 1	4	1000000138	899
124		Spot	3	Image 1	4	1000000139	900
133.008		Spot	3	Image 1	4	1000000140	901
123.019		Spot	3	Image 1	4	1000000142	902
123.992		Spot	3	Image 1	4	1000000141	903
124.02		Spot	3	Image 1	4	1000000143	904
127.016		Spot	3	Image 1	4	1000000144	905
126		Spot	3	Image 1	4	1000000145	906
131.01		Spot	3	Image 1	4	1000000146	907
124.982		Spot	3	Image 1	4	1000000147	908
127.02		Spot	3	Image 1	4	1000000148	909
124.02		Spot	3	Image 1	4	1000000149	910
123		Spot	3	Image 1	4	1000000150	911
126.016		Spot	3	Image 1	4	1000000151	913
128.008		Spot	3	Image 1	4	1000000152	914
124.024		Spot	3	Image 1	4	1000000153	915
125.02		Spot	3	Image 1	4	1000000154	916
131.984		Spot	3	Image 1	4	1000000156	917
127.02		Spot	3	Image 1	4	1000000157	918
138		Spot	3	Image 1	4	1000000158	919
126		Spot	3	Image 1	4	1000000159	920
124.01		Spot	3	Image 1	4	1000000161	921
124.02		Spot	3	Image 1	4	1000000160	922
129.008		Spot	3	Image 1	4	1000000162	923
128.008		Spot	3	Image 1	4	1000000163	924
133.032		Spot	3	Image 1	4	1000000164	925
125.01		Spot	3	Image 1	4	1000000165	926
125		Spot	3	Image 1	4	1000000166	927
127.016		Spot	3	Image 1	4	1000000168	928
123.976		Spot	3	Image 1	4	1000000167	929
127.02		Spot	3	Image 1	4	1000000169	930
129.012		Spot	3	Image 1	4	1000000170	931
124.984		Spot	3	Image 1	4	1000000171	932
126.02		Spot	3	Image 1	4	1000000172	933
124.024		Spot	3	Image 1	4	1000000173	934
138		Spot	3	Image 1	4	1000000174	935
125		Spot	3	Image 1	4	1000000175	936
133.008		Spot	3	Image 1	4	1000000176	937
126		Spot	3	Image 1	4	1000000177	938
125.5		Spot	3	Image 1	4	1000000178	939
141		Spot	3	Image 1	4	1000000179	940
128.992		Spot	3	Image 1	4	1000000180	941
142		Spot	3	Image 1	4	1000000181	942
124.008		Spot	3	Image 1	4	1000000182	943
124.024		Spot	3	Image 1	4	1000000183	944
124.032		Spot	3	Image 1	4	1000000184	945
121.984		Spot	3	Image 1	4	1000000185	946
123.04		Spot	3	Image 1	4	1000000186	947
124.024		Spot	3	Image 1	4	1000000187	948
124.984		Spot	3	Image 1	4	1000000188	949
125.016		Spot	3	Image 1	4	1000000189	950
122.008		Spot	3	Image 1	4	1000000190	951
124		Spot	3	Image 1	4	1000000191	952
149		Spot	3	Image 1	4	1000000193	953
122.996		Spot	3	Image 1	4	1000000192	954
123.024		Spot	3	Image 1	4	1000000194	955
124.01		Spot	3	Image 1	4	1000000195	957
123.004		Spot	3	Image 1	4	1000000196	958
121.992		Spot	3	Image 1	4	1000000197	959
123.014		Spot	3	Image 1	4	1000000241	960
126.5		Spot	3	Image 1	4	1000000199	961
123		Spot	3	Image 1	4	1000000198	962
124.984		Spot	3	Image 1	4	1000000200	963
122.016		Spot	3	Image 1	4	1000000202	964
122.012		Spot	3	Image 1	4	1000000201	965
125.992		Spot	3	Image 1	4	1000000203	966
122.984		Spot	3	Image 1	4	1000000204	967
124.01		Spot	3	Image 1	4	1000000205	968
122.02		Spot	3	Image 1	4	1000000206	969
125.992		Spot	3	Image 1	4	1000000207	970
122.02		Spot	3	Image 1	4	1000000208	971
128		Spot	3	Image 1	4	1000000209	972
122		Spot	3	Image 1	4	1000000211	973
122.016		Spot	3	Image 1	4	1000000210	974
124.992		Spot	3	Image 1	4	1000000212	975
128.018		Spot	3	Image 1	4	1000000213	976
125.02		Spot	3	Image 1	4	1000000214	977
122.016		Spot	3	Image 1	4	1000000215	978
124.008		Spot	3	Image 1	4	1000000216	979
125.01		Spot	3	Image 1	4	1000000217	980
125.012		Spot	3	Image 1	4	1000000218	981
124.008		Spot	3	Image 1	4	1000000219	982
122.992		Spot	3	Image 1	4	1000000244	983
126.002		Spot	3	Image 1	4	1000000220	984
122.008		Spot	3	Image 1	4	1000000221	985
121.992		Spot	3	Image 1	4	1000000222	986
121.01		Spot	3	Image 1	4	1000000223	987
121.024		Spot	3	Image 1	4	1000000224	988
119.984		Spot	3	Image 1	4	1000000225	989
120.984		Spot	3	Image 1	4	1000000155	990
130.02		Spot	3	Image 1	4	1000000226	991
120.008		Spot	3	Image 1	4	1000000230	992
120.016		Spot	3	Image 1	4	1000000229	993
125		Spot	3	Image 1	4	1000000227	994
128.024		Spot	3	Image 1	4	1000000228	995
125.984		Spot	3	Image 1	4	1000000232	996
122.02		Spot	3	Image 1	4	1000000231	997
127.004		Spot	3	Image 1	4	1000000233	998
132.976		Spot	3	Image 1	4	1000000234	999
126.992		Spot	3	Image 1	4	1000000235	1000
122.016		Spot	3	Image 1	4	1000000236	1001
126.008		Spot	3	Image 1	4	1000000237	1002
124.02		Spot	3	Image 1	4	1000000238	1003
128.968		Spot	3	Image 1	4	1000000239	1004
125.004		Spot	3	Image 1	5	1000000000	1005
132.02		Spot	3	Image 1	5	1000000001	1006
128		Spot	3	Image 1	5	1000000002	1007
132.008		Spot	3	Image 1	5	1000000003	1008
131.52		Spot	3	Image 1	5	1000000004	1009
128.024		Spot	3	Image 1	5	1000000005	1010
128.99		Spot	3	Image 1	5	1000000006	1011
126.004		Spot	3	Image 1	5	1000000007	1012
131.02		Spot	3	Image 1	5	1000000008	1013
125.008		Spot	3	Image 1	5	1000000009	1014
130.988		Spot	3	Image 1	5	1000000010	1015
124.992		Spot	3	Image 1	5	1000000011	1016
127.016		Spot	3	Image 1	5	1000000012	1017
128.004		Spot	3	Image 1	5	1000000013	1018
128.5		Spot	3	Image 1	5	1000000014	1019
130.008		Spot	3	Image 1	5	1000000015	1020
124		Spot	3	Image 1	5	1000000016	1021
134		Spot	3	Image 1	5	1000000017	1022
135		Spot	3	Image 1	5	1000000018	1023
125.986		Spot	3	Image 1	5	1000000019	1024
127.984		Spot	3	Image 1	5	1000000022	1025
126.008		Spot	3	Image 1	5	1000000021	1026
131.972		Spot	3	Image 1	5	1000000020	1027
126.01		Spot	3	Image 1	5	1000000246	1028
128.024		Spot	3	Image 1	5	1000000023	1029
131.012		Spot	3	Image 1	5	1000000024	1030
132		Spot	3	Image 1	5	1000000025	1031
132.016		Spot	3	Image 1	5	1000000026	1032
132		Spot	3	Image 1	5	1000000027	1033
128.996		Spot	3	Image 1	5	1000000028	1034
133		Spot	3	Image 1	5	1000000240	1035
130.016		Spot	3	Image 1	5	1000000029	1036
129.004		Spot	3	Image 1	5	1000000030	1037
127.994		Spot	3	Image 1	5	1000000032	1038
130.496		Spot	3	Image 1	5	1000000031	1039
131.008		Spot	3	Image 1	5	1000000033	1040
126.992		Spot	3	Image 1	5	1000000245	1041
129.012		Spot	3	Image 1	5	1000000034	1042
126.984		Spot	3	Image 1	5	1000000035	1043
128.024		Spot	3	Image 1	5	1000000037	1044
129.032		Spot	3	Image 1	5	1000000036	1045
129.02		Spot	3	Image 1	5	1000000038	1046
129.008		Spot	3	Image 1	5	1000000039	1047
123.98		Spot	3	Image 1	5	1000000040	1048
137.984		Spot	3	Image 1	5	1000000041	1049
124.01		Spot	3	Image 1	5	1000000042	1050
127		Spot	3	Image 1	5	1000000043	1051
123.008		Spot	3	Image 1	5	1000000044	1052
132.992		Spot	3	Image 1	5	1000000046	1053
125.008		Spot	3	Image 1	5	1000000045	1054
127.02		Spot	3	Image 1	5	1000000047	1055
126.004		Spot	3	Image 1	5	1000000048	1057
131.992		Spot	3	Image 1	5	1000000049	1058
125.008		Spot	3	Image 1	5	1000000050	1060
134.016		Spot	3	Image 1	5	1000000051	1061
128.012		Spot	3	Image 1	5	1000000053	1062
124.984		Spot	3	Image 1	5	1000000052	1063
140.024		Spot	3	Image 1	5	1000000055	1064
129.02		Spot	3	Image 1	5	1000000054	1065
125.99		Spot	3	Image 1	5	1000000056	1066
126.504		Spot	3	Image 1	5	1000000057	1067
128.984		Spot	3	Image 1	5	1000000058	1068
128.004		Spot	3	Image 1	5	1000000059	1069
124.995		Spot	3	Image 1	5	1000000060	1070
134.984		Spot	3	Image 1	5	1000000061	1071
133.02		Spot	3	Image 1	5	1000000062	1072
129.02		Spot	3	Image 1	5	1000000063	1074
124.992		Spot	3	Image 1	5	1000000064	1075
126.008		Spot	3	Image 1	5	1000000065	1076
125.984		Spot	3	Image 1	5	1000000066	1077
127.02		Spot	3	Image 1	5	1000000067	1078
128.008		Spot	3	Image 1	5	1000000068	1079
128.99		Spot	3	Image 1	5	1000000069	1080
128.52		Spot	3	Image 1	5	1000000070	1081
128.018		Spot	3	Image 1	5	1000000071	1082
126.988		Spot	3	Image 1	5	1000000072	1083
137.984		Spot	3	Image 1	5	1000000073	1084
126.996		Spot	3	Image 1	5	1000000074	1085
128		Spot	3	Image 1	5	1000000075	1086
130.016		Spot	3	Image 1	5	1000000077	1087
127.016		Spot	3	Image 1	5	1000000076	1088
142		Spot	3	Image 1	5	1000000078	1089
128		Spot	3	Image 1	5	1000000079	1090
143.992		Spot	3	Image 1	5	1000000080	1091
128.008		Spot	3	Image 1	5	1000000081	1093
127.016		Spot	3	Image 1	5	1000000082	1094
128.992		Spot	3	Image 1	5	1000000084	1095
128		Spot	3	Image 1	5	1000000083	1096
128.992		Spot	3	Image 1	5	1000000085	1097
130.02		Spot	3	Image 1	5	1000000086	1098
128.016		Spot	3	Image 1	5	1000000087	1099
128.016		Spot	3	Image 1	5	1000000088	1100
126.024		Spot	3	Image 1	5	1000000089	1101
131.02		Spot	3	Image 1	5	1000000091	1102
125.996		Spot	3	Image 1	5	1000000090	1103
126.99		Spot	3	Image 1	5	1000000092	1104
126		Spot	3	Image 1	5	1000000093	1105
128.02		Spot	3	Image 1	5	1000000094	1106
129		Spot	3	Image 1	5	1000000095	1107
126		Spot	3	Image 1	5	1000000096	1109
125.004		Spot	3	Image 1	5	1000000097	1110
133.024		Spot	3	Image 1	5	1000000098	1111
123		Spot	3	Image 1	5	1000000099	1112
127.024		Spot	3	Image 1	5	1000000100	1113
124.992		Spot	3	Image 1	5	1000000101	1114
124.016		Spot	3	Image 1	5	1000000102	1115
125.992		Spot	3	Image 1	5	1000000103	1116
124.994		Spot	3	Image 1	5	1000000104	1117
124		Spot	3	Image 1	5	1000000105	1118
126.992		Spot	3	Image 1	5	1000000106	1119
125.008		Spot	3	Image 1	5	1000000107	1120
126.032		Spot	3	Image 1	5	1000000108	1121
125.016		Spot	3	Image 1	5	1000000109	1123
125		Spot	3	Image 1	5	1000000110	1124
125		Spot	3	Image 1	5	1000000111	1125
133.984		Spot	3	Image 1	5	1000000112	1126
128.02		Spot	3	Image 1	5	1000000242	1127
131		Spot	3	Image 1	5	1000000113	1128
133.032		Spot	3	Image 1	5	1000000114	1129
125.992		Spot	3	Image 1	5	1000000115	1130
125.012		Spot	3	Image 1	5	1000000116	1131
124.996		Spot	3	Image 1	5	1000000117	1132
125.02		Spot	3	Image 1	5	1000000118	1133
125		Spot	3	Image 1	5	1000000119	1134
132.004		Spot	3	Image 1	5	1000000120	1135
131.024		Spot	3	Image 1	5	1000000121	1136
138.024		Spot	3	Image 1	5	1000000122	1137
138.032		Spot	3	Image 1	5	1000000123	1138
128.02		Spot	3	Image 1	5	1000000124	1139
128.984		Spot	3	Image 1	5	1000000125	1140
124.984		Spot	3	Image 1	5	1000000126	1141
126.014		Spot	3	Image 1	5	1000000128	1142
128.996		Spot	3	Image 1	5	1000000127	1143
125.992		Spot	3	Image 1	5	1000000129	1144
130.976		Spot	3	Image 1	5	1000000130	1145
126.008		Spot	3	Image 1	5	1000000131	1146
126.992		Spot	3	Image 1	5	1000000132	1147
123.992		Spot	3	Image 1	5	1000000133	1148
127.992		Spot	3	Image 1	5	1000000134	1149
127		Spot	3	Image 1	5	1000000135	1150
124.004		Spot	3	Image 1	5	1000000136	1151
128.994		Spot	3	Image 1	5	1000000137	1152
142.02		Spot	3	Image 1	5	1000000138	1153
123.024		Spot	3	Image 1	5	1000000139	1154
134.02		Spot	3	Image 1	5	1000000140	1155
123.992		Spot	3	Image 1	5	1000000142	1156
123.984		Spot	3	Image 1	5	1000000141	1157
124.01		Spot	3	Image 1	5	1000000143	1158
122.016		Spot	3	Image 1	5	1000000243	1159
129.024		Spot	3	Image 1	5	1000000144	1160
126.016		Spot	3	Image 1	5	1000000145	1161
130.02		Spot	3	Image 1	5	1000000146	1162
124.992		Spot	3	Image 1	5	1000000147	1163
126.996		Spot	3	Image 1	5	1000000148	1164
124.992		Spot	3	Image 1	5	1000000149	1165
124.976		Spot	3	Image 1	5	1000000150	1166
126.968		Spot	3	Image 1	5	1000000151	1169
127.024		Spot	3	Image 1	5	1000000152	1170
125		Spot	3	Image 1	5	1000000153	1171
124.992		Spot	3	Image 1	5	1000000154	1172
134.001		Spot	3	Image 1	5	1000000156	1173
127.02		Spot	3	Image 1	5	1000000157	1174
136.992		Spot	3	Image 1	5	1000000158	1175
125.012		Spot	3	Image 1	5	1000000159	1176
124.012		Spot	3	Image 1	5	1000000160	1177
129.01		Spot	3	Image 1	5	1000000162	1178
124.012		Spot	3	Image 1	5	1000000161	1179
127.008		Spot	3	Image 1	5	1000000163	1180
135.02		Spot	3	Image 1	5	1000000164	1181
125.008		Spot	3	Image 1	5	1000000165	1182
126.008		Spot	3	Image 1	5	1000000166	1183
126.992		Spot	3	Image 1	5	1000000168	1184
124.992		Spot	3	Image 1	5	1000000167	1185
126.984		Spot	3	Image 1	5	1000000169	1186
129.992		Spot	3	Image 1	5	1000000170	1187
124.992		Spot	3	Image 1	5	1000000171	1188
126.992		Spot	3	Image 1	5	1000000172	1189
125.008		Spot	3	Image 1	5	1000000173	1190
133.994		Spot	3	Image 1	5	1000000174	1191
125		Spot	3	Image 1	5	1000000175	1192
132		Spot	3	Image 1	5	1000000176	1193
126		Spot	3	Image 1	5	1000000178	1194
126.008		Spot	3	Image 1	5	1000000177	1195
137.968		Spot	3	Image 1	5	1000000179	1196
129.008		Spot	3	Image 1	5	1000000180	1197
140.976		Spot	3	Image 1	5	1000000181	1198
124.008		Spot	3	Image 1	5	1000000182	1199
123.992		Spot	3	Image 1	5	1000000183	1200
124.01		Spot	3	Image 1	5	1000000184	1201
123.01		Spot	3	Image 1	5	1000000185	1202
124.006		Spot	3	Image 1	5	1000000186	1203
124.016		Spot	3	Image 1	5	1000000187	1204
124.984		Spot	3	Image 1	5	1000000188	1205
126.01		Spot	3	Image 1	5	1000000189	1206
122.01		Spot	3	Image 1	5	1000000190	1207
124		Spot	3	Image 1	5	1000000191	1208
148.02		Spot	3	Image 1	5	1000000193	1209
123		Spot	3	Image 1	5	1000000192	1210
123		Spot	3	Image 1	5	1000000194	1211
123.016		Spot	3	Image 1	5	1000000195	1213
122.996		Spot	3	Image 1	5	1000000196	1214
123.02		Spot	3	Image 1	5	1000000197	1215
126.02		Spot	3	Image 1	5	1000000199	1216
123.992		Spot	3	Image 1	5	1000000241	1217
123.01		Spot	3	Image 1	5	1000000198	1218
122.998		Spot	3	Image 1	5	1000000200	1219
121.984		Spot	3	Image 1	5	1000000202	1220
121.016		Spot	3	Image 1	5	1000000201	1221
126.992		Spot	3	Image 1	5	1000000203	1222
123		Spot	3	Image 1	5	1000000205	1223
121.982		Spot	3	Image 1	5	1000000206	1224
125.992		Spot	3	Image 1	5	1000000207	1225
122.012		Spot	3	Image 1	5	1000000208	1226
128		Spot	3	Image 1	5	1000000209	1227
123		Spot	3	Image 1	5	1000000211	1228
121.996		Spot	3	Image 1	5	1000000210	1229
127.996		Spot	3	Image 1	5	1000000213	1230
125.02		Spot	3	Image 1	5	1000000212	1231
125.512		Spot	3	Image 1	5	1000000214	1232
120.996		Spot	3	Image 1	5	1000000215	1233
125.016		Spot	3	Image 1	5	1000000216	1234
125.016		Spot	3	Image 1	5	1000000217	1235
125		Spot	3	Image 1	5	1000000218	1236
123.008		Spot	3	Image 1	5	1000000219	1237
123.996		Spot	3	Image 1	5	1000000244	1238
127.992		Spot	3	Image 1	5	1000000220	1239
122.016		Spot	3	Image 1	5	1000000221	1240
122.02		Spot	3	Image 1	5	1000000222	1241
122.016		Spot	3	Image 1	5	1000000223	1242
121.01		Spot	3	Image 1	5	1000000224	1243
121.008		Spot	3	Image 1	5	1000000225	1244
120.008		Spot	3	Image 1	5	1000000155	1245
120.984		Spot	3	Image 1	5	1000000229	1246
131.02		Spot	3	Image 1	5	1000000226	1247
120.012		Spot	3	Image 1	5	1000000230	1248
125		Spot	3	Image 1	5	1000000227	1249
127.994		Spot	3	Image 1	5	1000000228	1250
125.984		Spot	3	Image 1	5	1000000232	1251
123		Spot	3	Image 1	5	1000000231	1252
127.028		Spot	3	Image 1	5	1000000233	1253
131.976		Spot	3	Image 1	5	1000000234	1254
126.016		Spot	3	Image 1	5	1000000235	1255
122		Spot	3	Image 1	5	1000000236	1256
124.976		Spot	3	Image 1	5	1000000237	1257
124.024		Spot	3	Image 1	5	1000000238	1258
128		Spot	3	Image 1	5	1000000239	1259
125.008		Spot	3	Image 1	6	1000000000	1260
133.024		Spot	3	Image 1	6	1000000001	1261
128.008		Spot	3	Image 1	6	1000000002	1262
131.984		Spot	3	Image 1	6	1000000003	1263
130.983		Spot	3	Image 1	6	1000000004	1264
126.992		Spot	3	Image 1	6	1000000005	1265
128.024		Spot	3	Image 1	6	1000000006	1266
125.02		Spot	3	Image 1	6	1000000007	1267
130.984		Spot	3	Image 1	6	1000000008	1268
124		Spot	3	Image 1	6	1000000009	1269
130.024		Spot	3	Image 1	6	1000000010	1270
126.992		Spot	3	Image 1	6	1000000012	1271
127.004		Spot	3	Image 1	6	1000000013	1272
128.008		Spot	3	Image 1	6	1000000014	1273
131.008		Spot	3	Image 1	6	1000000015	1274
124.992		Spot	3	Image 1	6	1000000016	1275
134.008		Spot	3	Image 1	6	1000000017	1276
136		Spot	3	Image 1	6	1000000018	1277
125.998		Spot	3	Image 1	6	1000000019	1278
129.02		Spot	3	Image 1	6	1000000022	1279
125.992		Spot	3	Image 1	6	1000000021	1280
132.01		Spot	3	Image 1	6	1000000020	1281
128.99		Spot	3	Image 1	6	1000000246	1282
128.992		Spot	3	Image 1	6	1000000023	1283
130.984		Spot	3	Image 1	6	1000000024	1284
131.032		Spot	3	Image 1	6	1000000025	1285
131.008		Spot	3	Image 1	6	1000000026	1286
134.004		Spot	3	Image 1	6	1000000027	1287
128.984		Spot	3	Image 1	6	1000000028	1288
130.008		Spot	3	Image 1	6	1000000240	1289
130.02		Spot	3	Image 1	6	1000000029	1290
130		Spot	3	Image 1	6	1000000030	1291
131		Spot	3	Image 1	6	1000000031	1292
128		Spot	3	Image 1	6	1000000032	1293
129.992		Spot	3	Image 1	6	1000000033	1294
127.016		Spot	3	Image 1	6	1000000245	1295
129.004		Spot	3	Image 1	6	1000000034	1296
128.008		Spot	3	Image 1	6	1000000035	1297
129.006		Spot	3	Image 1	6	1000000037	1298
129.012		Spot	3	Image 1	6	1000000036	1299
127		Spot	3	Image 1	6	1000000038	1300
129.008		Spot	3	Image 1	6	1000000039	1301
124.012		Spot	3	Image 1	6	1000000040	1302
139.008		Spot	3	Image 1	6	1000000041	1303
124.004		Spot	3	Image 1	6	1000000042	1304
126.01		Spot	3	Image 1	6	1000000043	1305
124		Spot	3	Image 1	6	1000000044	1306
132.984		Spot	3	Image 1	6	1000000046	1307
124.993		Spot	3	Image 1	6	1000000045	1308
127.02		Spot	3	Image 1	6	1000000047	1309
126		Spot	3	Image 1	6	1000000048	1311
132.984		Spot	3	Image 1	6	1000000049	1312
124.996		Spot	3	Image 1	6	1000000050	1314
134.99		Spot	3	Image 1	6	1000000051	1315
125.008		Spot	3	Image 1	6	1000000052	1316
137.488		Spot	3	Image 1	6	1000000055	1317
129		Spot	3	Image 1	6	1000000054	1318
125.992		Spot	3	Image 1	6	1000000056	1319
126.008		Spot	3	Image 1	6	1000000057	1320
129.008		Spot	3	Image 1	6	1000000058	1321
127.016		Spot	3	Image 1	6	1000000059	1322
124		Spot	3	Image 1	6	1000000060	1323
134.984		Spot	3	Image 1	6	1000000061	1324
132		Spot	3	Image 1	6	1000000062	1325
130.024		Spot	3	Image 1	6	1000000063	1327
124.992		Spot	3	Image 1	6	1000000064	1328
125.984		Spot	3	Image 1	6	1000000065	1329
125.012		Spot	3	Image 1	6	1000000066	1330
127.028		Spot	3	Image 1	6	1000000067	1331
128.008		Spot	3	Image 1	6	1000000068	1332
130.01		Spot	3	Image 1	6	1000000069	1333
128.014		Spot	3	Image 1	6	1000000070	1334
127.012		Spot	3	Image 1	6	1000000071	1335
127		Spot	3	Image 1	6	1000000072	1336
138.996		Spot	3	Image 1	6	1000000073	1337
126.98		Spot	3	Image 1	6	1000000074	1338
128.008		Spot	3	Image 1	6	1000000075	1339
126.992		Spot	3	Image 1	6	1000000076	1340
130		Spot	3	Image 1	6	1000000077	1341
141.993		Spot	3	Image 1	6	1000000078	1342
127.996		Spot	3	Image 1	6	1000000079	1343
145.976		Spot	3	Image 1	6	1000000080	1344
128.008		Spot	3	Image 1	6	1000000081	1345
125.992		Spot	3	Image 1	6	1000000082	1347
130.008		Spot	3	Image 1	6	1000000084	1348
127.012		Spot	3	Image 1	6	1000000083	1349
129.02		Spot	3	Image 1	6	1000000085	1350
130.005		Spot	3	Image 1	6	1000000086	1351
128.004		Spot	3	Image 1	6	1000000087	1352
127.996		Spot	3	Image 1	6	1000000088	1353
127.012		Spot	3	Image 1	6	1000000089	1354
131		Spot	3	Image 1	6	1000000091	1355
127		Spot	3	Image 1	6	1000000090	1356
126.996		Spot	3	Image 1	6	1000000092	1357
125.012		Spot	3	Image 1	6	1000000093	1358
127		Spot	3	Image 1	6	1000000094	1359
128.496		Spot	3	Image 1	6	1000000095	1360
126.01		Spot	3	Image 1	6	1000000096	1362
125.004		Spot	3	Image 1	6	1000000097	1363
131.02		Spot	3	Image 1	6	1000000098	1364
122.984		Spot	3	Image 1	6	1000000099	1365
128.008		Spot	3	Image 1	6	1000000100	1366
126		Spot	3	Image 1	6	1000000101	1367
125.01		Spot	3	Image 1	6	1000000102	1368
125.992		Spot	3	Image 1	6	1000000103	1369
124.016		Spot	3	Image 1	6	1000000104	1370
125.008		Spot	3	Image 1	6	1000000105	1371
124.004		Spot	3	Image 1	6	1000000107	1372
126.992		Spot	3	Image 1	6	1000000106	1373
126		Spot	3	Image 1	6	1000000108	1374
126.012		Spot	3	Image 1	6	1000000109	1377
123.992		Spot	3	Image 1	6	1000000110	1378
125.496		Spot	3	Image 1	6	1000000111	1379
134.02		Spot	3	Image 1	6	1000000112	1380
128.984		Spot	3	Image 1	6	1000000242	1381
132.02		Spot	3	Image 1	6	1000000113	1382
132.008		Spot	3	Image 1	6	1000000114	1383
126		Spot	3	Image 1	6	1000000115	1384
125.02		Spot	3	Image 1	6	1000000116	1385
125.016		Spot	3	Image 1	6	1000000117	1386
124		Spot	3	Image 1	6	1000000118	1387
125		Spot	3	Image 1	6	1000000119	1388
132.008		Spot	3	Image 1	6	1000000120	1389
130.992		Spot	3	Image 1	6	1000000121	1390
138.986		Spot	3	Image 1	6	1000000122	1391
139.008		Spot	3	Image 1	6	1000000123	1392
127.012		Spot	3	Image 1	6	1000000124	1393
129.008		Spot	3	Image 1	6	1000000125	1394
125.016		Spot	3	Image 1	6	1000000126	1395
128.984		Spot	3	Image 1	6	1000000127	1396
125.004		Spot	3	Image 1	6	1000000128	1397
126.992		Spot	3	Image 1	6	1000000129	1398
131.008		Spot	3	Image 1	6	1000000130	1399
126.02		Spot	3	Image 1	6	1000000131	1400
126.992		Spot	3	Image 1	6	1000000132	1401
124		Spot	3	Image 1	6	1000000133	1402
128.032		Spot	3	Image 1	6	1000000134	1403
127.005		Spot	3	Image 1	6	1000000135	1404
125.016		Spot	3	Image 1	6	1000000136	1405
129.016		Spot	3	Image 1	6	1000000137	1406
139.03		Spot	3	Image 1	6	1000000138	1407
123		Spot	3	Image 1	6	1000000139	1408
133.992		Spot	3	Image 1	6	1000000140	1409
124		Spot	3	Image 1	6	1000000142	1410
124		Spot	3	Image 1	6	1000000141	1411
124.012		Spot	3	Image 1	6	1000000143	1412
129.016		Spot	3	Image 1	6	1000000144	1413
122		Spot	3	Image 1	6	1000000243	1414
126		Spot	3	Image 1	6	1000000145	1415
130.008		Spot	3	Image 1	6	1000000146	1416
124.992		Spot	3	Image 1	6	1000000147	1417
126.984		Spot	3	Image 1	6	1000000148	1418
125.004		Spot	3	Image 1	6	1000000149	1419
124		Spot	3	Image 1	6	1000000150	1420
128.01		Spot	3	Image 1	6	1000000151	1423
126.992		Spot	3	Image 1	6	1000000152	1424
125		Spot	3	Image 1	6	1000000153	1425
126.02		Spot	3	Image 1	6	1000000247	1426
125.012		Spot	3	Image 1	6	1000000154	1427
123.02		Spot	3	Image 1	6	1000000229	1428
132.976		Spot	3	Image 1	6	1000000156	1429
127.02		Spot	3	Image 1	6	1000000157	1430
137.984		Spot	3	Image 1	6	1000000158	1431
124.992		Spot	3	Image 1	6	1000000159	1432
124.024		Spot	3	Image 1	6	1000000160	1433
129.008		Spot	3	Image 1	6	1000000162	1434
125.008		Spot	3	Image 1	6	1000000161	1435
127.992		Spot	3	Image 1	6	1000000163	1436
134.504		Spot	3	Image 1	6	1000000164	1437
123.992		Spot	3	Image 1	6	1000000165	1438
126.008		Spot	3	Image 1	6	1000000166	1439
126.008		Spot	3	Image 1	6	1000000168	1440
124		Spot	3	Image 1	6	1000000167	1441
129.996		Spot	3	Image 1	6	1000000170	1442
128		Spot	3	Image 1	6	1000000169	1443
126		Spot	3	Image 1	6	1000000171	1444
126.992		Spot	3	Image 1	6	1000000172	1445
124.008		Spot	3	Image 1	6	1000000173	1446
135.016		Spot	3	Image 1	6	1000000174	1447
125.01		Spot	3	Image 1	6	1000000175	1448
133		Spot	3	Image 1	6	1000000176	1449
124.984		Spot	3	Image 1	6	1000000178	1450
126.996		Spot	3	Image 1	6	1000000177	1451
142.028		Spot	3	Image 1	6	1000000179	1452
128.984		Spot	3	Image 1	6	1000000180	1453
140.03		Spot	3	Image 1	6	1000000181	1454
123.992		Spot	3	Image 1	6	1000000182	1455
124.024		Spot	3	Image 1	6	1000000183	1456
124.996		Spot	3	Image 1	6	1000000184	1457
122.992		Spot	3	Image 1	6	1000000185	1458
124		Spot	3	Image 1	6	1000000186	1459
125.01		Spot	3	Image 1	6	1000000187	1460
125.008		Spot	3	Image 1	6	1000000188	1461
126.016		Spot	3	Image 1	6	1000000189	1462
121.012		Spot	3	Image 1	6	1000000190	1463
124.02		Spot	3	Image 1	6	1000000191	1464
147.992		Spot	3	Image 1	6	1000000193	1465
123.016		Spot	3	Image 1	6	1000000192	1466
122.992		Spot	3	Image 1	6	1000000194	1467
124		Spot	3	Image 1	6	1000000195	1469
123.016		Spot	3	Image 1	6	1000000196	1470
122.984		Spot	3	Image 1	6	1000000197	1471
126.992		Spot	3	Image 1	6	1000000199	1472
125.004		Spot	3	Image 1	6	1000000241	1473
122.992		Spot	3	Image 1	6	1000000198	1474
125.012		Spot	3	Image 1	6	1000000200	1475
122.024		Spot	3	Image 1	6	1000000202	1476
126		Spot	3	Image 1	6	1000000203	1477
122.995		Spot	3	Image 1	6	1000000204	1478
122.986		Spot	3	Image 1	6	1000000205	1479
123.012		Spot	3	Image 1	6	1000000206	1480
126.008		Spot	3	Image 1	6	1000000207	1481
120.996		Spot	3	Image 1	6	1000000208	1482
128.01		Spot	3	Image 1	6	1000000209	1483
122		Spot	3	Image 1	6	1000000211	1484
122.01		Spot	3	Image 1	6	1000000210	1485
125.024		Spot	3	Image 1	6	1000000212	1486
128.012		Spot	3	Image 1	6	1000000213	1487
125.02		Spot	3	Image 1	6	1000000214	1488
121.992		Spot	3	Image 1	6	1000000215	1489
123.992		Spot	3	Image 1	6	1000000216	1490
125.016		Spot	3	Image 1	6	1000000217	1491
125.02		Spot	3	Image 1	6	1000000218	1492
123.016		Spot	3	Image 1	6	1000000219	1493
124.012		Spot	3	Image 1	6	1000000244	1494
126.504		Spot	3	Image 1	6	1000000220	1495
124.008		Spot	3	Image 1	6	1000000221	1496
123.002		Spot	3	Image 1	6	1000000222	1497
122.01		Spot	3	Image 1	6	1000000223	1498
120.992		Spot	3	Image 1	6	1000000224	1499
121.02		Spot	3	Image 1	6	1000000225	1500
120.5		Spot	3	Image 1	6	1000000155	1501
121.016		Spot	3	Image 1	6	1000000230	1502
129.995		Spot	3	Image 1	6	1000000226	1503
125.992		Spot	3	Image 1	6	1000000227	1504
127		Spot	3	Image 1	6	1000000228	1505
125.004		Spot	3	Image 1	6	1000000232	1506
123.008		Spot	3	Image 1	6	1000000231	1507
126.012		Spot	3	Image 1	6	1000000233	1508
126.992		Spot	3	Image 1	6	1000000234	1509
125.992		Spot	3	Image 1	6	1000000235	1510
121.992		Spot	3	Image 1	6	1000000236	1511
124.992		Spot	3	Image 1	6	1000000237	1512
124.008		Spot	3	Image 1	6	1000000238	1513
127.506		Spot	3	Image 1	6	1000000239	1514
125		Spot	3	Image 1	7	1000000000	1515
132.024		Spot	3	Image 1	7	1000000001	1516
128.984		Spot	3	Image 1	7	1000000002	1517
132.992		Spot	3	Image 1	7	1000000003	1518
131		Spot	3	Image 1	7	1000000004	1519
129.008		Spot	3	Image 1	7	1000000005	1520
128.992		Spot	3	Image 1	7	1000000006	1521
126		Spot	3	Image 1	7	1000000007	1522
130.02		Spot	3	Image 1	7	1000000008	1523
125.008		Spot	3	Image 1	7	1000000009	1524
129.018		Spot	3	Image 1	7	1000000010	1525
125.992		Spot	3	Image 1	7	1000000011	1526
127.004		Spot	3	Image 1	7	1000000012	1527
125.992		Spot	3	Image 1	7	1000000013	1528
129.004		Spot	3	Image 1	7	1000000014	1529
130.008		Spot	3	Image 1	7	1000000015	1530
124		Spot	3	Image 1	7	1000000016	1531
134.016		Spot	3	Image 1	7	1000000017	1532
135.008		Spot	3	Image 1	7	1000000018	1533
125.998		Spot	3	Image 1	7	1000000019	1534
126.012		Spot	3	Image 1	7	1000000021	1535
128.992		Spot	3	Image 1	7	1000000022	1536
131.992		Spot	3	Image 1	7	1000000020	1537
127.992		Spot	3	Image 1	7	1000000248	1538
129		Spot	3	Image 1	7	1000000023	1539
134.016		Spot	3	Image 1	7	1000000246	1540
131		Spot	3	Image 1	7	1000000024	1542
132.01		Spot	3	Image 1	7	1000000025	1543
131.004		Spot	3	Image 1	7	1000000026	1544
135.02		Spot	3	Image 1	7	1000000027	1545
129.008		Spot	3	Image 1	7	1000000028	1546
130.01		Spot	3	Image 1	7	1000000240	1547
130		Spot	3	Image 1	7	1000000029	1548
129.02		Spot	3	Image 1	7	1000000030	1549
131.008		Spot	3	Image 1	7	1000000031	1550
128.024		Spot	3	Image 1	7	1000000032	1551
131		Spot	3	Image 1	7	1000000033	1552
127.992		Spot	3	Image 1	7	1000000245	1553
129.01		Spot	3	Image 1	7	1000000034	1554
127.992		Spot	3	Image 1	7	1000000035	1555
130.008		Spot	3	Image 1	7	1000000036	1556
128.004		Spot	3	Image 1	7	1000000037	1557
127.992		Spot	3	Image 1	7	1000000038	1558
129.008		Spot	3	Image 1	7	1000000039	1559
124.009		Spot	3	Image 1	7	1000000040	1560
140		Spot	3	Image 1	7	1000000041	1561
124.008		Spot	3	Image 1	7	1000000042	1562
127.004		Spot	3	Image 1	7	1000000043	1563
124		Spot	3	Image 1	7	1000000044	1564
134.008		Spot	3	Image 1	7	1000000046	1565
124.992		Spot	3	Image 1	7	1000000045	1566
127.992		Spot	3	Image 1	7	1000000047	1567
133.008		Spot	3	Image 1	7	1000000049	1569
127		Spot	3	Image 1	7	1000000048	1570
125.008		Spot	3	Image 1	7	1000000050	1572
134		Spot	3	Image 1	7	1000000051	1573
126.012		Spot	3	Image 1	7	1000000052	1574
138.984		Spot	3	Image 1	7	1000000055	1575
128.008		Spot	3	Image 1	7	1000000054	1576
126.004		Spot	3	Image 1	7	1000000056	1577
126.996		Spot	3	Image 1	7	1000000057	1578
129.976		Spot	3	Image 1	7	1000000058	1579
127.992		Spot	3	Image 1	7	1000000059	1580
125		Spot	3	Image 1	7	1000000060	1581
134.992		Spot	3	Image 1	7	1000000061	1582
133.008		Spot	3	Image 1	7	1000000062	1583
130.008		Spot	3	Image 1	7	1000000063	1585
126.004		Spot	3	Image 1	7	1000000064	1586
126.008		Spot	3	Image 1	7	1000000065	1587
125		Spot	3	Image 1	7	1000000066	1588
127.008		Spot	3	Image 1	7	1000000067	1589
127.488		Spot	3	Image 1	7	1000000068	1590
124		Spot	3	Image 1	7	1000000104	1591
129.007		Spot	3	Image 1	7	1000000069	1592
128.008		Spot	3	Image 1	7	1000000070	1593
127.008		Spot	3	Image 1	7	1000000072	1594
128		Spot	3	Image 1	7	1000000071	1595
137.488		Spot	3	Image 1	7	1000000073	1596
126.992		Spot	3	Image 1	7	1000000074	1597
128.016		Spot	3	Image 1	7	1000000075	1598
127.008		Spot	3	Image 1	7	1000000076	1599
130.006		Spot	3	Image 1	7	1000000077	1600
143.016		Spot	3	Image 1	7	1000000078	1601
127.992		Spot	3	Image 1	7	1000000079	1602
145.02		Spot	3	Image 1	7	1000000080	1603
127.99		Spot	3	Image 1	7	1000000081	1604
128.01		Spot	3	Image 1	7	1000000083	1605
126.01		Spot	3	Image 1	7	1000000082	1606
129		Spot	3	Image 1	7	1000000084	1607
128.984		Spot	3	Image 1	7	1000000085	1608
129.984		Spot	3	Image 1	7	1000000086	1609
128		Spot	3	Image 1	7	1000000087	1610
128.008		Spot	3	Image 1	7	1000000088	1611
127.016		Spot	3	Image 1	7	1000000089	1612
127.012		Spot	3	Image 1	7	1000000090	1613
130.984		Spot	3	Image 1	7	1000000091	1614
127.01		Spot	3	Image 1	7	1000000092	1615
125.984		Spot	3	Image 1	7	1000000093	1616
126.992		Spot	3	Image 1	7	1000000094	1617
129.998		Spot	3	Image 1	7	1000000095	1618
126.024		Spot	3	Image 1	7	1000000096	1620
125.016		Spot	3	Image 1	7	1000000097	1621
123.02		Spot	3	Image 1	7	1000000099	1622
127.016		Spot	3	Image 1	7	1000000100	1623
124.992		Spot	3	Image 1	7	1000000101	1624
123.996		Spot	3	Image 1	7	1000000102	1625
126.02		Spot	3	Image 1	7	1000000103	1626
124.992		Spot	3	Image 1	7	1000000105	1627
123.992		Spot	3	Image 1	7	1000000107	1628
126		Spot	3	Image 1	7	1000000106	1629
125.992		Spot	3	Image 1	7	1000000108	1630
126.012		Spot	3	Image 1	7	1000000109	1632
125.01		Spot	3	Image 1	7	1000000110	1633
125.008		Spot	3	Image 1	7	1000000111	1634
133.996		Spot	3	Image 1	7	1000000112	1635
128.992		Spot	3	Image 1	7	1000000242	1636
132.008		Spot	3	Image 1	7	1000000113	1637
131.992		Spot	3	Image 1	7	1000000114	1638
126		Spot	3	Image 1	7	1000000115	1639
125.996		Spot	3	Image 1	7	1000000116	1640
125.012		Spot	3	Image 1	7	1000000117	1641
125.008		Spot	3	Image 1	7	1000000118	1642
124.984		Spot	3	Image 1	7	1000000119	1643
131.976		Spot	3	Image 1	7	1000000120	1644
129.01		Spot	3	Image 1	7	1000000121	1645
139.02		Spot	3	Image 1	7	1000000122	1646
139.002		Spot	3	Image 1	7	1000000123	1647
128.016		Spot	3	Image 1	7	1000000124	1648
130.008		Spot	3	Image 1	7	1000000125	1649
127.008		Spot	3	Image 1	7	1000000127	1650
125.004		Spot	3	Image 1	7	1000000126	1651
125.996		Spot	3	Image 1	7	1000000128	1652
126.008		Spot	3	Image 1	7	1000000129	1653
130		Spot	3	Image 1	7	1000000130	1654
126.012		Spot	3	Image 1	7	1000000131	1655
124.008		Spot	3	Image 1	7	1000000133	1656
128		Spot	3	Image 1	7	1000000134	1657
126.016		Spot	3	Image 1	7	1000000135	1658
125.008		Spot	3	Image 1	7	1000000136	1659
129.992		Spot	3	Image 1	7	1000000137	1660
124.008		Spot	3	Image 1	7	1000000141	1661
140.984		Spot	3	Image 1	7	1000000138	1662
123.008		Spot	3	Image 1	7	1000000139	1663
132		Spot	3	Image 1	7	1000000140	1664
123.992		Spot	3	Image 1	7	1000000142	1665
124.024		Spot	3	Image 1	7	1000000143	1666
129.008		Spot	3	Image 1	7	1000000144	1667
122		Spot	3	Image 1	7	1000000243	1668
127.014		Spot	3	Image 1	7	1000000145	1669
130.993		Spot	3	Image 1	7	1000000146	1670
123.999		Spot	3	Image 1	7	1000000147	1671
126.992		Spot	3	Image 1	7	1000000148	1672
124.984		Spot	3	Image 1	7	1000000149	1673
124.01		Spot	3	Image 1	7	1000000150	1674
127.984		Spot	3	Image 1	7	1000000151	1677
128.004		Spot	3	Image 1	7	1000000152	1678
124		Spot	3	Image 1	7	1000000153	1679
125.992		Spot	3	Image 1	7	1000000247	1680
124.992		Spot	3	Image 1	7	1000000229	1681
123.998		Spot	3	Image 1	7	1000000154	1682
133		Spot	3	Image 1	7	1000000156	1683
127.02		Spot	3	Image 1	7	1000000157	1684
137.992		Spot	3	Image 1	7	1000000158	1685
125.984		Spot	3	Image 1	7	1000000159	1686
123.996		Spot	3	Image 1	7	1000000160	1687
128.008		Spot	3	Image 1	7	1000000162	1688
125		Spot	3	Image 1	7	1000000161	1689
128.012		Spot	3	Image 1	7	1000000163	1690
134.984		Spot	3	Image 1	7	1000000164	1691
124.992		Spot	3	Image 1	7	1000000165	1692
126.004		Spot	3	Image 1	7	1000000166	1693
127.008		Spot	3	Image 1	7	1000000168	1694
124.004		Spot	3	Image 1	7	1000000167	1695
130		Spot	3	Image 1	7	1000000170	1696
127.012		Spot	3	Image 1	7	1000000169	1697
124.996		Spot	3	Image 1	7	1000000171	1698
127.016		Spot	3	Image 1	7	1000000172	1699
124		Spot	3	Image 1	7	1000000173	1700
134.008		Spot	3	Image 1	7	1000000174	1701
125		Spot	3	Image 1	7	1000000175	1702
133.016		Spot	3	Image 1	7	1000000176	1703
125		Spot	3	Image 1	7	1000000178	1704
127.008		Spot	3	Image 1	7	1000000177	1705
143.012		Spot	3	Image 1	7	1000000179	1706
129.014		Spot	3	Image 1	7	1000000180	1707
141.008		Spot	3	Image 1	7	1000000181	1708
124.508		Spot	3	Image 1	7	1000000182	1709
123		Spot	3	Image 1	7	1000000183	1710
124.024		Spot	3	Image 1	7	1000000184	1711
122.992		Spot	3	Image 1	7	1000000185	1712
127.008		Spot	3	Image 1	7	1000000249	1713
123		Spot	3	Image 1	7	1000000186	1714
123.992		Spot	3	Image 1	7	1000000187	1715
124.992		Spot	3	Image 1	7	1000000188	1716
125.992		Spot	3	Image 1	7	1000000189	1717
121.986		Spot	3	Image 1	7	1000000190	1718
124.016		Spot	3	Image 1	7	1000000191	1719
148.984		Spot	3	Image 1	7	1000000193	1720
124		Spot	3	Image 1	7	1000000192	1721
123.008		Spot	3	Image 1	7	1000000194	1722
124.008		Spot	3	Image 1	7	1000000195	1724
123.016		Spot	3	Image 1	7	1000000197	1725
125		Spot	3	Image 1	7	1000000241	1726
125.01		Spot	3	Image 1	7	1000000199	1727
124.01		Spot	3	Image 1	7	1000000198	1728
125		Spot	3	Image 1	7	1000000200	1729
121.992		Spot	3	Image 1	7	1000000202	1730
125.992		Spot	3	Image 1	7	1000000203	1731
123		Spot	3	Image 1	7	1000000205	1732
121.993		Spot	3	Image 1	7	1000000206	1733
125.992		Spot	3	Image 1	7	1000000207	1734
122.01		Spot	3	Image 1	7	1000000208	1735
128.008		Spot	3	Image 1	7	1000000209	1736
122.004		Spot	3	Image 1	7	1000000211	1737
122.008		Spot	3	Image 1	7	1000000210	1738
126		Spot	3	Image 1	7	1000000212	1739
127.984		Spot	3	Image 1	7	1000000213	1740
123.984		Spot	3	Image 1	7	1000000214	1741
121.996		Spot	3	Image 1	7	1000000215	1742
124.998		Spot	3	Image 1	7	1000000216	1743
125.008		Spot	3	Image 1	7	1000000217	1744
124.984		Spot	3	Image 1	7	1000000218	1745
123		Spot	3	Image 1	7	1000000219	1746
124		Spot	3	Image 1	7	1000000244	1747
127		Spot	3	Image 1	7	1000000220	1748
122.992		Spot	3	Image 1	7	1000000221	1749
123.002		Spot	3	Image 1	7	1000000222	1750
122.008		Spot	3	Image 1	7	1000000223	1751
121.488		Spot	3	Image 1	7	1000000224	1752
119.992		Spot	3	Image 1	7	1000000225	1753
120.996		Spot	3	Image 1	7	1000000155	1754
129.992		Spot	3	Image 1	7	1000000226	1755
125.012		Spot	3	Image 1	7	1000000227	1756
127.992		Spot	3	Image 1	7	1000000228	1757
124.984		Spot	3	Image 1	7	1000000232	1758
123		Spot	3	Image 1	7	1000000231	1759
126.992		Spot	3	Image 1	7	1000000233	1760
125.968		Spot	3	Image 1	7	1000000234	1761
125.024		Spot	3	Image 1	7	1000000235	1762
122.02		Spot	3	Image 1	7	1000000236	1763
125.012		Spot	3	Image 1	7	1000000237	1764
125.008		Spot	3	Image 1	7	1000000238	1765
127		Spot	3	Image 1	7	1000000239	1766
124.992		Spot	3	Image 1	8	1000000250	1767
125.992		Spot	3	Image 1	8	1000000000	1768
131.016		Spot	3	Image 1	8	1000000001	1769
127.992		Spot	3	Image 1	8	1000000002	1770
132.01		Spot	3	Image 1	8	1000000003	1771
131.984		Spot	3	Image 1	8	1000000004	1772
127.996		Spot	3	Image 1	8	1000000005	1773
128.006		Spot	3	Image 1	8	1000000006	1774
125.992		Spot	3	Image 1	8	1000000007	1775
130.016		Spot	3	Image 1	8	1000000008	1776
125.012		Spot	3	Image 1	8	1000000009	1777
129.984		Spot	3	Image 1	8	1000000010	1778
127.006		Spot	3	Image 1	8	1000000012	1779
126.01		Spot	3	Image 1	8	1000000011	1780
125.996		Spot	3	Image 1	8	1000000057	1781
127.016		Spot	3	Image 1	8	1000000013	1782
128.02		Spot	3	Image 1	8	1000000014	1783
123.015		Spot	3	Image 1	8	1000000016	1784
132.012		Spot	3	Image 1	8	1000000017	1785
135.012		Spot	3	Image 1	8	1000000018	1786
127		Spot	3	Image 1	8	1000000019	1787
126.02		Spot	3	Image 1	8	1000000021	1788
128.992		Spot	3	Image 1	8	1000000022	1789
132.992		Spot	3	Image 1	8	1000000020	1790
125.994		Spot	3	Image 1	8	1000000251	1791
128.984		Spot	3	Image 1	8	1000000023	1792
136		Spot	3	Image 1	8	1000000246	1793
131.992		Spot	3	Image 1	8	1000000024	1795
132.02		Spot	3	Image 1	8	1000000025	1796
129.984		Spot	3	Image 1	8	1000000026	1797
134.024		Spot	3	Image 1	8	1000000027	1798
129.01		Spot	3	Image 1	8	1000000028	1799
131		Spot	3	Image 1	8	1000000240	1800
131.02		Spot	3	Image 1	8	1000000029	1801
129		Spot	3	Image 1	8	1000000030	1802
129		Spot	3	Image 1	8	1000000032	1803
130.996		Spot	3	Image 1	8	1000000031	1804
131.02		Spot	3	Image 1	8	1000000033	1805
126.994		Spot	3	Image 1	8	1000000245	1806
129		Spot	3	Image 1	8	1000000034	1807
128		Spot	3	Image 1	8	1000000035	1808
128.992		Spot	3	Image 1	8	1000000036	1809
128.008		Spot	3	Image 1	8	1000000037	1810
127.016		Spot	3	Image 1	8	1000000038	1811
129.024		Spot	3	Image 1	8	1000000039	1812
125.016		Spot	3	Image 1	8	1000000040	1813
140.984		Spot	3	Image 1	8	1000000041	1814
124		Spot	3	Image 1	8	1000000042	1815
126		Spot	3	Image 1	8	1000000043	1816
123.488		Spot	3	Image 1	8	1000000044	1817
133.996		Spot	3	Image 1	8	1000000046	1818
125.99		Spot	3	Image 1	8	1000000045	1819
127.024		Spot	3	Image 1	8	1000000047	1820
126.032		Spot	3	Image 1	8	1000000048	1822
131.984		Spot	3	Image 1	8	1000000049	1823
125.02		Spot	3	Image 1	8	1000000050	1825
135		Spot	3	Image 1	8	1000000051	1826
125.02		Spot	3	Image 1	8	1000000052	1827
126.984		Spot	3	Image 1	8	1000000053	1828
137.992		Spot	3	Image 1	8	1000000055	1829
125.992		Spot	3	Image 1	8	1000000056	1830
129.003		Spot	3	Image 1	8	1000000054	1831
129.016		Spot	3	Image 1	8	1000000058	1832
127.008		Spot	3	Image 1	8	1000000059	1833
125.02		Spot	3	Image 1	8	1000000060	1834
136.02		Spot	3	Image 1	8	1000000061	1835
132.984		Spot	3	Image 1	8	1000000062	1836
130.008		Spot	3	Image 1	8	1000000063	1838
126.012		Spot	3	Image 1	8	1000000064	1839
125		Spot	3	Image 1	8	1000000065	1840
125.01		Spot	3	Image 1	8	1000000066	1841
126.992		Spot	3	Image 1	8	1000000067	1842
128.008		Spot	3	Image 1	8	1000000068	1843
123.992		Spot	3	Image 1	8	1000000104	1844
129.99		Spot	3	Image 1	8	1000000069	1845
129.008		Spot	3	Image 1	8	1000000070	1846
128.008		Spot	3	Image 1	8	1000000071	1847
126.01		Spot	3	Image 1	8	1000000072	1848
139.008		Spot	3	Image 1	8	1000000073	1849
127.016		Spot	3	Image 1	8	1000000074	1850
128		Spot	3	Image 1	8	1000000075	1851
127.02		Spot	3	Image 1	8	1000000076	1852
130.004		Spot	3	Image 1	8	1000000077	1853
143.016		Spot	3	Image 1	8	1000000078	1854
128.992		Spot	3	Image 1	8	1000000079	1855
146.984		Spot	3	Image 1	8	1000000080	1856
128.004		Spot	3	Image 1	8	1000000081	1857
127.004		Spot	3	Image 1	8	1000000082	1858
127.001		Spot	3	Image 1	8	1000000083	1859
129		Spot	3	Image 1	8	1000000084	1860
129.012		Spot	3	Image 1	8	1000000085	1861
130		Spot	3	Image 1	8	1000000086	1862
129.012		Spot	3	Image 1	8	1000000087	1863
128		Spot	3	Image 1	8	1000000088	1864
126.992		Spot	3	Image 1	8	1000000089	1865
132		Spot	3	Image 1	8	1000000091	1866
126.996		Spot	3	Image 1	8	1000000090	1867
126.968		Spot	3	Image 1	8	1000000092	1868
127		Spot	3	Image 1	8	1000000094	1869
125.996		Spot	3	Image 1	8	1000000093	1870
129.992		Spot	3	Image 1	8	1000000095	1871
125.99		Spot	3	Image 1	8	1000000096	1873
125.008		Spot	3	Image 1	8	1000000097	1874
131.984		Spot	3	Image 1	8	1000000098	1875
123.016		Spot	3	Image 1	8	1000000099	1876
127.984		Spot	3	Image 1	8	1000000100	1877
125		Spot	3	Image 1	8	1000000101	1878
124		Spot	3	Image 1	8	1000000102	1879
125.012		Spot	3	Image 1	8	1000000103	1880
124.016		Spot	3	Image 1	8	1000000105	1881
126.01		Spot	3	Image 1	8	1000000106	1882
125.992		Spot	3	Image 1	8	1000000108	1883
125.016		Spot	3	Image 1	8	1000000109	1886
124.01		Spot	3	Image 1	8	1000000110	1887
124.992		Spot	3	Image 1	8	1000000111	1888
134.008		Spot	3	Image 1	8	1000000112	1889
128.024		Spot	3	Image 1	8	1000000242	1890
131.004		Spot	3	Image 1	8	1000000113	1891
131.992		Spot	3	Image 1	8	1000000114	1892
126.992		Spot	3	Image 1	8	1000000115	1893
126.024		Spot	3	Image 1	8	1000000116	1894
126.01		Spot	3	Image 1	8	1000000117	1895
125.012		Spot	3	Image 1	8	1000000118	1896
123.984		Spot	3	Image 1	8	1000000119	1897
132.004		Spot	3	Image 1	8	1000000120	1898
129.976		Spot	3	Image 1	8	1000000121	1899
139.016		Spot	3	Image 1	8	1000000122	1900
139.02		Spot	3	Image 1	8	1000000123	1901
127		Spot	3	Image 1	8	1000000124	1902
127.992		Spot	3	Image 1	8	1000000125	1903
125		Spot	3	Image 1	8	1000000126	1904
128.008		Spot	3	Image 1	8	1000000127	1905
126		Spot	3	Image 1	8	1000000128	1906
125.992		Spot	3	Image 1	8	1000000129	1907
130.016		Spot	3	Image 1	8	1000000130	1908
126.016		Spot	3	Image 1	8	1000000131	1909
127.984		Spot	3	Image 1	8	1000000134	1910
123.984		Spot	3	Image 1	8	1000000133	1911
127		Spot	3	Image 1	8	1000000135	1912
124		Spot	3	Image 1	8	1000000136	1913
131.008		Spot	3	Image 1	8	1000000137	1914
124.018		Spot	3	Image 1	8	1000000141	1915
141.008		Spot	3	Image 1	8	1000000138	1916
124.008		Spot	3	Image 1	8	1000000139	1917
133.02		Spot	3	Image 1	8	1000000140	1918
125		Spot	3	Image 1	8	1000000142	1919
123.997		Spot	3	Image 1	8	1000000143	1920
122.016		Spot	3	Image 1	8	1000000243	1921
128.504		Spot	3	Image 1	8	1000000144	1922
126.016		Spot	3	Image 1	8	1000000145	1923
129.02		Spot	3	Image 1	8	1000000146	1924
123.992		Spot	3	Image 1	8	1000000147	1925
126		Spot	3	Image 1	8	1000000148	1926
124.99		Spot	3	Image 1	8	1000000149	1927
123.016		Spot	3	Image 1	8	1000000150	1928
128.012		Spot	3	Image 1	8	1000000151	1930
129.01		Spot	3	Image 1	8	1000000152	1931
124.984		Spot	3	Image 1	8	1000000153	1932
125.01		Spot	3	Image 1	8	1000000229	1933
125.01		Spot	3	Image 1	8	1000000154	1934
130.992		Spot	3	Image 1	8	1000000156	1935
127.014		Spot	3	Image 1	8	1000000157	1936
137.008		Spot	3	Image 1	8	1000000158	1937
124.992		Spot	3	Image 1	8	1000000159	1938
124.02		Spot	3	Image 1	8	1000000160	1939
123.992		Spot	3	Image 1	8	1000000161	1940
129.004		Spot	3	Image 1	8	1000000162	1941
128.032		Spot	3	Image 1	8	1000000163	1942
134.514		Spot	3	Image 1	8	1000000164	1943
124.008		Spot	3	Image 1	8	1000000165	1944
126.008		Spot	3	Image 1	8	1000000166	1945
125.992		Spot	3	Image 1	8	1000000168	1946
124.012		Spot	3	Image 1	8	1000000167	1947
126.992		Spot	3	Image 1	8	1000000169	1948
129.01		Spot	3	Image 1	8	1000000170	1949
125.004		Spot	3	Image 1	8	1000000171	1950
127.018		Spot	3	Image 1	8	1000000172	1951
123		Spot	3	Image 1	8	1000000173	1952
132.988		Spot	3	Image 1	8	1000000174	1953
125.014		Spot	3	Image 1	8	1000000175	1954
132.976		Spot	3	Image 1	8	1000000176	1955
126.992		Spot	3	Image 1	8	1000000177	1956
125.016		Spot	3	Image 1	8	1000000178	1957
141.984		Spot	3	Image 1	8	1000000179	1958
128.004		Spot	3	Image 1	8	1000000180	1959
138		Spot	3	Image 1	8	1000000181	1960
123.986		Spot	3	Image 1	8	1000000182	1961
124.004		Spot	3	Image 1	8	1000000183	1962
124.008		Spot	3	Image 1	8	1000000184	1963
122.992		Spot	3	Image 1	8	1000000185	1964
123		Spot	3	Image 1	8	1000000186	1965
124		Spot	3	Image 1	8	1000000187	1966
122.008		Spot	3	Image 1	8	1000000223	1967
125.016		Spot	3	Image 1	8	1000000188	1968
125.005		Spot	3	Image 1	8	1000000189	1969
121.992		Spot	3	Image 1	8	1000000252	1970
124		Spot	3	Image 1	8	1000000191	1971
149.004		Spot	3	Image 1	8	1000000193	1972
123.992		Spot	3	Image 1	8	1000000192	1973
121.992		Spot	3	Image 1	8	1000000194	1974
124.998		Spot	3	Image 1	8	1000000195	1976
122.996		Spot	3	Image 1	8	1000000197	1977
126.007		Spot	3	Image 1	8	1000000199	1978
125.004		Spot	3	Image 1	8	1000000241	1979
122.992		Spot	3	Image 1	8	1000000198	1980
124.02		Spot	3	Image 1	8	1000000200	1981
122.01		Spot	3	Image 1	8	1000000202	1982
123		Spot	3	Image 1	8	1000000201	1983
126.008		Spot	3	Image 1	8	1000000203	1984
124.016		Spot	3	Image 1	8	1000000205	1986
122.008		Spot	3	Image 1	8	1000000206	1987
125.984		Spot	3	Image 1	8	1000000207	1988
122.008		Spot	3	Image 1	8	1000000208	1989
126.998		Spot	3	Image 1	8	1000000209	1990
122.008		Spot	3	Image 1	8	1000000211	1991
121.992		Spot	3	Image 1	8	1000000210	1992
125.008		Spot	3	Image 1	8	1000000212	1993
127.984		Spot	3	Image 1	8	1000000213	1994
124.984		Spot	3	Image 1	8	1000000214	1995
121.968		Spot	3	Image 1	8	1000000215	1996
124.006		Spot	3	Image 1	8	1000000216	1997
125.002		Spot	3	Image 1	8	1000000217	1998
125.992		Spot	3	Image 1	8	1000000218	1999
124.012		Spot	3	Image 1	8	1000000219	2000
124.016		Spot	3	Image 1	8	1000000244	2001
125.996		Spot	3	Image 1	8	1000000220	2002
122.984		Spot	3	Image 1	8	1000000221	2003
121.996		Spot	3	Image 1	8	1000000222	2004
120.986		Spot	3	Image 1	8	1000000224	2005
120		Spot	3	Image 1	8	1000000225	2006
120.995		Spot	3	Image 1	8	1000000155	2007
124.992		Spot	3	Image 1	8	1000000227	2008
131.024		Spot	3	Image 1	8	1000000226	2009
128.01		Spot	3	Image 1	8	1000000228	2010
125.02		Spot	3	Image 1	8	1000000232	2011
122.008		Spot	3	Image 1	8	1000000231	2012
123.012		Spot	3	Image 1	8	1000000235	2013
126.008		Spot	3	Image 1	8	1000000233	2014
125.012		Spot	3	Image 1	8	1000000234	2015
121.992		Spot	3	Image 1	8	1000000236	2016
125.008		Spot	3	Image 1	8	1000000237	2017
125.01		Spot	3	Image 1	8	1000000238	2018
125.992		Spot	3	Image 1	8	1000000239	2019
126		Spot	3	Image 1	9	1000000250	2020
125.016		Spot	3	Image 1	9	1000000000	2021
133.014		Spot	3	Image 1	9	1000000001	2022
128		Spot	3	Image 1	9	1000000002	2023
132.02		Spot	3	Image 1	9	1000000003	2024
131.02		Spot	3	Image 1	9	1000000004	2025
128.008		Spot	3	Image 1	9	1000000005	2026
128.014		Spot	3	Image 1	9	1000000006	2027
125.012		Spot	3	Image 1	9	1000000007	2028
126.016		Spot	3	Image 1	9	1000000009	2029
129.004		Spot	3	Image 1	9	1000000010	2030
126.984		Spot	3	Image 1	9	1000000012	2031
126		Spot	3	Image 1	9	1000000011	2032
127.004		Spot	3	Image 1	9	1000000057	2033
125.992		Spot	3	Image 1	9	1000000013	2034
129.488		Spot	3	Image 1	9	1000000014	2035
124.016		Spot	3	Image 1	9	1000000016	2036
132.992		Spot	3	Image 1	9	1000000017	2037
135		Spot	3	Image 1	9	1000000018	2038
126.01		Spot	3	Image 1	9	1000000019	2039
126.016		Spot	3	Image 1	9	1000000021	2040
130.993		Spot	3	Image 1	9	1000000020	2041
128.984		Spot	3	Image 1	9	1000000022	2042
126.008		Spot	3	Image 1	9	1000000251	2043
129.012		Spot	3	Image 1	9	1000000023	2044
135.016		Spot	3	Image 1	9	1000000246	2045
130.024		Spot	3	Image 1	9	1000000024	2047
131.986		Spot	3	Image 1	9	1000000025	2048
131.012		Spot	3	Image 1	9	1000000026	2049
134.024		Spot	3	Image 1	9	1000000027	2050
128		Spot	3	Image 1	9	1000000028	2051
130.992		Spot	3	Image 1	9	1000000240	2052
131		Spot	3	Image 1	9	1000000029	2053
128		Spot	3	Image 1	9	1000000030	2054
130.008		Spot	3	Image 1	9	1000000031	2055
128		Spot	3	Image 1	9	1000000032	2056
130.976		Spot	3	Image 1	9	1000000033	2057
127.02		Spot	3	Image 1	9	1000000245	2058
129.02		Spot	3	Image 1	9	1000000034	2059
127.004		Spot	3	Image 1	9	1000000035	2060
127.992		Spot	3	Image 1	9	1000000037	2061
129		Spot	3	Image 1	9	1000000036	2062
127.024		Spot	3	Image 1	9	1000000038	2063
128.02		Spot	3	Image 1	9	1000000039	2064
124.984		Spot	3	Image 1	9	1000000040	2065
140.014		Spot	3	Image 1	9	1000000041	2066
124.016		Spot	3	Image 1	9	1000000042	2067
127.008		Spot	3	Image 1	9	1000000043	2068
123.994		Spot	3	Image 1	9	1000000044	2069
124.996		Spot	3	Image 1	9	1000000045	2070
134		Spot	3	Image 1	9	1000000046	2071
[truncated: 7,506 more rows]
