# Supplementary material for: Protocol for real-time monitoring of CD8+ T and myeloid cell behavior in human high-grade serous ovarian cancer slices
Source: STAR Protoc. 2024 Jun 2;5(2):103102. doi: 10.1016/j.xpro.2024.103102 (PMC11179100; doi:10.1016/j.xpro.2024.103102)
Supplement: Data S3. Files for testing the R script, quantification and statistical analysis step 2 [file mmc3.zip › Test files/Slice2_a/__Intensity_Median_Ch=4_Img=1.csv]

Intensity Median Ch=4 Img=1
====================
Intensity Median	Unit	Category	Channel	Image	Time	TrackID	ID
148		Spot	4	Image 1	1	1000000000	0
148.966		Spot	4	Image 1	1	1000000001	1
141.96		Spot	4	Image 1	1	1000000002	2
325.184		Spot	4	Image 1	1	1000000003	3
140.968		Spot	4	Image 1	1	1000000004	4
149.984		Spot	4	Image 1	1	1000000005	5
138.008		Spot	4	Image 1	1	1000000006	6
159.06		Spot	4	Image 1	1	1000000007	7
173.048		Spot	4	Image 1	1	1000000008	8
152.984		Spot	4	Image 1	1	1000000009	9
178.336		Spot	4	Image 1	1	1000000010	10
156		Spot	4	Image 1	1	1000000011	11
239.056		Spot	4	Image 1	1	1000000012	12
154.98		Spot	4	Image 1	1	1000000013	13
153.056		Spot	4	Image 1	1	1000000014	14
152.028		Spot	4	Image 1	1	1000000015	15
179.384		Spot	4	Image 1	1	1000000016	16
177.96		Spot	4	Image 1	1	1000000017	17
178.468		Spot	4	Image 1	1	1000000018	18
218.52		Spot	4	Image 1	1	1000000019	19
198.96		Spot	4	Image 1	1	1000000020	20
173.088		Spot	4	Image 1	1	1000000021	21
171.032		Spot	4	Image 1	1	1000000022	22
145		Spot	4	Image 1	1	1000000023	23
155.016		Spot	4	Image 1	1	1000000024	24
164.896		Spot	4	Image 1	1	1000000025	25
158.016		Spot	4	Image 1	1	1000000026	26
262.904		Spot	4	Image 1	1	1000000027	27
155.962		Spot	4	Image 1	1	1000000028	28
145.97		Spot	4	Image 1	1	1000000029	29
157.008		Spot	4	Image 1	1	1000000030	30
208.968		Spot	4	Image 1	1	1000000031	31
285.96		Spot	4	Image 1	1	1000000032	32
147.944		Spot	4	Image 1	1	1000000033	33
163.034		Spot	4	Image 1	1	1000000034	34
160.992		Spot	4	Image 1	1	1000000035	35
161.992		Spot	4	Image 1	1	1000000036	36
158.024		Spot	4	Image 1	1	1000000037	37
150.006		Spot	4	Image 1	1	1000000038	38
158.048		Spot	4	Image 1	1	1000000039	39
172.48		Spot	4	Image 1	1	1000000040	40
227.48		Spot	4	Image 1	1	1000000041	41
147.986		Spot	4	Image 1	1	1000000042	42
159		Spot	4	Image 1	1	1000000043	43
142.008		Spot	4	Image 1	1	1000000044	44
156		Spot	4	Image 1	1	1000000045	45
150.04		Spot	4	Image 1	1	1000000046	46
145.016		Spot	4	Image 1	1	1000000047	47
235.124		Spot	4	Image 1	1	1000000048	49
152.032		Spot	4	Image 1	1	1000000049	50
193.08		Spot	4	Image 1	1	1000000050	52
216.892		Spot	4	Image 1	1	1000000051	53
180.968		Spot	4	Image 1	1	1000000052	54
156.976		Spot	4	Image 1	1	1000000053	55
196.968		Spot	4	Image 1	1	1000000054	56
249.8		Spot	4	Image 1	1	1000000055	57
168.972		Spot	4	Image 1	1	1000000056	58
164.008		Spot	4	Image 1	1	1000000057	59
153.976		Spot	4	Image 1	1	1000000058	60
181.056		Spot	4	Image 1	1	1000000059	61
153.016		Spot	4	Image 1	1	1000000060	62
183.024		Spot	4	Image 1	1	1000000061	63
202.976		Spot	4	Image 1	1	1000000062	64
168.992		Spot	4	Image 1	1	1000000063	65
156		Spot	4	Image 1	1	1000000064	66
195.88		Spot	4	Image 1	1	1000000065	67
160.964		Spot	4	Image 1	1	1000000066	68
174.992		Spot	4	Image 1	1	1000000067	69
201.072		Spot	4	Image 1	1	1000000068	70
166.968		Spot	4	Image 1	1	1000000069	71
159.024		Spot	4	Image 1	1	1000000070	72
160		Spot	4	Image 1	1	1000000071	73
153.008		Spot	4	Image 1	1	1000000072	74
229.448		Spot	4	Image 1	1	1000000073	75
147.984		Spot	4	Image 1	1	1000000074	76
192.04		Spot	4	Image 1	1	1000000075	77
145		Spot	4	Image 1	1	1000000076	78
187.96		Spot	4	Image 1	1	1000000077	79
316.416		Spot	4	Image 1	1	1000000078	81
151.984		Spot	4	Image 1	1	1000000079	82
200.02		Spot	4	Image 1	1	1000000080	83
158.024		Spot	4	Image 1	1	1000000081	84
165		Spot	4	Image 1	1	1000000082	85
159.954		Spot	4	Image 1	1	1000000083	86
159.016		Spot	4	Image 1	1	1000000084	87
149.51		Spot	4	Image 1	1	1000000085	88
177.928		Spot	4	Image 1	1	1000000086	89
170.008		Spot	4	Image 1	1	1000000087	90
154.96		Spot	4	Image 1	1	1000000088	91
147.008		Spot	4	Image 1	1	1000000089	92
202.104		Spot	4	Image 1	1	1000000090	93
154.01		Spot	4	Image 1	1	1000000091	94
169.004		Spot	4	Image 1	1	1000000092	95
181.032		Spot	4	Image 1	1	1000000093	96
154.982		Spot	4	Image 1	1	1000000094	97
190.472		Spot	4	Image 1	1	1000000095	98
203.928		Spot	4	Image 1	1	1000000096	100
173.514		Spot	4	Image 1	1	1000000097	101
141		Spot	4	Image 1	1	1000000098	102
149.024		Spot	4	Image 1	1	1000000099	103
164.016		Spot	4	Image 1	1	1000000100	104
153.08		Spot	4	Image 1	1	1000000101	105
153.982		Spot	4	Image 1	1	1000000102	106
155.98		Spot	4	Image 1	1	1000000103	107
166		Spot	4	Image 1	1	1000000104	108
162.032		Spot	4	Image 1	1	1000000105	109
165.04		Spot	4	Image 1	1	1000000106	110
174.97		Spot	4	Image 1	1	1000000107	111
189.44		Spot	4	Image 1	1	1000000108	112
160		Spot	4	Image 1	1	1000000109	115
151.972		Spot	4	Image 1	1	1000000110	116
155.028		Spot	4	Image 1	1	1000000111	117
211.044		Spot	4	Image 1	1	1000000112	118
175.096		Spot	4	Image 1	1	1000000113	119
239.096		Spot	4	Image 1	1	1000000114	120
147.02		Spot	4	Image 1	1	1000000115	121
199.472		Spot	4	Image 1	1	1000000116	122
150.992		Spot	4	Image 1	1	1000000117	123
154.976		Spot	4	Image 1	1	1000000118	124
155.984		Spot	4	Image 1	1	1000000119	125
213.98		Spot	4	Image 1	1	1000000120	126
162.112		Spot	4	Image 1	1	1000000121	127
271.112		Spot	4	Image 1	1	1000000122	128
190.984		Spot	4	Image 1	1	1000000123	129
179.016		Spot	4	Image 1	1	1000000124	130
306.008		Spot	4	Image 1	1	1000000125	131
240.036		Spot	4	Image 1	1	1000000126	132
153.944		Spot	4	Image 1	1	1000000127	133
199.992		Spot	4	Image 1	1	1000000128	134
163.044		Spot	4	Image 1	1	1000000129	135
182.992		Spot	4	Image 1	1	1000000130	136
183		Spot	4	Image 1	1	1000000131	137
147.984		Spot	4	Image 1	1	1000000132	138
167.06		Spot	4	Image 1	1	1000000133	139
405.04		Spot	4	Image 1	1	1000000134	140
240.98		Spot	4	Image 1	1	1000000135	141
189.968		Spot	4	Image 1	1	1000000136	142
214.512		Spot	4	Image 1	1	1000000137	143
323.56		Spot	4	Image 1	1	1000000138	144
157.976		Spot	4	Image 1	1	1000000139	145
275.808		Spot	4	Image 1	1	1000000140	146
156.016		Spot	4	Image 1	1	1000000141	147
176.064		Spot	4	Image 1	1	1000000142	148
204.06		Spot	4	Image 1	1	1000000143	149
166.984		Spot	4	Image 1	1	1000000144	150
492.392		Spot	4	Image 1	1	1000000145	151
195.496		Spot	4	Image 1	1	1000000146	152
169.976		Spot	4	Image 1	1	1000000147	153
188.04		Spot	4	Image 1	1	1000000148	154
151.032		Spot	4	Image 1	1	1000000149	155
196.6		Spot	4	Image 1	1	1000000150	156
284.952		Spot	4	Image 1	1	1000000151	158
181.056		Spot	4	Image 1	1	1000000152	159
218.988		Spot	4	Image 1	1	1000000153	160
170.944		Spot	4	Image 1	1	1000000154	161
147		Spot	4	Image 1	1	1000000155	162
149.936		Spot	4	Image 1	1	1000000156	163
196.056		Spot	4	Image 1	1	1000000157	164
181.992		Spot	4	Image 1	1	1000000158	165
184.012		Spot	4	Image 1	1	1000000159	166
166.96		Spot	4	Image 1	1	1000000160	167
163.032		Spot	4	Image 1	1	1000000161	168
172.08		Spot	4	Image 1	1	1000000162	169
147.976		Spot	4	Image 1	1	1000000163	170
180.024		Spot	4	Image 1	1	1000000164	171
158.012		Spot	4	Image 1	1	1000000165	172
147.96		Spot	4	Image 1	1	1000000166	173
151		Spot	4	Image 1	1	1000000167	174
174.554		Spot	4	Image 1	1	1000000168	175
191.92		Spot	4	Image 1	1	1000000169	176
180.008		Spot	4	Image 1	1	1000000170	177
150.976		Spot	4	Image 1	1	1000000171	178
171.024		Spot	4	Image 1	1	1000000172	179
162.04		Spot	4	Image 1	1	1000000173	180
229.016		Spot	4	Image 1	1	1000000174	181
164.512		Spot	4	Image 1	1	1000000175	182
543.96		Spot	4	Image 1	1	1000000176	183
154.056		Spot	4	Image 1	1	1000000177	184
144.04		Spot	4	Image 1	1	1000000178	185
174.992		Spot	4	Image 1	1	1000000179	186
252.952		Spot	4	Image 1	1	1000000180	187
322.792		Spot	4	Image 1	1	1000000181	188
202.504		Spot	4	Image 1	1	1000000182	189
200.928		Spot	4	Image 1	1	1000000183	190
155.024		Spot	4	Image 1	1	1000000184	191
171		Spot	4	Image 1	1	1000000185	192
217.48		Spot	4	Image 1	1	1000000186	193
178.04		Spot	4	Image 1	1	1000000187	194
195.952		Spot	4	Image 1	1	1000000188	195
171.976		Spot	4	Image 1	1	1000000189	196
232.864		Spot	4	Image 1	1	1000000190	197
157.024		Spot	4	Image 1	1	1000000191	198
260.48		Spot	4	Image 1	1	1000000192	199
243.144		Spot	4	Image 1	1	1000000193	200
143.984		Spot	4	Image 1	1	1000000194	201
144.008		Spot	4	Image 1	1	1000000195	203
161.028		Spot	4	Image 1	1	1000000196	204
148.976		Spot	4	Image 1	1	1000000197	205
157.968		Spot	4	Image 1	1	1000000198	206
240.152		Spot	4	Image 1	1	1000000199	207
153.01		Spot	4	Image 1	1	1000000200	208
146.928		Spot	4	Image 1	1	1000000201	209
170.08		Spot	4	Image 1	1	1000000202	210
428.448		Spot	4	Image 1	1	1000000203	211
165.064		Spot	4	Image 1	1	1000000204	212
251.104		Spot	4	Image 1	1	1000000205	213
150.038		Spot	4	Image 1	1	1000000206	214
280.6		Spot	4	Image 1	1	1000000207	215
171.988		Spot	4	Image 1	1	1000000208	216
293		Spot	4	Image 1	1	1000000209	217
151		Spot	4	Image 1	1	1000000210	218
148.992		Spot	4	Image 1	1	1000000211	219
256.024		Spot	4	Image 1	1	1000000212	220
275.088		Spot	4	Image 1	1	1000000213	221
147.024		Spot	4	Image 1	1	1000000214	222
157.04		Spot	4	Image 1	1	1000000215	223
169		Spot	4	Image 1	1	1000000216	224
157.992		Spot	4	Image 1	1	1000000217	225
174.1		Spot	4	Image 1	1	1000000218	226
158.04		Spot	4	Image 1	1	1000000219	227
195.976		Spot	4	Image 1	1	1000000220	228
152.008		Spot	4	Image 1	1	1000000221	229
153.008		Spot	4	Image 1	1	1000000222	230
178.013		Spot	4	Image 1	1	1000000223	231
144.002		Spot	4	Image 1	1	1000000224	232
141.508		Spot	4	Image 1	1	1000000225	233
216.56		Spot	4	Image 1	1	1000000226	234
165.008		Spot	4	Image 1	1	1000000227	235
204.108		Spot	4	Image 1	1	1000000228	236
137.04		Spot	4	Image 1	1	1000000229	237
139.008		Spot	4	Image 1	1	1000000230	238
168.656		Spot	4	Image 1	1	1000000231	239
239.464		Spot	4	Image 1	1	1000000232	240
178.075		Spot	4	Image 1	1	1000000233	241
142		Spot	4	Image 1	1	1000000234	242
153.056		Spot	4	Image 1	1	1000000235	243
217.104		Spot	4	Image 1	1	1000000236	244
288.08		Spot	4	Image 1	1	1000000237	245
163.992		Spot	4	Image 1	1	1000000238	246
152.008		Spot	4	Image 1	1	1000000239	247
145.01		Spot	4	Image 1	2	1000000000	248
141.968		Spot	4	Image 1	2	1000000002	249
312.232		Spot	4	Image 1	2	1000000003	250
149.988		Spot	4	Image 1	2	1000000001	251
141.016		Spot	4	Image 1	2	1000000004	252
148.064		Spot	4	Image 1	2	1000000005	253
138		Spot	4	Image 1	2	1000000006	254
162.024		Spot	4	Image 1	2	1000000007	255
176.96		Spot	4	Image 1	2	1000000008	256
152.012		Spot	4	Image 1	2	1000000009	257
187.056		Spot	4	Image 1	2	1000000010	258
157.008		Spot	4	Image 1	2	1000000011	259
235.04		Spot	4	Image 1	2	1000000012	260
154.52		Spot	4	Image 1	2	1000000013	261
150.936		Spot	4	Image 1	2	1000000014	262
151.008		Spot	4	Image 1	2	1000000015	263
178.08		Spot	4	Image 1	2	1000000016	264
173		Spot	4	Image 1	2	1000000017	265
173		Spot	4	Image 1	2	1000000018	266
211.472		Spot	4	Image 1	2	1000000019	267
203		Spot	4	Image 1	2	1000000020	268
169		Spot	4	Image 1	2	1000000021	269
172.008		Spot	4	Image 1	2	1000000022	270
144.994		Spot	4	Image 1	2	1000000023	271
159.992		Spot	4	Image 1	2	1000000024	273
169.536		Spot	4	Image 1	2	1000000025	274
159		Spot	4	Image 1	2	1000000026	275
272.872		Spot	4	Image 1	2	1000000027	276
154		Spot	4	Image 1	2	1000000028	277
192.12		Spot	4	Image 1	2	1000000240	278
145.976		Spot	4	Image 1	2	1000000029	279
149.984		Spot	4	Image 1	2	1000000030	280
206.744		Spot	4	Image 1	2	1000000031	281
269.1		Spot	4	Image 1	2	1000000032	282
149.072		Spot	4	Image 1	2	1000000033	283
163		Spot	4	Image 1	2	1000000034	284
161.032		Spot	4	Image 1	2	1000000035	285
163.976		Spot	4	Image 1	2	1000000036	286
160.504		Spot	4	Image 1	2	1000000037	287
150.992		Spot	4	Image 1	2	1000000038	288
154.984		Spot	4	Image 1	2	1000000039	289
170.088		Spot	4	Image 1	2	1000000040	290
221.984		Spot	4	Image 1	2	1000000041	291
145.968		Spot	4	Image 1	2	1000000042	292
161.968		Spot	4	Image 1	2	1000000043	293
141.992		Spot	4	Image 1	2	1000000044	294
147.984		Spot	4	Image 1	2	1000000046	295
155		Spot	4	Image 1	2	1000000045	296
147.024		Spot	4	Image 1	2	1000000047	297
233.04		Spot	4	Image 1	2	1000000048	299
152.984		Spot	4	Image 1	2	1000000049	300
200.96		Spot	4	Image 1	2	1000000050	302
213.04		Spot	4	Image 1	2	1000000051	303
180.016		Spot	4	Image 1	2	1000000052	304
159.52		Spot	4	Image 1	2	1000000053	305
265.528		Spot	4	Image 1	2	1000000055	306
189.024		Spot	4	Image 1	2	1000000054	307
170.996		Spot	4	Image 1	2	1000000056	308
162.08		Spot	4	Image 1	2	1000000057	309
153.04		Spot	4	Image 1	2	1000000058	310
179.988		Spot	4	Image 1	2	1000000059	311
152.976		Spot	4	Image 1	2	1000000060	312
189.008		Spot	4	Image 1	2	1000000061	313
203.1		Spot	4	Image 1	2	1000000062	314
165.032		Spot	4	Image 1	2	1000000063	315
157.952		Spot	4	Image 1	2	1000000064	316
187.928		Spot	4	Image 1	2	1000000065	317
176		Spot	4	Image 1	2	1000000067	318
204.208		Spot	4	Image 1	2	1000000068	319
161.968		Spot	4	Image 1	2	1000000066	320
170.488		Spot	4	Image 1	2	1000000069	321
159.984		Spot	4	Image 1	2	1000000070	322
163.04		Spot	4	Image 1	2	1000000071	323
154.008		Spot	4	Image 1	2	1000000072	324
221.076		Spot	4	Image 1	2	1000000073	325
148.936		Spot	4	Image 1	2	1000000074	326
192.02		Spot	4	Image 1	2	1000000075	327
146.024		Spot	4	Image 1	2	1000000076	328
191.072		Spot	4	Image 1	2	1000000077	329
330.008		Spot	4	Image 1	2	1000000078	331
152.008		Spot	4	Image 1	2	1000000079	332
199.04		Spot	4	Image 1	2	1000000080	333
158.008		Spot	4	Image 1	2	1000000081	334
166.508		Spot	4	Image 1	2	1000000082	335
157.016		Spot	4	Image 1	2	1000000084	336
157.984		Spot	4	Image 1	2	1000000083	337
149.968		Spot	4	Image 1	2	1000000085	338
179.01		Spot	4	Image 1	2	1000000086	339
170.064		Spot	4	Image 1	2	1000000087	340
155.024		Spot	4	Image 1	2	1000000088	341
145.992		Spot	4	Image 1	2	1000000089	342
203.052		Spot	4	Image 1	2	1000000090	343
152.008		Spot	4	Image 1	2	1000000091	344
169		Spot	4	Image 1	2	1000000092	345
180.952		Spot	4	Image 1	2	1000000093	346
154.992		Spot	4	Image 1	2	1000000094	347
181.488		Spot	4	Image 1	2	1000000095	348
190.064		Spot	4	Image 1	2	1000000096	350
170.496		Spot	4	Image 1	2	1000000097	351
140.048		Spot	4	Image 1	2	1000000098	352
147.976		Spot	4	Image 1	2	1000000099	353
162.976		Spot	4	Image 1	2	1000000100	354
152.028		Spot	4	Image 1	2	1000000101	355
154.008		Spot	4	Image 1	2	1000000102	356
154.008		Spot	4	Image 1	2	1000000103	357
165.016		Spot	4	Image 1	2	1000000104	358
159.992		Spot	4	Image 1	2	1000000105	359
164.952		Spot	4	Image 1	2	1000000106	360
172.52		Spot	4	Image 1	2	1000000107	361
186.496		Spot	4	Image 1	2	1000000108	362
161.028		Spot	4	Image 1	2	1000000109	365
152.024		Spot	4	Image 1	2	1000000110	366
157.08		Spot	4	Image 1	2	1000000111	367
212.004		Spot	4	Image 1	2	1000000112	368
176.976		Spot	4	Image 1	2	1000000113	369
234.96		Spot	4	Image 1	2	1000000114	370
143.016		Spot	4	Image 1	2	1000000115	371
198.04		Spot	4	Image 1	2	1000000116	372
149		Spot	4	Image 1	2	1000000117	373
156.04		Spot	4	Image 1	2	1000000118	374
156.984		Spot	4	Image 1	2	1000000119	375
210.96		Spot	4	Image 1	2	1000000120	376
159.048		Spot	4	Image 1	2	1000000121	377
265.12		Spot	4	Image 1	2	1000000122	378
190.448		Spot	4	Image 1	2	1000000123	379
184.98		Spot	4	Image 1	2	1000000124	380
310.924		Spot	4	Image 1	2	1000000125	381
233.08		Spot	4	Image 1	2	1000000126	382
154.032		Spot	4	Image 1	2	1000000127	383
195		Spot	4	Image 1	2	1000000128	384
161.992		Spot	4	Image 1	2	1000000129	385
170.972		Spot	4	Image 1	2	1000000130	386
177.52		Spot	4	Image 1	2	1000000131	387
149.984		Spot	4	Image 1	2	1000000132	388
164.008		Spot	4	Image 1	2	1000000133	389
390.528		Spot	4	Image 1	2	1000000134	390
241.032		Spot	4	Image 1	2	1000000135	391
188.004		Spot	4	Image 1	2	1000000136	392
214.984		Spot	4	Image 1	2	1000000137	393
347.4		Spot	4	Image 1	2	1000000138	394
159.992		Spot	4	Image 1	2	1000000139	395
256.128		Spot	4	Image 1	2	1000000140	396
159.016		Spot	4	Image 1	2	1000000141	397
176.984		Spot	4	Image 1	2	1000000142	398
204.04		Spot	4	Image 1	2	1000000143	399
166.996		Spot	4	Image 1	2	1000000144	400
493.144		Spot	4	Image 1	2	1000000145	401
193.992		Spot	4	Image 1	2	1000000146	402
171.032		Spot	4	Image 1	2	1000000147	403
187.984		Spot	4	Image 1	2	1000000148	404
151.992		Spot	4	Image 1	2	1000000149	405
202.976		Spot	4	Image 1	2	1000000150	406
281.904		Spot	4	Image 1	2	1000000151	408
182.968		Spot	4	Image 1	2	1000000152	409
209.968		Spot	4	Image 1	2	1000000153	410
171.472		Spot	4	Image 1	2	1000000154	411
145.98		Spot	4	Image 1	2	1000000155	412
149.064		Spot	4	Image 1	2	1000000156	413
184.016		Spot	4	Image 1	2	1000000157	414
185.008		Spot	4	Image 1	2	1000000158	415
183.02		Spot	4	Image 1	2	1000000159	416
165.528		Spot	4	Image 1	2	1000000160	417
162.004		Spot	4	Image 1	2	1000000161	418
168.936		Spot	4	Image 1	2	1000000162	419
146.964		Spot	4	Image 1	2	1000000163	420
179.048		Spot	4	Image 1	2	1000000164	421
159.008		Spot	4	Image 1	2	1000000165	422
148		Spot	4	Image 1	2	1000000166	423
151		Spot	4	Image 1	2	1000000167	424
172.04		Spot	4	Image 1	2	1000000168	425
189.92		Spot	4	Image 1	2	1000000169	426
179.978		Spot	4	Image 1	2	1000000170	427
150.992		Spot	4	Image 1	2	1000000171	428
169.008		Spot	4	Image 1	2	1000000172	429
161.01		Spot	4	Image 1	2	1000000173	430
226.024		Spot	4	Image 1	2	1000000174	431
164.988		Spot	4	Image 1	2	1000000175	432
528.136		Spot	4	Image 1	2	1000000176	433
144.96		Spot	4	Image 1	2	1000000178	434
155.972		Spot	4	Image 1	2	1000000177	435
174.04		Spot	4	Image 1	2	1000000179	436
281.536		Spot	4	Image 1	2	1000000180	437
309.04		Spot	4	Image 1	2	1000000181	438
200.02		Spot	4	Image 1	2	1000000182	439
196.008		Spot	4	Image 1	2	1000000183	440
153.984		Spot	4	Image 1	2	1000000184	441
174.012		Spot	4	Image 1	2	1000000185	442
219.488		Spot	4	Image 1	2	1000000186	443
178.022		Spot	4	Image 1	2	1000000187	444
204.96		Spot	4	Image 1	2	1000000188	445
166.04		Spot	4	Image 1	2	1000000189	446
244.096		Spot	4	Image 1	2	1000000190	447
156.008		Spot	4	Image 1	2	1000000191	448
258.04		Spot	4	Image 1	2	1000000192	449
226.936		Spot	4	Image 1	2	1000000193	450
145.984		Spot	4	Image 1	2	1000000194	451
144.02		Spot	4	Image 1	2	1000000195	453
160.016		Spot	4	Image 1	2	1000000196	454
149.024		Spot	4	Image 1	2	1000000197	455
152.968		Spot	4	Image 1	2	1000000241	456
238.92		Spot	4	Image 1	2	1000000199	457
150.528		Spot	4	Image 1	2	1000000198	458
151.992		Spot	4	Image 1	2	1000000200	459
165		Spot	4	Image 1	2	1000000202	460
415.856		Spot	4	Image 1	2	1000000203	461
163.968		Spot	4	Image 1	2	1000000204	462
258.096		Spot	4	Image 1	2	1000000205	463
150.984		Spot	4	Image 1	2	1000000206	464
281.12		Spot	4	Image 1	2	1000000207	465
174.032		Spot	4	Image 1	2	1000000208	466
308.968		Spot	4	Image 1	2	1000000209	467
149.016		Spot	4	Image 1	2	1000000210	468
151.024		Spot	4	Image 1	2	1000000211	469
251.12		Spot	4	Image 1	2	1000000212	470
274.82		Spot	4	Image 1	2	1000000213	471
146		Spot	4	Image 1	2	1000000214	472
156.024		Spot	4	Image 1	2	1000000215	473
169.04		Spot	4	Image 1	2	1000000216	474
159.024		Spot	4	Image 1	2	1000000217	475
169.952		Spot	4	Image 1	2	1000000218	476
155.994		Spot	4	Image 1	2	1000000219	477
196.984		Spot	4	Image 1	2	1000000220	478
151		Spot	4	Image 1	2	1000000221	479
152.028		Spot	4	Image 1	2	1000000222	480
176.016		Spot	4	Image 1	2	1000000223	481
144.992		Spot	4	Image 1	2	1000000224	482
146.488		Spot	4	Image 1	2	1000000225	483
222.972		Spot	4	Image 1	2	1000000226	484
158.976		Spot	4	Image 1	2	1000000227	485
141		Spot	4	Image 1	2	1000000230	486
200.08		Spot	4	Image 1	2	1000000228	487
138.012		Spot	4	Image 1	2	1000000229	488
168.024		Spot	4	Image 1	2	1000000231	489
231.936		Spot	4	Image 1	2	1000000232	490
167.88		Spot	4	Image 1	2	1000000233	491
144.02		Spot	4	Image 1	2	1000000234	492
154.982		Spot	4	Image 1	2	1000000235	493
218		Spot	4	Image 1	2	1000000236	494
296.928		Spot	4	Image 1	2	1000000237	495
160.056		Spot	4	Image 1	2	1000000238	496
149		Spot	4	Image 1	2	1000000239	497
144.992		Spot	4	Image 1	3	1000000000	498
151		Spot	4	Image 1	3	1000000001	499
143.97		Spot	4	Image 1	3	1000000002	500
323.688		Spot	4	Image 1	3	1000000003	501
140.976		Spot	4	Image 1	3	1000000004	502
145.988		Spot	4	Image 1	3	1000000005	503
136.982		Spot	4	Image 1	3	1000000006	504
159.996		Spot	4	Image 1	3	1000000007	505
173.016		Spot	4	Image 1	3	1000000008	506
152.048		Spot	4	Image 1	3	1000000009	507
179.08		Spot	4	Image 1	3	1000000010	508
155.008		Spot	4	Image 1	3	1000000011	509
240.504		Spot	4	Image 1	3	1000000012	510
156.048		Spot	4	Image 1	3	1000000013	511
151		Spot	4	Image 1	3	1000000014	512
150.016		Spot	4	Image 1	3	1000000015	513
173.848		Spot	4	Image 1	3	1000000016	514
169.04		Spot	4	Image 1	3	1000000017	515
175.992		Spot	4	Image 1	3	1000000018	516
213.016		Spot	4	Image 1	3	1000000019	517
166.968		Spot	4	Image 1	3	1000000021	518
192.048		Spot	4	Image 1	3	1000000020	519
174.016		Spot	4	Image 1	3	1000000022	520
145.02		Spot	4	Image 1	3	1000000023	521
155		Spot	4	Image 1	3	1000000024	523
166.096		Spot	4	Image 1	3	1000000025	524
157		Spot	4	Image 1	3	1000000026	525
273.056		Spot	4	Image 1	3	1000000027	526
149.952		Spot	4	Image 1	3	1000000028	527
187.136		Spot	4	Image 1	3	1000000240	528
143.96		Spot	4	Image 1	3	1000000029	529
150.04		Spot	4	Image 1	3	1000000030	530
201.504		Spot	4	Image 1	3	1000000031	531
266.504		Spot	4	Image 1	3	1000000032	532
147.992		Spot	4	Image 1	3	1000000033	533
160.488		Spot	4	Image 1	3	1000000034	534
160.04		Spot	4	Image 1	3	1000000035	535
164.02		Spot	4	Image 1	3	1000000036	536
156.98		Spot	4	Image 1	3	1000000037	537
150		Spot	4	Image 1	3	1000000038	538
154		Spot	4	Image 1	3	1000000039	539
180.08		Spot	4	Image 1	3	1000000040	540
223.432		Spot	4	Image 1	3	1000000041	541
145.984		Spot	4	Image 1	3	1000000042	542
157.964		Spot	4	Image 1	3	1000000043	543
140.976		Spot	4	Image 1	3	1000000044	544
148.064		Spot	4	Image 1	3	1000000046	545
155.008		Spot	4	Image 1	3	1000000045	546
146		Spot	4	Image 1	3	1000000047	547
225.984		Spot	4	Image 1	3	1000000048	549
152.016		Spot	4	Image 1	3	1000000049	550
199.064		Spot	4	Image 1	3	1000000050	552
214.872		Spot	4	Image 1	3	1000000051	553
179.944		Spot	4	Image 1	3	1000000052	554
159.024		Spot	4	Image 1	3	1000000053	555
254.992		Spot	4	Image 1	3	1000000055	556
193.072		Spot	4	Image 1	3	1000000054	557
171		Spot	4	Image 1	3	1000000056	558
163.456		Spot	4	Image 1	3	1000000057	559
152.02		Spot	4	Image 1	3	1000000058	560
177.992		Spot	4	Image 1	3	1000000059	561
153.056		Spot	4	Image 1	3	1000000060	562
188		Spot	4	Image 1	3	1000000061	563
200.036		Spot	4	Image 1	3	1000000062	564
166.972		Spot	4	Image 1	3	1000000063	565
160.98		Spot	4	Image 1	3	1000000064	566
196.136		Spot	4	Image 1	3	1000000065	567
177.016		Spot	4	Image 1	3	1000000067	568
201.96		Spot	4	Image 1	3	1000000068	569
159		Spot	4	Image 1	3	1000000066	570
170.96		Spot	4	Image 1	3	1000000069	571
162		Spot	4	Image 1	3	1000000070	572
160.98		Spot	4	Image 1	3	1000000071	573
151.994		Spot	4	Image 1	3	1000000072	574
220.048		Spot	4	Image 1	3	1000000073	575
149.024		Spot	4	Image 1	3	1000000074	576
183.04		Spot	4	Image 1	3	1000000075	577
193.824		Spot	4	Image 1	3	1000000077	578
344.366		Spot	4	Image 1	3	1000000078	580
149.996		Spot	4	Image 1	3	1000000079	581
199.08		Spot	4	Image 1	3	1000000080	582
157.028		Spot	4	Image 1	3	1000000081	583
164.024		Spot	4	Image 1	3	1000000082	584
158		Spot	4	Image 1	3	1000000084	585
155.02		Spot	4	Image 1	3	1000000083	586
151.008		Spot	4	Image 1	3	1000000085	587
176.97		Spot	4	Image 1	3	1000000086	588
166.032		Spot	4	Image 1	3	1000000087	589
154.972		Spot	4	Image 1	3	1000000088	590
147.504		Spot	4	Image 1	3	1000000089	591
150.976		Spot	4	Image 1	3	1000000091	592
215.092		Spot	4	Image 1	3	1000000090	593
170.024		Spot	4	Image 1	3	1000000092	594
176.528		Spot	4	Image 1	3	1000000093	595
155.992		Spot	4	Image 1	3	1000000094	596
185.04		Spot	4	Image 1	3	1000000095	597
195.448		Spot	4	Image 1	3	1000000096	599
169.568		Spot	4	Image 1	3	1000000097	600
141.976		Spot	4	Image 1	3	1000000098	601
146.976		Spot	4	Image 1	3	1000000099	602
160.989		Spot	4	Image 1	3	1000000100	603
150.04		Spot	4	Image 1	3	1000000101	604
155.03		Spot	4	Image 1	3	1000000102	605
155.008		Spot	4	Image 1	3	1000000103	606
162.96		Spot	4	Image 1	3	1000000104	607
160.872		Spot	4	Image 1	3	1000000105	608
161.98		Spot	4	Image 1	3	1000000106	609
176.92		Spot	4	Image 1	3	1000000107	610
186.928		Spot	4	Image 1	3	1000000108	611
158.968		Spot	4	Image 1	3	1000000109	614
151		Spot	4	Image 1	3	1000000110	615
155.952		Spot	4	Image 1	3	1000000111	616
212.984		Spot	4	Image 1	3	1000000112	617
153.992		Spot	4	Image 1	3	1000000242	618
174.984		Spot	4	Image 1	3	1000000113	619
234.096		Spot	4	Image 1	3	1000000114	620
143.016		Spot	4	Image 1	3	1000000115	621
194.512		Spot	4	Image 1	3	1000000116	622
149.02		Spot	4	Image 1	3	1000000117	623
154.064		Spot	4	Image 1	3	1000000118	624
156.04		Spot	4	Image 1	3	1000000119	625
216		Spot	4	Image 1	3	1000000120	626
156.44		Spot	4	Image 1	3	1000000121	627
261.04		Spot	4	Image 1	3	1000000122	628
187.904		Spot	4	Image 1	3	1000000123	629
183.52		Spot	4	Image 1	3	1000000124	630
290.2		Spot	4	Image 1	3	1000000125	631
242.056		Spot	4	Image 1	3	1000000126	632
153.056		Spot	4	Image 1	3	1000000127	633
196.056		Spot	4	Image 1	3	1000000128	634
160.984		Spot	4	Image 1	3	1000000129	635
168.012		Spot	4	Image 1	3	1000000130	636
176.004		Spot	4	Image 1	3	1000000131	637
149.016		Spot	4	Image 1	3	1000000132	638
162.508		Spot	4	Image 1	3	1000000133	639
399.024		Spot	4	Image 1	3	1000000134	640
248.976		Spot	4	Image 1	3	1000000135	641
181.992		Spot	4	Image 1	3	1000000136	642
229.464		Spot	4	Image 1	3	1000000137	643
360.57		Spot	4	Image 1	3	1000000138	644
156.04		Spot	4	Image 1	3	1000000139	645
251.768		Spot	4	Image 1	3	1000000140	646
170.976		Spot	4	Image 1	3	1000000141	647
177.024		Spot	4	Image 1	3	1000000142	648
202.52		Spot	4	Image 1	3	1000000143	649
146.992		Spot	4	Image 1	3	1000000243	650
163.024		Spot	4	Image 1	3	1000000144	651
478.52		Spot	4	Image 1	3	1000000145	652
196.528		Spot	4	Image 1	3	1000000146	653
171.024		Spot	4	Image 1	3	1000000147	654
186.024		Spot	4	Image 1	3	1000000148	655
152.992		Spot	4	Image 1	3	1000000149	656
204.072		Spot	4	Image 1	3	1000000150	657
293.96		Spot	4	Image 1	3	1000000151	660
185.016		Spot	4	Image 1	3	1000000152	661
222.496		Spot	4	Image 1	3	1000000153	662
168.018		Spot	4	Image 1	3	1000000154	663
148.968		Spot	4	Image 1	3	1000000156	664
179.056		Spot	4	Image 1	3	1000000157	665
182.456		Spot	4	Image 1	3	1000000158	666
186.03		Spot	4	Image 1	3	1000000159	667
164.02		Spot	4	Image 1	3	1000000160	668
161.976		Spot	4	Image 1	3	1000000161	669
174.008		Spot	4	Image 1	3	1000000162	670
147.04		Spot	4	Image 1	3	1000000163	671
172.952		Spot	4	Image 1	3	1000000164	672
156		Spot	4	Image 1	3	1000000165	673
148.968		Spot	4	Image 1	3	1000000166	674
170.94		Spot	4	Image 1	3	1000000168	675
148.976		Spot	4	Image 1	3	1000000167	676
193.96		Spot	4	Image 1	3	1000000169	677
177.968		Spot	4	Image 1	3	1000000170	678
147.984		Spot	4	Image 1	3	1000000171	679
171.028		Spot	4	Image 1	3	1000000172	680
157.982		Spot	4	Image 1	3	1000000173	681
219.92		Spot	4	Image 1	3	1000000174	682
163.992		Spot	4	Image 1	3	1000000175	683
514.2		Spot	4	Image 1	3	1000000176	684
154.488		Spot	4	Image 1	3	1000000177	685
145.08		Spot	4	Image 1	3	1000000178	686
178.032		Spot	4	Image 1	3	1000000179	687
285.984		Spot	4	Image 1	3	1000000180	688
314.048		Spot	4	Image 1	3	1000000181	689
188.968		Spot	4	Image 1	3	1000000182	690
195.992		Spot	4	Image 1	3	1000000183	691
155.008		Spot	4	Image 1	3	1000000184	692
177.975		Spot	4	Image 1	3	1000000185	693
216.05		Spot	4	Image 1	3	1000000186	694
176.996		Spot	4	Image 1	3	1000000187	695
197.952		Spot	4	Image 1	3	1000000188	696
166.016		Spot	4	Image 1	3	1000000189	697
277.16		Spot	4	Image 1	3	1000000190	698
151.04		Spot	4	Image 1	3	1000000191	699
223.472		Spot	4	Image 1	3	1000000193	700
255.512		Spot	4	Image 1	3	1000000192	701
144.992		Spot	4	Image 1	3	1000000194	702
145.04		Spot	4	Image 1	3	1000000195	704
161.04		Spot	4	Image 1	3	1000000196	705
149.984		Spot	4	Image 1	3	1000000197	706
152.016		Spot	4	Image 1	3	1000000241	707
154.968		Spot	4	Image 1	3	1000000198	708
230.152		Spot	4	Image 1	3	1000000199	709
153.012		Spot	4	Image 1	3	1000000200	710
143.052		Spot	4	Image 1	3	1000000201	711
161.04		Spot	4	Image 1	3	1000000202	712
396.554		Spot	4	Image 1	3	1000000203	713
169.016		Spot	4	Image 1	3	1000000204	714
255.92		Spot	4	Image 1	3	1000000205	715
149.976		Spot	4	Image 1	3	1000000206	716
280.024		Spot	4	Image 1	3	1000000207	717
168.96		Spot	4	Image 1	3	1000000208	718
302		Spot	4	Image 1	3	1000000209	719
152.504		Spot	4	Image 1	3	1000000211	720
150.024		Spot	4	Image 1	3	1000000210	721
245.4		Spot	4	Image 1	3	1000000212	722
275.072		Spot	4	Image 1	3	1000000213	723
145.996		Spot	4	Image 1	3	1000000214	724
154.984		Spot	4	Image 1	3	1000000215	725
169.988		Spot	4	Image 1	3	1000000216	726
157.992		Spot	4	Image 1	3	1000000217	727
165.976		Spot	4	Image 1	3	1000000218	728
156.008		Spot	4	Image 1	3	1000000219	729
151.972		Spot	4	Image 1	3	1000000244	730
203.048		Spot	4	Image 1	3	1000000220	731
148.988		Spot	4	Image 1	3	1000000221	732
150.984		Spot	4	Image 1	3	1000000222	733
180.012		Spot	4	Image 1	3	1000000223	734
147.016		Spot	4	Image 1	3	1000000224	735
147.982		Spot	4	Image 1	3	1000000225	736
145.064		Spot	4	Image 1	3	1000000155	737
219.984		Spot	4	Image 1	3	1000000226	738
141.016		Spot	4	Image 1	3	1000000230	739
163.936		Spot	4	Image 1	3	1000000227	740
200.504		Spot	4	Image 1	3	1000000228	741
232.984		Spot	4	Image 1	3	1000000232	742
175.968		Spot	4	Image 1	3	1000000231	743
172.064		Spot	4	Image 1	3	1000000233	744
142		Spot	4	Image 1	3	1000000234	745
155.96		Spot	4	Image 1	3	1000000235	746
212.088		Spot	4	Image 1	3	1000000236	747
296.144		Spot	4	Image 1	3	1000000237	748
160.504		Spot	4	Image 1	3	1000000238	749
148.968		Spot	4	Image 1	3	1000000239	750
147.016		Spot	4	Image 1	4	1000000000	751
149.984		Spot	4	Image 1	4	1000000001	752
145.032		Spot	4	Image 1	4	1000000002	753
332.496		Spot	4	Image 1	4	1000000003	754
140.96		Spot	4	Image 1	4	1000000004	755
145.048		Spot	4	Image 1	4	1000000005	756
137.004		Spot	4	Image 1	4	1000000006	757
158.984		Spot	4	Image 1	4	1000000007	758
169.008		Spot	4	Image 1	4	1000000008	759
153.028		Spot	4	Image 1	4	1000000009	760
180.024		Spot	4	Image 1	4	1000000010	761
154.028		Spot	4	Image 1	4	1000000011	762
235.976		Spot	4	Image 1	4	1000000012	763
156		Spot	4	Image 1	4	1000000013	764
150.476		Spot	4	Image 1	4	1000000014	765
148.512		Spot	4	Image 1	4	1000000015	766
176.504		Spot	4	Image 1	4	1000000016	767
164.024		Spot	4	Image 1	4	1000000017	768
171.976		Spot	4	Image 1	4	1000000018	769
212.112		Spot	4	Image 1	4	1000000019	770
171.08		Spot	4	Image 1	4	1000000022	771
166.964		Spot	4	Image 1	4	1000000021	772
192.064		Spot	4	Image 1	4	1000000020	773
143.016		Spot	4	Image 1	4	1000000023	774
160.008		Spot	4	Image 1	4	1000000024	776
165.96		Spot	4	Image 1	4	1000000025	777
156.016		Spot	4	Image 1	4	1000000026	778
261.048		Spot	4	Image 1	4	1000000027	779
153.024		Spot	4	Image 1	4	1000000028	780
184.008		Spot	4	Image 1	4	1000000240	781
143.92		Spot	4	Image 1	4	1000000029	782
148.976		Spot	4	Image 1	4	1000000030	783
199.048		Spot	4	Image 1	4	1000000031	784
258.208		Spot	4	Image 1	4	1000000032	785
147.04		Spot	4	Image 1	4	1000000033	786
144.004		Spot	4	Image 1	4	1000000245	787
161.044		Spot	4	Image 1	4	1000000034	788
160.976		Spot	4	Image 1	4	1000000035	789
164.016		Spot	4	Image 1	4	1000000036	790
154.984		Spot	4	Image 1	4	1000000037	791
149.024		Spot	4	Image 1	4	1000000038	792
153.976		Spot	4	Image 1	4	1000000039	793
181.96		Spot	4	Image 1	4	1000000040	794
221.992		Spot	4	Image 1	4	1000000041	795
144.984		Spot	4	Image 1	4	1000000042	796
157.512		Spot	4	Image 1	4	1000000043	797
139.992		Spot	4	Image 1	4	1000000044	798
147.008		Spot	4	Image 1	4	1000000046	799
154.016		Spot	4	Image 1	4	1000000045	800
143.944		Spot	4	Image 1	4	1000000047	801
221		Spot	4	Image 1	4	1000000048	803
152.008		Spot	4	Image 1	4	1000000049	804
205.08		Spot	4	Image 1	4	1000000050	806
208.488		Spot	4	Image 1	4	1000000051	807
176.964		Spot	4	Image 1	4	1000000052	808
157.006		Spot	4	Image 1	4	1000000053	809
249.136		Spot	4	Image 1	4	1000000055	810
184.056		Spot	4	Image 1	4	1000000054	811
167.02		Spot	4	Image 1	4	1000000056	812
163.472		Spot	4	Image 1	4	1000000057	813
151.504		Spot	4	Image 1	4	1000000058	814
180.012		Spot	4	Image 1	4	1000000059	815
150.988		Spot	4	Image 1	4	1000000060	816
187.988		Spot	4	Image 1	4	1000000061	817
202.034		Spot	4	Image 1	4	1000000062	818
165.016		Spot	4	Image 1	4	1000000063	819
157.008		Spot	4	Image 1	4	1000000064	820
194.976		Spot	4	Image 1	4	1000000065	821
159.008		Spot	4	Image 1	4	1000000066	822
173.984		Spot	4	Image 1	4	1000000067	823
203.072		Spot	4	Image 1	4	1000000068	824
175.952		Spot	4	Image 1	4	1000000069	825
160.984		Spot	4	Image 1	4	1000000070	826
160.12		Spot	4	Image 1	4	1000000071	827
153.024		Spot	4	Image 1	4	1000000072	828
216.4		Spot	4	Image 1	4	1000000073	829
148.016		Spot	4	Image 1	4	1000000074	830
187.024		Spot	4	Image 1	4	1000000075	831
146.008		Spot	4	Image 1	4	1000000076	832
183.96		Spot	4	Image 1	4	1000000077	833
317.96		Spot	4	Image 1	4	1000000078	834
149.012		Spot	4	Image 1	4	1000000079	835
197.988		Spot	4	Image 1	4	1000000080	837
156.024		Spot	4	Image 1	4	1000000081	838
164.018		Spot	4	Image 1	4	1000000082	839
159.024		Spot	4	Image 1	4	1000000084	840
154.984		Spot	4	Image 1	4	1000000083	841
148		Spot	4	Image 1	4	1000000085	842
176.06		Spot	4	Image 1	4	1000000086	843
166.98		Spot	4	Image 1	4	1000000087	844
155.008		Spot	4	Image 1	4	1000000088	845
147.018		Spot	4	Image 1	4	1000000089	846
150.014		Spot	4	Image 1	4	1000000091	847
214.052		Spot	4	Image 1	4	1000000090	848
173		Spot	4	Image 1	4	1000000092	849
175.448		Spot	4	Image 1	4	1000000093	850
153.96		Spot	4	Image 1	4	1000000094	851
184		Spot	4	Image 1	4	1000000095	852
192.456		Spot	4	Image 1	4	1000000096	854
169.008		Spot	4	Image 1	4	1000000097	855
139.992		Spot	4	Image 1	4	1000000098	856
146.998		Spot	4	Image 1	4	1000000099	857
161.032		Spot	4	Image 1	4	1000000100	858
146.96		Spot	4	Image 1	4	1000000101	859
152.008		Spot	4	Image 1	4	1000000102	860
152.976		Spot	4	Image 1	4	1000000103	861
164.036		Spot	4	Image 1	4	1000000104	862
159.952		Spot	4	Image 1	4	1000000105	863
160.944		Spot	4	Image 1	4	1000000106	864
180.96		Spot	4	Image 1	4	1000000107	865
184.928		Spot	4	Image 1	4	1000000108	866
159.01		Spot	4	Image 1	4	1000000109	869
149.98		Spot	4	Image 1	4	1000000110	870
155.984		Spot	4	Image 1	4	1000000111	871
214.976		Spot	4	Image 1	4	1000000112	872
155.016		Spot	4	Image 1	4	1000000242	873
171.934		Spot	4	Image 1	4	1000000113	874
233.992		Spot	4	Image 1	4	1000000114	875
143.984		Spot	4	Image 1	4	1000000115	876
193.968		Spot	4	Image 1	4	1000000116	877
148.008		Spot	4	Image 1	4	1000000117	878
151.992		Spot	4	Image 1	4	1000000118	879
157.004		Spot	4	Image 1	4	1000000119	880
210.024		Spot	4	Image 1	4	1000000120	881
159.048		Spot	4	Image 1	4	1000000121	882
252.632		Spot	4	Image 1	4	1000000122	883
185.048		Spot	4	Image 1	4	1000000123	884
183.024		Spot	4	Image 1	4	1000000124	885
268.536		Spot	4	Image 1	4	1000000125	886
240.536		Spot	4	Image 1	4	1000000126	887
152.032		Spot	4	Image 1	4	1000000127	888
204.08		Spot	4	Image 1	4	1000000128	889
162.984		Spot	4	Image 1	4	1000000129	890
166.04		Spot	4	Image 1	4	1000000130	891
174		Spot	4	Image 1	4	1000000131	892
147.992		Spot	4	Image 1	4	1000000132	893
161.998		Spot	4	Image 1	4	1000000133	894
378.304		Spot	4	Image 1	4	1000000134	895
241.976		Spot	4	Image 1	4	1000000135	896
183.52		Spot	4	Image 1	4	1000000136	897
223.956		Spot	4	Image 1	4	1000000137	898
347.448		Spot	4	Image 1	4	1000000138	899
155.984		Spot	4	Image 1	4	1000000139	900
258.924		Spot	4	Image 1	4	1000000140	901
179.032		Spot	4	Image 1	4	1000000142	902
165		Spot	4	Image 1	4	1000000141	903
195.04		Spot	4	Image 1	4	1000000143	904
163.968		Spot	4	Image 1	4	1000000144	905
466.288		Spot	4	Image 1	4	1000000145	906
191.04		Spot	4	Image 1	4	1000000146	907
168.944		Spot	4	Image 1	4	1000000147	908
184.024		Spot	4	Image 1	4	1000000148	909
153.008		Spot	4	Image 1	4	1000000149	910
200.51		Spot	4	Image 1	4	1000000150	911
298.08		Spot	4	Image 1	4	1000000151	913
190.968		Spot	4	Image 1	4	1000000152	914
229.912		Spot	4	Image 1	4	1000000153	915
166.984		Spot	4	Image 1	4	1000000154	916
148.52		Spot	4	Image 1	4	1000000156	917
179.08		Spot	4	Image 1	4	1000000157	918
182.008		Spot	4	Image 1	4	1000000158	919
185.988		Spot	4	Image 1	4	1000000159	920
161.988		Spot	4	Image 1	4	1000000161	921
161.988		Spot	4	Image 1	4	1000000160	922
169.08		Spot	4	Image 1	4	1000000162	923
145.008		Spot	4	Image 1	4	1000000163	924
173		Spot	4	Image 1	4	1000000164	925
157.972		Spot	4	Image 1	4	1000000165	926
148.02		Spot	4	Image 1	4	1000000166	927
170.488		Spot	4	Image 1	4	1000000168	928
149.008		Spot	4	Image 1	4	1000000167	929
191.92		Spot	4	Image 1	4	1000000169	930
178.488		Spot	4	Image 1	4	1000000170	931
149.992		Spot	4	Image 1	4	1000000171	932
165.968		Spot	4	Image 1	4	1000000172	933
161.982		Spot	4	Image 1	4	1000000173	934
219.88		Spot	4	Image 1	4	1000000174	935
163.976		Spot	4	Image 1	4	1000000175	936
508.032		Spot	4	Image 1	4	1000000176	937
155.032		Spot	4	Image 1	4	1000000177	938
143.024		Spot	4	Image 1	4	1000000178	939
166.96		Spot	4	Image 1	4	1000000179	940
260.928		Spot	4	Image 1	4	1000000180	941
298.96		Spot	4	Image 1	4	1000000181	942
190.96		Spot	4	Image 1	4	1000000182	943
195.48		Spot	4	Image 1	4	1000000183	944
153.976		Spot	4	Image 1	4	1000000184	945
177.952		Spot	4	Image 1	4	1000000185	946
214.518		Spot	4	Image 1	4	1000000186	947
174.994		Spot	4	Image 1	4	1000000187	948
201.96		Spot	4	Image 1	4	1000000188	949
166		Spot	4	Image 1	4	1000000189	950
259.04		Spot	4	Image 1	4	1000000190	951
153.032		Spot	4	Image 1	4	1000000191	952
207.96		Spot	4	Image 1	4	1000000193	953
250.912		Spot	4	Image 1	4	1000000192	954
145.021		Spot	4	Image 1	4	1000000194	955
144.008		Spot	4	Image 1	4	1000000195	957
160		Spot	4	Image 1	4	1000000196	958
148.448		Spot	4	Image 1	4	1000000197	959
152.984		Spot	4	Image 1	4	1000000241	960
247.12		Spot	4	Image 1	4	1000000199	961
149.024		Spot	4	Image 1	4	1000000198	962
155.016		Spot	4	Image 1	4	1000000200	963
159.016		Spot	4	Image 1	4	1000000202	964
147		Spot	4	Image 1	4	1000000201	965
404.544		Spot	4	Image 1	4	1000000203	966
166.112		Spot	4	Image 1	4	1000000204	967
256.192		Spot	4	Image 1	4	1000000205	968
146.02		Spot	4	Image 1	4	1000000206	969
273.976		Spot	4	Image 1	4	1000000207	970
169		Spot	4	Image 1	4	1000000208	971
330.128		Spot	4	Image 1	4	1000000209	972
148.992		Spot	4	Image 1	4	1000000211	973
151.006		Spot	4	Image 1	4	1000000210	974
245.192		Spot	4	Image 1	4	1000000212	975
275.968		Spot	4	Image 1	4	1000000213	976
145.976		Spot	4	Image 1	4	1000000214	977
154.012		Spot	4	Image 1	4	1000000215	978
169.48		Spot	4	Image 1	4	1000000216	979
158.998		Spot	4	Image 1	4	1000000217	980
163.016		Spot	4	Image 1	4	1000000218	981
158.024		Spot	4	Image 1	4	1000000219	982
151.992		Spot	4	Image 1	4	1000000244	983
202.04		Spot	4	Image 1	4	1000000220	984
151.02		Spot	4	Image 1	4	1000000221	985
150.02		Spot	4	Image 1	4	1000000222	986
175.024		Spot	4	Image 1	4	1000000223	987
145		Spot	4	Image 1	4	1000000224	988
143.992		Spot	4	Image 1	4	1000000225	989
141.976		Spot	4	Image 1	4	1000000155	990
213.008		Spot	4	Image 1	4	1000000226	991
141.968		Spot	4	Image 1	4	1000000230	992
138		Spot	4	Image 1	4	1000000229	993
166.048		Spot	4	Image 1	4	1000000227	994
191.968		Spot	4	Image 1	4	1000000228	995
231.52		Spot	4	Image 1	4	1000000232	996
173.992		Spot	4	Image 1	4	1000000231	997
170.912		Spot	4	Image 1	4	1000000233	998
141.992		Spot	4	Image 1	4	1000000234	999
156.48		Spot	4	Image 1	4	1000000235	1000
203.984		Spot	4	Image 1	4	1000000236	1001
285.856		Spot	4	Image 1	4	1000000237	1002
163.976		Spot	4	Image 1	4	1000000238	1003
150.976		Spot	4	Image 1	4	1000000239	1004
146.504		Spot	4	Image 1	5	1000000000	1005
149.96		Spot	4	Image 1	5	1000000001	1006
143.016		Spot	4	Image 1	5	1000000002	1007
318.12		Spot	4	Image 1	5	1000000003	1008
141.028		Spot	4	Image 1	5	1000000004	1009
143.994		Spot	4	Image 1	5	1000000005	1010
138.02		Spot	4	Image 1	5	1000000006	1011
153.992		Spot	4	Image 1	5	1000000007	1012
166.504		Spot	4	Image 1	5	1000000008	1013
158.04		Spot	4	Image 1	5	1000000009	1014
177.016		Spot	4	Image 1	5	1000000010	1015
150.992		Spot	4	Image 1	5	1000000011	1016
225.968		Spot	4	Image 1	5	1000000012	1017
156.04		Spot	4	Image 1	5	1000000013	1018
150		Spot	4	Image 1	5	1000000014	1019
147.992		Spot	4	Image 1	5	1000000015	1020
170.192		Spot	4	Image 1	5	1000000016	1021
162.952		Spot	4	Image 1	5	1000000017	1022
172.488		Spot	4	Image 1	5	1000000018	1023
205.992		Spot	4	Image 1	5	1000000019	1024
169.952		Spot	4	Image 1	5	1000000022	1025
174.016		Spot	4	Image 1	5	1000000021	1026
184.032		Spot	4	Image 1	5	1000000020	1027
154.032		Spot	4	Image 1	5	1000000246	1028
142		Spot	4	Image 1	5	1000000023	1029
160.04		Spot	4	Image 1	5	1000000024	1030
158.88		Spot	4	Image 1	5	1000000025	1031
156.032		Spot	4	Image 1	5	1000000026	1032
246.088		Spot	4	Image 1	5	1000000027	1033
152.976		Spot	4	Image 1	5	1000000028	1034
180.072		Spot	4	Image 1	5	1000000240	1035
144.016		Spot	4	Image 1	5	1000000029	1036
148.02		Spot	4	Image 1	5	1000000030	1037
251.072		Spot	4	Image 1	5	1000000032	1038
199.048		Spot	4	Image 1	5	1000000031	1039
148.016		Spot	4	Image 1	5	1000000033	1040
144		Spot	4	Image 1	5	1000000245	1041
162.976		Spot	4	Image 1	5	1000000034	1042
160		Spot	4	Image 1	5	1000000035	1043
155.024		Spot	4	Image 1	5	1000000037	1044
161		Spot	4	Image 1	5	1000000036	1045
150.04		Spot	4	Image 1	5	1000000038	1046
153.008		Spot	4	Image 1	5	1000000039	1047
178.112		Spot	4	Image 1	5	1000000040	1048
215.968		Spot	4	Image 1	5	1000000041	1049
143.984		Spot	4	Image 1	5	1000000042	1050
156.504		Spot	4	Image 1	5	1000000043	1051
141.016		Spot	4	Image 1	5	1000000044	1052
147.024		Spot	4	Image 1	5	1000000046	1053
151.972		Spot	4	Image 1	5	1000000045	1054
143.968		Spot	4	Image 1	5	1000000047	1055
218.968		Spot	4	Image 1	5	1000000048	1057
151.976		Spot	4	Image 1	5	1000000049	1058
194.968		Spot	4	Image 1	5	1000000050	1060
210.144		Spot	4	Image 1	5	1000000051	1061
155.994		Spot	4	Image 1	5	1000000053	1062
173.972		Spot	4	Image 1	5	1000000052	1063
242.88		Spot	4	Image 1	5	1000000055	1064
183.16		Spot	4	Image 1	5	1000000054	1065
167.016		Spot	4	Image 1	5	1000000056	1066
163.872		Spot	4	Image 1	5	1000000057	1067
154.512		Spot	4	Image 1	5	1000000058	1068
177		Spot	4	Image 1	5	1000000059	1069
150.964		Spot	4	Image 1	5	1000000060	1070
198.952		Spot	4	Image 1	5	1000000061	1071
203.04		Spot	4	Image 1	5	1000000062	1072
164.048		Spot	4	Image 1	5	1000000063	1074
152.016		Spot	4	Image 1	5	1000000064	1075
193.96		Spot	4	Image 1	5	1000000065	1076
160.002		Spot	4	Image 1	5	1000000066	1077
172.978		Spot	4	Image 1	5	1000000067	1078
200.088		Spot	4	Image 1	5	1000000068	1079
167.96		Spot	4	Image 1	5	1000000069	1080
164.024		Spot	4	Image 1	5	1000000070	1081
155.952		Spot	4	Image 1	5	1000000071	1082
153.968		Spot	4	Image 1	5	1000000072	1083
214.12		Spot	4	Image 1	5	1000000073	1084
148.004		Spot	4	Image 1	5	1000000074	1085
182.992		Spot	4	Image 1	5	1000000075	1086
182.024		Spot	4	Image 1	5	1000000077	1087
145.992		Spot	4	Image 1	5	1000000076	1088
344.488		Spot	4	Image 1	5	1000000078	1089
151.512		Spot	4	Image 1	5	1000000079	1090
197.072		Spot	4	Image 1	5	1000000080	1091
156.02		Spot	4	Image 1	5	1000000081	1093
161.024		Spot	4	Image 1	5	1000000082	1094
158		Spot	4	Image 1	5	1000000084	1095
155		Spot	4	Image 1	5	1000000083	1096
149.032		Spot	4	Image 1	5	1000000085	1097
172.028		Spot	4	Image 1	5	1000000086	1098
165.024		Spot	4	Image 1	5	1000000087	1099
155		Spot	4	Image 1	5	1000000088	1100
146.992		Spot	4	Image 1	5	1000000089	1101
151.006		Spot	4	Image 1	5	1000000091	1102
212.984		Spot	4	Image 1	5	1000000090	1103
172.02		Spot	4	Image 1	5	1000000092	1104
168.04		Spot	4	Image 1	5	1000000093	1105
152.972		Spot	4	Image 1	5	1000000094	1106
181.04		Spot	4	Image 1	5	1000000095	1107
195.016		Spot	4	Image 1	5	1000000096	1109
164.944		Spot	4	Image 1	5	1000000097	1110
141.002		Spot	4	Image 1	5	1000000098	1111
148.008		Spot	4	Image 1	5	1000000099	1112
160.988		Spot	4	Image 1	5	1000000100	1113
148		Spot	4	Image 1	5	1000000101	1114
150.008		Spot	4	Image 1	5	1000000102	1115
152.52		Spot	4	Image 1	5	1000000103	1116
160.952		Spot	4	Image 1	5	1000000104	1117
156.096		Spot	4	Image 1	5	1000000105	1118
164		Spot	4	Image 1	5	1000000106	1119
180.088		Spot	4	Image 1	5	1000000107	1120
186.496		Spot	4	Image 1	5	1000000108	1121
160.992		Spot	4	Image 1	5	1000000109	1123
150.992		Spot	4	Image 1	5	1000000110	1124
155.08		Spot	4	Image 1	5	1000000111	1125
214.936		Spot	4	Image 1	5	1000000112	1126
152.508		Spot	4	Image 1	5	1000000242	1127
174.008		Spot	4	Image 1	5	1000000113	1128
227.456		Spot	4	Image 1	5	1000000114	1129
143.99		Spot	4	Image 1	5	1000000115	1130
193.972		Spot	4	Image 1	5	1000000116	1131
147.984		Spot	4	Image 1	5	1000000117	1132
153.008		Spot	4	Image 1	5	1000000118	1133
156		Spot	4	Image 1	5	1000000119	1134
206		Spot	4	Image 1	5	1000000120	1135
158.12		Spot	4	Image 1	5	1000000121	1136
262.024		Spot	4	Image 1	5	1000000122	1137
189.52		Spot	4	Image 1	5	1000000123	1138
184.552		Spot	4	Image 1	5	1000000124	1139
268.128		Spot	4	Image 1	5	1000000125	1140
230.072		Spot	4	Image 1	5	1000000126	1141
189		Spot	4	Image 1	5	1000000128	1142
153.976		Spot	4	Image 1	5	1000000127	1143
159.976		Spot	4	Image 1	5	1000000129	1144
167.972		Spot	4	Image 1	5	1000000130	1145
177.008		Spot	4	Image 1	5	1000000131	1146
148.008		Spot	4	Image 1	5	1000000132	1147
162.02		Spot	4	Image 1	5	1000000133	1148
385.768		Spot	4	Image 1	5	1000000134	1149
248.04		Spot	4	Image 1	5	1000000135	1150
183		Spot	4	Image 1	5	1000000136	1151
213.044		Spot	4	Image 1	5	1000000137	1152
337.2		Spot	4	Image 1	5	1000000138	1153
153.992		Spot	4	Image 1	5	1000000139	1154
250.584		Spot	4	Image 1	5	1000000140	1155
177.024		Spot	4	Image 1	5	1000000142	1156
164.952		Spot	4	Image 1	5	1000000141	1157
196.968		Spot	4	Image 1	5	1000000143	1158
145.944		Spot	4	Image 1	5	1000000243	1159
164.02		Spot	4	Image 1	5	1000000144	1160
474.496		Spot	4	Image 1	5	1000000145	1161
182.04		Spot	4	Image 1	5	1000000146	1162
169.456		Spot	4	Image 1	5	1000000147	1163
184.96		Spot	4	Image 1	5	1000000148	1164
154.032		Spot	4	Image 1	5	1000000149	1165
211.816		Spot	4	Image 1	5	1000000150	1166
317.12		Spot	4	Image 1	5	1000000151	1169
181.488		Spot	4	Image 1	5	1000000152	1170
241.072		Spot	4	Image 1	5	1000000153	1171
167.016		Spot	4	Image 1	5	1000000154	1172
149.04		Spot	4	Image 1	5	1000000156	1173
184.056		Spot	4	Image 1	5	1000000157	1174
183.972		Spot	4	Image 1	5	1000000158	1175
182.018		Spot	4	Image 1	5	1000000159	1176
162.06		Spot	4	Image 1	5	1000000160	1177
166.992		Spot	4	Image 1	5	1000000162	1178
161		Spot	4	Image 1	5	1000000161	1179
146.04		Spot	4	Image 1	5	1000000163	1180
173.96		Spot	4	Image 1	5	1000000164	1181
157		Spot	4	Image 1	5	1000000165	1182
147.996		Spot	4	Image 1	5	1000000166	1183
169.992		Spot	4	Image 1	5	1000000168	1184
148.036		Spot	4	Image 1	5	1000000167	1185
191.984		Spot	4	Image 1	5	1000000169	1186
181.992		Spot	4	Image 1	5	1000000170	1187
149.024		Spot	4	Image 1	5	1000000171	1188
171.512		Spot	4	Image 1	5	1000000172	1189
157.024		Spot	4	Image 1	5	1000000173	1190
213.048		Spot	4	Image 1	5	1000000174	1191
163.024		Spot	4	Image 1	5	1000000175	1192
505.76		Spot	4	Image 1	5	1000000176	1193
143.016		Spot	4	Image 1	5	1000000178	1194
153.012		Spot	4	Image 1	5	1000000177	1195
165.028		Spot	4	Image 1	5	1000000179	1196
263.64		Spot	4	Image 1	5	1000000180	1197
307.904		Spot	4	Image 1	5	1000000181	1198
192.92		Spot	4	Image 1	5	1000000182	1199
193.016		Spot	4	Image 1	5	1000000183	1200
152.98		Spot	4	Image 1	5	1000000184	1201
177.04		Spot	4	Image 1	5	1000000185	1202
210.96		Spot	4	Image 1	5	1000000186	1203
174.976		Spot	4	Image 1	5	1000000187	1204
197.504		Spot	4	Image 1	5	1000000188	1205
169.952		Spot	4	Image 1	5	1000000189	1206
243.072		Spot	4	Image 1	5	1000000190	1207
161.976		Spot	4	Image 1	5	1000000191	1208
202.072		Spot	4	Image 1	5	1000000193	1209
246.98		Spot	4	Image 1	5	1000000192	1210
144.988		Spot	4	Image 1	5	1000000194	1211
142.008		Spot	4	Image 1	5	1000000195	1213
157.968		Spot	4	Image 1	5	1000000196	1214
150.024		Spot	4	Image 1	5	1000000197	1215
225.08		Spot	4	Image 1	5	1000000199	1216
150.992		Spot	4	Image 1	5	1000000241	1217
150.08		Spot	4	Image 1	5	1000000198	1218
159.96		Spot	4	Image 1	5	1000000200	1219
158.968		Spot	4	Image 1	5	1000000202	1220
150.504		Spot	4	Image 1	5	1000000201	1221
427.84		Spot	4	Image 1	5	1000000203	1222
254.84		Spot	4	Image 1	5	1000000205	1223
148.02		Spot	4	Image 1	5	1000000206	1224
272.88		Spot	4	Image 1	5	1000000207	1225
168.004		Spot	4	Image 1	5	1000000208	1226
303.912		Spot	4	Image 1	5	1000000209	1227
146.008		Spot	4	Image 1	5	1000000211	1228
149.968		Spot	4	Image 1	5	1000000210	1229
272.056		Spot	4	Image 1	5	1000000213	1230
246.888		Spot	4	Image 1	5	1000000212	1231
143.018		Spot	4	Image 1	5	1000000214	1232
152		Spot	4	Image 1	5	1000000215	1233
168.014		Spot	4	Image 1	5	1000000216	1234
157.996		Spot	4	Image 1	5	1000000217	1235
160.96		Spot	4	Image 1	5	1000000218	1236
157		Spot	4	Image 1	5	1000000219	1237
151.005		Spot	4	Image 1	5	1000000244	1238
200.024		Spot	4	Image 1	5	1000000220	1239
152		Spot	4	Image 1	5	1000000221	1240
147.036		Spot	4	Image 1	5	1000000222	1241
170.968		Spot	4	Image 1	5	1000000223	1242
144.008		Spot	4	Image 1	5	1000000224	1243
142.976		Spot	4	Image 1	5	1000000225	1244
141		Spot	4	Image 1	5	1000000155	1245
142.98		Spot	4	Image 1	5	1000000229	1246
211.012		Spot	4	Image 1	5	1000000226	1247
141		Spot	4	Image 1	5	1000000230	1248
163.032		Spot	4	Image 1	5	1000000227	1249
184.488		Spot	4	Image 1	5	1000000228	1250
225.552		Spot	4	Image 1	5	1000000232	1251
170.944		Spot	4	Image 1	5	1000000231	1252
164.04		Spot	4	Image 1	5	1000000233	1253
143.008		Spot	4	Image 1	5	1000000234	1254
160.004		Spot	4	Image 1	5	1000000235	1255
193.952		Spot	4	Image 1	5	1000000236	1256
294.208		Spot	4	Image 1	5	1000000237	1257
164.496		Spot	4	Image 1	5	1000000238	1258
151.968		Spot	4	Image 1	5	1000000239	1259
144.984		Spot	4	Image 1	6	1000000000	1260
150.032		Spot	4	Image 1	6	1000000001	1261
142		Spot	4	Image 1	6	1000000002	1262
305.96		Spot	4	Image 1	6	1000000003	1263
142		Spot	4	Image 1	6	1000000004	1264
143.008		Spot	4	Image 1	6	1000000005	1265
137.016		Spot	4	Image 1	6	1000000006	1266
156.004		Spot	4	Image 1	6	1000000007	1267
165.04		Spot	4	Image 1	6	1000000008	1268
154.984		Spot	4	Image 1	6	1000000009	1269
173.024		Spot	4	Image 1	6	1000000010	1270
229.072		Spot	4	Image 1	6	1000000012	1271
151.98		Spot	4	Image 1	6	1000000013	1272
148.04		Spot	4	Image 1	6	1000000014	1273
147.032		Spot	4	Image 1	6	1000000015	1274
167.112		Spot	4	Image 1	6	1000000016	1275
161.976		Spot	4	Image 1	6	1000000017	1276
172.984		Spot	4	Image 1	6	1000000018	1277
192.104		Spot	4	Image 1	6	1000000019	1278
172.96		Spot	4	Image 1	6	1000000022	1279
165		Spot	4	Image 1	6	1000000021	1280
189.048		Spot	4	Image 1	6	1000000020	1281
149.912		Spot	4	Image 1	6	1000000246	1282
143		Spot	4	Image 1	6	1000000023	1283
153.512		Spot	4	Image 1	6	1000000024	1284
162.072		Spot	4	Image 1	6	1000000025	1285
154.968		Spot	4	Image 1	6	1000000026	1286
260.144		Spot	4	Image 1	6	1000000027	1287
149.976		Spot	4	Image 1	6	1000000028	1288
174.96		Spot	4	Image 1	6	1000000240	1289
143.944		Spot	4	Image 1	6	1000000029	1290
147.976		Spot	4	Image 1	6	1000000030	1291
197.88		Spot	4	Image 1	6	1000000031	1292
240.44		Spot	4	Image 1	6	1000000032	1293
145.992		Spot	4	Image 1	6	1000000033	1294
142.992		Spot	4	Image 1	6	1000000245	1295
157.512		Spot	4	Image 1	6	1000000034	1296
160.992		Spot	4	Image 1	6	1000000035	1297
153.976		Spot	4	Image 1	6	1000000037	1298
162		Spot	4	Image 1	6	1000000036	1299
149.02		Spot	4	Image 1	6	1000000038	1300
154.496		Spot	4	Image 1	6	1000000039	1301
172.08		Spot	4	Image 1	6	1000000040	1302
220.928		Spot	4	Image 1	6	1000000041	1303
145.016		Spot	4	Image 1	6	1000000042	1304
154.008		Spot	4	Image 1	6	1000000043	1305
140		Spot	4	Image 1	6	1000000044	1306
147.024		Spot	4	Image 1	6	1000000046	1307
150.952		Spot	4	Image 1	6	1000000045	1308
143.984		Spot	4	Image 1	6	1000000047	1309
217.016		Spot	4	Image 1	6	1000000048	1311
150.976		Spot	4	Image 1	6	1000000049	1312
188.072		Spot	4	Image 1	6	1000000050	1314
211.544		Spot	4	Image 1	6	1000000051	1315
174.016		Spot	4	Image 1	6	1000000052	1316
245.88		Spot	4	Image 1	6	1000000055	1317
180.832		Spot	4	Image 1	6	1000000054	1318
167.008		Spot	4	Image 1	6	1000000056	1319
163.92		Spot	4	Image 1	6	1000000057	1320
154.952		Spot	4	Image 1	6	1000000058	1321
175.988		Spot	4	Image 1	6	1000000059	1322
149.96		Spot	4	Image 1	6	1000000060	1323
198.032		Spot	4	Image 1	6	1000000061	1324
199.004		Spot	4	Image 1	6	1000000062	1325
163.968		Spot	4	Image 1	6	1000000063	1327
155.024		Spot	4	Image 1	6	1000000064	1328
192.944		Spot	4	Image 1	6	1000000065	1329
158.992		Spot	4	Image 1	6	1000000066	1330
173.04		Spot	4	Image 1	6	1000000067	1331
198.912		Spot	4	Image 1	6	1000000068	1332
164.032		Spot	4	Image 1	6	1000000069	1333
163		Spot	4	Image 1	6	1000000070	1334
155.968		Spot	4	Image 1	6	1000000071	1335
151.02		Spot	4	Image 1	6	1000000072	1336
204.744		Spot	4	Image 1	6	1000000073	1337
147.02		Spot	4	Image 1	6	1000000074	1338
177.024		Spot	4	Image 1	6	1000000075	1339
145.992		Spot	4	Image 1	6	1000000076	1340
182.048		Spot	4	Image 1	6	1000000077	1341
341.992		Spot	4	Image 1	6	1000000078	1342
151.032		Spot	4	Image 1	6	1000000079	1343
196.996		Spot	4	Image 1	6	1000000080	1344
151.992		Spot	4	Image 1	6	1000000081	1345
160.992		Spot	4	Image 1	6	1000000082	1347
157		Spot	4	Image 1	6	1000000084	1348
157		Spot	4	Image 1	6	1000000083	1349
148.984		Spot	4	Image 1	6	1000000085	1350
173.016		Spot	4	Image 1	6	1000000086	1351
164.02		Spot	4	Image 1	6	1000000087	1352
154.512		Spot	4	Image 1	6	1000000088	1353
144.984		Spot	4	Image 1	6	1000000089	1354
149.992		Spot	4	Image 1	6	1000000091	1355
213.96		Spot	4	Image 1	6	1000000090	1356
169.028		Spot	4	Image 1	6	1000000092	1357
175.056		Spot	4	Image 1	6	1000000093	1358
151.008		Spot	4	Image 1	6	1000000094	1359
175.968		Spot	4	Image 1	6	1000000095	1360
184.92		Spot	4	Image 1	6	1000000096	1362
161.52		Spot	4	Image 1	6	1000000097	1363
138.008		Spot	4	Image 1	6	1000000098	1364
147.016		Spot	4	Image 1	6	1000000099	1365
163.052		Spot	4	Image 1	6	1000000100	1366
148.08		Spot	4	Image 1	6	1000000101	1367
150.984		Spot	4	Image 1	6	1000000102	1368
152.016		Spot	4	Image 1	6	1000000103	1369
162		Spot	4	Image 1	6	1000000104	1370
157.912		Spot	4	Image 1	6	1000000105	1371
178.968		Spot	4	Image 1	6	1000000107	1372
162.976		Spot	4	Image 1	6	1000000106	1373
184.012		Spot	4	Image 1	6	1000000108	1374
163.032		Spot	4	Image 1	6	1000000109	1377
151.024		Spot	4	Image 1	6	1000000110	1378
152.952		Spot	4	Image 1	6	1000000111	1379
214.028		Spot	4	Image 1	6	1000000112	1380
154.976		Spot	4	Image 1	6	1000000242	1381
172.024		Spot	4	Image 1	6	1000000113	1382
224.516		Spot	4	Image 1	6	1000000114	1383
143.994		Spot	4	Image 1	6	1000000115	1384
195.04		Spot	4	Image 1	6	1000000116	1385
146.968		Spot	4	Image 1	6	1000000117	1386
152.016		Spot	4	Image 1	6	1000000118	1387
153.988		Spot	4	Image 1	6	1000000119	1388
206.04		Spot	4	Image 1	6	1000000120	1389
157.944		Spot	4	Image 1	6	1000000121	1390
263.992		Spot	4	Image 1	6	1000000122	1391
196.936		Spot	4	Image 1	6	1000000123	1392
186.024		Spot	4	Image 1	6	1000000124	1393
286.96		Spot	4	Image 1	6	1000000125	1394
226.968		Spot	4	Image 1	6	1000000126	1395
149.968		Spot	4	Image 1	6	1000000127	1396
185		Spot	4	Image 1	6	1000000128	1397
161.976		Spot	4	Image 1	6	1000000129	1398
166.018		Spot	4	Image 1	6	1000000130	1399
173.968		Spot	4	Image 1	6	1000000131	1400
149.04		Spot	4	Image 1	6	1000000132	1401
161.004		Spot	4	Image 1	6	1000000133	1402
394		Spot	4	Image 1	6	1000000134	1403
239.112		Spot	4	Image 1	6	1000000135	1404
182.984		Spot	4	Image 1	6	1000000136	1405
204.016		Spot	4	Image 1	6	1000000137	1406
335.109		Spot	4	Image 1	6	1000000138	1407
152.968		Spot	4	Image 1	6	1000000139	1408
246.972		Spot	4	Image 1	6	1000000140	1409
166.536		Spot	4	Image 1	6	1000000142	1410
167.512		Spot	4	Image 1	6	1000000141	1411
197.504		Spot	4	Image 1	6	1000000143	1412
165.016		Spot	4	Image 1	6	1000000144	1413
149.004		Spot	4	Image 1	6	1000000243	1414
465.336		Spot	4	Image 1	6	1000000145	1415
180.92		Spot	4	Image 1	6	1000000146	1416
167.008		Spot	4	Image 1	6	1000000147	1417
187.016		Spot	4	Image 1	6	1000000148	1418
154.006		Spot	4	Image 1	6	1000000149	1419
210.936		Spot	4	Image 1	6	1000000150	1420
344.616		Spot	4	Image 1	6	1000000151	1423
184.952		Spot	4	Image 1	6	1000000152	1424
239.504		Spot	4	Image 1	6	1000000153	1425
168.984		Spot	4	Image 1	6	1000000247	1426
168		Spot	4	Image 1	6	1000000154	1427
145.512		Spot	4	Image 1	6	1000000229	1428
149.056		Spot	4	Image 1	6	1000000156	1429
179.976		Spot	4	Image 1	6	1000000157	1430
179.048		Spot	4	Image 1	6	1000000158	1431
182		Spot	4	Image 1	6	1000000159	1432
161.968		Spot	4	Image 1	6	1000000160	1433
167		Spot	4	Image 1	6	1000000162	1434
162		Spot	4	Image 1	6	1000000161	1435
147		Spot	4	Image 1	6	1000000163	1436
169.008		Spot	4	Image 1	6	1000000164	1437
157.004		Spot	4	Image 1	6	1000000165	1438
146.984		Spot	4	Image 1	6	1000000166	1439
168.01		Spot	4	Image 1	6	1000000168	1440
148.984		Spot	4	Image 1	6	1000000167	1441
178.944		Spot	4	Image 1	6	1000000170	1442
189		Spot	4	Image 1	6	1000000169	1443
148		Spot	4	Image 1	6	1000000171	1444
171.984		Spot	4	Image 1	6	1000000172	1445
157.036		Spot	4	Image 1	6	1000000173	1446
218.032		Spot	4	Image 1	6	1000000174	1447
162.02		Spot	4	Image 1	6	1000000175	1448
530.44		Spot	4	Image 1	6	1000000176	1449
143.024		Spot	4	Image 1	6	1000000178	1450
153.012		Spot	4	Image 1	6	1000000177	1451
164.976		Spot	4	Image 1	6	1000000179	1452
267		Spot	4	Image 1	6	1000000180	1453
298.544		Spot	4	Image 1	6	1000000181	1454
185.968		Spot	4	Image 1	6	1000000182	1455
193.96		Spot	4	Image 1	6	1000000183	1456
151.984		Spot	4	Image 1	6	1000000184	1457
175.008		Spot	4	Image 1	6	1000000185	1458
208.028		Spot	4	Image 1	6	1000000186	1459
173.04		Spot	4	Image 1	6	1000000187	1460
202		Spot	4	Image 1	6	1000000188	1461
172		Spot	4	Image 1	6	1000000189	1462
241.936		Spot	4	Image 1	6	1000000190	1463
164		Spot	4	Image 1	6	1000000191	1464
198.976		Spot	4	Image 1	6	1000000193	1465
245.48		Spot	4	Image 1	6	1000000192	1466
146		Spot	4	Image 1	6	1000000194	1467
142.968		Spot	4	Image 1	6	1000000195	1469
156.976		Spot	4	Image 1	6	1000000196	1470
148.944		Spot	4	Image 1	6	1000000197	1471
221		Spot	4	Image 1	6	1000000199	1472
151.016		Spot	4	Image 1	6	1000000241	1473
149		Spot	4	Image 1	6	1000000198	1474
153.02		Spot	4	Image 1	6	1000000200	1475
158.032		Spot	4	Image 1	6	1000000202	1476
400.4		Spot	4	Image 1	6	1000000203	1477
154.034		Spot	4	Image 1	6	1000000204	1478
241.032		Spot	4	Image 1	6	1000000205	1479
149.008		Spot	4	Image 1	6	1000000206	1480
276.992		Spot	4	Image 1	6	1000000207	1481
165.04		Spot	4	Image 1	6	1000000208	1482
291.504		Spot	4	Image 1	6	1000000209	1483
147.992		Spot	4	Image 1	6	1000000211	1484
149		Spot	4	Image 1	6	1000000210	1485
232.608		Spot	4	Image 1	6	1000000212	1486
253.432		Spot	4	Image 1	6	1000000213	1487
142.984		Spot	4	Image 1	6	1000000214	1488
152.016		Spot	4	Image 1	6	1000000215	1489
167.992		Spot	4	Image 1	6	1000000216	1490
157.008		Spot	4	Image 1	6	1000000217	1491
161.096		Spot	4	Image 1	6	1000000218	1492
154		Spot	4	Image 1	6	1000000219	1493
150.976		Spot	4	Image 1	6	1000000244	1494
198.48		Spot	4	Image 1	6	1000000220	1495
150.02		Spot	4	Image 1	6	1000000221	1496
149.01		Spot	4	Image 1	6	1000000222	1497
169.992		Spot	4	Image 1	6	1000000223	1498
143.008		Spot	4	Image 1	6	1000000224	1499
145.006		Spot	4	Image 1	6	1000000225	1500
140.976		Spot	4	Image 1	6	1000000155	1501
138.016		Spot	4	Image 1	6	1000000230	1502
208.016		Spot	4	Image 1	6	1000000226	1503
171.04		Spot	4	Image 1	6	1000000227	1504
187.512		Spot	4	Image 1	6	1000000228	1505
225.952		Spot	4	Image 1	6	1000000232	1506
162.976		Spot	4	Image 1	6	1000000231	1507
160.04		Spot	4	Image 1	6	1000000233	1508
146.992		Spot	4	Image 1	6	1000000234	1509
161.96		Spot	4	Image 1	6	1000000235	1510
190.904		Spot	4	Image 1	6	1000000236	1511
301.52		Spot	4	Image 1	6	1000000237	1512
164.024		Spot	4	Image 1	6	1000000238	1513
149.984		Spot	4	Image 1	6	1000000239	1514
147.008		Spot	4	Image 1	7	1000000000	1515
148.996		Spot	4	Image 1	7	1000000001	1516
143.008		Spot	4	Image 1	7	1000000002	1517
277.2		Spot	4	Image 1	7	1000000003	1518
140.96		Spot	4	Image 1	7	1000000004	1519
143		Spot	4	Image 1	7	1000000005	1520
135		Spot	4	Image 1	7	1000000006	1521
155.496		Spot	4	Image 1	7	1000000007	1522
163.032		Spot	4	Image 1	7	1000000008	1523
149.984		Spot	4	Image 1	7	1000000009	1524
169.952		Spot	4	Image 1	7	1000000010	1525
153.04		Spot	4	Image 1	7	1000000011	1526
224.504		Spot	4	Image 1	7	1000000012	1527
150.976		Spot	4	Image 1	7	1000000013	1528
148.992		Spot	4	Image 1	7	1000000014	1529
145.02		Spot	4	Image 1	7	1000000015	1530
170.024		Spot	4	Image 1	7	1000000016	1531
165.968		Spot	4	Image 1	7	1000000017	1532
171.008		Spot	4	Image 1	7	1000000018	1533
201		Spot	4	Image 1	7	1000000019	1534
164.976		Spot	4	Image 1	7	1000000021	1535
169.976		Spot	4	Image 1	7	1000000022	1536
181		Spot	4	Image 1	7	1000000020	1537
146		Spot	4	Image 1	7	1000000248	1538
141.994		Spot	4	Image 1	7	1000000023	1539
151.984		Spot	4	Image 1	7	1000000246	1540
153.976		Spot	4	Image 1	7	1000000024	1542
164.344		Spot	4	Image 1	7	1000000025	1543
151.996		Spot	4	Image 1	7	1000000026	1544
261.56		Spot	4	Image 1	7	1000000027	1545
147.972		Spot	4	Image 1	7	1000000028	1546
180.896		Spot	4	Image 1	7	1000000240	1547
144.008		Spot	4	Image 1	7	1000000029	1548
146.02		Spot	4	Image 1	7	1000000030	1549
195.416		Spot	4	Image 1	7	1000000031	1550
244.04		Spot	4	Image 1	7	1000000032	1551
145.536		Spot	4	Image 1	7	1000000033	1552
143.048		Spot	4	Image 1	7	1000000245	1553
158.02		Spot	4	Image 1	7	1000000034	1554
156.976		Spot	4	Image 1	7	1000000035	1555
163.984		Spot	4	Image 1	7	1000000036	1556
152.936		Spot	4	Image 1	7	1000000037	1557
150.008		Spot	4	Image 1	7	1000000038	1558
151.984		Spot	4	Image 1	7	1000000039	1559
181		Spot	4	Image 1	7	1000000040	1560
220.088		Spot	4	Image 1	7	1000000041	1561
145.02		Spot	4	Image 1	7	1000000042	1562
155.968		Spot	4	Image 1	7	1000000043	1563
140.016		Spot	4	Image 1	7	1000000044	1564
147.52		Spot	4	Image 1	7	1000000046	1565
152.016		Spot	4	Image 1	7	1000000045	1566
143.992		Spot	4	Image 1	7	1000000047	1567
149.984		Spot	4	Image 1	7	1000000049	1569
216.52		Spot	4	Image 1	7	1000000048	1570
185.008		Spot	4	Image 1	7	1000000050	1572
207.864		Spot	4	Image 1	7	1000000051	1573
174.992		Spot	4	Image 1	7	1000000052	1574
245.048		Spot	4	Image 1	7	1000000055	1575
179.072		Spot	4	Image 1	7	1000000054	1576
165.976		Spot	4	Image 1	7	1000000056	1577
160.944		Spot	4	Image 1	7	1000000057	1578
153.968		Spot	4	Image 1	7	1000000058	1579
175.952		Spot	4	Image 1	7	1000000059	1580
147.988		Spot	4	Image 1	7	1000000060	1581
201.496		Spot	4	Image 1	7	1000000061	1582
200.012		Spot	4	Image 1	7	1000000062	1583
161.976		Spot	4	Image 1	7	1000000063	1585
154.016		Spot	4	Image 1	7	1000000064	1586
184.96		Spot	4	Image 1	7	1000000065	1587
159		Spot	4	Image 1	7	1000000066	1588
170.976		Spot	4	Image 1	7	1000000067	1589
195.528		Spot	4	Image 1	7	1000000068	1590
167		Spot	4	Image 1	7	1000000104	1591
163.968		Spot	4	Image 1	7	1000000069	1592
161.992		Spot	4	Image 1	7	1000000070	1593
151		Spot	4	Image 1	7	1000000072	1594
154.032		Spot	4	Image 1	7	1000000071	1595
208.056		Spot	4	Image 1	7	1000000073	1596
146		Spot	4	Image 1	7	1000000074	1597
177.008		Spot	4	Image 1	7	1000000075	1598
144.008		Spot	4	Image 1	7	1000000076	1599
182.016		Spot	4	Image 1	7	1000000077	1600
374.112		Spot	4	Image 1	7	1000000078	1601
149.01		Spot	4	Image 1	7	1000000079	1602
196.992		Spot	4	Image 1	7	1000000080	1603
153.968		Spot	4	Image 1	7	1000000081	1604
154.992		Spot	4	Image 1	7	1000000083	1605
163.964		Spot	4	Image 1	7	1000000082	1606
157.984		Spot	4	Image 1	7	1000000084	1607
147.02		Spot	4	Image 1	7	1000000085	1608
171.016		Spot	4	Image 1	7	1000000086	1609
164.504		Spot	4	Image 1	7	1000000087	1610
154		Spot	4	Image 1	7	1000000088	1611
142.968		Spot	4	Image 1	7	1000000089	1612
208.96		Spot	4	Image 1	7	1000000090	1613
148.984		Spot	4	Image 1	7	1000000091	1614
164.992		Spot	4	Image 1	7	1000000092	1615
183.952		Spot	4	Image 1	7	1000000093	1616
152.04		Spot	4	Image 1	7	1000000094	1617
177.008		Spot	4	Image 1	7	1000000095	1618
184.48		Spot	4	Image 1	7	1000000096	1620
164.976		Spot	4	Image 1	7	1000000097	1621
148.02		Spot	4	Image 1	7	1000000099	1622
162.036		Spot	4	Image 1	7	1000000100	1623
148.512		Spot	4	Image 1	7	1000000101	1624
150.008		Spot	4	Image 1	7	1000000102	1625
152.004		Spot	4	Image 1	7	1000000103	1626
161.024		Spot	4	Image 1	7	1000000105	1627
164.944		Spot	4	Image 1	7	1000000107	1628
161.008		Spot	4	Image 1	7	1000000106	1629
183.92		Spot	4	Image 1	7	1000000108	1630
166.984		Spot	4	Image 1	7	1000000109	1632
153.02		Spot	4	Image 1	7	1000000110	1633
153.48		Spot	4	Image 1	7	1000000111	1634
211.008		Spot	4	Image 1	7	1000000112	1635
153.996		Spot	4	Image 1	7	1000000242	1636
173.056		Spot	4	Image 1	7	1000000113	1637
226		Spot	4	Image 1	7	1000000114	1638
145.024		Spot	4	Image 1	7	1000000115	1639
192		Spot	4	Image 1	7	1000000116	1640
147.008		Spot	4	Image 1	7	1000000117	1641
151.988		Spot	4	Image 1	7	1000000118	1642
154.024		Spot	4	Image 1	7	1000000119	1643
207.04		Spot	4	Image 1	7	1000000120	1644
151.936		Spot	4	Image 1	7	1000000121	1645
253.928		Spot	4	Image 1	7	1000000122	1646
190.04		Spot	4	Image 1	7	1000000123	1647
188.028		Spot	4	Image 1	7	1000000124	1648
280.936		Spot	4	Image 1	7	1000000125	1649
151.04		Spot	4	Image 1	7	1000000127	1650
227.036		Spot	4	Image 1	7	1000000126	1651
183.032		Spot	4	Image 1	7	1000000128	1652
160.016		Spot	4	Image 1	7	1000000129	1653
164.992		Spot	4	Image 1	7	1000000130	1654
178.04		Spot	4	Image 1	7	1000000131	1655
160.018		Spot	4	Image 1	7	1000000133	1656
375.56		Spot	4	Image 1	7	1000000134	1657
229.512		Spot	4	Image 1	7	1000000135	1658
181.024		Spot	4	Image 1	7	1000000136	1659
205.024		Spot	4	Image 1	7	1000000137	1660
155.96		Spot	4	Image 1	7	1000000141	1661
310.112		Spot	4	Image 1	7	1000000138	1662
153.984		Spot	4	Image 1	7	1000000139	1663
246.032		Spot	4	Image 1	7	1000000140	1664
178.928		Spot	4	Image 1	7	1000000142	1665
190.998		Spot	4	Image 1	7	1000000143	1666
166.502		Spot	4	Image 1	7	1000000144	1667
147.016		Spot	4	Image 1	7	1000000243	1668
464.976		Spot	4	Image 1	7	1000000145	1669
180.944		Spot	4	Image 1	7	1000000146	1670
164.96		Spot	4	Image 1	7	1000000147	1671
184.08		Spot	4	Image 1	7	1000000148	1672
154.996		Spot	4	Image 1	7	1000000149	1673
200.456		Spot	4	Image 1	7	1000000150	1674
321.912		Spot	4	Image 1	7	1000000151	1677
184.952		Spot	4	Image 1	7	1000000152	1678
228.096		Spot	4	Image 1	7	1000000153	1679
167.968		Spot	4	Image 1	7	1000000247	1680
143.984		Spot	4	Image 1	7	1000000229	1681
164.024		Spot	4	Image 1	7	1000000154	1682
149.04		Spot	4	Image 1	7	1000000156	1683
189.04		Spot	4	Image 1	7	1000000157	1684
188.48		Spot	4	Image 1	7	1000000158	1685
180.488		Spot	4	Image 1	7	1000000159	1686
160.96		Spot	4	Image 1	7	1000000160	1687
163.984		Spot	4	Image 1	7	1000000162	1688
161.96		Spot	4	Image 1	7	1000000161	1689
145.936		Spot	4	Image 1	7	1000000163	1690
169		Spot	4	Image 1	7	1000000164	1691
157.016		Spot	4	Image 1	7	1000000165	1692
146.02		Spot	4	Image 1	7	1000000166	1693
169.02		Spot	4	Image 1	7	1000000168	1694
148.024		Spot	4	Image 1	7	1000000167	1695
180.048		Spot	4	Image 1	7	1000000170	1696
189.024		Spot	4	Image 1	7	1000000169	1697
147.02		Spot	4	Image 1	7	1000000171	1698
175.992		Spot	4	Image 1	7	1000000172	1699
157.028		Spot	4	Image 1	7	1000000173	1700
216.04		Spot	4	Image 1	7	1000000174	1701
162.04		Spot	4	Image 1	7	1000000175	1702
505.344		Spot	4	Image 1	7	1000000176	1703
143		Spot	4	Image 1	7	1000000178	1704
151.024		Spot	4	Image 1	7	1000000177	1705
164.036		Spot	4	Image 1	7	1000000179	1706
251		Spot	4	Image 1	7	1000000180	1707
289.472		Spot	4	Image 1	7	1000000181	1708
174.024		Spot	4	Image 1	7	1000000182	1709
188.048		Spot	4	Image 1	7	1000000183	1710
150.016		Spot	4	Image 1	7	1000000184	1711
173.476		Spot	4	Image 1	7	1000000185	1712
159.96		Spot	4	Image 1	7	1000000249	1713
208.988		Spot	4	Image 1	7	1000000186	1714
171.976		Spot	4	Image 1	7	1000000187	1715
192.968		Spot	4	Image 1	7	1000000188	1716
169.496		Spot	4	Image 1	7	1000000189	1717
229.032		Spot	4	Image 1	7	1000000190	1718
165.48		Spot	4	Image 1	7	1000000191	1719
202.816		Spot	4	Image 1	7	1000000193	1720
244.064		Spot	4	Image 1	7	1000000192	1721
143.984		Spot	4	Image 1	7	1000000194	1722
142.008		Spot	4	Image 1	7	1000000195	1724
148.024		Spot	4	Image 1	7	1000000197	1725
148.972		Spot	4	Image 1	7	1000000241	1726
206.12		Spot	4	Image 1	7	1000000199	1727
148.984		Spot	4	Image 1	7	1000000198	1728
149.968		Spot	4	Image 1	7	1000000200	1729
158.528		Spot	4	Image 1	7	1000000202	1730
403.912		Spot	4	Image 1	7	1000000203	1731
227.024		Spot	4	Image 1	7	1000000205	1732
146		Spot	4	Image 1	7	1000000206	1733
268.92		Spot	4	Image 1	7	1000000207	1734
164		Spot	4	Image 1	7	1000000208	1735
285.44		Spot	4	Image 1	7	1000000209	1736
146.008		Spot	4	Image 1	7	1000000211	1737
148.99		Spot	4	Image 1	7	1000000210	1738
231.224		Spot	4	Image 1	7	1000000212	1739
243.504		Spot	4	Image 1	7	1000000213	1740
143.008		Spot	4	Image 1	7	1000000214	1741
151.008		Spot	4	Image 1	7	1000000215	1742
165.008		Spot	4	Image 1	7	1000000216	1743
154.984		Spot	4	Image 1	7	1000000217	1744
162.04		Spot	4	Image 1	7	1000000218	1745
155.016		Spot	4	Image 1	7	1000000219	1746
151.008		Spot	4	Image 1	7	1000000244	1747
195.008		Spot	4	Image 1	7	1000000220	1748
151		Spot	4	Image 1	7	1000000221	1749
146.984		Spot	4	Image 1	7	1000000222	1750
170.02		Spot	4	Image 1	7	1000000223	1751
144.008		Spot	4	Image 1	7	1000000224	1752
144.016		Spot	4	Image 1	7	1000000225	1753
141		Spot	4	Image 1	7	1000000155	1754
203.072		Spot	4	Image 1	7	1000000226	1755
163.936		Spot	4	Image 1	7	1000000227	1756
188.04		Spot	4	Image 1	7	1000000228	1757
227.04		Spot	4	Image 1	7	1000000232	1758
170.04		Spot	4	Image 1	7	1000000231	1759
165.024		Spot	4	Image 1	7	1000000233	1760
147.968		Spot	4	Image 1	7	1000000234	1761
163		Spot	4	Image 1	7	1000000235	1762
202.008		Spot	4	Image 1	7	1000000236	1763
304.984		Spot	4	Image 1	7	1000000237	1764
166.04		Spot	4	Image 1	7	1000000238	1765
152.504		Spot	4	Image 1	7	1000000239	1766
137.024		Spot	4	Image 1	8	1000000250	1767
144.012		Spot	4	Image 1	8	1000000000	1768
148.024		Spot	4	Image 1	8	1000000001	1769
142.936		Spot	4	Image 1	8	1000000002	1770
300.072		Spot	4	Image 1	8	1000000003	1771
140.992		Spot	4	Image 1	8	1000000004	1772
144		Spot	4	Image 1	8	1000000005	1773
134.984		Spot	4	Image 1	8	1000000006	1774
157.96		Spot	4	Image 1	8	1000000007	1775
161.04		Spot	4	Image 1	8	1000000008	1776
157.52		Spot	4	Image 1	8	1000000009	1777
176.08		Spot	4	Image 1	8	1000000010	1778
231.016		Spot	4	Image 1	8	1000000012	1779
152.064		Spot	4	Image 1	8	1000000011	1780
165.96		Spot	4	Image 1	8	1000000057	1781
150.488		Spot	4	Image 1	8	1000000013	1782
147.984		Spot	4	Image 1	8	1000000014	1783
171.072		Spot	4	Image 1	8	1000000016	1784
164.96		Spot	4	Image 1	8	1000000017	1785
174.016		Spot	4	Image 1	8	1000000018	1786
192.96		Spot	4	Image 1	8	1000000019	1787
163.992		Spot	4	Image 1	8	1000000021	1788
171.04		Spot	4	Image 1	8	1000000022	1789
179.988		Spot	4	Image 1	8	1000000020	1790
154.988		Spot	4	Image 1	8	1000000251	1791
142		Spot	4	Image 1	8	1000000023	1792
152.024		Spot	4	Image 1	8	1000000246	1793
152.976		Spot	4	Image 1	8	1000000024	1795
162.088		Spot	4	Image 1	8	1000000025	1796
151.992		Spot	4	Image 1	8	1000000026	1797
252.592		Spot	4	Image 1	8	1000000027	1798
147.968		Spot	4	Image 1	8	1000000028	1799
176.888		Spot	4	Image 1	8	1000000240	1800
140.976		Spot	4	Image 1	8	1000000029	1801
146.972		Spot	4	Image 1	8	1000000030	1802
234.888		Spot	4	Image 1	8	1000000032	1803
195.12		Spot	4	Image 1	8	1000000031	1804
143.88		Spot	4	Image 1	8	1000000033	1805
142.992		Spot	4	Image 1	8	1000000245	1806
158.008		Spot	4	Image 1	8	1000000034	1807
155.016		Spot	4	Image 1	8	1000000035	1808
165.012		Spot	4	Image 1	8	1000000036	1809
152.04		Spot	4	Image 1	8	1000000037	1810
150		Spot	4	Image 1	8	1000000038	1811
151.99		Spot	4	Image 1	8	1000000039	1812
193.032		Spot	4	Image 1	8	1000000040	1813
220		Spot	4	Image 1	8	1000000041	1814
145.008		Spot	4	Image 1	8	1000000042	1815
155.472		Spot	4	Image 1	8	1000000043	1816
139.008		Spot	4	Image 1	8	1000000044	1817
148.004		Spot	4	Image 1	8	1000000046	1818
152		Spot	4	Image 1	8	1000000045	1819
142.032		Spot	4	Image 1	8	1000000047	1820
211.008		Spot	4	Image 1	8	1000000048	1822
148		Spot	4	Image 1	8	1000000049	1823
184.968		Spot	4	Image 1	8	1000000050	1825
208.056		Spot	4	Image 1	8	1000000051	1826
172.088		Spot	4	Image 1	8	1000000052	1827
153.01		Spot	4	Image 1	8	1000000053	1828
242.976		Spot	4	Image 1	8	1000000055	1829
167.48		Spot	4	Image 1	8	1000000056	1830
180.984		Spot	4	Image 1	8	1000000054	1831
150.008		Spot	4	Image 1	8	1000000058	1832
174.992		Spot	4	Image 1	8	1000000059	1833
148.968		Spot	4	Image 1	8	1000000060	1834
203		Spot	4	Image 1	8	1000000061	1835
197.04		Spot	4	Image 1	8	1000000062	1836
161.024		Spot	4	Image 1	8	1000000063	1838
161.008		Spot	4	Image 1	8	1000000064	1839
178.928		Spot	4	Image 1	8	1000000065	1840
156.992		Spot	4	Image 1	8	1000000066	1841
167.056		Spot	4	Image 1	8	1000000067	1842
195.968		Spot	4	Image 1	8	1000000068	1843
166.96		Spot	4	Image 1	8	1000000104	1844
163.976		Spot	4	Image 1	8	1000000069	1845
162.968		Spot	4	Image 1	8	1000000070	1846
154.96		Spot	4	Image 1	8	1000000071	1847
150		Spot	4	Image 1	8	1000000072	1848
206.384		Spot	4	Image 1	8	1000000073	1849
146.04		Spot	4	Image 1	8	1000000074	1850
172.992		Spot	4	Image 1	8	1000000075	1851
147.992		Spot	4	Image 1	8	1000000076	1852
181.96		Spot	4	Image 1	8	1000000077	1853
389.056		Spot	4	Image 1	8	1000000078	1854
147.992		Spot	4	Image 1	8	1000000079	1855
193.98		Spot	4	Image 1	8	1000000080	1856
153.008		Spot	4	Image 1	8	1000000081	1857
167		Spot	4	Image 1	8	1000000082	1858
157.02		Spot	4	Image 1	8	1000000083	1859
160.012		Spot	4	Image 1	8	1000000084	1860
146		Spot	4	Image 1	8	1000000085	1861
169.008		Spot	4	Image 1	8	1000000086	1862
164.02		Spot	4	Image 1	8	1000000087	1863
152.064		Spot	4	Image 1	8	1000000088	1864
144.992		Spot	4	Image 1	8	1000000089	1865
148.984		Spot	4	Image 1	8	1000000091	1866
209.92		Spot	4	Image 1	8	1000000090	1867
164.008		Spot	4	Image 1	8	1000000092	1868
148.988		Spot	4	Image 1	8	1000000094	1869
180.464		Spot	4	Image 1	8	1000000093	1870
175.968		Spot	4	Image 1	8	1000000095	1871
182.96		Spot	4	Image 1	8	1000000096	1873
159.056		Spot	4	Image 1	8	1000000097	1874
139		Spot	4	Image 1	8	1000000098	1875
146.992		Spot	4	Image 1	8	1000000099	1876
161.968		Spot	4	Image 1	8	1000000100	1877
146.936		Spot	4	Image 1	8	1000000101	1878
148.008		Spot	4	Image 1	8	1000000102	1879
151.02		Spot	4	Image 1	8	1000000103	1880
169.04		Spot	4	Image 1	8	1000000105	1881
157.99		Spot	4	Image 1	8	1000000106	1882
184.048		Spot	4	Image 1	8	1000000108	1883
165.024		Spot	4	Image 1	8	1000000109	1886
151.972		Spot	4	Image 1	8	1000000110	1887
151.016		Spot	4	Image 1	8	1000000111	1888
205.96		Spot	4	Image 1	8	1000000112	1889
152.012		Spot	4	Image 1	8	1000000242	1890
177.92		Spot	4	Image 1	8	1000000113	1891
212.964		Spot	4	Image 1	8	1000000114	1892
142		Spot	4	Image 1	8	1000000115	1893
191.048		Spot	4	Image 1	8	1000000116	1894
146.048		Spot	4	Image 1	8	1000000117	1895
151.008		Spot	4	Image 1	8	1000000118	1896
154.008		Spot	4	Image 1	8	1000000119	1897
204.036		Spot	4	Image 1	8	1000000120	1898
150.488		Spot	4	Image 1	8	1000000121	1899
256.52		Spot	4	Image 1	8	1000000122	1900
187.984		Spot	4	Image 1	8	1000000123	1901
183.984		Spot	4	Image 1	8	1000000124	1902
265.96		Spot	4	Image 1	8	1000000125	1903
221		Spot	4	Image 1	8	1000000126	1904
149.988		Spot	4	Image 1	8	1000000127	1905
189.008		Spot	4	Image 1	8	1000000128	1906
158.968		Spot	4	Image 1	8	1000000129	1907
161.988		Spot	4	Image 1	8	1000000130	1908
180.02		Spot	4	Image 1	8	1000000131	1909
347.048		Spot	4	Image 1	8	1000000134	1910
158.99		Spot	4	Image 1	8	1000000133	1911
237.048		Spot	4	Image 1	8	1000000135	1912
181.464		Spot	4	Image 1	8	1000000136	1913
206.904		Spot	4	Image 1	8	1000000137	1914
158.008		Spot	4	Image 1	8	1000000141	1915
300.448		Spot	4	Image 1	8	1000000138	1916
153.024		Spot	4	Image 1	8	1000000139	1917
240.912		Spot	4	Image 1	8	1000000140	1918
185.072		Spot	4	Image 1	8	1000000142	1919
190.988		Spot	4	Image 1	8	1000000143	1920
147.976		Spot	4	Image 1	8	1000000243	1921
160.996		Spot	4	Image 1	8	1000000144	1922
467.328		Spot	4	Image 1	8	1000000145	1923
176.056		Spot	4	Image 1	8	1000000146	1924
167		Spot	4	Image 1	8	1000000147	1925
180.06		Spot	4	Image 1	8	1000000148	1926
154.992		Spot	4	Image 1	8	1000000149	1927
203.072		Spot	4	Image 1	8	1000000150	1928
312.04		Spot	4	Image 1	8	1000000151	1930
188.988		Spot	4	Image 1	8	1000000152	1931
226.024		Spot	4	Image 1	8	1000000153	1932
142		Spot	4	Image 1	8	1000000229	1933
160.994		Spot	4	Image 1	8	1000000154	1934
148.032		Spot	4	Image 1	8	1000000156	1935
187.52		Spot	4	Image 1	8	1000000157	1936
180.032		Spot	4	Image 1	8	1000000158	1937
177.52		Spot	4	Image 1	8	1000000159	1938
158.976		Spot	4	Image 1	8	1000000160	1939
160.976		Spot	4	Image 1	8	1000000161	1940
161.944		Spot	4	Image 1	8	1000000162	1941
145.024		Spot	4	Image 1	8	1000000163	1942
167.528		Spot	4	Image 1	8	1000000164	1943
155.016		Spot	4	Image 1	8	1000000165	1944
148.02		Spot	4	Image 1	8	1000000166	1945
171.04		Spot	4	Image 1	8	1000000168	1946
149.024		Spot	4	Image 1	8	1000000167	1947
197.088		Spot	4	Image 1	8	1000000169	1948
177.976		Spot	4	Image 1	8	1000000170	1949
146.016		Spot	4	Image 1	8	1000000171	1950
173.04		Spot	4	Image 1	8	1000000172	1951
157.995		Spot	4	Image 1	8	1000000173	1952
212.16		Spot	4	Image 1	8	1000000174	1953
161		Spot	4	Image 1	8	1000000175	1954
502.776		Spot	4	Image 1	8	1000000176	1955
149.496		Spot	4	Image 1	8	1000000177	1956
142.016		Spot	4	Image 1	8	1000000178	1957
166.04		Spot	4	Image 1	8	1000000179	1958
229.904		Spot	4	Image 1	8	1000000180	1959
269.048		Spot	4	Image 1	8	1000000181	1960
168.024		Spot	4	Image 1	8	1000000182	1961
179.01		Spot	4	Image 1	8	1000000183	1962
149.04		Spot	4	Image 1	8	1000000184	1963
172.968		Spot	4	Image 1	8	1000000185	1964
204.968		Spot	4	Image 1	8	1000000186	1965
171.99		Spot	4	Image 1	8	1000000187	1966
169.04		Spot	4	Image 1	8	1000000223	1967
199.976		Spot	4	Image 1	8	1000000188	1968
168.032		Spot	4	Image 1	8	1000000189	1969
220.08		Spot	4	Image 1	8	1000000252	1970
168		Spot	4	Image 1	8	1000000191	1971
199.96		Spot	4	Image 1	8	1000000193	1972
237.12		Spot	4	Image 1	8	1000000192	1973
144.02		Spot	4	Image 1	8	1000000194	1974
141.016		Spot	4	Image 1	8	1000000195	1976
145		Spot	4	Image 1	8	1000000197	1977
219.016		Spot	4	Image 1	8	1000000199	1978
148		Spot	4	Image 1	8	1000000241	1979
145.968		Spot	4	Image 1	8	1000000198	1980
149.016		Spot	4	Image 1	8	1000000200	1981
153.984		Spot	4	Image 1	8	1000000202	1982
140.976		Spot	4	Image 1	8	1000000201	1983
385.824		Spot	4	Image 1	8	1000000203	1984
225.912		Spot	4	Image 1	8	1000000205	1986
146		Spot	4	Image 1	8	1000000206	1987
268.928		Spot	4	Image 1	8	1000000207	1988
164.04		Spot	4	Image 1	8	1000000208	1989
279.88		Spot	4	Image 1	8	1000000209	1990
145.04		Spot	4	Image 1	8	1000000211	1991
147.968		Spot	4	Image 1	8	1000000210	1992
237.112		Spot	4	Image 1	8	1000000212	1993
239.528		Spot	4	Image 1	8	1000000213	1994
141.016		Spot	4	Image 1	8	1000000214	1995
152		Spot	4	Image 1	8	1000000215	1996
166.032		Spot	4	Image 1	8	1000000216	1997
154.01		Spot	4	Image 1	8	1000000217	1998
163.992		Spot	4	Image 1	8	1000000218	1999
154		Spot	4	Image 1	8	1000000219	2000
149.024		Spot	4	Image 1	8	1000000244	2001
185.976		Spot	4	Image 1	8	1000000220	2002
148.992		Spot	4	Image 1	8	1000000221	2003
146.012		Spot	4	Image 1	8	1000000222	2004
144.996		Spot	4	Image 1	8	1000000224	2005
143.024		Spot	4	Image 1	8	1000000225	2006
144.008		Spot	4	Image 1	8	1000000155	2007
159.536		Spot	4	Image 1	8	1000000227	2008
218.952		Spot	4	Image 1	8	1000000226	2009
189		Spot	4	Image 1	8	1000000228	2010
222.06		Spot	4	Image 1	8	1000000232	2011
170		Spot	4	Image 1	8	1000000231	2012
172.968		Spot	4	Image 1	8	1000000235	2013
165.064		Spot	4	Image 1	8	1000000233	2014
148.008		Spot	4	Image 1	8	1000000234	2015
202.12		Spot	4	Image 1	8	1000000236	2016
302.592		Spot	4	Image 1	8	1000000237	2017
164.952		Spot	4	Image 1	8	1000000238	2018
154.01		Spot	4	Image 1	8	1000000239	2019
136.98		Spot	4	Image 1	9	1000000250	2020
144.036		Spot	4	Image 1	9	1000000000	2021
148		Spot	4	Image 1	9	1000000001	2022
142.968		Spot	4	Image 1	9	1000000002	2023
300.096		Spot	4	Image 1	9	1000000003	2024
142		Spot	4	Image 1	9	1000000004	2025
147.02		Spot	4	Image 1	9	1000000005	2026
135.024		Spot	4	Image 1	9	1000000006	2027
153.992		Spot	4	Image 1	9	1000000007	2028
161.968		Spot	4	Image 1	9	1000000009	2029
175.056		Spot	4	Image 1	9	1000000010	2030
229.1		Spot	4	Image 1	9	1000000012	2031
152.976		Spot	4	Image 1	9	1000000011	2032
164.032		Spot	4	Image 1	9	1000000057	2033
150.024		Spot	4	Image 1	9	1000000013	2034
148.04		Spot	4	Image 1	9	1000000014	2035
171.928		Spot	4	Image 1	9	1000000016	2036
161.496		Spot	4	Image 1	9	1000000017	2037
170.896		Spot	4	Image 1	9	1000000018	2038
195.904		Spot	4	Image 1	9	1000000019	2039
161		Spot	4	Image 1	9	1000000021	2040
181.5		Spot	4	Image 1	9	1000000020	2041
166.464		Spot	4	Image 1	9	1000000022	2042
154.992		Spot	4	Image 1	9	1000000251	2043
140.024		Spot	4	Image 1	9	1000000023	2044
152		Spot	4	Image 1	9	1000000246	2045
148.992		Spot	4	Image 1	9	1000000024	2047
158.048		Spot	4	Image 1	9	1000000025	2048
151.024		Spot	4	Image 1	9	1000000026	2049
258.156		Spot	4	Image 1	9	1000000027	2050
147.024		Spot	4	Image 1	9	1000000028	2051
182.984		Spot	4	Image 1	9	1000000240	2052
142.504		Spot	4	Image 1	9	1000000029	2053
148.04		Spot	4	Image 1	9	1000000030	2054
196.192		Spot	4	Image 1	9	1000000031	2055
240.064		Spot	4	Image 1	9	1000000032	2056
144.024		Spot	4	Image 1	9	1000000033	2057
142.984		Spot	4	Image 1	9	1000000245	2058
160.008		Spot	4	Image 1	9	1000000034	2059
156.032		Spot	4	Image 1	9	1000000035	2060
151.016		Spot	4	Image 1	9	1000000037	2061
160.976		Spot	4	Image 1	9	1000000036	2062
148.998		Spot	4	Image 1	9	1000000038	2063
151.024		Spot	4	Image 1	9	1000000039	2064
190.936		Spot	4	Image 1	9	1000000040	2065
219.048		Spot	4	Image 1	9	1000000041	2066
144.008		Spot	4	Image 1	9	1000000042	2067
157		Spot	4	Image 1	9	1000000043	2068
138.032		Spot	4	Image 1	9	1000000044	2069
151.008		Spot	4	Image 1	9	1000000045	2070
147.984		Spot	4	Image 1	9	1000000046	2071
[truncated: 7,506 more rows]
