# Supplementary material for: Protocol for real-time monitoring of CD8+ T and myeloid cell behavior in human high-grade serous ovarian cancer slices
Source: STAR Protoc. 2024 Jun 2;5(2):103102. doi: 10.1016/j.xpro.2024.103102 (PMC11179100; doi:10.1016/j.xpro.2024.103102)
Supplement: Data S3. Files for testing the R script, quantification and statistical analysis step 2 [file mmc3.zip › Test files/Slice2_a/__Intensity_Median_Ch=5_Img=1.csv]

Intensity Median Ch=5 Img=1
====================
Intensity Median	Unit	Category	Channel	Image	Time	TrackID	ID
0		Spot	5	Image 1	1	1000000000	0
0		Spot	5	Image 1	1	1000000001	1
0		Spot	5	Image 1	1	1000000002	2
0		Spot	5	Image 1	1	1000000003	3
0		Spot	5	Image 1	1	1000000004	4
0		Spot	5	Image 1	1	1000000005	5
0		Spot	5	Image 1	1	1000000006	6
0		Spot	5	Image 1	1	1000000007	7
0		Spot	5	Image 1	1	1000000008	8
0		Spot	5	Image 1	1	1000000009	9
0		Spot	5	Image 1	1	1000000010	10
0		Spot	5	Image 1	1	1000000011	11
0		Spot	5	Image 1	1	1000000012	12
0		Spot	5	Image 1	1	1000000013	13
0		Spot	5	Image 1	1	1000000014	14
0		Spot	5	Image 1	1	1000000015	15
0		Spot	5	Image 1	1	1000000016	16
0		Spot	5	Image 1	1	1000000017	17
0		Spot	5	Image 1	1	1000000018	18
0		Spot	5	Image 1	1	1000000019	19
0		Spot	5	Image 1	1	1000000020	20
0		Spot	5	Image 1	1	1000000021	21
0		Spot	5	Image 1	1	1000000022	22
0		Spot	5	Image 1	1	1000000023	23
0		Spot	5	Image 1	1	1000000024	24
0		Spot	5	Image 1	1	1000000025	25
0		Spot	5	Image 1	1	1000000026	26
0		Spot	5	Image 1	1	1000000027	27
0		Spot	5	Image 1	1	1000000028	28
0		Spot	5	Image 1	1	1000000029	29
0		Spot	5	Image 1	1	1000000030	30
0		Spot	5	Image 1	1	1000000031	31
0		Spot	5	Image 1	1	1000000032	32
0		Spot	5	Image 1	1	1000000033	33
0		Spot	5	Image 1	1	1000000034	34
0		Spot	5	Image 1	1	1000000035	35
0		Spot	5	Image 1	1	1000000036	36
0		Spot	5	Image 1	1	1000000037	37
0		Spot	5	Image 1	1	1000000038	38
0		Spot	5	Image 1	1	1000000039	39
0		Spot	5	Image 1	1	1000000040	40
0		Spot	5	Image 1	1	1000000041	41
0		Spot	5	Image 1	1	1000000042	42
0		Spot	5	Image 1	1	1000000043	43
0		Spot	5	Image 1	1	1000000044	44
0		Spot	5	Image 1	1	1000000045	45
0		Spot	5	Image 1	1	1000000046	46
0		Spot	5	Image 1	1	1000000047	47
0		Spot	5	Image 1	1	1000000048	49
0		Spot	5	Image 1	1	1000000049	50
0		Spot	5	Image 1	1	1000000050	52
0		Spot	5	Image 1	1	1000000051	53
0		Spot	5	Image 1	1	1000000052	54
0		Spot	5	Image 1	1	1000000053	55
0		Spot	5	Image 1	1	1000000054	56
0		Spot	5	Image 1	1	1000000055	57
0		Spot	5	Image 1	1	1000000056	58
0		Spot	5	Image 1	1	1000000057	59
0		Spot	5	Image 1	1	1000000058	60
0		Spot	5	Image 1	1	1000000059	61
0		Spot	5	Image 1	1	1000000060	62
0		Spot	5	Image 1	1	1000000061	63
0		Spot	5	Image 1	1	1000000062	64
0		Spot	5	Image 1	1	1000000063	65
0		Spot	5	Image 1	1	1000000064	66
0		Spot	5	Image 1	1	1000000065	67
0		Spot	5	Image 1	1	1000000066	68
0		Spot	5	Image 1	1	1000000067	69
0		Spot	5	Image 1	1	1000000068	70
0		Spot	5	Image 1	1	1000000069	71
0		Spot	5	Image 1	1	1000000070	72
0		Spot	5	Image 1	1	1000000071	73
0		Spot	5	Image 1	1	1000000072	74
0		Spot	5	Image 1	1	1000000073	75
0		Spot	5	Image 1	1	1000000074	76
0		Spot	5	Image 1	1	1000000075	77
0		Spot	5	Image 1	1	1000000076	78
0		Spot	5	Image 1	1	1000000077	79
0		Spot	5	Image 1	1	1000000078	81
0		Spot	5	Image 1	1	1000000079	82
0		Spot	5	Image 1	1	1000000080	83
0		Spot	5	Image 1	1	1000000081	84
0		Spot	5	Image 1	1	1000000082	85
0		Spot	5	Image 1	1	1000000083	86
0		Spot	5	Image 1	1	1000000084	87
0		Spot	5	Image 1	1	1000000085	88
0		Spot	5	Image 1	1	1000000086	89
0		Spot	5	Image 1	1	1000000087	90
0		Spot	5	Image 1	1	1000000088	91
0		Spot	5	Image 1	1	1000000089	92
0		Spot	5	Image 1	1	1000000090	93
0		Spot	5	Image 1	1	1000000091	94
0		Spot	5	Image 1	1	1000000092	95
0		Spot	5	Image 1	1	1000000093	96
0		Spot	5	Image 1	1	1000000094	97
0		Spot	5	Image 1	1	1000000095	98
0		Spot	5	Image 1	1	1000000096	100
0		Spot	5	Image 1	1	1000000097	101
0		Spot	5	Image 1	1	1000000098	102
0		Spot	5	Image 1	1	1000000099	103
0		Spot	5	Image 1	1	1000000100	104
0		Spot	5	Image 1	1	1000000101	105
0		Spot	5	Image 1	1	1000000102	106
0		Spot	5	Image 1	1	1000000103	107
0		Spot	5	Image 1	1	1000000104	108
0		Spot	5	Image 1	1	1000000105	109
0		Spot	5	Image 1	1	1000000106	110
0		Spot	5	Image 1	1	1000000107	111
0		Spot	5	Image 1	1	1000000108	112
0		Spot	5	Image 1	1	1000000109	115
0		Spot	5	Image 1	1	1000000110	116
0		Spot	5	Image 1	1	1000000111	117
0		Spot	5	Image 1	1	1000000112	118
0		Spot	5	Image 1	1	1000000113	119
0		Spot	5	Image 1	1	1000000114	120
0		Spot	5	Image 1	1	1000000115	121
0		Spot	5	Image 1	1	1000000116	122
0		Spot	5	Image 1	1	1000000117	123
0		Spot	5	Image 1	1	1000000118	124
0		Spot	5	Image 1	1	1000000119	125
0		Spot	5	Image 1	1	1000000120	126
0		Spot	5	Image 1	1	1000000121	127
0		Spot	5	Image 1	1	1000000122	128
0		Spot	5	Image 1	1	1000000123	129
0		Spot	5	Image 1	1	1000000124	130
0		Spot	5	Image 1	1	1000000125	131
0		Spot	5	Image 1	1	1000000126	132
0		Spot	5	Image 1	1	1000000127	133
0		Spot	5	Image 1	1	1000000128	134
0		Spot	5	Image 1	1	1000000129	135
0		Spot	5	Image 1	1	1000000130	136
0		Spot	5	Image 1	1	1000000131	137
0		Spot	5	Image 1	1	1000000132	138
0		Spot	5	Image 1	1	1000000133	139
0		Spot	5	Image 1	1	1000000134	140
0		Spot	5	Image 1	1	1000000135	141
0		Spot	5	Image 1	1	1000000136	142
0		Spot	5	Image 1	1	1000000137	143
0		Spot	5	Image 1	1	1000000138	144
0		Spot	5	Image 1	1	1000000139	145
0		Spot	5	Image 1	1	1000000140	146
0		Spot	5	Image 1	1	1000000141	147
0		Spot	5	Image 1	1	1000000142	148
0		Spot	5	Image 1	1	1000000143	149
0		Spot	5	Image 1	1	1000000144	150
0		Spot	5	Image 1	1	1000000145	151
0		Spot	5	Image 1	1	1000000146	152
0		Spot	5	Image 1	1	1000000147	153
0		Spot	5	Image 1	1	1000000148	154
0		Spot	5	Image 1	1	1000000149	155
0		Spot	5	Image 1	1	1000000150	156
0		Spot	5	Image 1	1	1000000151	158
0		Spot	5	Image 1	1	1000000152	159
0		Spot	5	Image 1	1	1000000153	160
0		Spot	5	Image 1	1	1000000154	161
0		Spot	5	Image 1	1	1000000155	162
0		Spot	5	Image 1	1	1000000156	163
0		Spot	5	Image 1	1	1000000157	164
0		Spot	5	Image 1	1	1000000158	165
0		Spot	5	Image 1	1	1000000159	166
0		Spot	5	Image 1	1	1000000160	167
0		Spot	5	Image 1	1	1000000161	168
0		Spot	5	Image 1	1	1000000162	169
0		Spot	5	Image 1	1	1000000163	170
0		Spot	5	Image 1	1	1000000164	171
0		Spot	5	Image 1	1	1000000165	172
0		Spot	5	Image 1	1	1000000166	173
0		Spot	5	Image 1	1	1000000167	174
0		Spot	5	Image 1	1	1000000168	175
0		Spot	5	Image 1	1	1000000169	176
0		Spot	5	Image 1	1	1000000170	177
0		Spot	5	Image 1	1	1000000171	178
0		Spot	5	Image 1	1	1000000172	179
0		Spot	5	Image 1	1	1000000173	180
0		Spot	5	Image 1	1	1000000174	181
0		Spot	5	Image 1	1	1000000175	182
0		Spot	5	Image 1	1	1000000176	183
0		Spot	5	Image 1	1	1000000177	184
0		Spot	5	Image 1	1	1000000178	185
0		Spot	5	Image 1	1	1000000179	186
0		Spot	5	Image 1	1	1000000180	187
0		Spot	5	Image 1	1	1000000181	188
0		Spot	5	Image 1	1	1000000182	189
0		Spot	5	Image 1	1	1000000183	190
0		Spot	5	Image 1	1	1000000184	191
0		Spot	5	Image 1	1	1000000185	192
0		Spot	5	Image 1	1	1000000186	193
0		Spot	5	Image 1	1	1000000187	194
0		Spot	5	Image 1	1	1000000188	195
0		Spot	5	Image 1	1	1000000189	196
0		Spot	5	Image 1	1	1000000190	197
0		Spot	5	Image 1	1	1000000191	198
0		Spot	5	Image 1	1	1000000192	199
0		Spot	5	Image 1	1	1000000193	200
0		Spot	5	Image 1	1	1000000194	201
0		Spot	5	Image 1	1	1000000195	203
0		Spot	5	Image 1	1	1000000196	204
0		Spot	5	Image 1	1	1000000197	205
0		Spot	5	Image 1	1	1000000198	206
0		Spot	5	Image 1	1	1000000199	207
0		Spot	5	Image 1	1	1000000200	208
0		Spot	5	Image 1	1	1000000201	209
0		Spot	5	Image 1	1	1000000202	210
0		Spot	5	Image 1	1	1000000203	211
0		Spot	5	Image 1	1	1000000204	212
0		Spot	5	Image 1	1	1000000205	213
0		Spot	5	Image 1	1	1000000206	214
0		Spot	5	Image 1	1	1000000207	215
0		Spot	5	Image 1	1	1000000208	216
0		Spot	5	Image 1	1	1000000209	217
0		Spot	5	Image 1	1	1000000210	218
0		Spot	5	Image 1	1	1000000211	219
0		Spot	5	Image 1	1	1000000212	220
0		Spot	5	Image 1	1	1000000213	221
0		Spot	5	Image 1	1	1000000214	222
0		Spot	5	Image 1	1	1000000215	223
0		Spot	5	Image 1	1	1000000216	224
0		Spot	5	Image 1	1	1000000217	225
0		Spot	5	Image 1	1	1000000218	226
0		Spot	5	Image 1	1	1000000219	227
0		Spot	5	Image 1	1	1000000220	228
0		Spot	5	Image 1	1	1000000221	229
0		Spot	5	Image 1	1	1000000222	230
0		Spot	5	Image 1	1	1000000223	231
0		Spot	5	Image 1	1	1000000224	232
0		Spot	5	Image 1	1	1000000225	233
0		Spot	5	Image 1	1	1000000226	234
0		Spot	5	Image 1	1	1000000227	235
0		Spot	5	Image 1	1	1000000228	236
0		Spot	5	Image 1	1	1000000229	237
0		Spot	5	Image 1	1	1000000230	238
0		Spot	5	Image 1	1	1000000231	239
0		Spot	5	Image 1	1	1000000232	240
0		Spot	5	Image 1	1	1000000233	241
0		Spot	5	Image 1	1	1000000234	242
0		Spot	5	Image 1	1	1000000235	243
0		Spot	5	Image 1	1	1000000236	244
0		Spot	5	Image 1	1	1000000237	245
0		Spot	5	Image 1	1	1000000238	246
0		Spot	5	Image 1	1	1000000239	247
0		Spot	5	Image 1	2	1000000000	248
0		Spot	5	Image 1	2	1000000002	249
0		Spot	5	Image 1	2	1000000003	250
0		Spot	5	Image 1	2	1000000001	251
0		Spot	5	Image 1	2	1000000004	252
0		Spot	5	Image 1	2	1000000005	253
0		Spot	5	Image 1	2	1000000006	254
0		Spot	5	Image 1	2	1000000007	255
0		Spot	5	Image 1	2	1000000008	256
0		Spot	5	Image 1	2	1000000009	257
0		Spot	5	Image 1	2	1000000010	258
0		Spot	5	Image 1	2	1000000011	259
0		Spot	5	Image 1	2	1000000012	260
0		Spot	5	Image 1	2	1000000013	261
0		Spot	5	Image 1	2	1000000014	262
0		Spot	5	Image 1	2	1000000015	263
0		Spot	5	Image 1	2	1000000016	264
0		Spot	5	Image 1	2	1000000017	265
0		Spot	5	Image 1	2	1000000018	266
0		Spot	5	Image 1	2	1000000019	267
0		Spot	5	Image 1	2	1000000020	268
0		Spot	5	Image 1	2	1000000021	269
0		Spot	5	Image 1	2	1000000022	270
0		Spot	5	Image 1	2	1000000023	271
0		Spot	5	Image 1	2	1000000024	273
0		Spot	5	Image 1	2	1000000025	274
0		Spot	5	Image 1	2	1000000026	275
0		Spot	5	Image 1	2	1000000027	276
0		Spot	5	Image 1	2	1000000028	277
0		Spot	5	Image 1	2	1000000240	278
0		Spot	5	Image 1	2	1000000029	279
0		Spot	5	Image 1	2	1000000030	280
0		Spot	5	Image 1	2	1000000031	281
0		Spot	5	Image 1	2	1000000032	282
0		Spot	5	Image 1	2	1000000033	283
0		Spot	5	Image 1	2	1000000034	284
0		Spot	5	Image 1	2	1000000035	285
0		Spot	5	Image 1	2	1000000036	286
0		Spot	5	Image 1	2	1000000037	287
0		Spot	5	Image 1	2	1000000038	288
0		Spot	5	Image 1	2	1000000039	289
0		Spot	5	Image 1	2	1000000040	290
0		Spot	5	Image 1	2	1000000041	291
0		Spot	5	Image 1	2	1000000042	292
0		Spot	5	Image 1	2	1000000043	293
0		Spot	5	Image 1	2	1000000044	294
0		Spot	5	Image 1	2	1000000046	295
0		Spot	5	Image 1	2	1000000045	296
0		Spot	5	Image 1	2	1000000047	297
0		Spot	5	Image 1	2	1000000048	299
0		Spot	5	Image 1	2	1000000049	300
0		Spot	5	Image 1	2	1000000050	302
0		Spot	5	Image 1	2	1000000051	303
0		Spot	5	Image 1	2	1000000052	304
0		Spot	5	Image 1	2	1000000053	305
0		Spot	5	Image 1	2	1000000055	306
0		Spot	5	Image 1	2	1000000054	307
0		Spot	5	Image 1	2	1000000056	308
0		Spot	5	Image 1	2	1000000057	309
0		Spot	5	Image 1	2	1000000058	310
0		Spot	5	Image 1	2	1000000059	311
0		Spot	5	Image 1	2	1000000060	312
0		Spot	5	Image 1	2	1000000061	313
0		Spot	5	Image 1	2	1000000062	314
0		Spot	5	Image 1	2	1000000063	315
0		Spot	5	Image 1	2	1000000064	316
0		Spot	5	Image 1	2	1000000065	317
0		Spot	5	Image 1	2	1000000067	318
0		Spot	5	Image 1	2	1000000068	319
0		Spot	5	Image 1	2	1000000066	320
0		Spot	5	Image 1	2	1000000069	321
0		Spot	5	Image 1	2	1000000070	322
0		Spot	5	Image 1	2	1000000071	323
0		Spot	5	Image 1	2	1000000072	324
0		Spot	5	Image 1	2	1000000073	325
0		Spot	5	Image 1	2	1000000074	326
0		Spot	5	Image 1	2	1000000075	327
0		Spot	5	Image 1	2	1000000076	328
0		Spot	5	Image 1	2	1000000077	329
0		Spot	5	Image 1	2	1000000078	331
0		Spot	5	Image 1	2	1000000079	332
0		Spot	5	Image 1	2	1000000080	333
0		Spot	5	Image 1	2	1000000081	334
0		Spot	5	Image 1	2	1000000082	335
0		Spot	5	Image 1	2	1000000084	336
0		Spot	5	Image 1	2	1000000083	337
0		Spot	5	Image 1	2	1000000085	338
0		Spot	5	Image 1	2	1000000086	339
0		Spot	5	Image 1	2	1000000087	340
0		Spot	5	Image 1	2	1000000088	341
0		Spot	5	Image 1	2	1000000089	342
0		Spot	5	Image 1	2	1000000090	343
0		Spot	5	Image 1	2	1000000091	344
0		Spot	5	Image 1	2	1000000092	345
0		Spot	5	Image 1	2	1000000093	346
0		Spot	5	Image 1	2	1000000094	347
0		Spot	5	Image 1	2	1000000095	348
0		Spot	5	Image 1	2	1000000096	350
0		Spot	5	Image 1	2	1000000097	351
0		Spot	5	Image 1	2	1000000098	352
0		Spot	5	Image 1	2	1000000099	353
0		Spot	5	Image 1	2	1000000100	354
0		Spot	5	Image 1	2	1000000101	355
0		Spot	5	Image 1	2	1000000102	356
0		Spot	5	Image 1	2	1000000103	357
0		Spot	5	Image 1	2	1000000104	358
0		Spot	5	Image 1	2	1000000105	359
0		Spot	5	Image 1	2	1000000106	360
0		Spot	5	Image 1	2	1000000107	361
0		Spot	5	Image 1	2	1000000108	362
0		Spot	5	Image 1	2	1000000109	365
0		Spot	5	Image 1	2	1000000110	366
0		Spot	5	Image 1	2	1000000111	367
0		Spot	5	Image 1	2	1000000112	368
0		Spot	5	Image 1	2	1000000113	369
0		Spot	5	Image 1	2	1000000114	370
0		Spot	5	Image 1	2	1000000115	371
0		Spot	5	Image 1	2	1000000116	372
0		Spot	5	Image 1	2	1000000117	373
0		Spot	5	Image 1	2	1000000118	374
0		Spot	5	Image 1	2	1000000119	375
0		Spot	5	Image 1	2	1000000120	376
0		Spot	5	Image 1	2	1000000121	377
0		Spot	5	Image 1	2	1000000122	378
0		Spot	5	Image 1	2	1000000123	379
0		Spot	5	Image 1	2	1000000124	380
0		Spot	5	Image 1	2	1000000125	381
0		Spot	5	Image 1	2	1000000126	382
0		Spot	5	Image 1	2	1000000127	383
0		Spot	5	Image 1	2	1000000128	384
0		Spot	5	Image 1	2	1000000129	385
0		Spot	5	Image 1	2	1000000130	386
0		Spot	5	Image 1	2	1000000131	387
0		Spot	5	Image 1	2	1000000132	388
0		Spot	5	Image 1	2	1000000133	389
0		Spot	5	Image 1	2	1000000134	390
0		Spot	5	Image 1	2	1000000135	391
0		Spot	5	Image 1	2	1000000136	392
0		Spot	5	Image 1	2	1000000137	393
0		Spot	5	Image 1	2	1000000138	394
0		Spot	5	Image 1	2	1000000139	395
0		Spot	5	Image 1	2	1000000140	396
0		Spot	5	Image 1	2	1000000141	397
0		Spot	5	Image 1	2	1000000142	398
0		Spot	5	Image 1	2	1000000143	399
0		Spot	5	Image 1	2	1000000144	400
0		Spot	5	Image 1	2	1000000145	401
0		Spot	5	Image 1	2	1000000146	402
0		Spot	5	Image 1	2	1000000147	403
0		Spot	5	Image 1	2	1000000148	404
0		Spot	5	Image 1	2	1000000149	405
0		Spot	5	Image 1	2	1000000150	406
0		Spot	5	Image 1	2	1000000151	408
0		Spot	5	Image 1	2	1000000152	409
0		Spot	5	Image 1	2	1000000153	410
0		Spot	5	Image 1	2	1000000154	411
0		Spot	5	Image 1	2	1000000155	412
0		Spot	5	Image 1	2	1000000156	413
0		Spot	5	Image 1	2	1000000157	414
0		Spot	5	Image 1	2	1000000158	415
0		Spot	5	Image 1	2	1000000159	416
0		Spot	5	Image 1	2	1000000160	417
0		Spot	5	Image 1	2	1000000161	418
0		Spot	5	Image 1	2	1000000162	419
0		Spot	5	Image 1	2	1000000163	420
0		Spot	5	Image 1	2	1000000164	421
0		Spot	5	Image 1	2	1000000165	422
0		Spot	5	Image 1	2	1000000166	423
0		Spot	5	Image 1	2	1000000167	424
0		Spot	5	Image 1	2	1000000168	425
0		Spot	5	Image 1	2	1000000169	426
0		Spot	5	Image 1	2	1000000170	427
0		Spot	5	Image 1	2	1000000171	428
0		Spot	5	Image 1	2	1000000172	429
0		Spot	5	Image 1	2	1000000173	430
0		Spot	5	Image 1	2	1000000174	431
0		Spot	5	Image 1	2	1000000175	432
0		Spot	5	Image 1	2	1000000176	433
0		Spot	5	Image 1	2	1000000178	434
0		Spot	5	Image 1	2	1000000177	435
0		Spot	5	Image 1	2	1000000179	436
0		Spot	5	Image 1	2	1000000180	437
0		Spot	5	Image 1	2	1000000181	438
0		Spot	5	Image 1	2	1000000182	439
0		Spot	5	Image 1	2	1000000183	440
0		Spot	5	Image 1	2	1000000184	441
0		Spot	5	Image 1	2	1000000185	442
0		Spot	5	Image 1	2	1000000186	443
0		Spot	5	Image 1	2	1000000187	444
0		Spot	5	Image 1	2	1000000188	445
0		Spot	5	Image 1	2	1000000189	446
0		Spot	5	Image 1	2	1000000190	447
0		Spot	5	Image 1	2	1000000191	448
0		Spot	5	Image 1	2	1000000192	449
0		Spot	5	Image 1	2	1000000193	450
0		Spot	5	Image 1	2	1000000194	451
0		Spot	5	Image 1	2	1000000195	453
0		Spot	5	Image 1	2	1000000196	454
0		Spot	5	Image 1	2	1000000197	455
0		Spot	5	Image 1	2	1000000241	456
0		Spot	5	Image 1	2	1000000199	457
0		Spot	5	Image 1	2	1000000198	458
0		Spot	5	Image 1	2	1000000200	459
0		Spot	5	Image 1	2	1000000202	460
0		Spot	5	Image 1	2	1000000203	461
0		Spot	5	Image 1	2	1000000204	462
0		Spot	5	Image 1	2	1000000205	463
0		Spot	5	Image 1	2	1000000206	464
0		Spot	5	Image 1	2	1000000207	465
0		Spot	5	Image 1	2	1000000208	466
0		Spot	5	Image 1	2	1000000209	467
0		Spot	5	Image 1	2	1000000210	468
0		Spot	5	Image 1	2	1000000211	469
0		Spot	5	Image 1	2	1000000212	470
0		Spot	5	Image 1	2	1000000213	471
0		Spot	5	Image 1	2	1000000214	472
0		Spot	5	Image 1	2	1000000215	473
0		Spot	5	Image 1	2	1000000216	474
0		Spot	5	Image 1	2	1000000217	475
0		Spot	5	Image 1	2	1000000218	476
0		Spot	5	Image 1	2	1000000219	477
0		Spot	5	Image 1	2	1000000220	478
0		Spot	5	Image 1	2	1000000221	479
0		Spot	5	Image 1	2	1000000222	480
0		Spot	5	Image 1	2	1000000223	481
0		Spot	5	Image 1	2	1000000224	482
0		Spot	5	Image 1	2	1000000225	483
0		Spot	5	Image 1	2	1000000226	484
0		Spot	5	Image 1	2	1000000227	485
0		Spot	5	Image 1	2	1000000230	486
0		Spot	5	Image 1	2	1000000228	487
0		Spot	5	Image 1	2	1000000229	488
0		Spot	5	Image 1	2	1000000231	489
0		Spot	5	Image 1	2	1000000232	490
0		Spot	5	Image 1	2	1000000233	491
0		Spot	5	Image 1	2	1000000234	492
0		Spot	5	Image 1	2	1000000235	493
0		Spot	5	Image 1	2	1000000236	494
0		Spot	5	Image 1	2	1000000237	495
0		Spot	5	Image 1	2	1000000238	496
0		Spot	5	Image 1	2	1000000239	497
0		Spot	5	Image 1	3	1000000000	498
0		Spot	5	Image 1	3	1000000001	499
0		Spot	5	Image 1	3	1000000002	500
0		Spot	5	Image 1	3	1000000003	501
0		Spot	5	Image 1	3	1000000004	502
0		Spot	5	Image 1	3	1000000005	503
0		Spot	5	Image 1	3	1000000006	504
0		Spot	5	Image 1	3	1000000007	505
0		Spot	5	Image 1	3	1000000008	506
0		Spot	5	Image 1	3	1000000009	507
0		Spot	5	Image 1	3	1000000010	508
0		Spot	5	Image 1	3	1000000011	509
0		Spot	5	Image 1	3	1000000012	510
0		Spot	5	Image 1	3	1000000013	511
0		Spot	5	Image 1	3	1000000014	512
0		Spot	5	Image 1	3	1000000015	513
0		Spot	5	Image 1	3	1000000016	514
0		Spot	5	Image 1	3	1000000017	515
0		Spot	5	Image 1	3	1000000018	516
0		Spot	5	Image 1	3	1000000019	517
0		Spot	5	Image 1	3	1000000021	518
0		Spot	5	Image 1	3	1000000020	519
0		Spot	5	Image 1	3	1000000022	520
0		Spot	5	Image 1	3	1000000023	521
0		Spot	5	Image 1	3	1000000024	523
0		Spot	5	Image 1	3	1000000025	524
0		Spot	5	Image 1	3	1000000026	525
0		Spot	5	Image 1	3	1000000027	526
0		Spot	5	Image 1	3	1000000028	527
0		Spot	5	Image 1	3	1000000240	528
0		Spot	5	Image 1	3	1000000029	529
0		Spot	5	Image 1	3	1000000030	530
0		Spot	5	Image 1	3	1000000031	531
0		Spot	5	Image 1	3	1000000032	532
0		Spot	5	Image 1	3	1000000033	533
0		Spot	5	Image 1	3	1000000034	534
0		Spot	5	Image 1	3	1000000035	535
0		Spot	5	Image 1	3	1000000036	536
0		Spot	5	Image 1	3	1000000037	537
0		Spot	5	Image 1	3	1000000038	538
0		Spot	5	Image 1	3	1000000039	539
0		Spot	5	Image 1	3	1000000040	540
0		Spot	5	Image 1	3	1000000041	541
0		Spot	5	Image 1	3	1000000042	542
0		Spot	5	Image 1	3	1000000043	543
0		Spot	5	Image 1	3	1000000044	544
0		Spot	5	Image 1	3	1000000046	545
0		Spot	5	Image 1	3	1000000045	546
0		Spot	5	Image 1	3	1000000047	547
0		Spot	5	Image 1	3	1000000048	549
0		Spot	5	Image 1	3	1000000049	550
0		Spot	5	Image 1	3	1000000050	552
0		Spot	5	Image 1	3	1000000051	553
0		Spot	5	Image 1	3	1000000052	554
0		Spot	5	Image 1	3	1000000053	555
0		Spot	5	Image 1	3	1000000055	556
0		Spot	5	Image 1	3	1000000054	557
0		Spot	5	Image 1	3	1000000056	558
0		Spot	5	Image 1	3	1000000057	559
0		Spot	5	Image 1	3	1000000058	560
0		Spot	5	Image 1	3	1000000059	561
0		Spot	5	Image 1	3	1000000060	562
0		Spot	5	Image 1	3	1000000061	563
0		Spot	5	Image 1	3	1000000062	564
0		Spot	5	Image 1	3	1000000063	565
0		Spot	5	Image 1	3	1000000064	566
0		Spot	5	Image 1	3	1000000065	567
0		Spot	5	Image 1	3	1000000067	568
0		Spot	5	Image 1	3	1000000068	569
0		Spot	5	Image 1	3	1000000066	570
0		Spot	5	Image 1	3	1000000069	571
0		Spot	5	Image 1	3	1000000070	572
0		Spot	5	Image 1	3	1000000071	573
0		Spot	5	Image 1	3	1000000072	574
0		Spot	5	Image 1	3	1000000073	575
0		Spot	5	Image 1	3	1000000074	576
0		Spot	5	Image 1	3	1000000075	577
0		Spot	5	Image 1	3	1000000077	578
0		Spot	5	Image 1	3	1000000078	580
0		Spot	5	Image 1	3	1000000079	581
0		Spot	5	Image 1	3	1000000080	582
0		Spot	5	Image 1	3	1000000081	583
0		Spot	5	Image 1	3	1000000082	584
0		Spot	5	Image 1	3	1000000084	585
0		Spot	5	Image 1	3	1000000083	586
0		Spot	5	Image 1	3	1000000085	587
0		Spot	5	Image 1	3	1000000086	588
0		Spot	5	Image 1	3	1000000087	589
0		Spot	5	Image 1	3	1000000088	590
0		Spot	5	Image 1	3	1000000089	591
0		Spot	5	Image 1	3	1000000091	592
0		Spot	5	Image 1	3	1000000090	593
0		Spot	5	Image 1	3	1000000092	594
0		Spot	5	Image 1	3	1000000093	595
0		Spot	5	Image 1	3	1000000094	596
0		Spot	5	Image 1	3	1000000095	597
0		Spot	5	Image 1	3	1000000096	599
0		Spot	5	Image 1	3	1000000097	600
0		Spot	5	Image 1	3	1000000098	601
0		Spot	5	Image 1	3	1000000099	602
0		Spot	5	Image 1	3	1000000100	603
0		Spot	5	Image 1	3	1000000101	604
0		Spot	5	Image 1	3	1000000102	605
0		Spot	5	Image 1	3	1000000103	606
0		Spot	5	Image 1	3	1000000104	607
0		Spot	5	Image 1	3	1000000105	608
0		Spot	5	Image 1	3	1000000106	609
0		Spot	5	Image 1	3	1000000107	610
0		Spot	5	Image 1	3	1000000108	611
0		Spot	5	Image 1	3	1000000109	614
0		Spot	5	Image 1	3	1000000110	615
0		Spot	5	Image 1	3	1000000111	616
0		Spot	5	Image 1	3	1000000112	617
0		Spot	5	Image 1	3	1000000242	618
0		Spot	5	Image 1	3	1000000113	619
0		Spot	5	Image 1	3	1000000114	620
0		Spot	5	Image 1	3	1000000115	621
0		Spot	5	Image 1	3	1000000116	622
0		Spot	5	Image 1	3	1000000117	623
0		Spot	5	Image 1	3	1000000118	624
0		Spot	5	Image 1	3	1000000119	625
0		Spot	5	Image 1	3	1000000120	626
0		Spot	5	Image 1	3	1000000121	627
0		Spot	5	Image 1	3	1000000122	628
0		Spot	5	Image 1	3	1000000123	629
0		Spot	5	Image 1	3	1000000124	630
0		Spot	5	Image 1	3	1000000125	631
0		Spot	5	Image 1	3	1000000126	632
0		Spot	5	Image 1	3	1000000127	633
0		Spot	5	Image 1	3	1000000128	634
0		Spot	5	Image 1	3	1000000129	635
0		Spot	5	Image 1	3	1000000130	636
0		Spot	5	Image 1	3	1000000131	637
0		Spot	5	Image 1	3	1000000132	638
0		Spot	5	Image 1	3	1000000133	639
0		Spot	5	Image 1	3	1000000134	640
0		Spot	5	Image 1	3	1000000135	641
0		Spot	5	Image 1	3	1000000136	642
0		Spot	5	Image 1	3	1000000137	643
0		Spot	5	Image 1	3	1000000138	644
0		Spot	5	Image 1	3	1000000139	645
0		Spot	5	Image 1	3	1000000140	646
0		Spot	5	Image 1	3	1000000141	647
0		Spot	5	Image 1	3	1000000142	648
0		Spot	5	Image 1	3	1000000143	649
0		Spot	5	Image 1	3	1000000243	650
0		Spot	5	Image 1	3	1000000144	651
0		Spot	5	Image 1	3	1000000145	652
0		Spot	5	Image 1	3	1000000146	653
0		Spot	5	Image 1	3	1000000147	654
0		Spot	5	Image 1	3	1000000148	655
0		Spot	5	Image 1	3	1000000149	656
0		Spot	5	Image 1	3	1000000150	657
0		Spot	5	Image 1	3	1000000151	660
0		Spot	5	Image 1	3	1000000152	661
0		Spot	5	Image 1	3	1000000153	662
0		Spot	5	Image 1	3	1000000154	663
0		Spot	5	Image 1	3	1000000156	664
0		Spot	5	Image 1	3	1000000157	665
0		Spot	5	Image 1	3	1000000158	666
0		Spot	5	Image 1	3	1000000159	667
0		Spot	5	Image 1	3	1000000160	668
0		Spot	5	Image 1	3	1000000161	669
0		Spot	5	Image 1	3	1000000162	670
0		Spot	5	Image 1	3	1000000163	671
0		Spot	5	Image 1	3	1000000164	672
0		Spot	5	Image 1	3	1000000165	673
0		Spot	5	Image 1	3	1000000166	674
0		Spot	5	Image 1	3	1000000168	675
0		Spot	5	Image 1	3	1000000167	676
0		Spot	5	Image 1	3	1000000169	677
0		Spot	5	Image 1	3	1000000170	678
0		Spot	5	Image 1	3	1000000171	679
0		Spot	5	Image 1	3	1000000172	680
0		Spot	5	Image 1	3	1000000173	681
0		Spot	5	Image 1	3	1000000174	682
0		Spot	5	Image 1	3	1000000175	683
0		Spot	5	Image 1	3	1000000176	684
0		Spot	5	Image 1	3	1000000177	685
0		Spot	5	Image 1	3	1000000178	686
0		Spot	5	Image 1	3	1000000179	687
0		Spot	5	Image 1	3	1000000180	688
0		Spot	5	Image 1	3	1000000181	689
0		Spot	5	Image 1	3	1000000182	690
0		Spot	5	Image 1	3	1000000183	691
0		Spot	5	Image 1	3	1000000184	692
0		Spot	5	Image 1	3	1000000185	693
0		Spot	5	Image 1	3	1000000186	694
0		Spot	5	Image 1	3	1000000187	695
0		Spot	5	Image 1	3	1000000188	696
0		Spot	5	Image 1	3	1000000189	697
0		Spot	5	Image 1	3	1000000190	698
0		Spot	5	Image 1	3	1000000191	699
0		Spot	5	Image 1	3	1000000193	700
0		Spot	5	Image 1	3	1000000192	701
0		Spot	5	Image 1	3	1000000194	702
0		Spot	5	Image 1	3	1000000195	704
0		Spot	5	Image 1	3	1000000196	705
0		Spot	5	Image 1	3	1000000197	706
0		Spot	5	Image 1	3	1000000241	707
0		Spot	5	Image 1	3	1000000198	708
0		Spot	5	Image 1	3	1000000199	709
0		Spot	5	Image 1	3	1000000200	710
0		Spot	5	Image 1	3	1000000201	711
0		Spot	5	Image 1	3	1000000202	712
0		Spot	5	Image 1	3	1000000203	713
0		Spot	5	Image 1	3	1000000204	714
0		Spot	5	Image 1	3	1000000205	715
0		Spot	5	Image 1	3	1000000206	716
0		Spot	5	Image 1	3	1000000207	717
0		Spot	5	Image 1	3	1000000208	718
0		Spot	5	Image 1	3	1000000209	719
0		Spot	5	Image 1	3	1000000211	720
0		Spot	5	Image 1	3	1000000210	721
0		Spot	5	Image 1	3	1000000212	722
0		Spot	5	Image 1	3	1000000213	723
0		Spot	5	Image 1	3	1000000214	724
0		Spot	5	Image 1	3	1000000215	725
0		Spot	5	Image 1	3	1000000216	726
0		Spot	5	Image 1	3	1000000217	727
0		Spot	5	Image 1	3	1000000218	728
0		Spot	5	Image 1	3	1000000219	729
0		Spot	5	Image 1	3	1000000244	730
0		Spot	5	Image 1	3	1000000220	731
0		Spot	5	Image 1	3	1000000221	732
0		Spot	5	Image 1	3	1000000222	733
0		Spot	5	Image 1	3	1000000223	734
0		Spot	5	Image 1	3	1000000224	735
0		Spot	5	Image 1	3	1000000225	736
0		Spot	5	Image 1	3	1000000155	737
0		Spot	5	Image 1	3	1000000226	738
0		Spot	5	Image 1	3	1000000230	739
0		Spot	5	Image 1	3	1000000227	740
0		Spot	5	Image 1	3	1000000228	741
0		Spot	5	Image 1	3	1000000232	742
0		Spot	5	Image 1	3	1000000231	743
0		Spot	5	Image 1	3	1000000233	744
0		Spot	5	Image 1	3	1000000234	745
0		Spot	5	Image 1	3	1000000235	746
0		Spot	5	Image 1	3	1000000236	747
0		Spot	5	Image 1	3	1000000237	748
0		Spot	5	Image 1	3	1000000238	749
0		Spot	5	Image 1	3	1000000239	750
0		Spot	5	Image 1	4	1000000000	751
0		Spot	5	Image 1	4	1000000001	752
0		Spot	5	Image 1	4	1000000002	753
0		Spot	5	Image 1	4	1000000003	754
0		Spot	5	Image 1	4	1000000004	755
0		Spot	5	Image 1	4	1000000005	756
0		Spot	5	Image 1	4	1000000006	757
0		Spot	5	Image 1	4	1000000007	758
0		Spot	5	Image 1	4	1000000008	759
0		Spot	5	Image 1	4	1000000009	760
0		Spot	5	Image 1	4	1000000010	761
0		Spot	5	Image 1	4	1000000011	762
0		Spot	5	Image 1	4	1000000012	763
0		Spot	5	Image 1	4	1000000013	764
0		Spot	5	Image 1	4	1000000014	765
0		Spot	5	Image 1	4	1000000015	766
0		Spot	5	Image 1	4	1000000016	767
0		Spot	5	Image 1	4	1000000017	768
0		Spot	5	Image 1	4	1000000018	769
0		Spot	5	Image 1	4	1000000019	770
0		Spot	5	Image 1	4	1000000022	771
0		Spot	5	Image 1	4	1000000021	772
0		Spot	5	Image 1	4	1000000020	773
0		Spot	5	Image 1	4	1000000023	774
0		Spot	5	Image 1	4	1000000024	776
0		Spot	5	Image 1	4	1000000025	777
0		Spot	5	Image 1	4	1000000026	778
0		Spot	5	Image 1	4	1000000027	779
0		Spot	5	Image 1	4	1000000028	780
0		Spot	5	Image 1	4	1000000240	781
0		Spot	5	Image 1	4	1000000029	782
0		Spot	5	Image 1	4	1000000030	783
0		Spot	5	Image 1	4	1000000031	784
0		Spot	5	Image 1	4	1000000032	785
0		Spot	5	Image 1	4	1000000033	786
0		Spot	5	Image 1	4	1000000245	787
0		Spot	5	Image 1	4	1000000034	788
0		Spot	5	Image 1	4	1000000035	789
0		Spot	5	Image 1	4	1000000036	790
0		Spot	5	Image 1	4	1000000037	791
0		Spot	5	Image 1	4	1000000038	792
0		Spot	5	Image 1	4	1000000039	793
0		Spot	5	Image 1	4	1000000040	794
0		Spot	5	Image 1	4	1000000041	795
0		Spot	5	Image 1	4	1000000042	796
0		Spot	5	Image 1	4	1000000043	797
0		Spot	5	Image 1	4	1000000044	798
0		Spot	5	Image 1	4	1000000046	799
0		Spot	5	Image 1	4	1000000045	800
0		Spot	5	Image 1	4	1000000047	801
0		Spot	5	Image 1	4	1000000048	803
0		Spot	5	Image 1	4	1000000049	804
0		Spot	5	Image 1	4	1000000050	806
0		Spot	5	Image 1	4	1000000051	807
0		Spot	5	Image 1	4	1000000052	808
0		Spot	5	Image 1	4	1000000053	809
0		Spot	5	Image 1	4	1000000055	810
0		Spot	5	Image 1	4	1000000054	811
0		Spot	5	Image 1	4	1000000056	812
0		Spot	5	Image 1	4	1000000057	813
0		Spot	5	Image 1	4	1000000058	814
0		Spot	5	Image 1	4	1000000059	815
0		Spot	5	Image 1	4	1000000060	816
0		Spot	5	Image 1	4	1000000061	817
0		Spot	5	Image 1	4	1000000062	818
0		Spot	5	Image 1	4	1000000063	819
0		Spot	5	Image 1	4	1000000064	820
0		Spot	5	Image 1	4	1000000065	821
0		Spot	5	Image 1	4	1000000066	822
0		Spot	5	Image 1	4	1000000067	823
0		Spot	5	Image 1	4	1000000068	824
0		Spot	5	Image 1	4	1000000069	825
0		Spot	5	Image 1	4	1000000070	826
0		Spot	5	Image 1	4	1000000071	827
0		Spot	5	Image 1	4	1000000072	828
0		Spot	5	Image 1	4	1000000073	829
0		Spot	5	Image 1	4	1000000074	830
0		Spot	5	Image 1	4	1000000075	831
0		Spot	5	Image 1	4	1000000076	832
0		Spot	5	Image 1	4	1000000077	833
0		Spot	5	Image 1	4	1000000078	834
0		Spot	5	Image 1	4	1000000079	835
0		Spot	5	Image 1	4	1000000080	837
0		Spot	5	Image 1	4	1000000081	838
0		Spot	5	Image 1	4	1000000082	839
0		Spot	5	Image 1	4	1000000084	840
0		Spot	5	Image 1	4	1000000083	841
0		Spot	5	Image 1	4	1000000085	842
0		Spot	5	Image 1	4	1000000086	843
0		Spot	5	Image 1	4	1000000087	844
0		Spot	5	Image 1	4	1000000088	845
0		Spot	5	Image 1	4	1000000089	846
0		Spot	5	Image 1	4	1000000091	847
0		Spot	5	Image 1	4	1000000090	848
0		Spot	5	Image 1	4	1000000092	849
0		Spot	5	Image 1	4	1000000093	850
0		Spot	5	Image 1	4	1000000094	851
0		Spot	5	Image 1	4	1000000095	852
0		Spot	5	Image 1	4	1000000096	854
0		Spot	5	Image 1	4	1000000097	855
0		Spot	5	Image 1	4	1000000098	856
0		Spot	5	Image 1	4	1000000099	857
0		Spot	5	Image 1	4	1000000100	858
0		Spot	5	Image 1	4	1000000101	859
0		Spot	5	Image 1	4	1000000102	860
0		Spot	5	Image 1	4	1000000103	861
0		Spot	5	Image 1	4	1000000104	862
0		Spot	5	Image 1	4	1000000105	863
0		Spot	5	Image 1	4	1000000106	864
0		Spot	5	Image 1	4	1000000107	865
0		Spot	5	Image 1	4	1000000108	866
0		Spot	5	Image 1	4	1000000109	869
0		Spot	5	Image 1	4	1000000110	870
0		Spot	5	Image 1	4	1000000111	871
0		Spot	5	Image 1	4	1000000112	872
0		Spot	5	Image 1	4	1000000242	873
0		Spot	5	Image 1	4	1000000113	874
0		Spot	5	Image 1	4	1000000114	875
0		Spot	5	Image 1	4	1000000115	876
0		Spot	5	Image 1	4	1000000116	877
0		Spot	5	Image 1	4	1000000117	878
0		Spot	5	Image 1	4	1000000118	879
0		Spot	5	Image 1	4	1000000119	880
0		Spot	5	Image 1	4	1000000120	881
0		Spot	5	Image 1	4	1000000121	882
0		Spot	5	Image 1	4	1000000122	883
0		Spot	5	Image 1	4	1000000123	884
0		Spot	5	Image 1	4	1000000124	885
0		Spot	5	Image 1	4	1000000125	886
0		Spot	5	Image 1	4	1000000126	887
0		Spot	5	Image 1	4	1000000127	888
0		Spot	5	Image 1	4	1000000128	889
0		Spot	5	Image 1	4	1000000129	890
0		Spot	5	Image 1	4	1000000130	891
0		Spot	5	Image 1	4	1000000131	892
0		Spot	5	Image 1	4	1000000132	893
0		Spot	5	Image 1	4	1000000133	894
0		Spot	5	Image 1	4	1000000134	895
0		Spot	5	Image 1	4	1000000135	896
0		Spot	5	Image 1	4	1000000136	897
0		Spot	5	Image 1	4	1000000137	898
0		Spot	5	Image 1	4	1000000138	899
0		Spot	5	Image 1	4	1000000139	900
0		Spot	5	Image 1	4	1000000140	901
0		Spot	5	Image 1	4	1000000142	902
0		Spot	5	Image 1	4	1000000141	903
0		Spot	5	Image 1	4	1000000143	904
0		Spot	5	Image 1	4	1000000144	905
0		Spot	5	Image 1	4	1000000145	906
0		Spot	5	Image 1	4	1000000146	907
0		Spot	5	Image 1	4	1000000147	908
0		Spot	5	Image 1	4	1000000148	909
0		Spot	5	Image 1	4	1000000149	910
0		Spot	5	Image 1	4	1000000150	911
0		Spot	5	Image 1	4	1000000151	913
0		Spot	5	Image 1	4	1000000152	914
0		Spot	5	Image 1	4	1000000153	915
0		Spot	5	Image 1	4	1000000154	916
0		Spot	5	Image 1	4	1000000156	917
0		Spot	5	Image 1	4	1000000157	918
0		Spot	5	Image 1	4	1000000158	919
0		Spot	5	Image 1	4	1000000159	920
0		Spot	5	Image 1	4	1000000161	921
0		Spot	5	Image 1	4	1000000160	922
0		Spot	5	Image 1	4	1000000162	923
0		Spot	5	Image 1	4	1000000163	924
0		Spot	5	Image 1	4	1000000164	925
0		Spot	5	Image 1	4	1000000165	926
0		Spot	5	Image 1	4	1000000166	927
0		Spot	5	Image 1	4	1000000168	928
0		Spot	5	Image 1	4	1000000167	929
0		Spot	5	Image 1	4	1000000169	930
0		Spot	5	Image 1	4	1000000170	931
0		Spot	5	Image 1	4	1000000171	932
0		Spot	5	Image 1	4	1000000172	933
0		Spot	5	Image 1	4	1000000173	934
0		Spot	5	Image 1	4	1000000174	935
0		Spot	5	Image 1	4	1000000175	936
0		Spot	5	Image 1	4	1000000176	937
0		Spot	5	Image 1	4	1000000177	938
0		Spot	5	Image 1	4	1000000178	939
0		Spot	5	Image 1	4	1000000179	940
0		Spot	5	Image 1	4	1000000180	941
0		Spot	5	Image 1	4	1000000181	942
0		Spot	5	Image 1	4	1000000182	943
0		Spot	5	Image 1	4	1000000183	944
0		Spot	5	Image 1	4	1000000184	945
0		Spot	5	Image 1	4	1000000185	946
0		Spot	5	Image 1	4	1000000186	947
0		Spot	5	Image 1	4	1000000187	948
0		Spot	5	Image 1	4	1000000188	949
0		Spot	5	Image 1	4	1000000189	950
0		Spot	5	Image 1	4	1000000190	951
0		Spot	5	Image 1	4	1000000191	952
0		Spot	5	Image 1	4	1000000193	953
0		Spot	5	Image 1	4	1000000192	954
0		Spot	5	Image 1	4	1000000194	955
0		Spot	5	Image 1	4	1000000195	957
0		Spot	5	Image 1	4	1000000196	958
0		Spot	5	Image 1	4	1000000197	959
0		Spot	5	Image 1	4	1000000241	960
0		Spot	5	Image 1	4	1000000199	961
0		Spot	5	Image 1	4	1000000198	962
0		Spot	5	Image 1	4	1000000200	963
0		Spot	5	Image 1	4	1000000202	964
0		Spot	5	Image 1	4	1000000201	965
0		Spot	5	Image 1	4	1000000203	966
0		Spot	5	Image 1	4	1000000204	967
0		Spot	5	Image 1	4	1000000205	968
0		Spot	5	Image 1	4	1000000206	969
0		Spot	5	Image 1	4	1000000207	970
0		Spot	5	Image 1	4	1000000208	971
0		Spot	5	Image 1	4	1000000209	972
0		Spot	5	Image 1	4	1000000211	973
0		Spot	5	Image 1	4	1000000210	974
0		Spot	5	Image 1	4	1000000212	975
0		Spot	5	Image 1	4	1000000213	976
0		Spot	5	Image 1	4	1000000214	977
0		Spot	5	Image 1	4	1000000215	978
0		Spot	5	Image 1	4	1000000216	979
0		Spot	5	Image 1	4	1000000217	980
0		Spot	5	Image 1	4	1000000218	981
0		Spot	5	Image 1	4	1000000219	982
0		Spot	5	Image 1	4	1000000244	983
0		Spot	5	Image 1	4	1000000220	984
0		Spot	5	Image 1	4	1000000221	985
0		Spot	5	Image 1	4	1000000222	986
0		Spot	5	Image 1	4	1000000223	987
0		Spot	5	Image 1	4	1000000224	988
0		Spot	5	Image 1	4	1000000225	989
0		Spot	5	Image 1	4	1000000155	990
0		Spot	5	Image 1	4	1000000226	991
0		Spot	5	Image 1	4	1000000230	992
0		Spot	5	Image 1	4	1000000229	993
0		Spot	5	Image 1	4	1000000227	994
0		Spot	5	Image 1	4	1000000228	995
0		Spot	5	Image 1	4	1000000232	996
0		Spot	5	Image 1	4	1000000231	997
0		Spot	5	Image 1	4	1000000233	998
0		Spot	5	Image 1	4	1000000234	999
0		Spot	5	Image 1	4	1000000235	1000
0		Spot	5	Image 1	4	1000000236	1001
0		Spot	5	Image 1	4	1000000237	1002
0		Spot	5	Image 1	4	1000000238	1003
0		Spot	5	Image 1	4	1000000239	1004
0		Spot	5	Image 1	5	1000000000	1005
0		Spot	5	Image 1	5	1000000001	1006
0		Spot	5	Image 1	5	1000000002	1007
0		Spot	5	Image 1	5	1000000003	1008
0		Spot	5	Image 1	5	1000000004	1009
0		Spot	5	Image 1	5	1000000005	1010
0		Spot	5	Image 1	5	1000000006	1011
0		Spot	5	Image 1	5	1000000007	1012
0		Spot	5	Image 1	5	1000000008	1013
0		Spot	5	Image 1	5	1000000009	1014
0		Spot	5	Image 1	5	1000000010	1015
0		Spot	5	Image 1	5	1000000011	1016
0		Spot	5	Image 1	5	1000000012	1017
0		Spot	5	Image 1	5	1000000013	1018
0		Spot	5	Image 1	5	1000000014	1019
0		Spot	5	Image 1	5	1000000015	1020
0		Spot	5	Image 1	5	1000000016	1021
0		Spot	5	Image 1	5	1000000017	1022
0		Spot	5	Image 1	5	1000000018	1023
0		Spot	5	Image 1	5	1000000019	1024
0		Spot	5	Image 1	5	1000000022	1025
0		Spot	5	Image 1	5	1000000021	1026
0		Spot	5	Image 1	5	1000000020	1027
0		Spot	5	Image 1	5	1000000246	1028
0		Spot	5	Image 1	5	1000000023	1029
0		Spot	5	Image 1	5	1000000024	1030
0		Spot	5	Image 1	5	1000000025	1031
0		Spot	5	Image 1	5	1000000026	1032
0		Spot	5	Image 1	5	1000000027	1033
0		Spot	5	Image 1	5	1000000028	1034
0		Spot	5	Image 1	5	1000000240	1035
0		Spot	5	Image 1	5	1000000029	1036
0		Spot	5	Image 1	5	1000000030	1037
0		Spot	5	Image 1	5	1000000032	1038
0		Spot	5	Image 1	5	1000000031	1039
0		Spot	5	Image 1	5	1000000033	1040
0		Spot	5	Image 1	5	1000000245	1041
0		Spot	5	Image 1	5	1000000034	1042
0		Spot	5	Image 1	5	1000000035	1043
0		Spot	5	Image 1	5	1000000037	1044
0		Spot	5	Image 1	5	1000000036	1045
0		Spot	5	Image 1	5	1000000038	1046
0		Spot	5	Image 1	5	1000000039	1047
0		Spot	5	Image 1	5	1000000040	1048
0		Spot	5	Image 1	5	1000000041	1049
0		Spot	5	Image 1	5	1000000042	1050
0		Spot	5	Image 1	5	1000000043	1051
0		Spot	5	Image 1	5	1000000044	1052
0		Spot	5	Image 1	5	1000000046	1053
0		Spot	5	Image 1	5	1000000045	1054
0		Spot	5	Image 1	5	1000000047	1055
0		Spot	5	Image 1	5	1000000048	1057
0		Spot	5	Image 1	5	1000000049	1058
0		Spot	5	Image 1	5	1000000050	1060
0		Spot	5	Image 1	5	1000000051	1061
0		Spot	5	Image 1	5	1000000053	1062
0		Spot	5	Image 1	5	1000000052	1063
0		Spot	5	Image 1	5	1000000055	1064
0		Spot	5	Image 1	5	1000000054	1065
0		Spot	5	Image 1	5	1000000056	1066
0		Spot	5	Image 1	5	1000000057	1067
0		Spot	5	Image 1	5	1000000058	1068
0		Spot	5	Image 1	5	1000000059	1069
0		Spot	5	Image 1	5	1000000060	1070
0		Spot	5	Image 1	5	1000000061	1071
0		Spot	5	Image 1	5	1000000062	1072
0		Spot	5	Image 1	5	1000000063	1074
0		Spot	5	Image 1	5	1000000064	1075
0		Spot	5	Image 1	5	1000000065	1076
0		Spot	5	Image 1	5	1000000066	1077
0		Spot	5	Image 1	5	1000000067	1078
0		Spot	5	Image 1	5	1000000068	1079
0		Spot	5	Image 1	5	1000000069	1080
0		Spot	5	Image 1	5	1000000070	1081
0		Spot	5	Image 1	5	1000000071	1082
0		Spot	5	Image 1	5	1000000072	1083
0		Spot	5	Image 1	5	1000000073	1084
0		Spot	5	Image 1	5	1000000074	1085
0		Spot	5	Image 1	5	1000000075	1086
0		Spot	5	Image 1	5	1000000077	1087
0		Spot	5	Image 1	5	1000000076	1088
0		Spot	5	Image 1	5	1000000078	1089
0		Spot	5	Image 1	5	1000000079	1090
0		Spot	5	Image 1	5	1000000080	1091
0		Spot	5	Image 1	5	1000000081	1093
0		Spot	5	Image 1	5	1000000082	1094
0		Spot	5	Image 1	5	1000000084	1095
0		Spot	5	Image 1	5	1000000083	1096
0		Spot	5	Image 1	5	1000000085	1097
0		Spot	5	Image 1	5	1000000086	1098
0		Spot	5	Image 1	5	1000000087	1099
0		Spot	5	Image 1	5	1000000088	1100
0		Spot	5	Image 1	5	1000000089	1101
0		Spot	5	Image 1	5	1000000091	1102
0		Spot	5	Image 1	5	1000000090	1103
0		Spot	5	Image 1	5	1000000092	1104
0		Spot	5	Image 1	5	1000000093	1105
0		Spot	5	Image 1	5	1000000094	1106
0		Spot	5	Image 1	5	1000000095	1107
0		Spot	5	Image 1	5	1000000096	1109
0		Spot	5	Image 1	5	1000000097	1110
0		Spot	5	Image 1	5	1000000098	1111
0		Spot	5	Image 1	5	1000000099	1112
0		Spot	5	Image 1	5	1000000100	1113
0		Spot	5	Image 1	5	1000000101	1114
0		Spot	5	Image 1	5	1000000102	1115
0		Spot	5	Image 1	5	1000000103	1116
0		Spot	5	Image 1	5	1000000104	1117
0		Spot	5	Image 1	5	1000000105	1118
0		Spot	5	Image 1	5	1000000106	1119
0		Spot	5	Image 1	5	1000000107	1120
0		Spot	5	Image 1	5	1000000108	1121
0		Spot	5	Image 1	5	1000000109	1123
0		Spot	5	Image 1	5	1000000110	1124
0		Spot	5	Image 1	5	1000000111	1125
0		Spot	5	Image 1	5	1000000112	1126
0		Spot	5	Image 1	5	1000000242	1127
0		Spot	5	Image 1	5	1000000113	1128
0		Spot	5	Image 1	5	1000000114	1129
0		Spot	5	Image 1	5	1000000115	1130
0		Spot	5	Image 1	5	1000000116	1131
0		Spot	5	Image 1	5	1000000117	1132
0		Spot	5	Image 1	5	1000000118	1133
0		Spot	5	Image 1	5	1000000119	1134
0		Spot	5	Image 1	5	1000000120	1135
0		Spot	5	Image 1	5	1000000121	1136
0		Spot	5	Image 1	5	1000000122	1137
0		Spot	5	Image 1	5	1000000123	1138
0		Spot	5	Image 1	5	1000000124	1139
0		Spot	5	Image 1	5	1000000125	1140
0		Spot	5	Image 1	5	1000000126	1141
0		Spot	5	Image 1	5	1000000128	1142
0		Spot	5	Image 1	5	1000000127	1143
0		Spot	5	Image 1	5	1000000129	1144
0		Spot	5	Image 1	5	1000000130	1145
0		Spot	5	Image 1	5	1000000131	1146
0		Spot	5	Image 1	5	1000000132	1147
0		Spot	5	Image 1	5	1000000133	1148
0		Spot	5	Image 1	5	1000000134	1149
0		Spot	5	Image 1	5	1000000135	1150
0		Spot	5	Image 1	5	1000000136	1151
0		Spot	5	Image 1	5	1000000137	1152
0		Spot	5	Image 1	5	1000000138	1153
0		Spot	5	Image 1	5	1000000139	1154
0		Spot	5	Image 1	5	1000000140	1155
0		Spot	5	Image 1	5	1000000142	1156
0		Spot	5	Image 1	5	1000000141	1157
0		Spot	5	Image 1	5	1000000143	1158
0		Spot	5	Image 1	5	1000000243	1159
0		Spot	5	Image 1	5	1000000144	1160
0		Spot	5	Image 1	5	1000000145	1161
0		Spot	5	Image 1	5	1000000146	1162
0		Spot	5	Image 1	5	1000000147	1163
0		Spot	5	Image 1	5	1000000148	1164
0		Spot	5	Image 1	5	1000000149	1165
0		Spot	5	Image 1	5	1000000150	1166
0		Spot	5	Image 1	5	1000000151	1169
0		Spot	5	Image 1	5	1000000152	1170
0		Spot	5	Image 1	5	1000000153	1171
0		Spot	5	Image 1	5	1000000154	1172
0		Spot	5	Image 1	5	1000000156	1173
0		Spot	5	Image 1	5	1000000157	1174
0		Spot	5	Image 1	5	1000000158	1175
0		Spot	5	Image 1	5	1000000159	1176
0		Spot	5	Image 1	5	1000000160	1177
0		Spot	5	Image 1	5	1000000162	1178
0		Spot	5	Image 1	5	1000000161	1179
0		Spot	5	Image 1	5	1000000163	1180
0		Spot	5	Image 1	5	1000000164	1181
0		Spot	5	Image 1	5	1000000165	1182
0		Spot	5	Image 1	5	1000000166	1183
0		Spot	5	Image 1	5	1000000168	1184
0		Spot	5	Image 1	5	1000000167	1185
0		Spot	5	Image 1	5	1000000169	1186
0		Spot	5	Image 1	5	1000000170	1187
0		Spot	5	Image 1	5	1000000171	1188
0		Spot	5	Image 1	5	1000000172	1189
0		Spot	5	Image 1	5	1000000173	1190
0		Spot	5	Image 1	5	1000000174	1191
0		Spot	5	Image 1	5	1000000175	1192
0		Spot	5	Image 1	5	1000000176	1193
0		Spot	5	Image 1	5	1000000178	1194
0		Spot	5	Image 1	5	1000000177	1195
0		Spot	5	Image 1	5	1000000179	1196
0		Spot	5	Image 1	5	1000000180	1197
0		Spot	5	Image 1	5	1000000181	1198
0		Spot	5	Image 1	5	1000000182	1199
0		Spot	5	Image 1	5	1000000183	1200
0		Spot	5	Image 1	5	1000000184	1201
0		Spot	5	Image 1	5	1000000185	1202
0		Spot	5	Image 1	5	1000000186	1203
0		Spot	5	Image 1	5	1000000187	1204
0		Spot	5	Image 1	5	1000000188	1205
0		Spot	5	Image 1	5	1000000189	1206
0		Spot	5	Image 1	5	1000000190	1207
0		Spot	5	Image 1	5	1000000191	1208
0		Spot	5	Image 1	5	1000000193	1209
0		Spot	5	Image 1	5	1000000192	1210
0		Spot	5	Image 1	5	1000000194	1211
0		Spot	5	Image 1	5	1000000195	1213
0		Spot	5	Image 1	5	1000000196	1214
0		Spot	5	Image 1	5	1000000197	1215
0		Spot	5	Image 1	5	1000000199	1216
0		Spot	5	Image 1	5	1000000241	1217
0		Spot	5	Image 1	5	1000000198	1218
0		Spot	5	Image 1	5	1000000200	1219
0		Spot	5	Image 1	5	1000000202	1220
0		Spot	5	Image 1	5	1000000201	1221
0		Spot	5	Image 1	5	1000000203	1222
0		Spot	5	Image 1	5	1000000205	1223
0		Spot	5	Image 1	5	1000000206	1224
0		Spot	5	Image 1	5	1000000207	1225
0		Spot	5	Image 1	5	1000000208	1226
0		Spot	5	Image 1	5	1000000209	1227
0		Spot	5	Image 1	5	1000000211	1228
0		Spot	5	Image 1	5	1000000210	1229
0		Spot	5	Image 1	5	1000000213	1230
0		Spot	5	Image 1	5	1000000212	1231
0		Spot	5	Image 1	5	1000000214	1232
0		Spot	5	Image 1	5	1000000215	1233
0		Spot	5	Image 1	5	1000000216	1234
0		Spot	5	Image 1	5	1000000217	1235
0		Spot	5	Image 1	5	1000000218	1236
0		Spot	5	Image 1	5	1000000219	1237
0		Spot	5	Image 1	5	1000000244	1238
0		Spot	5	Image 1	5	1000000220	1239
0		Spot	5	Image 1	5	1000000221	1240
0		Spot	5	Image 1	5	1000000222	1241
0		Spot	5	Image 1	5	1000000223	1242
0		Spot	5	Image 1	5	1000000224	1243
0		Spot	5	Image 1	5	1000000225	1244
0		Spot	5	Image 1	5	1000000155	1245
0		Spot	5	Image 1	5	1000000229	1246
0		Spot	5	Image 1	5	1000000226	1247
0		Spot	5	Image 1	5	1000000230	1248
0		Spot	5	Image 1	5	1000000227	1249
0		Spot	5	Image 1	5	1000000228	1250
0		Spot	5	Image 1	5	1000000232	1251
0		Spot	5	Image 1	5	1000000231	1252
0		Spot	5	Image 1	5	1000000233	1253
0		Spot	5	Image 1	5	1000000234	1254
0		Spot	5	Image 1	5	1000000235	1255
0		Spot	5	Image 1	5	1000000236	1256
0		Spot	5	Image 1	5	1000000237	1257
0		Spot	5	Image 1	5	1000000238	1258
0		Spot	5	Image 1	5	1000000239	1259
0		Spot	5	Image 1	6	1000000000	1260
0		Spot	5	Image 1	6	1000000001	1261
0		Spot	5	Image 1	6	1000000002	1262
0		Spot	5	Image 1	6	1000000003	1263
0		Spot	5	Image 1	6	1000000004	1264
0		Spot	5	Image 1	6	1000000005	1265
0		Spot	5	Image 1	6	1000000006	1266
0		Spot	5	Image 1	6	1000000007	1267
0		Spot	5	Image 1	6	1000000008	1268
0		Spot	5	Image 1	6	1000000009	1269
0		Spot	5	Image 1	6	1000000010	1270
0		Spot	5	Image 1	6	1000000012	1271
0		Spot	5	Image 1	6	1000000013	1272
0		Spot	5	Image 1	6	1000000014	1273
0		Spot	5	Image 1	6	1000000015	1274
0		Spot	5	Image 1	6	1000000016	1275
0		Spot	5	Image 1	6	1000000017	1276
0		Spot	5	Image 1	6	1000000018	1277
0		Spot	5	Image 1	6	1000000019	1278
0		Spot	5	Image 1	6	1000000022	1279
0		Spot	5	Image 1	6	1000000021	1280
0		Spot	5	Image 1	6	1000000020	1281
0		Spot	5	Image 1	6	1000000246	1282
0		Spot	5	Image 1	6	1000000023	1283
0		Spot	5	Image 1	6	1000000024	1284
0		Spot	5	Image 1	6	1000000025	1285
0		Spot	5	Image 1	6	1000000026	1286
0		Spot	5	Image 1	6	1000000027	1287
0		Spot	5	Image 1	6	1000000028	1288
0		Spot	5	Image 1	6	1000000240	1289
0		Spot	5	Image 1	6	1000000029	1290
0		Spot	5	Image 1	6	1000000030	1291
0		Spot	5	Image 1	6	1000000031	1292
0		Spot	5	Image 1	6	1000000032	1293
0		Spot	5	Image 1	6	1000000033	1294
0		Spot	5	Image 1	6	1000000245	1295
0		Spot	5	Image 1	6	1000000034	1296
0		Spot	5	Image 1	6	1000000035	1297
0		Spot	5	Image 1	6	1000000037	1298
0		Spot	5	Image 1	6	1000000036	1299
0		Spot	5	Image 1	6	1000000038	1300
0		Spot	5	Image 1	6	1000000039	1301
0		Spot	5	Image 1	6	1000000040	1302
0		Spot	5	Image 1	6	1000000041	1303
0		Spot	5	Image 1	6	1000000042	1304
0		Spot	5	Image 1	6	1000000043	1305
0		Spot	5	Image 1	6	1000000044	1306
0		Spot	5	Image 1	6	1000000046	1307
0		Spot	5	Image 1	6	1000000045	1308
0		Spot	5	Image 1	6	1000000047	1309
0		Spot	5	Image 1	6	1000000048	1311
0		Spot	5	Image 1	6	1000000049	1312
0		Spot	5	Image 1	6	1000000050	1314
0		Spot	5	Image 1	6	1000000051	1315
0		Spot	5	Image 1	6	1000000052	1316
0		Spot	5	Image 1	6	1000000055	1317
0		Spot	5	Image 1	6	1000000054	1318
0		Spot	5	Image 1	6	1000000056	1319
0		Spot	5	Image 1	6	1000000057	1320
0		Spot	5	Image 1	6	1000000058	1321
0		Spot	5	Image 1	6	1000000059	1322
0		Spot	5	Image 1	6	1000000060	1323
0		Spot	5	Image 1	6	1000000061	1324
0		Spot	5	Image 1	6	1000000062	1325
0		Spot	5	Image 1	6	1000000063	1327
0		Spot	5	Image 1	6	1000000064	1328
0		Spot	5	Image 1	6	1000000065	1329
0		Spot	5	Image 1	6	1000000066	1330
0		Spot	5	Image 1	6	1000000067	1331
0		Spot	5	Image 1	6	1000000068	1332
0		Spot	5	Image 1	6	1000000069	1333
0		Spot	5	Image 1	6	1000000070	1334
0		Spot	5	Image 1	6	1000000071	1335
0		Spot	5	Image 1	6	1000000072	1336
0		Spot	5	Image 1	6	1000000073	1337
0		Spot	5	Image 1	6	1000000074	1338
0		Spot	5	Image 1	6	1000000075	1339
0		Spot	5	Image 1	6	1000000076	1340
0		Spot	5	Image 1	6	1000000077	1341
0		Spot	5	Image 1	6	1000000078	1342
0		Spot	5	Image 1	6	1000000079	1343
0		Spot	5	Image 1	6	1000000080	1344
0		Spot	5	Image 1	6	1000000081	1345
0		Spot	5	Image 1	6	1000000082	1347
0		Spot	5	Image 1	6	1000000084	1348
0		Spot	5	Image 1	6	1000000083	1349
0		Spot	5	Image 1	6	1000000085	1350
0		Spot	5	Image 1	6	1000000086	1351
0		Spot	5	Image 1	6	1000000087	1352
0		Spot	5	Image 1	6	1000000088	1353
0		Spot	5	Image 1	6	1000000089	1354
0		Spot	5	Image 1	6	1000000091	1355
0		Spot	5	Image 1	6	1000000090	1356
0		Spot	5	Image 1	6	1000000092	1357
0		Spot	5	Image 1	6	1000000093	1358
0		Spot	5	Image 1	6	1000000094	1359
0		Spot	5	Image 1	6	1000000095	1360
0		Spot	5	Image 1	6	1000000096	1362
0		Spot	5	Image 1	6	1000000097	1363
0		Spot	5	Image 1	6	1000000098	1364
0		Spot	5	Image 1	6	1000000099	1365
0		Spot	5	Image 1	6	1000000100	1366
0		Spot	5	Image 1	6	1000000101	1367
0		Spot	5	Image 1	6	1000000102	1368
0		Spot	5	Image 1	6	1000000103	1369
0		Spot	5	Image 1	6	1000000104	1370
0		Spot	5	Image 1	6	1000000105	1371
0		Spot	5	Image 1	6	1000000107	1372
0		Spot	5	Image 1	6	1000000106	1373
0		Spot	5	Image 1	6	1000000108	1374
0		Spot	5	Image 1	6	1000000109	1377
0		Spot	5	Image 1	6	1000000110	1378
0		Spot	5	Image 1	6	1000000111	1379
0		Spot	5	Image 1	6	1000000112	1380
0		Spot	5	Image 1	6	1000000242	1381
0		Spot	5	Image 1	6	1000000113	1382
0		Spot	5	Image 1	6	1000000114	1383
0		Spot	5	Image 1	6	1000000115	1384
0		Spot	5	Image 1	6	1000000116	1385
0		Spot	5	Image 1	6	1000000117	1386
0		Spot	5	Image 1	6	1000000118	1387
0		Spot	5	Image 1	6	1000000119	1388
0		Spot	5	Image 1	6	1000000120	1389
0		Spot	5	Image 1	6	1000000121	1390
0		Spot	5	Image 1	6	1000000122	1391
0		Spot	5	Image 1	6	1000000123	1392
0		Spot	5	Image 1	6	1000000124	1393
0		Spot	5	Image 1	6	1000000125	1394
0		Spot	5	Image 1	6	1000000126	1395
0		Spot	5	Image 1	6	1000000127	1396
0		Spot	5	Image 1	6	1000000128	1397
0		Spot	5	Image 1	6	1000000129	1398
0		Spot	5	Image 1	6	1000000130	1399
0		Spot	5	Image 1	6	1000000131	1400
0		Spot	5	Image 1	6	1000000132	1401
0		Spot	5	Image 1	6	1000000133	1402
0		Spot	5	Image 1	6	1000000134	1403
0		Spot	5	Image 1	6	1000000135	1404
0		Spot	5	Image 1	6	1000000136	1405
0		Spot	5	Image 1	6	1000000137	1406
0		Spot	5	Image 1	6	1000000138	1407
0		Spot	5	Image 1	6	1000000139	1408
0		Spot	5	Image 1	6	1000000140	1409
0		Spot	5	Image 1	6	1000000142	1410
0		Spot	5	Image 1	6	1000000141	1411
0		Spot	5	Image 1	6	1000000143	1412
0		Spot	5	Image 1	6	1000000144	1413
0		Spot	5	Image 1	6	1000000243	1414
0		Spot	5	Image 1	6	1000000145	1415
0		Spot	5	Image 1	6	1000000146	1416
0		Spot	5	Image 1	6	1000000147	1417
0		Spot	5	Image 1	6	1000000148	1418
0		Spot	5	Image 1	6	1000000149	1419
0		Spot	5	Image 1	6	1000000150	1420
0		Spot	5	Image 1	6	1000000151	1423
0		Spot	5	Image 1	6	1000000152	1424
0		Spot	5	Image 1	6	1000000153	1425
0		Spot	5	Image 1	6	1000000247	1426
0		Spot	5	Image 1	6	1000000154	1427
0		Spot	5	Image 1	6	1000000229	1428
0		Spot	5	Image 1	6	1000000156	1429
0		Spot	5	Image 1	6	1000000157	1430
0		Spot	5	Image 1	6	1000000158	1431
0		Spot	5	Image 1	6	1000000159	1432
0		Spot	5	Image 1	6	1000000160	1433
0		Spot	5	Image 1	6	1000000162	1434
0		Spot	5	Image 1	6	1000000161	1435
0		Spot	5	Image 1	6	1000000163	1436
0		Spot	5	Image 1	6	1000000164	1437
0		Spot	5	Image 1	6	1000000165	1438
0		Spot	5	Image 1	6	1000000166	1439
0		Spot	5	Image 1	6	1000000168	1440
0		Spot	5	Image 1	6	1000000167	1441
0		Spot	5	Image 1	6	1000000170	1442
0		Spot	5	Image 1	6	1000000169	1443
0		Spot	5	Image 1	6	1000000171	1444
0		Spot	5	Image 1	6	1000000172	1445
0		Spot	5	Image 1	6	1000000173	1446
0		Spot	5	Image 1	6	1000000174	1447
0		Spot	5	Image 1	6	1000000175	1448
0		Spot	5	Image 1	6	1000000176	1449
0		Spot	5	Image 1	6	1000000178	1450
0		Spot	5	Image 1	6	1000000177	1451
0		Spot	5	Image 1	6	1000000179	1452
0		Spot	5	Image 1	6	1000000180	1453
0		Spot	5	Image 1	6	1000000181	1454
0		Spot	5	Image 1	6	1000000182	1455
0		Spot	5	Image 1	6	1000000183	1456
0		Spot	5	Image 1	6	1000000184	1457
0		Spot	5	Image 1	6	1000000185	1458
0		Spot	5	Image 1	6	1000000186	1459
0		Spot	5	Image 1	6	1000000187	1460
0		Spot	5	Image 1	6	1000000188	1461
0		Spot	5	Image 1	6	1000000189	1462
0		Spot	5	Image 1	6	1000000190	1463
0		Spot	5	Image 1	6	1000000191	1464
0		Spot	5	Image 1	6	1000000193	1465
0		Spot	5	Image 1	6	1000000192	1466
0		Spot	5	Image 1	6	1000000194	1467
0		Spot	5	Image 1	6	1000000195	1469
0		Spot	5	Image 1	6	1000000196	1470
0		Spot	5	Image 1	6	1000000197	1471
0		Spot	5	Image 1	6	1000000199	1472
0		Spot	5	Image 1	6	1000000241	1473
0		Spot	5	Image 1	6	1000000198	1474
0		Spot	5	Image 1	6	1000000200	1475
0		Spot	5	Image 1	6	1000000202	1476
0		Spot	5	Image 1	6	1000000203	1477
0		Spot	5	Image 1	6	1000000204	1478
0		Spot	5	Image 1	6	1000000205	1479
0		Spot	5	Image 1	6	1000000206	1480
0		Spot	5	Image 1	6	1000000207	1481
0		Spot	5	Image 1	6	1000000208	1482
0		Spot	5	Image 1	6	1000000209	1483
0		Spot	5	Image 1	6	1000000211	1484
0		Spot	5	Image 1	6	1000000210	1485
0		Spot	5	Image 1	6	1000000212	1486
0		Spot	5	Image 1	6	1000000213	1487
0		Spot	5	Image 1	6	1000000214	1488
0		Spot	5	Image 1	6	1000000215	1489
0		Spot	5	Image 1	6	1000000216	1490
0		Spot	5	Image 1	6	1000000217	1491
0		Spot	5	Image 1	6	1000000218	1492
0		Spot	5	Image 1	6	1000000219	1493
0		Spot	5	Image 1	6	1000000244	1494
0		Spot	5	Image 1	6	1000000220	1495
0		Spot	5	Image 1	6	1000000221	1496
0		Spot	5	Image 1	6	1000000222	1497
0		Spot	5	Image 1	6	1000000223	1498
0		Spot	5	Image 1	6	1000000224	1499
0		Spot	5	Image 1	6	1000000225	1500
0		Spot	5	Image 1	6	1000000155	1501
0		Spot	5	Image 1	6	1000000230	1502
0		Spot	5	Image 1	6	1000000226	1503
0		Spot	5	Image 1	6	1000000227	1504
0		Spot	5	Image 1	6	1000000228	1505
0		Spot	5	Image 1	6	1000000232	1506
0		Spot	5	Image 1	6	1000000231	1507
0		Spot	5	Image 1	6	1000000233	1508
0		Spot	5	Image 1	6	1000000234	1509
0		Spot	5	Image 1	6	1000000235	1510
0		Spot	5	Image 1	6	1000000236	1511
0		Spot	5	Image 1	6	1000000237	1512
0		Spot	5	Image 1	6	1000000238	1513
0		Spot	5	Image 1	6	1000000239	1514
0		Spot	5	Image 1	7	1000000000	1515
0		Spot	5	Image 1	7	1000000001	1516
0		Spot	5	Image 1	7	1000000002	1517
0		Spot	5	Image 1	7	1000000003	1518
0		Spot	5	Image 1	7	1000000004	1519
0		Spot	5	Image 1	7	1000000005	1520
0		Spot	5	Image 1	7	1000000006	1521
0		Spot	5	Image 1	7	1000000007	1522
0		Spot	5	Image 1	7	1000000008	1523
0		Spot	5	Image 1	7	1000000009	1524
0		Spot	5	Image 1	7	1000000010	1525
0		Spot	5	Image 1	7	1000000011	1526
0		Spot	5	Image 1	7	1000000012	1527
0		Spot	5	Image 1	7	1000000013	1528
0		Spot	5	Image 1	7	1000000014	1529
0		Spot	5	Image 1	7	1000000015	1530
0		Spot	5	Image 1	7	1000000016	1531
0		Spot	5	Image 1	7	1000000017	1532
0		Spot	5	Image 1	7	1000000018	1533
0		Spot	5	Image 1	7	1000000019	1534
0		Spot	5	Image 1	7	1000000021	1535
0		Spot	5	Image 1	7	1000000022	1536
0		Spot	5	Image 1	7	1000000020	1537
0		Spot	5	Image 1	7	1000000248	1538
0		Spot	5	Image 1	7	1000000023	1539
0		Spot	5	Image 1	7	1000000246	1540
0		Spot	5	Image 1	7	1000000024	1542
0		Spot	5	Image 1	7	1000000025	1543
0		Spot	5	Image 1	7	1000000026	1544
0		Spot	5	Image 1	7	1000000027	1545
0		Spot	5	Image 1	7	1000000028	1546
0		Spot	5	Image 1	7	1000000240	1547
0		Spot	5	Image 1	7	1000000029	1548
0		Spot	5	Image 1	7	1000000030	1549
0		Spot	5	Image 1	7	1000000031	1550
0		Spot	5	Image 1	7	1000000032	1551
0		Spot	5	Image 1	7	1000000033	1552
0		Spot	5	Image 1	7	1000000245	1553
0		Spot	5	Image 1	7	1000000034	1554
0		Spot	5	Image 1	7	1000000035	1555
0		Spot	5	Image 1	7	1000000036	1556
0		Spot	5	Image 1	7	1000000037	1557
0		Spot	5	Image 1	7	1000000038	1558
0		Spot	5	Image 1	7	1000000039	1559
0		Spot	5	Image 1	7	1000000040	1560
0		Spot	5	Image 1	7	1000000041	1561
0		Spot	5	Image 1	7	1000000042	1562
0		Spot	5	Image 1	7	1000000043	1563
0		Spot	5	Image 1	7	1000000044	1564
0		Spot	5	Image 1	7	1000000046	1565
0		Spot	5	Image 1	7	1000000045	1566
0		Spot	5	Image 1	7	1000000047	1567
0		Spot	5	Image 1	7	1000000049	1569
0		Spot	5	Image 1	7	1000000048	1570
0		Spot	5	Image 1	7	1000000050	1572
0		Spot	5	Image 1	7	1000000051	1573
0		Spot	5	Image 1	7	1000000052	1574
0		Spot	5	Image 1	7	1000000055	1575
0		Spot	5	Image 1	7	1000000054	1576
0		Spot	5	Image 1	7	1000000056	1577
0		Spot	5	Image 1	7	1000000057	1578
0		Spot	5	Image 1	7	1000000058	1579
0		Spot	5	Image 1	7	1000000059	1580
0		Spot	5	Image 1	7	1000000060	1581
0		Spot	5	Image 1	7	1000000061	1582
0		Spot	5	Image 1	7	1000000062	1583
0		Spot	5	Image 1	7	1000000063	1585
0		Spot	5	Image 1	7	1000000064	1586
0		Spot	5	Image 1	7	1000000065	1587
0		Spot	5	Image 1	7	1000000066	1588
0		Spot	5	Image 1	7	1000000067	1589
0		Spot	5	Image 1	7	1000000068	1590
0		Spot	5	Image 1	7	1000000104	1591
0		Spot	5	Image 1	7	1000000069	1592
0		Spot	5	Image 1	7	1000000070	1593
0		Spot	5	Image 1	7	1000000072	1594
0		Spot	5	Image 1	7	1000000071	1595
0		Spot	5	Image 1	7	1000000073	1596
0		Spot	5	Image 1	7	1000000074	1597
0		Spot	5	Image 1	7	1000000075	1598
0		Spot	5	Image 1	7	1000000076	1599
0		Spot	5	Image 1	7	1000000077	1600
0		Spot	5	Image 1	7	1000000078	1601
0		Spot	5	Image 1	7	1000000079	1602
0		Spot	5	Image 1	7	1000000080	1603
0		Spot	5	Image 1	7	1000000081	1604
0		Spot	5	Image 1	7	1000000083	1605
0		Spot	5	Image 1	7	1000000082	1606
0		Spot	5	Image 1	7	1000000084	1607
0		Spot	5	Image 1	7	1000000085	1608
0		Spot	5	Image 1	7	1000000086	1609
0		Spot	5	Image 1	7	1000000087	1610
0		Spot	5	Image 1	7	1000000088	1611
0		Spot	5	Image 1	7	1000000089	1612
0		Spot	5	Image 1	7	1000000090	1613
0		Spot	5	Image 1	7	1000000091	1614
0		Spot	5	Image 1	7	1000000092	1615
0		Spot	5	Image 1	7	1000000093	1616
0		Spot	5	Image 1	7	1000000094	1617
0		Spot	5	Image 1	7	1000000095	1618
0		Spot	5	Image 1	7	1000000096	1620
0		Spot	5	Image 1	7	1000000097	1621
0		Spot	5	Image 1	7	1000000099	1622
0		Spot	5	Image 1	7	1000000100	1623
0		Spot	5	Image 1	7	1000000101	1624
0		Spot	5	Image 1	7	1000000102	1625
0		Spot	5	Image 1	7	1000000103	1626
0		Spot	5	Image 1	7	1000000105	1627
0		Spot	5	Image 1	7	1000000107	1628
0		Spot	5	Image 1	7	1000000106	1629
0		Spot	5	Image 1	7	1000000108	1630
0		Spot	5	Image 1	7	1000000109	1632
0		Spot	5	Image 1	7	1000000110	1633
0		Spot	5	Image 1	7	1000000111	1634
0		Spot	5	Image 1	7	1000000112	1635
0		Spot	5	Image 1	7	1000000242	1636
0		Spot	5	Image 1	7	1000000113	1637
0		Spot	5	Image 1	7	1000000114	1638
0		Spot	5	Image 1	7	1000000115	1639
0		Spot	5	Image 1	7	1000000116	1640
0		Spot	5	Image 1	7	1000000117	1641
0		Spot	5	Image 1	7	1000000118	1642
0		Spot	5	Image 1	7	1000000119	1643
0		Spot	5	Image 1	7	1000000120	1644
0		Spot	5	Image 1	7	1000000121	1645
0		Spot	5	Image 1	7	1000000122	1646
0		Spot	5	Image 1	7	1000000123	1647
0		Spot	5	Image 1	7	1000000124	1648
0		Spot	5	Image 1	7	1000000125	1649
0		Spot	5	Image 1	7	1000000127	1650
0		Spot	5	Image 1	7	1000000126	1651
0		Spot	5	Image 1	7	1000000128	1652
0		Spot	5	Image 1	7	1000000129	1653
0		Spot	5	Image 1	7	1000000130	1654
0		Spot	5	Image 1	7	1000000131	1655
0		Spot	5	Image 1	7	1000000133	1656
0		Spot	5	Image 1	7	1000000134	1657
0		Spot	5	Image 1	7	1000000135	1658
0		Spot	5	Image 1	7	1000000136	1659
0		Spot	5	Image 1	7	1000000137	1660
0		Spot	5	Image 1	7	1000000141	1661
0		Spot	5	Image 1	7	1000000138	1662
0		Spot	5	Image 1	7	1000000139	1663
0		Spot	5	Image 1	7	1000000140	1664
0		Spot	5	Image 1	7	1000000142	1665
0		Spot	5	Image 1	7	1000000143	1666
0		Spot	5	Image 1	7	1000000144	1667
0		Spot	5	Image 1	7	1000000243	1668
0		Spot	5	Image 1	7	1000000145	1669
0		Spot	5	Image 1	7	1000000146	1670
0		Spot	5	Image 1	7	1000000147	1671
0		Spot	5	Image 1	7	1000000148	1672
0		Spot	5	Image 1	7	1000000149	1673
0		Spot	5	Image 1	7	1000000150	1674
0		Spot	5	Image 1	7	1000000151	1677
0		Spot	5	Image 1	7	1000000152	1678
0		Spot	5	Image 1	7	1000000153	1679
0		Spot	5	Image 1	7	1000000247	1680
0		Spot	5	Image 1	7	1000000229	1681
0		Spot	5	Image 1	7	1000000154	1682
0		Spot	5	Image 1	7	1000000156	1683
0		Spot	5	Image 1	7	1000000157	1684
0		Spot	5	Image 1	7	1000000158	1685
0		Spot	5	Image 1	7	1000000159	1686
0		Spot	5	Image 1	7	1000000160	1687
0		Spot	5	Image 1	7	1000000162	1688
0		Spot	5	Image 1	7	1000000161	1689
0		Spot	5	Image 1	7	1000000163	1690
0		Spot	5	Image 1	7	1000000164	1691
0		Spot	5	Image 1	7	1000000165	1692
0		Spot	5	Image 1	7	1000000166	1693
0		Spot	5	Image 1	7	1000000168	1694
0		Spot	5	Image 1	7	1000000167	1695
0		Spot	5	Image 1	7	1000000170	1696
0		Spot	5	Image 1	7	1000000169	1697
0		Spot	5	Image 1	7	1000000171	1698
0		Spot	5	Image 1	7	1000000172	1699
0		Spot	5	Image 1	7	1000000173	1700
0		Spot	5	Image 1	7	1000000174	1701
0		Spot	5	Image 1	7	1000000175	1702
0		Spot	5	Image 1	7	1000000176	1703
0		Spot	5	Image 1	7	1000000178	1704
0		Spot	5	Image 1	7	1000000177	1705
0		Spot	5	Image 1	7	1000000179	1706
0		Spot	5	Image 1	7	1000000180	1707
0		Spot	5	Image 1	7	1000000181	1708
0		Spot	5	Image 1	7	1000000182	1709
0		Spot	5	Image 1	7	1000000183	1710
0		Spot	5	Image 1	7	1000000184	1711
0		Spot	5	Image 1	7	1000000185	1712
0		Spot	5	Image 1	7	1000000249	1713
0		Spot	5	Image 1	7	1000000186	1714
0		Spot	5	Image 1	7	1000000187	1715
0		Spot	5	Image 1	7	1000000188	1716
0		Spot	5	Image 1	7	1000000189	1717
0		Spot	5	Image 1	7	1000000190	1718
0		Spot	5	Image 1	7	1000000191	1719
0		Spot	5	Image 1	7	1000000193	1720
0		Spot	5	Image 1	7	1000000192	1721
0		Spot	5	Image 1	7	1000000194	1722
0		Spot	5	Image 1	7	1000000195	1724
0		Spot	5	Image 1	7	1000000197	1725
0		Spot	5	Image 1	7	1000000241	1726
0		Spot	5	Image 1	7	1000000199	1727
0		Spot	5	Image 1	7	1000000198	1728
0		Spot	5	Image 1	7	1000000200	1729
0		Spot	5	Image 1	7	1000000202	1730
0		Spot	5	Image 1	7	1000000203	1731
0		Spot	5	Image 1	7	1000000205	1732
0		Spot	5	Image 1	7	1000000206	1733
0		Spot	5	Image 1	7	1000000207	1734
0		Spot	5	Image 1	7	1000000208	1735
0		Spot	5	Image 1	7	1000000209	1736
0		Spot	5	Image 1	7	1000000211	1737
0		Spot	5	Image 1	7	1000000210	1738
0		Spot	5	Image 1	7	1000000212	1739
0		Spot	5	Image 1	7	1000000213	1740
0		Spot	5	Image 1	7	1000000214	1741
0		Spot	5	Image 1	7	1000000215	1742
0		Spot	5	Image 1	7	1000000216	1743
0		Spot	5	Image 1	7	1000000217	1744
0		Spot	5	Image 1	7	1000000218	1745
0		Spot	5	Image 1	7	1000000219	1746
0		Spot	5	Image 1	7	1000000244	1747
0		Spot	5	Image 1	7	1000000220	1748
0		Spot	5	Image 1	7	1000000221	1749
0		Spot	5	Image 1	7	1000000222	1750
0		Spot	5	Image 1	7	1000000223	1751
0		Spot	5	Image 1	7	1000000224	1752
0		Spot	5	Image 1	7	1000000225	1753
0		Spot	5	Image 1	7	1000000155	1754
0		Spot	5	Image 1	7	1000000226	1755
0		Spot	5	Image 1	7	1000000227	1756
0		Spot	5	Image 1	7	1000000228	1757
0		Spot	5	Image 1	7	1000000232	1758
0		Spot	5	Image 1	7	1000000231	1759
0		Spot	5	Image 1	7	1000000233	1760
0		Spot	5	Image 1	7	1000000234	1761
0		Spot	5	Image 1	7	1000000235	1762
0		Spot	5	Image 1	7	1000000236	1763
0		Spot	5	Image 1	7	1000000237	1764
0		Spot	5	Image 1	7	1000000238	1765
0		Spot	5	Image 1	7	1000000239	1766
0		Spot	5	Image 1	8	1000000250	1767
0		Spot	5	Image 1	8	1000000000	1768
0		Spot	5	Image 1	8	1000000001	1769
0		Spot	5	Image 1	8	1000000002	1770
0		Spot	5	Image 1	8	1000000003	1771
0		Spot	5	Image 1	8	1000000004	1772
0		Spot	5	Image 1	8	1000000005	1773
0		Spot	5	Image 1	8	1000000006	1774
0		Spot	5	Image 1	8	1000000007	1775
0		Spot	5	Image 1	8	1000000008	1776
0		Spot	5	Image 1	8	1000000009	1777
0		Spot	5	Image 1	8	1000000010	1778
0		Spot	5	Image 1	8	1000000012	1779
0		Spot	5	Image 1	8	1000000011	1780
0		Spot	5	Image 1	8	1000000057	1781
0		Spot	5	Image 1	8	1000000013	1782
0		Spot	5	Image 1	8	1000000014	1783
0		Spot	5	Image 1	8	1000000016	1784
0		Spot	5	Image 1	8	1000000017	1785
0		Spot	5	Image 1	8	1000000018	1786
0		Spot	5	Image 1	8	1000000019	1787
0		Spot	5	Image 1	8	1000000021	1788
0		Spot	5	Image 1	8	1000000022	1789
0		Spot	5	Image 1	8	1000000020	1790
0		Spot	5	Image 1	8	1000000251	1791
0		Spot	5	Image 1	8	1000000023	1792
0		Spot	5	Image 1	8	1000000246	1793
0		Spot	5	Image 1	8	1000000024	1795
0		Spot	5	Image 1	8	1000000025	1796
0		Spot	5	Image 1	8	1000000026	1797
0		Spot	5	Image 1	8	1000000027	1798
0		Spot	5	Image 1	8	1000000028	1799
0		Spot	5	Image 1	8	1000000240	1800
0		Spot	5	Image 1	8	1000000029	1801
0		Spot	5	Image 1	8	1000000030	1802
0		Spot	5	Image 1	8	1000000032	1803
0		Spot	5	Image 1	8	1000000031	1804
0		Spot	5	Image 1	8	1000000033	1805
0		Spot	5	Image 1	8	1000000245	1806
0		Spot	5	Image 1	8	1000000034	1807
0		Spot	5	Image 1	8	1000000035	1808
0		Spot	5	Image 1	8	1000000036	1809
0		Spot	5	Image 1	8	1000000037	1810
0		Spot	5	Image 1	8	1000000038	1811
0		Spot	5	Image 1	8	1000000039	1812
0		Spot	5	Image 1	8	1000000040	1813
0		Spot	5	Image 1	8	1000000041	1814
0		Spot	5	Image 1	8	1000000042	1815
0		Spot	5	Image 1	8	1000000043	1816
0		Spot	5	Image 1	8	1000000044	1817
0		Spot	5	Image 1	8	1000000046	1818
0		Spot	5	Image 1	8	1000000045	1819
0		Spot	5	Image 1	8	1000000047	1820
0		Spot	5	Image 1	8	1000000048	1822
0		Spot	5	Image 1	8	1000000049	1823
0		Spot	5	Image 1	8	1000000050	1825
0		Spot	5	Image 1	8	1000000051	1826
0		Spot	5	Image 1	8	1000000052	1827
0		Spot	5	Image 1	8	1000000053	1828
0		Spot	5	Image 1	8	1000000055	1829
0		Spot	5	Image 1	8	1000000056	1830
0		Spot	5	Image 1	8	1000000054	1831
0		Spot	5	Image 1	8	1000000058	1832
0		Spot	5	Image 1	8	1000000059	1833
0		Spot	5	Image 1	8	1000000060	1834
0		Spot	5	Image 1	8	1000000061	1835
0		Spot	5	Image 1	8	1000000062	1836
0		Spot	5	Image 1	8	1000000063	1838
0		Spot	5	Image 1	8	1000000064	1839
0		Spot	5	Image 1	8	1000000065	1840
0		Spot	5	Image 1	8	1000000066	1841
0		Spot	5	Image 1	8	1000000067	1842
0		Spot	5	Image 1	8	1000000068	1843
0		Spot	5	Image 1	8	1000000104	1844
0		Spot	5	Image 1	8	1000000069	1845
0		Spot	5	Image 1	8	1000000070	1846
0		Spot	5	Image 1	8	1000000071	1847
0		Spot	5	Image 1	8	1000000072	1848
0		Spot	5	Image 1	8	1000000073	1849
0		Spot	5	Image 1	8	1000000074	1850
0		Spot	5	Image 1	8	1000000075	1851
0		Spot	5	Image 1	8	1000000076	1852
0		Spot	5	Image 1	8	1000000077	1853
0		Spot	5	Image 1	8	1000000078	1854
0		Spot	5	Image 1	8	1000000079	1855
0		Spot	5	Image 1	8	1000000080	1856
0		Spot	5	Image 1	8	1000000081	1857
0		Spot	5	Image 1	8	1000000082	1858
0		Spot	5	Image 1	8	1000000083	1859
0		Spot	5	Image 1	8	1000000084	1860
0		Spot	5	Image 1	8	1000000085	1861
0		Spot	5	Image 1	8	1000000086	1862
0		Spot	5	Image 1	8	1000000087	1863
0		Spot	5	Image 1	8	1000000088	1864
0		Spot	5	Image 1	8	1000000089	1865
0		Spot	5	Image 1	8	1000000091	1866
0		Spot	5	Image 1	8	1000000090	1867
0		Spot	5	Image 1	8	1000000092	1868
0		Spot	5	Image 1	8	1000000094	1869
0		Spot	5	Image 1	8	1000000093	1870
0		Spot	5	Image 1	8	1000000095	1871
0		Spot	5	Image 1	8	1000000096	1873
0		Spot	5	Image 1	8	1000000097	1874
0		Spot	5	Image 1	8	1000000098	1875
0		Spot	5	Image 1	8	1000000099	1876
0		Spot	5	Image 1	8	1000000100	1877
0		Spot	5	Image 1	8	1000000101	1878
0		Spot	5	Image 1	8	1000000102	1879
0		Spot	5	Image 1	8	1000000103	1880
0		Spot	5	Image 1	8	1000000105	1881
0		Spot	5	Image 1	8	1000000106	1882
0		Spot	5	Image 1	8	1000000108	1883
0		Spot	5	Image 1	8	1000000109	1886
0		Spot	5	Image 1	8	1000000110	1887
0		Spot	5	Image 1	8	1000000111	1888
0		Spot	5	Image 1	8	1000000112	1889
0		Spot	5	Image 1	8	1000000242	1890
0		Spot	5	Image 1	8	1000000113	1891
0		Spot	5	Image 1	8	1000000114	1892
0		Spot	5	Image 1	8	1000000115	1893
0		Spot	5	Image 1	8	1000000116	1894
0		Spot	5	Image 1	8	1000000117	1895
0		Spot	5	Image 1	8	1000000118	1896
0		Spot	5	Image 1	8	1000000119	1897
0		Spot	5	Image 1	8	1000000120	1898
0		Spot	5	Image 1	8	1000000121	1899
0		Spot	5	Image 1	8	1000000122	1900
0		Spot	5	Image 1	8	1000000123	1901
0		Spot	5	Image 1	8	1000000124	1902
0		Spot	5	Image 1	8	1000000125	1903
0		Spot	5	Image 1	8	1000000126	1904
0		Spot	5	Image 1	8	1000000127	1905
0		Spot	5	Image 1	8	1000000128	1906
0		Spot	5	Image 1	8	1000000129	1907
0		Spot	5	Image 1	8	1000000130	1908
0		Spot	5	Image 1	8	1000000131	1909
0		Spot	5	Image 1	8	1000000134	1910
0		Spot	5	Image 1	8	1000000133	1911
0		Spot	5	Image 1	8	1000000135	1912
0		Spot	5	Image 1	8	1000000136	1913
0		Spot	5	Image 1	8	1000000137	1914
0		Spot	5	Image 1	8	1000000141	1915
0		Spot	5	Image 1	8	1000000138	1916
0		Spot	5	Image 1	8	1000000139	1917
0		Spot	5	Image 1	8	1000000140	1918
0		Spot	5	Image 1	8	1000000142	1919
0		Spot	5	Image 1	8	1000000143	1920
0		Spot	5	Image 1	8	1000000243	1921
0		Spot	5	Image 1	8	1000000144	1922
0		Spot	5	Image 1	8	1000000145	1923
0		Spot	5	Image 1	8	1000000146	1924
0		Spot	5	Image 1	8	1000000147	1925
0		Spot	5	Image 1	8	1000000148	1926
0		Spot	5	Image 1	8	1000000149	1927
0		Spot	5	Image 1	8	1000000150	1928
0		Spot	5	Image 1	8	1000000151	1930
0		Spot	5	Image 1	8	1000000152	1931
0		Spot	5	Image 1	8	1000000153	1932
0		Spot	5	Image 1	8	1000000229	1933
0		Spot	5	Image 1	8	1000000154	1934
0		Spot	5	Image 1	8	1000000156	1935
0		Spot	5	Image 1	8	1000000157	1936
0		Spot	5	Image 1	8	1000000158	1937
0		Spot	5	Image 1	8	1000000159	1938
0		Spot	5	Image 1	8	1000000160	1939
0		Spot	5	Image 1	8	1000000161	1940
0		Spot	5	Image 1	8	1000000162	1941
0		Spot	5	Image 1	8	1000000163	1942
0		Spot	5	Image 1	8	1000000164	1943
0		Spot	5	Image 1	8	1000000165	1944
0		Spot	5	Image 1	8	1000000166	1945
0		Spot	5	Image 1	8	1000000168	1946
0		Spot	5	Image 1	8	1000000167	1947
0		Spot	5	Image 1	8	1000000169	1948
0		Spot	5	Image 1	8	1000000170	1949
0		Spot	5	Image 1	8	1000000171	1950
0		Spot	5	Image 1	8	1000000172	1951
0		Spot	5	Image 1	8	1000000173	1952
0		Spot	5	Image 1	8	1000000174	1953
0		Spot	5	Image 1	8	1000000175	1954
0		Spot	5	Image 1	8	1000000176	1955
0		Spot	5	Image 1	8	1000000177	1956
0		Spot	5	Image 1	8	1000000178	1957
0		Spot	5	Image 1	8	1000000179	1958
0		Spot	5	Image 1	8	1000000180	1959
0		Spot	5	Image 1	8	1000000181	1960
0		Spot	5	Image 1	8	1000000182	1961
0		Spot	5	Image 1	8	1000000183	1962
0		Spot	5	Image 1	8	1000000184	1963
0		Spot	5	Image 1	8	1000000185	1964
0		Spot	5	Image 1	8	1000000186	1965
0		Spot	5	Image 1	8	1000000187	1966
0		Spot	5	Image 1	8	1000000223	1967
0		Spot	5	Image 1	8	1000000188	1968
0		Spot	5	Image 1	8	1000000189	1969
0		Spot	5	Image 1	8	1000000252	1970
0		Spot	5	Image 1	8	1000000191	1971
0		Spot	5	Image 1	8	1000000193	1972
0		Spot	5	Image 1	8	1000000192	1973
0		Spot	5	Image 1	8	1000000194	1974
0		Spot	5	Image 1	8	1000000195	1976
0		Spot	5	Image 1	8	1000000197	1977
0		Spot	5	Image 1	8	1000000199	1978
0		Spot	5	Image 1	8	1000000241	1979
0		Spot	5	Image 1	8	1000000198	1980
0		Spot	5	Image 1	8	1000000200	1981
0		Spot	5	Image 1	8	1000000202	1982
0		Spot	5	Image 1	8	1000000201	1983
0		Spot	5	Image 1	8	1000000203	1984
0		Spot	5	Image 1	8	1000000205	1986
0		Spot	5	Image 1	8	1000000206	1987
0		Spot	5	Image 1	8	1000000207	1988
0		Spot	5	Image 1	8	1000000208	1989
0		Spot	5	Image 1	8	1000000209	1990
0		Spot	5	Image 1	8	1000000211	1991
0		Spot	5	Image 1	8	1000000210	1992
0		Spot	5	Image 1	8	1000000212	1993
0		Spot	5	Image 1	8	1000000213	1994
0		Spot	5	Image 1	8	1000000214	1995
0		Spot	5	Image 1	8	1000000215	1996
0		Spot	5	Image 1	8	1000000216	1997
0		Spot	5	Image 1	8	1000000217	1998
0		Spot	5	Image 1	8	1000000218	1999
0		Spot	5	Image 1	8	1000000219	2000
0		Spot	5	Image 1	8	1000000244	2001
0		Spot	5	Image 1	8	1000000220	2002
0		Spot	5	Image 1	8	1000000221	2003
0		Spot	5	Image 1	8	1000000222	2004
0		Spot	5	Image 1	8	1000000224	2005
0		Spot	5	Image 1	8	1000000225	2006
0		Spot	5	Image 1	8	1000000155	2007
0		Spot	5	Image 1	8	1000000227	2008
0		Spot	5	Image 1	8	1000000226	2009
0		Spot	5	Image 1	8	1000000228	2010
0		Spot	5	Image 1	8	1000000232	2011
0		Spot	5	Image 1	8	1000000231	2012
0		Spot	5	Image 1	8	1000000235	2013
0		Spot	5	Image 1	8	1000000233	2014
0		Spot	5	Image 1	8	1000000234	2015
0		Spot	5	Image 1	8	1000000236	2016
0		Spot	5	Image 1	8	1000000237	2017
0		Spot	5	Image 1	8	1000000238	2018
0		Spot	5	Image 1	8	1000000239	2019
0		Spot	5	Image 1	9	1000000250	2020
0		Spot	5	Image 1	9	1000000000	2021
0		Spot	5	Image 1	9	1000000001	2022
0		Spot	5	Image 1	9	1000000002	2023
0		Spot	5	Image 1	9	1000000003	2024
0		Spot	5	Image 1	9	1000000004	2025
0		Spot	5	Image 1	9	1000000005	2026
0		Spot	5	Image 1	9	1000000006	2027
0		Spot	5	Image 1	9	1000000007	2028
0		Spot	5	Image 1	9	1000000009	2029
0		Spot	5	Image 1	9	1000000010	2030
0		Spot	5	Image 1	9	1000000012	2031
0		Spot	5	Image 1	9	1000000011	2032
0		Spot	5	Image 1	9	1000000057	2033
0		Spot	5	Image 1	9	1000000013	2034
0		Spot	5	Image 1	9	1000000014	2035
0		Spot	5	Image 1	9	1000000016	2036
0		Spot	5	Image 1	9	1000000017	2037
0		Spot	5	Image 1	9	1000000018	2038
0		Spot	5	Image 1	9	1000000019	2039
0		Spot	5	Image 1	9	1000000021	2040
0		Spot	5	Image 1	9	1000000020	2041
0		Spot	5	Image 1	9	1000000022	2042
0		Spot	5	Image 1	9	1000000251	2043
0		Spot	5	Image 1	9	1000000023	2044
0		Spot	5	Image 1	9	1000000246	2045
0		Spot	5	Image 1	9	1000000024	2047
0		Spot	5	Image 1	9	1000000025	2048
0		Spot	5	Image 1	9	1000000026	2049
0		Spot	5	Image 1	9	1000000027	2050
0		Spot	5	Image 1	9	1000000028	2051
0		Spot	5	Image 1	9	1000000240	2052
0		Spot	5	Image 1	9	1000000029	2053
0		Spot	5	Image 1	9	1000000030	2054
0		Spot	5	Image 1	9	1000000031	2055
0		Spot	5	Image 1	9	1000000032	2056
0		Spot	5	Image 1	9	1000000033	2057
0		Spot	5	Image 1	9	1000000245	2058
0		Spot	5	Image 1	9	1000000034	2059
0		Spot	5	Image 1	9	1000000035	2060
0		Spot	5	Image 1	9	1000000037	2061
0		Spot	5	Image 1	9	1000000036	2062
0		Spot	5	Image 1	9	1000000038	2063
0		Spot	5	Image 1	9	1000000039	2064
0		Spot	5	Image 1	9	1000000040	2065
0		Spot	5	Image 1	9	1000000041	2066
0		Spot	5	Image 1	9	1000000042	2067
0		Spot	5	Image 1	9	1000000043	2068
0		Spot	5	Image 1	9	1000000044	2069
0		Spot	5	Image 1	9	1000000045	2070
0		Spot	5	Image 1	9	1000000046	2071
[truncated: 7,506 more rows]
