# Supplementary material for: Protocol for real-time monitoring of CD8+ T and myeloid cell behavior in human high-grade serous ovarian cancer slices
Source: STAR Protoc. 2024 Jun 2;5(2):103102. doi: 10.1016/j.xpro.2024.103102 (PMC11179100; doi:10.1016/j.xpro.2024.103102)
Supplement: Data S3. Files for testing the R script, quantification and statistical analysis step 2 [file mmc3.zip › Test files/Slice2_a/__Intensity_Min_Ch=1_Img=1.csv]

Intensity Min Ch=1 Img=1
====================
Intensity Min	Unit	Category	Channel	Image	Time	TrackID	ID
116		Spot	1	Image 1	1	1000000000	0
113		Spot	1	Image 1	1	1000000001	1
117		Spot	1	Image 1	1	1000000002	2
118		Spot	1	Image 1	1	1000000003	3
111		Spot	1	Image 1	1	1000000004	4
116		Spot	1	Image 1	1	1000000005	5
114		Spot	1	Image 1	1	1000000006	6
114		Spot	1	Image 1	1	1000000007	7
117		Spot	1	Image 1	1	1000000008	8
119		Spot	1	Image 1	1	1000000009	9
114		Spot	1	Image 1	1	1000000010	10
117		Spot	1	Image 1	1	1000000011	11
116		Spot	1	Image 1	1	1000000012	12
116		Spot	1	Image 1	1	1000000013	13
117		Spot	1	Image 1	1	1000000014	14
115		Spot	1	Image 1	1	1000000015	15
114		Spot	1	Image 1	1	1000000016	16
123		Spot	1	Image 1	1	1000000017	17
118		Spot	1	Image 1	1	1000000018	18
118		Spot	1	Image 1	1	1000000019	19
118		Spot	1	Image 1	1	1000000020	20
121		Spot	1	Image 1	1	1000000021	21
123		Spot	1	Image 1	1	1000000022	22
120		Spot	1	Image 1	1	1000000023	23
115		Spot	1	Image 1	1	1000000024	24
129		Spot	1	Image 1	1	1000000025	25
119		Spot	1	Image 1	1	1000000026	26
121		Spot	1	Image 1	1	1000000027	27
121		Spot	1	Image 1	1	1000000028	28
117		Spot	1	Image 1	1	1000000029	29
117		Spot	1	Image 1	1	1000000030	30
120		Spot	1	Image 1	1	1000000031	31
117		Spot	1	Image 1	1	1000000032	32
119		Spot	1	Image 1	1	1000000033	33
123		Spot	1	Image 1	1	1000000034	34
118		Spot	1	Image 1	1	1000000035	35
118		Spot	1	Image 1	1	1000000036	36
117		Spot	1	Image 1	1	1000000037	37
110		Spot	1	Image 1	1	1000000038	38
116		Spot	1	Image 1	1	1000000039	39
115		Spot	1	Image 1	1	1000000040	40
108		Spot	1	Image 1	1	1000000041	41
120		Spot	1	Image 1	1	1000000042	42
116		Spot	1	Image 1	1	1000000043	43
115		Spot	1	Image 1	1	1000000044	44
117		Spot	1	Image 1	1	1000000045	45
116		Spot	1	Image 1	1	1000000046	46
122		Spot	1	Image 1	1	1000000047	47
120		Spot	1	Image 1	1	1000000048	49
112		Spot	1	Image 1	1	1000000049	50
114		Spot	1	Image 1	1	1000000050	52
121		Spot	1	Image 1	1	1000000051	53
116		Spot	1	Image 1	1	1000000052	54
115		Spot	1	Image 1	1	1000000053	55
119		Spot	1	Image 1	1	1000000054	56
116		Spot	1	Image 1	1	1000000055	57
116		Spot	1	Image 1	1	1000000056	58
116		Spot	1	Image 1	1	1000000057	59
118		Spot	1	Image 1	1	1000000058	60
116		Spot	1	Image 1	1	1000000059	61
119		Spot	1	Image 1	1	1000000060	62
118		Spot	1	Image 1	1	1000000061	63
117		Spot	1	Image 1	1	1000000062	64
122		Spot	1	Image 1	1	1000000063	65
120		Spot	1	Image 1	1	1000000064	66
114		Spot	1	Image 1	1	1000000065	67
120		Spot	1	Image 1	1	1000000066	68
118		Spot	1	Image 1	1	1000000067	69
117		Spot	1	Image 1	1	1000000068	70
120		Spot	1	Image 1	1	1000000069	71
116		Spot	1	Image 1	1	1000000070	72
116		Spot	1	Image 1	1	1000000071	73
122		Spot	1	Image 1	1	1000000072	74
118		Spot	1	Image 1	1	1000000073	75
110		Spot	1	Image 1	1	1000000074	76
116		Spot	1	Image 1	1	1000000075	77
124		Spot	1	Image 1	1	1000000076	78
120		Spot	1	Image 1	1	1000000077	79
121		Spot	1	Image 1	1	1000000078	81
122		Spot	1	Image 1	1	1000000079	82
121		Spot	1	Image 1	1	1000000080	83
124		Spot	1	Image 1	1	1000000081	84
120		Spot	1	Image 1	1	1000000082	85
123		Spot	1	Image 1	1	1000000083	86
123		Spot	1	Image 1	1	1000000084	87
127		Spot	1	Image 1	1	1000000085	88
122		Spot	1	Image 1	1	1000000086	89
126		Spot	1	Image 1	1	1000000087	90
126		Spot	1	Image 1	1	1000000088	91
120		Spot	1	Image 1	1	1000000089	92
119		Spot	1	Image 1	1	1000000090	93
121		Spot	1	Image 1	1	1000000091	94
117		Spot	1	Image 1	1	1000000092	95
121		Spot	1	Image 1	1	1000000093	96
125		Spot	1	Image 1	1	1000000094	97
119		Spot	1	Image 1	1	1000000095	98
120		Spot	1	Image 1	1	1000000096	100
115		Spot	1	Image 1	1	1000000097	101
113		Spot	1	Image 1	1	1000000098	102
108		Spot	1	Image 1	1	1000000099	103
118		Spot	1	Image 1	1	1000000100	104
109		Spot	1	Image 1	1	1000000101	105
116		Spot	1	Image 1	1	1000000102	106
112		Spot	1	Image 1	1	1000000103	107
117		Spot	1	Image 1	1	1000000104	108
113		Spot	1	Image 1	1	1000000105	109
117		Spot	1	Image 1	1	1000000106	110
120		Spot	1	Image 1	1	1000000107	111
119		Spot	1	Image 1	1	1000000108	112
115		Spot	1	Image 1	1	1000000109	115
113		Spot	1	Image 1	1	1000000110	116
115		Spot	1	Image 1	1	1000000111	117
122		Spot	1	Image 1	1	1000000112	118
120		Spot	1	Image 1	1	1000000113	119
114		Spot	1	Image 1	1	1000000114	120
114		Spot	1	Image 1	1	1000000115	121
116		Spot	1	Image 1	1	1000000116	122
113		Spot	1	Image 1	1	1000000117	123
114		Spot	1	Image 1	1	1000000118	124
115		Spot	1	Image 1	1	1000000119	125
115		Spot	1	Image 1	1	1000000120	126
115		Spot	1	Image 1	1	1000000121	127
112		Spot	1	Image 1	1	1000000122	128
115		Spot	1	Image 1	1	1000000123	129
106		Spot	1	Image 1	1	1000000124	130
112		Spot	1	Image 1	1	1000000125	131
111		Spot	1	Image 1	1	1000000126	132
112		Spot	1	Image 1	1	1000000127	133
110		Spot	1	Image 1	1	1000000128	134
119		Spot	1	Image 1	1	1000000129	135
114		Spot	1	Image 1	1	1000000130	136
114		Spot	1	Image 1	1	1000000131	137
113		Spot	1	Image 1	1	1000000132	138
116		Spot	1	Image 1	1	1000000133	139
114		Spot	1	Image 1	1	1000000134	140
115		Spot	1	Image 1	1	1000000135	141
116		Spot	1	Image 1	1	1000000136	142
110		Spot	1	Image 1	1	1000000137	143
114		Spot	1	Image 1	1	1000000138	144
116		Spot	1	Image 1	1	1000000139	145
113		Spot	1	Image 1	1	1000000140	146
118		Spot	1	Image 1	1	1000000141	147
111		Spot	1	Image 1	1	1000000142	148
113		Spot	1	Image 1	1	1000000143	149
113		Spot	1	Image 1	1	1000000144	150
116		Spot	1	Image 1	1	1000000145	151
113		Spot	1	Image 1	1	1000000146	152
110		Spot	1	Image 1	1	1000000147	153
112		Spot	1	Image 1	1	1000000148	154
111		Spot	1	Image 1	1	1000000149	155
111		Spot	1	Image 1	1	1000000150	156
111		Spot	1	Image 1	1	1000000151	158
112		Spot	1	Image 1	1	1000000152	159
112		Spot	1	Image 1	1	1000000153	160
112		Spot	1	Image 1	1	1000000154	161
114		Spot	1	Image 1	1	1000000155	162
116		Spot	1	Image 1	1	1000000156	163
120		Spot	1	Image 1	1	1000000157	164
121		Spot	1	Image 1	1	1000000158	165
122		Spot	1	Image 1	1	1000000159	166
116		Spot	1	Image 1	1	1000000160	167
114		Spot	1	Image 1	1	1000000161	168
118		Spot	1	Image 1	1	1000000162	169
119		Spot	1	Image 1	1	1000000163	170
110		Spot	1	Image 1	1	1000000164	171
114		Spot	1	Image 1	1	1000000165	172
126		Spot	1	Image 1	1	1000000166	173
118		Spot	1	Image 1	1	1000000167	174
115		Spot	1	Image 1	1	1000000168	175
116		Spot	1	Image 1	1	1000000169	176
117		Spot	1	Image 1	1	1000000170	177
117		Spot	1	Image 1	1	1000000171	178
114		Spot	1	Image 1	1	1000000172	179
116		Spot	1	Image 1	1	1000000173	180
116		Spot	1	Image 1	1	1000000174	181
116		Spot	1	Image 1	1	1000000175	182
111		Spot	1	Image 1	1	1000000176	183
116		Spot	1	Image 1	1	1000000177	184
116		Spot	1	Image 1	1	1000000178	185
111		Spot	1	Image 1	1	1000000179	186
118		Spot	1	Image 1	1	1000000180	187
118		Spot	1	Image 1	1	1000000181	188
116		Spot	1	Image 1	1	1000000182	189
116		Spot	1	Image 1	1	1000000183	190
120		Spot	1	Image 1	1	1000000184	191
117		Spot	1	Image 1	1	1000000185	192
114		Spot	1	Image 1	1	1000000186	193
116		Spot	1	Image 1	1	1000000187	194
115		Spot	1	Image 1	1	1000000188	195
115		Spot	1	Image 1	1	1000000189	196
114		Spot	1	Image 1	1	1000000190	197
115		Spot	1	Image 1	1	1000000191	198
111		Spot	1	Image 1	1	1000000192	199
115		Spot	1	Image 1	1	1000000193	200
116		Spot	1	Image 1	1	1000000194	201
114		Spot	1	Image 1	1	1000000195	203
115		Spot	1	Image 1	1	1000000196	204
113		Spot	1	Image 1	1	1000000197	205
117		Spot	1	Image 1	1	1000000198	206
113		Spot	1	Image 1	1	1000000199	207
112		Spot	1	Image 1	1	1000000200	208
111		Spot	1	Image 1	1	1000000201	209
115		Spot	1	Image 1	1	1000000202	210
112		Spot	1	Image 1	1	1000000203	211
112		Spot	1	Image 1	1	1000000204	212
114		Spot	1	Image 1	1	1000000205	213
115		Spot	1	Image 1	1	1000000206	214
113		Spot	1	Image 1	1	1000000207	215
113		Spot	1	Image 1	1	1000000208	216
113		Spot	1	Image 1	1	1000000209	217
113		Spot	1	Image 1	1	1000000210	218
112		Spot	1	Image 1	1	1000000211	219
115		Spot	1	Image 1	1	1000000212	220
117		Spot	1	Image 1	1	1000000213	221
110		Spot	1	Image 1	1	1000000214	222
114		Spot	1	Image 1	1	1000000215	223
114		Spot	1	Image 1	1	1000000216	224
117		Spot	1	Image 1	1	1000000217	225
116		Spot	1	Image 1	1	1000000218	226
112		Spot	1	Image 1	1	1000000219	227
117		Spot	1	Image 1	1	1000000220	228
118		Spot	1	Image 1	1	1000000221	229
114		Spot	1	Image 1	1	1000000222	230
115		Spot	1	Image 1	1	1000000223	231
112		Spot	1	Image 1	1	1000000224	232
112		Spot	1	Image 1	1	1000000225	233
110		Spot	1	Image 1	1	1000000226	234
110		Spot	1	Image 1	1	1000000227	235
111		Spot	1	Image 1	1	1000000228	236
112		Spot	1	Image 1	1	1000000229	237
111		Spot	1	Image 1	1	1000000230	238
109		Spot	1	Image 1	1	1000000231	239
111		Spot	1	Image 1	1	1000000232	240
111		Spot	1	Image 1	1	1000000233	241
108		Spot	1	Image 1	1	1000000234	242
0		Spot	1	Image 1	1	1000000235	243
114		Spot	1	Image 1	1	1000000236	244
110		Spot	1	Image 1	1	1000000237	245
108		Spot	1	Image 1	1	1000000238	246
110		Spot	1	Image 1	1	1000000239	247
120		Spot	1	Image 1	2	1000000000	248
123		Spot	1	Image 1	2	1000000002	249
122		Spot	1	Image 1	2	1000000003	250
117		Spot	1	Image 1	2	1000000001	251
123		Spot	1	Image 1	2	1000000004	252
123		Spot	1	Image 1	2	1000000005	253
124		Spot	1	Image 1	2	1000000006	254
120		Spot	1	Image 1	2	1000000007	255
121		Spot	1	Image 1	2	1000000008	256
124		Spot	1	Image 1	2	1000000009	257
121		Spot	1	Image 1	2	1000000010	258
125		Spot	1	Image 1	2	1000000011	259
127		Spot	1	Image 1	2	1000000012	260
118		Spot	1	Image 1	2	1000000013	261
122		Spot	1	Image 1	2	1000000014	262
119		Spot	1	Image 1	2	1000000015	263
119		Spot	1	Image 1	2	1000000016	264
130		Spot	1	Image 1	2	1000000017	265
126		Spot	1	Image 1	2	1000000018	266
122		Spot	1	Image 1	2	1000000019	267
120		Spot	1	Image 1	2	1000000020	268
125		Spot	1	Image 1	2	1000000021	269
127		Spot	1	Image 1	2	1000000022	270
122		Spot	1	Image 1	2	1000000023	271
124		Spot	1	Image 1	2	1000000024	273
131		Spot	1	Image 1	2	1000000025	274
129		Spot	1	Image 1	2	1000000026	275
126		Spot	1	Image 1	2	1000000027	276
123		Spot	1	Image 1	2	1000000028	277
124		Spot	1	Image 1	2	1000000240	278
127		Spot	1	Image 1	2	1000000029	279
124		Spot	1	Image 1	2	1000000030	280
124		Spot	1	Image 1	2	1000000031	281
122		Spot	1	Image 1	2	1000000032	282
126		Spot	1	Image 1	2	1000000033	283
129		Spot	1	Image 1	2	1000000034	284
123		Spot	1	Image 1	2	1000000035	285
120		Spot	1	Image 1	2	1000000036	286
120		Spot	1	Image 1	2	1000000037	287
123		Spot	1	Image 1	2	1000000038	288
122		Spot	1	Image 1	2	1000000039	289
124		Spot	1	Image 1	2	1000000040	290
123		Spot	1	Image 1	2	1000000041	291
119		Spot	1	Image 1	2	1000000042	292
120		Spot	1	Image 1	2	1000000043	293
119		Spot	1	Image 1	2	1000000044	294
122		Spot	1	Image 1	2	1000000046	295
120		Spot	1	Image 1	2	1000000045	296
124		Spot	1	Image 1	2	1000000047	297
124		Spot	1	Image 1	2	1000000048	299
119		Spot	1	Image 1	2	1000000049	300
119		Spot	1	Image 1	2	1000000050	302
120		Spot	1	Image 1	2	1000000051	303
123		Spot	1	Image 1	2	1000000052	304
120		Spot	1	Image 1	2	1000000053	305
121		Spot	1	Image 1	2	1000000055	306
127		Spot	1	Image 1	2	1000000054	307
122		Spot	1	Image 1	2	1000000056	308
119		Spot	1	Image 1	2	1000000057	309
119		Spot	1	Image 1	2	1000000058	310
125		Spot	1	Image 1	2	1000000059	311
125		Spot	1	Image 1	2	1000000060	312
123		Spot	1	Image 1	2	1000000061	313
123		Spot	1	Image 1	2	1000000062	314
125		Spot	1	Image 1	2	1000000063	315
125		Spot	1	Image 1	2	1000000064	316
123		Spot	1	Image 1	2	1000000065	317
125		Spot	1	Image 1	2	1000000067	318
121		Spot	1	Image 1	2	1000000068	319
127		Spot	1	Image 1	2	1000000066	320
126		Spot	1	Image 1	2	1000000069	321
123		Spot	1	Image 1	2	1000000070	322
123		Spot	1	Image 1	2	1000000071	323
126		Spot	1	Image 1	2	1000000072	324
124		Spot	1	Image 1	2	1000000073	325
122		Spot	1	Image 1	2	1000000074	326
128		Spot	1	Image 1	2	1000000075	327
130		Spot	1	Image 1	2	1000000076	328
127		Spot	1	Image 1	2	1000000077	329
127		Spot	1	Image 1	2	1000000078	331
123		Spot	1	Image 1	2	1000000079	332
127		Spot	1	Image 1	2	1000000080	333
125		Spot	1	Image 1	2	1000000081	334
125		Spot	1	Image 1	2	1000000082	335
131		Spot	1	Image 1	2	1000000084	336
134		Spot	1	Image 1	2	1000000083	337
129		Spot	1	Image 1	2	1000000085	338
124		Spot	1	Image 1	2	1000000086	339
132		Spot	1	Image 1	2	1000000087	340
133		Spot	1	Image 1	2	1000000088	341
122		Spot	1	Image 1	2	1000000089	342
126		Spot	1	Image 1	2	1000000090	343
127		Spot	1	Image 1	2	1000000091	344
126		Spot	1	Image 1	2	1000000092	345
125		Spot	1	Image 1	2	1000000093	346
129		Spot	1	Image 1	2	1000000094	347
124		Spot	1	Image 1	2	1000000095	348
124		Spot	1	Image 1	2	1000000096	350
119		Spot	1	Image 1	2	1000000097	351
120		Spot	1	Image 1	2	1000000098	352
121		Spot	1	Image 1	2	1000000099	353
122		Spot	1	Image 1	2	1000000100	354
121		Spot	1	Image 1	2	1000000101	355
122		Spot	1	Image 1	2	1000000102	356
122		Spot	1	Image 1	2	1000000103	357
124		Spot	1	Image 1	2	1000000104	358
121		Spot	1	Image 1	2	1000000105	359
124		Spot	1	Image 1	2	1000000106	360
124		Spot	1	Image 1	2	1000000107	361
126		Spot	1	Image 1	2	1000000108	362
120		Spot	1	Image 1	2	1000000109	365
123		Spot	1	Image 1	2	1000000110	366
121		Spot	1	Image 1	2	1000000111	367
127		Spot	1	Image 1	2	1000000112	368
121		Spot	1	Image 1	2	1000000113	369
120		Spot	1	Image 1	2	1000000114	370
120		Spot	1	Image 1	2	1000000115	371
122		Spot	1	Image 1	2	1000000116	372
123		Spot	1	Image 1	2	1000000117	373
120		Spot	1	Image 1	2	1000000118	374
120		Spot	1	Image 1	2	1000000119	375
122		Spot	1	Image 1	2	1000000120	376
121		Spot	1	Image 1	2	1000000121	377
115		Spot	1	Image 1	2	1000000122	378
120		Spot	1	Image 1	2	1000000123	379
116		Spot	1	Image 1	2	1000000124	380
116		Spot	1	Image 1	2	1000000125	381
114		Spot	1	Image 1	2	1000000126	382
115		Spot	1	Image 1	2	1000000127	383
116		Spot	1	Image 1	2	1000000128	384
121		Spot	1	Image 1	2	1000000129	385
117		Spot	1	Image 1	2	1000000130	386
118		Spot	1	Image 1	2	1000000131	387
117		Spot	1	Image 1	2	1000000132	388
122		Spot	1	Image 1	2	1000000133	389
118		Spot	1	Image 1	2	1000000134	390
118		Spot	1	Image 1	2	1000000135	391
122		Spot	1	Image 1	2	1000000136	392
121		Spot	1	Image 1	2	1000000137	393
119		Spot	1	Image 1	2	1000000138	394
119		Spot	1	Image 1	2	1000000139	395
119		Spot	1	Image 1	2	1000000140	396
122		Spot	1	Image 1	2	1000000141	397
116		Spot	1	Image 1	2	1000000142	398
116		Spot	1	Image 1	2	1000000143	399
115		Spot	1	Image 1	2	1000000144	400
118		Spot	1	Image 1	2	1000000145	401
116		Spot	1	Image 1	2	1000000146	402
117		Spot	1	Image 1	2	1000000147	403
115		Spot	1	Image 1	2	1000000148	404
116		Spot	1	Image 1	2	1000000149	405
118		Spot	1	Image 1	2	1000000150	406
113		Spot	1	Image 1	2	1000000151	408
116		Spot	1	Image 1	2	1000000152	409
115		Spot	1	Image 1	2	1000000153	410
114		Spot	1	Image 1	2	1000000154	411
117		Spot	1	Image 1	2	1000000155	412
121		Spot	1	Image 1	2	1000000156	413
125		Spot	1	Image 1	2	1000000157	414
120		Spot	1	Image 1	2	1000000158	415
124		Spot	1	Image 1	2	1000000159	416
123		Spot	1	Image 1	2	1000000160	417
124		Spot	1	Image 1	2	1000000161	418
121		Spot	1	Image 1	2	1000000162	419
120		Spot	1	Image 1	2	1000000163	420
122		Spot	1	Image 1	2	1000000164	421
121		Spot	1	Image 1	2	1000000165	422
128		Spot	1	Image 1	2	1000000166	423
122		Spot	1	Image 1	2	1000000167	424
120		Spot	1	Image 1	2	1000000168	425
122		Spot	1	Image 1	2	1000000169	426
122		Spot	1	Image 1	2	1000000170	427
121		Spot	1	Image 1	2	1000000171	428
123		Spot	1	Image 1	2	1000000172	429
122		Spot	1	Image 1	2	1000000173	430
118		Spot	1	Image 1	2	1000000174	431
122		Spot	1	Image 1	2	1000000175	432
121		Spot	1	Image 1	2	1000000176	433
118		Spot	1	Image 1	2	1000000178	434
124		Spot	1	Image 1	2	1000000177	435
123		Spot	1	Image 1	2	1000000179	436
121		Spot	1	Image 1	2	1000000180	437
120		Spot	1	Image 1	2	1000000181	438
123		Spot	1	Image 1	2	1000000182	439
118		Spot	1	Image 1	2	1000000183	440
122		Spot	1	Image 1	2	1000000184	441
124		Spot	1	Image 1	2	1000000185	442
122		Spot	1	Image 1	2	1000000186	443
121		Spot	1	Image 1	2	1000000187	444
119		Spot	1	Image 1	2	1000000188	445
115		Spot	1	Image 1	2	1000000189	446
118		Spot	1	Image 1	2	1000000190	447
120		Spot	1	Image 1	2	1000000191	448
118		Spot	1	Image 1	2	1000000192	449
118		Spot	1	Image 1	2	1000000193	450
120		Spot	1	Image 1	2	1000000194	451
119		Spot	1	Image 1	2	1000000195	453
120		Spot	1	Image 1	2	1000000196	454
119		Spot	1	Image 1	2	1000000197	455
120		Spot	1	Image 1	2	1000000241	456
118		Spot	1	Image 1	2	1000000199	457
118		Spot	1	Image 1	2	1000000198	458
119		Spot	1	Image 1	2	1000000200	459
120		Spot	1	Image 1	2	1000000202	460
118		Spot	1	Image 1	2	1000000203	461
118		Spot	1	Image 1	2	1000000204	462
117		Spot	1	Image 1	2	1000000205	463
119		Spot	1	Image 1	2	1000000206	464
118		Spot	1	Image 1	2	1000000207	465
119		Spot	1	Image 1	2	1000000208	466
116		Spot	1	Image 1	2	1000000209	467
115		Spot	1	Image 1	2	1000000210	468
117		Spot	1	Image 1	2	1000000211	469
116		Spot	1	Image 1	2	1000000212	470
121		Spot	1	Image 1	2	1000000213	471
115		Spot	1	Image 1	2	1000000214	472
117		Spot	1	Image 1	2	1000000215	473
121		Spot	1	Image 1	2	1000000216	474
120		Spot	1	Image 1	2	1000000217	475
120		Spot	1	Image 1	2	1000000218	476
119		Spot	1	Image 1	2	1000000219	477
118		Spot	1	Image 1	2	1000000220	478
121		Spot	1	Image 1	2	1000000221	479
121		Spot	1	Image 1	2	1000000222	480
120		Spot	1	Image 1	2	1000000223	481
119		Spot	1	Image 1	2	1000000224	482
117		Spot	1	Image 1	2	1000000225	483
113		Spot	1	Image 1	2	1000000226	484
111		Spot	1	Image 1	2	1000000227	485
117		Spot	1	Image 1	2	1000000230	486
114		Spot	1	Image 1	2	1000000228	487
117		Spot	1	Image 1	2	1000000229	488
115		Spot	1	Image 1	2	1000000231	489
114		Spot	1	Image 1	2	1000000232	490
112		Spot	1	Image 1	2	1000000233	491
112		Spot	1	Image 1	2	1000000234	492
112		Spot	1	Image 1	2	1000000235	493
114		Spot	1	Image 1	2	1000000236	494
113		Spot	1	Image 1	2	1000000237	495
114		Spot	1	Image 1	2	1000000238	496
114		Spot	1	Image 1	2	1000000239	497
120		Spot	1	Image 1	3	1000000000	498
119		Spot	1	Image 1	3	1000000001	499
121		Spot	1	Image 1	3	1000000002	500
124		Spot	1	Image 1	3	1000000003	501
121		Spot	1	Image 1	3	1000000004	502
121		Spot	1	Image 1	3	1000000005	503
119		Spot	1	Image 1	3	1000000006	504
121		Spot	1	Image 1	3	1000000007	505
117		Spot	1	Image 1	3	1000000008	506
123		Spot	1	Image 1	3	1000000009	507
119		Spot	1	Image 1	3	1000000010	508
126		Spot	1	Image 1	3	1000000011	509
125		Spot	1	Image 1	3	1000000012	510
121		Spot	1	Image 1	3	1000000013	511
120		Spot	1	Image 1	3	1000000014	512
120		Spot	1	Image 1	3	1000000015	513
122		Spot	1	Image 1	3	1000000016	514
126		Spot	1	Image 1	3	1000000017	515
124		Spot	1	Image 1	3	1000000018	516
124		Spot	1	Image 1	3	1000000019	517
124		Spot	1	Image 1	3	1000000021	518
120		Spot	1	Image 1	3	1000000020	519
126		Spot	1	Image 1	3	1000000022	520
124		Spot	1	Image 1	3	1000000023	521
120		Spot	1	Image 1	3	1000000024	523
130		Spot	1	Image 1	3	1000000025	524
125		Spot	1	Image 1	3	1000000026	525
125		Spot	1	Image 1	3	1000000027	526
126		Spot	1	Image 1	3	1000000028	527
122		Spot	1	Image 1	3	1000000240	528
123		Spot	1	Image 1	3	1000000029	529
122		Spot	1	Image 1	3	1000000030	530
125		Spot	1	Image 1	3	1000000031	531
121		Spot	1	Image 1	3	1000000032	532
124		Spot	1	Image 1	3	1000000033	533
129		Spot	1	Image 1	3	1000000034	534
123		Spot	1	Image 1	3	1000000035	535
121		Spot	1	Image 1	3	1000000036	536
121		Spot	1	Image 1	3	1000000037	537
119		Spot	1	Image 1	3	1000000038	538
122		Spot	1	Image 1	3	1000000039	539
120		Spot	1	Image 1	3	1000000040	540
122		Spot	1	Image 1	3	1000000041	541
123		Spot	1	Image 1	3	1000000042	542
118		Spot	1	Image 1	3	1000000043	543
121		Spot	1	Image 1	3	1000000044	544
122		Spot	1	Image 1	3	1000000046	545
123		Spot	1	Image 1	3	1000000045	546
124		Spot	1	Image 1	3	1000000047	547
122		Spot	1	Image 1	3	1000000048	549
119		Spot	1	Image 1	3	1000000049	550
117		Spot	1	Image 1	3	1000000050	552
122		Spot	1	Image 1	3	1000000051	553
123		Spot	1	Image 1	3	1000000052	554
119		Spot	1	Image 1	3	1000000053	555
122		Spot	1	Image 1	3	1000000055	556
123		Spot	1	Image 1	3	1000000054	557
123		Spot	1	Image 1	3	1000000056	558
118		Spot	1	Image 1	3	1000000057	559
118		Spot	1	Image 1	3	1000000058	560
120		Spot	1	Image 1	3	1000000059	561
124		Spot	1	Image 1	3	1000000060	562
122		Spot	1	Image 1	3	1000000061	563
121		Spot	1	Image 1	3	1000000062	564
124		Spot	1	Image 1	3	1000000063	565
124		Spot	1	Image 1	3	1000000064	566
121		Spot	1	Image 1	3	1000000065	567
123		Spot	1	Image 1	3	1000000067	568
120		Spot	1	Image 1	3	1000000068	569
125		Spot	1	Image 1	3	1000000066	570
125		Spot	1	Image 1	3	1000000069	571
122		Spot	1	Image 1	3	1000000070	572
122		Spot	1	Image 1	3	1000000071	573
123		Spot	1	Image 1	3	1000000072	574
123		Spot	1	Image 1	3	1000000073	575
122		Spot	1	Image 1	3	1000000074	576
130		Spot	1	Image 1	3	1000000075	577
125		Spot	1	Image 1	3	1000000077	578
128		Spot	1	Image 1	3	1000000078	580
123		Spot	1	Image 1	3	1000000079	581
125		Spot	1	Image 1	3	1000000080	582
125		Spot	1	Image 1	3	1000000081	583
127		Spot	1	Image 1	3	1000000082	584
127		Spot	1	Image 1	3	1000000084	585
132		Spot	1	Image 1	3	1000000083	586
126		Spot	1	Image 1	3	1000000085	587
121		Spot	1	Image 1	3	1000000086	588
132		Spot	1	Image 1	3	1000000087	589
131		Spot	1	Image 1	3	1000000088	590
126		Spot	1	Image 1	3	1000000089	591
125		Spot	1	Image 1	3	1000000091	592
126		Spot	1	Image 1	3	1000000090	593
126		Spot	1	Image 1	3	1000000092	594
127		Spot	1	Image 1	3	1000000093	595
127		Spot	1	Image 1	3	1000000094	596
123		Spot	1	Image 1	3	1000000095	597
126		Spot	1	Image 1	3	1000000096	599
119		Spot	1	Image 1	3	1000000097	600
120		Spot	1	Image 1	3	1000000098	601
118		Spot	1	Image 1	3	1000000099	602
120		Spot	1	Image 1	3	1000000100	603
119		Spot	1	Image 1	3	1000000101	604
121		Spot	1	Image 1	3	1000000102	605
121		Spot	1	Image 1	3	1000000103	606
124		Spot	1	Image 1	3	1000000104	607
121		Spot	1	Image 1	3	1000000105	608
122		Spot	1	Image 1	3	1000000106	609
123		Spot	1	Image 1	3	1000000107	610
127		Spot	1	Image 1	3	1000000108	611
122		Spot	1	Image 1	3	1000000109	614
117		Spot	1	Image 1	3	1000000110	615
118		Spot	1	Image 1	3	1000000111	616
122		Spot	1	Image 1	3	1000000112	617
117		Spot	1	Image 1	3	1000000242	618
121		Spot	1	Image 1	3	1000000113	619
121		Spot	1	Image 1	3	1000000114	620
119		Spot	1	Image 1	3	1000000115	621
121		Spot	1	Image 1	3	1000000116	622
121		Spot	1	Image 1	3	1000000117	623
116		Spot	1	Image 1	3	1000000118	624
115		Spot	1	Image 1	3	1000000119	625
121		Spot	1	Image 1	3	1000000120	626
121		Spot	1	Image 1	3	1000000121	627
117		Spot	1	Image 1	3	1000000122	628
120		Spot	1	Image 1	3	1000000123	629
116		Spot	1	Image 1	3	1000000124	630
115		Spot	1	Image 1	3	1000000125	631
120		Spot	1	Image 1	3	1000000126	632
117		Spot	1	Image 1	3	1000000127	633
112		Spot	1	Image 1	3	1000000128	634
119		Spot	1	Image 1	3	1000000129	635
117		Spot	1	Image 1	3	1000000130	636
117		Spot	1	Image 1	3	1000000131	637
115		Spot	1	Image 1	3	1000000132	638
122		Spot	1	Image 1	3	1000000133	639
115		Spot	1	Image 1	3	1000000134	640
116		Spot	1	Image 1	3	1000000135	641
117		Spot	1	Image 1	3	1000000136	642
120		Spot	1	Image 1	3	1000000137	643
119		Spot	1	Image 1	3	1000000138	644
118		Spot	1	Image 1	3	1000000139	645
118		Spot	1	Image 1	3	1000000140	646
121		Spot	1	Image 1	3	1000000141	647
116		Spot	1	Image 1	3	1000000142	648
116		Spot	1	Image 1	3	1000000143	649
115		Spot	1	Image 1	3	1000000243	650
118		Spot	1	Image 1	3	1000000144	651
121		Spot	1	Image 1	3	1000000145	652
119		Spot	1	Image 1	3	1000000146	653
115		Spot	1	Image 1	3	1000000147	654
114		Spot	1	Image 1	3	1000000148	655
118		Spot	1	Image 1	3	1000000149	656
115		Spot	1	Image 1	3	1000000150	657
117		Spot	1	Image 1	3	1000000151	660
114		Spot	1	Image 1	3	1000000152	661
115		Spot	1	Image 1	3	1000000153	662
118		Spot	1	Image 1	3	1000000154	663
121		Spot	1	Image 1	3	1000000156	664
120		Spot	1	Image 1	3	1000000157	665
123		Spot	1	Image 1	3	1000000158	666
125		Spot	1	Image 1	3	1000000159	667
123		Spot	1	Image 1	3	1000000160	668
125		Spot	1	Image 1	3	1000000161	669
119		Spot	1	Image 1	3	1000000162	670
121		Spot	1	Image 1	3	1000000163	671
122		Spot	1	Image 1	3	1000000164	672
120		Spot	1	Image 1	3	1000000165	673
125		Spot	1	Image 1	3	1000000166	674
120		Spot	1	Image 1	3	1000000168	675
123		Spot	1	Image 1	3	1000000167	676
117		Spot	1	Image 1	3	1000000169	677
120		Spot	1	Image 1	3	1000000170	678
119		Spot	1	Image 1	3	1000000171	679
121		Spot	1	Image 1	3	1000000172	680
119		Spot	1	Image 1	3	1000000173	681
120		Spot	1	Image 1	3	1000000174	682
123		Spot	1	Image 1	3	1000000175	683
118		Spot	1	Image 1	3	1000000176	684
120		Spot	1	Image 1	3	1000000177	685
120		Spot	1	Image 1	3	1000000178	686
117		Spot	1	Image 1	3	1000000179	687
119		Spot	1	Image 1	3	1000000180	688
121		Spot	1	Image 1	3	1000000181	689
120		Spot	1	Image 1	3	1000000182	690
119		Spot	1	Image 1	3	1000000183	691
122		Spot	1	Image 1	3	1000000184	692
122		Spot	1	Image 1	3	1000000185	693
121		Spot	1	Image 1	3	1000000186	694
122		Spot	1	Image 1	3	1000000187	695
117		Spot	1	Image 1	3	1000000188	696
119		Spot	1	Image 1	3	1000000189	697
117		Spot	1	Image 1	3	1000000190	698
118		Spot	1	Image 1	3	1000000191	699
119		Spot	1	Image 1	3	1000000193	700
116		Spot	1	Image 1	3	1000000192	701
119		Spot	1	Image 1	3	1000000194	702
119		Spot	1	Image 1	3	1000000195	704
118		Spot	1	Image 1	3	1000000196	705
118		Spot	1	Image 1	3	1000000197	706
119		Spot	1	Image 1	3	1000000241	707
116		Spot	1	Image 1	3	1000000198	708
117		Spot	1	Image 1	3	1000000199	709
119		Spot	1	Image 1	3	1000000200	710
120		Spot	1	Image 1	3	1000000201	711
119		Spot	1	Image 1	3	1000000202	712
116		Spot	1	Image 1	3	1000000203	713
117		Spot	1	Image 1	3	1000000204	714
115		Spot	1	Image 1	3	1000000205	715
118		Spot	1	Image 1	3	1000000206	716
118		Spot	1	Image 1	3	1000000207	717
121		Spot	1	Image 1	3	1000000208	718
115		Spot	1	Image 1	3	1000000209	719
116		Spot	1	Image 1	3	1000000211	720
116		Spot	1	Image 1	3	1000000210	721
118		Spot	1	Image 1	3	1000000212	722
120		Spot	1	Image 1	3	1000000213	723
117		Spot	1	Image 1	3	1000000214	724
118		Spot	1	Image 1	3	1000000215	725
119		Spot	1	Image 1	3	1000000216	726
119		Spot	1	Image 1	3	1000000217	727
121		Spot	1	Image 1	3	1000000218	728
115		Spot	1	Image 1	3	1000000219	729
120		Spot	1	Image 1	3	1000000244	730
120		Spot	1	Image 1	3	1000000220	731
120		Spot	1	Image 1	3	1000000221	732
123		Spot	1	Image 1	3	1000000222	733
119		Spot	1	Image 1	3	1000000223	734
119		Spot	1	Image 1	3	1000000224	735
116		Spot	1	Image 1	3	1000000225	736
116		Spot	1	Image 1	3	1000000155	737
113		Spot	1	Image 1	3	1000000226	738
116		Spot	1	Image 1	3	1000000230	739
113		Spot	1	Image 1	3	1000000227	740
111		Spot	1	Image 1	3	1000000228	741
113		Spot	1	Image 1	3	1000000232	742
115		Spot	1	Image 1	3	1000000231	743
111		Spot	1	Image 1	3	1000000233	744
112		Spot	1	Image 1	3	1000000234	745
110		Spot	1	Image 1	3	1000000235	746
115		Spot	1	Image 1	3	1000000236	747
114		Spot	1	Image 1	3	1000000237	748
114		Spot	1	Image 1	3	1000000238	749
113		Spot	1	Image 1	3	1000000239	750
120		Spot	1	Image 1	4	1000000000	751
118		Spot	1	Image 1	4	1000000001	752
123		Spot	1	Image 1	4	1000000002	753
122		Spot	1	Image 1	4	1000000003	754
122		Spot	1	Image 1	4	1000000004	755
120		Spot	1	Image 1	4	1000000005	756
120		Spot	1	Image 1	4	1000000006	757
123		Spot	1	Image 1	4	1000000007	758
120		Spot	1	Image 1	4	1000000008	759
122		Spot	1	Image 1	4	1000000009	760
119		Spot	1	Image 1	4	1000000010	761
124		Spot	1	Image 1	4	1000000011	762
124		Spot	1	Image 1	4	1000000012	763
119		Spot	1	Image 1	4	1000000013	764
122		Spot	1	Image 1	4	1000000014	765
121		Spot	1	Image 1	4	1000000015	766
121		Spot	1	Image 1	4	1000000016	767
128		Spot	1	Image 1	4	1000000017	768
123		Spot	1	Image 1	4	1000000018	769
124		Spot	1	Image 1	4	1000000019	770
124		Spot	1	Image 1	4	1000000022	771
125		Spot	1	Image 1	4	1000000021	772
120		Spot	1	Image 1	4	1000000020	773
123		Spot	1	Image 1	4	1000000023	774
123		Spot	1	Image 1	4	1000000024	776
130		Spot	1	Image 1	4	1000000025	777
128		Spot	1	Image 1	4	1000000026	778
127		Spot	1	Image 1	4	1000000027	779
125		Spot	1	Image 1	4	1000000028	780
125		Spot	1	Image 1	4	1000000240	781
126		Spot	1	Image 1	4	1000000029	782
120		Spot	1	Image 1	4	1000000030	783
125		Spot	1	Image 1	4	1000000031	784
121		Spot	1	Image 1	4	1000000032	785
124		Spot	1	Image 1	4	1000000033	786
126		Spot	1	Image 1	4	1000000245	787
132		Spot	1	Image 1	4	1000000034	788
121		Spot	1	Image 1	4	1000000035	789
125		Spot	1	Image 1	4	1000000036	790
122		Spot	1	Image 1	4	1000000037	791
121		Spot	1	Image 1	4	1000000038	792
120		Spot	1	Image 1	4	1000000039	793
120		Spot	1	Image 1	4	1000000040	794
119		Spot	1	Image 1	4	1000000041	795
122		Spot	1	Image 1	4	1000000042	796
122		Spot	1	Image 1	4	1000000043	797
121		Spot	1	Image 1	4	1000000044	798
120		Spot	1	Image 1	4	1000000046	799
122		Spot	1	Image 1	4	1000000045	800
125		Spot	1	Image 1	4	1000000047	801
123		Spot	1	Image 1	4	1000000048	803
117		Spot	1	Image 1	4	1000000049	804
117		Spot	1	Image 1	4	1000000050	806
123		Spot	1	Image 1	4	1000000051	807
123		Spot	1	Image 1	4	1000000052	808
115		Spot	1	Image 1	4	1000000053	809
121		Spot	1	Image 1	4	1000000055	810
123		Spot	1	Image 1	4	1000000054	811
123		Spot	1	Image 1	4	1000000056	812
116		Spot	1	Image 1	4	1000000057	813
121		Spot	1	Image 1	4	1000000058	814
124		Spot	1	Image 1	4	1000000059	815
124		Spot	1	Image 1	4	1000000060	816
124		Spot	1	Image 1	4	1000000061	817
120		Spot	1	Image 1	4	1000000062	818
125		Spot	1	Image 1	4	1000000063	819
125		Spot	1	Image 1	4	1000000064	820
123		Spot	1	Image 1	4	1000000065	821
126		Spot	1	Image 1	4	1000000066	822
122		Spot	1	Image 1	4	1000000067	823
120		Spot	1	Image 1	4	1000000068	824
126		Spot	1	Image 1	4	1000000069	825
121		Spot	1	Image 1	4	1000000070	826
123		Spot	1	Image 1	4	1000000071	827
123		Spot	1	Image 1	4	1000000072	828
124		Spot	1	Image 1	4	1000000073	829
121		Spot	1	Image 1	4	1000000074	830
129		Spot	1	Image 1	4	1000000075	831
130		Spot	1	Image 1	4	1000000076	832
128		Spot	1	Image 1	4	1000000077	833
128		Spot	1	Image 1	4	1000000078	834
123		Spot	1	Image 1	4	1000000079	835
126		Spot	1	Image 1	4	1000000080	837
123		Spot	1	Image 1	4	1000000081	838
127		Spot	1	Image 1	4	1000000082	839
128		Spot	1	Image 1	4	1000000084	840
132		Spot	1	Image 1	4	1000000083	841
128		Spot	1	Image 1	4	1000000085	842
125		Spot	1	Image 1	4	1000000086	843
127		Spot	1	Image 1	4	1000000087	844
127		Spot	1	Image 1	4	1000000088	845
127		Spot	1	Image 1	4	1000000089	846
123		Spot	1	Image 1	4	1000000091	847
126		Spot	1	Image 1	4	1000000090	848
126		Spot	1	Image 1	4	1000000092	849
128		Spot	1	Image 1	4	1000000093	850
128		Spot	1	Image 1	4	1000000094	851
123		Spot	1	Image 1	4	1000000095	852
126		Spot	1	Image 1	4	1000000096	854
119		Spot	1	Image 1	4	1000000097	855
120		Spot	1	Image 1	4	1000000098	856
119		Spot	1	Image 1	4	1000000099	857
122		Spot	1	Image 1	4	1000000100	858
121		Spot	1	Image 1	4	1000000101	859
121		Spot	1	Image 1	4	1000000102	860
123		Spot	1	Image 1	4	1000000103	861
122		Spot	1	Image 1	4	1000000104	862
122		Spot	1	Image 1	4	1000000105	863
124		Spot	1	Image 1	4	1000000106	864
122		Spot	1	Image 1	4	1000000107	865
125		Spot	1	Image 1	4	1000000108	866
120		Spot	1	Image 1	4	1000000109	869
120		Spot	1	Image 1	4	1000000110	870
119		Spot	1	Image 1	4	1000000111	871
124		Spot	1	Image 1	4	1000000112	872
120		Spot	1	Image 1	4	1000000242	873
121		Spot	1	Image 1	4	1000000113	874
118		Spot	1	Image 1	4	1000000114	875
120		Spot	1	Image 1	4	1000000115	876
122		Spot	1	Image 1	4	1000000116	877
121		Spot	1	Image 1	4	1000000117	878
118		Spot	1	Image 1	4	1000000118	879
120		Spot	1	Image 1	4	1000000119	880
123		Spot	1	Image 1	4	1000000120	881
121		Spot	1	Image 1	4	1000000121	882
117		Spot	1	Image 1	4	1000000122	883
122		Spot	1	Image 1	4	1000000123	884
116		Spot	1	Image 1	4	1000000124	885
115		Spot	1	Image 1	4	1000000125	886
117		Spot	1	Image 1	4	1000000126	887
115		Spot	1	Image 1	4	1000000127	888
115		Spot	1	Image 1	4	1000000128	889
119		Spot	1	Image 1	4	1000000129	890
118		Spot	1	Image 1	4	1000000130	891
119		Spot	1	Image 1	4	1000000131	892
115		Spot	1	Image 1	4	1000000132	893
121		Spot	1	Image 1	4	1000000133	894
115		Spot	1	Image 1	4	1000000134	895
118		Spot	1	Image 1	4	1000000135	896
121		Spot	1	Image 1	4	1000000136	897
122		Spot	1	Image 1	4	1000000137	898
115		Spot	1	Image 1	4	1000000138	899
120		Spot	1	Image 1	4	1000000139	900
118		Spot	1	Image 1	4	1000000140	901
117		Spot	1	Image 1	4	1000000142	902
120		Spot	1	Image 1	4	1000000141	903
115		Spot	1	Image 1	4	1000000143	904
119		Spot	1	Image 1	4	1000000144	905
120		Spot	1	Image 1	4	1000000145	906
118		Spot	1	Image 1	4	1000000146	907
115		Spot	1	Image 1	4	1000000147	908
115		Spot	1	Image 1	4	1000000148	909
120		Spot	1	Image 1	4	1000000149	910
118		Spot	1	Image 1	4	1000000150	911
115		Spot	1	Image 1	4	1000000151	913
113		Spot	1	Image 1	4	1000000152	914
115		Spot	1	Image 1	4	1000000153	915
117		Spot	1	Image 1	4	1000000154	916
122		Spot	1	Image 1	4	1000000156	917
124		Spot	1	Image 1	4	1000000157	918
121		Spot	1	Image 1	4	1000000158	919
124		Spot	1	Image 1	4	1000000159	920
124		Spot	1	Image 1	4	1000000161	921
122		Spot	1	Image 1	4	1000000160	922
119		Spot	1	Image 1	4	1000000162	923
121		Spot	1	Image 1	4	1000000163	924
123		Spot	1	Image 1	4	1000000164	925
121		Spot	1	Image 1	4	1000000165	926
127		Spot	1	Image 1	4	1000000166	927
117		Spot	1	Image 1	4	1000000168	928
121		Spot	1	Image 1	4	1000000167	929
119		Spot	1	Image 1	4	1000000169	930
120		Spot	1	Image 1	4	1000000170	931
121		Spot	1	Image 1	4	1000000171	932
121		Spot	1	Image 1	4	1000000172	933
118		Spot	1	Image 1	4	1000000173	934
120		Spot	1	Image 1	4	1000000174	935
120		Spot	1	Image 1	4	1000000175	936
121		Spot	1	Image 1	4	1000000176	937
120		Spot	1	Image 1	4	1000000177	938
122		Spot	1	Image 1	4	1000000178	939
120		Spot	1	Image 1	4	1000000179	940
121		Spot	1	Image 1	4	1000000180	941
120		Spot	1	Image 1	4	1000000181	942
118		Spot	1	Image 1	4	1000000182	943
119		Spot	1	Image 1	4	1000000183	944
123		Spot	1	Image 1	4	1000000184	945
120		Spot	1	Image 1	4	1000000185	946
119		Spot	1	Image 1	4	1000000186	947
122		Spot	1	Image 1	4	1000000187	948
118		Spot	1	Image 1	4	1000000188	949
121		Spot	1	Image 1	4	1000000189	950
120		Spot	1	Image 1	4	1000000190	951
119		Spot	1	Image 1	4	1000000191	952
119		Spot	1	Image 1	4	1000000193	953
117		Spot	1	Image 1	4	1000000192	954
121		Spot	1	Image 1	4	1000000194	955
119		Spot	1	Image 1	4	1000000195	957
119		Spot	1	Image 1	4	1000000196	958
116		Spot	1	Image 1	4	1000000197	959
121		Spot	1	Image 1	4	1000000241	960
119		Spot	1	Image 1	4	1000000199	961
116		Spot	1	Image 1	4	1000000198	962
117		Spot	1	Image 1	4	1000000200	963
120		Spot	1	Image 1	4	1000000202	964
120		Spot	1	Image 1	4	1000000201	965
118		Spot	1	Image 1	4	1000000203	966
116		Spot	1	Image 1	4	1000000204	967
115		Spot	1	Image 1	4	1000000205	968
117		Spot	1	Image 1	4	1000000206	969
119		Spot	1	Image 1	4	1000000207	970
121		Spot	1	Image 1	4	1000000208	971
119		Spot	1	Image 1	4	1000000209	972
116		Spot	1	Image 1	4	1000000211	973
116		Spot	1	Image 1	4	1000000210	974
119		Spot	1	Image 1	4	1000000212	975
118		Spot	1	Image 1	4	1000000213	976
117		Spot	1	Image 1	4	1000000214	977
116		Spot	1	Image 1	4	1000000215	978
120		Spot	1	Image 1	4	1000000216	979
120		Spot	1	Image 1	4	1000000217	980
120		Spot	1	Image 1	4	1000000218	981
120		Spot	1	Image 1	4	1000000219	982
122		Spot	1	Image 1	4	1000000244	983
121		Spot	1	Image 1	4	1000000220	984
120		Spot	1	Image 1	4	1000000221	985
121		Spot	1	Image 1	4	1000000222	986
120		Spot	1	Image 1	4	1000000223	987
118		Spot	1	Image 1	4	1000000224	988
117		Spot	1	Image 1	4	1000000225	989
117		Spot	1	Image 1	4	1000000155	990
112		Spot	1	Image 1	4	1000000226	991
119		Spot	1	Image 1	4	1000000230	992
116		Spot	1	Image 1	4	1000000229	993
111		Spot	1	Image 1	4	1000000227	994
110		Spot	1	Image 1	4	1000000228	995
111		Spot	1	Image 1	4	1000000232	996
115		Spot	1	Image 1	4	1000000231	997
114		Spot	1	Image 1	4	1000000233	998
113		Spot	1	Image 1	4	1000000234	999
113		Spot	1	Image 1	4	1000000235	1000
116		Spot	1	Image 1	4	1000000236	1001
115		Spot	1	Image 1	4	1000000237	1002
116		Spot	1	Image 1	4	1000000238	1003
114		Spot	1	Image 1	4	1000000239	1004
122		Spot	1	Image 1	5	1000000000	1005
122		Spot	1	Image 1	5	1000000001	1006
124		Spot	1	Image 1	5	1000000002	1007
120		Spot	1	Image 1	5	1000000003	1008
123		Spot	1	Image 1	5	1000000004	1009
122		Spot	1	Image 1	5	1000000005	1010
124		Spot	1	Image 1	5	1000000006	1011
123		Spot	1	Image 1	5	1000000007	1012
120		Spot	1	Image 1	5	1000000008	1013
123		Spot	1	Image 1	5	1000000009	1014
121		Spot	1	Image 1	5	1000000010	1015
125		Spot	1	Image 1	5	1000000011	1016
125		Spot	1	Image 1	5	1000000012	1017
124		Spot	1	Image 1	5	1000000013	1018
123		Spot	1	Image 1	5	1000000014	1019
122		Spot	1	Image 1	5	1000000015	1020
120		Spot	1	Image 1	5	1000000016	1021
127		Spot	1	Image 1	5	1000000017	1022
124		Spot	1	Image 1	5	1000000018	1023
126		Spot	1	Image 1	5	1000000019	1024
129		Spot	1	Image 1	5	1000000022	1025
125		Spot	1	Image 1	5	1000000021	1026
121		Spot	1	Image 1	5	1000000020	1027
121		Spot	1	Image 1	5	1000000246	1028
125		Spot	1	Image 1	5	1000000023	1029
122		Spot	1	Image 1	5	1000000024	1030
134		Spot	1	Image 1	5	1000000025	1031
128		Spot	1	Image 1	5	1000000026	1032
126		Spot	1	Image 1	5	1000000027	1033
129		Spot	1	Image 1	5	1000000028	1034
126		Spot	1	Image 1	5	1000000240	1035
126		Spot	1	Image 1	5	1000000029	1036
126		Spot	1	Image 1	5	1000000030	1037
123		Spot	1	Image 1	5	1000000032	1038
127		Spot	1	Image 1	5	1000000031	1039
125		Spot	1	Image 1	5	1000000033	1040
125		Spot	1	Image 1	5	1000000245	1041
128		Spot	1	Image 1	5	1000000034	1042
122		Spot	1	Image 1	5	1000000035	1043
123		Spot	1	Image 1	5	1000000037	1044
125		Spot	1	Image 1	5	1000000036	1045
117		Spot	1	Image 1	5	1000000038	1046
121		Spot	1	Image 1	5	1000000039	1047
122		Spot	1	Image 1	5	1000000040	1048
122		Spot	1	Image 1	5	1000000041	1049
122		Spot	1	Image 1	5	1000000042	1050
123		Spot	1	Image 1	5	1000000043	1051
121		Spot	1	Image 1	5	1000000044	1052
123		Spot	1	Image 1	5	1000000046	1053
124		Spot	1	Image 1	5	1000000045	1054
126		Spot	1	Image 1	5	1000000047	1055
123		Spot	1	Image 1	5	1000000048	1057
121		Spot	1	Image 1	5	1000000049	1058
118		Spot	1	Image 1	5	1000000050	1060
126		Spot	1	Image 1	5	1000000051	1061
119		Spot	1	Image 1	5	1000000053	1062
127		Spot	1	Image 1	5	1000000052	1063
121		Spot	1	Image 1	5	1000000055	1064
124		Spot	1	Image 1	5	1000000054	1065
121		Spot	1	Image 1	5	1000000056	1066
120		Spot	1	Image 1	5	1000000057	1067
120		Spot	1	Image 1	5	1000000058	1068
127		Spot	1	Image 1	5	1000000059	1069
123		Spot	1	Image 1	5	1000000060	1070
126		Spot	1	Image 1	5	1000000061	1071
125		Spot	1	Image 1	5	1000000062	1072
128		Spot	1	Image 1	5	1000000063	1074
127		Spot	1	Image 1	5	1000000064	1075
126		Spot	1	Image 1	5	1000000065	1076
125		Spot	1	Image 1	5	1000000066	1077
127		Spot	1	Image 1	5	1000000067	1078
121		Spot	1	Image 1	5	1000000068	1079
127		Spot	1	Image 1	5	1000000069	1080
124		Spot	1	Image 1	5	1000000070	1081
127		Spot	1	Image 1	5	1000000071	1082
128		Spot	1	Image 1	5	1000000072	1083
125		Spot	1	Image 1	5	1000000073	1084
123		Spot	1	Image 1	5	1000000074	1085
131		Spot	1	Image 1	5	1000000075	1086
128		Spot	1	Image 1	5	1000000077	1087
133		Spot	1	Image 1	5	1000000076	1088
131		Spot	1	Image 1	5	1000000078	1089
125		Spot	1	Image 1	5	1000000079	1090
129		Spot	1	Image 1	5	1000000080	1091
126		Spot	1	Image 1	5	1000000081	1093
128		Spot	1	Image 1	5	1000000082	1094
130		Spot	1	Image 1	5	1000000084	1095
134		Spot	1	Image 1	5	1000000083	1096
135		Spot	1	Image 1	5	1000000085	1097
128		Spot	1	Image 1	5	1000000086	1098
131		Spot	1	Image 1	5	1000000087	1099
133		Spot	1	Image 1	5	1000000088	1100
126		Spot	1	Image 1	5	1000000089	1101
125		Spot	1	Image 1	5	1000000091	1102
124		Spot	1	Image 1	5	1000000090	1103
129		Spot	1	Image 1	5	1000000092	1104
127		Spot	1	Image 1	5	1000000093	1105
128		Spot	1	Image 1	5	1000000094	1106
127		Spot	1	Image 1	5	1000000095	1107
125		Spot	1	Image 1	5	1000000096	1109
118		Spot	1	Image 1	5	1000000097	1110
122		Spot	1	Image 1	5	1000000098	1111
121		Spot	1	Image 1	5	1000000099	1112
121		Spot	1	Image 1	5	1000000100	1113
117		Spot	1	Image 1	5	1000000101	1114
124		Spot	1	Image 1	5	1000000102	1115
124		Spot	1	Image 1	5	1000000103	1116
125		Spot	1	Image 1	5	1000000104	1117
121		Spot	1	Image 1	5	1000000105	1118
121		Spot	1	Image 1	5	1000000106	1119
123		Spot	1	Image 1	5	1000000107	1120
127		Spot	1	Image 1	5	1000000108	1121
120		Spot	1	Image 1	5	1000000109	1123
119		Spot	1	Image 1	5	1000000110	1124
123		Spot	1	Image 1	5	1000000111	1125
126		Spot	1	Image 1	5	1000000112	1126
120		Spot	1	Image 1	5	1000000242	1127
124		Spot	1	Image 1	5	1000000113	1128
120		Spot	1	Image 1	5	1000000114	1129
121		Spot	1	Image 1	5	1000000115	1130
120		Spot	1	Image 1	5	1000000116	1131
121		Spot	1	Image 1	5	1000000117	1132
118		Spot	1	Image 1	5	1000000118	1133
121		Spot	1	Image 1	5	1000000119	1134
120		Spot	1	Image 1	5	1000000120	1135
123		Spot	1	Image 1	5	1000000121	1136
118		Spot	1	Image 1	5	1000000122	1137
122		Spot	1	Image 1	5	1000000123	1138
117		Spot	1	Image 1	5	1000000124	1139
117		Spot	1	Image 1	5	1000000125	1140
117		Spot	1	Image 1	5	1000000126	1141
116		Spot	1	Image 1	5	1000000128	1142
116		Spot	1	Image 1	5	1000000127	1143
121		Spot	1	Image 1	5	1000000129	1144
115		Spot	1	Image 1	5	1000000130	1145
120		Spot	1	Image 1	5	1000000131	1146
117		Spot	1	Image 1	5	1000000132	1147
121		Spot	1	Image 1	5	1000000133	1148
117		Spot	1	Image 1	5	1000000134	1149
120		Spot	1	Image 1	5	1000000135	1150
124		Spot	1	Image 1	5	1000000136	1151
121		Spot	1	Image 1	5	1000000137	1152
119		Spot	1	Image 1	5	1000000138	1153
122		Spot	1	Image 1	5	1000000139	1154
120		Spot	1	Image 1	5	1000000140	1155
118		Spot	1	Image 1	5	1000000142	1156
121		Spot	1	Image 1	5	1000000141	1157
114		Spot	1	Image 1	5	1000000143	1158
117		Spot	1	Image 1	5	1000000243	1159
117		Spot	1	Image 1	5	1000000144	1160
120		Spot	1	Image 1	5	1000000145	1161
120		Spot	1	Image 1	5	1000000146	1162
116		Spot	1	Image 1	5	1000000147	1163
116		Spot	1	Image 1	5	1000000148	1164
121		Spot	1	Image 1	5	1000000149	1165
118		Spot	1	Image 1	5	1000000150	1166
116		Spot	1	Image 1	5	1000000151	1169
116		Spot	1	Image 1	5	1000000152	1170
117		Spot	1	Image 1	5	1000000153	1171
116		Spot	1	Image 1	5	1000000154	1172
125		Spot	1	Image 1	5	1000000156	1173
125		Spot	1	Image 1	5	1000000157	1174
125		Spot	1	Image 1	5	1000000158	1175
127		Spot	1	Image 1	5	1000000159	1176
124		Spot	1	Image 1	5	1000000160	1177
121		Spot	1	Image 1	5	1000000162	1178
125		Spot	1	Image 1	5	1000000161	1179
123		Spot	1	Image 1	5	1000000163	1180
124		Spot	1	Image 1	5	1000000164	1181
122		Spot	1	Image 1	5	1000000165	1182
130		Spot	1	Image 1	5	1000000166	1183
119		Spot	1	Image 1	5	1000000168	1184
121		Spot	1	Image 1	5	1000000167	1185
121		Spot	1	Image 1	5	1000000169	1186
121		Spot	1	Image 1	5	1000000170	1187
120		Spot	1	Image 1	5	1000000171	1188
124		Spot	1	Image 1	5	1000000172	1189
121		Spot	1	Image 1	5	1000000173	1190
121		Spot	1	Image 1	5	1000000174	1191
122		Spot	1	Image 1	5	1000000175	1192
122		Spot	1	Image 1	5	1000000176	1193
123		Spot	1	Image 1	5	1000000178	1194
120		Spot	1	Image 1	5	1000000177	1195
121		Spot	1	Image 1	5	1000000179	1196
121		Spot	1	Image 1	5	1000000180	1197
120		Spot	1	Image 1	5	1000000181	1198
122		Spot	1	Image 1	5	1000000182	1199
120		Spot	1	Image 1	5	1000000183	1200
123		Spot	1	Image 1	5	1000000184	1201
124		Spot	1	Image 1	5	1000000185	1202
121		Spot	1	Image 1	5	1000000186	1203
120		Spot	1	Image 1	5	1000000187	1204
119		Spot	1	Image 1	5	1000000188	1205
116		Spot	1	Image 1	5	1000000189	1206
118		Spot	1	Image 1	5	1000000190	1207
120		Spot	1	Image 1	5	1000000191	1208
121		Spot	1	Image 1	5	1000000193	1209
115		Spot	1	Image 1	5	1000000192	1210
120		Spot	1	Image 1	5	1000000194	1211
118		Spot	1	Image 1	5	1000000195	1213
118		Spot	1	Image 1	5	1000000196	1214
118		Spot	1	Image 1	5	1000000197	1215
117		Spot	1	Image 1	5	1000000199	1216
121		Spot	1	Image 1	5	1000000241	1217
119		Spot	1	Image 1	5	1000000198	1218
119		Spot	1	Image 1	5	1000000200	1219
117		Spot	1	Image 1	5	1000000202	1220
118		Spot	1	Image 1	5	1000000201	1221
119		Spot	1	Image 1	5	1000000203	1222
115		Spot	1	Image 1	5	1000000205	1223
118		Spot	1	Image 1	5	1000000206	1224
118		Spot	1	Image 1	5	1000000207	1225
120		Spot	1	Image 1	5	1000000208	1226
119		Spot	1	Image 1	5	1000000209	1227
118		Spot	1	Image 1	5	1000000211	1228
118		Spot	1	Image 1	5	1000000210	1229
120		Spot	1	Image 1	5	1000000213	1230
120		Spot	1	Image 1	5	1000000212	1231
119		Spot	1	Image 1	5	1000000214	1232
119		Spot	1	Image 1	5	1000000215	1233
124		Spot	1	Image 1	5	1000000216	1234
121		Spot	1	Image 1	5	1000000217	1235
120		Spot	1	Image 1	5	1000000218	1236
120		Spot	1	Image 1	5	1000000219	1237
120		Spot	1	Image 1	5	1000000244	1238
122		Spot	1	Image 1	5	1000000220	1239
122		Spot	1	Image 1	5	1000000221	1240
123		Spot	1	Image 1	5	1000000222	1241
121		Spot	1	Image 1	5	1000000223	1242
117		Spot	1	Image 1	5	1000000224	1243
119		Spot	1	Image 1	5	1000000225	1244
116		Spot	1	Image 1	5	1000000155	1245
117		Spot	1	Image 1	5	1000000229	1246
113		Spot	1	Image 1	5	1000000226	1247
120		Spot	1	Image 1	5	1000000230	1248
114		Spot	1	Image 1	5	1000000227	1249
116		Spot	1	Image 1	5	1000000228	1250
115		Spot	1	Image 1	5	1000000232	1251
116		Spot	1	Image 1	5	1000000231	1252
113		Spot	1	Image 1	5	1000000233	1253
114		Spot	1	Image 1	5	1000000234	1254
114		Spot	1	Image 1	5	1000000235	1255
117		Spot	1	Image 1	5	1000000236	1256
116		Spot	1	Image 1	5	1000000237	1257
114		Spot	1	Image 1	5	1000000238	1258
112		Spot	1	Image 1	5	1000000239	1259
123		Spot	1	Image 1	6	1000000000	1260
119		Spot	1	Image 1	6	1000000001	1261
124		Spot	1	Image 1	6	1000000002	1262
124		Spot	1	Image 1	6	1000000003	1263
123		Spot	1	Image 1	6	1000000004	1264
121		Spot	1	Image 1	6	1000000005	1265
122		Spot	1	Image 1	6	1000000006	1266
125		Spot	1	Image 1	6	1000000007	1267
120		Spot	1	Image 1	6	1000000008	1268
126		Spot	1	Image 1	6	1000000009	1269
123		Spot	1	Image 1	6	1000000010	1270
125		Spot	1	Image 1	6	1000000012	1271
121		Spot	1	Image 1	6	1000000013	1272
122		Spot	1	Image 1	6	1000000014	1273
123		Spot	1	Image 1	6	1000000015	1274
121		Spot	1	Image 1	6	1000000016	1275
130		Spot	1	Image 1	6	1000000017	1276
127		Spot	1	Image 1	6	1000000018	1277
128		Spot	1	Image 1	6	1000000019	1278
129		Spot	1	Image 1	6	1000000022	1279
125		Spot	1	Image 1	6	1000000021	1280
121		Spot	1	Image 1	6	1000000020	1281
122		Spot	1	Image 1	6	1000000246	1282
123		Spot	1	Image 1	6	1000000023	1283
126		Spot	1	Image 1	6	1000000024	1284
132		Spot	1	Image 1	6	1000000025	1285
129		Spot	1	Image 1	6	1000000026	1286
128		Spot	1	Image 1	6	1000000027	1287
128		Spot	1	Image 1	6	1000000028	1288
124		Spot	1	Image 1	6	1000000240	1289
126		Spot	1	Image 1	6	1000000029	1290
125		Spot	1	Image 1	6	1000000030	1291
127		Spot	1	Image 1	6	1000000031	1292
124		Spot	1	Image 1	6	1000000032	1293
126		Spot	1	Image 1	6	1000000033	1294
124		Spot	1	Image 1	6	1000000245	1295
130		Spot	1	Image 1	6	1000000034	1296
125		Spot	1	Image 1	6	1000000035	1297
121		Spot	1	Image 1	6	1000000037	1298
123		Spot	1	Image 1	6	1000000036	1299
123		Spot	1	Image 1	6	1000000038	1300
123		Spot	1	Image 1	6	1000000039	1301
124		Spot	1	Image 1	6	1000000040	1302
122		Spot	1	Image 1	6	1000000041	1303
124		Spot	1	Image 1	6	1000000042	1304
122		Spot	1	Image 1	6	1000000043	1305
123		Spot	1	Image 1	6	1000000044	1306
123		Spot	1	Image 1	6	1000000046	1307
124		Spot	1	Image 1	6	1000000045	1308
125		Spot	1	Image 1	6	1000000047	1309
124		Spot	1	Image 1	6	1000000048	1311
120		Spot	1	Image 1	6	1000000049	1312
120		Spot	1	Image 1	6	1000000050	1314
125		Spot	1	Image 1	6	1000000051	1315
126		Spot	1	Image 1	6	1000000052	1316
124		Spot	1	Image 1	6	1000000055	1317
126		Spot	1	Image 1	6	1000000054	1318
124		Spot	1	Image 1	6	1000000056	1319
121		Spot	1	Image 1	6	1000000057	1320
121		Spot	1	Image 1	6	1000000058	1321
125		Spot	1	Image 1	6	1000000059	1322
125		Spot	1	Image 1	6	1000000060	1323
125		Spot	1	Image 1	6	1000000061	1324
124		Spot	1	Image 1	6	1000000062	1325
125		Spot	1	Image 1	6	1000000063	1327
127		Spot	1	Image 1	6	1000000064	1328
128		Spot	1	Image 1	6	1000000065	1329
128		Spot	1	Image 1	6	1000000066	1330
125		Spot	1	Image 1	6	1000000067	1331
126		Spot	1	Image 1	6	1000000068	1332
125		Spot	1	Image 1	6	1000000069	1333
123		Spot	1	Image 1	6	1000000070	1334
126		Spot	1	Image 1	6	1000000071	1335
129		Spot	1	Image 1	6	1000000072	1336
126		Spot	1	Image 1	6	1000000073	1337
123		Spot	1	Image 1	6	1000000074	1338
130		Spot	1	Image 1	6	1000000075	1339
135		Spot	1	Image 1	6	1000000076	1340
130		Spot	1	Image 1	6	1000000077	1341
131		Spot	1	Image 1	6	1000000078	1342
125		Spot	1	Image 1	6	1000000079	1343
130		Spot	1	Image 1	6	1000000080	1344
127		Spot	1	Image 1	6	1000000081	1345
127		Spot	1	Image 1	6	1000000082	1347
129		Spot	1	Image 1	6	1000000084	1348
134		Spot	1	Image 1	6	1000000083	1349
134		Spot	1	Image 1	6	1000000085	1350
128		Spot	1	Image 1	6	1000000086	1351
134		Spot	1	Image 1	6	1000000087	1352
132		Spot	1	Image 1	6	1000000088	1353
128		Spot	1	Image 1	6	1000000089	1354
128		Spot	1	Image 1	6	1000000091	1355
130		Spot	1	Image 1	6	1000000090	1356
127		Spot	1	Image 1	6	1000000092	1357
127		Spot	1	Image 1	6	1000000093	1358
130		Spot	1	Image 1	6	1000000094	1359
126		Spot	1	Image 1	6	1000000095	1360
128		Spot	1	Image 1	6	1000000096	1362
119		Spot	1	Image 1	6	1000000097	1363
121		Spot	1	Image 1	6	1000000098	1364
123		Spot	1	Image 1	6	1000000099	1365
123		Spot	1	Image 1	6	1000000100	1366
122		Spot	1	Image 1	6	1000000101	1367
126		Spot	1	Image 1	6	1000000102	1368
125		Spot	1	Image 1	6	1000000103	1369
125		Spot	1	Image 1	6	1000000104	1370
126		Spot	1	Image 1	6	1000000105	1371
124		Spot	1	Image 1	6	1000000107	1372
124		Spot	1	Image 1	6	1000000106	1373
128		Spot	1	Image 1	6	1000000108	1374
124		Spot	1	Image 1	6	1000000109	1377
122		Spot	1	Image 1	6	1000000110	1378
122		Spot	1	Image 1	6	1000000111	1379
125		Spot	1	Image 1	6	1000000112	1380
120		Spot	1	Image 1	6	1000000242	1381
124		Spot	1	Image 1	6	1000000113	1382
121		Spot	1	Image 1	6	1000000114	1383
121		Spot	1	Image 1	6	1000000115	1384
123		Spot	1	Image 1	6	1000000116	1385
122		Spot	1	Image 1	6	1000000117	1386
121		Spot	1	Image 1	6	1000000118	1387
122		Spot	1	Image 1	6	1000000119	1388
121		Spot	1	Image 1	6	1000000120	1389
122		Spot	1	Image 1	6	1000000121	1390
118		Spot	1	Image 1	6	1000000122	1391
125		Spot	1	Image 1	6	1000000123	1392
118		Spot	1	Image 1	6	1000000124	1393
120		Spot	1	Image 1	6	1000000125	1394
120		Spot	1	Image 1	6	1000000126	1395
117		Spot	1	Image 1	6	1000000127	1396
115		Spot	1	Image 1	6	1000000128	1397
121		Spot	1	Image 1	6	1000000129	1398
118		Spot	1	Image 1	6	1000000130	1399
120		Spot	1	Image 1	6	1000000131	1400
116		Spot	1	Image 1	6	1000000132	1401
124		Spot	1	Image 1	6	1000000133	1402
117		Spot	1	Image 1	6	1000000134	1403
120		Spot	1	Image 1	6	1000000135	1404
122		Spot	1	Image 1	6	1000000136	1405
122		Spot	1	Image 1	6	1000000137	1406
118		Spot	1	Image 1	6	1000000138	1407
122		Spot	1	Image 1	6	1000000139	1408
119		Spot	1	Image 1	6	1000000140	1409
119		Spot	1	Image 1	6	1000000142	1410
122		Spot	1	Image 1	6	1000000141	1411
116		Spot	1	Image 1	6	1000000143	1412
119		Spot	1	Image 1	6	1000000144	1413
117		Spot	1	Image 1	6	1000000243	1414
121		Spot	1	Image 1	6	1000000145	1415
121		Spot	1	Image 1	6	1000000146	1416
117		Spot	1	Image 1	6	1000000147	1417
116		Spot	1	Image 1	6	1000000148	1418
120		Spot	1	Image 1	6	1000000149	1419
118		Spot	1	Image 1	6	1000000150	1420
116		Spot	1	Image 1	6	1000000151	1423
117		Spot	1	Image 1	6	1000000152	1424
118		Spot	1	Image 1	6	1000000153	1425
119		Spot	1	Image 1	6	1000000247	1426
120		Spot	1	Image 1	6	1000000154	1427
116		Spot	1	Image 1	6	1000000229	1428
125		Spot	1	Image 1	6	1000000156	1429
127		Spot	1	Image 1	6	1000000157	1430
126		Spot	1	Image 1	6	1000000158	1431
128		Spot	1	Image 1	6	1000000159	1432
123		Spot	1	Image 1	6	1000000160	1433
119		Spot	1	Image 1	6	1000000162	1434
124		Spot	1	Image 1	6	1000000161	1435
123		Spot	1	Image 1	6	1000000163	1436
124		Spot	1	Image 1	6	1000000164	1437
124		Spot	1	Image 1	6	1000000165	1438
125		Spot	1	Image 1	6	1000000166	1439
122		Spot	1	Image 1	6	1000000168	1440
120		Spot	1	Image 1	6	1000000167	1441
125		Spot	1	Image 1	6	1000000170	1442
123		Spot	1	Image 1	6	1000000169	1443
121		Spot	1	Image 1	6	1000000171	1444
123		Spot	1	Image 1	6	1000000172	1445
120		Spot	1	Image 1	6	1000000173	1446
122		Spot	1	Image 1	6	1000000174	1447
122		Spot	1	Image 1	6	1000000175	1448
121		Spot	1	Image 1	6	1000000176	1449
123		Spot	1	Image 1	6	1000000178	1450
124		Spot	1	Image 1	6	1000000177	1451
123		Spot	1	Image 1	6	1000000179	1452
123		Spot	1	Image 1	6	1000000180	1453
123		Spot	1	Image 1	6	1000000181	1454
119		Spot	1	Image 1	6	1000000182	1455
122		Spot	1	Image 1	6	1000000183	1456
124		Spot	1	Image 1	6	1000000184	1457
123		Spot	1	Image 1	6	1000000185	1458
122		Spot	1	Image 1	6	1000000186	1459
123		Spot	1	Image 1	6	1000000187	1460
121		Spot	1	Image 1	6	1000000188	1461
120		Spot	1	Image 1	6	1000000189	1462
120		Spot	1	Image 1	6	1000000190	1463
121		Spot	1	Image 1	6	1000000191	1464
122		Spot	1	Image 1	6	1000000193	1465
119		Spot	1	Image 1	6	1000000192	1466
123		Spot	1	Image 1	6	1000000194	1467
120		Spot	1	Image 1	6	1000000195	1469
119		Spot	1	Image 1	6	1000000196	1470
119		Spot	1	Image 1	6	1000000197	1471
120		Spot	1	Image 1	6	1000000199	1472
122		Spot	1	Image 1	6	1000000241	1473
121		Spot	1	Image 1	6	1000000198	1474
122		Spot	1	Image 1	6	1000000200	1475
122		Spot	1	Image 1	6	1000000202	1476
119		Spot	1	Image 1	6	1000000203	1477
119		Spot	1	Image 1	6	1000000204	1478
118		Spot	1	Image 1	6	1000000205	1479
120		Spot	1	Image 1	6	1000000206	1480
120		Spot	1	Image 1	6	1000000207	1481
122		Spot	1	Image 1	6	1000000208	1482
119		Spot	1	Image 1	6	1000000209	1483
118		Spot	1	Image 1	6	1000000211	1484
115		Spot	1	Image 1	6	1000000210	1485
121		Spot	1	Image 1	6	1000000212	1486
120		Spot	1	Image 1	6	1000000213	1487
115		Spot	1	Image 1	6	1000000214	1488
118		Spot	1	Image 1	6	1000000215	1489
122		Spot	1	Image 1	6	1000000216	1490
121		Spot	1	Image 1	6	1000000217	1491
121		Spot	1	Image 1	6	1000000218	1492
122		Spot	1	Image 1	6	1000000219	1493
122		Spot	1	Image 1	6	1000000244	1494
122		Spot	1	Image 1	6	1000000220	1495
123		Spot	1	Image 1	6	1000000221	1496
124		Spot	1	Image 1	6	1000000222	1497
121		Spot	1	Image 1	6	1000000223	1498
119		Spot	1	Image 1	6	1000000224	1499
119		Spot	1	Image 1	6	1000000225	1500
117		Spot	1	Image 1	6	1000000155	1501
119		Spot	1	Image 1	6	1000000230	1502
114		Spot	1	Image 1	6	1000000226	1503
112		Spot	1	Image 1	6	1000000227	1504
115		Spot	1	Image 1	6	1000000228	1505
116		Spot	1	Image 1	6	1000000232	1506
116		Spot	1	Image 1	6	1000000231	1507
115		Spot	1	Image 1	6	1000000233	1508
115		Spot	1	Image 1	6	1000000234	1509
113		Spot	1	Image 1	6	1000000235	1510
119		Spot	1	Image 1	6	1000000236	1511
118		Spot	1	Image 1	6	1000000237	1512
116		Spot	1	Image 1	6	1000000238	1513
115		Spot	1	Image 1	6	1000000239	1514
122		Spot	1	Image 1	7	1000000000	1515
120		Spot	1	Image 1	7	1000000001	1516
124		Spot	1	Image 1	7	1000000002	1517
123		Spot	1	Image 1	7	1000000003	1518
124		Spot	1	Image 1	7	1000000004	1519
121		Spot	1	Image 1	7	1000000005	1520
124		Spot	1	Image 1	7	1000000006	1521
124		Spot	1	Image 1	7	1000000007	1522
120		Spot	1	Image 1	7	1000000008	1523
124		Spot	1	Image 1	7	1000000009	1524
124		Spot	1	Image 1	7	1000000010	1525
126		Spot	1	Image 1	7	1000000011	1526
126		Spot	1	Image 1	7	1000000012	1527
125		Spot	1	Image 1	7	1000000013	1528
125		Spot	1	Image 1	7	1000000014	1529
123		Spot	1	Image 1	7	1000000015	1530
122		Spot	1	Image 1	7	1000000016	1531
130		Spot	1	Image 1	7	1000000017	1532
129		Spot	1	Image 1	7	1000000018	1533
126		Spot	1	Image 1	7	1000000019	1534
126		Spot	1	Image 1	7	1000000021	1535
129		Spot	1	Image 1	7	1000000022	1536
122		Spot	1	Image 1	7	1000000020	1537
121		Spot	1	Image 1	7	1000000248	1538
123		Spot	1	Image 1	7	1000000023	1539
123		Spot	1	Image 1	7	1000000246	1540
125		Spot	1	Image 1	7	1000000024	1542
130		Spot	1	Image 1	7	1000000025	1543
128		Spot	1	Image 1	7	1000000026	1544
127		Spot	1	Image 1	7	1000000027	1545
126		Spot	1	Image 1	7	1000000028	1546
122		Spot	1	Image 1	7	1000000240	1547
129		Spot	1	Image 1	7	1000000029	1548
126		Spot	1	Image 1	7	1000000030	1549
128		Spot	1	Image 1	7	1000000031	1550
123		Spot	1	Image 1	7	1000000032	1551
123		Spot	1	Image 1	7	1000000033	1552
125		Spot	1	Image 1	7	1000000245	1553
130		Spot	1	Image 1	7	1000000034	1554
124		Spot	1	Image 1	7	1000000035	1555
126		Spot	1	Image 1	7	1000000036	1556
124		Spot	1	Image 1	7	1000000037	1557
122		Spot	1	Image 1	7	1000000038	1558
123		Spot	1	Image 1	7	1000000039	1559
124		Spot	1	Image 1	7	1000000040	1560
124		Spot	1	Image 1	7	1000000041	1561
124		Spot	1	Image 1	7	1000000042	1562
124		Spot	1	Image 1	7	1000000043	1563
125		Spot	1	Image 1	7	1000000044	1564
125		Spot	1	Image 1	7	1000000046	1565
127		Spot	1	Image 1	7	1000000045	1566
125		Spot	1	Image 1	7	1000000047	1567
120		Spot	1	Image 1	7	1000000049	1569
126		Spot	1	Image 1	7	1000000048	1570
122		Spot	1	Image 1	7	1000000050	1572
124		Spot	1	Image 1	7	1000000051	1573
125		Spot	1	Image 1	7	1000000052	1574
124		Spot	1	Image 1	7	1000000055	1575
127		Spot	1	Image 1	7	1000000054	1576
125		Spot	1	Image 1	7	1000000056	1577
119		Spot	1	Image 1	7	1000000057	1578
122		Spot	1	Image 1	7	1000000058	1579
125		Spot	1	Image 1	7	1000000059	1580
123		Spot	1	Image 1	7	1000000060	1581
126		Spot	1	Image 1	7	1000000061	1582
124		Spot	1	Image 1	7	1000000062	1583
126		Spot	1	Image 1	7	1000000063	1585
127		Spot	1	Image 1	7	1000000064	1586
126		Spot	1	Image 1	7	1000000065	1587
128		Spot	1	Image 1	7	1000000066	1588
124		Spot	1	Image 1	7	1000000067	1589
123		Spot	1	Image 1	7	1000000068	1590
125		Spot	1	Image 1	7	1000000104	1591
127		Spot	1	Image 1	7	1000000069	1592
123		Spot	1	Image 1	7	1000000070	1593
129		Spot	1	Image 1	7	1000000072	1594
125		Spot	1	Image 1	7	1000000071	1595
127		Spot	1	Image 1	7	1000000073	1596
123		Spot	1	Image 1	7	1000000074	1597
128		Spot	1	Image 1	7	1000000075	1598
133		Spot	1	Image 1	7	1000000076	1599
130		Spot	1	Image 1	7	1000000077	1600
132		Spot	1	Image 1	7	1000000078	1601
124		Spot	1	Image 1	7	1000000079	1602
128		Spot	1	Image 1	7	1000000080	1603
127		Spot	1	Image 1	7	1000000081	1604
135		Spot	1	Image 1	7	1000000083	1605
131		Spot	1	Image 1	7	1000000082	1606
129		Spot	1	Image 1	7	1000000084	1607
134		Spot	1	Image 1	7	1000000085	1608
129		Spot	1	Image 1	7	1000000086	1609
134		Spot	1	Image 1	7	1000000087	1610
132		Spot	1	Image 1	7	1000000088	1611
127		Spot	1	Image 1	7	1000000089	1612
131		Spot	1	Image 1	7	1000000090	1613
125		Spot	1	Image 1	7	1000000091	1614
128		Spot	1	Image 1	7	1000000092	1615
128		Spot	1	Image 1	7	1000000093	1616
131		Spot	1	Image 1	7	1000000094	1617
128		Spot	1	Image 1	7	1000000095	1618
127		Spot	1	Image 1	7	1000000096	1620
119		Spot	1	Image 1	7	1000000097	1621
124		Spot	1	Image 1	7	1000000099	1622
122		Spot	1	Image 1	7	1000000100	1623
122		Spot	1	Image 1	7	1000000101	1624
123		Spot	1	Image 1	7	1000000102	1625
126		Spot	1	Image 1	7	1000000103	1626
125		Spot	1	Image 1	7	1000000105	1627
126		Spot	1	Image 1	7	1000000107	1628
127		Spot	1	Image 1	7	1000000106	1629
128		Spot	1	Image 1	7	1000000108	1630
124		Spot	1	Image 1	7	1000000109	1632
120		Spot	1	Image 1	7	1000000110	1633
122		Spot	1	Image 1	7	1000000111	1634
126		Spot	1	Image 1	7	1000000112	1635
121		Spot	1	Image 1	7	1000000242	1636
125		Spot	1	Image 1	7	1000000113	1637
119		Spot	1	Image 1	7	1000000114	1638
122		Spot	1	Image 1	7	1000000115	1639
123		Spot	1	Image 1	7	1000000116	1640
124		Spot	1	Image 1	7	1000000117	1641
122		Spot	1	Image 1	7	1000000118	1642
122		Spot	1	Image 1	7	1000000119	1643
123		Spot	1	Image 1	7	1000000120	1644
119		Spot	1	Image 1	7	1000000121	1645
118		Spot	1	Image 1	7	1000000122	1646
123		Spot	1	Image 1	7	1000000123	1647
118		Spot	1	Image 1	7	1000000124	1648
118		Spot	1	Image 1	7	1000000125	1649
119		Spot	1	Image 1	7	1000000127	1650
120		Spot	1	Image 1	7	1000000126	1651
116		Spot	1	Image 1	7	1000000128	1652
121		Spot	1	Image 1	7	1000000129	1653
121		Spot	1	Image 1	7	1000000130	1654
120		Spot	1	Image 1	7	1000000131	1655
123		Spot	1	Image 1	7	1000000133	1656
118		Spot	1	Image 1	7	1000000134	1657
120		Spot	1	Image 1	7	1000000135	1658
121		Spot	1	Image 1	7	1000000136	1659
123		Spot	1	Image 1	7	1000000137	1660
123		Spot	1	Image 1	7	1000000141	1661
118		Spot	1	Image 1	7	1000000138	1662
122		Spot	1	Image 1	7	1000000139	1663
120		Spot	1	Image 1	7	1000000140	1664
119		Spot	1	Image 1	7	1000000142	1665
117		Spot	1	Image 1	7	1000000143	1666
121		Spot	1	Image 1	7	1000000144	1667
116		Spot	1	Image 1	7	1000000243	1668
122		Spot	1	Image 1	7	1000000145	1669
120		Spot	1	Image 1	7	1000000146	1670
117		Spot	1	Image 1	7	1000000147	1671
116		Spot	1	Image 1	7	1000000148	1672
121		Spot	1	Image 1	7	1000000149	1673
118		Spot	1	Image 1	7	1000000150	1674
117		Spot	1	Image 1	7	1000000151	1677
116		Spot	1	Image 1	7	1000000152	1678
117		Spot	1	Image 1	7	1000000153	1679
117		Spot	1	Image 1	7	1000000247	1680
119		Spot	1	Image 1	7	1000000229	1681
118		Spot	1	Image 1	7	1000000154	1682
126		Spot	1	Image 1	7	1000000156	1683
128		Spot	1	Image 1	7	1000000157	1684
125		Spot	1	Image 1	7	1000000158	1685
124		Spot	1	Image 1	7	1000000159	1686
126		Spot	1	Image 1	7	1000000160	1687
119		Spot	1	Image 1	7	1000000162	1688
126		Spot	1	Image 1	7	1000000161	1689
124		Spot	1	Image 1	7	1000000163	1690
125		Spot	1	Image 1	7	1000000164	1691
123		Spot	1	Image 1	7	1000000165	1692
131		Spot	1	Image 1	7	1000000166	1693
124		Spot	1	Image 1	7	1000000168	1694
123		Spot	1	Image 1	7	1000000167	1695
122		Spot	1	Image 1	7	1000000170	1696
121		Spot	1	Image 1	7	1000000169	1697
122		Spot	1	Image 1	7	1000000171	1698
125		Spot	1	Image 1	7	1000000172	1699
123		Spot	1	Image 1	7	1000000173	1700
122		Spot	1	Image 1	7	1000000174	1701
124		Spot	1	Image 1	7	1000000175	1702
122		Spot	1	Image 1	7	1000000176	1703
123		Spot	1	Image 1	7	1000000178	1704
122		Spot	1	Image 1	7	1000000177	1705
121		Spot	1	Image 1	7	1000000179	1706
124		Spot	1	Image 1	7	1000000180	1707
123		Spot	1	Image 1	7	1000000181	1708
124		Spot	1	Image 1	7	1000000182	1709
121		Spot	1	Image 1	7	1000000183	1710
124		Spot	1	Image 1	7	1000000184	1711
125		Spot	1	Image 1	7	1000000185	1712
125		Spot	1	Image 1	7	1000000249	1713
122		Spot	1	Image 1	7	1000000186	1714
125		Spot	1	Image 1	7	1000000187	1715
122		Spot	1	Image 1	7	1000000188	1716
118		Spot	1	Image 1	7	1000000189	1717
121		Spot	1	Image 1	7	1000000190	1718
120		Spot	1	Image 1	7	1000000191	1719
121		Spot	1	Image 1	7	1000000193	1720
120		Spot	1	Image 1	7	1000000192	1721
123		Spot	1	Image 1	7	1000000194	1722
121		Spot	1	Image 1	7	1000000195	1724
120		Spot	1	Image 1	7	1000000197	1725
122		Spot	1	Image 1	7	1000000241	1726
119		Spot	1	Image 1	7	1000000199	1727
121		Spot	1	Image 1	7	1000000198	1728
122		Spot	1	Image 1	7	1000000200	1729
122		Spot	1	Image 1	7	1000000202	1730
119		Spot	1	Image 1	7	1000000203	1731
118		Spot	1	Image 1	7	1000000205	1732
119		Spot	1	Image 1	7	1000000206	1733
119		Spot	1	Image 1	7	1000000207	1734
120		Spot	1	Image 1	7	1000000208	1735
119		Spot	1	Image 1	7	1000000209	1736
117		Spot	1	Image 1	7	1000000211	1737
118		Spot	1	Image 1	7	1000000210	1738
121		Spot	1	Image 1	7	1000000212	1739
122		Spot	1	Image 1	7	1000000213	1740
118		Spot	1	Image 1	7	1000000214	1741
120		Spot	1	Image 1	7	1000000215	1742
123		Spot	1	Image 1	7	1000000216	1743
122		Spot	1	Image 1	7	1000000217	1744
123		Spot	1	Image 1	7	1000000218	1745
123		Spot	1	Image 1	7	1000000219	1746
123		Spot	1	Image 1	7	1000000244	1747
122		Spot	1	Image 1	7	1000000220	1748
126		Spot	1	Image 1	7	1000000221	1749
121		Spot	1	Image 1	7	1000000222	1750
121		Spot	1	Image 1	7	1000000223	1751
121		Spot	1	Image 1	7	1000000224	1752
119		Spot	1	Image 1	7	1000000225	1753
116		Spot	1	Image 1	7	1000000155	1754
116		Spot	1	Image 1	7	1000000226	1755
115		Spot	1	Image 1	7	1000000227	1756
116		Spot	1	Image 1	7	1000000228	1757
117		Spot	1	Image 1	7	1000000232	1758
115		Spot	1	Image 1	7	1000000231	1759
115		Spot	1	Image 1	7	1000000233	1760
113		Spot	1	Image 1	7	1000000234	1761
113		Spot	1	Image 1	7	1000000235	1762
120		Spot	1	Image 1	7	1000000236	1763
118		Spot	1	Image 1	7	1000000237	1764
118		Spot	1	Image 1	7	1000000238	1765
115		Spot	1	Image 1	7	1000000239	1766
121		Spot	1	Image 1	8	1000000250	1767
119		Spot	1	Image 1	8	1000000000	1768
118		Spot	1	Image 1	8	1000000001	1769
122		Spot	1	Image 1	8	1000000002	1770
120		Spot	1	Image 1	8	1000000003	1771
119		Spot	1	Image 1	8	1000000004	1772
123		Spot	1	Image 1	8	1000000005	1773
120		Spot	1	Image 1	8	1000000006	1774
124		Spot	1	Image 1	8	1000000007	1775
122		Spot	1	Image 1	8	1000000008	1776
122		Spot	1	Image 1	8	1000000009	1777
122		Spot	1	Image 1	8	1000000010	1778
124		Spot	1	Image 1	8	1000000012	1779
127		Spot	1	Image 1	8	1000000011	1780
118		Spot	1	Image 1	8	1000000057	1781
119		Spot	1	Image 1	8	1000000013	1782
122		Spot	1	Image 1	8	1000000014	1783
119		Spot	1	Image 1	8	1000000016	1784
130		Spot	1	Image 1	8	1000000017	1785
124		Spot	1	Image 1	8	1000000018	1786
127		Spot	1	Image 1	8	1000000019	1787
125		Spot	1	Image 1	8	1000000021	1788
129		Spot	1	Image 1	8	1000000022	1789
119		Spot	1	Image 1	8	1000000020	1790
125		Spot	1	Image 1	8	1000000251	1791
125		Spot	1	Image 1	8	1000000023	1792
124		Spot	1	Image 1	8	1000000246	1793
123		Spot	1	Image 1	8	1000000024	1795
131		Spot	1	Image 1	8	1000000025	1796
128		Spot	1	Image 1	8	1000000026	1797
128		Spot	1	Image 1	8	1000000027	1798
122		Spot	1	Image 1	8	1000000028	1799
124		Spot	1	Image 1	8	1000000240	1800
126		Spot	1	Image 1	8	1000000029	1801
124		Spot	1	Image 1	8	1000000030	1802
122		Spot	1	Image 1	8	1000000032	1803
126		Spot	1	Image 1	8	1000000031	1804
126		Spot	1	Image 1	8	1000000033	1805
126		Spot	1	Image 1	8	1000000245	1806
131		Spot	1	Image 1	8	1000000034	1807
124		Spot	1	Image 1	8	1000000035	1808
124		Spot	1	Image 1	8	1000000036	1809
120		Spot	1	Image 1	8	1000000037	1810
122		Spot	1	Image 1	8	1000000038	1811
119		Spot	1	Image 1	8	1000000039	1812
123		Spot	1	Image 1	8	1000000040	1813
123		Spot	1	Image 1	8	1000000041	1814
124		Spot	1	Image 1	8	1000000042	1815
124		Spot	1	Image 1	8	1000000043	1816
122		Spot	1	Image 1	8	1000000044	1817
123		Spot	1	Image 1	8	1000000046	1818
124		Spot	1	Image 1	8	1000000045	1819
127		Spot	1	Image 1	8	1000000047	1820
124		Spot	1	Image 1	8	1000000048	1822
120		Spot	1	Image 1	8	1000000049	1823
119		Spot	1	Image 1	8	1000000050	1825
125		Spot	1	Image 1	8	1000000051	1826
126		Spot	1	Image 1	8	1000000052	1827
117		Spot	1	Image 1	8	1000000053	1828
123		Spot	1	Image 1	8	1000000055	1829
123		Spot	1	Image 1	8	1000000056	1830
125		Spot	1	Image 1	8	1000000054	1831
118		Spot	1	Image 1	8	1000000058	1832
126		Spot	1	Image 1	8	1000000059	1833
124		Spot	1	Image 1	8	1000000060	1834
125		Spot	1	Image 1	8	1000000061	1835
125		Spot	1	Image 1	8	1000000062	1836
125		Spot	1	Image 1	8	1000000063	1838
127		Spot	1	Image 1	8	1000000064	1839
126		Spot	1	Image 1	8	1000000065	1840
124		Spot	1	Image 1	8	1000000066	1841
124		Spot	1	Image 1	8	1000000067	1842
124		Spot	1	Image 1	8	1000000068	1843
124		Spot	1	Image 1	8	1000000104	1844
126		Spot	1	Image 1	8	1000000069	1845
123		Spot	1	Image 1	8	1000000070	1846
126		Spot	1	Image 1	8	1000000071	1847
129		Spot	1	Image 1	8	1000000072	1848
124		Spot	1	Image 1	8	1000000073	1849
124		Spot	1	Image 1	8	1000000074	1850
127		Spot	1	Image 1	8	1000000075	1851
133		Spot	1	Image 1	8	1000000076	1852
130		Spot	1	Image 1	8	1000000077	1853
129		Spot	1	Image 1	8	1000000078	1854
125		Spot	1	Image 1	8	1000000079	1855
126		Spot	1	Image 1	8	1000000080	1856
127		Spot	1	Image 1	8	1000000081	1857
128		Spot	1	Image 1	8	1000000082	1858
130		Spot	1	Image 1	8	1000000083	1859
130		Spot	1	Image 1	8	1000000084	1860
133		Spot	1	Image 1	8	1000000085	1861
127		Spot	1	Image 1	8	1000000086	1862
130		Spot	1	Image 1	8	1000000087	1863
128		Spot	1	Image 1	8	1000000088	1864
126		Spot	1	Image 1	8	1000000089	1865
126		Spot	1	Image 1	8	1000000091	1866
130		Spot	1	Image 1	8	1000000090	1867
128		Spot	1	Image 1	8	1000000092	1868
129		Spot	1	Image 1	8	1000000094	1869
126		Spot	1	Image 1	8	1000000093	1870
127		Spot	1	Image 1	8	1000000095	1871
127		Spot	1	Image 1	8	1000000096	1873
121		Spot	1	Image 1	8	1000000097	1874
121		Spot	1	Image 1	8	1000000098	1875
123		Spot	1	Image 1	8	1000000099	1876
122		Spot	1	Image 1	8	1000000100	1877
121		Spot	1	Image 1	8	1000000101	1878
121		Spot	1	Image 1	8	1000000102	1879
123		Spot	1	Image 1	8	1000000103	1880
125		Spot	1	Image 1	8	1000000105	1881
123		Spot	1	Image 1	8	1000000106	1882
126		Spot	1	Image 1	8	1000000108	1883
122		Spot	1	Image 1	8	1000000109	1886
121		Spot	1	Image 1	8	1000000110	1887
123		Spot	1	Image 1	8	1000000111	1888
125		Spot	1	Image 1	8	1000000112	1889
120		Spot	1	Image 1	8	1000000242	1890
125		Spot	1	Image 1	8	1000000113	1891
119		Spot	1	Image 1	8	1000000114	1892
121		Spot	1	Image 1	8	1000000115	1893
123		Spot	1	Image 1	8	1000000116	1894
124		Spot	1	Image 1	8	1000000117	1895
119		Spot	1	Image 1	8	1000000118	1896
122		Spot	1	Image 1	8	1000000119	1897
120		Spot	1	Image 1	8	1000000120	1898
116		Spot	1	Image 1	8	1000000121	1899
118		Spot	1	Image 1	8	1000000122	1900
123		Spot	1	Image 1	8	1000000123	1901
118		Spot	1	Image 1	8	1000000124	1902
117		Spot	1	Image 1	8	1000000125	1903
119		Spot	1	Image 1	8	1000000126	1904
116		Spot	1	Image 1	8	1000000127	1905
116		Spot	1	Image 1	8	1000000128	1906
120		Spot	1	Image 1	8	1000000129	1907
117		Spot	1	Image 1	8	1000000130	1908
119		Spot	1	Image 1	8	1000000131	1909
116		Spot	1	Image 1	8	1000000134	1910
125		Spot	1	Image 1	8	1000000133	1911
119		Spot	1	Image 1	8	1000000135	1912
122		Spot	1	Image 1	8	1000000136	1913
124		Spot	1	Image 1	8	1000000137	1914
122		Spot	1	Image 1	8	1000000141	1915
119		Spot	1	Image 1	8	1000000138	1916
121		Spot	1	Image 1	8	1000000139	1917
117		Spot	1	Image 1	8	1000000140	1918
119		Spot	1	Image 1	8	1000000142	1919
116		Spot	1	Image 1	8	1000000143	1920
116		Spot	1	Image 1	8	1000000243	1921
118		Spot	1	Image 1	8	1000000144	1922
120		Spot	1	Image 1	8	1000000145	1923
119		Spot	1	Image 1	8	1000000146	1924
116		Spot	1	Image 1	8	1000000147	1925
114		Spot	1	Image 1	8	1000000148	1926
121		Spot	1	Image 1	8	1000000149	1927
117		Spot	1	Image 1	8	1000000150	1928
116		Spot	1	Image 1	8	1000000151	1930
118		Spot	1	Image 1	8	1000000152	1931
116		Spot	1	Image 1	8	1000000153	1932
117		Spot	1	Image 1	8	1000000229	1933
118		Spot	1	Image 1	8	1000000154	1934
124		Spot	1	Image 1	8	1000000156	1935
124		Spot	1	Image 1	8	1000000157	1936
125		Spot	1	Image 1	8	1000000158	1937
123		Spot	1	Image 1	8	1000000159	1938
122		Spot	1	Image 1	8	1000000160	1939
126		Spot	1	Image 1	8	1000000161	1940
119		Spot	1	Image 1	8	1000000162	1941
124		Spot	1	Image 1	8	1000000163	1942
122		Spot	1	Image 1	8	1000000164	1943
121		Spot	1	Image 1	8	1000000165	1944
131		Spot	1	Image 1	8	1000000166	1945
120		Spot	1	Image 1	8	1000000168	1946
122		Spot	1	Image 1	8	1000000167	1947
122		Spot	1	Image 1	8	1000000169	1948
122		Spot	1	Image 1	8	1000000170	1949
122		Spot	1	Image 1	8	1000000171	1950
124		Spot	1	Image 1	8	1000000172	1951
122		Spot	1	Image 1	8	1000000173	1952
119		Spot	1	Image 1	8	1000000174	1953
124		Spot	1	Image 1	8	1000000175	1954
121		Spot	1	Image 1	8	1000000176	1955
122		Spot	1	Image 1	8	1000000177	1956
122		Spot	1	Image 1	8	1000000178	1957
122		Spot	1	Image 1	8	1000000179	1958
123		Spot	1	Image 1	8	1000000180	1959
121		Spot	1	Image 1	8	1000000181	1960
123		Spot	1	Image 1	8	1000000182	1961
121		Spot	1	Image 1	8	1000000183	1962
121		Spot	1	Image 1	8	1000000184	1963
122		Spot	1	Image 1	8	1000000185	1964
120		Spot	1	Image 1	8	1000000186	1965
120		Spot	1	Image 1	8	1000000187	1966
120		Spot	1	Image 1	8	1000000223	1967
122		Spot	1	Image 1	8	1000000188	1968
118		Spot	1	Image 1	8	1000000189	1969
119		Spot	1	Image 1	8	1000000252	1970
121		Spot	1	Image 1	8	1000000191	1971
122		Spot	1	Image 1	8	1000000193	1972
118		Spot	1	Image 1	8	1000000192	1973
122		Spot	1	Image 1	8	1000000194	1974
119		Spot	1	Image 1	8	1000000195	1976
120		Spot	1	Image 1	8	1000000197	1977
118		Spot	1	Image 1	8	1000000199	1978
123		Spot	1	Image 1	8	1000000241	1979
118		Spot	1	Image 1	8	1000000198	1980
119		Spot	1	Image 1	8	1000000200	1981
121		Spot	1	Image 1	8	1000000202	1982
122		Spot	1	Image 1	8	1000000201	1983
118		Spot	1	Image 1	8	1000000203	1984
119		Spot	1	Image 1	8	1000000205	1986
118		Spot	1	Image 1	8	1000000206	1987
117		Spot	1	Image 1	8	1000000207	1988
121		Spot	1	Image 1	8	1000000208	1989
118		Spot	1	Image 1	8	1000000209	1990
116		Spot	1	Image 1	8	1000000211	1991
116		Spot	1	Image 1	8	1000000210	1992
118		Spot	1	Image 1	8	1000000212	1993
121		Spot	1	Image 1	8	1000000213	1994
117		Spot	1	Image 1	8	1000000214	1995
119		Spot	1	Image 1	8	1000000215	1996
119		Spot	1	Image 1	8	1000000216	1997
120		Spot	1	Image 1	8	1000000217	1998
120		Spot	1	Image 1	8	1000000218	1999
120		Spot	1	Image 1	8	1000000219	2000
122		Spot	1	Image 1	8	1000000244	2001
121		Spot	1	Image 1	8	1000000220	2002
122		Spot	1	Image 1	8	1000000221	2003
123		Spot	1	Image 1	8	1000000222	2004
119		Spot	1	Image 1	8	1000000224	2005
119		Spot	1	Image 1	8	1000000225	2006
117		Spot	1	Image 1	8	1000000155	2007
115		Spot	1	Image 1	8	1000000227	2008
117		Spot	1	Image 1	8	1000000226	2009
115		Spot	1	Image 1	8	1000000228	2010
118		Spot	1	Image 1	8	1000000232	2011
115		Spot	1	Image 1	8	1000000231	2012
112		Spot	1	Image 1	8	1000000235	2013
114		Spot	1	Image 1	8	1000000233	2014
114		Spot	1	Image 1	8	1000000234	2015
119		Spot	1	Image 1	8	1000000236	2016
116		Spot	1	Image 1	8	1000000237	2017
115		Spot	1	Image 1	8	1000000238	2018
117		Spot	1	Image 1	8	1000000239	2019
121		Spot	1	Image 1	9	1000000250	2020
121		Spot	1	Image 1	9	1000000000	2021
117		Spot	1	Image 1	9	1000000001	2022
121		Spot	1	Image 1	9	1000000002	2023
124		Spot	1	Image 1	9	1000000003	2024
122		Spot	1	Image 1	9	1000000004	2025
121		Spot	1	Image 1	9	1000000005	2026
123		Spot	1	Image 1	9	1000000006	2027
124		Spot	1	Image 1	9	1000000007	2028
122		Spot	1	Image 1	9	1000000009	2029
122		Spot	1	Image 1	9	1000000010	2030
127		Spot	1	Image 1	9	1000000012	2031
121		Spot	1	Image 1	9	1000000011	2032
120		Spot	1	Image 1	9	1000000057	2033
123		Spot	1	Image 1	9	1000000013	2034
122		Spot	1	Image 1	9	1000000014	2035
121		Spot	1	Image 1	9	1000000016	2036
128		Spot	1	Image 1	9	1000000017	2037
123		Spot	1	Image 1	9	1000000018	2038
125		Spot	1	Image 1	9	1000000019	2039
121		Spot	1	Image 1	9	1000000021	2040
120		Spot	1	Image 1	9	1000000020	2041
127		Spot	1	Image 1	9	1000000022	2042
127		Spot	1	Image 1	9	1000000251	2043
123		Spot	1	Image 1	9	1000000023	2044
125		Spot	1	Image 1	9	1000000246	2045
125		Spot	1	Image 1	9	1000000024	2047
133		Spot	1	Image 1	9	1000000025	2048
129		Spot	1	Image 1	9	1000000026	2049
129		Spot	1	Image 1	9	1000000027	2050
126		Spot	1	Image 1	9	1000000028	2051
121		Spot	1	Image 1	9	1000000240	2052
126		Spot	1	Image 1	9	1000000029	2053
123		Spot	1	Image 1	9	1000000030	2054
127		Spot	1	Image 1	9	1000000031	2055
123		Spot	1	Image 1	9	1000000032	2056
123		Spot	1	Image 1	9	1000000033	2057
126		Spot	1	Image 1	9	1000000245	2058
130		Spot	1	Image 1	9	1000000034	2059
125		Spot	1	Image 1	9	1000000035	2060
120		Spot	1	Image 1	9	1000000037	2061
124		Spot	1	Image 1	9	1000000036	2062
122		Spot	1	Image 1	9	1000000038	2063
123		Spot	1	Image 1	9	1000000039	2064
122		Spot	1	Image 1	9	1000000040	2065
122		Spot	1	Image 1	9	1000000041	2066
121		Spot	1	Image 1	9	1000000042	2067
124		Spot	1	Image 1	9	1000000043	2068
121		Spot	1	Image 1	9	1000000044	2069
123		Spot	1	Image 1	9	1000000045	2070
120		Spot	1	Image 1	9	1000000046	2071
[truncated: 7,506 more rows]
