# Supplementary material for: Protocol for real-time monitoring of CD8+ T and myeloid cell behavior in human high-grade serous ovarian cancer slices
Source: STAR Protoc. 2024 Jun 2;5(2):103102. doi: 10.1016/j.xpro.2024.103102 (PMC11179100; doi:10.1016/j.xpro.2024.103102)
Supplement: Data S3. Files for testing the R script, quantification and statistical analysis step 2 [file mmc3.zip › Test files/Slice2_a/__Intensity_Min_Ch=2_Img=1.csv]

Intensity Min Ch=2 Img=1
====================
Intensity Min	Unit	Category	Channel	Image	Time	TrackID	ID
136		Spot	2	Image 1	1	1000000000	0
257		Spot	2	Image 1	1	1000000001	1
126		Spot	2	Image 1	1	1000000002	2
123		Spot	2	Image 1	1	1000000003	3
126		Spot	2	Image 1	1	1000000004	4
135		Spot	2	Image 1	1	1000000005	5
139		Spot	2	Image 1	1	1000000006	6
126		Spot	2	Image 1	1	1000000007	7
194		Spot	2	Image 1	1	1000000008	8
125		Spot	2	Image 1	1	1000000009	9
206		Spot	2	Image 1	1	1000000010	10
121		Spot	2	Image 1	1	1000000011	11
127		Spot	2	Image 1	1	1000000012	12
277		Spot	2	Image 1	1	1000000013	13
221		Spot	2	Image 1	1	1000000014	14
185		Spot	2	Image 1	1	1000000015	15
123		Spot	2	Image 1	1	1000000016	16
123		Spot	2	Image 1	1	1000000017	17
131		Spot	2	Image 1	1	1000000018	18
130		Spot	2	Image 1	1	1000000019	19
188		Spot	2	Image 1	1	1000000020	20
168		Spot	2	Image 1	1	1000000021	21
131		Spot	2	Image 1	1	1000000022	22
130		Spot	2	Image 1	1	1000000023	23
124		Spot	2	Image 1	1	1000000024	24
149		Spot	2	Image 1	1	1000000025	25
129		Spot	2	Image 1	1	1000000026	26
133		Spot	2	Image 1	1	1000000027	27
132		Spot	2	Image 1	1	1000000028	28
129		Spot	2	Image 1	1	1000000029	29
119		Spot	2	Image 1	1	1000000030	30
154		Spot	2	Image 1	1	1000000031	31
119		Spot	2	Image 1	1	1000000032	32
125		Spot	2	Image 1	1	1000000033	33
134		Spot	2	Image 1	1	1000000034	34
130		Spot	2	Image 1	1	1000000035	35
212		Spot	2	Image 1	1	1000000036	36
215		Spot	2	Image 1	1	1000000037	37
119		Spot	2	Image 1	1	1000000038	38
158		Spot	2	Image 1	1	1000000039	39
116		Spot	2	Image 1	1	1000000040	40
123		Spot	2	Image 1	1	1000000041	41
131		Spot	2	Image 1	1	1000000042	42
132		Spot	2	Image 1	1	1000000043	43
118		Spot	2	Image 1	1	1000000044	44
151		Spot	2	Image 1	1	1000000045	45
151		Spot	2	Image 1	1	1000000046	46
117		Spot	2	Image 1	1	1000000047	47
130		Spot	2	Image 1	1	1000000048	49
241		Spot	2	Image 1	1	1000000049	50
232		Spot	2	Image 1	1	1000000050	52
155		Spot	2	Image 1	1	1000000051	53
115		Spot	2	Image 1	1	1000000052	54
330		Spot	2	Image 1	1	1000000053	55
125		Spot	2	Image 1	1	1000000054	56
120		Spot	2	Image 1	1	1000000055	57
122		Spot	2	Image 1	1	1000000056	58
271		Spot	2	Image 1	1	1000000057	59
225		Spot	2	Image 1	1	1000000058	60
125		Spot	2	Image 1	1	1000000059	61
126		Spot	2	Image 1	1	1000000060	62
119		Spot	2	Image 1	1	1000000061	63
126		Spot	2	Image 1	1	1000000062	64
126		Spot	2	Image 1	1	1000000063	65
128		Spot	2	Image 1	1	1000000064	66
124		Spot	2	Image 1	1	1000000065	67
122		Spot	2	Image 1	1	1000000066	68
130		Spot	2	Image 1	1	1000000067	69
142		Spot	2	Image 1	1	1000000068	70
123		Spot	2	Image 1	1	1000000069	71
138		Spot	2	Image 1	1	1000000070	72
121		Spot	2	Image 1	1	1000000071	73
127		Spot	2	Image 1	1	1000000072	74
140		Spot	2	Image 1	1	1000000073	75
158		Spot	2	Image 1	1	1000000074	76
140		Spot	2	Image 1	1	1000000075	77
126		Spot	2	Image 1	1	1000000076	78
144		Spot	2	Image 1	1	1000000077	79
156		Spot	2	Image 1	1	1000000078	81
194		Spot	2	Image 1	1	1000000079	82
183		Spot	2	Image 1	1	1000000080	83
201		Spot	2	Image 1	1	1000000081	84
123		Spot	2	Image 1	1	1000000082	85
157		Spot	2	Image 1	1	1000000083	86
131		Spot	2	Image 1	1	1000000084	87
153		Spot	2	Image 1	1	1000000085	88
231		Spot	2	Image 1	1	1000000086	89
122		Spot	2	Image 1	1	1000000087	90
153		Spot	2	Image 1	1	1000000088	91
305		Spot	2	Image 1	1	1000000089	92
152		Spot	2	Image 1	1	1000000090	93
174		Spot	2	Image 1	1	1000000091	94
124		Spot	2	Image 1	1	1000000092	95
127		Spot	2	Image 1	1	1000000093	96
128		Spot	2	Image 1	1	1000000094	97
156		Spot	2	Image 1	1	1000000095	98
118		Spot	2	Image 1	1	1000000096	100
116		Spot	2	Image 1	1	1000000097	101
116		Spot	2	Image 1	1	1000000098	102
117		Spot	2	Image 1	1	1000000099	103
113		Spot	2	Image 1	1	1000000100	104
116		Spot	2	Image 1	1	1000000101	105
118		Spot	2	Image 1	1	1000000102	106
119		Spot	2	Image 1	1	1000000103	107
118		Spot	2	Image 1	1	1000000104	108
111		Spot	2	Image 1	1	1000000105	109
118		Spot	2	Image 1	1	1000000106	110
121		Spot	2	Image 1	1	1000000107	111
123		Spot	2	Image 1	1	1000000108	112
121		Spot	2	Image 1	1	1000000109	115
112		Spot	2	Image 1	1	1000000110	116
242		Spot	2	Image 1	1	1000000111	117
222		Spot	2	Image 1	1	1000000112	118
603		Spot	2	Image 1	1	1000000113	119
122		Spot	2	Image 1	1	1000000114	120
112		Spot	2	Image 1	1	1000000115	121
117		Spot	2	Image 1	1	1000000116	122
136		Spot	2	Image 1	1	1000000117	123
156		Spot	2	Image 1	1	1000000118	124
134		Spot	2	Image 1	1	1000000119	125
232		Spot	2	Image 1	1	1000000120	126
165		Spot	2	Image 1	1	1000000121	127
311		Spot	2	Image 1	1	1000000122	128
120		Spot	2	Image 1	1	1000000123	129
193		Spot	2	Image 1	1	1000000124	130
233		Spot	2	Image 1	1	1000000125	131
134		Spot	2	Image 1	1	1000000126	132
237		Spot	2	Image 1	1	1000000127	133
170		Spot	2	Image 1	1	1000000128	134
123		Spot	2	Image 1	1	1000000129	135
123		Spot	2	Image 1	1	1000000130	136
136		Spot	2	Image 1	1	1000000131	137
229		Spot	2	Image 1	1	1000000132	138
114		Spot	2	Image 1	1	1000000133	139
170		Spot	2	Image 1	1	1000000134	140
136		Spot	2	Image 1	1	1000000135	141
139		Spot	2	Image 1	1	1000000136	142
115		Spot	2	Image 1	1	1000000137	143
189		Spot	2	Image 1	1	1000000138	144
181		Spot	2	Image 1	1	1000000139	145
210		Spot	2	Image 1	1	1000000140	146
119		Spot	2	Image 1	1	1000000141	147
200		Spot	2	Image 1	1	1000000142	148
175		Spot	2	Image 1	1	1000000143	149
273		Spot	2	Image 1	1	1000000144	150
173		Spot	2	Image 1	1	1000000145	151
168		Spot	2	Image 1	1	1000000146	152
179		Spot	2	Image 1	1	1000000147	153
172		Spot	2	Image 1	1	1000000148	154
129		Spot	2	Image 1	1	1000000149	155
145		Spot	2	Image 1	1	1000000150	156
154		Spot	2	Image 1	1	1000000151	158
129		Spot	2	Image 1	1	1000000152	159
149		Spot	2	Image 1	1	1000000153	160
133		Spot	2	Image 1	1	1000000154	161
127		Spot	2	Image 1	1	1000000155	162
206		Spot	2	Image 1	1	1000000156	163
125		Spot	2	Image 1	1	1000000157	164
125		Spot	2	Image 1	1	1000000158	165
119		Spot	2	Image 1	1	1000000159	166
115		Spot	2	Image 1	1	1000000160	167
113		Spot	2	Image 1	1	1000000161	168
185		Spot	2	Image 1	1	1000000162	169
137		Spot	2	Image 1	1	1000000163	170
112		Spot	2	Image 1	1	1000000164	171
252		Spot	2	Image 1	1	1000000165	172
116		Spot	2	Image 1	1	1000000166	173
112		Spot	2	Image 1	1	1000000167	174
181		Spot	2	Image 1	1	1000000168	175
184		Spot	2	Image 1	1	1000000169	176
117		Spot	2	Image 1	1	1000000170	177
118		Spot	2	Image 1	1	1000000171	178
135		Spot	2	Image 1	1	1000000172	179
114		Spot	2	Image 1	1	1000000173	180
121		Spot	2	Image 1	1	1000000174	181
115		Spot	2	Image 1	1	1000000175	182
109		Spot	2	Image 1	1	1000000176	183
114		Spot	2	Image 1	1	1000000177	184
115		Spot	2	Image 1	1	1000000178	185
114		Spot	2	Image 1	1	1000000179	186
116		Spot	2	Image 1	1	1000000180	187
114		Spot	2	Image 1	1	1000000181	188
113		Spot	2	Image 1	1	1000000182	189
116		Spot	2	Image 1	1	1000000183	190
114		Spot	2	Image 1	1	1000000184	191
112		Spot	2	Image 1	1	1000000185	192
111		Spot	2	Image 1	1	1000000186	193
114		Spot	2	Image 1	1	1000000187	194
113		Spot	2	Image 1	1	1000000188	195
112		Spot	2	Image 1	1	1000000189	196
111		Spot	2	Image 1	1	1000000190	197
114		Spot	2	Image 1	1	1000000191	198
114		Spot	2	Image 1	1	1000000192	199
115		Spot	2	Image 1	1	1000000193	200
113		Spot	2	Image 1	1	1000000194	201
116		Spot	2	Image 1	1	1000000195	203
127		Spot	2	Image 1	1	1000000196	204
118		Spot	2	Image 1	1	1000000197	205
120		Spot	2	Image 1	1	1000000198	206
120		Spot	2	Image 1	1	1000000199	207
113		Spot	2	Image 1	1	1000000200	208
124		Spot	2	Image 1	1	1000000201	209
140		Spot	2	Image 1	1	1000000202	210
204		Spot	2	Image 1	1	1000000203	211
162		Spot	2	Image 1	1	1000000204	212
133		Spot	2	Image 1	1	1000000205	213
150		Spot	2	Image 1	1	1000000206	214
156		Spot	2	Image 1	1	1000000207	215
118		Spot	2	Image 1	1	1000000208	216
167		Spot	2	Image 1	1	1000000209	217
182		Spot	2	Image 1	1	1000000210	218
205		Spot	2	Image 1	1	1000000211	219
162		Spot	2	Image 1	1	1000000212	220
137		Spot	2	Image 1	1	1000000213	221
174		Spot	2	Image 1	1	1000000214	222
134		Spot	2	Image 1	1	1000000215	223
116		Spot	2	Image 1	1	1000000216	224
117		Spot	2	Image 1	1	1000000217	225
117		Spot	2	Image 1	1	1000000218	226
114		Spot	2	Image 1	1	1000000219	227
113		Spot	2	Image 1	1	1000000220	228
122		Spot	2	Image 1	1	1000000221	229
114		Spot	2	Image 1	1	1000000222	230
110		Spot	2	Image 1	1	1000000223	231
112		Spot	2	Image 1	1	1000000224	232
110		Spot	2	Image 1	1	1000000225	233
153		Spot	2	Image 1	1	1000000226	234
139		Spot	2	Image 1	1	1000000227	235
144		Spot	2	Image 1	1	1000000228	236
114		Spot	2	Image 1	1	1000000229	237
116		Spot	2	Image 1	1	1000000230	238
133		Spot	2	Image 1	1	1000000231	239
155		Spot	2	Image 1	1	1000000232	240
192		Spot	2	Image 1	1	1000000233	241
148		Spot	2	Image 1	1	1000000234	242
0		Spot	2	Image 1	1	1000000235	243
149		Spot	2	Image 1	1	1000000236	244
191		Spot	2	Image 1	1	1000000237	245
135		Spot	2	Image 1	1	1000000238	246
131		Spot	2	Image 1	1	1000000239	247
154		Spot	2	Image 1	2	1000000000	248
131		Spot	2	Image 1	2	1000000002	249
128		Spot	2	Image 1	2	1000000003	250
297		Spot	2	Image 1	2	1000000001	251
130		Spot	2	Image 1	2	1000000004	252
137		Spot	2	Image 1	2	1000000005	253
142		Spot	2	Image 1	2	1000000006	254
130		Spot	2	Image 1	2	1000000007	255
212		Spot	2	Image 1	2	1000000008	256
129		Spot	2	Image 1	2	1000000009	257
220		Spot	2	Image 1	2	1000000010	258
127		Spot	2	Image 1	2	1000000011	259
137		Spot	2	Image 1	2	1000000012	260
286		Spot	2	Image 1	2	1000000013	261
232		Spot	2	Image 1	2	1000000014	262
188		Spot	2	Image 1	2	1000000015	263
122		Spot	2	Image 1	2	1000000016	264
132		Spot	2	Image 1	2	1000000017	265
140		Spot	2	Image 1	2	1000000018	266
132		Spot	2	Image 1	2	1000000019	267
177		Spot	2	Image 1	2	1000000020	268
194		Spot	2	Image 1	2	1000000021	269
136		Spot	2	Image 1	2	1000000022	270
136		Spot	2	Image 1	2	1000000023	271
130		Spot	2	Image 1	2	1000000024	273
153		Spot	2	Image 1	2	1000000025	274
135		Spot	2	Image 1	2	1000000026	275
140		Spot	2	Image 1	2	1000000027	276
136		Spot	2	Image 1	2	1000000028	277
127		Spot	2	Image 1	2	1000000240	278
135		Spot	2	Image 1	2	1000000029	279
131		Spot	2	Image 1	2	1000000030	280
154		Spot	2	Image 1	2	1000000031	281
127		Spot	2	Image 1	2	1000000032	282
131		Spot	2	Image 1	2	1000000033	283
149		Spot	2	Image 1	2	1000000034	284
135		Spot	2	Image 1	2	1000000035	285
206		Spot	2	Image 1	2	1000000036	286
222		Spot	2	Image 1	2	1000000037	287
122		Spot	2	Image 1	2	1000000038	288
157		Spot	2	Image 1	2	1000000039	289
125		Spot	2	Image 1	2	1000000040	290
126		Spot	2	Image 1	2	1000000041	291
137		Spot	2	Image 1	2	1000000042	292
132		Spot	2	Image 1	2	1000000043	293
123		Spot	2	Image 1	2	1000000044	294
181		Spot	2	Image 1	2	1000000046	295
157		Spot	2	Image 1	2	1000000045	296
123		Spot	2	Image 1	2	1000000047	297
129		Spot	2	Image 1	2	1000000048	299
226		Spot	2	Image 1	2	1000000049	300
241		Spot	2	Image 1	2	1000000050	302
166		Spot	2	Image 1	2	1000000051	303
127		Spot	2	Image 1	2	1000000052	304
351		Spot	2	Image 1	2	1000000053	305
127		Spot	2	Image 1	2	1000000055	306
130		Spot	2	Image 1	2	1000000054	307
131		Spot	2	Image 1	2	1000000056	308
254		Spot	2	Image 1	2	1000000057	309
229		Spot	2	Image 1	2	1000000058	310
129		Spot	2	Image 1	2	1000000059	311
131		Spot	2	Image 1	2	1000000060	312
128		Spot	2	Image 1	2	1000000061	313
134		Spot	2	Image 1	2	1000000062	314
133		Spot	2	Image 1	2	1000000063	315
132		Spot	2	Image 1	2	1000000064	316
128		Spot	2	Image 1	2	1000000065	317
144		Spot	2	Image 1	2	1000000067	318
146		Spot	2	Image 1	2	1000000068	319
127		Spot	2	Image 1	2	1000000066	320
127		Spot	2	Image 1	2	1000000069	321
137		Spot	2	Image 1	2	1000000070	322
128		Spot	2	Image 1	2	1000000071	323
134		Spot	2	Image 1	2	1000000072	324
143		Spot	2	Image 1	2	1000000073	325
166		Spot	2	Image 1	2	1000000074	326
157		Spot	2	Image 1	2	1000000075	327
132		Spot	2	Image 1	2	1000000076	328
151		Spot	2	Image 1	2	1000000077	329
170		Spot	2	Image 1	2	1000000078	331
217		Spot	2	Image 1	2	1000000079	332
191		Spot	2	Image 1	2	1000000080	333
207		Spot	2	Image 1	2	1000000081	334
128		Spot	2	Image 1	2	1000000082	335
137		Spot	2	Image 1	2	1000000084	336
171		Spot	2	Image 1	2	1000000083	337
161		Spot	2	Image 1	2	1000000085	338
236		Spot	2	Image 1	2	1000000086	339
131		Spot	2	Image 1	2	1000000087	340
160		Spot	2	Image 1	2	1000000088	341
333		Spot	2	Image 1	2	1000000089	342
156		Spot	2	Image 1	2	1000000090	343
191		Spot	2	Image 1	2	1000000091	344
131		Spot	2	Image 1	2	1000000092	345
135		Spot	2	Image 1	2	1000000093	346
134		Spot	2	Image 1	2	1000000094	347
174		Spot	2	Image 1	2	1000000095	348
126		Spot	2	Image 1	2	1000000096	350
120		Spot	2	Image 1	2	1000000097	351
122		Spot	2	Image 1	2	1000000098	352
122		Spot	2	Image 1	2	1000000099	353
121		Spot	2	Image 1	2	1000000100	354
123		Spot	2	Image 1	2	1000000101	355
126		Spot	2	Image 1	2	1000000102	356
123		Spot	2	Image 1	2	1000000103	357
126		Spot	2	Image 1	2	1000000104	358
123		Spot	2	Image 1	2	1000000105	359
122		Spot	2	Image 1	2	1000000106	360
125		Spot	2	Image 1	2	1000000107	361
127		Spot	2	Image 1	2	1000000108	362
120		Spot	2	Image 1	2	1000000109	365
119		Spot	2	Image 1	2	1000000110	366
246		Spot	2	Image 1	2	1000000111	367
217		Spot	2	Image 1	2	1000000112	368
642		Spot	2	Image 1	2	1000000113	369
127		Spot	2	Image 1	2	1000000114	370
116		Spot	2	Image 1	2	1000000115	371
122		Spot	2	Image 1	2	1000000116	372
139		Spot	2	Image 1	2	1000000117	373
165		Spot	2	Image 1	2	1000000118	374
145		Spot	2	Image 1	2	1000000119	375
260		Spot	2	Image 1	2	1000000120	376
166		Spot	2	Image 1	2	1000000121	377
338		Spot	2	Image 1	2	1000000122	378
126		Spot	2	Image 1	2	1000000123	379
204		Spot	2	Image 1	2	1000000124	380
256		Spot	2	Image 1	2	1000000125	381
135		Spot	2	Image 1	2	1000000126	382
251		Spot	2	Image 1	2	1000000127	383
173		Spot	2	Image 1	2	1000000128	384
124		Spot	2	Image 1	2	1000000129	385
132		Spot	2	Image 1	2	1000000130	386
145		Spot	2	Image 1	2	1000000131	387
238		Spot	2	Image 1	2	1000000132	388
121		Spot	2	Image 1	2	1000000133	389
179		Spot	2	Image 1	2	1000000134	390
144		Spot	2	Image 1	2	1000000135	391
148		Spot	2	Image 1	2	1000000136	392
117		Spot	2	Image 1	2	1000000137	393
193		Spot	2	Image 1	2	1000000138	394
218		Spot	2	Image 1	2	1000000139	395
240		Spot	2	Image 1	2	1000000140	396
122		Spot	2	Image 1	2	1000000141	397
218		Spot	2	Image 1	2	1000000142	398
181		Spot	2	Image 1	2	1000000143	399
301		Spot	2	Image 1	2	1000000144	400
174		Spot	2	Image 1	2	1000000145	401
163		Spot	2	Image 1	2	1000000146	402
200		Spot	2	Image 1	2	1000000147	403
182		Spot	2	Image 1	2	1000000148	404
144		Spot	2	Image 1	2	1000000149	405
151		Spot	2	Image 1	2	1000000150	406
177		Spot	2	Image 1	2	1000000151	408
143		Spot	2	Image 1	2	1000000152	409
152		Spot	2	Image 1	2	1000000153	410
134		Spot	2	Image 1	2	1000000154	411
142		Spot	2	Image 1	2	1000000155	412
222		Spot	2	Image 1	2	1000000156	413
135		Spot	2	Image 1	2	1000000157	414
128		Spot	2	Image 1	2	1000000158	415
125		Spot	2	Image 1	2	1000000159	416
118		Spot	2	Image 1	2	1000000160	417
122		Spot	2	Image 1	2	1000000161	418
197		Spot	2	Image 1	2	1000000162	419
144		Spot	2	Image 1	2	1000000163	420
122		Spot	2	Image 1	2	1000000164	421
299		Spot	2	Image 1	2	1000000165	422
118		Spot	2	Image 1	2	1000000166	423
119		Spot	2	Image 1	2	1000000167	424
194		Spot	2	Image 1	2	1000000168	425
190		Spot	2	Image 1	2	1000000169	426
122		Spot	2	Image 1	2	1000000170	427
122		Spot	2	Image 1	2	1000000171	428
144		Spot	2	Image 1	2	1000000172	429
121		Spot	2	Image 1	2	1000000173	430
129		Spot	2	Image 1	2	1000000174	431
120		Spot	2	Image 1	2	1000000175	432
119		Spot	2	Image 1	2	1000000176	433
119		Spot	2	Image 1	2	1000000178	434
119		Spot	2	Image 1	2	1000000177	435
118		Spot	2	Image 1	2	1000000179	436
118		Spot	2	Image 1	2	1000000180	437
119		Spot	2	Image 1	2	1000000181	438
118		Spot	2	Image 1	2	1000000182	439
120		Spot	2	Image 1	2	1000000183	440
118		Spot	2	Image 1	2	1000000184	441
117		Spot	2	Image 1	2	1000000185	442
118		Spot	2	Image 1	2	1000000186	443
116		Spot	2	Image 1	2	1000000187	444
118		Spot	2	Image 1	2	1000000188	445
115		Spot	2	Image 1	2	1000000189	446
114		Spot	2	Image 1	2	1000000190	447
119		Spot	2	Image 1	2	1000000191	448
118		Spot	2	Image 1	2	1000000192	449
123		Spot	2	Image 1	2	1000000193	450
117		Spot	2	Image 1	2	1000000194	451
122		Spot	2	Image 1	2	1000000195	453
135		Spot	2	Image 1	2	1000000196	454
127		Spot	2	Image 1	2	1000000197	455
124		Spot	2	Image 1	2	1000000241	456
130		Spot	2	Image 1	2	1000000199	457
147		Spot	2	Image 1	2	1000000198	458
120		Spot	2	Image 1	2	1000000200	459
146		Spot	2	Image 1	2	1000000202	460
218		Spot	2	Image 1	2	1000000203	461
151		Spot	2	Image 1	2	1000000204	462
145		Spot	2	Image 1	2	1000000205	463
161		Spot	2	Image 1	2	1000000206	464
156		Spot	2	Image 1	2	1000000207	465
117		Spot	2	Image 1	2	1000000208	466
181		Spot	2	Image 1	2	1000000209	467
192		Spot	2	Image 1	2	1000000210	468
221		Spot	2	Image 1	2	1000000211	469
160		Spot	2	Image 1	2	1000000212	470
145		Spot	2	Image 1	2	1000000213	471
161		Spot	2	Image 1	2	1000000214	472
150		Spot	2	Image 1	2	1000000215	473
119		Spot	2	Image 1	2	1000000216	474
118		Spot	2	Image 1	2	1000000217	475
120		Spot	2	Image 1	2	1000000218	476
120		Spot	2	Image 1	2	1000000219	477
115		Spot	2	Image 1	2	1000000220	478
125		Spot	2	Image 1	2	1000000221	479
118		Spot	2	Image 1	2	1000000222	480
116		Spot	2	Image 1	2	1000000223	481
116		Spot	2	Image 1	2	1000000224	482
115		Spot	2	Image 1	2	1000000225	483
142		Spot	2	Image 1	2	1000000226	484
139		Spot	2	Image 1	2	1000000227	485
119		Spot	2	Image 1	2	1000000230	486
165		Spot	2	Image 1	2	1000000228	487
118		Spot	2	Image 1	2	1000000229	488
176		Spot	2	Image 1	2	1000000231	489
164		Spot	2	Image 1	2	1000000232	490
180		Spot	2	Image 1	2	1000000233	491
221		Spot	2	Image 1	2	1000000234	492
144		Spot	2	Image 1	2	1000000235	493
150		Spot	2	Image 1	2	1000000236	494
173		Spot	2	Image 1	2	1000000237	495
144		Spot	2	Image 1	2	1000000238	496
129		Spot	2	Image 1	2	1000000239	497
152		Spot	2	Image 1	3	1000000000	498
252		Spot	2	Image 1	3	1000000001	499
128		Spot	2	Image 1	3	1000000002	500
128		Spot	2	Image 1	3	1000000003	501
129		Spot	2	Image 1	3	1000000004	502
133		Spot	2	Image 1	3	1000000005	503
141		Spot	2	Image 1	3	1000000006	504
129		Spot	2	Image 1	3	1000000007	505
227		Spot	2	Image 1	3	1000000008	506
128		Spot	2	Image 1	3	1000000009	507
219		Spot	2	Image 1	3	1000000010	508
122		Spot	2	Image 1	3	1000000011	509
127		Spot	2	Image 1	3	1000000012	510
263		Spot	2	Image 1	3	1000000013	511
216		Spot	2	Image 1	3	1000000014	512
190		Spot	2	Image 1	3	1000000015	513
127		Spot	2	Image 1	3	1000000016	514
128		Spot	2	Image 1	3	1000000017	515
135		Spot	2	Image 1	3	1000000018	516
134		Spot	2	Image 1	3	1000000019	517
187		Spot	2	Image 1	3	1000000021	518
185		Spot	2	Image 1	3	1000000020	519
138		Spot	2	Image 1	3	1000000022	520
135		Spot	2	Image 1	3	1000000023	521
132		Spot	2	Image 1	3	1000000024	523
158		Spot	2	Image 1	3	1000000025	524
135		Spot	2	Image 1	3	1000000026	525
137		Spot	2	Image 1	3	1000000027	526
138		Spot	2	Image 1	3	1000000028	527
128		Spot	2	Image 1	3	1000000240	528
130		Spot	2	Image 1	3	1000000029	529
127		Spot	2	Image 1	3	1000000030	530
158		Spot	2	Image 1	3	1000000031	531
127		Spot	2	Image 1	3	1000000032	532
129		Spot	2	Image 1	3	1000000033	533
144		Spot	2	Image 1	3	1000000034	534
138		Spot	2	Image 1	3	1000000035	535
215		Spot	2	Image 1	3	1000000036	536
259		Spot	2	Image 1	3	1000000037	537
122		Spot	2	Image 1	3	1000000038	538
162		Spot	2	Image 1	3	1000000039	539
121		Spot	2	Image 1	3	1000000040	540
127		Spot	2	Image 1	3	1000000041	541
135		Spot	2	Image 1	3	1000000042	542
127		Spot	2	Image 1	3	1000000043	543
123		Spot	2	Image 1	3	1000000044	544
184		Spot	2	Image 1	3	1000000046	545
157		Spot	2	Image 1	3	1000000045	546
125		Spot	2	Image 1	3	1000000047	547
134		Spot	2	Image 1	3	1000000048	549
219		Spot	2	Image 1	3	1000000049	550
225		Spot	2	Image 1	3	1000000050	552
168		Spot	2	Image 1	3	1000000051	553
126		Spot	2	Image 1	3	1000000052	554
339		Spot	2	Image 1	3	1000000053	555
130		Spot	2	Image 1	3	1000000055	556
125		Spot	2	Image 1	3	1000000054	557
131		Spot	2	Image 1	3	1000000056	558
251		Spot	2	Image 1	3	1000000057	559
235		Spot	2	Image 1	3	1000000058	560
124		Spot	2	Image 1	3	1000000059	561
133		Spot	2	Image 1	3	1000000060	562
127		Spot	2	Image 1	3	1000000061	563
134		Spot	2	Image 1	3	1000000062	564
132		Spot	2	Image 1	3	1000000063	565
132		Spot	2	Image 1	3	1000000064	566
129		Spot	2	Image 1	3	1000000065	567
136		Spot	2	Image 1	3	1000000067	568
152		Spot	2	Image 1	3	1000000068	569
128		Spot	2	Image 1	3	1000000066	570
128		Spot	2	Image 1	3	1000000069	571
142		Spot	2	Image 1	3	1000000070	572
124		Spot	2	Image 1	3	1000000071	573
131		Spot	2	Image 1	3	1000000072	574
149		Spot	2	Image 1	3	1000000073	575
168		Spot	2	Image 1	3	1000000074	576
155		Spot	2	Image 1	3	1000000075	577
148		Spot	2	Image 1	3	1000000077	578
168		Spot	2	Image 1	3	1000000078	580
215		Spot	2	Image 1	3	1000000079	581
178		Spot	2	Image 1	3	1000000080	582
218		Spot	2	Image 1	3	1000000081	583
126		Spot	2	Image 1	3	1000000082	584
136		Spot	2	Image 1	3	1000000084	585
176		Spot	2	Image 1	3	1000000083	586
167		Spot	2	Image 1	3	1000000085	587
232		Spot	2	Image 1	3	1000000086	588
129		Spot	2	Image 1	3	1000000087	589
161		Spot	2	Image 1	3	1000000088	590
338		Spot	2	Image 1	3	1000000089	591
188		Spot	2	Image 1	3	1000000091	592
158		Spot	2	Image 1	3	1000000090	593
126		Spot	2	Image 1	3	1000000092	594
136		Spot	2	Image 1	3	1000000093	595
135		Spot	2	Image 1	3	1000000094	596
184		Spot	2	Image 1	3	1000000095	597
125		Spot	2	Image 1	3	1000000096	599
116		Spot	2	Image 1	3	1000000097	600
121		Spot	2	Image 1	3	1000000098	601
117		Spot	2	Image 1	3	1000000099	602
122		Spot	2	Image 1	3	1000000100	603
123		Spot	2	Image 1	3	1000000101	604
124		Spot	2	Image 1	3	1000000102	605
123		Spot	2	Image 1	3	1000000103	606
124		Spot	2	Image 1	3	1000000104	607
119		Spot	2	Image 1	3	1000000105	608
123		Spot	2	Image 1	3	1000000106	609
124		Spot	2	Image 1	3	1000000107	610
126		Spot	2	Image 1	3	1000000108	611
123		Spot	2	Image 1	3	1000000109	614
115		Spot	2	Image 1	3	1000000110	615
243		Spot	2	Image 1	3	1000000111	616
223		Spot	2	Image 1	3	1000000112	617
118		Spot	2	Image 1	3	1000000242	618
642		Spot	2	Image 1	3	1000000113	619
127		Spot	2	Image 1	3	1000000114	620
115		Spot	2	Image 1	3	1000000115	621
122		Spot	2	Image 1	3	1000000116	622
131		Spot	2	Image 1	3	1000000117	623
151		Spot	2	Image 1	3	1000000118	624
144		Spot	2	Image 1	3	1000000119	625
249		Spot	2	Image 1	3	1000000120	626
160		Spot	2	Image 1	3	1000000121	627
330		Spot	2	Image 1	3	1000000122	628
122		Spot	2	Image 1	3	1000000123	629
204		Spot	2	Image 1	3	1000000124	630
247		Spot	2	Image 1	3	1000000125	631
138		Spot	2	Image 1	3	1000000126	632
249		Spot	2	Image 1	3	1000000127	633
172		Spot	2	Image 1	3	1000000128	634
124		Spot	2	Image 1	3	1000000129	635
129		Spot	2	Image 1	3	1000000130	636
145		Spot	2	Image 1	3	1000000131	637
234		Spot	2	Image 1	3	1000000132	638
119		Spot	2	Image 1	3	1000000133	639
175		Spot	2	Image 1	3	1000000134	640
139		Spot	2	Image 1	3	1000000135	641
139		Spot	2	Image 1	3	1000000136	642
119		Spot	2	Image 1	3	1000000137	643
194		Spot	2	Image 1	3	1000000138	644
201		Spot	2	Image 1	3	1000000139	645
251		Spot	2	Image 1	3	1000000140	646
119		Spot	2	Image 1	3	1000000141	647
226		Spot	2	Image 1	3	1000000142	648
174		Spot	2	Image 1	3	1000000143	649
170		Spot	2	Image 1	3	1000000243	650
300		Spot	2	Image 1	3	1000000144	651
181		Spot	2	Image 1	3	1000000145	652
155		Spot	2	Image 1	3	1000000146	653
189		Spot	2	Image 1	3	1000000147	654
180		Spot	2	Image 1	3	1000000148	655
144		Spot	2	Image 1	3	1000000149	656
153		Spot	2	Image 1	3	1000000150	657
173		Spot	2	Image 1	3	1000000151	660
143		Spot	2	Image 1	3	1000000152	661
151		Spot	2	Image 1	3	1000000153	662
134		Spot	2	Image 1	3	1000000154	663
215		Spot	2	Image 1	3	1000000156	664
128		Spot	2	Image 1	3	1000000157	665
129		Spot	2	Image 1	3	1000000158	666
124		Spot	2	Image 1	3	1000000159	667
122		Spot	2	Image 1	3	1000000160	668
124		Spot	2	Image 1	3	1000000161	669
198		Spot	2	Image 1	3	1000000162	670
151		Spot	2	Image 1	3	1000000163	671
122		Spot	2	Image 1	3	1000000164	672
273		Spot	2	Image 1	3	1000000165	673
120		Spot	2	Image 1	3	1000000166	674
190		Spot	2	Image 1	3	1000000168	675
121		Spot	2	Image 1	3	1000000167	676
227		Spot	2	Image 1	3	1000000169	677
120		Spot	2	Image 1	3	1000000170	678
120		Spot	2	Image 1	3	1000000171	679
147		Spot	2	Image 1	3	1000000172	680
120		Spot	2	Image 1	3	1000000173	681
125		Spot	2	Image 1	3	1000000174	682
119		Spot	2	Image 1	3	1000000175	683
118		Spot	2	Image 1	3	1000000176	684
117		Spot	2	Image 1	3	1000000177	685
119		Spot	2	Image 1	3	1000000178	686
119		Spot	2	Image 1	3	1000000179	687
119		Spot	2	Image 1	3	1000000180	688
118		Spot	2	Image 1	3	1000000181	689
118		Spot	2	Image 1	3	1000000182	690
119		Spot	2	Image 1	3	1000000183	691
117		Spot	2	Image 1	3	1000000184	692
114		Spot	2	Image 1	3	1000000185	693
118		Spot	2	Image 1	3	1000000186	694
116		Spot	2	Image 1	3	1000000187	695
118		Spot	2	Image 1	3	1000000188	696
118		Spot	2	Image 1	3	1000000189	697
116		Spot	2	Image 1	3	1000000190	698
117		Spot	2	Image 1	3	1000000191	699
125		Spot	2	Image 1	3	1000000193	700
118		Spot	2	Image 1	3	1000000192	701
117		Spot	2	Image 1	3	1000000194	702
121		Spot	2	Image 1	3	1000000195	704
133		Spot	2	Image 1	3	1000000196	705
124		Spot	2	Image 1	3	1000000197	706
126		Spot	2	Image 1	3	1000000241	707
131		Spot	2	Image 1	3	1000000198	708
131		Spot	2	Image 1	3	1000000199	709
117		Spot	2	Image 1	3	1000000200	710
134		Spot	2	Image 1	3	1000000201	711
143		Spot	2	Image 1	3	1000000202	712
210		Spot	2	Image 1	3	1000000203	713
147		Spot	2	Image 1	3	1000000204	714
145		Spot	2	Image 1	3	1000000205	715
152		Spot	2	Image 1	3	1000000206	716
157		Spot	2	Image 1	3	1000000207	717
119		Spot	2	Image 1	3	1000000208	718
181		Spot	2	Image 1	3	1000000209	719
207		Spot	2	Image 1	3	1000000211	720
188		Spot	2	Image 1	3	1000000210	721
165		Spot	2	Image 1	3	1000000212	722
153		Spot	2	Image 1	3	1000000213	723
174		Spot	2	Image 1	3	1000000214	724
143		Spot	2	Image 1	3	1000000215	725
119		Spot	2	Image 1	3	1000000216	726
117		Spot	2	Image 1	3	1000000217	727
119		Spot	2	Image 1	3	1000000218	728
117		Spot	2	Image 1	3	1000000219	729
124		Spot	2	Image 1	3	1000000244	730
114		Spot	2	Image 1	3	1000000220	731
126		Spot	2	Image 1	3	1000000221	732
119		Spot	2	Image 1	3	1000000222	733
116		Spot	2	Image 1	3	1000000223	734
116		Spot	2	Image 1	3	1000000224	735
114		Spot	2	Image 1	3	1000000225	736
138		Spot	2	Image 1	3	1000000155	737
174		Spot	2	Image 1	3	1000000226	738
119		Spot	2	Image 1	3	1000000230	739
146		Spot	2	Image 1	3	1000000227	740
149		Spot	2	Image 1	3	1000000228	741
155		Spot	2	Image 1	3	1000000232	742
179		Spot	2	Image 1	3	1000000231	743
179		Spot	2	Image 1	3	1000000233	744
167		Spot	2	Image 1	3	1000000234	745
147		Spot	2	Image 1	3	1000000235	746
155		Spot	2	Image 1	3	1000000236	747
195		Spot	2	Image 1	3	1000000237	748
144		Spot	2	Image 1	3	1000000238	749
133		Spot	2	Image 1	3	1000000239	750
153		Spot	2	Image 1	4	1000000000	751
267		Spot	2	Image 1	4	1000000001	752
132		Spot	2	Image 1	4	1000000002	753
128		Spot	2	Image 1	4	1000000003	754
131		Spot	2	Image 1	4	1000000004	755
137		Spot	2	Image 1	4	1000000005	756
139		Spot	2	Image 1	4	1000000006	757
131		Spot	2	Image 1	4	1000000007	758
221		Spot	2	Image 1	4	1000000008	759
125		Spot	2	Image 1	4	1000000009	760
228		Spot	2	Image 1	4	1000000010	761
128		Spot	2	Image 1	4	1000000011	762
135		Spot	2	Image 1	4	1000000012	763
286		Spot	2	Image 1	4	1000000013	764
222		Spot	2	Image 1	4	1000000014	765
200		Spot	2	Image 1	4	1000000015	766
128		Spot	2	Image 1	4	1000000016	767
134		Spot	2	Image 1	4	1000000017	768
140		Spot	2	Image 1	4	1000000018	769
131		Spot	2	Image 1	4	1000000019	770
133		Spot	2	Image 1	4	1000000022	771
185		Spot	2	Image 1	4	1000000021	772
184		Spot	2	Image 1	4	1000000020	773
138		Spot	2	Image 1	4	1000000023	774
129		Spot	2	Image 1	4	1000000024	776
153		Spot	2	Image 1	4	1000000025	777
133		Spot	2	Image 1	4	1000000026	778
140		Spot	2	Image 1	4	1000000027	779
136		Spot	2	Image 1	4	1000000028	780
129		Spot	2	Image 1	4	1000000240	781
139		Spot	2	Image 1	4	1000000029	782
134		Spot	2	Image 1	4	1000000030	783
155		Spot	2	Image 1	4	1000000031	784
129		Spot	2	Image 1	4	1000000032	785
133		Spot	2	Image 1	4	1000000033	786
133		Spot	2	Image 1	4	1000000245	787
140		Spot	2	Image 1	4	1000000034	788
135		Spot	2	Image 1	4	1000000035	789
211		Spot	2	Image 1	4	1000000036	790
265		Spot	2	Image 1	4	1000000037	791
124		Spot	2	Image 1	4	1000000038	792
166		Spot	2	Image 1	4	1000000039	793
125		Spot	2	Image 1	4	1000000040	794
125		Spot	2	Image 1	4	1000000041	795
139		Spot	2	Image 1	4	1000000042	796
133		Spot	2	Image 1	4	1000000043	797
125		Spot	2	Image 1	4	1000000044	798
168		Spot	2	Image 1	4	1000000046	799
163		Spot	2	Image 1	4	1000000045	800
125		Spot	2	Image 1	4	1000000047	801
135		Spot	2	Image 1	4	1000000048	803
232		Spot	2	Image 1	4	1000000049	804
224		Spot	2	Image 1	4	1000000050	806
166		Spot	2	Image 1	4	1000000051	807
124		Spot	2	Image 1	4	1000000052	808
325		Spot	2	Image 1	4	1000000053	809
125		Spot	2	Image 1	4	1000000055	810
130		Spot	2	Image 1	4	1000000054	811
130		Spot	2	Image 1	4	1000000056	812
230		Spot	2	Image 1	4	1000000057	813
235		Spot	2	Image 1	4	1000000058	814
127		Spot	2	Image 1	4	1000000059	815
130		Spot	2	Image 1	4	1000000060	816
123		Spot	2	Image 1	4	1000000061	817
133		Spot	2	Image 1	4	1000000062	818
132		Spot	2	Image 1	4	1000000063	819
129		Spot	2	Image 1	4	1000000064	820
129		Spot	2	Image 1	4	1000000065	821
127		Spot	2	Image 1	4	1000000066	822
142		Spot	2	Image 1	4	1000000067	823
149		Spot	2	Image 1	4	1000000068	824
129		Spot	2	Image 1	4	1000000069	825
141		Spot	2	Image 1	4	1000000070	826
125		Spot	2	Image 1	4	1000000071	827
135		Spot	2	Image 1	4	1000000072	828
151		Spot	2	Image 1	4	1000000073	829
169		Spot	2	Image 1	4	1000000074	830
153		Spot	2	Image 1	4	1000000075	831
132		Spot	2	Image 1	4	1000000076	832
148		Spot	2	Image 1	4	1000000077	833
166		Spot	2	Image 1	4	1000000078	834
216		Spot	2	Image 1	4	1000000079	835
178		Spot	2	Image 1	4	1000000080	837
214		Spot	2	Image 1	4	1000000081	838
130		Spot	2	Image 1	4	1000000082	839
138		Spot	2	Image 1	4	1000000084	840
175		Spot	2	Image 1	4	1000000083	841
169		Spot	2	Image 1	4	1000000085	842
237		Spot	2	Image 1	4	1000000086	843
132		Spot	2	Image 1	4	1000000087	844
159		Spot	2	Image 1	4	1000000088	845
324		Spot	2	Image 1	4	1000000089	846
187		Spot	2	Image 1	4	1000000091	847
153		Spot	2	Image 1	4	1000000090	848
126		Spot	2	Image 1	4	1000000092	849
138		Spot	2	Image 1	4	1000000093	850
135		Spot	2	Image 1	4	1000000094	851
179		Spot	2	Image 1	4	1000000095	852
126		Spot	2	Image 1	4	1000000096	854
120		Spot	2	Image 1	4	1000000097	855
121		Spot	2	Image 1	4	1000000098	856
120		Spot	2	Image 1	4	1000000099	857
121		Spot	2	Image 1	4	1000000100	858
126		Spot	2	Image 1	4	1000000101	859
125		Spot	2	Image 1	4	1000000102	860
121		Spot	2	Image 1	4	1000000103	861
125		Spot	2	Image 1	4	1000000104	862
122		Spot	2	Image 1	4	1000000105	863
122		Spot	2	Image 1	4	1000000106	864
124		Spot	2	Image 1	4	1000000107	865
127		Spot	2	Image 1	4	1000000108	866
122		Spot	2	Image 1	4	1000000109	869
117		Spot	2	Image 1	4	1000000110	870
248		Spot	2	Image 1	4	1000000111	871
221		Spot	2	Image 1	4	1000000112	872
118		Spot	2	Image 1	4	1000000242	873
617		Spot	2	Image 1	4	1000000113	874
125		Spot	2	Image 1	4	1000000114	875
116		Spot	2	Image 1	4	1000000115	876
121		Spot	2	Image 1	4	1000000116	877
140		Spot	2	Image 1	4	1000000117	878
159		Spot	2	Image 1	4	1000000118	879
146		Spot	2	Image 1	4	1000000119	880
259		Spot	2	Image 1	4	1000000120	881
180		Spot	2	Image 1	4	1000000121	882
331		Spot	2	Image 1	4	1000000122	883
126		Spot	2	Image 1	4	1000000123	884
200		Spot	2	Image 1	4	1000000124	885
273		Spot	2	Image 1	4	1000000125	886
135		Spot	2	Image 1	4	1000000126	887
246		Spot	2	Image 1	4	1000000127	888
183		Spot	2	Image 1	4	1000000128	889
125		Spot	2	Image 1	4	1000000129	890
135		Spot	2	Image 1	4	1000000130	891
141		Spot	2	Image 1	4	1000000131	892
229		Spot	2	Image 1	4	1000000132	893
121		Spot	2	Image 1	4	1000000133	894
176		Spot	2	Image 1	4	1000000134	895
141		Spot	2	Image 1	4	1000000135	896
147		Spot	2	Image 1	4	1000000136	897
117		Spot	2	Image 1	4	1000000137	898
191		Spot	2	Image 1	4	1000000138	899
196		Spot	2	Image 1	4	1000000139	900
236		Spot	2	Image 1	4	1000000140	901
227		Spot	2	Image 1	4	1000000142	902
125		Spot	2	Image 1	4	1000000141	903
174		Spot	2	Image 1	4	1000000143	904
306		Spot	2	Image 1	4	1000000144	905
174		Spot	2	Image 1	4	1000000145	906
169		Spot	2	Image 1	4	1000000146	907
188		Spot	2	Image 1	4	1000000147	908
175		Spot	2	Image 1	4	1000000148	909
142		Spot	2	Image 1	4	1000000149	910
147		Spot	2	Image 1	4	1000000150	911
172		Spot	2	Image 1	4	1000000151	913
148		Spot	2	Image 1	4	1000000152	914
149		Spot	2	Image 1	4	1000000153	915
136		Spot	2	Image 1	4	1000000154	916
221		Spot	2	Image 1	4	1000000156	917
130		Spot	2	Image 1	4	1000000157	918
129		Spot	2	Image 1	4	1000000158	919
124		Spot	2	Image 1	4	1000000159	920
123		Spot	2	Image 1	4	1000000161	921
119		Spot	2	Image 1	4	1000000160	922
196		Spot	2	Image 1	4	1000000162	923
148		Spot	2	Image 1	4	1000000163	924
122		Spot	2	Image 1	4	1000000164	925
274		Spot	2	Image 1	4	1000000165	926
121		Spot	2	Image 1	4	1000000166	927
186		Spot	2	Image 1	4	1000000168	928
120		Spot	2	Image 1	4	1000000167	929
194		Spot	2	Image 1	4	1000000169	930
122		Spot	2	Image 1	4	1000000170	931
119		Spot	2	Image 1	4	1000000171	932
144		Spot	2	Image 1	4	1000000172	933
120		Spot	2	Image 1	4	1000000173	934
127		Spot	2	Image 1	4	1000000174	935
122		Spot	2	Image 1	4	1000000175	936
119		Spot	2	Image 1	4	1000000176	937
118		Spot	2	Image 1	4	1000000177	938
119		Spot	2	Image 1	4	1000000178	939
122		Spot	2	Image 1	4	1000000179	940
121		Spot	2	Image 1	4	1000000180	941
118		Spot	2	Image 1	4	1000000181	942
119		Spot	2	Image 1	4	1000000182	943
118		Spot	2	Image 1	4	1000000183	944
117		Spot	2	Image 1	4	1000000184	945
113		Spot	2	Image 1	4	1000000185	946
116		Spot	2	Image 1	4	1000000186	947
115		Spot	2	Image 1	4	1000000187	948
119		Spot	2	Image 1	4	1000000188	949
117		Spot	2	Image 1	4	1000000189	950
116		Spot	2	Image 1	4	1000000190	951
116		Spot	2	Image 1	4	1000000191	952
123		Spot	2	Image 1	4	1000000193	953
118		Spot	2	Image 1	4	1000000192	954
117		Spot	2	Image 1	4	1000000194	955
122		Spot	2	Image 1	4	1000000195	957
137		Spot	2	Image 1	4	1000000196	958
126		Spot	2	Image 1	4	1000000197	959
126		Spot	2	Image 1	4	1000000241	960
132		Spot	2	Image 1	4	1000000199	961
150		Spot	2	Image 1	4	1000000198	962
121		Spot	2	Image 1	4	1000000200	963
143		Spot	2	Image 1	4	1000000202	964
137		Spot	2	Image 1	4	1000000201	965
207		Spot	2	Image 1	4	1000000203	966
140		Spot	2	Image 1	4	1000000204	967
139		Spot	2	Image 1	4	1000000205	968
148		Spot	2	Image 1	4	1000000206	969
156		Spot	2	Image 1	4	1000000207	970
122		Spot	2	Image 1	4	1000000208	971
180		Spot	2	Image 1	4	1000000209	972
202		Spot	2	Image 1	4	1000000211	973
184		Spot	2	Image 1	4	1000000210	974
169		Spot	2	Image 1	4	1000000212	975
143		Spot	2	Image 1	4	1000000213	976
174		Spot	2	Image 1	4	1000000214	977
141		Spot	2	Image 1	4	1000000215	978
121		Spot	2	Image 1	4	1000000216	979
121		Spot	2	Image 1	4	1000000217	980
121		Spot	2	Image 1	4	1000000218	981
117		Spot	2	Image 1	4	1000000219	982
125		Spot	2	Image 1	4	1000000244	983
118		Spot	2	Image 1	4	1000000220	984
127		Spot	2	Image 1	4	1000000221	985
118		Spot	2	Image 1	4	1000000222	986
113		Spot	2	Image 1	4	1000000223	987
116		Spot	2	Image 1	4	1000000224	988
113		Spot	2	Image 1	4	1000000225	989
149		Spot	2	Image 1	4	1000000155	990
153		Spot	2	Image 1	4	1000000226	991
121		Spot	2	Image 1	4	1000000230	992
117		Spot	2	Image 1	4	1000000229	993
137		Spot	2	Image 1	4	1000000227	994
146		Spot	2	Image 1	4	1000000228	995
151		Spot	2	Image 1	4	1000000232	996
183		Spot	2	Image 1	4	1000000231	997
171		Spot	2	Image 1	4	1000000233	998
184		Spot	2	Image 1	4	1000000234	999
148		Spot	2	Image 1	4	1000000235	1000
146		Spot	2	Image 1	4	1000000236	1001
199		Spot	2	Image 1	4	1000000237	1002
142		Spot	2	Image 1	4	1000000238	1003
136		Spot	2	Image 1	4	1000000239	1004
154		Spot	2	Image 1	5	1000000000	1005
251		Spot	2	Image 1	5	1000000001	1006
132		Spot	2	Image 1	5	1000000002	1007
129		Spot	2	Image 1	5	1000000003	1008
129		Spot	2	Image 1	5	1000000004	1009
137		Spot	2	Image 1	5	1000000005	1010
142		Spot	2	Image 1	5	1000000006	1011
131		Spot	2	Image 1	5	1000000007	1012
216		Spot	2	Image 1	5	1000000008	1013
128		Spot	2	Image 1	5	1000000009	1014
221		Spot	2	Image 1	5	1000000010	1015
129		Spot	2	Image 1	5	1000000011	1016
136		Spot	2	Image 1	5	1000000012	1017
286		Spot	2	Image 1	5	1000000013	1018
221		Spot	2	Image 1	5	1000000014	1019
208		Spot	2	Image 1	5	1000000015	1020
127		Spot	2	Image 1	5	1000000016	1021
134		Spot	2	Image 1	5	1000000017	1022
142		Spot	2	Image 1	5	1000000018	1023
129		Spot	2	Image 1	5	1000000019	1024
136		Spot	2	Image 1	5	1000000022	1025
166		Spot	2	Image 1	5	1000000021	1026
195		Spot	2	Image 1	5	1000000020	1027
204		Spot	2	Image 1	5	1000000246	1028
137		Spot	2	Image 1	5	1000000023	1029
132		Spot	2	Image 1	5	1000000024	1030
155		Spot	2	Image 1	5	1000000025	1031
138		Spot	2	Image 1	5	1000000026	1032
139		Spot	2	Image 1	5	1000000027	1033
140		Spot	2	Image 1	5	1000000028	1034
133		Spot	2	Image 1	5	1000000240	1035
140		Spot	2	Image 1	5	1000000029	1036
135		Spot	2	Image 1	5	1000000030	1037
129		Spot	2	Image 1	5	1000000032	1038
160		Spot	2	Image 1	5	1000000031	1039
134		Spot	2	Image 1	5	1000000033	1040
133		Spot	2	Image 1	5	1000000245	1041
145		Spot	2	Image 1	5	1000000034	1042
137		Spot	2	Image 1	5	1000000035	1043
257		Spot	2	Image 1	5	1000000037	1044
212		Spot	2	Image 1	5	1000000036	1045
125		Spot	2	Image 1	5	1000000038	1046
165		Spot	2	Image 1	5	1000000039	1047
127		Spot	2	Image 1	5	1000000040	1048
126		Spot	2	Image 1	5	1000000041	1049
142		Spot	2	Image 1	5	1000000042	1050
135		Spot	2	Image 1	5	1000000043	1051
122		Spot	2	Image 1	5	1000000044	1052
186		Spot	2	Image 1	5	1000000046	1053
162		Spot	2	Image 1	5	1000000045	1054
127		Spot	2	Image 1	5	1000000047	1055
135		Spot	2	Image 1	5	1000000048	1057
232		Spot	2	Image 1	5	1000000049	1058
237		Spot	2	Image 1	5	1000000050	1060
166		Spot	2	Image 1	5	1000000051	1061
327		Spot	2	Image 1	5	1000000053	1062
124		Spot	2	Image 1	5	1000000052	1063
130		Spot	2	Image 1	5	1000000055	1064
131		Spot	2	Image 1	5	1000000054	1065
135		Spot	2	Image 1	5	1000000056	1066
287		Spot	2	Image 1	5	1000000057	1067
237		Spot	2	Image 1	5	1000000058	1068
130		Spot	2	Image 1	5	1000000059	1069
130		Spot	2	Image 1	5	1000000060	1070
130		Spot	2	Image 1	5	1000000061	1071
134		Spot	2	Image 1	5	1000000062	1072
136		Spot	2	Image 1	5	1000000063	1074
133		Spot	2	Image 1	5	1000000064	1075
129		Spot	2	Image 1	5	1000000065	1076
128		Spot	2	Image 1	5	1000000066	1077
146		Spot	2	Image 1	5	1000000067	1078
152		Spot	2	Image 1	5	1000000068	1079
132		Spot	2	Image 1	5	1000000069	1080
141		Spot	2	Image 1	5	1000000070	1081
129		Spot	2	Image 1	5	1000000071	1082
137		Spot	2	Image 1	5	1000000072	1083
150		Spot	2	Image 1	5	1000000073	1084
170		Spot	2	Image 1	5	1000000074	1085
158		Spot	2	Image 1	5	1000000075	1086
149		Spot	2	Image 1	5	1000000077	1087
135		Spot	2	Image 1	5	1000000076	1088
171		Spot	2	Image 1	5	1000000078	1089
215		Spot	2	Image 1	5	1000000079	1090
181		Spot	2	Image 1	5	1000000080	1091
203		Spot	2	Image 1	5	1000000081	1093
131		Spot	2	Image 1	5	1000000082	1094
142		Spot	2	Image 1	5	1000000084	1095
158		Spot	2	Image 1	5	1000000083	1096
165		Spot	2	Image 1	5	1000000085	1097
234		Spot	2	Image 1	5	1000000086	1098
132		Spot	2	Image 1	5	1000000087	1099
158		Spot	2	Image 1	5	1000000088	1100
336		Spot	2	Image 1	5	1000000089	1101
189		Spot	2	Image 1	5	1000000091	1102
151		Spot	2	Image 1	5	1000000090	1103
130		Spot	2	Image 1	5	1000000092	1104
140		Spot	2	Image 1	5	1000000093	1105
136		Spot	2	Image 1	5	1000000094	1106
172		Spot	2	Image 1	5	1000000095	1107
125		Spot	2	Image 1	5	1000000096	1109
121		Spot	2	Image 1	5	1000000097	1110
123		Spot	2	Image 1	5	1000000098	1111
120		Spot	2	Image 1	5	1000000099	1112
123		Spot	2	Image 1	5	1000000100	1113
123		Spot	2	Image 1	5	1000000101	1114
127		Spot	2	Image 1	5	1000000102	1115
125		Spot	2	Image 1	5	1000000103	1116
130		Spot	2	Image 1	5	1000000104	1117
126		Spot	2	Image 1	5	1000000105	1118
126		Spot	2	Image 1	5	1000000106	1119
126		Spot	2	Image 1	5	1000000107	1120
128		Spot	2	Image 1	5	1000000108	1121
124		Spot	2	Image 1	5	1000000109	1123
116		Spot	2	Image 1	5	1000000110	1124
243		Spot	2	Image 1	5	1000000111	1125
220		Spot	2	Image 1	5	1000000112	1126
122		Spot	2	Image 1	5	1000000242	1127
608		Spot	2	Image 1	5	1000000113	1128
128		Spot	2	Image 1	5	1000000114	1129
116		Spot	2	Image 1	5	1000000115	1130
121		Spot	2	Image 1	5	1000000116	1131
142		Spot	2	Image 1	5	1000000117	1132
160		Spot	2	Image 1	5	1000000118	1133
148		Spot	2	Image 1	5	1000000119	1134
240		Spot	2	Image 1	5	1000000120	1135
175		Spot	2	Image 1	5	1000000121	1136
336		Spot	2	Image 1	5	1000000122	1137
128		Spot	2	Image 1	5	1000000123	1138
199		Spot	2	Image 1	5	1000000124	1139
303		Spot	2	Image 1	5	1000000125	1140
136		Spot	2	Image 1	5	1000000126	1141
187		Spot	2	Image 1	5	1000000128	1142
247		Spot	2	Image 1	5	1000000127	1143
125		Spot	2	Image 1	5	1000000129	1144
140		Spot	2	Image 1	5	1000000130	1145
147		Spot	2	Image 1	5	1000000131	1146
231		Spot	2	Image 1	5	1000000132	1147
123		Spot	2	Image 1	5	1000000133	1148
180		Spot	2	Image 1	5	1000000134	1149
143		Spot	2	Image 1	5	1000000135	1150
142		Spot	2	Image 1	5	1000000136	1151
121		Spot	2	Image 1	5	1000000137	1152
200		Spot	2	Image 1	5	1000000138	1153
170		Spot	2	Image 1	5	1000000139	1154
234		Spot	2	Image 1	5	1000000140	1155
224		Spot	2	Image 1	5	1000000142	1156
125		Spot	2	Image 1	5	1000000141	1157
177		Spot	2	Image 1	5	1000000143	1158
175		Spot	2	Image 1	5	1000000243	1159
311		Spot	2	Image 1	5	1000000144	1160
167		Spot	2	Image 1	5	1000000145	1161
167		Spot	2	Image 1	5	1000000146	1162
197		Spot	2	Image 1	5	1000000147	1163
181		Spot	2	Image 1	5	1000000148	1164
141		Spot	2	Image 1	5	1000000149	1165
153		Spot	2	Image 1	5	1000000150	1166
181		Spot	2	Image 1	5	1000000151	1169
149		Spot	2	Image 1	5	1000000152	1170
155		Spot	2	Image 1	5	1000000153	1171
134		Spot	2	Image 1	5	1000000154	1172
217		Spot	2	Image 1	5	1000000156	1173
134		Spot	2	Image 1	5	1000000157	1174
133		Spot	2	Image 1	5	1000000158	1175
122		Spot	2	Image 1	5	1000000159	1176
121		Spot	2	Image 1	5	1000000160	1177
198		Spot	2	Image 1	5	1000000162	1178
123		Spot	2	Image 1	5	1000000161	1179
152		Spot	2	Image 1	5	1000000163	1180
124		Spot	2	Image 1	5	1000000164	1181
258		Spot	2	Image 1	5	1000000165	1182
121		Spot	2	Image 1	5	1000000166	1183
188		Spot	2	Image 1	5	1000000168	1184
121		Spot	2	Image 1	5	1000000167	1185
189		Spot	2	Image 1	5	1000000169	1186
123		Spot	2	Image 1	5	1000000170	1187
122		Spot	2	Image 1	5	1000000171	1188
141		Spot	2	Image 1	5	1000000172	1189
119		Spot	2	Image 1	5	1000000173	1190
130		Spot	2	Image 1	5	1000000174	1191
117		Spot	2	Image 1	5	1000000175	1192
120		Spot	2	Image 1	5	1000000176	1193
119		Spot	2	Image 1	5	1000000178	1194
121		Spot	2	Image 1	5	1000000177	1195
121		Spot	2	Image 1	5	1000000179	1196
119		Spot	2	Image 1	5	1000000180	1197
120		Spot	2	Image 1	5	1000000181	1198
120		Spot	2	Image 1	5	1000000182	1199
119		Spot	2	Image 1	5	1000000183	1200
119		Spot	2	Image 1	5	1000000184	1201
119		Spot	2	Image 1	5	1000000185	1202
117		Spot	2	Image 1	5	1000000186	1203
119		Spot	2	Image 1	5	1000000187	1204
122		Spot	2	Image 1	5	1000000188	1205
118		Spot	2	Image 1	5	1000000189	1206
116		Spot	2	Image 1	5	1000000190	1207
119		Spot	2	Image 1	5	1000000191	1208
123		Spot	2	Image 1	5	1000000193	1209
121		Spot	2	Image 1	5	1000000192	1210
119		Spot	2	Image 1	5	1000000194	1211
121		Spot	2	Image 1	5	1000000195	1213
135		Spot	2	Image 1	5	1000000196	1214
128		Spot	2	Image 1	5	1000000197	1215
135		Spot	2	Image 1	5	1000000199	1216
130		Spot	2	Image 1	5	1000000241	1217
152		Spot	2	Image 1	5	1000000198	1218
124		Spot	2	Image 1	5	1000000200	1219
146		Spot	2	Image 1	5	1000000202	1220
139		Spot	2	Image 1	5	1000000201	1221
218		Spot	2	Image 1	5	1000000203	1222
142		Spot	2	Image 1	5	1000000205	1223
162		Spot	2	Image 1	5	1000000206	1224
158		Spot	2	Image 1	5	1000000207	1225
123		Spot	2	Image 1	5	1000000208	1226
181		Spot	2	Image 1	5	1000000209	1227
211		Spot	2	Image 1	5	1000000211	1228
192		Spot	2	Image 1	5	1000000210	1229
149		Spot	2	Image 1	5	1000000213	1230
161		Spot	2	Image 1	5	1000000212	1231
172		Spot	2	Image 1	5	1000000214	1232
142		Spot	2	Image 1	5	1000000215	1233
123		Spot	2	Image 1	5	1000000216	1234
120		Spot	2	Image 1	5	1000000217	1235
120		Spot	2	Image 1	5	1000000218	1236
119		Spot	2	Image 1	5	1000000219	1237
122		Spot	2	Image 1	5	1000000244	1238
119		Spot	2	Image 1	5	1000000220	1239
128		Spot	2	Image 1	5	1000000221	1240
119		Spot	2	Image 1	5	1000000222	1241
117		Spot	2	Image 1	5	1000000223	1242
118		Spot	2	Image 1	5	1000000224	1243
115		Spot	2	Image 1	5	1000000225	1244
159		Spot	2	Image 1	5	1000000155	1245
124		Spot	2	Image 1	5	1000000229	1246
167		Spot	2	Image 1	5	1000000226	1247
120		Spot	2	Image 1	5	1000000230	1248
143		Spot	2	Image 1	5	1000000227	1249
159		Spot	2	Image 1	5	1000000228	1250
152		Spot	2	Image 1	5	1000000232	1251
181		Spot	2	Image 1	5	1000000231	1252
173		Spot	2	Image 1	5	1000000233	1253
192		Spot	2	Image 1	5	1000000234	1254
152		Spot	2	Image 1	5	1000000235	1255
140		Spot	2	Image 1	5	1000000236	1256
204		Spot	2	Image 1	5	1000000237	1257
144		Spot	2	Image 1	5	1000000238	1258
129		Spot	2	Image 1	5	1000000239	1259
161		Spot	2	Image 1	6	1000000000	1260
271		Spot	2	Image 1	6	1000000001	1261
133		Spot	2	Image 1	6	1000000002	1262
130		Spot	2	Image 1	6	1000000003	1263
135		Spot	2	Image 1	6	1000000004	1264
139		Spot	2	Image 1	6	1000000005	1265
141		Spot	2	Image 1	6	1000000006	1266
131		Spot	2	Image 1	6	1000000007	1267
217		Spot	2	Image 1	6	1000000008	1268
128		Spot	2	Image 1	6	1000000009	1269
234		Spot	2	Image 1	6	1000000010	1270
136		Spot	2	Image 1	6	1000000012	1271
265		Spot	2	Image 1	6	1000000013	1272
217		Spot	2	Image 1	6	1000000014	1273
201		Spot	2	Image 1	6	1000000015	1274
130		Spot	2	Image 1	6	1000000016	1275
134		Spot	2	Image 1	6	1000000017	1276
141		Spot	2	Image 1	6	1000000018	1277
133		Spot	2	Image 1	6	1000000019	1278
139		Spot	2	Image 1	6	1000000022	1279
181		Spot	2	Image 1	6	1000000021	1280
199		Spot	2	Image 1	6	1000000020	1281
312		Spot	2	Image 1	6	1000000246	1282
140		Spot	2	Image 1	6	1000000023	1283
134		Spot	2	Image 1	6	1000000024	1284
158		Spot	2	Image 1	6	1000000025	1285
139		Spot	2	Image 1	6	1000000026	1286
140		Spot	2	Image 1	6	1000000027	1287
139		Spot	2	Image 1	6	1000000028	1288
133		Spot	2	Image 1	6	1000000240	1289
140		Spot	2	Image 1	6	1000000029	1290
136		Spot	2	Image 1	6	1000000030	1291
162		Spot	2	Image 1	6	1000000031	1292
129		Spot	2	Image 1	6	1000000032	1293
133		Spot	2	Image 1	6	1000000033	1294
132		Spot	2	Image 1	6	1000000245	1295
146		Spot	2	Image 1	6	1000000034	1296
137		Spot	2	Image 1	6	1000000035	1297
267		Spot	2	Image 1	6	1000000037	1298
202		Spot	2	Image 1	6	1000000036	1299
124		Spot	2	Image 1	6	1000000038	1300
166		Spot	2	Image 1	6	1000000039	1301
125		Spot	2	Image 1	6	1000000040	1302
129		Spot	2	Image 1	6	1000000041	1303
141		Spot	2	Image 1	6	1000000042	1304
134		Spot	2	Image 1	6	1000000043	1305
125		Spot	2	Image 1	6	1000000044	1306
191		Spot	2	Image 1	6	1000000046	1307
163		Spot	2	Image 1	6	1000000045	1308
126		Spot	2	Image 1	6	1000000047	1309
135		Spot	2	Image 1	6	1000000048	1311
244		Spot	2	Image 1	6	1000000049	1312
244		Spot	2	Image 1	6	1000000050	1314
166		Spot	2	Image 1	6	1000000051	1315
126		Spot	2	Image 1	6	1000000052	1316
131		Spot	2	Image 1	6	1000000055	1317
134		Spot	2	Image 1	6	1000000054	1318
138		Spot	2	Image 1	6	1000000056	1319
294		Spot	2	Image 1	6	1000000057	1320
239		Spot	2	Image 1	6	1000000058	1321
130		Spot	2	Image 1	6	1000000059	1322
130		Spot	2	Image 1	6	1000000060	1323
128		Spot	2	Image 1	6	1000000061	1324
133		Spot	2	Image 1	6	1000000062	1325
134		Spot	2	Image 1	6	1000000063	1327
135		Spot	2	Image 1	6	1000000064	1328
129		Spot	2	Image 1	6	1000000065	1329
126		Spot	2	Image 1	6	1000000066	1330
145		Spot	2	Image 1	6	1000000067	1331
152		Spot	2	Image 1	6	1000000068	1332
133		Spot	2	Image 1	6	1000000069	1333
142		Spot	2	Image 1	6	1000000070	1334
127		Spot	2	Image 1	6	1000000071	1335
138		Spot	2	Image 1	6	1000000072	1336
148		Spot	2	Image 1	6	1000000073	1337
170		Spot	2	Image 1	6	1000000074	1338
154		Spot	2	Image 1	6	1000000075	1339
135		Spot	2	Image 1	6	1000000076	1340
152		Spot	2	Image 1	6	1000000077	1341
173		Spot	2	Image 1	6	1000000078	1342
222		Spot	2	Image 1	6	1000000079	1343
184		Spot	2	Image 1	6	1000000080	1344
226		Spot	2	Image 1	6	1000000081	1345
131		Spot	2	Image 1	6	1000000082	1347
142		Spot	2	Image 1	6	1000000084	1348
155		Spot	2	Image 1	6	1000000083	1349
164		Spot	2	Image 1	6	1000000085	1350
228		Spot	2	Image 1	6	1000000086	1351
132		Spot	2	Image 1	6	1000000087	1352
158		Spot	2	Image 1	6	1000000088	1353
327		Spot	2	Image 1	6	1000000089	1354
184		Spot	2	Image 1	6	1000000091	1355
152		Spot	2	Image 1	6	1000000090	1356
130		Spot	2	Image 1	6	1000000092	1357
141		Spot	2	Image 1	6	1000000093	1358
132		Spot	2	Image 1	6	1000000094	1359
173		Spot	2	Image 1	6	1000000095	1360
127		Spot	2	Image 1	6	1000000096	1362
121		Spot	2	Image 1	6	1000000097	1363
122		Spot	2	Image 1	6	1000000098	1364
124		Spot	2	Image 1	6	1000000099	1365
124		Spot	2	Image 1	6	1000000100	1366
125		Spot	2	Image 1	6	1000000101	1367
128		Spot	2	Image 1	6	1000000102	1368
125		Spot	2	Image 1	6	1000000103	1369
129		Spot	2	Image 1	6	1000000104	1370
126		Spot	2	Image 1	6	1000000105	1371
128		Spot	2	Image 1	6	1000000107	1372
126		Spot	2	Image 1	6	1000000106	1373
129		Spot	2	Image 1	6	1000000108	1374
125		Spot	2	Image 1	6	1000000109	1377
118		Spot	2	Image 1	6	1000000110	1378
249		Spot	2	Image 1	6	1000000111	1379
232		Spot	2	Image 1	6	1000000112	1380
123		Spot	2	Image 1	6	1000000242	1381
592		Spot	2	Image 1	6	1000000113	1382
127		Spot	2	Image 1	6	1000000114	1383
115		Spot	2	Image 1	6	1000000115	1384
122		Spot	2	Image 1	6	1000000116	1385
144		Spot	2	Image 1	6	1000000117	1386
169		Spot	2	Image 1	6	1000000118	1387
143		Spot	2	Image 1	6	1000000119	1388
245		Spot	2	Image 1	6	1000000120	1389
160		Spot	2	Image 1	6	1000000121	1390
358		Spot	2	Image 1	6	1000000122	1391
128		Spot	2	Image 1	6	1000000123	1392
202		Spot	2	Image 1	6	1000000124	1393
294		Spot	2	Image 1	6	1000000125	1394
139		Spot	2	Image 1	6	1000000126	1395
234		Spot	2	Image 1	6	1000000127	1396
172		Spot	2	Image 1	6	1000000128	1397
125		Spot	2	Image 1	6	1000000129	1398
143		Spot	2	Image 1	6	1000000130	1399
150		Spot	2	Image 1	6	1000000131	1400
233		Spot	2	Image 1	6	1000000132	1401
125		Spot	2	Image 1	6	1000000133	1402
184		Spot	2	Image 1	6	1000000134	1403
147		Spot	2	Image 1	6	1000000135	1404
140		Spot	2	Image 1	6	1000000136	1405
121		Spot	2	Image 1	6	1000000137	1406
198		Spot	2	Image 1	6	1000000138	1407
189		Spot	2	Image 1	6	1000000139	1408
224		Spot	2	Image 1	6	1000000140	1409
217		Spot	2	Image 1	6	1000000142	1410
123		Spot	2	Image 1	6	1000000141	1411
182		Spot	2	Image 1	6	1000000143	1412
307		Spot	2	Image 1	6	1000000144	1413
177		Spot	2	Image 1	6	1000000243	1414
174		Spot	2	Image 1	6	1000000145	1415
170		Spot	2	Image 1	6	1000000146	1416
190		Spot	2	Image 1	6	1000000147	1417
186		Spot	2	Image 1	6	1000000148	1418
141		Spot	2	Image 1	6	1000000149	1419
150		Spot	2	Image 1	6	1000000150	1420
176		Spot	2	Image 1	6	1000000151	1423
151		Spot	2	Image 1	6	1000000152	1424
154		Spot	2	Image 1	6	1000000153	1425
185		Spot	2	Image 1	6	1000000247	1426
138		Spot	2	Image 1	6	1000000154	1427
125		Spot	2	Image 1	6	1000000229	1428
220		Spot	2	Image 1	6	1000000156	1429
132		Spot	2	Image 1	6	1000000157	1430
131		Spot	2	Image 1	6	1000000158	1431
127		Spot	2	Image 1	6	1000000159	1432
123		Spot	2	Image 1	6	1000000160	1433
201		Spot	2	Image 1	6	1000000162	1434
126		Spot	2	Image 1	6	1000000161	1435
153		Spot	2	Image 1	6	1000000163	1436
124		Spot	2	Image 1	6	1000000164	1437
235		Spot	2	Image 1	6	1000000165	1438
123		Spot	2	Image 1	6	1000000166	1439
187		Spot	2	Image 1	6	1000000168	1440
119		Spot	2	Image 1	6	1000000167	1441
122		Spot	2	Image 1	6	1000000170	1442
182		Spot	2	Image 1	6	1000000169	1443
124		Spot	2	Image 1	6	1000000171	1444
151		Spot	2	Image 1	6	1000000172	1445
124		Spot	2	Image 1	6	1000000173	1446
130		Spot	2	Image 1	6	1000000174	1447
123		Spot	2	Image 1	6	1000000175	1448
121		Spot	2	Image 1	6	1000000176	1449
120		Spot	2	Image 1	6	1000000178	1450
120		Spot	2	Image 1	6	1000000177	1451
120		Spot	2	Image 1	6	1000000179	1452
121		Spot	2	Image 1	6	1000000180	1453
120		Spot	2	Image 1	6	1000000181	1454
121		Spot	2	Image 1	6	1000000182	1455
119		Spot	2	Image 1	6	1000000183	1456
119		Spot	2	Image 1	6	1000000184	1457
118		Spot	2	Image 1	6	1000000185	1458
118		Spot	2	Image 1	6	1000000186	1459
121		Spot	2	Image 1	6	1000000187	1460
118		Spot	2	Image 1	6	1000000188	1461
119		Spot	2	Image 1	6	1000000189	1462
118		Spot	2	Image 1	6	1000000190	1463
118		Spot	2	Image 1	6	1000000191	1464
126		Spot	2	Image 1	6	1000000193	1465
116		Spot	2	Image 1	6	1000000192	1466
120		Spot	2	Image 1	6	1000000194	1467
123		Spot	2	Image 1	6	1000000195	1469
136		Spot	2	Image 1	6	1000000196	1470
127		Spot	2	Image 1	6	1000000197	1471
135		Spot	2	Image 1	6	1000000199	1472
130		Spot	2	Image 1	6	1000000241	1473
145		Spot	2	Image 1	6	1000000198	1474
118		Spot	2	Image 1	6	1000000200	1475
154		Spot	2	Image 1	6	1000000202	1476
221		Spot	2	Image 1	6	1000000203	1477
126		Spot	2	Image 1	6	1000000204	1478
143		Spot	2	Image 1	6	1000000205	1479
164		Spot	2	Image 1	6	1000000206	1480
160		Spot	2	Image 1	6	1000000207	1481
123		Spot	2	Image 1	6	1000000208	1482
189		Spot	2	Image 1	6	1000000209	1483
219		Spot	2	Image 1	6	1000000211	1484
191		Spot	2	Image 1	6	1000000210	1485
168		Spot	2	Image 1	6	1000000212	1486
150		Spot	2	Image 1	6	1000000213	1487
166		Spot	2	Image 1	6	1000000214	1488
143		Spot	2	Image 1	6	1000000215	1489
124		Spot	2	Image 1	6	1000000216	1490
120		Spot	2	Image 1	6	1000000217	1491
122		Spot	2	Image 1	6	1000000218	1492
119		Spot	2	Image 1	6	1000000219	1493
127		Spot	2	Image 1	6	1000000244	1494
120		Spot	2	Image 1	6	1000000220	1495
129		Spot	2	Image 1	6	1000000221	1496
119		Spot	2	Image 1	6	1000000222	1497
116		Spot	2	Image 1	6	1000000223	1498
118		Spot	2	Image 1	6	1000000224	1499
116		Spot	2	Image 1	6	1000000225	1500
160		Spot	2	Image 1	6	1000000155	1501
120		Spot	2	Image 1	6	1000000230	1502
155		Spot	2	Image 1	6	1000000226	1503
145		Spot	2	Image 1	6	1000000227	1504
159		Spot	2	Image 1	6	1000000228	1505
153		Spot	2	Image 1	6	1000000232	1506
185		Spot	2	Image 1	6	1000000231	1507
178		Spot	2	Image 1	6	1000000233	1508
260		Spot	2	Image 1	6	1000000234	1509
153		Spot	2	Image 1	6	1000000235	1510
137		Spot	2	Image 1	6	1000000236	1511
200		Spot	2	Image 1	6	1000000237	1512
149		Spot	2	Image 1	6	1000000238	1513
141		Spot	2	Image 1	6	1000000239	1514
151		Spot	2	Image 1	7	1000000000	1515
277		Spot	2	Image 1	7	1000000001	1516
134		Spot	2	Image 1	7	1000000002	1517
132		Spot	2	Image 1	7	1000000003	1518
137		Spot	2	Image 1	7	1000000004	1519
137		Spot	2	Image 1	7	1000000005	1520
145		Spot	2	Image 1	7	1000000006	1521
134		Spot	2	Image 1	7	1000000007	1522
235		Spot	2	Image 1	7	1000000008	1523
127		Spot	2	Image 1	7	1000000009	1524
230		Spot	2	Image 1	7	1000000010	1525
129		Spot	2	Image 1	7	1000000011	1526
143		Spot	2	Image 1	7	1000000012	1527
270		Spot	2	Image 1	7	1000000013	1528
228		Spot	2	Image 1	7	1000000014	1529
197		Spot	2	Image 1	7	1000000015	1530
130		Spot	2	Image 1	7	1000000016	1531
135		Spot	2	Image 1	7	1000000017	1532
144		Spot	2	Image 1	7	1000000018	1533
133		Spot	2	Image 1	7	1000000019	1534
181		Spot	2	Image 1	7	1000000021	1535
141		Spot	2	Image 1	7	1000000022	1536
196		Spot	2	Image 1	7	1000000020	1537
250		Spot	2	Image 1	7	1000000248	1538
135		Spot	2	Image 1	7	1000000023	1539
297		Spot	2	Image 1	7	1000000246	1540
132		Spot	2	Image 1	7	1000000024	1542
154		Spot	2	Image 1	7	1000000025	1543
136		Spot	2	Image 1	7	1000000026	1544
143		Spot	2	Image 1	7	1000000027	1545
136		Spot	2	Image 1	7	1000000028	1546
132		Spot	2	Image 1	7	1000000240	1547
140		Spot	2	Image 1	7	1000000029	1548
141		Spot	2	Image 1	7	1000000030	1549
155		Spot	2	Image 1	7	1000000031	1550
131		Spot	2	Image 1	7	1000000032	1551
134		Spot	2	Image 1	7	1000000033	1552
136		Spot	2	Image 1	7	1000000245	1553
151		Spot	2	Image 1	7	1000000034	1554
136		Spot	2	Image 1	7	1000000035	1555
204		Spot	2	Image 1	7	1000000036	1556
281		Spot	2	Image 1	7	1000000037	1557
124		Spot	2	Image 1	7	1000000038	1558
172		Spot	2	Image 1	7	1000000039	1559
124		Spot	2	Image 1	7	1000000040	1560
129		Spot	2	Image 1	7	1000000041	1561
140		Spot	2	Image 1	7	1000000042	1562
136		Spot	2	Image 1	7	1000000043	1563
125		Spot	2	Image 1	7	1000000044	1564
194		Spot	2	Image 1	7	1000000046	1565
164		Spot	2	Image 1	7	1000000045	1566
129		Spot	2	Image 1	7	1000000047	1567
241		Spot	2	Image 1	7	1000000049	1569
136		Spot	2	Image 1	7	1000000048	1570
243		Spot	2	Image 1	7	1000000050	1572
157		Spot	2	Image 1	7	1000000051	1573
129		Spot	2	Image 1	7	1000000052	1574
132		Spot	2	Image 1	7	1000000055	1575
133		Spot	2	Image 1	7	1000000054	1576
135		Spot	2	Image 1	7	1000000056	1577
261		Spot	2	Image 1	7	1000000057	1578
250		Spot	2	Image 1	7	1000000058	1579
130		Spot	2	Image 1	7	1000000059	1580
134		Spot	2	Image 1	7	1000000060	1581
129		Spot	2	Image 1	7	1000000061	1582
138		Spot	2	Image 1	7	1000000062	1583
137		Spot	2	Image 1	7	1000000063	1585
133		Spot	2	Image 1	7	1000000064	1586
130		Spot	2	Image 1	7	1000000065	1587
129		Spot	2	Image 1	7	1000000066	1588
145		Spot	2	Image 1	7	1000000067	1589
155		Spot	2	Image 1	7	1000000068	1590
129		Spot	2	Image 1	7	1000000104	1591
130		Spot	2	Image 1	7	1000000069	1592
146		Spot	2	Image 1	7	1000000070	1593
137		Spot	2	Image 1	7	1000000072	1594
129		Spot	2	Image 1	7	1000000071	1595
154		Spot	2	Image 1	7	1000000073	1596
171		Spot	2	Image 1	7	1000000074	1597
157		Spot	2	Image 1	7	1000000075	1598
135		Spot	2	Image 1	7	1000000076	1599
153		Spot	2	Image 1	7	1000000077	1600
170		Spot	2	Image 1	7	1000000078	1601
219		Spot	2	Image 1	7	1000000079	1602
188		Spot	2	Image 1	7	1000000080	1603
206		Spot	2	Image 1	7	1000000081	1604
141		Spot	2	Image 1	7	1000000083	1605
133		Spot	2	Image 1	7	1000000082	1606
136		Spot	2	Image 1	7	1000000084	1607
173		Spot	2	Image 1	7	1000000085	1608
231		Spot	2	Image 1	7	1000000086	1609
133		Spot	2	Image 1	7	1000000087	1610
163		Spot	2	Image 1	7	1000000088	1611
323		Spot	2	Image 1	7	1000000089	1612
160		Spot	2	Image 1	7	1000000090	1613
186		Spot	2	Image 1	7	1000000091	1614
132		Spot	2	Image 1	7	1000000092	1615
136		Spot	2	Image 1	7	1000000093	1616
135		Spot	2	Image 1	7	1000000094	1617
172		Spot	2	Image 1	7	1000000095	1618
130		Spot	2	Image 1	7	1000000096	1620
121		Spot	2	Image 1	7	1000000097	1621
125		Spot	2	Image 1	7	1000000099	1622
125		Spot	2	Image 1	7	1000000100	1623
126		Spot	2	Image 1	7	1000000101	1624
128		Spot	2	Image 1	7	1000000102	1625
126		Spot	2	Image 1	7	1000000103	1626
130		Spot	2	Image 1	7	1000000105	1627
126		Spot	2	Image 1	7	1000000107	1628
127		Spot	2	Image 1	7	1000000106	1629
129		Spot	2	Image 1	7	1000000108	1630
125		Spot	2	Image 1	7	1000000109	1632
118		Spot	2	Image 1	7	1000000110	1633
234		Spot	2	Image 1	7	1000000111	1634
213		Spot	2	Image 1	7	1000000112	1635
124		Spot	2	Image 1	7	1000000242	1636
608		Spot	2	Image 1	7	1000000113	1637
129		Spot	2	Image 1	7	1000000114	1638
118		Spot	2	Image 1	7	1000000115	1639
123		Spot	2	Image 1	7	1000000116	1640
144		Spot	2	Image 1	7	1000000117	1641
157		Spot	2	Image 1	7	1000000118	1642
150		Spot	2	Image 1	7	1000000119	1643
257		Spot	2	Image 1	7	1000000120	1644
146		Spot	2	Image 1	7	1000000121	1645
341		Spot	2	Image 1	7	1000000122	1646
129		Spot	2	Image 1	7	1000000123	1647
208		Spot	2	Image 1	7	1000000124	1648
306		Spot	2	Image 1	7	1000000125	1649
227		Spot	2	Image 1	7	1000000127	1650
139		Spot	2	Image 1	7	1000000126	1651
170		Spot	2	Image 1	7	1000000128	1652
126		Spot	2	Image 1	7	1000000129	1653
138		Spot	2	Image 1	7	1000000130	1654
151		Spot	2	Image 1	7	1000000131	1655
123		Spot	2	Image 1	7	1000000133	1656
179		Spot	2	Image 1	7	1000000134	1657
150		Spot	2	Image 1	7	1000000135	1658
146		Spot	2	Image 1	7	1000000136	1659
120		Spot	2	Image 1	7	1000000137	1660
122		Spot	2	Image 1	7	1000000141	1661
197		Spot	2	Image 1	7	1000000138	1662
184		Spot	2	Image 1	7	1000000139	1663
231		Spot	2	Image 1	7	1000000140	1664
228		Spot	2	Image 1	7	1000000142	1665
174		Spot	2	Image 1	7	1000000143	1666
318		Spot	2	Image 1	7	1000000144	1667
180		Spot	2	Image 1	7	1000000243	1668
165		Spot	2	Image 1	7	1000000145	1669
172		Spot	2	Image 1	7	1000000146	1670
186		Spot	2	Image 1	7	1000000147	1671
185		Spot	2	Image 1	7	1000000148	1672
144		Spot	2	Image 1	7	1000000149	1673
150		Spot	2	Image 1	7	1000000150	1674
187		Spot	2	Image 1	7	1000000151	1677
144		Spot	2	Image 1	7	1000000152	1678
155		Spot	2	Image 1	7	1000000153	1679
188		Spot	2	Image 1	7	1000000247	1680
124		Spot	2	Image 1	7	1000000229	1681
137		Spot	2	Image 1	7	1000000154	1682
222		Spot	2	Image 1	7	1000000156	1683
131		Spot	2	Image 1	7	1000000157	1684
133		Spot	2	Image 1	7	1000000158	1685
123		Spot	2	Image 1	7	1000000159	1686
123		Spot	2	Image 1	7	1000000160	1687
201		Spot	2	Image 1	7	1000000162	1688
123		Spot	2	Image 1	7	1000000161	1689
148		Spot	2	Image 1	7	1000000163	1690
125		Spot	2	Image 1	7	1000000164	1691
214		Spot	2	Image 1	7	1000000165	1692
124		Spot	2	Image 1	7	1000000166	1693
187		Spot	2	Image 1	7	1000000168	1694
121		Spot	2	Image 1	7	1000000167	1695
124		Spot	2	Image 1	7	1000000170	1696
199		Spot	2	Image 1	7	1000000169	1697
125		Spot	2	Image 1	7	1000000171	1698
148		Spot	2	Image 1	7	1000000172	1699
123		Spot	2	Image 1	7	1000000173	1700
129		Spot	2	Image 1	7	1000000174	1701
123		Spot	2	Image 1	7	1000000175	1702
120		Spot	2	Image 1	7	1000000176	1703
121		Spot	2	Image 1	7	1000000178	1704
122		Spot	2	Image 1	7	1000000177	1705
122		Spot	2	Image 1	7	1000000179	1706
121		Spot	2	Image 1	7	1000000180	1707
121		Spot	2	Image 1	7	1000000181	1708
119		Spot	2	Image 1	7	1000000182	1709
121		Spot	2	Image 1	7	1000000183	1710
120		Spot	2	Image 1	7	1000000184	1711
119		Spot	2	Image 1	7	1000000185	1712
119		Spot	2	Image 1	7	1000000249	1713
120		Spot	2	Image 1	7	1000000186	1714
122		Spot	2	Image 1	7	1000000187	1715
122		Spot	2	Image 1	7	1000000188	1716
121		Spot	2	Image 1	7	1000000189	1717
118		Spot	2	Image 1	7	1000000190	1718
119		Spot	2	Image 1	7	1000000191	1719
127		Spot	2	Image 1	7	1000000193	1720
120		Spot	2	Image 1	7	1000000192	1721
121		Spot	2	Image 1	7	1000000194	1722
124		Spot	2	Image 1	7	1000000195	1724
127		Spot	2	Image 1	7	1000000197	1725
132		Spot	2	Image 1	7	1000000241	1726
131		Spot	2	Image 1	7	1000000199	1727
154		Spot	2	Image 1	7	1000000198	1728
122		Spot	2	Image 1	7	1000000200	1729
153		Spot	2	Image 1	7	1000000202	1730
218		Spot	2	Image 1	7	1000000203	1731
145		Spot	2	Image 1	7	1000000205	1732
167		Spot	2	Image 1	7	1000000206	1733
165		Spot	2	Image 1	7	1000000207	1734
123		Spot	2	Image 1	7	1000000208	1735
184		Spot	2	Image 1	7	1000000209	1736
253		Spot	2	Image 1	7	1000000211	1737
198		Spot	2	Image 1	7	1000000210	1738
172		Spot	2	Image 1	7	1000000212	1739
149		Spot	2	Image 1	7	1000000213	1740
157		Spot	2	Image 1	7	1000000214	1741
146		Spot	2	Image 1	7	1000000215	1742
124		Spot	2	Image 1	7	1000000216	1743
118		Spot	2	Image 1	7	1000000217	1744
122		Spot	2	Image 1	7	1000000218	1745
122		Spot	2	Image 1	7	1000000219	1746
127		Spot	2	Image 1	7	1000000244	1747
118		Spot	2	Image 1	7	1000000220	1748
129		Spot	2	Image 1	7	1000000221	1749
120		Spot	2	Image 1	7	1000000222	1750
118		Spot	2	Image 1	7	1000000223	1751
118		Spot	2	Image 1	7	1000000224	1752
116		Spot	2	Image 1	7	1000000225	1753
156		Spot	2	Image 1	7	1000000155	1754
157		Spot	2	Image 1	7	1000000226	1755
147		Spot	2	Image 1	7	1000000227	1756
163		Spot	2	Image 1	7	1000000228	1757
154		Spot	2	Image 1	7	1000000232	1758
185		Spot	2	Image 1	7	1000000231	1759
178		Spot	2	Image 1	7	1000000233	1760
284		Spot	2	Image 1	7	1000000234	1761
150		Spot	2	Image 1	7	1000000235	1762
149		Spot	2	Image 1	7	1000000236	1763
194		Spot	2	Image 1	7	1000000237	1764
147		Spot	2	Image 1	7	1000000238	1765
142		Spot	2	Image 1	7	1000000239	1766
140		Spot	2	Image 1	8	1000000250	1767
155		Spot	2	Image 1	8	1000000000	1768
318		Spot	2	Image 1	8	1000000001	1769
133		Spot	2	Image 1	8	1000000002	1770
130		Spot	2	Image 1	8	1000000003	1771
135		Spot	2	Image 1	8	1000000004	1772
137		Spot	2	Image 1	8	1000000005	1773
141		Spot	2	Image 1	8	1000000006	1774
130		Spot	2	Image 1	8	1000000007	1775
208		Spot	2	Image 1	8	1000000008	1776
129		Spot	2	Image 1	8	1000000009	1777
222		Spot	2	Image 1	8	1000000010	1778
139		Spot	2	Image 1	8	1000000012	1779
128		Spot	2	Image 1	8	1000000011	1780
264		Spot	2	Image 1	8	1000000057	1781
296		Spot	2	Image 1	8	1000000013	1782
217		Spot	2	Image 1	8	1000000014	1783
127		Spot	2	Image 1	8	1000000016	1784
130		Spot	2	Image 1	8	1000000017	1785
140		Spot	2	Image 1	8	1000000018	1786
132		Spot	2	Image 1	8	1000000019	1787
190		Spot	2	Image 1	8	1000000021	1788
141		Spot	2	Image 1	8	1000000022	1789
194		Spot	2	Image 1	8	1000000020	1790
170		Spot	2	Image 1	8	1000000251	1791
140		Spot	2	Image 1	8	1000000023	1792
283		Spot	2	Image 1	8	1000000246	1793
132		Spot	2	Image 1	8	1000000024	1795
158		Spot	2	Image 1	8	1000000025	1796
135		Spot	2	Image 1	8	1000000026	1797
140		Spot	2	Image 1	8	1000000027	1798
138		Spot	2	Image 1	8	1000000028	1799
127		Spot	2	Image 1	8	1000000240	1800
137		Spot	2	Image 1	8	1000000029	1801
134		Spot	2	Image 1	8	1000000030	1802
129		Spot	2	Image 1	8	1000000032	1803
153		Spot	2	Image 1	8	1000000031	1804
133		Spot	2	Image 1	8	1000000033	1805
134		Spot	2	Image 1	8	1000000245	1806
147		Spot	2	Image 1	8	1000000034	1807
134		Spot	2	Image 1	8	1000000035	1808
211		Spot	2	Image 1	8	1000000036	1809
282		Spot	2	Image 1	8	1000000037	1810
125		Spot	2	Image 1	8	1000000038	1811
164		Spot	2	Image 1	8	1000000039	1812
123		Spot	2	Image 1	8	1000000040	1813
128		Spot	2	Image 1	8	1000000041	1814
143		Spot	2	Image 1	8	1000000042	1815
134		Spot	2	Image 1	8	1000000043	1816
123		Spot	2	Image 1	8	1000000044	1817
180		Spot	2	Image 1	8	1000000046	1818
160		Spot	2	Image 1	8	1000000045	1819
124		Spot	2	Image 1	8	1000000047	1820
136		Spot	2	Image 1	8	1000000048	1822
244		Spot	2	Image 1	8	1000000049	1823
242		Spot	2	Image 1	8	1000000050	1825
157		Spot	2	Image 1	8	1000000051	1826
127		Spot	2	Image 1	8	1000000052	1827
326		Spot	2	Image 1	8	1000000053	1828
130		Spot	2	Image 1	8	1000000055	1829
137		Spot	2	Image 1	8	1000000056	1830
131		Spot	2	Image 1	8	1000000054	1831
249		Spot	2	Image 1	8	1000000058	1832
131		Spot	2	Image 1	8	1000000059	1833
133		Spot	2	Image 1	8	1000000060	1834
127		Spot	2	Image 1	8	1000000061	1835
130		Spot	2	Image 1	8	1000000062	1836
133		Spot	2	Image 1	8	1000000063	1838
131		Spot	2	Image 1	8	1000000064	1839
128		Spot	2	Image 1	8	1000000065	1840
129		Spot	2	Image 1	8	1000000066	1841
147		Spot	2	Image 1	8	1000000067	1842
150		Spot	2	Image 1	8	1000000068	1843
126		Spot	2	Image 1	8	1000000104	1844
130		Spot	2	Image 1	8	1000000069	1845
144		Spot	2	Image 1	8	1000000070	1846
128		Spot	2	Image 1	8	1000000071	1847
138		Spot	2	Image 1	8	1000000072	1848
149		Spot	2	Image 1	8	1000000073	1849
170		Spot	2	Image 1	8	1000000074	1850
158		Spot	2	Image 1	8	1000000075	1851
132		Spot	2	Image 1	8	1000000076	1852
150		Spot	2	Image 1	8	1000000077	1853
171		Spot	2	Image 1	8	1000000078	1854
221		Spot	2	Image 1	8	1000000079	1855
188		Spot	2	Image 1	8	1000000080	1856
204		Spot	2	Image 1	8	1000000081	1857
128		Spot	2	Image 1	8	1000000082	1858
147		Spot	2	Image 1	8	1000000083	1859
140		Spot	2	Image 1	8	1000000084	1860
164		Spot	2	Image 1	8	1000000085	1861
229		Spot	2	Image 1	8	1000000086	1862
132		Spot	2	Image 1	8	1000000087	1863
156		Spot	2	Image 1	8	1000000088	1864
343		Spot	2	Image 1	8	1000000089	1865
190		Spot	2	Image 1	8	1000000091	1866
157		Spot	2	Image 1	8	1000000090	1867
129		Spot	2	Image 1	8	1000000092	1868
138		Spot	2	Image 1	8	1000000094	1869
138		Spot	2	Image 1	8	1000000093	1870
169		Spot	2	Image 1	8	1000000095	1871
128		Spot	2	Image 1	8	1000000096	1873
119		Spot	2	Image 1	8	1000000097	1874
122		Spot	2	Image 1	8	1000000098	1875
121		Spot	2	Image 1	8	1000000099	1876
124		Spot	2	Image 1	8	1000000100	1877
124		Spot	2	Image 1	8	1000000101	1878
125		Spot	2	Image 1	8	1000000102	1879
125		Spot	2	Image 1	8	1000000103	1880
127		Spot	2	Image 1	8	1000000105	1881
124		Spot	2	Image 1	8	1000000106	1882
131		Spot	2	Image 1	8	1000000108	1883
123		Spot	2	Image 1	8	1000000109	1886
120		Spot	2	Image 1	8	1000000110	1887
238		Spot	2	Image 1	8	1000000111	1888
238		Spot	2	Image 1	8	1000000112	1889
119		Spot	2	Image 1	8	1000000242	1890
612		Spot	2	Image 1	8	1000000113	1891
125		Spot	2	Image 1	8	1000000114	1892
116		Spot	2	Image 1	8	1000000115	1893
126		Spot	2	Image 1	8	1000000116	1894
143		Spot	2	Image 1	8	1000000117	1895
160		Spot	2	Image 1	8	1000000118	1896
144		Spot	2	Image 1	8	1000000119	1897
252		Spot	2	Image 1	8	1000000120	1898
143		Spot	2	Image 1	8	1000000121	1899
351		Spot	2	Image 1	8	1000000122	1900
129		Spot	2	Image 1	8	1000000123	1901
198		Spot	2	Image 1	8	1000000124	1902
278		Spot	2	Image 1	8	1000000125	1903
140		Spot	2	Image 1	8	1000000126	1904
222		Spot	2	Image 1	8	1000000127	1905
174		Spot	2	Image 1	8	1000000128	1906
126		Spot	2	Image 1	8	1000000129	1907
137		Spot	2	Image 1	8	1000000130	1908
151		Spot	2	Image 1	8	1000000131	1909
169		Spot	2	Image 1	8	1000000134	1910
124		Spot	2	Image 1	8	1000000133	1911
147		Spot	2	Image 1	8	1000000135	1912
147		Spot	2	Image 1	8	1000000136	1913
121		Spot	2	Image 1	8	1000000137	1914
121		Spot	2	Image 1	8	1000000141	1915
192		Spot	2	Image 1	8	1000000138	1916
175		Spot	2	Image 1	8	1000000139	1917
223		Spot	2	Image 1	8	1000000140	1918
218		Spot	2	Image 1	8	1000000142	1919
186		Spot	2	Image 1	8	1000000143	1920
175		Spot	2	Image 1	8	1000000243	1921
310		Spot	2	Image 1	8	1000000144	1922
158		Spot	2	Image 1	8	1000000145	1923
160		Spot	2	Image 1	8	1000000146	1924
193		Spot	2	Image 1	8	1000000147	1925
174		Spot	2	Image 1	8	1000000148	1926
140		Spot	2	Image 1	8	1000000149	1927
148		Spot	2	Image 1	8	1000000150	1928
179		Spot	2	Image 1	8	1000000151	1930
139		Spot	2	Image 1	8	1000000152	1931
154		Spot	2	Image 1	8	1000000153	1932
124		Spot	2	Image 1	8	1000000229	1933
141		Spot	2	Image 1	8	1000000154	1934
221		Spot	2	Image 1	8	1000000156	1935
137		Spot	2	Image 1	8	1000000157	1936
134		Spot	2	Image 1	8	1000000158	1937
125		Spot	2	Image 1	8	1000000159	1938
124		Spot	2	Image 1	8	1000000160	1939
124		Spot	2	Image 1	8	1000000161	1940
198		Spot	2	Image 1	8	1000000162	1941
147		Spot	2	Image 1	8	1000000163	1942
121		Spot	2	Image 1	8	1000000164	1943
232		Spot	2	Image 1	8	1000000165	1944
123		Spot	2	Image 1	8	1000000166	1945
192		Spot	2	Image 1	8	1000000168	1946
121		Spot	2	Image 1	8	1000000167	1947
200		Spot	2	Image 1	8	1000000169	1948
123		Spot	2	Image 1	8	1000000170	1949
125		Spot	2	Image 1	8	1000000171	1950
142		Spot	2	Image 1	8	1000000172	1951
124		Spot	2	Image 1	8	1000000173	1952
131		Spot	2	Image 1	8	1000000174	1953
120		Spot	2	Image 1	8	1000000175	1954
120		Spot	2	Image 1	8	1000000176	1955
119		Spot	2	Image 1	8	1000000177	1956
122		Spot	2	Image 1	8	1000000178	1957
122		Spot	2	Image 1	8	1000000179	1958
119		Spot	2	Image 1	8	1000000180	1959
118		Spot	2	Image 1	8	1000000181	1960
120		Spot	2	Image 1	8	1000000182	1961
120		Spot	2	Image 1	8	1000000183	1962
119		Spot	2	Image 1	8	1000000184	1963
116		Spot	2	Image 1	8	1000000185	1964
118		Spot	2	Image 1	8	1000000186	1965
119		Spot	2	Image 1	8	1000000187	1966
117		Spot	2	Image 1	8	1000000223	1967
121		Spot	2	Image 1	8	1000000188	1968
118		Spot	2	Image 1	8	1000000189	1969
117		Spot	2	Image 1	8	1000000252	1970
118		Spot	2	Image 1	8	1000000191	1971
121		Spot	2	Image 1	8	1000000193	1972
120		Spot	2	Image 1	8	1000000192	1973
119		Spot	2	Image 1	8	1000000194	1974
121		Spot	2	Image 1	8	1000000195	1976
127		Spot	2	Image 1	8	1000000197	1977
132		Spot	2	Image 1	8	1000000199	1978
131		Spot	2	Image 1	8	1000000241	1979
150		Spot	2	Image 1	8	1000000198	1980
122		Spot	2	Image 1	8	1000000200	1981
148		Spot	2	Image 1	8	1000000202	1982
140		Spot	2	Image 1	8	1000000201	1983
206		Spot	2	Image 1	8	1000000203	1984
142		Spot	2	Image 1	8	1000000205	1986
163		Spot	2	Image 1	8	1000000206	1987
156		Spot	2	Image 1	8	1000000207	1988
122		Spot	2	Image 1	8	1000000208	1989
187		Spot	2	Image 1	8	1000000209	1990
274		Spot	2	Image 1	8	1000000211	1991
191		Spot	2	Image 1	8	1000000210	1992
163		Spot	2	Image 1	8	1000000212	1993
148		Spot	2	Image 1	8	1000000213	1994
172		Spot	2	Image 1	8	1000000214	1995
144		Spot	2	Image 1	8	1000000215	1996
123		Spot	2	Image 1	8	1000000216	1997
121		Spot	2	Image 1	8	1000000217	1998
120		Spot	2	Image 1	8	1000000218	1999
119		Spot	2	Image 1	8	1000000219	2000
125		Spot	2	Image 1	8	1000000244	2001
120		Spot	2	Image 1	8	1000000220	2002
127		Spot	2	Image 1	8	1000000221	2003
119		Spot	2	Image 1	8	1000000222	2004
116		Spot	2	Image 1	8	1000000224	2005
116		Spot	2	Image 1	8	1000000225	2006
161		Spot	2	Image 1	8	1000000155	2007
145		Spot	2	Image 1	8	1000000227	2008
157		Spot	2	Image 1	8	1000000226	2009
160		Spot	2	Image 1	8	1000000228	2010
148		Spot	2	Image 1	8	1000000232	2011
185		Spot	2	Image 1	8	1000000231	2012
148		Spot	2	Image 1	8	1000000235	2013
167		Spot	2	Image 1	8	1000000233	2014
274		Spot	2	Image 1	8	1000000234	2015
147		Spot	2	Image 1	8	1000000236	2016
194		Spot	2	Image 1	8	1000000237	2017
144		Spot	2	Image 1	8	1000000238	2018
134		Spot	2	Image 1	8	1000000239	2019
138		Spot	2	Image 1	9	1000000250	2020
152		Spot	2	Image 1	9	1000000000	2021
286		Spot	2	Image 1	9	1000000001	2022
131		Spot	2	Image 1	9	1000000002	2023
129		Spot	2	Image 1	9	1000000003	2024
132		Spot	2	Image 1	9	1000000004	2025
127		Spot	2	Image 1	9	1000000005	2026
140		Spot	2	Image 1	9	1000000006	2027
131		Spot	2	Image 1	9	1000000007	2028
128		Spot	2	Image 1	9	1000000009	2029
221		Spot	2	Image 1	9	1000000010	2030
135		Spot	2	Image 1	9	1000000012	2031
126		Spot	2	Image 1	9	1000000011	2032
246		Spot	2	Image 1	9	1000000057	2033
268		Spot	2	Image 1	9	1000000013	2034
229		Spot	2	Image 1	9	1000000014	2035
128		Spot	2	Image 1	9	1000000016	2036
134		Spot	2	Image 1	9	1000000017	2037
140		Spot	2	Image 1	9	1000000018	2038
131		Spot	2	Image 1	9	1000000019	2039
194		Spot	2	Image 1	9	1000000021	2040
189		Spot	2	Image 1	9	1000000020	2041
133		Spot	2	Image 1	9	1000000022	2042
168		Spot	2	Image 1	9	1000000251	2043
139		Spot	2	Image 1	9	1000000023	2044
312		Spot	2	Image 1	9	1000000246	2045
132		Spot	2	Image 1	9	1000000024	2047
152		Spot	2	Image 1	9	1000000025	2048
135		Spot	2	Image 1	9	1000000026	2049
139		Spot	2	Image 1	9	1000000027	2050
135		Spot	2	Image 1	9	1000000028	2051
131		Spot	2	Image 1	9	1000000240	2052
139		Spot	2	Image 1	9	1000000029	2053
136		Spot	2	Image 1	9	1000000030	2054
157		Spot	2	Image 1	9	1000000031	2055
128		Spot	2	Image 1	9	1000000032	2056
135		Spot	2	Image 1	9	1000000033	2057
136		Spot	2	Image 1	9	1000000245	2058
147		Spot	2	Image 1	9	1000000034	2059
132		Spot	2	Image 1	9	1000000035	2060
272		Spot	2	Image 1	9	1000000037	2061
203		Spot	2	Image 1	9	1000000036	2062
123		Spot	2	Image 1	9	1000000038	2063
170		Spot	2	Image 1	9	1000000039	2064
128		Spot	2	Image 1	9	1000000040	2065
129		Spot	2	Image 1	9	1000000041	2066
141		Spot	2	Image 1	9	1000000042	2067
131		Spot	2	Image 1	9	1000000043	2068
125		Spot	2	Image 1	9	1000000044	2069
159		Spot	2	Image 1	9	1000000045	2070
184		Spot	2	Image 1	9	1000000046	2071
[truncated: 7,506 more rows]
