# Supplementary material for: Protocol for real-time monitoring of CD8+ T and myeloid cell behavior in human high-grade serous ovarian cancer slices
Source: STAR Protoc. 2024 Jun 2;5(2):103102. doi: 10.1016/j.xpro.2024.103102 (PMC11179100; doi:10.1016/j.xpro.2024.103102)
Supplement: Data S3. Files for testing the R script, quantification and statistical analysis step 2 [file mmc3.zip › Test files/Slice2_a/__Intensity_Min_Ch=3_Img=1.csv]

Intensity Min Ch=3 Img=1
====================
Intensity Min	Unit	Category	Channel	Image	Time	TrackID	ID
112		Spot	3	Image 1	1	1000000000	0
114		Spot	3	Image 1	1	1000000001	1
114		Spot	3	Image 1	1	1000000002	2
114		Spot	3	Image 1	1	1000000003	3
116		Spot	3	Image 1	1	1000000004	4
114		Spot	3	Image 1	1	1000000005	5
111		Spot	3	Image 1	1	1000000006	6
108		Spot	3	Image 1	1	1000000007	7
114		Spot	3	Image 1	1	1000000008	8
113		Spot	3	Image 1	1	1000000009	9
110		Spot	3	Image 1	1	1000000010	10
114		Spot	3	Image 1	1	1000000011	11
113		Spot	3	Image 1	1	1000000012	12
114		Spot	3	Image 1	1	1000000013	13
111		Spot	3	Image 1	1	1000000014	14
111		Spot	3	Image 1	1	1000000015	15
109		Spot	3	Image 1	1	1000000016	16
117		Spot	3	Image 1	1	1000000017	17
112		Spot	3	Image 1	1	1000000018	18
114		Spot	3	Image 1	1	1000000019	19
112		Spot	3	Image 1	1	1000000020	20
112		Spot	3	Image 1	1	1000000021	21
111		Spot	3	Image 1	1	1000000022	22
110		Spot	3	Image 1	1	1000000023	23
114		Spot	3	Image 1	1	1000000024	24
115		Spot	3	Image 1	1	1000000025	25
115		Spot	3	Image 1	1	1000000026	26
115		Spot	3	Image 1	1	1000000027	27
112		Spot	3	Image 1	1	1000000028	28
115		Spot	3	Image 1	1	1000000029	29
112		Spot	3	Image 1	1	1000000030	30
113		Spot	3	Image 1	1	1000000031	31
113		Spot	3	Image 1	1	1000000032	32
113		Spot	3	Image 1	1	1000000033	33
112		Spot	3	Image 1	1	1000000034	34
110		Spot	3	Image 1	1	1000000035	35
114		Spot	3	Image 1	1	1000000036	36
114		Spot	3	Image 1	1	1000000037	37
113		Spot	3	Image 1	1	1000000038	38
110		Spot	3	Image 1	1	1000000039	39
109		Spot	3	Image 1	1	1000000040	40
118		Spot	3	Image 1	1	1000000041	41
109		Spot	3	Image 1	1	1000000042	42
111		Spot	3	Image 1	1	1000000043	43
111		Spot	3	Image 1	1	1000000044	44
112		Spot	3	Image 1	1	1000000045	45
112		Spot	3	Image 1	1	1000000046	46
109		Spot	3	Image 1	1	1000000047	47
113		Spot	3	Image 1	1	1000000048	49
113		Spot	3	Image 1	1	1000000049	50
109		Spot	3	Image 1	1	1000000050	52
116		Spot	3	Image 1	1	1000000051	53
113		Spot	3	Image 1	1	1000000052	54
109		Spot	3	Image 1	1	1000000053	55
108		Spot	3	Image 1	1	1000000054	56
113		Spot	3	Image 1	1	1000000055	57
112		Spot	3	Image 1	1	1000000056	58
111		Spot	3	Image 1	1	1000000057	59
113		Spot	3	Image 1	1	1000000058	60
111		Spot	3	Image 1	1	1000000059	61
112		Spot	3	Image 1	1	1000000060	62
116		Spot	3	Image 1	1	1000000061	63
116		Spot	3	Image 1	1	1000000062	64
112		Spot	3	Image 1	1	1000000063	65
110		Spot	3	Image 1	1	1000000064	66
111		Spot	3	Image 1	1	1000000065	67
113		Spot	3	Image 1	1	1000000066	68
114		Spot	3	Image 1	1	1000000067	69
113		Spot	3	Image 1	1	1000000068	70
114		Spot	3	Image 1	1	1000000069	71
114		Spot	3	Image 1	1	1000000070	72
110		Spot	3	Image 1	1	1000000071	73
114		Spot	3	Image 1	1	1000000072	74
114		Spot	3	Image 1	1	1000000073	75
109		Spot	3	Image 1	1	1000000074	76
112		Spot	3	Image 1	1	1000000075	77
112		Spot	3	Image 1	1	1000000076	78
114		Spot	3	Image 1	1	1000000077	79
118		Spot	3	Image 1	1	1000000078	81
110		Spot	3	Image 1	1	1000000079	82
122		Spot	3	Image 1	1	1000000080	83
112		Spot	3	Image 1	1	1000000081	84
112		Spot	3	Image 1	1	1000000082	85
110		Spot	3	Image 1	1	1000000083	86
114		Spot	3	Image 1	1	1000000084	87
116		Spot	3	Image 1	1	1000000085	88
113		Spot	3	Image 1	1	1000000086	89
112		Spot	3	Image 1	1	1000000087	90
112		Spot	3	Image 1	1	1000000088	91
111		Spot	3	Image 1	1	1000000089	92
111		Spot	3	Image 1	1	1000000090	93
114		Spot	3	Image 1	1	1000000091	94
111		Spot	3	Image 1	1	1000000092	95
108		Spot	3	Image 1	1	1000000093	96
113		Spot	3	Image 1	1	1000000094	97
114		Spot	3	Image 1	1	1000000095	98
111		Spot	3	Image 1	1	1000000096	100
110		Spot	3	Image 1	1	1000000097	101
110		Spot	3	Image 1	1	1000000098	102
109		Spot	3	Image 1	1	1000000099	103
113		Spot	3	Image 1	1	1000000100	104
112		Spot	3	Image 1	1	1000000101	105
108		Spot	3	Image 1	1	1000000102	106
111		Spot	3	Image 1	1	1000000103	107
109		Spot	3	Image 1	1	1000000104	108
109		Spot	3	Image 1	1	1000000105	109
112		Spot	3	Image 1	1	1000000106	110
111		Spot	3	Image 1	1	1000000107	111
108		Spot	3	Image 1	1	1000000108	112
108		Spot	3	Image 1	1	1000000109	115
110		Spot	3	Image 1	1	1000000110	116
109		Spot	3	Image 1	1	1000000111	117
119		Spot	3	Image 1	1	1000000112	118
116		Spot	3	Image 1	1	1000000113	119
114		Spot	3	Image 1	1	1000000114	120
112		Spot	3	Image 1	1	1000000115	121
114		Spot	3	Image 1	1	1000000116	122
112		Spot	3	Image 1	1	1000000117	123
109		Spot	3	Image 1	1	1000000118	124
112		Spot	3	Image 1	1	1000000119	125
115		Spot	3	Image 1	1	1000000120	126
112		Spot	3	Image 1	1	1000000121	127
117		Spot	3	Image 1	1	1000000122	128
118		Spot	3	Image 1	1	1000000123	129
112		Spot	3	Image 1	1	1000000124	130
113		Spot	3	Image 1	1	1000000125	131
109		Spot	3	Image 1	1	1000000126	132
110		Spot	3	Image 1	1	1000000127	133
112		Spot	3	Image 1	1	1000000128	134
114		Spot	3	Image 1	1	1000000129	135
117		Spot	3	Image 1	1	1000000130	136
112		Spot	3	Image 1	1	1000000131	137
109		Spot	3	Image 1	1	1000000132	138
107		Spot	3	Image 1	1	1000000133	139
113		Spot	3	Image 1	1	1000000134	140
111		Spot	3	Image 1	1	1000000135	141
111		Spot	3	Image 1	1	1000000136	142
112		Spot	3	Image 1	1	1000000137	143
116		Spot	3	Image 1	1	1000000138	144
110		Spot	3	Image 1	1	1000000139	145
114		Spot	3	Image 1	1	1000000140	146
112		Spot	3	Image 1	1	1000000141	147
108		Spot	3	Image 1	1	1000000142	148
112		Spot	3	Image 1	1	1000000143	149
114		Spot	3	Image 1	1	1000000144	150
111		Spot	3	Image 1	1	1000000145	151
114		Spot	3	Image 1	1	1000000146	152
111		Spot	3	Image 1	1	1000000147	153
112		Spot	3	Image 1	1	1000000148	154
112		Spot	3	Image 1	1	1000000149	155
110		Spot	3	Image 1	1	1000000150	156
112		Spot	3	Image 1	1	1000000151	158
113		Spot	3	Image 1	1	1000000152	159
112		Spot	3	Image 1	1	1000000153	160
110		Spot	3	Image 1	1	1000000154	161
109		Spot	3	Image 1	1	1000000155	162
116		Spot	3	Image 1	1	1000000156	163
112		Spot	3	Image 1	1	1000000157	164
117		Spot	3	Image 1	1	1000000158	165
109		Spot	3	Image 1	1	1000000159	166
109		Spot	3	Image 1	1	1000000160	167
111		Spot	3	Image 1	1	1000000161	168
114		Spot	3	Image 1	1	1000000162	169
109		Spot	3	Image 1	1	1000000163	170
117		Spot	3	Image 1	1	1000000164	171
109		Spot	3	Image 1	1	1000000165	172
112		Spot	3	Image 1	1	1000000166	173
111		Spot	3	Image 1	1	1000000167	174
109		Spot	3	Image 1	1	1000000168	175
113		Spot	3	Image 1	1	1000000169	176
113		Spot	3	Image 1	1	1000000170	177
113		Spot	3	Image 1	1	1000000171	178
112		Spot	3	Image 1	1	1000000172	179
110		Spot	3	Image 1	1	1000000173	180
116		Spot	3	Image 1	1	1000000174	181
108		Spot	3	Image 1	1	1000000175	182
115		Spot	3	Image 1	1	1000000176	183
112		Spot	3	Image 1	1	1000000177	184
113		Spot	3	Image 1	1	1000000178	185
114		Spot	3	Image 1	1	1000000179	186
113		Spot	3	Image 1	1	1000000180	187
116		Spot	3	Image 1	1	1000000181	188
110		Spot	3	Image 1	1	1000000182	189
112		Spot	3	Image 1	1	1000000183	190
111		Spot	3	Image 1	1	1000000184	191
109		Spot	3	Image 1	1	1000000185	192
112		Spot	3	Image 1	1	1000000186	193
109		Spot	3	Image 1	1	1000000187	194
109		Spot	3	Image 1	1	1000000188	195
111		Spot	3	Image 1	1	1000000189	196
110		Spot	3	Image 1	1	1000000190	197
110		Spot	3	Image 1	1	1000000191	198
108		Spot	3	Image 1	1	1000000192	199
119		Spot	3	Image 1	1	1000000193	200
108		Spot	3	Image 1	1	1000000194	201
112		Spot	3	Image 1	1	1000000195	203
109		Spot	3	Image 1	1	1000000196	204
112		Spot	3	Image 1	1	1000000197	205
111		Spot	3	Image 1	1	1000000198	206
111		Spot	3	Image 1	1	1000000199	207
111		Spot	3	Image 1	1	1000000200	208
110		Spot	3	Image 1	1	1000000201	209
107		Spot	3	Image 1	1	1000000202	210
111		Spot	3	Image 1	1	1000000203	211
110		Spot	3	Image 1	1	1000000204	212
112		Spot	3	Image 1	1	1000000205	213
110		Spot	3	Image 1	1	1000000206	214
110		Spot	3	Image 1	1	1000000207	215
111		Spot	3	Image 1	1	1000000208	216
110		Spot	3	Image 1	1	1000000209	217
108		Spot	3	Image 1	1	1000000210	218
110		Spot	3	Image 1	1	1000000211	219
109		Spot	3	Image 1	1	1000000212	220
111		Spot	3	Image 1	1	1000000213	221
110		Spot	3	Image 1	1	1000000214	222
109		Spot	3	Image 1	1	1000000215	223
113		Spot	3	Image 1	1	1000000216	224
113		Spot	3	Image 1	1	1000000217	225
112		Spot	3	Image 1	1	1000000218	226
113		Spot	3	Image 1	1	1000000219	227
111		Spot	3	Image 1	1	1000000220	228
110		Spot	3	Image 1	1	1000000221	229
111		Spot	3	Image 1	1	1000000222	230
110		Spot	3	Image 1	1	1000000223	231
110		Spot	3	Image 1	1	1000000224	232
108		Spot	3	Image 1	1	1000000225	233
109		Spot	3	Image 1	1	1000000226	234
111		Spot	3	Image 1	1	1000000227	235
114		Spot	3	Image 1	1	1000000228	236
109		Spot	3	Image 1	1	1000000229	237
107		Spot	3	Image 1	1	1000000230	238
109		Spot	3	Image 1	1	1000000231	239
112		Spot	3	Image 1	1	1000000232	240
111		Spot	3	Image 1	1	1000000233	241
115		Spot	3	Image 1	1	1000000234	242
0		Spot	3	Image 1	1	1000000235	243
109		Spot	3	Image 1	1	1000000236	244
113		Spot	3	Image 1	1	1000000237	245
110		Spot	3	Image 1	1	1000000238	246
113		Spot	3	Image 1	1	1000000239	247
115		Spot	3	Image 1	2	1000000000	248
116		Spot	3	Image 1	2	1000000002	249
119		Spot	3	Image 1	2	1000000003	250
119		Spot	3	Image 1	2	1000000001	251
115		Spot	3	Image 1	2	1000000004	252
118		Spot	3	Image 1	2	1000000005	253
118		Spot	3	Image 1	2	1000000006	254
113		Spot	3	Image 1	2	1000000007	255
118		Spot	3	Image 1	2	1000000008	256
115		Spot	3	Image 1	2	1000000009	257
118		Spot	3	Image 1	2	1000000010	258
114		Spot	3	Image 1	2	1000000011	259
115		Spot	3	Image 1	2	1000000012	260
115		Spot	3	Image 1	2	1000000013	261
116		Spot	3	Image 1	2	1000000014	262
115		Spot	3	Image 1	2	1000000015	263
115		Spot	3	Image 1	2	1000000016	264
119		Spot	3	Image 1	2	1000000017	265
118		Spot	3	Image 1	2	1000000018	266
118		Spot	3	Image 1	2	1000000019	267
118		Spot	3	Image 1	2	1000000020	268
117		Spot	3	Image 1	2	1000000021	269
115		Spot	3	Image 1	2	1000000022	270
117		Spot	3	Image 1	2	1000000023	271
116		Spot	3	Image 1	2	1000000024	273
118		Spot	3	Image 1	2	1000000025	274
121		Spot	3	Image 1	2	1000000026	275
117		Spot	3	Image 1	2	1000000027	276
118		Spot	3	Image 1	2	1000000028	277
118		Spot	3	Image 1	2	1000000240	278
119		Spot	3	Image 1	2	1000000029	279
118		Spot	3	Image 1	2	1000000030	280
119		Spot	3	Image 1	2	1000000031	281
119		Spot	3	Image 1	2	1000000032	282
112		Spot	3	Image 1	2	1000000033	283
120		Spot	3	Image 1	2	1000000034	284
118		Spot	3	Image 1	2	1000000035	285
115		Spot	3	Image 1	2	1000000036	286
117		Spot	3	Image 1	2	1000000037	287
117		Spot	3	Image 1	2	1000000038	288
120		Spot	3	Image 1	2	1000000039	289
114		Spot	3	Image 1	2	1000000040	290
120		Spot	3	Image 1	2	1000000041	291
115		Spot	3	Image 1	2	1000000042	292
116		Spot	3	Image 1	2	1000000043	293
115		Spot	3	Image 1	2	1000000044	294
116		Spot	3	Image 1	2	1000000046	295
114		Spot	3	Image 1	2	1000000045	296
116		Spot	3	Image 1	2	1000000047	297
114		Spot	3	Image 1	2	1000000048	299
119		Spot	3	Image 1	2	1000000049	300
114		Spot	3	Image 1	2	1000000050	302
119		Spot	3	Image 1	2	1000000051	303
116		Spot	3	Image 1	2	1000000052	304
116		Spot	3	Image 1	2	1000000053	305
121		Spot	3	Image 1	2	1000000055	306
117		Spot	3	Image 1	2	1000000054	307
117		Spot	3	Image 1	2	1000000056	308
115		Spot	3	Image 1	2	1000000057	309
116		Spot	3	Image 1	2	1000000058	310
118		Spot	3	Image 1	2	1000000059	311
115		Spot	3	Image 1	2	1000000060	312
120		Spot	3	Image 1	2	1000000061	313
118		Spot	3	Image 1	2	1000000062	314
117		Spot	3	Image 1	2	1000000063	315
114		Spot	3	Image 1	2	1000000064	316
117		Spot	3	Image 1	2	1000000065	317
116		Spot	3	Image 1	2	1000000067	318
119		Spot	3	Image 1	2	1000000068	319
114		Spot	3	Image 1	2	1000000066	320
118		Spot	3	Image 1	2	1000000069	321
118		Spot	3	Image 1	2	1000000070	322
116		Spot	3	Image 1	2	1000000071	323
115		Spot	3	Image 1	2	1000000072	324
121		Spot	3	Image 1	2	1000000073	325
116		Spot	3	Image 1	2	1000000074	326
118		Spot	3	Image 1	2	1000000075	327
118		Spot	3	Image 1	2	1000000076	328
118		Spot	3	Image 1	2	1000000077	329
123		Spot	3	Image 1	2	1000000078	331
116		Spot	3	Image 1	2	1000000079	332
124		Spot	3	Image 1	2	1000000080	333
115		Spot	3	Image 1	2	1000000081	334
116		Spot	3	Image 1	2	1000000082	335
118		Spot	3	Image 1	2	1000000084	336
117		Spot	3	Image 1	2	1000000083	337
118		Spot	3	Image 1	2	1000000085	338
117		Spot	3	Image 1	2	1000000086	339
118		Spot	3	Image 1	2	1000000087	340
115		Spot	3	Image 1	2	1000000088	341
116		Spot	3	Image 1	2	1000000089	342
115		Spot	3	Image 1	2	1000000090	343
116		Spot	3	Image 1	2	1000000091	344
116		Spot	3	Image 1	2	1000000092	345
115		Spot	3	Image 1	2	1000000093	346
116		Spot	3	Image 1	2	1000000094	347
117		Spot	3	Image 1	2	1000000095	348
116		Spot	3	Image 1	2	1000000096	350
114		Spot	3	Image 1	2	1000000097	351
116		Spot	3	Image 1	2	1000000098	352
114		Spot	3	Image 1	2	1000000099	353
116		Spot	3	Image 1	2	1000000100	354
116		Spot	3	Image 1	2	1000000101	355
114		Spot	3	Image 1	2	1000000102	356
114		Spot	3	Image 1	2	1000000103	357
113		Spot	3	Image 1	2	1000000104	358
115		Spot	3	Image 1	2	1000000105	359
117		Spot	3	Image 1	2	1000000106	360
115		Spot	3	Image 1	2	1000000107	361
118		Spot	3	Image 1	2	1000000108	362
116		Spot	3	Image 1	2	1000000109	365
114		Spot	3	Image 1	2	1000000110	366
115		Spot	3	Image 1	2	1000000111	367
122		Spot	3	Image 1	2	1000000112	368
118		Spot	3	Image 1	2	1000000113	369
116		Spot	3	Image 1	2	1000000114	370
114		Spot	3	Image 1	2	1000000115	371
114		Spot	3	Image 1	2	1000000116	372
115		Spot	3	Image 1	2	1000000117	373
113		Spot	3	Image 1	2	1000000118	374
114		Spot	3	Image 1	2	1000000119	375
120		Spot	3	Image 1	2	1000000120	376
116		Spot	3	Image 1	2	1000000121	377
124		Spot	3	Image 1	2	1000000122	378
118		Spot	3	Image 1	2	1000000123	379
117		Spot	3	Image 1	2	1000000124	380
116		Spot	3	Image 1	2	1000000125	381
116		Spot	3	Image 1	2	1000000126	382
118		Spot	3	Image 1	2	1000000127	383
115		Spot	3	Image 1	2	1000000128	384
116		Spot	3	Image 1	2	1000000129	385
114		Spot	3	Image 1	2	1000000130	386
117		Spot	3	Image 1	2	1000000131	387
115		Spot	3	Image 1	2	1000000132	388
116		Spot	3	Image 1	2	1000000133	389
115		Spot	3	Image 1	2	1000000134	390
116		Spot	3	Image 1	2	1000000135	391
115		Spot	3	Image 1	2	1000000136	392
120		Spot	3	Image 1	2	1000000137	393
121		Spot	3	Image 1	2	1000000138	394
114		Spot	3	Image 1	2	1000000139	395
117		Spot	3	Image 1	2	1000000140	396
114		Spot	3	Image 1	2	1000000141	397
115		Spot	3	Image 1	2	1000000142	398
115		Spot	3	Image 1	2	1000000143	399
118		Spot	3	Image 1	2	1000000144	400
114		Spot	3	Image 1	2	1000000145	401
117		Spot	3	Image 1	2	1000000146	402
116		Spot	3	Image 1	2	1000000147	403
114		Spot	3	Image 1	2	1000000148	404
116		Spot	3	Image 1	2	1000000149	405
115		Spot	3	Image 1	2	1000000150	406
116		Spot	3	Image 1	2	1000000151	408
115		Spot	3	Image 1	2	1000000152	409
114		Spot	3	Image 1	2	1000000153	410
113		Spot	3	Image 1	2	1000000154	411
113		Spot	3	Image 1	2	1000000155	412
118		Spot	3	Image 1	2	1000000156	413
114		Spot	3	Image 1	2	1000000157	414
121		Spot	3	Image 1	2	1000000158	415
114		Spot	3	Image 1	2	1000000159	416
113		Spot	3	Image 1	2	1000000160	417
114		Spot	3	Image 1	2	1000000161	418
117		Spot	3	Image 1	2	1000000162	419
114		Spot	3	Image 1	2	1000000163	420
117		Spot	3	Image 1	2	1000000164	421
114		Spot	3	Image 1	2	1000000165	422
114		Spot	3	Image 1	2	1000000166	423
113		Spot	3	Image 1	2	1000000167	424
116		Spot	3	Image 1	2	1000000168	425
118		Spot	3	Image 1	2	1000000169	426
119		Spot	3	Image 1	2	1000000170	427
116		Spot	3	Image 1	2	1000000171	428
116		Spot	3	Image 1	2	1000000172	429
114		Spot	3	Image 1	2	1000000173	430
118		Spot	3	Image 1	2	1000000174	431
115		Spot	3	Image 1	2	1000000175	432
117		Spot	3	Image 1	2	1000000176	433
116		Spot	3	Image 1	2	1000000178	434
115		Spot	3	Image 1	2	1000000177	435
115		Spot	3	Image 1	2	1000000179	436
117		Spot	3	Image 1	2	1000000180	437
120		Spot	3	Image 1	2	1000000181	438
115		Spot	3	Image 1	2	1000000182	439
115		Spot	3	Image 1	2	1000000183	440
114		Spot	3	Image 1	2	1000000184	441
113		Spot	3	Image 1	2	1000000185	442
114		Spot	3	Image 1	2	1000000186	443
115		Spot	3	Image 1	2	1000000187	444
115		Spot	3	Image 1	2	1000000188	445
114		Spot	3	Image 1	2	1000000189	446
114		Spot	3	Image 1	2	1000000190	447
114		Spot	3	Image 1	2	1000000191	448
113		Spot	3	Image 1	2	1000000192	449
129		Spot	3	Image 1	2	1000000193	450
113		Spot	3	Image 1	2	1000000194	451
113		Spot	3	Image 1	2	1000000195	453
113		Spot	3	Image 1	2	1000000196	454
114		Spot	3	Image 1	2	1000000197	455
113		Spot	3	Image 1	2	1000000241	456
117		Spot	3	Image 1	2	1000000199	457
114		Spot	3	Image 1	2	1000000198	458
113		Spot	3	Image 1	2	1000000200	459
115		Spot	3	Image 1	2	1000000202	460
117		Spot	3	Image 1	2	1000000203	461
114		Spot	3	Image 1	2	1000000204	462
113		Spot	3	Image 1	2	1000000205	463
112		Spot	3	Image 1	2	1000000206	464
116		Spot	3	Image 1	2	1000000207	465
110		Spot	3	Image 1	2	1000000208	466
119		Spot	3	Image 1	2	1000000209	467
115		Spot	3	Image 1	2	1000000210	468
115		Spot	3	Image 1	2	1000000211	469
114		Spot	3	Image 1	2	1000000212	470
117		Spot	3	Image 1	2	1000000213	471
114		Spot	3	Image 1	2	1000000214	472
113		Spot	3	Image 1	2	1000000215	473
115		Spot	3	Image 1	2	1000000216	474
113		Spot	3	Image 1	2	1000000217	475
116		Spot	3	Image 1	2	1000000218	476
116		Spot	3	Image 1	2	1000000219	477
116		Spot	3	Image 1	2	1000000220	478
113		Spot	3	Image 1	2	1000000221	479
111		Spot	3	Image 1	2	1000000222	480
113		Spot	3	Image 1	2	1000000223	481
110		Spot	3	Image 1	2	1000000224	482
112		Spot	3	Image 1	2	1000000225	483
119		Spot	3	Image 1	2	1000000226	484
115		Spot	3	Image 1	2	1000000227	485
112		Spot	3	Image 1	2	1000000230	486
114		Spot	3	Image 1	2	1000000228	487
111		Spot	3	Image 1	2	1000000229	488
114		Spot	3	Image 1	2	1000000231	489
115		Spot	3	Image 1	2	1000000232	490
115		Spot	3	Image 1	2	1000000233	491
115		Spot	3	Image 1	2	1000000234	492
117		Spot	3	Image 1	2	1000000235	493
112		Spot	3	Image 1	2	1000000236	494
115		Spot	3	Image 1	2	1000000237	495
115		Spot	3	Image 1	2	1000000238	496
113		Spot	3	Image 1	2	1000000239	497
116		Spot	3	Image 1	3	1000000000	498
117		Spot	3	Image 1	3	1000000001	499
115		Spot	3	Image 1	3	1000000002	500
119		Spot	3	Image 1	3	1000000003	501
110		Spot	3	Image 1	3	1000000004	502
115		Spot	3	Image 1	3	1000000005	503
115		Spot	3	Image 1	3	1000000006	504
115		Spot	3	Image 1	3	1000000007	505
117		Spot	3	Image 1	3	1000000008	506
116		Spot	3	Image 1	3	1000000009	507
117		Spot	3	Image 1	3	1000000010	508
116		Spot	3	Image 1	3	1000000011	509
117		Spot	3	Image 1	3	1000000012	510
117		Spot	3	Image 1	3	1000000013	511
117		Spot	3	Image 1	3	1000000014	512
117		Spot	3	Image 1	3	1000000015	513
115		Spot	3	Image 1	3	1000000016	514
118		Spot	3	Image 1	3	1000000017	515
120		Spot	3	Image 1	3	1000000018	516
117		Spot	3	Image 1	3	1000000019	517
117		Spot	3	Image 1	3	1000000021	518
116		Spot	3	Image 1	3	1000000020	519
114		Spot	3	Image 1	3	1000000022	520
116		Spot	3	Image 1	3	1000000023	521
117		Spot	3	Image 1	3	1000000024	523
117		Spot	3	Image 1	3	1000000025	524
118		Spot	3	Image 1	3	1000000026	525
120		Spot	3	Image 1	3	1000000027	526
118		Spot	3	Image 1	3	1000000028	527
117		Spot	3	Image 1	3	1000000240	528
117		Spot	3	Image 1	3	1000000029	529
117		Spot	3	Image 1	3	1000000030	530
116		Spot	3	Image 1	3	1000000031	531
118		Spot	3	Image 1	3	1000000032	532
116		Spot	3	Image 1	3	1000000033	533
118		Spot	3	Image 1	3	1000000034	534
114		Spot	3	Image 1	3	1000000035	535
118		Spot	3	Image 1	3	1000000036	536
119		Spot	3	Image 1	3	1000000037	537
116		Spot	3	Image 1	3	1000000038	538
118		Spot	3	Image 1	3	1000000039	539
115		Spot	3	Image 1	3	1000000040	540
116		Spot	3	Image 1	3	1000000041	541
113		Spot	3	Image 1	3	1000000042	542
116		Spot	3	Image 1	3	1000000043	543
113		Spot	3	Image 1	3	1000000044	544
118		Spot	3	Image 1	3	1000000046	545
114		Spot	3	Image 1	3	1000000045	546
115		Spot	3	Image 1	3	1000000047	547
115		Spot	3	Image 1	3	1000000048	549
114		Spot	3	Image 1	3	1000000049	550
112		Spot	3	Image 1	3	1000000050	552
114		Spot	3	Image 1	3	1000000051	553
114		Spot	3	Image 1	3	1000000052	554
114		Spot	3	Image 1	3	1000000053	555
121		Spot	3	Image 1	3	1000000055	556
117		Spot	3	Image 1	3	1000000054	557
113		Spot	3	Image 1	3	1000000056	558
117		Spot	3	Image 1	3	1000000057	559
116		Spot	3	Image 1	3	1000000058	560
113		Spot	3	Image 1	3	1000000059	561
112		Spot	3	Image 1	3	1000000060	562
117		Spot	3	Image 1	3	1000000061	563
119		Spot	3	Image 1	3	1000000062	564
119		Spot	3	Image 1	3	1000000063	565
116		Spot	3	Image 1	3	1000000064	566
113		Spot	3	Image 1	3	1000000065	567
117		Spot	3	Image 1	3	1000000067	568
116		Spot	3	Image 1	3	1000000068	569
113		Spot	3	Image 1	3	1000000066	570
116		Spot	3	Image 1	3	1000000069	571
116		Spot	3	Image 1	3	1000000070	572
116		Spot	3	Image 1	3	1000000071	573
115		Spot	3	Image 1	3	1000000072	574
118		Spot	3	Image 1	3	1000000073	575
117		Spot	3	Image 1	3	1000000074	576
116		Spot	3	Image 1	3	1000000075	577
120		Spot	3	Image 1	3	1000000077	578
123		Spot	3	Image 1	3	1000000078	580
117		Spot	3	Image 1	3	1000000079	581
124		Spot	3	Image 1	3	1000000080	582
116		Spot	3	Image 1	3	1000000081	583
118		Spot	3	Image 1	3	1000000082	584
118		Spot	3	Image 1	3	1000000084	585
118		Spot	3	Image 1	3	1000000083	586
119		Spot	3	Image 1	3	1000000085	587
119		Spot	3	Image 1	3	1000000086	588
118		Spot	3	Image 1	3	1000000087	589
118		Spot	3	Image 1	3	1000000088	590
114		Spot	3	Image 1	3	1000000089	591
114		Spot	3	Image 1	3	1000000091	592
117		Spot	3	Image 1	3	1000000090	593
116		Spot	3	Image 1	3	1000000092	594
115		Spot	3	Image 1	3	1000000093	595
118		Spot	3	Image 1	3	1000000094	596
116		Spot	3	Image 1	3	1000000095	597
114		Spot	3	Image 1	3	1000000096	599
115		Spot	3	Image 1	3	1000000097	600
117		Spot	3	Image 1	3	1000000098	601
114		Spot	3	Image 1	3	1000000099	602
117		Spot	3	Image 1	3	1000000100	603
114		Spot	3	Image 1	3	1000000101	604
114		Spot	3	Image 1	3	1000000102	605
116		Spot	3	Image 1	3	1000000103	606
111		Spot	3	Image 1	3	1000000104	607
114		Spot	3	Image 1	3	1000000105	608
117		Spot	3	Image 1	3	1000000106	609
113		Spot	3	Image 1	3	1000000107	610
116		Spot	3	Image 1	3	1000000108	611
113		Spot	3	Image 1	3	1000000109	614
114		Spot	3	Image 1	3	1000000110	615
116		Spot	3	Image 1	3	1000000111	616
121		Spot	3	Image 1	3	1000000112	617
116		Spot	3	Image 1	3	1000000242	618
117		Spot	3	Image 1	3	1000000113	619
119		Spot	3	Image 1	3	1000000114	620
115		Spot	3	Image 1	3	1000000115	621
116		Spot	3	Image 1	3	1000000116	622
115		Spot	3	Image 1	3	1000000117	623
113		Spot	3	Image 1	3	1000000118	624
115		Spot	3	Image 1	3	1000000119	625
118		Spot	3	Image 1	3	1000000120	626
117		Spot	3	Image 1	3	1000000121	627
120		Spot	3	Image 1	3	1000000122	628
117		Spot	3	Image 1	3	1000000123	629
116		Spot	3	Image 1	3	1000000124	630
115		Spot	3	Image 1	3	1000000125	631
114		Spot	3	Image 1	3	1000000126	632
116		Spot	3	Image 1	3	1000000127	633
114		Spot	3	Image 1	3	1000000128	634
116		Spot	3	Image 1	3	1000000129	635
118		Spot	3	Image 1	3	1000000130	636
115		Spot	3	Image 1	3	1000000131	637
112		Spot	3	Image 1	3	1000000132	638
110		Spot	3	Image 1	3	1000000133	639
116		Spot	3	Image 1	3	1000000134	640
116		Spot	3	Image 1	3	1000000135	641
113		Spot	3	Image 1	3	1000000136	642
115		Spot	3	Image 1	3	1000000137	643
125		Spot	3	Image 1	3	1000000138	644
114		Spot	3	Image 1	3	1000000139	645
116		Spot	3	Image 1	3	1000000140	646
111		Spot	3	Image 1	3	1000000141	647
114		Spot	3	Image 1	3	1000000142	648
113		Spot	3	Image 1	3	1000000143	649
111		Spot	3	Image 1	3	1000000243	650
115		Spot	3	Image 1	3	1000000144	651
115		Spot	3	Image 1	3	1000000145	652
119		Spot	3	Image 1	3	1000000146	653
114		Spot	3	Image 1	3	1000000147	654
116		Spot	3	Image 1	3	1000000148	655
114		Spot	3	Image 1	3	1000000149	656
113		Spot	3	Image 1	3	1000000150	657
117		Spot	3	Image 1	3	1000000151	660
115		Spot	3	Image 1	3	1000000152	661
115		Spot	3	Image 1	3	1000000153	662
113		Spot	3	Image 1	3	1000000154	663
120		Spot	3	Image 1	3	1000000156	664
115		Spot	3	Image 1	3	1000000157	665
121		Spot	3	Image 1	3	1000000158	666
114		Spot	3	Image 1	3	1000000159	667
112		Spot	3	Image 1	3	1000000160	668
114		Spot	3	Image 1	3	1000000161	669
117		Spot	3	Image 1	3	1000000162	670
115		Spot	3	Image 1	3	1000000163	671
122		Spot	3	Image 1	3	1000000164	672
116		Spot	3	Image 1	3	1000000165	673
117		Spot	3	Image 1	3	1000000166	674
116		Spot	3	Image 1	3	1000000168	675
115		Spot	3	Image 1	3	1000000167	676
115		Spot	3	Image 1	3	1000000169	677
116		Spot	3	Image 1	3	1000000170	678
115		Spot	3	Image 1	3	1000000171	679
115		Spot	3	Image 1	3	1000000172	680
115		Spot	3	Image 1	3	1000000173	681
118		Spot	3	Image 1	3	1000000174	682
115		Spot	3	Image 1	3	1000000175	683
117		Spot	3	Image 1	3	1000000176	684
116		Spot	3	Image 1	3	1000000177	685
115		Spot	3	Image 1	3	1000000178	686
119		Spot	3	Image 1	3	1000000179	687
116		Spot	3	Image 1	3	1000000180	688
119		Spot	3	Image 1	3	1000000181	689
114		Spot	3	Image 1	3	1000000182	690
114		Spot	3	Image 1	3	1000000183	691
115		Spot	3	Image 1	3	1000000184	692
114		Spot	3	Image 1	3	1000000185	693
113		Spot	3	Image 1	3	1000000186	694
114		Spot	3	Image 1	3	1000000187	695
115		Spot	3	Image 1	3	1000000188	696
115		Spot	3	Image 1	3	1000000189	697
112		Spot	3	Image 1	3	1000000190	698
114		Spot	3	Image 1	3	1000000191	699
124		Spot	3	Image 1	3	1000000193	700
113		Spot	3	Image 1	3	1000000192	701
111		Spot	3	Image 1	3	1000000194	702
114		Spot	3	Image 1	3	1000000195	704
113		Spot	3	Image 1	3	1000000196	705
112		Spot	3	Image 1	3	1000000197	706
114		Spot	3	Image 1	3	1000000241	707
113		Spot	3	Image 1	3	1000000198	708
114		Spot	3	Image 1	3	1000000199	709
113		Spot	3	Image 1	3	1000000200	710
113		Spot	3	Image 1	3	1000000201	711
112		Spot	3	Image 1	3	1000000202	712
116		Spot	3	Image 1	3	1000000203	713
114		Spot	3	Image 1	3	1000000204	714
113		Spot	3	Image 1	3	1000000205	715
111		Spot	3	Image 1	3	1000000206	716
116		Spot	3	Image 1	3	1000000207	717
114		Spot	3	Image 1	3	1000000208	718
116		Spot	3	Image 1	3	1000000209	719
114		Spot	3	Image 1	3	1000000211	720
112		Spot	3	Image 1	3	1000000210	721
114		Spot	3	Image 1	3	1000000212	722
116		Spot	3	Image 1	3	1000000213	723
113		Spot	3	Image 1	3	1000000214	724
110		Spot	3	Image 1	3	1000000215	725
113		Spot	3	Image 1	3	1000000216	726
116		Spot	3	Image 1	3	1000000217	727
112		Spot	3	Image 1	3	1000000218	728
111		Spot	3	Image 1	3	1000000219	729
114		Spot	3	Image 1	3	1000000244	730
116		Spot	3	Image 1	3	1000000220	731
114		Spot	3	Image 1	3	1000000221	732
111		Spot	3	Image 1	3	1000000222	733
112		Spot	3	Image 1	3	1000000223	734
111		Spot	3	Image 1	3	1000000224	735
112		Spot	3	Image 1	3	1000000225	736
111		Spot	3	Image 1	3	1000000155	737
117		Spot	3	Image 1	3	1000000226	738
110		Spot	3	Image 1	3	1000000230	739
113		Spot	3	Image 1	3	1000000227	740
114		Spot	3	Image 1	3	1000000228	741
116		Spot	3	Image 1	3	1000000232	742
114		Spot	3	Image 1	3	1000000231	743
113		Spot	3	Image 1	3	1000000233	744
117		Spot	3	Image 1	3	1000000234	745
114		Spot	3	Image 1	3	1000000235	746
113		Spot	3	Image 1	3	1000000236	747
114		Spot	3	Image 1	3	1000000237	748
112		Spot	3	Image 1	3	1000000238	749
114		Spot	3	Image 1	3	1000000239	750
115		Spot	3	Image 1	4	1000000000	751
118		Spot	3	Image 1	4	1000000001	752
116		Spot	3	Image 1	4	1000000002	753
120		Spot	3	Image 1	4	1000000003	754
116		Spot	3	Image 1	4	1000000004	755
118		Spot	3	Image 1	4	1000000005	756
117		Spot	3	Image 1	4	1000000006	757
115		Spot	3	Image 1	4	1000000007	758
116		Spot	3	Image 1	4	1000000008	759
113		Spot	3	Image 1	4	1000000009	760
117		Spot	3	Image 1	4	1000000010	761
114		Spot	3	Image 1	4	1000000011	762
117		Spot	3	Image 1	4	1000000012	763
117		Spot	3	Image 1	4	1000000013	764
118		Spot	3	Image 1	4	1000000014	765
117		Spot	3	Image 1	4	1000000015	766
114		Spot	3	Image 1	4	1000000016	767
118		Spot	3	Image 1	4	1000000017	768
117		Spot	3	Image 1	4	1000000018	769
117		Spot	3	Image 1	4	1000000019	770
116		Spot	3	Image 1	4	1000000022	771
116		Spot	3	Image 1	4	1000000021	772
119		Spot	3	Image 1	4	1000000020	773
116		Spot	3	Image 1	4	1000000023	774
117		Spot	3	Image 1	4	1000000024	776
120		Spot	3	Image 1	4	1000000025	777
120		Spot	3	Image 1	4	1000000026	778
119		Spot	3	Image 1	4	1000000027	779
117		Spot	3	Image 1	4	1000000028	780
117		Spot	3	Image 1	4	1000000240	781
118		Spot	3	Image 1	4	1000000029	782
117		Spot	3	Image 1	4	1000000030	783
118		Spot	3	Image 1	4	1000000031	784
119		Spot	3	Image 1	4	1000000032	785
116		Spot	3	Image 1	4	1000000033	786
118		Spot	3	Image 1	4	1000000245	787
117		Spot	3	Image 1	4	1000000034	788
118		Spot	3	Image 1	4	1000000035	789
118		Spot	3	Image 1	4	1000000036	790
116		Spot	3	Image 1	4	1000000037	791
115		Spot	3	Image 1	4	1000000038	792
119		Spot	3	Image 1	4	1000000039	793
115		Spot	3	Image 1	4	1000000040	794
119		Spot	3	Image 1	4	1000000041	795
114		Spot	3	Image 1	4	1000000042	796
113		Spot	3	Image 1	4	1000000043	797
114		Spot	3	Image 1	4	1000000044	798
117		Spot	3	Image 1	4	1000000046	799
116		Spot	3	Image 1	4	1000000045	800
117		Spot	3	Image 1	4	1000000047	801
116		Spot	3	Image 1	4	1000000048	803
119		Spot	3	Image 1	4	1000000049	804
116		Spot	3	Image 1	4	1000000050	806
116		Spot	3	Image 1	4	1000000051	807
117		Spot	3	Image 1	4	1000000052	808
116		Spot	3	Image 1	4	1000000053	809
117		Spot	3	Image 1	4	1000000055	810
116		Spot	3	Image 1	4	1000000054	811
116		Spot	3	Image 1	4	1000000056	812
117		Spot	3	Image 1	4	1000000057	813
119		Spot	3	Image 1	4	1000000058	814
117		Spot	3	Image 1	4	1000000059	815
117		Spot	3	Image 1	4	1000000060	816
119		Spot	3	Image 1	4	1000000061	817
117		Spot	3	Image 1	4	1000000062	818
117		Spot	3	Image 1	4	1000000063	819
115		Spot	3	Image 1	4	1000000064	820
115		Spot	3	Image 1	4	1000000065	821
115		Spot	3	Image 1	4	1000000066	822
115		Spot	3	Image 1	4	1000000067	823
117		Spot	3	Image 1	4	1000000068	824
116		Spot	3	Image 1	4	1000000069	825
117		Spot	3	Image 1	4	1000000070	826
116		Spot	3	Image 1	4	1000000071	827
117		Spot	3	Image 1	4	1000000072	828
123		Spot	3	Image 1	4	1000000073	829
118		Spot	3	Image 1	4	1000000074	830
117		Spot	3	Image 1	4	1000000075	831
116		Spot	3	Image 1	4	1000000076	832
119		Spot	3	Image 1	4	1000000077	833
122		Spot	3	Image 1	4	1000000078	834
118		Spot	3	Image 1	4	1000000079	835
125		Spot	3	Image 1	4	1000000080	837
118		Spot	3	Image 1	4	1000000081	838
117		Spot	3	Image 1	4	1000000082	839
118		Spot	3	Image 1	4	1000000084	840
117		Spot	3	Image 1	4	1000000083	841
119		Spot	3	Image 1	4	1000000085	842
116		Spot	3	Image 1	4	1000000086	843
117		Spot	3	Image 1	4	1000000087	844
118		Spot	3	Image 1	4	1000000088	845
116		Spot	3	Image 1	4	1000000089	846
120		Spot	3	Image 1	4	1000000091	847
118		Spot	3	Image 1	4	1000000090	848
116		Spot	3	Image 1	4	1000000092	849
116		Spot	3	Image 1	4	1000000093	850
119		Spot	3	Image 1	4	1000000094	851
118		Spot	3	Image 1	4	1000000095	852
117		Spot	3	Image 1	4	1000000096	854
115		Spot	3	Image 1	4	1000000097	855
118		Spot	3	Image 1	4	1000000098	856
114		Spot	3	Image 1	4	1000000099	857
115		Spot	3	Image 1	4	1000000100	858
113		Spot	3	Image 1	4	1000000101	859
115		Spot	3	Image 1	4	1000000102	860
117		Spot	3	Image 1	4	1000000103	861
114		Spot	3	Image 1	4	1000000104	862
114		Spot	3	Image 1	4	1000000105	863
117		Spot	3	Image 1	4	1000000106	864
114		Spot	3	Image 1	4	1000000107	865
117		Spot	3	Image 1	4	1000000108	866
117		Spot	3	Image 1	4	1000000109	869
114		Spot	3	Image 1	4	1000000110	870
116		Spot	3	Image 1	4	1000000111	871
121		Spot	3	Image 1	4	1000000112	872
114		Spot	3	Image 1	4	1000000242	873
118		Spot	3	Image 1	4	1000000113	874
121		Spot	3	Image 1	4	1000000114	875
112		Spot	3	Image 1	4	1000000115	876
115		Spot	3	Image 1	4	1000000116	877
115		Spot	3	Image 1	4	1000000117	878
115		Spot	3	Image 1	4	1000000118	879
115		Spot	3	Image 1	4	1000000119	880
118		Spot	3	Image 1	4	1000000120	881
116		Spot	3	Image 1	4	1000000121	882
123		Spot	3	Image 1	4	1000000122	883
117		Spot	3	Image 1	4	1000000123	884
117		Spot	3	Image 1	4	1000000124	885
116		Spot	3	Image 1	4	1000000125	886
114		Spot	3	Image 1	4	1000000126	887
115		Spot	3	Image 1	4	1000000127	888
118		Spot	3	Image 1	4	1000000128	889
116		Spot	3	Image 1	4	1000000129	890
118		Spot	3	Image 1	4	1000000130	891
116		Spot	3	Image 1	4	1000000131	892
116		Spot	3	Image 1	4	1000000132	893
112		Spot	3	Image 1	4	1000000133	894
118		Spot	3	Image 1	4	1000000134	895
116		Spot	3	Image 1	4	1000000135	896
113		Spot	3	Image 1	4	1000000136	897
118		Spot	3	Image 1	4	1000000137	898
123		Spot	3	Image 1	4	1000000138	899
114		Spot	3	Image 1	4	1000000139	900
115		Spot	3	Image 1	4	1000000140	901
115		Spot	3	Image 1	4	1000000142	902
115		Spot	3	Image 1	4	1000000141	903
116		Spot	3	Image 1	4	1000000143	904
118		Spot	3	Image 1	4	1000000144	905
114		Spot	3	Image 1	4	1000000145	906
117		Spot	3	Image 1	4	1000000146	907
113		Spot	3	Image 1	4	1000000147	908
115		Spot	3	Image 1	4	1000000148	909
115		Spot	3	Image 1	4	1000000149	910
113		Spot	3	Image 1	4	1000000150	911
113		Spot	3	Image 1	4	1000000151	913
116		Spot	3	Image 1	4	1000000152	914
113		Spot	3	Image 1	4	1000000153	915
115		Spot	3	Image 1	4	1000000154	916
119		Spot	3	Image 1	4	1000000156	917
115		Spot	3	Image 1	4	1000000157	918
122		Spot	3	Image 1	4	1000000158	919
116		Spot	3	Image 1	4	1000000159	920
114		Spot	3	Image 1	4	1000000161	921
115		Spot	3	Image 1	4	1000000160	922
117		Spot	3	Image 1	4	1000000162	923
117		Spot	3	Image 1	4	1000000163	924
116		Spot	3	Image 1	4	1000000164	925
115		Spot	3	Image 1	4	1000000165	926
116		Spot	3	Image 1	4	1000000166	927
116		Spot	3	Image 1	4	1000000168	928
115		Spot	3	Image 1	4	1000000167	929
116		Spot	3	Image 1	4	1000000169	930
117		Spot	3	Image 1	4	1000000170	931
113		Spot	3	Image 1	4	1000000171	932
112		Spot	3	Image 1	4	1000000172	933
115		Spot	3	Image 1	4	1000000173	934
119		Spot	3	Image 1	4	1000000174	935
115		Spot	3	Image 1	4	1000000175	936
116		Spot	3	Image 1	4	1000000176	937
116		Spot	3	Image 1	4	1000000177	938
116		Spot	3	Image 1	4	1000000178	939
117		Spot	3	Image 1	4	1000000179	940
118		Spot	3	Image 1	4	1000000180	941
119		Spot	3	Image 1	4	1000000181	942
116		Spot	3	Image 1	4	1000000182	943
115		Spot	3	Image 1	4	1000000183	944
115		Spot	3	Image 1	4	1000000184	945
113		Spot	3	Image 1	4	1000000185	946
111		Spot	3	Image 1	4	1000000186	947
115		Spot	3	Image 1	4	1000000187	948
116		Spot	3	Image 1	4	1000000188	949
116		Spot	3	Image 1	4	1000000189	950
113		Spot	3	Image 1	4	1000000190	951
113		Spot	3	Image 1	4	1000000191	952
127		Spot	3	Image 1	4	1000000193	953
114		Spot	3	Image 1	4	1000000192	954
114		Spot	3	Image 1	4	1000000194	955
114		Spot	3	Image 1	4	1000000195	957
113		Spot	3	Image 1	4	1000000196	958
114		Spot	3	Image 1	4	1000000197	959
114		Spot	3	Image 1	4	1000000241	960
116		Spot	3	Image 1	4	1000000199	961
113		Spot	3	Image 1	4	1000000198	962
115		Spot	3	Image 1	4	1000000200	963
112		Spot	3	Image 1	4	1000000202	964
114		Spot	3	Image 1	4	1000000201	965
116		Spot	3	Image 1	4	1000000203	966
114		Spot	3	Image 1	4	1000000204	967
113		Spot	3	Image 1	4	1000000205	968
112		Spot	3	Image 1	4	1000000206	969
115		Spot	3	Image 1	4	1000000207	970
114		Spot	3	Image 1	4	1000000208	971
116		Spot	3	Image 1	4	1000000209	972
114		Spot	3	Image 1	4	1000000211	973
114		Spot	3	Image 1	4	1000000210	974
112		Spot	3	Image 1	4	1000000212	975
117		Spot	3	Image 1	4	1000000213	976
115		Spot	3	Image 1	4	1000000214	977
114		Spot	3	Image 1	4	1000000215	978
113		Spot	3	Image 1	4	1000000216	979
116		Spot	3	Image 1	4	1000000217	980
116		Spot	3	Image 1	4	1000000218	981
115		Spot	3	Image 1	4	1000000219	982
114		Spot	3	Image 1	4	1000000244	983
116		Spot	3	Image 1	4	1000000220	984
114		Spot	3	Image 1	4	1000000221	985
115		Spot	3	Image 1	4	1000000222	986
112		Spot	3	Image 1	4	1000000223	987
113		Spot	3	Image 1	4	1000000224	988
112		Spot	3	Image 1	4	1000000225	989
114		Spot	3	Image 1	4	1000000155	990
119		Spot	3	Image 1	4	1000000226	991
113		Spot	3	Image 1	4	1000000230	992
112		Spot	3	Image 1	4	1000000229	993
115		Spot	3	Image 1	4	1000000227	994
115		Spot	3	Image 1	4	1000000228	995
114		Spot	3	Image 1	4	1000000232	996
112		Spot	3	Image 1	4	1000000231	997
114		Spot	3	Image 1	4	1000000233	998
113		Spot	3	Image 1	4	1000000234	999
116		Spot	3	Image 1	4	1000000235	1000
111		Spot	3	Image 1	4	1000000236	1001
113		Spot	3	Image 1	4	1000000237	1002
114		Spot	3	Image 1	4	1000000238	1003
115		Spot	3	Image 1	4	1000000239	1004
115		Spot	3	Image 1	5	1000000000	1005
119		Spot	3	Image 1	5	1000000001	1006
118		Spot	3	Image 1	5	1000000002	1007
120		Spot	3	Image 1	5	1000000003	1008
118		Spot	3	Image 1	5	1000000004	1009
116		Spot	3	Image 1	5	1000000005	1010
116		Spot	3	Image 1	5	1000000006	1011
116		Spot	3	Image 1	5	1000000007	1012
118		Spot	3	Image 1	5	1000000008	1013
114		Spot	3	Image 1	5	1000000009	1014
119		Spot	3	Image 1	5	1000000010	1015
116		Spot	3	Image 1	5	1000000011	1016
118		Spot	3	Image 1	5	1000000012	1017
118		Spot	3	Image 1	5	1000000013	1018
119		Spot	3	Image 1	5	1000000014	1019
118		Spot	3	Image 1	5	1000000015	1020
114		Spot	3	Image 1	5	1000000016	1021
119		Spot	3	Image 1	5	1000000017	1022
120		Spot	3	Image 1	5	1000000018	1023
118		Spot	3	Image 1	5	1000000019	1024
118		Spot	3	Image 1	5	1000000022	1025
117		Spot	3	Image 1	5	1000000021	1026
121		Spot	3	Image 1	5	1000000020	1027
114		Spot	3	Image 1	5	1000000246	1028
119		Spot	3	Image 1	5	1000000023	1029
120		Spot	3	Image 1	5	1000000024	1030
119		Spot	3	Image 1	5	1000000025	1031
120		Spot	3	Image 1	5	1000000026	1032
120		Spot	3	Image 1	5	1000000027	1033
119		Spot	3	Image 1	5	1000000028	1034
119		Spot	3	Image 1	5	1000000240	1035
118		Spot	3	Image 1	5	1000000029	1036
118		Spot	3	Image 1	5	1000000030	1037
119		Spot	3	Image 1	5	1000000032	1038
120		Spot	3	Image 1	5	1000000031	1039
119		Spot	3	Image 1	5	1000000033	1040
119		Spot	3	Image 1	5	1000000245	1041
120		Spot	3	Image 1	5	1000000034	1042
119		Spot	3	Image 1	5	1000000035	1043
118		Spot	3	Image 1	5	1000000037	1044
116		Spot	3	Image 1	5	1000000036	1045
119		Spot	3	Image 1	5	1000000038	1046
120		Spot	3	Image 1	5	1000000039	1047
112		Spot	3	Image 1	5	1000000040	1048
119		Spot	3	Image 1	5	1000000041	1049
115		Spot	3	Image 1	5	1000000042	1050
117		Spot	3	Image 1	5	1000000043	1051
113		Spot	3	Image 1	5	1000000044	1052
121		Spot	3	Image 1	5	1000000046	1053
116		Spot	3	Image 1	5	1000000045	1054
118		Spot	3	Image 1	5	1000000047	1055
117		Spot	3	Image 1	5	1000000048	1057
121		Spot	3	Image 1	5	1000000049	1058
116		Spot	3	Image 1	5	1000000050	1060
120		Spot	3	Image 1	5	1000000051	1061
118		Spot	3	Image 1	5	1000000053	1062
114		Spot	3	Image 1	5	1000000052	1063
120		Spot	3	Image 1	5	1000000055	1064
117		Spot	3	Image 1	5	1000000054	1065
115		Spot	3	Image 1	5	1000000056	1066
116		Spot	3	Image 1	5	1000000057	1067
118		Spot	3	Image 1	5	1000000058	1068
119		Spot	3	Image 1	5	1000000059	1069
115		Spot	3	Image 1	5	1000000060	1070
122		Spot	3	Image 1	5	1000000061	1071
122		Spot	3	Image 1	5	1000000062	1072
116		Spot	3	Image 1	5	1000000063	1074
116		Spot	3	Image 1	5	1000000064	1075
116		Spot	3	Image 1	5	1000000065	1076
116		Spot	3	Image 1	5	1000000066	1077
116		Spot	3	Image 1	5	1000000067	1078
119		Spot	3	Image 1	5	1000000068	1079
118		Spot	3	Image 1	5	1000000069	1080
118		Spot	3	Image 1	5	1000000070	1081
115		Spot	3	Image 1	5	1000000071	1082
117		Spot	3	Image 1	5	1000000072	1083
122		Spot	3	Image 1	5	1000000073	1084
117		Spot	3	Image 1	5	1000000074	1085
119		Spot	3	Image 1	5	1000000075	1086
118		Spot	3	Image 1	5	1000000077	1087
120		Spot	3	Image 1	5	1000000076	1088
125		Spot	3	Image 1	5	1000000078	1089
115		Spot	3	Image 1	5	1000000079	1090
126		Spot	3	Image 1	5	1000000080	1091
120		Spot	3	Image 1	5	1000000081	1093
117		Spot	3	Image 1	5	1000000082	1094
118		Spot	3	Image 1	5	1000000084	1095
119		Spot	3	Image 1	5	1000000083	1096
119		Spot	3	Image 1	5	1000000085	1097
120		Spot	3	Image 1	5	1000000086	1098
119		Spot	3	Image 1	5	1000000087	1099
120		Spot	3	Image 1	5	1000000088	1100
118		Spot	3	Image 1	5	1000000089	1101
119		Spot	3	Image 1	5	1000000091	1102
118		Spot	3	Image 1	5	1000000090	1103
118		Spot	3	Image 1	5	1000000092	1104
115		Spot	3	Image 1	5	1000000093	1105
118		Spot	3	Image 1	5	1000000094	1106
119		Spot	3	Image 1	5	1000000095	1107
118		Spot	3	Image 1	5	1000000096	1109
116		Spot	3	Image 1	5	1000000097	1110
119		Spot	3	Image 1	5	1000000098	1111
115		Spot	3	Image 1	5	1000000099	1112
117		Spot	3	Image 1	5	1000000100	1113
115		Spot	3	Image 1	5	1000000101	1114
116		Spot	3	Image 1	5	1000000102	1115
115		Spot	3	Image 1	5	1000000103	1116
115		Spot	3	Image 1	5	1000000104	1117
115		Spot	3	Image 1	5	1000000105	1118
117		Spot	3	Image 1	5	1000000106	1119
115		Spot	3	Image 1	5	1000000107	1120
116		Spot	3	Image 1	5	1000000108	1121
115		Spot	3	Image 1	5	1000000109	1123
115		Spot	3	Image 1	5	1000000110	1124
116		Spot	3	Image 1	5	1000000111	1125
123		Spot	3	Image 1	5	1000000112	1126
116		Spot	3	Image 1	5	1000000242	1127
121		Spot	3	Image 1	5	1000000113	1128
121		Spot	3	Image 1	5	1000000114	1129
116		Spot	3	Image 1	5	1000000115	1130
116		Spot	3	Image 1	5	1000000116	1131
116		Spot	3	Image 1	5	1000000117	1132
114		Spot	3	Image 1	5	1000000118	1133
116		Spot	3	Image 1	5	1000000119	1134
119		Spot	3	Image 1	5	1000000120	1135
119		Spot	3	Image 1	5	1000000121	1136
123		Spot	3	Image 1	5	1000000122	1137
121		Spot	3	Image 1	5	1000000123	1138
119		Spot	3	Image 1	5	1000000124	1139
117		Spot	3	Image 1	5	1000000125	1140
112		Spot	3	Image 1	5	1000000126	1141
116		Spot	3	Image 1	5	1000000128	1142
117		Spot	3	Image 1	5	1000000127	1143
118		Spot	3	Image 1	5	1000000129	1144
119		Spot	3	Image 1	5	1000000130	1145
116		Spot	3	Image 1	5	1000000131	1146
116		Spot	3	Image 1	5	1000000132	1147
115		Spot	3	Image 1	5	1000000133	1148
119		Spot	3	Image 1	5	1000000134	1149
116		Spot	3	Image 1	5	1000000135	1150
116		Spot	3	Image 1	5	1000000136	1151
118		Spot	3	Image 1	5	1000000137	1152
123		Spot	3	Image 1	5	1000000138	1153
115		Spot	3	Image 1	5	1000000139	1154
121		Spot	3	Image 1	5	1000000140	1155
114		Spot	3	Image 1	5	1000000142	1156
116		Spot	3	Image 1	5	1000000141	1157
116		Spot	3	Image 1	5	1000000143	1158
115		Spot	3	Image 1	5	1000000243	1159
117		Spot	3	Image 1	5	1000000144	1160
117		Spot	3	Image 1	5	1000000145	1161
118		Spot	3	Image 1	5	1000000146	1162
115		Spot	3	Image 1	5	1000000147	1163
115		Spot	3	Image 1	5	1000000148	1164
116		Spot	3	Image 1	5	1000000149	1165
115		Spot	3	Image 1	5	1000000150	1166
115		Spot	3	Image 1	5	1000000151	1169
115		Spot	3	Image 1	5	1000000152	1170
117		Spot	3	Image 1	5	1000000153	1171
117		Spot	3	Image 1	5	1000000154	1172
120		Spot	3	Image 1	5	1000000156	1173
118		Spot	3	Image 1	5	1000000157	1174
123		Spot	3	Image 1	5	1000000158	1175
115		Spot	3	Image 1	5	1000000159	1176
114		Spot	3	Image 1	5	1000000160	1177
118		Spot	3	Image 1	5	1000000162	1178
117		Spot	3	Image 1	5	1000000161	1179
118		Spot	3	Image 1	5	1000000163	1180
122		Spot	3	Image 1	5	1000000164	1181
115		Spot	3	Image 1	5	1000000165	1182
117		Spot	3	Image 1	5	1000000166	1183
116		Spot	3	Image 1	5	1000000168	1184
116		Spot	3	Image 1	5	1000000167	1185
117		Spot	3	Image 1	5	1000000169	1186
116		Spot	3	Image 1	5	1000000170	1187
115		Spot	3	Image 1	5	1000000171	1188
117		Spot	3	Image 1	5	1000000172	1189
116		Spot	3	Image 1	5	1000000173	1190
120		Spot	3	Image 1	5	1000000174	1191
115		Spot	3	Image 1	5	1000000175	1192
118		Spot	3	Image 1	5	1000000176	1193
116		Spot	3	Image 1	5	1000000178	1194
118		Spot	3	Image 1	5	1000000177	1195
119		Spot	3	Image 1	5	1000000179	1196
119		Spot	3	Image 1	5	1000000180	1197
119		Spot	3	Image 1	5	1000000181	1198
116		Spot	3	Image 1	5	1000000182	1199
116		Spot	3	Image 1	5	1000000183	1200
115		Spot	3	Image 1	5	1000000184	1201
116		Spot	3	Image 1	5	1000000185	1202
115		Spot	3	Image 1	5	1000000186	1203
116		Spot	3	Image 1	5	1000000187	1204
115		Spot	3	Image 1	5	1000000188	1205
115		Spot	3	Image 1	5	1000000189	1206
113		Spot	3	Image 1	5	1000000190	1207
115		Spot	3	Image 1	5	1000000191	1208
122		Spot	3	Image 1	5	1000000193	1209
116		Spot	3	Image 1	5	1000000192	1210
114		Spot	3	Image 1	5	1000000194	1211
115		Spot	3	Image 1	5	1000000195	1213
116		Spot	3	Image 1	5	1000000196	1214
114		Spot	3	Image 1	5	1000000197	1215
117		Spot	3	Image 1	5	1000000199	1216
115		Spot	3	Image 1	5	1000000241	1217
114		Spot	3	Image 1	5	1000000198	1218
114		Spot	3	Image 1	5	1000000200	1219
114		Spot	3	Image 1	5	1000000202	1220
114		Spot	3	Image 1	5	1000000201	1221
115		Spot	3	Image 1	5	1000000203	1222
114		Spot	3	Image 1	5	1000000205	1223
115		Spot	3	Image 1	5	1000000206	1224
116		Spot	3	Image 1	5	1000000207	1225
114		Spot	3	Image 1	5	1000000208	1226
116		Spot	3	Image 1	5	1000000209	1227
114		Spot	3	Image 1	5	1000000211	1228
114		Spot	3	Image 1	5	1000000210	1229
118		Spot	3	Image 1	5	1000000213	1230
117		Spot	3	Image 1	5	1000000212	1231
116		Spot	3	Image 1	5	1000000214	1232
112		Spot	3	Image 1	5	1000000215	1233
116		Spot	3	Image 1	5	1000000216	1234
116		Spot	3	Image 1	5	1000000217	1235
115		Spot	3	Image 1	5	1000000218	1236
115		Spot	3	Image 1	5	1000000219	1237
115		Spot	3	Image 1	5	1000000244	1238
118		Spot	3	Image 1	5	1000000220	1239
114		Spot	3	Image 1	5	1000000221	1240
114		Spot	3	Image 1	5	1000000222	1241
115		Spot	3	Image 1	5	1000000223	1242
114		Spot	3	Image 1	5	1000000224	1243
111		Spot	3	Image 1	5	1000000225	1244
114		Spot	3	Image 1	5	1000000155	1245
112		Spot	3	Image 1	5	1000000229	1246
119		Spot	3	Image 1	5	1000000226	1247
113		Spot	3	Image 1	5	1000000230	1248
115		Spot	3	Image 1	5	1000000227	1249
116		Spot	3	Image 1	5	1000000228	1250
115		Spot	3	Image 1	5	1000000232	1251
114		Spot	3	Image 1	5	1000000231	1252
115		Spot	3	Image 1	5	1000000233	1253
117		Spot	3	Image 1	5	1000000234	1254
115		Spot	3	Image 1	5	1000000235	1255
114		Spot	3	Image 1	5	1000000236	1256
113		Spot	3	Image 1	5	1000000237	1257
114		Spot	3	Image 1	5	1000000238	1258
116		Spot	3	Image 1	5	1000000239	1259
117		Spot	3	Image 1	6	1000000000	1260
119		Spot	3	Image 1	6	1000000001	1261
118		Spot	3	Image 1	6	1000000002	1262
120		Spot	3	Image 1	6	1000000003	1263
121		Spot	3	Image 1	6	1000000004	1264
119		Spot	3	Image 1	6	1000000005	1265
119		Spot	3	Image 1	6	1000000006	1266
117		Spot	3	Image 1	6	1000000007	1267
120		Spot	3	Image 1	6	1000000008	1268
117		Spot	3	Image 1	6	1000000009	1269
116		Spot	3	Image 1	6	1000000010	1270
118		Spot	3	Image 1	6	1000000012	1271
119		Spot	3	Image 1	6	1000000013	1272
120		Spot	3	Image 1	6	1000000014	1273
119		Spot	3	Image 1	6	1000000015	1274
117		Spot	3	Image 1	6	1000000016	1275
122		Spot	3	Image 1	6	1000000017	1276
120		Spot	3	Image 1	6	1000000018	1277
119		Spot	3	Image 1	6	1000000019	1278
118		Spot	3	Image 1	6	1000000022	1279
117		Spot	3	Image 1	6	1000000021	1280
120		Spot	3	Image 1	6	1000000020	1281
118		Spot	3	Image 1	6	1000000246	1282
119		Spot	3	Image 1	6	1000000023	1283
121		Spot	3	Image 1	6	1000000024	1284
121		Spot	3	Image 1	6	1000000025	1285
121		Spot	3	Image 1	6	1000000026	1286
121		Spot	3	Image 1	6	1000000027	1287
119		Spot	3	Image 1	6	1000000028	1288
119		Spot	3	Image 1	6	1000000240	1289
121		Spot	3	Image 1	6	1000000029	1290
119		Spot	3	Image 1	6	1000000030	1291
121		Spot	3	Image 1	6	1000000031	1292
118		Spot	3	Image 1	6	1000000032	1293
116		Spot	3	Image 1	6	1000000033	1294
118		Spot	3	Image 1	6	1000000245	1295
119		Spot	3	Image 1	6	1000000034	1296
118		Spot	3	Image 1	6	1000000035	1297
119		Spot	3	Image 1	6	1000000037	1298
119		Spot	3	Image 1	6	1000000036	1299
119		Spot	3	Image 1	6	1000000038	1300
118		Spot	3	Image 1	6	1000000039	1301
115		Spot	3	Image 1	6	1000000040	1302
120		Spot	3	Image 1	6	1000000041	1303
115		Spot	3	Image 1	6	1000000042	1304
118		Spot	3	Image 1	6	1000000043	1305
117		Spot	3	Image 1	6	1000000044	1306
122		Spot	3	Image 1	6	1000000046	1307
116		Spot	3	Image 1	6	1000000045	1308
118		Spot	3	Image 1	6	1000000047	1309
117		Spot	3	Image 1	6	1000000048	1311
118		Spot	3	Image 1	6	1000000049	1312
119		Spot	3	Image 1	6	1000000050	1314
123		Spot	3	Image 1	6	1000000051	1315
116		Spot	3	Image 1	6	1000000052	1316
121		Spot	3	Image 1	6	1000000055	1317
117		Spot	3	Image 1	6	1000000054	1318
117		Spot	3	Image 1	6	1000000056	1319
119		Spot	3	Image 1	6	1000000057	1320
118		Spot	3	Image 1	6	1000000058	1321
118		Spot	3	Image 1	6	1000000059	1322
116		Spot	3	Image 1	6	1000000060	1323
125		Spot	3	Image 1	6	1000000061	1324
121		Spot	3	Image 1	6	1000000062	1325
121		Spot	3	Image 1	6	1000000063	1327
117		Spot	3	Image 1	6	1000000064	1328
117		Spot	3	Image 1	6	1000000065	1329
114		Spot	3	Image 1	6	1000000066	1330
118		Spot	3	Image 1	6	1000000067	1331
119		Spot	3	Image 1	6	1000000068	1332
119		Spot	3	Image 1	6	1000000069	1333
117		Spot	3	Image 1	6	1000000070	1334
117		Spot	3	Image 1	6	1000000071	1335
118		Spot	3	Image 1	6	1000000072	1336
122		Spot	3	Image 1	6	1000000073	1337
118		Spot	3	Image 1	6	1000000074	1338
118		Spot	3	Image 1	6	1000000075	1339
119		Spot	3	Image 1	6	1000000076	1340
119		Spot	3	Image 1	6	1000000077	1341
124		Spot	3	Image 1	6	1000000078	1342
117		Spot	3	Image 1	6	1000000079	1343
123		Spot	3	Image 1	6	1000000080	1344
118		Spot	3	Image 1	6	1000000081	1345
118		Spot	3	Image 1	6	1000000082	1347
119		Spot	3	Image 1	6	1000000084	1348
118		Spot	3	Image 1	6	1000000083	1349
121		Spot	3	Image 1	6	1000000085	1350
120		Spot	3	Image 1	6	1000000086	1351
120		Spot	3	Image 1	6	1000000087	1352
120		Spot	3	Image 1	6	1000000088	1353
116		Spot	3	Image 1	6	1000000089	1354
121		Spot	3	Image 1	6	1000000091	1355
115		Spot	3	Image 1	6	1000000090	1356
118		Spot	3	Image 1	6	1000000092	1357
118		Spot	3	Image 1	6	1000000093	1358
119		Spot	3	Image 1	6	1000000094	1359
118		Spot	3	Image 1	6	1000000095	1360
117		Spot	3	Image 1	6	1000000096	1362
118		Spot	3	Image 1	6	1000000097	1363
120		Spot	3	Image 1	6	1000000098	1364
116		Spot	3	Image 1	6	1000000099	1365
118		Spot	3	Image 1	6	1000000100	1366
115		Spot	3	Image 1	6	1000000101	1367
116		Spot	3	Image 1	6	1000000102	1368
116		Spot	3	Image 1	6	1000000103	1369
115		Spot	3	Image 1	6	1000000104	1370
116		Spot	3	Image 1	6	1000000105	1371
116		Spot	3	Image 1	6	1000000107	1372
119		Spot	3	Image 1	6	1000000106	1373
117		Spot	3	Image 1	6	1000000108	1374
117		Spot	3	Image 1	6	1000000109	1377
116		Spot	3	Image 1	6	1000000110	1378
118		Spot	3	Image 1	6	1000000111	1379
124		Spot	3	Image 1	6	1000000112	1380
118		Spot	3	Image 1	6	1000000242	1381
123		Spot	3	Image 1	6	1000000113	1382
121		Spot	3	Image 1	6	1000000114	1383
117		Spot	3	Image 1	6	1000000115	1384
118		Spot	3	Image 1	6	1000000116	1385
117		Spot	3	Image 1	6	1000000117	1386
116		Spot	3	Image 1	6	1000000118	1387
117		Spot	3	Image 1	6	1000000119	1388
121		Spot	3	Image 1	6	1000000120	1389
119		Spot	3	Image 1	6	1000000121	1390
122		Spot	3	Image 1	6	1000000122	1391
123		Spot	3	Image 1	6	1000000123	1392
118		Spot	3	Image 1	6	1000000124	1393
120		Spot	3	Image 1	6	1000000125	1394
117		Spot	3	Image 1	6	1000000126	1395
115		Spot	3	Image 1	6	1000000127	1396
117		Spot	3	Image 1	6	1000000128	1397
118		Spot	3	Image 1	6	1000000129	1398
121		Spot	3	Image 1	6	1000000130	1399
117		Spot	3	Image 1	6	1000000131	1400
118		Spot	3	Image 1	6	1000000132	1401
116		Spot	3	Image 1	6	1000000133	1402
118		Spot	3	Image 1	6	1000000134	1403
118		Spot	3	Image 1	6	1000000135	1404
116		Spot	3	Image 1	6	1000000136	1405
119		Spot	3	Image 1	6	1000000137	1406
124		Spot	3	Image 1	6	1000000138	1407
115		Spot	3	Image 1	6	1000000139	1408
121		Spot	3	Image 1	6	1000000140	1409
116		Spot	3	Image 1	6	1000000142	1410
116		Spot	3	Image 1	6	1000000141	1411
115		Spot	3	Image 1	6	1000000143	1412
120		Spot	3	Image 1	6	1000000144	1413
114		Spot	3	Image 1	6	1000000243	1414
118		Spot	3	Image 1	6	1000000145	1415
117		Spot	3	Image 1	6	1000000146	1416
115		Spot	3	Image 1	6	1000000147	1417
117		Spot	3	Image 1	6	1000000148	1418
117		Spot	3	Image 1	6	1000000149	1419
115		Spot	3	Image 1	6	1000000150	1420
118		Spot	3	Image 1	6	1000000151	1423
116		Spot	3	Image 1	6	1000000152	1424
117		Spot	3	Image 1	6	1000000153	1425
116		Spot	3	Image 1	6	1000000247	1426
117		Spot	3	Image 1	6	1000000154	1427
114		Spot	3	Image 1	6	1000000229	1428
120		Spot	3	Image 1	6	1000000156	1429
119		Spot	3	Image 1	6	1000000157	1430
123		Spot	3	Image 1	6	1000000158	1431
118		Spot	3	Image 1	6	1000000159	1432
117		Spot	3	Image 1	6	1000000160	1433
119		Spot	3	Image 1	6	1000000162	1434
115		Spot	3	Image 1	6	1000000161	1435
119		Spot	3	Image 1	6	1000000163	1436
121		Spot	3	Image 1	6	1000000164	1437
117		Spot	3	Image 1	6	1000000165	1438
117		Spot	3	Image 1	6	1000000166	1439
118		Spot	3	Image 1	6	1000000168	1440
114		Spot	3	Image 1	6	1000000167	1441
120		Spot	3	Image 1	6	1000000170	1442
119		Spot	3	Image 1	6	1000000169	1443
118		Spot	3	Image 1	6	1000000171	1444
117		Spot	3	Image 1	6	1000000172	1445
116		Spot	3	Image 1	6	1000000173	1446
120		Spot	3	Image 1	6	1000000174	1447
115		Spot	3	Image 1	6	1000000175	1448
121		Spot	3	Image 1	6	1000000176	1449
117		Spot	3	Image 1	6	1000000178	1450
118		Spot	3	Image 1	6	1000000177	1451
121		Spot	3	Image 1	6	1000000179	1452
120		Spot	3	Image 1	6	1000000180	1453
122		Spot	3	Image 1	6	1000000181	1454
115		Spot	3	Image 1	6	1000000182	1455
115		Spot	3	Image 1	6	1000000183	1456
113		Spot	3	Image 1	6	1000000184	1457
115		Spot	3	Image 1	6	1000000185	1458
116		Spot	3	Image 1	6	1000000186	1459
117		Spot	3	Image 1	6	1000000187	1460
118		Spot	3	Image 1	6	1000000188	1461
115		Spot	3	Image 1	6	1000000189	1462
115		Spot	3	Image 1	6	1000000190	1463
117		Spot	3	Image 1	6	1000000191	1464
122		Spot	3	Image 1	6	1000000193	1465
116		Spot	3	Image 1	6	1000000192	1466
115		Spot	3	Image 1	6	1000000194	1467
115		Spot	3	Image 1	6	1000000195	1469
116		Spot	3	Image 1	6	1000000196	1470
116		Spot	3	Image 1	6	1000000197	1471
116		Spot	3	Image 1	6	1000000199	1472
117		Spot	3	Image 1	6	1000000241	1473
117		Spot	3	Image 1	6	1000000198	1474
116		Spot	3	Image 1	6	1000000200	1475
115		Spot	3	Image 1	6	1000000202	1476
118		Spot	3	Image 1	6	1000000203	1477
114		Spot	3	Image 1	6	1000000204	1478
116		Spot	3	Image 1	6	1000000205	1479
116		Spot	3	Image 1	6	1000000206	1480
117		Spot	3	Image 1	6	1000000207	1481
113		Spot	3	Image 1	6	1000000208	1482
118		Spot	3	Image 1	6	1000000209	1483
115		Spot	3	Image 1	6	1000000211	1484
115		Spot	3	Image 1	6	1000000210	1485
117		Spot	3	Image 1	6	1000000212	1486
116		Spot	3	Image 1	6	1000000213	1487
117		Spot	3	Image 1	6	1000000214	1488
112		Spot	3	Image 1	6	1000000215	1489
115		Spot	3	Image 1	6	1000000216	1490
113		Spot	3	Image 1	6	1000000217	1491
117		Spot	3	Image 1	6	1000000218	1492
115		Spot	3	Image 1	6	1000000219	1493
117		Spot	3	Image 1	6	1000000244	1494
117		Spot	3	Image 1	6	1000000220	1495
115		Spot	3	Image 1	6	1000000221	1496
115		Spot	3	Image 1	6	1000000222	1497
115		Spot	3	Image 1	6	1000000223	1498
114		Spot	3	Image 1	6	1000000224	1499
112		Spot	3	Image 1	6	1000000225	1500
113		Spot	3	Image 1	6	1000000155	1501
113		Spot	3	Image 1	6	1000000230	1502
118		Spot	3	Image 1	6	1000000226	1503
115		Spot	3	Image 1	6	1000000227	1504
117		Spot	3	Image 1	6	1000000228	1505
115		Spot	3	Image 1	6	1000000232	1506
114		Spot	3	Image 1	6	1000000231	1507
116		Spot	3	Image 1	6	1000000233	1508
115		Spot	3	Image 1	6	1000000234	1509
115		Spot	3	Image 1	6	1000000235	1510
114		Spot	3	Image 1	6	1000000236	1511
116		Spot	3	Image 1	6	1000000237	1512
116		Spot	3	Image 1	6	1000000238	1513
115		Spot	3	Image 1	6	1000000239	1514
117		Spot	3	Image 1	7	1000000000	1515
120		Spot	3	Image 1	7	1000000001	1516
119		Spot	3	Image 1	7	1000000002	1517
121		Spot	3	Image 1	7	1000000003	1518
120		Spot	3	Image 1	7	1000000004	1519
119		Spot	3	Image 1	7	1000000005	1520
117		Spot	3	Image 1	7	1000000006	1521
119		Spot	3	Image 1	7	1000000007	1522
121		Spot	3	Image 1	7	1000000008	1523
117		Spot	3	Image 1	7	1000000009	1524
121		Spot	3	Image 1	7	1000000010	1525
118		Spot	3	Image 1	7	1000000011	1526
118		Spot	3	Image 1	7	1000000012	1527
119		Spot	3	Image 1	7	1000000013	1528
121		Spot	3	Image 1	7	1000000014	1529
119		Spot	3	Image 1	7	1000000015	1530
116		Spot	3	Image 1	7	1000000016	1531
122		Spot	3	Image 1	7	1000000017	1532
123		Spot	3	Image 1	7	1000000018	1533
117		Spot	3	Image 1	7	1000000019	1534
117		Spot	3	Image 1	7	1000000021	1535
120		Spot	3	Image 1	7	1000000022	1536
120		Spot	3	Image 1	7	1000000020	1537
116		Spot	3	Image 1	7	1000000248	1538
118		Spot	3	Image 1	7	1000000023	1539
121		Spot	3	Image 1	7	1000000246	1540
120		Spot	3	Image 1	7	1000000024	1542
122		Spot	3	Image 1	7	1000000025	1543
122		Spot	3	Image 1	7	1000000026	1544
124		Spot	3	Image 1	7	1000000027	1545
119		Spot	3	Image 1	7	1000000028	1546
120		Spot	3	Image 1	7	1000000240	1547
119		Spot	3	Image 1	7	1000000029	1548
119		Spot	3	Image 1	7	1000000030	1549
120		Spot	3	Image 1	7	1000000031	1550
119		Spot	3	Image 1	7	1000000032	1551
121		Spot	3	Image 1	7	1000000033	1552
119		Spot	3	Image 1	7	1000000245	1553
120		Spot	3	Image 1	7	1000000034	1554
120		Spot	3	Image 1	7	1000000035	1555
121		Spot	3	Image 1	7	1000000036	1556
120		Spot	3	Image 1	7	1000000037	1557
118		Spot	3	Image 1	7	1000000038	1558
120		Spot	3	Image 1	7	1000000039	1559
118		Spot	3	Image 1	7	1000000040	1560
122		Spot	3	Image 1	7	1000000041	1561
116		Spot	3	Image 1	7	1000000042	1562
120		Spot	3	Image 1	7	1000000043	1563
116		Spot	3	Image 1	7	1000000044	1564
119		Spot	3	Image 1	7	1000000046	1565
118		Spot	3	Image 1	7	1000000045	1566
118		Spot	3	Image 1	7	1000000047	1567
120		Spot	3	Image 1	7	1000000049	1569
117		Spot	3	Image 1	7	1000000048	1570
116		Spot	3	Image 1	7	1000000050	1572
122		Spot	3	Image 1	7	1000000051	1573
117		Spot	3	Image 1	7	1000000052	1574
121		Spot	3	Image 1	7	1000000055	1575
117		Spot	3	Image 1	7	1000000054	1576
118		Spot	3	Image 1	7	1000000056	1577
118		Spot	3	Image 1	7	1000000057	1578
118		Spot	3	Image 1	7	1000000058	1579
117		Spot	3	Image 1	7	1000000059	1580
116		Spot	3	Image 1	7	1000000060	1581
124		Spot	3	Image 1	7	1000000061	1582
122		Spot	3	Image 1	7	1000000062	1583
119		Spot	3	Image 1	7	1000000063	1585
116		Spot	3	Image 1	7	1000000064	1586
117		Spot	3	Image 1	7	1000000065	1587
117		Spot	3	Image 1	7	1000000066	1588
117		Spot	3	Image 1	7	1000000067	1589
118		Spot	3	Image 1	7	1000000068	1590
116		Spot	3	Image 1	7	1000000104	1591
119		Spot	3	Image 1	7	1000000069	1592
120		Spot	3	Image 1	7	1000000070	1593
117		Spot	3	Image 1	7	1000000072	1594
118		Spot	3	Image 1	7	1000000071	1595
124		Spot	3	Image 1	7	1000000073	1596
118		Spot	3	Image 1	7	1000000074	1597
120		Spot	3	Image 1	7	1000000075	1598
119		Spot	3	Image 1	7	1000000076	1599
120		Spot	3	Image 1	7	1000000077	1600
126		Spot	3	Image 1	7	1000000078	1601
120		Spot	3	Image 1	7	1000000079	1602
129		Spot	3	Image 1	7	1000000080	1603
118		Spot	3	Image 1	7	1000000081	1604
119		Spot	3	Image 1	7	1000000083	1605
119		Spot	3	Image 1	7	1000000082	1606
118		Spot	3	Image 1	7	1000000084	1607
121		Spot	3	Image 1	7	1000000085	1608
120		Spot	3	Image 1	7	1000000086	1609
120		Spot	3	Image 1	7	1000000087	1610
119		Spot	3	Image 1	7	1000000088	1611
118		Spot	3	Image 1	7	1000000089	1612
117		Spot	3	Image 1	7	1000000090	1613
120		Spot	3	Image 1	7	1000000091	1614
118		Spot	3	Image 1	7	1000000092	1615
119		Spot	3	Image 1	7	1000000093	1616
117		Spot	3	Image 1	7	1000000094	1617
120		Spot	3	Image 1	7	1000000095	1618
117		Spot	3	Image 1	7	1000000096	1620
118		Spot	3	Image 1	7	1000000097	1621
116		Spot	3	Image 1	7	1000000099	1622
118		Spot	3	Image 1	7	1000000100	1623
118		Spot	3	Image 1	7	1000000101	1624
116		Spot	3	Image 1	7	1000000102	1625
115		Spot	3	Image 1	7	1000000103	1626
117		Spot	3	Image 1	7	1000000105	1627
116		Spot	3	Image 1	7	1000000107	1628
118		Spot	3	Image 1	7	1000000106	1629
119		Spot	3	Image 1	7	1000000108	1630
119		Spot	3	Image 1	7	1000000109	1632
115		Spot	3	Image 1	7	1000000110	1633
117		Spot	3	Image 1	7	1000000111	1634
121		Spot	3	Image 1	7	1000000112	1635
118		Spot	3	Image 1	7	1000000242	1636
124		Spot	3	Image 1	7	1000000113	1637
121		Spot	3	Image 1	7	1000000114	1638
117		Spot	3	Image 1	7	1000000115	1639
115		Spot	3	Image 1	7	1000000116	1640
117		Spot	3	Image 1	7	1000000117	1641
117		Spot	3	Image 1	7	1000000118	1642
117		Spot	3	Image 1	7	1000000119	1643
120		Spot	3	Image 1	7	1000000120	1644
117		Spot	3	Image 1	7	1000000121	1645
125		Spot	3	Image 1	7	1000000122	1646
124		Spot	3	Image 1	7	1000000123	1647
119		Spot	3	Image 1	7	1000000124	1648
117		Spot	3	Image 1	7	1000000125	1649
116		Spot	3	Image 1	7	1000000127	1650
118		Spot	3	Image 1	7	1000000126	1651
117		Spot	3	Image 1	7	1000000128	1652
117		Spot	3	Image 1	7	1000000129	1653
120		Spot	3	Image 1	7	1000000130	1654
119		Spot	3	Image 1	7	1000000131	1655
118		Spot	3	Image 1	7	1000000133	1656
119		Spot	3	Image 1	7	1000000134	1657
119		Spot	3	Image 1	7	1000000135	1658
116		Spot	3	Image 1	7	1000000136	1659
120		Spot	3	Image 1	7	1000000137	1660
116		Spot	3	Image 1	7	1000000141	1661
123		Spot	3	Image 1	7	1000000138	1662
116		Spot	3	Image 1	7	1000000139	1663
117		Spot	3	Image 1	7	1000000140	1664
118		Spot	3	Image 1	7	1000000142	1665
117		Spot	3	Image 1	7	1000000143	1666
119		Spot	3	Image 1	7	1000000144	1667
115		Spot	3	Image 1	7	1000000243	1668
116		Spot	3	Image 1	7	1000000145	1669
117		Spot	3	Image 1	7	1000000146	1670
114		Spot	3	Image 1	7	1000000147	1671
117		Spot	3	Image 1	7	1000000148	1672
116		Spot	3	Image 1	7	1000000149	1673
117		Spot	3	Image 1	7	1000000150	1674
116		Spot	3	Image 1	7	1000000151	1677
116		Spot	3	Image 1	7	1000000152	1678
118		Spot	3	Image 1	7	1000000153	1679
115		Spot	3	Image 1	7	1000000247	1680
116		Spot	3	Image 1	7	1000000229	1681
114		Spot	3	Image 1	7	1000000154	1682
122		Spot	3	Image 1	7	1000000156	1683
116		Spot	3	Image 1	7	1000000157	1684
124		Spot	3	Image 1	7	1000000158	1685
117		Spot	3	Image 1	7	1000000159	1686
118		Spot	3	Image 1	7	1000000160	1687
118		Spot	3	Image 1	7	1000000162	1688
116		Spot	3	Image 1	7	1000000161	1689
118		Spot	3	Image 1	7	1000000163	1690
121		Spot	3	Image 1	7	1000000164	1691
117		Spot	3	Image 1	7	1000000165	1692
118		Spot	3	Image 1	7	1000000166	1693
118		Spot	3	Image 1	7	1000000168	1694
115		Spot	3	Image 1	7	1000000167	1695
119		Spot	3	Image 1	7	1000000170	1696
118		Spot	3	Image 1	7	1000000169	1697
117		Spot	3	Image 1	7	1000000171	1698
119		Spot	3	Image 1	7	1000000172	1699
115		Spot	3	Image 1	7	1000000173	1700
120		Spot	3	Image 1	7	1000000174	1701
116		Spot	3	Image 1	7	1000000175	1702
121		Spot	3	Image 1	7	1000000176	1703
116		Spot	3	Image 1	7	1000000178	1704
118		Spot	3	Image 1	7	1000000177	1705
121		Spot	3	Image 1	7	1000000179	1706
119		Spot	3	Image 1	7	1000000180	1707
121		Spot	3	Image 1	7	1000000181	1708
116		Spot	3	Image 1	7	1000000182	1709
116		Spot	3	Image 1	7	1000000183	1710
116		Spot	3	Image 1	7	1000000184	1711
117		Spot	3	Image 1	7	1000000185	1712
116		Spot	3	Image 1	7	1000000249	1713
116		Spot	3	Image 1	7	1000000186	1714
118		Spot	3	Image 1	7	1000000187	1715
116		Spot	3	Image 1	7	1000000188	1716
116		Spot	3	Image 1	7	1000000189	1717
115		Spot	3	Image 1	7	1000000190	1718
116		Spot	3	Image 1	7	1000000191	1719
127		Spot	3	Image 1	7	1000000193	1720
115		Spot	3	Image 1	7	1000000192	1721
117		Spot	3	Image 1	7	1000000194	1722
117		Spot	3	Image 1	7	1000000195	1724
115		Spot	3	Image 1	7	1000000197	1725
118		Spot	3	Image 1	7	1000000241	1726
118		Spot	3	Image 1	7	1000000199	1727
117		Spot	3	Image 1	7	1000000198	1728
117		Spot	3	Image 1	7	1000000200	1729
116		Spot	3	Image 1	7	1000000202	1730
118		Spot	3	Image 1	7	1000000203	1731
116		Spot	3	Image 1	7	1000000205	1732
115		Spot	3	Image 1	7	1000000206	1733
118		Spot	3	Image 1	7	1000000207	1734
115		Spot	3	Image 1	7	1000000208	1735
119		Spot	3	Image 1	7	1000000209	1736
114		Spot	3	Image 1	7	1000000211	1737
115		Spot	3	Image 1	7	1000000210	1738
116		Spot	3	Image 1	7	1000000212	1739
119		Spot	3	Image 1	7	1000000213	1740
116		Spot	3	Image 1	7	1000000214	1741
114		Spot	3	Image 1	7	1000000215	1742
115		Spot	3	Image 1	7	1000000216	1743
113		Spot	3	Image 1	7	1000000217	1744
117		Spot	3	Image 1	7	1000000218	1745
115		Spot	3	Image 1	7	1000000219	1746
115		Spot	3	Image 1	7	1000000244	1747
117		Spot	3	Image 1	7	1000000220	1748
116		Spot	3	Image 1	7	1000000221	1749
116		Spot	3	Image 1	7	1000000222	1750
114		Spot	3	Image 1	7	1000000223	1751
115		Spot	3	Image 1	7	1000000224	1752
115		Spot	3	Image 1	7	1000000225	1753
114		Spot	3	Image 1	7	1000000155	1754
118		Spot	3	Image 1	7	1000000226	1755
115		Spot	3	Image 1	7	1000000227	1756
118		Spot	3	Image 1	7	1000000228	1757
115		Spot	3	Image 1	7	1000000232	1758
116		Spot	3	Image 1	7	1000000231	1759
117		Spot	3	Image 1	7	1000000233	1760
114		Spot	3	Image 1	7	1000000234	1761
116		Spot	3	Image 1	7	1000000235	1762
115		Spot	3	Image 1	7	1000000236	1763
118		Spot	3	Image 1	7	1000000237	1764
116		Spot	3	Image 1	7	1000000238	1765
115		Spot	3	Image 1	7	1000000239	1766
117		Spot	3	Image 1	8	1000000250	1767
118		Spot	3	Image 1	8	1000000000	1768
120		Spot	3	Image 1	8	1000000001	1769
119		Spot	3	Image 1	8	1000000002	1770
122		Spot	3	Image 1	8	1000000003	1771
120		Spot	3	Image 1	8	1000000004	1772
117		Spot	3	Image 1	8	1000000005	1773
119		Spot	3	Image 1	8	1000000006	1774
119		Spot	3	Image 1	8	1000000007	1775
117		Spot	3	Image 1	8	1000000008	1776
117		Spot	3	Image 1	8	1000000009	1777
118		Spot	3	Image 1	8	1000000010	1778
119		Spot	3	Image 1	8	1000000012	1779
118		Spot	3	Image 1	8	1000000011	1780
116		Spot	3	Image 1	8	1000000057	1781
118		Spot	3	Image 1	8	1000000013	1782
120		Spot	3	Image 1	8	1000000014	1783
115		Spot	3	Image 1	8	1000000016	1784
121		Spot	3	Image 1	8	1000000017	1785
122		Spot	3	Image 1	8	1000000018	1786
118		Spot	3	Image 1	8	1000000019	1787
117		Spot	3	Image 1	8	1000000021	1788
116		Spot	3	Image 1	8	1000000022	1789
119		Spot	3	Image 1	8	1000000020	1790
117		Spot	3	Image 1	8	1000000251	1791
117		Spot	3	Image 1	8	1000000023	1792
120		Spot	3	Image 1	8	1000000246	1793
122		Spot	3	Image 1	8	1000000024	1795
120		Spot	3	Image 1	8	1000000025	1796
121		Spot	3	Image 1	8	1000000026	1797
119		Spot	3	Image 1	8	1000000027	1798
117		Spot	3	Image 1	8	1000000028	1799
120		Spot	3	Image 1	8	1000000240	1800
119		Spot	3	Image 1	8	1000000029	1801
119		Spot	3	Image 1	8	1000000030	1802
120		Spot	3	Image 1	8	1000000032	1803
121		Spot	3	Image 1	8	1000000031	1804
121		Spot	3	Image 1	8	1000000033	1805
118		Spot	3	Image 1	8	1000000245	1806
120		Spot	3	Image 1	8	1000000034	1807
118		Spot	3	Image 1	8	1000000035	1808
119		Spot	3	Image 1	8	1000000036	1809
119		Spot	3	Image 1	8	1000000037	1810
118		Spot	3	Image 1	8	1000000038	1811
118		Spot	3	Image 1	8	1000000039	1812
114		Spot	3	Image 1	8	1000000040	1813
122		Spot	3	Image 1	8	1000000041	1814
114		Spot	3	Image 1	8	1000000042	1815
118		Spot	3	Image 1	8	1000000043	1816
116		Spot	3	Image 1	8	1000000044	1817
121		Spot	3	Image 1	8	1000000046	1818
114		Spot	3	Image 1	8	1000000045	1819
118		Spot	3	Image 1	8	1000000047	1820
117		Spot	3	Image 1	8	1000000048	1822
121		Spot	3	Image 1	8	1000000049	1823
117		Spot	3	Image 1	8	1000000050	1825
122		Spot	3	Image 1	8	1000000051	1826
118		Spot	3	Image 1	8	1000000052	1827
118		Spot	3	Image 1	8	1000000053	1828
122		Spot	3	Image 1	8	1000000055	1829
117		Spot	3	Image 1	8	1000000056	1830
120		Spot	3	Image 1	8	1000000054	1831
117		Spot	3	Image 1	8	1000000058	1832
120		Spot	3	Image 1	8	1000000059	1833
113		Spot	3	Image 1	8	1000000060	1834
118		Spot	3	Image 1	8	1000000061	1835
121		Spot	3	Image 1	8	1000000062	1836
119		Spot	3	Image 1	8	1000000063	1838
116		Spot	3	Image 1	8	1000000064	1839
116		Spot	3	Image 1	8	1000000065	1840
115		Spot	3	Image 1	8	1000000066	1841
114		Spot	3	Image 1	8	1000000067	1842
118		Spot	3	Image 1	8	1000000068	1843
117		Spot	3	Image 1	8	1000000104	1844
119		Spot	3	Image 1	8	1000000069	1845
118		Spot	3	Image 1	8	1000000070	1846
118		Spot	3	Image 1	8	1000000071	1847
117		Spot	3	Image 1	8	1000000072	1848
119		Spot	3	Image 1	8	1000000073	1849
118		Spot	3	Image 1	8	1000000074	1850
119		Spot	3	Image 1	8	1000000075	1851
119		Spot	3	Image 1	8	1000000076	1852
118		Spot	3	Image 1	8	1000000077	1853
125		Spot	3	Image 1	8	1000000078	1854
121		Spot	3	Image 1	8	1000000079	1855
127		Spot	3	Image 1	8	1000000080	1856
118		Spot	3	Image 1	8	1000000081	1857
118		Spot	3	Image 1	8	1000000082	1858
118		Spot	3	Image 1	8	1000000083	1859
119		Spot	3	Image 1	8	1000000084	1860
120		Spot	3	Image 1	8	1000000085	1861
118		Spot	3	Image 1	8	1000000086	1862
119		Spot	3	Image 1	8	1000000087	1863
119		Spot	3	Image 1	8	1000000088	1864
118		Spot	3	Image 1	8	1000000089	1865
121		Spot	3	Image 1	8	1000000091	1866
118		Spot	3	Image 1	8	1000000090	1867
118		Spot	3	Image 1	8	1000000092	1868
119		Spot	3	Image 1	8	1000000094	1869
115		Spot	3	Image 1	8	1000000093	1870
120		Spot	3	Image 1	8	1000000095	1871
116		Spot	3	Image 1	8	1000000096	1873
115		Spot	3	Image 1	8	1000000097	1874
117		Spot	3	Image 1	8	1000000098	1875
113		Spot	3	Image 1	8	1000000099	1876
119		Spot	3	Image 1	8	1000000100	1877
116		Spot	3	Image 1	8	1000000101	1878
116		Spot	3	Image 1	8	1000000102	1879
117		Spot	3	Image 1	8	1000000103	1880
117		Spot	3	Image 1	8	1000000105	1881
118		Spot	3	Image 1	8	1000000106	1882
118		Spot	3	Image 1	8	1000000108	1883
116		Spot	3	Image 1	8	1000000109	1886
116		Spot	3	Image 1	8	1000000110	1887
117		Spot	3	Image 1	8	1000000111	1888
123		Spot	3	Image 1	8	1000000112	1889
119		Spot	3	Image 1	8	1000000242	1890
122		Spot	3	Image 1	8	1000000113	1891
118		Spot	3	Image 1	8	1000000114	1892
117		Spot	3	Image 1	8	1000000115	1893
117		Spot	3	Image 1	8	1000000116	1894
117		Spot	3	Image 1	8	1000000117	1895
115		Spot	3	Image 1	8	1000000118	1896
115		Spot	3	Image 1	8	1000000119	1897
119		Spot	3	Image 1	8	1000000120	1898
116		Spot	3	Image 1	8	1000000121	1899
123		Spot	3	Image 1	8	1000000122	1900
123		Spot	3	Image 1	8	1000000123	1901
118		Spot	3	Image 1	8	1000000124	1902
117		Spot	3	Image 1	8	1000000125	1903
117		Spot	3	Image 1	8	1000000126	1904
118		Spot	3	Image 1	8	1000000127	1905
117		Spot	3	Image 1	8	1000000128	1906
119		Spot	3	Image 1	8	1000000129	1907
117		Spot	3	Image 1	8	1000000130	1908
117		Spot	3	Image 1	8	1000000131	1909
119		Spot	3	Image 1	8	1000000134	1910
115		Spot	3	Image 1	8	1000000133	1911
116		Spot	3	Image 1	8	1000000135	1912
117		Spot	3	Image 1	8	1000000136	1913
119		Spot	3	Image 1	8	1000000137	1914
116		Spot	3	Image 1	8	1000000141	1915
122		Spot	3	Image 1	8	1000000138	1916
116		Spot	3	Image 1	8	1000000139	1917
120		Spot	3	Image 1	8	1000000140	1918
118		Spot	3	Image 1	8	1000000142	1919
115		Spot	3	Image 1	8	1000000143	1920
113		Spot	3	Image 1	8	1000000243	1921
117		Spot	3	Image 1	8	1000000144	1922
118		Spot	3	Image 1	8	1000000145	1923
116		Spot	3	Image 1	8	1000000146	1924
113		Spot	3	Image 1	8	1000000147	1925
116		Spot	3	Image 1	8	1000000148	1926
118		Spot	3	Image 1	8	1000000149	1927
114		Spot	3	Image 1	8	1000000150	1928
116		Spot	3	Image 1	8	1000000151	1930
115		Spot	3	Image 1	8	1000000152	1931
116		Spot	3	Image 1	8	1000000153	1932
112		Spot	3	Image 1	8	1000000229	1933
117		Spot	3	Image 1	8	1000000154	1934
119		Spot	3	Image 1	8	1000000156	1935
118		Spot	3	Image 1	8	1000000157	1936
121		Spot	3	Image 1	8	1000000158	1937
117		Spot	3	Image 1	8	1000000159	1938
116		Spot	3	Image 1	8	1000000160	1939
117		Spot	3	Image 1	8	1000000161	1940
116		Spot	3	Image 1	8	1000000162	1941
116		Spot	3	Image 1	8	1000000163	1942
120		Spot	3	Image 1	8	1000000164	1943
115		Spot	3	Image 1	8	1000000165	1944
119		Spot	3	Image 1	8	1000000166	1945
118		Spot	3	Image 1	8	1000000168	1946
115		Spot	3	Image 1	8	1000000167	1947
118		Spot	3	Image 1	8	1000000169	1948
117		Spot	3	Image 1	8	1000000170	1949
118		Spot	3	Image 1	8	1000000171	1950
117		Spot	3	Image 1	8	1000000172	1951
114		Spot	3	Image 1	8	1000000173	1952
118		Spot	3	Image 1	8	1000000174	1953
116		Spot	3	Image 1	8	1000000175	1954
117		Spot	3	Image 1	8	1000000176	1955
118		Spot	3	Image 1	8	1000000177	1956
116		Spot	3	Image 1	8	1000000178	1957
122		Spot	3	Image 1	8	1000000179	1958
116		Spot	3	Image 1	8	1000000180	1959
122		Spot	3	Image 1	8	1000000181	1960
116		Spot	3	Image 1	8	1000000182	1961
116		Spot	3	Image 1	8	1000000183	1962
114		Spot	3	Image 1	8	1000000184	1963
115		Spot	3	Image 1	8	1000000185	1964
116		Spot	3	Image 1	8	1000000186	1965
117		Spot	3	Image 1	8	1000000187	1966
114		Spot	3	Image 1	8	1000000223	1967
117		Spot	3	Image 1	8	1000000188	1968
115		Spot	3	Image 1	8	1000000189	1969
116		Spot	3	Image 1	8	1000000252	1970
116		Spot	3	Image 1	8	1000000191	1971
126		Spot	3	Image 1	8	1000000193	1972
116		Spot	3	Image 1	8	1000000192	1973
113		Spot	3	Image 1	8	1000000194	1974
115		Spot	3	Image 1	8	1000000195	1976
114		Spot	3	Image 1	8	1000000197	1977
117		Spot	3	Image 1	8	1000000199	1978
113		Spot	3	Image 1	8	1000000241	1979
114		Spot	3	Image 1	8	1000000198	1980
116		Spot	3	Image 1	8	1000000200	1981
115		Spot	3	Image 1	8	1000000202	1982
114		Spot	3	Image 1	8	1000000201	1983
116		Spot	3	Image 1	8	1000000203	1984
116		Spot	3	Image 1	8	1000000205	1986
115		Spot	3	Image 1	8	1000000206	1987
114		Spot	3	Image 1	8	1000000207	1988
114		Spot	3	Image 1	8	1000000208	1989
119		Spot	3	Image 1	8	1000000209	1990
113		Spot	3	Image 1	8	1000000211	1991
112		Spot	3	Image 1	8	1000000210	1992
117		Spot	3	Image 1	8	1000000212	1993
117		Spot	3	Image 1	8	1000000213	1994
115		Spot	3	Image 1	8	1000000214	1995
113		Spot	3	Image 1	8	1000000215	1996
117		Spot	3	Image 1	8	1000000216	1997
117		Spot	3	Image 1	8	1000000217	1998
116		Spot	3	Image 1	8	1000000218	1999
116		Spot	3	Image 1	8	1000000219	2000
115		Spot	3	Image 1	8	1000000244	2001
116		Spot	3	Image 1	8	1000000220	2002
116		Spot	3	Image 1	8	1000000221	2003
112		Spot	3	Image 1	8	1000000222	2004
114		Spot	3	Image 1	8	1000000224	2005
113		Spot	3	Image 1	8	1000000225	2006
113		Spot	3	Image 1	8	1000000155	2007
115		Spot	3	Image 1	8	1000000227	2008
120		Spot	3	Image 1	8	1000000226	2009
117		Spot	3	Image 1	8	1000000228	2010
114		Spot	3	Image 1	8	1000000232	2011
114		Spot	3	Image 1	8	1000000231	2012
114		Spot	3	Image 1	8	1000000235	2013
114		Spot	3	Image 1	8	1000000233	2014
115		Spot	3	Image 1	8	1000000234	2015
114		Spot	3	Image 1	8	1000000236	2016
117		Spot	3	Image 1	8	1000000237	2017
116		Spot	3	Image 1	8	1000000238	2018
115		Spot	3	Image 1	8	1000000239	2019
115		Spot	3	Image 1	9	1000000250	2020
115		Spot	3	Image 1	9	1000000000	2021
121		Spot	3	Image 1	9	1000000001	2022
116		Spot	3	Image 1	9	1000000002	2023
119		Spot	3	Image 1	9	1000000003	2024
115		Spot	3	Image 1	9	1000000004	2025
117		Spot	3	Image 1	9	1000000005	2026
118		Spot	3	Image 1	9	1000000006	2027
116		Spot	3	Image 1	9	1000000007	2028
118		Spot	3	Image 1	9	1000000009	2029
119		Spot	3	Image 1	9	1000000010	2030
118		Spot	3	Image 1	9	1000000012	2031
118		Spot	3	Image 1	9	1000000011	2032
118		Spot	3	Image 1	9	1000000057	2033
119		Spot	3	Image 1	9	1000000013	2034
120		Spot	3	Image 1	9	1000000014	2035
115		Spot	3	Image 1	9	1000000016	2036
121		Spot	3	Image 1	9	1000000017	2037
121		Spot	3	Image 1	9	1000000018	2038
118		Spot	3	Image 1	9	1000000019	2039
116		Spot	3	Image 1	9	1000000021	2040
120		Spot	3	Image 1	9	1000000020	2041
118		Spot	3	Image 1	9	1000000022	2042
116		Spot	3	Image 1	9	1000000251	2043
119		Spot	3	Image 1	9	1000000023	2044
123		Spot	3	Image 1	9	1000000246	2045
119		Spot	3	Image 1	9	1000000024	2047
121		Spot	3	Image 1	9	1000000025	2048
122		Spot	3	Image 1	9	1000000026	2049
121		Spot	3	Image 1	9	1000000027	2050
118		Spot	3	Image 1	9	1000000028	2051
118		Spot	3	Image 1	9	1000000240	2052
120		Spot	3	Image 1	9	1000000029	2053
118		Spot	3	Image 1	9	1000000030	2054
118		Spot	3	Image 1	9	1000000031	2055
120		Spot	3	Image 1	9	1000000032	2056
117		Spot	3	Image 1	9	1000000033	2057
117		Spot	3	Image 1	9	1000000245	2058
120		Spot	3	Image 1	9	1000000034	2059
117		Spot	3	Image 1	9	1000000035	2060
120		Spot	3	Image 1	9	1000000037	2061
119		Spot	3	Image 1	9	1000000036	2062
117		Spot	3	Image 1	9	1000000038	2063
116		Spot	3	Image 1	9	1000000039	2064
114		Spot	3	Image 1	9	1000000040	2065
122		Spot	3	Image 1	9	1000000041	2066
115		Spot	3	Image 1	9	1000000042	2067
117		Spot	3	Image 1	9	1000000043	2068
115		Spot	3	Image 1	9	1000000044	2069
116		Spot	3	Image 1	9	1000000045	2070
120		Spot	3	Image 1	9	1000000046	2071
[truncated: 7,506 more rows]
