# Supplementary material for: Protocol for real-time monitoring of CD8+ T and myeloid cell behavior in human high-grade serous ovarian cancer slices
Source: STAR Protoc. 2024 Jun 2;5(2):103102. doi: 10.1016/j.xpro.2024.103102 (PMC11179100; doi:10.1016/j.xpro.2024.103102)
Supplement: Data S3. Files for testing the R script, quantification and statistical analysis step 2 [file mmc3.zip › Test files/Slice2_a/__Intensity_Min_Ch=4_Img=1.csv]

Intensity Min Ch=4 Img=1
====================
Intensity Min	Unit	Category	Channel	Image	Time	TrackID	ID
121		Spot	4	Image 1	1	1000000000	0
125		Spot	4	Image 1	1	1000000001	1
120		Spot	4	Image 1	1	1000000002	2
172		Spot	4	Image 1	1	1000000003	3
123		Spot	4	Image 1	1	1000000004	4
123		Spot	4	Image 1	1	1000000005	5
123		Spot	4	Image 1	1	1000000006	6
126		Spot	4	Image 1	1	1000000007	7
127		Spot	4	Image 1	1	1000000008	8
125		Spot	4	Image 1	1	1000000009	9
132		Spot	4	Image 1	1	1000000010	10
124		Spot	4	Image 1	1	1000000011	11
171		Spot	4	Image 1	1	1000000012	12
120		Spot	4	Image 1	1	1000000013	13
125		Spot	4	Image 1	1	1000000014	14
122		Spot	4	Image 1	1	1000000015	15
121		Spot	4	Image 1	1	1000000016	16
133		Spot	4	Image 1	1	1000000017	17
131		Spot	4	Image 1	1	1000000018	18
135		Spot	4	Image 1	1	1000000019	19
141		Spot	4	Image 1	1	1000000020	20
133		Spot	4	Image 1	1	1000000021	21
130		Spot	4	Image 1	1	1000000022	22
118		Spot	4	Image 1	1	1000000023	23
118		Spot	4	Image 1	1	1000000024	24
127		Spot	4	Image 1	1	1000000025	25
125		Spot	4	Image 1	1	1000000026	26
151		Spot	4	Image 1	1	1000000027	27
123		Spot	4	Image 1	1	1000000028	28
122		Spot	4	Image 1	1	1000000029	29
123		Spot	4	Image 1	1	1000000030	30
130		Spot	4	Image 1	1	1000000031	31
159		Spot	4	Image 1	1	1000000032	32
124		Spot	4	Image 1	1	1000000033	33
131		Spot	4	Image 1	1	1000000034	34
131		Spot	4	Image 1	1	1000000035	35
130		Spot	4	Image 1	1	1000000036	36
128		Spot	4	Image 1	1	1000000037	37
127		Spot	4	Image 1	1	1000000038	38
129		Spot	4	Image 1	1	1000000039	39
129		Spot	4	Image 1	1	1000000040	40
129		Spot	4	Image 1	1	1000000041	41
121		Spot	4	Image 1	1	1000000042	42
124		Spot	4	Image 1	1	1000000043	43
120		Spot	4	Image 1	1	1000000044	44
128		Spot	4	Image 1	1	1000000045	45
117		Spot	4	Image 1	1	1000000046	46
124		Spot	4	Image 1	1	1000000047	47
164		Spot	4	Image 1	1	1000000048	49
124		Spot	4	Image 1	1	1000000049	50
124		Spot	4	Image 1	1	1000000050	52
132		Spot	4	Image 1	1	1000000051	53
124		Spot	4	Image 1	1	1000000052	54
127		Spot	4	Image 1	1	1000000053	55
135		Spot	4	Image 1	1	1000000054	56
137		Spot	4	Image 1	1	1000000055	57
137		Spot	4	Image 1	1	1000000056	58
117		Spot	4	Image 1	1	1000000057	59
131		Spot	4	Image 1	1	1000000058	60
142		Spot	4	Image 1	1	1000000059	61
125		Spot	4	Image 1	1	1000000060	62
133		Spot	4	Image 1	1	1000000061	63
136		Spot	4	Image 1	1	1000000062	64
132		Spot	4	Image 1	1	1000000063	65
125		Spot	4	Image 1	1	1000000064	66
131		Spot	4	Image 1	1	1000000065	67
123		Spot	4	Image 1	1	1000000066	68
132		Spot	4	Image 1	1	1000000067	69
140		Spot	4	Image 1	1	1000000068	70
128		Spot	4	Image 1	1	1000000069	71
131		Spot	4	Image 1	1	1000000070	72
117		Spot	4	Image 1	1	1000000071	73
130		Spot	4	Image 1	1	1000000072	74
130		Spot	4	Image 1	1	1000000073	75
125		Spot	4	Image 1	1	1000000074	76
132		Spot	4	Image 1	1	1000000075	77
124		Spot	4	Image 1	1	1000000076	78
133		Spot	4	Image 1	1	1000000077	79
145		Spot	4	Image 1	1	1000000078	81
122		Spot	4	Image 1	1	1000000079	82
155		Spot	4	Image 1	1	1000000080	83
131		Spot	4	Image 1	1	1000000081	84
132		Spot	4	Image 1	1	1000000082	85
120		Spot	4	Image 1	1	1000000083	86
127		Spot	4	Image 1	1	1000000084	87
122		Spot	4	Image 1	1	1000000085	88
136		Spot	4	Image 1	1	1000000086	89
127		Spot	4	Image 1	1	1000000087	90
130		Spot	4	Image 1	1	1000000088	91
124		Spot	4	Image 1	1	1000000089	92
133		Spot	4	Image 1	1	1000000090	93
132		Spot	4	Image 1	1	1000000091	94
139		Spot	4	Image 1	1	1000000092	95
129		Spot	4	Image 1	1	1000000093	96
125		Spot	4	Image 1	1	1000000094	97
139		Spot	4	Image 1	1	1000000095	98
138		Spot	4	Image 1	1	1000000096	100
121		Spot	4	Image 1	1	1000000097	101
121		Spot	4	Image 1	1	1000000098	102
119		Spot	4	Image 1	1	1000000099	103
128		Spot	4	Image 1	1	1000000100	104
123		Spot	4	Image 1	1	1000000101	105
128		Spot	4	Image 1	1	1000000102	106
130		Spot	4	Image 1	1	1000000103	107
127		Spot	4	Image 1	1	1000000104	108
116		Spot	4	Image 1	1	1000000105	109
130		Spot	4	Image 1	1	1000000106	110
125		Spot	4	Image 1	1	1000000107	111
134		Spot	4	Image 1	1	1000000108	112
131		Spot	4	Image 1	1	1000000109	115
123		Spot	4	Image 1	1	1000000110	116
129		Spot	4	Image 1	1	1000000111	117
148		Spot	4	Image 1	1	1000000112	118
133		Spot	4	Image 1	1	1000000113	119
149		Spot	4	Image 1	1	1000000114	120
126		Spot	4	Image 1	1	1000000115	121
135		Spot	4	Image 1	1	1000000116	122
125		Spot	4	Image 1	1	1000000117	123
123		Spot	4	Image 1	1	1000000118	124
128		Spot	4	Image 1	1	1000000119	125
147		Spot	4	Image 1	1	1000000120	126
129		Spot	4	Image 1	1	1000000121	127
160		Spot	4	Image 1	1	1000000122	128
129		Spot	4	Image 1	1	1000000123	129
140		Spot	4	Image 1	1	1000000124	130
162		Spot	4	Image 1	1	1000000125	131
141		Spot	4	Image 1	1	1000000126	132
125		Spot	4	Image 1	1	1000000127	133
155		Spot	4	Image 1	1	1000000128	134
130		Spot	4	Image 1	1	1000000129	135
138		Spot	4	Image 1	1	1000000130	136
139		Spot	4	Image 1	1	1000000131	137
111		Spot	4	Image 1	1	1000000132	138
137		Spot	4	Image 1	1	1000000133	139
167		Spot	4	Image 1	1	1000000134	140
157		Spot	4	Image 1	1	1000000135	141
136		Spot	4	Image 1	1	1000000136	142
123		Spot	4	Image 1	1	1000000137	143
189		Spot	4	Image 1	1	1000000138	144
129		Spot	4	Image 1	1	1000000139	145
148		Spot	4	Image 1	1	1000000140	146
127		Spot	4	Image 1	1	1000000141	147
130		Spot	4	Image 1	1	1000000142	148
141		Spot	4	Image 1	1	1000000143	149
136		Spot	4	Image 1	1	1000000144	150
268		Spot	4	Image 1	1	1000000145	151
139		Spot	4	Image 1	1	1000000146	152
131		Spot	4	Image 1	1	1000000147	153
138		Spot	4	Image 1	1	1000000148	154
129		Spot	4	Image 1	1	1000000149	155
134		Spot	4	Image 1	1	1000000150	156
172		Spot	4	Image 1	1	1000000151	158
134		Spot	4	Image 1	1	1000000152	159
147		Spot	4	Image 1	1	1000000153	160
131		Spot	4	Image 1	1	1000000154	161
121		Spot	4	Image 1	1	1000000155	162
126		Spot	4	Image 1	1	1000000156	163
129		Spot	4	Image 1	1	1000000157	164
134		Spot	4	Image 1	1	1000000158	165
144		Spot	4	Image 1	1	1000000159	166
127		Spot	4	Image 1	1	1000000160	167
127		Spot	4	Image 1	1	1000000161	168
136		Spot	4	Image 1	1	1000000162	169
122		Spot	4	Image 1	1	1000000163	170
115		Spot	4	Image 1	1	1000000164	171
132		Spot	4	Image 1	1	1000000165	172
124		Spot	4	Image 1	1	1000000166	173
125		Spot	4	Image 1	1	1000000167	174
140		Spot	4	Image 1	1	1000000168	175
133		Spot	4	Image 1	1	1000000169	176
140		Spot	4	Image 1	1	1000000170	177
125		Spot	4	Image 1	1	1000000171	178
131		Spot	4	Image 1	1	1000000172	179
122		Spot	4	Image 1	1	1000000173	180
135		Spot	4	Image 1	1	1000000174	181
129		Spot	4	Image 1	1	1000000175	182
185		Spot	4	Image 1	1	1000000176	183
128		Spot	4	Image 1	1	1000000177	184
123		Spot	4	Image 1	1	1000000178	185
130		Spot	4	Image 1	1	1000000179	186
152		Spot	4	Image 1	1	1000000180	187
169		Spot	4	Image 1	1	1000000181	188
139		Spot	4	Image 1	1	1000000182	189
143		Spot	4	Image 1	1	1000000183	190
124		Spot	4	Image 1	1	1000000184	191
136		Spot	4	Image 1	1	1000000185	192
159		Spot	4	Image 1	1	1000000186	193
140		Spot	4	Image 1	1	1000000187	194
135		Spot	4	Image 1	1	1000000188	195
128		Spot	4	Image 1	1	1000000189	196
141		Spot	4	Image 1	1	1000000190	197
123		Spot	4	Image 1	1	1000000191	198
136		Spot	4	Image 1	1	1000000192	199
149		Spot	4	Image 1	1	1000000193	200
121		Spot	4	Image 1	1	1000000194	201
119		Spot	4	Image 1	1	1000000195	203
129		Spot	4	Image 1	1	1000000196	204
125		Spot	4	Image 1	1	1000000197	205
121		Spot	4	Image 1	1	1000000198	206
139		Spot	4	Image 1	1	1000000199	207
125		Spot	4	Image 1	1	1000000200	208
121		Spot	4	Image 1	1	1000000201	209
123		Spot	4	Image 1	1	1000000202	210
208		Spot	4	Image 1	1	1000000203	211
124		Spot	4	Image 1	1	1000000204	212
155		Spot	4	Image 1	1	1000000205	213
124		Spot	4	Image 1	1	1000000206	214
162		Spot	4	Image 1	1	1000000207	215
129		Spot	4	Image 1	1	1000000208	216
176		Spot	4	Image 1	1	1000000209	217
128		Spot	4	Image 1	1	1000000210	218
123		Spot	4	Image 1	1	1000000211	219
141		Spot	4	Image 1	1	1000000212	220
147		Spot	4	Image 1	1	1000000213	221
114		Spot	4	Image 1	1	1000000214	222
122		Spot	4	Image 1	1	1000000215	223
132		Spot	4	Image 1	1	1000000216	224
131		Spot	4	Image 1	1	1000000217	225
131		Spot	4	Image 1	1	1000000218	226
133		Spot	4	Image 1	1	1000000219	227
136		Spot	4	Image 1	1	1000000220	228
122		Spot	4	Image 1	1	1000000221	229
128		Spot	4	Image 1	1	1000000222	230
131		Spot	4	Image 1	1	1000000223	231
124		Spot	4	Image 1	1	1000000224	232
118		Spot	4	Image 1	1	1000000225	233
134		Spot	4	Image 1	1	1000000226	234
127		Spot	4	Image 1	1	1000000227	235
135		Spot	4	Image 1	1	1000000228	236
117		Spot	4	Image 1	1	1000000229	237
119		Spot	4	Image 1	1	1000000230	238
126		Spot	4	Image 1	1	1000000231	239
143		Spot	4	Image 1	1	1000000232	240
129		Spot	4	Image 1	1	1000000233	241
123		Spot	4	Image 1	1	1000000234	242
0		Spot	4	Image 1	1	1000000235	243
148		Spot	4	Image 1	1	1000000236	244
157		Spot	4	Image 1	1	1000000237	245
123		Spot	4	Image 1	1	1000000238	246
127		Spot	4	Image 1	1	1000000239	247
124		Spot	4	Image 1	2	1000000000	248
122		Spot	4	Image 1	2	1000000002	249
177		Spot	4	Image 1	2	1000000003	250
129		Spot	4	Image 1	2	1000000001	251
126		Spot	4	Image 1	2	1000000004	252
131		Spot	4	Image 1	2	1000000005	253
123		Spot	4	Image 1	2	1000000006	254
130		Spot	4	Image 1	2	1000000007	255
134		Spot	4	Image 1	2	1000000008	256
130		Spot	4	Image 1	2	1000000009	257
133		Spot	4	Image 1	2	1000000010	258
130		Spot	4	Image 1	2	1000000011	259
172		Spot	4	Image 1	2	1000000012	260
129		Spot	4	Image 1	2	1000000013	261
132		Spot	4	Image 1	2	1000000014	262
128		Spot	4	Image 1	2	1000000015	263
126		Spot	4	Image 1	2	1000000016	264
131		Spot	4	Image 1	2	1000000017	265
130		Spot	4	Image 1	2	1000000018	266
141		Spot	4	Image 1	2	1000000019	267
146		Spot	4	Image 1	2	1000000020	268
138		Spot	4	Image 1	2	1000000021	269
135		Spot	4	Image 1	2	1000000022	270
124		Spot	4	Image 1	2	1000000023	271
136		Spot	4	Image 1	2	1000000024	273
131		Spot	4	Image 1	2	1000000025	274
135		Spot	4	Image 1	2	1000000026	275
172		Spot	4	Image 1	2	1000000027	276
129		Spot	4	Image 1	2	1000000028	277
139		Spot	4	Image 1	2	1000000240	278
127		Spot	4	Image 1	2	1000000029	279
131		Spot	4	Image 1	2	1000000030	280
142		Spot	4	Image 1	2	1000000031	281
151		Spot	4	Image 1	2	1000000032	282
128		Spot	4	Image 1	2	1000000033	283
134		Spot	4	Image 1	2	1000000034	284
130		Spot	4	Image 1	2	1000000035	285
134		Spot	4	Image 1	2	1000000036	286
132		Spot	4	Image 1	2	1000000037	287
132		Spot	4	Image 1	2	1000000038	288
134		Spot	4	Image 1	2	1000000039	289
136		Spot	4	Image 1	2	1000000040	290
133		Spot	4	Image 1	2	1000000041	291
125		Spot	4	Image 1	2	1000000042	292
130		Spot	4	Image 1	2	1000000043	293
125		Spot	4	Image 1	2	1000000044	294
127		Spot	4	Image 1	2	1000000046	295
134		Spot	4	Image 1	2	1000000045	296
126		Spot	4	Image 1	2	1000000047	297
166		Spot	4	Image 1	2	1000000048	299
129		Spot	4	Image 1	2	1000000049	300
139		Spot	4	Image 1	2	1000000050	302
143		Spot	4	Image 1	2	1000000051	303
135		Spot	4	Image 1	2	1000000052	304
134		Spot	4	Image 1	2	1000000053	305
155		Spot	4	Image 1	2	1000000055	306
141		Spot	4	Image 1	2	1000000054	307
144		Spot	4	Image 1	2	1000000056	308
127		Spot	4	Image 1	2	1000000057	309
135		Spot	4	Image 1	2	1000000058	310
139		Spot	4	Image 1	2	1000000059	311
129		Spot	4	Image 1	2	1000000060	312
142		Spot	4	Image 1	2	1000000061	313
150		Spot	4	Image 1	2	1000000062	314
135		Spot	4	Image 1	2	1000000063	315
132		Spot	4	Image 1	2	1000000064	316
134		Spot	4	Image 1	2	1000000065	317
137		Spot	4	Image 1	2	1000000067	318
141		Spot	4	Image 1	2	1000000068	319
135		Spot	4	Image 1	2	1000000066	320
138		Spot	4	Image 1	2	1000000069	321
137		Spot	4	Image 1	2	1000000070	322
132		Spot	4	Image 1	2	1000000071	323
133		Spot	4	Image 1	2	1000000072	324
144		Spot	4	Image 1	2	1000000073	325
132		Spot	4	Image 1	2	1000000074	326
137		Spot	4	Image 1	2	1000000075	327
128		Spot	4	Image 1	2	1000000076	328
146		Spot	4	Image 1	2	1000000077	329
146		Spot	4	Image 1	2	1000000078	331
132		Spot	4	Image 1	2	1000000079	332
154		Spot	4	Image 1	2	1000000080	333
130		Spot	4	Image 1	2	1000000081	334
136		Spot	4	Image 1	2	1000000082	335
133		Spot	4	Image 1	2	1000000084	336
132		Spot	4	Image 1	2	1000000083	337
132		Spot	4	Image 1	2	1000000085	338
136		Spot	4	Image 1	2	1000000086	339
135		Spot	4	Image 1	2	1000000087	340
133		Spot	4	Image 1	2	1000000088	341
130		Spot	4	Image 1	2	1000000089	342
146		Spot	4	Image 1	2	1000000090	343
134		Spot	4	Image 1	2	1000000091	344
138		Spot	4	Image 1	2	1000000092	345
130		Spot	4	Image 1	2	1000000093	346
137		Spot	4	Image 1	2	1000000094	347
144		Spot	4	Image 1	2	1000000095	348
137		Spot	4	Image 1	2	1000000096	350
126		Spot	4	Image 1	2	1000000097	351
126		Spot	4	Image 1	2	1000000098	352
122		Spot	4	Image 1	2	1000000099	353
128		Spot	4	Image 1	2	1000000100	354
126		Spot	4	Image 1	2	1000000101	355
135		Spot	4	Image 1	2	1000000102	356
135		Spot	4	Image 1	2	1000000103	357
129		Spot	4	Image 1	2	1000000104	358
131		Spot	4	Image 1	2	1000000105	359
138		Spot	4	Image 1	2	1000000106	360
133		Spot	4	Image 1	2	1000000107	361
142		Spot	4	Image 1	2	1000000108	362
139		Spot	4	Image 1	2	1000000109	365
127		Spot	4	Image 1	2	1000000110	366
131		Spot	4	Image 1	2	1000000111	367
154		Spot	4	Image 1	2	1000000112	368
138		Spot	4	Image 1	2	1000000113	369
149		Spot	4	Image 1	2	1000000114	370
129		Spot	4	Image 1	2	1000000115	371
137		Spot	4	Image 1	2	1000000116	372
128		Spot	4	Image 1	2	1000000117	373
135		Spot	4	Image 1	2	1000000118	374
133		Spot	4	Image 1	2	1000000119	375
155		Spot	4	Image 1	2	1000000120	376
132		Spot	4	Image 1	2	1000000121	377
172		Spot	4	Image 1	2	1000000122	378
137		Spot	4	Image 1	2	1000000123	379
149		Spot	4	Image 1	2	1000000124	380
176		Spot	4	Image 1	2	1000000125	381
151		Spot	4	Image 1	2	1000000126	382
129		Spot	4	Image 1	2	1000000127	383
158		Spot	4	Image 1	2	1000000128	384
134		Spot	4	Image 1	2	1000000129	385
143		Spot	4	Image 1	2	1000000130	386
143		Spot	4	Image 1	2	1000000131	387
130		Spot	4	Image 1	2	1000000132	388
144		Spot	4	Image 1	2	1000000133	389
189		Spot	4	Image 1	2	1000000134	390
158		Spot	4	Image 1	2	1000000135	391
141		Spot	4	Image 1	2	1000000136	392
144		Spot	4	Image 1	2	1000000137	393
189		Spot	4	Image 1	2	1000000138	394
132		Spot	4	Image 1	2	1000000139	395
149		Spot	4	Image 1	2	1000000140	396
128		Spot	4	Image 1	2	1000000141	397
135		Spot	4	Image 1	2	1000000142	398
150		Spot	4	Image 1	2	1000000143	399
140		Spot	4	Image 1	2	1000000144	400
277		Spot	4	Image 1	2	1000000145	401
149		Spot	4	Image 1	2	1000000146	402
132		Spot	4	Image 1	2	1000000147	403
141		Spot	4	Image 1	2	1000000148	404
137		Spot	4	Image 1	2	1000000149	405
146		Spot	4	Image 1	2	1000000150	406
173		Spot	4	Image 1	2	1000000151	408
137		Spot	4	Image 1	2	1000000152	409
143		Spot	4	Image 1	2	1000000153	410
138		Spot	4	Image 1	2	1000000154	411
124		Spot	4	Image 1	2	1000000155	412
130		Spot	4	Image 1	2	1000000156	413
143		Spot	4	Image 1	2	1000000157	414
145		Spot	4	Image 1	2	1000000158	415
154		Spot	4	Image 1	2	1000000159	416
138		Spot	4	Image 1	2	1000000160	417
140		Spot	4	Image 1	2	1000000161	418
138		Spot	4	Image 1	2	1000000162	419
129		Spot	4	Image 1	2	1000000163	420
134		Spot	4	Image 1	2	1000000164	421
134		Spot	4	Image 1	2	1000000165	422
126		Spot	4	Image 1	2	1000000166	423
133		Spot	4	Image 1	2	1000000167	424
139		Spot	4	Image 1	2	1000000168	425
141		Spot	4	Image 1	2	1000000169	426
141		Spot	4	Image 1	2	1000000170	427
130		Spot	4	Image 1	2	1000000171	428
141		Spot	4	Image 1	2	1000000172	429
136		Spot	4	Image 1	2	1000000173	430
149		Spot	4	Image 1	2	1000000174	431
140		Spot	4	Image 1	2	1000000175	432
188		Spot	4	Image 1	2	1000000176	433
127		Spot	4	Image 1	2	1000000178	434
130		Spot	4	Image 1	2	1000000177	435
137		Spot	4	Image 1	2	1000000179	436
164		Spot	4	Image 1	2	1000000180	437
169		Spot	4	Image 1	2	1000000181	438
146		Spot	4	Image 1	2	1000000182	439
154		Spot	4	Image 1	2	1000000183	440
131		Spot	4	Image 1	2	1000000184	441
138		Spot	4	Image 1	2	1000000185	442
170		Spot	4	Image 1	2	1000000186	443
145		Spot	4	Image 1	2	1000000187	444
153		Spot	4	Image 1	2	1000000188	445
137		Spot	4	Image 1	2	1000000189	446
150		Spot	4	Image 1	2	1000000190	447
133		Spot	4	Image 1	2	1000000191	448
150		Spot	4	Image 1	2	1000000192	449
165		Spot	4	Image 1	2	1000000193	450
127		Spot	4	Image 1	2	1000000194	451
126		Spot	4	Image 1	2	1000000195	453
135		Spot	4	Image 1	2	1000000196	454
124		Spot	4	Image 1	2	1000000197	455
129		Spot	4	Image 1	2	1000000241	456
146		Spot	4	Image 1	2	1000000199	457
123		Spot	4	Image 1	2	1000000198	458
128		Spot	4	Image 1	2	1000000200	459
134		Spot	4	Image 1	2	1000000202	460
202		Spot	4	Image 1	2	1000000203	461
128		Spot	4	Image 1	2	1000000204	462
160		Spot	4	Image 1	2	1000000205	463
133		Spot	4	Image 1	2	1000000206	464
168		Spot	4	Image 1	2	1000000207	465
135		Spot	4	Image 1	2	1000000208	466
188		Spot	4	Image 1	2	1000000209	467
129		Spot	4	Image 1	2	1000000210	468
130		Spot	4	Image 1	2	1000000211	469
164		Spot	4	Image 1	2	1000000212	470
166		Spot	4	Image 1	2	1000000213	471
124		Spot	4	Image 1	2	1000000214	472
135		Spot	4	Image 1	2	1000000215	473
143		Spot	4	Image 1	2	1000000216	474
140		Spot	4	Image 1	2	1000000217	475
135		Spot	4	Image 1	2	1000000218	476
138		Spot	4	Image 1	2	1000000219	477
144		Spot	4	Image 1	2	1000000220	478
132		Spot	4	Image 1	2	1000000221	479
129		Spot	4	Image 1	2	1000000222	480
139		Spot	4	Image 1	2	1000000223	481
130		Spot	4	Image 1	2	1000000224	482
123		Spot	4	Image 1	2	1000000225	483
160		Spot	4	Image 1	2	1000000226	484
132		Spot	4	Image 1	2	1000000227	485
126		Spot	4	Image 1	2	1000000230	486
143		Spot	4	Image 1	2	1000000228	487
124		Spot	4	Image 1	2	1000000229	488
133		Spot	4	Image 1	2	1000000231	489
146		Spot	4	Image 1	2	1000000232	490
129		Spot	4	Image 1	2	1000000233	491
127		Spot	4	Image 1	2	1000000234	492
132		Spot	4	Image 1	2	1000000235	493
143		Spot	4	Image 1	2	1000000236	494
182		Spot	4	Image 1	2	1000000237	495
127		Spot	4	Image 1	2	1000000238	496
127		Spot	4	Image 1	2	1000000239	497
125		Spot	4	Image 1	3	1000000000	498
131		Spot	4	Image 1	3	1000000001	499
125		Spot	4	Image 1	3	1000000002	500
171		Spot	4	Image 1	3	1000000003	501
119		Spot	4	Image 1	3	1000000004	502
128		Spot	4	Image 1	3	1000000005	503
121		Spot	4	Image 1	3	1000000006	504
124		Spot	4	Image 1	3	1000000007	505
132		Spot	4	Image 1	3	1000000008	506
127		Spot	4	Image 1	3	1000000009	507
134		Spot	4	Image 1	3	1000000010	508
129		Spot	4	Image 1	3	1000000011	509
165		Spot	4	Image 1	3	1000000012	510
131		Spot	4	Image 1	3	1000000013	511
125		Spot	4	Image 1	3	1000000014	512
129		Spot	4	Image 1	3	1000000015	513
125		Spot	4	Image 1	3	1000000016	514
134		Spot	4	Image 1	3	1000000017	515
131		Spot	4	Image 1	3	1000000018	516
137		Spot	4	Image 1	3	1000000019	517
134		Spot	4	Image 1	3	1000000021	518
136		Spot	4	Image 1	3	1000000020	519
135		Spot	4	Image 1	3	1000000022	520
126		Spot	4	Image 1	3	1000000023	521
130		Spot	4	Image 1	3	1000000024	523
124		Spot	4	Image 1	3	1000000025	524
132		Spot	4	Image 1	3	1000000026	525
153		Spot	4	Image 1	3	1000000027	526
125		Spot	4	Image 1	3	1000000028	527
134		Spot	4	Image 1	3	1000000240	528
127		Spot	4	Image 1	3	1000000029	529
128		Spot	4	Image 1	3	1000000030	530
144		Spot	4	Image 1	3	1000000031	531
165		Spot	4	Image 1	3	1000000032	532
129		Spot	4	Image 1	3	1000000033	533
138		Spot	4	Image 1	3	1000000034	534
134		Spot	4	Image 1	3	1000000035	535
135		Spot	4	Image 1	3	1000000036	536
129		Spot	4	Image 1	3	1000000037	537
134		Spot	4	Image 1	3	1000000038	538
132		Spot	4	Image 1	3	1000000039	539
137		Spot	4	Image 1	3	1000000040	540
134		Spot	4	Image 1	3	1000000041	541
128		Spot	4	Image 1	3	1000000042	542
125		Spot	4	Image 1	3	1000000043	543
124		Spot	4	Image 1	3	1000000044	544
128		Spot	4	Image 1	3	1000000046	545
128		Spot	4	Image 1	3	1000000045	546
122		Spot	4	Image 1	3	1000000047	547
157		Spot	4	Image 1	3	1000000048	549
129		Spot	4	Image 1	3	1000000049	550
139		Spot	4	Image 1	3	1000000050	552
147		Spot	4	Image 1	3	1000000051	553
135		Spot	4	Image 1	3	1000000052	554
133		Spot	4	Image 1	3	1000000053	555
153		Spot	4	Image 1	3	1000000055	556
139		Spot	4	Image 1	3	1000000054	557
139		Spot	4	Image 1	3	1000000056	558
130		Spot	4	Image 1	3	1000000057	559
131		Spot	4	Image 1	3	1000000058	560
142		Spot	4	Image 1	3	1000000059	561
130		Spot	4	Image 1	3	1000000060	562
146		Spot	4	Image 1	3	1000000061	563
147		Spot	4	Image 1	3	1000000062	564
133		Spot	4	Image 1	3	1000000063	565
132		Spot	4	Image 1	3	1000000064	566
133		Spot	4	Image 1	3	1000000065	567
139		Spot	4	Image 1	3	1000000067	568
141		Spot	4	Image 1	3	1000000068	569
132		Spot	4	Image 1	3	1000000066	570
133		Spot	4	Image 1	3	1000000069	571
139		Spot	4	Image 1	3	1000000070	572
129		Spot	4	Image 1	3	1000000071	573
128		Spot	4	Image 1	3	1000000072	574
135		Spot	4	Image 1	3	1000000073	575
128		Spot	4	Image 1	3	1000000074	576
132		Spot	4	Image 1	3	1000000075	577
141		Spot	4	Image 1	3	1000000077	578
147		Spot	4	Image 1	3	1000000078	580
132		Spot	4	Image 1	3	1000000079	581
155		Spot	4	Image 1	3	1000000080	582
129		Spot	4	Image 1	3	1000000081	583
132		Spot	4	Image 1	3	1000000082	584
128		Spot	4	Image 1	3	1000000084	585
135		Spot	4	Image 1	3	1000000083	586
133		Spot	4	Image 1	3	1000000085	587
139		Spot	4	Image 1	3	1000000086	588
138		Spot	4	Image 1	3	1000000087	589
134		Spot	4	Image 1	3	1000000088	590
129		Spot	4	Image 1	3	1000000089	591
127		Spot	4	Image 1	3	1000000091	592
147		Spot	4	Image 1	3	1000000090	593
139		Spot	4	Image 1	3	1000000092	594
133		Spot	4	Image 1	3	1000000093	595
134		Spot	4	Image 1	3	1000000094	596
143		Spot	4	Image 1	3	1000000095	597
140		Spot	4	Image 1	3	1000000096	599
127		Spot	4	Image 1	3	1000000097	600
126		Spot	4	Image 1	3	1000000098	601
126		Spot	4	Image 1	3	1000000099	602
132		Spot	4	Image 1	3	1000000100	603
124		Spot	4	Image 1	3	1000000101	604
133		Spot	4	Image 1	3	1000000102	605
130		Spot	4	Image 1	3	1000000103	606
131		Spot	4	Image 1	3	1000000104	607
129		Spot	4	Image 1	3	1000000105	608
137		Spot	4	Image 1	3	1000000106	609
133		Spot	4	Image 1	3	1000000107	610
139		Spot	4	Image 1	3	1000000108	611
142		Spot	4	Image 1	3	1000000109	614
125		Spot	4	Image 1	3	1000000110	615
132		Spot	4	Image 1	3	1000000111	616
152		Spot	4	Image 1	3	1000000112	617
129		Spot	4	Image 1	3	1000000242	618
135		Spot	4	Image 1	3	1000000113	619
156		Spot	4	Image 1	3	1000000114	620
129		Spot	4	Image 1	3	1000000115	621
136		Spot	4	Image 1	3	1000000116	622
129		Spot	4	Image 1	3	1000000117	623
132		Spot	4	Image 1	3	1000000118	624
133		Spot	4	Image 1	3	1000000119	625
152		Spot	4	Image 1	3	1000000120	626
131		Spot	4	Image 1	3	1000000121	627
169		Spot	4	Image 1	3	1000000122	628
139		Spot	4	Image 1	3	1000000123	629
151		Spot	4	Image 1	3	1000000124	630
159		Spot	4	Image 1	3	1000000125	631
144		Spot	4	Image 1	3	1000000126	632
130		Spot	4	Image 1	3	1000000127	633
152		Spot	4	Image 1	3	1000000128	634
133		Spot	4	Image 1	3	1000000129	635
138		Spot	4	Image 1	3	1000000130	636
144		Spot	4	Image 1	3	1000000131	637
119		Spot	4	Image 1	3	1000000132	638
139		Spot	4	Image 1	3	1000000133	639
187		Spot	4	Image 1	3	1000000134	640
149		Spot	4	Image 1	3	1000000135	641
137		Spot	4	Image 1	3	1000000136	642
164		Spot	4	Image 1	3	1000000137	643
194		Spot	4	Image 1	3	1000000138	644
132		Spot	4	Image 1	3	1000000139	645
144		Spot	4	Image 1	3	1000000140	646
131		Spot	4	Image 1	3	1000000141	647
136		Spot	4	Image 1	3	1000000142	648
149		Spot	4	Image 1	3	1000000143	649
129		Spot	4	Image 1	3	1000000243	650
139		Spot	4	Image 1	3	1000000144	651
215		Spot	4	Image 1	3	1000000145	652
140		Spot	4	Image 1	3	1000000146	653
131		Spot	4	Image 1	3	1000000147	654
136		Spot	4	Image 1	3	1000000148	655
137		Spot	4	Image 1	3	1000000149	656
140		Spot	4	Image 1	3	1000000150	657
164		Spot	4	Image 1	3	1000000151	660
143		Spot	4	Image 1	3	1000000152	661
156		Spot	4	Image 1	3	1000000153	662
141		Spot	4	Image 1	3	1000000154	663
127		Spot	4	Image 1	3	1000000156	664
143		Spot	4	Image 1	3	1000000157	665
145		Spot	4	Image 1	3	1000000158	666
143		Spot	4	Image 1	3	1000000159	667
138		Spot	4	Image 1	3	1000000160	668
135		Spot	4	Image 1	3	1000000161	669
136		Spot	4	Image 1	3	1000000162	670
132		Spot	4	Image 1	3	1000000163	671
138		Spot	4	Image 1	3	1000000164	672
139		Spot	4	Image 1	3	1000000165	673
129		Spot	4	Image 1	3	1000000166	674
137		Spot	4	Image 1	3	1000000168	675
133		Spot	4	Image 1	3	1000000167	676
142		Spot	4	Image 1	3	1000000169	677
139		Spot	4	Image 1	3	1000000170	678
128		Spot	4	Image 1	3	1000000171	679
137		Spot	4	Image 1	3	1000000172	680
133		Spot	4	Image 1	3	1000000173	681
142		Spot	4	Image 1	3	1000000174	682
133		Spot	4	Image 1	3	1000000175	683
172		Spot	4	Image 1	3	1000000176	684
127		Spot	4	Image 1	3	1000000177	685
128		Spot	4	Image 1	3	1000000178	686
141		Spot	4	Image 1	3	1000000179	687
165		Spot	4	Image 1	3	1000000180	688
166		Spot	4	Image 1	3	1000000181	689
139		Spot	4	Image 1	3	1000000182	690
149		Spot	4	Image 1	3	1000000183	691
132		Spot	4	Image 1	3	1000000184	692
144		Spot	4	Image 1	3	1000000185	693
162		Spot	4	Image 1	3	1000000186	694
142		Spot	4	Image 1	3	1000000187	695
146		Spot	4	Image 1	3	1000000188	696
137		Spot	4	Image 1	3	1000000189	697
151		Spot	4	Image 1	3	1000000190	698
126		Spot	4	Image 1	3	1000000191	699
149		Spot	4	Image 1	3	1000000193	700
144		Spot	4	Image 1	3	1000000192	701
128		Spot	4	Image 1	3	1000000194	702
124		Spot	4	Image 1	3	1000000195	704
132		Spot	4	Image 1	3	1000000196	705
128		Spot	4	Image 1	3	1000000197	706
123		Spot	4	Image 1	3	1000000241	707
130		Spot	4	Image 1	3	1000000198	708
147		Spot	4	Image 1	3	1000000199	709
128		Spot	4	Image 1	3	1000000200	710
126		Spot	4	Image 1	3	1000000201	711
134		Spot	4	Image 1	3	1000000202	712
231		Spot	4	Image 1	3	1000000203	713
128		Spot	4	Image 1	3	1000000204	714
147		Spot	4	Image 1	3	1000000205	715
129		Spot	4	Image 1	3	1000000206	716
161		Spot	4	Image 1	3	1000000207	717
134		Spot	4	Image 1	3	1000000208	718
186		Spot	4	Image 1	3	1000000209	719
130		Spot	4	Image 1	3	1000000211	720
129		Spot	4	Image 1	3	1000000210	721
160		Spot	4	Image 1	3	1000000212	722
149		Spot	4	Image 1	3	1000000213	723
127		Spot	4	Image 1	3	1000000214	724
133		Spot	4	Image 1	3	1000000215	725
134		Spot	4	Image 1	3	1000000216	726
137		Spot	4	Image 1	3	1000000217	727
134		Spot	4	Image 1	3	1000000218	728
135		Spot	4	Image 1	3	1000000219	729
135		Spot	4	Image 1	3	1000000244	730
148		Spot	4	Image 1	3	1000000220	731
133		Spot	4	Image 1	3	1000000221	732
133		Spot	4	Image 1	3	1000000222	733
140		Spot	4	Image 1	3	1000000223	734
128		Spot	4	Image 1	3	1000000224	735
125		Spot	4	Image 1	3	1000000225	736
123		Spot	4	Image 1	3	1000000155	737
165		Spot	4	Image 1	3	1000000226	738
125		Spot	4	Image 1	3	1000000230	739
133		Spot	4	Image 1	3	1000000227	740
143		Spot	4	Image 1	3	1000000228	741
147		Spot	4	Image 1	3	1000000232	742
130		Spot	4	Image 1	3	1000000231	743
130		Spot	4	Image 1	3	1000000233	744
126		Spot	4	Image 1	3	1000000234	745
130		Spot	4	Image 1	3	1000000235	746
150		Spot	4	Image 1	3	1000000236	747
184		Spot	4	Image 1	3	1000000237	748
129		Spot	4	Image 1	3	1000000238	749
126		Spot	4	Image 1	3	1000000239	750
125		Spot	4	Image 1	4	1000000000	751
128		Spot	4	Image 1	4	1000000001	752
127		Spot	4	Image 1	4	1000000002	753
190		Spot	4	Image 1	4	1000000003	754
124		Spot	4	Image 1	4	1000000004	755
128		Spot	4	Image 1	4	1000000005	756
124		Spot	4	Image 1	4	1000000006	757
132		Spot	4	Image 1	4	1000000007	758
130		Spot	4	Image 1	4	1000000008	759
125		Spot	4	Image 1	4	1000000009	760
134		Spot	4	Image 1	4	1000000010	761
128		Spot	4	Image 1	4	1000000011	762
165		Spot	4	Image 1	4	1000000012	763
123		Spot	4	Image 1	4	1000000013	764
129		Spot	4	Image 1	4	1000000014	765
126		Spot	4	Image 1	4	1000000015	766
127		Spot	4	Image 1	4	1000000016	767
125		Spot	4	Image 1	4	1000000017	768
132		Spot	4	Image 1	4	1000000018	769
143		Spot	4	Image 1	4	1000000019	770
130		Spot	4	Image 1	4	1000000022	771
135		Spot	4	Image 1	4	1000000021	772
136		Spot	4	Image 1	4	1000000020	773
125		Spot	4	Image 1	4	1000000023	774
128		Spot	4	Image 1	4	1000000024	776
133		Spot	4	Image 1	4	1000000025	777
131		Spot	4	Image 1	4	1000000026	778
163		Spot	4	Image 1	4	1000000027	779
126		Spot	4	Image 1	4	1000000028	780
136		Spot	4	Image 1	4	1000000240	781
127		Spot	4	Image 1	4	1000000029	782
130		Spot	4	Image 1	4	1000000030	783
146		Spot	4	Image 1	4	1000000031	784
155		Spot	4	Image 1	4	1000000032	785
127		Spot	4	Image 1	4	1000000033	786
128		Spot	4	Image 1	4	1000000245	787
137		Spot	4	Image 1	4	1000000034	788
138		Spot	4	Image 1	4	1000000035	789
136		Spot	4	Image 1	4	1000000036	790
130		Spot	4	Image 1	4	1000000037	791
132		Spot	4	Image 1	4	1000000038	792
135		Spot	4	Image 1	4	1000000039	793
135		Spot	4	Image 1	4	1000000040	794
127		Spot	4	Image 1	4	1000000041	795
127		Spot	4	Image 1	4	1000000042	796
131		Spot	4	Image 1	4	1000000043	797
122		Spot	4	Image 1	4	1000000044	798
123		Spot	4	Image 1	4	1000000046	799
131		Spot	4	Image 1	4	1000000045	800
126		Spot	4	Image 1	4	1000000047	801
163		Spot	4	Image 1	4	1000000048	803
129		Spot	4	Image 1	4	1000000049	804
139		Spot	4	Image 1	4	1000000050	806
140		Spot	4	Image 1	4	1000000051	807
136		Spot	4	Image 1	4	1000000052	808
129		Spot	4	Image 1	4	1000000053	809
150		Spot	4	Image 1	4	1000000055	810
138		Spot	4	Image 1	4	1000000054	811
139		Spot	4	Image 1	4	1000000056	812
128		Spot	4	Image 1	4	1000000057	813
131		Spot	4	Image 1	4	1000000058	814
143		Spot	4	Image 1	4	1000000059	815
131		Spot	4	Image 1	4	1000000060	816
136		Spot	4	Image 1	4	1000000061	817
149		Spot	4	Image 1	4	1000000062	818
133		Spot	4	Image 1	4	1000000063	819
129		Spot	4	Image 1	4	1000000064	820
134		Spot	4	Image 1	4	1000000065	821
134		Spot	4	Image 1	4	1000000066	822
139		Spot	4	Image 1	4	1000000067	823
132		Spot	4	Image 1	4	1000000068	824
131		Spot	4	Image 1	4	1000000069	825
139		Spot	4	Image 1	4	1000000070	826
129		Spot	4	Image 1	4	1000000071	827
135		Spot	4	Image 1	4	1000000072	828
139		Spot	4	Image 1	4	1000000073	829
127		Spot	4	Image 1	4	1000000074	830
131		Spot	4	Image 1	4	1000000075	831
129		Spot	4	Image 1	4	1000000076	832
140		Spot	4	Image 1	4	1000000077	833
150		Spot	4	Image 1	4	1000000078	834
131		Spot	4	Image 1	4	1000000079	835
155		Spot	4	Image 1	4	1000000080	837
133		Spot	4	Image 1	4	1000000081	838
137		Spot	4	Image 1	4	1000000082	839
132		Spot	4	Image 1	4	1000000084	840
135		Spot	4	Image 1	4	1000000083	841
131		Spot	4	Image 1	4	1000000085	842
142		Spot	4	Image 1	4	1000000086	843
138		Spot	4	Image 1	4	1000000087	844
133		Spot	4	Image 1	4	1000000088	845
129		Spot	4	Image 1	4	1000000089	846
131		Spot	4	Image 1	4	1000000091	847
140		Spot	4	Image 1	4	1000000090	848
138		Spot	4	Image 1	4	1000000092	849
134		Spot	4	Image 1	4	1000000093	850
137		Spot	4	Image 1	4	1000000094	851
143		Spot	4	Image 1	4	1000000095	852
141		Spot	4	Image 1	4	1000000096	854
126		Spot	4	Image 1	4	1000000097	855
125		Spot	4	Image 1	4	1000000098	856
127		Spot	4	Image 1	4	1000000099	857
132		Spot	4	Image 1	4	1000000100	858
128		Spot	4	Image 1	4	1000000101	859
132		Spot	4	Image 1	4	1000000102	860
127		Spot	4	Image 1	4	1000000103	861
127		Spot	4	Image 1	4	1000000104	862
127		Spot	4	Image 1	4	1000000105	863
133		Spot	4	Image 1	4	1000000106	864
140		Spot	4	Image 1	4	1000000107	865
137		Spot	4	Image 1	4	1000000108	866
139		Spot	4	Image 1	4	1000000109	869
129		Spot	4	Image 1	4	1000000110	870
135		Spot	4	Image 1	4	1000000111	871
149		Spot	4	Image 1	4	1000000112	872
130		Spot	4	Image 1	4	1000000242	873
134		Spot	4	Image 1	4	1000000113	874
156		Spot	4	Image 1	4	1000000114	875
130		Spot	4	Image 1	4	1000000115	876
136		Spot	4	Image 1	4	1000000116	877
132		Spot	4	Image 1	4	1000000117	878
129		Spot	4	Image 1	4	1000000118	879
137		Spot	4	Image 1	4	1000000119	880
152		Spot	4	Image 1	4	1000000120	881
132		Spot	4	Image 1	4	1000000121	882
162		Spot	4	Image 1	4	1000000122	883
139		Spot	4	Image 1	4	1000000123	884
151		Spot	4	Image 1	4	1000000124	885
177		Spot	4	Image 1	4	1000000125	886
163		Spot	4	Image 1	4	1000000126	887
134		Spot	4	Image 1	4	1000000127	888
156		Spot	4	Image 1	4	1000000128	889
132		Spot	4	Image 1	4	1000000129	890
139		Spot	4	Image 1	4	1000000130	891
142		Spot	4	Image 1	4	1000000131	892
125		Spot	4	Image 1	4	1000000132	893
145		Spot	4	Image 1	4	1000000133	894
194		Spot	4	Image 1	4	1000000134	895
159		Spot	4	Image 1	4	1000000135	896
141		Spot	4	Image 1	4	1000000136	897
152		Spot	4	Image 1	4	1000000137	898
190		Spot	4	Image 1	4	1000000138	899
130		Spot	4	Image 1	4	1000000139	900
152		Spot	4	Image 1	4	1000000140	901
140		Spot	4	Image 1	4	1000000142	902
136		Spot	4	Image 1	4	1000000141	903
151		Spot	4	Image 1	4	1000000143	904
135		Spot	4	Image 1	4	1000000144	905
216		Spot	4	Image 1	4	1000000145	906
145		Spot	4	Image 1	4	1000000146	907
138		Spot	4	Image 1	4	1000000147	908
142		Spot	4	Image 1	4	1000000148	909
133		Spot	4	Image 1	4	1000000149	910
146		Spot	4	Image 1	4	1000000150	911
168		Spot	4	Image 1	4	1000000151	913
143		Spot	4	Image 1	4	1000000152	914
157		Spot	4	Image 1	4	1000000153	915
142		Spot	4	Image 1	4	1000000154	916
127		Spot	4	Image 1	4	1000000156	917
136		Spot	4	Image 1	4	1000000157	918
141		Spot	4	Image 1	4	1000000158	919
149		Spot	4	Image 1	4	1000000159	920
138		Spot	4	Image 1	4	1000000161	921
136		Spot	4	Image 1	4	1000000160	922
139		Spot	4	Image 1	4	1000000162	923
131		Spot	4	Image 1	4	1000000163	924
137		Spot	4	Image 1	4	1000000164	925
138		Spot	4	Image 1	4	1000000165	926
133		Spot	4	Image 1	4	1000000166	927
135		Spot	4	Image 1	4	1000000168	928
131		Spot	4	Image 1	4	1000000167	929
149		Spot	4	Image 1	4	1000000169	930
137		Spot	4	Image 1	4	1000000170	931
131		Spot	4	Image 1	4	1000000171	932
139		Spot	4	Image 1	4	1000000172	933
129		Spot	4	Image 1	4	1000000173	934
138		Spot	4	Image 1	4	1000000174	935
136		Spot	4	Image 1	4	1000000175	936
186		Spot	4	Image 1	4	1000000176	937
132		Spot	4	Image 1	4	1000000177	938
130		Spot	4	Image 1	4	1000000178	939
136		Spot	4	Image 1	4	1000000179	940
152		Spot	4	Image 1	4	1000000180	941
158		Spot	4	Image 1	4	1000000181	942
140		Spot	4	Image 1	4	1000000182	943
151		Spot	4	Image 1	4	1000000183	944
133		Spot	4	Image 1	4	1000000184	945
141		Spot	4	Image 1	4	1000000185	946
169		Spot	4	Image 1	4	1000000186	947
143		Spot	4	Image 1	4	1000000187	948
150		Spot	4	Image 1	4	1000000188	949
140		Spot	4	Image 1	4	1000000189	950
149		Spot	4	Image 1	4	1000000190	951
130		Spot	4	Image 1	4	1000000191	952
141		Spot	4	Image 1	4	1000000193	953
145		Spot	4	Image 1	4	1000000192	954
126		Spot	4	Image 1	4	1000000194	955
124		Spot	4	Image 1	4	1000000195	957
133		Spot	4	Image 1	4	1000000196	958
123		Spot	4	Image 1	4	1000000197	959
129		Spot	4	Image 1	4	1000000241	960
155		Spot	4	Image 1	4	1000000199	961
129		Spot	4	Image 1	4	1000000198	962
132		Spot	4	Image 1	4	1000000200	963
131		Spot	4	Image 1	4	1000000202	964
126		Spot	4	Image 1	4	1000000201	965
207		Spot	4	Image 1	4	1000000203	966
133		Spot	4	Image 1	4	1000000204	967
148		Spot	4	Image 1	4	1000000205	968
129		Spot	4	Image 1	4	1000000206	969
169		Spot	4	Image 1	4	1000000207	970
135		Spot	4	Image 1	4	1000000208	971
178		Spot	4	Image 1	4	1000000209	972
126		Spot	4	Image 1	4	1000000211	973
131		Spot	4	Image 1	4	1000000210	974
151		Spot	4	Image 1	4	1000000212	975
155		Spot	4	Image 1	4	1000000213	976
126		Spot	4	Image 1	4	1000000214	977
134		Spot	4	Image 1	4	1000000215	978
137		Spot	4	Image 1	4	1000000216	979
137		Spot	4	Image 1	4	1000000217	980
133		Spot	4	Image 1	4	1000000218	981
136		Spot	4	Image 1	4	1000000219	982
136		Spot	4	Image 1	4	1000000244	983
139		Spot	4	Image 1	4	1000000220	984
135		Spot	4	Image 1	4	1000000221	985
131		Spot	4	Image 1	4	1000000222	986
142		Spot	4	Image 1	4	1000000223	987
129		Spot	4	Image 1	4	1000000224	988
123		Spot	4	Image 1	4	1000000225	989
124		Spot	4	Image 1	4	1000000155	990
162		Spot	4	Image 1	4	1000000226	991
122		Spot	4	Image 1	4	1000000230	992
122		Spot	4	Image 1	4	1000000229	993
128		Spot	4	Image 1	4	1000000227	994
142		Spot	4	Image 1	4	1000000228	995
149		Spot	4	Image 1	4	1000000232	996
130		Spot	4	Image 1	4	1000000231	997
124		Spot	4	Image 1	4	1000000233	998
125		Spot	4	Image 1	4	1000000234	999
135		Spot	4	Image 1	4	1000000235	1000
148		Spot	4	Image 1	4	1000000236	1001
180		Spot	4	Image 1	4	1000000237	1002
129		Spot	4	Image 1	4	1000000238	1003
129		Spot	4	Image 1	4	1000000239	1004
127		Spot	4	Image 1	5	1000000000	1005
130		Spot	4	Image 1	5	1000000001	1006
127		Spot	4	Image 1	5	1000000002	1007
182		Spot	4	Image 1	5	1000000003	1008
126		Spot	4	Image 1	5	1000000004	1009
129		Spot	4	Image 1	5	1000000005	1010
122		Spot	4	Image 1	5	1000000006	1011
128		Spot	4	Image 1	5	1000000007	1012
138		Spot	4	Image 1	5	1000000008	1013
132		Spot	4	Image 1	5	1000000009	1014
133		Spot	4	Image 1	5	1000000010	1015
133		Spot	4	Image 1	5	1000000011	1016
160		Spot	4	Image 1	5	1000000012	1017
132		Spot	4	Image 1	5	1000000013	1018
127		Spot	4	Image 1	5	1000000014	1019
128		Spot	4	Image 1	5	1000000015	1020
127		Spot	4	Image 1	5	1000000016	1021
129		Spot	4	Image 1	5	1000000017	1022
134		Spot	4	Image 1	5	1000000018	1023
138		Spot	4	Image 1	5	1000000019	1024
132		Spot	4	Image 1	5	1000000022	1025
133		Spot	4	Image 1	5	1000000021	1026
141		Spot	4	Image 1	5	1000000020	1027
131		Spot	4	Image 1	5	1000000246	1028
128		Spot	4	Image 1	5	1000000023	1029
134		Spot	4	Image 1	5	1000000024	1030
133		Spot	4	Image 1	5	1000000025	1031
130		Spot	4	Image 1	5	1000000026	1032
163		Spot	4	Image 1	5	1000000027	1033
130		Spot	4	Image 1	5	1000000028	1034
135		Spot	4	Image 1	5	1000000240	1035
130		Spot	4	Image 1	5	1000000029	1036
131		Spot	4	Image 1	5	1000000030	1037
159		Spot	4	Image 1	5	1000000032	1038
142		Spot	4	Image 1	5	1000000031	1039
128		Spot	4	Image 1	5	1000000033	1040
130		Spot	4	Image 1	5	1000000245	1041
137		Spot	4	Image 1	5	1000000034	1042
137		Spot	4	Image 1	5	1000000035	1043
133		Spot	4	Image 1	5	1000000037	1044
140		Spot	4	Image 1	5	1000000036	1045
134		Spot	4	Image 1	5	1000000038	1046
135		Spot	4	Image 1	5	1000000039	1047
136		Spot	4	Image 1	5	1000000040	1048
132		Spot	4	Image 1	5	1000000041	1049
125		Spot	4	Image 1	5	1000000042	1050
133		Spot	4	Image 1	5	1000000043	1051
124		Spot	4	Image 1	5	1000000044	1052
128		Spot	4	Image 1	5	1000000046	1053
128		Spot	4	Image 1	5	1000000045	1054
128		Spot	4	Image 1	5	1000000047	1055
153		Spot	4	Image 1	5	1000000048	1057
130		Spot	4	Image 1	5	1000000049	1058
137		Spot	4	Image 1	5	1000000050	1060
139		Spot	4	Image 1	5	1000000051	1061
133		Spot	4	Image 1	5	1000000053	1062
140		Spot	4	Image 1	5	1000000052	1063
148		Spot	4	Image 1	5	1000000055	1064
140		Spot	4	Image 1	5	1000000054	1065
142		Spot	4	Image 1	5	1000000056	1066
133		Spot	4	Image 1	5	1000000057	1067
133		Spot	4	Image 1	5	1000000058	1068
145		Spot	4	Image 1	5	1000000059	1069
128		Spot	4	Image 1	5	1000000060	1070
141		Spot	4	Image 1	5	1000000061	1071
150		Spot	4	Image 1	5	1000000062	1072
133		Spot	4	Image 1	5	1000000063	1074
132		Spot	4	Image 1	5	1000000064	1075
133		Spot	4	Image 1	5	1000000065	1076
139		Spot	4	Image 1	5	1000000066	1077
141		Spot	4	Image 1	5	1000000067	1078
142		Spot	4	Image 1	5	1000000068	1079
136		Spot	4	Image 1	5	1000000069	1080
139		Spot	4	Image 1	5	1000000070	1081
131		Spot	4	Image 1	5	1000000071	1082
134		Spot	4	Image 1	5	1000000072	1083
139		Spot	4	Image 1	5	1000000073	1084
131		Spot	4	Image 1	5	1000000074	1085
135		Spot	4	Image 1	5	1000000075	1086
143		Spot	4	Image 1	5	1000000077	1087
132		Spot	4	Image 1	5	1000000076	1088
149		Spot	4	Image 1	5	1000000078	1089
131		Spot	4	Image 1	5	1000000079	1090
147		Spot	4	Image 1	5	1000000080	1091
130		Spot	4	Image 1	5	1000000081	1093
137		Spot	4	Image 1	5	1000000082	1094
137		Spot	4	Image 1	5	1000000084	1095
134		Spot	4	Image 1	5	1000000083	1096
133		Spot	4	Image 1	5	1000000085	1097
138		Spot	4	Image 1	5	1000000086	1098
137		Spot	4	Image 1	5	1000000087	1099
137		Spot	4	Image 1	5	1000000088	1100
130		Spot	4	Image 1	5	1000000089	1101
134		Spot	4	Image 1	5	1000000091	1102
144		Spot	4	Image 1	5	1000000090	1103
135		Spot	4	Image 1	5	1000000092	1104
136		Spot	4	Image 1	5	1000000093	1105
136		Spot	4	Image 1	5	1000000094	1106
148		Spot	4	Image 1	5	1000000095	1107
143		Spot	4	Image 1	5	1000000096	1109
129		Spot	4	Image 1	5	1000000097	1110
125		Spot	4	Image 1	5	1000000098	1111
131		Spot	4	Image 1	5	1000000099	1112
132		Spot	4	Image 1	5	1000000100	1113
129		Spot	4	Image 1	5	1000000101	1114
133		Spot	4	Image 1	5	1000000102	1115
132		Spot	4	Image 1	5	1000000103	1116
131		Spot	4	Image 1	5	1000000104	1117
126		Spot	4	Image 1	5	1000000105	1118
139		Spot	4	Image 1	5	1000000106	1119
135		Spot	4	Image 1	5	1000000107	1120
143		Spot	4	Image 1	5	1000000108	1121
139		Spot	4	Image 1	5	1000000109	1123
129		Spot	4	Image 1	5	1000000110	1124
133		Spot	4	Image 1	5	1000000111	1125
151		Spot	4	Image 1	5	1000000112	1126
134		Spot	4	Image 1	5	1000000242	1127
140		Spot	4	Image 1	5	1000000113	1128
155		Spot	4	Image 1	5	1000000114	1129
128		Spot	4	Image 1	5	1000000115	1130
143		Spot	4	Image 1	5	1000000116	1131
133		Spot	4	Image 1	5	1000000117	1132
132		Spot	4	Image 1	5	1000000118	1133
136		Spot	4	Image 1	5	1000000119	1134
158		Spot	4	Image 1	5	1000000120	1135
131		Spot	4	Image 1	5	1000000121	1136
163		Spot	4	Image 1	5	1000000122	1137
142		Spot	4	Image 1	5	1000000123	1138
153		Spot	4	Image 1	5	1000000124	1139
162		Spot	4	Image 1	5	1000000125	1140
170		Spot	4	Image 1	5	1000000126	1141
158		Spot	4	Image 1	5	1000000128	1142
133		Spot	4	Image 1	5	1000000127	1143
139		Spot	4	Image 1	5	1000000129	1144
143		Spot	4	Image 1	5	1000000130	1145
143		Spot	4	Image 1	5	1000000131	1146
128		Spot	4	Image 1	5	1000000132	1147
143		Spot	4	Image 1	5	1000000133	1148
180		Spot	4	Image 1	5	1000000134	1149
171		Spot	4	Image 1	5	1000000135	1150
139		Spot	4	Image 1	5	1000000136	1151
155		Spot	4	Image 1	5	1000000137	1152
183		Spot	4	Image 1	5	1000000138	1153
128		Spot	4	Image 1	5	1000000139	1154
144		Spot	4	Image 1	5	1000000140	1155
140		Spot	4	Image 1	5	1000000142	1156
142		Spot	4	Image 1	5	1000000141	1157
150		Spot	4	Image 1	5	1000000143	1158
132		Spot	4	Image 1	5	1000000243	1159
140		Spot	4	Image 1	5	1000000144	1160
208		Spot	4	Image 1	5	1000000145	1161
148		Spot	4	Image 1	5	1000000146	1162
136		Spot	4	Image 1	5	1000000147	1163
138		Spot	4	Image 1	5	1000000148	1164
138		Spot	4	Image 1	5	1000000149	1165
141		Spot	4	Image 1	5	1000000150	1166
183		Spot	4	Image 1	5	1000000151	1169
145		Spot	4	Image 1	5	1000000152	1170
158		Spot	4	Image 1	5	1000000153	1171
146		Spot	4	Image 1	5	1000000154	1172
132		Spot	4	Image 1	5	1000000156	1173
145		Spot	4	Image 1	5	1000000157	1174
143		Spot	4	Image 1	5	1000000158	1175
155		Spot	4	Image 1	5	1000000159	1176
137		Spot	4	Image 1	5	1000000160	1177
138		Spot	4	Image 1	5	1000000162	1178
139		Spot	4	Image 1	5	1000000161	1179
131		Spot	4	Image 1	5	1000000163	1180
131		Spot	4	Image 1	5	1000000164	1181
141		Spot	4	Image 1	5	1000000165	1182
132		Spot	4	Image 1	5	1000000166	1183
142		Spot	4	Image 1	5	1000000168	1184
133		Spot	4	Image 1	5	1000000167	1185
146		Spot	4	Image 1	5	1000000169	1186
137		Spot	4	Image 1	5	1000000170	1187
133		Spot	4	Image 1	5	1000000171	1188
137		Spot	4	Image 1	5	1000000172	1189
132		Spot	4	Image 1	5	1000000173	1190
142		Spot	4	Image 1	5	1000000174	1191
138		Spot	4	Image 1	5	1000000175	1192
198		Spot	4	Image 1	5	1000000176	1193
130		Spot	4	Image 1	5	1000000178	1194
132		Spot	4	Image 1	5	1000000177	1195
133		Spot	4	Image 1	5	1000000179	1196
155		Spot	4	Image 1	5	1000000180	1197
158		Spot	4	Image 1	5	1000000181	1198
146		Spot	4	Image 1	5	1000000182	1199
153		Spot	4	Image 1	5	1000000183	1200
133		Spot	4	Image 1	5	1000000184	1201
140		Spot	4	Image 1	5	1000000185	1202
163		Spot	4	Image 1	5	1000000186	1203
145		Spot	4	Image 1	5	1000000187	1204
145		Spot	4	Image 1	5	1000000188	1205
133		Spot	4	Image 1	5	1000000189	1206
142		Spot	4	Image 1	5	1000000190	1207
134		Spot	4	Image 1	5	1000000191	1208
144		Spot	4	Image 1	5	1000000193	1209
156		Spot	4	Image 1	5	1000000192	1210
129		Spot	4	Image 1	5	1000000194	1211
125		Spot	4	Image 1	5	1000000195	1213
135		Spot	4	Image 1	5	1000000196	1214
125		Spot	4	Image 1	5	1000000197	1215
151		Spot	4	Image 1	5	1000000199	1216
130		Spot	4	Image 1	5	1000000241	1217
131		Spot	4	Image 1	5	1000000198	1218
132		Spot	4	Image 1	5	1000000200	1219
131		Spot	4	Image 1	5	1000000202	1220
129		Spot	4	Image 1	5	1000000201	1221
206		Spot	4	Image 1	5	1000000203	1222
149		Spot	4	Image 1	5	1000000205	1223
131		Spot	4	Image 1	5	1000000206	1224
172		Spot	4	Image 1	5	1000000207	1225
133		Spot	4	Image 1	5	1000000208	1226
176		Spot	4	Image 1	5	1000000209	1227
129		Spot	4	Image 1	5	1000000211	1228
131		Spot	4	Image 1	5	1000000210	1229
157		Spot	4	Image 1	5	1000000213	1230
154		Spot	4	Image 1	5	1000000212	1231
129		Spot	4	Image 1	5	1000000214	1232
136		Spot	4	Image 1	5	1000000215	1233
140		Spot	4	Image 1	5	1000000216	1234
139		Spot	4	Image 1	5	1000000217	1235
134		Spot	4	Image 1	5	1000000218	1236
136		Spot	4	Image 1	5	1000000219	1237
133		Spot	4	Image 1	5	1000000244	1238
144		Spot	4	Image 1	5	1000000220	1239
136		Spot	4	Image 1	5	1000000221	1240
133		Spot	4	Image 1	5	1000000222	1241
141		Spot	4	Image 1	5	1000000223	1242
129		Spot	4	Image 1	5	1000000224	1243
125		Spot	4	Image 1	5	1000000225	1244
125		Spot	4	Image 1	5	1000000155	1245
125		Spot	4	Image 1	5	1000000229	1246
159		Spot	4	Image 1	5	1000000226	1247
126		Spot	4	Image 1	5	1000000230	1248
130		Spot	4	Image 1	5	1000000227	1249
148		Spot	4	Image 1	5	1000000228	1250
147		Spot	4	Image 1	5	1000000232	1251
130		Spot	4	Image 1	5	1000000231	1252
127		Spot	4	Image 1	5	1000000233	1253
127		Spot	4	Image 1	5	1000000234	1254
133		Spot	4	Image 1	5	1000000235	1255
145		Spot	4	Image 1	5	1000000236	1256
186		Spot	4	Image 1	5	1000000237	1257
135		Spot	4	Image 1	5	1000000238	1258
131		Spot	4	Image 1	5	1000000239	1259
126		Spot	4	Image 1	6	1000000000	1260
127		Spot	4	Image 1	6	1000000001	1261
128		Spot	4	Image 1	6	1000000002	1262
183		Spot	4	Image 1	6	1000000003	1263
127		Spot	4	Image 1	6	1000000004	1264
128		Spot	4	Image 1	6	1000000005	1265
122		Spot	4	Image 1	6	1000000006	1266
130		Spot	4	Image 1	6	1000000007	1267
135		Spot	4	Image 1	6	1000000008	1268
132		Spot	4	Image 1	6	1000000009	1269
135		Spot	4	Image 1	6	1000000010	1270
151		Spot	4	Image 1	6	1000000012	1271
132		Spot	4	Image 1	6	1000000013	1272
130		Spot	4	Image 1	6	1000000014	1273
130		Spot	4	Image 1	6	1000000015	1274
127		Spot	4	Image 1	6	1000000016	1275
134		Spot	4	Image 1	6	1000000017	1276
140		Spot	4	Image 1	6	1000000018	1277
134		Spot	4	Image 1	6	1000000019	1278
137		Spot	4	Image 1	6	1000000022	1279
136		Spot	4	Image 1	6	1000000021	1280
135		Spot	4	Image 1	6	1000000020	1281
130		Spot	4	Image 1	6	1000000246	1282
129		Spot	4	Image 1	6	1000000023	1283
134		Spot	4	Image 1	6	1000000024	1284
135		Spot	4	Image 1	6	1000000025	1285
133		Spot	4	Image 1	6	1000000026	1286
163		Spot	4	Image 1	6	1000000027	1287
130		Spot	4	Image 1	6	1000000028	1288
136		Spot	4	Image 1	6	1000000240	1289
129		Spot	4	Image 1	6	1000000029	1290
129		Spot	4	Image 1	6	1000000030	1291
141		Spot	4	Image 1	6	1000000031	1292
153		Spot	4	Image 1	6	1000000032	1293
128		Spot	4	Image 1	6	1000000033	1294
127		Spot	4	Image 1	6	1000000245	1295
136		Spot	4	Image 1	6	1000000034	1296
134		Spot	4	Image 1	6	1000000035	1297
135		Spot	4	Image 1	6	1000000037	1298
137		Spot	4	Image 1	6	1000000036	1299
133		Spot	4	Image 1	6	1000000038	1300
136		Spot	4	Image 1	6	1000000039	1301
136		Spot	4	Image 1	6	1000000040	1302
139		Spot	4	Image 1	6	1000000041	1303
128		Spot	4	Image 1	6	1000000042	1304
129		Spot	4	Image 1	6	1000000043	1305
123		Spot	4	Image 1	6	1000000044	1306
131		Spot	4	Image 1	6	1000000046	1307
131		Spot	4	Image 1	6	1000000045	1308
125		Spot	4	Image 1	6	1000000047	1309
164		Spot	4	Image 1	6	1000000048	1311
132		Spot	4	Image 1	6	1000000049	1312
140		Spot	4	Image 1	6	1000000050	1314
146		Spot	4	Image 1	6	1000000051	1315
133		Spot	4	Image 1	6	1000000052	1316
153		Spot	4	Image 1	6	1000000055	1317
138		Spot	4	Image 1	6	1000000054	1318
146		Spot	4	Image 1	6	1000000056	1319
132		Spot	4	Image 1	6	1000000057	1320
130		Spot	4	Image 1	6	1000000058	1321
145		Spot	4	Image 1	6	1000000059	1322
130		Spot	4	Image 1	6	1000000060	1323
137		Spot	4	Image 1	6	1000000061	1324
144		Spot	4	Image 1	6	1000000062	1325
133		Spot	4	Image 1	6	1000000063	1327
134		Spot	4	Image 1	6	1000000064	1328
136		Spot	4	Image 1	6	1000000065	1329
140		Spot	4	Image 1	6	1000000066	1330
142		Spot	4	Image 1	6	1000000067	1331
144		Spot	4	Image 1	6	1000000068	1332
135		Spot	4	Image 1	6	1000000069	1333
136		Spot	4	Image 1	6	1000000070	1334
132		Spot	4	Image 1	6	1000000071	1335
135		Spot	4	Image 1	6	1000000072	1336
140		Spot	4	Image 1	6	1000000073	1337
131		Spot	4	Image 1	6	1000000074	1338
139		Spot	4	Image 1	6	1000000075	1339
132		Spot	4	Image 1	6	1000000076	1340
144		Spot	4	Image 1	6	1000000077	1341
148		Spot	4	Image 1	6	1000000078	1342
128		Spot	4	Image 1	6	1000000079	1343
162		Spot	4	Image 1	6	1000000080	1344
129		Spot	4	Image 1	6	1000000081	1345
137		Spot	4	Image 1	6	1000000082	1347
138		Spot	4	Image 1	6	1000000084	1348
131		Spot	4	Image 1	6	1000000083	1349
130		Spot	4	Image 1	6	1000000085	1350
141		Spot	4	Image 1	6	1000000086	1351
141		Spot	4	Image 1	6	1000000087	1352
138		Spot	4	Image 1	6	1000000088	1353
131		Spot	4	Image 1	6	1000000089	1354
134		Spot	4	Image 1	6	1000000091	1355
149		Spot	4	Image 1	6	1000000090	1356
134		Spot	4	Image 1	6	1000000092	1357
139		Spot	4	Image 1	6	1000000093	1358
134		Spot	4	Image 1	6	1000000094	1359
143		Spot	4	Image 1	6	1000000095	1360
142		Spot	4	Image 1	6	1000000096	1362
129		Spot	4	Image 1	6	1000000097	1363
124		Spot	4	Image 1	6	1000000098	1364
128		Spot	4	Image 1	6	1000000099	1365
135		Spot	4	Image 1	6	1000000100	1366
130		Spot	4	Image 1	6	1000000101	1367
136		Spot	4	Image 1	6	1000000102	1368
132		Spot	4	Image 1	6	1000000103	1369
132		Spot	4	Image 1	6	1000000104	1370
129		Spot	4	Image 1	6	1000000105	1371
135		Spot	4	Image 1	6	1000000107	1372
139		Spot	4	Image 1	6	1000000106	1373
141		Spot	4	Image 1	6	1000000108	1374
137		Spot	4	Image 1	6	1000000109	1377
129		Spot	4	Image 1	6	1000000110	1378
133		Spot	4	Image 1	6	1000000111	1379
153		Spot	4	Image 1	6	1000000112	1380
132		Spot	4	Image 1	6	1000000242	1381
138		Spot	4	Image 1	6	1000000113	1382
158		Spot	4	Image 1	6	1000000114	1383
131		Spot	4	Image 1	6	1000000115	1384
145		Spot	4	Image 1	6	1000000116	1385
132		Spot	4	Image 1	6	1000000117	1386
133		Spot	4	Image 1	6	1000000118	1387
138		Spot	4	Image 1	6	1000000119	1388
154		Spot	4	Image 1	6	1000000120	1389
132		Spot	4	Image 1	6	1000000121	1390
162		Spot	4	Image 1	6	1000000122	1391
145		Spot	4	Image 1	6	1000000123	1392
153		Spot	4	Image 1	6	1000000124	1393
158		Spot	4	Image 1	6	1000000125	1394
156		Spot	4	Image 1	6	1000000126	1395
131		Spot	4	Image 1	6	1000000127	1396
151		Spot	4	Image 1	6	1000000128	1397
139		Spot	4	Image 1	6	1000000129	1398
141		Spot	4	Image 1	6	1000000130	1399
143		Spot	4	Image 1	6	1000000131	1400
132		Spot	4	Image 1	6	1000000132	1401
144		Spot	4	Image 1	6	1000000133	1402
192		Spot	4	Image 1	6	1000000134	1403
156		Spot	4	Image 1	6	1000000135	1404
143		Spot	4	Image 1	6	1000000136	1405
152		Spot	4	Image 1	6	1000000137	1406
181		Spot	4	Image 1	6	1000000138	1407
131		Spot	4	Image 1	6	1000000139	1408
149		Spot	4	Image 1	6	1000000140	1409
138		Spot	4	Image 1	6	1000000142	1410
145		Spot	4	Image 1	6	1000000141	1411
147		Spot	4	Image 1	6	1000000143	1412
139		Spot	4	Image 1	6	1000000144	1413
132		Spot	4	Image 1	6	1000000243	1414
231		Spot	4	Image 1	6	1000000145	1415
145		Spot	4	Image 1	6	1000000146	1416
139		Spot	4	Image 1	6	1000000147	1417
146		Spot	4	Image 1	6	1000000148	1418
140		Spot	4	Image 1	6	1000000149	1419
146		Spot	4	Image 1	6	1000000150	1420
201		Spot	4	Image 1	6	1000000151	1423
150		Spot	4	Image 1	6	1000000152	1424
167		Spot	4	Image 1	6	1000000153	1425
135		Spot	4	Image 1	6	1000000247	1426
144		Spot	4	Image 1	6	1000000154	1427
127		Spot	4	Image 1	6	1000000229	1428
132		Spot	4	Image 1	6	1000000156	1429
143		Spot	4	Image 1	6	1000000157	1430
143		Spot	4	Image 1	6	1000000158	1431
150		Spot	4	Image 1	6	1000000159	1432
139		Spot	4	Image 1	6	1000000160	1433
138		Spot	4	Image 1	6	1000000162	1434
138		Spot	4	Image 1	6	1000000161	1435
131		Spot	4	Image 1	6	1000000163	1436
138		Spot	4	Image 1	6	1000000164	1437
138		Spot	4	Image 1	6	1000000165	1438
134		Spot	4	Image 1	6	1000000166	1439
138		Spot	4	Image 1	6	1000000168	1440
134		Spot	4	Image 1	6	1000000167	1441
139		Spot	4	Image 1	6	1000000170	1442
145		Spot	4	Image 1	6	1000000169	1443
133		Spot	4	Image 1	6	1000000171	1444
140		Spot	4	Image 1	6	1000000172	1445
132		Spot	4	Image 1	6	1000000173	1446
144		Spot	4	Image 1	6	1000000174	1447
140		Spot	4	Image 1	6	1000000175	1448
194		Spot	4	Image 1	6	1000000176	1449
126		Spot	4	Image 1	6	1000000178	1450
130		Spot	4	Image 1	6	1000000177	1451
141		Spot	4	Image 1	6	1000000179	1452
156		Spot	4	Image 1	6	1000000180	1453
172		Spot	4	Image 1	6	1000000181	1454
138		Spot	4	Image 1	6	1000000182	1455
150		Spot	4	Image 1	6	1000000183	1456
135		Spot	4	Image 1	6	1000000184	1457
146		Spot	4	Image 1	6	1000000185	1458
168		Spot	4	Image 1	6	1000000186	1459
145		Spot	4	Image 1	6	1000000187	1460
152		Spot	4	Image 1	6	1000000188	1461
139		Spot	4	Image 1	6	1000000189	1462
148		Spot	4	Image 1	6	1000000190	1463
136		Spot	4	Image 1	6	1000000191	1464
148		Spot	4	Image 1	6	1000000193	1465
154		Spot	4	Image 1	6	1000000192	1466
127		Spot	4	Image 1	6	1000000194	1467
128		Spot	4	Image 1	6	1000000195	1469
138		Spot	4	Image 1	6	1000000196	1470
126		Spot	4	Image 1	6	1000000197	1471
152		Spot	4	Image 1	6	1000000199	1472
134		Spot	4	Image 1	6	1000000241	1473
127		Spot	4	Image 1	6	1000000198	1474
132		Spot	4	Image 1	6	1000000200	1475
129		Spot	4	Image 1	6	1000000202	1476
214		Spot	4	Image 1	6	1000000203	1477
130		Spot	4	Image 1	6	1000000204	1478
151		Spot	4	Image 1	6	1000000205	1479
133		Spot	4	Image 1	6	1000000206	1480
171		Spot	4	Image 1	6	1000000207	1481
135		Spot	4	Image 1	6	1000000208	1482
176		Spot	4	Image 1	6	1000000209	1483
130		Spot	4	Image 1	6	1000000211	1484
130		Spot	4	Image 1	6	1000000210	1485
160		Spot	4	Image 1	6	1000000212	1486
162		Spot	4	Image 1	6	1000000213	1487
127		Spot	4	Image 1	6	1000000214	1488
133		Spot	4	Image 1	6	1000000215	1489
146		Spot	4	Image 1	6	1000000216	1490
142		Spot	4	Image 1	6	1000000217	1491
136		Spot	4	Image 1	6	1000000218	1492
137		Spot	4	Image 1	6	1000000219	1493
139		Spot	4	Image 1	6	1000000244	1494
139		Spot	4	Image 1	6	1000000220	1495
137		Spot	4	Image 1	6	1000000221	1496
131		Spot	4	Image 1	6	1000000222	1497
145		Spot	4	Image 1	6	1000000223	1498
129		Spot	4	Image 1	6	1000000224	1499
126		Spot	4	Image 1	6	1000000225	1500
124		Spot	4	Image 1	6	1000000155	1501
124		Spot	4	Image 1	6	1000000230	1502
149		Spot	4	Image 1	6	1000000226	1503
133		Spot	4	Image 1	6	1000000227	1504
142		Spot	4	Image 1	6	1000000228	1505
146		Spot	4	Image 1	6	1000000232	1506
130		Spot	4	Image 1	6	1000000231	1507
130		Spot	4	Image 1	6	1000000233	1508
126		Spot	4	Image 1	6	1000000234	1509
135		Spot	4	Image 1	6	1000000235	1510
142		Spot	4	Image 1	6	1000000236	1511
181		Spot	4	Image 1	6	1000000237	1512
134		Spot	4	Image 1	6	1000000238	1513
129		Spot	4	Image 1	6	1000000239	1514
126		Spot	4	Image 1	7	1000000000	1515
130		Spot	4	Image 1	7	1000000001	1516
127		Spot	4	Image 1	7	1000000002	1517
174		Spot	4	Image 1	7	1000000003	1518
127		Spot	4	Image 1	7	1000000004	1519
127		Spot	4	Image 1	7	1000000005	1520
120		Spot	4	Image 1	7	1000000006	1521
132		Spot	4	Image 1	7	1000000007	1522
133		Spot	4	Image 1	7	1000000008	1523
131		Spot	4	Image 1	7	1000000009	1524
131		Spot	4	Image 1	7	1000000010	1525
131		Spot	4	Image 1	7	1000000011	1526
192		Spot	4	Image 1	7	1000000012	1527
131		Spot	4	Image 1	7	1000000013	1528
132		Spot	4	Image 1	7	1000000014	1529
128		Spot	4	Image 1	7	1000000015	1530
127		Spot	4	Image 1	7	1000000016	1531
134		Spot	4	Image 1	7	1000000017	1532
138		Spot	4	Image 1	7	1000000018	1533
132		Spot	4	Image 1	7	1000000019	1534
138		Spot	4	Image 1	7	1000000021	1535
134		Spot	4	Image 1	7	1000000022	1536
138		Spot	4	Image 1	7	1000000020	1537
131		Spot	4	Image 1	7	1000000248	1538
127		Spot	4	Image 1	7	1000000023	1539
129		Spot	4	Image 1	7	1000000246	1540
132		Spot	4	Image 1	7	1000000024	1542
133		Spot	4	Image 1	7	1000000025	1543
131		Spot	4	Image 1	7	1000000026	1544
148		Spot	4	Image 1	7	1000000027	1545
129		Spot	4	Image 1	7	1000000028	1546
139		Spot	4	Image 1	7	1000000240	1547
129		Spot	4	Image 1	7	1000000029	1548
132		Spot	4	Image 1	7	1000000030	1549
143		Spot	4	Image 1	7	1000000031	1550
150		Spot	4	Image 1	7	1000000032	1551
131		Spot	4	Image 1	7	1000000033	1552
129		Spot	4	Image 1	7	1000000245	1553
135		Spot	4	Image 1	7	1000000034	1554
134		Spot	4	Image 1	7	1000000035	1555
142		Spot	4	Image 1	7	1000000036	1556
135		Spot	4	Image 1	7	1000000037	1557
134		Spot	4	Image 1	7	1000000038	1558
136		Spot	4	Image 1	7	1000000039	1559
140		Spot	4	Image 1	7	1000000040	1560
132		Spot	4	Image 1	7	1000000041	1561
128		Spot	4	Image 1	7	1000000042	1562
131		Spot	4	Image 1	7	1000000043	1563
126		Spot	4	Image 1	7	1000000044	1564
131		Spot	4	Image 1	7	1000000046	1565
133		Spot	4	Image 1	7	1000000045	1566
126		Spot	4	Image 1	7	1000000047	1567
135		Spot	4	Image 1	7	1000000049	1569
180		Spot	4	Image 1	7	1000000048	1570
139		Spot	4	Image 1	7	1000000050	1572
144		Spot	4	Image 1	7	1000000051	1573
135		Spot	4	Image 1	7	1000000052	1574
152		Spot	4	Image 1	7	1000000055	1575
141		Spot	4	Image 1	7	1000000054	1576
146		Spot	4	Image 1	7	1000000056	1577
135		Spot	4	Image 1	7	1000000057	1578
133		Spot	4	Image 1	7	1000000058	1579
142		Spot	4	Image 1	7	1000000059	1580
131		Spot	4	Image 1	7	1000000060	1581
147		Spot	4	Image 1	7	1000000061	1582
146		Spot	4	Image 1	7	1000000062	1583
138		Spot	4	Image 1	7	1000000063	1585
132		Spot	4	Image 1	7	1000000064	1586
139		Spot	4	Image 1	7	1000000065	1587
134		Spot	4	Image 1	7	1000000066	1588
140		Spot	4	Image 1	7	1000000067	1589
140		Spot	4	Image 1	7	1000000068	1590
137		Spot	4	Image 1	7	1000000104	1591
136		Spot	4	Image 1	7	1000000069	1592
139		Spot	4	Image 1	7	1000000070	1593
134		Spot	4	Image 1	7	1000000072	1594
132		Spot	4	Image 1	7	1000000071	1595
141		Spot	4	Image 1	7	1000000073	1596
134		Spot	4	Image 1	7	1000000074	1597
140		Spot	4	Image 1	7	1000000075	1598
129		Spot	4	Image 1	7	1000000076	1599
144		Spot	4	Image 1	7	1000000077	1600
149		Spot	4	Image 1	7	1000000078	1601
135		Spot	4	Image 1	7	1000000079	1602
160		Spot	4	Image 1	7	1000000080	1603
133		Spot	4	Image 1	7	1000000081	1604
140		Spot	4	Image 1	7	1000000083	1605
139		Spot	4	Image 1	7	1000000082	1606
135		Spot	4	Image 1	7	1000000084	1607
135		Spot	4	Image 1	7	1000000085	1608
136		Spot	4	Image 1	7	1000000086	1609
141		Spot	4	Image 1	7	1000000087	1610
137		Spot	4	Image 1	7	1000000088	1611
130		Spot	4	Image 1	7	1000000089	1612
144		Spot	4	Image 1	7	1000000090	1613
133		Spot	4	Image 1	7	1000000091	1614
141		Spot	4	Image 1	7	1000000092	1615
131		Spot	4	Image 1	7	1000000093	1616
139		Spot	4	Image 1	7	1000000094	1617
147		Spot	4	Image 1	7	1000000095	1618
144		Spot	4	Image 1	7	1000000096	1620
126		Spot	4	Image 1	7	1000000097	1621
132		Spot	4	Image 1	7	1000000099	1622
134		Spot	4	Image 1	7	1000000100	1623
129		Spot	4	Image 1	7	1000000101	1624
135		Spot	4	Image 1	7	1000000102	1625
132		Spot	4	Image 1	7	1000000103	1626
136		Spot	4	Image 1	7	1000000105	1627
133		Spot	4	Image 1	7	1000000107	1628
139		Spot	4	Image 1	7	1000000106	1629
148		Spot	4	Image 1	7	1000000108	1630
144		Spot	4	Image 1	7	1000000109	1632
131		Spot	4	Image 1	7	1000000110	1633
132		Spot	4	Image 1	7	1000000111	1634
160		Spot	4	Image 1	7	1000000112	1635
135		Spot	4	Image 1	7	1000000242	1636
143		Spot	4	Image 1	7	1000000113	1637
159		Spot	4	Image 1	7	1000000114	1638
130		Spot	4	Image 1	7	1000000115	1639
142		Spot	4	Image 1	7	1000000116	1640
135		Spot	4	Image 1	7	1000000117	1641
138		Spot	4	Image 1	7	1000000118	1642
136		Spot	4	Image 1	7	1000000119	1643
155		Spot	4	Image 1	7	1000000120	1644
132		Spot	4	Image 1	7	1000000121	1645
169		Spot	4	Image 1	7	1000000122	1646
143		Spot	4	Image 1	7	1000000123	1647
155		Spot	4	Image 1	7	1000000124	1648
165		Spot	4	Image 1	7	1000000125	1649
133		Spot	4	Image 1	7	1000000127	1650
161		Spot	4	Image 1	7	1000000126	1651
157		Spot	4	Image 1	7	1000000128	1652
137		Spot	4	Image 1	7	1000000129	1653
146		Spot	4	Image 1	7	1000000130	1654
140		Spot	4	Image 1	7	1000000131	1655
146		Spot	4	Image 1	7	1000000133	1656
180		Spot	4	Image 1	7	1000000134	1657
160		Spot	4	Image 1	7	1000000135	1658
144		Spot	4	Image 1	7	1000000136	1659
156		Spot	4	Image 1	7	1000000137	1660
136		Spot	4	Image 1	7	1000000141	1661
183		Spot	4	Image 1	7	1000000138	1662
132		Spot	4	Image 1	7	1000000139	1663
145		Spot	4	Image 1	7	1000000140	1664
139		Spot	4	Image 1	7	1000000142	1665
151		Spot	4	Image 1	7	1000000143	1666
140		Spot	4	Image 1	7	1000000144	1667
131		Spot	4	Image 1	7	1000000243	1668
216		Spot	4	Image 1	7	1000000145	1669
144		Spot	4	Image 1	7	1000000146	1670
133		Spot	4	Image 1	7	1000000147	1671
147		Spot	4	Image 1	7	1000000148	1672
139		Spot	4	Image 1	7	1000000149	1673
147		Spot	4	Image 1	7	1000000150	1674
219		Spot	4	Image 1	7	1000000151	1677
147		Spot	4	Image 1	7	1000000152	1678
160		Spot	4	Image 1	7	1000000153	1679
140		Spot	4	Image 1	7	1000000247	1680
125		Spot	4	Image 1	7	1000000229	1681
143		Spot	4	Image 1	7	1000000154	1682
129		Spot	4	Image 1	7	1000000156	1683
143		Spot	4	Image 1	7	1000000157	1684
143		Spot	4	Image 1	7	1000000158	1685
145		Spot	4	Image 1	7	1000000159	1686
135		Spot	4	Image 1	7	1000000160	1687
139		Spot	4	Image 1	7	1000000162	1688
139		Spot	4	Image 1	7	1000000161	1689
129		Spot	4	Image 1	7	1000000163	1690
138		Spot	4	Image 1	7	1000000164	1691
141		Spot	4	Image 1	7	1000000165	1692
135		Spot	4	Image 1	7	1000000166	1693
142		Spot	4	Image 1	7	1000000168	1694
130		Spot	4	Image 1	7	1000000167	1695
140		Spot	4	Image 1	7	1000000170	1696
151		Spot	4	Image 1	7	1000000169	1697
133		Spot	4	Image 1	7	1000000171	1698
146		Spot	4	Image 1	7	1000000172	1699
135		Spot	4	Image 1	7	1000000173	1700
142		Spot	4	Image 1	7	1000000174	1701
141		Spot	4	Image 1	7	1000000175	1702
204		Spot	4	Image 1	7	1000000176	1703
130		Spot	4	Image 1	7	1000000178	1704
134		Spot	4	Image 1	7	1000000177	1705
142		Spot	4	Image 1	7	1000000179	1706
162		Spot	4	Image 1	7	1000000180	1707
168		Spot	4	Image 1	7	1000000181	1708
145		Spot	4	Image 1	7	1000000182	1709
143		Spot	4	Image 1	7	1000000183	1710
133		Spot	4	Image 1	7	1000000184	1711
142		Spot	4	Image 1	7	1000000185	1712
136		Spot	4	Image 1	7	1000000249	1713
165		Spot	4	Image 1	7	1000000186	1714
144		Spot	4	Image 1	7	1000000187	1715
151		Spot	4	Image 1	7	1000000188	1716
140		Spot	4	Image 1	7	1000000189	1717
149		Spot	4	Image 1	7	1000000190	1718
139		Spot	4	Image 1	7	1000000191	1719
154		Spot	4	Image 1	7	1000000193	1720
152		Spot	4	Image 1	7	1000000192	1721
128		Spot	4	Image 1	7	1000000194	1722
126		Spot	4	Image 1	7	1000000195	1724
129		Spot	4	Image 1	7	1000000197	1725
130		Spot	4	Image 1	7	1000000241	1726
141		Spot	4	Image 1	7	1000000199	1727
130		Spot	4	Image 1	7	1000000198	1728
130		Spot	4	Image 1	7	1000000200	1729
133		Spot	4	Image 1	7	1000000202	1730
215		Spot	4	Image 1	7	1000000203	1731
155		Spot	4	Image 1	7	1000000205	1732
131		Spot	4	Image 1	7	1000000206	1733
172		Spot	4	Image 1	7	1000000207	1734
135		Spot	4	Image 1	7	1000000208	1735
182		Spot	4	Image 1	7	1000000209	1736
131		Spot	4	Image 1	7	1000000211	1737
133		Spot	4	Image 1	7	1000000210	1738
158		Spot	4	Image 1	7	1000000212	1739
162		Spot	4	Image 1	7	1000000213	1740
127		Spot	4	Image 1	7	1000000214	1741
136		Spot	4	Image 1	7	1000000215	1742
146		Spot	4	Image 1	7	1000000216	1743
139		Spot	4	Image 1	7	1000000217	1744
136		Spot	4	Image 1	7	1000000218	1745
140		Spot	4	Image 1	7	1000000219	1746
137		Spot	4	Image 1	7	1000000244	1747
137		Spot	4	Image 1	7	1000000220	1748
135		Spot	4	Image 1	7	1000000221	1749
132		Spot	4	Image 1	7	1000000222	1750
143		Spot	4	Image 1	7	1000000223	1751
131		Spot	4	Image 1	7	1000000224	1752
128		Spot	4	Image 1	7	1000000225	1753
125		Spot	4	Image 1	7	1000000155	1754
151		Spot	4	Image 1	7	1000000226	1755
135		Spot	4	Image 1	7	1000000227	1756
141		Spot	4	Image 1	7	1000000228	1757
143		Spot	4	Image 1	7	1000000232	1758
131		Spot	4	Image 1	7	1000000231	1759
129		Spot	4	Image 1	7	1000000233	1760
127		Spot	4	Image 1	7	1000000234	1761
133		Spot	4	Image 1	7	1000000235	1762
150		Spot	4	Image 1	7	1000000236	1763
190		Spot	4	Image 1	7	1000000237	1764
133		Spot	4	Image 1	7	1000000238	1765
129		Spot	4	Image 1	7	1000000239	1766
125		Spot	4	Image 1	8	1000000250	1767
127		Spot	4	Image 1	8	1000000000	1768
126		Spot	4	Image 1	8	1000000001	1769
125		Spot	4	Image 1	8	1000000002	1770
190		Spot	4	Image 1	8	1000000003	1771
126		Spot	4	Image 1	8	1000000004	1772
125		Spot	4	Image 1	8	1000000005	1773
120		Spot	4	Image 1	8	1000000006	1774
131		Spot	4	Image 1	8	1000000007	1775
135		Spot	4	Image 1	8	1000000008	1776
137		Spot	4	Image 1	8	1000000009	1777
134		Spot	4	Image 1	8	1000000010	1778
175		Spot	4	Image 1	8	1000000012	1779
133		Spot	4	Image 1	8	1000000011	1780
132		Spot	4	Image 1	8	1000000057	1781
129		Spot	4	Image 1	8	1000000013	1782
128		Spot	4	Image 1	8	1000000014	1783
130		Spot	4	Image 1	8	1000000016	1784
134		Spot	4	Image 1	8	1000000017	1785
133		Spot	4	Image 1	8	1000000018	1786
131		Spot	4	Image 1	8	1000000019	1787
131		Spot	4	Image 1	8	1000000021	1788
133		Spot	4	Image 1	8	1000000022	1789
138		Spot	4	Image 1	8	1000000020	1790
134		Spot	4	Image 1	8	1000000251	1791
126		Spot	4	Image 1	8	1000000023	1792
135		Spot	4	Image 1	8	1000000246	1793
133		Spot	4	Image 1	8	1000000024	1795
130		Spot	4	Image 1	8	1000000025	1796
132		Spot	4	Image 1	8	1000000026	1797
155		Spot	4	Image 1	8	1000000027	1798
127		Spot	4	Image 1	8	1000000028	1799
133		Spot	4	Image 1	8	1000000240	1800
124		Spot	4	Image 1	8	1000000029	1801
130		Spot	4	Image 1	8	1000000030	1802
148		Spot	4	Image 1	8	1000000032	1803
140		Spot	4	Image 1	8	1000000031	1804
132		Spot	4	Image 1	8	1000000033	1805
128		Spot	4	Image 1	8	1000000245	1806
135		Spot	4	Image 1	8	1000000034	1807
134		Spot	4	Image 1	8	1000000035	1808
133		Spot	4	Image 1	8	1000000036	1809
135		Spot	4	Image 1	8	1000000037	1810
130		Spot	4	Image 1	8	1000000038	1811
135		Spot	4	Image 1	8	1000000039	1812
142		Spot	4	Image 1	8	1000000040	1813
133		Spot	4	Image 1	8	1000000041	1814
127		Spot	4	Image 1	8	1000000042	1815
133		Spot	4	Image 1	8	1000000043	1816
126		Spot	4	Image 1	8	1000000044	1817
127		Spot	4	Image 1	8	1000000046	1818
131		Spot	4	Image 1	8	1000000045	1819
124		Spot	4	Image 1	8	1000000047	1820
167		Spot	4	Image 1	8	1000000048	1822
127		Spot	4	Image 1	8	1000000049	1823
135		Spot	4	Image 1	8	1000000050	1825
141		Spot	4	Image 1	8	1000000051	1826
132		Spot	4	Image 1	8	1000000052	1827
131		Spot	4	Image 1	8	1000000053	1828
146		Spot	4	Image 1	8	1000000055	1829
143		Spot	4	Image 1	8	1000000056	1830
142		Spot	4	Image 1	8	1000000054	1831
133		Spot	4	Image 1	8	1000000058	1832
141		Spot	4	Image 1	8	1000000059	1833
130		Spot	4	Image 1	8	1000000060	1834
141		Spot	4	Image 1	8	1000000061	1835
146		Spot	4	Image 1	8	1000000062	1836
139		Spot	4	Image 1	8	1000000063	1838
135		Spot	4	Image 1	8	1000000064	1839
132		Spot	4	Image 1	8	1000000065	1840
133		Spot	4	Image 1	8	1000000066	1841
140		Spot	4	Image 1	8	1000000067	1842
137		Spot	4	Image 1	8	1000000068	1843
134		Spot	4	Image 1	8	1000000104	1844
135		Spot	4	Image 1	8	1000000069	1845
138		Spot	4	Image 1	8	1000000070	1846
132		Spot	4	Image 1	8	1000000071	1847
132		Spot	4	Image 1	8	1000000072	1848
136		Spot	4	Image 1	8	1000000073	1849
131		Spot	4	Image 1	8	1000000074	1850
140		Spot	4	Image 1	8	1000000075	1851
130		Spot	4	Image 1	8	1000000076	1852
146		Spot	4	Image 1	8	1000000077	1853
149		Spot	4	Image 1	8	1000000078	1854
132		Spot	4	Image 1	8	1000000079	1855
157		Spot	4	Image 1	8	1000000080	1856
134		Spot	4	Image 1	8	1000000081	1857
137		Spot	4	Image 1	8	1000000082	1858
134		Spot	4	Image 1	8	1000000083	1859
133		Spot	4	Image 1	8	1000000084	1860
130		Spot	4	Image 1	8	1000000085	1861
138		Spot	4	Image 1	8	1000000086	1862
140		Spot	4	Image 1	8	1000000087	1863
135		Spot	4	Image 1	8	1000000088	1864
129		Spot	4	Image 1	8	1000000089	1865
134		Spot	4	Image 1	8	1000000091	1866
142		Spot	4	Image 1	8	1000000090	1867
138		Spot	4	Image 1	8	1000000092	1868
135		Spot	4	Image 1	8	1000000094	1869
138		Spot	4	Image 1	8	1000000093	1870
143		Spot	4	Image 1	8	1000000095	1871
143		Spot	4	Image 1	8	1000000096	1873
129		Spot	4	Image 1	8	1000000097	1874
127		Spot	4	Image 1	8	1000000098	1875
128		Spot	4	Image 1	8	1000000099	1876
133		Spot	4	Image 1	8	1000000100	1877
129		Spot	4	Image 1	8	1000000101	1878
133		Spot	4	Image 1	8	1000000102	1879
131		Spot	4	Image 1	8	1000000103	1880
138		Spot	4	Image 1	8	1000000105	1881
138		Spot	4	Image 1	8	1000000106	1882
142		Spot	4	Image 1	8	1000000108	1883
135		Spot	4	Image 1	8	1000000109	1886
132		Spot	4	Image 1	8	1000000110	1887
133		Spot	4	Image 1	8	1000000111	1888
151		Spot	4	Image 1	8	1000000112	1889
136		Spot	4	Image 1	8	1000000242	1890
138		Spot	4	Image 1	8	1000000113	1891
160		Spot	4	Image 1	8	1000000114	1892
129		Spot	4	Image 1	8	1000000115	1893
141		Spot	4	Image 1	8	1000000116	1894
131		Spot	4	Image 1	8	1000000117	1895
134		Spot	4	Image 1	8	1000000118	1896
136		Spot	4	Image 1	8	1000000119	1897
149		Spot	4	Image 1	8	1000000120	1898
130		Spot	4	Image 1	8	1000000121	1899
148		Spot	4	Image 1	8	1000000122	1900
147		Spot	4	Image 1	8	1000000123	1901
153		Spot	4	Image 1	8	1000000124	1902
171		Spot	4	Image 1	8	1000000125	1903
163		Spot	4	Image 1	8	1000000126	1904
132		Spot	4	Image 1	8	1000000127	1905
158		Spot	4	Image 1	8	1000000128	1906
140		Spot	4	Image 1	8	1000000129	1907
139		Spot	4	Image 1	8	1000000130	1908
137		Spot	4	Image 1	8	1000000131	1909
178		Spot	4	Image 1	8	1000000134	1910
142		Spot	4	Image 1	8	1000000133	1911
163		Spot	4	Image 1	8	1000000135	1912
139		Spot	4	Image 1	8	1000000136	1913
152		Spot	4	Image 1	8	1000000137	1914
136		Spot	4	Image 1	8	1000000141	1915
186		Spot	4	Image 1	8	1000000138	1916
132		Spot	4	Image 1	8	1000000139	1917
148		Spot	4	Image 1	8	1000000140	1918
145		Spot	4	Image 1	8	1000000142	1919
143		Spot	4	Image 1	8	1000000143	1920
128		Spot	4	Image 1	8	1000000243	1921
140		Spot	4	Image 1	8	1000000144	1922
208		Spot	4	Image 1	8	1000000145	1923
138		Spot	4	Image 1	8	1000000146	1924
139		Spot	4	Image 1	8	1000000147	1925
143		Spot	4	Image 1	8	1000000148	1926
137		Spot	4	Image 1	8	1000000149	1927
146		Spot	4	Image 1	8	1000000150	1928
203		Spot	4	Image 1	8	1000000151	1930
143		Spot	4	Image 1	8	1000000152	1931
163		Spot	4	Image 1	8	1000000153	1932
125		Spot	4	Image 1	8	1000000229	1933
140		Spot	4	Image 1	8	1000000154	1934
131		Spot	4	Image 1	8	1000000156	1935
141		Spot	4	Image 1	8	1000000157	1936
146		Spot	4	Image 1	8	1000000158	1937
146		Spot	4	Image 1	8	1000000159	1938
138		Spot	4	Image 1	8	1000000160	1939
139		Spot	4	Image 1	8	1000000161	1940
137		Spot	4	Image 1	8	1000000162	1941
131		Spot	4	Image 1	8	1000000163	1942
136		Spot	4	Image 1	8	1000000164	1943
138		Spot	4	Image 1	8	1000000165	1944
133		Spot	4	Image 1	8	1000000166	1945
140		Spot	4	Image 1	8	1000000168	1946
133		Spot	4	Image 1	8	1000000167	1947
154		Spot	4	Image 1	8	1000000169	1948
137		Spot	4	Image 1	8	1000000170	1949
133		Spot	4	Image 1	8	1000000171	1950
132		Spot	4	Image 1	8	1000000172	1951
134		Spot	4	Image 1	8	1000000173	1952
139		Spot	4	Image 1	8	1000000174	1953
141		Spot	4	Image 1	8	1000000175	1954
190		Spot	4	Image 1	8	1000000176	1955
129		Spot	4	Image 1	8	1000000177	1956
126		Spot	4	Image 1	8	1000000178	1957
136		Spot	4	Image 1	8	1000000179	1958
156		Spot	4	Image 1	8	1000000180	1959
166		Spot	4	Image 1	8	1000000181	1960
142		Spot	4	Image 1	8	1000000182	1961
147		Spot	4	Image 1	8	1000000183	1962
130		Spot	4	Image 1	8	1000000184	1963
140		Spot	4	Image 1	8	1000000185	1964
166		Spot	4	Image 1	8	1000000186	1965
146		Spot	4	Image 1	8	1000000187	1966
138		Spot	4	Image 1	8	1000000223	1967
156		Spot	4	Image 1	8	1000000188	1968
139		Spot	4	Image 1	8	1000000189	1969
158		Spot	4	Image 1	8	1000000252	1970
137		Spot	4	Image 1	8	1000000191	1971
150		Spot	4	Image 1	8	1000000193	1972
140		Spot	4	Image 1	8	1000000192	1973
128		Spot	4	Image 1	8	1000000194	1974
125		Spot	4	Image 1	8	1000000195	1976
124		Spot	4	Image 1	8	1000000197	1977
142		Spot	4	Image 1	8	1000000199	1978
129		Spot	4	Image 1	8	1000000241	1979
129		Spot	4	Image 1	8	1000000198	1980
132		Spot	4	Image 1	8	1000000200	1981
132		Spot	4	Image 1	8	1000000202	1982
126		Spot	4	Image 1	8	1000000201	1983
210		Spot	4	Image 1	8	1000000203	1984
141		Spot	4	Image 1	8	1000000205	1986
133		Spot	4	Image 1	8	1000000206	1987
171		Spot	4	Image 1	8	1000000207	1988
133		Spot	4	Image 1	8	1000000208	1989
171		Spot	4	Image 1	8	1000000209	1990
130		Spot	4	Image 1	8	1000000211	1991
131		Spot	4	Image 1	8	1000000210	1992
156		Spot	4	Image 1	8	1000000212	1993
161		Spot	4	Image 1	8	1000000213	1994
128		Spot	4	Image 1	8	1000000214	1995
133		Spot	4	Image 1	8	1000000215	1996
146		Spot	4	Image 1	8	1000000216	1997
137		Spot	4	Image 1	8	1000000217	1998
135		Spot	4	Image 1	8	1000000218	1999
138		Spot	4	Image 1	8	1000000219	2000
136		Spot	4	Image 1	8	1000000244	2001
137		Spot	4	Image 1	8	1000000220	2002
135		Spot	4	Image 1	8	1000000221	2003
133		Spot	4	Image 1	8	1000000222	2004
130		Spot	4	Image 1	8	1000000224	2005
127		Spot	4	Image 1	8	1000000225	2006
128		Spot	4	Image 1	8	1000000155	2007
132		Spot	4	Image 1	8	1000000227	2008
151		Spot	4	Image 1	8	1000000226	2009
141		Spot	4	Image 1	8	1000000228	2010
148		Spot	4	Image 1	8	1000000232	2011
129		Spot	4	Image 1	8	1000000231	2012
142		Spot	4	Image 1	8	1000000235	2013
126		Spot	4	Image 1	8	1000000233	2014
128		Spot	4	Image 1	8	1000000234	2015
152		Spot	4	Image 1	8	1000000236	2016
174		Spot	4	Image 1	8	1000000237	2017
133		Spot	4	Image 1	8	1000000238	2018
129		Spot	4	Image 1	8	1000000239	2019
122		Spot	4	Image 1	9	1000000250	2020
124		Spot	4	Image 1	9	1000000000	2021
124		Spot	4	Image 1	9	1000000001	2022
126		Spot	4	Image 1	9	1000000002	2023
177		Spot	4	Image 1	9	1000000003	2024
127		Spot	4	Image 1	9	1000000004	2025
127		Spot	4	Image 1	9	1000000005	2026
121		Spot	4	Image 1	9	1000000006	2027
123		Spot	4	Image 1	9	1000000007	2028
134		Spot	4	Image 1	9	1000000009	2029
135		Spot	4	Image 1	9	1000000010	2030
158		Spot	4	Image 1	9	1000000012	2031
131		Spot	4	Image 1	9	1000000011	2032
131		Spot	4	Image 1	9	1000000057	2033
128		Spot	4	Image 1	9	1000000013	2034
130		Spot	4	Image 1	9	1000000014	2035
127		Spot	4	Image 1	9	1000000016	2036
130		Spot	4	Image 1	9	1000000017	2037
132		Spot	4	Image 1	9	1000000018	2038
134		Spot	4	Image 1	9	1000000019	2039
130		Spot	4	Image 1	9	1000000021	2040
140		Spot	4	Image 1	9	1000000020	2041
133		Spot	4	Image 1	9	1000000022	2042
130		Spot	4	Image 1	9	1000000251	2043
126		Spot	4	Image 1	9	1000000023	2044
133		Spot	4	Image 1	9	1000000246	2045
128		Spot	4	Image 1	9	1000000024	2047
132		Spot	4	Image 1	9	1000000025	2048
133		Spot	4	Image 1	9	1000000026	2049
151		Spot	4	Image 1	9	1000000027	2050
126		Spot	4	Image 1	9	1000000028	2051
138		Spot	4	Image 1	9	1000000240	2052
128		Spot	4	Image 1	9	1000000029	2053
129		Spot	4	Image 1	9	1000000030	2054
141		Spot	4	Image 1	9	1000000031	2055
147		Spot	4	Image 1	9	1000000032	2056
128		Spot	4	Image 1	9	1000000033	2057
129		Spot	4	Image 1	9	1000000245	2058
131		Spot	4	Image 1	9	1000000034	2059
133		Spot	4	Image 1	9	1000000035	2060
134		Spot	4	Image 1	9	1000000037	2061
136		Spot	4	Image 1	9	1000000036	2062
131		Spot	4	Image 1	9	1000000038	2063
132		Spot	4	Image 1	9	1000000039	2064
137		Spot	4	Image 1	9	1000000040	2065
137		Spot	4	Image 1	9	1000000041	2066
124		Spot	4	Image 1	9	1000000042	2067
131		Spot	4	Image 1	9	1000000043	2068
125		Spot	4	Image 1	9	1000000044	2069
130		Spot	4	Image 1	9	1000000045	2070
129		Spot	4	Image 1	9	1000000046	2071
[truncated: 7,506 more rows]
