# Supplementary material for: Protocol for real-time monitoring of CD8+ T and myeloid cell behavior in human high-grade serous ovarian cancer slices
Source: STAR Protoc. 2024 Jun 2;5(2):103102. doi: 10.1016/j.xpro.2024.103102 (PMC11179100; doi:10.1016/j.xpro.2024.103102)
Supplement: Data S3. Files for testing the R script, quantification and statistical analysis step 2 [file mmc3.zip › Test files/Slice2_a/__Intensity_StdDev_Ch=1_Img=1.csv]

Intensity StdDev Ch=1 Img=1
====================
Intensity StdDev	Unit	Category	Channel	Image	Time	TrackID	ID
7.71888		Spot	1	Image 1	1	1000000000	0
8.65828		Spot	1	Image 1	1	1000000001	1
8.08189		Spot	1	Image 1	1	1000000002	2
8.4611		Spot	1	Image 1	1	1000000003	3
8.56542		Spot	1	Image 1	1	1000000004	4
8.82666		Spot	1	Image 1	1	1000000005	5
9.29706		Spot	1	Image 1	1	1000000006	6
9.04868		Spot	1	Image 1	1	1000000007	7
7.15633		Spot	1	Image 1	1	1000000008	8
9.49012		Spot	1	Image 1	1	1000000009	9
8.0343		Spot	1	Image 1	1	1000000010	10
8.91287		Spot	1	Image 1	1	1000000011	11
9.99769		Spot	1	Image 1	1	1000000012	12
8.8387		Spot	1	Image 1	1	1000000013	13
9.58449		Spot	1	Image 1	1	1000000014	14
7.99395		Spot	1	Image 1	1	1000000015	15
8.78736		Spot	1	Image 1	1	1000000016	16
8.7263		Spot	1	Image 1	1	1000000017	17
9.04594		Spot	1	Image 1	1	1000000018	18
10.0143		Spot	1	Image 1	1	1000000019	19
8.19242		Spot	1	Image 1	1	1000000020	20
7.84694		Spot	1	Image 1	1	1000000021	21
8.67741		Spot	1	Image 1	1	1000000022	22
8.06437		Spot	1	Image 1	1	1000000023	23
9.20864		Spot	1	Image 1	1	1000000024	24
9.72851		Spot	1	Image 1	1	1000000025	25
8.8908		Spot	1	Image 1	1	1000000026	26
8.96354		Spot	1	Image 1	1	1000000027	27
8.50068		Spot	1	Image 1	1	1000000028	28
8.69945		Spot	1	Image 1	1	1000000029	29
7.3211		Spot	1	Image 1	1	1000000030	30
9.26305		Spot	1	Image 1	1	1000000031	31
8.34154		Spot	1	Image 1	1	1000000032	32
8.7784		Spot	1	Image 1	1	1000000033	33
8.38544		Spot	1	Image 1	1	1000000034	34
8.85199		Spot	1	Image 1	1	1000000035	35
7.56121		Spot	1	Image 1	1	1000000036	36
7.27313		Spot	1	Image 1	1	1000000037	37
10.122		Spot	1	Image 1	1	1000000038	38
7.52579		Spot	1	Image 1	1	1000000039	39
8.16838		Spot	1	Image 1	1	1000000040	40
8.18822		Spot	1	Image 1	1	1000000041	41
8.27216		Spot	1	Image 1	1	1000000042	42
8.98864		Spot	1	Image 1	1	1000000043	43
7.95428		Spot	1	Image 1	1	1000000044	44
8.4727		Spot	1	Image 1	1	1000000045	45
7.97402		Spot	1	Image 1	1	1000000046	46
9.18082		Spot	1	Image 1	1	1000000047	47
8.05322		Spot	1	Image 1	1	1000000048	49
8.14821		Spot	1	Image 1	1	1000000049	50
8.81661		Spot	1	Image 1	1	1000000050	52
8.46817		Spot	1	Image 1	1	1000000051	53
8.97039		Spot	1	Image 1	1	1000000052	54
7.9525		Spot	1	Image 1	1	1000000053	55
8.18493		Spot	1	Image 1	1	1000000054	56
7.99091		Spot	1	Image 1	1	1000000055	57
8.47809		Spot	1	Image 1	1	1000000056	58
8.54237		Spot	1	Image 1	1	1000000057	59
8.16423		Spot	1	Image 1	1	1000000058	60
8.91881		Spot	1	Image 1	1	1000000059	61
8.09563		Spot	1	Image 1	1	1000000060	62
8.9644		Spot	1	Image 1	1	1000000061	63
8.139		Spot	1	Image 1	1	1000000062	64
7.85308		Spot	1	Image 1	1	1000000063	65
8.62135		Spot	1	Image 1	1	1000000064	66
8.87452		Spot	1	Image 1	1	1000000065	67
9.76656		Spot	1	Image 1	1	1000000066	68
10.2372		Spot	1	Image 1	1	1000000067	69
9.21179		Spot	1	Image 1	1	1000000068	70
8.31686		Spot	1	Image 1	1	1000000069	71
8.69929		Spot	1	Image 1	1	1000000070	72
8.71747		Spot	1	Image 1	1	1000000071	73
8.78879		Spot	1	Image 1	1	1000000072	74
8.45584		Spot	1	Image 1	1	1000000073	75
7.89304		Spot	1	Image 1	1	1000000074	76
8.21645		Spot	1	Image 1	1	1000000075	77
10.092		Spot	1	Image 1	1	1000000076	78
8.78259		Spot	1	Image 1	1	1000000077	79
8.81229		Spot	1	Image 1	1	1000000078	81
7.73817		Spot	1	Image 1	1	1000000079	82
8.30022		Spot	1	Image 1	1	1000000080	83
7.90326		Spot	1	Image 1	1	1000000081	84
8.57378		Spot	1	Image 1	1	1000000082	85
8.97279		Spot	1	Image 1	1	1000000083	86
9.92283		Spot	1	Image 1	1	1000000084	87
10.4219		Spot	1	Image 1	1	1000000085	88
8.24363		Spot	1	Image 1	1	1000000086	89
9.59551		Spot	1	Image 1	1	1000000087	90
9.14491		Spot	1	Image 1	1	1000000088	91
8.1995		Spot	1	Image 1	1	1000000089	92
8.03737		Spot	1	Image 1	1	1000000090	93
9.49536		Spot	1	Image 1	1	1000000091	94
8.15422		Spot	1	Image 1	1	1000000092	95
8.61247		Spot	1	Image 1	1	1000000093	96
8.8705		Spot	1	Image 1	1	1000000094	97
8.48087		Spot	1	Image 1	1	1000000095	98
8.40389		Spot	1	Image 1	1	1000000096	100
8.16228		Spot	1	Image 1	1	1000000097	101
8.10799		Spot	1	Image 1	1	1000000098	102
8.40012		Spot	1	Image 1	1	1000000099	103
7.29177		Spot	1	Image 1	1	1000000100	104
7.87236		Spot	1	Image 1	1	1000000101	105
8.49076		Spot	1	Image 1	1	1000000102	106
7.739		Spot	1	Image 1	1	1000000103	107
8.12512		Spot	1	Image 1	1	1000000104	108
8.43949		Spot	1	Image 1	1	1000000105	109
7.97859		Spot	1	Image 1	1	1000000106	110
8.21172		Spot	1	Image 1	1	1000000107	111
7.75618		Spot	1	Image 1	1	1000000108	112
8.97164		Spot	1	Image 1	1	1000000109	115
8.59156		Spot	1	Image 1	1	1000000110	116
10.5002		Spot	1	Image 1	1	1000000111	117
9.01822		Spot	1	Image 1	1	1000000112	118
8.53163		Spot	1	Image 1	1	1000000113	119
7.87471		Spot	1	Image 1	1	1000000114	120
11.2801		Spot	1	Image 1	1	1000000115	121
8.25764		Spot	1	Image 1	1	1000000116	122
9.26616		Spot	1	Image 1	1	1000000117	123
7.87185		Spot	1	Image 1	1	1000000118	124
7.79527		Spot	1	Image 1	1	1000000119	125
9.04631		Spot	1	Image 1	1	1000000120	126
11.6433		Spot	1	Image 1	1	1000000121	127
8.17058		Spot	1	Image 1	1	1000000122	128
8.22627		Spot	1	Image 1	1	1000000123	129
7.73796		Spot	1	Image 1	1	1000000124	130
8.50247		Spot	1	Image 1	1	1000000125	131
8.87311		Spot	1	Image 1	1	1000000126	132
8.43395		Spot	1	Image 1	1	1000000127	133
7.80883		Spot	1	Image 1	1	1000000128	134
9.92362		Spot	1	Image 1	1	1000000129	135
8.5383		Spot	1	Image 1	1	1000000130	136
9.10058		Spot	1	Image 1	1	1000000131	137
8.6804		Spot	1	Image 1	1	1000000132	138
8.19851		Spot	1	Image 1	1	1000000133	139
6.54836		Spot	1	Image 1	1	1000000134	140
8.30621		Spot	1	Image 1	1	1000000135	141
9.15142		Spot	1	Image 1	1	1000000136	142
9.92761		Spot	1	Image 1	1	1000000137	143
7.76229		Spot	1	Image 1	1	1000000138	144
7.95696		Spot	1	Image 1	1	1000000139	145
7.64277		Spot	1	Image 1	1	1000000140	146
8.90302		Spot	1	Image 1	1	1000000141	147
8.17096		Spot	1	Image 1	1	1000000142	148
8.8554		Spot	1	Image 1	1	1000000143	149
8.0576		Spot	1	Image 1	1	1000000144	150
8.00862		Spot	1	Image 1	1	1000000145	151
7.84648		Spot	1	Image 1	1	1000000146	152
8.95293		Spot	1	Image 1	1	1000000147	153
7.95862		Spot	1	Image 1	1	1000000148	154
8.79051		Spot	1	Image 1	1	1000000149	155
7.90459		Spot	1	Image 1	1	1000000150	156
8.59788		Spot	1	Image 1	1	1000000151	158
8.0439		Spot	1	Image 1	1	1000000152	159
7.66392		Spot	1	Image 1	1	1000000153	160
6.73176		Spot	1	Image 1	1	1000000154	161
8.96129		Spot	1	Image 1	1	1000000155	162
8.39984		Spot	1	Image 1	1	1000000156	163
8.02016		Spot	1	Image 1	1	1000000157	164
8.69116		Spot	1	Image 1	1	1000000158	165
9.43322		Spot	1	Image 1	1	1000000159	166
8.81995		Spot	1	Image 1	1	1000000160	167
8.68974		Spot	1	Image 1	1	1000000161	168
7.7197		Spot	1	Image 1	1	1000000162	169
7.57678		Spot	1	Image 1	1	1000000163	170
9.36678		Spot	1	Image 1	1	1000000164	171
6.98918		Spot	1	Image 1	1	1000000165	172
9.76636		Spot	1	Image 1	1	1000000166	173
9.33865		Spot	1	Image 1	1	1000000167	174
8.76741		Spot	1	Image 1	1	1000000168	175
8.84451		Spot	1	Image 1	1	1000000169	176
8.43724		Spot	1	Image 1	1	1000000170	177
8.94092		Spot	1	Image 1	1	1000000171	178
9.71143		Spot	1	Image 1	1	1000000172	179
7.4615		Spot	1	Image 1	1	1000000173	180
7.67001		Spot	1	Image 1	1	1000000174	181
8.89886		Spot	1	Image 1	1	1000000175	182
7.62503		Spot	1	Image 1	1	1000000176	183
8.85165		Spot	1	Image 1	1	1000000177	184
8.95424		Spot	1	Image 1	1	1000000178	185
8.65582		Spot	1	Image 1	1	1000000179	186
7.20856		Spot	1	Image 1	1	1000000180	187
8.2261		Spot	1	Image 1	1	1000000181	188
9.55729		Spot	1	Image 1	1	1000000182	189
7.81536		Spot	1	Image 1	1	1000000183	190
7.66694		Spot	1	Image 1	1	1000000184	191
8.69369		Spot	1	Image 1	1	1000000185	192
7.06167		Spot	1	Image 1	1	1000000186	193
9.67027		Spot	1	Image 1	1	1000000187	194
8.55839		Spot	1	Image 1	1	1000000188	195
7.5377		Spot	1	Image 1	1	1000000189	196
7.16788		Spot	1	Image 1	1	1000000190	197
8.34516		Spot	1	Image 1	1	1000000191	198
8.60501		Spot	1	Image 1	1	1000000192	199
8.85456		Spot	1	Image 1	1	1000000193	200
9.74539		Spot	1	Image 1	1	1000000194	201
8.71568		Spot	1	Image 1	1	1000000195	203
7.42226		Spot	1	Image 1	1	1000000196	204
7.56887		Spot	1	Image 1	1	1000000197	205
8.96484		Spot	1	Image 1	1	1000000198	206
7.95194		Spot	1	Image 1	1	1000000199	207
7.97575		Spot	1	Image 1	1	1000000200	208
8.30732		Spot	1	Image 1	1	1000000201	209
8.43582		Spot	1	Image 1	1	1000000202	210
8.98106		Spot	1	Image 1	1	1000000203	211
6.88547		Spot	1	Image 1	1	1000000204	212
8.38491		Spot	1	Image 1	1	1000000205	213
7.8116		Spot	1	Image 1	1	1000000206	214
8.75108		Spot	1	Image 1	1	1000000207	215
9.97388		Spot	1	Image 1	1	1000000208	216
8.53229		Spot	1	Image 1	1	1000000209	217
6.92557		Spot	1	Image 1	1	1000000210	218
8.01301		Spot	1	Image 1	1	1000000211	219
7.05913		Spot	1	Image 1	1	1000000212	220
7.3723		Spot	1	Image 1	1	1000000213	221
7.44105		Spot	1	Image 1	1	1000000214	222
7.714		Spot	1	Image 1	1	1000000215	223
9.67928		Spot	1	Image 1	1	1000000216	224
7.48349		Spot	1	Image 1	1	1000000217	225
7.69971		Spot	1	Image 1	1	1000000218	226
8.46722		Spot	1	Image 1	1	1000000219	227
8.12875		Spot	1	Image 1	1	1000000220	228
9.55703		Spot	1	Image 1	1	1000000221	229
7.87927		Spot	1	Image 1	1	1000000222	230
7.58096		Spot	1	Image 1	1	1000000223	231
7.33986		Spot	1	Image 1	1	1000000224	232
7.46317		Spot	1	Image 1	1	1000000225	233
8.40323		Spot	1	Image 1	1	1000000226	234
8.00764		Spot	1	Image 1	1	1000000227	235
7.63571		Spot	1	Image 1	1	1000000228	236
6.55741		Spot	1	Image 1	1	1000000229	237
12.0926		Spot	1	Image 1	1	1000000230	238
6.66977		Spot	1	Image 1	1	1000000231	239
8.67404		Spot	1	Image 1	1	1000000232	240
7.92462		Spot	1	Image 1	1	1000000233	241
7.39451		Spot	1	Image 1	1	1000000234	242
18.5229		Spot	1	Image 1	1	1000000235	243
7.5004		Spot	1	Image 1	1	1000000236	244
7.31684		Spot	1	Image 1	1	1000000237	245
6.81295		Spot	1	Image 1	1	1000000238	246
7.14569		Spot	1	Image 1	1	1000000239	247
5.6576		Spot	1	Image 1	2	1000000000	248
6.28249		Spot	1	Image 1	2	1000000002	249
6.13377		Spot	1	Image 1	2	1000000003	250
5.37326		Spot	1	Image 1	2	1000000001	251
6.64791		Spot	1	Image 1	2	1000000004	252
5.20078		Spot	1	Image 1	2	1000000005	253
6.11956		Spot	1	Image 1	2	1000000006	254
5.74723		Spot	1	Image 1	2	1000000007	255
4.87839		Spot	1	Image 1	2	1000000008	256
6.22931		Spot	1	Image 1	2	1000000009	257
5.08947		Spot	1	Image 1	2	1000000010	258
7.2786		Spot	1	Image 1	2	1000000011	259
8.97805		Spot	1	Image 1	2	1000000012	260
6.8208		Spot	1	Image 1	2	1000000013	261
5.80507		Spot	1	Image 1	2	1000000014	262
5.482		Spot	1	Image 1	2	1000000015	263
5.69049		Spot	1	Image 1	2	1000000016	264
6.39775		Spot	1	Image 1	2	1000000017	265
6.17035		Spot	1	Image 1	2	1000000018	266
6.7632		Spot	1	Image 1	2	1000000019	267
4.88033		Spot	1	Image 1	2	1000000020	268
5.87438		Spot	1	Image 1	2	1000000021	269
5.81655		Spot	1	Image 1	2	1000000022	270
5.88711		Spot	1	Image 1	2	1000000023	271
6.5261		Spot	1	Image 1	2	1000000024	273
6.5186		Spot	1	Image 1	2	1000000025	274
6.53696		Spot	1	Image 1	2	1000000026	275
5.65402		Spot	1	Image 1	2	1000000027	276
5.57421		Spot	1	Image 1	2	1000000028	277
5.99482		Spot	1	Image 1	2	1000000240	278
6.49218		Spot	1	Image 1	2	1000000029	279
5.47252		Spot	1	Image 1	2	1000000030	280
6.84358		Spot	1	Image 1	2	1000000031	281
5.60363		Spot	1	Image 1	2	1000000032	282
6.0606		Spot	1	Image 1	2	1000000033	283
5.85037		Spot	1	Image 1	2	1000000034	284
5.25112		Spot	1	Image 1	2	1000000035	285
6.27355		Spot	1	Image 1	2	1000000036	286
5.71334		Spot	1	Image 1	2	1000000037	287
6.08634		Spot	1	Image 1	2	1000000038	288
5.95414		Spot	1	Image 1	2	1000000039	289
5.78131		Spot	1	Image 1	2	1000000040	290
5.32713		Spot	1	Image 1	2	1000000041	291
6.61093		Spot	1	Image 1	2	1000000042	292
5.91616		Spot	1	Image 1	2	1000000043	293
4.94973		Spot	1	Image 1	2	1000000044	294
5.12124		Spot	1	Image 1	2	1000000046	295
5.74395		Spot	1	Image 1	2	1000000045	296
7.23327		Spot	1	Image 1	2	1000000047	297
6.32017		Spot	1	Image 1	2	1000000048	299
5.28582		Spot	1	Image 1	2	1000000049	300
5.67987		Spot	1	Image 1	2	1000000050	302
5.57009		Spot	1	Image 1	2	1000000051	303
5.98595		Spot	1	Image 1	2	1000000052	304
5.55861		Spot	1	Image 1	2	1000000053	305
5.91941		Spot	1	Image 1	2	1000000055	306
5.11848		Spot	1	Image 1	2	1000000054	307
5.86204		Spot	1	Image 1	2	1000000056	308
5.66958		Spot	1	Image 1	2	1000000057	309
5.26832		Spot	1	Image 1	2	1000000058	310
6.1651		Spot	1	Image 1	2	1000000059	311
5.7477		Spot	1	Image 1	2	1000000060	312
5.92517		Spot	1	Image 1	2	1000000061	313
5.7566		Spot	1	Image 1	2	1000000062	314
5.49619		Spot	1	Image 1	2	1000000063	315
5.64302		Spot	1	Image 1	2	1000000064	316
6.05185		Spot	1	Image 1	2	1000000065	317
5.67846		Spot	1	Image 1	2	1000000067	318
5.88498		Spot	1	Image 1	2	1000000068	319
7.10879		Spot	1	Image 1	2	1000000066	320
5.56863		Spot	1	Image 1	2	1000000069	321
6.24934		Spot	1	Image 1	2	1000000070	322
5.8571		Spot	1	Image 1	2	1000000071	323
6.12661		Spot	1	Image 1	2	1000000072	324
5.59497		Spot	1	Image 1	2	1000000073	325
5.48072		Spot	1	Image 1	2	1000000074	326
5.04771		Spot	1	Image 1	2	1000000075	327
7.34908		Spot	1	Image 1	2	1000000076	328
6.53358		Spot	1	Image 1	2	1000000077	329
6.28771		Spot	1	Image 1	2	1000000078	331
5.4475		Spot	1	Image 1	2	1000000079	332
5.68605		Spot	1	Image 1	2	1000000080	333
4.86584		Spot	1	Image 1	2	1000000081	334
6.15324		Spot	1	Image 1	2	1000000082	335
6.25954		Spot	1	Image 1	2	1000000084	336
5.75398		Spot	1	Image 1	2	1000000083	337
6.9972		Spot	1	Image 1	2	1000000085	338
5.33866		Spot	1	Image 1	2	1000000086	339
6.01612		Spot	1	Image 1	2	1000000087	340
6.84018		Spot	1	Image 1	2	1000000088	341
5.89754		Spot	1	Image 1	2	1000000089	342
5.52576		Spot	1	Image 1	2	1000000090	343
4.94239		Spot	1	Image 1	2	1000000091	344
5.03653		Spot	1	Image 1	2	1000000092	345
6.0698		Spot	1	Image 1	2	1000000093	346
5.72948		Spot	1	Image 1	2	1000000094	347
5.88998		Spot	1	Image 1	2	1000000095	348
5.29977		Spot	1	Image 1	2	1000000096	350
5.39762		Spot	1	Image 1	2	1000000097	351
5.04318		Spot	1	Image 1	2	1000000098	352
5.41714		Spot	1	Image 1	2	1000000099	353
4.79526		Spot	1	Image 1	2	1000000100	354
5.54954		Spot	1	Image 1	2	1000000101	355
5.5627		Spot	1	Image 1	2	1000000102	356
5.65151		Spot	1	Image 1	2	1000000103	357
5.90191		Spot	1	Image 1	2	1000000104	358
5.24046		Spot	1	Image 1	2	1000000105	359
5.77874		Spot	1	Image 1	2	1000000106	360
5.40181		Spot	1	Image 1	2	1000000107	361
5.44389		Spot	1	Image 1	2	1000000108	362
5.43979		Spot	1	Image 1	2	1000000109	365
5.00368		Spot	1	Image 1	2	1000000110	366
5.10757		Spot	1	Image 1	2	1000000111	367
6.10951		Spot	1	Image 1	2	1000000112	368
6.04206		Spot	1	Image 1	2	1000000113	369
5.48195		Spot	1	Image 1	2	1000000114	370
8.46685		Spot	1	Image 1	2	1000000115	371
6.28787		Spot	1	Image 1	2	1000000116	372
5.47005		Spot	1	Image 1	2	1000000117	373
5.71038		Spot	1	Image 1	2	1000000118	374
5.06895		Spot	1	Image 1	2	1000000119	375
6.54812		Spot	1	Image 1	2	1000000120	376
8.54111		Spot	1	Image 1	2	1000000121	377
5.4853		Spot	1	Image 1	2	1000000122	378
5.52794		Spot	1	Image 1	2	1000000123	379
5.26915		Spot	1	Image 1	2	1000000124	380
5.94376		Spot	1	Image 1	2	1000000125	381
6.37091		Spot	1	Image 1	2	1000000126	382
5.92883		Spot	1	Image 1	2	1000000127	383
5.2325		Spot	1	Image 1	2	1000000128	384
7.76339		Spot	1	Image 1	2	1000000129	385
6.21896		Spot	1	Image 1	2	1000000130	386
5.21179		Spot	1	Image 1	2	1000000131	387
4.71136		Spot	1	Image 1	2	1000000132	388
5.383		Spot	1	Image 1	2	1000000133	389
6.09071		Spot	1	Image 1	2	1000000134	390
5.67019		Spot	1	Image 1	2	1000000135	391
6.14187		Spot	1	Image 1	2	1000000136	392
5.67164		Spot	1	Image 1	2	1000000137	393
5.40178		Spot	1	Image 1	2	1000000138	394
5.16087		Spot	1	Image 1	2	1000000139	395
5.3984		Spot	1	Image 1	2	1000000140	396
6.91842		Spot	1	Image 1	2	1000000141	397
4.90889		Spot	1	Image 1	2	1000000142	398
5.07757		Spot	1	Image 1	2	1000000143	399
5.65877		Spot	1	Image 1	2	1000000144	400
5.47666		Spot	1	Image 1	2	1000000145	401
5.72991		Spot	1	Image 1	2	1000000146	402
5.03114		Spot	1	Image 1	2	1000000147	403
4.99913		Spot	1	Image 1	2	1000000148	404
6.50517		Spot	1	Image 1	2	1000000149	405
5.06971		Spot	1	Image 1	2	1000000150	406
6.06191		Spot	1	Image 1	2	1000000151	408
5.20282		Spot	1	Image 1	2	1000000152	409
4.82167		Spot	1	Image 1	2	1000000153	410
5.46483		Spot	1	Image 1	2	1000000154	411
5.54581		Spot	1	Image 1	2	1000000155	412
5.43038		Spot	1	Image 1	2	1000000156	413
5.90865		Spot	1	Image 1	2	1000000157	414
5.32525		Spot	1	Image 1	2	1000000158	415
5.51192		Spot	1	Image 1	2	1000000159	416
5.77526		Spot	1	Image 1	2	1000000160	417
6.13814		Spot	1	Image 1	2	1000000161	418
6.35791		Spot	1	Image 1	2	1000000162	419
4.74715		Spot	1	Image 1	2	1000000163	420
6.12875		Spot	1	Image 1	2	1000000164	421
5.94012		Spot	1	Image 1	2	1000000165	422
8.06875		Spot	1	Image 1	2	1000000166	423
6.15849		Spot	1	Image 1	2	1000000167	424
5.24018		Spot	1	Image 1	2	1000000168	425
6.50201		Spot	1	Image 1	2	1000000169	426
5.51339		Spot	1	Image 1	2	1000000170	427
6.49933		Spot	1	Image 1	2	1000000171	428
5.74088		Spot	1	Image 1	2	1000000172	429
5.44445		Spot	1	Image 1	2	1000000173	430
6.07607		Spot	1	Image 1	2	1000000174	431
5.32715		Spot	1	Image 1	2	1000000175	432
5.61106		Spot	1	Image 1	2	1000000176	433
5.63733		Spot	1	Image 1	2	1000000178	434
6.517		Spot	1	Image 1	2	1000000177	435
5.41697		Spot	1	Image 1	2	1000000179	436
5.47117		Spot	1	Image 1	2	1000000180	437
5.5917		Spot	1	Image 1	2	1000000181	438
6.04037		Spot	1	Image 1	2	1000000182	439
5.39096		Spot	1	Image 1	2	1000000183	440
5.08418		Spot	1	Image 1	2	1000000184	441
5.57711		Spot	1	Image 1	2	1000000185	442
5.75432		Spot	1	Image 1	2	1000000186	443
5.05048		Spot	1	Image 1	2	1000000187	444
5.45319		Spot	1	Image 1	2	1000000188	445
4.94882		Spot	1	Image 1	2	1000000189	446
5.23874		Spot	1	Image 1	2	1000000190	447
6.48106		Spot	1	Image 1	2	1000000191	448
6.46673		Spot	1	Image 1	2	1000000192	449
6.50166		Spot	1	Image 1	2	1000000193	450
6.63754		Spot	1	Image 1	2	1000000194	451
5.25473		Spot	1	Image 1	2	1000000195	453
5.09105		Spot	1	Image 1	2	1000000196	454
5.77753		Spot	1	Image 1	2	1000000197	455
5.85038		Spot	1	Image 1	2	1000000241	456
5.3166		Spot	1	Image 1	2	1000000199	457
6.03501		Spot	1	Image 1	2	1000000198	458
5.40735		Spot	1	Image 1	2	1000000200	459
5.4058		Spot	1	Image 1	2	1000000202	460
4.68429		Spot	1	Image 1	2	1000000203	461
5.08799		Spot	1	Image 1	2	1000000204	462
4.88116		Spot	1	Image 1	2	1000000205	463
5.67065		Spot	1	Image 1	2	1000000206	464
5.5616		Spot	1	Image 1	2	1000000207	465
6.1018		Spot	1	Image 1	2	1000000208	466
5.16924		Spot	1	Image 1	2	1000000209	467
4.53376		Spot	1	Image 1	2	1000000210	468
5.23694		Spot	1	Image 1	2	1000000211	469
5.20772		Spot	1	Image 1	2	1000000212	470
5.51336		Spot	1	Image 1	2	1000000213	471
6.68745		Spot	1	Image 1	2	1000000214	472
4.82081		Spot	1	Image 1	2	1000000215	473
5.62355		Spot	1	Image 1	2	1000000216	474
5.50637		Spot	1	Image 1	2	1000000217	475
5.27018		Spot	1	Image 1	2	1000000218	476
5.22903		Spot	1	Image 1	2	1000000219	477
5.68945		Spot	1	Image 1	2	1000000220	478
5.12969		Spot	1	Image 1	2	1000000221	479
5.22898		Spot	1	Image 1	2	1000000222	480
5.17142		Spot	1	Image 1	2	1000000223	481
5.80094		Spot	1	Image 1	2	1000000224	482
4.6691		Spot	1	Image 1	2	1000000225	483
5.81256		Spot	1	Image 1	2	1000000226	484
5.23571		Spot	1	Image 1	2	1000000227	485
9.45929		Spot	1	Image 1	2	1000000230	486
5.29654		Spot	1	Image 1	2	1000000228	487
5.34342		Spot	1	Image 1	2	1000000229	488
4.55832		Spot	1	Image 1	2	1000000231	489
5.37627		Spot	1	Image 1	2	1000000232	490
4.7916		Spot	1	Image 1	2	1000000233	491
5.70208		Spot	1	Image 1	2	1000000234	492
4.13661		Spot	1	Image 1	2	1000000235	493
5.88203		Spot	1	Image 1	2	1000000236	494
4.93581		Spot	1	Image 1	2	1000000237	495
4.93674		Spot	1	Image 1	2	1000000238	496
4.91225		Spot	1	Image 1	2	1000000239	497
6.00162		Spot	1	Image 1	3	1000000000	498
6.70367		Spot	1	Image 1	3	1000000001	499
6.67426		Spot	1	Image 1	3	1000000002	500
6.08964		Spot	1	Image 1	3	1000000003	501
7.59528		Spot	1	Image 1	3	1000000004	502
6.55993		Spot	1	Image 1	3	1000000005	503
6.86423		Spot	1	Image 1	3	1000000006	504
6.39295		Spot	1	Image 1	3	1000000007	505
5.72221		Spot	1	Image 1	3	1000000008	506
6.42453		Spot	1	Image 1	3	1000000009	507
5.18166		Spot	1	Image 1	3	1000000010	508
6.96075		Spot	1	Image 1	3	1000000011	509
7.95592		Spot	1	Image 1	3	1000000012	510
7.00893		Spot	1	Image 1	3	1000000013	511
6.25994		Spot	1	Image 1	3	1000000014	512
6.00951		Spot	1	Image 1	3	1000000015	513
6.36369		Spot	1	Image 1	3	1000000016	514
7.04273		Spot	1	Image 1	3	1000000017	515
6.85554		Spot	1	Image 1	3	1000000018	516
7.6243		Spot	1	Image 1	3	1000000019	517
6.20839		Spot	1	Image 1	3	1000000021	518
6.05507		Spot	1	Image 1	3	1000000020	519
5.7282		Spot	1	Image 1	3	1000000022	520
5.92421		Spot	1	Image 1	3	1000000023	521
6.42431		Spot	1	Image 1	3	1000000024	523
6.62658		Spot	1	Image 1	3	1000000025	524
6.49148		Spot	1	Image 1	3	1000000026	525
6.05364		Spot	1	Image 1	3	1000000027	526
6.45842		Spot	1	Image 1	3	1000000028	527
7.08292		Spot	1	Image 1	3	1000000240	528
7.18442		Spot	1	Image 1	3	1000000029	529
6.0694		Spot	1	Image 1	3	1000000030	530
7.29796		Spot	1	Image 1	3	1000000031	531
6.67787		Spot	1	Image 1	3	1000000032	532
6.40728		Spot	1	Image 1	3	1000000033	533
5.9465		Spot	1	Image 1	3	1000000034	534
5.6201		Spot	1	Image 1	3	1000000035	535
6.34525		Spot	1	Image 1	3	1000000036	536
5.56447		Spot	1	Image 1	3	1000000037	537
7.00383		Spot	1	Image 1	3	1000000038	538
6.13029		Spot	1	Image 1	3	1000000039	539
6.17704		Spot	1	Image 1	3	1000000040	540
5.83293		Spot	1	Image 1	3	1000000041	541
6.00913		Spot	1	Image 1	3	1000000042	542
5.99248		Spot	1	Image 1	3	1000000043	543
5.72816		Spot	1	Image 1	3	1000000044	544
4.87317		Spot	1	Image 1	3	1000000046	545
6.36686		Spot	1	Image 1	3	1000000045	546
6.93185		Spot	1	Image 1	3	1000000047	547
5.76926		Spot	1	Image 1	3	1000000048	549
6.3257		Spot	1	Image 1	3	1000000049	550
6.13813		Spot	1	Image 1	3	1000000050	552
6.30057		Spot	1	Image 1	3	1000000051	553
6.92836		Spot	1	Image 1	3	1000000052	554
6.03405		Spot	1	Image 1	3	1000000053	555
5.67321		Spot	1	Image 1	3	1000000055	556
5.95252		Spot	1	Image 1	3	1000000054	557
5.8487		Spot	1	Image 1	3	1000000056	558
6.41238		Spot	1	Image 1	3	1000000057	559
5.73191		Spot	1	Image 1	3	1000000058	560
6.52513		Spot	1	Image 1	3	1000000059	561
6.14531		Spot	1	Image 1	3	1000000060	562
5.28238		Spot	1	Image 1	3	1000000061	563
5.42305		Spot	1	Image 1	3	1000000062	564
6.15302		Spot	1	Image 1	3	1000000063	565
5.82516		Spot	1	Image 1	3	1000000064	566
7.08964		Spot	1	Image 1	3	1000000065	567
5.94413		Spot	1	Image 1	3	1000000067	568
6.15251		Spot	1	Image 1	3	1000000068	569
6.15889		Spot	1	Image 1	3	1000000066	570
6.1267		Spot	1	Image 1	3	1000000069	571
6.06239		Spot	1	Image 1	3	1000000070	572
6.5942		Spot	1	Image 1	3	1000000071	573
6.35191		Spot	1	Image 1	3	1000000072	574
6.09203		Spot	1	Image 1	3	1000000073	575
5.47883		Spot	1	Image 1	3	1000000074	576
6.26619		Spot	1	Image 1	3	1000000075	577
7.12651		Spot	1	Image 1	3	1000000077	578
6.57227		Spot	1	Image 1	3	1000000078	580
6.43942		Spot	1	Image 1	3	1000000079	581
6.02632		Spot	1	Image 1	3	1000000080	582
5.7674		Spot	1	Image 1	3	1000000081	583
6.42921		Spot	1	Image 1	3	1000000082	584
6.87982		Spot	1	Image 1	3	1000000084	585
6.44646		Spot	1	Image 1	3	1000000083	586
8.17608		Spot	1	Image 1	3	1000000085	587
6.26053		Spot	1	Image 1	3	1000000086	588
6.81762		Spot	1	Image 1	3	1000000087	589
6.06262		Spot	1	Image 1	3	1000000088	590
6.15524		Spot	1	Image 1	3	1000000089	591
5.77702		Spot	1	Image 1	3	1000000091	592
6.65226		Spot	1	Image 1	3	1000000090	593
6.24477		Spot	1	Image 1	3	1000000092	594
6.21168		Spot	1	Image 1	3	1000000093	595
6.17365		Spot	1	Image 1	3	1000000094	596
6.55244		Spot	1	Image 1	3	1000000095	597
5.57264		Spot	1	Image 1	3	1000000096	599
6.1508		Spot	1	Image 1	3	1000000097	600
4.74579		Spot	1	Image 1	3	1000000098	601
5.51293		Spot	1	Image 1	3	1000000099	602
5.21012		Spot	1	Image 1	3	1000000100	603
6.49047		Spot	1	Image 1	3	1000000101	604
5.8998		Spot	1	Image 1	3	1000000102	605
6.53935		Spot	1	Image 1	3	1000000103	606
6.94383		Spot	1	Image 1	3	1000000104	607
5.9509		Spot	1	Image 1	3	1000000105	608
5.45887		Spot	1	Image 1	3	1000000106	609
5.98908		Spot	1	Image 1	3	1000000107	610
5.75534		Spot	1	Image 1	3	1000000108	611
6.20958		Spot	1	Image 1	3	1000000109	614
5.73187		Spot	1	Image 1	3	1000000110	615
5.8482		Spot	1	Image 1	3	1000000111	616
7.21697		Spot	1	Image 1	3	1000000112	617
6.54164		Spot	1	Image 1	3	1000000242	618
6.55787		Spot	1	Image 1	3	1000000113	619
5.31225		Spot	1	Image 1	3	1000000114	620
8.36219		Spot	1	Image 1	3	1000000115	621
6.57489		Spot	1	Image 1	3	1000000116	622
6.35124		Spot	1	Image 1	3	1000000117	623
5.54305		Spot	1	Image 1	3	1000000118	624
5.48331		Spot	1	Image 1	3	1000000119	625
6.66272		Spot	1	Image 1	3	1000000120	626
9.67272		Spot	1	Image 1	3	1000000121	627
5.83514		Spot	1	Image 1	3	1000000122	628
6.51833		Spot	1	Image 1	3	1000000123	629
5.67432		Spot	1	Image 1	3	1000000124	630
7.00662		Spot	1	Image 1	3	1000000125	631
7.0803		Spot	1	Image 1	3	1000000126	632
6.04123		Spot	1	Image 1	3	1000000127	633
5.78816		Spot	1	Image 1	3	1000000128	634
7.38374		Spot	1	Image 1	3	1000000129	635
5.94148		Spot	1	Image 1	3	1000000130	636
5.61657		Spot	1	Image 1	3	1000000131	637
5.3476		Spot	1	Image 1	3	1000000132	638
5.28153		Spot	1	Image 1	3	1000000133	639
4.8609		Spot	1	Image 1	3	1000000134	640
5.24008		Spot	1	Image 1	3	1000000135	641
6.77024		Spot	1	Image 1	3	1000000136	642
6.65073		Spot	1	Image 1	3	1000000137	643
5.50054		Spot	1	Image 1	3	1000000138	644
5.75212		Spot	1	Image 1	3	1000000139	645
5.62345		Spot	1	Image 1	3	1000000140	646
6.91427		Spot	1	Image 1	3	1000000141	647
5.49618		Spot	1	Image 1	3	1000000142	648
5.67998		Spot	1	Image 1	3	1000000143	649
5.92536		Spot	1	Image 1	3	1000000243	650
5.71485		Spot	1	Image 1	3	1000000144	651
5.95286		Spot	1	Image 1	3	1000000145	652
6.09767		Spot	1	Image 1	3	1000000146	653
5.97677		Spot	1	Image 1	3	1000000147	654
5.95075		Spot	1	Image 1	3	1000000148	655
6.53947		Spot	1	Image 1	3	1000000149	656
5.85303		Spot	1	Image 1	3	1000000150	657
5.99119		Spot	1	Image 1	3	1000000151	660
5.43394		Spot	1	Image 1	3	1000000152	661
5.56748		Spot	1	Image 1	3	1000000153	662
5.82356		Spot	1	Image 1	3	1000000154	663
6.11232		Spot	1	Image 1	3	1000000156	664
6.24476		Spot	1	Image 1	3	1000000157	665
5.81192		Spot	1	Image 1	3	1000000158	666
6.56876		Spot	1	Image 1	3	1000000159	667
5.84875		Spot	1	Image 1	3	1000000160	668
6.39457		Spot	1	Image 1	3	1000000161	669
6.56357		Spot	1	Image 1	3	1000000162	670
5.74714		Spot	1	Image 1	3	1000000163	671
6.39886		Spot	1	Image 1	3	1000000164	672
5.82681		Spot	1	Image 1	3	1000000165	673
9.31696		Spot	1	Image 1	3	1000000166	674
5.24264		Spot	1	Image 1	3	1000000168	675
6.23176		Spot	1	Image 1	3	1000000167	676
6.72772		Spot	1	Image 1	3	1000000169	677
6.75369		Spot	1	Image 1	3	1000000170	678
6.21931		Spot	1	Image 1	3	1000000171	679
6.3322		Spot	1	Image 1	3	1000000172	680
5.25545		Spot	1	Image 1	3	1000000173	681
5.81984		Spot	1	Image 1	3	1000000174	682
5.94206		Spot	1	Image 1	3	1000000175	683
6.26728		Spot	1	Image 1	3	1000000176	684
6.69961		Spot	1	Image 1	3	1000000177	685
5.22261		Spot	1	Image 1	3	1000000178	686
5.7102		Spot	1	Image 1	3	1000000179	687
6.73207		Spot	1	Image 1	3	1000000180	688
5.54683		Spot	1	Image 1	3	1000000181	689
6.81771		Spot	1	Image 1	3	1000000182	690
5.16429		Spot	1	Image 1	3	1000000183	691
6.00401		Spot	1	Image 1	3	1000000184	692
7.35502		Spot	1	Image 1	3	1000000185	693
5.56952		Spot	1	Image 1	3	1000000186	694
6.69254		Spot	1	Image 1	3	1000000187	695
5.51602		Spot	1	Image 1	3	1000000188	696
5.01673		Spot	1	Image 1	3	1000000189	697
5.50825		Spot	1	Image 1	3	1000000190	698
5.33063		Spot	1	Image 1	3	1000000191	699
6.5056		Spot	1	Image 1	3	1000000193	700
5.66902		Spot	1	Image 1	3	1000000192	701
6.79965		Spot	1	Image 1	3	1000000194	702
5.07506		Spot	1	Image 1	3	1000000195	704
6.05644		Spot	1	Image 1	3	1000000196	705
5.91833		Spot	1	Image 1	3	1000000197	706
6.19429		Spot	1	Image 1	3	1000000241	707
5.52862		Spot	1	Image 1	3	1000000198	708
5.6051		Spot	1	Image 1	3	1000000199	709
5.41806		Spot	1	Image 1	3	1000000200	710
5.62931		Spot	1	Image 1	3	1000000201	711
6.75264		Spot	1	Image 1	3	1000000202	712
6.09478		Spot	1	Image 1	3	1000000203	713
4.90982		Spot	1	Image 1	3	1000000204	714
5.80012		Spot	1	Image 1	3	1000000205	715
6.95199		Spot	1	Image 1	3	1000000206	716
5.85183		Spot	1	Image 1	3	1000000207	717
6.31109		Spot	1	Image 1	3	1000000208	718
5.8832		Spot	1	Image 1	3	1000000209	719
6.309		Spot	1	Image 1	3	1000000211	720
4.97689		Spot	1	Image 1	3	1000000210	721
5.31025		Spot	1	Image 1	3	1000000212	722
5.70892		Spot	1	Image 1	3	1000000213	723
5.67991		Spot	1	Image 1	3	1000000214	724
5.48834		Spot	1	Image 1	3	1000000215	725
5.46562		Spot	1	Image 1	3	1000000216	726
5.24652		Spot	1	Image 1	3	1000000217	727
5.87956		Spot	1	Image 1	3	1000000218	728
6.20047		Spot	1	Image 1	3	1000000219	729
5.97854		Spot	1	Image 1	3	1000000244	730
6.34065		Spot	1	Image 1	3	1000000220	731
5.65144		Spot	1	Image 1	3	1000000221	732
5.84667		Spot	1	Image 1	3	1000000222	733
5.60999		Spot	1	Image 1	3	1000000223	734
5.82306		Spot	1	Image 1	3	1000000224	735
4.61733		Spot	1	Image 1	3	1000000225	736
5.96681		Spot	1	Image 1	3	1000000155	737
6.13213		Spot	1	Image 1	3	1000000226	738
8.54063		Spot	1	Image 1	3	1000000230	739
5.32196		Spot	1	Image 1	3	1000000227	740
5.24276		Spot	1	Image 1	3	1000000228	741
6.03724		Spot	1	Image 1	3	1000000232	742
5.16208		Spot	1	Image 1	3	1000000231	743
4.90368		Spot	1	Image 1	3	1000000233	744
6.04426		Spot	1	Image 1	3	1000000234	745
4.07831		Spot	1	Image 1	3	1000000235	746
6.6849		Spot	1	Image 1	3	1000000236	747
5.35738		Spot	1	Image 1	3	1000000237	748
5.28168		Spot	1	Image 1	3	1000000238	749
4.9035		Spot	1	Image 1	3	1000000239	750
5.81839		Spot	1	Image 1	4	1000000000	751
6.11079		Spot	1	Image 1	4	1000000001	752
5.8429		Spot	1	Image 1	4	1000000002	753
6.19384		Spot	1	Image 1	4	1000000003	754
6.5854		Spot	1	Image 1	4	1000000004	755
6.06121		Spot	1	Image 1	4	1000000005	756
6.40854		Spot	1	Image 1	4	1000000006	757
6.26755		Spot	1	Image 1	4	1000000007	758
5.49508		Spot	1	Image 1	4	1000000008	759
6.97373		Spot	1	Image 1	4	1000000009	760
5.2951		Spot	1	Image 1	4	1000000010	761
7.15065		Spot	1	Image 1	4	1000000011	762
6.66464		Spot	1	Image 1	4	1000000012	763
6.83267		Spot	1	Image 1	4	1000000013	764
6.74643		Spot	1	Image 1	4	1000000014	765
6.00105		Spot	1	Image 1	4	1000000015	766
6.5707		Spot	1	Image 1	4	1000000016	767
6.88497		Spot	1	Image 1	4	1000000017	768
6.3387		Spot	1	Image 1	4	1000000018	769
5.98805		Spot	1	Image 1	4	1000000019	770
6.20399		Spot	1	Image 1	4	1000000022	771
6.05639		Spot	1	Image 1	4	1000000021	772
5.91583		Spot	1	Image 1	4	1000000020	773
5.45263		Spot	1	Image 1	4	1000000023	774
6.24009		Spot	1	Image 1	4	1000000024	776
6.50028		Spot	1	Image 1	4	1000000025	777
6.51153		Spot	1	Image 1	4	1000000026	778
6.21511		Spot	1	Image 1	4	1000000027	779
6.04514		Spot	1	Image 1	4	1000000028	780
6.34976		Spot	1	Image 1	4	1000000240	781
7.76239		Spot	1	Image 1	4	1000000029	782
5.75873		Spot	1	Image 1	4	1000000030	783
6.22133		Spot	1	Image 1	4	1000000031	784
5.47743		Spot	1	Image 1	4	1000000032	785
5.99236		Spot	1	Image 1	4	1000000033	786
5.5011		Spot	1	Image 1	4	1000000245	787
6.66885		Spot	1	Image 1	4	1000000034	788
5.85949		Spot	1	Image 1	4	1000000035	789
5.38562		Spot	1	Image 1	4	1000000036	790
5.61789		Spot	1	Image 1	4	1000000037	791
6.90051		Spot	1	Image 1	4	1000000038	792
5.92013		Spot	1	Image 1	4	1000000039	793
5.92896		Spot	1	Image 1	4	1000000040	794
5.46383		Spot	1	Image 1	4	1000000041	795
5.8758		Spot	1	Image 1	4	1000000042	796
5.7318		Spot	1	Image 1	4	1000000043	797
5.27771		Spot	1	Image 1	4	1000000044	798
5.66345		Spot	1	Image 1	4	1000000046	799
5.22902		Spot	1	Image 1	4	1000000045	800
6.79658		Spot	1	Image 1	4	1000000047	801
6.82601		Spot	1	Image 1	4	1000000048	803
6.03072		Spot	1	Image 1	4	1000000049	804
5.21729		Spot	1	Image 1	4	1000000050	806
5.07499		Spot	1	Image 1	4	1000000051	807
6.12887		Spot	1	Image 1	4	1000000052	808
5.2332		Spot	1	Image 1	4	1000000053	809
6.08771		Spot	1	Image 1	4	1000000055	810
5.71149		Spot	1	Image 1	4	1000000054	811
6.0653		Spot	1	Image 1	4	1000000056	812
5.77614		Spot	1	Image 1	4	1000000057	813
5.70812		Spot	1	Image 1	4	1000000058	814
6.00954		Spot	1	Image 1	4	1000000059	815
5.88925		Spot	1	Image 1	4	1000000060	816
5.86839		Spot	1	Image 1	4	1000000061	817
5.83696		Spot	1	Image 1	4	1000000062	818
6.22284		Spot	1	Image 1	4	1000000063	819
5.3536		Spot	1	Image 1	4	1000000064	820
6.35085		Spot	1	Image 1	4	1000000065	821
6.20949		Spot	1	Image 1	4	1000000066	822
5.49418		Spot	1	Image 1	4	1000000067	823
5.68774		Spot	1	Image 1	4	1000000068	824
5.76592		Spot	1	Image 1	4	1000000069	825
6.04817		Spot	1	Image 1	4	1000000070	826
6.6773		Spot	1	Image 1	4	1000000071	827
6.55344		Spot	1	Image 1	4	1000000072	828
6.42426		Spot	1	Image 1	4	1000000073	829
5.32424		Spot	1	Image 1	4	1000000074	830
6.06739		Spot	1	Image 1	4	1000000075	831
6.3622		Spot	1	Image 1	4	1000000076	832
5.90541		Spot	1	Image 1	4	1000000077	833
5.64433		Spot	1	Image 1	4	1000000078	834
6.11865		Spot	1	Image 1	4	1000000079	835
5.98686		Spot	1	Image 1	4	1000000080	837
5.79586		Spot	1	Image 1	4	1000000081	838
5.91396		Spot	1	Image 1	4	1000000082	839
5.80003		Spot	1	Image 1	4	1000000084	840
5.54806		Spot	1	Image 1	4	1000000083	841
8.0021		Spot	1	Image 1	4	1000000085	842
6.06695		Spot	1	Image 1	4	1000000086	843
6.44571		Spot	1	Image 1	4	1000000087	844
6.15638		Spot	1	Image 1	4	1000000088	845
5.91069		Spot	1	Image 1	4	1000000089	846
5.9123		Spot	1	Image 1	4	1000000091	847
6.02448		Spot	1	Image 1	4	1000000090	848
5.4031		Spot	1	Image 1	4	1000000092	849
5.81507		Spot	1	Image 1	4	1000000093	850
6.2015		Spot	1	Image 1	4	1000000094	851
5.54468		Spot	1	Image 1	4	1000000095	852
6.67289		Spot	1	Image 1	4	1000000096	854
5.40198		Spot	1	Image 1	4	1000000097	855
5.59224		Spot	1	Image 1	4	1000000098	856
5.34538		Spot	1	Image 1	4	1000000099	857
4.5834		Spot	1	Image 1	4	1000000100	858
6.00346		Spot	1	Image 1	4	1000000101	859
5.61983		Spot	1	Image 1	4	1000000102	860
5.66355		Spot	1	Image 1	4	1000000103	861
5.80475		Spot	1	Image 1	4	1000000104	862
6.10147		Spot	1	Image 1	4	1000000105	863
6.33118		Spot	1	Image 1	4	1000000106	864
5.80095		Spot	1	Image 1	4	1000000107	865
5.32489		Spot	1	Image 1	4	1000000108	866
5.7343		Spot	1	Image 1	4	1000000109	869
5.94419		Spot	1	Image 1	4	1000000110	870
5.33158		Spot	1	Image 1	4	1000000111	871
5.97209		Spot	1	Image 1	4	1000000112	872
5.75747		Spot	1	Image 1	4	1000000242	873
6.39425		Spot	1	Image 1	4	1000000113	874
6.02184		Spot	1	Image 1	4	1000000114	875
8.31024		Spot	1	Image 1	4	1000000115	876
5.84665		Spot	1	Image 1	4	1000000116	877
6.98919		Spot	1	Image 1	4	1000000117	878
5.55941		Spot	1	Image 1	4	1000000118	879
5.24793		Spot	1	Image 1	4	1000000119	880
5.99792		Spot	1	Image 1	4	1000000120	881
9.95339		Spot	1	Image 1	4	1000000121	882
5.55229		Spot	1	Image 1	4	1000000122	883
5.89104		Spot	1	Image 1	4	1000000123	884
5.18978		Spot	1	Image 1	4	1000000124	885
5.40916		Spot	1	Image 1	4	1000000125	886
6.56593		Spot	1	Image 1	4	1000000126	887
4.98908		Spot	1	Image 1	4	1000000127	888
5.36062		Spot	1	Image 1	4	1000000128	889
7.40969		Spot	1	Image 1	4	1000000129	890
4.90017		Spot	1	Image 1	4	1000000130	891
4.91195		Spot	1	Image 1	4	1000000131	892
4.77919		Spot	1	Image 1	4	1000000132	893
6.16756		Spot	1	Image 1	4	1000000133	894
5.11465		Spot	1	Image 1	4	1000000134	895
5.36023		Spot	1	Image 1	4	1000000135	896
6.15835		Spot	1	Image 1	4	1000000136	897
5.89181		Spot	1	Image 1	4	1000000137	898
5.71549		Spot	1	Image 1	4	1000000138	899
5.11366		Spot	1	Image 1	4	1000000139	900
5.29775		Spot	1	Image 1	4	1000000140	901
4.87828		Spot	1	Image 1	4	1000000142	902
6.68303		Spot	1	Image 1	4	1000000141	903
5.6078		Spot	1	Image 1	4	1000000143	904
5.15931		Spot	1	Image 1	4	1000000144	905
5.5639		Spot	1	Image 1	4	1000000145	906
5.78539		Spot	1	Image 1	4	1000000146	907
5.70764		Spot	1	Image 1	4	1000000147	908
5.27071		Spot	1	Image 1	4	1000000148	909
5.88942		Spot	1	Image 1	4	1000000149	910
5.45483		Spot	1	Image 1	4	1000000150	911
4.95694		Spot	1	Image 1	4	1000000151	913
5.46309		Spot	1	Image 1	4	1000000152	914
5.36201		Spot	1	Image 1	4	1000000153	915
5.43926		Spot	1	Image 1	4	1000000154	916
6.49658		Spot	1	Image 1	4	1000000156	917
5.92096		Spot	1	Image 1	4	1000000157	918
5.88382		Spot	1	Image 1	4	1000000158	919
5.74167		Spot	1	Image 1	4	1000000159	920
6.0021		Spot	1	Image 1	4	1000000161	921
5.60136		Spot	1	Image 1	4	1000000160	922
5.7851		Spot	1	Image 1	4	1000000162	923
5.87376		Spot	1	Image 1	4	1000000163	924
6.37114		Spot	1	Image 1	4	1000000164	925
6.59659		Spot	1	Image 1	4	1000000165	926
7.9166		Spot	1	Image 1	4	1000000166	927
4.95399		Spot	1	Image 1	4	1000000168	928
5.97913		Spot	1	Image 1	4	1000000167	929
5.74692		Spot	1	Image 1	4	1000000169	930
6.9149		Spot	1	Image 1	4	1000000170	931
6.1242		Spot	1	Image 1	4	1000000171	932
6.40685		Spot	1	Image 1	4	1000000172	933
5.60582		Spot	1	Image 1	4	1000000173	934
5.22493		Spot	1	Image 1	4	1000000174	935
6.09078		Spot	1	Image 1	4	1000000175	936
5.00905		Spot	1	Image 1	4	1000000176	937
5.98027		Spot	1	Image 1	4	1000000177	938
5.05642		Spot	1	Image 1	4	1000000178	939
5.84591		Spot	1	Image 1	4	1000000179	940
5.80307		Spot	1	Image 1	4	1000000180	941
5.40513		Spot	1	Image 1	4	1000000181	942
6.47396		Spot	1	Image 1	4	1000000182	943
5.27152		Spot	1	Image 1	4	1000000183	944
5.37372		Spot	1	Image 1	4	1000000184	945
5.96571		Spot	1	Image 1	4	1000000185	946
6.33759		Spot	1	Image 1	4	1000000186	947
5.59274		Spot	1	Image 1	4	1000000187	948
5.51583		Spot	1	Image 1	4	1000000188	949
4.92969		Spot	1	Image 1	4	1000000189	950
5.53071		Spot	1	Image 1	4	1000000190	951
5.06902		Spot	1	Image 1	4	1000000191	952
6.72322		Spot	1	Image 1	4	1000000193	953
5.9338		Spot	1	Image 1	4	1000000192	954
6.9053		Spot	1	Image 1	4	1000000194	955
5.43793		Spot	1	Image 1	4	1000000195	957
6.1182		Spot	1	Image 1	4	1000000196	958
5.62299		Spot	1	Image 1	4	1000000197	959
5.78364		Spot	1	Image 1	4	1000000241	960
4.98788		Spot	1	Image 1	4	1000000199	961
5.15169		Spot	1	Image 1	4	1000000198	962
5.38692		Spot	1	Image 1	4	1000000200	963
5.49927		Spot	1	Image 1	4	1000000202	964
5.91301		Spot	1	Image 1	4	1000000201	965
5.03007		Spot	1	Image 1	4	1000000203	966
5.03477		Spot	1	Image 1	4	1000000204	967
5.06768		Spot	1	Image 1	4	1000000205	968
5.76602		Spot	1	Image 1	4	1000000206	969
5.50503		Spot	1	Image 1	4	1000000207	970
5.91774		Spot	1	Image 1	4	1000000208	971
5.22391		Spot	1	Image 1	4	1000000209	972
5.09771		Spot	1	Image 1	4	1000000211	973
4.93787		Spot	1	Image 1	4	1000000210	974
4.6256		Spot	1	Image 1	4	1000000212	975
5.86126		Spot	1	Image 1	4	1000000213	976
6.61827		Spot	1	Image 1	4	1000000214	977
5.46228		Spot	1	Image 1	4	1000000215	978
5.61081		Spot	1	Image 1	4	1000000216	979
4.67479		Spot	1	Image 1	4	1000000217	980
5.21488		Spot	1	Image 1	4	1000000218	981
5.22323		Spot	1	Image 1	4	1000000219	982
5.28194		Spot	1	Image 1	4	1000000244	983
6.19137		Spot	1	Image 1	4	1000000220	984
5.52428		Spot	1	Image 1	4	1000000221	985
4.8325		Spot	1	Image 1	4	1000000222	986
5.67921		Spot	1	Image 1	4	1000000223	987
5.1678		Spot	1	Image 1	4	1000000224	988
5.22769		Spot	1	Image 1	4	1000000225	989
6.2716		Spot	1	Image 1	4	1000000155	990
5.25293		Spot	1	Image 1	4	1000000226	991
7.98201		Spot	1	Image 1	4	1000000230	992
4.98775		Spot	1	Image 1	4	1000000229	993
5.3662		Spot	1	Image 1	4	1000000227	994
4.93894		Spot	1	Image 1	4	1000000228	995
5.25193		Spot	1	Image 1	4	1000000232	996
4.61441		Spot	1	Image 1	4	1000000231	997
5.72981		Spot	1	Image 1	4	1000000233	998
4.98184		Spot	1	Image 1	4	1000000234	999
4.04644		Spot	1	Image 1	4	1000000235	1000
5.07359		Spot	1	Image 1	4	1000000236	1001
4.65664		Spot	1	Image 1	4	1000000237	1002
5.49279		Spot	1	Image 1	4	1000000238	1003
4.585		Spot	1	Image 1	4	1000000239	1004
4.88832		Spot	1	Image 1	5	1000000000	1005
6.10029		Spot	1	Image 1	5	1000000001	1006
5.41417		Spot	1	Image 1	5	1000000002	1007
5.30814		Spot	1	Image 1	5	1000000003	1008
5.62633		Spot	1	Image 1	5	1000000004	1009
5.38497		Spot	1	Image 1	5	1000000005	1010
5.59873		Spot	1	Image 1	5	1000000006	1011
5.32935		Spot	1	Image 1	5	1000000007	1012
4.98426		Spot	1	Image 1	5	1000000008	1013
5.50255		Spot	1	Image 1	5	1000000009	1014
4.89019		Spot	1	Image 1	5	1000000010	1015
5.8149		Spot	1	Image 1	5	1000000011	1016
6.10633		Spot	1	Image 1	5	1000000012	1017
5.89086		Spot	1	Image 1	5	1000000013	1018
6.38012		Spot	1	Image 1	5	1000000014	1019
5.39106		Spot	1	Image 1	5	1000000015	1020
5.66697		Spot	1	Image 1	5	1000000016	1021
5.68741		Spot	1	Image 1	5	1000000017	1022
6.22849		Spot	1	Image 1	5	1000000018	1023
6.13564		Spot	1	Image 1	5	1000000019	1024
5.33916		Spot	1	Image 1	5	1000000022	1025
6.18811		Spot	1	Image 1	5	1000000021	1026
5.08868		Spot	1	Image 1	5	1000000020	1027
5.13769		Spot	1	Image 1	5	1000000246	1028
5.60947		Spot	1	Image 1	5	1000000023	1029
4.99934		Spot	1	Image 1	5	1000000024	1030
6.44274		Spot	1	Image 1	5	1000000025	1031
6.6746		Spot	1	Image 1	5	1000000026	1032
5.75112		Spot	1	Image 1	5	1000000027	1033
5.6651		Spot	1	Image 1	5	1000000028	1034
5.10277		Spot	1	Image 1	5	1000000240	1035
6.14477		Spot	1	Image 1	5	1000000029	1036
5.14498		Spot	1	Image 1	5	1000000030	1037
4.80605		Spot	1	Image 1	5	1000000032	1038
6.18609		Spot	1	Image 1	5	1000000031	1039
5.60127		Spot	1	Image 1	5	1000000033	1040
5.0532		Spot	1	Image 1	5	1000000245	1041
5.77852		Spot	1	Image 1	5	1000000034	1042
5.83369		Spot	1	Image 1	5	1000000035	1043
5.93181		Spot	1	Image 1	5	1000000037	1044
5.21608		Spot	1	Image 1	5	1000000036	1045
5.99709		Spot	1	Image 1	5	1000000038	1046
5.52985		Spot	1	Image 1	5	1000000039	1047
4.89415		Spot	1	Image 1	5	1000000040	1048
4.69952		Spot	1	Image 1	5	1000000041	1049
5.09374		Spot	1	Image 1	5	1000000042	1050
5.04646		Spot	1	Image 1	5	1000000043	1051
4.3094		Spot	1	Image 1	5	1000000044	1052
4.35847		Spot	1	Image 1	5	1000000046	1053
4.92703		Spot	1	Image 1	5	1000000045	1054
5.81898		Spot	1	Image 1	5	1000000047	1055
5.61331		Spot	1	Image 1	5	1000000048	1057
4.58889		Spot	1	Image 1	5	1000000049	1058
5.04352		Spot	1	Image 1	5	1000000050	1060
4.78821		Spot	1	Image 1	5	1000000051	1061
5.78312		Spot	1	Image 1	5	1000000053	1062
5.76009		Spot	1	Image 1	5	1000000052	1063
5.50905		Spot	1	Image 1	5	1000000055	1064
5.22041		Spot	1	Image 1	5	1000000054	1065
5.42856		Spot	1	Image 1	5	1000000056	1066
4.36532		Spot	1	Image 1	5	1000000057	1067
5.67005		Spot	1	Image 1	5	1000000058	1068
5.47631		Spot	1	Image 1	5	1000000059	1069
5.54915		Spot	1	Image 1	5	1000000060	1070
4.99377		Spot	1	Image 1	5	1000000061	1071
4.91073		Spot	1	Image 1	5	1000000062	1072
4.92846		Spot	1	Image 1	5	1000000063	1074
5.1333		Spot	1	Image 1	5	1000000064	1075
5.87599		Spot	1	Image 1	5	1000000065	1076
6.26956		Spot	1	Image 1	5	1000000066	1077
4.76497		Spot	1	Image 1	5	1000000067	1078
5.58729		Spot	1	Image 1	5	1000000068	1079
5.7677		Spot	1	Image 1	5	1000000069	1080
4.93397		Spot	1	Image 1	5	1000000070	1081
5.33999		Spot	1	Image 1	5	1000000071	1082
5.02238		Spot	1	Image 1	5	1000000072	1083
5.408		Spot	1	Image 1	5	1000000073	1084
4.71157		Spot	1	Image 1	5	1000000074	1085
4.96324		Spot	1	Image 1	5	1000000075	1086
5.94456		Spot	1	Image 1	5	1000000077	1087
6.00324		Spot	1	Image 1	5	1000000076	1088
5.68747		Spot	1	Image 1	5	1000000078	1089
5.20686		Spot	1	Image 1	5	1000000079	1090
4.87917		Spot	1	Image 1	5	1000000080	1091
5.16042		Spot	1	Image 1	5	1000000081	1093
5.63599		Spot	1	Image 1	5	1000000082	1094
5.22634		Spot	1	Image 1	5	1000000084	1095
4.64434		Spot	1	Image 1	5	1000000083	1096
5.65458		Spot	1	Image 1	5	1000000085	1097
5.70334		Spot	1	Image 1	5	1000000086	1098
5.29212		Spot	1	Image 1	5	1000000087	1099
5.95517		Spot	1	Image 1	5	1000000088	1100
5.67033		Spot	1	Image 1	5	1000000089	1101
4.6004		Spot	1	Image 1	5	1000000091	1102
5.04991		Spot	1	Image 1	5	1000000090	1103
4.68881		Spot	1	Image 1	5	1000000092	1104
4.81201		Spot	1	Image 1	5	1000000093	1105
6.07841		Spot	1	Image 1	5	1000000094	1106
5.7407		Spot	1	Image 1	5	1000000095	1107
4.88761		Spot	1	Image 1	5	1000000096	1109
4.0544		Spot	1	Image 1	5	1000000097	1110
4.97128		Spot	1	Image 1	5	1000000098	1111
4.57561		Spot	1	Image 1	5	1000000099	1112
4.13138		Spot	1	Image 1	5	1000000100	1113
5.38392		Spot	1	Image 1	5	1000000101	1114
4.86571		Spot	1	Image 1	5	1000000102	1115
4.99162		Spot	1	Image 1	5	1000000103	1116
6.38776		Spot	1	Image 1	5	1000000104	1117
4.76827		Spot	1	Image 1	5	1000000105	1118
5.23562		Spot	1	Image 1	5	1000000106	1119
5.40306		Spot	1	Image 1	5	1000000107	1120
5.29511		Spot	1	Image 1	5	1000000108	1121
5.51549		Spot	1	Image 1	5	1000000109	1123
5.40363		Spot	1	Image 1	5	1000000110	1124
4.64685		Spot	1	Image 1	5	1000000111	1125
5.74176		Spot	1	Image 1	5	1000000112	1126
4.86074		Spot	1	Image 1	5	1000000242	1127
5.05556		Spot	1	Image 1	5	1000000113	1128
4.43036		Spot	1	Image 1	5	1000000114	1129
7.31433		Spot	1	Image 1	5	1000000115	1130
5.81712		Spot	1	Image 1	5	1000000116	1131
5.17011		Spot	1	Image 1	5	1000000117	1132
4.91806		Spot	1	Image 1	5	1000000118	1133
4.87371		Spot	1	Image 1	5	1000000119	1134
5.85597		Spot	1	Image 1	5	1000000120	1135
7.43473		Spot	1	Image 1	5	1000000121	1136
4.93792		Spot	1	Image 1	5	1000000122	1137
5.2485		Spot	1	Image 1	5	1000000123	1138
4.52962		Spot	1	Image 1	5	1000000124	1139
5.68103		Spot	1	Image 1	5	1000000125	1140
5.83118		Spot	1	Image 1	5	1000000126	1141
4.935		Spot	1	Image 1	5	1000000128	1142
4.57525		Spot	1	Image 1	5	1000000127	1143
6.35083		Spot	1	Image 1	5	1000000129	1144
5.1799		Spot	1	Image 1	5	1000000130	1145
4.50831		Spot	1	Image 1	5	1000000131	1146
4.65405		Spot	1	Image 1	5	1000000132	1147
5.36044		Spot	1	Image 1	5	1000000133	1148
5.59385		Spot	1	Image 1	5	1000000134	1149
4.54598		Spot	1	Image 1	5	1000000135	1150
5.35151		Spot	1	Image 1	5	1000000136	1151
5.33761		Spot	1	Image 1	5	1000000137	1152
5.47242		Spot	1	Image 1	5	1000000138	1153
4.29659		Spot	1	Image 1	5	1000000139	1154
4.95323		Spot	1	Image 1	5	1000000140	1155
4.38254		Spot	1	Image 1	5	1000000142	1156
6.07238		Spot	1	Image 1	5	1000000141	1157
4.70363		Spot	1	Image 1	5	1000000143	1158
5.12837		Spot	1	Image 1	5	1000000243	1159
5.07016		Spot	1	Image 1	5	1000000144	1160
5.27394		Spot	1	Image 1	5	1000000145	1161
6.02335		Spot	1	Image 1	5	1000000146	1162
4.59459		Spot	1	Image 1	5	1000000147	1163
5.49986		Spot	1	Image 1	5	1000000148	1164
5.41937		Spot	1	Image 1	5	1000000149	1165
4.58968		Spot	1	Image 1	5	1000000150	1166
4.23431		Spot	1	Image 1	5	1000000151	1169
4.94031		Spot	1	Image 1	5	1000000152	1170
5.21378		Spot	1	Image 1	5	1000000153	1171
4.46041		Spot	1	Image 1	5	1000000154	1172
5.51085		Spot	1	Image 1	5	1000000156	1173
5.22122		Spot	1	Image 1	5	1000000157	1174
4.97203		Spot	1	Image 1	5	1000000158	1175
4.99209		Spot	1	Image 1	5	1000000159	1176
4.99397		Spot	1	Image 1	5	1000000160	1177
4.90122		Spot	1	Image 1	5	1000000162	1178
5.25419		Spot	1	Image 1	5	1000000161	1179
4.90146		Spot	1	Image 1	5	1000000163	1180
5.56479		Spot	1	Image 1	5	1000000164	1181
5.35423		Spot	1	Image 1	5	1000000165	1182
7.65093		Spot	1	Image 1	5	1000000166	1183
4.963		Spot	1	Image 1	5	1000000168	1184
5.67185		Spot	1	Image 1	5	1000000167	1185
5.8772		Spot	1	Image 1	5	1000000169	1186
5.36272		Spot	1	Image 1	5	1000000170	1187
5.36268		Spot	1	Image 1	5	1000000171	1188
5.17416		Spot	1	Image 1	5	1000000172	1189
4.35027		Spot	1	Image 1	5	1000000173	1190
4.76478		Spot	1	Image 1	5	1000000174	1191
5.57226		Spot	1	Image 1	5	1000000175	1192
5.0955		Spot	1	Image 1	5	1000000176	1193
4.35453		Spot	1	Image 1	5	1000000178	1194
4.99527		Spot	1	Image 1	5	1000000177	1195
5.51698		Spot	1	Image 1	5	1000000179	1196
5.9131		Spot	1	Image 1	5	1000000180	1197
4.99737		Spot	1	Image 1	5	1000000181	1198
5.69632		Spot	1	Image 1	5	1000000182	1199
4.72478		Spot	1	Image 1	5	1000000183	1200
4.87483		Spot	1	Image 1	5	1000000184	1201
5.91517		Spot	1	Image 1	5	1000000185	1202
5.16486		Spot	1	Image 1	5	1000000186	1203
5.2795		Spot	1	Image 1	5	1000000187	1204
5.03195		Spot	1	Image 1	5	1000000188	1205
5.03268		Spot	1	Image 1	5	1000000189	1206
4.46537		Spot	1	Image 1	5	1000000190	1207
4.47902		Spot	1	Image 1	5	1000000191	1208
5.41922		Spot	1	Image 1	5	1000000193	1209
5.10442		Spot	1	Image 1	5	1000000192	1210
5.78092		Spot	1	Image 1	5	1000000194	1211
5.07961		Spot	1	Image 1	5	1000000195	1213
5.11308		Spot	1	Image 1	5	1000000196	1214
5.52526		Spot	1	Image 1	5	1000000197	1215
4.63563		Spot	1	Image 1	5	1000000199	1216
5.58397		Spot	1	Image 1	5	1000000241	1217
5.03028		Spot	1	Image 1	5	1000000198	1218
4.74896		Spot	1	Image 1	5	1000000200	1219
5.01405		Spot	1	Image 1	5	1000000202	1220
5.57333		Spot	1	Image 1	5	1000000201	1221
4.78231		Spot	1	Image 1	5	1000000203	1222
5.22426		Spot	1	Image 1	5	1000000205	1223
4.72786		Spot	1	Image 1	5	1000000206	1224
5.25698		Spot	1	Image 1	5	1000000207	1225
5.73657		Spot	1	Image 1	5	1000000208	1226
4.73673		Spot	1	Image 1	5	1000000209	1227
5.04974		Spot	1	Image 1	5	1000000211	1228
5.1018		Spot	1	Image 1	5	1000000210	1229
5.38528		Spot	1	Image 1	5	1000000213	1230
4.8463		Spot	1	Image 1	5	1000000212	1231
4.8311		Spot	1	Image 1	5	1000000214	1232
4.80458		Spot	1	Image 1	5	1000000215	1233
5.15062		Spot	1	Image 1	5	1000000216	1234
5.45473		Spot	1	Image 1	5	1000000217	1235
4.51525		Spot	1	Image 1	5	1000000218	1236
4.93978		Spot	1	Image 1	5	1000000219	1237
4.79571		Spot	1	Image 1	5	1000000244	1238
5.47934		Spot	1	Image 1	5	1000000220	1239
4.63792		Spot	1	Image 1	5	1000000221	1240
5.28882		Spot	1	Image 1	5	1000000222	1241
4.42897		Spot	1	Image 1	5	1000000223	1242
4.68395		Spot	1	Image 1	5	1000000224	1243
4.39422		Spot	1	Image 1	5	1000000225	1244
4.68725		Spot	1	Image 1	5	1000000155	1245
4.82662		Spot	1	Image 1	5	1000000229	1246
5.17534		Spot	1	Image 1	5	1000000226	1247
6.05456		Spot	1	Image 1	5	1000000230	1248
4.91461		Spot	1	Image 1	5	1000000227	1249
4.17767		Spot	1	Image 1	5	1000000228	1250
4.44869		Spot	1	Image 1	5	1000000232	1251
4.54665		Spot	1	Image 1	5	1000000231	1252
4.36326		Spot	1	Image 1	5	1000000233	1253
5.12703		Spot	1	Image 1	5	1000000234	1254
4.38537		Spot	1	Image 1	5	1000000235	1255
4.9471		Spot	1	Image 1	5	1000000236	1256
3.94518		Spot	1	Image 1	5	1000000237	1257
4.89538		Spot	1	Image 1	5	1000000238	1258
5.26256		Spot	1	Image 1	5	1000000239	1259
4.43757		Spot	1	Image 1	6	1000000000	1260
5.03482		Spot	1	Image 1	6	1000000001	1261
5.96208		Spot	1	Image 1	6	1000000002	1262
4.99736		Spot	1	Image 1	6	1000000003	1263
4.66843		Spot	1	Image 1	6	1000000004	1264
4.47268		Spot	1	Image 1	6	1000000005	1265
5.29005		Spot	1	Image 1	6	1000000006	1266
5.07601		Spot	1	Image 1	6	1000000007	1267
4.51329		Spot	1	Image 1	6	1000000008	1268
5.49474		Spot	1	Image 1	6	1000000009	1269
4.56178		Spot	1	Image 1	6	1000000010	1270
6.16448		Spot	1	Image 1	6	1000000012	1271
5.09617		Spot	1	Image 1	6	1000000013	1272
6.79586		Spot	1	Image 1	6	1000000014	1273
4.82889		Spot	1	Image 1	6	1000000015	1274
5.89164		Spot	1	Image 1	6	1000000016	1275
5.27768		Spot	1	Image 1	6	1000000017	1276
5.64677		Spot	1	Image 1	6	1000000018	1277
5.25054		Spot	1	Image 1	6	1000000019	1278
4.96338		Spot	1	Image 1	6	1000000022	1279
5.35161		Spot	1	Image 1	6	1000000021	1280
4.798		Spot	1	Image 1	6	1000000020	1281
4.33311		Spot	1	Image 1	6	1000000246	1282
5.01344		Spot	1	Image 1	6	1000000023	1283
4.14888		Spot	1	Image 1	6	1000000024	1284
5.50191		Spot	1	Image 1	6	1000000025	1285
5.32093		Spot	1	Image 1	6	1000000026	1286
5.67357		Spot	1	Image 1	6	1000000027	1287
4.90717		Spot	1	Image 1	6	1000000028	1288
4.91388		Spot	1	Image 1	6	1000000240	1289
5.63659		Spot	1	Image 1	6	1000000029	1290
4.89078		Spot	1	Image 1	6	1000000030	1291
5.72069		Spot	1	Image 1	6	1000000031	1292
5.33773		Spot	1	Image 1	6	1000000032	1293
4.58154		Spot	1	Image 1	6	1000000033	1294
5.05756		Spot	1	Image 1	6	1000000245	1295
4.57678		Spot	1	Image 1	6	1000000034	1296
4.62709		Spot	1	Image 1	6	1000000035	1297
4.49532		Spot	1	Image 1	6	1000000037	1298
4.71349		Spot	1	Image 1	6	1000000036	1299
4.8635		Spot	1	Image 1	6	1000000038	1300
5.03567		Spot	1	Image 1	6	1000000039	1301
5.22745		Spot	1	Image 1	6	1000000040	1302
4.69713		Spot	1	Image 1	6	1000000041	1303
4.50056		Spot	1	Image 1	6	1000000042	1304
5.14486		Spot	1	Image 1	6	1000000043	1305
4.52283		Spot	1	Image 1	6	1000000044	1306
4.12045		Spot	1	Image 1	6	1000000046	1307
4.6776		Spot	1	Image 1	6	1000000045	1308
5.05034		Spot	1	Image 1	6	1000000047	1309
4.83082		Spot	1	Image 1	6	1000000048	1311
4.43279		Spot	1	Image 1	6	1000000049	1312
4.33028		Spot	1	Image 1	6	1000000050	1314
4.58574		Spot	1	Image 1	6	1000000051	1315
4.818		Spot	1	Image 1	6	1000000052	1316
4.99695		Spot	1	Image 1	6	1000000055	1317
4.87615		Spot	1	Image 1	6	1000000054	1318
4.61443		Spot	1	Image 1	6	1000000056	1319
4.02549		Spot	1	Image 1	6	1000000057	1320
4.66593		Spot	1	Image 1	6	1000000058	1321
5.03869		Spot	1	Image 1	6	1000000059	1322
4.54021		Spot	1	Image 1	6	1000000060	1323
4.40906		Spot	1	Image 1	6	1000000061	1324
4.78492		Spot	1	Image 1	6	1000000062	1325
5.10101		Spot	1	Image 1	6	1000000063	1327
4.40464		Spot	1	Image 1	6	1000000064	1328
4.80415		Spot	1	Image 1	6	1000000065	1329
4.86589		Spot	1	Image 1	6	1000000066	1330
4.18284		Spot	1	Image 1	6	1000000067	1331
5.35388		Spot	1	Image 1	6	1000000068	1332
4.68395		Spot	1	Image 1	6	1000000069	1333
4.57347		Spot	1	Image 1	6	1000000070	1334
4.40331		Spot	1	Image 1	6	1000000071	1335
4.2407		Spot	1	Image 1	6	1000000072	1336
6.07256		Spot	1	Image 1	6	1000000073	1337
5.082		Spot	1	Image 1	6	1000000074	1338
5.11604		Spot	1	Image 1	6	1000000075	1339
5.23173		Spot	1	Image 1	6	1000000076	1340
5.43723		Spot	1	Image 1	6	1000000077	1341
4.81542		Spot	1	Image 1	6	1000000078	1342
4.92598		Spot	1	Image 1	6	1000000079	1343
4.75219		Spot	1	Image 1	6	1000000080	1344
5.18789		Spot	1	Image 1	6	1000000081	1345
4.86787		Spot	1	Image 1	6	1000000082	1347
5.05514		Spot	1	Image 1	6	1000000084	1348
5.15994		Spot	1	Image 1	6	1000000083	1349
5.81008		Spot	1	Image 1	6	1000000085	1350
5.75564		Spot	1	Image 1	6	1000000086	1351
4.896		Spot	1	Image 1	6	1000000087	1352
5.25196		Spot	1	Image 1	6	1000000088	1353
4.44		Spot	1	Image 1	6	1000000089	1354
4.25698		Spot	1	Image 1	6	1000000091	1355
4.82586		Spot	1	Image 1	6	1000000090	1356
4.83093		Spot	1	Image 1	6	1000000092	1357
5.21644		Spot	1	Image 1	6	1000000093	1358
4.34855		Spot	1	Image 1	6	1000000094	1359
4.7145		Spot	1	Image 1	6	1000000095	1360
4.62991		Spot	1	Image 1	6	1000000096	1362
4.00641		Spot	1	Image 1	6	1000000097	1363
4.47566		Spot	1	Image 1	6	1000000098	1364
3.81959		Spot	1	Image 1	6	1000000099	1365
3.7338		Spot	1	Image 1	6	1000000100	1366
4.72742		Spot	1	Image 1	6	1000000101	1367
4.59157		Spot	1	Image 1	6	1000000102	1368
5.30602		Spot	1	Image 1	6	1000000103	1369
4.64819		Spot	1	Image 1	6	1000000104	1370
3.91541		Spot	1	Image 1	6	1000000105	1371
4.05093		Spot	1	Image 1	6	1000000107	1372
5.216		Spot	1	Image 1	6	1000000106	1373
4.87534		Spot	1	Image 1	6	1000000108	1374
4.67699		Spot	1	Image 1	6	1000000109	1377
4.51293		Spot	1	Image 1	6	1000000110	1378
4.40345		Spot	1	Image 1	6	1000000111	1379
6.16621		Spot	1	Image 1	6	1000000112	1380
4.47831		Spot	1	Image 1	6	1000000242	1381
5.3925		Spot	1	Image 1	6	1000000113	1382
4.26123		Spot	1	Image 1	6	1000000114	1383
6.83339		Spot	1	Image 1	6	1000000115	1384
5.5258		Spot	1	Image 1	6	1000000116	1385
5.19637		Spot	1	Image 1	6	1000000117	1386
4.4807		Spot	1	Image 1	6	1000000118	1387
4.81853		Spot	1	Image 1	6	1000000119	1388
4.96538		Spot	1	Image 1	6	1000000120	1389
7.71393		Spot	1	Image 1	6	1000000121	1390
4.64284		Spot	1	Image 1	6	1000000122	1391
4.98391		Spot	1	Image 1	6	1000000123	1392
3.97058		Spot	1	Image 1	6	1000000124	1393
4.90952		Spot	1	Image 1	6	1000000125	1394
4.91736		Spot	1	Image 1	6	1000000126	1395
4.65048		Spot	1	Image 1	6	1000000127	1396
4.2554		Spot	1	Image 1	6	1000000128	1397
6.71127		Spot	1	Image 1	6	1000000129	1398
4.68673		Spot	1	Image 1	6	1000000130	1399
3.93209		Spot	1	Image 1	6	1000000131	1400
4.66219		Spot	1	Image 1	6	1000000132	1401
4.73969		Spot	1	Image 1	6	1000000133	1402
4.80937		Spot	1	Image 1	6	1000000134	1403
4.03414		Spot	1	Image 1	6	1000000135	1404
4.57616		Spot	1	Image 1	6	1000000136	1405
5.17225		Spot	1	Image 1	6	1000000137	1406
4.86379		Spot	1	Image 1	6	1000000138	1407
4.21812		Spot	1	Image 1	6	1000000139	1408
5.11282		Spot	1	Image 1	6	1000000140	1409
3.53545		Spot	1	Image 1	6	1000000142	1410
5.1614		Spot	1	Image 1	6	1000000141	1411
3.8393		Spot	1	Image 1	6	1000000143	1412
4.59914		Spot	1	Image 1	6	1000000144	1413
4.25587		Spot	1	Image 1	6	1000000243	1414
4.53363		Spot	1	Image 1	6	1000000145	1415
5.09233		Spot	1	Image 1	6	1000000146	1416
4.32539		Spot	1	Image 1	6	1000000147	1417
4.52805		Spot	1	Image 1	6	1000000148	1418
4.76764		Spot	1	Image 1	6	1000000149	1419
4.37715		Spot	1	Image 1	6	1000000150	1420
4.04823		Spot	1	Image 1	6	1000000151	1423
4.24963		Spot	1	Image 1	6	1000000152	1424
4.37666		Spot	1	Image 1	6	1000000153	1425
4.38658		Spot	1	Image 1	6	1000000247	1426
5.10876		Spot	1	Image 1	6	1000000154	1427
3.69598		Spot	1	Image 1	6	1000000229	1428
4.6276		Spot	1	Image 1	6	1000000156	1429
4.58879		Spot	1	Image 1	6	1000000157	1430
4.48271		Spot	1	Image 1	6	1000000158	1431
5.01746		Spot	1	Image 1	6	1000000159	1432
4.20034		Spot	1	Image 1	6	1000000160	1433
4.58056		Spot	1	Image 1	6	1000000162	1434
4.86215		Spot	1	Image 1	6	1000000161	1435
5.42756		Spot	1	Image 1	6	1000000163	1436
5.14602		Spot	1	Image 1	6	1000000164	1437
4.35711		Spot	1	Image 1	6	1000000165	1438
7.49369		Spot	1	Image 1	6	1000000166	1439
4.18132		Spot	1	Image 1	6	1000000168	1440
5.15264		Spot	1	Image 1	6	1000000167	1441
4.70987		Spot	1	Image 1	6	1000000170	1442
4.57042		Spot	1	Image 1	6	1000000169	1443
5.10525		Spot	1	Image 1	6	1000000171	1444
5.48489		Spot	1	Image 1	6	1000000172	1445
4.73186		Spot	1	Image 1	6	1000000173	1446
4.71114		Spot	1	Image 1	6	1000000174	1447
4.73085		Spot	1	Image 1	6	1000000175	1448
5.21902		Spot	1	Image 1	6	1000000176	1449
4.4655		Spot	1	Image 1	6	1000000178	1450
5.20085		Spot	1	Image 1	6	1000000177	1451
4.88836		Spot	1	Image 1	6	1000000179	1452
5.06029		Spot	1	Image 1	6	1000000180	1453
3.97135		Spot	1	Image 1	6	1000000181	1454
4.71634		Spot	1	Image 1	6	1000000182	1455
4.31843		Spot	1	Image 1	6	1000000183	1456
4.36144		Spot	1	Image 1	6	1000000184	1457
5.54323		Spot	1	Image 1	6	1000000185	1458
5.01175		Spot	1	Image 1	6	1000000186	1459
4.40136		Spot	1	Image 1	6	1000000187	1460
4.08431		Spot	1	Image 1	6	1000000188	1461
4.76731		Spot	1	Image 1	6	1000000189	1462
3.83445		Spot	1	Image 1	6	1000000190	1463
3.92171		Spot	1	Image 1	6	1000000191	1464
5.67178		Spot	1	Image 1	6	1000000193	1465
4.2993		Spot	1	Image 1	6	1000000192	1466
5.26179		Spot	1	Image 1	6	1000000194	1467
4.8749		Spot	1	Image 1	6	1000000195	1469
4.45965		Spot	1	Image 1	6	1000000196	1470
4.73908		Spot	1	Image 1	6	1000000197	1471
4.40799		Spot	1	Image 1	6	1000000199	1472
5.28433		Spot	1	Image 1	6	1000000241	1473
5.02284		Spot	1	Image 1	6	1000000198	1474
3.78067		Spot	1	Image 1	6	1000000200	1475
4.91597		Spot	1	Image 1	6	1000000202	1476
4.63486		Spot	1	Image 1	6	1000000203	1477
4.74883		Spot	1	Image 1	6	1000000204	1478
4.83598		Spot	1	Image 1	6	1000000205	1479
4.40708		Spot	1	Image 1	6	1000000206	1480
4.47251		Spot	1	Image 1	6	1000000207	1481
4.64285		Spot	1	Image 1	6	1000000208	1482
4.23267		Spot	1	Image 1	6	1000000209	1483
4.24638		Spot	1	Image 1	6	1000000211	1484
4.60502		Spot	1	Image 1	6	1000000210	1485
4.51421		Spot	1	Image 1	6	1000000212	1486
4.21851		Spot	1	Image 1	6	1000000213	1487
4.97282		Spot	1	Image 1	6	1000000214	1488
3.90161		Spot	1	Image 1	6	1000000215	1489
4.46841		Spot	1	Image 1	6	1000000216	1490
4.17534		Spot	1	Image 1	6	1000000217	1491
4.6259		Spot	1	Image 1	6	1000000218	1492
4.99667		Spot	1	Image 1	6	1000000219	1493
4.36613		Spot	1	Image 1	6	1000000244	1494
4.84967		Spot	1	Image 1	6	1000000220	1495
4.42407		Spot	1	Image 1	6	1000000221	1496
4.04914		Spot	1	Image 1	6	1000000222	1497
4.19722		Spot	1	Image 1	6	1000000223	1498
4.51348		Spot	1	Image 1	6	1000000224	1499
4.38626		Spot	1	Image 1	6	1000000225	1500
4.68744		Spot	1	Image 1	6	1000000155	1501
4.84347		Spot	1	Image 1	6	1000000230	1502
4.38154		Spot	1	Image 1	6	1000000226	1503
4.11943		Spot	1	Image 1	6	1000000227	1504
3.60052		Spot	1	Image 1	6	1000000228	1505
3.82829		Spot	1	Image 1	6	1000000232	1506
3.86188		Spot	1	Image 1	6	1000000231	1507
4.2302		Spot	1	Image 1	6	1000000233	1508
6.02786		Spot	1	Image 1	6	1000000234	1509
4.19139		Spot	1	Image 1	6	1000000235	1510
4.58106		Spot	1	Image 1	6	1000000236	1511
3.69151		Spot	1	Image 1	6	1000000237	1512
3.63299		Spot	1	Image 1	6	1000000238	1513
4.62183		Spot	1	Image 1	6	1000000239	1514
4.62102		Spot	1	Image 1	7	1000000000	1515
4.83724		Spot	1	Image 1	7	1000000001	1516
4.60598		Spot	1	Image 1	7	1000000002	1517
4.25579		Spot	1	Image 1	7	1000000003	1518
5.10162		Spot	1	Image 1	7	1000000004	1519
4.69529		Spot	1	Image 1	7	1000000005	1520
4.98103		Spot	1	Image 1	7	1000000006	1521
4.63002		Spot	1	Image 1	7	1000000007	1522
5.02412		Spot	1	Image 1	7	1000000008	1523
5.39391		Spot	1	Image 1	7	1000000009	1524
3.73403		Spot	1	Image 1	7	1000000010	1525
4.5768		Spot	1	Image 1	7	1000000011	1526
6.7772		Spot	1	Image 1	7	1000000012	1527
4.76678		Spot	1	Image 1	7	1000000013	1528
6.01587		Spot	1	Image 1	7	1000000014	1529
4.47706		Spot	1	Image 1	7	1000000015	1530
5.19808		Spot	1	Image 1	7	1000000016	1531
4.81538		Spot	1	Image 1	7	1000000017	1532
6.32848		Spot	1	Image 1	7	1000000018	1533
4.81267		Spot	1	Image 1	7	1000000019	1534
4.71904		Spot	1	Image 1	7	1000000021	1535
4.76229		Spot	1	Image 1	7	1000000022	1536
4.56196		Spot	1	Image 1	7	1000000020	1537
4.06755		Spot	1	Image 1	7	1000000248	1538
5.55843		Spot	1	Image 1	7	1000000023	1539
3.88317		Spot	1	Image 1	7	1000000246	1540
4.38478		Spot	1	Image 1	7	1000000024	1542
5.87806		Spot	1	Image 1	7	1000000025	1543
6.32031		Spot	1	Image 1	7	1000000026	1544
4.8397		Spot	1	Image 1	7	1000000027	1545
4.38435		Spot	1	Image 1	7	1000000028	1546
4.892		Spot	1	Image 1	7	1000000240	1547
6.02054		Spot	1	Image 1	7	1000000029	1548
4.18697		Spot	1	Image 1	7	1000000030	1549
4.61114		Spot	1	Image 1	7	1000000031	1550
5.18819		Spot	1	Image 1	7	1000000032	1551
5.01834		Spot	1	Image 1	7	1000000033	1552
4.36227		Spot	1	Image 1	7	1000000245	1553
4.30135		Spot	1	Image 1	7	1000000034	1554
4.10003		Spot	1	Image 1	7	1000000035	1555
4.51141		Spot	1	Image 1	7	1000000036	1556
4.61859		Spot	1	Image 1	7	1000000037	1557
5.03432		Spot	1	Image 1	7	1000000038	1558
4.82527		Spot	1	Image 1	7	1000000039	1559
4.4626		Spot	1	Image 1	7	1000000040	1560
4.81034		Spot	1	Image 1	7	1000000041	1561
3.90707		Spot	1	Image 1	7	1000000042	1562
4.65801		Spot	1	Image 1	7	1000000043	1563
4.4701		Spot	1	Image 1	7	1000000044	1564
4.61391		Spot	1	Image 1	7	1000000046	1565
4.04658		Spot	1	Image 1	7	1000000045	1566
5.04569		Spot	1	Image 1	7	1000000047	1567
3.8539		Spot	1	Image 1	7	1000000049	1569
4.72475		Spot	1	Image 1	7	1000000048	1570
4.11025		Spot	1	Image 1	7	1000000050	1572
3.56507		Spot	1	Image 1	7	1000000051	1573
5.03582		Spot	1	Image 1	7	1000000052	1574
4.22824		Spot	1	Image 1	7	1000000055	1575
4.47149		Spot	1	Image 1	7	1000000054	1576
4.54174		Spot	1	Image 1	7	1000000056	1577
3.87912		Spot	1	Image 1	7	1000000057	1578
4.46755		Spot	1	Image 1	7	1000000058	1579
5.33744		Spot	1	Image 1	7	1000000059	1580
4.36702		Spot	1	Image 1	7	1000000060	1581
4.31126		Spot	1	Image 1	7	1000000061	1582
4.82444		Spot	1	Image 1	7	1000000062	1583
4.93188		Spot	1	Image 1	7	1000000063	1585
4.65124		Spot	1	Image 1	7	1000000064	1586
5.08402		Spot	1	Image 1	7	1000000065	1587
4.88156		Spot	1	Image 1	7	1000000066	1588
4.02184		Spot	1	Image 1	7	1000000067	1589
4.73049		Spot	1	Image 1	7	1000000068	1590
4.57827		Spot	1	Image 1	7	1000000104	1591
4.81777		Spot	1	Image 1	7	1000000069	1592
4.6896		Spot	1	Image 1	7	1000000070	1593
4.01564		Spot	1	Image 1	7	1000000072	1594
4.65888		Spot	1	Image 1	7	1000000071	1595
5.28879		Spot	1	Image 1	7	1000000073	1596
3.85155		Spot	1	Image 1	7	1000000074	1597
4.75392		Spot	1	Image 1	7	1000000075	1598
4.61851		Spot	1	Image 1	7	1000000076	1599
5.05181		Spot	1	Image 1	7	1000000077	1600
4.48031		Spot	1	Image 1	7	1000000078	1601
4.2382		Spot	1	Image 1	7	1000000079	1602
4.47924		Spot	1	Image 1	7	1000000080	1603
4.57214		Spot	1	Image 1	7	1000000081	1604
4.29597		Spot	1	Image 1	7	1000000083	1605
4.41558		Spot	1	Image 1	7	1000000082	1606
4.51963		Spot	1	Image 1	7	1000000084	1607
5.50218		Spot	1	Image 1	7	1000000085	1608
4.36388		Spot	1	Image 1	7	1000000086	1609
4.71717		Spot	1	Image 1	7	1000000087	1610
5.22828		Spot	1	Image 1	7	1000000088	1611
4.76938		Spot	1	Image 1	7	1000000089	1612
4.45323		Spot	1	Image 1	7	1000000090	1613
4.48309		Spot	1	Image 1	7	1000000091	1614
5.18195		Spot	1	Image 1	7	1000000092	1615
4.31321		Spot	1	Image 1	7	1000000093	1616
4.18126		Spot	1	Image 1	7	1000000094	1617
4.74946		Spot	1	Image 1	7	1000000095	1618
4.60362		Spot	1	Image 1	7	1000000096	1620
3.93466		Spot	1	Image 1	7	1000000097	1621
3.93464		Spot	1	Image 1	7	1000000099	1622
3.92006		Spot	1	Image 1	7	1000000100	1623
4.11397		Spot	1	Image 1	7	1000000101	1624
4.21821		Spot	1	Image 1	7	1000000102	1625
5.02149		Spot	1	Image 1	7	1000000103	1626
4.62814		Spot	1	Image 1	7	1000000105	1627
4.22075		Spot	1	Image 1	7	1000000107	1628
4.43079		Spot	1	Image 1	7	1000000106	1629
4.50491		Spot	1	Image 1	7	1000000108	1630
4.22022		Spot	1	Image 1	7	1000000109	1632
4.03694		Spot	1	Image 1	7	1000000110	1633
3.97153		Spot	1	Image 1	7	1000000111	1634
5.3959		Spot	1	Image 1	7	1000000112	1635
4.59746		Spot	1	Image 1	7	1000000242	1636
4.3233		Spot	1	Image 1	7	1000000113	1637
4.28758		Spot	1	Image 1	7	1000000114	1638
6.12512		Spot	1	Image 1	7	1000000115	1639
4.68617		Spot	1	Image 1	7	1000000116	1640
3.79621		Spot	1	Image 1	7	1000000117	1641
3.89697		Spot	1	Image 1	7	1000000118	1642
4.67833		Spot	1	Image 1	7	1000000119	1643
5.15083		Spot	1	Image 1	7	1000000120	1644
6.84033		Spot	1	Image 1	7	1000000121	1645
4.76953		Spot	1	Image 1	7	1000000122	1646
5.38381		Spot	1	Image 1	7	1000000123	1647
3.24239		Spot	1	Image 1	7	1000000124	1648
5.04287		Spot	1	Image 1	7	1000000125	1649
4.13294		Spot	1	Image 1	7	1000000127	1650
4.44879		Spot	1	Image 1	7	1000000126	1651
3.9732		Spot	1	Image 1	7	1000000128	1652
6.38596		Spot	1	Image 1	7	1000000129	1653
4.07402		Spot	1	Image 1	7	1000000130	1654
4.27623		Spot	1	Image 1	7	1000000131	1655
4.77109		Spot	1	Image 1	7	1000000133	1656
4.15758		Spot	1	Image 1	7	1000000134	1657
3.99084		Spot	1	Image 1	7	1000000135	1658
4.86945		Spot	1	Image 1	7	1000000136	1659
4.51228		Spot	1	Image 1	7	1000000137	1660
4.07728		Spot	1	Image 1	7	1000000141	1661
4.3364		Spot	1	Image 1	7	1000000138	1662
4.10956		Spot	1	Image 1	7	1000000139	1663
4.01225		Spot	1	Image 1	7	1000000140	1664
3.52813		Spot	1	Image 1	7	1000000142	1665
3.95477		Spot	1	Image 1	7	1000000143	1666
4.24951		Spot	1	Image 1	7	1000000144	1667
3.93696		Spot	1	Image 1	7	1000000243	1668
4.61242		Spot	1	Image 1	7	1000000145	1669
5.0581		Spot	1	Image 1	7	1000000146	1670
4.44538		Spot	1	Image 1	7	1000000147	1671
4.67261		Spot	1	Image 1	7	1000000148	1672
4.65732		Spot	1	Image 1	7	1000000149	1673
4.17874		Spot	1	Image 1	7	1000000150	1674
3.35155		Spot	1	Image 1	7	1000000151	1677
3.44605		Spot	1	Image 1	7	1000000152	1678
4.22044		Spot	1	Image 1	7	1000000153	1679
3.78177		Spot	1	Image 1	7	1000000247	1680
3.91364		Spot	1	Image 1	7	1000000229	1681
4.21649		Spot	1	Image 1	7	1000000154	1682
3.9138		Spot	1	Image 1	7	1000000156	1683
4.42723		Spot	1	Image 1	7	1000000157	1684
4.46868		Spot	1	Image 1	7	1000000158	1685
4.90353		Spot	1	Image 1	7	1000000159	1686
4.62568		Spot	1	Image 1	7	1000000160	1687
4.85211		Spot	1	Image 1	7	1000000162	1688
4.76097		Spot	1	Image 1	7	1000000161	1689
4.4158		Spot	1	Image 1	7	1000000163	1690
4.41731		Spot	1	Image 1	7	1000000164	1691
3.84112		Spot	1	Image 1	7	1000000165	1692
6.59831		Spot	1	Image 1	7	1000000166	1693
4.18749		Spot	1	Image 1	7	1000000168	1694
4.80895		Spot	1	Image 1	7	1000000167	1695
3.86803		Spot	1	Image 1	7	1000000170	1696
4.14123		Spot	1	Image 1	7	1000000169	1697
3.82982		Spot	1	Image 1	7	1000000171	1698
4.81861		Spot	1	Image 1	7	1000000172	1699
3.85832		Spot	1	Image 1	7	1000000173	1700
4.28948		Spot	1	Image 1	7	1000000174	1701
4.51141		Spot	1	Image 1	7	1000000175	1702
5.18414		Spot	1	Image 1	7	1000000176	1703
3.51611		Spot	1	Image 1	7	1000000178	1704
4.39763		Spot	1	Image 1	7	1000000177	1705
4.89867		Spot	1	Image 1	7	1000000179	1706
4.86075		Spot	1	Image 1	7	1000000180	1707
4.26244		Spot	1	Image 1	7	1000000181	1708
5.27376		Spot	1	Image 1	7	1000000182	1709
3.90483		Spot	1	Image 1	7	1000000183	1710
4.20426		Spot	1	Image 1	7	1000000184	1711
4.73351		Spot	1	Image 1	7	1000000185	1712
4.36438		Spot	1	Image 1	7	1000000249	1713
4.35465		Spot	1	Image 1	7	1000000186	1714
4.19819		Spot	1	Image 1	7	1000000187	1715
4.66922		Spot	1	Image 1	7	1000000188	1716
4.00693		Spot	1	Image 1	7	1000000189	1717
4.37913		Spot	1	Image 1	7	1000000190	1718
3.44632		Spot	1	Image 1	7	1000000191	1719
4.18378		Spot	1	Image 1	7	1000000193	1720
4.52967		Spot	1	Image 1	7	1000000192	1721
4.47183		Spot	1	Image 1	7	1000000194	1722
4.42089		Spot	1	Image 1	7	1000000195	1724
4.75759		Spot	1	Image 1	7	1000000197	1725
5.00216		Spot	1	Image 1	7	1000000241	1726
3.81845		Spot	1	Image 1	7	1000000199	1727
4.68526		Spot	1	Image 1	7	1000000198	1728
4.08631		Spot	1	Image 1	7	1000000200	1729
4.69469		Spot	1	Image 1	7	1000000202	1730
3.95405		Spot	1	Image 1	7	1000000203	1731
4.25827		Spot	1	Image 1	7	1000000205	1732
4.10972		Spot	1	Image 1	7	1000000206	1733
4.12538		Spot	1	Image 1	7	1000000207	1734
4.55183		Spot	1	Image 1	7	1000000208	1735
4.10732		Spot	1	Image 1	7	1000000209	1736
4.37298		Spot	1	Image 1	7	1000000211	1737
4.57681		Spot	1	Image 1	7	1000000210	1738
4.21894		Spot	1	Image 1	7	1000000212	1739
4.6872		Spot	1	Image 1	7	1000000213	1740
5.05859		Spot	1	Image 1	7	1000000214	1741
4.022		Spot	1	Image 1	7	1000000215	1742
3.98914		Spot	1	Image 1	7	1000000216	1743
3.70292		Spot	1	Image 1	7	1000000217	1744
3.82205		Spot	1	Image 1	7	1000000218	1745
4.22681		Spot	1	Image 1	7	1000000219	1746
3.92786		Spot	1	Image 1	7	1000000244	1747
4.53421		Spot	1	Image 1	7	1000000220	1748
4.35286		Spot	1	Image 1	7	1000000221	1749
4.22727		Spot	1	Image 1	7	1000000222	1750
3.95631		Spot	1	Image 1	7	1000000223	1751
3.64565		Spot	1	Image 1	7	1000000224	1752
4.12444		Spot	1	Image 1	7	1000000225	1753
4.57658		Spot	1	Image 1	7	1000000155	1754
3.60979		Spot	1	Image 1	7	1000000226	1755
3.74191		Spot	1	Image 1	7	1000000227	1756
3.61787		Spot	1	Image 1	7	1000000228	1757
3.66797		Spot	1	Image 1	7	1000000232	1758
3.72922		Spot	1	Image 1	7	1000000231	1759
3.49371		Spot	1	Image 1	7	1000000233	1760
6.28009		Spot	1	Image 1	7	1000000234	1761
3.72156		Spot	1	Image 1	7	1000000235	1762
4.12748		Spot	1	Image 1	7	1000000236	1763
3.76392		Spot	1	Image 1	7	1000000237	1764
3.80685		Spot	1	Image 1	7	1000000238	1765
4.8182		Spot	1	Image 1	7	1000000239	1766
5.03128		Spot	1	Image 1	8	1000000250	1767
5.06199		Spot	1	Image 1	8	1000000000	1768
5.69683		Spot	1	Image 1	8	1000000001	1769
5.16423		Spot	1	Image 1	8	1000000002	1770
5.33008		Spot	1	Image 1	8	1000000003	1771
5.41331		Spot	1	Image 1	8	1000000004	1772
5.19702		Spot	1	Image 1	8	1000000005	1773
6.23306		Spot	1	Image 1	8	1000000006	1774
4.75959		Spot	1	Image 1	8	1000000007	1775
4.42151		Spot	1	Image 1	8	1000000008	1776
5.06794		Spot	1	Image 1	8	1000000009	1777
4.56128		Spot	1	Image 1	8	1000000010	1778
6.41033		Spot	1	Image 1	8	1000000012	1779
5.59756		Spot	1	Image 1	8	1000000011	1780
4.12769		Spot	1	Image 1	8	1000000057	1781
6.01182		Spot	1	Image 1	8	1000000013	1782
6.16039		Spot	1	Image 1	8	1000000014	1783
5.24827		Spot	1	Image 1	8	1000000016	1784
5.19239		Spot	1	Image 1	8	1000000017	1785
6.09372		Spot	1	Image 1	8	1000000018	1786
5.81013		Spot	1	Image 1	8	1000000019	1787
5.36427		Spot	1	Image 1	8	1000000021	1788
4.59049		Spot	1	Image 1	8	1000000022	1789
4.16054		Spot	1	Image 1	8	1000000020	1790
4.86823		Spot	1	Image 1	8	1000000251	1791
5.37008		Spot	1	Image 1	8	1000000023	1792
4.86166		Spot	1	Image 1	8	1000000246	1793
4.78072		Spot	1	Image 1	8	1000000024	1795
6.51414		Spot	1	Image 1	8	1000000025	1796
5.06917		Spot	1	Image 1	8	1000000026	1797
4.74064		Spot	1	Image 1	8	1000000027	1798
4.2421		Spot	1	Image 1	8	1000000028	1799
4.9564		Spot	1	Image 1	8	1000000240	1800
5.36592		Spot	1	Image 1	8	1000000029	1801
5.02187		Spot	1	Image 1	8	1000000030	1802
6.06944		Spot	1	Image 1	8	1000000032	1803
6.11015		Spot	1	Image 1	8	1000000031	1804
4.79489		Spot	1	Image 1	8	1000000033	1805
4.90512		Spot	1	Image 1	8	1000000245	1806
5.59245		Spot	1	Image 1	8	1000000034	1807
4.58848		Spot	1	Image 1	8	1000000035	1808
4.74721		Spot	1	Image 1	8	1000000036	1809
5.61615		Spot	1	Image 1	8	1000000037	1810
5.51505		Spot	1	Image 1	8	1000000038	1811
5.10082		Spot	1	Image 1	8	1000000039	1812
4.57476		Spot	1	Image 1	8	1000000040	1813
5.06906		Spot	1	Image 1	8	1000000041	1814
4.95426		Spot	1	Image 1	8	1000000042	1815
4.34605		Spot	1	Image 1	8	1000000043	1816
5.22322		Spot	1	Image 1	8	1000000044	1817
5.81735		Spot	1	Image 1	8	1000000046	1818
4.62081		Spot	1	Image 1	8	1000000045	1819
6.34156		Spot	1	Image 1	8	1000000047	1820
5.50771		Spot	1	Image 1	8	1000000048	1822
4.46605		Spot	1	Image 1	8	1000000049	1823
4.71969		Spot	1	Image 1	8	1000000050	1825
4.89672		Spot	1	Image 1	8	1000000051	1826
5.56571		Spot	1	Image 1	8	1000000052	1827
5.11524		Spot	1	Image 1	8	1000000053	1828
5.18578		Spot	1	Image 1	8	1000000055	1829
4.7864		Spot	1	Image 1	8	1000000056	1830
4.77682		Spot	1	Image 1	8	1000000054	1831
4.19402		Spot	1	Image 1	8	1000000058	1832
5.97067		Spot	1	Image 1	8	1000000059	1833
4.83892		Spot	1	Image 1	8	1000000060	1834
4.90071		Spot	1	Image 1	8	1000000061	1835
4.03609		Spot	1	Image 1	8	1000000062	1836
5.43361		Spot	1	Image 1	8	1000000063	1838
5.35503		Spot	1	Image 1	8	1000000064	1839
5.65593		Spot	1	Image 1	8	1000000065	1840
4.99308		Spot	1	Image 1	8	1000000066	1841
4.81932		Spot	1	Image 1	8	1000000067	1842
4.75958		Spot	1	Image 1	8	1000000068	1843
5.04877		Spot	1	Image 1	8	1000000104	1844
5.15092		Spot	1	Image 1	8	1000000069	1845
4.76572		Spot	1	Image 1	8	1000000070	1846
4.91802		Spot	1	Image 1	8	1000000071	1847
4.81219		Spot	1	Image 1	8	1000000072	1848
4.89652		Spot	1	Image 1	8	1000000073	1849
4.90496		Spot	1	Image 1	8	1000000074	1850
5.19128		Spot	1	Image 1	8	1000000075	1851
5.58115		Spot	1	Image 1	8	1000000076	1852
6.05199		Spot	1	Image 1	8	1000000077	1853
5.71798		Spot	1	Image 1	8	1000000078	1854
4.6171		Spot	1	Image 1	8	1000000079	1855
4.82512		Spot	1	Image 1	8	1000000080	1856
4.91911		Spot	1	Image 1	8	1000000081	1857
5.5047		Spot	1	Image 1	8	1000000082	1858
5.69815		Spot	1	Image 1	8	1000000083	1859
5.14141		Spot	1	Image 1	8	1000000084	1860
6.10307		Spot	1	Image 1	8	1000000085	1861
5.56276		Spot	1	Image 1	8	1000000086	1862
5.92514		Spot	1	Image 1	8	1000000087	1863
5.78255		Spot	1	Image 1	8	1000000088	1864
5.09981		Spot	1	Image 1	8	1000000089	1865
4.42874		Spot	1	Image 1	8	1000000091	1866
4.83739		Spot	1	Image 1	8	1000000090	1867
5.27942		Spot	1	Image 1	8	1000000092	1868
5.55988		Spot	1	Image 1	8	1000000094	1869
5.42698		Spot	1	Image 1	8	1000000093	1870
5.0769		Spot	1	Image 1	8	1000000095	1871
4.98371		Spot	1	Image 1	8	1000000096	1873
4.30417		Spot	1	Image 1	8	1000000097	1874
4.35752		Spot	1	Image 1	8	1000000098	1875
4.72148		Spot	1	Image 1	8	1000000099	1876
4.333		Spot	1	Image 1	8	1000000100	1877
4.53989		Spot	1	Image 1	8	1000000101	1878
4.66742		Spot	1	Image 1	8	1000000102	1879
5.34476		Spot	1	Image 1	8	1000000103	1880
4.51222		Spot	1	Image 1	8	1000000105	1881
4.57235		Spot	1	Image 1	8	1000000106	1882
5.25743		Spot	1	Image 1	8	1000000108	1883
5.12131		Spot	1	Image 1	8	1000000109	1886
4.64635		Spot	1	Image 1	8	1000000110	1887
4.27614		Spot	1	Image 1	8	1000000111	1888
6.52616		Spot	1	Image 1	8	1000000112	1889
5.23263		Spot	1	Image 1	8	1000000242	1890
4.77356		Spot	1	Image 1	8	1000000113	1891
4.91731		Spot	1	Image 1	8	1000000114	1892
7.28592		Spot	1	Image 1	8	1000000115	1893
5.82569		Spot	1	Image 1	8	1000000116	1894
5.35728		Spot	1	Image 1	8	1000000117	1895
4.75687		Spot	1	Image 1	8	1000000118	1896
4.69237		Spot	1	Image 1	8	1000000119	1897
4.93724		Spot	1	Image 1	8	1000000120	1898
8.10947		Spot	1	Image 1	8	1000000121	1899
4.50941		Spot	1	Image 1	8	1000000122	1900
5.32277		Spot	1	Image 1	8	1000000123	1901
3.55128		Spot	1	Image 1	8	1000000124	1902
4.73375		Spot	1	Image 1	8	1000000125	1903
5.30388		Spot	1	Image 1	8	1000000126	1904
4.84532		Spot	1	Image 1	8	1000000127	1905
3.85322		Spot	1	Image 1	8	1000000128	1906
5.92598		Spot	1	Image 1	8	1000000129	1907
4.83542		Spot	1	Image 1	8	1000000130	1908
4.36949		Spot	1	Image 1	8	1000000131	1909
4.16812		Spot	1	Image 1	8	1000000134	1910
4.83695		Spot	1	Image 1	8	1000000133	1911
4.89171		Spot	1	Image 1	8	1000000135	1912
5.07373		Spot	1	Image 1	8	1000000136	1913
5.80204		Spot	1	Image 1	8	1000000137	1914
5.28038		Spot	1	Image 1	8	1000000141	1915
5.01212		Spot	1	Image 1	8	1000000138	1916
4.47744		Spot	1	Image 1	8	1000000139	1917
4.7498		Spot	1	Image 1	8	1000000140	1918
3.61212		Spot	1	Image 1	8	1000000142	1919
4.69805		Spot	1	Image 1	8	1000000143	1920
5.18538		Spot	1	Image 1	8	1000000243	1921
4.93741		Spot	1	Image 1	8	1000000144	1922
4.90766		Spot	1	Image 1	8	1000000145	1923
4.43661		Spot	1	Image 1	8	1000000146	1924
4.41233		Spot	1	Image 1	8	1000000147	1925
4.81566		Spot	1	Image 1	8	1000000148	1926
5.12123		Spot	1	Image 1	8	1000000149	1927
4.47667		Spot	1	Image 1	8	1000000150	1928
4.27201		Spot	1	Image 1	8	1000000151	1930
4.64018		Spot	1	Image 1	8	1000000152	1931
4.92144		Spot	1	Image 1	8	1000000153	1932
4.76833		Spot	1	Image 1	8	1000000229	1933
4.96117		Spot	1	Image 1	8	1000000154	1934
5.26768		Spot	1	Image 1	8	1000000156	1935
4.86888		Spot	1	Image 1	8	1000000157	1936
4.77392		Spot	1	Image 1	8	1000000158	1937
5.45141		Spot	1	Image 1	8	1000000159	1938
4.89348		Spot	1	Image 1	8	1000000160	1939
4.66052		Spot	1	Image 1	8	1000000161	1940
5.13594		Spot	1	Image 1	8	1000000162	1941
5.33107		Spot	1	Image 1	8	1000000163	1942
4.81356		Spot	1	Image 1	8	1000000164	1943
5.04941		Spot	1	Image 1	8	1000000165	1944
6.7633		Spot	1	Image 1	8	1000000166	1945
4.71585		Spot	1	Image 1	8	1000000168	1946
4.86082		Spot	1	Image 1	8	1000000167	1947
4.07152		Spot	1	Image 1	8	1000000169	1948
4.53754		Spot	1	Image 1	8	1000000170	1949
4.10277		Spot	1	Image 1	8	1000000171	1950
5.61637		Spot	1	Image 1	8	1000000172	1951
4.3539		Spot	1	Image 1	8	1000000173	1952
4.86379		Spot	1	Image 1	8	1000000174	1953
5.31177		Spot	1	Image 1	8	1000000175	1954
5.56553		Spot	1	Image 1	8	1000000176	1955
5.52091		Spot	1	Image 1	8	1000000177	1956
4.53202		Spot	1	Image 1	8	1000000178	1957
4.80078		Spot	1	Image 1	8	1000000179	1958
5.23207		Spot	1	Image 1	8	1000000180	1959
5.01327		Spot	1	Image 1	8	1000000181	1960
5.0965		Spot	1	Image 1	8	1000000182	1961
4.2396		Spot	1	Image 1	8	1000000183	1962
4.48735		Spot	1	Image 1	8	1000000184	1963
5.87588		Spot	1	Image 1	8	1000000185	1964
5.0817		Spot	1	Image 1	8	1000000186	1965
4.83103		Spot	1	Image 1	8	1000000187	1966
4.19229		Spot	1	Image 1	8	1000000223	1967
4.43879		Spot	1	Image 1	8	1000000188	1968
4.6837		Spot	1	Image 1	8	1000000189	1969
5.16779		Spot	1	Image 1	8	1000000252	1970
3.79013		Spot	1	Image 1	8	1000000191	1971
5.28688		Spot	1	Image 1	8	1000000193	1972
4.61118		Spot	1	Image 1	8	1000000192	1973
4.71734		Spot	1	Image 1	8	1000000194	1974
5.03795		Spot	1	Image 1	8	1000000195	1976
5.01145		Spot	1	Image 1	8	1000000197	1977
4.16835		Spot	1	Image 1	8	1000000199	1978
5.8414		Spot	1	Image 1	8	1000000241	1979
4.664		Spot	1	Image 1	8	1000000198	1980
4.62368		Spot	1	Image 1	8	1000000200	1981
5.1193		Spot	1	Image 1	8	1000000202	1982
5.71581		Spot	1	Image 1	8	1000000201	1983
4.96258		Spot	1	Image 1	8	1000000203	1984
4.65465		Spot	1	Image 1	8	1000000205	1986
4.67726		Spot	1	Image 1	8	1000000206	1987
4.45745		Spot	1	Image 1	8	1000000207	1988
4.53631		Spot	1	Image 1	8	1000000208	1989
4.36956		Spot	1	Image 1	8	1000000209	1990
4.25408		Spot	1	Image 1	8	1000000211	1991
4.72201		Spot	1	Image 1	8	1000000210	1992
4.87478		Spot	1	Image 1	8	1000000212	1993
5.14704		Spot	1	Image 1	8	1000000213	1994
5.11647		Spot	1	Image 1	8	1000000214	1995
4.21812		Spot	1	Image 1	8	1000000215	1996
4.64096		Spot	1	Image 1	8	1000000216	1997
4.84199		Spot	1	Image 1	8	1000000217	1998
4.85291		Spot	1	Image 1	8	1000000218	1999
4.5127		Spot	1	Image 1	8	1000000219	2000
3.80866		Spot	1	Image 1	8	1000000244	2001
4.72161		Spot	1	Image 1	8	1000000220	2002
5.03868		Spot	1	Image 1	8	1000000221	2003
4.22673		Spot	1	Image 1	8	1000000222	2004
4.00338		Spot	1	Image 1	8	1000000224	2005
3.9822		Spot	1	Image 1	8	1000000225	2006
4.83908		Spot	1	Image 1	8	1000000155	2007
4.79953		Spot	1	Image 1	8	1000000227	2008
3.99301		Spot	1	Image 1	8	1000000226	2009
3.48185		Spot	1	Image 1	8	1000000228	2010
3.67655		Spot	1	Image 1	8	1000000232	2011
4.13105		Spot	1	Image 1	8	1000000231	2012
4.71943		Spot	1	Image 1	8	1000000235	2013
3.80325		Spot	1	Image 1	8	1000000233	2014
5.40241		Spot	1	Image 1	8	1000000234	2015
4.62186		Spot	1	Image 1	8	1000000236	2016
4.02795		Spot	1	Image 1	8	1000000237	2017
4.30706		Spot	1	Image 1	8	1000000238	2018
4.50746		Spot	1	Image 1	8	1000000239	2019
5.20868		Spot	1	Image 1	9	1000000250	2020
5.52784		Spot	1	Image 1	9	1000000000	2021
5.58051		Spot	1	Image 1	9	1000000001	2022
5.78532		Spot	1	Image 1	9	1000000002	2023
4.57253		Spot	1	Image 1	9	1000000003	2024
4.87092		Spot	1	Image 1	9	1000000004	2025
4.61892		Spot	1	Image 1	9	1000000005	2026
5.50837		Spot	1	Image 1	9	1000000006	2027
5.1291		Spot	1	Image 1	9	1000000007	2028
5.32101		Spot	1	Image 1	9	1000000009	2029
4.6753		Spot	1	Image 1	9	1000000010	2030
6.92114		Spot	1	Image 1	9	1000000012	2031
6.97519		Spot	1	Image 1	9	1000000011	2032
4.72719		Spot	1	Image 1	9	1000000057	2033
5.81914		Spot	1	Image 1	9	1000000013	2034
5.93132		Spot	1	Image 1	9	1000000014	2035
5.75046		Spot	1	Image 1	9	1000000016	2036
5.65688		Spot	1	Image 1	9	1000000017	2037
6.93125		Spot	1	Image 1	9	1000000018	2038
6.01989		Spot	1	Image 1	9	1000000019	2039
5.81158		Spot	1	Image 1	9	1000000021	2040
5.12809		Spot	1	Image 1	9	1000000020	2041
5.20381		Spot	1	Image 1	9	1000000022	2042
4.49832		Spot	1	Image 1	9	1000000251	2043
5.11715		Spot	1	Image 1	9	1000000023	2044
4.89859		Spot	1	Image 1	9	1000000246	2045
5.72336		Spot	1	Image 1	9	1000000024	2047
6.23073		Spot	1	Image 1	9	1000000025	2048
5.03215		Spot	1	Image 1	9	1000000026	2049
5.98986		Spot	1	Image 1	9	1000000027	2050
4.47848		Spot	1	Image 1	9	1000000028	2051
5.62611		Spot	1	Image 1	9	1000000240	2052
6.15602		Spot	1	Image 1	9	1000000029	2053
4.63972		Spot	1	Image 1	9	1000000030	2054
5.51698		Spot	1	Image 1	9	1000000031	2055
5.84881		Spot	1	Image 1	9	1000000032	2056
5.2022		Spot	1	Image 1	9	1000000033	2057
5.25996		Spot	1	Image 1	9	1000000245	2058
5.14126		Spot	1	Image 1	9	1000000034	2059
5.00607		Spot	1	Image 1	9	1000000035	2060
5.71583		Spot	1	Image 1	9	1000000037	2061
4.95652		Spot	1	Image 1	9	1000000036	2062
6.39558		Spot	1	Image 1	9	1000000038	2063
5.01613		Spot	1	Image 1	9	1000000039	2064
4.78524		Spot	1	Image 1	9	1000000040	2065
4.9358		Spot	1	Image 1	9	1000000041	2066
5.2374		Spot	1	Image 1	9	1000000042	2067
5.08685		Spot	1	Image 1	9	1000000043	2068
5.14163		Spot	1	Image 1	9	1000000044	2069
4.63474		Spot	1	Image 1	9	1000000045	2070
4.99919		Spot	1	Image 1	9	1000000046	2071
[truncated: 7,506 more rows]
