# Supplementary material for: Protocol for real-time monitoring of CD8+ T and myeloid cell behavior in human high-grade serous ovarian cancer slices
Source: STAR Protoc. 2024 Jun 2;5(2):103102. doi: 10.1016/j.xpro.2024.103102 (PMC11179100; doi:10.1016/j.xpro.2024.103102)
Supplement: Data S3. Files for testing the R script, quantification and statistical analysis step 2 [file mmc3.zip › Test files/Slice2_a/__Intensity_StdDev_Ch=2_Img=1.csv]

Intensity StdDev Ch=2 Img=1
====================
Intensity StdDev	Unit	Category	Channel	Image	Time	TrackID	ID
40.8848		Spot	2	Image 1	1	1000000000	0
131.74		Spot	2	Image 1	1	1000000001	1
20.1601		Spot	2	Image 1	1	1000000002	2
9.63243		Spot	2	Image 1	1	1000000003	3
18.8328		Spot	2	Image 1	1	1000000004	4
63.0417		Spot	2	Image 1	1	1000000005	5
52.7817		Spot	2	Image 1	1	1000000006	6
8.48993		Spot	2	Image 1	1	1000000007	7
33.9712		Spot	2	Image 1	1	1000000008	8
21.2138		Spot	2	Image 1	1	1000000009	9
133.219		Spot	2	Image 1	1	1000000010	10
8.73984		Spot	2	Image 1	1	1000000011	11
44.885		Spot	2	Image 1	1	1000000012	12
80.5079		Spot	2	Image 1	1	1000000013	13
75.2675		Spot	2	Image 1	1	1000000014	14
147.51		Spot	2	Image 1	1	1000000015	15
8.78751		Spot	2	Image 1	1	1000000016	16
8.78066		Spot	2	Image 1	1	1000000017	17
71.1234		Spot	2	Image 1	1	1000000018	18
16.393		Spot	2	Image 1	1	1000000019	19
56.473		Spot	2	Image 1	1	1000000020	20
28.5189		Spot	2	Image 1	1	1000000021	21
42.0624		Spot	2	Image 1	1	1000000022	22
21.2707		Spot	2	Image 1	1	1000000023	23
11.5913		Spot	2	Image 1	1	1000000024	24
16.0351		Spot	2	Image 1	1	1000000025	25
11.5596		Spot	2	Image 1	1	1000000026	26
12.6226		Spot	2	Image 1	1	1000000027	27
55.9502		Spot	2	Image 1	1	1000000028	28
30.7351		Spot	2	Image 1	1	1000000029	29
17.6973		Spot	2	Image 1	1	1000000030	30
165.224		Spot	2	Image 1	1	1000000031	31
9.00186		Spot	2	Image 1	1	1000000032	32
16.0545		Spot	2	Image 1	1	1000000033	33
46.2283		Spot	2	Image 1	1	1000000034	34
12.4852		Spot	2	Image 1	1	1000000035	35
88.0641		Spot	2	Image 1	1	1000000036	36
59.7022		Spot	2	Image 1	1	1000000037	37
15.1314		Spot	2	Image 1	1	1000000038	38
144.406		Spot	2	Image 1	1	1000000039	39
8.51105		Spot	2	Image 1	1	1000000040	40
26.8741		Spot	2	Image 1	1	1000000041	41
12.3165		Spot	2	Image 1	1	1000000042	42
12.0945		Spot	2	Image 1	1	1000000043	43
8.37299		Spot	2	Image 1	1	1000000044	44
15.8155		Spot	2	Image 1	1	1000000045	45
38.8657		Spot	2	Image 1	1	1000000046	46
8.66329		Spot	2	Image 1	1	1000000047	47
9.78391		Spot	2	Image 1	1	1000000048	49
82.6663		Spot	2	Image 1	1	1000000049	50
64.5644		Spot	2	Image 1	1	1000000050	52
56.2574		Spot	2	Image 1	1	1000000051	53
7.92922		Spot	2	Image 1	1	1000000052	54
127.491		Spot	2	Image 1	1	1000000053	55
25.6995		Spot	2	Image 1	1	1000000054	56
8.71267		Spot	2	Image 1	1	1000000055	57
21.7635		Spot	2	Image 1	1	1000000056	58
100.811		Spot	2	Image 1	1	1000000057	59
125.919		Spot	2	Image 1	1	1000000058	60
8.91488		Spot	2	Image 1	1	1000000059	61
8.78102		Spot	2	Image 1	1	1000000060	62
8.84539		Spot	2	Image 1	1	1000000061	63
9.1319		Spot	2	Image 1	1	1000000062	64
11.8129		Spot	2	Image 1	1	1000000063	65
9.20602		Spot	2	Image 1	1	1000000064	66
8.4834		Spot	2	Image 1	1	1000000065	67
8.4864		Spot	2	Image 1	1	1000000066	68
10.7984		Spot	2	Image 1	1	1000000067	69
12.5599		Spot	2	Image 1	1	1000000068	70
9.13656		Spot	2	Image 1	1	1000000069	71
11.4393		Spot	2	Image 1	1	1000000070	72
9.03561		Spot	2	Image 1	1	1000000071	73
9.45155		Spot	2	Image 1	1	1000000072	74
10.5538		Spot	2	Image 1	1	1000000073	75
14.2347		Spot	2	Image 1	1	1000000074	76
10.7503		Spot	2	Image 1	1	1000000075	77
9.40344		Spot	2	Image 1	1	1000000076	78
15.5501		Spot	2	Image 1	1	1000000077	79
22.6053		Spot	2	Image 1	1	1000000078	81
30.0055		Spot	2	Image 1	1	1000000079	82
90.6868		Spot	2	Image 1	1	1000000080	83
120.286		Spot	2	Image 1	1	1000000081	84
8.3164		Spot	2	Image 1	1	1000000082	85
39.0491		Spot	2	Image 1	1	1000000083	86
10.6866		Spot	2	Image 1	1	1000000084	87
12.4403		Spot	2	Image 1	1	1000000085	88
43.7893		Spot	2	Image 1	1	1000000086	89
8.88516		Spot	2	Image 1	1	1000000087	90
12.6357		Spot	2	Image 1	1	1000000088	91
78.7891		Spot	2	Image 1	1	1000000089	92
31.5673		Spot	2	Image 1	1	1000000090	93
31.8949		Spot	2	Image 1	1	1000000091	94
9.81053		Spot	2	Image 1	1	1000000092	95
18.6034		Spot	2	Image 1	1	1000000093	96
11.0614		Spot	2	Image 1	1	1000000094	97
89.1422		Spot	2	Image 1	1	1000000095	98
8.27252		Spot	2	Image 1	1	1000000096	100
6.9439		Spot	2	Image 1	1	1000000097	101
8.55065		Spot	2	Image 1	1	1000000098	102
8.86479		Spot	2	Image 1	1	1000000099	103
6.76969		Spot	2	Image 1	1	1000000100	104
8.65178		Spot	2	Image 1	1	1000000101	105
9.0603		Spot	2	Image 1	1	1000000102	106
8.15342		Spot	2	Image 1	1	1000000103	107
8.55918		Spot	2	Image 1	1	1000000104	108
8.37737		Spot	2	Image 1	1	1000000105	109
7.75217		Spot	2	Image 1	1	1000000106	110
8.10097		Spot	2	Image 1	1	1000000107	111
8.37752		Spot	2	Image 1	1	1000000108	112
8.12851		Spot	2	Image 1	1	1000000109	115
7.60951		Spot	2	Image 1	1	1000000110	116
44.1786		Spot	2	Image 1	1	1000000111	117
204.105		Spot	2	Image 1	1	1000000112	118
148.693		Spot	2	Image 1	1	1000000113	119
21.8186		Spot	2	Image 1	1	1000000114	120
8.28281		Spot	2	Image 1	1	1000000115	121
30.6632		Spot	2	Image 1	1	1000000116	122
64.8418		Spot	2	Image 1	1	1000000117	123
56.8867		Spot	2	Image 1	1	1000000118	124
45.2049		Spot	2	Image 1	1	1000000119	125
65.955		Spot	2	Image 1	1	1000000120	126
151.498		Spot	2	Image 1	1	1000000121	127
104.572		Spot	2	Image 1	1	1000000122	128
10.8326		Spot	2	Image 1	1	1000000123	129
65.2135		Spot	2	Image 1	1	1000000124	130
57.8804		Spot	2	Image 1	1	1000000125	131
39.6589		Spot	2	Image 1	1	1000000126	132
139.333		Spot	2	Image 1	1	1000000127	133
110.071		Spot	2	Image 1	1	1000000128	134
9.0888		Spot	2	Image 1	1	1000000129	135
79.1292		Spot	2	Image 1	1	1000000130	136
28.2525		Spot	2	Image 1	1	1000000131	137
70.8706		Spot	2	Image 1	1	1000000132	138
9.73347		Spot	2	Image 1	1	1000000133	139
56.7652		Spot	2	Image 1	1	1000000134	140
35.9228		Spot	2	Image 1	1	1000000135	141
69.8297		Spot	2	Image 1	1	1000000136	142
21.7371		Spot	2	Image 1	1	1000000137	143
44.919		Spot	2	Image 1	1	1000000138	144
85.421		Spot	2	Image 1	1	1000000139	145
83.504		Spot	2	Image 1	1	1000000140	146
9.32884		Spot	2	Image 1	1	1000000141	147
57.7176		Spot	2	Image 1	1	1000000142	148
48.4861		Spot	2	Image 1	1	1000000143	149
113.611		Spot	2	Image 1	1	1000000144	150
39.1012		Spot	2	Image 1	1	1000000145	151
57.8995		Spot	2	Image 1	1	1000000146	152
29.0022		Spot	2	Image 1	1	1000000147	153
32.5737		Spot	2	Image 1	1	1000000148	154
22.8066		Spot	2	Image 1	1	1000000149	155
31.7172		Spot	2	Image 1	1	1000000150	156
54.5461		Spot	2	Image 1	1	1000000151	158
91.4572		Spot	2	Image 1	1	1000000152	159
17.3814		Spot	2	Image 1	1	1000000153	160
34.8382		Spot	2	Image 1	1	1000000154	161
73.7239		Spot	2	Image 1	1	1000000155	162
108.018		Spot	2	Image 1	1	1000000156	163
174.086		Spot	2	Image 1	1	1000000157	164
10.0151		Spot	2	Image 1	1	1000000158	165
9.503		Spot	2	Image 1	1	1000000159	166
8.81828		Spot	2	Image 1	1	1000000160	167
8.99263		Spot	2	Image 1	1	1000000161	168
63.6687		Spot	2	Image 1	1	1000000162	169
109.219		Spot	2	Image 1	1	1000000163	170
8.6714		Spot	2	Image 1	1	1000000164	171
112.349		Spot	2	Image 1	1	1000000165	172
8.46286		Spot	2	Image 1	1	1000000166	173
9.50106		Spot	2	Image 1	1	1000000167	174
46.2658		Spot	2	Image 1	1	1000000168	175
137.749		Spot	2	Image 1	1	1000000169	176
8.60623		Spot	2	Image 1	1	1000000170	177
9.67291		Spot	2	Image 1	1	1000000171	178
164.706		Spot	2	Image 1	1	1000000172	179
8.98825		Spot	2	Image 1	1	1000000173	180
57.207		Spot	2	Image 1	1	1000000174	181
8.32373		Spot	2	Image 1	1	1000000175	182
7.77706		Spot	2	Image 1	1	1000000176	183
8.01215		Spot	2	Image 1	1	1000000177	184
8.28411		Spot	2	Image 1	1	1000000178	185
7.9701		Spot	2	Image 1	1	1000000179	186
6.6061		Spot	2	Image 1	1	1000000180	187
7.94252		Spot	2	Image 1	1	1000000181	188
8.40465		Spot	2	Image 1	1	1000000182	189
11.0582		Spot	2	Image 1	1	1000000183	190
7.95125		Spot	2	Image 1	1	1000000184	191
7.48131		Spot	2	Image 1	1	1000000185	192
8.00586		Spot	2	Image 1	1	1000000186	193
7.70626		Spot	2	Image 1	1	1000000187	194
7.98309		Spot	2	Image 1	1	1000000188	195
7.37283		Spot	2	Image 1	1	1000000189	196
7.04705		Spot	2	Image 1	1	1000000190	197
7.00974		Spot	2	Image 1	1	1000000191	198
9.1785		Spot	2	Image 1	1	1000000192	199
12.491		Spot	2	Image 1	1	1000000193	200
9.01426		Spot	2	Image 1	1	1000000194	201
17.8077		Spot	2	Image 1	1	1000000195	203
43.4264		Spot	2	Image 1	1	1000000196	204
96.5518		Spot	2	Image 1	1	1000000197	205
54.5703		Spot	2	Image 1	1	1000000198	206
16.4102		Spot	2	Image 1	1	1000000199	207
10.0489		Spot	2	Image 1	1	1000000200	208
12.1072		Spot	2	Image 1	1	1000000201	209
96.6255		Spot	2	Image 1	1	1000000202	210
34.9024		Spot	2	Image 1	1	1000000203	211
43.5365		Spot	2	Image 1	1	1000000204	212
21.3647		Spot	2	Image 1	1	1000000205	213
40.2173		Spot	2	Image 1	1	1000000206	214
28.7714		Spot	2	Image 1	1	1000000207	215
8.14556		Spot	2	Image 1	1	1000000208	216
37.1232		Spot	2	Image 1	1	1000000209	217
26.2604		Spot	2	Image 1	1	1000000210	218
40.3525		Spot	2	Image 1	1	1000000211	219
60.7981		Spot	2	Image 1	1	1000000212	220
43.0141		Spot	2	Image 1	1	1000000213	221
75.5778		Spot	2	Image 1	1	1000000214	222
42.0806		Spot	2	Image 1	1	1000000215	223
8.70997		Spot	2	Image 1	1	1000000216	224
7.55286		Spot	2	Image 1	1	1000000217	225
7.57769		Spot	2	Image 1	1	1000000218	226
8.15271		Spot	2	Image 1	1	1000000219	227
9.14684		Spot	2	Image 1	1	1000000220	228
16.9873		Spot	2	Image 1	1	1000000221	229
7.65186		Spot	2	Image 1	1	1000000222	230
7.87356		Spot	2	Image 1	1	1000000223	231
8.09617		Spot	2	Image 1	1	1000000224	232
7.25278		Spot	2	Image 1	1	1000000225	233
44.4422		Spot	2	Image 1	1	1000000226	234
55.0536		Spot	2	Image 1	1	1000000227	235
92.5158		Spot	2	Image 1	1	1000000228	236
8.03021		Spot	2	Image 1	1	1000000229	237
34.4016		Spot	2	Image 1	1	1000000230	238
42.0534		Spot	2	Image 1	1	1000000231	239
98.6201		Spot	2	Image 1	1	1000000232	240
38.0328		Spot	2	Image 1	1	1000000233	241
116.187		Spot	2	Image 1	1	1000000234	242
43.2684		Spot	2	Image 1	1	1000000235	243
36.3418		Spot	2	Image 1	1	1000000236	244
33.3322		Spot	2	Image 1	1	1000000237	245
22.0321		Spot	2	Image 1	1	1000000238	246
58.5182		Spot	2	Image 1	1	1000000239	247
39.99		Spot	2	Image 1	2	1000000000	248
23.1049		Spot	2	Image 1	2	1000000002	249
6.5038		Spot	2	Image 1	2	1000000003	250
113.788		Spot	2	Image 1	2	1000000001	251
21.5157		Spot	2	Image 1	2	1000000004	252
65.8179		Spot	2	Image 1	2	1000000005	253
51.9923		Spot	2	Image 1	2	1000000006	254
6.14318		Spot	2	Image 1	2	1000000007	255
33.4261		Spot	2	Image 1	2	1000000008	256
22.7521		Spot	2	Image 1	2	1000000009	257
132.671		Spot	2	Image 1	2	1000000010	258
5.90093		Spot	2	Image 1	2	1000000011	259
45.1481		Spot	2	Image 1	2	1000000012	260
73.289		Spot	2	Image 1	2	1000000013	261
79.1211		Spot	2	Image 1	2	1000000014	262
141.692		Spot	2	Image 1	2	1000000015	263
6.71246		Spot	2	Image 1	2	1000000016	264
5.63092		Spot	2	Image 1	2	1000000017	265
72.3355		Spot	2	Image 1	2	1000000018	266
16.4101		Spot	2	Image 1	2	1000000019	267
30.2985		Spot	2	Image 1	2	1000000020	268
24.9492		Spot	2	Image 1	2	1000000021	269
40.0798		Spot	2	Image 1	2	1000000022	270
16.8826		Spot	2	Image 1	2	1000000023	271
8.50049		Spot	2	Image 1	2	1000000024	273
11.8595		Spot	2	Image 1	2	1000000025	274
8.29813		Spot	2	Image 1	2	1000000026	275
10.6998		Spot	2	Image 1	2	1000000027	276
49.4545		Spot	2	Image 1	2	1000000028	277
14.5071		Spot	2	Image 1	2	1000000240	278
30.6272		Spot	2	Image 1	2	1000000029	279
7.46233		Spot	2	Image 1	2	1000000030	280
160.133		Spot	2	Image 1	2	1000000031	281
6.65365		Spot	2	Image 1	2	1000000032	282
12.1339		Spot	2	Image 1	2	1000000033	283
50.5583		Spot	2	Image 1	2	1000000034	284
9.20308		Spot	2	Image 1	2	1000000035	285
84.1698		Spot	2	Image 1	2	1000000036	286
62.4356		Spot	2	Image 1	2	1000000037	287
13.2244		Spot	2	Image 1	2	1000000038	288
150.267		Spot	2	Image 1	2	1000000039	289
5.82099		Spot	2	Image 1	2	1000000040	290
23.6674		Spot	2	Image 1	2	1000000041	291
10.9748		Spot	2	Image 1	2	1000000042	292
9.7775		Spot	2	Image 1	2	1000000043	293
5.64727		Spot	2	Image 1	2	1000000044	294
36.8817		Spot	2	Image 1	2	1000000046	295
13.6411		Spot	2	Image 1	2	1000000045	296
6.82869		Spot	2	Image 1	2	1000000047	297
7.03231		Spot	2	Image 1	2	1000000048	299
84.604		Spot	2	Image 1	2	1000000049	300
67.1969		Spot	2	Image 1	2	1000000050	302
50.2236		Spot	2	Image 1	2	1000000051	303
4.87328		Spot	2	Image 1	2	1000000052	304
105.386		Spot	2	Image 1	2	1000000053	305
6.1261		Spot	2	Image 1	2	1000000055	306
18.1068		Spot	2	Image 1	2	1000000054	307
15.4358		Spot	2	Image 1	2	1000000056	308
88.9431		Spot	2	Image 1	2	1000000057	309
126.511		Spot	2	Image 1	2	1000000058	310
5.92152		Spot	2	Image 1	2	1000000059	311
5.99592		Spot	2	Image 1	2	1000000060	312
6.11464		Spot	2	Image 1	2	1000000061	313
5.99897		Spot	2	Image 1	2	1000000062	314
7.92293		Spot	2	Image 1	2	1000000063	315
5.3136		Spot	2	Image 1	2	1000000064	316
6.32096		Spot	2	Image 1	2	1000000065	317
7.84583		Spot	2	Image 1	2	1000000067	318
11.0256		Spot	2	Image 1	2	1000000068	319
5.69307		Spot	2	Image 1	2	1000000066	320
6.59868		Spot	2	Image 1	2	1000000069	321
9.16255		Spot	2	Image 1	2	1000000070	322
5.28876		Spot	2	Image 1	2	1000000071	323
6.85727		Spot	2	Image 1	2	1000000072	324
7.79941		Spot	2	Image 1	2	1000000073	325
9.18262		Spot	2	Image 1	2	1000000074	326
7.31456		Spot	2	Image 1	2	1000000075	327
6.19502		Spot	2	Image 1	2	1000000076	328
13.1057		Spot	2	Image 1	2	1000000077	329
18.2582		Spot	2	Image 1	2	1000000078	331
24.3739		Spot	2	Image 1	2	1000000079	332
83.1589		Spot	2	Image 1	2	1000000080	333
118.874		Spot	2	Image 1	2	1000000081	334
5.55542		Spot	2	Image 1	2	1000000082	335
7.46633		Spot	2	Image 1	2	1000000084	336
34.2677		Spot	2	Image 1	2	1000000083	337
9.26181		Spot	2	Image 1	2	1000000085	338
40.5832		Spot	2	Image 1	2	1000000086	339
6.47944		Spot	2	Image 1	2	1000000087	340
8.34289		Spot	2	Image 1	2	1000000088	341
75.5564		Spot	2	Image 1	2	1000000089	342
28.855		Spot	2	Image 1	2	1000000090	343
26.6002		Spot	2	Image 1	2	1000000091	344
8.04846		Spot	2	Image 1	2	1000000092	345
14.7934		Spot	2	Image 1	2	1000000093	346
6.74722		Spot	2	Image 1	2	1000000094	347
80.1915		Spot	2	Image 1	2	1000000095	348
4.95786		Spot	2	Image 1	2	1000000096	350
5.25039		Spot	2	Image 1	2	1000000097	351
5.72819		Spot	2	Image 1	2	1000000098	352
5.54477		Spot	2	Image 1	2	1000000099	353
4.79279		Spot	2	Image 1	2	1000000100	354
5.46167		Spot	2	Image 1	2	1000000101	355
5.14197		Spot	2	Image 1	2	1000000102	356
5.84232		Spot	2	Image 1	2	1000000103	357
5.77981		Spot	2	Image 1	2	1000000104	358
5.78861		Spot	2	Image 1	2	1000000105	359
5.3626		Spot	2	Image 1	2	1000000106	360
5.29268		Spot	2	Image 1	2	1000000107	361
5.51016		Spot	2	Image 1	2	1000000108	362
5.57757		Spot	2	Image 1	2	1000000109	365
5.10602		Spot	2	Image 1	2	1000000110	366
38.5842		Spot	2	Image 1	2	1000000111	367
203.16		Spot	2	Image 1	2	1000000112	368
149.887		Spot	2	Image 1	2	1000000113	369
20.8085		Spot	2	Image 1	2	1000000114	370
5.76672		Spot	2	Image 1	2	1000000115	371
28.2557		Spot	2	Image 1	2	1000000116	372
61.6721		Spot	2	Image 1	2	1000000117	373
55.1125		Spot	2	Image 1	2	1000000118	374
39.4788		Spot	2	Image 1	2	1000000119	375
64.5372		Spot	2	Image 1	2	1000000120	376
143.989		Spot	2	Image 1	2	1000000121	377
97.3977		Spot	2	Image 1	2	1000000122	378
10.5918		Spot	2	Image 1	2	1000000123	379
38.365		Spot	2	Image 1	2	1000000124	380
56.6711		Spot	2	Image 1	2	1000000125	381
36.3318		Spot	2	Image 1	2	1000000126	382
132.534		Spot	2	Image 1	2	1000000127	383
119.268		Spot	2	Image 1	2	1000000128	384
6.08544		Spot	2	Image 1	2	1000000129	385
84.7226		Spot	2	Image 1	2	1000000130	386
25.2785		Spot	2	Image 1	2	1000000131	387
78.9346		Spot	2	Image 1	2	1000000132	388
6.25451		Spot	2	Image 1	2	1000000133	389
56.9202		Spot	2	Image 1	2	1000000134	390
34.5364		Spot	2	Image 1	2	1000000135	391
67.675		Spot	2	Image 1	2	1000000136	392
20.0478		Spot	2	Image 1	2	1000000137	393
43.1463		Spot	2	Image 1	2	1000000138	394
78.0241		Spot	2	Image 1	2	1000000139	395
76.9283		Spot	2	Image 1	2	1000000140	396
6.99115		Spot	2	Image 1	2	1000000141	397
66.8508		Spot	2	Image 1	2	1000000142	398
45.0569		Spot	2	Image 1	2	1000000143	399
105.043		Spot	2	Image 1	2	1000000144	400
33.0096		Spot	2	Image 1	2	1000000145	401
56.4641		Spot	2	Image 1	2	1000000146	402
24.7679		Spot	2	Image 1	2	1000000147	403
22.986		Spot	2	Image 1	2	1000000148	404
22.5251		Spot	2	Image 1	2	1000000149	405
29.158		Spot	2	Image 1	2	1000000150	406
48.6592		Spot	2	Image 1	2	1000000151	408
102.017		Spot	2	Image 1	2	1000000152	409
16.3771		Spot	2	Image 1	2	1000000153	410
31.5543		Spot	2	Image 1	2	1000000154	411
115.061		Spot	2	Image 1	2	1000000155	412
100.7		Spot	2	Image 1	2	1000000156	413
173.42		Spot	2	Image 1	2	1000000157	414
7.27609		Spot	2	Image 1	2	1000000158	415
5.6307		Spot	2	Image 1	2	1000000159	416
4.83821		Spot	2	Image 1	2	1000000160	417
5.53902		Spot	2	Image 1	2	1000000161	418
60.8231		Spot	2	Image 1	2	1000000162	419
107.881		Spot	2	Image 1	2	1000000163	420
5.56648		Spot	2	Image 1	2	1000000164	421
98.9606		Spot	2	Image 1	2	1000000165	422
6.6405		Spot	2	Image 1	2	1000000166	423
5.86453		Spot	2	Image 1	2	1000000167	424
45.1316		Spot	2	Image 1	2	1000000168	425
131.861		Spot	2	Image 1	2	1000000169	426
6.42882		Spot	2	Image 1	2	1000000170	427
6.80102		Spot	2	Image 1	2	1000000171	428
163.956		Spot	2	Image 1	2	1000000172	429
6.07071		Spot	2	Image 1	2	1000000173	430
55.2018		Spot	2	Image 1	2	1000000174	431
5.78324		Spot	2	Image 1	2	1000000175	432
5.29203		Spot	2	Image 1	2	1000000176	433
5.18166		Spot	2	Image 1	2	1000000178	434
5.55929		Spot	2	Image 1	2	1000000177	435
5.79882		Spot	2	Image 1	2	1000000179	436
5.41266		Spot	2	Image 1	2	1000000180	437
5.3556		Spot	2	Image 1	2	1000000181	438
5.38555		Spot	2	Image 1	2	1000000182	439
8.80165		Spot	2	Image 1	2	1000000183	440
4.86717		Spot	2	Image 1	2	1000000184	441
5.17677		Spot	2	Image 1	2	1000000185	442
5.82956		Spot	2	Image 1	2	1000000186	443
5.11624		Spot	2	Image 1	2	1000000187	444
5.76831		Spot	2	Image 1	2	1000000188	445
5.2904		Spot	2	Image 1	2	1000000189	446
5.16832		Spot	2	Image 1	2	1000000190	447
5.50028		Spot	2	Image 1	2	1000000191	448
5.80764		Spot	2	Image 1	2	1000000192	449
11.0503		Spot	2	Image 1	2	1000000193	450
5.71723		Spot	2	Image 1	2	1000000194	451
14.5799		Spot	2	Image 1	2	1000000195	453
38.6534		Spot	2	Image 1	2	1000000196	454
93.3871		Spot	2	Image 1	2	1000000197	455
13.7664		Spot	2	Image 1	2	1000000241	456
10.8166		Spot	2	Image 1	2	1000000199	457
80.9983		Spot	2	Image 1	2	1000000198	458
8.97624		Spot	2	Image 1	2	1000000200	459
105.698		Spot	2	Image 1	2	1000000202	460
33.2734		Spot	2	Image 1	2	1000000203	461
41.1029		Spot	2	Image 1	2	1000000204	462
17.2461		Spot	2	Image 1	2	1000000205	463
41.0205		Spot	2	Image 1	2	1000000206	464
23.7975		Spot	2	Image 1	2	1000000207	465
6.55759		Spot	2	Image 1	2	1000000208	466
45.4173		Spot	2	Image 1	2	1000000209	467
23.7785		Spot	2	Image 1	2	1000000210	468
35.5954		Spot	2	Image 1	2	1000000211	469
57.444		Spot	2	Image 1	2	1000000212	470
39.1416		Spot	2	Image 1	2	1000000213	471
72.2772		Spot	2	Image 1	2	1000000214	472
41.7996		Spot	2	Image 1	2	1000000215	473
6.19562		Spot	2	Image 1	2	1000000216	474
5.6476		Spot	2	Image 1	2	1000000217	475
5.08983		Spot	2	Image 1	2	1000000218	476
4.77177		Spot	2	Image 1	2	1000000219	477
5.73935		Spot	2	Image 1	2	1000000220	478
12.527		Spot	2	Image 1	2	1000000221	479
5.19644		Spot	2	Image 1	2	1000000222	480
4.99452		Spot	2	Image 1	2	1000000223	481
5.3445		Spot	2	Image 1	2	1000000224	482
4.77297		Spot	2	Image 1	2	1000000225	483
40.9755		Spot	2	Image 1	2	1000000226	484
46.7148		Spot	2	Image 1	2	1000000227	485
14.8977		Spot	2	Image 1	2	1000000230	486
80.3284		Spot	2	Image 1	2	1000000228	487
9.36982		Spot	2	Image 1	2	1000000229	488
31.5347		Spot	2	Image 1	2	1000000231	489
83.8551		Spot	2	Image 1	2	1000000232	490
29.5308		Spot	2	Image 1	2	1000000233	491
115.122		Spot	2	Image 1	2	1000000234	492
33.246		Spot	2	Image 1	2	1000000235	493
35.0575		Spot	2	Image 1	2	1000000236	494
30.9247		Spot	2	Image 1	2	1000000237	495
20.5849		Spot	2	Image 1	2	1000000238	496
65.8336		Spot	2	Image 1	2	1000000239	497
42.8048		Spot	2	Image 1	3	1000000000	498
131.99		Spot	2	Image 1	3	1000000001	499
25.1292		Spot	2	Image 1	3	1000000002	500
6.35154		Spot	2	Image 1	3	1000000003	501
23.8598		Spot	2	Image 1	3	1000000004	502
62.2846		Spot	2	Image 1	3	1000000005	503
49.9288		Spot	2	Image 1	3	1000000006	504
6.9701		Spot	2	Image 1	3	1000000007	505
34.0487		Spot	2	Image 1	3	1000000008	506
16.9828		Spot	2	Image 1	3	1000000009	507
136.139		Spot	2	Image 1	3	1000000010	508
6.6497		Spot	2	Image 1	3	1000000011	509
41.0284		Spot	2	Image 1	3	1000000012	510
72.687		Spot	2	Image 1	3	1000000013	511
84.1238		Spot	2	Image 1	3	1000000014	512
131.834		Spot	2	Image 1	3	1000000015	513
7.5309		Spot	2	Image 1	3	1000000016	514
7.27046		Spot	2	Image 1	3	1000000017	515
76.6836		Spot	2	Image 1	3	1000000018	516
14.3723		Spot	2	Image 1	3	1000000019	517
19.8035		Spot	2	Image 1	3	1000000021	518
26.207		Spot	2	Image 1	3	1000000020	519
29.4454		Spot	2	Image 1	3	1000000022	520
16.7487		Spot	2	Image 1	3	1000000023	521
8.84437		Spot	2	Image 1	3	1000000024	523
12.7692		Spot	2	Image 1	3	1000000025	524
9.14501		Spot	2	Image 1	3	1000000026	525
9.6503		Spot	2	Image 1	3	1000000027	526
50.4766		Spot	2	Image 1	3	1000000028	527
15.3446		Spot	2	Image 1	3	1000000240	528
28.1296		Spot	2	Image 1	3	1000000029	529
8.02184		Spot	2	Image 1	3	1000000030	530
153.974		Spot	2	Image 1	3	1000000031	531
6.77361		Spot	2	Image 1	3	1000000032	532
14.6721		Spot	2	Image 1	3	1000000033	533
47.3288		Spot	2	Image 1	3	1000000034	534
8.99682		Spot	2	Image 1	3	1000000035	535
78.9503		Spot	2	Image 1	3	1000000036	536
44.8643		Spot	2	Image 1	3	1000000037	537
10.8015		Spot	2	Image 1	3	1000000038	538
156.088		Spot	2	Image 1	3	1000000039	539
5.75048		Spot	2	Image 1	3	1000000040	540
24.1188		Spot	2	Image 1	3	1000000041	541
8.99246		Spot	2	Image 1	3	1000000042	542
11.0385		Spot	2	Image 1	3	1000000043	543
5.67262		Spot	2	Image 1	3	1000000044	544
35.3997		Spot	2	Image 1	3	1000000046	545
12.8715		Spot	2	Image 1	3	1000000045	546
7.16747		Spot	2	Image 1	3	1000000047	547
7.84115		Spot	2	Image 1	3	1000000048	549
75.9487		Spot	2	Image 1	3	1000000049	550
64.4042		Spot	2	Image 1	3	1000000050	552
47.826		Spot	2	Image 1	3	1000000051	553
6.26882		Spot	2	Image 1	3	1000000052	554
135.627		Spot	2	Image 1	3	1000000053	555
6.23114		Spot	2	Image 1	3	1000000055	556
18.6856		Spot	2	Image 1	3	1000000054	557
19.4364		Spot	2	Image 1	3	1000000056	558
83.2199		Spot	2	Image 1	3	1000000057	559
132.571		Spot	2	Image 1	3	1000000058	560
6.77739		Spot	2	Image 1	3	1000000059	561
6.5451		Spot	2	Image 1	3	1000000060	562
5.40514		Spot	2	Image 1	3	1000000061	563
6.91853		Spot	2	Image 1	3	1000000062	564
9.04419		Spot	2	Image 1	3	1000000063	565
5.6348		Spot	2	Image 1	3	1000000064	566
6.23155		Spot	2	Image 1	3	1000000065	567
7.44133		Spot	2	Image 1	3	1000000067	568
11.3227		Spot	2	Image 1	3	1000000068	569
6.0922		Spot	2	Image 1	3	1000000066	570
6.93843		Spot	2	Image 1	3	1000000069	571
9.6101		Spot	2	Image 1	3	1000000070	572
6.02837		Spot	2	Image 1	3	1000000071	573
7.29271		Spot	2	Image 1	3	1000000072	574
8.01107		Spot	2	Image 1	3	1000000073	575
9.62955		Spot	2	Image 1	3	1000000074	576
8.57183		Spot	2	Image 1	3	1000000075	577
13.5596		Spot	2	Image 1	3	1000000077	578
16.6769		Spot	2	Image 1	3	1000000078	580
24.0832		Spot	2	Image 1	3	1000000079	581
77.6562		Spot	2	Image 1	3	1000000080	582
117.894		Spot	2	Image 1	3	1000000081	583
6.66984		Spot	2	Image 1	3	1000000082	584
8.05314		Spot	2	Image 1	3	1000000084	585
33.5407		Spot	2	Image 1	3	1000000083	586
9.50155		Spot	2	Image 1	3	1000000085	587
40.5882		Spot	2	Image 1	3	1000000086	588
7.34748		Spot	2	Image 1	3	1000000087	589
9.41769		Spot	2	Image 1	3	1000000088	590
74.0001		Spot	2	Image 1	3	1000000089	591
27.5254		Spot	2	Image 1	3	1000000091	592
26.4977		Spot	2	Image 1	3	1000000090	593
7.90326		Spot	2	Image 1	3	1000000092	594
19.5921		Spot	2	Image 1	3	1000000093	595
7.26878		Spot	2	Image 1	3	1000000094	596
82.9971		Spot	2	Image 1	3	1000000095	597
6.59648		Spot	2	Image 1	3	1000000096	599
5.48744		Spot	2	Image 1	3	1000000097	600
5.53962		Spot	2	Image 1	3	1000000098	601
5.15852		Spot	2	Image 1	3	1000000099	602
5.00096		Spot	2	Image 1	3	1000000100	603
6.54128		Spot	2	Image 1	3	1000000101	604
5.9011		Spot	2	Image 1	3	1000000102	605
6.16142		Spot	2	Image 1	3	1000000103	606
5.79982		Spot	2	Image 1	3	1000000104	607
6.21366		Spot	2	Image 1	3	1000000105	608
5.94951		Spot	2	Image 1	3	1000000106	609
6.35041		Spot	2	Image 1	3	1000000107	610
5.90274		Spot	2	Image 1	3	1000000108	611
5.73119		Spot	2	Image 1	3	1000000109	614
5.77042		Spot	2	Image 1	3	1000000110	615
41.186		Spot	2	Image 1	3	1000000111	616
195.087		Spot	2	Image 1	3	1000000112	617
17.154		Spot	2	Image 1	3	1000000242	618
141.3		Spot	2	Image 1	3	1000000113	619
29.0197		Spot	2	Image 1	3	1000000114	620
6.5721		Spot	2	Image 1	3	1000000115	621
27.459		Spot	2	Image 1	3	1000000116	622
67.982		Spot	2	Image 1	3	1000000117	623
56.9347		Spot	2	Image 1	3	1000000118	624
39.4779		Spot	2	Image 1	3	1000000119	625
66.0064		Spot	2	Image 1	3	1000000120	626
144.985		Spot	2	Image 1	3	1000000121	627
90.2306		Spot	2	Image 1	3	1000000122	628
12.379		Spot	2	Image 1	3	1000000123	629
63.9667		Spot	2	Image 1	3	1000000124	630
53.1568		Spot	2	Image 1	3	1000000125	631
35.0054		Spot	2	Image 1	3	1000000126	632
124.05		Spot	2	Image 1	3	1000000127	633
117.647		Spot	2	Image 1	3	1000000128	634
7.28519		Spot	2	Image 1	3	1000000129	635
82.0878		Spot	2	Image 1	3	1000000130	636
25.5604		Spot	2	Image 1	3	1000000131	637
78.0008		Spot	2	Image 1	3	1000000132	638
6.45681		Spot	2	Image 1	3	1000000133	639
55.463		Spot	2	Image 1	3	1000000134	640
35.9265		Spot	2	Image 1	3	1000000135	641
67.3644		Spot	2	Image 1	3	1000000136	642
16.3229		Spot	2	Image 1	3	1000000137	643
43.2087		Spot	2	Image 1	3	1000000138	644
76.6399		Spot	2	Image 1	3	1000000139	645
75.5596		Spot	2	Image 1	3	1000000140	646
6.23376		Spot	2	Image 1	3	1000000141	647
62.7608		Spot	2	Image 1	3	1000000142	648
45.4841		Spot	2	Image 1	3	1000000143	649
18.745		Spot	2	Image 1	3	1000000243	650
95.6865		Spot	2	Image 1	3	1000000144	651
32.3229		Spot	2	Image 1	3	1000000145	652
57.0164		Spot	2	Image 1	3	1000000146	653
23.2109		Spot	2	Image 1	3	1000000147	654
22.0669		Spot	2	Image 1	3	1000000148	655
22.5572		Spot	2	Image 1	3	1000000149	656
27.6422		Spot	2	Image 1	3	1000000150	657
49.8996		Spot	2	Image 1	3	1000000151	660
106.826		Spot	2	Image 1	3	1000000152	661
15.1357		Spot	2	Image 1	3	1000000153	662
33.1944		Spot	2	Image 1	3	1000000154	663
109.358		Spot	2	Image 1	3	1000000156	664
175.857		Spot	2	Image 1	3	1000000157	665
7.24323		Spot	2	Image 1	3	1000000158	666
6.24052		Spot	2	Image 1	3	1000000159	667
5.85474		Spot	2	Image 1	3	1000000160	668
6.42214		Spot	2	Image 1	3	1000000161	669
57.1419		Spot	2	Image 1	3	1000000162	670
99.3398		Spot	2	Image 1	3	1000000163	671
6.271		Spot	2	Image 1	3	1000000164	672
99.5235		Spot	2	Image 1	3	1000000165	673
6.53452		Spot	2	Image 1	3	1000000166	674
52.0038		Spot	2	Image 1	3	1000000168	675
7.26883		Spot	2	Image 1	3	1000000167	676
115.517		Spot	2	Image 1	3	1000000169	677
6.0895		Spot	2	Image 1	3	1000000170	678
5.9719		Spot	2	Image 1	3	1000000171	679
172.94		Spot	2	Image 1	3	1000000172	680
6.01986		Spot	2	Image 1	3	1000000173	681
58.8767		Spot	2	Image 1	3	1000000174	682
6.13741		Spot	2	Image 1	3	1000000175	683
5.44442		Spot	2	Image 1	3	1000000176	684
5.30523		Spot	2	Image 1	3	1000000177	685
6.10666		Spot	2	Image 1	3	1000000178	686
6.1351		Spot	2	Image 1	3	1000000179	687
5.61794		Spot	2	Image 1	3	1000000180	688
5.43151		Spot	2	Image 1	3	1000000181	689
5.61625		Spot	2	Image 1	3	1000000182	690
9.17512		Spot	2	Image 1	3	1000000183	691
6.04748		Spot	2	Image 1	3	1000000184	692
5.97222		Spot	2	Image 1	3	1000000185	693
6.15189		Spot	2	Image 1	3	1000000186	694
5.62009		Spot	2	Image 1	3	1000000187	695
5.71387		Spot	2	Image 1	3	1000000188	696
5.5835		Spot	2	Image 1	3	1000000189	697
5.09718		Spot	2	Image 1	3	1000000190	698
7.01258		Spot	2	Image 1	3	1000000191	699
10.5314		Spot	2	Image 1	3	1000000193	700
5.8418		Spot	2	Image 1	3	1000000192	701
5.58582		Spot	2	Image 1	3	1000000194	702
17.998		Spot	2	Image 1	3	1000000195	704
37.0484		Spot	2	Image 1	3	1000000196	705
90.3876		Spot	2	Image 1	3	1000000197	706
13.875		Spot	2	Image 1	3	1000000241	707
92.9669		Spot	2	Image 1	3	1000000198	708
11.8172		Spot	2	Image 1	3	1000000199	709
9.37944		Spot	2	Image 1	3	1000000200	710
10.8268		Spot	2	Image 1	3	1000000201	711
108.01		Spot	2	Image 1	3	1000000202	712
36.0922		Spot	2	Image 1	3	1000000203	713
36.1763		Spot	2	Image 1	3	1000000204	714
18.2611		Spot	2	Image 1	3	1000000205	715
41.154		Spot	2	Image 1	3	1000000206	716
26.0938		Spot	2	Image 1	3	1000000207	717
5.44225		Spot	2	Image 1	3	1000000208	718
49.262		Spot	2	Image 1	3	1000000209	719
40.7368		Spot	2	Image 1	3	1000000211	720
24.9868		Spot	2	Image 1	3	1000000210	721
55.0725		Spot	2	Image 1	3	1000000212	722
40.8809		Spot	2	Image 1	3	1000000213	723
70.7766		Spot	2	Image 1	3	1000000214	724
41.1475		Spot	2	Image 1	3	1000000215	725
5.5007		Spot	2	Image 1	3	1000000216	726
5.52458		Spot	2	Image 1	3	1000000217	727
5.36009		Spot	2	Image 1	3	1000000218	728
5.37847		Spot	2	Image 1	3	1000000219	729
6.03804		Spot	2	Image 1	3	1000000244	730
6.23081		Spot	2	Image 1	3	1000000220	731
14.5339		Spot	2	Image 1	3	1000000221	732
5.34717		Spot	2	Image 1	3	1000000222	733
6.14881		Spot	2	Image 1	3	1000000223	734
5.53084		Spot	2	Image 1	3	1000000224	735
4.62256		Spot	2	Image 1	3	1000000225	736
92.6059		Spot	2	Image 1	3	1000000155	737
33.0255		Spot	2	Image 1	3	1000000226	738
20.2712		Spot	2	Image 1	3	1000000230	739
51.1852		Spot	2	Image 1	3	1000000227	740
83.9904		Spot	2	Image 1	3	1000000228	741
54.2253		Spot	2	Image 1	3	1000000232	742
28.693		Spot	2	Image 1	3	1000000231	743
24.5558		Spot	2	Image 1	3	1000000233	744
87.3365		Spot	2	Image 1	3	1000000234	745
38.8788		Spot	2	Image 1	3	1000000235	746
35.968		Spot	2	Image 1	3	1000000236	747
31.9613		Spot	2	Image 1	3	1000000237	748
21.9683		Spot	2	Image 1	3	1000000238	749
79.4037		Spot	2	Image 1	3	1000000239	750
34.09		Spot	2	Image 1	4	1000000000	751
132.168		Spot	2	Image 1	4	1000000001	752
24.1725		Spot	2	Image 1	4	1000000002	753
6.75999		Spot	2	Image 1	4	1000000003	754
27.1148		Spot	2	Image 1	4	1000000004	755
62.3824		Spot	2	Image 1	4	1000000005	756
49.8241		Spot	2	Image 1	4	1000000006	757
6.03118		Spot	2	Image 1	4	1000000007	758
32.9343		Spot	2	Image 1	4	1000000008	759
14.5104		Spot	2	Image 1	4	1000000009	760
138.236		Spot	2	Image 1	4	1000000010	761
6.30949		Spot	2	Image 1	4	1000000011	762
41.1996		Spot	2	Image 1	4	1000000012	763
72.008		Spot	2	Image 1	4	1000000013	764
81.9503		Spot	2	Image 1	4	1000000014	765
129.562		Spot	2	Image 1	4	1000000015	766
6.47171		Spot	2	Image 1	4	1000000016	767
6.44488		Spot	2	Image 1	4	1000000017	768
79.5731		Spot	2	Image 1	4	1000000018	769
19.7243		Spot	2	Image 1	4	1000000019	770
28.8277		Spot	2	Image 1	4	1000000022	771
18.5029		Spot	2	Image 1	4	1000000021	772
29.9831		Spot	2	Image 1	4	1000000020	773
16.7095		Spot	2	Image 1	4	1000000023	774
8.11365		Spot	2	Image 1	4	1000000024	776
13.6106		Spot	2	Image 1	4	1000000025	777
9.17514		Spot	2	Image 1	4	1000000026	778
8.40777		Spot	2	Image 1	4	1000000027	779
55.6615		Spot	2	Image 1	4	1000000028	780
15.9285		Spot	2	Image 1	4	1000000240	781
28.7473		Spot	2	Image 1	4	1000000029	782
16.4587		Spot	2	Image 1	4	1000000030	783
154.4		Spot	2	Image 1	4	1000000031	784
7.21972		Spot	2	Image 1	4	1000000032	785
14.2931		Spot	2	Image 1	4	1000000033	786
6.52183		Spot	2	Image 1	4	1000000245	787
44.1462		Spot	2	Image 1	4	1000000034	788
9.11287		Spot	2	Image 1	4	1000000035	789
76.4624		Spot	2	Image 1	4	1000000036	790
38.5468		Spot	2	Image 1	4	1000000037	791
11.5654		Spot	2	Image 1	4	1000000038	792
156.394		Spot	2	Image 1	4	1000000039	793
6.14833		Spot	2	Image 1	4	1000000040	794
24.8617		Spot	2	Image 1	4	1000000041	795
10.5935		Spot	2	Image 1	4	1000000042	796
9.78198		Spot	2	Image 1	4	1000000043	797
5.22349		Spot	2	Image 1	4	1000000044	798
32.8513		Spot	2	Image 1	4	1000000046	799
12.2783		Spot	2	Image 1	4	1000000045	800
5.76591		Spot	2	Image 1	4	1000000047	801
7.82336		Spot	2	Image 1	4	1000000048	803
78.8934		Spot	2	Image 1	4	1000000049	804
55.7077		Spot	2	Image 1	4	1000000050	806
44.976		Spot	2	Image 1	4	1000000051	807
5.47263		Spot	2	Image 1	4	1000000052	808
154.69		Spot	2	Image 1	4	1000000053	809
7.31553		Spot	2	Image 1	4	1000000055	810
12.6659		Spot	2	Image 1	4	1000000054	811
19.4559		Spot	2	Image 1	4	1000000056	812
107.331		Spot	2	Image 1	4	1000000057	813
129.609		Spot	2	Image 1	4	1000000058	814
5.78399		Spot	2	Image 1	4	1000000059	815
6.27787		Spot	2	Image 1	4	1000000060	816
6.21263		Spot	2	Image 1	4	1000000061	817
6.85375		Spot	2	Image 1	4	1000000062	818
7.71664		Spot	2	Image 1	4	1000000063	819
5.76482		Spot	2	Image 1	4	1000000064	820
6.26357		Spot	2	Image 1	4	1000000065	821
5.69044		Spot	2	Image 1	4	1000000066	822
8.48963		Spot	2	Image 1	4	1000000067	823
11.199		Spot	2	Image 1	4	1000000068	824
6.64008		Spot	2	Image 1	4	1000000069	825
8.71298		Spot	2	Image 1	4	1000000070	826
5.93878		Spot	2	Image 1	4	1000000071	827
6.85546		Spot	2	Image 1	4	1000000072	828
7.4035		Spot	2	Image 1	4	1000000073	829
8.99911		Spot	2	Image 1	4	1000000074	830
8.58205		Spot	2	Image 1	4	1000000075	831
6.31338		Spot	2	Image 1	4	1000000076	832
13.1021		Spot	2	Image 1	4	1000000077	833
15.7131		Spot	2	Image 1	4	1000000078	834
23.1344		Spot	2	Image 1	4	1000000079	835
84.0679		Spot	2	Image 1	4	1000000080	837
116.93		Spot	2	Image 1	4	1000000081	838
5.63809		Spot	2	Image 1	4	1000000082	839
7.58759		Spot	2	Image 1	4	1000000084	840
28.7862		Spot	2	Image 1	4	1000000083	841
9.59399		Spot	2	Image 1	4	1000000085	842
44.1853		Spot	2	Image 1	4	1000000086	843
7.02747		Spot	2	Image 1	4	1000000087	844
9.77185		Spot	2	Image 1	4	1000000088	845
77.1246		Spot	2	Image 1	4	1000000089	846
28.0353		Spot	2	Image 1	4	1000000091	847
26.7623		Spot	2	Image 1	4	1000000090	848
8.08909		Spot	2	Image 1	4	1000000092	849
20.3434		Spot	2	Image 1	4	1000000093	850
6.57784		Spot	2	Image 1	4	1000000094	851
82.3042		Spot	2	Image 1	4	1000000095	852
6.50221		Spot	2	Image 1	4	1000000096	854
5.30146		Spot	2	Image 1	4	1000000097	855
5.43904		Spot	2	Image 1	4	1000000098	856
4.94186		Spot	2	Image 1	4	1000000099	857
5.53366		Spot	2	Image 1	4	1000000100	858
5.72244		Spot	2	Image 1	4	1000000101	859
5.5683		Spot	2	Image 1	4	1000000102	860
5.85703		Spot	2	Image 1	4	1000000103	861
5.52403		Spot	2	Image 1	4	1000000104	862
5.12023		Spot	2	Image 1	4	1000000105	863
5.19021		Spot	2	Image 1	4	1000000106	864
6.30828		Spot	2	Image 1	4	1000000107	865
5.18807		Spot	2	Image 1	4	1000000108	866
5.12883		Spot	2	Image 1	4	1000000109	869
5.72679		Spot	2	Image 1	4	1000000110	870
40.236		Spot	2	Image 1	4	1000000111	871
186.627		Spot	2	Image 1	4	1000000112	872
20.9325		Spot	2	Image 1	4	1000000242	873
141.094		Spot	2	Image 1	4	1000000113	874
22.7201		Spot	2	Image 1	4	1000000114	875
6.25393		Spot	2	Image 1	4	1000000115	876
26.2308		Spot	2	Image 1	4	1000000116	877
65.8235		Spot	2	Image 1	4	1000000117	878
58.9647		Spot	2	Image 1	4	1000000118	879
34.1194		Spot	2	Image 1	4	1000000119	880
65.0253		Spot	2	Image 1	4	1000000120	881
146.866		Spot	2	Image 1	4	1000000121	882
91.4221		Spot	2	Image 1	4	1000000122	883
10.5041		Spot	2	Image 1	4	1000000123	884
155.385		Spot	2	Image 1	4	1000000124	885
61.9747		Spot	2	Image 1	4	1000000125	886
35.1659		Spot	2	Image 1	4	1000000126	887
130.393		Spot	2	Image 1	4	1000000127	888
110.27		Spot	2	Image 1	4	1000000128	889
6.86256		Spot	2	Image 1	4	1000000129	890
80.0205		Spot	2	Image 1	4	1000000130	891
24.1665		Spot	2	Image 1	4	1000000131	892
78.7668		Spot	2	Image 1	4	1000000132	893
6.63782		Spot	2	Image 1	4	1000000133	894
54.9196		Spot	2	Image 1	4	1000000134	895
36.544		Spot	2	Image 1	4	1000000135	896
61.4882		Spot	2	Image 1	4	1000000136	897
13.2855		Spot	2	Image 1	4	1000000137	898
40.1076		Spot	2	Image 1	4	1000000138	899
77.0156		Spot	2	Image 1	4	1000000139	900
84.3317		Spot	2	Image 1	4	1000000140	901
43.5841		Spot	2	Image 1	4	1000000142	902
6.97504		Spot	2	Image 1	4	1000000141	903
44.1139		Spot	2	Image 1	4	1000000143	904
81.0527		Spot	2	Image 1	4	1000000144	905
31.0787		Spot	2	Image 1	4	1000000145	906
57.1207		Spot	2	Image 1	4	1000000146	907
24.4004		Spot	2	Image 1	4	1000000147	908
23.6726		Spot	2	Image 1	4	1000000148	909
24.9023		Spot	2	Image 1	4	1000000149	910
28.1262		Spot	2	Image 1	4	1000000150	911
54.6393		Spot	2	Image 1	4	1000000151	913
93.115		Spot	2	Image 1	4	1000000152	914
16.1424		Spot	2	Image 1	4	1000000153	915
31.8283		Spot	2	Image 1	4	1000000154	916
109.346		Spot	2	Image 1	4	1000000156	917
175.803		Spot	2	Image 1	4	1000000157	918
7.4303		Spot	2	Image 1	4	1000000158	919
6.03049		Spot	2	Image 1	4	1000000159	920
5.71769		Spot	2	Image 1	4	1000000161	921
5.79999		Spot	2	Image 1	4	1000000160	922
71.0177		Spot	2	Image 1	4	1000000162	923
100.7		Spot	2	Image 1	4	1000000163	924
5.83693		Spot	2	Image 1	4	1000000164	925
106.745		Spot	2	Image 1	4	1000000165	926
5.48399		Spot	2	Image 1	4	1000000166	927
48.8225		Spot	2	Image 1	4	1000000168	928
5.78933		Spot	2	Image 1	4	1000000167	929
136.951		Spot	2	Image 1	4	1000000169	930
5.42985		Spot	2	Image 1	4	1000000170	931
6.80852		Spot	2	Image 1	4	1000000171	932
165.861		Spot	2	Image 1	4	1000000172	933
5.93976		Spot	2	Image 1	4	1000000173	934
58.2117		Spot	2	Image 1	4	1000000174	935
5.54582		Spot	2	Image 1	4	1000000175	936
5.14582		Spot	2	Image 1	4	1000000176	937
5.30398		Spot	2	Image 1	4	1000000177	938
5.38092		Spot	2	Image 1	4	1000000178	939
5.63001		Spot	2	Image 1	4	1000000179	940
5.33261		Spot	2	Image 1	4	1000000180	941
5.78998		Spot	2	Image 1	4	1000000181	942
6.29295		Spot	2	Image 1	4	1000000182	943
10.1769		Spot	2	Image 1	4	1000000183	944
5.13192		Spot	2	Image 1	4	1000000184	945
5.44218		Spot	2	Image 1	4	1000000185	946
5.86345		Spot	2	Image 1	4	1000000186	947
5.20023		Spot	2	Image 1	4	1000000187	948
6.13485		Spot	2	Image 1	4	1000000188	949
4.92493		Spot	2	Image 1	4	1000000189	950
5.34357		Spot	2	Image 1	4	1000000190	951
5.32169		Spot	2	Image 1	4	1000000191	952
8.19223		Spot	2	Image 1	4	1000000193	953
5.45446		Spot	2	Image 1	4	1000000192	954
6.21651		Spot	2	Image 1	4	1000000194	955
16.6423		Spot	2	Image 1	4	1000000195	957
39.2807		Spot	2	Image 1	4	1000000196	958
89.4565		Spot	2	Image 1	4	1000000197	959
16.3479		Spot	2	Image 1	4	1000000241	960
10.9022		Spot	2	Image 1	4	1000000199	961
79.2406		Spot	2	Image 1	4	1000000198	962
8.82506		Spot	2	Image 1	4	1000000200	963
117.745		Spot	2	Image 1	4	1000000202	964
18.2602		Spot	2	Image 1	4	1000000201	965
46.7467		Spot	2	Image 1	4	1000000203	966
29.4909		Spot	2	Image 1	4	1000000204	967
18.1167		Spot	2	Image 1	4	1000000205	968
35.6845		Spot	2	Image 1	4	1000000206	969
25.9643		Spot	2	Image 1	4	1000000207	970
5.55217		Spot	2	Image 1	4	1000000208	971
56.3197		Spot	2	Image 1	4	1000000209	972
44.2487		Spot	2	Image 1	4	1000000211	973
23.6967		Spot	2	Image 1	4	1000000210	974
54.0948		Spot	2	Image 1	4	1000000212	975
45.4023		Spot	2	Image 1	4	1000000213	976
66.2378		Spot	2	Image 1	4	1000000214	977
39.7839		Spot	2	Image 1	4	1000000215	978
5.53261		Spot	2	Image 1	4	1000000216	979
4.76484		Spot	2	Image 1	4	1000000217	980
5.29421		Spot	2	Image 1	4	1000000218	981
4.8929		Spot	2	Image 1	4	1000000219	982
6.24481		Spot	2	Image 1	4	1000000244	983
5.65326		Spot	2	Image 1	4	1000000220	984
13.939		Spot	2	Image 1	4	1000000221	985
5.1625		Spot	2	Image 1	4	1000000222	986
5.25629		Spot	2	Image 1	4	1000000223	987
4.6212		Spot	2	Image 1	4	1000000224	988
4.71837		Spot	2	Image 1	4	1000000225	989
95.1345		Spot	2	Image 1	4	1000000155	990
33.9319		Spot	2	Image 1	4	1000000226	991
12.305		Spot	2	Image 1	4	1000000230	992
19.5176		Spot	2	Image 1	4	1000000229	993
40.9944		Spot	2	Image 1	4	1000000227	994
76.7276		Spot	2	Image 1	4	1000000228	995
35.4582		Spot	2	Image 1	4	1000000232	996
29.1942		Spot	2	Image 1	4	1000000231	997
24.6686		Spot	2	Image 1	4	1000000233	998
73.8323		Spot	2	Image 1	4	1000000234	999
33.7412		Spot	2	Image 1	4	1000000235	1000
32.2293		Spot	2	Image 1	4	1000000236	1001
31.1028		Spot	2	Image 1	4	1000000237	1002
22.2668		Spot	2	Image 1	4	1000000238	1003
78.5571		Spot	2	Image 1	4	1000000239	1004
33.3599		Spot	2	Image 1	5	1000000000	1005
135.468		Spot	2	Image 1	5	1000000001	1006
21.9159		Spot	2	Image 1	5	1000000002	1007
5.68025		Spot	2	Image 1	5	1000000003	1008
28.0637		Spot	2	Image 1	5	1000000004	1009
51.2397		Spot	2	Image 1	5	1000000005	1010
57.4836		Spot	2	Image 1	5	1000000006	1011
5.93511		Spot	2	Image 1	5	1000000007	1012
29.5762		Spot	2	Image 1	5	1000000008	1013
14.1499		Spot	2	Image 1	5	1000000009	1014
144.458		Spot	2	Image 1	5	1000000010	1015
5.40003		Spot	2	Image 1	5	1000000011	1016
43.8792		Spot	2	Image 1	5	1000000012	1017
61.5166		Spot	2	Image 1	5	1000000013	1018
82.523		Spot	2	Image 1	5	1000000014	1019
125.407		Spot	2	Image 1	5	1000000015	1020
7.07016		Spot	2	Image 1	5	1000000016	1021
5.53639		Spot	2	Image 1	5	1000000017	1022
77.7298		Spot	2	Image 1	5	1000000018	1023
15.5823		Spot	2	Image 1	5	1000000019	1024
26.4251		Spot	2	Image 1	5	1000000022	1025
22.395		Spot	2	Image 1	5	1000000021	1026
34.5145		Spot	2	Image 1	5	1000000020	1027
92.9363		Spot	2	Image 1	5	1000000246	1028
15.0334		Spot	2	Image 1	5	1000000023	1029
7.7336		Spot	2	Image 1	5	1000000024	1030
12.4034		Spot	2	Image 1	5	1000000025	1031
9.10662		Spot	2	Image 1	5	1000000026	1032
7.29378		Spot	2	Image 1	5	1000000027	1033
50.033		Spot	2	Image 1	5	1000000028	1034
14.4346		Spot	2	Image 1	5	1000000240	1035
28.1034		Spot	2	Image 1	5	1000000029	1036
12.6476		Spot	2	Image 1	5	1000000030	1037
5.95537		Spot	2	Image 1	5	1000000032	1038
147.464		Spot	2	Image 1	5	1000000031	1039
13.1794		Spot	2	Image 1	5	1000000033	1040
5.57392		Spot	2	Image 1	5	1000000245	1041
39.4463		Spot	2	Image 1	5	1000000034	1042
7.43036		Spot	2	Image 1	5	1000000035	1043
31.5113		Spot	2	Image 1	5	1000000037	1044
79.7221		Spot	2	Image 1	5	1000000036	1045
8.88852		Spot	2	Image 1	5	1000000038	1046
155.462		Spot	2	Image 1	5	1000000039	1047
4.29391		Spot	2	Image 1	5	1000000040	1048
24.1056		Spot	2	Image 1	5	1000000041	1049
9.36325		Spot	2	Image 1	5	1000000042	1050
8.63059		Spot	2	Image 1	5	1000000043	1051
4.65315		Spot	2	Image 1	5	1000000044	1052
35.017		Spot	2	Image 1	5	1000000046	1053
10.0258		Spot	2	Image 1	5	1000000045	1054
4.94207		Spot	2	Image 1	5	1000000047	1055
7.18063		Spot	2	Image 1	5	1000000048	1057
80.3285		Spot	2	Image 1	5	1000000049	1058
68.8852		Spot	2	Image 1	5	1000000050	1060
42.6458		Spot	2	Image 1	5	1000000051	1061
131.16		Spot	2	Image 1	5	1000000053	1062
5.03833		Spot	2	Image 1	5	1000000052	1063
6.13304		Spot	2	Image 1	5	1000000055	1064
11.6477		Spot	2	Image 1	5	1000000054	1065
18.3592		Spot	2	Image 1	5	1000000056	1066
121.618		Spot	2	Image 1	5	1000000057	1067
126.403		Spot	2	Image 1	5	1000000058	1068
5.06573		Spot	2	Image 1	5	1000000059	1069
6.05358		Spot	2	Image 1	5	1000000060	1070
4.77631		Spot	2	Image 1	5	1000000061	1071
5.97845		Spot	2	Image 1	5	1000000062	1072
7.45985		Spot	2	Image 1	5	1000000063	1074
5.29079		Spot	2	Image 1	5	1000000064	1075
5.11202		Spot	2	Image 1	5	1000000065	1076
5.56072		Spot	2	Image 1	5	1000000066	1077
7.20469		Spot	2	Image 1	5	1000000067	1078
11.168		Spot	2	Image 1	5	1000000068	1079
6.15529		Spot	2	Image 1	5	1000000069	1080
8.41451		Spot	2	Image 1	5	1000000070	1081
5.67446		Spot	2	Image 1	5	1000000071	1082
6.13302		Spot	2	Image 1	5	1000000072	1083
7.25875		Spot	2	Image 1	5	1000000073	1084
10.3568		Spot	2	Image 1	5	1000000074	1085
7.63555		Spot	2	Image 1	5	1000000075	1086
12.8539		Spot	2	Image 1	5	1000000077	1087
5.52731		Spot	2	Image 1	5	1000000076	1088
15.9092		Spot	2	Image 1	5	1000000078	1089
21.6513		Spot	2	Image 1	5	1000000079	1090
81.8365		Spot	2	Image 1	5	1000000080	1091
120.072		Spot	2	Image 1	5	1000000081	1093
5.28059		Spot	2	Image 1	5	1000000082	1094
6.94137		Spot	2	Image 1	5	1000000084	1095
36.7723		Spot	2	Image 1	5	1000000083	1096
8.88062		Spot	2	Image 1	5	1000000085	1097
45.2678		Spot	2	Image 1	5	1000000086	1098
6.73462		Spot	2	Image 1	5	1000000087	1099
10.1296		Spot	2	Image 1	5	1000000088	1100
78.397		Spot	2	Image 1	5	1000000089	1101
18.2517		Spot	2	Image 1	5	1000000091	1102
25.0358		Spot	2	Image 1	5	1000000090	1103
11.1715		Spot	2	Image 1	5	1000000092	1104
19.0645		Spot	2	Image 1	5	1000000093	1105
6.49402		Spot	2	Image 1	5	1000000094	1106
76.7013		Spot	2	Image 1	5	1000000095	1107
5.97131		Spot	2	Image 1	5	1000000096	1109
4.42006		Spot	2	Image 1	5	1000000097	1110
4.93805		Spot	2	Image 1	5	1000000098	1111
4.55644		Spot	2	Image 1	5	1000000099	1112
5.00834		Spot	2	Image 1	5	1000000100	1113
5.49822		Spot	2	Image 1	5	1000000101	1114
5.35567		Spot	2	Image 1	5	1000000102	1115
5.03221		Spot	2	Image 1	5	1000000103	1116
5.5279		Spot	2	Image 1	5	1000000104	1117
4.93494		Spot	2	Image 1	5	1000000105	1118
5.06381		Spot	2	Image 1	5	1000000106	1119
6.04495		Spot	2	Image 1	5	1000000107	1120
5.74648		Spot	2	Image 1	5	1000000108	1121
5.50505		Spot	2	Image 1	5	1000000109	1123
5.64763		Spot	2	Image 1	5	1000000110	1124
38.7954		Spot	2	Image 1	5	1000000111	1125
192.195		Spot	2	Image 1	5	1000000112	1126
15.7084		Spot	2	Image 1	5	1000000242	1127
137.869		Spot	2	Image 1	5	1000000113	1128
20.9076		Spot	2	Image 1	5	1000000114	1129
6.00475		Spot	2	Image 1	5	1000000115	1130
27.788		Spot	2	Image 1	5	1000000116	1131
55.5475		Spot	2	Image 1	5	1000000117	1132
55.2419		Spot	2	Image 1	5	1000000118	1133
32.1199		Spot	2	Image 1	5	1000000119	1134
64.5101		Spot	2	Image 1	5	1000000120	1135
150.639		Spot	2	Image 1	5	1000000121	1136
95.9033		Spot	2	Image 1	5	1000000122	1137
7.91008		Spot	2	Image 1	5	1000000123	1138
54.0567		Spot	2	Image 1	5	1000000124	1139
28.2221		Spot	2	Image 1	5	1000000125	1140
36.2082		Spot	2	Image 1	5	1000000126	1141
104.336		Spot	2	Image 1	5	1000000128	1142
143.739		Spot	2	Image 1	5	1000000127	1143
5.52681		Spot	2	Image 1	5	1000000129	1144
77.4574		Spot	2	Image 1	5	1000000130	1145
24.398		Spot	2	Image 1	5	1000000131	1146
80.3493		Spot	2	Image 1	5	1000000132	1147
5.96804		Spot	2	Image 1	5	1000000133	1148
54.3829		Spot	2	Image 1	5	1000000134	1149
35.2373		Spot	2	Image 1	5	1000000135	1150
62.7606		Spot	2	Image 1	5	1000000136	1151
15.3155		Spot	2	Image 1	5	1000000137	1152
36.9851		Spot	2	Image 1	5	1000000138	1153
79.3481		Spot	2	Image 1	5	1000000139	1154
75.1607		Spot	2	Image 1	5	1000000140	1155
42.556		Spot	2	Image 1	5	1000000142	1156
6.04999		Spot	2	Image 1	5	1000000141	1157
42.5249		Spot	2	Image 1	5	1000000143	1158
16.2487		Spot	2	Image 1	5	1000000243	1159
87.4463		Spot	2	Image 1	5	1000000144	1160
30.2015		Spot	2	Image 1	5	1000000145	1161
59.6165		Spot	2	Image 1	5	1000000146	1162
20.5021		Spot	2	Image 1	5	1000000147	1163
23.2192		Spot	2	Image 1	5	1000000148	1164
24.8436		Spot	2	Image 1	5	1000000149	1165
28.7395		Spot	2	Image 1	5	1000000150	1166
55.7619		Spot	2	Image 1	5	1000000151	1169
92.3152		Spot	2	Image 1	5	1000000152	1170
15.2419		Spot	2	Image 1	5	1000000153	1171
34.478		Spot	2	Image 1	5	1000000154	1172
109.859		Spot	2	Image 1	5	1000000156	1173
176.252		Spot	2	Image 1	5	1000000157	1174
6.97088		Spot	2	Image 1	5	1000000158	1175
5.07451		Spot	2	Image 1	5	1000000159	1176
4.76642		Spot	2	Image 1	5	1000000160	1177
72.6089		Spot	2	Image 1	5	1000000162	1178
4.89493		Spot	2	Image 1	5	1000000161	1179
100.995		Spot	2	Image 1	5	1000000163	1180
4.98166		Spot	2	Image 1	5	1000000164	1181
105.2		Spot	2	Image 1	5	1000000165	1182
5.57271		Spot	2	Image 1	5	1000000166	1183
53.5087		Spot	2	Image 1	5	1000000168	1184
5.38774		Spot	2	Image 1	5	1000000167	1185
143.111		Spot	2	Image 1	5	1000000169	1186
5.89221		Spot	2	Image 1	5	1000000170	1187
6.27843		Spot	2	Image 1	5	1000000171	1188
168.484		Spot	2	Image 1	5	1000000172	1189
6.83564		Spot	2	Image 1	5	1000000173	1190
53.3954		Spot	2	Image 1	5	1000000174	1191
5.81532		Spot	2	Image 1	5	1000000175	1192
4.98104		Spot	2	Image 1	5	1000000176	1193
4.87169		Spot	2	Image 1	5	1000000178	1194
5.27177		Spot	2	Image 1	5	1000000177	1195
5.08593		Spot	2	Image 1	5	1000000179	1196
5.67429		Spot	2	Image 1	5	1000000180	1197
5.05809		Spot	2	Image 1	5	1000000181	1198
4.79798		Spot	2	Image 1	5	1000000182	1199
9.9427		Spot	2	Image 1	5	1000000183	1200
5.45593		Spot	2	Image 1	5	1000000184	1201
4.80158		Spot	2	Image 1	5	1000000185	1202
5.25249		Spot	2	Image 1	5	1000000186	1203
4.08725		Spot	2	Image 1	5	1000000187	1204
5.45607		Spot	2	Image 1	5	1000000188	1205
4.9815		Spot	2	Image 1	5	1000000189	1206
4.26684		Spot	2	Image 1	5	1000000190	1207
5.67592		Spot	2	Image 1	5	1000000191	1208
6.94576		Spot	2	Image 1	5	1000000193	1209
5.30217		Spot	2	Image 1	5	1000000192	1210
4.56854		Spot	2	Image 1	5	1000000194	1211
15.0769		Spot	2	Image 1	5	1000000195	1213
36.5408		Spot	2	Image 1	5	1000000196	1214
94.7479		Spot	2	Image 1	5	1000000197	1215
9.54613		Spot	2	Image 1	5	1000000199	1216
13.962		Spot	2	Image 1	5	1000000241	1217
87.5607		Spot	2	Image 1	5	1000000198	1218
18.0185		Spot	2	Image 1	5	1000000200	1219
117.146		Spot	2	Image 1	5	1000000202	1220
13.7143		Spot	2	Image 1	5	1000000201	1221
43.3051		Spot	2	Image 1	5	1000000203	1222
16.9981		Spot	2	Image 1	5	1000000205	1223
36.5105		Spot	2	Image 1	5	1000000206	1224
23.0731		Spot	2	Image 1	5	1000000207	1225
4.95897		Spot	2	Image 1	5	1000000208	1226
58.7794		Spot	2	Image 1	5	1000000209	1227
40.0919		Spot	2	Image 1	5	1000000211	1228
22.6958		Spot	2	Image 1	5	1000000210	1229
38.3002		Spot	2	Image 1	5	1000000213	1230
50.638		Spot	2	Image 1	5	1000000212	1231
72.4099		Spot	2	Image 1	5	1000000214	1232
35.7277		Spot	2	Image 1	5	1000000215	1233
4.99689		Spot	2	Image 1	5	1000000216	1234
5.09391		Spot	2	Image 1	5	1000000217	1235
4.98502		Spot	2	Image 1	5	1000000218	1236
4.58416		Spot	2	Image 1	5	1000000219	1237
5.33873		Spot	2	Image 1	5	1000000244	1238
4.82545		Spot	2	Image 1	5	1000000220	1239
11.4729		Spot	2	Image 1	5	1000000221	1240
4.99478		Spot	2	Image 1	5	1000000222	1241
4.74314		Spot	2	Image 1	5	1000000223	1242
4.56348		Spot	2	Image 1	5	1000000224	1243
4.4402		Spot	2	Image 1	5	1000000225	1244
74.0497		Spot	2	Image 1	5	1000000155	1245
26.8316		Spot	2	Image 1	5	1000000229	1246
33.7435		Spot	2	Image 1	5	1000000226	1247
20.679		Spot	2	Image 1	5	1000000230	1248
43.4779		Spot	2	Image 1	5	1000000227	1249
71.8284		Spot	2	Image 1	5	1000000228	1250
27.1371		Spot	2	Image 1	5	1000000232	1251
26.3296		Spot	2	Image 1	5	1000000231	1252
24.786		Spot	2	Image 1	5	1000000233	1253
71.3279		Spot	2	Image 1	5	1000000234	1254
34.4206		Spot	2	Image 1	5	1000000235	1255
29.3739		Spot	2	Image 1	5	1000000236	1256
32.2059		Spot	2	Image 1	5	1000000237	1257
20.1338		Spot	2	Image 1	5	1000000238	1258
77.4704		Spot	2	Image 1	5	1000000239	1259
36.9245		Spot	2	Image 1	6	1000000000	1260
139.026		Spot	2	Image 1	6	1000000001	1261
20.7244		Spot	2	Image 1	6	1000000002	1262
5.06426		Spot	2	Image 1	6	1000000003	1263
25.5943		Spot	2	Image 1	6	1000000004	1264
60.8785		Spot	2	Image 1	6	1000000005	1265
75.9441		Spot	2	Image 1	6	1000000006	1266
6.00742		Spot	2	Image 1	6	1000000007	1267
28.2724		Spot	2	Image 1	6	1000000008	1268
11.8808		Spot	2	Image 1	6	1000000009	1269
139.385		Spot	2	Image 1	6	1000000010	1270
32.9505		Spot	2	Image 1	6	1000000012	1271
57.3823		Spot	2	Image 1	6	1000000013	1272
83.9685		Spot	2	Image 1	6	1000000014	1273
132.273		Spot	2	Image 1	6	1000000015	1274
6.54313		Spot	2	Image 1	6	1000000016	1275
5.06218		Spot	2	Image 1	6	1000000017	1276
80.3108		Spot	2	Image 1	6	1000000018	1277
14.0063		Spot	2	Image 1	6	1000000019	1278
30.5889		Spot	2	Image 1	6	1000000022	1279
26.7097		Spot	2	Image 1	6	1000000021	1280
34.7565		Spot	2	Image 1	6	1000000020	1281
59.516		Spot	2	Image 1	6	1000000246	1282
15.0805		Spot	2	Image 1	6	1000000023	1283
6.40333		Spot	2	Image 1	6	1000000024	1284
12.0787		Spot	2	Image 1	6	1000000025	1285
7.64862		Spot	2	Image 1	6	1000000026	1286
7.51784		Spot	2	Image 1	6	1000000027	1287
50.7915		Spot	2	Image 1	6	1000000028	1288
12.2911		Spot	2	Image 1	6	1000000240	1289
31.4204		Spot	2	Image 1	6	1000000029	1290
17.8266		Spot	2	Image 1	6	1000000030	1291
151.368		Spot	2	Image 1	6	1000000031	1292
6.75425		Spot	2	Image 1	6	1000000032	1293
13.1795		Spot	2	Image 1	6	1000000033	1294
5.92506		Spot	2	Image 1	6	1000000245	1295
44.4629		Spot	2	Image 1	6	1000000034	1296
7.32921		Spot	2	Image 1	6	1000000035	1297
29.8263		Spot	2	Image 1	6	1000000037	1298
85.1089		Spot	2	Image 1	6	1000000036	1299
6.26318		Spot	2	Image 1	6	1000000038	1300
153.28		Spot	2	Image 1	6	1000000039	1301
5.11336		Spot	2	Image 1	6	1000000040	1302
24.4156		Spot	2	Image 1	6	1000000041	1303
9.70456		Spot	2	Image 1	6	1000000042	1304
7.68946		Spot	2	Image 1	6	1000000043	1305
4.4589		Spot	2	Image 1	6	1000000044	1306
35.2693		Spot	2	Image 1	6	1000000046	1307
9.17998		Spot	2	Image 1	6	1000000045	1308
4.736		Spot	2	Image 1	6	1000000047	1309
6.60002		Spot	2	Image 1	6	1000000048	1311
73.911		Spot	2	Image 1	6	1000000049	1312
67.3871		Spot	2	Image 1	6	1000000050	1314
39.584		Spot	2	Image 1	6	1000000051	1315
5.02687		Spot	2	Image 1	6	1000000052	1316
4.92373		Spot	2	Image 1	6	1000000055	1317
8.7295		Spot	2	Image 1	6	1000000054	1318
15.8514		Spot	2	Image 1	6	1000000056	1319
79.5277		Spot	2	Image 1	6	1000000057	1320
121.055		Spot	2	Image 1	6	1000000058	1321
4.8459		Spot	2	Image 1	6	1000000059	1322
4.38876		Spot	2	Image 1	6	1000000060	1323
4.51355		Spot	2	Image 1	6	1000000061	1324
5.99708		Spot	2	Image 1	6	1000000062	1325
7.01464		Spot	2	Image 1	6	1000000063	1327
4.96319		Spot	2	Image 1	6	1000000064	1328
5.46672		Spot	2	Image 1	6	1000000065	1329
4.77833		Spot	2	Image 1	6	1000000066	1330
7.27978		Spot	2	Image 1	6	1000000067	1331
10.4747		Spot	2	Image 1	6	1000000068	1332
5.52546		Spot	2	Image 1	6	1000000069	1333
8.10106		Spot	2	Image 1	6	1000000070	1334
5.14934		Spot	2	Image 1	6	1000000071	1335
5.51507		Spot	2	Image 1	6	1000000072	1336
6.77865		Spot	2	Image 1	6	1000000073	1337
8.42767		Spot	2	Image 1	6	1000000074	1338
7.10591		Spot	2	Image 1	6	1000000075	1339
5.34095		Spot	2	Image 1	6	1000000076	1340
13.3455		Spot	2	Image 1	6	1000000077	1341
15.0771		Spot	2	Image 1	6	1000000078	1342
23.6142		Spot	2	Image 1	6	1000000079	1343
78.7816		Spot	2	Image 1	6	1000000080	1344
106.041		Spot	2	Image 1	6	1000000081	1345
4.91812		Spot	2	Image 1	6	1000000082	1347
6.495		Spot	2	Image 1	6	1000000084	1348
41.6948		Spot	2	Image 1	6	1000000083	1349
8.6353		Spot	2	Image 1	6	1000000085	1350
44.0856		Spot	2	Image 1	6	1000000086	1351
5.98777		Spot	2	Image 1	6	1000000087	1352
9.73995		Spot	2	Image 1	6	1000000088	1353
78.7432		Spot	2	Image 1	6	1000000089	1354
21.8607		Spot	2	Image 1	6	1000000091	1355
22.2011		Spot	2	Image 1	6	1000000090	1356
10.0524		Spot	2	Image 1	6	1000000092	1357
18.1007		Spot	2	Image 1	6	1000000093	1358
6.01717		Spot	2	Image 1	6	1000000094	1359
75.4871		Spot	2	Image 1	6	1000000095	1360
4.28214		Spot	2	Image 1	6	1000000096	1362
3.99001		Spot	2	Image 1	6	1000000097	1363
4.27		Spot	2	Image 1	6	1000000098	1364
4.58102		Spot	2	Image 1	6	1000000099	1365
4.27004		Spot	2	Image 1	6	1000000100	1366
4.61499		Spot	2	Image 1	6	1000000101	1367
4.72414		Spot	2	Image 1	6	1000000102	1368
4.36833		Spot	2	Image 1	6	1000000103	1369
4.29083		Spot	2	Image 1	6	1000000104	1370
4.27711		Spot	2	Image 1	6	1000000105	1371
4.36392		Spot	2	Image 1	6	1000000107	1372
5.07918		Spot	2	Image 1	6	1000000106	1373
4.85102		Spot	2	Image 1	6	1000000108	1374
4.96147		Spot	2	Image 1	6	1000000109	1377
5.04096		Spot	2	Image 1	6	1000000110	1378
40.1715		Spot	2	Image 1	6	1000000111	1379
187.068		Spot	2	Image 1	6	1000000112	1380
17.567		Spot	2	Image 1	6	1000000242	1381
144.467		Spot	2	Image 1	6	1000000113	1382
20.2652		Spot	2	Image 1	6	1000000114	1383
5.32015		Spot	2	Image 1	6	1000000115	1384
26.7044		Spot	2	Image 1	6	1000000116	1385
68.5433		Spot	2	Image 1	6	1000000117	1386
52.7685		Spot	2	Image 1	6	1000000118	1387
31.9239		Spot	2	Image 1	6	1000000119	1388
61.3741		Spot	2	Image 1	6	1000000120	1389
152.816		Spot	2	Image 1	6	1000000121	1390
87.3565		Spot	2	Image 1	6	1000000122	1391
7.48044		Spot	2	Image 1	6	1000000123	1392
76.0628		Spot	2	Image 1	6	1000000124	1393
36.8144		Spot	2	Image 1	6	1000000125	1394
37.8955		Spot	2	Image 1	6	1000000126	1395
139.064		Spot	2	Image 1	6	1000000127	1396
107.053		Spot	2	Image 1	6	1000000128	1397
5.17787		Spot	2	Image 1	6	1000000129	1398
74.4033		Spot	2	Image 1	6	1000000130	1399
28.2594		Spot	2	Image 1	6	1000000131	1400
83.4308		Spot	2	Image 1	6	1000000132	1401
6.34491		Spot	2	Image 1	6	1000000133	1402
54.56		Spot	2	Image 1	6	1000000134	1403
34.7546		Spot	2	Image 1	6	1000000135	1404
58.2463		Spot	2	Image 1	6	1000000136	1405
13.6078		Spot	2	Image 1	6	1000000137	1406
34.2254		Spot	2	Image 1	6	1000000138	1407
73.5444		Spot	2	Image 1	6	1000000139	1408
70.1347		Spot	2	Image 1	6	1000000140	1409
41.1711		Spot	2	Image 1	6	1000000142	1410
4.92755		Spot	2	Image 1	6	1000000141	1411
42.5289		Spot	2	Image 1	6	1000000143	1412
84.8524		Spot	2	Image 1	6	1000000144	1413
15.5742		Spot	2	Image 1	6	1000000243	1414
27.8099		Spot	2	Image 1	6	1000000145	1415
54.5928		Spot	2	Image 1	6	1000000146	1416
17.1866		Spot	2	Image 1	6	1000000147	1417
19.5677		Spot	2	Image 1	6	1000000148	1418
23.3432		Spot	2	Image 1	6	1000000149	1419
25.5961		Spot	2	Image 1	6	1000000150	1420
56.6986		Spot	2	Image 1	6	1000000151	1423
102.509		Spot	2	Image 1	6	1000000152	1424
13.4975		Spot	2	Image 1	6	1000000153	1425
60.3342		Spot	2	Image 1	6	1000000247	1426
33.6615		Spot	2	Image 1	6	1000000154	1427
30.3367		Spot	2	Image 1	6	1000000229	1428
100.51		Spot	2	Image 1	6	1000000156	1429
180.22		Spot	2	Image 1	6	1000000157	1430
6.04948		Spot	2	Image 1	6	1000000158	1431
4.60726		Spot	2	Image 1	6	1000000159	1432
4.37715		Spot	2	Image 1	6	1000000160	1433
74.4735		Spot	2	Image 1	6	1000000162	1434
4.64109		Spot	2	Image 1	6	1000000161	1435
106.728		Spot	2	Image 1	6	1000000163	1436
4.99774		Spot	2	Image 1	6	1000000164	1437
107.21		Spot	2	Image 1	6	1000000165	1438
4.32028		Spot	2	Image 1	6	1000000166	1439
52.7823		Spot	2	Image 1	6	1000000168	1440
4.58846		Spot	2	Image 1	6	1000000167	1441
5.19419		Spot	2	Image 1	6	1000000170	1442
144.609		Spot	2	Image 1	6	1000000169	1443
4.4898		Spot	2	Image 1	6	1000000171	1444
163.505		Spot	2	Image 1	6	1000000172	1445
7.25041		Spot	2	Image 1	6	1000000173	1446
53.6501		Spot	2	Image 1	6	1000000174	1447
4.56731		Spot	2	Image 1	6	1000000175	1448
4.49126		Spot	2	Image 1	6	1000000176	1449
4.53086		Spot	2	Image 1	6	1000000178	1450
4.74079		Spot	2	Image 1	6	1000000177	1451
4.68862		Spot	2	Image 1	6	1000000179	1452
4.87351		Spot	2	Image 1	6	1000000180	1453
4.81433		Spot	2	Image 1	6	1000000181	1454
5.66656		Spot	2	Image 1	6	1000000182	1455
8.27356		Spot	2	Image 1	6	1000000183	1456
4.76513		Spot	2	Image 1	6	1000000184	1457
5.0481		Spot	2	Image 1	6	1000000185	1458
4.70165		Spot	2	Image 1	6	1000000186	1459
3.92752		Spot	2	Image 1	6	1000000187	1460
4.99576		Spot	2	Image 1	6	1000000188	1461
4.60753		Spot	2	Image 1	6	1000000189	1462
4.19322		Spot	2	Image 1	6	1000000190	1463
6.62226		Spot	2	Image 1	6	1000000191	1464
6.24814		Spot	2	Image 1	6	1000000193	1465
5.39853		Spot	2	Image 1	6	1000000192	1466
4.75485		Spot	2	Image 1	6	1000000194	1467
17.5434		Spot	2	Image 1	6	1000000195	1469
35.3238		Spot	2	Image 1	6	1000000196	1470
93.7327		Spot	2	Image 1	6	1000000197	1471
10.2933		Spot	2	Image 1	6	1000000199	1472
14.5887		Spot	2	Image 1	6	1000000241	1473
79.7989		Spot	2	Image 1	6	1000000198	1474
8.57406		Spot	2	Image 1	6	1000000200	1475
123.185		Spot	2	Image 1	6	1000000202	1476
34.404		Spot	2	Image 1	6	1000000203	1477
29.7747		Spot	2	Image 1	6	1000000204	1478
18.2372		Spot	2	Image 1	6	1000000205	1479
42.8693		Spot	2	Image 1	6	1000000206	1480
23.4856		Spot	2	Image 1	6	1000000207	1481
4.73902		Spot	2	Image 1	6	1000000208	1482
57.5104		Spot	2	Image 1	6	1000000209	1483
46.2372		Spot	2	Image 1	6	1000000211	1484
22.5084		Spot	2	Image 1	6	1000000210	1485
52.6218		Spot	2	Image 1	6	1000000212	1486
42.0924		Spot	2	Image 1	6	1000000213	1487
74.3689		Spot	2	Image 1	6	1000000214	1488
37.3567		Spot	2	Image 1	6	1000000215	1489
4.39272		Spot	2	Image 1	6	1000000216	1490
4.09558		Spot	2	Image 1	6	1000000217	1491
4.18183		Spot	2	Image 1	6	1000000218	1492
4.30406		Spot	2	Image 1	6	1000000219	1493
5.15934		Spot	2	Image 1	6	1000000244	1494
3.98304		Spot	2	Image 1	6	1000000220	1495
11.7984		Spot	2	Image 1	6	1000000221	1496
4.40406		Spot	2	Image 1	6	1000000222	1497
4.65617		Spot	2	Image 1	6	1000000223	1498
4.02621		Spot	2	Image 1	6	1000000224	1499
3.85136		Spot	2	Image 1	6	1000000225	1500
78.3041		Spot	2	Image 1	6	1000000155	1501
20.8346		Spot	2	Image 1	6	1000000230	1502
31.0479		Spot	2	Image 1	6	1000000226	1503
32.9429		Spot	2	Image 1	6	1000000227	1504
66.7075		Spot	2	Image 1	6	1000000228	1505
24.6864		Spot	2	Image 1	6	1000000232	1506
28.0395		Spot	2	Image 1	6	1000000231	1507
22.8686		Spot	2	Image 1	6	1000000233	1508
136.587		Spot	2	Image 1	6	1000000234	1509
33.4257		Spot	2	Image 1	6	1000000235	1510
27.514		Spot	2	Image 1	6	1000000236	1511
28.8217		Spot	2	Image 1	6	1000000237	1512
19.0695		Spot	2	Image 1	6	1000000238	1513
77.3916		Spot	2	Image 1	6	1000000239	1514
37.3256		Spot	2	Image 1	7	1000000000	1515
137.296		Spot	2	Image 1	7	1000000001	1516
17.975		Spot	2	Image 1	7	1000000002	1517
5.63362		Spot	2	Image 1	7	1000000003	1518
26.9109		Spot	2	Image 1	7	1000000004	1519
50.9565		Spot	2	Image 1	7	1000000005	1520
73.565		Spot	2	Image 1	7	1000000006	1521
5.65797		Spot	2	Image 1	7	1000000007	1522
30.5677		Spot	2	Image 1	7	1000000008	1523
13.4156		Spot	2	Image 1	7	1000000009	1524
129.456		Spot	2	Image 1	7	1000000010	1525
4.3939		Spot	2	Image 1	7	1000000011	1526
38.0011		Spot	2	Image 1	7	1000000012	1527
76.9108		Spot	2	Image 1	7	1000000013	1528
79.571		Spot	2	Image 1	7	1000000014	1529
124.899		Spot	2	Image 1	7	1000000015	1530
5.57483		Spot	2	Image 1	7	1000000016	1531
4.53811		Spot	2	Image 1	7	1000000017	1532
79.6415		Spot	2	Image 1	7	1000000018	1533
12.0038		Spot	2	Image 1	7	1000000019	1534
24.143		Spot	2	Image 1	7	1000000021	1535
36.3792		Spot	2	Image 1	7	1000000022	1536
31.702		Spot	2	Image 1	7	1000000020	1537
80.6358		Spot	2	Image 1	7	1000000248	1538
14.4404		Spot	2	Image 1	7	1000000023	1539
287.342		Spot	2	Image 1	7	1000000246	1540
7.13309		Spot	2	Image 1	7	1000000024	1542
11.481		Spot	2	Image 1	7	1000000025	1543
7.40405		Spot	2	Image 1	7	1000000026	1544
6.71532		Spot	2	Image 1	7	1000000027	1545
44.3079		Spot	2	Image 1	7	1000000028	1546
14.3001		Spot	2	Image 1	7	1000000240	1547
33.2307		Spot	2	Image 1	7	1000000029	1548
18.6972		Spot	2	Image 1	7	1000000030	1549
147.215		Spot	2	Image 1	7	1000000031	1550
5.87644		Spot	2	Image 1	7	1000000032	1551
14.3209		Spot	2	Image 1	7	1000000033	1552
5.25384		Spot	2	Image 1	7	1000000245	1553
48.7813		Spot	2	Image 1	7	1000000034	1554
8.26197		Spot	2	Image 1	7	1000000035	1555
74.3885		Spot	2	Image 1	7	1000000036	1556
35.519		Spot	2	Image 1	7	1000000037	1557
6.67686		Spot	2	Image 1	7	1000000038	1558
146.132		Spot	2	Image 1	7	1000000039	1559
4.43475		Spot	2	Image 1	7	1000000040	1560
21.2735		Spot	2	Image 1	7	1000000041	1561
8.88596		Spot	2	Image 1	7	1000000042	1562
8.22644		Spot	2	Image 1	7	1000000043	1563
5.16836		Spot	2	Image 1	7	1000000044	1564
35.4171		Spot	2	Image 1	7	1000000046	1565
8.68711		Spot	2	Image 1	7	1000000045	1566
4.26937		Spot	2	Image 1	7	1000000047	1567
66.5364		Spot	2	Image 1	7	1000000049	1569
4.97786		Spot	2	Image 1	7	1000000048	1570
74.5681		Spot	2	Image 1	7	1000000050	1572
40.4601		Spot	2	Image 1	7	1000000051	1573
4.24243		Spot	2	Image 1	7	1000000052	1574
4.87599		Spot	2	Image 1	7	1000000055	1575
8.85613		Spot	2	Image 1	7	1000000054	1576
15.6559		Spot	2	Image 1	7	1000000056	1577
75.7976		Spot	2	Image 1	7	1000000057	1578
124.564		Spot	2	Image 1	7	1000000058	1579
4.0528		Spot	2	Image 1	7	1000000059	1580
4.75775		Spot	2	Image 1	7	1000000060	1581
4.37867		Spot	2	Image 1	7	1000000061	1582
5.18448		Spot	2	Image 1	7	1000000062	1583
7.09495		Spot	2	Image 1	7	1000000063	1585
4.55897		Spot	2	Image 1	7	1000000064	1586
5.40658		Spot	2	Image 1	7	1000000065	1587
4.29656		Spot	2	Image 1	7	1000000066	1588
6.48208		Spot	2	Image 1	7	1000000067	1589
10.5588		Spot	2	Image 1	7	1000000068	1590
4.64266		Spot	2	Image 1	7	1000000104	1591
5.70117		Spot	2	Image 1	7	1000000069	1592
7.31911		Spot	2	Image 1	7	1000000070	1593
4.74253		Spot	2	Image 1	7	1000000072	1594
4.51729		Spot	2	Image 1	7	1000000071	1595
5.15849		Spot	2	Image 1	7	1000000073	1596
7.89978		Spot	2	Image 1	7	1000000074	1597
6.9943		Spot	2	Image 1	7	1000000075	1598
4.83797		Spot	2	Image 1	7	1000000076	1599
13.3977		Spot	2	Image 1	7	1000000077	1600
15.0392		Spot	2	Image 1	7	1000000078	1601
24.5194		Spot	2	Image 1	7	1000000079	1602
78.3169		Spot	2	Image 1	7	1000000080	1603
109.176		Spot	2	Image 1	7	1000000081	1604
47.9291		Spot	2	Image 1	7	1000000083	1605
4.77099		Spot	2	Image 1	7	1000000082	1606
6.09125		Spot	2	Image 1	7	1000000084	1607
7.39498		Spot	2	Image 1	7	1000000085	1608
44.5718		Spot	2	Image 1	7	1000000086	1609
5.79735		Spot	2	Image 1	7	1000000087	1610
8.49612		Spot	2	Image 1	7	1000000088	1611
80.7765		Spot	2	Image 1	7	1000000089	1612
21.2248		Spot	2	Image 1	7	1000000090	1613
27.1295		Spot	2	Image 1	7	1000000091	1614
7.58413		Spot	2	Image 1	7	1000000092	1615
16.3491		Spot	2	Image 1	7	1000000093	1616
5.5449		Spot	2	Image 1	7	1000000094	1617
77.8819		Spot	2	Image 1	7	1000000095	1618
4.87777		Spot	2	Image 1	7	1000000096	1620
3.78146		Spot	2	Image 1	7	1000000097	1621
4.22634		Spot	2	Image 1	7	1000000099	1622
4.00456		Spot	2	Image 1	7	1000000100	1623
3.93222		Spot	2	Image 1	7	1000000101	1624
4.2853		Spot	2	Image 1	7	1000000102	1625
5.38533		Spot	2	Image 1	7	1000000103	1626
4.14838		Spot	2	Image 1	7	1000000105	1627
3.9688		Spot	2	Image 1	7	1000000107	1628
4.49746		Spot	2	Image 1	7	1000000106	1629
4.04418		Spot	2	Image 1	7	1000000108	1630
4.15929		Spot	2	Image 1	7	1000000109	1632
4.20393		Spot	2	Image 1	7	1000000110	1633
38.2666		Spot	2	Image 1	7	1000000111	1634
193.667		Spot	2	Image 1	7	1000000112	1635
16.0455		Spot	2	Image 1	7	1000000242	1636
132.488		Spot	2	Image 1	7	1000000113	1637
19.578		Spot	2	Image 1	7	1000000114	1638
4.87983		Spot	2	Image 1	7	1000000115	1639
29.1974		Spot	2	Image 1	7	1000000116	1640
68.6536		Spot	2	Image 1	7	1000000117	1641
54.0247		Spot	2	Image 1	7	1000000118	1642
28.3765		Spot	2	Image 1	7	1000000119	1643
60.2391		Spot	2	Image 1	7	1000000120	1644
158.809		Spot	2	Image 1	7	1000000121	1645
90.5209		Spot	2	Image 1	7	1000000122	1646
8.1036		Spot	2	Image 1	7	1000000123	1647
76.0161		Spot	2	Image 1	7	1000000124	1648
50.8057		Spot	2	Image 1	7	1000000125	1649
152.084		Spot	2	Image 1	7	1000000127	1650
40.6573		Spot	2	Image 1	7	1000000126	1651
118.21		Spot	2	Image 1	7	1000000128	1652
4.48682		Spot	2	Image 1	7	1000000129	1653
73.3182		Spot	2	Image 1	7	1000000130	1654
30.8839		Spot	2	Image 1	7	1000000131	1655
5.15523		Spot	2	Image 1	7	1000000133	1656
56.0096		Spot	2	Image 1	7	1000000134	1657
35.0899		Spot	2	Image 1	7	1000000135	1658
57.4611		Spot	2	Image 1	7	1000000136	1659
11.7635		Spot	2	Image 1	7	1000000137	1660
4.5012		Spot	2	Image 1	7	1000000141	1661
37.6783		Spot	2	Image 1	7	1000000138	1662
72.6997		Spot	2	Image 1	7	1000000139	1663
67.4958		Spot	2	Image 1	7	1000000140	1664
26.2493		Spot	2	Image 1	7	1000000142	1665
68.9489		Spot	2	Image 1	7	1000000143	1666
83.8238		Spot	2	Image 1	7	1000000144	1667
15.0554		Spot	2	Image 1	7	1000000243	1668
26.2335		Spot	2	Image 1	7	1000000145	1669
54.2948		Spot	2	Image 1	7	1000000146	1670
18.501		Spot	2	Image 1	7	1000000147	1671
15.3578		Spot	2	Image 1	7	1000000148	1672
23.9709		Spot	2	Image 1	7	1000000149	1673
26.7757		Spot	2	Image 1	7	1000000150	1674
58.1399		Spot	2	Image 1	7	1000000151	1677
87.4726		Spot	2	Image 1	7	1000000152	1678
11.4532		Spot	2	Image 1	7	1000000153	1679
57.6657		Spot	2	Image 1	7	1000000247	1680
35.4108		Spot	2	Image 1	7	1000000229	1681
26.0906		Spot	2	Image 1	7	1000000154	1682
75.1477		Spot	2	Image 1	7	1000000156	1683
180.683		Spot	2	Image 1	7	1000000157	1684
6.00963		Spot	2	Image 1	7	1000000158	1685
4.15449		Spot	2	Image 1	7	1000000159	1686
4.39339		Spot	2	Image 1	7	1000000160	1687
78.4027		Spot	2	Image 1	7	1000000162	1688
4.37361		Spot	2	Image 1	7	1000000161	1689
112.949		Spot	2	Image 1	7	1000000163	1690
4.09909		Spot	2	Image 1	7	1000000164	1691
119.848		Spot	2	Image 1	7	1000000165	1692
4.56138		Spot	2	Image 1	7	1000000166	1693
50.1255		Spot	2	Image 1	7	1000000168	1694
4.43238		Spot	2	Image 1	7	1000000167	1695
4.54018		Spot	2	Image 1	7	1000000170	1696
131.528		Spot	2	Image 1	7	1000000169	1697
4.19494		Spot	2	Image 1	7	1000000171	1698
166.976		Spot	2	Image 1	7	1000000172	1699
4.9623		Spot	2	Image 1	7	1000000173	1700
51.6626		Spot	2	Image 1	7	1000000174	1701
4.6062		Spot	2	Image 1	7	1000000175	1702
4.26105		Spot	2	Image 1	7	1000000176	1703
4.13771		Spot	2	Image 1	7	1000000178	1704
4.29488		Spot	2	Image 1	7	1000000177	1705
3.67792		Spot	2	Image 1	7	1000000179	1706
4.15255		Spot	2	Image 1	7	1000000180	1707
3.8616		Spot	2	Image 1	7	1000000181	1708
3.83738		Spot	2	Image 1	7	1000000182	1709
8.9878		Spot	2	Image 1	7	1000000183	1710
4.0964		Spot	2	Image 1	7	1000000184	1711
5.01302		Spot	2	Image 1	7	1000000185	1712
4.01438		Spot	2	Image 1	7	1000000249	1713
4.14988		Spot	2	Image 1	7	1000000186	1714
3.44012		Spot	2	Image 1	7	1000000187	1715
4.65315		Spot	2	Image 1	7	1000000188	1716
4.13708		Spot	2	Image 1	7	1000000189	1717
4.30454		Spot	2	Image 1	7	1000000190	1718
8.24		Spot	2	Image 1	7	1000000191	1719
6.31059		Spot	2	Image 1	7	1000000193	1720
3.88809		Spot	2	Image 1	7	1000000192	1721
4.22999		Spot	2	Image 1	7	1000000194	1722
17.2936		Spot	2	Image 1	7	1000000195	1724
91.5868		Spot	2	Image 1	7	1000000197	1725
14.1977		Spot	2	Image 1	7	1000000241	1726
11.8243		Spot	2	Image 1	7	1000000199	1727
84.695		Spot	2	Image 1	7	1000000198	1728
7.15351		Spot	2	Image 1	7	1000000200	1729
113.436		Spot	2	Image 1	7	1000000202	1730
32.8813		Spot	2	Image 1	7	1000000203	1731
19.7439		Spot	2	Image 1	7	1000000205	1732
39.3612		Spot	2	Image 1	7	1000000206	1733
21.2706		Spot	2	Image 1	7	1000000207	1734
4.52753		Spot	2	Image 1	7	1000000208	1735
44.7384		Spot	2	Image 1	7	1000000209	1736
46.4498		Spot	2	Image 1	7	1000000211	1737
21.4912		Spot	2	Image 1	7	1000000210	1738
53.2985		Spot	2	Image 1	7	1000000212	1739
44.2083		Spot	2	Image 1	7	1000000213	1740
71.8511		Spot	2	Image 1	7	1000000214	1741
37.1584		Spot	2	Image 1	7	1000000215	1742
4.01758		Spot	2	Image 1	7	1000000216	1743
4.25226		Spot	2	Image 1	7	1000000217	1744
4.49662		Spot	2	Image 1	7	1000000218	1745
3.99783		Spot	2	Image 1	7	1000000219	1746
4.02884		Spot	2	Image 1	7	1000000244	1747
3.8736		Spot	2	Image 1	7	1000000220	1748
11.299		Spot	2	Image 1	7	1000000221	1749
3.71234		Spot	2	Image 1	7	1000000222	1750
4.02088		Spot	2	Image 1	7	1000000223	1751
3.97785		Spot	2	Image 1	7	1000000224	1752
4.36542		Spot	2	Image 1	7	1000000225	1753
62.7322		Spot	2	Image 1	7	1000000155	1754
31.6203		Spot	2	Image 1	7	1000000226	1755
32.7273		Spot	2	Image 1	7	1000000227	1756
59.5821		Spot	2	Image 1	7	1000000228	1757
24.0419		Spot	2	Image 1	7	1000000232	1758
24.9177		Spot	2	Image 1	7	1000000231	1759
24.0565		Spot	2	Image 1	7	1000000233	1760
141.182		Spot	2	Image 1	7	1000000234	1761
28.1495		Spot	2	Image 1	7	1000000235	1762
34.2569		Spot	2	Image 1	7	1000000236	1763
30.8875		Spot	2	Image 1	7	1000000237	1764
19.9101		Spot	2	Image 1	7	1000000238	1765
76.2269		Spot	2	Image 1	7	1000000239	1766
26.3954		Spot	2	Image 1	8	1000000250	1767
34.4628		Spot	2	Image 1	8	1000000000	1768
140.736		Spot	2	Image 1	8	1000000001	1769
20.3881		Spot	2	Image 1	8	1000000002	1770
4.63488		Spot	2	Image 1	8	1000000003	1771
30.2911		Spot	2	Image 1	8	1000000004	1772
57.0927		Spot	2	Image 1	8	1000000005	1773
69.9215		Spot	2	Image 1	8	1000000006	1774
5.02901		Spot	2	Image 1	8	1000000007	1775
28.6051		Spot	2	Image 1	8	1000000008	1776
14.7245		Spot	2	Image 1	8	1000000009	1777
111.26		Spot	2	Image 1	8	1000000010	1778
40.822		Spot	2	Image 1	8	1000000012	1779
4.7363		Spot	2	Image 1	8	1000000011	1780
68.9936		Spot	2	Image 1	8	1000000057	1781
62.5124		Spot	2	Image 1	8	1000000013	1782
79.7206		Spot	2	Image 1	8	1000000014	1783
6.39786		Spot	2	Image 1	8	1000000016	1784
4.795		Spot	2	Image 1	8	1000000017	1785
79.1883		Spot	2	Image 1	8	1000000018	1786
12.0731		Spot	2	Image 1	8	1000000019	1787
26.4207		Spot	2	Image 1	8	1000000021	1788
37.2883		Spot	2	Image 1	8	1000000022	1789
34.0133		Spot	2	Image 1	8	1000000020	1790
28.517		Spot	2	Image 1	8	1000000251	1791
14.6979		Spot	2	Image 1	8	1000000023	1792
294.795		Spot	2	Image 1	8	1000000246	1793
8.28418		Spot	2	Image 1	8	1000000024	1795
10.779		Spot	2	Image 1	8	1000000025	1796
7.88774		Spot	2	Image 1	8	1000000026	1797
7.32559		Spot	2	Image 1	8	1000000027	1798
44.0635		Spot	2	Image 1	8	1000000028	1799
14.5725		Spot	2	Image 1	8	1000000240	1800
37.8434		Spot	2	Image 1	8	1000000029	1801
17.5012		Spot	2	Image 1	8	1000000030	1802
6.32379		Spot	2	Image 1	8	1000000032	1803
144.683		Spot	2	Image 1	8	1000000031	1804
15.8987		Spot	2	Image 1	8	1000000033	1805
6.07228		Spot	2	Image 1	8	1000000245	1806
45.497		Spot	2	Image 1	8	1000000034	1807
9.18667		Spot	2	Image 1	8	1000000035	1808
68.7069		Spot	2	Image 1	8	1000000036	1809
30.3211		Spot	2	Image 1	8	1000000037	1810
4.93873		Spot	2	Image 1	8	1000000038	1811
138.881		Spot	2	Image 1	8	1000000039	1812
5.2517		Spot	2	Image 1	8	1000000040	1813
21.8519		Spot	2	Image 1	8	1000000041	1814
9.83868		Spot	2	Image 1	8	1000000042	1815
8.24128		Spot	2	Image 1	8	1000000043	1816
4.85903		Spot	2	Image 1	8	1000000044	1817
40.6949		Spot	2	Image 1	8	1000000046	1818
10.1337		Spot	2	Image 1	8	1000000045	1819
5.11924		Spot	2	Image 1	8	1000000047	1820
5.62651		Spot	2	Image 1	8	1000000048	1822
53.9334		Spot	2	Image 1	8	1000000049	1823
62.5787		Spot	2	Image 1	8	1000000050	1825
35.2015		Spot	2	Image 1	8	1000000051	1826
4.96076		Spot	2	Image 1	8	1000000052	1827
100.697		Spot	2	Image 1	8	1000000053	1828
5.48449		Spot	2	Image 1	8	1000000055	1829
28.3991		Spot	2	Image 1	8	1000000056	1830
8.34206		Spot	2	Image 1	8	1000000054	1831
122.501		Spot	2	Image 1	8	1000000058	1832
4.76011		Spot	2	Image 1	8	1000000059	1833
5.29848		Spot	2	Image 1	8	1000000060	1834
5.1995		Spot	2	Image 1	8	1000000061	1835
5.40032		Spot	2	Image 1	8	1000000062	1836
7.43943		Spot	2	Image 1	8	1000000063	1838
5.11524		Spot	2	Image 1	8	1000000064	1839
5.97454		Spot	2	Image 1	8	1000000065	1840
5.1381		Spot	2	Image 1	8	1000000066	1841
7.11431		Spot	2	Image 1	8	1000000067	1842
11.588		Spot	2	Image 1	8	1000000068	1843
4.82102		Spot	2	Image 1	8	1000000104	1844
6.35044		Spot	2	Image 1	8	1000000069	1845
7.91639		Spot	2	Image 1	8	1000000070	1846
4.77264		Spot	2	Image 1	8	1000000071	1847
4.8543		Spot	2	Image 1	8	1000000072	1848
6.87435		Spot	2	Image 1	8	1000000073	1849
8.91268		Spot	2	Image 1	8	1000000074	1850
6.4339		Spot	2	Image 1	8	1000000075	1851
5.40014		Spot	2	Image 1	8	1000000076	1852
14.5498		Spot	2	Image 1	8	1000000077	1853
15.6196		Spot	2	Image 1	8	1000000078	1854
22.4524		Spot	2	Image 1	8	1000000079	1855
90.4611		Spot	2	Image 1	8	1000000080	1856
115.232		Spot	2	Image 1	8	1000000081	1857
5.40542		Spot	2	Image 1	8	1000000082	1858
45.1602		Spot	2	Image 1	8	1000000083	1859
6.69449		Spot	2	Image 1	8	1000000084	1860
8.22885		Spot	2	Image 1	8	1000000085	1861
45.0357		Spot	2	Image 1	8	1000000086	1862
5.80562		Spot	2	Image 1	8	1000000087	1863
9.25049		Spot	2	Image 1	8	1000000088	1864
86.8242		Spot	2	Image 1	8	1000000089	1865
21.3762		Spot	2	Image 1	8	1000000091	1866
23.4372		Spot	2	Image 1	8	1000000090	1867
7.38759		Spot	2	Image 1	8	1000000092	1868
6.99214		Spot	2	Image 1	8	1000000094	1869
17.7931		Spot	2	Image 1	8	1000000093	1870
70.0504		Spot	2	Image 1	8	1000000095	1871
5.41054		Spot	2	Image 1	8	1000000096	1873
3.98241		Spot	2	Image 1	8	1000000097	1874
4.36804		Spot	2	Image 1	8	1000000098	1875
3.81711		Spot	2	Image 1	8	1000000099	1876
4.95815		Spot	2	Image 1	8	1000000100	1877
5.16536		Spot	2	Image 1	8	1000000101	1878
5.52308		Spot	2	Image 1	8	1000000102	1879
5.51059		Spot	2	Image 1	8	1000000103	1880
4.40883		Spot	2	Image 1	8	1000000105	1881
4.67038		Spot	2	Image 1	8	1000000106	1882
4.6864		Spot	2	Image 1	8	1000000108	1883
5.26642		Spot	2	Image 1	8	1000000109	1886
5.01598		Spot	2	Image 1	8	1000000110	1887
39.2881		Spot	2	Image 1	8	1000000111	1888
183.964		Spot	2	Image 1	8	1000000112	1889
16.4877		Spot	2	Image 1	8	1000000242	1890
122.515		Spot	2	Image 1	8	1000000113	1891
18.0007		Spot	2	Image 1	8	1000000114	1892
5.95072		Spot	2	Image 1	8	1000000115	1893
27.4004		Spot	2	Image 1	8	1000000116	1894
74.2442		Spot	2	Image 1	8	1000000117	1895
55.0826		Spot	2	Image 1	8	1000000118	1896
30.8898		Spot	2	Image 1	8	1000000119	1897
64.9311		Spot	2	Image 1	8	1000000120	1898
160.696		Spot	2	Image 1	8	1000000121	1899
91.0857		Spot	2	Image 1	8	1000000122	1900
7.25658		Spot	2	Image 1	8	1000000123	1901
80.1723		Spot	2	Image 1	8	1000000124	1902
67.8742		Spot	2	Image 1	8	1000000125	1903
38.416		Spot	2	Image 1	8	1000000126	1904
138.252		Spot	2	Image 1	8	1000000127	1905
111.356		Spot	2	Image 1	8	1000000128	1906
5.96685		Spot	2	Image 1	8	1000000129	1907
75.7863		Spot	2	Image 1	8	1000000130	1908
33.1029		Spot	2	Image 1	8	1000000131	1909
59.741		Spot	2	Image 1	8	1000000134	1910
5.54884		Spot	2	Image 1	8	1000000133	1911
34.3407		Spot	2	Image 1	8	1000000135	1912
59.4312		Spot	2	Image 1	8	1000000136	1913
13.9211		Spot	2	Image 1	8	1000000137	1914
5.56018		Spot	2	Image 1	8	1000000141	1915
38.4643		Spot	2	Image 1	8	1000000138	1916
70.7415		Spot	2	Image 1	8	1000000139	1917
71.481		Spot	2	Image 1	8	1000000140	1918
28.7111		Spot	2	Image 1	8	1000000142	1919
44.2348		Spot	2	Image 1	8	1000000143	1920
17.1704		Spot	2	Image 1	8	1000000243	1921
78.0507		Spot	2	Image 1	8	1000000144	1922
26.4681		Spot	2	Image 1	8	1000000145	1923
49.6725		Spot	2	Image 1	8	1000000146	1924
19.9043		Spot	2	Image 1	8	1000000147	1925
15.7745		Spot	2	Image 1	8	1000000148	1926
25.5224		Spot	2	Image 1	8	1000000149	1927
26.0985		Spot	2	Image 1	8	1000000150	1928
55.6025		Spot	2	Image 1	8	1000000151	1930
96.0123		Spot	2	Image 1	8	1000000152	1931
13.0296		Spot	2	Image 1	8	1000000153	1932
28.1193		Spot	2	Image 1	8	1000000229	1933
35.4236		Spot	2	Image 1	8	1000000154	1934
74.5208		Spot	2	Image 1	8	1000000156	1935
172.582		Spot	2	Image 1	8	1000000157	1936
6.24719		Spot	2	Image 1	8	1000000158	1937
5.05106		Spot	2	Image 1	8	1000000159	1938
5.09285		Spot	2	Image 1	8	1000000160	1939
5.14692		Spot	2	Image 1	8	1000000161	1940
76.9476		Spot	2	Image 1	8	1000000162	1941
113.091		Spot	2	Image 1	8	1000000163	1942
4.59953		Spot	2	Image 1	8	1000000164	1943
106.895		Spot	2	Image 1	8	1000000165	1944
4.92658		Spot	2	Image 1	8	1000000166	1945
53.4829		Spot	2	Image 1	8	1000000168	1946
4.62063		Spot	2	Image 1	8	1000000167	1947
127.493		Spot	2	Image 1	8	1000000169	1948
4.53485		Spot	2	Image 1	8	1000000170	1949
4.99984		Spot	2	Image 1	8	1000000171	1950
167.308		Spot	2	Image 1	8	1000000172	1951
4.6513		Spot	2	Image 1	8	1000000173	1952
51.6342		Spot	2	Image 1	8	1000000174	1953
4.8879		Spot	2	Image 1	8	1000000175	1954
4.53645		Spot	2	Image 1	8	1000000176	1955
4.66833		Spot	2	Image 1	8	1000000177	1956
4.08384		Spot	2	Image 1	8	1000000178	1957
4.72068		Spot	2	Image 1	8	1000000179	1958
4.52095		Spot	2	Image 1	8	1000000180	1959
4.76008		Spot	2	Image 1	8	1000000181	1960
3.99621		Spot	2	Image 1	8	1000000182	1961
7.60605		Spot	2	Image 1	8	1000000183	1962
4.11573		Spot	2	Image 1	8	1000000184	1963
4.83879		Spot	2	Image 1	8	1000000185	1964
4.55928		Spot	2	Image 1	8	1000000186	1965
4.10995		Spot	2	Image 1	8	1000000187	1966
4.52463		Spot	2	Image 1	8	1000000223	1967
4.71114		Spot	2	Image 1	8	1000000188	1968
3.97036		Spot	2	Image 1	8	1000000189	1969
4.94105		Spot	2	Image 1	8	1000000252	1970
10.7768		Spot	2	Image 1	8	1000000191	1971
6.83506		Spot	2	Image 1	8	1000000193	1972
4.39684		Spot	2	Image 1	8	1000000192	1973
4.33581		Spot	2	Image 1	8	1000000194	1974
15.2721		Spot	2	Image 1	8	1000000195	1976
93.5669		Spot	2	Image 1	8	1000000197	1977
12.0172		Spot	2	Image 1	8	1000000199	1978
20.373		Spot	2	Image 1	8	1000000241	1979
83.9351		Spot	2	Image 1	8	1000000198	1980
7.17183		Spot	2	Image 1	8	1000000200	1981
125.678		Spot	2	Image 1	8	1000000202	1982
34.0061		Spot	2	Image 1	8	1000000201	1983
34.9676		Spot	2	Image 1	8	1000000203	1984
22.1518		Spot	2	Image 1	8	1000000205	1986
48.351		Spot	2	Image 1	8	1000000206	1987
20.3043		Spot	2	Image 1	8	1000000207	1988
5.07601		Spot	2	Image 1	8	1000000208	1989
43.0487		Spot	2	Image 1	8	1000000209	1990
37.2119		Spot	2	Image 1	8	1000000211	1991
22.2172		Spot	2	Image 1	8	1000000210	1992
57.6177		Spot	2	Image 1	8	1000000212	1993
43.8051		Spot	2	Image 1	8	1000000213	1994
73.6217		Spot	2	Image 1	8	1000000214	1995
32.5802		Spot	2	Image 1	8	1000000215	1996
4.40412		Spot	2	Image 1	8	1000000216	1997
4.63236		Spot	2	Image 1	8	1000000217	1998
4.57008		Spot	2	Image 1	8	1000000218	1999
4.70873		Spot	2	Image 1	8	1000000219	2000
4.66292		Spot	2	Image 1	8	1000000244	2001
4.95474		Spot	2	Image 1	8	1000000220	2002
10.7859		Spot	2	Image 1	8	1000000221	2003
3.91482		Spot	2	Image 1	8	1000000222	2004
4.50088		Spot	2	Image 1	8	1000000224	2005
4.44144		Spot	2	Image 1	8	1000000225	2006
55.7639		Spot	2	Image 1	8	1000000155	2007
33.4711		Spot	2	Image 1	8	1000000227	2008
30.5309		Spot	2	Image 1	8	1000000226	2009
63.5134		Spot	2	Image 1	8	1000000228	2010
31.637		Spot	2	Image 1	8	1000000232	2011
28.6828		Spot	2	Image 1	8	1000000231	2012
50.4739		Spot	2	Image 1	8	1000000235	2013
20.2913		Spot	2	Image 1	8	1000000233	2014
146.612		Spot	2	Image 1	8	1000000234	2015
34.2396		Spot	2	Image 1	8	1000000236	2016
30.0531		Spot	2	Image 1	8	1000000237	2017
19.8156		Spot	2	Image 1	8	1000000238	2018
76.8876		Spot	2	Image 1	8	1000000239	2019
29.8243		Spot	2	Image 1	9	1000000250	2020
35.592		Spot	2	Image 1	9	1000000000	2021
146.862		Spot	2	Image 1	9	1000000001	2022
22.859		Spot	2	Image 1	9	1000000002	2023
5.26192		Spot	2	Image 1	9	1000000003	2024
28.5785		Spot	2	Image 1	9	1000000004	2025
40.6423		Spot	2	Image 1	9	1000000005	2026
63.6248		Spot	2	Image 1	9	1000000006	2027
5.54073		Spot	2	Image 1	9	1000000007	2028
14.1739		Spot	2	Image 1	9	1000000009	2029
98.5826		Spot	2	Image 1	9	1000000010	2030
38.1447		Spot	2	Image 1	9	1000000012	2031
5.41566		Spot	2	Image 1	9	1000000011	2032
73.0002		Spot	2	Image 1	9	1000000057	2033
59.405		Spot	2	Image 1	9	1000000013	2034
78.4964		Spot	2	Image 1	9	1000000014	2035
6.59018		Spot	2	Image 1	9	1000000016	2036
4.58859		Spot	2	Image 1	9	1000000017	2037
78.8613		Spot	2	Image 1	9	1000000018	2038
11.5828		Spot	2	Image 1	9	1000000019	2039
23.8366		Spot	2	Image 1	9	1000000021	2040
31.0319		Spot	2	Image 1	9	1000000020	2041
31.2357		Spot	2	Image 1	9	1000000022	2042
24.904		Spot	2	Image 1	9	1000000251	2043
16.1519		Spot	2	Image 1	9	1000000023	2044
281.951		Spot	2	Image 1	9	1000000246	2045
6.80958		Spot	2	Image 1	9	1000000024	2047
12.3117		Spot	2	Image 1	9	1000000025	2048
7.99747		Spot	2	Image 1	9	1000000026	2049
7.00254		Spot	2	Image 1	9	1000000027	2050
46.6038		Spot	2	Image 1	9	1000000028	2051
14.2605		Spot	2	Image 1	9	1000000240	2052
42.3298		Spot	2	Image 1	9	1000000029	2053
21.4262		Spot	2	Image 1	9	1000000030	2054
148.891		Spot	2	Image 1	9	1000000031	2055
6.17646		Spot	2	Image 1	9	1000000032	2056
16.9939		Spot	2	Image 1	9	1000000033	2057
5.94353		Spot	2	Image 1	9	1000000245	2058
36.6319		Spot	2	Image 1	9	1000000034	2059
9.41241		Spot	2	Image 1	9	1000000035	2060
26.5946		Spot	2	Image 1	9	1000000037	2061
76.2051		Spot	2	Image 1	9	1000000036	2062
5.65161		Spot	2	Image 1	9	1000000038	2063
141.701		Spot	2	Image 1	9	1000000039	2064
4.60027		Spot	2	Image 1	9	1000000040	2065
20.0564		Spot	2	Image 1	9	1000000041	2066
12.6082		Spot	2	Image 1	9	1000000042	2067
9.51161		Spot	2	Image 1	9	1000000043	2068
4.46904		Spot	2	Image 1	9	1000000044	2069
9.25382		Spot	2	Image 1	9	1000000045	2070
37.8475		Spot	2	Image 1	9	1000000046	2071
[truncated: 7,506 more rows]
